# Supplementary material for: Structural insight into the cooperativity of spin crossover compounds
Source: Acta Crystallogr B Struct Sci Cryst Eng Mater. 2023 Aug 11;79(Pt 5):354–67. doi: 10.1107/S2052520623005814 (PMC10552598; doi:10.1107/S2052520623005814)
Supplement: Supplementary file 1 [file b-79-00354-sup1.cif]

data_Bia_dw4400_085K
#==============================================================================

# PROCESSING SUMMARY (IUCr Office Use Only)

_journal_date_recd_electronic      2022-12-19
_journal_date_to_coeditor         ?
_journal_date_from_coeditor       ?
_journal_date_accepted     ?
_journal_date_printers_first      ?
_journal_date_printers_final      ?
_journal_date_proofs_out          ?
_journal_date_proofs_in           ?
_journal_coeditor_name            ?
_journal_coeditor_code      NE5010
_journal_coeditor_notes
; ?
;
_journal_paper_category      FA
_journal_techeditor_code      ?
_iucr_compatibility_tag          ACTA95
_journal_techeditor_notes  
;
;
_journal_coden_ASTM               ?
_journal_name_full                ?
_journal_year                     ?
_journal_volume                   ?
_journal_issue                    ?
_journal_page_first               ?
_journal_page_last                ?
_journal_suppl_publ_number        ?
_journal_suppl_publ_pages         ?

#==============================================================================

 
_audit_creation_method            'SHELXL-2019/2'
_shelx_SHELXL_version_number      '2019/2'
_chemical_name_systematic         ?
_chemical_name_common             ?
_chemical_melting_point           ?
_chemical_formula_moiety          ?
_chemical_formula_sum
 'C10.86 H8 Fe0.29 N1.71 S0.57' 
_chemical_formula_weight          196.75

loop_
 _atom_type_symbol
 _atom_type_description
 _atom_type_scat_dispersion_real
 _atom_type_scat_dispersion_imag
 _atom_type_scat_source
 'Fe'  'Fe'   0.3265   0.6960
 'International Tables Vol C Tables 4.2.6.8 and 6.1.1.4'
 'C'  'C'   0.0024   0.0013
 'International Tables Vol C Tables 4.2.6.8 and 6.1.1.4'
 'H'  'H'   0.0000   0.0000
 'International Tables Vol C Tables 4.2.6.8 and 6.1.1.4'
 'N'  'N'   0.0049   0.0027
 'International Tables Vol C Tables 4.2.6.8 and 6.1.1.4'
 'S'  'S'   0.1051   0.1002
 'International Tables Vol C Tables 4.2.6.8 and 6.1.1.4'
 
_space_group_crystal_system       orthorhombic
_space_group_IT_number            56
_space_group_name_H-M_alt         'P c c n'
_space_group_name_Hall            '-P 2ab 2ac'
 
_shelx_space_group_comment
;
The symmetry employed for this shelxl refinement is uniquely defined
by the following loop, which should always be used as a source of
symmetry information in preference to the above space-group names.
They are only intended as comments.
;
 
loop_
 _space_group_symop_operation_xyz
 'x, y, z'
 '-x+1/2, -y+1/2, z'
 '-x, y+1/2, -z+1/2'
 'x+1/2, -y, -z+1/2'
 '-x, -y, -z'
 'x-1/2, y-1/2, -z'
 'x, -y-1/2, z-1/2'
 '-x-1/2, y, z-1/2'
 
_cell_length_a                    12.3334(2)
_cell_length_b                    14.6776(2)
_cell_length_c                    18.2772(2)
_cell_angle_alpha                 90
_cell_angle_beta                  90
_cell_angle_gamma                 90
_cell_volume                      3308.62(8)
_cell_formula_units_Z             14
_cell_measurement_temperature     293(2)
_cell_measurement_reflns_used     6448
_cell_measurement_theta_min       1.97
_cell_measurement_theta_max       30.478
 
_exptl_crystal_description        irregular
_exptl_crystal_colour             ?
_exptl_crystal_density_meas       ?
_exptl_crystal_density_method     ?
_exptl_crystal_density_diffrn     1.382          
_exptl_crystal_F_000              1424
_exptl_transmission_factor_min    ?
_exptl_transmission_factor_max    ?
_exptl_crystal_size_max           ?
_exptl_crystal_size_mid           ?
_exptl_crystal_size_min           ?
_exptl_absorpt_coefficient_mu     0.454
_shelx_estimated_absorpt_T_min    ?
_shelx_estimated_absorpt_T_max    ?
_exptl_absorpt_correction_type    ?
_exptl_absorpt_correction_T_min   ?
_exptl_absorpt_correction_T_max   ?
_exptl_absorpt_process_details    ?
_exptl_absorpt_special_details    ?
_diffrn_ambient_temperature       293(2)
_diffrn_radiation_wavelength      0.65524
_diffrn_radiation_type            Synchrotron
_diffrn_source                    ?
_diffrn_measurement_device_type   '4-circle diffractometer'
_diffrn_measurement_method        ?
_diffrn_detector_area_resol_mean  ?
_diffrn_reflns_number             34317
_diffrn_reflns_av_unetI/netI      0.0522
_diffrn_reflns_av_R_equivalents   0.0719
_diffrn_reflns_limit_h_min        -19
_diffrn_reflns_limit_h_max        19
_diffrn_reflns_limit_k_min        -18
_diffrn_reflns_limit_k_max        18
_diffrn_reflns_limit_l_min        -30
_diffrn_reflns_limit_l_max        29
_diffrn_reflns_theta_min          1.988
_diffrn_reflns_theta_max          32.979
_diffrn_reflns_theta_full         23.150
_diffrn_measured_fraction_theta_max   0.814
_diffrn_measured_fraction_theta_full  0.984
_diffrn_reflns_Laue_measured_fraction_max    0.814
_diffrn_reflns_Laue_measured_fraction_full   0.984
_diffrn_reflns_point_group_measured_fraction_max   0.814
_diffrn_reflns_point_group_measured_fraction_full  0.984
_reflns_number_total              6473
_reflns_number_gt                 4887
_reflns_threshold_expression      'I > 2\s(I)'
_reflns_Friedel_coverage          0.000
_reflns_Friedel_fraction_max      .
_reflns_Friedel_fraction_full     .
 
_reflns_special_details
;
 Reflections were merged by SHELXL according to the crystal
 class for the calculation of statistics and refinement.
 
 _reflns_Friedel_fraction is defined as the number of unique
 Friedel pairs measured divided by the number that would be
 possible theoretically, ignoring centric projections and
 systematic absences.
;
 
_computing_data_collection        ?
_computing_cell_refinement        ?
_computing_data_reduction         ?
_computing_structure_solution     ?
_computing_structure_refinement 'SHELXL-2019/2 (Sheldrick, 2019)'
_computing_molecular_graphics     ?
_computing_publication_material   ?
_refine_special_details           ?
_refine_ls_structure_factor_coef  Fsqd
_refine_ls_matrix_type            full
_refine_ls_weighting_scheme       calc
_refine_ls_weighting_details
'w=1/[\s^2^(Fo^2^)+(0.0399P)^2^+2.6141P] where P=(Fo^2^+2Fc^2^)/3'
_atom_sites_solution_primary      ?
_atom_sites_solution_secondary    ?
_atom_sites_solution_hydrogens    geom
_refine_ls_hydrogen_treatment     constr
_refine_ls_extinction_method      none
_refine_ls_extinction_coef        .
_refine_ls_number_reflns          6473
_refine_ls_number_parameters      213
_refine_ls_number_restraints      0
_refine_ls_R_factor_all           0.0940
_refine_ls_R_factor_gt            0.0643
_refine_ls_wR_factor_ref          0.1293
_refine_ls_wR_factor_gt           0.1180
_refine_ls_goodness_of_fit_ref    1.110
_refine_ls_restrained_S_all       1.110
_refine_ls_shift/su_max           0.001
_refine_ls_shift/su_mean          0.000
 
loop_
 _atom_site_label
 _atom_site_type_symbol
 _atom_site_fract_x
 _atom_site_fract_y
 _atom_site_fract_z
 _atom_site_U_iso_or_equiv
 _atom_site_adp_type
 _atom_site_occupancy
 _atom_site_site_symmetry_order  
 _atom_site_calc_flag
 _atom_site_refinement_flags_posn
 _atom_site_refinement_flags_adp
 _atom_site_refinement_flags_occupancy
 _atom_site_disorder_assembly
 _atom_site_disorder_group
Fe01 Fe 0.750000 0.750000 0.59017(2) 0.01912(9) Uani 1 2 d S T P . .
S002 S 0.84738(4) 0.55988(4) 0.39210(3) 0.02712(12) Uani 1 1 d . . . . .
N003 N 0.72527(12) 0.83940(12) 0.66858(8) 0.0206(3) Uani 1 1 d . . . . .
N004 N 0.79050(14) 0.66500(12) 0.51382(9) 0.0245(3) Uani 1 1 d . . . . .
N005 N 0.89592(13) 0.80323(12) 0.59553(9) 0.0218(3) Uani 1 1 d . . . . .
C006 C 0.62690(15) 0.84963(14) 0.70930(10) 0.0210(3) Uani 1 1 d . . . . .
C007 C 0.53193(16) 0.87505(14) 0.67374(10) 0.0223(4) Uani 1 1 d . . . . .
H007 H 0.532411 0.886927 0.623763 0.027 Uiso 1 1 calc R U . . .
C008 C 0.90863(16) 0.86552(14) 0.64919(11) 0.0228(4) Uani 1 1 d . . . . .
C009 C 0.81013(16) 0.88291(14) 0.68998(11) 0.0236(4) Uani 1 1 d . . . . .
H009 H 0.808307 0.923121 0.729282 0.028 Uiso 1 1 calc R U . . .
C00A C 0.62573(16) 0.83157(14) 0.78429(10) 0.0240(4) Uani 1 1 d . . . . .
H00A H 0.689139 0.814417 0.808139 0.029 Uiso 1 1 calc R U . . .
C00B C 0.43350(16) 0.86563(14) 0.78863(11) 0.0227(4) Uani 1 1 d . . . . .
C00C C 0.43655(16) 0.88255(14) 0.71339(10) 0.0228(4) Uani 1 1 d . . . . .
H00C H 0.373099 0.899224 0.689377 0.027 Uiso 1 1 calc R U . . .
C00D C 0.81297(15) 0.62207(14) 0.46277(10) 0.0217(4) Uani 1 1 d . . . . .
C00E C 0.52951(16) 0.83937(15) 0.82301(10) 0.0248(4) Uani 1 1 d . . . . .
H00E H 0.528979 0.826848 0.872887 0.030 Uiso 1 1 calc R U . . .
C00F C 0.33200(16) 0.87995(14) 0.83106(11) 0.0241(4) Uani 1 1 d . . . . .
C00G C 0.98221(16) 0.78296(16) 0.55348(11) 0.0262(4) Uani 1 1 d . . . . .
H00G H 0.974393 0.740586 0.516020 0.031 Uiso 1 1 calc R U . . .
C00H C 0.33743(18) 0.91354(16) 0.90205(11) 0.0282(4) Uani 1 1 d . . . . .
H00H H 0.404681 0.925610 0.922915 0.034 Uiso 1 1 calc R U . . .
C00I C 1.00694(17) 0.90903(16) 0.66267(12) 0.0295(4) Uani 1 1 d . . . . .
H00I H 1.013131 0.951695 0.700053 0.035 Uiso 1 1 calc R U . . .
C00J C 0.23025(17) 0.86204(16) 0.80092(12) 0.0283(4) Uani 1 1 d . . . . .
H00J H 0.225091 0.839438 0.753515 0.034 Uiso 1 1 calc R U . . .
C00K C 0.13635(18) 0.87779(17) 0.84134(13) 0.0322(5) Uani 1 1 d . . . . .
H00K H 0.068902 0.865712 0.820758 0.039 Uiso 1 1 calc R U . . .
C00L C 1.09529(17) 0.88748(17) 0.61926(13) 0.0329(5) Uani 1 1 d . . . . .
H00L H 1.161998 0.915490 0.626797 0.040 Uiso 1 1 calc R U . . .
C00M C 0.24347(19) 0.92938(17) 0.94234(12) 0.0321(5) Uani 1 1 d . . . . .
H00M H 0.248338 0.952127 0.989721 0.039 Uiso 1 1 calc R U . . .
C00N C 0.14291(19) 0.91136(17) 0.91208(13) 0.0336(5) Uani 1 1 d . . . . .
H00N H 0.080144 0.921714 0.939021 0.040 Uiso 1 1 calc R U . . .
C00O C 1.08230(17) 0.82348(17) 0.56447(12) 0.0306(5) Uani 1 1 d . . . . .
H00O H 1.140783 0.807619 0.534990 0.037 Uiso 1 1 calc R U . . .
 
loop_
 _atom_site_aniso_label
 _atom_site_aniso_U_11
 _atom_site_aniso_U_22
 _atom_site_aniso_U_33
 _atom_site_aniso_U_23
 _atom_site_aniso_U_13
 _atom_site_aniso_U_12
Fe01 0.01952(15) 0.0208(2) 0.01705(15) 0.000 0.000 -0.00087(15)
S002 0.0272(2) 0.0325(3) 0.0217(2) -0.0047(2) 0.00523(17) -0.0002(2)
N003 0.0217(7) 0.0211(8) 0.0190(7) 0.0008(6) -0.0002(5) 0.0007(6)
N004 0.0253(7) 0.0252(9) 0.0231(7) 0.0001(6) 0.0018(6) -0.0007(7)
N005 0.0219(7) 0.0228(9) 0.0208(7) 0.0048(6) 0.0003(5) -0.0007(6)
C006 0.0226(8) 0.0186(10) 0.0217(8) -0.0008(7) -0.0001(6) 0.0005(7)
C007 0.0263(8) 0.0217(10) 0.0189(8) 0.0005(7) -0.0021(6) 0.0008(7)
C008 0.0228(8) 0.0217(10) 0.0240(9) 0.0025(7) -0.0025(6) -0.0016(7)
C009 0.0270(9) 0.0219(10) 0.0217(8) -0.0014(7) -0.0021(7) -0.0021(7)
C00A 0.0250(8) 0.0255(11) 0.0214(8) -0.0001(7) -0.0020(7) 0.0049(7)
C00B 0.0248(8) 0.0196(10) 0.0236(8) 0.0002(7) 0.0007(7) 0.0048(7)
C00C 0.0252(8) 0.0210(10) 0.0222(8) 0.0009(7) -0.0029(7) 0.0032(7)
C00D 0.0192(7) 0.0248(10) 0.0211(8) 0.0036(7) 0.0005(6) -0.0021(7)
C00E 0.0287(9) 0.0268(11) 0.0190(8) 0.0023(7) 0.0008(7) 0.0067(8)
C00F 0.0252(9) 0.0222(10) 0.0249(9) 0.0033(7) 0.0029(7) 0.0071(7)
C00G 0.0246(8) 0.0298(11) 0.0243(9) 0.0048(8) 0.0033(7) -0.0012(8)
C00H 0.0304(9) 0.0303(12) 0.0240(9) 0.0025(8) 0.0015(7) 0.0077(8)
C00I 0.0265(9) 0.0300(12) 0.0318(10) 0.0022(9) -0.0058(8) -0.0056(8)
C00J 0.0281(10) 0.0276(11) 0.0293(10) 0.0009(8) 0.0020(7) 0.0066(8)
C00K 0.0249(9) 0.0337(13) 0.0380(11) 0.0060(10) 0.0027(8) 0.0071(8)
C00L 0.0212(9) 0.0393(13) 0.0382(12) 0.0104(10) -0.0044(8) -0.0067(8)
C00M 0.0364(11) 0.0343(12) 0.0256(9) 0.0027(8) 0.0059(8) 0.0149(10)
C00N 0.0325(10) 0.0353(13) 0.0329(11) 0.0064(9) 0.0095(9) 0.0129(9)
C00O 0.0235(9) 0.0373(13) 0.0311(10) 0.0096(9) 0.0040(7) -0.0015(8)
 
_geom_special_details
;
 All esds (except the esd in the dihedral angle between two l.s. planes)
 are estimated using the full covariance matrix.  The cell esds are taken
 into account individually in the estimation of esds in distances, angles
 and torsion angles; correlations between esds in cell parameters are only
 used when they are defined by crystal symmetry.  An approximate (isotropic)
 treatment of cell esds is used for estimating esds involving l.s. planes.
;
 
loop_
 _geom_bond_atom_site_label_1
 _geom_bond_atom_site_label_2
 _geom_bond_distance
 _geom_bond_site_symmetry_2
 _geom_bond_publ_flag
Fe01 N004 1.9375(17) . ?
Fe01 N004 1.9375(17) 2_665 ?
Fe01 N005 1.9644(16) . ?
Fe01 N005 1.9645(16) 2_665 ?
Fe01 N003 1.9668(17) 2_665 ?
Fe01 N003 1.9669(17) . ?
S002 C00D 1.638(2) . ?
N003 C009 1.287(3) . ?
N003 C006 1.431(2) . ?
N004 C00D 1.160(3) . ?
N005 C00G 1.346(3) . ?
N005 C008 1.350(3) . ?
C006 C007 1.390(3) . ?
C006 C00A 1.396(3) . ?
C007 C00C 1.386(3) . ?
C008 C00I 1.392(3) . ?
C008 C009 1.448(3) . ?
C00A C00E 1.386(3) . ?
C00B C00E 1.395(3) . ?
C00B C00C 1.398(3) . ?
C00B C00F 1.487(3) . ?
C00F C00H 1.390(3) . ?
C00F C00J 1.395(3) . ?
C00G C00O 1.385(3) . ?
C00H C00M 1.393(3) . ?
C00I C00L 1.385(3) . ?
C00J C00K 1.393(3) . ?
C00K C00N 1.386(3) . ?
C00L C00O 1.382(3) . ?
C00M C00N 1.383(3) . ?
 
loop_
 _geom_angle_atom_site_label_1
 _geom_angle_atom_site_label_2
 _geom_angle_atom_site_label_3
 _geom_angle
 _geom_angle_site_symmetry_1
 _geom_angle_site_symmetry_3
 _geom_angle_publ_flag
N004 Fe01 N004 87.84(10) . 2_665 ?
N004 Fe01 N005 93.20(7) . . ?
N004 Fe01 N005 90.92(7) 2_665 . ?
N004 Fe01 N005 90.92(7) . 2_665 ?
N004 Fe01 N005 93.20(7) 2_665 2_665 ?
N005 Fe01 N005 174.28(10) . 2_665 ?
N004 Fe01 N003 93.17(7) . 2_665 ?
N004 Fe01 N003 173.94(7) 2_665 2_665 ?
N005 Fe01 N003 94.99(7) . 2_665 ?
N005 Fe01 N003 80.81(7) 2_665 2_665 ?
N004 Fe01 N003 173.94(7) . . ?
N004 Fe01 N003 93.17(7) 2_665 . ?
N005 Fe01 N003 80.81(7) . . ?
N005 Fe01 N003 94.99(7) 2_665 . ?
N003 Fe01 N003 86.46(10) 2_665 . ?
C009 N003 C006 118.65(17) . . ?
C009 N003 Fe01 115.24(14) . . ?
C006 N003 Fe01 125.47(13) . . ?
C00D N004 Fe01 172.40(17) . . ?
C00G N005 C008 118.22(17) . . ?
C00G N005 Fe01 127.44(15) . . ?
C008 N005 Fe01 114.33(13) . . ?
C007 C006 C00A 120.07(18) . . ?
C007 C006 N003 119.95(16) . . ?
C00A C006 N003 119.95(17) . . ?
C00C C007 C006 119.46(17) . . ?
N005 C008 C00I 122.70(19) . . ?
N005 C008 C009 113.33(17) . . ?
C00I C008 C009 123.96(19) . . ?
N003 C009 C008 116.00(18) . . ?
C00E C00A C006 119.62(18) . . ?
C00E C00B C00C 117.99(18) . . ?
C00E C00B C00F 121.25(17) . . ?
C00C C00B C00F 120.69(17) . . ?
C007 C00C C00B 121.54(18) . . ?
N004 C00D S002 178.32(19) . . ?
C00A C00E C00B 121.31(18) . . ?
C00H C00F C00J 118.60(19) . . ?
C00H C00F C00B 119.76(19) . . ?
C00J C00F C00B 121.63(19) . . ?
N005 C00G C00O 121.8(2) . . ?
C00F C00H C00M 120.9(2) . . ?
C00L C00I C008 118.6(2) . . ?
C00K C00J C00F 120.5(2) . . ?
C00N C00K C00J 120.3(2) . . ?
C00O C00L C00I 118.6(2) . . ?
C00N C00M C00H 120.2(2) . . ?
C00M C00N C00K 119.6(2) . . ?
C00L C00O C00G 120.0(2) . . ?
 
_refine_diff_density_max    0.561
_refine_diff_density_min   -0.368
_refine_diff_density_rms    0.078

_shelx_res_file
;
TITL Bia_dw4400_085K_a.res in Pccn
    Bia_dw4400_085K.res
    created by SHELXL-2019/2 at 05:34:05 on 03-May-2022
REM Old TITL Bia_dw4400_085K in Pccn
REM SHELXT solution in Pccn: R1 0.089, Rweak 0.045, Alpha 0.023
REM <I/s>   0.567 for  392 systematic absences,  Orientation as input
REM Formula found by SHELXT:  Fe C38 N6 S2

CELL 0.65524 12.3334 14.6776 18.2772 90.0000 90.0000 90.0000
ZERR 14.000 0.0002 0.0002 0.0002 0.0000 0.0000 0.0000
LATT  1
SYMM 1/2-X, 1/2-Y, Z
SYMM -X, 1/2+Y, 1/2-Z
SYMM 1/2+X, -Y, 1/2-Z
SFAC FE C H N S
DISP $C  0.00244  0.00131  9.14798!source kissel
DISP $N  0.00493  0.00266 15.07095!source kissel
DISP $S  0.10506  0.10024 379.49005!source kissel
DISP $Fe  0.32649  0.69602 2544.24973!source kissel
UNIT 4 152 112 24 8
ACTA
L.S. 10
BOND
LIST 6
FMAP 2
PLAN 20
WGHT    0.039900    2.614100
FVAR       2.21653
FE01  1    0.750000    0.750000    0.590175    10.50000    0.01952    0.02080 =
         0.01705    0.00000    0.00000   -0.00087
S002  5    0.847381    0.559876    0.392101    11.00000    0.02717    0.03253 =
         0.02166   -0.00466    0.00523   -0.00021
N003  4    0.725274    0.839404    0.668583    11.00000    0.02171    0.02109 =
         0.01898    0.00081   -0.00023    0.00071
N004  4    0.790501    0.665001    0.513817    11.00000    0.02535    0.02522 =
         0.02305    0.00007    0.00185   -0.00070
N005  4    0.895920    0.803235    0.595532    11.00000    0.02188    0.02283 =
         0.02082    0.00477    0.00030   -0.00065
C006  2    0.626899    0.849627    0.709300    11.00000    0.02256    0.01856 =
         0.02175   -0.00082   -0.00013    0.00052
C007  2    0.531932    0.875050    0.673743    11.00000    0.02634    0.02174 =
         0.01890    0.00047   -0.00212    0.00076
AFIX  43
H007  3    0.532411    0.886927    0.623763    11.00000   -1.20000
AFIX   0
C008  2    0.908628    0.865516    0.649193    11.00000    0.02278    0.02167 =
         0.02401    0.00253   -0.00247   -0.00159
C009  2    0.810134    0.882911    0.689977    11.00000    0.02702    0.02192 =
         0.02172   -0.00135   -0.00212   -0.00208
AFIX  43
H009  3    0.808307    0.923121    0.729282    11.00000   -1.20000
AFIX   0
C00A  2    0.625734    0.831575    0.784291    11.00000    0.02504    0.02554 =
         0.02137   -0.00013   -0.00195    0.00491
AFIX  43
H00A  3    0.689139    0.814417    0.808139    11.00000   -1.20000
AFIX   0
C00B  2    0.433495    0.865629    0.788635    11.00000    0.02481    0.01963 =
         0.02364    0.00019    0.00068    0.00476
C00C  2    0.436548    0.882548    0.713390    11.00000    0.02521    0.02102 =
         0.02221    0.00089   -0.00289    0.00322
AFIX  43
H00C  3    0.373099    0.899224    0.689377    11.00000   -1.20000
AFIX   0
C00D  2    0.812968    0.622065    0.462768    11.00000    0.01922    0.02476 =
         0.02106    0.00361    0.00049   -0.00209
C00E  2    0.529514    0.839372    0.823009    11.00000    0.02866    0.02678 =
         0.01896    0.00229    0.00084    0.00669
AFIX  43
H00E  3    0.528979    0.826848    0.872887    11.00000   -1.20000
AFIX   0
C00F  2    0.332004    0.879948    0.831058    11.00000    0.02524    0.02216 =
         0.02493    0.00330    0.00287    0.00714
C00G  2    0.982205    0.782961    0.553481    11.00000    0.02459    0.02979 =
         0.02429    0.00484    0.00326   -0.00117
AFIX  43
H00G  3    0.974393    0.740586    0.516020    11.00000   -1.20000
AFIX   0
C00H  2    0.337426    0.913544    0.902045    11.00000    0.03040    0.03027 =
         0.02404    0.00249    0.00153    0.00770
AFIX  43
H00H  3    0.404681    0.925610    0.922915    11.00000   -1.20000
AFIX   0
C00I  2    1.006940    0.909033    0.662665    11.00000    0.02655    0.03004 =
         0.03183    0.00216   -0.00577   -0.00558
AFIX  43
H00I  3    1.013131    0.951695    0.700053    11.00000   -1.20000
AFIX   0
C00J  2    0.230249    0.862044    0.800922    11.00000    0.02809    0.02765 =
         0.02927    0.00088    0.00201    0.00660
AFIX  43
H00J  3    0.225091    0.839438    0.753515    11.00000   -1.20000
AFIX   0
C00K  2    0.136347    0.877790    0.841343    11.00000    0.02486    0.03367 =
         0.03799    0.00601    0.00266    0.00708
AFIX  43
H00K  3    0.068902    0.865712    0.820758    11.00000   -1.20000
AFIX   0
C00L  2    1.095289    0.887482    0.619255    11.00000    0.02123    0.03931 =
         0.03825    0.01040   -0.00437   -0.00674
AFIX  43
H00L  3    1.161998    0.915490    0.626797    11.00000   -1.20000
AFIX   0
C00M  2    0.243474    0.929381    0.942343    11.00000    0.03645    0.03432 =
         0.02556    0.00265    0.00587    0.01492
AFIX  43
H00M  3    0.248338    0.952127    0.989721    11.00000   -1.20000
AFIX   0
C00N  2    0.142915    0.911365    0.912079    11.00000    0.03254    0.03531 =
         0.03290    0.00639    0.00954    0.01289
AFIX  43
H00N  3    0.080144    0.921714    0.939021    11.00000   -1.20000
AFIX   0
C00O  2    1.082296    0.823477    0.564473    11.00000    0.02347    0.03729 =
         0.03109    0.00957    0.00403   -0.00151
AFIX  43
H00O  3    1.140783    0.807619    0.534990    11.00000   -1.20000
AFIX   0
HKLF 4


REM  Bia_dw4400_085K_a.res in Pccn
REM wR2 = 0.1293, GooF = S = 1.110, Restrained GooF = 1.110 for all data
REM R1 = 0.0643 for 4887 Fo > 4sig(Fo) and 0.0940 for all 6473 data
REM 213 parameters refined using 0 restraints

END

WGHT      0.0399      2.6061

REM Highest difference peak  0.561,  deepest hole -0.368,  1-sigma level  0.078
Q1    1   0.7663  0.7579  0.5503  11.00000  0.05    0.56
Q2    1   0.6953  0.7897  0.5905  11.00000  0.05    0.50
Q3    1   0.6246  0.8369  0.7458  11.00000  0.05    0.48
Q4    1   0.8226  0.6009  0.4225  11.00000  0.05    0.47
Q5    1   0.7881  0.7770  0.6240  11.00000  0.05    0.47
Q6    1   0.4394  0.8644  0.7500  11.00000  0.05    0.46
Q7    1   0.4803  0.8402  0.8021  11.00000  0.05    0.41
Q8    1   0.4824  0.8703  0.6921  11.00000  0.05    0.41
Q9    1   0.3311  0.9046  0.8623  11.00000  0.05    0.41
Q10   1   0.1857  0.8573  0.8308  11.00000  0.05    0.40
Q11   1   1.0362  0.7876  0.5568  11.00000  0.05    0.40
Q12   1   0.5755  0.8684  0.6968  11.00000  0.05    0.40
Q13   1   0.2829  0.8765  0.8142  11.00000  0.05    0.40
Q14   1   0.9448  0.8985  0.6615  11.00000  0.05    0.39
Q15   1   0.7172  0.7722  0.6301  11.00000  0.05    0.39
Q16   1   0.8732  0.8685  0.6744  11.00000  0.05    0.39
Q17   1   0.7971  0.7952  0.5810  11.00000  0.05    0.38
Q18   1   0.2993  0.9224  0.9285  11.00000  0.05    0.38
Q19   1   0.7314  0.8382  0.6327  11.00000  0.05    0.36
Q20   1   0.9016  0.8402  0.6179  11.00000  0.05    0.35
;
_shelx_res_checksum   15426

_shelx_hkl_file
;
   0   0  -2 27609.1 1273.42   1
   0   0   2 26244.0 1276.63   1
   0   0  -3 130.677 98.0927   1
   0   0   3 24.8138 114.266   1
   0   0  -4 287207. 12859.8   1
   0   0   4 262281. 12866.6   1
   0   0  -5 20.9578 116.791   1
   0   0   5 25.0768 133.928   1
   0   0  -6 1720.71 170.964   1
   0   0   6 1884.80 190.266   1
   0   0   8 112562. 5139.74   1
   0   0  -8 105659. 5121.90   1
   0   0  -9 49.7678 141.927   1
   0   0   9 132.881 152.947   1
   0   0  10 130651. 6333.85   1
   0   0 -10 137133. 6321.83   1
   0   0 -11-60.2141 153.857   1
   0   0  11 17.7507 170.477   1
   0   0  12 12950.0 686.513   1
   0   0 -12 11038.0 653.226   1
   0   0 -13-87.5368 160.393   1
   0   0  13-40.8790 204.431   1
   0   0 -15 179.042 204.027   1
   0   0  16 32768.3 1687.98   1
   0   0 -16 32994.8 1664.81   1
   0   0 -17 350.998 223.250   1
   0   0  17 75.4670 231.406   1
   0   0  18 15054.2 874.473   1
   0   0 -18 14765.1 847.343   1
   0   0 -19 331.750 251.322   1
   0   0  19 161.760 274.327   1
   0   0  20 6267.55 504.068   1
   0   0 -20 6062.94 472.588   1
   0   0 -21 225.245 242.000   1
   0   0  21 198.332 250.083   1
   0   0 -22 76.5841 265.743   1
   0   0  22 86.5641 301.136   1
   0   0 -23 234.043 284.628   1
   0   0  23 439.007 308.121   1
   0   0 -24 1523.71 287.008   1
   0   0  24 916.330 293.102   1
   0   0  25 238.551 316.740   1
   0   0 -25 52.6906 270.040   1
   0   0  26 9059.39 652.770   1
   0   0 -26 9727.49 646.667   1
   0   0  27 506.252 285.243   1
   0   0 -27-78.0824 258.233   1
   0   1   1-43.6090 50.2596   1
   0  -1  -1 27.8861 43.3740   1
   0   1   2 118067. 5503.05   1
   0  -1  -2 117519. 5498.45   1
   0   1   3-60.2050 121.832   1
   0  -1   3-11.9052 95.8537   1
   0  -1  -3-35.7665 113.496   1
   0   1  -3 3.32200 73.3349   1
   0   1   4 51525.1 2411.05   1
   0  -1   4 49641.6 2396.08   1
   0  -1  -4 55808.2 2405.50   1
   0   1  -4 47896.8 2390.26   1
   0  -1   5 7.33702 135.312   1
   0   1   5-168.370 131.202   1
   0   1  -5 222.231 104.445   1
   0  -1  -5 39.1192 115.632   1
   0   1   6 549.628 141.168   1
   0  -1   6 278.951 145.909   1
   0   1  -6 189.698 117.549   1
   0  -1  -6 247.830 107.541   1
   0  -1   7 21.3030 155.865   1
   0   1   7 302.779 174.230   1
   0   1  -7 170.801 121.827   1
   0  -1  -7-31.4961 138.318   1
   0   1   8 735.312 201.536   1
   0  -1  -8 1067.87 178.988   1
   0  -1   9-194.348 144.874   1
   0   1   9-47.0585 173.038   1
   0  -1  -9 79.2790 143.750   1
   0   1  -9 23.4547 136.555   1
   0  -1 -10 13306.6 698.550   1
   0   1 -10 12433.1 682.462   1
   0  -1  10 13427.5 707.033   1
   0   1  10 12242.5 709.871   1
   0   1  11-111.676 162.387   1
   0  -1  11 84.3690 160.087   1
   0   1 -11-71.9979 154.052   1
   0  -1 -11 78.4366 141.773   1
   0  -1  12-18.2944 169.244   1
   0   1  12 239.219 197.147   1
   0  -1 -12 84.4030 154.127   1
   0   1 -12-15.6936 144.717   1
   0   1  13-105.926 211.879   1
   0  -1 -13-18.0362 179.385   1
   0   1 -13 237.250 169.963   1
   0  -1 -14 16256.2 849.842   1
   0   1 -14 14951.4 831.168   1
   0  -1  14 14911.7 851.355   1
   0   1  14 15041.8 866.438   1
   0   1  15 117.528 220.942   1
   0  -1  15-133.941 212.454   1
   0   1 -15-58.2597 191.505   1
   0  -1 -15-101.499 209.677   1
   0  -1 -16 4667.26 370.300   1
   0   1 -16 5198.92 379.426   1
   0   1  16 4944.85 409.371   1
   0  -1  16 3954.16 382.945   1
   0  -1  17 49.2492 214.056   1
   0   1  17-128.052 252.536   1
   0   1 -17 151.421 208.994   1
   0  -1 -17-22.2365 221.139   1
   0  -1  18-102.588 257.199   1
   0   1  18-53.0477 275.378   1
   0   1 -18 203.193 228.281   1
   0  -1  19-345.701 267.979   1
   0   1 -19-399.156 247.507   1
   0   1  20 1735.84 296.708   1
   0  -1 -20 1648.57 271.609   1
   0   1  21 228.534 276.822   1
   0  -1  21 28.1067 262.517   1
   0  -1 -21-226.471 247.426   1
   0   1 -21-124.429 234.647   1
   0  -1  22 602.502 311.804   1
   0   1  22 811.891 321.688   1
   0  -1 -22 895.009 296.055   1
   0   1 -22 637.575 282.128   1
   0  -1  23 262.898 285.602   1
   0   1 -23-25.9824 271.876   1
   0   1  24 3423.95 387.449   1
   0  -1 -24 3590.22 372.126   1
   0   1  25 444.062 323.481   1
   0   1 -25 290.580 286.104   1
   0  -1  25 120.078 297.588   1
   0  -1 -25 867.230 289.974   1
   0   1 -26 4263.09 411.135   1
   0  -1  26 3338.01 402.879   1
   0   1 -27-210.504 266.368   1
   0   1  27 147.581 282.052   1
   0   2   1-30.4647 76.9077   1
   0  -2  -1-9.70004 73.7802   1
   0   2   2 4752.79 261.129   1
   0  -2  -2 4116.58 246.206   1
   0  -2   3 20.2205 63.3280   1
   0   2   3-84.9232 140.262   1
   0  -2  -3-30.0061 112.457   1
   0   2  -3 27.0929 60.0551   1
   0   2   4 16065.9 807.127   1
   0   2  -4 16557.0 769.524   1
   0  -2  -4 18034.9 799.687   1
   0   2   5-10.3844 152.683   1
   0  -2   5 119.493 109.364   1
   0  -2  -5 78.1060 133.693   1
   0   2  -5 5.32132 99.3488   1
   0   2  -6 2197.01 167.767   1
   0  -2   6 1988.73 187.557   1
   0  -2   7 135.106 139.339   1
   0   2   7-67.9785 126.620   1
   0  -2  -7 135.656 120.401   1
   0   2  -7 98.0030 107.408   1
   0   2   8 24303.6 1262.52   1
   0  -2  -8 25813.1 1250.69   1
   0  -2   9-90.1074 142.643   1
   0   2   9 115.892 191.183   1
   0  -2  -9-13.9134 152.424   1
   0   2  -9 77.0150 119.972   1
   0   2 -10 2107.57 198.010   1
   0  -2  10 2251.74 216.488   1
   0   2  10 1871.67 243.512   1
   0  -2 -10 1604.44 230.442   1
   0   2  11 19.4321 200.749   1
   0  -2 -11 98.1989 175.148   1
   0   2 -11 123.890 136.964   1
   0   2  12 14903.1 802.168   1
   0  -2  12 13467.5 772.814   1
   0  -2 -12 14448.1 776.186   1
   0   2 -12 13849.3 756.427   1
   0  -2  13 56.7315 190.702   1
   0  -2 -14 4981.09 390.603   1
   0   2 -14 5417.29 384.562   1
   0  -2  14 5996.21 415.112   1
   0   2  14 5757.90 421.471   1
   0   2  15 192.589 230.522   1
   0  -2 -15-20.6890 203.449   1
   0  -2 -16 5454.78 437.803   1
   0   2 -16 5275.21 411.404   1
   0  -2  16 6159.81 458.998   1
   0   2  16 5869.40 467.717   1
   0  -2  17 240.874 252.643   1
   0   2  17-208.646 294.187   1
   0  -2 -17 22.6166 257.882   1
   0   2 -17-21.2519 207.149   1
   0  -2 -18 7659.48 528.435   1
   0   2 -18 8324.55 531.558   1
   0  -2  18 7178.68 530.986   1
   0  -2  19 261.634 254.452   1
   0   2  19 386.575 261.331   1
   0   2 -19 347.248 232.986   1
   0  -2 -19-72.5332 214.209   1
   0   2  20 225.841 283.248   1
   0  -2  20 27.0562 261.562   1
   0  -2 -20 198.050 252.511   1
   0   2 -20 311.708 237.959   1
   0  -2  21 278.437 283.155   1
   0   2  21-28.7413 294.623   1
   0  -2 -21 252.918 287.868   1
   0   2 -21 148.599 251.208   1
   0  -2 -22 6871.47 520.006   1
   0   2  22 5613.36 523.438   1
   0  -2  22 7163.61 539.752   1
   0   2  23 234.669 277.492   1
   0  -2  23 29.2263 261.480   1
   0  -2 -23-103.600 245.025   1
   0   2 -23 388.159 267.331   1
   0   2  24 2797.37 403.975   1
   0   2 -24 3490.32 376.559   1
   0  -2  24 2977.65 393.195   1
   0  -2 -24 2871.19 374.821   1
   0   2  25 206.252 307.550   1
   0   2 -25 105.359 271.423   1
   0  -2  25 210.445 288.800   1
   0  -2 -25 78.4047 290.334   1
   0   2 -26 3289.77 377.478   1
   0   2  26 3386.57 385.189   1
   0  -2 -26 2881.64 355.137   1
   0  -2 -27 256.876 288.053   1
   0   2  27 204.879 307.950   1
   0  -2 -28 2413.09 351.312   1
   0   2  28 2391.88 364.576   1
   0  -2 -29 74.0496 266.009   1
   0   3   0 19.4430 74.7492   1
   0  -3   0 156.127 62.8343   1
   0   3   1 24.4471 100.643   1
   0  -3  -1 82.9001 83.0648   1
   0   3   2 334737. 15490.5   1
   0  -3  -2 330280. 15483.5   1
   0   3   3-48.9744 146.406   1
   0  -3  -3 89.6183 130.306   1
   0   3  -4 530942. 24687.7   1
   0   3   4 542002. 24729.7   1
   0  -3   4 543237. 24689.9   1
   0  -3  -4 492038. 24717.0   1
   0  -3   5 56.6264 88.2817   1
   0   3  -5 40.2284 72.1870   1
   0   3  -6 3787.60 217.408   1
   0   3   6 3159.91 278.539   1
   0  -3   6 3212.21 222.872   1
   0  -3  -6 3825.75 264.496   1
   0  -3   7 8.51896 109.820   1
   0   3   7 43.7098 157.019   1
   0  -3  -7 133.151 142.105   1
   0   3  -7 29.4944 98.4942   1
   0   3  -8 107038. 4708.84   1
   0  -3  -8 89099.4 4729.60   1
   0   3   8 100387. 4750.15   1
   0  -3   8 100884. 4715.01   1
   0   3   9 52.3489 182.100   1
   0  -3  -9-73.2592 150.546   1
   0  -3 -10 10249.0 552.138   1
   0   3 -10 9509.44 512.211   1
   0   3  10 8500.76 554.172   1
   0  -3  10 8628.52 516.630   1
   0   3  11 60.5606 215.186   1
   0  -3  11-210.519 146.966   1
   0  -3 -11-424.292 187.947   1
   0   3 -12 22998.5 1210.85   1
   0  -3  12 25716.0 1235.64   1
   0  -3  13 235.418 185.087   1
   0   3  13-112.981 237.605   1
   0  -3 -13-288.082 200.935   1
   0   3 -13 174.385 159.863   1
   0  -3 -14 14433.2 795.841   1
   0   3 -14 14727.2 774.575   1
   0  -3  14 14984.2 795.303   1
   0   3  14 12283.2 803.135   1
   0   3  15 24.6435 192.728   1
   0  -3  15 167.369 204.587   1
   0   3 -15 110.733 172.450   1
   0  -3 -15 148.129 169.233   1
   0  -3 -16 5581.74 431.370   1
   0   3  16 6117.78 468.775   1
   0   3  17 264.720 305.067   1
   0  -3  17-117.473 240.781   1
   0  -3 -17-45.7734 246.058   1
   0   3 -17 207.803 205.516   1
   0   3 -18 18178.2 985.668   1
   0  -3  18 17791.3 1003.18   1
   0   3  19 418.624 295.773   1
   0  -3  19 282.310 253.200   1
   0   3 -19 68.6315 223.790   1
   0  -3 -19 24.4237 252.391   1
   0  -3  20 720.143 265.665   1
   0  -3 -20 598.392 239.400   1
   0   3 -20 761.107 252.735   1
   0   3  21 57.7838 293.721   1
   0  -3  22 2418.22 365.375   1
   0   3 -22 3579.94 375.301   1
   0   3  23 87.9942 303.764   1
   0   3 -23 205.341 248.757   1
   0  -3  23 204.272 281.127   1
   0  -3 -23-129.384 284.167   1
   0   3  24 1997.31 322.657   1
   0   3 -24 2033.54 324.916   1
   0  -3  24 1872.40 352.938   1
   0  -3 -24 1717.01 302.680   1
   0   3  26 730.665 318.310   1
   0  -3 -26 746.591 322.940   1
   0   3  27-202.814 274.971   1
   0  -3 -27 457.278 277.749   1
   0  -3 -28 921.223 302.036   1
   0   3  28 1025.43 316.689   1
   0  -3 -30 1013.17 288.692   1
   0   4   0 993439. 46380.8   1
   0  -4   0 999999. 46375.9   1
   0   4   1-6.04132 109.198   1
   0  -4  -1 30.2779 90.6694   1
   0   4   2 308987. 14082.2   1
   0  -4  -2 296203. 14071.5   1
   0   4   3 37.2451 130.589   1
   0  -4  -3-62.1883 110.097   1
   0   4   4 185.181 177.965   1
   0  -4  -4 72.7299 127.784   1
   0   4   5 99.9657 149.320   1
   0  -4   5 19.3157 73.0218   1
   0   4  -5 6.94346 58.9588   1
   0  -4  -5-10.4090 122.434   1
   0   4  -6 258688. 11662.4   1
   0   4   6 257932. 11719.4   1
   0  -4   6 229018. 11665.0   1
   0  -4  -6 268640. 11705.8   1
   0   4   7-62.1362 183.445   1
   0  -4  -7-169.086 162.229   1
   0   4  -7 65.2585 90.2204   1
   0  -4  -8 29518.0 1512.09   1
   0   4  -8 32640.5 1473.83   1
   0  -4   8 29312.0 1476.66   1
   0   4   8 29722.5 1526.83   1
   0   4   9-165.440 201.842   1
   0  -4   9-32.2705 124.989   1
   0  -4  -9 200.731 174.929   1
   0   4  10 907.825 241.596   1
   0  -4 -10 1127.76 207.296   1
   0   4  11-84.1154 215.505   1
   0  -4  11 42.1156 144.638   1
   0  -4 -11 123.773 191.918   1
   0   4 -11 74.4838 123.824   1
   0   4 -12 6948.50 439.941   1
   0  -4 -12 7851.60 493.692   1
   0   4  12 7187.85 511.661   1
   0  -4  12 8548.47 470.257   1
   0  -4  13-68.6892 177.363   1
   0   4  13-69.8065 222.117   1
   0   4 -13-30.3982 156.163   1
   0  -4 -13 177.847 193.176   1
   0  -4  14 224.141 197.392   1
   0   4  14 97.1345 223.898   1
   0   4 -14-165.536 182.186   1
   0  -4 -14 20.7240 193.560   1
   0   4  15-176.351 213.296   1
   0  -4  15-60.2764 210.217   1
   0   4 -15 53.5045 179.359   1
   0  -4 -15 324.375 195.446   1
   0  -4  16 278.961 225.265   1
   0   4  16 104.311 231.822   1
   0  -4 -16 336.895 211.307   1
   0   4 -16 95.3880 188.886   1
   0   4  17 80.6985 292.077   1
   0  -4  17-136.507 235.763   1
   0   4 -17-304.702 191.732   1
   0  -4 -17-255.609 241.415   1
   0  -4 -18 7623.63 535.506   1
   0   4 -18 7502.12 503.394   1
   0  -4  18 7321.75 537.477   1
   0   4  18 7731.82 569.161   1
   0   4  19-253.669 306.624   1
   0  -4  19-201.375 254.519   1
   0  -4 -19 345.049 262.399   1
   0   4 -19-67.4411 233.400   1
   0   4  20 2092.17 351.763   1
   0  -4  20 1896.22 310.458   1
   0   4 -20 1729.84 288.031   1
   0  -4 -20 1731.58 313.591   1
   0   4  21 348.246 252.359   1
   0   4 -21-169.505 220.431   1
   0  -4  21 301.380 270.250   1
   0  -4 -21 178.059 220.409   1
   0   4 -22 8516.41 554.001   1
   0  -4 -22 7452.26 538.270   1
   0  -4  22 6838.21 548.578   1
   0   4  22 6848.92 566.417   1
   0   4  23-381.329 325.056   1
   0   4 -23 76.5456 240.592   1
   0  -4  23 376.721 293.814   1
   0  -4 -23 154.841 289.200   1
   0   4 -24 1795.16 322.355   1
   0   4  24 1609.99 353.382   1
   0  -4 -24 1347.10 323.364   1
   0   4  25-116.641 250.696   1
   0  -4 -25 258.167 258.922   1
   0   4  26-144.479 288.745   1
   0  -4 -26 844.227 296.593   1
   0   4  27 172.015 321.559   1
   0  -4 -27 401.930 308.561   1
   0  -4 -28 3461.34 381.579   1
   0   4  28 3288.56 397.152   1
   0  -4 -29-23.8706 270.059   1
   0   4  29 575.699 292.060   1
   0  -5   0-50.8042 76.2068   1
   0   5   0 104.301 95.7004   1
   0  -5   1-22.1261 59.3250   1
   0  -5  -1 6.02177 89.3217   1
   0   5   1 50.2997 115.871   1
   0   5  -1-3.69319 70.2928   1
   0   5   2 18627.8 890.354   1
   0  -5  -2 17116.7 881.951   1
   0  -5  -3 8.69966 121.185   1
   0   5   3-188.564 159.487   1
   0  -5  -5 169.118 146.089   1
   0   5   5-40.7542 177.457   1
   0   5  -6 25274.7 1164.47   1
   0  -5  -6 24039.0 1220.59   1
   0  -5   6 24471.6 1167.82   1
   0   5   6 22248.8 1232.28   1
   0   5   7 99.1214 185.124   1
   0  -5   7-36.0446 78.5940   1
   0  -5  -7-55.4310 147.899   1
   0   5   8 2415.92 254.190   1
   0   5  -8 1723.95 149.696   1
   0  -5   8 1432.18 150.000   1
   0  -5  -8 2326.04 219.828   1
   0  -5   9-9.47279 109.430   1
   0   5   9 115.575 199.493   1
   0   5  -9 84.9184 101.519   1
   0  -5  -9 161.670 162.601   1
   0   5 -10 7744.93 427.253   1
   0  -5 -10 7511.05 478.845   1
   0   5  10 7629.26 500.149   1
   0  -5  10 7598.11 436.584   1
   0  -5  11-167.157 140.545   1
   0   5 -11 91.7261 124.742   1
   0   5  12 1924.77 263.815   1
   0   5 -12 2287.12 205.968   1
   0  -5  12 2131.09 212.000   1
   0  -5 -12 1817.85 224.399   1
   0  -5  13-112.556 174.102   1
   0   5  13 191.476 205.751   1
   0  -5 -13-20.3093 170.604   1
   0   5 -13-71.9386 150.910   1
   0  -5 -14 3925.57 343.249   1
   0   5 -14 4117.90 316.246   1
   0   5  14 4056.17 377.015   1
   0  -5  14 3738.25 316.662   1
   0  -5  15-38.3087 206.964   1
   0   5  15 411.803 244.987   1
   0   5 -15 68.5541 178.008   1
   0  -5 -15 88.2575 205.482   1
   0   5 -16 7115.22 444.219   1
   0  -5 -16 6395.35 472.873   1
   0  -5  16 6325.58 454.872   1
   0   5  16 5839.70 500.185   1
   0   5  17 81.8894 311.250   1
   0  -5 -17 23.5608 263.439   1
   0   5  18 3435.35 413.838   1
   0   5 -18 3157.61 310.404   1
   0  -5  18 3120.62 331.673   1
   0  -5 -18 2923.80 357.816   1
   0   5  19-142.232 304.341   1
   0   5 -19 588.724 217.465   1
   0  -5  19-74.1237 224.824   1
   0  -5 -19-322.955 272.792   1
   0   5 -20 18137.8 1004.60   1
   0  -5 -20 17915.7 1026.68   1
   0  -5  20 19560.8 1034.50   1
   0   5  20 18143.2 1053.05   1
   0   5 -21-213.636 232.723   1
   0  -5  21 295.955 260.712   1
   0  -5 -22 6888.79 507.163   1
   0   5  22 6475.59 532.612   1
   0   5 -23 353.111 265.354   1
   0  -5 -23 25.7407 284.073   1
   0   5  25-86.9046 292.160   1
   0  -5 -25 307.509 278.837   1
   0   5  26 2921.06 375.563   1
   0  -5 -26 3850.19 376.669   1
   0   5  27 56.5261 309.632   1
   0  -5 -28-193.495 287.921   1
   0   5  28 443.456 314.697   1
   0  -5 -29 375.303 256.028   1
   0   5  29 80.8815 249.648   1
   0  -6   0 25682.6 1193.11   1
   0   6   0 23818.6 1199.06   1
   0   6  -1-4.72780 73.5861   1
   0   6   1-124.452 123.843   1
   0  -6   1 8.20665 65.3152   1
   0  -6  -1 6.97383 93.4249   1
   0  -6  -2 56937.4 2777.29   1
   0   6   2 60332.0 2784.80   1
   0  -6  -4 125234. 6010.36   1
   0   6   4 131123. 6027.52   1
   0   6   5 131.653 157.671   1
   0  -6  -5 36.7999 130.321   1
   0  -6  -6 125741. 5821.26   1
   0   6   6 120612. 5833.76   1
   0   6   7 157.686 193.726   1
   0  -6  -7-88.2139 163.674   1
   0   6  -7 58.9657 59.6752   1
   0  -6   7 65.9363 64.8522   1
   0   6   8 4563.69 348.834   1
   0   6  -8 3863.46 230.343   1
   0  -6   8 4238.62 237.378   1
   0  -6  -8 3923.64 313.553   1
   0   6   9-80.7237 160.617   1
   0  -6   9 55.9608 95.3525   1
   0   6  -9-84.6321 93.1637   1
   0  -6  -9-16.9366 137.142   1
   0  -6  10 9116.60 493.402   1
   0   6  10 10291.0 588.993   1
   0   6 -10 8717.16 481.892   1
   0  -6 -10 8731.61 541.703   1
   0   6  11 293.218 231.214   1
   0  -6 -11 19.0266 190.373   1
   0   6  12 5545.22 451.274   1
   0  -6  12 5561.39 358.667   1
   0   6 -12 5278.82 341.569   1
   0  -6 -12 6083.84 424.264   1
   0   6  13 196.544 270.390   1
   0  -6  13 164.389 161.050   1
   0   6 -13-198.538 134.201   1
   0  -6 -13 418.780 231.506   1
   0  -6  14 11542.6 618.325   1
   0   6  14 10583.9 690.671   1
   0  -6 -14 10660.3 659.332   1
   0   6 -14 9920.64 594.331   1
   0   6  15-78.8453 281.908   1
   0  -6  15 218.116 199.198   1
   0   6 -15 128.636 175.010   1
   0  -6 -15 113.019 251.100   1
   0  -6  16 6639.76 437.179   1
   0   6 -16 5560.16 399.748   1
   0   6  17 166.251 304.272   1
   0  -6  17-21.1859 206.539   1
   0   6 -17-168.079 190.907   1
   0  -6 -17-191.596 261.785   1
   0   6  18 876.643 304.886   1
   0  -6 -18 220.693 259.530   1
   0   6  19 86.0411 293.911   1
   0  -6  19-95.7470 240.056   1
   0   6 -19-21.0796 207.872   1
   0  -6 -19-150.167 247.507   1
   0   6  20 4292.33 447.478   1
   0  -6  20 5495.32 439.756   1
   0   6 -20 5441.89 419.074   1
   0  -6 -20 5450.41 439.067   1
   0   6  21 29.2100 244.402   1
   0  -6  21 105.679 259.772   1
   0   6 -21-138.454 233.321   1
   0  -6 -21 102.234 229.407   1
   0   6 -22 2181.12 309.875   1
   0   6  22 2168.39 363.722   1
   0  -6 -22 2439.80 343.161   1
   0   6  23 87.7014 326.349   1
   0  -6 -23 384.983 286.572   1
   0   6  24 116.056 318.110   1
   0  -6 -24 410.153 305.997   1
   0   6  25-28.7617 295.599   1
   0  -6 -25-254.119 276.539   1
   0   6  27 251.231 301.299   1
   0  -6 -27 465.869 295.203   1
   0   6  28 2156.45 364.013   1
   0  -6 -28 1808.75 340.955   1
   0   7   0 68.5930 98.5989   1
   0  -7   0 52.1061 81.5740   1
   0   7  -1-103.741 82.8745   1
   0   7   1 18.8010 116.633   1
   0  -7   1 10.0926 69.1740   1
   0  -7  -1-63.5701 99.8315   1
   0   7   2 26284.0 1340.13   1
   0  -7   2 27615.1 1292.65   1
   0  -7  -2 27588.5 1333.30   1
   0   7   3-113.896 141.811   1
   0  -7  -3 63.9207 119.644   1
   0   7   4 6646.71 402.827   1
   0  -7  -4 6293.13 383.325   1
   0   7   5 47.0594 171.845   1
   0  -7  -5-39.4885 135.242   1
   0   7   6 9224.30 551.702   1
   0  -7  -6 8996.34 523.624   1
   0  -7  -7 93.2228 137.110   1
   0   7   7 111.101 178.959   1
   0   7   8 36193.9 1667.87   1
   0   7  -8 31546.3 1550.04   1
   0  -7  -8 32736.1 1636.39   1
   0  -7   8 33998.7 1553.59   1
   0   7   9-84.3643 179.248   1
   0   7  -9 47.2197 70.0679   1
   0  -7   9 11.7267 76.7021   1
   0  -7  -9-123.912 148.110   1
   0   7  10 266.783 228.438   1
   0   7 -10 62.4548 87.6699   1
   0  -7  10 23.5394 99.4637   1
   0  -7 -10 18.7445 189.028   1
   0   7  11-93.1911 238.124   1
   0   7 -11 136.616 108.601   1
   0  -7  11-19.5414 103.798   1
   0  -7 -11 157.928 214.771   1
   0  -7 -12 6506.86 451.060   1
   0   7  12 6099.04 487.016   1
   0   7  13-100.773 253.345   1
   0   7 -13-11.7374 123.735   1
   0  -7  13-13.4222 143.602   1
   0  -7 -13-42.9086 215.746   1
   0   7  14-51.9995 269.283   1
   0   7 -14 172.573 151.770   1
   0  -7  14 227.150 168.637   1
   0  -7 -14-66.7793 223.282   1
   0   7  15-107.090 238.656   1
   0   7 -15-58.9577 149.462   1
   0  -7  15-67.2651 166.316   1
   0  -7 -15-23.0069 200.746   1
   0   7  16 247.188 242.188   1
   0   7 -16 808.070 192.647   1
   0  -7  16 424.307 186.581   1
   0  -7 -16 165.729 197.523   1
   0   7  17 84.1926 235.802   1
   0   7 -17 122.433 178.835   1
   0  -7  17 20.0323 198.726   1
   0  -7 -17 218.132 218.356   1
   0   7  18 1113.63 282.908   1
   0   7 -18 1298.25 220.308   1
   0  -7  18 1056.45 232.440   1
   0  -7 -18 544.289 229.017   1
   0   7  19-57.7562 278.199   1
   0   7 -19 120.248 205.954   1
   0  -7  19 206.765 240.388   1
   0  -7 -19 50.3584 246.892   1
   0   7  20 815.463 324.176   1
   0   7 -20 889.550 220.710   1
   0  -7  20 1264.14 271.916   1
   0  -7 -20 1246.37 303.093   1
   0   7  21 614.461 318.052   1
   0  -7 -21 204.651 275.571   1
   0   7  22 292.724 325.199   1
   0  -7 -22 666.847 301.961   1
   0   7  24 750.083 320.632   1
   0  -7 -24 916.463 292.902   1
   0   7  25 142.598 268.144   1
   0  -7 -25 151.064 254.659   1
   0   7  26 224.342 282.891   1
   0  -7 -26 693.107 278.905   1
   0   7  27 550.593 322.940   1
   0  -7 -27 217.454 286.390   1
   0  -7 -28 631.659 300.483   1
   0   7  28 375.966 314.248   1
   0  -8   0 28463.2 1334.62   1
   0   8   0 26688.6 1339.48   1
   0   8  -1 67.3998 85.7160   1
   0   8   1-73.0829 111.977   1
   0  -8   1 77.1391 76.6244   1
   0  -8  -1-241.795 99.2471   1
   0   8  -2 48756.4 2179.65   1
   0  -8   2 44293.5 2172.76   1
   0   8   3-96.3091 136.513   1
   0   8   4 168.481 151.087   1
   0  -8  -4 334.469 136.151   1
   0   8   5 16.7851 159.410   1
   0  -8  -5 267.780 144.224   1
   0  -8  -6 31759.9 1569.00   1
   0   8   6 31509.1 1589.23   1
   0   8   7-117.072 190.196   1
   0  -8  -7 16.3733 158.669   1
   0  -8  -8 18959.0 996.829   1
   0   8   8 18901.1 1018.04   1
   0  -8 -10 214.453 187.803   1
   0   8 -10 69.9919 71.1311   1
   0  -8  10-25.0911 73.6056   1
   0   8  10 23.0102 205.111   1
   0   8  11 168.147 248.173   1
   0  -8 -11 429.321 230.682   1
   0   8 -11 123.559 91.1452   1
   0  -8  11 72.7734 96.1587   1
   0  -8 -12 1911.80 284.816   1
   0   8 -12 2428.50 181.723   1
   0   8  12 2395.83 334.047   1
   0  -8  12 2400.34 194.418   1
   0  -8 -13-44.1137 193.837   1
   0   8  13 25.7754 219.901   1
   0  -8 -14 2510.50 307.052   1
   0  -8  14 3090.18 243.765   1
   0   8 -14 2751.15 228.141   1
   0   8  14 2683.70 348.924   1
   0   8 -15-52.4985 140.415   1
   0  -8  15 29.7414 164.038   1
   0   8  16 7900.72 572.684   1
   0   8 -16 7151.89 451.517   1
   0  -8  16 7567.40 475.842   1
   0  -8 -16 7591.11 535.457   1
   0   8  17 653.850 313.645   1
   0  -8 -17 49.2368 262.807   1
   0   8 -17-64.2368 164.242   1
   0  -8  17 219.747 195.053   1
   0   8  18 11830.1 780.830   1
   0   8 -18 12778.5 698.542   1
   0  -8  18 12290.2 712.638   1
   0  -8 -18 12291.2 757.668   1
   0   8 -19 453.719 201.387   1
   0   8  20 175.411 317.956   1
   0  -8 -20 664.243 302.998   1
   0   8  21 204.991 312.037   1
   0  -8 -21 333.235 277.843   1
   0   8  22 3238.44 400.237   1
   0  -8 -22 2532.37 347.813   1
   0   8  23 376.706 279.155   1
   0  -8 -23-127.235 236.182   1
   0  -8 -24 8966.47 605.466   1
   0   8  24 9936.30 645.637   1
   0  -8 -25 572.867 278.731   1
   0   8  25-141.185 294.899   1
   0  -8 -26 488.550 295.689   1
   0   8  26 138.427 314.029   1
   0  -8 -27 379.801 295.542   1
   0  -9   0 93.2270 92.4255   1
   0   9   0-58.1115 112.547   1
   0  -9   1 81.4224 84.7924   1
   0   9  -1-38.2671 98.8196   1
   0   9   2 20602.1 1027.58   1
   0  -9   2 19319.0 970.459   1
   0  -9  -2 19942.8 1011.91   1
   0   9  -2 21383.7 977.074   1
   0   9   3 29.5772 156.776   1
   0  -9  -3 201.786 143.917   1
   0  -9  -4 16026.3 856.309   1
   0   9   4 17068.5 874.587   1
   0   9   5 301.959 184.912   1
   0  -9  -5-105.423 168.044   1
   0   9   6 7421.54 483.636   1
   0   9   7 81.6566 196.644   1
   0  -9  -7-86.4927 164.625   1
   0   9   9-68.2078 238.752   1
   0  -9  -9 503.030 217.113   1
   0   9  10 1902.54 277.111   1
   0  -9 -10 2003.64 257.085   1
   0   9  11 49.4179 261.154   1
   0  -9 -11-190.266 216.107   1
   0  -9 -12 2801.72 300.840   1
   0   9 -12 2276.04 157.261   1
   0  -9  12 2202.58 161.086   1
   0   9  12 2507.94 333.932   1
   0   9  13-290.405 251.257   1
   0  -9 -13-158.654 199.916   1
   0   9 -13 7.46011 100.750   1
   0  -9  13-56.7690 104.218   1
   0  -9  14 5230.97 316.332   1
   0   9 -14 4759.61 305.767   1
   0   9  15 305.716 303.259   1
   0  -9 -15 191.831 265.345   1
   0   9  16 396.051 303.312   1
   0   9 -16 279.661 145.090   1
   0  -9  16 511.195 174.429   1
   0  -9 -16 731.990 272.332   1
   0   9  17 114.932 300.618   1
   0   9 -17-14.3190 154.693   1
   0  -9  17 160.519 170.074   1
   0  -9 -17-24.8627 266.003   1
   0   9 -18 668.231 175.665   1
   0   9  18 1421.53 341.728   1
   0  -9 -18 1009.98 290.308   1
   0   9  19 116.793 307.176   1
   0  -9 -19 280.147 261.852   1
   0   9  20 1200.98 343.782   1
   0  -9 -20 1688.06 308.588   1
   0   9  21 409.701 311.773   1
   0  -9 -21 127.976 267.348   1
   0   9  22-29.0858 321.316   1
   0  -9 -22 713.455 307.340   1
   0   9  23 28.8024 322.036   1
   0  -9 -23-25.2732 280.054   1
   0   9  24 1532.99 364.368   1
   0  -9 -24 1551.22 325.594   1
   0   9  25-27.9062 321.592   1
   0  -9 -25 147.666 295.249   1
   0   9  27-80.1710 267.269   1
   0  -9 -27 186.539 243.350   1
   0 -10   0 40842.0 1862.79   1
   0  10   0 36389.5 1867.16   1
   0 -10   1-22.6644 84.6576   1
   0  10  -1 51.4240 99.3824   1
   0  10   2 727.316 162.598   1
   0 -10   2 453.442 83.4303   1
   0  10  -2 443.266 93.5708   1
   0 -10  -2 691.289 147.691   1
   0  10   3 158.259 151.542   1
   0 -10  -3-177.893 134.174   1
   0  10   4 1178.85 211.106   1
   0 -10  -4 939.473 175.672   1
   0  10   5-37.4649 194.012   1
   0 -10  -5 160.440 167.463   1
   0  10   6 2287.23 280.671   1
   0 -10  -6 1717.32 229.859   1
   0 -10  -7-72.9550 180.902   1
   0  10   8-22.4658 215.134   1
   0 -10  -8 153.793 188.511   1
   0  10   9 188.267 217.876   1
   0 -10  -9 201.314 189.434   1
   0 -10 -10 18935.5 1003.34   1
   0  10  10 17679.7 1016.96   1
   0 -10 -11 109.211 185.741   1
   0  10  11 178.156 232.431   1
   0 -10 -12 770.053 257.907   1
   0  10  12 526.078 302.166   1
   0 -10 -13 93.0300 225.371   1
   0  10  13-54.0396 253.163   1
   0  10 -14 162.337 75.2207   1
   0 -10 -14 429.737 241.032   1
   0 -10  14 328.437 83.7763   1
   0  10  14 359.899 262.112   1
   0  10 -15 84.8658 107.782   1
   0 -10 -15 244.314 254.971   1
   0 -10  15 73.0364 110.092   1
   0  10  15-367.104 309.370   1
   0  10  16 2694.93 373.599   1
   0 -10 -16 3322.63 359.961   1
   0  10 -16 2546.54 204.160   1
   0  10  17 28.9783 285.755   1
   0 -10 -17 75.6279 257.659   1
   0  10  18 175.167 284.618   1
   0 -10 -18 76.3593 228.524   1
   0  10  19 410.415 258.559   1
   0 -10 -19-358.188 228.064   1
   0  10  20 586.485 287.622   1
   0 -10 -20 769.066 261.872   1
   0  10  22 28.9312 265.224   1
   0 -10 -22 405.811 252.470   1
   0  10  23 228.465 267.578   1
   0 -10 -23-100.586 220.995   1
   0  10  24-421.814 265.141   1
   0 -10 -24 322.045 232.841   1
   0  10  25 27.5448 270.140   1
   0 -10 -25 242.631 246.749   1
   0  10  26 296.500 309.098   1
   0 -10 -26 401.187 281.936   1
   0  11   1-67.6439 148.211   1
   0 -11  -1 83.1754 129.569   1
   0 -11   1-16.3936 101.324   1
   0  11  -1-75.2387 112.388   1
   0  11   2 3593.05 284.933   1
   0 -11   2 3481.54 212.974   1
   0  11  -2 3902.47 227.283   1
   0 -11  -2 3946.57 285.080   1
   0  11   3 84.6211 177.613   1
   0 -11  -3 161.464 152.513   1
   0  11   4 570.579 195.835   1
   0 -11  -4 572.707 179.455   1
   0  11   5-118.680 199.486   1
   0 -11  -5-51.1630 164.320   1
   0  11   6 927.371 217.806   1
   0 -11  -6 890.190 202.537   1
   0 -11  -8 5763.16 441.591   1
   0  11   8 6505.49 463.460   1
   0  11   9 341.949 265.215   1
   0 -11  -9 84.1027 197.172   1
   0 -11 -10 4429.03 380.813   1
   0  11  11 52.3679 284.178   1
   0 -11 -11-67.6032 227.847   1
   0  11  12 727.861 283.816   1
   0 -11 -12 650.831 239.672   1
   0  11  13-55.2216 291.069   1
   0 -11 -14 15379.9 871.254   1
   0  11  14 15192.1 895.411   1
   0  11  15 85.8529 285.404   1
   0 -11 -15 24.9036 263.186   1
   0 -11 -16 6826.39 520.771   1
   0  11  16 6659.82 543.177   1
   0  11  18 1379.49 299.527   1
   0 -11 -18 716.906 241.280   1
   0  11  19-235.083 297.127   1
   0 -11 -19 282.426 248.070   1
   0  11  20 2194.36 377.379   1
   0 -11 -20 3380.19 375.282   1
   0  11  21 667.964 332.722   1
   0 -11 -21-101.833 276.499   1
   0  11  22 2726.82 390.723   1
   0 -11 -22 2096.75 343.214   1
   0  11  24 638.791 324.617   1
   0 -11 -24 244.529 279.490   1
   0  11  25 272.250 320.463   1
   0 -11 -25 262.072 281.063   1
   0  11  26 4325.11 436.604   1
   0 -11 -26 4322.55 404.484   1
   0  12   1-115.409 158.782   1
   0 -12  -1-153.159 138.864   1
   0 -12   1-69.9988 99.1506   1
   0  12  -1 121.511 121.957   1
   0  12   2 6985.39 481.503   1
   0 -12   2 8436.77 423.868   1
   0  12  -2 8044.84 428.141   1
   0 -12  -2 8676.95 485.730   1
   0  12   3-197.139 190.336   1
   0 -12  -3 188.309 153.409   1
   0  12   4 601.957 209.421   1
   0 -12  -4 542.119 190.423   1
   0  12   5 228.973 211.684   1
   0 -12  -5 36.0727 187.340   1
   0  12   7 46.5157 235.945   1
   0 -12  -7 281.890 210.284   1
   0  12   8 364.400 282.062   1
   0 -12  -8 272.433 229.495   1
   0  12   9 227.341 268.350   1
   0 -12  -9 87.1343 217.342   1
   0 -12 -10 4435.08 394.552   1
   0  12  10 5309.27 451.931   1
   0  12  11-107.703 240.135   1
   0 -12 -11-209.547 208.409   1
   0  12  13-84.4309 282.254   1
   0 -12 -13-73.4301 246.162   1
   0 -12 -14 622.006 266.457   1
   0  12  15-86.9122 267.983   1
   0 -12 -15 25.2424 226.571   1
   0  12  16 877.270 335.348   1
   0 -12 -16 688.649 292.402   1
   0  12  17-29.4136 307.731   1
   0  12  18 972.129 285.269   1
   0 -12 -18 643.219 247.570   1
   0  12  19 381.611 307.135   1
   0 -12 -19-128.401 246.655   1
   0  12  20 1108.45 347.659   1
   0 -12 -20 511.151 291.087   1
   0  12  21 836.805 351.153   1
   0 -12 -21-25.3850 286.779   1
   0  12  22 1452.03 373.015   1
   0 -12 -22 1429.03 329.461   1
   0  12  23 755.836 345.106   1
   0 -12 -23 911.272 308.594   1
   0  12  25 401.281 329.559   1
   0 -12 -25-23.3914 279.614   1
   0 -13   0 80.7825 129.045   1
   0  13   0-13.2554 154.033   1
   0 -13   1-27.4887 110.148   1
   0 -13  -1 284.263 149.671   1
   0  13  -1-21.3571 125.366   1
   0  13   1 15.3866 175.454   1
   0  13   2 21688.4 1018.79   1
   0 -13   2 18613.0 930.731   1
   0  13  -2 18052.2 935.612   1
   0 -13  -2 21235.5 1001.10   1
   0  13   3 188.876 187.450   1
   0 -13  -3 132.670 173.217   1
   0  13   4 5940.26 441.157   1
   0 -13  -4 6136.83 419.337   1
   0  13   5 196.079 213.002   1
   0 -13  -5-38.0916 193.119   1
   0  13   6 1818.11 290.790   1
   0 -13  -6 1687.27 259.040   1
   0  13   7 410.385 258.911   1
   0 -13  -7-147.447 219.277   1
   0 -13  -8 4990.79 392.276   1
   0  13   8 4224.37 420.524   1
   0  13   9-156.301 254.782   1
   0 -13  -9-181.366 236.109   1
   0  13  10-26.8491 265.619   1
   0 -13 -10 327.115 243.331   1
   0  13  12 7991.62 581.069   1
   0 -13 -12 8141.57 546.526   1
   0  13  13 458.123 290.481   1
   0 -13 -13 49.8890 248.290   1
   0  13  14 1480.48 352.615   1
   0 -13 -14 1998.71 307.672   1
   0  13  15 322.443 303.596   1
   0 -13 -15-25.5397 251.898   1
   0  13  16 737.166 308.933   1
   0 -13 -16 772.160 276.938   1
   0  13  17 236.469 331.961   1
   0 -13 -17-103.172 276.619   1
   0  13  18 530.400 304.640   1
   0 -13 -18 103.052 260.125   1
   0 -13 -20 1351.63 306.473   1
   0  13  21-86.0086 317.722   1
   0 -13 -21 252.193 294.276   1
   0  13  22 479.455 347.427   1
   0  13  23 276.210 321.825   1
   0 -13 -23 242.787 285.245   1
   0  13  24 270.229 329.894   1
   0 -13 -24 165.268 273.377   1
   0  14   0 768.634 174.420   1
   0 -14   0 625.166 149.857   1
   0  14  -1-44.0250 128.959   1
   0  14   1 162.231 178.151   1
   0 -14   1 19.2105 124.446   1
   0 -14  -1 155.664 149.195   1
   0  14  -2 577.915 110.080   1
   0  14   2 747.230 194.086   1
   0 -14   2 799.293 109.419   1
   0 -14  -2 861.119 180.263   1
   0  14   3 138.693 212.568   1
   0 -14  -3 122.580 165.216   1
   0  14   4 362.237 202.428   1
   0 -14  -4 112.889 184.761   1
   0  14   6 694.474 256.166   1
   0 -14  -6 817.522 232.887   1
   0  14   7-75.0901 238.944   1
   0 -14  -7-43.7928 226.173   1
   0  14   8-77.9488 260.584   1
   0 -14  -8-68.2014 220.318   1
   0  14   9 107.310 251.928   1
   0 -14  -9 585.213 245.486   1
   0  14  10 1047.29 292.418   1
   0  14  11-112.706 269.943   1
   0 -14 -11-270.349 248.675   1
   0  14  12 5308.22 481.893   1
   0 -14 -12 4938.80 432.911   1
   0  14  13-116.381 286.968   1
   0 -14 -13-152.480 252.810   1
   0  14  14 176.351 301.219   1
   0 -14 -14-282.245 250.135   1
   0  14  15 177.267 307.574   1
   0 -14 -15-335.850 271.027   1
   0  14  16 1185.22 333.044   1
   0 -14 -16 1372.22 293.108   1
   0  14  17 236.684 306.475   1
   0 -14 -17 129.470 256.188   1
   0  14  19 496.144 305.911   1
   0 -14 -19 717.870 281.684   1
   0  14  20 1067.51 334.465   1
   0 -14 -20 988.943 273.456   1
   0  14  21 198.798 330.671   1
   0 -14 -21-99.8358 272.794   1
   0  14  22 2283.27 393.886   1
   0 -14 -22 2049.68 335.447   1
   0 -14 -23 261.969 274.003   1
   0  14  23 654.501 356.717   1
   0  14  24 903.518 342.235   1
   0 -14 -24 508.226 276.760   1
   0  15   0-115.271 160.134   1
   0 -15   0-135.720 140.807   1
   0  15  -1-101.020 132.817   1
   0  15   1-85.0236 172.402   1
   0 -15   1-9.79400 119.736   1
   0 -15  -1 175.973 156.122   1
   0  15   2 1846.89 249.462   1
   0  15  -2 1737.30 149.232   1
   0 -15   2 1620.84 139.858   1
   0 -15  -3 145.970 182.478   1
   0  15   3-250.462 205.226   1
   0  15   5 23.6123 235.483   1
   0 -15  -5 41.6738 210.114   1
   0  15   6 24.7799 235.824   1
   0 -15  -6 43.6765 223.792   1
   0  15   7-51.6819 253.414   1
   0 -15  -7 249.444 218.512   1
   0 -15  -8 13020.9 766.903   1
   0  15   8 13152.8 794.894   1
   0  15   9-468.160 288.124   1
   0 -15  -9 289.166 242.996   1
   0  15  10 2875.86 367.588   1
   0 -15 -10 2714.01 324.082   1
   0  15  11 143.665 272.608   1
   0 -15 -11-25.1335 235.498   1
   0  15  12 962.381 314.700   1
   0 -15 -12 1223.75 295.813   1
   0  15  13 235.623 304.251   1
   0 -15 -13 25.7903 263.640   1
   0  15  15-327.254 304.150   1
   0 -15 -15-26.0451 265.585   1
   0  15  16 2940.74 410.886   1
   0 -15 -16 2322.79 345.298   1
   0  15  17 59.1766 320.435   1
   0 -15 -17 207.875 268.461   1
   0  15  18 176.270 316.593   1
   0 -15 -18-232.348 258.193   1
   0  15  19-261.433 319.693   1
   0 -15 -19 255.151 286.549   1
   0  15  20 3403.95 413.599   1
   0 -15 -20 3894.78 376.610   1
   0  15  21 422.364 300.982   1
   0 -15 -21 319.583 242.301   1
   0  15  22-27.5883 329.025   1
   0 -15 -22 23.9705 265.618   1
   0 -15 -23 209.853 264.770   1
   0  15  23 992.893 357.014   1
   0  16   0 18680.0 934.885   1
   0 -16   0 17337.4 919.509   1
   0  16   1 280.894 187.089   1
   0  16  -1 155.198 140.231   1
   0 -16   1 134.381 117.203   1
   0 -16  -1 210.578 159.956   1
   0  16   2 695.295 221.283   1
   0 -16  -2 633.322 185.671   1
   0  16  -2 267.336 79.9876   1
   0 -16  -3 434.466 183.482   1
   0  16   3 368.878 214.799   1
   0 -16  -4 8102.08 524.170   1
   0  16   4 8230.31 543.932   1
   0 -16  -5 193.923 209.416   1
   0  16   5-148.046 223.755   1
   0 -16  -6 5240.25 414.168   1
   0  16   6 5572.81 447.733   1
   0  16   7 266.719 266.241   1
   0 -16  -7 235.134 221.998   1
   0  16   8 412.756 280.752   1
   0 -16  -8 145.475 251.373   1
   0  16   9 197.563 284.665   1
   0 -16  -9 99.4090 241.622   1
   0 -16 -10 4786.12 415.226   1
   0  16  10 4403.21 434.790   1
   0 -16 -11-205.616 245.448   1
   0  16  11-87.7121 274.897   1
   0 -16 -12 233.952 252.797   1
   0  16  12 147.855 276.334   1
   0 -16 -14 1840.97 327.089   1
   0  16  14 2991.32 405.351   1
   0 -16 -15 105.164 247.981   1
   0  16  15 209.389 302.526   1
   0 -16 -16 1754.53 319.977   1
   0  16  16 1549.80 363.097   1
   0 -16 -17 415.788 292.120   1
   0  16  17 88.7327 324.271   1
   0 -16 -18-231.202 270.122   1
   0  16  18 321.776 324.880   1
   0 -16 -20 1434.40 316.862   1
   0  16  20 1845.23 385.842   1
   0 -16 -22 23.4300 219.006   1
   0  16  22 432.997 296.597   1
   0  17   1 17.8524 181.972   1
   0  17   2 429.766 212.862   1
   0  17   3 203.052 229.548   1
   0 -17  -4 1278.60 229.439   1
   0  17   4 845.894 254.140   1
   0 -17  -5 110.922 216.395   1
   0  17   5 255.080 234.559   1
   0 -17  -6 3275.26 338.996   1
   0  17   6 3472.19 379.057   1
   0 -17  -7 627.509 244.259   1
   0  17   7-276.811 265.251   1
   0 -17  -9-76.1726 248.934   1
   0  17   9 87.0430 271.848   1
   0 -17 -10 2116.69 320.833   1
   0  17  10 2382.45 369.058   1
   0 -17 -11-157.149 247.927   1
   0  17  11-297.763 292.107   1
   0 -17 -13 264.872 267.883   1
   0  17  13-30.1390 302.304   1
   0 -17 -14 3893.94 408.789   1
   0  17  14 3766.56 443.608   1
   0 -17 -15 184.171 273.882   1
   0  17  15-60.2554 322.339   1
   0  17  16-29.9172 280.315   1
   0 -17 -16 104.475 246.270   1
   0  17  17 473.365 340.380   1
   0 -17 -17 568.070 275.993   1
   0  17  19 258.333 339.538   1
   0 -17 -19 548.514 290.963   1
   0  17  21-27.2898 325.685   1
   0 -17 -21 470.961 274.441   1
   0  18   7-142.147 277.997   1
   0  18   8 350.286 310.436   1
   0  18   9 386.996 288.171   1
   0  18  10 874.689 296.793   1
   0  18  11 182.776 305.963   1
   0 -18 -11 501.677 264.603   1
   0  18  12 2478.04 386.022   1
   0 -18 -12 2395.53 328.674   1
   0  18  13 61.2030 301.811   1
   0 -18 -13 186.264 272.021   1
   0  18  14 1402.79 343.818   1
   0 -18 -14 1484.50 307.781   1
   0  18  15 363.324 328.460   1
   0 -18 -15 498.024 278.440   1
   0  18  16 3410.56 428.601   1
   0 -18 -16 3342.67 374.949   1
   0  18  18 3299.37 423.073   1
   0 -18 -18 424.319 278.610   1
   0  18  20 1129.84 353.719   1
  -1   0   0 2.53381 61.7806   1
   1   0   0 2.53417 55.0719   1
   1   0  -1-11.6182 61.9591   1
   1   0   1 11.9609 56.5190   1
  -1   0   1-15.8783 63.4720   1
  -1   0  -1 2.82050 48.9904   1
   1   0   2 315452. 15543.0   1
  -1   0   2 345197. 15545.2   1
  -1   0  -2 343806. 15540.0   1
   1   0  -2 330530. 15540.3   1
  -1   0  -3-33.1423 96.0082   1
   1   0   3 10.7016 107.323   1
   1   0  -3 114.138 115.632   1
  -1   0   3 23.5578 130.748   1
   1   0   4 22606.5 1056.63   1
  -1   0  -4 21673.9 1049.86   1
  -1   0   4 24049.9 1064.56   1
   1   0   5-92.8861 152.511   1
  -1   0  -5 188.228 137.171   1
  -1   0   5-62.6814 154.974   1
   1   0  -5 95.2127 130.666   1
   1   0   6 32413.1 1555.33   1
  -1   0  -6 33611.8 1543.81   1
   1   0  -6 30117.1 1545.89   1
  -1   0   6 31500.7 1558.32   1
  -1   0  -8 1082.83 167.413   1
   1   0  -8 1376.82 168.181   1
  -1   0   8 1495.81 189.691   1
   1   0   8 1183.01 180.886   1
   1   0  -9-26.5830 121.342   1
  -1   0  -9-61.8028 124.639   1
  -1   0   9-30.2032 141.495   1
   1   0   9 72.6350 137.398   1
   1   0  10 109653. 5012.06   1
  -1   0  10 110704. 5014.21   1
   1   0 -10 96892.7 4991.91   1
  -1   0 -10 106770. 4991.45   1
   1   0  11-191.885 176.377   1
  -1   0  11-89.9371 185.298   1
   1   0 -11 174.030 165.520   1
  -1   0 -11 73.6592 141.906   1
   1   0  12 2877.32 290.259   1
  -1   0  12 2903.84 291.499   1
   1   0 -12 2814.32 270.259   1
  -1   0 -12 2541.63 249.062   1
   1   0  13-122.648 191.538   1
  -1   0  13 227.452 229.658   1
  -1   0 -13 51.3993 158.499   1
   1   0 -13 109.253 200.871   1
   1   0  15-137.917 250.160   1
   1   0 -15-61.2380 186.487   1
  -1   0 -15-251.556 203.085   1
   1   0  16 15802.1 943.768   1
  -1   0  16 17122.1 954.394   1
   1   0 -16 19081.9 942.900   1
  -1   0 -16 15860.4 915.886   1
  -1   0  17 151.080 256.662   1
   1   0  17-376.688 273.191   1
  -1   0 -17 149.642 227.592   1
   1   0 -17 66.9548 231.114   1
  -1   0  18 2269.50 337.442   1
   1   0  18 1587.61 297.571   1
   1   0 -18 1810.32 296.395   1
  -1   0 -18 2573.06 300.593   1
   1   0  19 592.851 284.231   1
  -1   0  19 350.233 286.984   1
  -1   0 -19-93.3508 232.938   1
   1   0 -19 143.880 260.434   1
  -1   0  20 5840.48 492.004   1
   1   0  20 5575.80 474.643   1
  -1   0 -20 5584.84 439.525   1
   1   0 -20 5890.23 465.081   1
   1   0  21 397.620 300.211   1
  -1   0  21 227.292 291.988   1
  -1   0 -21-24.8897 258.491   1
   1   0 -21 50.2851 255.678   1
  -1   0  22 551.464 299.559   1
   1   0  22 347.275 270.050   1
  -1   0 -22 381.148 254.773   1
   1   0 -22 332.242 269.360   1
   1   0  23 205.605 301.036   1
  -1   0  23-235.282 273.859   1
   1   0 -23 387.207 276.886   1
  -1   0 -23 77.6004 272.724   1
   1   0  24 8029.13 592.493   1
  -1   0  24 8100.68 594.270   1
   1   0 -24 8285.88 567.591   1
  -1   0 -24 7812.54 571.824   1
   1   0  25-29.7287 307.057   1
  -1   0  25 29.7808 277.263   1
   1   0 -25 182.925 253.978   1
  -1   0 -25-78.8848 292.039   1
  -1   0  26 12194.1 754.074   1
   1   0  26 10779.0 738.397   1
  -1   0 -26 10864.3 718.087   1
   1   0 -26 11754.8 723.999   1
   1   0  27 267.767 301.814   1
  -1   0 -27 210.633 280.499   1
  -1   0  27-118.741 295.394   1
   1   0 -27 463.519 285.536   1
  -1   1   0 195799. 9145.51   1
  -1  -1   0 195885. 9144.53   1
   1   1   0 197591. 9145.49   1
   1  -1   0 196116. 9144.58   1
   1  -1  -1 403.045 83.0313   1
  -1  -1  -1 251.392 79.1455   1
  -1  -1   1 247.455 60.6177   1
  -1   1   1 213.821 90.6524   1
   1   1  -1 372.689 69.4399   1
   1   1   1 428.433 88.2926   1
  -1   1  -1 281.526 59.5671   1
   1  -1   1 369.373 66.5266   1
  -1  -1   2 17536.9 711.529   1
  -1   1   2 15725.3 719.632   1
   1   1  -2 15941.5 705.053   1
   1  -1   2 15433.3 705.918   1
   1   1   2 11343.3 711.241   1
  -1   1  -2 15966.9 703.488   1
   1  -1  -2 15422.4 715.955   1
  -1  -1   3 8824.38 537.113   1
  -1   1   3 11462.8 554.636   1
   1   1   3 12003.6 551.314   1
   1   1  -3 10641.1 531.125   1
   1  -1   3 11308.5 531.174   1
   1  -1  -3 10797.5 546.825   1
  -1   1  -3 9887.06 526.854   1
  -1  -1  -3 11289.4 543.986   1
   1   1   4 4049.14 262.832   1
   1  -1   4 4271.93 241.397   1
  -1  -1  -4 3411.44 245.722   1
  -1   1  -4 3935.61 230.955   1
   1   1  -4 3193.12 239.296   1
   1  -1  -4 5322.67 267.920   1
  -1   1   4 4193.69 269.717   1
  -1  -1   4 2996.24 246.813   1
  -1  -1   5 1544.00 190.086   1
  -1   1   5 1985.93 212.896   1
   1  -1   5 1665.24 166.290   1
  -1   1  -5 1390.48 151.856   1
  -1  -1  -5 1872.15 175.337   1
   1   1   5 1946.56 203.969   1
   1   1  -5 1816.14 170.555   1
   1  -1  -5 1927.52 202.742   1
   1  -1   6 2462.53 204.270   1
  -1   1  -6 2360.90 182.777   1
  -1  -1   6 2019.16 207.227   1
   1   1  -6 2305.44 201.519   1
   1   1   7 1033.14 169.019   1
   1  -1   7 548.276 155.587   1
  -1  -1   7 955.704 168.771   1
  -1   1   7 690.631 191.750   1
   1  -1  -7 637.898 169.464   1
   1   1  -7 512.146 147.106   1
   1   1   8 1182.95 208.491   1
   1  -1   8 1037.56 173.639   1
  -1  -1   8 1621.32 195.186   1
  -1   1   8 1510.08 226.512   1
  -1   1  -8 1244.26 158.155   1
   1   1  -8 1511.71 179.893   1
  -1  -1  -8 1432.84 181.053   1
   1  -1  -8 1276.99 195.776   1
   1   1  -9 9187.87 501.359   1
   1  -1  -9 9173.34 520.765   1
   1   1   9 9095.04 520.699   1
   1  -1   9 7727.97 504.129   1
  -1  -1   9 10025.4 522.944   1
  -1   1   9 8645.66 526.848   1
  -1  -1  -9 9264.47 507.278   1
  -1   1  -9 8355.30 494.646   1
   1   1 -10 37309.7 1697.96   1
   1  -1 -10 34056.4 1702.19   1
   1  -1  10 35264.3 1702.89   1
   1   1  10 33878.4 1710.31   1
  -1  -1  10 36290.8 1710.06   1
  -1   1  10 30451.3 1707.91   1
  -1   1 -10 36200.7 1688.76   1
  -1  -1 -10 32249.9 1688.87   1
  -1  -1  11 1081.04 204.402   1
  -1   1  11 1129.21 224.146   1
   1   1  11 1059.11 199.087   1
   1  -1  11 1039.79 194.455   1
  -1   1 -11 827.160 164.422   1
   1  -1 -11 788.653 186.746   1
   1   1 -11 1091.31 175.347   1
  -1  -1 -11 862.591 174.268   1
   1   1 -12 10766.7 622.817   1
   1  -1 -12 10592.2 627.480   1
   1  -1  12 11407.5 642.434   1
   1   1  12 10926.2 648.379   1
  -1   1  12 11513.3 654.328   1
  -1  -1  12 10905.4 639.836   1
  -1   1 -12 11443.9 617.569   1
  -1  -1 -12 10554.4 617.327   1
   1  -1 -13 3248.63 293.924   1
  -1   1  13 3143.12 324.200   1
   1   1  13 3619.93 335.210   1
  -1  -1 -13 2743.02 296.735   1
   1   1 -13 2715.51 264.496   1
  -1   1 -13 2702.32 261.674   1
   1   1  14 3357.27 343.678   1
  -1   1  14 3365.36 343.494   1
   1  -1  14 3778.34 357.346   1
  -1  -1  14 4645.45 364.196   1
   1  -1 -14 3815.04 322.338   1
   1   1 -14 4171.89 332.684   1
  -1  -1 -14 3945.56 322.455   1
  -1   1 -14 3936.77 322.529   1
  -1  -1  15 2177.67 292.826   1
   1   1  15 1321.76 265.981   1
   1  -1  15 1433.81 258.851   1
  -1   1  15 1185.28 266.477   1
   1  -1 -15 1942.27 252.400   1
  -1  -1 -15 1031.96 236.688   1
  -1   1 -15 1435.28 230.152   1
   1   1 -15 1590.58 255.376   1
   1   1  16 14821.1 843.423   1
  -1  -1  16 14088.2 822.561   1
   1  -1  16 14231.9 823.137   1
  -1   1  16 12800.8 815.869   1
  -1  -1 -16 15191.0 814.088   1
   1   1 -16 14296.9 802.117   1
   1  -1 -16 14592.3 814.447   1
  -1   1 -16 13907.2 793.150   1
   1  -1  17-24.6049 252.191   1
   1   1  17 51.2241 242.293   1
  -1   1  17 25.6800 272.104   1
  -1  -1  17-98.6216 238.969   1
  -1  -1 -17 239.458 217.156   1
   1   1 -17 197.663 215.386   1
   1  -1 -17-158.825 231.949   1
  -1   1 -17 547.636 230.802   1
   1   1  18 2064.19 338.621   1
  -1  -1  18 1232.11 276.842   1
  -1   1  18 1405.71 322.213   1
   1  -1  18 1229.26 275.576   1
  -1   1 -18 1084.49 248.705   1
   1   1 -18 1578.39 261.550   1
  -1  -1  19 318.970 257.042   1
   1  -1  19 505.802 283.625   1
   1   1 -19 639.499 240.068   1
  -1   1 -19 1082.95 266.666   1
  -1   1  20 587.005 302.202   1
   1   1  20 447.395 308.704   1
  -1  -1 -20 604.818 262.458   1
   1  -1 -20 447.221 263.040   1
   1  -1  21 28.1962 283.543   1
   1   1  21 200.283 276.436   1
  -1   1  21 28.5084 291.370   1
  -1  -1  21-226.264 256.478   1
   1  -1 -21 202.781 258.376   1
  -1   1 -21 24.7216 247.919   1
  -1  -1 -21 149.365 234.723   1
   1   1 -21-99.7758 232.976   1
   1   1 -22 3831.88 375.628   1
   1   1  22 3340.98 401.513   1
   1  -1  22 2421.10 381.748   1
  -1   1  22 4038.88 415.347   1
  -1  -1  22 3637.18 391.197   1
  -1  -1 -22 4144.29 398.908   1
  -1   1 -22 3498.58 375.811   1
   1  -1 -22 3876.50 391.492   1
   1   1 -23 514.090 260.822   1
   1  -1  23 527.026 293.441   1
  -1  -1  23 381.518 285.868   1
  -1   1 -23 1111.29 305.979   1
   1  -1 -24 182.004 244.803   1
   1   1  24 207.409 297.484   1
  -1   1  24 444.873 275.606   1
  -1  -1 -24 417.005 279.201   1
   1  -1 -25 51.9446 250.345   1
   1   1 -25 130.857 271.867   1
   1  -1  25 507.614 313.317   1
   1   1  25 177.853 304.694   1
  -1  -1  25 119.604 295.822   1
  -1   1  25 29.7124 287.206   1
  -1  -1 -25 392.482 277.345   1
  -1   1 -25 238.544 285.761   1
   1   1 -26 366.361 282.726   1
   1  -1  26 629.314 295.995   1
  -1  -1  26 780.107 331.413   1
  -1   1 -26 692.402 289.718   1
   1   1 -27 830.003 290.252   1
   1  -1 -27 332.779 290.893   1
  -1  -1 -27 808.005 312.289   1
  -1   1 -27 105.958 285.673   1
  -1   1  27 176.408 305.307   1
   1   1  27 616.960 312.838   1
   1  -2   0 3.01001 71.4862   1
  -1   2   0 57.5087 71.8595   1
  -1  -2   0 15.5004 63.9615   1
   1   2   0 3.40405 80.9625   1
  -1   2   1 5517.81 262.193   1
  -1  -2  -1 4816.92 254.370   1
   1   2   1 5734.72 260.467   1
   1  -2  -1 5475.23 253.883   1
   1   2  -1 5264.36 236.298   1
  -1  -2   1 5384.59 236.492   1
   1  -2   1 4680.02 231.866   1
  -1  -2  -2 93367.5 5025.88   1
   1   2   2 114622. 5032.30   1
  -1   2  -2 105487. 5008.58   1
  -1  -2   2 113247. 5012.05   1
   1   2  -2 103104. 5011.03   1
  -1   2   2 115712. 5035.10   1
   1  -2   2 109565. 5009.73   1
   1  -2  -2 106086. 5031.03   1
  -1  -2   3 273883. 13431.0   1
  -1   2   3 302370. 13454.3   1
   1   2   3 314539. 13454.2   1
   1   2  -3 284021. 13427.2   1
   1  -2   3 290927. 13427.2   1
   1  -2  -3 322762. 13451.7   1
  -1  -2  -3 309494. 13447.7   1
  -1   2  -3 259509. 13424.8   1
  -1   2   4 12388.9 631.263   1
   1  -2   4 9816.29 584.072   1
   1   2   4 13912.9 623.125   1
  -1  -2   4 10955.3 594.143   1
   1   2  -4 10846.4 585.675   1
   1  -2  -4 14329.5 622.088   1
  -1   2  -4 11596.9 581.117   1
  -1  -2  -4 14264.1 618.199   1
  -1  -2  -5 2752.30 212.154   1
  -1   2  -5 2473.24 169.820   1
   1   2   5 2026.65 216.047   1
   1  -2   5 2617.60 187.109   1
  -1   2   5 2599.89 235.461   1
  -1  -2   5 2083.44 185.488   1
   1  -2  -5 2749.68 208.989   1
   1   2  -5 2108.73 179.905   1
  -1   2  -6 32032.8 1584.81   1
  -1  -2  -6 31913.8 1607.13   1
  -1  -2   6 29543.5 1595.87   1
  -1   2   6 33173.7 1618.67   1
   1  -2  -6 35136.5 1610.74   1
   1   2  -6 34293.4 1592.17   1
   1   2   6 36933.3 1622.54   1
   1  -2   6 33059.8 1590.72   1
  -1  -2   7 21572.5 1055.68   1
  -1   2   7 19287.4 1082.79   1
   1   2  -7 21850.9 1051.84   1
   1  -2  -7 20295.7 1067.54   1
   1   2   7 24287.4 1087.00   1
   1  -2   7 20448.4 1049.06   1
  -1   2   8 35172.0 1742.07   1
   1  -2  -8 33277.8 1723.43   1
  -1  -2  -8 35843.9 1721.16   1
   1   2   8 36951.1 1739.24   1
  -1   2   9 14716.4 831.924   1
  -1  -2   9 14489.6 805.523   1
   1  -2  -9 15148.1 815.973   1
   1   2  -9 16298.1 798.330   1
  -1   2  -9 15597.9 787.900   1
  -1  -2  -9 16078.8 810.110   1
   1  -2   9 15270.0 797.999   1
   1   2   9 14954.1 824.430   1
   1   2 -10 13.1320 142.569   1
   1  -2 -10 174.641 142.394   1
  -1  -2 -10 179.321 140.842   1
  -1   2 -10 531.154 137.453   1
   1   2  10 318.237 167.023   1
   1  -2  10 156.961 143.870   1
  -1   2  10 200.861 169.230   1
  -1  -2  10 206.655 159.788   1
  -1   2  11 8327.61 521.933   1
   1   2 -11 7748.59 472.656   1
   1  -2 -11 7715.06 488.179   1
  -1  -2 -11 7884.81 483.760   1
  -1   2 -11 8055.51 462.804   1
   1   2  11 8307.21 509.533   1
   1  -2  12 32079.5 1586.71   1
  -1   2  12 27510.4 1590.92   1
   1   2  12 33463.7 1613.17   1
  -1  -2  12 32820.9 1588.73   1
  -1   2 -12 31732.1 1567.70   1
   1  -2 -12 32823.2 1595.30   1
   1   2 -12 31918.5 1572.92   1
  -1  -2 -12 31412.9 1579.78   1
  -1  -2  13 1452.97 219.139   1
   1  -2  13 929.438 226.978   1
   1   2  14 15748.0 894.853   1
  -1  -2  14 16688.7 884.140   1
  -1   2  14 15345.5 894.570   1
   1  -2  14 16031.8 873.738   1
   1   2 -14 15620.3 859.767   1
  -1  -2 -14 15738.5 870.700   1
  -1   2 -14 14582.0 841.845   1
   1  -2 -14 18002.5 891.961   1
  -1  -2 -15 1925.43 277.166   1
   1  -2 -15 2091.50 268.660   1
   1   2  15 2583.33 333.986   1
  -1   2  15 2234.46 301.336   1
  -1   2 -16 510.106 210.975   1
   1  -2 -16 844.704 226.372   1
  -1  -2 -16 508.936 213.134   1
   1   2 -16 553.770 217.252   1
  -1   2  16 606.515 223.900   1
   1   2  16 353.181 228.208   1
  -1  -2  16-45.9707 219.775   1
   1  -2  16 297.667 237.452   1
   1   2 -17 107.672 233.516   1
  -1  -2 -17 529.012 243.481   1
  -1   2 -17 104.078 215.376   1
   1  -2 -17 368.858 227.685   1
   1   2  17 625.612 294.954   1
  -1  -2  17-96.5446 238.343   1
  -1   2  17 156.992 261.981   1
   1  -2  17 577.438 266.315   1
   1  -2  18 5138.49 421.826   1
  -1  -2  18 4576.39 428.020   1
   1  -2 -18 5013.80 407.690   1
  -1  -2 -18 4217.82 375.781   1
  -1   2 -18 4087.65 372.017   1
   1   2 -18 4856.85 400.094   1
  -1  -2  19 1760.87 322.231   1
   1  -2 -19 2611.07 323.060   1
  -1  -2 -19 1842.64 312.934   1
   1   2 -19 2003.56 299.217   1
  -1   2 -19 2680.48 302.709   1
  -1   2  19 2236.18 331.618   1
   1  -2  19 3072.13 345.500   1
   1   2  19 2532.69 355.923   1
  -1  -2  20 572.191 279.827   1
   1   2 -20 553.144 238.541   1
  -1   2 -20-71.5001 224.071   1
   1  -2 -20 600.072 274.532   1
  -1  -2 -20 560.740 236.969   1
   1   2  20 197.496 240.496   1
  -1   2  20 309.865 266.242   1
   1  -2  20 597.204 274.348   1
  -1  -2  21 3699.33 405.169   1
   1   2 -21 3994.44 373.982   1
  -1  -2 -21 3135.99 368.983   1
  -1   2 -21 2758.10 346.459   1
   1  -2 -21 3311.29 367.702   1
  -1   2  21 3469.34 385.561   1
   1   2  21 4283.67 427.060   1
   1  -2  21 3914.88 398.469   1
  -1  -2  22 573.939 294.488   1
   1   2 -22 75.5227 261.158   1
  -1  -2 -22 76.4404 253.879   1
  -1   2 -22 505.909 254.153   1
   1  -2 -22 593.410 259.207   1
   1   2  22 29.1444 273.517   1
   1  -2  22 401.332 280.675   1
  -1   2  22 464.734 281.061   1
  -1   2  23 441.040 269.130   1
  -1  -2  23 350.590 300.812   1
   1   2 -23 719.569 279.594   1
   1  -2 -23 103.832 240.127   1
  -1   2 -23 697.977 287.766   1
  -1  -2 -23 283.387 273.625   1
   1  -2  23 496.147 292.517   1
   1   2  23 382.359 298.831   1
  -1   2  24 829.528 308.120   1
  -1  -2  24 682.447 300.560   1
   1  -2 -24 624.597 282.569   1
   1   2 -24 622.003 277.400   1
  -1  -2 -24 155.887 285.404   1
  -1   2 -24 763.698 269.237   1
   1   2  24 502.535 306.658   1
   1  -2  24 799.614 314.275   1
   1   2  25 6497.48 516.638   1
  -1   2  25 5298.29 504.582   1
   1  -2  25 5363.05 500.434   1
  -1  -2 -25 6315.17 483.701   1
   1   2 -25 6052.88 484.952   1
   1  -2 -25 5728.96 487.130   1
  -1   2 -25 6584.47 500.720   1
  -1  -2  25 6570.67 519.055   1
  -1   2  26 1322.34 348.878   1
   1  -2 -26 823.313 315.427   1
   1   2 -26 1308.25 296.681   1
  -1  -2 -26 337.897 286.352   1
  -1   2 -26 374.617 280.128   1
   1   2  26 557.628 319.803   1
  -1   2  27 3059.27 388.626   1
   1  -2 -27 2592.78 356.812   1
  -1  -2 -27 2578.74 346.736   1
   1   2  27 2619.63 356.687   1
  -1   2  28 487.925 270.637   1
   1  -2 -28 399.541 261.276   1
  -1  -2 -28-507.195 301.877   1
   1   2  28-259.065 316.815   1
   1  -2 -29 560.787 297.354   1
  -1  -2 -29 372.410 266.043   1
  -1   2  29 225.308 296.526   1
   1   2  29 141.541 259.732   1
   1   3   0 143058. 6678.87   1
  -1  -3   0 130869. 6676.61   1
   1  -3   0 146185. 6676.10   1
  -1   3   0 153538. 6680.19   1
   1  -3   1 56922.4 2795.09   1
   1  -3  -1 64928.8 2812.95   1
  -1   3   1 59210.2 2816.56   1
   1   3  -1 59015.9 2797.73   1
   1   3   1 65187.2 2815.67   1
  -1   3  -1 57590.3 2796.47   1
  -1  -3   1 59397.4 2796.63   1
  -1  -3  -1 61565.3 2810.34   1
   1  -3  -2 11260.5 516.837   1
  -1   3   2 9774.33 518.240   1
   1   3   2 10385.7 517.938   1
  -1  -3   2 8960.48 477.091   1
  -1  -3  -2 9547.96 505.486   1
   1   3  -2 10297.9 478.341   1
  -1  -3   3 13604.1 692.842   1
   1   3  -3 15336.5 693.692   1
  -1   3   3 14518.5 741.512   1
   1   3   3 14340.8 736.113   1
   1  -3   3 14410.2 690.570   1
  -1  -3  -3 15418.8 727.904   1
  -1   3  -3 14129.9 688.245   1
   1  -3  -3 14323.4 730.331   1
  -1   3   4 23298.9 1178.60   1
   1   3   4 23968.8 1174.39   1
   1  -3   4 22534.0 1133.38   1
  -1  -3   4 23711.6 1137.95   1
   1   3  -4 23609.2 1134.35   1
  -1   3  -4 24560.7 1131.13   1
  -1  -3  -4 25335.9 1166.89   1
   1  -3  -4 24367.2 1171.35   1
   1   3  -5 23676.3 1159.23   1
  -1   3  -5 25208.4 1154.11   1
   1  -3   5 26237.0 1160.89   1
  -1   3   6 43354.3 2197.07   1
   1   3   6 46417.3 2196.54   1
   1  -3   6 44861.6 2152.50   1
  -1  -3   6 41253.8 2159.89   1
   1   3  -6 44551.7 2154.72   1
  -1  -3  -6 48937.2 2184.57   1
  -1   3  -6 46844.7 2147.59   1
   1  -3  -6 47892.9 2187.53   1
   1  -3   7 5974.21 351.005   1
   1   3   7 7155.27 404.544   1
   1  -3  -7 6809.27 391.350   1
   1   3  -7 6543.51 355.155   1
  -1   3  -7 5462.51 336.262   1
  -1  -3  -7 6328.89 383.645   1
  -1   3   7 6254.27 395.080   1
  -1  -3   7 6037.23 358.596   1
   1  -3   8 19356.1 967.928   1
   1   3   8 20981.5 1012.23   1
   1  -3  -8 18008.1 989.591   1
   1   3  -8 20371.5 965.140   1
  -1  -3  -8 18349.9 989.684   1
  -1   3  -8 18739.9 956.969   1
  -1  -3   8 19799.5 970.446   1
  -1   3   8 19274.5 1010.79   1
   1   3   9 189.158 199.428   1
  -1   3   9 53.1882 143.595   1
  -1  -3  -9 116.368 164.111   1
   1  -3  -9 15.3735 125.576   1
   1   3  10 6258.87 441.791   1
   1  -3 -10 6430.52 413.560   1
   1   3 -10 6091.23 379.853   1
  -1   3 -10 5917.81 366.698   1
  -1  -3 -10 6188.11 411.343   1
   1  -3  10 6332.57 392.978   1
  -1  -3  10 6224.51 389.861   1
  -1   3  10 6731.86 442.805   1
  -1  -3  11 245.304 149.460   1
   1   3  11-237.959 185.811   1
  -1   3  11 122.309 191.614   1
   1  -3  11-30.1849 171.000   1
   1  -3 -11 17.7033 161.096   1
  -1  -3 -11 116.896 174.283   1
  -1   3 -12 28089.7 1428.78   1
   1   3 -12 27807.2 1435.80   1
  -1  -3  12 30346.7 1459.59   1
   1  -3  12 30003.1 1456.96   1
  -1  -3  13 274.205 177.638   1
   1  -3  13 273.055 197.082   1
  -1   3  13 296.151 213.859   1
   1   3  13 383.624 230.403   1
  -1  -3 -13 187.055 200.076   1
  -1   3 -13 307.648 170.202   1
   1  -3 -13 257.921 198.857   1
   1   3 -13 327.043 181.278   1
  -1   3 -14 7406.24 473.419   1
  -1  -3 -14 7393.69 489.761   1
   1  -3 -14 7772.46 507.316   1
   1   3 -14 8609.05 493.778   1
   1  -3  14 7607.48 493.387   1
  -1   3  14 7389.84 527.914   1
  -1  -3  14 7011.16 501.999   1
   1   3  14 8562.23 534.202   1
   1  -3  15-20.9365 216.839   1
  -1   3  15 49.6941 261.297   1
  -1  -3  15 315.694 233.774   1
   1   3  15 123.550 273.220   1
  -1   3 -15 179.611 199.516   1
   1  -3 -15-21.8154 233.422   1
   1   3 -15 300.915 189.682   1
  -1  -3 -15-290.167 219.608   1
  -1  -3 -16 8967.99 548.513   1
   1  -3 -16 8608.62 565.977   1
   1   3  16 7847.35 565.307   1
  -1   3  16 7755.15 583.691   1
  -1   3 -17 714.955 215.346   1
  -1  -3 -17 1007.38 260.481   1
   1   3 -17 1089.76 229.915   1
   1  -3 -17 350.538 257.270   1
  -1   3  17 1250.14 320.142   1
   1  -3  17 1457.10 266.286   1
   1   3  17 1273.57 327.824   1
  -1  -3  17 592.393 240.214   1
   1   3 -18 5272.27 424.313   1
  -1   3 -18 5769.39 416.093   1
   1  -3  18 5515.77 445.449   1
  -1  -3  18 4989.64 441.927   1
  -1   3  19 725.979 297.940   1
   1   3  19 862.456 309.650   1
   1  -3  19 928.468 274.421   1
   1   3 -19 1095.15 246.665   1
  -1  -3 -19 1120.97 276.985   1
  -1   3 -19 906.858 243.409   1
   1  -3 -19 1181.59 292.625   1
  -1  -3  19 1061.86 278.901   1
   1   3  20 682.348 313.821   1
   1  -3  20 80.3840 248.912   1
   1   3 -20 448.128 230.843   1
  -1   3 -20 236.338 223.118   1
   1  -3 -20-50.2071 268.804   1
  -1  -3 -20 270.069 254.491   1
  -1  -3  20 107.447 245.484   1
  -1   3  21-28.8033 308.229   1
   1   3  21 289.014 255.905   1
  -1   3 -22 7204.38 498.754   1
   1   3 -22 5847.19 477.242   1
   1  -3  22 5741.49 494.842   1
  -1  -3  22 6407.14 508.014   1
   1  -3  23 348.771 286.462   1
  -1   3  23 911.388 335.812   1
   1   3  23-29.4129 257.385   1
   1   3 -23 662.355 267.264   1
  -1  -3 -23 617.705 260.286   1
   1  -3 -23 674.181 310.489   1
  -1   3 -23 413.889 267.916   1
  -1  -3  23-58.2621 281.311   1
   1   3  24 3832.50 434.137   1
   1  -3  24 3200.16 405.235   1
  -1   3 -24 4644.37 401.670   1
   1   3 -24 4961.38 410.680   1
   1  -3 -24 4227.30 410.521   1
  -1  -3 -24 3591.47 399.196   1
  -1  -3  24 3117.45 394.250   1
  -1   3  24 3189.75 422.356   1
   1   3 -25 1384.28 305.926   1
   1  -3 -26 3926.82 391.882   1
  -1  -3 -26 3905.58 407.904   1
  -1   3  26 3770.53 404.785   1
   1   3  26 4987.51 450.044   1
   1   3  27 345.745 309.392   1
  -1   3  27 461.251 300.482   1
  -1  -3 -27 153.033 294.948   1
   1  -3 -27 403.570 281.830   1
   1   3  28 5582.25 496.521   1
  -1   3  28 6184.57 526.616   1
   1  -3 -28 6874.55 517.210   1
  -1  -3 -28 6244.92 486.591   1
  -1  -3 -30-213.053 256.929   1
   1  -3 -30 302.475 257.836   1
  -1   4   0 5.09572 94.5211   1
   1   4   0-104.700 92.5562   1
  -1  -4   0-8.80155 86.5624   1
   1  -4   0-57.5457 91.4606   1
  -1   4  -1 45922.1 2102.36   1
  -1   4   1 43916.8 2123.96   1
   1   4   1 42635.8 2120.74   1
   1  -4   1 47124.2 2100.64   1
   1   4  -1 45981.3 2105.06   1
   1  -4  -1 42224.8 2118.02   1
  -1  -4   1 43372.8 2101.48   1
  -1  -4  -1 44001.9 2115.74   1
  -1   4   2 16461.1 753.645   1
   1   4   2 15881.2 753.695   1
   1   4  -2 14275.7 709.811   1
   1  -4  -2 14622.9 742.608   1
  -1  -4   2 15108.4 708.095   1
  -1  -4  -2 13493.1 734.698   1
  -1   4   3 12791.4 635.805   1
   1   4   3 12391.9 631.929   1
   1  -4  -3 12502.6 623.450   1
  -1  -4  -3 11984.5 618.376   1
   1   4  -3 12355.3 577.793   1
  -1  -4   3 11220.1 577.862   1
   1  -4   4 176809. 8876.08   1
  -1   4  -4 191989. 8874.15   1
   1   4  -4 200503. 8880.31   1
  -1  -4   4 195366. 8879.96   1
  -1   4   5 27123.7 1324.33   1
   1  -4   5 26250.7 1261.77   1
   1   4   5 27193.4 1319.89   1
  -1  -4   5 26963.7 1266.98   1
   1   4  -5 26914.1 1263.77   1
  -1  -4  -5 29570.0 1309.29   1
  -1   4  -5 24553.4 1256.37   1
   1  -4  -5 28150.5 1311.21   1
  -1   4   6 11263.8 632.195   1
   1  -4   6 11045.0 578.198   1
   1   4   6 11731.8 631.228   1
  -1  -4   6 11419.1 583.103   1
   1   4  -6 11218.5 575.775   1
   1  -4  -6 11029.1 622.274   1
  -1   4   7 158.391 179.521   1
   1  -4   7 239.852 107.891   1
   1  -4  -7 82.3915 155.997   1
  -1  -4  -7 91.4829 113.731   1
  -1   4  -7 89.3989 83.1628   1
   1   4   7 76.3286 134.263   1
   1   4  -7 90.6081 91.4817   1
  -1  -4  -8 31798.9 1516.41   1
  -1   4  -8 27990.3 1468.74   1
   1   4   8 31387.5 1532.42   1
  -1   4   8 31659.5 1537.22   1
   1  -4   8 30506.7 1481.01   1
  -1  -4   8 31168.4 1486.84   1
   1  -4  -8 30756.4 1517.89   1
   1   4  -8 31507.8 1478.86   1
  -1   4   9 18.6003 162.903   1
   1   4   9-36.1330 190.949   1
   1  -4   9-97.6703 117.267   1
  -1  -4   9-11.2346 130.848   1
  -1  -4  -9-30.4996 159.981   1
   1  -4  -9-193.383 148.131   1
  -1   4 -10 3009.98 219.186   1
   1   4 -10 2707.71 220.626   1
   1  -4 -10 2928.93 275.498   1
  -1   4  10 3142.98 307.084   1
   1   4  10 2744.72 285.535   1
  -1  -4 -10 2611.38 263.096   1
  -1  -4  10 3242.98 242.521   1
   1  -4  10 2753.30 233.021   1
   1   4 -11 10792.3 582.117   1
   1  -4 -11 9622.21 617.974   1
  -1   4 -11 10173.3 572.172   1
  -1  -4  11 11028.2 595.615   1
   1  -4  11 10364.8 590.544   1
   1   4  11 12561.5 662.316   1
  -1   4  11 11766.1 656.697   1
  -1  -4 -11 10474.2 614.764   1
   1   4 -12 155.322 161.007   1
  -1   4  12-89.3045 220.780   1
   1  -4  12-110.285 149.937   1
   1   4  12 66.1241 213.586   1
  -1  -4  12 15.9725 164.114   1
  -1  -4 -12-54.9385 175.344   1
  -1   4 -12-13.3305 129.179   1
   1  -4 -12-193.668 194.754   1
   1   4 -13 2024.15 232.988   1
   1  -4 -13 2958.99 271.924   1
   1  -4  13 2396.48 254.394   1
  -1   4  13 2251.10 278.732   1
   1   4  13 2507.73 313.966   1
  -1  -4  13 2027.60 254.627   1
  -1  -4 -13 2696.06 278.470   1
  -1   4 -13 2063.94 228.640   1
   1   4 -14 2745.59 270.662   1
  -1   4  14 2445.57 352.433   1
   1   4  14 3154.38 346.714   1
   1  -4  14 2597.70 270.469   1
  -1  -4  14 2331.08 282.853   1
  -1  -4 -14 2905.51 293.843   1
  -1   4 -14 2195.61 246.465   1
   1  -4 -14 2698.57 305.452   1
   1   4 -15 71.9640 183.241   1
  -1   4  15 25.3830 277.011   1
   1   4  15 379.631 263.676   1
   1  -4  15 201.314 194.825   1
  -1  -4  15 244.490 206.312   1
  -1   4 -15 506.185 180.164   1
   1  -4 -15 155.554 240.302   1
  -1  -4 -15 275.952 235.489   1
   1   4 -16 229.395 198.626   1
   1  -4  16 43.1422 206.690   1
  -1   4  16 26.2410 275.345   1
   1   4  16 209.774 225.549   1
  -1  -4  16 195.480 234.189   1
  -1  -4 -16 484.117 200.376   1
   1  -4 -16-161.087 255.702   1
  -1   4 -16 150.411 191.295   1
   1   4 -17 1701.31 254.677   1
   1  -4  17 1214.29 258.427   1
  -1  -4  17 1795.06 272.212   1
  -1   4 -17 1863.06 262.973   1
   1   4 -18 2048.81 278.574   1
   1   4  18 1598.57 316.797   1
   1  -4  18 1930.73 287.426   1
  -1   4  18 1383.44 299.348   1
  -1  -4  18 1742.30 296.484   1
  -1  -4 -18 1362.02 281.901   1
  -1   4 -18 1638.97 268.218   1
   1  -4 -18 1849.28 276.241   1
   1   4 -19 2050.82 280.779   1
   1   4  19 2865.65 362.409   1
   1  -4  19 2580.69 312.324   1
  -1   4  19 1663.30 304.046   1
  -1   4 -19 1898.55 282.257   1
  -1  -4 -19 2117.74 305.435   1
   1  -4 -19 1787.76 268.994   1
  -1  -4  19 1749.91 288.026   1
   1  -4  20 7771.46 539.730   1
  -1   4  20 6525.65 537.493   1
  -1  -4  20 7367.24 544.025   1
   1   4  20 7470.99 578.719   1
  -1   4 -20 8545.31 535.380   1
   1   4 -20 7755.03 528.642   1
   1  -4 -20 7448.46 525.059   1
  -1  -4 -20 8076.18 552.381   1
   1   4 -21 455.585 248.619   1
   1  -4  21 218.439 259.354   1
  -1   4  21 318.216 257.263   1
   1   4  21 290.142 244.047   1
  -1  -4  21 383.246 281.542   1
  -1   4 -21 387.919 240.081   1
  -1  -4 -21 50.1778 219.250   1
   1  -4 -21 179.435 230.421   1
   1   4 -22 1379.40 277.754   1
   1   4  22 1698.79 359.347   1
   1  -4  22 1352.36 321.166   1
  -1   4  22 1955.23 333.461   1
  -1  -4  22 2119.07 343.361   1
  -1   4 -22 1758.79 293.261   1
   1  -4 -22 1422.17 296.276   1
  -1  -4 -22 1473.02 313.272   1
   1   4 -23 1210.59 269.128   1
  -1   4  23 1405.47 329.669   1
   1  -4  23 897.520 292.951   1
   1   4  23 852.308 328.689   1
  -1  -4  23 1306.11 310.701   1
  -1  -4 -23 565.333 285.836   1
  -1   4 -23 1032.59 285.166   1
   1  -4 -23 1297.67 309.864   1
   1   4 -24 1388.74 290.142   1
   1   4  24 705.095 297.396   1
  -1   4  24 1703.06 347.056   1
   1  -4 -24 827.878 307.339   1
  -1   4 -24 1077.92 285.858   1
  -1  -4 -24 1029.10 291.517   1
   1  -4 -25 668.101 307.269   1
   1   4  25 525.765 326.783   1
  -1   4  25 175.791 312.893   1
  -1  -4 -25-282.381 289.157   1
   1  -4 -26 75.7841 289.122   1
   1   4  26 404.815 264.486   1
  -1   4  26 550.834 320.220   1
  -1  -4 -26 407.241 251.518   1
   1  -4 -27 224.346 276.400   1
   1   4  27 569.650 320.729   1
  -1   4  27-57.0473 283.835   1
  -1  -4 -27 176.213 286.592   1
   1  -4 -28 560.754 256.489   1
   1   4  28 671.134 304.857   1
  -1  -4 -28 296.763 290.974   1
  -1   4  28 195.951 267.136   1
   1  -4 -29 924.481 298.337   1
  -1  -4 -29 1106.96 299.612   1
  -1   4  29 191.112 301.385   1
   1   4  29 246.339 296.580   1
   1   5   0 4041.23 242.129   1
   1  -5   0 4436.59 237.864   1
  -1   5   0 4542.71 245.696   1
  -1   5  -1 26349.8 1267.07   1
  -1   5   1 26140.6 1288.40   1
   1   5  -1 26587.2 1266.90   1
   1   5   1 27375.2 1291.67   1
   1  -5   1 26938.5 1263.66   1
   1  -5  -1 25923.5 1285.95   1
  -1  -5  -1 26984.8 1282.41   1
  -1  -5   1 26581.9 1263.71   1
   1   5  -2 3.39849 61.3494   1
  -1   5  -2 94.5310 55.9575   1
   1  -5  -2 90.1878 119.384   1
  -1   5   2 120.450 135.771   1
   1  -5   2 96.4112 51.2031   1
   1   5   2 279.293 125.906   1
  -1  -5   2 184.244 60.0089   1
  -1  -5  -2 76.7676 111.500   1
  -1   5   3 2236.53 209.396   1
   1   5   3 2741.94 218.638   1
   1   5  -3 2250.40 129.379   1
   1  -5  -3 2245.07 194.872   1
  -1  -5  -3 2217.32 191.609   1
  -1  -5   3 2116.48 125.069   1
   1   5   4 81682.1 3761.92   1
   1   5  -4 79404.5 3701.51   1
  -1  -5   4 80021.0 3701.41   1
  -1  -5  -4 74083.1 3744.58   1
   1   5  -5 1598.40 111.869   1
   1  -5   5 1879.39 108.865   1
  -1   5   5 1572.44 211.402   1
  -1  -5   5 1485.36 115.170   1
   1  -5  -5 1716.54 189.307   1
   1   5   5 1571.01 189.503   1
  -1  -5  -6 87914.3 3890.02   1
  -1   5  -6 86594.3 3829.87   1
   1   5   6 92935.9 3907.95   1
  -1   5   6 89477.3 3908.45   1
   1  -5   6 85479.1 3833.60   1
   1  -5  -6 81460.3 3890.07   1
   1   5  -6 79077.0 3832.83   1
   1   5   7 30321.6 1513.28   1
   1  -5   7 29779.9 1445.49   1
  -1   5   7 29993.6 1513.06   1
  -1  -5   7 31223.6 1449.49   1
   1  -5  -7 31346.6 1501.04   1
  -1  -5  -7 29441.8 1494.83   1
  -1   5  -7 29838.3 1438.78   1
  -1  -5  -8 3486.30 281.569   1
   1   5   8 4850.10 315.624   1
   1  -5   8 3364.19 248.560   1
  -1   5   8 3920.94 324.588   1
  -1  -5   8 4348.67 250.032   1
   1   5  -8 3882.03 245.444   1
   1  -5  -8 4542.88 306.215   1
  -1   5  -8 3877.55 235.857   1
   1  -5  -9 50.5467 163.301   1
  -1  -5  -9 31.9536 162.887   1
  -1   5  -9 49.3221 93.7894   1
   1   5  -9-26.0480 94.7349   1
   1   5   9 170.377 198.585   1
  -1   5   9 194.632 184.683   1
   1  -5   9 282.118 114.930   1
  -1  -5   9-9.96637 111.482   1
  -1  -5 -10 30759.7 1578.46   1
   1  -5 -10 31312.2 1587.04   1
   1   5  10 33018.4 1602.02   1
  -1   5  10 31667.5 1607.34   1
  -1   5 -11 55.7408 120.715   1
   1   5 -11 23.2331 119.677   1
   1  -5  11-104.143 141.624   1
  -1  -5  11 159.612 151.020   1
   1  -5 -12 2256.79 279.248   1
  -1  -5 -12 2082.16 253.646   1
  -1   5 -12 2122.62 201.575   1
   1   5 -12 2372.39 213.544   1
  -1   5  12 2027.73 302.024   1
   1   5  12 1600.60 272.574   1
   1  -5  12 2394.36 223.215   1
  -1  -5  12 2367.35 228.884   1
   1  -5 -13 440.163 169.123   1
  -1  -5 -13 717.457 210.823   1
  -1   5 -13 436.053 158.261   1
  -1  -5  13 361.654 185.646   1
   1   5 -13 534.759 166.053   1
   1   5  13 620.790 250.228   1
  -1   5  13 530.305 205.370   1
   1  -5  13 453.460 175.620   1
  -1  -5  14 6160.43 432.631   1
  -1  -5 -14 6116.09 459.145   1
  -1   5 -14 6632.20 414.914   1
   1  -5 -14 7122.83 478.717   1
   1   5 -14 6976.73 425.309   1
   1   5  14 6279.59 502.918   1
  -1   5  14 5835.80 481.225   1
   1  -5  14 6617.76 433.990   1
  -1   5 -15 135.322 171.495   1
  -1  -5 -15 43.3086 179.014   1
   1  -5 -15 249.405 247.810   1
  -1  -5  15-38.8795 199.210   1
   1   5 -15-341.553 188.382   1
  -1   5  15 207.359 285.264   1
   1  -5  15 19.3126 197.382   1
   1   5  15-180.876 217.057   1
  -1  -5  16 3922.20 357.348   1
  -1   5  16 3844.44 404.698   1
  -1  -5 -16 4228.90 375.945   1
   1  -5 -16 3930.12 380.582   1
  -1   5 -16 4644.67 339.064   1
   1   5 -16 3555.47 322.107   1
   1  -5  16 3671.09 349.051   1
   1   5  16 4669.76 423.182   1
  -1   5  17-27.4053 254.394   1
   1   5  17 464.320 306.120   1
  -1  -5 -17 393.353 251.787   1
   1  -5 -17-120.192 219.533   1
  -1   5  18 55.9850 231.422   1
   1  -5  18-281.616 217.095   1
   1   5  18 446.190 254.596   1
   1   5 -18 246.884 211.400   1
  -1   5 -18 394.937 206.148   1
  -1  -5 -18-71.2223 200.225   1
   1  -5 -18-172.162 201.674   1
  -1  -5  18-47.0962 234.851   1
  -1   5  19 682.691 266.651   1
   1   5  19 396.739 306.226   1
   1  -5  19 49.3380 220.304   1
   1   5 -19 108.235 208.517   1
  -1  -5 -19 824.647 273.341   1
  -1   5 -19 701.651 206.703   1
   1  -5 -19 650.865 238.591   1
  -1  -5  19 594.872 245.470   1
   1   5  20 2621.36 373.934   1
  -1   5  20 2620.43 348.956   1
   1  -5  20 2348.85 340.088   1
   1   5 -20 3365.18 326.934   1
  -1  -5 -20 2979.76 358.805   1
   1  -5 -20 2030.60 317.644   1
  -1   5 -20 2625.60 321.664   1
  -1  -5  20 2801.26 338.782   1
   1  -5  21-26.8973 255.184   1
   1   5 -21 164.162 243.479   1
  -1   5 -21 24.0213 232.769   1
  -1  -5  21-134.749 268.761   1
  -1   5  22-175.257 251.097   1
   1   5  22-498.431 335.026   1
  -1  -5 -22 431.841 287.163   1
   1  -5 -22 232.746 245.352   1
  -1   5 -23 741.785 258.486   1
   1   5 -23 372.920 245.082   1
   1  -5 -23 465.954 246.920   1
  -1  -5 -23 666.448 299.545   1
   1  -5 -25 765.205 289.747   1
  -1  -5 -25 1171.52 316.672   1
  -1   5  25 1193.85 332.580   1
   1   5  26 85.9669 296.359   1
   1  -5 -26 301.360 299.310   1
  -1  -5 -26 579.680 287.166   1
  -1   5  26 287.466 314.557   1
   1   5  27-56.3149 300.523   1
   1  -5 -27 98.4785 289.012   1
  -1   5  27-281.979 300.220   1
   1  -5 -29 256.150 242.606   1
  -1  -5 -29 189.190 251.986   1
  -1   6   0 35.0923 100.496   1
   1   6   0-126.287 102.881   1
   1  -6   0 18.4063 86.0487   1
  -1  -6   0 5.97388 88.6136   1
  -1   6   1 30169.7 1494.47   1
   1   6   1 32689.5 1496.27   1
   1   6  -1 31789.2 1471.52   1
   1  -6   1 32601.9 1466.16   1
  -1  -6  -1 34582.7 1487.24   1
  -1  -6   1 31102.8 1464.99   1
   1  -6  -1 31118.1 1489.17   1
  -1   6   2 7775.72 460.433   1
   1   6   2 8836.49 464.037   1
   1   6  -2 8072.44 411.513   1
   1  -6  -2 8322.48 455.389   1
  -1  -6  -2 7927.66 447.037   1
  -1   6  -2 8518.89 408.558   1
   1   6  -3 342.198 60.1077   1
  -1  -6   3 404.181 52.6488   1
  -1  -6  -4 58722.1 2947.31   1
   1  -6  -4 64902.2 2959.32   1
   1   6   4 62989.3 2964.08   1
  -1   6   4 61943.4 2965.47   1
  -1  -6  -5 13517.0 697.822   1
   1  -6  -5 13730.8 706.906   1
   1   6   5 12834.7 706.621   1
  -1   6   5 12565.9 716.427   1
  -1  -6   6 856.228 78.6352   1
   1   6  -6 734.871 78.1779   1
  -1   6   6 916.619 197.466   1
   1  -6   6 774.079 72.4831   1
  -1  -6  -6 982.145 173.038   1
   1  -6  -6 781.146 165.777   1
  -1   6  -6 874.462 68.1022   1
   1   6   6 1095.46 196.805   1
  -1  -6   7 555.205 84.3238   1
  -1   6  -7 572.754 72.8738   1
  -1  -6  -7 480.631 139.079   1
   1   6  -7 518.272 81.9335   1
   1  -6   7 579.923 83.7762   1
  -1   6   7 407.760 209.968   1
   1   6   7 621.000 171.378   1
  -1  -6  -8 31609.1 1578.94   1
   1   6   8 32048.1 1601.48   1
  -1   6   8 30451.6 1599.91   1
   1  -6   8 32564.9 1520.25   1
  -1  -6   8 33383.1 1522.81   1
  -1   6  -8 32149.3 1513.62   1
   1  -6  -8 30107.3 1579.54   1
   1   6  -8 30298.1 1518.03   1
  -1  -6  -9 20130.3 1011.30   1
   1   6   9 18154.5 1021.40   1
  -1  -6   9 18888.2 953.680   1
  -1   6  -9 19781.6 946.357   1
   1  -6  -9 18988.8 1018.82   1
   1   6  -9 18385.5 944.887   1
  -1   6   9 17425.0 1030.04   1
   1  -6   9 21029.5 953.307   1
  -1  -6  10 23123.7 1155.62   1
   1  -6  10 23569.0 1152.42   1
  -1   6 -10 23523.7 1146.76   1
   1   6 -10 23275.6 1145.87   1
  -1  -6 -11 5579.52 394.300   1
   1  -6 -11 5521.23 403.956   1
  -1   6  11 4694.97 420.010   1
   1   6  11 5782.81 424.804   1
   1  -6 -12 2829.61 311.851   1
  -1  -6 -12 2947.24 298.716   1
  -1   6  12 2067.52 314.079   1
   1   6  12 2614.21 319.570   1
   1  -6  12 3230.48 250.199   1
  -1  -6  12 2551.25 238.239   1
   1   6 -12 3005.83 229.398   1
  -1   6 -12 2954.04 228.387   1
  -1  -6 -13 328.511 171.898   1
   1  -6 -13 21.5005 210.880   1
  -1   6 -13 159.496 137.413   1
  -1  -6  13 106.278 148.975   1
   1   6 -13 105.892 140.705   1
   1  -6  13 45.1198 164.492   1
   1   6  13 147.313 200.569   1
  -1   6  13 49.4932 252.317   1
  -1   6  14 4996.42 421.560   1
   1   6  14 4691.78 438.692   1
   1  -6  14 5462.19 372.700   1
  -1  -6  14 5629.34 380.636   1
   1   6 -14 4686.56 345.210   1
   1  -6 -14 4435.63 385.493   1
  -1   6 -14 5512.85 357.888   1
  -1  -6 -14 6018.47 420.896   1
  -1  -6 -15 1062.70 274.323   1
  -1   6 -15 647.488 170.619   1
   1  -6 -15 671.399 248.806   1
   1   6 -15 895.615 186.672   1
  -1  -6  15 861.829 209.867   1
  -1   6  15 845.901 287.391   1
   1  -6  15 948.562 214.491   1
   1   6  15 686.823 309.923   1
  -1   6 -16 2438.16 261.016   1
   1   6 -16 2230.77 266.029   1
   1  -6  16 2467.09 287.905   1
  -1   6  17 3276.50 409.783   1
   1  -6  17 4557.13 377.546   1
   1   6  17 4070.70 413.625   1
  -1  -6  17 4488.70 373.825   1
   1   6 -17 4933.16 356.119   1
  -1   6 -17 4867.42 373.372   1
  -1  -6 -17 4547.40 383.244   1
   1  -6 -17 4818.47 408.358   1
  -1  -6 -18 2205.71 318.620   1
   1  -6 -18 2211.20 300.878   1
   1   6 -18 1974.41 249.368   1
  -1  -6  18 1989.35 269.268   1
   1   6  18 2254.81 351.655   1
  -1   6  18 1584.01 318.381   1
  -1   6 -19 2441.16 278.813   1
   1  -6 -19 1663.37 271.672   1
  -1  -6 -19 1694.48 310.702   1
  -1  -6  19 2225.61 310.567   1
   1   6 -19 1623.10 258.898   1
   1   6  19 1601.61 353.578   1
   1  -6  19 1675.44 278.746   1
  -1   6  19 945.822 274.444   1
   1  -6  20 12037.1 726.784   1
   1   6  20 11265.1 731.611   1
  -1   6  20 10971.3 729.252   1
  -1  -6  20 12815.7 727.223   1
   1  -6 -20 11320.2 711.690   1
  -1  -6 -20 9878.03 692.543   1
  -1   6 -20 12613.8 709.082   1
   1   6 -20 12215.4 695.897   1
   1   6  21 613.173 310.268   1
  -1   6  21 1164.17 287.999   1
   1  -6 -21 617.981 252.346   1
  -1  -6 -21 478.723 274.090   1
   1   6 -21 615.374 247.156   1
  -1   6 -21 728.625 253.542   1
   1  -6  21 478.180 257.946   1
  -1  -6  21 918.781 277.932   1
  -1  -6 -22-76.5905 289.268   1
   1  -6 -22-310.043 260.568   1
   1   6  22 556.581 331.182   1
  -1   6  22 292.041 272.798   1
  -1   6 -22 218.699 230.588   1
   1   6 -22 142.844 241.415   1
  -1  -6 -23 766.614 281.953   1
   1  -6 -23 438.691 239.548   1
   1   6  23 643.728 302.883   1
  -1   6  23-29.1606 247.693   1
   1  -6 -24 3581.89 367.603   1
  -1  -6 -24 4096.66 396.697   1
   1   6  24 3843.40 418.453   1
  -1   6  24 3463.02 384.261   1
   1  -6 -25 2226.59 319.688   1
  -1  -6 -25 1819.17 347.976   1
   1   6  25 1842.93 374.243   1
  -1   6  25 1849.39 348.566   1
   1   6  26 1276.36 302.931   1
  -1  -6 -26 673.004 289.795   1
   1  -6 -26 943.788 307.175   1
  -1   6  26 369.930 323.273   1
   1   6  27 2807.46 391.492   1
  -1  -6 -27 3188.42 364.509   1
   1  -6 -27 3228.46 378.554   1
  -1   6  27 2455.53 388.385   1
   1   6  28-27.1471 301.079   1
  -1  -6 -28-191.731 291.080   1
   1  -6 -28 803.698 304.931   1
  -1   6  28 489.341 310.232   1
  -1   7   0 19714.2 940.411   1
   1  -7   0 19764.9 932.861   1
   1   7   0 17635.1 936.365   1
  -1  -7   1 626.535 94.0470   1
   1   7   1 1051.51 140.803   1
   1   7  -1 888.071 107.716   1
  -1   7   1 679.624 130.621   1
  -1   7  -1 790.519 103.167   1
   1  -7  -1 798.973 120.500   1
   1  -7   1 572.938 96.0283   1
   1  -7   2 14286.6 700.084   1
  -1  -7   2 14829.2 703.617   1
  -1   7   3 2535.71 241.080   1
   1   7  -3 3052.39 164.839   1
   1   7   3 2714.92 247.010   1
  -1  -7  -3 2847.82 226.514   1
  -1  -7   3 3034.11 159.316   1
   1  -7  -3 2879.14 229.755   1
  -1  -7  -4 1040.65 164.010   1
   1  -7  -4 659.084 158.725   1
   1   7   4 997.198 181.043   1
  -1   7   4 708.658 166.397   1
  -1  -7  -5 3370.81 271.352   1
  -1   7   5 4082.94 304.006   1
   1   7   5 3190.00 285.038   1
   1  -7  -5 4400.29 290.223   1
  -1  -7  -6 16438.8 899.356   1
  -1   7   6 18561.9 934.814   1
   1  -7  -6 18068.9 912.467   1
   1   7   6 16921.2 920.586   1
   1  -7  -7 680.654 176.691   1
  -1  -7  -7 1042.94 175.753   1
  -1  -7   7 942.720 78.4040   1
   1   7  -7 852.470 77.8296   1
  -1   7   7 1084.52 213.195   1
   1   7   7 837.094 195.382   1
   1   7  -8 7006.52 342.504   1
   1   7   8 6784.83 449.749   1
  -1  -7  -8 6748.69 420.038   1
   1  -7   8 6273.12 337.136   1
  -1   7   8 7195.95 455.121   1
   1  -7  -8 6994.24 435.195   1
  -1   7  -8 6284.41 333.366   1
  -1  -7   8 6711.37 343.780   1
   1   7  -9 6994.40 382.036   1
   1  -7   9 7033.31 384.680   1
  -1   7   9 7188.50 496.591   1
   1   7   9 7370.85 490.084   1
  -1  -7  -9 7198.47 460.506   1
   1  -7  -9 7052.79 469.134   1
  -1   7  -9 7500.40 380.683   1
  -1  -7   9 7799.90 389.328   1
   1  -7  10 920.185 130.931   1
   1   7  10 419.867 232.282   1
  -1   7  10 983.613 252.520   1
   1   7 -10 1186.35 118.421   1
  -1  -7  10 1239.90 130.339   1
  -1   7 -10 1221.06 119.114   1
   1  -7 -10 580.688 216.683   1
  -1  -7 -10 824.726 202.108   1
   1  -7  11 40.1050 107.612   1
   1   7  11 139.592 251.344   1
  -1   7  11-164.233 224.683   1
   1   7 -11 181.476 112.040   1
  -1  -7  11 30.6128 123.193   1
   1  -7 -11 163.047 208.343   1
  -1  -7 -11 211.575 204.315   1
  -1   7 -11 107.596 106.604   1
   1   7  12 849.290 296.828   1
  -1   7  12 1076.10 250.059   1
  -1  -7 -12 1257.49 254.221   1
   1  -7 -12 1677.81 254.509   1
   1   7  13 454.183 242.336   1
   1  -7  13 675.594 159.892   1
  -1   7  13 709.628 269.818   1
   1   7 -13 411.501 141.140   1
  -1  -7  13 598.279 165.904   1
  -1   7 -13 630.255 154.838   1
  -1  -7 -13 654.370 227.947   1
   1  -7 -13 531.540 234.408   1
  -1   7  14 26.1731 271.162   1
   1  -7  14 319.331 172.105   1
   1   7  14 365.495 232.858   1
   1   7 -14 216.720 152.016   1
  -1  -7  14 15.2255 163.502   1
  -1   7 -14 109.077 144.692   1
   1  -7 -14 365.834 259.730   1
  -1  -7 -14 152.947 194.942   1
  -1   7  15 107.673 239.940   1
   1  -7  15-67.4951 173.829   1
   1   7  15-161.426 279.326   1
   1   7 -15 149.508 165.674   1
  -1  -7  15-16.8205 179.518   1
  -1  -7 -15-315.421 242.205   1
   1  -7 -15-282.672 223.485   1
  -1   7 -15 166.468 167.318   1
   1  -7  16-18.4829 181.783   1
  -1   7  16 27.5656 276.468   1
   1   7 -16-48.9939 172.640   1
  -1  -7  16 349.472 202.939   1
  -1  -7 -16-231.430 252.392   1
   1  -7 -16 24.1475 248.141   1
  -1   7 -16 49.7166 182.438   1
  -1   7  17 281.193 308.076   1
   1   7  17 224.081 296.036   1
  -1  -7 -17 47.6294 251.078   1
   1  -7 -17 419.455 277.742   1
  -1   7 -17 53.7633 184.181   1
   1   7 -17 17.6662 183.463   1
  -1  -7  17-139.345 204.574   1
   1  -7  17 120.704 197.279   1
  -1   7  18 12484.9 825.919   1
   1  -7  18 13170.4 768.681   1
   1   7  18 12791.7 807.066   1
   1   7 -18 13002.6 750.617   1
  -1  -7  18 14829.5 784.336   1
   1  -7 -18 13833.6 807.602   1
  -1  -7 -18 11638.6 771.792   1
  -1   7 -18 15236.6 764.169   1
  -1   7  19 86.6001 291.124   1
   1   7  19-57.5876 279.064   1
   1   7 -19-20.1948 211.880   1
  -1   7 -19 122.756 201.810   1
   1  -7  19 300.898 223.018   1
  -1  -7  19 136.609 236.440   1
   1  -7 -19 101.450 264.047   1
  -1  -7 -19 197.630 238.730   1
  -1   7  20 523.418 306.063   1
   1   7  20 319.879 321.059   1
   1   7 -20 106.900 192.377   1
  -1   7 -20 129.681 199.734   1
   1  -7  20 97.9092 234.043   1
  -1  -7  20 433.701 228.990   1
   1  -7 -20 716.547 274.778   1
  -1  -7 -20 175.186 264.820   1
   1   7  21 263.535 309.600   1
  -1   7  21 145.827 284.455   1
  -1  -7 -21 152.024 276.460   1
   1  -7 -21 283.454 252.832   1
   1   7  22 3921.36 439.952   1
  -1  -7 -22 4102.75 409.568   1
   1  -7 -22 5469.46 429.874   1
  -1   7  22 5370.21 456.509   1
   1   7  24 926.082 354.139   1
  -1   7  24 375.979 287.224   1
  -1  -7 -24 379.025 294.614   1
   1  -7 -24-50.8378 258.864   1
   1   7  25 485.196 321.570   1
   1  -7 -25 1027.34 296.446   1
  -1   7  25 458.429 304.638   1
  -1  -7 -25 200.176 292.488   1
   1   7  26 869.476 288.765   1
   1  -7 -26 809.807 292.454   1
  -1   7  26 703.478 315.151   1
  -1  -7 -26 640.334 254.771   1
  -1  -7 -27 2440.95 356.070   1
   1   7  28 1601.92 334.183   1
   1  -7 -28 975.625 315.426   1
  -1   7  28 1604.87 351.575   1
  -1  -7 -28 1083.36 322.047   1
   1   8   0 135.053 114.326   1
  -1  -8   0 38.1352 98.3515   1
   1  -8   0 31.2729 92.0079   1
  -1   8   0 80.6436 109.177   1
   1   8  -1 21680.5 1013.05   1
   1   8   1 21062.4 1036.43   1
   1  -8   1 20958.8 1003.81   1
  -1  -8  -1 20951.8 1024.43   1
  -1  -8   1 20236.1 1003.45   1
  -1   8  -1 20822.4 1009.83   1
   1  -8  -1 19508.3 1024.22   1
  -1  -8  -2 69557.3 3368.19   1
  -1  -8   2 71617.6 3334.10   1
   1  -8   2 72802.3 3332.51   1
  -1   8  -2 71688.0 3334.97   1
   1   8  -2 69021.4 3338.16   1
   1   8   2 69996.2 3381.11   1
  -1   8   3-13.9764 139.794   1
   1   8  -3 101.488 62.8341   1
   1   8   3 13.6838 147.831   1
  -1  -8   3 38.9575 49.3603   1
   1   8   4 9367.76 546.077   1
   1  -8  -4 8809.19 530.601   1
  -1   8   4 9142.70 545.349   1
  -1  -8  -4 10558.4 538.815   1
  -1   8   5-203.283 182.155   1
   1   8   5-99.1758 168.082   1
   1  -8  -5-74.3119 151.547   1
  -1  -8  -5-13.9329 131.018   1
   1   8   6 6734.17 433.402   1
   1  -8  -6 6638.36 419.507   1
  -1  -8  -6 6363.73 408.704   1
  -1   8   6 6522.90 434.207   1
   1  -8  -7 5363.78 370.946   1
  -1  -8  -7 4937.20 361.364   1
  -1   8   7 4815.58 379.783   1
   1   8   7 5770.66 404.712   1
   1  -8  -8 25005.9 1273.23   1
  -1   8   8 25166.0 1291.74   1
   1   8   8 24142.0 1288.67   1
  -1  -8  -8 24920.5 1270.73   1
  -1  -8   9 547.701 72.9038   1
   1   8  -9 613.824 75.1557   1
  -1   8  -9 463.514 54.9544   1
  -1  -8  10 5733.97 306.332   1
   1  -8  10 5876.41 303.965   1
   1   8  10 5930.14 454.138   1
  -1   8  10 5237.33 430.419   1
  -1   8 -10 4913.69 292.260   1
  -1  -8 -10 5689.51 410.277   1
   1  -8 -10 5633.82 413.636   1
   1   8 -10 6064.70 305.542   1
   1  -8  11 30.9031 104.514   1
   1   8  11-48.0346 253.833   1
  -1   8  11-96.7734 252.494   1
  -1  -8 -11 260.842 214.690   1
   1  -8 -11 485.813 229.809   1
  -1  -8  11 64.1278 108.105   1
  -1   8 -11 95.7915 87.5212   1
   1   8 -11 30.1114 94.1276   1
  -1   8  12 10545.1 707.237   1
   1   8  12 10702.9 713.639   1
   1   8 -12 11319.4 603.918   1
   1  -8  12 11157.9 605.445   1
  -1  -8  12 11679.7 610.982   1
   1  -8 -12 11513.2 693.978   1
  -1  -8 -12 11537.0 686.067   1
  -1   8 -12 12975.4 604.281   1
  -1  -8 -13 64.9759 206.156   1
   1  -8 -13-181.342 244.302   1
  -1   8  13 311.526 294.134   1
   1   8  13 258.913 247.937   1
   1  -8  14 2589.28 246.526   1
   1   8  14 2056.63 316.720   1
  -1   8  14 2751.68 337.974   1
   1   8 -14 2876.77 241.331   1
  -1  -8  14 2353.34 243.092   1
  -1   8 -14 3084.11 237.292   1
  -1  -8 -14 3018.05 307.035   1
   1   8  15-246.151 242.978   1
  -1   8  15 383.572 315.754   1
   1   8 -15-26.8944 149.754   1
  -1   8 -15 53.9131 146.699   1
   1  -8  15 243.113 168.435   1
  -1  -8  15 181.672 165.532   1
   1  -8 -15 23.9890 264.658   1
  -1  -8 -15 275.958 216.195   1
  -1   8  16-391.559 298.576   1
   1   8  16 306.794 288.902   1
   1   8 -16-29.9908 155.044   1
  -1   8 -16 209.528 158.713   1
   1  -8  16 355.799 186.602   1
  -1  -8  16 403.079 181.555   1
  -1  -8 -16 70.7325 250.500   1
   1  -8 -16 97.9217 253.603   1
  -1   8  17 284.432 232.276   1
   1   8  17 538.376 304.639   1
  -1  -8 -17 698.079 270.595   1
   1  -8 -17 822.946 227.916   1
   1   8 -17 426.867 176.532   1
  -1   8 -17 592.252 178.579   1
   1  -8  17 204.995 187.089   1
  -1  -8  17 221.262 190.662   1
  -1  -8  18 2623.98 297.794   1
   1   8  18 2698.09 406.894   1
  -1   8  18 2244.24 376.062   1
   1   8 -18 3318.12 288.977   1
  -1  -8 -18 3101.34 375.611   1
   1  -8 -18 3006.83 364.215   1
   1  -8  18 3929.71 321.622   1
  -1   8 -18 3442.20 294.681   1
  -1   8 -19 861.189 221.766   1
   1   8 -19 728.927 208.997   1
  -1   8  20-233.016 327.905   1
   1   8  20 204.473 275.501   1
  -1  -8 -20 377.610 244.760   1
   1  -8 -20 51.4450 288.961   1
   1   8  21 498.101 311.259   1
  -1   8  21 291.687 334.803   1
  -1  -8 -21 607.985 248.716   1
   1  -8 -21 489.488 304.502   1
  -1   8  22 524.096 332.281   1
   1   8  22 759.420 343.130   1
   1  -8 -22 1054.35 315.016   1
  -1  -8 -22 533.667 303.171   1
   1   8  23 319.347 319.353   1
  -1   8  23 173.607 319.019   1
   1  -8 -23 229.975 287.611   1
  -1  -8 -23 886.810 305.137   1
   1   8  24 258.547 300.568   1
  -1   8  24-229.735 321.098   1
   1  -8 -24 176.454 284.359   1
  -1  -8 -24 50.2466 258.830   1
   1   8  25 1017.33 299.725   1
   1  -8 -25 1214.59 319.279   1
  -1   8  25 1475.08 359.699   1
  -1  -8 -25 2029.85 304.673   1
   1   8  26 83.1002 314.604   1
  -1  -8 -26 631.646 302.590   1
  -1   8  26 27.7907 326.328   1
   1  -8 -26-72.6208 281.398   1
  -1  -8 -27 309.520 296.684   1
   1  -8 -27 212.002 290.363   1
  -1  -9   0 27285.2 1389.62   1
   1  -9   0 30024.7 1395.23   1
  -1   9   0 29506.2 1403.88   1
   1   9   0 28510.4 1404.60   1
  -1  -9   1 3472.71 213.711   1
   1  -9   1 3379.12 218.261   1
  -1   9  -1 3401.44 224.438   1
   1   9  -1 3650.70 228.470   1
   1   9  -2 16416.4 827.784   1
  -1   9   2 15351.3 865.706   1
   1   9   2 17828.3 879.704   1
   1  -9   2 16560.0 816.810   1
  -1  -9  -2 16805.5 857.788   1
  -1   9  -2 16600.4 820.683   1
   1  -9  -2 17646.1 866.398   1
  -1  -9   2 17996.9 821.390   1
   1   9  -3 147.681 66.0824   1
   1   9   3 44.2922 145.328   1
  -1   9   3 119.758 154.767   1
  -1  -9  -3 49.6072 118.942   1
  -1  -9   3 177.098 57.5320   1
   1  -9  -3 238.019 149.639   1
   1  -9  -4 5912.61 394.784   1
   1   9   4 6639.42 423.084   1
  -1  -9  -4 6331.41 392.333   1
   1  -9  -5 13011.1 704.986   1
  -1   9   5 12043.1 713.433   1
   1   9   5 13547.6 722.438   1
  -1  -9  -5 12740.1 696.411   1
   1   9   6 15246.7 815.236   1
  -1   9   6 14127.0 808.621   1
   1   9   7 2047.59 273.821   1
  -1   9   7 2057.51 263.196   1
   1  -9  -7 1798.53 239.361   1
  -1  -9  -7 2098.30 241.960   1
  -1  -9  -9 2917.26 295.167   1
   1   9   9 3592.98 336.593   1
  -1   9   9 2815.74 321.190   1
   1  -9  -9 3479.68 309.710   1
  -1  -9 -10 794.654 203.878   1
   1  -9 -10 961.418 233.225   1
   1   9  10 594.790 238.044   1
  -1   9  10 311.125 231.318   1
   1   9  11-24.7944 217.899   1
  -1   9  11-124.462 277.082   1
  -1  -9 -11-124.331 191.059   1
   1  -9 -11 130.389 227.937   1
   1   9 -11 27.7877 71.5979   1
  -1   9 -11 24.3687 46.7181   1
   1  -9  11 89.8422 49.6720   1
  -1  -9  11-41.1215 70.0592   1
  -1  -9  12 7778.93 408.406   1
   1  -9  12 7730.64 405.503   1
  -1   9  12 7112.00 543.390   1
   1   9  12 7763.16 538.919   1
  -1   9 -12 7219.90 397.350   1
   1   9 -12 8240.43 412.111   1
   1  -9 -12 8968.89 539.721   1
  -1  -9 -12 7952.36 509.408   1
   1   9 -13 2885.04 190.923   1
   1   9  13 2150.23 306.165   1
  -1   9  13 1725.29 308.679   1
   1  -9 -13 2691.76 306.586   1
  -1  -9 -13 2265.24 276.796   1
  -1   9 -13 2160.31 172.253   1
  -1  -9  13 2119.47 184.411   1
   1  -9  13 2030.29 181.309   1
   1  -9  14 148.219 132.771   1
   1   9 -14-10.1793 125.153   1
  -1  -9  14 184.706 132.102   1
  -1   9 -14-93.8335 110.828   1
  -1  -9 -15 539.422 229.169   1
   1  -9 -15 24.3583 256.586   1
  -1  -9  15 445.842 148.699   1
   1   9 -15 661.327 147.895   1
   1   9  15 804.947 264.405   1
  -1   9  15 361.954 303.819   1
  -1   9  16 3995.67 409.738   1
   1   9  16 4376.53 416.622   1
   1   9 -16 3630.34 292.366   1
  -1   9 -16 4450.61 292.070   1
  -1  -9  16 4151.29 303.475   1
   1  -9  16 3540.20 306.732   1
   1  -9 -16 4147.20 377.648   1
  -1  -9 -16 4387.48 382.351   1
   1   9  17 85.7759 292.787   1
  -1   9  17-86.0985 303.082   1
  -1  -9 -17 414.935 247.460   1
   1  -9 -17 277.106 276.573   1
   1   9 -17 310.617 157.370   1
  -1   9 -17 542.164 159.501   1
  -1  -9  17 485.863 183.985   1
   1  -9  17 621.254 190.837   1
  -1  -9 -18 2675.61 349.395   1
   1  -9 -18 3458.46 373.562   1
   1   9 -18 3250.10 268.542   1
  -1   9 -18 2561.89 264.930   1
  -1   9  18 3013.99 401.970   1
  -1   9  19 1719.87 340.257   1
   1   9  19 1895.05 370.852   1
  -1  -9 -19 2155.03 334.779   1
   1  -9 -19 1409.06 292.376   1
   1   9  20 117.256 323.488   1
  -1   9  20-58.3879 246.368   1
   1  -9 -20 360.645 224.936   1
  -1  -9 -20 329.322 287.758   1
   1   9  21 409.580 319.472   1
  -1   9  21 933.612 317.113   1
  -1  -9 -21 407.069 275.564   1
   1  -9 -21 643.891 276.940   1
   1   9  22 3609.59 403.069   1
  -1   9  22 3366.41 400.867   1
   1  -9 -22 3714.48 390.781   1
  -1  -9 -22 3119.06 358.269   1
  -1   9  23 2423.36 388.634   1
   1   9  23 1904.49 343.204   1
  -1  -9 -23 1862.09 310.142   1
   1  -9 -23 2556.49 353.012   1
  -1  -9 -24 273.637 286.341   1
   1   9  25 809.708 334.255   1
   1  -9 -25 317.176 273.541   1
  -1   9  25 532.243 318.685   1
  -1  -9 -25 195.810 290.325   1
   1   9  27-185.816 245.570   1
   1  -9 -27 115.661 245.088   1
  -1   9  27-265.901 282.413   1
  -1  -9 -27-23.3814 220.480   1
   1  10   0-66.8960 125.860   1
   1 -10   0-9.35413 101.162   1
  -1  10   0-313.807 133.361   1
  -1 -10   0-65.2664 91.5447   1
   1  10   1 1275.53 181.948   1
   1  10  -1 891.654 139.375   1
  -1 -10   1 842.907 126.127   1
  -1 -10  -1 891.612 140.095   1
   1 -10   1 968.294 114.692   1
   1 -10  -1 923.464 152.486   1
  -1  10  -1 972.885 133.829   1
  -1  10   1 939.668 172.865   1
   1  10  -2 2297.85 160.321   1
  -1  10   2 1557.79 214.211   1
   1  10   2 1466.67 193.607   1
   1 -10   2 2043.67 144.054   1
  -1 -10  -2 1925.54 186.788   1
  -1 -10   2 2304.48 152.270   1
   1 -10  -2 2189.12 200.990   1
  -1  10  -2 1936.49 147.271   1
   1  10   3 176.751 153.014   1
  -1  10   3 255.610 177.912   1
   1  10  -3 107.788 68.9099   1
  -1 -10  -3-132.789 144.223   1
   1 -10  -3 184.233 159.950   1
  -1 -10   3 144.682 60.0592   1
   1  10   4 245.260 166.754   1
  -1  10   4 419.657 172.458   1
   1 -10  -4 277.717 146.550   1
  -1 -10  -4 246.134 147.806   1
   1  10   5-113.289 197.127   1
  -1  10   5 189.349 183.577   1
   1 -10  -5 99.8262 158.445   1
  -1 -10  -5 267.496 160.070   1
   1 -10  -6 8347.44 525.831   1
  -1 -10  -6 9091.18 523.650   1
   1  10   6 8935.55 548.754   1
  -1  10   6 8042.93 539.628   1
  -1 -10  -7 1519.57 230.947   1
   1 -10  -7 1055.18 202.771   1
  -1 -10  -8 18.8202 185.591   1
   1 -10  -8 138.939 204.481   1
  -1  10   8 249.211 243.561   1
   1  10   8-180.342 212.557   1
   1  10   9 2813.36 323.809   1
  -1  10   9 3415.76 351.023   1
   1 -10  -9 3630.79 326.201   1
  -1  10  10 2223.52 317.418   1
   1  10  10 1528.89 310.410   1
  -1 -10 -10 2143.91 274.464   1
   1  10  11 435.318 289.018   1
  -1  10  11-76.7869 258.291   1
  -1 -10 -11 171.353 230.481   1
   1 -10 -11 380.927 254.603   1
  -1  10  12 818.587 283.955   1
   1  10  12 448.841 289.322   1
   1 -10 -12 1386.32 269.407   1
  -1 -10 -12 1059.55 263.944   1
   1  10  13 135.427 287.027   1
  -1  10  13 108.468 259.731   1
   1 -10 -13 213.479 237.969   1
  -1 -10  13 106.255 60.2296   1
   1  10 -13 193.014 63.5589   1
   1  10  14 1854.04 321.757   1
  -1  10  14 2052.61 343.050   1
  -1  10 -14 1114.86 111.781   1
  -1 -10 -14 1448.12 277.301   1
   1 -10 -14 1579.76 300.856   1
   1  10 -14 1509.78 134.609   1
  -1 -10  14 1493.87 132.500   1
   1 -10  14 958.767 113.035   1
   1 -10  15-41.2778 112.303   1
  -1  10  15 28.2667 242.077   1
   1  10  15-56.3140 278.441   1
  -1 -10 -15 167.278 246.179   1
   1 -10 -15 74.2770 224.522   1
  -1 -10  15-26.7278 112.318   1
   1  10 -15 26.2592 107.020   1
  -1  10 -15 120.584 97.7972   1
  -1  10 -16 5192.59 340.511   1
   1 -10 -16 6858.13 486.353   1
  -1 -10 -16 6283.97 468.632   1
  -1  10  16 6500.40 516.338   1
   1  10  16 6765.27 521.281   1
   1  10  17 693.251 308.171   1
  -1  10  17 753.014 324.432   1
  -1 -10 -17 791.574 278.743   1
   1 -10 -17 330.062 267.243   1
   1  10  18-58.3107 313.809   1
  -1  10  18 437.200 270.055   1
  -1 -10 -18 425.604 268.289   1
   1 -10 -18 409.674 241.159   1
   1  10  19 1200.96 356.208   1
  -1  10  19 1373.23 347.913   1
  -1 -10 -19 1336.20 302.826   1
   1 -10 -19 1133.85 297.113   1
  -1  10  20 935.107 340.458   1
   1  10  20 1026.44 355.374   1
  -1 -10 -20 835.677 302.842   1
   1 -10 -20 670.410 304.650   1
  -1  10  22 1964.34 367.060   1
   1  10  22 1767.37 371.254   1
   1 -10 -22 2037.39 330.162   1
  -1 -10 -22 1136.41 320.995   1
   1  10  23 887.764 334.940   1
  -1  10  23 601.180 318.803   1
   1 -10 -23 577.218 281.950   1
  -1 -10 -23 1200.13 297.724   1
   1  10  24 1069.37 312.189   1
   1 -10 -24 862.877 282.824   1
  -1  10  24 1186.52 331.259   1
  -1 -10 -24 812.112 265.119   1
   1  10  25-27.5483 276.461   1
   1 -10 -25 529.173 270.929   1
  -1  10  25 608.302 300.273   1
  -1 -10 -25-96.5194 242.875   1
   1  10  26 3353.94 413.196   1
  -1 -10 -26 3751.72 382.947   1
   1 -10 -26 2920.51 358.007   1
  -1  10  26 3233.43 391.696   1
   1  11  -1 2590.67 215.618   1
   1  11   1 2526.69 236.383   1
   1 -11   1 2200.76 184.130   1
  -1  11   1 2852.61 235.115   1
  -1  11  -1 2988.53 214.193   1
  -1 -11  -1 2748.89 223.873   1
  -1 -11   1 2381.45 191.487   1
   1 -11  -1 2482.74 213.731   1
  -1  11   2 478.777 180.588   1
   1  11   2 592.883 172.502   1
   1  11  -2 357.793 108.639   1
  -1 -11   2 312.403 88.6827   1
  -1 -11  -2 626.927 154.639   1
  -1  11  -2 505.656 97.8851   1
   1 -11   2 470.358 91.9164   1
   1 -11  -2 310.858 151.791   1
   1  11   3 2705.78 263.709   1
  -1  11   3 2715.82 259.393   1
   1  11  -3 2331.34 157.305   1
  -1 -11   3 2489.49 151.151   1
  -1 -11  -3 2887.00 243.893   1
   1 -11  -3 3106.94 250.838   1
   1  11   4 11853.4 688.751   1
  -1  11   4 12578.3 697.452   1
  -1 -11  -4 12257.0 668.733   1
   1 -11  -4 12160.8 681.571   1
  -1  11   5 437.156 209.500   1
   1  11   5 239.144 196.539   1
  -1 -11  -5 566.407 180.348   1
   1 -11  -5 542.933 179.311   1
  -1  11   6 741.353 237.089   1
   1  11   6 1420.30 248.578   1
   1 -11  -6 894.130 197.681   1
  -1 -11  -6 745.906 215.767   1
  -1  11   8 4186.50 390.717   1
   1  11   8 5052.26 402.849   1
  -1 -11  -8 4419.19 365.523   1
   1 -11  -8 4662.58 373.106   1
  -1  11   9-24.5386 238.578   1
   1  11   9 122.830 240.243   1
  -1 -11  -9 102.683 193.140   1
   1 -11  -9 365.719 226.875   1
   1 -11 -10 15401.6 876.996   1
  -1 -11 -10 15797.2 876.406   1
  -1  11  11 2181.93 322.365   1
   1  11  11 1129.27 286.149   1
   1 -11 -11 2119.46 303.985   1
  -1 -11 -11 1433.69 255.879   1
  -1 -11 -12 5302.87 398.844   1
   1 -11 -12 4640.90 398.546   1
   1  11  12 4962.36 431.825   1
  -1  11  12 4729.89 430.148   1
   1  11  13 192.991 288.711   1
  -1  11  13 332.117 268.477   1
   1  11  14 477.356 294.765   1
  -1  11  14 619.765 303.808   1
   1 -11 -14 494.016 271.674   1
  -1 -11 -14 502.837 260.383   1
  -1  11  15 2174.09 331.537   1
   1  11  15 1881.51 351.690   1
  -1 -11 -15 2795.96 334.783   1
   1 -11 -15 2232.33 298.082   1
  -1  11  16 6914.57 569.936   1
   1  11  16 6584.34 554.417   1
  -1 -11 -16 7585.84 523.473   1
   1 -11 -16 7695.29 545.701   1
   1  11  18 2610.45 389.401   1
  -1  11  18 1872.23 352.507   1
  -1 -11 -18 2447.42 343.552   1
   1 -11 -18 1882.60 308.443   1
   1  11  19 176.346 318.720   1
  -1  11  19 175.783 310.877   1
   1 -11 -19 774.762 306.096   1
  -1 -11 -19 355.113 275.857   1
  -1  11  20 408.958 337.449   1
   1  11  20 292.805 328.967   1
  -1 -11 -20 305.174 274.207   1
   1 -11 -20-128.709 281.503   1
  -1  11  21 783.264 296.386   1
   1  11  21 116.352 327.294   1
   1 -11 -21-25.5639 249.265   1
  -1 -11 -21 936.327 297.738   1
  -1  11  22 402.986 265.973   1
   1  11  22 777.380 349.144   1
   1 -11 -22 302.662 234.716   1
  -1 -11 -22 175.522 285.834   1
  -1  11  23 369.778 296.313   1
   1  11  23 255.013 338.143   1
   1 -11 -23 496.233 254.073   1
  -1 -11 -23 916.370 311.512   1
   1  11  24 1055.52 355.127   1
  -1  11  24 836.398 317.324   1
   1 -11 -24 799.976 285.991   1
  -1 -11 -24 997.058 300.854   1
   1  11  25-108.399 295.588   1
  -1  11  25 217.723 307.070   1
   1 -11 -25 141.522 265.576   1
  -1 -11 -25 333.484 271.703   1
   1  11  26 1107.00 288.445   1
  -1  11  26 1056.13 332.562   1
   1 -11 -26 1032.32 292.028   1
  -1 -11 -26 1112.53 257.113   1
   1  12   0 25.9670 142.253   1
  -1 -12   0 67.1352 123.729   1
   1  12  -1 173.667 132.858   1
   1  12   1 296.812 158.933   1
  -1 -12   1 293.866 131.527   1
  -1 -12  -1 368.138 145.345   1
  -1  12  -1 210.247 120.592   1
  -1  12   1 670.692 168.882   1
   1 -12   1 96.6073 107.779   1
   1 -12  -1 440.330 148.267   1
   1  12  -2 7714.61 401.378   1
   1  12   2 7624.93 466.143   1
  -1  12   2 7481.93 458.945   1
   1 -12   2 7438.28 388.236   1
   1 -12  -2 7044.71 439.664   1
  -1 -12   2 7202.88 395.592   1
  -1 -12  -2 6823.48 434.930   1
  -1  12  -2 7161.11 390.589   1
   1  12   3 853.689 207.826   1
  -1 -12   3 582.615 74.4742   1
   1 -12  -3 489.333 172.173   1
   1  12  -3 672.984 86.8482   1
  -1  12   3 776.125 195.284   1
  -1 -12  -3 553.155 167.338   1
   1 -12  -4 33406.5 1637.73   1
  -1 -12  -4 34059.2 1633.12   1
   1  12   4 33178.3 1654.10   1
  -1  12   4 30387.3 1641.24   1
  -1  12   5 520.703 229.582   1
   1  12   5 272.674 220.370   1
  -1 -12  -5 88.1713 180.681   1
   1 -12  -5 313.420 204.696   1
  -1  12   7 860.810 260.339   1
   1  12   7 1867.52 277.467   1
  -1 -12  -7 1509.90 238.490   1
   1 -12  -7 1412.52 238.142   1
   1 -12  -8 7019.33 477.417   1
  -1 -12  -8 6778.32 467.085   1
   1  12   8 6121.46 487.895   1
  -1  12   8 6615.35 502.698   1
   1  12   9 784.511 272.375   1
  -1  12   9 404.804 256.847   1
   1 -12  -9 199.826 222.618   1
  -1 -12  -9 640.929 217.240   1
  -1  12  10 340.041 259.559   1
   1  12  10-78.4421 276.474   1
   1 -12 -10 344.265 216.593   1
  -1 -12 -10 110.378 224.608   1
   1  12  11 591.347 273.349   1
  -1  12  11 242.247 245.831   1
   1 -12 -11 826.190 239.627   1
  -1 -12 -11 228.006 214.018   1
  -1  12  13 393.929 295.970   1
   1  12  13-56.1080 273.558   1
  -1 -12 -13 71.7669 236.686   1
   1 -12 -13 295.998 257.522   1
   1 -12 -14 7552.77 530.555   1
  -1 -12 -14 7081.64 508.036   1
   1  12  15 665.865 329.224   1
  -1 -12 -15 919.118 268.389   1
   1 -12 -15 1041.28 274.906   1
   1  12  16 87.7440 325.566   1
  -1  12  16-29.1627 320.957   1
   1 -12 -16 51.3873 276.217   1
   1  12  17 793.650 330.568   1
  -1  12  17 996.649 341.058   1
   1  12  18 972.433 346.575   1
  -1  12  18 881.122 330.574   1
  -1 -12 -18 1550.53 322.660   1
   1  12  19 88.1398 329.595   1
  -1  12  19-205.160 343.006   1
  -1 -12 -19 637.582 294.917   1
   1 -12 -19 671.481 301.727   1
  -1  12  20 1486.01 344.101   1
   1  12  20 1577.77 363.111   1
   1 -12 -20 1154.91 293.910   1
  -1 -12 -20 863.460 307.711   1
   1  12  21 578.914 343.783   1
  -1  12  21 723.781 288.625   1
   1 -12 -21 658.964 239.304   1
  -1 -12 -21 554.087 286.245   1
   1  12  23 560.279 330.963   1
   1 -12 -23 903.480 292.126   1
  -1  12  23 590.028 351.820   1
  -1 -12 -23-24.4665 273.308   1
   1  12  25 799.319 346.614   1
  -1 -12 -25 304.448 288.089   1
  -1  12  25 401.157 336.285   1
   1 -12 -25 1204.31 298.225   1
   1 -13   0 2358.53 199.389   1
  -1 -13   0 2295.58 214.194   1
  -1  13   0 2091.60 213.969   1
   1  13   0 2169.31 228.265   1
   1  13   1-47.4903 166.896   1
   1  13  -1 91.8065 133.099   1
  -1 -13  -1 109.625 150.491   1
  -1 -13   1 80.9104 119.944   1
   1 -13   1 45.9945 106.262   1
   1 -13  -1 13.1967 134.904   1
  -1  13   1 200.026 167.802   1
  -1  13  -1 21.1104 127.139   1
   1  13  -2 319.645 124.600   1
  -1  13   2 190.491 184.294   1
   1  13   2 649.760 208.533   1
   1 -13   2 333.043 97.7288   1
  -1 -13  -2 423.211 178.286   1
  -1  13  -2 299.042 105.755   1
  -1 -13   2 441.837 107.206   1
   1 -13  -2 583.682 174.780   1
   1  13   3 229.492 201.259   1
   1  13  -3 175.575 67.5415   1
  -1  13   3 94.8498 208.934   1
  -1 -13   3 159.972 55.7377   1
   1 -13  -3 265.193 174.473   1
  -1 -13  -3 246.125 181.592   1
   1  13   4 2569.37 307.994   1
  -1  13   4 3632.24 322.100   1
   1 -13  -4 3531.84 292.666   1
  -1 -13  -4 3212.73 287.028   1
  -1  13   5 1944.46 283.309   1
   1 -13  -5 2709.67 284.589   1
   1  13   6 831.607 251.118   1
  -1  13   6 253.138 230.588   1
  -1 -13  -6 433.341 208.845   1
   1 -13  -6 468.123 209.220   1
  -1  13   7 24.1342 234.565   1
   1  13   7 266.107 256.929   1
   1 -13  -7-106.635 213.885   1
  -1 -13  -7 82.1122 213.137   1
  -1 -13  -8 4676.26 370.951   1
   1  13   8 3948.90 392.455   1
  -1  13   8 3491.96 380.744   1
   1 -13  -8 3659.11 357.881   1
   1  13   9 2030.39 310.504   1
  -1  13   9 1352.65 286.357   1
  -1 -13  -9 1953.74 273.681   1
   1 -13  -9 1584.39 269.520   1
   1  13  10 241.258 263.269   1
  -1 -13 -10 754.460 242.550   1
   1 -13 -10 496.737 248.937   1
   1  13  12 3369.95 387.414   1
  -1  13  12 2892.75 379.436   1
  -1 -13 -12 3316.55 341.647   1
   1 -13 -12 3441.96 365.704   1
   1  13  13 686.719 300.108   1
  -1  13  13 714.316 306.419   1
   1 -13 -13 25.1739 251.248   1
  -1 -13 -13 515.825 242.447   1
   1  13  14 2695.83 412.397   1
  -1  13  14 3240.83 385.502   1
  -1 -13 -14 3381.67 374.496   1
   1 -13 -14 3315.25 344.316   1
  -1  13  15 642.747 332.795   1
   1  13  15 58.6128 299.141   1
   1 -13 -15 1158.31 302.744   1
  -1 -13 -15 503.631 264.828   1
   1  13  16 826.210 303.340   1
  -1  13  16 911.486 331.100   1
   1 -13 -16 829.204 278.672   1
  -1 -13 -16 839.425 248.171   1
   1  13  17 88.6481 317.697   1
  -1  13  17-206.302 318.382   1
  -1 -13 -17 589.596 284.740   1
   1 -13 -17-129.770 271.574   1
  -1  13  18 1117.72 318.133   1
   1  13  18 1357.03 365.650   1
   1 -13 -18 1477.19 294.690   1
  -1 -13 -18 1205.45 314.095   1
  -1 -13 -19 255.435 278.783   1
   1  13  20 698.343 355.307   1
   1 -13 -20 203.784 262.737   1
  -1 -13 -20 75.9483 280.199   1
  -1  13  21 201.695 293.165   1
   1  13  21-57.4702 322.937   1
   1 -13 -21 301.184 257.484   1
  -1 -13 -21 525.903 296.576   1
  -1  13  22 1188.91 363.365   1
   1  13  22 1467.65 371.971   1
  -1  13  23 332.737 327.931   1
   1  13  23 911.267 338.066   1
  -1 -13 -23 530.999 287.461   1
   1  13  24 2500.70 392.045   1
  -1  13  24 1810.04 366.030   1
   1 -13 -24 2173.89 329.479   1
  -1 -13 -24 1605.16 326.828   1
   1  14   0-29.0000 157.382   1
  -1  14   0-13.7146 150.256   1
   1 -14   0-156.235 131.061   1
  -1 -14   0 63.9666 138.204   1
   1  14   1 1050.96 203.217   1
  -1 -14  -1 1124.32 194.631   1
   1 -14  -1 832.974 166.687   1
   1 -14   1 856.991 140.153   1
  -1  14  -1 978.066 156.130   1
  -1  14   1 819.614 197.575   1
  -1  14  -2 2246.26 172.229   1
   1  14  -2 2529.61 190.341   1
   1  14   2 2759.31 283.368   1
  -1 -14   2 2438.75 178.141   1
   1 -14  -2 2786.56 255.742   1
  -1 -14  -2 2763.90 249.972   1
   1 -14   2 2138.39 171.661   1
  -1  14   2 2872.49 279.022   1
   1  14   3 3328.44 324.572   1
  -1  14   3 3843.88 327.906   1
  -1 -14  -3 3681.10 304.698   1
   1 -14  -3 3023.35 288.524   1
   1  14   4 3586.28 343.880   1
  -1 -14  -4 3797.41 327.455   1
   1 -14  -4 4169.66 333.782   1
  -1  14   4 3428.79 345.539   1
   1  14   5 228.766 221.997   1
  -1 -14  -5 276.427 189.998   1
  -1 -14  -6 6327.95 466.454   1
   1 -14  -6 7367.10 490.805   1
   1  14   6 6567.26 499.823   1
  -1  14   6 7628.44 516.390   1
   1  14   7 2108.85 315.026   1
  -1  14   7 1680.24 302.257   1
  -1 -14  -7 2825.42 298.227   1
   1 -14  -7 1805.81 274.481   1
  -1  14   8 1997.98 321.675   1
   1  14   8 2264.82 315.543   1
   1 -14  -8 2497.26 292.383   1
  -1 -14  -8 1811.61 287.214   1
   1  14   9 349.207 262.987   1
  -1  14   9 508.780 274.053   1
  -1 -14  -9 415.004 224.531   1
   1 -14  -9 23.6438 225.463   1
   1  14  11 2398.29 351.803   1
  -1  14  11 2418.94 350.815   1
  -1 -14 -11 2523.21 334.738   1
   1 -14 -11 2232.62 309.951   1
  -1 -14 -12 6269.05 468.892   1
   1 -14 -12 5955.85 470.341   1
  -1  14  12 6041.99 505.548   1
   1  14  12 6230.67 507.840   1
  -1  14  13 1248.41 323.239   1
   1  14  13 932.376 343.432   1
  -1 -14 -13 1256.35 304.595   1
   1 -14 -13 1432.43 287.360   1
   1 -14 -14 5503.86 451.716   1
  -1 -14 -14 4744.26 420.254   1
  -1  14  14 5453.35 492.663   1
   1  14  14 5178.32 473.603   1
   1  14  15 266.282 318.355   1
  -1  14  15 413.117 317.511   1
  -1 -14 -15 230.968 269.512   1
   1 -14 -15 285.874 271.543   1
   1  14  16 593.305 331.459   1
  -1  14  16 118.319 281.237   1
   1 -14 -16 495.030 247.110   1
  -1 -14 -16 411.569 289.470   1
  -1  14  17 800.527 357.890   1
   1  14  17 29.6290 289.852   1
   1 -14 -17 1089.77 298.137   1
  -1 -14 -17 334.714 249.235   1
   1  14  19 556.183 320.479   1
  -1  14  19 704.381 347.086   1
   1 -14 -19 869.424 299.113   1
  -1 -14 -19 382.459 272.299   1
   1  14  20 1270.56 351.802   1
   1 -14 -20 1136.57 303.583   1
  -1  14  20 1188.91 353.247   1
  -1 -14 -20 1032.95 300.508   1
   1  14  21 568.092 352.967   1
   1 -14 -21 445.573 247.698   1
  -1  14  21 484.852 289.867   1
  -1 -14 -21 273.054 295.587   1
   1  14  22 334.063 333.495   1
   1 -14 -22 241.676 276.384   1
  -1  14  22 251.412 325.450   1
  -1 -14 -22 170.248 275.763   1
   1  14  23 461.315 338.834   1
  -1 -14 -23 880.649 289.948   1
   1 -14 -23 589.482 291.003   1
  -1  14  23 163.577 331.182   1
   1  15   0 7742.18 504.875   1
   1 -15   0 9478.91 493.727   1
  -1  15   0 8736.12 510.412   1
  -1 -15   0 8422.83 507.721   1
  -1  15   1 483.912 180.764   1
   1  15   1 609.484 184.952   1
  -1 -15  -1 353.397 174.675   1
   1 -15   1 276.686 124.849   1
   1 -15  -1 277.238 160.179   1
  -1  15  -1 494.564 142.622   1
  -1  15  -2 3597.19 234.455   1
  -1  15   2 4361.31 341.262   1
   1  15  -2 3832.42 249.331   1
   1  15   2 5097.74 359.307   1
   1 -15  -2 4305.50 317.667   1
  -1 -15   2 4228.39 242.049   1
  -1 -15  -2 4620.15 330.490   1
   1 -15   2 3346.54 228.388   1
   1  15   3 1097.13 230.021   1
   1 -15  -3 1287.75 222.049   1
  -1  15   3 852.360 233.055   1
  -1 -15  -3 811.917 208.897   1
   1  15   5 572.735 238.847   1
   1 -15  -5-20.6053 190.226   1
  -1  15   5 545.519 247.068   1
  -1 -15  -5-41.5032 194.055   1
   1 -15  -6 13171.1 761.617   1
  -1 -15  -6 13806.8 770.328   1
  -1  15   6 12240.2 778.699   1
   1  15   6 13355.4 786.104   1
   1  15   7 130.194 236.174   1
   1 -15  -7 113.172 223.244   1
  -1  15   7-51.9558 258.392   1
  -1 -15  -7 202.339 219.196   1
   1  15   8 26.9065 259.179   1
   1 -15  -8-235.026 221.596   1
  -1  15   8 80.7442 263.111   1
  -1 -15  -8 209.024 218.292   1
   1  15   9 276.698 261.308   1
  -1  15   9 498.427 287.128   1
  -1 -15  -9 405.757 224.123   1
   1 -15  -9 120.863 240.850   1
   1 -15 -10 8646.92 591.011   1
  -1 -15 -10 9401.43 599.314   1
  -1  15  10 8336.94 614.989   1
   1  15  10 9508.32 627.604   1
  -1  15  11 144.025 272.464   1
   1  15  11 288.067 305.203   1
  -1 -15 -11-249.985 254.160   1
   1 -15 -11 227.124 237.971   1
  -1  15  12 1052.11 311.218   1
   1  15  12 964.336 309.658   1
  -1 -15 -12 1242.70 272.489   1
   1 -15 -12 947.057 270.929   1
  -1  15  13 1181.42 311.380   1
   1  15  13 531.398 320.440   1
   1 -15 -13 1111.97 277.978   1
  -1 -15 -13 461.046 270.710   1
   1  15  14 2883.93 400.079   1
  -1 -15 -14 2634.61 331.580   1
   1  15  15 327.993 336.693   1
  -1  15  15 89.4881 294.542   1
   1 -15 -15 626.421 270.939   1
  -1 -15 -15 1191.24 297.773   1
   1  15  16 1996.92 342.356   1
  -1  15  16 1281.68 364.715   1
   1 -15 -16 1668.65 323.808   1
  -1 -15 -16 1917.54 298.496   1
   1  15  18 2267.95 399.756   1
   1 -15 -18 2108.72 336.854   1
  -1  15  18 3013.16 410.404   1
  -1 -15 -18 2461.39 341.355   1
   1  15  19 58.1430 304.253   1
   1 -15 -19 177.235 247.643   1
  -1  15  19 204.235 320.465   1
  -1 -15 -19 228.173 252.959   1
   1  15  20 1716.68 333.582   1
   1 -15 -20 2317.55 344.360   1
  -1  15  20 1292.77 364.385   1
  -1 -15 -20 1299.45 272.229   1
   1  15  21 896.834 340.289   1
   1 -15 -21 827.893 253.517   1
  -1  15  21 506.847 287.262   1
  -1 -15 -21 540.752 271.777   1
   1  15  22 2930.84 408.991   1
   1 -15 -22 2213.21 325.065   1
  -1  15  22 2114.57 384.671   1
  -1 -15 -22 1898.70 337.603   1
   1  15  23 399.636 342.907   1
  -1 -15 -23 93.4690 265.412   1
   1 -15 -23 92.5748 258.307   1
  -1  15  23 133.529 325.363   1
   1 -16   0 63.6606 136.231   1
  -1 -16   0-26.9885 144.384   1
  -1  16   0-28.9795 157.644   1
   1  16   0 202.924 166.606   1
   1  16   1-127.444 191.211   1
  -1  16   1 224.836 185.290   1
   1 -16   1 316.184 122.750   1
  -1  16  -1 152.144 132.974   1
  -1 -16  -1 316.815 168.518   1
   1 -16  -1 272.169 167.839   1
   1  16  -2 263.912 109.119   1
  -1  16   2 370.271 209.416   1
  -1 -16  -2 462.899 193.226   1
   1  16   2 282.619 208.380   1
  -1  16  -2 242.168 78.1443   1
   1 -16  -2 357.417 178.556   1
   1  16   3 109.638 218.782   1
   1 -16  -3 128.844 189.734   1
  -1  16   3 21.4969 206.560   1
  -1 -16  -3 309.120 199.140   1
   1  16   4 70.4240 208.610   1
   1 -16  -4 99.8280 204.697   1
  -1  16   4 92.9140 229.137   1
  -1 -16  -4 246.818 177.589   1
   1  16   5 148.809 218.990   1
   1 -16  -5 127.323 208.311   1
  -1  16   5 246.246 255.210   1
  -1 -16  -5 368.341 208.348   1
   1  16   6 181.477 240.695   1
   1 -16  -6 178.421 206.425   1
  -1  16   6 386.792 255.093   1
  -1 -16  -6-67.9068 215.531   1
   1  16   7 644.974 290.576   1
   1 -16  -7 233.026 213.129   1
  -1  16   7 562.117 276.771   1
  -1 -16  -7-93.6777 230.635   1
   1  16   8 27.6997 266.346   1
   1 -16  -8 71.9987 222.388   1
  -1  16   8 608.586 260.339   1
  -1 -16  -8 434.238 232.058   1
   1  16   9 652.847 306.247   1
   1 -16  -9-196.846 251.933   1
  -1  16   9 964.253 308.893   1
  -1 -16  -9 197.707 244.852   1
  -1 -16 -10 4811.11 442.392   1
   1 -16 -10 5664.94 449.761   1
   1  16  10 6017.31 495.221   1
  -1  16  10 5937.32 496.574   1
   1  16  11 763.686 310.387   1
   1 -16 -11 1047.94 276.492   1
  -1  16  11 176.413 279.786   1
  -1 -16 -11 613.613 277.885   1
   1  16  12 772.230 289.629   1
   1 -16 -12 697.720 272.975   1
  -1  16  12 1189.75 335.607   1
  -1 -16 -12 335.774 247.931   1
   1  16  14 1200.38 347.645   1
   1 -16 -14 835.438 288.429   1
  -1  16  14 721.620 348.307   1
  -1 -16 -14 888.758 292.698   1
   1  16  15 810.012 314.903   1
   1 -16 -15 286.968 272.048   1
  -1  16  15 1021.83 338.482   1
  -1 -16 -15 287.363 258.126   1
   1  16  16 686.313 348.438   1
   1 -16 -16 1221.50 275.204   1
  -1  16  16 958.182 326.795   1
  -1 -16 -16 1015.06 287.621   1
   1  16  17-88.8368 306.326   1
   1 -16 -17 541.437 283.618   1
  -1  16  17 297.142 333.407   1
  -1 -16 -17 619.698 280.095   1
   1  16  18 87.7809 287.747   1
   1 -16 -18 25.3955 262.350   1
  -1  16  18 293.671 323.986   1
  -1 -16 -18 102.207 220.538   1
   1  16  20 2316.56 395.248   1
   1 -16 -20 2283.95 331.921   1
  -1  16  20 2351.83 398.018   1
  -1 -16 -20 2822.94 354.148   1
  -1 -16 -21 484.558 268.808   1
   1  16  22 26.8919 274.112   1
  -1 -16 -22 188.603 222.283   1
  -1  16  22 26.9678 284.281   1
   1 -16 -22-279.391 224.944   1
   1  17   1 1367.06 247.728   1
  -1  17   1 1380.88 224.122   1
   1  17   2 1851.97 268.754   1
  -1  17   2 1372.53 251.071   1
  -1  17   3 575.106 227.270   1
   1 -17  -3 212.249 175.161   1
   1 -17  -4 3828.68 351.752   1
  -1 -17  -4 4610.17 372.416   1
  -1  17   4 3995.08 380.713   1
   1  17   4 4357.39 398.682   1
   1  17   5 614.993 256.450   1
  -1 -17  -5 451.684 226.249   1
   1 -17  -5 305.097 212.265   1
  -1  17   5 533.568 251.459   1
   1  17   6 5217.07 472.327   1
   1 -17  -6 6017.92 455.800   1
  -1 -17  -6 6626.68 467.848   1
  -1  17   6 5946.09 490.186   1
  -1 -17  -7 290.674 241.570   1
   1 -17  -7 974.180 251.148   1
  -1  17   7 441.686 267.929   1
   1  17   7 442.569 277.799   1
  -1 -17  -9 405.958 258.090   1
   1 -17  -9 100.558 232.719   1
  -1  17   9-116.082 278.851   1
   1  17   9 406.517 311.533   1
  -1 -17 -10 824.577 286.183   1
   1 -17 -10 563.893 244.687   1
  -1  17  10 412.976 300.298   1
   1  17  10 501.800 292.327   1
  -1 -17 -11 390.952 251.058   1
   1 -17 -11 51.8599 250.526   1
  -1  17  11 477.772 308.224   1
   1  17  11 895.942 311.463   1
  -1 -17 -13 52.6843 257.515   1
   1 -17 -13-314.373 250.838   1
  -1  17  13-211.908 306.918   1
   1  17  13 483.110 314.289   1
  -1 -17 -14 474.326 272.746   1
   1 -17 -14 288.087 274.571   1
  -1  17  14 151.361 318.007   1
   1  17  14 633.417 336.211   1
  -1 -17 -15 1391.21 308.536   1
   1 -17 -15 2504.13 347.233   1
  -1  17  15 2382.10 391.503   1
   1  17  15 1773.22 345.261   1
  -1 -17 -16 1198.00 309.149   1
   1 -17 -16 1658.34 321.905   1
  -1  17  16 2061.96 384.922   1
   1  17  16 2087.53 378.981   1
  -1 -17 -17 180.757 239.688   1
   1 -17 -17 333.015 242.334   1
  -1  17  17-88.6557 305.268   1
   1  17  17-88.3977 294.717   1
  -1 -17 -19 599.781 275.953   1
   1 -17 -19 740.643 290.113   1
  -1  17  19 772.100 351.954   1
   1  17  19 912.337 331.722   1
  -1 -17 -21 237.191 263.577   1
  -1  17  21-190.419 326.444   1
   1  17  21 598.918 353.337   1
   1 -17 -21 140.435 255.972   1
  -1  18   7-113.521 290.872   1
  -1  18   8 13940.9 847.008   1
   1  18   8 13471.6 844.981   1
   1  18   9 385.854 291.047   1
  -1  18   9-148.516 297.921   1
   1  18  10 811.211 313.613   1
  -1  18  10 210.629 297.633   1
  -1 -18 -12 1013.97 286.767   1
  -1  18  12 1464.08 350.205   1
   1  18  12 1155.74 333.413   1
   1 -18 -12 949.421 296.205   1
  -1 -18 -13 213.381 251.884   1
  -1  18  13 823.797 336.091   1
   1  18  13 30.4108 309.475   1
   1 -18 -13 210.984 265.583   1
  -1 -18 -14 1063.98 290.033   1
  -1  18  14 911.834 315.790   1
   1  18  14 424.378 326.882   1
   1 -18 -14 525.290 267.042   1
  -1 -18 -15 184.723 254.966   1
  -1  18  15 30.1699 303.394   1
   1  18  15-60.1638 292.367   1
   1 -18 -15 26.0626 254.792   1
  -1 -18 -16 208.704 277.064   1
  -1  18  16-179.041 322.329   1
   1  18  16-386.719 324.375   1
   1 -18 -16 335.013 268.242   1
   1  18  18 3998.11 423.057   1
  -1  18  18 4729.41 447.915   1
  -1  18  20 274.739 332.381   1
   1  18  20 302.282 332.457   1
   2   0   0 99514.4 4572.45   1
  -2   0   0 95835.6 4572.02   1
   2   0  -1 5.24244 125.112   1
  -2   0  -1-5.06189 82.0680   1
   2   0   1 63.7793 98.4940   1
  -2   0   1 59.6302 124.680   1
  -2   0  -2 79566.9 3681.00   1
  -2   0   2 73619.5 3683.84   1
   2   0   2 80073.6 3683.53   1
   2   0  -2 80252.2 3683.77   1
   2   0   3-41.8412 120.351   1
  -2   0   3 148.586 117.221   1
  -2   0  -3-12.5471 101.281   1
   2   0  -3 39.5450 100.572   1
   2   0   4 625.534 157.956   1
  -2   0   4 728.132 164.810   1
  -2   0  -4 890.308 146.040   1
   2   0  -4 975.039 145.581   1
   2   0   5-232.165 169.281   1
  -2   0   5 30.3484 147.770   1
  -2   0  -5 8.22164 126.644   1
   2   0  -5 8.80802 123.711   1
   2   0   7 109.848 135.258   1
  -2   0   7-25.9141 157.527   1
  -2   0  -7-93.9243 114.603   1
   2   0  -7-102.918 135.321   1
   2   0   8 1288.66 178.692   1
  -2   0   8 1902.53 213.647   1
   2   0  -8 1411.63 182.438   1
  -2   0  -8 1730.39 175.927   1
  -2   0   9-31.6704 142.136   1
   2   0   9 389.803 176.346   1
   2   0  -9-98.0505 134.526   1
  -2   0  -9 12.7841 144.521   1
   2   0  10 41940.2 2093.90   1
  -2   0  10 45702.0 2108.81   1
   2   0 -10 44884.1 2091.89   1
  -2   0 -10 39810.8 2074.92   1
  -2   0 -11-45.5968 152.422   1
   2   0 -11-230.239 167.186   1
  -2   0  11 314.944 191.847   1
   2   0  11-35.3443 177.713   1
   2   0  12 12921.8 763.770   1
  -2   0  12 13089.4 772.771   1
   2   0 -12 15399.4 769.014   1
  -2   0 -12 13764.7 748.287   1
  -2   0  13-126.561 211.530   1
   2   0  13-60.9890 184.973   1
  -2   0 -13 154.906 158.173   1
   2   0 -13-18.7121 185.039   1
  -2   0  14 5796.08 439.077   1
   2   0 -14 6187.75 425.520   1
   2   0  15 344.023 244.219   1
  -2   0 -15 57.3739 188.641   1
   2   0 -15-20.7690 208.332   1
  -2   0  16 4763.37 420.357   1
   2   0  16 5133.73 423.788   1
   2   0 -16 5351.94 405.102   1
   2   0  17 529.776 257.219   1
  -2   0  17 25.5386 267.258   1
   2   0 -17 225.343 234.637   1
  -2   0 -17-127.000 202.144   1
   2   0  18 5985.97 490.080   1
  -2   0  18 6605.30 491.276   1
   2   0 -18 6878.75 471.591   1
  -2   0 -18 5979.20 456.960   1
   2   0  19 27.1099 260.380   1
  -2   0 -19 114.533 228.467   1
   2   0  20 2444.86 354.301   1
  -2   0  20 2457.99 347.337   1
   2   0 -20 2716.49 337.503   1
  -2   0 -20 3131.68 346.693   1
   2   0  21 170.267 284.579   1
  -2   0  21-170.893 266.862   1
   2   0 -21-100.109 247.489   1
  -2   0 -21 146.173 233.968   1
   2   0  22 1013.66 306.087   1
  -2   0  22 1217.89 315.466   1
   2   0 -22 1395.98 279.887   1
  -2   0 -22 927.118 277.070   1
   2   0  23-206.069 299.286   1
  -2   0  23 410.969 287.821   1
   2   0 -23-51.2536 243.155   1
  -2   0 -23 153.643 266.565   1
   2   0  24 148.460 291.104   1
  -2   0  24 29.6330 268.715   1
   2   0 -24-308.876 247.196   1
  -2   0 -24 181.924 269.823   1
   2   0  25 238.820 275.545   1
  -2   0  25 148.831 260.022   1
   2   0 -25 463.983 267.242   1
  -2   0 -25 235.875 272.407   1
   2   0  26 417.488 312.592   1
  -2   0 -26 814.274 309.745   1
   2   0  27 415.403 291.933   1
  -2   0 -27-314.252 267.140   1
   2   0 -27 433.162 259.935   1
  -2   0  27 471.510 283.211   1
  -2   1   0-82.9320 97.1650   1
   2   1   0 31.2985 106.305   1
  -2  -1   0-177.942 113.530   1
   2  -1   0 20.2746 113.815   1
  -2  -1  -1 12103.1 618.879   1
  -2   1  -1 12149.3 612.089   1
   2  -1  -1 12839.6 619.356   1
   2   1  -1 12396.5 615.888   1
   2  -1   1 10889.6 612.789   1
   2   1   1 13646.2 624.076   1
  -2   1   1 13066.2 622.240   1
  -2  -1   1 12465.1 612.320   1
  -2  -1   2 2202.52 172.375   1
  -2   1   2 1970.14 194.402   1
   2   1  -2 2064.04 170.358   1
   2  -1  -2 2121.45 180.335   1
   2  -1   2 2267.87 173.387   1
   2   1   2 2223.97 190.416   1
  -2   1  -2 2179.03 163.598   1
  -2  -1  -2 2474.20 179.617   1
   2   1   3 20154.3 1022.19   1
   2  -1   3 21149.5 1013.10   1
  -2  -1  -3 19028.3 1015.42   1
  -2   1  -3 20748.9 1007.00   1
  -2  -1   3 20906.9 1014.33   1
  -2   1   3 21164.9 1022.50   1
   2  -1  -3 21824.4 1019.24   1
   2   1  -3 21440.5 1010.94   1
   2  -1  -4 809.790 157.493   1
   2   1  -4 891.878 128.084   1
  -2   1   4 988.092 184.323   1
  -2  -1   4 735.261 146.301   1
  -2  -1  -4 1114.39 156.128   1
  -2   1  -4 718.364 130.219   1
   2  -1   4 814.845 149.060   1
   2   1   4 943.018 157.984   1
   2  -1   5 448.853 136.840   1
  -2   1   5 627.089 167.810   1
  -2  -1   5 660.625 155.690   1
   2   1   5 787.423 130.881   1
   2  -1  -5 723.699 155.128   1
   2   1  -5 577.298 131.535   1
  -2   1  -5 557.306 132.782   1
  -2  -1  -5 987.453 129.866   1
  -2  -1   6 8375.56 465.119   1
  -2   1   6 7259.45 468.735   1
   2   1  -6 7658.45 446.271   1
  -2   1  -6 8790.19 441.006   1
   2  -1   6 7707.92 447.749   1
   2  -1  -6 8145.41 463.366   1
   2   1   7 23010.0 1092.89   1
   2  -1  -7 23376.9 1084.01   1
  -2   1   7 21703.5 1091.25   1
   2  -1   8 15102.3 805.166   1
   2   1   8 14937.3 818.252   1
  -2  -1   8 16275.6 817.655   1
  -2   1   8 15588.0 821.442   1
   2   1  -8 16038.6 803.079   1
   2  -1  -8 16085.3 811.028   1
  -2   1  -8 15056.8 791.492   1
  -2  -1  -8 14894.4 802.364   1
  -2   1  -9 917.299 167.177   1
  -2  -1  -9 955.673 164.671   1
   2   1   9 1187.66 200.489   1
   2  -1   9 862.699 187.604   1
   2   1  -9 1569.73 183.303   1
  -2   1   9 1308.85 191.209   1
   2  -1  -9 1612.04 177.585   1
  -2  -1   9 792.001 190.997   1
   2   1 -10 4930.67 338.795   1
   2  -1 -10 5212.93 363.253   1
   2   1  10 5308.30 369.668   1
   2  -1  10 4851.76 345.732   1
  -2   1 -10 4516.58 326.689   1
  -2  -1 -10 5219.64 348.212   1
  -2  -1  10 5685.32 365.691   1
  -2   1  10 4695.33 363.571   1
   2  -1 -11 16154.4 837.390   1
   2   1 -11 15950.1 824.953   1
  -2   1 -11 14431.4 810.700   1
  -2  -1 -11 14643.9 820.946   1
   2   1  11 15934.5 844.181   1
   2  -1  11 15820.0 836.001   1
  -2   1  11 16038.8 852.061   1
  -2  -1  11 15270.7 841.905   1
   2  -1 -12 14820.8 808.064   1
   2   1 -12 14997.9 800.072   1
  -2  -1 -12 14159.7 792.428   1
  -2   1 -12 14638.4 791.006   1
   2  -1  12 14366.2 809.073   1
   2   1  12 15111.1 823.345   1
  -2  -1  12 15475.6 817.169   1
  -2   1  12 14676.3 822.161   1
   2  -1  13 5537.14 415.382   1
  -2   1 -13 5836.39 392.146   1
   2   1 -13 5710.23 403.546   1
   2  -1 -14 25368.5 1199.18   1
  -2  -1 -14 23516.3 1175.90   1
  -2   1 -14 21512.9 1155.28   1
   2   1  14 22486.7 1191.55   1
   2  -1  14 22037.3 1182.66   1
  -2   1  14 20736.0 1191.24   1
   2  -1 -15 4497.22 351.436   1
   2   1 -15 4271.69 345.114   1
  -2  -1 -15 3487.37 315.574   1
  -2   1 -15 3887.33 323.240   1
  -2   1  15 3252.42 337.734   1
   2  -1  15 3768.12 353.220   1
   2   1  15 3574.26 352.879   1
  -2  -1  15 3705.08 357.640   1
   2   1 -16 4545.03 366.999   1
   2  -1 -16 4550.17 395.470   1
  -2  -1 -16 4760.82 359.831   1
  -2   1 -16 4241.49 349.861   1
   2   1  16 3487.91 376.819   1
  -2  -1  16 5112.68 406.425   1
   2  -1  16 4730.55 388.180   1
  -2   1  16 3025.30 394.522   1
   2   1 -17 9075.28 568.858   1
  -2   1 -17 8028.38 551.380   1
  -2  -1 -17 8958.38 568.198   1
   2  -1 -17 9202.16 579.354   1
  -2   1  17 8814.62 592.752   1
  -2  -1  17 9885.25 605.838   1
   2  -1  17 7884.40 571.081   1
   2   1  17 9093.23 605.555   1
   2   1 -18 273.872 231.425   1
  -2   1 -18 196.164 232.654   1
   2  -1  18-25.8914 252.405   1
   2   1  18-53.2909 271.632   1
  -2   1  18-134.121 258.421   1
  -2  -1  18 208.013 265.071   1
   2  -1 -19 1506.09 290.449   1
   2   1 -19 1109.45 259.634   1
  -2   1 -19 1227.83 248.132   1
  -2  -1 -19 922.896 259.741   1
  -2  -1  19 1127.02 275.696   1
  -2   1  19 910.085 316.245   1
   2  -1  19 855.293 281.775   1
   2   1  19 604.043 314.215   1
   2  -1 -20 4604.91 412.448   1
   2   1 -20 5377.32 420.044   1
  -2  -1 -20 4952.66 406.562   1
   2   1  20 4628.62 426.603   1
  -2  -1  20 4724.66 439.716   1
  -2   1  20 4904.14 449.674   1
   2  -1 -21 2990.54 331.201   1
   2   1 -21 2556.05 349.432   1
  -2  -1 -21 3037.60 345.568   1
  -2   1 -21 2653.68 324.523   1
   2  -1  21 2735.65 374.639   1
   2   1  21 3167.84 380.358   1
  -2  -1  21 1979.91 352.393   1
  -2   1  21 3359.05 379.963   1
   2   1 -22 580.080 267.603   1
   2  -1 -22 204.122 238.751   1
  -2   1 -22 676.846 269.259   1
  -2  -1 -22 699.565 279.755   1
   2  -1  22 548.866 291.478   1
   2   1  22 319.137 299.831   1
  -2  -1  22 721.682 318.604   1
  -2   1  22 465.335 290.219   1
   2  -1 -23 1053.86 267.089   1
   2   1 -23 790.944 275.194   1
  -2   1 -23 537.532 269.395   1
   2  -1  23 793.679 310.295   1
  -2  -1  23 909.505 299.500   1
  -2   1  23 411.607 271.557   1
   2  -1 -24 2164.91 331.829   1
   2   1 -24 2238.10 331.285   1
  -2  -1 -24 2902.59 364.478   1
  -2   1 -24 2636.90 332.262   1
   2  -1  24 2617.41 374.966   1
   2   1  24 2459.46 383.352   1
  -2  -1  24 2374.23 364.945   1
  -2   1  24 1833.29 332.325   1
   2   1 -25 2946.13 351.243   1
   2  -1 -25 3265.04 356.402   1
  -2  -1 -25 2342.31 352.889   1
  -2   1 -25 2982.86 358.941   1
   2  -1  25 2278.78 362.496   1
   2   1  25 2436.08 368.305   1
  -2  -1  25 2623.81 379.386   1
  -2   1  25 2044.68 352.568   1
   2   1 -26 1781.02 314.236   1
   2  -1 -26 1047.94 281.233   1
  -2   1 -26 1509.50 319.737   1
  -2  -1 -26 807.752 298.121   1
   2  -1  26 1321.22 342.915   1
   2   1  26 1067.59 321.753   1
  -2   1  26 679.808 299.587   1
  -2  -1  26 1073.41 320.388   1
   2  -1 -27 1037.66 277.887   1
   2   1 -27 846.150 287.867   1
  -2  -1 -27 905.710 307.877   1
  -2   1  27 672.992 281.625   1
   2   1  27 1087.82 338.578   1
   2   2   0 646.235 129.774   1
   2  -2   0 848.456 127.262   1
  -2  -2   0 820.591 129.392   1
  -2   2   0 884.820 131.070   1
  -2   2   1 49388.2 2255.22   1
   2  -2   1 49493.9 2242.28   1
   2  -2  -1 53245.5 2251.48   1
  -2  -2   1 49607.4 2242.86   1
   2   2   1 50075.8 2254.50   1
  -2  -2  -1 45268.9 2249.06   1
   2   2  -1 51256.6 2244.73   1
  -2  -2   2 5325.52 281.849   1
  -2   2   2 5626.15 312.732   1
   2   2  -2 4604.43 278.235   1
   2  -2  -2 4830.03 296.413   1
  -2   2  -2 5105.38 279.472   1
   2   2   2 4599.16 296.410   1
  -2  -2  -2 4967.84 295.590   1
   2  -2   2 5017.90 283.010   1
  -2  -2   3 10270.1 528.719   1
  -2   2   3 10917.5 553.749   1
   2   2  -3 9990.73 528.566   1
   2  -2  -3 10294.0 541.470   1
  -2   2  -3 9869.92 521.341   1
   2   2   3 10995.4 545.345   1
   2  -2   3 10220.7 528.421   1
  -2  -2  -3 10571.4 540.807   1
   2   2  -4 3547.18 232.812   1
  -2   2   4 3438.76 274.288   1
  -2  -2   4 3346.60 244.192   1
   2  -2   4 3665.84 233.539   1
   2   2   4 3713.18 274.405   1
   2  -2  -4 3302.62 250.592   1
  -2   2  -4 3895.29 228.123   1
  -2  -2  -4 4452.14 269.012   1
   2  -2   5 18091.5 907.580   1
  -2  -2   5 18562.1 913.651   1
  -2   2  -5 18161.0 902.160   1
   2   2  -5 18805.2 909.359   1
  -2  -2   6 203.336 131.923   1
  -2   2   6-119.982 149.074   1
   2   2  -6-42.9514 119.643   1
  -2   2  -6-39.0483 114.245   1
  -2  -2  -6 86.1399 121.742   1
   2   2   6 100.765 130.114   1
   2  -2   6 44.4914 111.800   1
   2  -2  -6 212.116 140.011   1
  -2   2   7 1655.99 232.419   1
   2  -2   7 1355.24 178.581   1
   2   2   7 1841.33 220.857   1
  -2  -2  -7 1625.03 196.606   1
  -2   2  -7 1744.43 170.193   1
   2  -2  -7 2249.65 225.957   1
  -2  -2   8 644.788 172.155   1
  -2   2   8 304.786 205.298   1
   2  -2  -8 515.111 179.746   1
   2   2   8 429.103 168.372   1
  -2  -2  -8 522.391 152.132   1
   2   2  -8 793.819 145.659   1
  -2   2   9 13203.7 696.206   1
  -2  -2   9 12126.7 662.346   1
   2  -2  -9 12952.5 680.632   1
   2   2  -9 12277.1 651.559   1
   2   2   9 12524.6 681.607   1
   2  -2   9 11729.6 653.572   1
  -2   2  -9 11379.3 635.479   1
  -2  -2  -9 11583.9 664.031   1
   2  -2  10 14767.9 781.258   1
   2   2  10 14332.8 802.699   1
  -2  -2  10 15113.8 783.036   1
  -2   2  10 15130.7 810.542   1
  -2  -2 -10 14398.2 781.038   1
  -2   2 -10 14498.1 762.094   1
   2  -2 -10 14726.4 789.548   1
   2   2 -10 13990.8 765.910   1
   2   2  11-38.4210 191.044   1
   2  -2  11 385.858 176.942   1
   2   2 -11-104.353 143.599   1
  -2   2  11 79.8917 171.047   1
  -2   2 -11-235.311 152.687   1
   2  -2 -11-35.5681 161.268   1
  -2  -2 -11 115.371 167.999   1
   2   2  12 19028.5 1058.39   1
   2  -2  12 20004.0 1045.28   1
  -2   2  12 19730.0 1071.10   1
  -2  -2  12 20706.1 1054.75   1
   2  -2 -12 20316.0 1057.35   1
   2   2 -12 19745.6 1035.91   1
  -2  -2 -12 19799.9 1044.22   1
  -2   2 -12 20904.6 1030.11   1
   2  -2  13 15455.6 838.410   1
   2   2  13 14757.4 857.016   1
  -2  -2  13 15763.5 850.359   1
  -2   2  13 15977.0 869.056   1
   2  -2 -13 15077.6 845.012   1
  -2   2 -13 14274.7 809.637   1
  -2  -2 -13 16319.7 838.926   1
  -2   2  14 304.832 263.647   1
   2   2  14 204.853 206.796   1
   2  -2  14 286.240 214.825   1
  -2  -2  14 314.220 205.177   1
   2   2 -14 517.499 195.244   1
  -2  -2 -14 153.826 175.415   1
   2  -2 -14 167.064 224.318   1
  -2   2 -14 256.254 179.183   1
   2   2  15 2431.58 315.904   1
  -2   2  15 3230.57 325.522   1
   2  -2 -15 2548.24 283.556   1
  -2  -2 -15 2405.05 270.237   1
  -2  -2  16 11921.8 704.253   1
   2   2  16 9842.76 701.064   1
  -2   2  16 12220.4 732.465   1
   2  -2  16 12567.9 710.512   1
   2  -2 -16 11371.5 702.658   1
  -2   2 -16 11207.1 670.861   1
   2   2 -16 11620.0 681.478   1
  -2  -2 -16 12133.2 692.309   1
   2   2  17 6791.80 535.497   1
  -2  -2  17 6857.16 507.485   1
  -2   2  17 6906.52 521.388   1
   2  -2  17 6470.54 498.239   1
   2  -2 -17 7244.67 503.450   1
  -2  -2 -17 7111.46 496.899   1
  -2   2 -17 6861.96 471.818   1
   2   2 -17 7012.62 485.713   1
   2  -2  18 8077.90 551.426   1
  -2  -2  18 7479.01 539.388   1
  -2   2 -18 7510.80 511.811   1
   2   2 -18 7819.82 525.315   1
   2  -2  19 2342.90 328.130   1
   2   2  19 2581.13 323.790   1
  -2  -2  19 1587.41 306.383   1
  -2   2  19 1448.78 328.875   1
   2   2 -19 2408.64 297.717   1
  -2   2 -19 2930.18 305.360   1
   2  -2 -19 2011.62 314.429   1
  -2  -2 -19 1980.74 275.185   1
   2  -2  20-244.563 271.237   1
   2   2  20 565.549 299.050   1
  -2   2  20-255.928 296.970   1
   2  -2 -20 450.412 274.366   1
  -2   2 -20 303.987 228.215   1
  -2  -2 -20 551.698 266.648   1
   2  -2  21 3643.95 376.374   1
   2   2  21 3217.59 400.633   1
  -2   2  21 3378.60 393.095   1
  -2  -2  21 2472.40 351.840   1
   2  -2 -21 3115.54 369.530   1
  -2   2 -21 3547.77 353.328   1
   2   2 -21 3718.26 357.133   1
  -2  -2 -21 2717.77 352.709   1
   2  -2  22 2188.04 335.522   1
   2   2  22 1425.53 300.582   1
  -2  -2  22 1840.41 328.929   1
  -2   2  22 1547.84 335.137   1
   2   2 -22 1921.66 303.147   1
   2  -2 -22 1915.83 316.684   1
  -2   2 -22 2107.00 311.378   1
  -2  -2 -22 1626.82 288.074   1
   2   2  23 559.125 321.801   1
   2  -2  23 1349.17 306.253   1
  -2  -2  23 233.782 284.210   1
  -2   2  23 705.482 285.875   1
   2   2 -23 177.544 240.370   1
   2  -2 -23 206.070 244.833   1
  -2  -2 -23 560.241 278.739   1
  -2   2 -23 721.716 281.453   1
   2   2  24 2129.89 364.514   1
   2  -2  24 2561.61 366.764   1
  -2   2  24 2390.01 352.198   1
   2  -2 -24 2886.95 332.547   1
  -2  -2 -24 2593.75 336.954   1
  -2   2 -24 2698.52 342.912   1
   2   2  25 325.187 300.609   1
   2  -2  25 60.1035 299.780   1
  -2   2  25-29.4750 266.472   1
  -2  -2  25 29.7968 277.497   1
   2   2 -25 257.751 266.311   1
   2  -2 -25 51.3499 248.157   1
  -2   2 -25 212.288 276.300   1
  -2  -2 -25 336.406 290.702   1
   2   2  26 294.258 308.053   1
  -2   2  26-29.3400 287.032   1
   2  -2 -26 76.2863 259.433   1
   2   2 -26 464.096 268.599   1
  -2  -2 -26-25.7871 285.961   1
  -2   2 -26 696.956 293.187   1
   2   2  27-87.3353 263.179   1
  -2   2  27 87.1597 295.424   1
   2  -2 -27 225.882 284.413   1
  -2  -2 -27 307.234 274.654   1
   2   2  28 1834.86 367.685   1
  -2  -2 -28 1691.92 337.438   1
  -2   2  28 1884.08 358.692   1
   2  -2 -28 1750.90 328.984   1
  -2  -2 -29 2585.41 326.978   1
   2  -2 -29 2038.56 338.959   1
  -2  -3   0-114.293 103.576   1
   2  -3   0-67.6388 106.725   1
   2   3   0 6.17797 106.933   1
  -2   3   0 12.1452 113.633   1
  -2   3  -1 27496.8 1436.77   1
  -2   3   1 32040.4 1454.68   1
   2  -3   1 30534.0 1437.56   1
   2  -3  -1 33411.1 1448.93   1
  -2  -3  -1 28502.5 1446.18   1
   2   3   1 30868.3 1453.19   1
  -2  -3   1 29872.7 1437.63   1
   2   3  -1 29952.4 1439.89   1
  -2  -3   2 228846. 10450.7   1
  -2   3   2 229297. 10471.7   1
   2   3  -2 220589. 10451.9   1
   2  -3  -2 215060. 10463.6   1
  -2  -3  -2 238637. 10466.6   1
   2   3   2 221326. 10470.5   1
  -2   3  -2 220403. 10447.0   1
   2  -3   2 222261. 10447.7   1
  -2   3  -3 135.425 83.6529   1
  -2  -3   3 123.450 98.4039   1
  -2   3   3 388.334 173.865   1
   2   3  -3 308.520 103.622   1
   2   3   3 149.495 161.238   1
  -2  -3  -3 289.709 137.760   1
   2  -3  -3 311.781 147.111   1
   2  -3   3 200.606 84.9190   1
  -2   3  -4 8847.36 463.181   1
   2  -3   4 8745.57 467.873   1
   2   3  -4 8762.33 469.897   1
  -2  -3   4 10147.0 476.817   1
  -2   3  -5 111.075 97.0913   1
   2  -3   5 241.528 115.277   1
  -2  -3   5 127.697 117.454   1
  -2   3   5 51.2095 175.536   1
   2   3   5 97.1066 176.931   1
  -2  -3  -5-41.5939 144.913   1
   2   3  -5 199.580 109.574   1
   2  -3  -5 67.6729 146.213   1
  -2  -3   6 9622.63 517.045   1
  -2   3   6 9251.29 559.380   1
   2   3   6 10141.9 545.560   1
   2   3  -6 9697.63 507.788   1
   2  -3   6 10018.5 509.441   1
  -2  -3  -6 10724.9 532.042   1
  -2   3  -6 8982.47 499.484   1
   2  -3  -6 9325.51 547.249   1
   2   3  -7 162.796 111.082   1
  -2   3   7 31.0660 182.764   1
  -2  -3   7 173.141 133.319   1
   2  -3   7 66.6561 117.374   1
   2   3   7-44.4916 170.609   1
  -2   3  -7 122.686 90.5546   1
  -2  -3  -7 190.063 153.244   1
   2  -3  -7-13.8482 153.180   1
   2   3   8 14960.8 818.070   1
  -2   3   8 14827.6 821.350   1
   2  -3  -8 15144.6 816.650   1
  -2  -3  -8 15846.0 805.109   1
   2   3  -9 914.375 145.225   1
  -2   3   9 746.570 216.798   1
   2   3   9 855.445 198.497   1
   2  -3   9 667.852 149.018   1
  -2   3  -9 738.456 126.127   1
  -2  -3  -9 535.882 165.015   1
   2  -3  -9 567.373 177.480   1
  -2   3  10 6498.80 460.069   1
   2  -3  10 6454.00 410.101   1
   2   3  10 6501.52 449.513   1
  -2  -3  10 6596.30 414.853   1
   2   3 -10 6573.37 396.695   1
   2  -3 -10 6986.63 440.308   1
   2  -3  11 3135.50 265.433   1
  -2   3  11 2779.53 293.937   1
   2  -3 -11 3160.45 279.513   1
  -2  -3  11 3187.75 266.318   1
   2   3  11 2792.42 299.929   1
  -2   3 -11 2408.07 238.954   1
  -2  -3 -11 3642.29 287.941   1
   2   3 -12 7637.55 435.646   1
  -2   3 -12 6890.30 423.444   1
  -2  -3  12 6671.95 445.323   1
   2  -3  12 6742.70 451.093   1
  -2  -3  13-56.6688 179.763   1
  -2  -3 -13-150.814 197.229   1
   2  -3 -13 81.8042 216.122   1
  -2   3 -13 153.696 161.612   1
   2   3 -13 33.0282 166.064   1
   2   3  13-267.869 237.068   1
   2  -3  13-36.3648 185.335   1
  -2   3  13 230.025 244.291   1
  -2  -3  14 15481.2 896.201   1
  -2   3  14 15117.4 910.822   1
   2  -3  14 17535.0 907.123   1
  -2  -3 -14 17083.9 900.704   1
  -2   3 -14 16690.1 872.767   1
   2  -3 -14 16469.3 905.225   1
   2   3 -14 16565.3 886.648   1
   2   3  14 16044.4 920.624   1
  -2  -3  15 236.794 228.305   1
  -2   3 -15 462.431 196.243   1
  -2  -3 -15 532.324 210.690   1
   2  -3 -15 666.045 261.846   1
   2   3 -15 18.8822 190.334   1
   2   3  15 418.440 247.587   1
   2  -3  15 593.057 212.692   1
  -2   3  15 574.725 282.519   1
  -2  -3  16 204.976 244.147   1
  -2  -3 -16 319.485 204.518   1
   2  -3 -16 529.211 223.497   1
  -2   3 -16 284.597 200.601   1
   2   3 -16 258.408 228.621   1
  -2   3  16 336.513 246.071   1
   2   3  16 643.208 255.610   1
   2  -3  16 135.088 212.842   1
  -2  -3  17 239.473 253.158   1
  -2  -3 -17 133.256 230.678   1
   2  -3 -17 450.337 276.053   1
  -2   3 -17 160.714 205.428   1
   2   3 -17 62.6787 198.941   1
   2  -3  17 119.079 223.945   1
   2   3  17-238.820 296.107   1
  -2   3  17 240.007 294.239   1
   2  -3  18 5699.73 489.510   1
   2   3  18 5815.61 505.407   1
  -2   3  18 6650.65 517.985   1
   2  -3 -18 6104.43 474.583   1
  -2  -3 -18 6495.50 474.773   1
  -2   3 -18 6681.43 460.437   1
   2   3 -18 6643.38 461.477   1
  -2  -3  18 6963.76 492.204   1
   2   3  19 6083.07 477.114   1
  -2   3  19 5472.45 465.870   1
   2  -3  19 6212.12 478.348   1
  -2   3 -19 6176.79 445.427   1
  -2  -3 -19 5831.32 445.558   1
   2  -3 -19 5625.79 446.568   1
   2   3 -19 6259.24 450.415   1
  -2  -3  19 6024.39 470.027   1
  -2  -3  20 54.0409 254.704   1
   2   3 -20 469.604 240.118   1
  -2   3 -20 350.226 227.076   1
   2  -3 -20 377.819 262.892   1
  -2  -3 -20 1062.33 288.596   1
   2  -3  20 457.477 257.608   1
   2   3  20 113.945 295.620   1
   2   3 -21 1690.74 287.531   1
  -2  -3  21 1250.30 318.758   1
   2   3  21 1183.06 314.607   1
  -2   3  22 409.828 328.230   1
  -2  -3  22 739.525 286.299   1
   2   3 -22 271.659 239.164   1
   2  -3 -22 895.029 313.021   1
  -2   3 -22 376.654 249.531   1
   2  -3  22 628.947 274.836   1
  -2   3  23 588.633 328.191   1
  -2  -3  23 435.189 278.478   1
   2   3 -23 527.883 258.337   1
   2  -3 -23 591.133 299.893   1
  -2  -3 -23 253.264 263.671   1
  -2   3 -23 154.639 245.301   1
   2   3  23 704.827 324.542   1
   2  -3  23 263.381 286.752   1
  -2  -3  24 294.148 290.186   1
  -2   3  24 970.508 340.431   1
   2  -3 -24 669.661 291.681   1
   2   3 -24 941.597 283.203   1
  -2   3 -24 684.027 281.262   1
  -2  -3 -24 639.393 263.376   1
   2   3  24 294.970 285.959   1
   2  -3  24 1160.57 323.817   1
  -2   3  25-264.027 313.341   1
   2  -3 -25 25.5972 294.620   1
  -2   3 -25 133.455 267.959   1
  -2   3  26 756.927 335.498   1
   2  -3 -26 936.579 310.426   1
  -2  -3 -26 690.242 262.408   1
   2   3  26 321.202 274.468   1
  -2   3  28 591.990 316.845   1
   2  -3 -28 194.601 280.602   1
  -2  -3 -28 249.088 253.541   1
   2   3  28 141.511 265.484   1
  -2   3  29 247.374 258.580   1
   2   3  29 221.226 296.052   1
  -2  -3 -29 244.588 287.899   1
   2  -3 -29 236.985 265.790   1
   2  -4   0 11836.2 588.508   1
   2   4   0 11671.7 594.694   1
  -2  -4   0 11406.0 589.270   1
  -2   4   0 12045.0 595.130   1
  -2   4  -1 26350.3 1208.39   1
  -2   4   1 26977.7 1228.24   1
   2  -4   1 28168.9 1208.52   1
   2  -4  -1 26355.4 1219.04   1
  -2  -4   1 23289.9 1208.42   1
   2   4   1 25950.3 1226.25   1
  -2  -4  -1 23835.3 1219.98   1
   2   4  -1 21343.4 1206.47   1
  -2   4  -2 7608.69 388.760   1
  -2   4   2 8418.35 431.585   1
   2  -4   2 7597.46 388.080   1
   2  -4  -2 8243.70 416.000   1
   2   4   2 7232.52 427.931   1
   2   4  -2 7279.57 392.128   1
  -2  -4  -2 7073.41 412.994   1
  -2  -4   2 7137.25 389.644   1
  -2   4  -3 39943.6 1867.11   1
  -2  -4   3 36948.6 1871.31   1
   2   4  -3 38591.9 1873.62   1
   2  -4   3 38000.1 1868.03   1
   2   4   3 41260.0 1905.53   1
   2  -4  -3 42759.1 1902.45   1
  -2   4   3 40684.2 1911.30   1
  -2  -4  -3 42199.2 1899.06   1
   2   4  -4 41215.9 2083.92   1
   2  -4   4 45574.4 2080.92   1
  -2  -4   4 42694.6 2085.98   1
  -2   4  -4 46031.1 2079.14   1
  -2  -4   5 77538.4 3616.36   1
   2   4  -5 73777.6 3613.31   1
  -2   4   5 73125.0 3656.71   1
   2   4   5 76243.3 3654.04   1
   2  -4   5 77914.7 3611.96   1
  -2  -4  -5 81706.1 3645.77   1
  -2   4  -5 79250.0 3607.94   1
   2  -4  -5 73037.4 3645.55   1
  -2  -4   6 24303.7 1177.91   1
  -2   4   6 24798.4 1226.63   1
   2   4   6 27031.5 1229.04   1
   2   4  -6 25194.9 1176.02   1
   2  -4   6 23939.0 1172.18   1
  -2  -4  -6 23333.0 1206.14   1
  -2   4  -6 22662.7 1165.30   1
   2  -4  -6 24154.8 1215.90   1
  -2   4   7 213.336 187.994   1
   2  -4  -7 146.075 173.706   1
   2   4   7 236.404 148.271   1
   2  -4   7 248.755 107.823   1
  -2  -4  -7 308.508 130.282   1
  -2   4  -7 339.044 101.888   1
   2   4  -7 362.171 109.713   1
   2   4  -8 814.274 122.579   1
  -2   4   8 390.382 206.437   1
  -2  -4   8 765.734 139.257   1
   2  -4   8 677.185 138.828   1
   2   4   8 511.989 193.365   1
   2  -4  -8 821.039 194.483   1
  -2   4  -8 615.278 125.168   1
  -2  -4  -8 551.353 166.978   1
   2   4   9 37564.2 1880.93   1
  -2  -4  -9 37037.1 1865.35   1
   2  -4  -9 38216.8 1877.16   1
  -2   4   9 39661.3 1894.04   1
  -2   4  10 9582.01 587.570   1
   2   4  10 9764.42 584.720   1
   2  -4  10 8964.61 531.175   1
  -2  -4 -10 9159.67 561.597   1
  -2   4 -10 9487.19 521.908   1
   2   4 -10 10183.0 528.024   1
  -2  -4  10 9549.75 536.226   1
   2  -4 -10 10029.6 575.382   1
   2   4 -11 3625.34 273.667   1
  -2   4 -11 3726.59 265.719   1
  -2  -4  11 4261.46 308.082   1
   2  -4  11 3707.39 283.227   1
  -2   4  12 10172.0 642.878   1
   2  -4  12 10053.3 585.400   1
   2   4  12 11004.1 643.732   1
  -2   4 -12 8714.19 562.365   1
  -2  -4 -12 10431.5 612.238   1
   2   4 -12 11108.0 586.874   1
  -2  -4  12 12499.8 615.974   1
   2  -4 -12 10384.6 624.065   1
  -2   4  13 11265.2 697.240   1
   2  -4  13 11890.4 648.729   1
   2   4  13 10975.9 676.344   1
  -2   4 -13 10922.7 625.553   1
  -2  -4 -13 10681.8 649.153   1
   2   4 -13 12143.8 638.729   1
  -2  -4  13 11760.3 652.964   1
   2  -4 -13 11638.9 680.803   1
   2   4  14 840.579 261.469   1
   2  -4  14 1276.41 219.288   1
  -2   4  14 516.801 286.583   1
  -2   4 -14 592.665 180.276   1
  -2  -4 -14 1089.85 226.929   1
   2  -4 -14 1049.02 268.879   1
   2   4 -14 793.042 184.758   1
  -2  -4  14 1006.94 220.418   1
  -2   4  15 15612.7 842.457   1
   2   4  15 14116.3 847.825   1
   2  -4  15 14222.6 802.505   1
   2   4 -15 14298.8 787.867   1
  -2  -4  15 13127.8 801.161   1
   2  -4 -15 14562.3 813.655   1
  -2   4 -15 14416.7 777.127   1
  -2  -4 -15 13830.2 809.807   1
   2  -4 -16 10318.7 640.118   1
  -2   4  16 9141.77 649.834   1
   2   4  16 9165.84 638.670   1
  -2  -4 -16 10246.1 611.214   1
   2  -4  17 647.645 249.762   1
   2   4 -17 525.697 216.176   1
  -2  -4  17 813.056 244.777   1
  -2   4 -17 572.335 214.660   1
   2  -4  18 558.465 259.996   1
  -2   4  18 360.076 275.487   1
   2   4  18 193.414 297.070   1
  -2   4 -18 523.604 215.660   1
   2  -4 -18 737.762 258.799   1
  -2  -4 -18 624.420 262.285   1
   2   4 -18 360.828 209.760   1
  -2  -4  18 195.230 251.624   1
   2  -4  19 5453.07 470.295   1
   2   4  19 6139.75 485.576   1
  -2   4  19 7191.86 537.181   1
   2   4 -19 6940.41 459.951   1
  -2  -4 -19 5809.72 448.527   1
  -2   4 -19 6353.07 461.260   1
   2  -4 -19 6395.93 499.240   1
  -2  -4  19 6503.62 479.303   1
   2   4 -20 183.663 215.621   1
   2  -4  20 637.472 263.639   1
   2   4  20 630.678 317.756   1
  -2   4  20 546.173 312.808   1
  -2  -4  20 238.074 252.761   1
  -2   4 -20 1155.78 251.902   1
   2  -4 -20 228.311 271.029   1
  -2  -4 -20 364.150 270.574   1
   2  -4 -21 409.492 272.869   1
   2   4 -21 451.405 240.667   1
   2  -4  21 357.895 267.962   1
  -2   4  21 262.324 289.418   1
  -2  -4 -21 98.6149 240.052   1
  -2   4 -21 338.722 239.023   1
   2  -4 -22 1822.89 306.659   1
   2   4 -22 2215.39 311.377   1
   2   4  22 1809.23 352.344   1
   2  -4  22 1618.51 333.601   1
  -2   4  22 2317.01 358.035   1
  -2  -4  22 1405.08 311.986   1
  -2  -4 -22 2683.40 339.535   1
  -2   4 -22 2103.83 315.704   1
   2  -4 -23 1462.14 280.033   1
   2   4 -23 901.942 283.807   1
   2   4  23 1114.46 338.852   1
   2  -4  23 1310.48 310.320   1
  -2  -4  23 977.171 308.640   1
  -2   4  23 1705.14 306.972   1
  -2  -4 -23 1213.54 293.024   1
  -2   4 -23 1313.82 288.937   1
   2  -4 -24 948.525 257.388   1
   2   4 -24 1282.71 279.358   1
   2   4  24 1116.89 324.700   1
  -2   4  24 820.629 285.412   1
  -2  -4 -24 993.081 296.199   1
  -2   4 -24 1712.80 303.675   1
   2  -4 -25 864.270 265.823   1
   2   4  25 1460.30 340.701   1
  -2   4  25 962.166 292.345   1
  -2  -4 -25 1451.89 306.612   1
   2  -4 -26 1755.02 294.905   1
   2   4  26 1476.29 338.429   1
  -2   4  26 1471.11 317.532   1
  -2  -4 -26 1671.28 326.762   1
   2  -4 -27 1082.61 289.004   1
   2   4  27 1683.19 348.076   1
  -2   4  27 1137.49 304.212   1
  -2  -4 -27 1050.00 318.443   1
   2  -4 -28 312.524 283.647   1
   2   4  28 307.050 285.599   1
  -2   4  28-111.542 292.787   1
  -2  -4 -28 564.763 294.295   1
   2  -4 -29 327.408 283.387   1
  -2  -4 -29 720.551 308.675   1
  -2   4  29 135.637 291.771   1
   2  -5   0-52.7616 84.3004   1
  -2   5   0-66.6805 96.4549   1
  -2  -5   0 33.8525 101.318   1
   2   5   0 15.2297 120.547   1
   2  -5   1 16985.0 822.447   1
  -2  -5  -1 16862.1 834.186   1
  -2  -5   1 15596.7 820.308   1
   2   5  -1 15926.6 824.378   1
   2   5   1 17266.7 844.498   1
   2  -5  -1 16789.8 831.872   1
  -2   5  -1 17955.0 825.269   1
  -2   5   1 17395.9 844.803   1
  -2  -5   2 577.353 95.1210   1
  -2   5  -2 438.396 85.4899   1
  -2   5   2 402.401 150.500   1
   2  -5   2 408.304 93.0660   1
   2   5   2 431.983 146.664   1
   2   5  -2 418.938 96.7658   1
  -2  -5  -2 353.857 123.896   1
   2  -5  -2 358.177 127.726   1
  -2   5  -3 14727.5 675.251   1
  -2  -5   3 12990.7 680.761   1
   2   5  -3 13314.1 683.218   1
   2  -5   3 14197.3 678.435   1
   2   5  -4 7349.26 398.926   1
  -2   5   4 9162.12 470.679   1
   2   5   4 9601.22 471.667   1
   2  -5  -4 8876.22 449.521   1
  -2  -5  -4 8921.10 447.570   1
  -2   5  -4 6664.93 385.182   1
  -2  -5   4 7053.19 396.051   1
  -2  -5   5 3213.31 213.249   1
  -2   5   5 3758.72 290.175   1
   2   5   5 3561.26 274.940   1
   2   5  -5 3617.44 216.103   1
   2  -5   5 3597.89 210.327   1
  -2   5  -5 3326.36 201.278   1
  -2  -5  -5 3680.58 270.776   1
   2  -5  -5 3756.72 263.132   1
  -2  -5   6 3104.37 205.888   1
  -2   5   6 3239.97 286.676   1
   2   5   6 3069.91 281.705   1
   2   5  -6 2894.65 201.893   1
   2  -5   6 3223.54 200.362   1
   2  -5  -6 3410.77 267.374   1
  -2   5  -6 3285.43 192.441   1
  -2  -5  -6 3492.05 265.075   1
  -2   5   7 11626.6 640.685   1
   2   5   7 11510.2 631.979   1
   2  -5   7 12305.1 574.119   1
  -2  -5   7 12313.3 581.721   1
  -2  -5  -7 9758.28 603.333   1
  -2   5  -7 10692.9 565.078   1
   2  -5  -7 9155.37 612.692   1
  -2  -5   8 24644.8 1219.58   1
  -2   5   8 24343.5 1277.95   1
   2   5   8 26583.7 1282.27   1
   2  -5   8 23989.8 1212.02   1
   2   5  -8 25255.8 1212.90   1
   2  -5  -8 25243.0 1264.67   1
  -2   5  -8 24682.9 1206.51   1
  -2  -5  -8 25348.6 1259.95   1
  -2   5   9 19.8833 181.519   1
   2  -5   9 124.176 120.981   1
   2   5   9-172.214 211.075   1
   2  -5  -9-35.1931 151.835   1
  -2   5  10 3478.23 329.606   1
  -2  -5  10 2930.41 233.664   1
   2   5 -10 2776.20 216.348   1
   2   5  10 3230.21 316.563   1
  -2  -5 -10 3113.52 284.232   1
   2  -5 -10 2909.21 292.473   1
   2  -5  11 3905.53 272.929   1
  -2   5  11 3087.92 345.378   1
   2   5  11 3239.94 335.897   1
   2  -5 -11 3575.66 332.119   1
  -2  -5  11 3205.93 269.538   1
   2   5 -11 3950.62 266.339   1
  -2  -5 -11 3268.17 304.657   1
  -2   5 -11 3535.73 249.999   1
   2   5 -12 81.9586 144.078   1
   2  -5  12 180.566 161.446   1
  -2   5  12 209.576 227.031   1
   2   5  12 90.4116 188.431   1
  -2  -5  12-15.3856 162.262   1
  -2  -5 -12 228.761 168.204   1
  -2   5 -12 25.2338 130.067   1
   2  -5 -12 164.695 211.021   1
   2   5 -13 1417.86 189.728   1
  -2  -5 -13 1193.20 238.987   1
  -2   5 -13 968.295 168.645   1
   2  -5 -13 493.748 191.793   1
  -2  -5  13 1059.71 191.993   1
   2   5  13 613.633 253.925   1
   2  -5  13 1050.06 197.891   1
  -2   5  13 704.411 210.357   1
  -2  -5 -14 5634.33 421.839   1
  -2   5  14 5168.81 455.435   1
   2  -5  14 5458.44 399.374   1
   2   5  14 5260.06 452.612   1
  -2  -5  14 6044.05 405.748   1
  -2   5 -14 5872.48 379.896   1
   2  -5 -14 6125.96 444.392   1
   2   5 -14 5220.76 373.821   1
   2   5 -15 51.8282 176.127   1
   2  -5 -15 69.2140 235.191   1
  -2  -5 -15 128.151 199.509   1
  -2   5 -15 83.3537 172.662   1
  -2  -5  15-98.6853 204.410   1
  -2   5  15-338.128 263.006   1
   2  -5  15 315.408 214.978   1
   2   5  15 360.646 253.308   1
  -2  -5 -16 7322.61 476.248   1
   2  -5  16 6212.39 443.414   1
   2   5  16 6548.23 507.755   1
  -2   5  16 5674.16 486.106   1
  -2  -5  16 5375.27 436.096   1
   2  -5 -16 6407.94 471.277   1
  -2   5 -16 5579.43 406.562   1
   2   5 -16 5863.03 417.459   1
   2   5 -17 743.491 224.632   1
   2  -5 -17 730.160 231.894   1
  -2  -5 -17 1277.72 262.844   1
  -2  -5  17 715.850 242.792   1
   2   5  17 218.445 297.529   1
  -2   5  17 493.840 246.818   1
  -2   5  18 4620.38 468.500   1
   2   5  18 5767.86 475.387   1
   2  -5  18 4622.65 423.083   1
  -2  -5  18 4955.94 423.655   1
   2  -5 -18 5216.25 444.798   1
  -2   5 -18 5299.31 407.272   1
  -2  -5 -18 5811.62 438.003   1
   2   5 -18 5737.62 413.565   1
   2   5 -19 800.967 231.056   1
  -2   5 -19 830.275 227.395   1
   2  -5 -19 530.001 281.373   1
  -2  -5 -19 883.880 270.129   1
  -2  -5  19 792.675 237.786   1
  -2   5  19 1195.39 329.971   1
   2  -5  19 549.674 269.101   1
   2   5  19 684.636 312.437   1
   2   5  20 10468.1 708.542   1
   2  -5  20 9607.17 674.037   1
  -2   5  20 9683.45 688.474   1
  -2  -5  20 11145.9 677.290   1
   2   5 -20 11624.9 661.437   1
  -2  -5 -20 10247.2 670.911   1
   2  -5 -20 11056.8 681.344   1
  -2   5 -20 11259.8 666.569   1
  -2   5  21 438.529 261.925   1
  -2  -5  21 750.762 280.472   1
   2   5 -21 917.725 259.457   1
  -2  -5 -21 321.275 276.597   1
   2  -5 -21 1128.59 261.595   1
  -2   5 -21 623.814 252.073   1
   2   5  21 1191.66 337.370   1
   2  -5  21 570.512 267.777   1
  -2   5  22 616.251 297.841   1
   2  -5 -22 282.339 264.990   1
  -2  -5 -22 777.009 278.952   1
   2   5  22 584.052 307.390   1
   2   5 -23 251.182 250.876   1
   2  -5 -23 76.7551 270.056   1
  -2  -5 -23 277.299 273.298   1
  -2   5 -23 360.768 241.072   1
   2   5  23 614.679 329.733   1
  -2   5  25 28.9588 301.556   1
   2  -5 -25 100.907 277.136   1
  -2  -5 -25 404.484 290.229   1
  -2   5  26 685.934 311.565   1
   2  -5 -26 670.182 294.770   1
  -2  -5 -26 1278.10 311.324   1
   2   5  26 401.399 313.271   1
  -2   5  27 843.268 321.046   1
   2  -5 -27 680.103 284.782   1
  -2  -5 -27 1456.10 309.585   1
   2   5  27 958.445 324.679   1
  -2   5  29 53.3458 256.725   1
   2   5  29-26.7334 287.201   1
  -2  -5 -29 896.364 295.378   1
   2  -5 -29 1056.89 263.283   1
   2  -6   0 22343.6 1098.81   1
   2   6   0 23038.4 1107.02   1
  -2  -6   0 23635.7 1101.89   1
  -2   6   0 21429.9 1102.15   1
   2   6  -1 246.323 93.1214   1
  -2   6  -1 446.115 105.553   1
  -2   6   1 434.034 126.551   1
   2  -6   1 361.631 89.8767   1
  -2  -6  -1 315.433 100.322   1
   2  -6  -1 365.790 118.544   1
   2   6   1 428.072 112.339   1
  -2  -6   1 443.721 94.3153   1
   2   6  -2 10057.9 532.387   1
   2  -6  -2 10258.0 558.383   1
  -2   6  -2 10861.3 529.061   1
  -2   6   2 11179.0 576.507   1
   2  -6  -3 5700.21 373.086   1
  -2   6   3 7408.48 401.381   1
   2   6   3 6492.64 388.543   1
  -2  -6   3 5527.81 328.683   1
  -2  -6  -3 6162.21 369.822   1
   2   6  -3 6313.05 334.171   1
   2  -6   3 6293.04 325.505   1
  -2   6  -3 6773.12 327.256   1
   2  -6  -4 34739.0 1651.97   1
  -2   6   4 34098.1 1662.54   1
   2   6   4 35900.8 1663.29   1
  -2  -6  -4 33968.1 1646.25   1
  -2  -6   4 34253.2 1602.94   1
   2   6  -4 32115.7 1603.20   1
   2  -6   4 33611.1 1597.25   1
   2  -6  -5 2549.07 239.786   1
  -2   6   5 2475.53 253.828   1
   2   6   5 3481.45 265.161   1
  -2   6  -5 3023.39 164.670   1
  -2  -6  -5 2730.72 242.617   1
   2  -6   5 2790.25 169.319   1
  -2  -6   5 2239.91 174.813   1
   2   6  -5 3085.94 178.790   1
  -2   6   6 90674.5 4199.99   1
   2   6   6 91578.6 4197.36   1
   2   6  -6 92650.1 4130.00   1
  -2  -6   6 93845.4 4130.09   1
   2  -6  -6 85934.5 4182.12   1
  -2  -6  -6 94385.4 4183.69   1
  -2   6  -6 93529.6 4120.51   1
  -2   6   7 2692.87 280.369   1
   2   6   7 2841.06 254.628   1
   2  -6   7 2690.82 172.766   1
   2   6  -7 2791.51 180.898   1
  -2  -6   7 2139.91 177.246   1
   2  -6  -7 2554.60 255.512   1
  -2   6  -7 2684.93 164.342   1
  -2  -6  -7 2507.60 229.881   1
  -2  -6   8 4322.47 249.728   1
   2   6  -8 4494.09 248.961   1
  -2   6   8 4014.67 342.161   1
   2  -6   8 4152.25 238.728   1
   2   6   8 4302.59 318.840   1
   2  -6  -8 4206.02 325.566   1
  -2   6   9 455.529 179.888   1
  -2  -6   9 468.623 116.959   1
   2   6  -9 534.510 113.329   1
  -2  -6  -9 410.370 163.571   1
   2  -6  -9 585.870 170.101   1
  -2   6  -9 307.224 100.811   1
   2  -6   9 421.156 110.768   1
   2   6   9 679.356 214.791   1
   2  -6  10 11049.9 599.599   1
  -2   6 -10 11082.1 581.481   1
  -2  -6 -11 432.485 210.050   1
   2  -6 -11 425.772 211.851   1
   2   6 -11 204.190 123.005   1
  -2  -6  11 12.6970 129.176   1
   2   6  11 644.948 258.105   1
  -2   6  11 160.613 225.858   1
  -2   6 -12 2477.68 209.346   1
   2   6  12 2398.28 288.791   1
  -2   6  12 2587.54 316.617   1
   2  -6  12 2242.44 226.627   1
  -2  -6  12 2820.30 243.867   1
   2   6 -12 2723.37 223.031   1
  -2  -6 -12 2273.20 257.498   1
   2  -6 -12 2793.63 296.190   1
  -2  -6  13-188.992 174.126   1
   2  -6 -13 131.945 187.615   1
  -2  -6 -13 20.3904 207.286   1
  -2   6 -13 92.5974 145.920   1
   2   6 -13-14.0231 149.663   1
   2   6  13-48.5923 254.834   1
  -2   6  13 273.934 219.637   1
   2  -6  13-31.2537 166.778   1
  -2  -6  14 671.347 186.389   1
  -2  -6 -14 989.766 238.413   1
  -2   6 -14 745.478 180.263   1
   2  -6 -14 773.304 272.320   1
   2   6 -14 719.337 181.771   1
   2  -6  14 841.485 193.306   1
  -2   6  14 695.646 300.682   1
   2   6  14 279.087 265.592   1
  -2  -6  15 37.3427 201.735   1
  -2  -6 -15-21.7905 222.752   1
  -2   6 -15 144.347 164.851   1
   2  -6 -15 164.459 233.030   1
   2   6 -15-33.1581 174.389   1
  -2   6  15 450.640 268.063   1
   2   6  15 158.270 282.241   1
   2  -6  15 74.5658 192.089   1
  -2  -6  16 1926.95 268.241   1
  -2   6 -16 1955.34 246.509   1
   2   6 -16 1657.52 235.761   1
   2  -6  16 2211.43 276.037   1
   2  -6 -17-24.6337 224.935   1
  -2   6 -17 301.639 208.486   1
  -2  -6 -17-46.3699 239.513   1
   2   6  17 138.681 275.096   1
  -2   6  17 222.327 241.625   1
   2  -6  17 43.1936 216.630   1
  -2  -6  18 1977.57 288.047   1
  -2   6 -18 2005.02 258.978   1
  -2  -6 -18 2223.43 304.809   1
   2  -6 -18 2230.76 328.442   1
   2   6 -18 1451.95 244.514   1
  -2   6  18 2375.48 354.048   1
   2   6  18 1329.39 326.006   1
   2  -6  18 2067.81 288.319   1
  -2  -6  19 1821.35 297.640   1
   2  -6 -19 1626.15 316.104   1
  -2  -6 -19 1931.82 310.899   1
  -2   6 -19 1393.90 247.250   1
   2   6 -19 1742.67 259.659   1
   2   6  19 2039.04 353.030   1
  -2   6  19 1577.17 353.818   1
   2  -6  19 1336.34 271.733   1
  -2  -6  20 351.993 265.258   1
  -2   6 -20 904.766 249.275   1
   2   6 -20 1471.44 270.926   1
   2  -6  20 945.133 274.055   1
  -2   6  21 615.346 294.363   1
  -2  -6  21 655.904 262.402   1
   2   6 -21 511.804 230.436   1
  -2  -6 -21 720.830 284.186   1
  -2   6 -21 118.451 235.923   1
   2  -6 -21 1156.03 284.748   1
   2   6  21 494.594 324.321   1
   2  -6  21 506.229 275.170   1
  -2   6  22 4693.25 459.423   1
   2   6 -22 4611.27 403.910   1
   2  -6 -22 4152.85 418.924   1
  -2  -6 -22 4506.63 392.357   1
   2   6  22 3678.50 418.769   1
  -2  -6 -23 5622.15 475.840   1
   2  -6 -23 5607.59 474.961   1
  -2   6  23 6086.32 510.642   1
   2   6  23 5202.97 515.795   1
  -2  -6 -24 327.256 242.000   1
   2  -6 -24 608.460 301.362   1
  -2   6  24 551.378 320.843   1
   2  -6 -25-50.0196 293.644   1
   2   6  25 115.142 312.476   1
  -2   6  25 402.269 324.877   1
   2   6  26 567.512 294.815   1
  -2  -6 -26 322.168 270.029   1
   2  -6 -26 515.496 304.375   1
  -2   6  26 763.781 340.189   1
   2   6  27 1753.21 352.736   1
  -2  -6 -27 1874.49 330.886   1
   2  -6 -27 1198.07 323.521   1
  -2   6  27 1970.23 360.195   1
   2   6  28-135.448 287.043   1
  -2   6  28 162.450 296.660   1
   2  -6 -28 23.3011 280.115   1
  -2  -6 -28 404.311 289.727   1
  -2   7   0 36.0436 108.306   1
   2   7   0-36.8775 102.855   1
   2  -7   0 23.8722 92.4657   1
  -2  -7   0 55.5332 101.053   1
   2   7   1 19948.6 979.388   1
   2   7  -1 18796.3 961.667   1
   2  -7   1 19294.0 953.382   1
  -2   7  -1 20068.0 958.947   1
  -2   7   1 19747.0 980.120   1
  -2  -7   1 20284.1 956.166   1
  -2  -7  -1 18680.5 966.085   1
   2  -7   2 297.513 79.2296   1
   2   7   2 167.534 131.598   1
  -2  -7   2 300.521 87.5154   1
  -2  -7  -2 112.138 114.308   1
   2  -7   3 14833.1 713.061   1
  -2   7   3 15216.6 780.088   1
   2   7   3 14880.9 771.487   1
  -2   7  -3 14955.0 713.522   1
   2   7  -3 14917.6 723.394   1
   2  -7  -3 14713.1 764.992   1
  -2  -7  -3 13970.3 756.537   1
  -2  -7   3 14053.4 718.943   1
   2  -7   4 48986.6 2138.61   1
   2  -7  -4 44709.1 2195.85   1
  -2   7   4 46919.2 2212.53   1
   2   7   4 50775.2 2216.44   1
   2   7  -4 46243.4 2147.76   1
  -2  -7  -4 49395.9 2197.95   1
  -2   7  -4 47009.4 2136.77   1
   2  -7   5 506.001 67.4376   1
   2   7  -5 667.538 86.6717   1
  -2   7   5 677.112 173.411   1
   2   7   5 878.703 184.775   1
  -2  -7   5 515.862 80.0569   1
  -2   7  -5 651.365 64.5157   1
  -2  -7  -5 473.539 153.813   1
  -2   7   6 4041.62 321.177   1
   2   7   6 4525.42 324.240   1
   2  -7   6 3968.53 211.800   1
   2   7  -6 4083.36 224.464   1
  -2  -7  -6 4816.48 309.718   1
  -2   7  -6 3847.29 208.558   1
   2  -7  -6 4131.48 309.031   1
  -2  -7   6 3447.09 221.862   1
  -2   7   7 19321.7 1004.62   1
   2   7   7 17859.7 996.720   1
   2  -7   7 19814.3 909.830   1
   2   7  -7 18146.8 914.747   1
   2  -7  -7 19011.3 990.379   1
  -2  -7   7 19725.9 915.873   1
  -2   7  -7 18105.0 903.225   1
  -2   7   8 57375.3 2932.06   1
   2   7   8 57930.5 2929.58   1
   2  -7   8 59698.9 2848.14   1
   2  -7  -8 61172.2 2927.35   1
   2   7  -8 63832.1 2856.33   1
  -2  -7   8 58589.7 2854.09   1
  -2  -7  -8 58432.4 2913.07   1
  -2   7  -8 62058.8 2844.27   1
  -2  -7   9 5449.11 286.637   1
   2  -7   9 4762.44 281.594   1
   2   7  -9 5192.23 277.071   1
   2   7  10 1778.21 273.568   1
   2  -7  10 1406.55 155.398   1
  -2   7  10 1832.81 260.355   1
  -2  -7  10 1936.00 164.980   1
  -2  -7 -10 1614.65 229.270   1
   2  -7 -10 1279.00 222.808   1
  -2   7 -10 1529.78 142.799   1
   2   7 -10 1559.71 156.060   1
  -2  -7 -11 12913.1 688.708   1
   2  -7 -11 11638.2 677.462   1
  -2   7 -11 10664.9 607.168   1
  -2   7  11 11643.3 693.832   1
   2  -7  11 12397.9 624.114   1
   2   7  11 11438.3 705.696   1
  -2  -7  12 637.108 153.974   1
  -2   7 -12 971.176 144.255   1
   2  -7 -12 1064.85 233.670   1
  -2  -7 -12 403.041 208.638   1
   2   7 -12 862.300 153.596   1
  -2   7  12 689.405 229.201   1
   2   7  12 694.487 261.857   1
  -2  -7 -13 7586.89 477.831   1
   2   7  13 6205.62 494.831   1
  -2   7  13 6350.97 492.867   1
   2  -7  13 6061.20 412.907   1
  -2  -7  13 7015.13 419.934   1
   2   7 -13 6400.43 401.963   1
   2  -7 -13 6638.90 479.617   1
  -2   7 -13 7005.53 402.236   1
  -2   7 -14 192.815 143.164   1
  -2  -7 -14 172.379 229.177   1
   2  -7 -14 93.0491 243.074   1
   2   7 -14 368.836 157.335   1
  -2  -7  14 380.981 173.544   1
  -2   7  14 367.805 280.660   1
   2   7  14 104.090 269.759   1
   2  -7  14 348.169 178.560   1
  -2   7 -15 3022.66 257.162   1
   2   7 -15 2354.14 243.175   1
  -2  -7  15 2164.29 253.162   1
   2  -7  15 2602.07 270.421   1
  -2   7  16 1849.83 367.068   1
   2  -7  16 2947.89 298.716   1
  -2  -7  16 2800.38 291.772   1
   2  -7 -16 2984.21 355.529   1
  -2  -7 -16 3393.17 322.896   1
  -2   7 -16 3158.04 279.763   1
   2   7 -16 3011.82 273.293   1
  -2  -7 -17 3773.41 397.667   1
   2   7  17 4770.36 463.070   1
   2  -7  17 4456.71 371.892   1
  -2   7  17 5174.46 432.487   1
  -2  -7  17 4678.67 372.330   1
   2   7 -17 4719.03 352.384   1
   2  -7 -17 4931.57 412.939   1
  -2   7 -17 4675.63 350.887   1
  -2  -7 -18 2464.80 309.593   1
   2  -7 -18 2451.07 348.162   1
  -2   7 -18 2558.28 279.790   1
  -2   7  18 2767.71 386.431   1
   2   7  18 2432.10 340.545   1
   2  -7  18 2685.48 299.094   1
   2  -7 -19 1302.80 319.908   1
  -2  -7 -19 1626.99 290.322   1
  -2   7 -19 1186.36 250.140   1
  -2  -7  19 1016.42 260.191   1
   2   7 -19 1232.13 244.599   1
  -2   7  19 1183.05 342.963   1
   2  -7  19 1285.88 274.477   1
   2   7  19 1127.22 332.534   1
   2   7  20 4910.75 473.429   1
   2  -7  20 3831.06 386.523   1
  -2   7  20 4987.33 470.753   1
  -2  -7  20 5484.00 428.699   1
  -2   7 -20 5477.03 407.446   1
  -2  -7 -20 5329.63 447.011   1
   2  -7 -20 5158.41 441.334   1
   2   7 -20 5848.85 415.673   1
  -2   7  21 3520.82 377.285   1
  -2  -7 -21 4178.35 367.229   1
   2  -7 -21 3212.67 352.451   1
   2   7  21 3059.01 385.050   1
  -2   7  22 2021.32 352.377   1
   2  -7 -22 1996.05 321.318   1
  -2  -7 -22 2748.32 364.501   1
   2   7  22 1661.25 381.029   1
  -2   7  23 378.980 321.873   1
   2  -7 -23 405.970 293.937   1
  -2  -7 -23 200.689 256.083   1
   2   7  23 262.110 280.878   1
  -2   7  24 288.380 322.806   1
   2  -7 -24 553.800 298.854   1
  -2  -7 -24 499.721 290.738   1
   2   7  24-86.7362 299.018   1
  -2   7  25 199.420 327.814   1
   2  -7 -25 148.598 291.545   1
  -2  -7 -25 422.694 301.370   1
   2   7  25 228.170 305.362   1
  -2   7  26 27.9711 313.798   1
   2  -7 -26 436.378 300.592   1
  -2  -7 -26 318.057 247.163   1
   2   7  26 448.753 282.441   1
  -2   7  28 399.316 314.483   1
   2   7  28-26.6360 237.567   1
  -2  -7 -28 163.546 247.655   1
   2  -7 -28 274.719 289.712   1
   2  -8   0 1715.69 158.443   1
   2   8   0 1781.12 177.587   1
  -2  -8   0 1906.51 162.099   1
  -2   8   0 1925.03 167.305   1
   2  -8   1 3549.42 224.688   1
  -2  -8   1 3317.17 222.246   1
  -2   8  -1 3890.68 231.084   1
   2   8  -1 3437.01 232.654   1
  -2   8   2 3204.70 248.730   1
  -2   8  -2 2915.36 192.658   1
   2   8   2 3649.42 249.963   1
   2   8  -2 3028.44 199.916   1
   2  -8   2 2687.01 188.633   1
   2  -8  -2 3242.66 237.893   1
  -2  -8  -2 2858.32 220.299   1
  -2  -8   2 2870.98 189.951   1
   2  -8   3 819.554 91.3662   1
  -2   8   3 981.350 175.793   1
  -2  -8   3 1125.99 102.947   1
   2   8  -3 987.857 107.712   1
   2   8   3 1174.35 176.383   1
  -2   8  -3 793.774 93.0635   1
   2  -8  -3 1153.22 164.669   1
   2  -8  -4 2945.70 254.977   1
  -2   8   4 3447.00 278.936   1
   2   8   4 2953.15 262.975   1
   2   8  -4 2987.70 187.287   1
   2  -8   4 3083.62 171.821   1
  -2   8  -4 3090.03 170.695   1
  -2  -8   4 3402.65 182.450   1
  -2  -8  -4 2730.82 239.545   1
   2  -8  -5 693.540 166.206   1
  -2   8   5 140.141 169.643   1
  -2  -8  -5 330.506 152.108   1
   2   8   5 422.430 171.277   1
  -2  -8   5 403.088 70.0055   1
   2   8  -5 326.544 74.3542   1
   2   8   6 8436.00 527.088   1
  -2  -8   6 8492.24 429.364   1
  -2   8   6 9123.05 538.209   1
   2   8  -6 8644.35 431.486   1
   2  -8  -6 9202.59 521.429   1
   2  -8  -7 5964.10 411.219   1
   2   8   7 6452.83 431.639   1
  -2   8   7 5737.95 421.252   1
  -2  -8   7 6234.46 319.195   1
   2   8  -7 6072.27 321.008   1
  -2  -8  -7 6841.68 415.246   1
   2  -8  -8 7795.43 483.510   1
  -2   8  -8 7028.18 357.694   1
  -2   8   8 6968.43 486.082   1
   2  -8   8 7172.98 362.474   1
   2   8   8 7607.26 490.020   1
  -2  -8   8 7108.29 372.515   1
   2   8  -8 7482.75 373.436   1
  -2  -8  -8 6830.32 458.612   1
   2  -8   9 247.322 84.4435   1
  -2   8   9 22.3037 209.851   1
   2   8  -9 131.796 88.1129   1
  -2   8  -9 244.446 76.3428   1
  -2  -8  -9 476.529 201.474   1
   2  -8  -9 19.7738 175.280   1
  -2  -8   9 216.240 95.1920   1
   2   8   9 173.525 211.640   1
   2   8 -10 2851.76 210.886   1
   2  -8  10 3331.18 210.124   1
   2   8  10 3323.06 334.628   1
  -2   8  10 3433.27 359.407   1
  -2   8 -10 3218.27 203.915   1
   2  -8 -10 3394.75 328.007   1
  -2  -8 -10 3559.45 310.740   1
  -2  -8  10 3060.28 213.208   1
   2  -8  11 1480.30 162.372   1
  -2   8  11 1168.20 310.471   1
   2   8  11 1779.39 286.190   1
  -2  -8 -11 1894.89 247.512   1
   2  -8 -11 1962.23 289.793   1
  -2   8 -11 1647.16 151.592   1
   2   8 -11 1656.63 158.268   1
  -2  -8  11 1985.31 170.042   1
   2  -8  12 7281.01 391.337   1
   2   8  12 6824.69 512.380   1
  -2  -8 -12 6154.72 461.888   1
   2  -8 -12 6749.61 472.928   1
  -2   8 -12 6527.00 375.298   1
  -2  -8 -13-128.238 201.755   1
   2  -8 -13 184.549 232.818   1
  -2  -8  13 329.846 154.249   1
   2   8 -13 225.281 134.683   1
  -2   8  13 416.860 274.131   1
   2   8  13 309.895 246.708   1
  -2  -8 -14 593.991 247.519   1
   2  -8 -14 237.094 224.045   1
  -2   8 -14 352.755 141.029   1
  -2  -8  14 371.442 173.342   1
   2   8 -14 317.259 142.212   1
   2  -8  14 297.764 162.022   1
   2   8  14 159.998 275.111   1
  -2   8  14 160.718 243.360   1
   2   8 -15 289.459 155.424   1
  -2  -8 -15 569.530 268.831   1
   2  -8 -15 363.932 280.493   1
  -2   8 -15 126.949 148.933   1
  -2  -8  15 110.366 162.555   1
   2   8  15 628.484 309.863   1
   2  -8  15 459.986 183.659   1
  -2   8  15 164.518 301.379   1
   2   8  16 2709.35 322.558   1
   2  -8  16 2254.11 253.845   1
  -2   8  16 2266.45 329.077   1
  -2   8 -16 2105.60 235.363   1
  -2  -8 -16 2331.77 279.740   1
   2  -8 -16 2031.12 290.337   1
   2   8 -16 1925.22 230.843   1
  -2  -8  16 1884.01 235.858   1
  -2   8  17 540.169 314.314   1
   2   8  17 1023.58 335.094   1
   2  -8  17 934.240 214.323   1
  -2  -8  17 619.446 188.536   1
  -2   8 -17 409.965 187.355   1
   2  -8 -17 628.976 285.361   1
  -2  -8 -17 522.423 260.054   1
   2   8 -17 647.980 184.865   1
  -2  -8  18 10616.0 631.354   1
   2   8  18 10370.4 704.791   1
  -2   8  18 11022.1 688.905   1
   2  -8  18 10511.4 635.407   1
   2  -8 -18 9952.13 654.086   1
  -2  -8 -18 10280.8 658.819   1
  -2   8 -18 10261.4 617.552   1
   2   8 -18 10743.5 619.813   1
  -2   8 -19 614.834 225.050   1
  -2  -8 -20 543.827 276.958   1
   2  -8 -20 231.372 270.857   1
  -2   8  20 204.678 324.287   1
  -2   8  21-58.6993 292.227   1
  -2  -8 -21 524.494 276.504   1
   2  -8 -21 411.003 269.129   1
   2   8  21 291.627 331.409   1
  -2  -8 -22 3604.58 359.256   1
   2   8  22 3758.67 394.414   1
  -2   8  23 347.995 291.741   1
  -2  -8 -23-74.8067 272.035   1
   2  -8 -23 151.381 255.937   1
   2   8  23 376.622 318.223   1
  -2   8  24 801.685 320.418   1
  -2  -8 -24 647.962 287.484   1
   2  -8 -24 798.738 295.637   1
   2   8  24 1232.89 343.548   1
  -2   8  25 338.322 317.342   1
  -2  -8 -25-147.521 233.289   1
   2  -8 -25 24.4992 286.442   1
   2   8  25 225.899 272.021   1
  -2   8  26 55.2311 305.211   1
  -2  -8 -26 675.773 304.826   1
   2  -8 -26 406.566 281.936   1
   2   8  26 442.878 318.865   1
   2  -8 -27 278.696 281.382   1
  -2  -8 -27 518.964 274.748   1
   2  -9   0-56.2903 113.662   1
  -2   9   0 202.199 117.428   1
   2  -9   1 3800.93 240.285   1
  -2  -9  -1 3660.75 250.676   1
  -2  -9   1 3822.45 242.634   1
  -2   9  -1 3946.05 250.346   1
   2   9   1 3979.16 269.647   1
   2   9  -1 3757.11 252.520   1
   2  -9   2 29030.0 1373.85   1
   2   9   2 28274.1 1420.51   1
   2   9  -2 25494.6 1381.07   1
  -2  -9   2 30101.1 1378.64   1
  -2  -9  -2 29829.6 1412.56   1
   2  -9  -2 28943.0 1409.23   1
  -2   9  -2 29090.6 1376.91   1
  -2   9   2 28579.7 1421.57   1
   2  -9   3 22020.5 1112.97   1
  -2   9   3 23580.6 1187.99   1
   2   9   3 23405.5 1179.10   1
   2   9  -3 23209.5 1126.31   1
  -2   9  -3 24359.9 1115.39   1
  -2  -9   3 23386.3 1120.08   1
  -2  -9  -3 22618.5 1163.24   1
   2  -9  -3 24406.4 1174.32   1
   2   9  -4 20696.4 946.835   1
   2   9   4 22618.0 1034.42   1
   2  -9  -4 19388.6 1011.09   1
   2  -9   4 18899.9 928.680   1
  -2   9  -4 18390.0 927.940   1
  -2  -9   4 21564.7 942.250   1
  -2   9   5 8143.93 567.099   1
   2   9  -5 9945.15 474.223   1
   2   9   5 8911.69 570.150   1
  -2  -9  -5 9023.94 549.577   1
   2  -9  -5 9056.48 557.120   1
  -2  -9   5 9947.90 470.290   1
   2  -9  -6 1322.63 225.294   1
   2   9   6 1451.87 228.333   1
   2   9  -6 1230.56 85.8845   1
  -2   9   6 1538.17 245.115   1
   2   9   7 37917.6 1838.24   1
  -2  -9  -7 37951.5 1816.07   1
   2  -9  -7 34998.8 1814.05   1
  -2   9   7 35496.9 1830.20   1
   2   9  -8 12545.5 653.904   1
  -2  -9   8 14723.3 654.180   1
   2   9   9 1465.76 263.152   1
  -2   9   9 1525.83 277.579   1
  -2  -9  -9 1136.56 225.725   1
   2  -9  -9 1209.23 246.744   1
  -2  -9   9 1267.52 99.5632   1
   2   9  -9 1360.23 107.238   1
   2   9 -10 7296.81 325.477   1
   2  -9  10 5335.56 300.533   1
  -2   9  10 7617.33 493.922   1
   2   9  10 6866.95 470.276   1
  -2  -9  10 7309.13 325.195   1
  -2  -9 -10 7097.39 443.264   1
  -2   9 -10 5085.55 298.013   1
   2  -9 -10 6852.36 452.664   1
   2   9 -11 2088.67 156.933   1
   2  -9  11 1641.12 142.546   1
   2   9  11 1977.44 325.651   1
  -2   9  11 1526.71 300.160   1
  -2  -9  11 1922.96 150.309   1
  -2  -9 -11 1823.26 274.503   1
   2  -9 -11 1861.16 282.037   1
  -2   9 -11 1782.32 136.983   1
   2  -9  12 816.960 125.878   1
  -2   9  12 802.080 276.158   1
   2   9  12 795.406 245.737   1
  -2  -9 -12 679.112 200.416   1
   2  -9 -12 709.515 260.905   1
  -2  -9  12 1014.67 132.800   1
  -2   9 -12 640.888 114.471   1
   2   9 -12 471.352 118.081   1
   2   9 -13 4912.44 299.710   1
  -2  -9  13 4527.00 302.685   1
  -2  -9 -13 5224.01 406.827   1
   2  -9 -13 5275.62 427.731   1
  -2   9 -13 4478.44 293.148   1
   2   9  13 4638.78 438.178   1
  -2   9  13 5723.58 460.147   1
   2  -9  13 4754.92 305.044   1
   2   9 -14 6742.11 392.000   1
  -2  -9  14 6609.35 399.218   1
   2  -9  15 4528.89 353.738   1
   2   9  15 5228.20 474.002   1
  -2   9  15 5070.76 439.247   1
  -2  -9  15 6096.62 355.841   1
   2  -9 -15 6705.35 444.100   1
  -2  -9 -15 5406.70 431.948   1
  -2   9 -15 4465.91 341.538   1
   2   9 -15 5843.72 352.545   1
   2  -9  16 200.117 170.680   1
  -2   9  16 424.958 320.315   1
   2   9  16 28.3422 225.642   1
   2   9 -16 14.4853 154.706   1
   2  -9 -16 225.515 265.522   1
  -2  -9 -16 165.536 194.787   1
  -2  -9  16 262.914 167.160   1
  -2   9 -16-27.3555 146.804   1
   2  -9  17 1286.97 220.008   1
  -2   9  17 631.331 273.956   1
   2   9  17 1410.06 330.215   1
   2   9 -17 1210.04 196.300   1
   2  -9 -17 1066.00 259.200   1
  -2  -9 -17 1321.97 289.774   1
  -2  -9  17 1040.08 205.358   1
  -2   9 -17 1123.26 193.192   1
   2   9  18 1362.01 368.136   1
  -2   9  18 1278.93 359.539   1
   2   9 -18 1784.60 233.843   1
   2  -9 -18 1584.24 329.355   1
  -2  -9 -18 1931.91 327.343   1
   2   9  19-436.965 285.604   1
  -2   9  19 292.297 296.344   1
  -2  -9 -19-74.1112 244.983   1
   2  -9 -19 256.870 253.290   1
   2   9  20-291.508 278.407   1
  -2   9  20 411.100 319.569   1
  -2  -9 -20 273.378 241.701   1
   2  -9 -20 385.320 254.180   1
   2   9  21 1952.03 368.419   1
   2  -9 -21 1839.15 345.648   1
  -2   9  21 1728.22 374.139   1
  -2  -9 -21 1894.81 323.796   1
   2   9  22 668.406 344.928   1
   2  -9 -22 126.931 280.490   1
  -2   9  22 524.175 329.586   1
  -2  -9 -22 200.007 281.847   1
   2   9  23 288.269 261.428   1
   2  -9 -23-25.0428 262.022   1
  -2   9  23 201.742 300.005   1
  -2  -9 -23-74.6394 217.093   1
   2   9  25 1786.13 380.289   1
   2  -9 -25 1910.68 302.140   1
  -2   9  25 1811.32 320.614   1
  -2  -9 -25 2577.24 354.028   1
   2   9  27-185.477 306.121   1
   2  -9 -27-45.6076 239.370   1
   2 -10  -1 3742.91 273.465   1
   2 -10   1 3758.16 249.610   1
  -2  10   1 3680.23 282.041   1
  -2  10  -1 3626.16 260.797   1
   2  10   1 4423.40 292.545   1
   2  10  -1 4307.33 266.646   1
  -2  10   2 4395.68 322.094   1
  -2  10  -2 4259.55 269.272   1
   2  10   2 4543.12 329.925   1
   2  10  -2 4555.05 283.732   1
   2 -10   2 4643.42 268.074   1
  -2 -10  -2 4735.68 307.952   1
   2 -10  -2 4746.07 312.177   1
   2 -10   3 767.819 94.7221   1
  -2  10   3 1143.75 206.346   1
   2  10  -3 861.801 116.154   1
   2  10   3 797.007 196.009   1
  -2 -10  -3 928.844 173.846   1
   2 -10  -3 962.856 181.739   1
  -2  10  -3 1074.43 97.0788   1
  -2 -10  -4 7378.37 460.145   1
   2  10   4 7207.61 474.476   1
   2  10  -4 7627.93 387.957   1
   2 -10  -4 8096.33 469.516   1
  -2  10   4 7274.35 476.902   1
  -2 -10  -5 3643.58 293.654   1
   2  10   5 3348.88 305.955   1
   2 -10  -5 3555.12 294.638   1
  -2  10   5 3508.74 323.189   1
  -2 -10  -6 9109.62 537.004   1
   2  10   6 8083.32 550.961   1
   2 -10  -6 8923.84 539.791   1
  -2  10   6 9213.20 563.372   1
  -2  10   8 160.174 223.045   1
   2  10   8 89.4387 213.446   1
   2 -10  -8-243.369 208.931   1
  -2 -10  -8-75.1747 173.853   1
   2  10   9 140.533 230.299   1
  -2  10   9-119.551 258.888   1
   2 -10  -9 21.1853 228.841   1
  -2  10  10 5518.10 462.162   1
   2  10  10 6138.04 459.911   1
  -2 -10 -10 5796.51 424.884   1
  -2 -10 -11 569.353 240.390   1
   2 -10 -11 318.798 226.945   1
  -2  10  11 514.462 265.406   1
   2  10  11 535.587 269.933   1
   2  10 -11 290.478 53.4964   1
  -2  10  12 4716.68 398.352   1
   2  10  12 3983.12 411.242   1
  -2 -10 -12 4780.36 369.877   1
   2  10 -12 3582.38 215.197   1
   2 -10 -12 4478.21 361.995   1
  -2 -10  12 3414.12 212.696   1
   2  10 -13 42.4161 94.5722   1
   2 -10  13 33.1317 72.6665   1
  -2  10 -13 52.2697 64.4698   1
  -2 -10  13 6.96421 91.5616   1
   2 -10  14 125.563 104.648   1
  -2  10  14 305.504 305.071   1
   2  10  14 360.389 287.194   1
   2  10 -14 229.394 117.572   1
   2 -10 -14 171.935 251.838   1
  -2 -10 -14 670.499 238.947   1
  -2  10 -14 126.291 93.1983   1
  -2 -10  14 79.0149 111.755   1
   2 -10 -15 24.9892 252.688   1
  -2 -10 -15 306.549 203.495   1
  -2  10 -15 34.3813 108.024   1
   2 -10  15-9.70077 118.643   1
  -2  10  15 226.066 285.739   1
   2  10  15 84.7845 247.491   1
  -2  10  16 3151.53 373.358   1
   2  10  16 3705.67 403.074   1
   2 -10 -16 3596.51 354.165   1
  -2 -10 -16 3741.21 360.634   1
   2  10 -16 3143.85 254.259   1
   2  10  17 376.833 315.391   1
  -2  10  17 174.236 315.959   1
   2 -10 -17-280.655 274.997   1
  -2 -10 -17 267.415 262.656   1
   2  10  18-87.3722 316.960   1
  -2  10  18 87.6943 268.784   1
  -2 -10 -18 74.0585 278.603   1
   2 -10 -18 564.841 261.160   1
   2  10  19 1780.09 360.915   1
  -2  10  19 1235.03 334.703   1
   2 -10 -19 1388.39 308.249   1
  -2 -10 -19 1094.18 290.987   1
   2  10  20 612.950 273.522   1
   2 -10 -20 1361.22 306.871   1
  -2  10  20 852.117 345.619   1
  -2 -10 -20 624.119 238.432   1
   2  10  22-28.9115 327.015   1
   2 -10 -22 226.295 267.918   1
  -2  10  22 86.8528 296.093   1
  -2 -10 -22 596.450 297.176   1
   2  10  23 3513.98 452.997   1
   2 -10 -23 4249.27 419.673   1
  -2 -10 -23 4811.34 422.687   1
  -2  10  23 4309.61 454.130   1
   2  10  24 646.486 281.267   1
   2 -10 -24 635.359 296.305   1
  -2  10  24 364.985 336.291   1
  -2 -10 -24 366.638 224.338   1
   2  10  25 330.322 313.082   1
   2 -10 -25 619.992 300.122   1
  -2  10  25 467.451 316.750   1
  -2 -10 -25 215.656 273.856   1
   2  10  26 482.278 326.739   1
   2 -10 -26 486.234 281.601   1
  -2 -10 -26 632.018 294.650   1
  -2  10  26 615.724 315.928   1
  -2 -11   0-119.333 119.688   1
   2  11   0 77.3493 147.325   1
  -2 -11  -1 5283.86 316.221   1
   2 -11  -1 4443.40 306.650   1
   2 -11   1 4354.62 290.405   1
  -2  11  -1 4828.78 297.273   1
  -2  11   1 4666.27 322.115   1
   2  11   1 4311.34 319.094   1
   2 -11   2 22800.5 1120.81   1
   2  11   2 22735.9 1177.17   1
   2  11  -2 23194.2 1134.69   1
   2 -11  -2 23642.4 1164.67   1
  -2 -11   2 22309.7 1121.54   1
  -2 -11  -2 23015.6 1160.38   1
  -2  11   2 24341.6 1182.03   1
  -2  11  -2 23448.9 1125.83   1
   2 -11   3 2709.29 164.515   1
  -2  11   3 2734.91 273.280   1
   2  11  -3 2489.00 185.544   1
  -2 -11   3 2615.75 172.104   1
  -2 -11  -3 2989.81 245.576   1
   2  11   3 2601.38 263.088   1
   2 -11  -3 2296.26 235.376   1
  -2  11  -3 2485.77 164.115   1
   2  11   4 37.3444 186.738   1
   2  11  -4 9.90176 72.0510   1
   2 -11  -4-65.9641 172.975   1
  -2  11   4 170.585 196.280   1
  -2 -11  -4 266.720 163.734   1
  -2 -11   4 16.3483 61.7080   1
   2  11   5 338.667 198.239   1
   2 -11  -5 461.769 194.022   1
  -2  11   5 588.595 217.213   1
  -2 -11  -5 519.124 173.923   1
   2  11   6 359.726 227.390   1
   2 -11  -6 264.541 192.118   1
  -2  11   6 475.162 229.833   1
  -2 -11  -6 212.708 185.539   1
   2  11   7 89.0046 236.903   1
   2 -11  -7 139.856 204.207   1
  -2  11   7-250.568 224.625   1
  -2 -11  -7-130.436 198.879   1
   2  11   8-70.4663 234.900   1
  -2  11   8 142.737 235.248   1
  -2 -11  -8-155.537 208.504   1
   2 -11  -8 83.7565 217.953   1
   2  11   9-220.791 248.056   1
  -2  11   9 247.726 257.201   1
  -2 -11  -9 40.5605 199.987   1
   2 -11  -9 152.606 213.130   1
   2 -11 -10 4279.35 397.879   1
  -2  11  10 5653.89 455.605   1
  -2 -11 -10 4897.43 386.834   1
   2  11  11 473.002 254.778   1
  -2 -11 -11 21.8300 216.651   1
   2 -11 -11 140.023 226.300   1
   2  11  12 2079.09 322.968   1
  -2  11  12 2194.12 304.460   1
   2 -11 -12 1867.93 281.149   1
  -2 -11 -12 1776.63 275.220   1
  -2  11  13 498.565 256.722   1
   2  11  13 55.3341 264.598   1
   2 -11 -13 465.234 242.678   1
  -2 -11 -14 13301.1 781.177   1
  -2  11  14 12243.7 804.144   1
   2  11  14 14255.3 828.211   1
   2  11  15 86.0993 304.081   1
  -2  11  15 114.868 313.899   1
  -2 -11 -15 119.744 243.502   1
   2 -11 -15 75.6770 271.872   1
  -2  11  16 261.301 283.083   1
   2  11  16 57.9803 296.370   1
   2 -11 -16-25.4958 238.984   1
  -2 -11 -16 340.062 264.956   1
   2  11  18 935.282 344.938   1
  -2  11  18 1001.10 327.494   1
  -2 -11 -18 348.499 283.424   1
   2 -11 -18 360.275 265.911   1
   2  11  19 117.024 311.627   1
   2 -11 -19 231.539 287.176   1
  -2  11  19-176.685 333.757   1
  -2 -11 -19 525.217 266.452   1
  -2  11  20 1143.66 301.231   1
   2  11  21 116.153 277.759   1
   2 -11 -21 530.278 280.376   1
  -2  11  21 290.876 323.538   1
  -2 -11 -21 523.912 249.435   1
   2  11  22 2558.72 399.294   1
   2 -11 -22 2919.49 362.283   1
  -2  11  22 2560.21 410.853   1
  -2 -11 -22 2279.82 341.576   1
   2  11  23-283.018 343.489   1
  -2  11  23 282.691 299.566   1
  -2 -11 -23 368.840 291.045   1
   2  11  24 4359.03 443.341   1
   2 -11 -24 3606.15 353.091   1
  -2  11  24 3078.64 378.984   1
  -2 -11 -24 3815.40 391.655   1
   2  11  25 216.866 256.018   1
   2 -11 -25-187.052 249.365   1
  -2  11  25 811.674 308.852   1
  -2 -11 -25 519.760 234.092   1
   2  11  26 1946.21 349.441   1
   2 -11 -26 1740.89 321.108   1
  -2 -11 -26 2135.16 319.339   1
  -2  11  26 1841.04 354.902   1
  -2 -12   0 19828.9 1028.00   1
  -2  12   0 21141.4 1042.16   1
   2 -12   0 20683.1 1030.36   1
   2  12   0 20722.1 1050.45   1
  -2 -12  -1 3624.36 268.592   1
  -2  12   1 3277.88 280.455   1
  -2  12  -1 3483.34 253.522   1
   2 -12   1 3311.23 238.388   1
   2 -12  -1 3805.27 266.748   1
   2  12   1 3190.92 283.303   1
  -2  12  -2 3707.31 236.708   1
   2  12  -2 3493.47 248.502   1
   2  12   2 3489.73 301.595   1
   2 -12  -2 3203.12 270.181   1
  -2 -12  -2 3544.79 276.028   1
  -2  12   2 3187.80 292.303   1
  -2 -12   2 3753.25 232.709   1
   2 -12   2 3784.08 228.903   1
  -2  12  -3 3211.33 192.078   1
  -2  12   3 3254.84 302.198   1
   2  12  -3 3250.22 219.285   1
   2  12   3 3579.49 313.418   1
   2 -12  -3 3598.72 285.469   1
  -2 -12  -3 3303.36 272.776   1
  -2 -12   3 3563.03 207.978   1
   2 -12   3 2999.62 192.362   1
   2  12   4 1351.75 243.348   1
  -2 -12   4 1423.00 102.583   1
   2 -12  -4 1998.34 231.108   1
   2  12  -4 1466.96 111.023   1
  -2  12   4 1970.94 256.881   1
  -2 -12  -4 1350.09 220.448   1
   2 -12  -5 1646.72 233.950   1
  -2  12   5 1147.28 246.013   1
  -2 -12  -5 1578.97 229.580   1
   2  12   6 10268.8 633.886   1
  -2 -12  -6 10228.6 601.703   1
   2 -12  -7 3127.21 330.640   1
   2  12   7 3625.01 357.268   1
  -2  12   7 4202.75 378.709   1
  -2 -12  -7 3860.65 330.481   1
   2  12   8-294.200 260.414   1
   2 -12  -8 193.812 223.624   1
  -2  12   8 443.686 253.302   1
  -2 -12  -8 61.1220 211.031   1
  -2 -12  -9 15300.5 846.071   1
   2 -12  -9 15428.0 856.615   1
   2  12   9 15648.4 884.271   1
  -2  12   9 13726.8 865.563   1
  -2 -12 -10 4304.85 362.424   1
  -2  12  10 4442.47 427.062   1
   2  12  10 4303.46 405.596   1
   2 -12 -10 3980.70 384.635   1
   2  12  11 3052.78 356.632   1
  -2  12  11 2384.76 351.854   1
   2 -12 -11 3096.60 340.338   1
  -2 -12 -11 2273.74 288.318   1
   2  12  12 3959.78 407.952   1
  -2 -12 -12 3532.06 347.110   1
   2 -12 -12 4581.75 387.787   1
  -2  12  12 4299.86 424.952   1
   2  12  13 2743.15 358.499   1
  -2  12  13 2432.25 356.036   1
   2 -12 -13 1787.93 302.697   1
  -2 -12 -13 2170.73 302.491   1
  -2  12  14 919.154 315.651   1
   2 -12 -14 655.504 270.609   1
  -2 -12 -14 961.414 262.569   1
   2  12  15 1767.51 349.171   1
   2 -12 -15 1603.94 323.012   1
  -2 -12 -15 1391.77 296.836   1
   2  12  17 556.428 312.863   1
   2 -12 -17 283.532 262.406   1
  -2  12  17 88.5275 290.486   1
   2  12  18-146.680 286.895   1
  -2  12  18 413.112 332.944   1
  -2 -12 -18 275.757 250.831   1
   2  12  19 3195.39 388.081   1
   2 -12 -19 2920.03 366.161   1
  -2  12  19 2854.09 393.604   1
  -2 -12 -19 3666.90 348.854   1
   2  12  20 320.867 268.921   1
   2 -12 -20 760.550 283.004   1
  -2  12  20 146.095 320.070   1
  -2 -12 -20 525.842 230.355   1
   2  12  21-173.436 289.363   1
   2 -12 -21 476.627 283.257   1
  -2  12  21 665.196 351.175   1
  -2 -12 -21 248.929 258.098   1
   2  12  23 783.161 354.613   1
   2 -12 -23 48.4324 251.030   1
  -2  12  23 55.9228 301.531   1
  -2 -12 -23 291.384 290.386   1
   2  12  25 505.090 313.626   1
   2 -12 -25 68.8396 275.098   1
  -2  12  25 212.658 323.470   1
  -2 -12 -25 417.518 270.444   1
   2  13   0 208.276 170.472   1
   2 -13   0 216.151 137.944   1
  -2  13   0 81.1895 158.646   1
  -2 -13   0 49.6936 136.873   1
   2 -13  -1 4433.60 305.105   1
  -2  13   1 4451.22 325.471   1
  -2 -13  -1 3984.68 305.361   1
   2  13   1 4142.35 334.342   1
  -2  13  -2 18878.1 955.107   1
   2  13   2 20558.6 1031.42   1
   2  13  -2 18893.2 974.259   1
  -2  13   2 19579.0 1019.30   1
  -2 -13   2 19166.7 958.574   1
  -2 -13  -2 19906.8 1006.26   1
   2 -13   2 19683.4 955.458   1
   2 -13   3 1474.06 113.047   1
  -2  13   3 1804.56 247.650   1
   2  13   3 1672.86 237.147   1
   2  13  -3 1618.74 149.494   1
  -2 -13  -3 1689.45 220.609   1
   2 -13  -3 1682.80 220.395   1
  -2 -13   3 1515.59 138.150   1
  -2  13  -3 1411.83 115.703   1
   2 -13  -4 3586.73 304.258   1
  -2 -13  -4 3697.48 304.245   1
   2  13   4 3678.95 338.278   1
  -2  13   4 3473.46 335.573   1
   2  13   6 23.3977 242.923   1
   2 -13  -6 243.991 211.101   1
  -2  13   6 70.0724 231.637   1
  -2 -13  -6-155.893 191.607   1
   2  13   7 2833.00 338.185   1
   2 -13  -7 2366.77 285.889   1
  -2  13   7 2980.21 323.215   1
  -2 -13  -7 2286.47 286.188   1
   2  13   8 1118.21 272.234   1
   2 -13  -8 1240.36 262.723   1
  -2  13   8 1094.55 276.586   1
  -2 -13  -8 1270.65 239.544   1
   2  13   9 2182.74 338.497   1
   2 -13  -9 3033.70 324.308   1
  -2  13   9 2397.21 350.744   1
  -2 -13  -9 2456.43 304.109   1
   2  13  10 2352.42 329.745   1
   2 -13 -10 1512.70 269.753   1
  -2  13  10 1789.32 304.179   1
  -2 -13 -10 2005.85 292.363   1
   2  13  11 277.532 259.804   1
  -2 -13 -11 833.131 244.855   1
  -2 -13 -12 4167.43 385.263   1
   2 -13 -12 4041.34 395.341   1
  -2  13  12 4055.10 428.565   1
   2  13  12 4664.08 430.592   1
   2  13  13 430.156 306.308   1
   2 -13 -13 25.1801 254.903   1
  -2  13  13 374.755 307.160   1
  -2 -13 -13 314.108 259.424   1
   2  13  14 2292.96 378.111   1
   2 -13 -14 2421.68 350.773   1
  -2  13  14 1721.62 364.095   1
  -2 -13 -14 2150.95 325.527   1
   2  13  15 1667.50 357.567   1
   2 -13 -15 1382.74 301.492   1
  -2  13  15 1617.65 365.375   1
  -2 -13 -15 1807.31 304.685   1
   2  13  16 234.947 295.055   1
   2 -13 -16 308.776 251.447   1
  -2  13  16 532.255 307.516   1
  -2 -13 -16 474.561 268.457   1
   2  13  17 117.737 319.547   1
   2 -13 -17 309.144 266.195   1
  -2  13  17 325.756 314.604   1
  -2 -13 -17-25.1378 243.711   1
   2  13  18 441.318 305.203   1
   2 -13 -18 896.327 292.342   1
  -2  13  18 974.493 356.737   1
  -2 -13 -18 806.561 273.973   1
   2 -13 -19 203.661 253.174   1
  -2  13  19 763.562 303.919   1
  -2 -13 -19 352.029 265.745   1
   2 -13 -20 630.935 274.152   1
   2  13  20 784.603 332.615   1
  -2 -13 -20 500.463 282.519   1
   2  13  21 687.724 336.619   1
   2 -13 -21 622.274 289.112   1
  -2  13  21 372.453 321.310   1
  -2 -13 -21 471.793 275.048   1
   2  13  22 535.214 344.853   1
   2 -13 -22 170.703 231.353   1
  -2  13  22 591.596 290.011   1
   2  13  23 248.252 332.228   1
  -2  13  23 303.105 329.332   1
  -2 -13 -23-71.9066 273.375   1
   2  13  24 1530.48 371.333   1
  -2 -13 -24 1615.25 326.463   1
   2 -13 -24 1529.02 313.441   1
  -2  13  24 2121.27 379.351   1
   2  14   0 3207.99 280.563   1
   2 -14   0 3532.36 251.188   1
  -2  14   0 2883.02 262.437   1
  -2 -14   0 2882.96 247.372   1
   2  14  -1 563.005 173.907   1
   2  14   1 682.975 200.980   1
  -2 -14   1 564.234 143.979   1
  -2 -14  -1 532.257 167.387   1
   2 -14  -1 589.005 163.114   1
  -2  14   1 475.294 185.126   1
  -2  14   2 933.484 217.622   1
   2  14   2 1345.27 245.505   1
   2  14  -2 1203.85 167.952   1
   2 -14   2 1326.07 140.647   1
  -2 -14  -2 1371.01 207.800   1
  -2 -14   2 1395.07 153.922   1
  -2  14  -2 1180.55 137.306   1
   2 -14  -2 1234.18 190.795   1
   2  14   3 41.4989 208.088   1
  -2 -14   3 116.944 85.2350   1
   2 -14  -3 260.649 193.429   1
  -2  14   3-80.0034 204.423   1
   2  14  -3-7.10450 100.074   1
  -2 -14  -3-207.937 173.298   1
   2 -14  -4 687.349 214.952   1
  -2  14   4 778.215 237.038   1
   2  14   5 1167.02 270.580   1
   2 -14  -5 1427.15 242.089   1
  -2  14   5 920.841 261.489   1
  -2 -14  -5 1539.79 240.944   1
   2  14   6 1418.00 293.391   1
   2 -14  -6 1653.56 249.011   1
  -2  14   6 1406.44 280.858   1
  -2 -14  -6 1571.62 265.613   1
   2  14   7 228.997 257.406   1
   2 -14  -7 131.442 205.432   1
  -2  14   7 75.8059 245.003   1
  -2 -14  -7 275.976 206.493   1
   2  14   8 236.865 258.836   1
   2 -14  -8 205.032 219.518   1
  -2  14   8 26.2146 251.822   1
  -2 -14  -8 44.0877 211.141   1
   2  14   9 893.441 271.184   1
   2 -14  -9 635.594 246.536   1
  -2  14   9 756.176 284.391   1
  -2 -14  -9 566.938 225.313   1
   2  14  11 169.711 269.177   1
   2 -14 -11-197.003 232.906   1
  -2  14  11 226.815 269.812   1
  -2 -14 -11-119.113 221.076   1
   2  14  12 4136.87 432.448   1
  -2 -14 -12 4131.95 380.611   1
   2 -14 -12 3405.67 370.759   1
  -2  14  12 4065.86 415.838   1
   2  14  13 3286.92 411.105   1
   2 -14 -13 2636.74 342.814   1
  -2  14  13 2658.05 379.121   1
  -2 -14 -13 2805.80 341.252   1
   2  14  14 146.577 291.568   1
   2 -14 -14 204.642 261.473   1
  -2  14  14-176.919 310.082   1
  -2 -14 -14 124.692 233.699   1
   2  14  15 1829.37 340.607   1
   2 -14 -15 1286.41 280.053   1
  -2  14  15 1156.28 320.811   1
  -2 -14 -15 1889.15 280.923   1
   2  14  16 2517.11 394.545   1
   2 -14 -16 2474.04 315.610   1
  -2  14  16 2495.87 370.131   1
  -2 -14 -16 2814.34 337.667   1
   2  14  17 2101.81 385.822   1
   2 -14 -17 2134.95 332.907   1
  -2  14  17 1779.94 365.794   1
  -2 -14 -17 1956.13 329.114   1
   2  14  19 613.401 342.976   1
   2 -14 -19-50.7471 260.834   1
  -2  14  19 29.1990 293.740   1
  -2 -14 -19 278.273 282.971   1
   2  14  20 28.8400 339.833   1
   2 -14 -20 624.397 281.848   1
  -2  14  20 404.002 342.070   1
  -2 -14 -20 575.589 293.286   1
   2  14  21 709.345 348.130   1
   2 -14 -21 564.904 270.676   1
  -2  14  21 425.797 324.321   1
  -2 -14 -21 838.456 295.581   1
   2  14  22 2280.56 406.109   1
   2 -14 -22 2277.46 311.908   1
  -2  14  22 3029.30 385.779   1
  -2 -14 -22 1596.92 322.139   1
   2  14  23 514.830 338.097   1
  -2 -14 -23 259.740 276.394   1
   2 -14 -23 209.513 274.715   1
  -2  14  23 1139.06 363.433   1
  -2 -15   0 226.466 152.254   1
  -2  15   0 87.3495 154.324   1
   2 -15   0 39.5518 140.463   1
   2  15   0 113.976 170.863   1
   2  15  -1 9022.19 502.478   1
   2  15   1 7966.45 532.057   1
   2 -15  -1 8804.64 511.796   1
  -2  15   1 7939.49 524.221   1
  -2 -15   1 9336.14 494.580   1
  -2 -15  -1 8384.19 514.570   1
  -2  15   2 1352.63 236.894   1
   2  15  -2 839.335 158.463   1
   2  15   2 1483.99 253.545   1
  -2 -15  -2 1184.57 218.317   1
  -2  15  -2 1501.52 139.743   1
  -2 -15   2 1172.61 150.752   1
   2 -15  -2 1303.43 210.345   1
   2 -15   2 1173.96 132.006   1
   2  15   3 3474.83 331.248   1
   2 -15  -3 3089.14 273.770   1
  -2  15   3 3925.18 324.851   1
  -2 -15  -3 3808.92 299.746   1
   2  15   5 435.484 259.526   1
  -2  15   5-119.074 236.240   1
   2 -15  -5 40.8624 201.550   1
  -2 -15  -5 205.022 206.252   1
   2  15   6 555.730 246.294   1
  -2  15   6 375.921 253.478   1
   2 -15  -6 323.354 210.437   1
  -2 -15  -6 470.825 221.349   1
  -2  15   7 1776.51 309.009   1
   2 -15  -7 1841.95 270.601   1
  -2 -15  -7 1842.70 280.329   1
   2  15   8 4243.85 417.488   1
  -2  15   8 4263.48 415.478   1
  -2 -15  -8 4280.16 379.327   1
   2 -15  -8 4605.72 380.996   1
   2  15  10 1697.92 328.671   1
  -2  15  10 1418.35 329.410   1
   2 -15 -10 1894.89 299.841   1
  -2 -15 -10 2312.09 308.429   1
   2  15  11 2936.64 360.984   1
   2 -15 -11 2454.33 326.154   1
  -2 -15 -11 2791.39 328.032   1
   2  15  12 29.2038 304.853   1
  -2  15  12 409.725 308.602   1
   2 -15 -12 101.830 263.048   1
  -2 -15 -12 149.583 250.126   1
   2  15  13-29.4759 291.859   1
  -2  15  13 443.380 285.115   1
   2 -15 -13 205.632 240.529   1
  -2 -15 -13 628.872 275.973   1
   2  15  14 475.173 304.760   1
  -2  15  14 564.906 283.403   1
   2 -15 -14 517.138 248.338   1
  -2 -15 -14 762.714 257.123   1
   2  15  15 268.302 326.782   1
  -2  15  15 327.935 306.519   1
   2 -15 -15 155.450 262.917   1
  -2 -15 -15 255.688 268.422   1
   2  15  16 2113.82 389.964   1
  -2  15  16 1965.39 373.923   1
   2 -15 -16 1500.53 302.220   1
  -2 -15 -16 1225.31 304.465   1
   2  15  18 1028.47 306.845   1
  -2  15  18 588.053 305.461   1
   2 -15 -18 992.320 267.777   1
  -2 -15 -18 763.313 270.447   1
   2  15  19-203.315 270.418   1
  -2  15  19 348.633 324.844   1
   2 -15 -19-75.4012 266.277   1
  -2 -15 -19 176.312 231.480   1
   2  15  20 2801.99 388.777   1
  -2  15  20 2428.66 388.536   1
   2 -15 -20 2291.71 330.648   1
  -2 -15 -20 2109.76 310.978   1
   2  15  21 560.689 326.064   1
  -2  15  21 588.325 333.125   1
   2 -15 -21 193.238 262.976   1
  -2 -15 -21 1389.57 286.898   1
   2  15  22 710.730 338.401   1
  -2  15  22 1094.83 323.104   1
   2 -15 -22 892.136 260.470   1
  -2 -15 -22 1119.10 278.006   1
   2  15  23-132.761 299.541   1
  -2 -15 -23 23.1645 237.424   1
  -2  15  23-159.635 333.065   1
   2 -15 -23 591.630 269.295   1
   2  16   0 5966.82 411.262   1
   2 -16   0 5844.58 385.275   1
  -2 -16   0 7019.18 399.534   1
  -2  16   0 5589.15 405.859   1
  -2 -16  -1 1911.83 232.192   1
   2  16   1 1716.33 252.924   1
   2  16  -1 2079.41 214.937   1
  -2  16   1 2072.83 248.207   1
  -2 -16   1 2135.95 200.285   1
   2 -16  -1 1521.18 223.382   1
   2  16  -2 1961.50 182.878   1
  -2  16   2 1817.78 253.546   1
  -2 -16  -2 2349.89 251.504   1
   2 -16  -2 1832.71 229.919   1
  -2  16  -2 1555.52 145.325   1
   2  16   2 1802.83 276.341   1
   2 -16  -3-151.016 182.926   1
  -2  16   3 129.366 197.495   1
   2  16   4 2564.60 321.687   1
  -2 -16  -4 2947.73 310.337   1
   2 -16  -4 2724.02 294.378   1
  -2  16   4 2955.79 312.837   1
   2  16   5 3669.78 382.615   1
  -2  16   5 4024.35 378.878   1
  -2 -16  -5 4032.82 360.030   1
   2 -16  -5 4443.98 354.109   1
   2  16   6 3560.61 385.036   1
   2 -16  -6 4379.95 365.688   1
  -2  16   6 4336.15 390.943   1
  -2 -16  -6 3727.96 359.829   1
   2 -16  -7 1081.56 254.328   1
  -2  16   7 992.058 280.090   1
  -2 -16  -7 1671.80 267.872   1
   2  16   8 751.816 300.392   1
   2 -16  -8 879.906 263.594   1
  -2  16   8 969.271 305.142   1
  -2 -16  -8 1121.99 259.743   1
   2  16   9 1196.24 305.653   1
   2 -16  -9 683.562 251.794   1
  -2  16   9 995.078 310.946   1
  -2 -16  -9 585.656 251.029   1
   2  16  10 319.045 288.030   1
   2 -16 -10 224.449 242.138   1
  -2  16  10 173.876 281.225   1
  -2 -16 -10 546.529 243.327   1
   2  16  11 588.014 302.879   1
   2 -16 -11 762.388 270.798   1
  -2  16  11 999.326 330.094   1
  -2 -16 -11 1385.09 293.500   1
   2  16  12 297.367 295.229   1
   2 -16 -12 128.335 246.158   1
  -2  16  12 505.003 301.502   1
  -2 -16 -12 331.753 241.773   1
   2 -16 -13 51.6457 248.051   1
   2  16  13 179.551 316.286   1
  -2 -16 -13 128.286 247.940   1
   2  16  14 1201.22 324.080   1
   2 -16 -14 984.004 290.299   1
  -2  16  14 779.701 346.022   1
  -2 -16 -14 1111.02 267.715   1
   2  16  15 809.959 344.636   1
   2 -16 -15 879.427 285.595   1
  -2  16  15 659.205 341.332   1
  -2 -16 -15 700.609 283.215   1
   2  16  17 562.408 312.898   1
   2 -16 -17 484.974 257.730   1
  -2  16  17 443.814 299.253   1
  -2 -16 -17 513.226 241.557   1
   2  16  18 351.091 334.436   1
   2 -16 -18 580.046 270.183   1
  -2  16  18 877.411 329.303   1
  -2 -16 -18 253.952 274.674   1
   2  16  19-28.8074 325.225   1
   2 -16 -19 148.331 259.652   1
  -2  16  19 921.970 354.449   1
  -2 -16 -19 225.424 269.602   1
   2  16  20 1017.38 350.717   1
   2 -16 -20 387.891 238.795   1
  -2  16  20 395.665 290.525   1
  -2 -16 -20 368.420 267.558   1
   2  16  21 165.432 317.741   1
   2 -16 -21-47.3535 255.770   1
  -2  16  21-165.656 338.174   1
  -2 -16 -21 263.980 256.138   1
   2  16  22 509.270 303.892   1
   2 -16 -22-252.561 221.486   1
  -2  16  22 913.168 303.187   1
  -2 -16 -22 140.185 247.195   1
   2  17   1 1158.12 246.807   1
   2  17   2-217.204 224.454   1
  -2  17   2-101.557 202.120   1
   2  17   4 5149.93 441.947   1
   2 -17  -4 5331.71 405.972   1
  -2 -17  -4 5302.68 410.933   1
  -2  17   4 5434.18 443.996   1
  -2 -17  -5 362.933 222.636   1
  -2  17   5 277.425 243.164   1
   2  17   5 260.839 255.943   1
   2 -17  -5 22.0261 213.691   1
  -2 -17  -6 893.527 262.064   1
  -2  17   6 502.301 262.929   1
   2  17   6 731.559 282.696   1
   2 -17  -6 366.142 228.025   1
  -2 -17  -7 48.4936 223.854   1
  -2  17   7 274.705 269.572   1
   2 -17  -7 469.946 247.345   1
   2  17   7 223.641 271.934   1
   2  17   8 7256.06 559.694   1
  -2 -17  -8 7707.63 531.818   1
  -2 -17  -9 805.763 262.489   1
  -2  17   9 897.969 315.644   1
   2  17   9 614.068 292.963   1
   2 -17  -9 745.129 259.646   1
  -2 -17 -10-179.865 244.528   1
  -2  17  10-383.646 278.248   1
   2  17  10 237.384 290.917   1
   2 -17 -10 329.027 245.979   1
  -2 -17 -11 2102.69 313.788   1
  -2  17  11 2483.27 380.643   1
   2  17  11 2576.86 376.557   1
   2 -17 -11 2231.35 318.029   1
  -2 -17 -13 314.171 262.536   1
  -2  17  13 755.768 333.269   1
   2  17  13 332.645 326.446   1
   2 -17 -13 337.645 269.651   1
  -2 -17 -14 628.802 276.886   1
  -2  17  14 211.531 307.826   1
   2 -17 -14 544.912 264.516   1
   2  17  14 211.520 290.863   1
  -2  17  15 391.039 314.731   1
   2 -17 -15 568.194 259.293   1
  -2 -17 -16 751.079 263.352   1
  -2  17  16 1343.33 352.055   1
   2  17  16 268.624 304.501   1
   2 -17 -16 666.071 259.841   1
  -2 -17 -17 205.111 263.205   1
  -2  17  17 678.507 352.532   1
   2  17  17 1091.36 349.039   1
   2 -17 -17 860.662 281.609   1
  -2 -17 -18 1943.73 328.335   1
  -2  17  18 2557.29 399.095   1
   2  17  18 1539.63 367.132   1
   2 -17 -18 1441.48 310.617   1
  -2 -17 -19 569.671 273.542   1
  -2  17  19 285.093 285.421   1
   2  17  19 341.462 301.005   1
   2 -17 -19 24.3673 232.278   1
  -2 -17 -20-121.094 225.060   1
   2  17  20 472.424 285.586   1
   2 -17 -20 309.526 254.399   1
  -2 -17 -21 70.9246 235.774   1
  -2  17  21-108.194 325.727   1
   2 -17 -21-254.197 249.620   1
   2  17  21 216.114 320.290   1
   2  18   8 853.139 301.073   1
  -2  18   8 1155.07 299.555   1
   2  18   9 299.044 321.840   1
  -2  18   9 353.611 291.796   1
   2  18  10 997.809 328.519   1
  -2  18  10 1048.25 325.470   1
   2  18  12 335.906 319.607   1
  -2  18  12 728.473 342.505   1
   2  18  13 488.408 327.794   1
  -2  18  13 1064.79 332.165   1
  -2 -18 -13 769.587 284.846   1
  -2 -18 -14 79.2421 246.005   1
  -2  18  14 454.448 316.231   1
   2  18  14 151.912 313.057   1
   2 -18 -14 25.9259 222.968   1
  -2 -18 -15 1073.56 286.309   1
  -2  18  15 360.664 305.258   1
   2  18  15 964.067 351.968   1
   2 -18 -15 334.253 237.272   1
  -2 -18 -16 258.805 249.011   1
   2  18  16 416.189 308.214   1
  -2  18  16 326.936 309.737   1
   2  18  17 994.620 355.966   1
  -2 -18 -18 25.0066 210.606   1
   2  18  18 516.481 315.427   1
  -2  18  18 717.742 324.901   1
   2  18  19-84.0358 304.041   1
   2  18  20-218.235 328.979   1
  -2  18  20 953.420 343.244   1
   3   0   0 165.546 148.428   1
  -3   0   0-14.9049 131.841   1
  -3   0   1-195.056 150.007   1
  -3   0  -1-96.6248 111.264   1
   3   0   1 38.4602 119.762   1
   3   0  -1-38.2343 145.130   1
   3   0  -2 84558.2 4097.24   1
  -3   0  -2 88866.9 4091.84   1
   3   0   2 88664.6 4095.80   1
  -3   0   2 85426.5 4097.87   1
   3   0  -3 130.027 117.910   1
   3   0   3-53.5550 123.221   1
  -3   0   3 18.7092 119.966   1
  -3   0  -3-41.2366 114.351   1
   3   0   4 10491.4 587.075   1
  -3   0  -4 10053.8 578.738   1
   3   0  -4 11027.4 581.195   1
   3   0   6 9494.23 513.562   1
  -3   0   6 9578.44 526.005   1
  -3   0  -6 9227.57 499.980   1
   3   0  -6 8635.26 514.928   1
  -3   0   7-28.0857 162.506   1
   3   0   7 39.1146 164.364   1
  -3   0  -7-11.5088 127.829   1
   3   0  -7 172.648 161.331   1
   3   0   8 21898.5 1152.09   1
  -3   0   8 22951.1 1162.02   1
  -3   0  -8 22582.8 1140.26   1
   3   0  -8 23952.0 1151.12   1
  -3   0   9 16.7179 169.035   1
   3   0   9 94.8274 157.614   1
  -3   0  -9-27.0283 132.877   1
   3   0  -9-29.0826 140.071   1
   3   0  10 3476.79 294.169   1
  -3   0  10 3154.08 293.087   1
  -3   0 -10 3578.11 268.950   1
   3   0 -10 2932.94 267.686   1
  -3   0  11 19.3120 187.227   1
   3   0  11 128.222 179.161   1
  -3   0 -11 171.785 150.543   1
   3   0 -11 151.185 162.882   1
   3   0 -12 9379.56 557.754   1
   3   0  12 9276.49 571.124   1
  -3   0 -12 8997.92 548.290   1
  -3   0  12 9955.44 586.922   1
  -3   0  14 501.944 254.364   1
  -3   0 -14 506.113 193.610   1
   3   0  14 589.636 228.448   1
   3   0 -14 818.974 227.044   1
  -3   0 -15 136.634 204.785   1
   3   0 -15 208.978 214.203   1
   3   0  15-69.0005 238.223   1
   3   0  16-96.2076 223.298   1
  -3   0  16-273.741 280.167   1
   3   0 -16-86.6857 239.686   1
   3   0  17-125.332 244.335   1
  -3   0  17 180.693 255.991   1
   3   0 -17 179.772 242.738   1
  -3   0 -17-21.1063 195.243   1
   3   0  18 2417.35 335.463   1
  -3   0  18 1838.64 303.728   1
   3   0 -18 1601.07 274.477   1
  -3   0 -18 1748.11 274.491   1
   3   0  20 55.8776 281.321   1
  -3   0  20 336.858 269.166   1
   3   0 -20 535.639 247.266   1
  -3   0 -20 257.812 224.193   1
   3   0  21 143.190 264.045   1
  -3   0  21 28.5653 280.060   1
   3   0 -21-247.739 257.870   1
  -3   0 -21 168.457 232.506   1
   3   0  22-87.1749 266.251   1
  -3   0  22 261.186 297.469   1
   3   0 -22 276.703 273.096   1
  -3   0 -22 172.655 244.697   1
   3   0  24 1484.21 337.783   1
  -3   0  24 1647.71 321.732   1
   3   0 -24 1220.93 279.917   1
  -3   0 -24 1128.80 308.808   1
   3   0  25 626.678 319.335   1
  -3   0  25-88.2549 272.211   1
   3   0 -25-304.688 249.030   1
  -3   0 -25 594.251 294.684   1
   3   0  27 296.789 287.642   1
  -3   0 -27 156.239 260.466   1
  -3   0  27 174.265 298.462   1
   3   0 -27-126.761 274.551   1
  -3   1   0 55416.7 2583.95   1
   3   1   0 55255.8 2584.20   1
   3  -1   0 50486.0 2584.16   1
  -3  -1   0 56704.8 2583.51   1
  -3  -1   1 64204.3 3179.31   1
  -3   1   1 65761.1 3182.95   1
   3   1   1 68972.4 3183.39   1
   3   1  -1 67478.2 3180.51   1
   3  -1  -1 73405.7 3185.04   1
   3  -1   1 64071.2 3179.68   1
  -3  -1  -1 66757.3 3179.55   1
  -3   1  -1 68758.6 3179.46   1
  -3   1   2 26526.4 1312.31   1
  -3  -1   2 28274.9 1306.82   1
  -3  -1  -2 28853.5 1303.71   1
  -3   1  -2 25453.1 1296.26   1
   3  -1   2 25539.4 1298.94   1
   3   1   2 27704.0 1303.82   1
   3   1  -2 26179.8 1304.71   1
   3  -1  -2 26631.5 1306.85   1
  -3  -1   3 202.666 146.961   1
  -3   1   3 335.971 162.262   1
   3   1  -3-92.5992 136.584   1
   3  -1   3 33.3082 117.579   1
   3   1   3 323.850 152.177   1
   3  -1  -3 413.280 157.139   1
  -3   1  -3 125.483 112.915   1
  -3  -1  -3 353.908 143.110   1
   3  -1   4 2231.88 211.201   1
  -3   1  -4 2567.13 201.608   1
   3   1  -4 2270.70 211.295   1
  -3  -1   4 2845.50 221.065   1
   3   1   5 10090.3 551.070   1
   3  -1   5 9893.47 538.709   1
  -3  -1  -5 9980.76 540.482   1
  -3   1  -5 10469.4 532.771   1
   3  -1  -5 10592.1 547.133   1
  -3   1   5 8668.40 549.057   1
   3   1   6 7661.36 469.369   1
  -3  -1  -6 8461.07 460.552   1
  -3   1   6 7072.57 468.562   1
   3  -1  -6 8788.86 466.576   1
  -3  -1   7 874.643 166.533   1
  -3   1   7 801.976 209.432   1
   3   1  -7 881.254 150.082   1
   3  -1  -7 798.605 174.459   1
  -3  -1  -7 690.463 154.401   1
  -3   1  -7 1034.78 155.118   1
   3   1   7 811.797 180.882   1
   3  -1   7 910.453 165.793   1
  -3   1   8 454.705 198.030   1
  -3  -1   8 550.682 167.720   1
   3  -1   8 530.070 146.830   1
   3   1   8 993.032 203.190   1
   3  -1  -8 748.855 169.642   1
   3   1  -8 680.227 141.260   1
  -3   1  -8 649.923 145.441   1
  -3  -1  -8 406.741 164.711   1
  -3  -1  -9 2932.16 254.352   1
  -3   1  -9 3426.36 253.166   1
   3   1  -9 3753.13 260.658   1
   3  -1   9 2853.44 263.772   1
   3   1   9 3136.32 276.851   1
   3  -1  -9 2852.92 257.490   1
  -3  -1   9 3328.22 281.800   1
  -3   1   9 3526.01 298.639   1
  -3  -1 -10 6044.28 385.379   1
  -3   1 -10 5725.17 368.747   1
   3   1 -10 5115.88 366.729   1
  -3   1  10 6106.64 415.934   1
  -3  -1  10 5182.74 392.712   1
   3  -1 -10 5733.85 385.744   1
   3  -1  10 6244.71 388.408   1
   3   1  10 5619.09 402.174   1
  -3   1  11 179.965 172.813   1
  -3  -1  11 388.946 185.478   1
   3  -1  11 263.886 179.586   1
   3   1  11 285.421 201.320   1
   3   1 -11 225.532 160.052   1
   3  -1 -11 122.612 163.364   1
  -3  -1 -11 259.309 185.446   1
  -3   1 -11 60.0453 149.602   1
  -3  -1  12 14400.0 726.938   1
  -3   1  12 12989.8 732.181   1
   3   1  12 12081.7 715.453   1
   3  -1  12 11943.7 702.671   1
   3  -1 -12 11814.7 699.019   1
  -3  -1 -12 13375.2 702.037   1
  -3   1 -12 11581.2 677.056   1
   3   1 -12 11774.7 689.030   1
   3  -1  13 2505.89 274.335   1
   3   1  13 2325.61 286.063   1
  -3   1  13 2545.10 283.214   1
   3  -1 -13 2624.84 267.275   1
   3   1 -13 2761.04 270.533   1
  -3  -1 -13 2395.80 264.812   1
  -3   1 -13 2802.47 264.481   1
  -3   1  14 187.207 208.849   1
  -3  -1 -14 115.349 200.894   1
   3   1  14 582.817 244.652   1
   3  -1 -14 143.675 180.679   1
  -3   1  15 4077.25 360.115   1
   3  -1  15 4420.48 374.329   1
   3   1  15 4211.03 377.827   1
   3   1 -15 3633.82 337.689   1
  -3   1 -15 4041.44 335.156   1
  -3  -1 -15 3930.51 337.857   1
  -3  -1  15 4203.14 376.478   1
   3  -1 -15 3146.82 322.906   1
   3  -1  16 3885.41 364.668   1
   3   1 -16 3987.32 340.857   1
   3  -1 -16 3201.51 333.797   1
  -3  -1  16 3367.80 360.591   1
  -3   1  16 3094.55 355.844   1
  -3  -1 -16 2980.17 312.735   1
  -3   1 -16 3622.87 324.278   1
   3  -1  17 323.197 263.488   1
   3   1  17 25.4823 221.636   1
   3  -1 -17 252.783 247.156   1
   3   1 -17 22.0558 234.932   1
  -3  -1  17 25.3772 262.214   1
  -3   1  17 419.632 286.081   1
  -3  -1 -17 107.216 189.268   1
  -3   1 -17 248.794 231.416   1
   3  -1  18 806.450 288.046   1
   3   1  18 985.536 272.451   1
  -3   1 -18 885.354 251.487   1
  -3  -1 -18 1150.66 237.071   1
   3   1 -18 1708.49 274.314   1
  -3  -1  18 1075.33 294.245   1
  -3   1  18 1483.95 293.600   1
   3  -1  19 5294.21 453.615   1
   3   1  19 4392.11 431.119   1
  -3   1  19 4787.65 443.271   1
   3   1 -19 5332.34 417.399   1
  -3  -1 -19 4906.56 407.099   1
  -3  -1  19 5734.28 457.976   1
  -3   1 -19 5232.27 411.744   1
   3  -1 -19 5294.87 427.969   1
   3   1  20 197.119 286.496   1
   3  -1  20 749.056 280.787   1
  -3  -1  20 858.589 295.137   1
  -3   1  20 1131.54 292.388   1
   3   1 -20 1105.31 280.436   1
   3  -1 -20 368.703 240.300   1
  -3   1 -20 396.524 227.587   1
  -3  -1 -20 849.916 255.180   1
   3  -1  21 540.441 281.427   1
   3   1  21 287.924 288.046   1
  -3   1  21 575.647 323.336   1
  -3  -1  21 651.760 288.230   1
   3   1 -21 933.493 251.690   1
   3  -1 -21 573.367 282.326   1
  -3   1 -21 720.857 253.337   1
  -3  -1 -21 918.686 269.724   1
   3   1  22 262.196 320.034   1
   3  -1  22 955.180 315.039   1
  -3   1  22 670.712 311.370   1
  -3  -1  22-57.5891 275.889   1
   3  -1 -22 328.226 262.531   1
   3   1 -22 597.993 259.110   1
  -3   1 -22 790.973 275.547   1
  -3  -1 -22 614.768 280.200   1
   3  -1  23 1586.31 343.365   1
   3   1  23 2674.44 376.178   1
  -3   1  23 2964.72 354.114   1
  -3  -1  23 3317.36 381.516   1
   3  -1 -23 2313.55 313.825   1
   3   1 -23 1936.98 334.873   1
  -3   1 -23 1823.86 324.020   1
  -3  -1 -23 2430.58 328.439   1
   3  -1  24 1903.73 359.566   1
   3   1  24 1300.50 327.644   1
  -3   1  24 1235.54 313.421   1
  -3  -1  24 2351.41 361.549   1
   3  -1 -24 1781.76 306.579   1
   3   1 -24 2133.21 321.351   1
  -3   1 -24 1981.05 316.105   1
  -3  -1 -24 1729.01 308.031   1
   3  -1  25 300.190 306.570   1
   3   1  25 237.432 297.407   1
  -3  -1  25 530.500 297.784   1
  -3   1  25 146.858 295.153   1
   3  -1 -25 304.266 275.835   1
   3   1 -25 461.394 256.329   1
  -3   1 -25 234.988 267.520   1
  -3  -1 -25 975.878 290.294   1
   3  -1  26 180.367 289.100   1
   3   1  26 947.194 334.227   1
  -3  -1  26-117.768 288.218   1
  -3   1  26-58.3035 293.542   1
   3   1 -26 205.804 261.259   1
   3  -1 -26 527.845 280.824   1
  -3  -1 -26 517.285 290.866   1
  -3   1 -26 474.531 279.011   1
   3   1  27 528.589 329.511   1
  -3   1  27 403.556 310.379   1
   3   1 -27 437.109 283.044   1
   3  -1 -27 1050.40 315.384   1
  -3  -1 -27 539.916 297.572   1
  -3  -1 -28 1553.65 313.322   1
   3  -1 -28 939.945 297.729   1
  -3   1  28 2298.21 355.237   1
  -3   2   0 54.6455 134.866   1
   3   2   0-127.758 113.582   1
  -3  -2   0-68.3320 117.654   1
   3  -2   0-30.5413 126.007   1
  -3  -2  -1 33519.7 1567.74   1
  -3  -2   1 32257.0 1564.89   1
   3  -2  -1 30604.8 1569.76   1
   3  -2   1 32316.1 1562.79   1
   3   2  -1 31559.5 1566.42   1
   3   2   1 32572.0 1570.51   1
  -3   2  -1 32290.3 1563.08   1
  -3   2   1 35884.0 1576.35   1
  -3  -2   2 13607.3 665.384   1
  -3   2   2 13336.4 682.265   1
   3   2  -2 12771.6 664.378   1
   3  -2  -2 13465.7 671.837   1
  -3  -2  -2 11643.2 662.929   1
   3   2   2 11632.4 670.681   1
  -3   2  -2 14165.7 660.972   1
   3  -2   2 13461.1 661.516   1
  -3  -2   3 30302.8 1408.92   1
  -3   2   3 30702.0 1426.81   1
   3   2  -3 27032.8 1407.56   1
   3  -2  -3 27387.9 1413.14   1
   3   2   3 28938.7 1423.79   1
   3  -2   3 28989.5 1404.46   1
  -3   2  -3 30280.8 1402.73   1
  -3  -2  -3 29106.7 1415.69   1
  -3   2  -4 3778.73 248.806   1
   3  -2   4 3615.13 252.462   1
  -3  -2   4 4063.55 264.409   1
   3   2  -4 3661.97 251.899   1
  -3  -2   5 1369.25 164.513   1
  -3   2   5 1067.16 187.781   1
   3   2  -5 1604.60 162.515   1
  -3   2  -5 1250.86 151.771   1
  -3  -2  -5 1138.28 164.319   1
   3  -2   5 989.665 151.811   1
   3   2   5 1084.71 179.948   1
   3  -2  -5 1150.70 169.848   1
  -3   2   6 186.788 173.138   1
   3   2   6 187.709 162.196   1
  -3  -2  -6 35.4607 149.392   1
   3  -2  -6 149.463 146.042   1
   3   2   7 6013.52 388.554   1
   3  -2  -7 6229.30 385.304   1
   3   2  -7 5402.13 355.033   1
   3  -2   7 6475.41 371.577   1
  -3   2  -7 5752.23 355.460   1
  -3  -2  -7 5548.43 363.323   1
  -3   2   7 6045.64 397.922   1
  -3  -2   7 6747.89 381.462   1
   3  -2  -8 4680.56 357.707   1
   3   2   8 5173.55 359.119   1
   3  -2   8 5469.28 340.654   1
  -3  -2   8 5714.81 350.668   1
  -3   2   8 4721.55 377.736   1
  -3  -2  -8 4606.93 334.481   1
  -3   2  -8 5228.92 325.652   1
   3   2  -8 5269.39 329.474   1
  -3  -2   9 2145.35 220.077   1
  -3   2   9 1755.10 240.069   1
   3  -2   9 1566.85 210.213   1
   3   2   9 1927.82 243.732   1
  -3   2  -9 1968.68 197.773   1
  -3  -2  -9 2445.44 235.399   1
   3   2  -9 2209.21 212.840   1
   3  -2  -9 2160.83 231.583   1
  -3  -2  10 10610.0 601.273   1
  -3   2  10 9759.33 618.508   1
   3   2 -10 10219.1 583.601   1
   3  -2  10 10476.0 592.911   1
   3   2  10 11392.1 626.369   1
   3  -2 -10 10242.9 601.743   1
  -3  -2 -10 10994.4 599.087   1
  -3   2 -10 10045.5 576.355   1
  -3   2  11 9459.19 580.052   1
   3   2  11 9387.01 568.560   1
   3  -2  11 8271.29 529.999   1
   3   2 -11 9107.39 532.191   1
   3  -2 -11 9291.32 557.956   1
  -3  -2 -11 9798.43 552.192   1
  -3   2 -11 8922.39 522.087   1
  -3  -2  12 1081.03 209.704   1
   3   2 -12 1103.03 193.247   1
  -3   2 -12 1067.06 175.623   1
   3  -2  12 960.471 205.392   1
  -3   2  13 1421.30 269.554   1
  -3  -2  13 1742.76 247.594   1
   3  -2  13 1646.74 239.557   1
   3   2  13 1690.02 260.606   1
   3  -2 -13 1855.08 253.713   1
   3  -2  14 13653.5 767.805   1
   3   2  14 13350.6 788.056   1
  -3   2 -14 12844.1 736.798   1
  -3  -2 -14 13267.9 757.385   1
   3  -2 -14 14114.8 772.151   1
  -3   2  14 12650.2 774.650   1
  -3   2  15 9467.18 607.238   1
   3   2  15 7958.22 586.551   1
   3  -2  15 9179.81 588.147   1
   3   2 -15 9404.14 567.737   1
  -3   2 -15 8538.34 552.152   1
  -3  -2 -15 9614.80 580.204   1
  -3  -2  15 10064.7 596.929   1
   3  -2 -15 9438.52 588.702   1
  -3   2  16 2657.98 325.160   1
  -3  -2  16 3469.35 340.442   1
   3   2 -16 2954.35 302.440   1
   3  -2 -16 2471.63 295.365   1
  -3  -2 -16 2169.82 280.087   1
  -3   2 -16 2904.17 290.914   1
   3  -2  16 2302.83 311.201   1
   3   2  16 3023.15 322.358   1
  -3   2  17 399.092 295.835   1
  -3  -2  17 173.655 255.289   1
   3   2 -17 21.5549 231.602   1
   3  -2 -17 23.3745 237.411   1
  -3   2 -17 223.790 194.726   1
  -3  -2 -17 587.697 213.262   1
   3   2  17 336.458 233.540   1
   3  -2  17 780.222 271.772   1
  -3  -2  18 77.1285 253.608   1
   3   2 -18 22.2983 220.614   1
  -3   2 -18 343.082 229.509   1
   3  -2  18 153.559 267.850   1
  -3  -2  19 1276.65 280.985   1
  -3   2  19 866.623 309.301   1
   3  -2 -19 1811.00 305.761   1
   3   2 -19 784.025 249.570   1
  -3  -2 -19 1157.14 269.882   1
  -3   2 -19 1095.76 247.415   1
   3  -2  19 983.987 277.439   1
   3   2  19 360.335 276.742   1
  -3   2  20 2903.81 360.937   1
   3  -2 -20 2607.79 322.757   1
  -3  -2 -20 3325.85 342.852   1
   3   2  20 2779.71 383.260   1
  -3  -2  21 111.975 276.131   1
  -3   2  21 144.506 315.963   1
   3   2 -21-72.6852 233.497   1
   3  -2 -21 225.751 275.520   1
  -3   2 -21 312.121 248.732   1
  -3  -2 -21 314.342 275.806   1
   3  -2  21-56.4365 272.725   1
   3   2  21 346.308 322.751   1
  -3  -2  22 1282.70 330.324   1
   3   2 -22 890.720 285.056   1
  -3   2 -22 1411.56 299.289   1
   3  -2  22 1180.50 313.645   1
  -3  -2  23 463.869 295.611   1
  -3   2  23-29.4100 273.908   1
   3   2 -23 101.026 244.127   1
   3  -2 -23-76.3341 240.772   1
  -3   2 -23 405.237 256.889   1
  -3  -2 -23 200.146 228.518   1
   3  -2  23 205.758 291.590   1
   3   2  23 117.490 261.004   1
  -3  -2  24 1845.62 338.717   1
   3  -2 -24 1475.68 285.360   1
  -3  -2 -24 1494.40 311.665   1
   3   2  24 1885.87 350.399   1
  -3  -2  25 4763.86 432.954   1
   3   2 -25 3940.69 397.166   1
  -3   2 -25 3987.32 400.948   1
   3  -2  25 3586.15 422.996   1
  -3   2  26 1190.33 310.728   1
   3  -2 -26 1276.89 309.103   1
   3   2 -26 1951.04 322.967   1
  -3  -2 -26 1249.00 284.297   1
   3   2  26 1440.06 331.464   1
  -3   2  27-200.311 292.583   1
   3  -2 -27 813.098 288.765   1
  -3  -2 -27-25.4184 268.746   1
   3   2  27 29.0605 299.484   1
  -3   2  28 56.1662 287.288   1
   3   2  28 486.733 317.509   1
  -3  -2 -28 426.132 296.867   1
   3  -2 -28 146.014 281.878   1
  -3  -3   0 4881.59 286.465   1
   3  -3   0 3902.29 287.935   1
  -3   3   0 4723.55 295.855   1
   3   3   0 4831.39 289.451   1
  -3  -3   1 3282.54 233.938   1
  -3  -3  -1 3532.44 247.243   1
   3  -3   1 3852.37 235.873   1
   3  -3  -1 3766.69 246.930   1
   3   3   1 3238.65 254.945   1
   3   3  -1 3507.48 238.255   1
  -3   3   1 3683.71 253.564   1
  -3   3  -1 3319.38 234.435   1
  -3  -3   2 16310.2 879.508   1
  -3   3   2 18578.9 898.645   1
   3   3  -2 16448.7 881.920   1
   3  -3  -2 18311.7 890.077   1
   3   3   2 18231.4 900.257   1
  -3  -3  -2 18212.9 891.343   1
  -3   3  -2 17842.9 878.009   1
   3  -3   2 18549.1 878.013   1
  -3   3  -3 13344.3 660.270   1
   3   3  -3 13027.5 664.988   1
   3  -3   3 13279.7 660.761   1
  -3  -3   3 12422.9 666.406   1
  -3  -3   4 13686.4 678.226   1
  -3   3   4 12775.2 705.405   1
   3   3  -4 13629.8 679.913   1
   3  -3  -4 13018.9 697.193   1
  -3  -3  -4 13376.6 690.811   1
   3   3   4 13462.2 697.240   1
  -3   3  -4 13177.7 672.129   1
   3  -3   4 13059.8 675.606   1
   3   3  -5 24805.9 1184.46   1
   3  -3  -5 22565.5 1199.90   1
  -3   3   5 25372.4 1221.96   1
   3   3   5 25127.5 1209.17   1
   3  -3   5 23462.1 1180.85   1
  -3   3  -5 25516.0 1176.56   1
  -3  -3  -5 22644.6 1193.27   1
  -3  -3   5 23506.5 1184.51   1
   3   3  -6 13501.5 684.765   1
   3  -3  -6 12966.2 706.140   1
   3  -3   6 14333.5 688.314   1
   3   3   6 13433.0 717.370   1
  -3  -3   6 13083.8 689.645   1
  -3  -3  -6 12382.7 697.279   1
  -3   3  -6 12886.9 677.063   1
  -3   3   6 13284.5 722.991   1
  -3   3   7 1856.04 239.636   1
   3   3   7 1205.92 207.381   1
  -3  -3  -7 1679.03 195.641   1
   3  -3  -7 1641.33 223.790   1
  -3  -3   8 2487.73 210.620   1
  -3   3   8 2280.16 233.222   1
   3   3  -8 2302.97 199.636   1
   3   3   8 2339.60 266.157   1
   3  -3   8 2324.23 204.293   1
  -3  -3  -8 1820.96 226.705   1
  -3   3  -8 2164.86 189.641   1
   3  -3  -8 1777.04 207.005   1
  -3   3   9 10363.2 610.925   1
   3   3   9 11228.2 606.363   1
   3  -3   9 10277.0 562.761   1
   3   3  -9 9652.42 554.997   1
  -3   3  -9 9766.33 542.507   1
  -3  -3  -9 10622.8 581.223   1
   3  -3  -9 9173.18 577.055   1
  -3  -3  10 1999.22 219.510   1
  -3   3  10 2347.79 251.689   1
  -3  -3 -10 1807.72 238.366   1
  -3   3 -10 2113.63 197.118   1
   3   3  10 2183.29 269.493   1
   3  -3  10 2006.32 211.239   1
   3   3 -10 1803.02 203.392   1
   3  -3 -10 2136.66 226.721   1
  -3  -3  11 2419.60 237.171   1
  -3   3  11 2121.74 289.054   1
   3   3  11 2005.81 268.533   1
   3  -3  11 1960.54 221.183   1
  -3   3 -11 2307.68 205.331   1
  -3  -3 -11 1353.45 221.772   1
   3  -3 -11 2198.99 263.597   1
  -3  -3  12 12837.4 703.815   1
  -3   3  12 11335.8 718.048   1
   3   3  12 11850.3 724.452   1
   3  -3  12 13050.5 705.295   1
  -3  -3 -12 12820.8 708.065   1
  -3   3 -12 13888.3 688.045   1
   3  -3 -12 11399.8 703.150   1
   3   3 -12 12317.4 685.123   1
   3  -3 -13 1177.79 235.280   1
   3   3 -13 1519.39 208.899   1
   3  -3  13 1158.15 230.389   1
   3   3  13 1196.65 235.531   1
  -3  -3  13 1301.27 232.704   1
  -3   3  13 1391.09 268.145   1
   3  -3 -14 430.183 216.055   1
   3   3 -14 507.878 197.625   1
  -3   3 -14 410.195 177.040   1
  -3  -3 -14 683.528 199.913   1
   3   3  14 447.096 224.740   1
   3  -3  14 679.036 212.110   1
  -3  -3  14 681.409 226.635   1
  -3   3  14 687.438 248.908   1
   3  -3 -15 1092.68 224.024   1
  -3   3  15 636.557 242.384   1
  -3  -3 -15 1100.97 230.009   1
   3   3  15 760.694 260.275   1
   3  -3  16 856.464 254.643   1
   3   3  16 406.800 265.235   1
  -3  -3  16 1197.53 248.980   1
  -3   3  16 1314.70 308.913   1
   3  -3 -16 1128.00 275.820   1
   3   3 -16 1287.24 224.371   1
  -3  -3 -16 1242.16 249.709   1
  -3   3 -16 1046.76 222.169   1
   3   3  17 446.568 264.078   1
   3  -3  17 527.493 248.465   1
  -3  -3  17 482.232 245.277   1
   3   3 -17 589.594 231.184   1
  -3   3 -17 799.919 230.093   1
  -3  -3 -17 573.674 227.109   1
   3  -3  18 830.592 270.311   1
   3   3  18 928.165 257.070   1
  -3  -3  18 1206.30 273.145   1
  -3   3  18 911.727 279.704   1
   3   3 -18 1162.79 244.031   1
   3  -3 -18 1018.70 244.638   1
  -3   3 -18 1375.15 259.280   1
  -3  -3 -18 883.148 216.912   1
   3   3  19 251.722 271.988   1
   3  -3  19 131.357 246.329   1
  -3   3  19 818.011 295.258   1
  -3  -3  19 573.727 259.517   1
   3  -3 -19-73.9739 258.800   1
   3   3 -19 136.546 220.727   1
  -3  -3 -19-70.0109 222.968   1
  -3   3 -19 176.993 213.959   1
   3   3  20 1227.62 335.038   1
   3  -3  20 1823.23 315.586   1
  -3  -3  20 1504.79 309.910   1
   3   3 -20 1903.70 279.484   1
   3  -3 -20 1528.02 291.913   1
  -3  -3 -20 1266.45 288.272   1
  -3   3 -20 1681.97 264.522   1
   3  -3  21 419.671 278.414   1
   3   3  21 86.9085 300.153   1
  -3  -3  21-27.6505 275.929   1
  -3   3  21 173.986 267.544   1
   3   3 -21 145.399 235.726   1
  -3   3 -21 406.990 223.820   1
   3  -3  22 1463.14 310.826   1
   3   3  22 1550.37 324.026   1
  -3  -3  22 1720.19 321.311   1
  -3   3  22 1579.59 352.818   1
   3   3 -22 1737.44 302.339   1
   3  -3 -22 1470.99 318.820   1
  -3   3 -22 1437.62 283.284   1
  -3  -3 -22 1453.64 284.079   1
   3  -3  23 470.345 274.453   1
   3   3  23 704.300 310.802   1
  -3   3  23 411.243 326.150   1
  -3  -3  23 431.512 277.868   1
   3   3 -23 50.7753 249.035   1
   3  -3 -23 458.467 290.530   1
  -3   3 -23 612.762 263.133   1
  -3  -3 -23 474.339 263.316   1
   3   3  24 792.725 327.139   1
   3  -3  24 418.584 293.498   1
  -3   3  24-146.934 288.483   1
  -3  -3  24 379.452 288.191   1
   3   3 -24 541.218 247.198   1
   3  -3 -24 152.329 266.690   1
  -3   3 -24 288.534 269.903   1
  -3  -3 -24 175.618 273.320   1
   3   3  25 761.684 313.331   1
  -3   3  25 262.731 288.596   1
   3  -3 -25 807.162 272.169   1
   3   3 -25 442.970 272.188   1
  -3  -3 -25 883.683 279.487   1
   3   3  26 699.395 298.757   1
  -3   3  26 663.907 278.207   1
   3  -3 -26 149.469 248.847   1
  -3  -3 -26 631.363 277.656   1
  -3   3  27 795.640 271.739   1
   3  -3 -27 1125.70 279.151   1
   3   3  28 1129.73 315.144   1
  -3   3  28 416.947 271.088   1
   3  -3 -28 1171.66 280.857   1
  -3  -3 -28 469.501 275.692   1
   3   3  29-248.012 283.879   1
  -3  -3 -29 193.584 292.513   1
   3  -3 -29-70.3063 242.053   1
  -3   3  29 27.0696 260.752   1
   3  -4   0 132.718 130.163   1
   3   4   0-80.5014 120.410   1
  -3  -4   0-16.5291 123.850   1
  -3   4   0 244.694 136.199   1
  -3  -4   1 16598.2 828.418   1
  -3   4   1 16546.4 838.267   1
   3  -4   1 17326.7 826.525   1
   3  -4  -1 17067.7 834.496   1
   3   4   1 18197.3 844.727   1
  -3   4  -1 17895.1 829.063   1
  -3  -4  -1 16272.5 833.836   1
   3  -4   2 12058.7 566.494   1
  -3   4  -2 10154.6 562.557   1
   3   4  -2 11182.9 568.928   1
  -3  -4   2 10601.9 566.232   1
  -3  -4  -3 17449.1 835.995   1
   3   4   3 17131.1 840.229   1
   3   4  -3 15742.2 813.337   1
   3  -4  -3 16130.3 830.250   1
  -3  -4   3 15527.6 809.613   1
   3  -4   3 16225.4 809.048   1
  -3   4  -3 16302.8 806.953   1
  -3   4  -4 15558.4 778.573   1
  -3  -4   4 15231.1 785.429   1
   3   4  -4 15311.9 785.446   1
   3  -4  -4 15792.9 809.363   1
  -3   4   4 16952.3 828.122   1
   3   4   4 17184.9 823.179   1
   3  -4   4 14484.2 779.796   1
  -3  -4  -4 16418.0 809.746   1
  -3   4   5 7850.25 440.922   1
   3   4  -5 7271.48 402.435   1
   3  -4  -5 6636.99 422.534   1
   3  -4   5 7464.14 399.959   1
   3   4   5 6813.22 427.236   1
  -3  -4   5 6698.79 399.127   1
  -3  -4  -5 7876.23 429.074   1
  -3   4  -5 7280.55 393.806   1
  -3   4   6 8577.06 520.072   1
   3   4  -6 8738.79 467.824   1
   3   4   6 8877.84 506.894   1
   3  -4  -6 7546.01 492.612   1
   3  -4   6 8768.10 464.758   1
  -3  -4  -6 7919.50 487.031   1
  -3   4  -6 8567.67 456.804   1
  -3  -4   6 8915.80 471.184   1
   3  -4  -7 9646.77 635.371   1
   3   4   7 12086.1 660.585   1
   3  -4   7 12160.3 612.142   1
  -3   4  -7 11728.0 604.050   1
  -3  -4  -7 11841.7 638.056   1
  -3   4   7 11967.7 668.349   1
  -3  -4   8 5302.63 345.245   1
  -3   4   8 5435.36 390.110   1
   3   4   8 5982.68 405.938   1
   3   4  -8 6247.10 346.244   1
  -3  -4  -8 5885.25 384.782   1
   3  -4  -8 5058.72 365.759   1
  -3   4   9-19.8077 158.333   1
  -3  -4   9 119.603 124.514   1
   3  -4   9-63.1036 121.572   1
   3   4   9-207.647 191.384   1
  -3  -4  -9 273.693 167.579   1
  -3   4  -9 86.8337 115.560   1
   3  -4  -9-121.917 145.148   1
  -3  -4  10 4533.37 334.072   1
   3  -4  10 5088.95 337.375   1
   3   4  10 5022.32 377.001   1
  -3   4  10 4410.67 384.265   1
   3   4 -10 4850.62 320.284   1
  -3   4 -10 4736.40 319.935   1
  -3  -4 -10 5186.96 357.438   1
   3  -4 -10 5117.91 368.806   1
   3  -4  11 17321.4 869.349   1
  -3  -4  11 16398.8 876.044   1
  -3   4 -11 16074.2 850.735   1
   3   4 -11 16350.8 864.078   1
   3  -4  12 82.8253 168.397   1
   3   4  12-22.1966 241.469   1
  -3  -4  12 86.4660 165.578   1
  -3   4  12-92.7804 240.193   1
  -3  -4 -12 37.6830 207.837   1
  -3   4 -12-14.1915 146.194   1
   3   4 -12-30.7314 151.948   1
   3  -4 -12-40.7540 205.471   1
  -3  -4  13 520.767 208.890   1
  -3   4  13 290.227 247.586   1
  -3  -4 -13 337.259 213.224   1
  -3   4 -13 185.239 161.295   1
   3   4  13 254.999 244.165   1
   3  -4  13 322.491 192.192   1
   3   4 -13 412.503 183.794   1
   3  -4 -13 106.200 222.099   1
  -3   4  14 19689.1 1034.07   1
   3   4  14 17544.8 1015.13   1
   3  -4  14 18543.1 985.977   1
   3   4 -14 17898.2 971.860   1
  -3  -4 -14 18617.2 997.888   1
  -3   4 -14 18836.7 970.157   1
  -3  -4  14 18036.5 991.020   1
   3  -4 -14 18652.5 1006.25   1
   3   4  15 1304.37 285.711   1
   3  -4  15 1381.07 249.699   1
   3   4 -15 1028.07 211.996   1
   3  -4 -15 729.212 270.758   1
  -3   4  15 675.096 305.406   1
  -3  -4  15 1117.52 242.272   1
  -3  -4 -15 1015.48 252.580   1
  -3   4 -15 1328.71 210.712   1
   3   4  16 1603.57 302.847   1
   3   4 -16 908.160 212.770   1
   3  -4 -16 1589.52 280.804   1
  -3  -4  16 1469.90 270.660   1
  -3   4  16 1122.29 309.985   1
  -3  -4 -16 958.457 257.425   1
   3   4  17 1962.57 368.445   1
   3  -4  17 2068.13 309.466   1
  -3   4 -17 2366.96 260.689   1
  -3  -4 -17 2413.53 318.980   1
   3  -4 -17 2659.67 313.847   1
   3   4 -17 2426.03 275.955   1
  -3  -4  17 2013.72 295.853   1
  -3   4  17 1424.81 313.805   1
   3  -4  18 9294.62 622.164   1
   3   4  18 9743.56 656.100   1
  -3   4  18 9663.87 663.542   1
   3   4 -18 8999.52 594.663   1
  -3  -4 -18 9675.88 612.989   1
  -3  -4  18 10677.5 633.747   1
  -3   4 -18 10517.9 608.858   1
   3  -4 -18 8692.35 622.289   1
   3   4  19 1918.18 303.172   1
   3  -4  19 1890.48 287.931   1
  -3  -4 -19 1527.72 265.125   1
  -3   4 -19 1900.71 261.150   1
   3  -4 -19 1495.00 288.212   1
   3   4 -19 1624.46 268.935   1
  -3   4  19 1449.33 318.231   1
  -3  -4  19 1682.29 285.638   1
   3  -4  20 5178.85 436.577   1
   3   4  20 5311.79 468.241   1
  -3   4  20 5102.02 469.635   1
   3   4 -20 4162.63 391.862   1
  -3  -4 -20 3697.32 399.132   1
  -3  -4  20 5021.74 439.423   1
   3  -4 -20 5562.94 444.600   1
  -3   4 -20 6083.18 422.506   1
   3  -4  22 200.015 277.048   1
   3   4  22 380.660 299.421   1
  -3  -4  22-84.0533 263.516   1
  -3   4  22 497.322 293.526   1
   3   4 -22-24.7952 239.036   1
   3  -4 -22 203.780 245.554   1
  -3   4 -22 421.328 252.808   1
  -3  -4 -22 123.141 247.845   1
   3   4  23-380.780 301.749   1
   3  -4  23 176.148 267.130   1
  -3  -4  23 430.195 269.573   1
  -3   4  23 117.297 273.020   1
   3   4 -23 152.169 255.045   1
   3  -4 -23 76.2183 246.200   1
  -3   4 -23-25.6088 245.952   1
  -3  -4 -23-74.6951 254.481   1
   3   4 -24 826.372 274.921   1
   3   4  25 669.218 295.969   1
  -3   4  25 203.008 314.187   1
   3  -4 -25 1151.76 309.500   1
  -3  -4 -25 676.518 250.576   1
   3   4  26 606.332 312.339   1
  -3   4  26 1172.75 341.569   1
   3  -4 -26 715.302 303.345   1
  -3  -4 -26 74.9934 275.848   1
   3   4  27-198.853 307.886   1
  -3   4  27 591.179 321.283   1
   3  -4 -27 679.769 312.690   1
  -3  -4 -27 99.0069 284.361   1
   3   4  28 55.6962 262.652   1
  -3   4  28 495.297 313.152   1
   3  -4 -28-165.701 284.590   1
  -3  -4 -28 243.450 246.911   1
   3   4  29 298.122 293.167   1
  -3  -4 -29 713.373 306.889   1
   3  -4 -29 483.868 299.862   1
  -3   4  29-266.329 304.079   1
  -3  -5   0 919.609 142.865   1
   3   5   0 810.422 157.951   1
  -3   5   0 772.744 139.920   1
   3  -5   0 936.962 136.046   1
  -3   5   1 175.798 140.240   1
   3  -5   1 150.405 106.656   1
  -3  -5   1 178.967 115.311   1
  -3   5  -1 204.510 118.804   1
   3   5  -1 175.857 121.631   1
   3  -5  -1 121.799 117.739   1
  -3   5  -2 10844.2 565.276   1
   3   5  -2 11651.3 575.297   1
  -3  -5   2 11346.0 572.036   1
   3  -5   2 10394.2 563.516   1
  -3  -5  -3 1115.73 170.899   1
  -3   5  -3 1068.01 125.405   1
  -3  -5   3 1093.18 136.857   1
   3   5  -3 959.330 130.703   1
   3  -5   3 1256.38 131.452   1
  -3   5   3 993.687 171.176   1
   3  -5  -3 1105.78 165.524   1
   3   5   3 1097.89 180.468   1
  -3  -5   4 13763.3 733.607   1
  -3   5   4 15032.6 777.056   1
   3   5  -4 15064.1 735.713   1
   3  -5  -4 14298.6 755.845   1
   3   5   4 13865.5 765.852   1
  -3   5  -4 15621.3 725.790   1
  -3  -5  -4 13810.0 755.446   1
  -3   5   5 7307.95 452.720   1
   3   5  -5 7031.56 386.987   1
   3   5   5 7538.94 444.819   1
   3  -5  -5 6338.28 421.136   1
   3  -5   5 7312.90 389.948   1
  -3  -5   5 6971.05 392.154   1
  -3   5  -5 7205.41 381.316   1
  -3  -5  -5 6694.74 418.648   1
  -3   5   6 14308.6 809.172   1
   3   5  -6 15407.7 759.792   1
   3  -5  -6 14740.3 801.352   1
   3   5   6 14818.7 812.550   1
   3  -5   6 14576.3 755.516   1
  -3  -5   6 15605.5 758.674   1
  -3  -5  -6 14789.3 787.373   1
  -3   5  -7 141.292 99.9321   1
   3  -5   7 37.2619 106.707   1
  -3  -5   7 60.5126 108.975   1
  -3   5   7 90.9057 185.837   1
  -3  -5  -7-44.4917 166.577   1
   3   5   7-34.8224 178.913   1
   3  -5  -7 47.6649 160.670   1
  -3   5   8 679.032 226.163   1
   3  -5   8 817.130 137.636   1
   3   5   8 777.999 209.547   1
  -3   5  -8 1000.06 134.777   1
  -3  -5  -8 743.433 181.286   1
   3  -5  -8 954.830 204.467   1
  -3  -5   9 2200.88 210.960   1
  -3   5   9 1916.70 279.830   1
   3   5  -9 2315.66 200.139   1
   3   5   9 2443.28 273.744   1
  -3  -5  -9 2477.52 248.610   1
   3  -5  -9 2491.70 269.032   1
   3  -5  10 9782.39 534.492   1
  -3  -5  10 9280.45 541.980   1
  -3   5 -10 9322.95 517.428   1
   3   5 -10 9904.71 534.446   1
  -3   5  11 1095.56 256.265   1
  -3  -5  11 882.983 165.970   1
   3  -5  11 848.010 176.009   1
   3   5  11 1155.61 274.205   1
  -3  -5 -11 908.626 231.682   1
  -3   5 -11 1340.68 163.794   1
   3  -5 -11 841.730 225.188   1
   3   5 -11 1077.46 174.654   1
  -3   5  12 5552.85 430.787   1
   3  -5  12 6226.84 406.310   1
   3   5  12 6282.73 462.026   1
   3  -5 -12 6254.85 430.391   1
  -3  -5  12 5940.57 407.649   1
   3   5 -12 6692.71 401.787   1
  -3   5  13 123.894 229.591   1
  -3  -5  13 248.117 174.263   1
   3   5  13 261.410 257.653   1
   3  -5  13 290.765 187.411   1
  -3   5 -13 307.963 165.591   1
  -3  -5 -13 425.801 223.548   1
   3   5 -13 362.111 168.551   1
   3  -5 -13 217.431 202.215   1
  -3   5  14 230.847 225.028   1
  -3  -5  14 419.018 200.755   1
   3   5  14 519.299 281.703   1
   3  -5 -14 224.998 190.254   1
   3   5 -14 389.275 187.639   1
   3  -5  14 55.5801 187.839   1
  -3   5 -14 235.934 173.268   1
  -3  -5 -14 543.567 249.237   1
   3   5  15 1200.93 310.448   1
   3  -5  15 1326.57 241.022   1
  -3  -5 -15 753.300 254.887   1
  -3   5 -15 808.012 196.161   1
  -3  -5  15 934.992 236.936   1
  -3   5  15 1057.19 277.385   1
   3   5 -15 1409.41 224.718   1
   3  -5 -15 1066.65 242.051   1
  -3   5 -16 8366.57 508.075   1
   3  -5  16 7577.13 520.147   1
   3  -5  17 3231.50 328.974   1
   3   5  17 2233.19 317.152   1
   3   5 -17 3477.49 316.898   1
  -3  -5 -17 2846.86 297.765   1
  -3   5 -17 3074.19 290.205   1
   3  -5 -17 2617.73 337.710   1
  -3  -5  17 2505.32 318.785   1
  -3   5  17 2884.96 374.780   1
   3  -5  18 11727.2 726.573   1
  -3   5  18 10682.3 739.449   1
   3   5  18 11679.0 747.884   1
  -3  -5 -18 12441.3 713.730   1
   3   5 -18 12417.3 695.315   1
  -3  -5  18 12534.5 719.448   1
  -3   5 -18 11215.7 687.688   1
   3  -5 -18 10911.2 715.285   1
   3   5  19 767.283 324.166   1
   3  -5  19 481.430 255.335   1
   3   5 -19 953.512 232.352   1
   3  -5 -19 501.452 270.714   1
  -3  -5  19 524.831 255.318   1
  -3   5  19 687.192 284.080   1
  -3  -5 -19 875.368 280.041   1
  -3   5 -19 583.799 231.769   1
   3   5  20 1125.02 307.641   1
   3  -5  20 500.842 268.864   1
   3   5 -20 761.071 245.072   1
   3  -5 -20 785.768 291.787   1
  -3  -5  20 442.059 255.184   1
  -3   5  20 752.810 336.216   1
  -3   5 -20 1091.50 251.038   1
  -3  -5 -20 626.690 245.607   1
   3  -5  21 685.947 277.846   1
   3   5  21 262.817 289.175   1
  -3   5 -21 738.680 260.884   1
  -3  -5 -21 146.582 256.696   1
   3   5 -21 453.777 246.507   1
   3  -5 -21 229.015 228.909   1
  -3  -5  21 26.9390 256.822   1
  -3   5  21 175.058 267.679   1
  -3   5  22 5558.69 481.462   1
   3  -5  22 4631.63 436.709   1
   3   5  22 4420.44 476.724   1
  -3  -5 -22 4059.79 426.011   1
   3   5 -22 4776.24 419.424   1
  -3  -5  22 5299.29 451.632   1
   3  -5 -22 5317.30 440.012   1
  -3   5 -22 5635.27 435.842   1
   3   5 -23 455.038 279.160   1
   3  -5 -23 151.915 289.604   1
   3   5  23 350.642 272.349   1
  -3  -5 -23 198.569 229.220   1
  -3   5  24 786.185 328.411   1
   3   5  24 494.522 323.041   1
  -3  -5 -24 1371.86 303.451   1
   3   5  25 722.022 310.369   1
  -3   5  25 432.823 310.094   1
   3  -5 -25 1219.56 302.116   1
  -3  -5 -25 1118.26 293.586   1
   3   5  27 841.637 330.930   1
  -3   5  27 611.917 280.819   1
   3  -5 -27 503.081 253.145   1
  -3  -5 -27 293.088 291.796   1
   3   5  28 631.087 271.919   1
  -3   5  28 406.744 269.534   1
   3  -5 -28 1281.95 281.125   1
  -3  -5 -28 527.113 251.697   1
  -3  -5 -29-490.252 297.875   1
   3  -5 -29 270.489 259.216   1
   3   5  29 372.852 307.548   1
   3  -6   0-91.3613 109.840   1
  -3   6   0 148.474 126.320   1
  -3  -6   0 164.890 103.363   1
   3   6   0 30.7638 126.091   1
  -3   6  -1 2087.31 172.897   1
   3   6  -1 2218.17 183.219   1
   3  -6   1 2120.83 176.930   1
  -3  -6   1 2066.98 177.899   1
  -3   6   2 14569.6 734.131   1
   3  -6   2 14300.4 697.835   1
   3  -6  -2 13751.9 718.937   1
   3   6  -2 13378.9 705.257   1
   3   6   2 14294.4 729.854   1
  -3   6  -2 13551.7 695.907   1
  -3  -6  -2 13373.3 716.579   1
  -3   6   3 8805.33 473.097   1
  -3  -6  -3 8170.40 455.442   1
   3   6   3 7845.21 464.280   1
   3  -6  -3 7621.76 452.959   1
   3  -6   3 8099.57 418.875   1
   3   6  -3 7777.13 427.472   1
  -3   6  -3 7695.53 417.316   1
  -3  -6   3 7580.16 422.947   1
  -3   6   4 17503.9 886.285   1
  -3  -6  -4 16378.6 865.622   1
   3  -6  -4 15315.5 863.037   1
   3   6   4 16948.4 878.661   1
   3   6  -4 17118.0 838.180   1
   3  -6   4 17929.1 831.984   1
  -3  -6   4 16274.6 833.910   1
  -3   6   5 4209.57 308.096   1
  -3   6  -5 4068.17 228.917   1
  -3  -6  -5 3660.32 281.117   1
   3  -6   5 3776.54 235.890   1
   3  -6  -5 3708.74 288.390   1
   3   6   5 3935.58 305.590   1
  -3  -6   5 3399.70 237.451   1
   3   6  -5 3522.50 234.386   1
  -3   6   6 9950.76 587.713   1
   3  -6  -6 9719.03 572.955   1
   3   6   6 10746.9 595.626   1
   3   6  -6 10586.6 531.219   1
   3  -6   6 9907.80 527.977   1
  -3  -6   6 9830.01 529.662   1
  -3  -6  -6 9711.46 570.788   1
  -3   6  -6 10365.8 519.861   1
  -3  -6   7 43306.0 2029.45   1
  -3   6   7 41943.3 2089.33   1
   3   6   7 44638.0 2091.49   1
   3   6  -7 42226.7 2027.47   1
   3  -6   7 42116.7 2023.67   1
  -3   6  -7 43443.5 2018.17   1
  -3  -6  -7 39777.3 2063.05   1
   3  -6  -7 40368.1 2072.93   1
  -3  -6   8 35060.4 1735.30   1
   3   6  -8 37814.6 1736.70   1
  -3   6   8 35390.4 1798.27   1
   3  -6   8 35519.2 1731.61   1
   3   6   8 37859.1 1801.77   1
   3  -6  -8 33294.4 1774.99   1
  -3   6  -8 35712.8 1723.27   1
  -3  -6  -8 37054.1 1780.76   1
  -3   6   9-64.1482 194.569   1
   3   6   9 20.5175 212.479   1
   3  -6   9 226.296 129.789   1
   3  -6  -9 18.7175 180.853   1
  -3  -6  -9-156.263 178.877   1
  -3   6  -9 64.8542 105.442   1
  -3  -6  10 50.8897 139.375   1
  -3   6  10-112.321 232.021   1
   3   6 -10-59.4860 124.471   1
   3   6  10 64.5252 202.159   1
   3  -6  10 216.994 126.124   1
   3  -6 -10-58.9775 202.520   1
  -3  -6 -10-91.4141 187.848   1
  -3   6 -10-30.9539 104.326   1
  -3  -6  11 2727.53 252.210   1
  -3   6  11 2867.93 320.013   1
   3  -6  11 3255.01 248.371   1
   3   6  11 2952.44 314.637   1
   3  -6 -11 2825.52 299.027   1
   3   6 -11 2762.19 234.524   1
  -3  -6 -11 2961.39 285.585   1
  -3   6 -11 2921.51 232.728   1
  -3   6 -12 1180.24 174.228   1
  -3  -6 -12 1264.84 226.499   1
  -3   6  12 929.572 264.756   1
  -3  -6  12 1524.10 210.059   1
   3  -6 -12 1051.29 236.704   1
   3   6 -12 1565.53 190.174   1
   3  -6  12 1280.69 194.713   1
   3   6  12 1338.98 261.327   1
  -3  -6 -13 5492.41 421.463   1
  -3   6 -13 6053.24 371.416   1
   3  -6  13 5443.49 376.816   1
   3   6  13 5880.46 460.863   1
  -3   6  13 5729.81 464.442   1
  -3  -6  13 6256.06 396.500   1
   3   6 -13 5395.31 374.374   1
   3  -6 -13 6135.15 443.596   1
  -3  -6 -14 1512.78 271.001   1
  -3   6 -14 1375.89 196.844   1
   3  -6 -14 1467.75 282.939   1
   3   6 -14 1502.41 217.124   1
  -3  -6  14 1095.16 224.235   1
  -3   6  14 1491.45 300.077   1
   3  -6  14 1429.52 215.981   1
   3   6  14 1062.92 309.082   1
  -3  -6 -15-240.605 250.497   1
  -3   6 -15 16.1669 175.087   1
   3  -6 -15-70.7015 185.116   1
   3   6 -15-276.125 173.584   1
  -3   6  15-80.6923 217.822   1
  -3  -6  15 328.760 189.637   1
   3   6  15 208.181 299.267   1
   3  -6  15-387.549 205.320   1
  -3  -6 -16 134.574 190.040   1
  -3   6 -16 544.693 187.967   1
   3   6 -16 623.309 191.219   1
   3  -6 -16 409.986 258.667   1
  -3   6  16 798.482 305.659   1
  -3  -6  16 41.4549 207.526   1
   3   6  16 454.900 237.557   1
   3  -6  16 332.788 216.168   1
  -3  -6 -17 2612.22 323.858   1
   3  -6 -17 2205.50 338.996   1
  -3   6  17 3059.50 390.675   1
   3   6  17 3405.39 380.929   1
  -3  -6 -18 7813.52 551.932   1
   3  -6  18 8145.06 551.273   1
   3   6  18 8453.03 605.031   1
  -3   6  18 7930.91 581.360   1
  -3  -6  18 8393.93 543.979   1
   3   6 -18 8050.04 525.856   1
   3  -6 -18 8664.70 565.855   1
  -3   6 -18 8383.72 524.180   1
  -3  -6 -19 884.028 246.429   1
  -3   6 -19 745.752 229.269   1
   3   6 -19 1167.74 231.413   1
   3  -6 -19 1034.07 302.960   1
  -3   6  19 749.445 333.638   1
  -3  -6  19 1389.08 279.750   1
   3   6  19 1117.14 277.728   1
   3  -6  19 1333.40 271.749   1
  -3   6 -20 2986.38 313.518   1
   3   6 -20 2936.58 313.579   1
  -3  -6  20 2546.75 326.922   1
   3  -6  20 3425.48 350.666   1
  -3   6 -21 2121.51 300.554   1
  -3  -6 -21 2591.49 329.257   1
   3  -6 -21 2394.22 321.014   1
   3   6 -21 1761.45 290.920   1
  -3   6  21 1753.67 337.301   1
  -3  -6  21 2989.76 332.182   1
   3   6  21 2076.37 352.625   1
  -3  -6 -22 74.0169 263.170   1
   3  -6 -22 457.140 296.753   1
  -3   6  22 584.620 341.431   1
   3   6  22 408.996 313.720   1
  -3  -6 -24 668.889 283.622   1
   3  -6 -24 200.205 263.716   1
  -3   6  24 868.671 314.548   1
   3  -6 -25 320.595 233.778   1
  -3   6  25 343.507 257.419   1
   3   6  25 372.346 314.894   1
  -3  -6 -26 684.334 261.089   1
   3  -6 -26 653.695 254.233   1
  -3   6  26 786.718 290.628   1
   3   6  26 791.637 280.799   1
  -3  -6 -27 650.173 310.296   1
   3  -6 -27 472.443 266.431   1
  -3   6  27 301.938 285.853   1
  -3  -6 -28 70.6651 241.434   1
  -3   6  28 480.431 290.403   1
   3  -6 -28 114.616 255.783   1
   3   6  28-161.985 260.884   1
  -3   7   0 69095.6 3259.86   1
   3  -7   0 68301.2 3253.57   1
   3  -7   1 5407.26 318.115   1
   3   7  -1 5744.79 328.004   1
   3   7   1 5807.98 342.621   1
  -3   7  -1 5304.39 317.856   1
  -3  -7  -1 5367.01 329.460   1
  -3  -7   1 5140.15 316.682   1
   3  -7  -2 1193.26 160.476   1
  -3   7  -2 1087.88 132.711   1
  -3   7   2 1349.86 179.715   1
   3  -7   2 1064.56 134.591   1
   3   7   2 1591.02 176.351   1
  -3  -7  -2 1262.63 160.484   1
  -3  -7   2 1414.86 136.095   1
  -3   7   3 4454.31 330.456   1
   3  -7   3 4904.84 278.796   1
   3   7   3 4778.92 325.564   1
   3  -7  -3 4373.27 312.123   1
   3   7  -3 4548.33 283.455   1
  -3   7  -3 5072.03 275.694   1
  -3  -7   3 4537.28 279.461   1
  -3  -7  -3 4773.62 315.626   1
  -3   7   4 14022.8 770.796   1
  -3  -7  -4 14267.9 752.775   1
   3  -7  -4 13630.4 751.292   1
   3   7   4 14536.2 770.774   1
  -3   7  -4 15284.9 710.343   1
  -3  -7   4 15498.4 719.323   1
   3   7  -4 12376.9 714.717   1
   3  -7   4 14411.2 710.831   1
  -3   7   5 17753.2 942.825   1
  -3  -7  -5 15400.9 914.758   1
   3  -7   5 19034.2 875.526   1
   3  -7  -5 16859.5 925.077   1
   3   7   5 18529.0 943.634   1
   3   7  -5 19485.4 883.100   1
  -3   7  -5 17780.3 869.372   1
  -3  -7   5 16587.4 875.987   1
  -3   7   6 41828.7 2163.54   1
   3  -7  -6 41929.2 2148.24   1
   3   7   6 46439.5 2171.96   1
   3  -7   6 45701.5 2100.29   1
   3   7  -6 45826.8 2105.41   1
  -3  -7   6 42337.5 2103.46   1
  -3   7  -6 43497.5 2095.06   1
  -3  -7  -6 45198.0 2151.89   1
   3   7  -7 8.52363 99.2495   1
  -3   7   7 59.5859 207.272   1
  -3  -7   7-8.40171 99.0255   1
   3  -7   7-45.1003 90.0021   1
   3   7   7 190.848 192.444   1
  -3  -7  -7 210.883 176.059   1
  -3   7  -7 40.3035 81.8216   1
   3  -7  -7-17.3711 185.845   1
  -3  -7   8 55.4267 110.417   1
   3   7  -8 64.5278 103.558   1
  -3   7   8 105.010 204.843   1
   3   7   8 101.123 219.104   1
   3  -7   8 349.236 101.852   1
  -3   7  -8 206.105 89.2825   1
  -3  -7  -8 34.2962 185.375   1
   3  -7  -8 110.562 188.473   1
   3   7  -9 181.401 117.955   1
   3  -7   9 115.148 102.064   1
  -3   7  -9 107.579 89.9892   1
  -3  -7   9 92.2234 114.200   1
  -3   7  10 28226.3 1510.15   1
   3   7  10 28108.0 1506.04   1
   3  -7  10 29147.2 1433.81   1
  -3  -7 -10 30266.0 1495.60   1
  -3   7 -10 29272.3 1428.16   1
   3  -7 -10 30783.7 1504.11   1
   3  -7 -11 614.868 223.221   1
  -3   7  11 48.3729 234.634   1
  -3  -7  11 359.257 142.932   1
   3   7 -11 294.227 133.830   1
   3  -7  11 218.895 138.219   1
   3   7  11 301.884 249.288   1
  -3   7 -11 157.862 111.497   1
  -3  -7 -11-39.7007 203.720   1
   3  -7 -12 109.923 203.362   1
  -3   7  12 50.1741 234.309   1
   3  -7  12-13.6165 142.100   1
  -3  -7  12 170.357 146.632   1
   3   7 -12 13.3253 149.983   1
   3   7  12-96.3939 237.628   1
  -3   7 -12-58.0360 122.667   1
  -3  -7 -12 61.6022 202.481   1
   3  -7 -13 1793.92 278.562   1
  -3   7  13 1529.33 300.898   1
   3  -7  13 1751.39 221.228   1
  -3  -7  13 2297.12 233.945   1
   3   7 -13 1905.25 213.703   1
   3   7  13 1476.27 280.269   1
  -3   7 -13 1559.90 188.711   1
  -3  -7 -13 1521.09 248.186   1
   3  -7 -14 373.746 220.425   1
   3  -7  14 168.046 176.039   1
   3   7  14 77.4465 291.333   1
  -3   7  14 26.6730 239.577   1
  -3  -7  14 253.543 183.235   1
   3   7 -14 78.0602 169.276   1
  -3   7 -14 184.200 149.260   1
  -3  -7 -14 412.081 260.830   1
  -3  -7  15 1217.56 221.298   1
   3   7 -15 1299.77 215.892   1
  -3   7 -15 1502.94 208.928   1
   3  -7  15 750.831 204.594   1
  -3   7 -16 13799.8 749.469   1
   3  -7 -16 14610.7 816.005   1
   3  -7  16 13813.4 774.384   1
  -3   7  16 12674.4 823.282   1
   3   7  16 13278.7 815.826   1
  -3  -7  16 14388.8 773.814   1
   3   7 -16 13139.7 750.882   1
  -3  -7 -16 13270.5 782.275   1
  -3   7 -17 6854.43 426.902   1
   3  -7 -17 5767.64 470.600   1
   3   7  17 4808.47 497.170   1
  -3   7  17 6271.16 510.889   1
   3  -7  17 5659.75 433.099   1
  -3  -7  17 6259.47 438.048   1
   3   7 -17 6285.17 424.299   1
  -3  -7 -17 5773.81 459.474   1
  -3  -7  18 1060.91 246.872   1
  -3   7  18 1696.90 337.731   1
  -3  -7 -18 1349.89 263.929   1
   3  -7 -18 1254.05 286.635   1
   3   7 -18 1640.62 255.701   1
   3   7  18 1481.13 299.021   1
  -3  -7  19 1654.87 282.051   1
  -3   7  19 2318.73 389.622   1
  -3   7 -19 2051.84 264.939   1
  -3  -7 -19 1951.93 323.840   1
   3  -7 -19 2381.85 348.230   1
   3   7 -19 1477.25 252.538   1
   3  -7  19 1272.54 264.367   1
   3   7  19 1848.30 358.498   1
  -3   7  20 758.279 317.215   1
  -3  -7  20 910.387 253.289   1
  -3  -7 -20 1069.50 281.251   1
  -3   7 -20 893.437 238.265   1
   3   7 -20 1658.48 256.966   1
   3  -7 -20 1605.74 316.236   1
   3   7  20 1863.54 343.137   1
  -3   7  21 87.7106 276.629   1
  -3  -7 -21 49.0687 266.385   1
   3  -7 -21 254.587 258.923   1
   3   7  21 292.294 313.561   1
   3  -7 -22 2558.51 373.046   1
  -3  -7 -22 3938.05 378.642   1
  -3   7  22 2830.32 421.299   1
   3   7  22 3235.92 409.599   1
  -3   7  23 1538.06 354.548   1
  -3  -7 -23 938.362 292.521   1
   3  -7 -23 1561.51 319.230   1
   3   7  23 1187.10 347.114   1
  -3   7  24 1667.76 345.328   1
  -3  -7 -24 1671.65 310.207   1
   3  -7 -24 1713.35 295.692   1
   3   7  24 1751.13 349.405   1
  -3   7  26 749.817 304.522   1
  -3  -7 -26 796.154 291.749   1
   3  -7 -26 741.157 282.483   1
   3   7  26 419.011 310.508   1
  -3   7  27 405.819 309.774   1
  -3  -7 -27 356.381 285.307   1
   3  -7 -27 1000.35 296.648   1
   3   7  27 627.441 316.281   1
  -3   7  28 708.501 307.192   1
   3   7  28 318.362 305.493   1
   3  -7 -28 337.752 271.097   1
  -3  -7 -28 69.3844 285.286   1
   3  -8   1-37.2710 111.132   1
   3  -8  -1 55.8892 114.247   1
   3   8   1-38.1250 125.675   1
  -3  -8  -1 22.1350 114.317   1
  -3   8  -1 128.069 113.529   1
  -3   8  -2 1823.82 153.742   1
  -3  -8  -2 1722.14 180.958   1
  -3  -8   2 1453.32 145.680   1
   3   8   2 1379.69 181.452   1
   3  -8   2 1297.00 138.922   1
  -3   8   2 1618.16 198.733   1
   3  -8  -2 1340.50 166.535   1
   3   8  -2 1221.86 149.099   1
  -3   8   3 3127.97 269.739   1
   3  -8   3 2852.69 193.439   1
   3   8   3 3417.30 269.136   1
   3  -8  -3 2644.99 245.549   1
   3   8  -3 3083.47 217.098   1
  -3  -8   3 3264.47 205.530   1
  -3   8  -3 2772.85 191.677   1
   3  -8   4 7640.00 404.833   1
   3   8   4 7406.72 470.435   1
   3   8  -4 7967.51 414.909   1
  -3   8   4 7005.44 464.280   1
  -3   8  -4 7749.51 402.083   1
  -3  -8  -4 8000.47 455.613   1
  -3  -8   4 7530.93 409.460   1
   3  -8  -5 2369.96 235.112   1
  -3   8   5 2592.02 256.843   1
  -3  -8  -5 2707.95 250.915   1
  -3   8  -5 2516.68 163.953   1
   3   8   5 1732.20 247.453   1
   3  -8   5 2241.85 164.595   1
   3   8  -5 2311.11 183.609   1
  -3  -8   5 2489.34 171.446   1
  -3   8   6 4177.41 374.967   1
   3  -8  -6 4845.70 367.563   1
   3   8   6 6167.20 396.125   1
   3  -8   6 5358.61 295.617   1
   3   8  -6 5788.27 309.549   1
  -3  -8  -6 5359.57 364.911   1
  -3   8  -6 5709.44 291.227   1
  -3  -8   6 4908.24 300.649   1
   3   8  -7 197.430 92.8769   1
  -3   8   7-20.6843 204.124   1
  -3  -8  -7 168.986 172.904   1
  -3   8  -7 226.007 79.2181   1
   3  -8   7 139.255 82.9409   1
   3   8   7 299.951 199.589   1
   3  -8  -7-18.0308 186.411   1
  -3  -8   7 195.751 89.9911   1
   3  -8   8 38992.5 1952.04   1
   3   8  -8 40700.1 1962.48   1
  -3  -8   8 42280.0 1961.48   1
  -3   8  -8 42309.1 1949.14   1
   3   8  -9-36.4950 106.671   1
  -3   8   9-91.4831 249.970   1
  -3  -8   9-54.3862 111.231   1
   3  -8   9 89.6507 103.458   1
   3   8   9 154.380 237.659   1
  -3  -8  -9-186.697 202.626   1
  -3   8  -9 56.1367 82.8726   1
   3  -8  -9 300.656 225.103   1
  -3  -8  10 2056.76 182.879   1
  -3   8  10 2103.92 296.146   1
   3  -8  10 2041.48 187.855   1
   3   8 -10 2363.41 183.327   1
   3  -8 -10 1984.26 264.130   1
  -3  -8 -10 2083.07 272.121   1
  -3   8 -10 2175.48 171.805   1
   3   8  10 2139.98 304.720   1
   3  -8  11 2887.01 232.351   1
   3   8  11 2938.72 316.308   1
   3  -8 -11 2676.95 316.925   1
  -3  -8 -11 2828.39 282.526   1
  -3   8 -11 3212.24 211.150   1
  -3   8  11 2658.67 351.888   1
  -3   8  12 9793.26 661.206   1
   3   8  12 10056.4 669.658   1
  -3  -8  12 9057.25 570.274   1
   3  -8 -12 10915.8 650.813   1
  -3  -8 -12 11210.8 642.292   1
   3   8 -12 11816.3 580.613   1
  -3   8  13 1059.15 271.108   1
   3   8  13 1460.76 306.947   1
   3  -8  13 981.958 183.589   1
   3  -8 -13 949.843 237.420   1
  -3  -8  13 1167.95 186.511   1
   3   8 -13 1348.81 188.250   1
  -3  -8 -13 883.453 244.426   1
  -3   8 -13 1393.81 163.855   1
  -3  -8  14 3851.21 291.819   1
  -3   8 -14 3052.44 257.945   1
   3  -8  14 3147.87 283.366   1
   3   8 -14 3654.88 283.654   1
   3  -8  15 2993.02 296.632   1
  -3   8  15 4329.57 421.852   1
   3   8  15 3992.55 409.823   1
  -3  -8  15 3191.50 294.477   1
  -3   8 -15 3367.23 277.121   1
   3  -8 -15 3957.03 373.702   1
  -3  -8 -15 3296.73 350.595   1
   3   8 -15 3571.26 285.904   1
  -3  -8  16 2659.10 268.320   1
   3  -8  16 1638.98 249.681   1
   3   8  16 1838.68 315.291   1
  -3   8  16 2033.64 360.928   1
   3  -8 -16 2462.74 330.993   1
  -3   8 -16 2420.73 241.388   1
  -3  -8 -16 1842.17 269.452   1
   3   8 -16 2343.94 247.745   1
  -3  -8  17 1738.89 245.842   1
   3  -8  17 1558.90 246.651   1
   3   8  17 851.912 327.896   1
  -3   8  17 1146.49 296.642   1
   3  -8 -17 1598.86 276.754   1
  -3   8 -17 1573.83 228.494   1
  -3  -8 -17 1216.68 285.343   1
   3   8 -17 1446.81 217.978   1
  -3  -8  18 1628.53 249.429   1
  -3   8  18 1564.52 349.007   1
   3  -8 -18 1287.50 302.698   1
   3   8  18 1494.39 280.369   1
   3  -8  18 1074.14 237.436   1
   3   8 -18 1190.96 234.656   1
  -3  -8 -18 1340.63 247.239   1
  -3   8 -18 1176.21 234.525   1
  -3   8  19-174.747 283.056   1
   3  -8 -19 330.729 260.016   1
   3   8  19 29.0115 317.088   1
   3   8 -19 82.9067 194.817   1
  -3  -8 -19-169.318 264.986   1
  -3  -8 -20 8689.56 591.868   1
   3  -8 -20 9493.02 622.047   1
   3   8  20 8595.67 628.286   1
  -3   8  20 9789.94 655.484   1
   3  -8 -21 76.3041 217.902   1
   3   8  21 87.6097 319.236   1
  -3  -8 -21-220.428 268.376   1
  -3   8  21 555.439 271.356   1
   3  -8 -23 350.367 290.215   1
   3   8  23 1266.47 340.786   1
  -3  -8 -23 883.022 303.832   1
  -3   8  23 317.462 327.862   1
   3  -8 -24 1255.54 303.663   1
   3   8  24 1026.91 335.580   1
  -3  -8 -24 1444.42 312.318   1
  -3   8  24 285.210 299.217   1
   3  -8 -25 120.668 220.806   1
   3   8  25 252.964 304.680   1
  -3  -8 -25 362.528 266.392   1
  -3   8  25 589.242 261.640   1
   3  -8 -26 1555.61 299.344   1
   3   8  26 2450.86 372.167   1
  -3  -8 -26 2391.34 328.915   1
  -3   8  26 1890.55 330.544   1
   3   8  27 697.830 295.668   1
   3  -8 -27 503.326 282.579   1
  -3  -8 -27-233.544 251.999   1
  -3  -9   0 17078.8 867.144   1
   3   9   0 17275.5 881.562   1
  -3   9   1 13119.2 672.548   1
   3  -9   1 12308.4 643.598   1
   3   9   1 12818.8 678.161   1
   3  -9  -1 12264.4 656.615   1
  -3   9  -1 12111.0 649.450   1
  -3  -9  -1 12290.2 660.759   1
  -3   9   2 6962.07 399.881   1
   3  -9   2 5382.34 347.142   1
   3   9   2 5956.13 391.811   1
   3  -9  -2 6858.62 385.123   1
   3   9  -2 5879.43 359.879   1
  -3   9  -2 6056.03 354.555   1
  -3  -9  -2 6352.18 384.456   1
  -3  -9   2 6308.17 350.721   1
  -3   9   3 22754.0 1099.25   1
  -3  -9   3 20692.1 1043.63   1
  -3  -9  -3 22660.7 1087.06   1
   3   9  -3 21621.8 1052.62   1
   3  -9  -3 21473.2 1082.29   1
   3   9   3 21196.3 1098.33   1
  -3   9  -3 20725.7 1039.63   1
   3  -9   3 20799.1 1038.74   1
  -3   9  -4 4465.91 244.536   1
   3   9   4 4464.08 328.039   1
   3   9  -4 3791.40 263.536   1
   3  -9   4 4185.50 245.351   1
   3  -9  -4 4279.82 311.742   1
  -3  -9  -4 4176.71 305.942   1
  -3  -9   4 4220.20 256.496   1
   3  -9  -5 329.926 172.557   1
  -3   9   5 286.255 195.403   1
  -3  -9  -5 442.315 177.415   1
   3   9   5-55.9399 194.950   1
  -3   9  -5 321.383 75.8612   1
  -3  -9   5 135.951 85.3151   1
   3  -9   5 310.312 80.9711   1
   3   9  -5 213.098 93.8007   1
   3   9   6 25547.4 1366.61   1
  -3   9  -6 26265.3 1264.94   1
  -3  -9   6 27791.8 1280.90   1
   3  -9   6 26776.2 1269.83   1
   3   9  -6 26559.1 1284.24   1
  -3   9   6 26950.6 1371.12   1
   3  -9  -6 25051.2 1344.85   1
   3  -9   7 1569.78 116.266   1
   3   9  -7 1260.29 130.678   1
  -3   9  -7 1548.47 108.972   1
  -3  -9   7 1501.24 132.507   1
   3   9  -8 44.1396 98.4081   1
  -3   9   8 271.460 206.521   1
  -3   9  -8 35.9365 70.0890   1
   3  -9   8 10.3693 74.9494   1
   3   9   8-43.6990 198.138   1
  -3  -9   8 6.86502 83.3120   1
   3  -9  -8 19.7499 185.050   1
  -3   9   9 6970.80 520.405   1
   3  -9   9 7784.12 409.547   1
   3   9   9 7078.09 531.582   1
   3   9  -9 8740.87 426.864   1
  -3  -9  -9 7443.33 505.803   1
  -3   9  -9 7714.76 401.729   1
   3  -9  -9 8028.52 511.084   1
  -3  -9   9 8007.95 423.214   1
   3  -9  10 9482.89 504.902   1
  -3   9  10 8767.24 633.092   1
   3   9  10 9818.09 627.373   1
   3   9 -10 10301.2 518.851   1
  -3  -9  10 10423.7 515.588   1
   3  -9 -10 9476.38 613.909   1
  -3  -9 -10 10013.0 598.394   1
  -3   9 -10 9477.74 496.791   1
   3  -9  11 17404.8 877.205   1
  -3   9  11 15935.6 978.664   1
   3   9  11 16899.0 980.897   1
  -3  -9  11 18665.1 886.996   1
  -3   9 -11 16717.8 869.834   1
   3  -9 -11 18659.3 972.709   1
   3   9 -11 18155.4 885.589   1
  -3  -9 -11 18532.8 964.613   1
  -3   9 -12 3478.55 224.931   1
   3  -9 -12 2866.01 345.873   1
  -3  -9 -12 3789.20 340.636   1
   3   9  12 2496.41 346.610   1
   3  -9  12 3059.26 232.057   1
  -3   9  12 2969.99 370.428   1
  -3   9  13 5505.27 467.916   1
   3   9  13 5393.41 450.589   1
  -3  -9  13 4526.52 329.406   1
   3  -9 -13 5624.66 445.332   1
  -3  -9 -13 5780.71 422.879   1
   3   9 -13 5274.27 335.318   1
  -3   9  14 911.344 317.501   1
   3  -9  14 719.974 181.469   1
   3   9  14 591.147 273.200   1
  -3   9 -14 747.537 156.758   1
  -3  -9 -14 651.905 231.189   1
   3  -9 -14 625.673 272.513   1
  -3  -9  14 784.498 170.522   1
   3   9 -14 886.440 169.271   1
  -3   9  15 2391.47 367.027   1
   3  -9  15 1915.87 240.936   1
   3   9  15 3054.46 370.235   1
   3  -9 -15 1888.00 304.348   1
  -3   9 -15 2189.05 222.008   1
  -3  -9  15 2243.32 238.181   1
  -3  -9 -15 2844.66 324.466   1
   3   9 -15 2279.04 231.312   1
   3   9  16 6428.95 491.018   1
   3  -9  16 5510.53 404.674   1
  -3   9  16 6257.11 486.119   1
   3   9 -16 6124.25 397.178   1
  -3  -9  16 5588.20 403.020   1
  -3  -9 -16 6600.68 453.734   1
  -3   9 -16 5669.28 394.005   1
   3  -9 -16 5774.85 450.052   1
   3   9  17 4100.88 459.321   1
  -3  -9  17 4353.73 357.428   1
  -3   9  17 4192.33 447.547   1
   3   9 -17 4974.87 342.900   1
  -3   9 -17 4247.66 335.957   1
  -3  -9 -17 4035.33 406.978   1
   3  -9 -17 4381.43 408.066   1
   3   9 -18 74.7420 188.447   1
  -3   9  19 233.763 291.767   1
   3  -9 -19 153.023 255.464   1
  -3  -9 -19 510.725 275.905   1
   3   9  19 379.227 319.901   1
  -3   9  20 468.271 337.144   1
   3  -9 -20 458.123 283.370   1
  -3  -9 -20 637.323 277.217   1
   3   9  20 87.7262 310.435   1
  -3   9  21 350.166 324.162   1
   3  -9 -21 1319.11 317.979   1
  -3  -9 -21 441.824 259.383   1
   3   9  21 640.744 306.340   1
  -3   9  22 2346.05 330.230   1
   3  -9 -22 1405.80 272.825   1
  -3  -9 -22 2829.67 351.683   1
   3   9  22 2108.86 378.566   1
  -3   9  23 688.260 326.026   1
   3  -9 -23 1187.15 307.497   1
  -3  -9 -23 1003.13 256.199   1
   3   9  23 1001.24 292.872   1
  -3   9  24 876.017 341.562   1
   3  -9 -24 682.161 289.971   1
  -3  -9 -24 944.860 304.872   1
   3   9  24 593.265 331.585   1
  -3   9  25 1496.55 348.207   1
   3  -9 -25 1119.82 291.818   1
  -3  -9 -25 1078.39 288.508   1
   3   9  25 1500.82 349.785   1
  -3   9  26 1242.09 302.318   1
   3  -9 -26 1275.99 266.960   1
  -3  -9 -26 1270.94 295.659   1
   3   9  26 894.819 329.986   1
  -3   9  27 130.817 246.875   1
   3   9  27-79.1053 309.677   1
   3  -9 -27 336.802 222.249   1
  -3  -9 -27 321.406 283.428   1
   3 -10   0 80.3121 123.353   1
   3  10   0 107.357 147.364   1
  -3 -10   0-57.0206 121.129   1
  -3  10   0 63.0537 138.802   1
   3 -10  -1 2683.94 230.310   1
  -3 -10  -1 2961.40 237.175   1
  -3 -10   1 2772.48 213.663   1
  -3  10   1 2625.10 246.134   1
   3  10   1 3035.59 258.772   1
   3  10  -1 3163.69 236.172   1
  -3  10   2 22329.2 1182.76   1
   3  10  -2 23792.8 1158.36   1
   3  10   2 22101.9 1183.88   1
   3 -10   2 23561.9 1144.97   1
   3 -10  -2 22651.2 1172.54   1
  -3  10  -2 23465.0 1145.98   1
  -3 -10  -2 24175.2 1178.80   1
  -3 -10   2 24087.8 1149.21   1
  -3  10   3 6425.48 423.273   1
   3 -10   3 6401.76 356.647   1
   3  10   3 6748.61 437.809   1
   3  10  -3 6678.04 379.371   1
   3 -10  -3 6523.77 411.936   1
  -3 -10  -3 6165.92 402.090   1
  -3 -10   3 6828.05 362.861   1
  -3  10  -3 6480.93 359.576   1
  -3  10   4 17534.7 913.486   1
  -3  10  -4 17251.1 825.816   1
   3  10   4 16227.1 901.742   1
   3  10  -4 16002.3 841.931   1
   3 -10   4 16790.7 826.694   1
   3 -10  -4 17060.2 891.617   1
  -3 -10   4 17454.2 836.340   1
  -3 -10  -4 16925.1 886.813   1
   3 -10  -5 224.181 182.240   1
  -3 -10  -5 66.1808 154.531   1
  -3 -10   5 44.8778 84.1448   1
   3  10  -5 21.8477 83.7501   1
   3  10   5-97.5140 189.545   1
  -3  10   5-99.8297 203.517   1
  -3  10  -5 4.36510 66.0501   1
   3 -10   5 13.9400 66.5402   1
  -3  10  -6 1373.26 92.6212   1
  -3 -10   6 1738.99 126.906   1
   3  10   6 1668.41 245.887   1
   3 -10   6 1392.57 93.1783   1
   3  10  -6 1609.89 135.565   1
   3 -10  -6 1689.48 235.310   1
  -3  10   6 1997.80 270.848   1
   3  10  -7 11264.2 546.056   1
  -3 -10   7 10465.8 538.489   1
   3  10   8 8340.91 584.053   1
   3  10  -8 9825.90 479.797   1
   3 -10  -8 9445.65 579.887   1
  -3 -10   8 9577.75 473.518   1
  -3 -10  -8 9664.40 580.081   1
  -3  10   9 609.760 257.190   1
  -3 -10   9 151.730 82.7597   1
   3  10   9 94.5269 229.760   1
   3 -10  -9 340.318 216.900   1
   3  10  -9 30.4645 87.0044   1
   3  10  10 11281.9 667.279   1
   3  10 -10 10201.6 535.942   1
  -3 -10  10 10987.2 535.932   1
  -3 -10 -10 10318.0 632.178   1
  -3  10  10 9758.41 659.521   1
  -3  10  11 469.439 295.476   1
   3 -10 -11-159.630 240.410   1
   3  10  11-177.625 266.837   1
   3 -10  11 40.8652 68.7700   1
  -3 -10  11 101.438 99.9280   1
  -3 -10 -11 340.593 226.651   1
  -3  10 -11 20.8670 65.4767   1
   3  10 -11 167.950 105.127   1
  -3  10  12 9078.74 596.930   1
   3 -10  12 8053.68 436.143   1
   3  10  12 9569.69 593.726   1
   3  10 -12 9153.13 458.881   1
  -3 -10  12 8614.65 453.077   1
  -3 -10 -12 9672.06 562.297   1
  -3  10 -12 7318.68 428.004   1
   3 -10 -12 10114.2 594.388   1
  -3  10  13-55.0032 276.563   1
   3  10  13 80.3104 274.336   1
   3 -10  13 82.3014 107.165   1
  -3 -10  13-39.0164 114.523   1
   3 -10 -13 407.385 262.534   1
   3  10 -13 79.5372 112.904   1
  -3  10 -13-14.9379 99.4642   1
  -3 -10 -13 201.482 230.631   1
  -3 -10 -14 11498.8 689.034   1
   3 -10 -14 11339.6 701.236   1
  -3  10 -14 10484.4 582.788   1
  -3  10  14 12709.3 746.386   1
   3  10  14 10853.4 714.475   1
   3 -10  14 11666.7 593.462   1
  -3  10  15 3621.34 396.262   1
   3  10  15 3476.99 362.216   1
   3  10 -15 3327.36 262.238   1
  -3 -10  15 3366.71 250.957   1
   3 -10 -15 3103.78 367.076   1
  -3 -10 -15 3071.51 317.443   1
   3  10 -16 321.397 162.599   1
  -3  10  16 201.736 324.106   1
  -3  10 -16 343.166 141.673   1
   3 -10 -16 503.171 283.679   1
  -3 -10 -16 902.048 270.630   1
   3  10  16-143.017 303.507   1
  -3  10  17 232.584 306.653   1
   3 -10 -17 177.602 268.329   1
  -3 -10 -17 265.413 250.726   1
   3  10  17 231.739 312.331   1
  -3  10  18 1345.16 332.410   1
   3 -10 -18 663.245 278.160   1
  -3 -10 -18 1045.39 242.183   1
   3  10  18 1021.11 273.857   1
  -3  10  19 469.026 325.980   1
   3 -10 -19 509.344 290.431   1
  -3 -10 -19 561.840 281.643   1
   3  10  19 849.628 340.820   1
  -3  10  20 2311.67 373.965   1
   3 -10 -20 2668.44 327.229   1
  -3 -10 -20 2656.18 340.509   1
   3  10  20 2364.95 396.599   1
  -3  10  21 930.337 358.116   1
   3 -10 -21 75.5577 272.341   1
  -3 -10 -21 343.767 224.553   1
   3  10  21 783.535 276.244   1
  -3  10  22 259.278 323.104   1
   3 -10 -22-49.8976 275.536   1
  -3 -10 -22 732.995 283.638   1
   3  10  22 200.966 319.853   1
  -3  10  24 1816.24 353.140   1
   3 -10 -24 2256.17 325.230   1
  -3 -10 -24 1945.35 297.636   1
   3  10  24 2489.03 350.956   1
  -3  10  26 584.120 325.531   1
   3  10  26 746.637 302.437   1
   3 -10 -26 980.136 291.237   1
  -3 -10 -26 833.970 272.845   1
   3 -11   0 1826.98 182.155   1
   3  11   0 1440.03 194.564   1
  -3  11   0 1304.06 181.422   1
  -3 -11   0 1424.50 171.964   1
   3  11  -1 2322.60 209.238   1
   3 -11  -1 2063.56 197.105   1
   3  11   1 1684.32 224.533   1
  -3 -11   1 2090.84 188.906   1
  -3 -11  -1 1975.90 210.225   1
  -3  11   1 2187.00 231.475   1
  -3  11   2 10314.0 599.543   1
  -3  11  -2 10516.7 553.030   1
   3  11   2 10141.6 604.099   1
   3 -11   2 10269.2 551.494   1
   3 -11  -2 10403.3 585.245   1
  -3 -11  -2 11123.4 587.363   1
  -3  11  -3 207.118 102.311   1
   3 -11   3 68.1874 91.2643   1
  -3  11   3 54.0027 175.986   1
   3  11   3-126.579 171.041   1
   3  11  -3-69.6226 117.009   1
   3 -11  -3 63.2819 156.016   1
  -3 -11  -3-30.7102 162.285   1
  -3 -11   3 50.7735 100.157   1
  -3  11   4 6326.95 418.866   1
  -3 -11  -4 5798.68 381.030   1
  -3 -11   4 4964.79 315.088   1
   3 -11  -4 6151.61 393.682   1
   3  11   4 6237.63 412.616   1
   3  11  -4 6486.29 331.899   1
  -3  11  -4 5678.56 304.134   1
   3 -11   4 5251.67 302.921   1
   3  11  -5 3125.87 192.103   1
  -3 -11   5 3217.19 179.534   1
  -3  11  -5 2484.91 148.051   1
   3 -11   5 2566.94 149.047   1
   3  11   5 2781.20 291.981   1
   3 -11  -5 2419.58 266.322   1
  -3  11   5 3495.01 307.261   1
  -3 -11   6 3206.90 188.665   1
   3  11  -6 3331.14 198.889   1
  -3 -11  -7 3654.37 329.729   1
   3  11  -7 3623.10 202.982   1
   3  11   7 4007.23 370.808   1
  -3  11   7 3342.08 359.548   1
   3 -11  -7 3965.13 336.968   1
  -3 -11   7 3833.16 199.173   1
   3 -11  -8-146.591 224.676   1
  -3 -11  -8-99.2834 198.129   1
  -3  11   8-266.323 254.023   1
   3  11   8-70.7142 240.993   1
   3 -11  -9 8511.62 533.726   1
  -3 -11  -9 8040.20 516.540   1
   3  11   9 7345.30 536.744   1
  -3  11   9 7586.10 551.251   1
   3 -11 -10 1402.75 263.044   1
  -3 -11 -10 1695.25 259.880   1
  -3  11  10 1402.57 287.236   1
   3 -11 -11 1166.72 284.800   1
   3  11  11 1325.93 316.746   1
  -3 -11 -11 1112.19 272.767   1
  -3 -11  12 18804.2 911.970   1
   3  11 -12 19302.3 916.342   1
  -3 -11  13 2945.03 185.870   1
   3  11 -13 2678.45 187.766   1
   3  11  13 3926.30 380.740   1
  -3  11  13 3632.70 368.117   1
   3 -11 -13 3024.91 324.702   1
  -3  11  14 682.099 268.513   1
  -3 -11 -14 627.252 259.737   1
   3  11 -14 260.451 107.128   1
   3  11  14 282.401 282.934   1
  -3  11  15 288.034 248.264   1
  -3 -11 -15 616.594 272.738   1
   3 -11 -15 301.592 215.995   1
   3  11  15 428.858 324.408   1
  -3  11  16 2967.20 406.751   1
  -3 -11 -16 3642.04 369.251   1
   3 -11 -16 3730.08 383.973   1
   3  11  16 3360.56 413.875   1
  -3  11  17 644.001 338.063   1
  -3 -11 -17 486.444 227.537   1
   3 -11 -17 357.192 291.151   1
   3  11  17 467.266 277.967   1
  -3  11  18 2025.71 369.601   1
  -3 -11 -18 2910.63 335.757   1
   3 -11 -18 2550.65 342.626   1
   3  11  18 2582.91 377.215   1
  -3  11  19 3139.74 411.902   1
  -3 -11 -19 2083.89 347.179   1
   3 -11 -19 3566.07 368.635   1
   3  11  19 2812.71 426.713   1
  -3  11  21 28.9486 309.543   1
  -3 -11 -21 490.623 227.721   1
   3 -11 -21 626.174 284.402   1
   3  11  21 374.904 261.330   1
  -3  11  22 2202.99 367.918   1
  -3 -11 -22 2728.16 344.512   1
   3 -11 -22 2661.44 331.143   1
   3  11  22 2909.90 401.127   1
  -3  11  23 1013.26 354.645   1
  -3 -11 -23 1184.82 306.630   1
   3 -11 -23 966.615 304.855   1
   3  11  23 704.248 343.578   1
  -3  11  24 303.424 304.435   1
  -3 -11 -24 166.548 225.248   1
   3 -11 -24 402.473 282.527   1
   3  11  24 27.6294 260.694   1
  -3  11  25 161.037 252.490   1
   3  11  25 323.157 312.447   1
   3 -11 -25 230.228 216.654   1
  -3 -11 -25 233.365 268.001   1
   3  12   0-225.516 163.569   1
   3 -12   0-89.3748 136.613   1
  -3  12   0 182.040 154.832   1
  -3  12  -1 1111.88 168.190   1
  -3  12   1 1191.36 194.445   1
   3 -12   1 1001.33 159.697   1
   3 -12  -1 1407.92 182.648   1
   3  12   1 1333.22 211.364   1
   3  12  -1 1283.87 187.067   1
  -3  12   2 23750.9 1241.05   1
   3 -12  -2 23782.8 1231.02   1
  -3 -12  -2 23878.2 1230.18   1
   3  12   2 23533.3 1243.56   1
  -3  12  -2 25083.5 1198.40   1
   3 -12   2 25025.9 1194.68   1
   3 -12   3 2877.97 202.181   1
  -3  12   3 2830.44 288.444   1
   3  12  -3 2963.76 222.012   1
  -3 -12  -3 2794.36 265.745   1
   3 -12  -3 3031.19 277.377   1
  -3  12  -3 3171.47 205.426   1
   3  12   3 2628.90 287.795   1
  -3  12  -4 2852.97 179.824   1
  -3  12   4 2544.38 292.236   1
   3  12   4 3560.60 318.689   1
   3  12  -4 3275.66 212.405   1
   3 -12   4 2995.67 182.916   1
  -3 -12  -4 2787.25 270.350   1
   3 -12  -4 3346.40 298.278   1
   3  12  -5 2807.30 185.390   1
  -3  12   6 388.798 252.299   1
  -3 -12  -6 37.8938 179.782   1
   3  12   6-67.4441 222.965   1
   3 -12  -6 19.6369 180.487   1
  -3 -12  -7 4439.81 364.397   1
   3 -12  -7 4010.75 376.373   1
  -3  12   7 4771.47 408.053   1
   3  12   8 73.2289 236.745   1
  -3  12   8-24.9898 240.205   1
   3 -12  -8 236.924 228.401   1
  -3 -12  -8 490.815 216.887   1
   3  12   9 75.6743 255.048   1
  -3  12   9 103.431 255.700   1
   3 -12  -9 156.446 209.402   1
  -3 -12  -9-232.647 215.005   1
  -3  12  10 5139.46 451.984   1
   3  12  10 5259.77 454.846   1
   3 -12 -10 5477.18 425.601   1
  -3 -12 -10 6135.25 433.314   1
   3  12  12 83.3003 273.098   1
  -3  12  12 195.445 260.860   1
   3 -12 -12 412.863 236.126   1
  -3 -12 -12-114.138 241.929   1
   3  12  13 3301.20 392.708   1
  -3  12  13 2132.10 333.826   1
   3 -12 -13 2075.11 299.360   1
  -3 -12 -13 2972.25 323.560   1
  -3  12  14 9138.97 659.779   1
  -3 -12 -14 10571.2 637.779   1
   3 -12 -14 9844.27 637.168   1
   3 -12 -15 936.439 273.182   1
   3  12  15 957.276 285.921   1
  -3 -12 -15 1399.48 252.735   1
   3  12  16-468.151 293.448   1
  -3  12  16 293.274 265.974   1
   3 -12 -16 254.763 234.158   1
  -3 -12 -16 170.492 243.606   1
   3  12  17 1941.58 366.909   1
  -3  12  17 2148.28 370.945   1
   3 -12 -17 1788.91 328.008   1
  -3  12  18 558.671 342.615   1
   3  12  18 793.495 341.741   1
  -3 -12 -18 790.287 286.578   1
  -3  12  19 732.602 289.312   1
   3  12  20 637.428 303.477   1
  -3  12  20 145.406 327.637   1
   3 -12 -20-50.3199 270.216   1
  -3 -12 -20 443.445 237.753   1
   3  12  21 860.596 308.932   1
  -3  12  21 1582.83 332.112   1
   3 -12 -21 1064.96 263.051   1
  -3 -12 -21 1297.48 279.883   1
   3  12  22 481.291 336.055   1
  -3  12  22 482.021 335.233   1
   3 -12 -22 291.867 283.657   1
  -3 -12 -22 218.122 268.440   1
   3  12  23 167.122 328.981   1
  -3  12  23 166.851 293.198   1
   3 -12 -23 47.7124 246.464   1
  -3 -12 -23 143.846 271.076   1
   3  12  24 1930.39 348.099   1
  -3  12  24 2276.33 368.709   1
   3 -12 -24 1882.64 312.748   1
  -3 -12 -24 2449.16 320.817   1
   3  12  25 449.519 291.864   1
  -3 -12 -25 802.994 271.664   1
  -3  12  25 1024.93 342.848   1
   3 -12 -25 833.021 296.673   1
  -3 -13   0 29929.4 1480.68   1
   3 -13   0 30516.1 1480.22   1
   3  13   0 29391.1 1493.11   1
  -3  13   0 29801.9 1486.26   1
   3 -13   1 3043.13 243.353   1
   3  13   1 3126.55 287.034   1
   3  13  -1 2421.14 263.191   1
   3 -13  -1 3549.03 271.539   1
  -3 -13   1 3069.37 251.410   1
  -3 -13  -1 3163.01 264.579   1
  -3  13   1 3671.64 294.996   1
  -3  13  -1 3104.25 252.543   1
   3 -13   2 5617.68 351.617   1
   3  13   2 5847.73 417.774   1
   3 -13  -2 6380.76 398.579   1
  -3 -13  -2 5858.34 391.916   1
  -3  13   2 5922.77 418.340   1
  -3  13  -2 6198.64 356.133   1
   3 -13   3 7301.93 391.677   1
   3  13  -3 6526.83 410.868   1
   3  13   3 8054.08 498.181   1
   3 -13  -3 7695.51 465.400   1
  -3 -13   3 6889.70 397.207   1
  -3 -13  -3 7524.23 466.627   1
  -3  13  -3 7363.89 391.089   1
  -3  13   3 7249.56 482.374   1
  -3  13   4 10376.4 579.881   1
   3  13  -4 10989.4 483.839   1
   3  13   4 11813.4 602.827   1
   3 -13  -4 11678.8 571.050   1
  -3 -13  -4 11389.2 565.689   1
  -3 -13   4 10143.3 469.641   1
  -3  13  -4 8333.93 438.362   1
   3  13   5 2642.16 309.030   1
  -3 -13  -5 2607.82 263.873   1
  -3 -13   5 1944.93 130.634   1
   3  13  -5 2325.87 146.121   1
  -3 -13  -6 3847.88 345.875   1
   3 -13  -6 4414.07 354.754   1
  -3  13   6 4644.90 388.488   1
   3  13   6 3535.38 370.737   1
   3  13   7 122.105 238.283   1
   3 -13  -7 149.012 216.092   1
  -3  13   7 494.574 250.266   1
  -3 -13  -7 204.126 204.422   1
   3  13   8 841.685 269.223   1
   3 -13  -8 642.101 232.443   1
  -3  13   8 411.319 265.167   1
  -3 -13  -8 695.617 235.532   1
   3  13   9 105.526 266.468   1
   3 -13  -9 457.727 229.399   1
  -3  13   9 79.7270 263.257   1
  -3 -13  -9 565.972 230.562   1
   3  13  10 1495.65 330.942   1
   3 -13 -10 1814.32 284.140   1
  -3  13  10 1829.01 310.882   1
  -3 -13 -10 2258.18 292.226   1
   3  13  11 2221.75 366.045   1
   3 -13 -11 3467.36 355.092   1
  -3  13  11 3573.35 381.536   1
  -3 -13 -11 3015.92 331.592   1
  -3 -13 -12 8183.42 536.590   1
   3 -13 -12 7978.77 534.139   1
   3  13  12 6668.19 562.072   1
  -3  13  12 6706.08 548.736   1
   3  13  13-344.356 305.889   1
   3 -13 -13 574.577 235.296   1
  -3  13  13 836.576 290.486   1
  -3 -13 -13 95.6797 253.238   1
   3  13  14 378.595 313.647   1
   3 -13 -14 277.751 245.408   1
  -3  13  14 466.577 299.426   1
  -3 -13 -14 533.230 269.246   1
   3  13  16 1238.15 357.146   1
   3 -13 -16 408.430 237.821   1
  -3  13  16 1180.19 300.066   1
  -3 -13 -16 838.263 273.524   1
   3  13  17 1296.55 337.453   1
   3 -13 -17 1634.53 303.219   1
  -3  13  17 1269.00 328.500   1
  -3 -13 -17 1957.15 309.894   1
   3  13  18 968.437 316.142   1
   3 -13 -18 941.703 307.364   1
  -3  13  18 294.231 336.823   1
  -3 -13 -18 421.511 242.825   1
   3 -13 -19 251.735 266.093   1
  -3  13  19-29.2464 298.169   1
  -3 -13 -19 123.666 224.360   1
   3 -13 -20 1344.92 287.576   1
   3  13  20 1038.33 331.624   1
  -3 -13 -20 984.085 276.387   1
   3  13  22 1009.10 363.307   1
   3 -13 -22 432.610 272.611   1
  -3  13  22 1205.25 346.689   1
  -3 -13 -24 301.069 244.550   1
  -3  13  24 716.942 345.394   1
   3  13  24 26.7055 284.676   1
  -3 -14   0 111.777 142.173   1
   3 -14   0-13.9333 159.670   1
   3  14   0 169.188 182.422   1
  -3  14   0 302.908 166.800   1
   3  14  -1 11786.2 661.217   1
   3  14   1 11631.3 681.220   1
   3 -14  -1 11541.9 654.687   1
  -3 -14  -1 11899.6 656.311   1
  -3 -14   1 11231.7 637.464   1
  -3  14   1 11713.1 669.753   1
  -3  14  -1 12582.4 645.067   1
   3 -14   1 12476.3 643.800   1
  -3  14  -2 9311.60 514.112   1
  -3  14   2 10332.2 585.585   1
   3  14   2 10124.5 593.964   1
   3  14  -2 10304.1 537.425   1
   3 -14  -2 9244.81 556.528   1
  -3 -14  -2 9213.35 555.635   1
  -3 -14   2 8751.18 518.674   1
   3 -14   2 9435.81 511.120   1
  -3 -14   3 2964.50 209.721   1
   3  14  -3 3111.23 231.629   1
  -3  14   3 2951.73 310.471   1
   3  14   3 2488.04 314.785   1
   3 -14  -3 2949.21 282.834   1
  -3 -14  -3 3024.33 288.005   1
  -3  14  -3 2588.82 190.002   1
   3 -14   3 3106.17 194.776   1
   3  14  -4 432.365 113.522   1
  -3 -14   4 756.237 101.347   1
   3 -14  -5 80.9334 197.885   1
  -3 -14  -5 156.337 188.897   1
   3  14   5 189.457 231.586   1
  -3  14   5 92.5072 211.914   1
   3 -14  -6 736.353 222.064   1
  -3 -14  -6-20.3620 205.069   1
   3  14   6 49.3647 240.145   1
  -3  14   6 170.491 224.843   1
   3 -14  -7 130.662 212.176   1
  -3 -14  -7 528.385 214.225   1
   3  14   7 179.900 248.010   1
  -3  14   7 431.562 246.449   1
   3  14   8 6942.43 504.977   1
  -3 -14  -8 6426.65 453.789   1
  -3  14   8 5675.31 477.669   1
   3 -14  -8 6310.26 465.537   1
   3 -14  -9-187.313 230.217   1
  -3 -14  -9 22.5439 212.556   1
   3  14   9-27.1942 258.794   1
  -3  14   9 244.932 267.585   1
   3 -14 -10 263.541 248.113   1
  -3 -14 -10 92.5249 208.354   1
   3  14  10-194.926 265.018   1
  -3  14  10 55.7329 273.221   1
   3  14  11 4859.90 469.256   1
  -3 -14 -11 4821.49 419.720   1
  -3  14  11 5352.35 458.215   1
   3 -14 -11 5533.17 432.260   1
   3 -14 -12 448.611 264.742   1
  -3 -14 -12 48.0818 252.215   1
   3  14  12-28.9032 307.007   1
  -3  14  12-57.8537 298.041   1
   3 -14 -13 1386.70 288.431   1
  -3 -14 -13 1214.89 284.715   1
   3  14  13 1343.62 346.049   1
  -3  14  13 468.061 301.046   1
   3 -14 -15 51.0209 220.308   1
  -3 -14 -15 544.317 276.170   1
   3  14  15 147.947 311.268   1
  -3  14  15 88.8726 270.599   1
   3 -14 -16 1352.79 278.655   1
  -3 -14 -16 2312.37 326.115   1
  -3  14  16 1779.72 348.319   1
   3  14  16 2248.69 370.535   1
  -3 -14 -17 5080.36 418.450   1
   3 -14 -17 3563.09 390.463   1
   3  14  17 4010.55 448.168   1
  -3  14  17 3816.52 442.821   1
   3 -14 -18 708.346 288.648   1
  -3 -14 -18 1715.28 309.885   1
   3  14  18 1726.75 365.500   1
  -3  14  18 1146.80 356.558   1
   3 -14 -19-99.8879 260.029   1
  -3 -14 -19 618.274 283.284   1
  -3  14  19 145.667 321.446   1
   3  14  19-58.0378 330.253   1
   3 -14 -20 763.485 264.255   1
  -3  14  20 632.233 305.468   1
   3 -14 -21 1787.01 319.062   1
  -3 -14 -21 1968.25 323.433   1
   3  14  21 2431.10 391.443   1
  -3  14  21 1831.43 375.836   1
   3 -14 -22 567.135 242.772   1
  -3 -14 -22 430.604 274.481   1
   3  14  22 193.583 315.803   1
  -3  14  22 193.110 289.138   1
   3 -14 -23 68.8313 264.948   1
  -3 -14 -23 70.0802 236.197   1
  -3  14  23-160.890 319.180   1
   3  14  23 80.8719 300.067   1
  -3  15   0 11709.5 662.098   1
  -3 -15   0 11708.6 651.345   1
   3 -15   0 12500.8 657.281   1
   3  15   0 11651.5 678.408   1
   3  15  -1 47.1311 163.254   1
   3  15   1 467.341 203.842   1
  -3 -15   1 52.6034 137.761   1
  -3 -15  -1 178.462 168.580   1
  -3  15  -1 230.842 152.808   1
  -3  15   1 177.178 183.605   1
   3 -15  -1 145.020 162.627   1
   3 -15   1 61.0737 134.301   1
  -3  15   2-38.8778 199.862   1
   3  15   2 20.9848 222.437   1
   3  15  -2 250.801 160.944   1
  -3 -15   2 122.763 129.621   1
  -3 -15  -2 401.552 183.267   1
   3 -15  -2 52.0442 167.770   1
   3 -15   2 180.723 116.950   1
  -3  15  -2 185.127 125.593   1
  -3  15   3-127.581 213.236   1
   3  15  -3-40.2443 124.816   1
  -3  15  -3 62.7676 78.9472   1
   3 -15  -3-92.9105 194.900   1
   3 -15   3-15.5106 71.0620   1
  -3 -15   3 69.1424 105.858   1
   3 -15  -4 636.795 217.693   1
  -3 -15   4 96.1498 61.9140   1
  -3 -15  -4 372.911 198.662   1
   3  15   4 330.372 233.538   1
  -3  15   4 294.938 218.735   1
   3  15  -4 228.667 75.6853   1
   3 -15  -5 2662.48 294.592   1
   3  15   5 2419.23 332.517   1
  -3  15   5 2898.14 329.328   1
  -3 -15  -5 2483.78 294.312   1
   3  15   6 3361.83 365.365   1
  -3 -15  -6 3520.09 323.570   1
   3 -15  -6 3608.88 336.541   1
  -3  15   6 3177.28 367.073   1
   3 -15  -7 675.965 236.622   1
  -3 -15  -7 774.007 232.336   1
   3  15   7 770.741 279.620   1
  -3  15   7 861.701 267.117   1
   3 -15  -8 1364.01 273.293   1
  -3 -15  -8 1091.10 249.542   1
  -3  15   8 1564.76 312.479   1
   3  15   8 1066.11 303.757   1
  -3 -15  -9 5831.57 450.045   1
   3  15   9 5633.75 484.337   1
   3 -15 -10 1585.04 282.346   1
  -3 -15 -10 1806.19 280.149   1
   3  15  10 1199.74 308.659   1
  -3  15  10 1419.83 321.201   1
   3 -15 -11 1442.25 287.935   1
  -3 -15 -11 1112.96 264.994   1
   3  15  11 1046.70 311.470   1
  -3  15  11 1620.77 336.031   1
   3 -15 -12 100.643 229.036   1
  -3 -15 -12 343.893 251.814   1
  -3  15  12 29.3055 289.055   1
   3  15  12 88.1515 305.932   1
   3 -15 -13 1497.22 311.009   1
  -3  15  13 2103.59 380.248   1
   3 -15 -14 843.303 285.854   1
  -3 -15 -14 873.761 273.714   1
   3  15  14 267.405 316.608   1
  -3  15  14 893.227 335.379   1
   3 -15 -15 255.857 262.248   1
  -3 -15 -15 100.409 229.991   1
   3  15  15 178.299 286.301   1
  -3  15  15-89.4593 297.435   1
   3 -15 -16 510.452 277.211   1
  -3 -15 -16 553.225 235.882   1
   3  15  16 651.678 304.336   1
  -3  15  16 89.2667 297.549   1
   3 -15 -17 431.210 280.492   1
  -3 -15 -17 150.674 232.358   1
   3  15  17-117.883 282.231   1
  -3  15  17-29.5978 316.698   1
   3 -15 -18 501.194 286.602   1
  -3 -15 -18 825.019 239.688   1
   3  15  18 936.074 308.752   1
  -3  15  18 643.424 342.275   1
   3 -15 -19 915.336 276.127   1
  -3 -15 -19 1609.99 281.336   1
   3  15  19 1590.73 331.853   1
  -3  15  19 1472.71 356.276   1
   3 -15 -20 851.133 271.557   1
  -3 -15 -20 513.807 242.922   1
   3  15  20 227.838 276.826   1
  -3  15  20 170.384 312.567   1
   3 -15 -21 735.850 285.685   1
  -3 -15 -21 554.239 238.078   1
   3  15  21-195.086 267.256   1
  -3  15  21 55.4929 326.039   1
   3 -15 -22 115.727 224.280   1
  -3 -15 -22 70.6660 223.476   1
   3  15  22 54.3945 274.243   1
  -3  15  22-270.652 290.956   1
   3  16   0-91.2666 185.062   1
   3 -16   0-44.6154 160.644   1
  -3  16   0 111.015 168.845   1
  -3 -16   0 77.7193 158.865   1
   3  16  -1 191.419 191.425   1
   3  16   1 283.407 203.631   1
  -3 -16   1-13.7237 141.840   1
  -3 -16  -1 85.6201 167.481   1
   3 -16  -1 33.3395 168.628   1
  -3  16  -1 63.6978 142.218   1
  -3  16   1 291.886 188.002   1
   3  16   2 1754.05 265.495   1
  -3  16  -2 1608.18 162.839   1
   3 -16  -2 1732.40 239.239   1
  -3  16   2 1548.93 248.207   1
  -3 -16  -2 1642.52 226.421   1
  -3 -16  -3 352.320 207.731   1
   3  16   3 163.567 222.034   1
   3  16   4 6406.32 482.499   1
  -3 -16  -4 6225.83 447.275   1
  -3  16   4 6521.95 479.963   1
   3 -16  -4 6977.77 458.864   1
   3 -16  -5 21.6551 210.491   1
  -3 -16  -5 85.7596 202.180   1
   3  16   5 25.7375 246.456   1
  -3  16   5 197.906 254.199   1
   3 -16  -6-90.2776 228.842   1
  -3 -16  -6 266.699 216.657   1
   3  16   6-80.0356 253.908   1
  -3  16   6 154.867 268.685   1
   3 -16  -7 349.944 214.649   1
  -3 -16  -7-68.9580 214.253   1
   3  16   7 494.879 281.929   1
  -3  16   7 213.700 268.083   1
   3 -16  -9 779.026 255.642   1
  -3 -16  -9 192.223 237.929   1
   3  16   9-57.4535 281.913   1
  -3  16   9 56.4999 288.221   1
   3 -16 -10 246.641 243.984   1
  -3 -16 -10-49.0324 233.401   1
   3  16  10-87.4890 305.949   1
  -3  16  10 518.769 307.653   1
   3 -16 -11 150.596 241.130   1
  -3 -16 -11 124.042 244.708   1
   3  16  11 324.718 302.569   1
  -3  16  11-29.3091 275.550   1
   3 -16 -12 355.907 256.578   1
  -3 -16 -12 276.331 234.882   1
   3  16  12 267.603 284.905   1
  -3  16  12-29.6444 305.581   1
   3 -16 -13-204.410 242.466   1
  -3 -16 -13 126.705 260.418   1
   3  16  13 596.814 327.700   1
  -3  16  13 149.022 277.524   1
   3 -16 -14 25.5763 242.792   1
  -3 -16 -14-25.3616 248.787   1
   3  16  14 239.082 317.496   1
  -3  16  14 656.942 322.659   1
   3 -16 -15 306.366 273.045   1
  -3 -16 -15 584.873 251.377   1
  -3  16  15 834.684 350.888   1
   3  16  15 596.821 298.727   1
   3  16  16 564.942 324.348   1
  -3 -16 -16 482.748 239.258   1
   3 -16 -17 477.896 264.482   1
  -3 -16 -17 126.298 255.398   1
   3  16  17 501.486 332.549   1
  -3  16  17 617.123 333.452   1
   3 -16 -18 397.226 266.172   1
  -3 -16 -18 1077.24 298.072   1
   3  16  18 1224.96 362.174   1
  -3  16  18 1015.53 347.777   1
   3 -16 -19 268.564 235.703   1
  -3 -16 -19 446.061 272.558   1
   3  16  19-57.3364 337.563   1
  -3  16  19 628.026 304.322   1
   3 -16 -20 669.715 277.071   1
  -3 -16 -20 559.670 292.690   1
   3  16  20 1180.02 361.853   1
  -3  16  20 559.663 334.106   1
   3 -16 -21-69.7583 247.605   1
   3  16  21 274.363 344.070   1
  -3  16  21 245.247 326.291   1
  -3 -16 -21 71.2322 261.363   1
  -3  17   2 374.721 214.040   1
   3  17   3 1934.08 297.577   1
  -3  17   3 2407.20 296.958   1
   3 -17  -4 21.1070 180.760   1
  -3 -17  -4-21.6347 206.520   1
   3  17   4 50.8502 256.375   1
  -3  17   4-145.538 237.124   1
   3  17   5 8587.69 576.985   1
  -3  17   5 7681.96 553.653   1
   3 -17  -5 7859.89 535.018   1
  -3 -17  -5 8114.74 542.066   1
   3  17   6 5071.02 442.353   1
  -3  17   6 5501.34 448.518   1
  -3 -17  -6 4919.34 404.595   1
   3 -17  -6 4251.65 402.885   1
  -3  17   7 631.484 293.123   1
   3 -17  -7 359.756 240.182   1
   3 -17  -8-171.889 227.640   1
   3  17   8 892.738 296.269   1
  -3  17   8 534.614 280.227   1
  -3 -17  -8 269.199 241.096   1
   3 -17  -9 2670.01 340.879   1
   3  17   9 3251.16 397.265   1
  -3  17   9 3719.20 392.372   1
  -3 -17  -9 2413.66 328.234   1
   3 -17 -10 2169.68 325.213   1
   3  17  10 2759.51 374.270   1
  -3  17  10 1641.64 355.022   1
  -3 -17 -10 2922.35 332.315   1
   3 -17 -11 203.779 248.640   1
   3  17  11 269.608 308.882   1
  -3  17  11 207.186 295.469   1
  -3 -17 -11 434.158 248.558   1
   3 -17 -12 612.315 256.818   1
   3  17  12-150.512 291.925   1
  -3  17  12 238.969 311.139   1
  -3 -17 -12 205.226 239.110   1
   3 -17 -13 843.175 271.786   1
   3  17  13 936.234 327.033   1
  -3  17  13 1196.97 343.468   1
  -3 -17 -13 980.833 276.497   1
   3 -17 -14 589.193 279.718   1
   3  17  14 331.466 327.368   1
  -3  17  14 389.756 303.495   1
  -3 -17 -14-25.7458 255.016   1
   3 -17 -16 1161.19 278.858   1
   3  17  16 1607.83 374.728   1
  -3  17  16 1507.62 342.929   1
  -3 -17 -16 1585.43 295.481   1
   3 -17 -17 523.479 252.483   1
   3  17  17 235.085 343.872   1
  -3  17  17 233.599 307.401   1
  -3 -17 -17 203.112 266.040   1
   3 -17 -18-24.5123 238.240   1
   3  17  18 867.254 355.022   1
  -3  17  18 718.278 303.977   1
  -3 -17 -18 948.855 294.842   1
   3 -17 -19 168.178 257.839   1
   3  17  19 56.6679 311.983   1
  -3  17  19 450.690 333.448   1
  -3 -17 -19 196.198 245.452   1
   3 -17 -20 420.236 267.662   1
   3  17  20 249.148 307.733   1
  -3  17  20 164.440 336.556   1
  -3 -17 -20 263.781 238.170   1
   3  17  21 26.9232 278.810   1
  -3  17  21 266.480 287.170   1
   3 -17 -21-68.0750 213.295   1
   3  18   8 563.156 301.639   1
  -3  18   9 263.869 273.440   1
   3  18   9 961.566 321.848   1
  -3  18  10 1423.56 340.191   1
   3  18  10 1061.69 328.837   1
  -3  18  11 779.782 318.215   1
   3  18  11 1280.98 332.155   1
  -3  18  12 120.221 313.056   1
   3  18  12 397.595 333.699   1
  -3  18  13 330.957 304.299   1
  -3 -18 -13-157.243 248.744   1
   3  18  13 518.648 333.529   1
  -3  18  15-59.3112 318.920   1
  -3 -18 -15 155.678 264.613   1
   3  18  15 450.500 326.068   1
  -3  18  16-176.264 329.926   1
  -3 -18 -16 25.6650 227.170   1
   3  18  16 266.950 314.236   1
  -3  18  17 1127.50 359.507   1
   3  18  17 554.373 350.860   1
  -3  18  18 310.745 341.530   1
   3  18  18-57.2150 316.330   1
   3  18  19 55.8618 289.993   1
   3  18  20 2088.68 335.948   1
  -4   0   0 1538.67 170.185   1
   4   0   0 1113.95 160.329   1
   4   0   4 35409.1 1748.98   1
  -4   0  -4 34821.7 1742.79   1
  -4   0   4 36433.7 1753.14   1
   4   0  -4 37441.9 1748.12   1
   4   0  -5 132.806 151.129   1
   4   0   5 138.863 157.741   1
  -4   0  -5 45.3756 143.999   1
  -4   0   5-223.816 165.966   1
   4   0   6 34517.8 1643.83   1
  -4   0  -6 34427.2 1634.07   1
  -4   0   6 36049.3 1649.40   1
  -4   0   7-61.5424 162.186   1
   4   0   7-43.6767 141.494   1
   4   0  -7-40.8347 146.327   1
  -4   0  -7 116.701 126.021   1
   4   0   8 51874.2 2441.51   1
  -4   0  -8 49845.9 2428.18   1
  -4   0   8 51724.1 2448.05   1
   4   0  -8 48342.7 2429.76   1
  -4   0   9-70.7114 181.633   1
   4   0   9-99.0051 155.094   1
   4   0  -9 109.585 155.249   1
  -4   0  -9-14.5301 138.702   1
   4   0  10 11588.0 656.108   1
  -4   0 -10 10398.4 630.051   1
  -4   0  10 11876.6 673.209   1
   4   0 -10 12273.4 656.736   1
  -4   0  11-179.163 183.587   1
   4   0  11-115.118 200.259   1
  -4   0 -11 65.5023 166.072   1
   4   0 -11-123.209 151.926   1
   4   0  12 21718.6 1139.11   1
  -4   0 -12 21556.2 1117.63   1
  -4   0  13 177.506 224.346   1
   4   0 -13 116.134 196.237   1
  -4   0 -13-91.0001 157.041   1
   4   0  13-42.7362 190.468   1
  -4   0  14 69.6071 240.908   1
  -4   0 -14-190.692 185.897   1
   4   0 -14 20.2334 212.241   1
   4   0  15 187.298 239.995   1
   4   0 -15 146.882 222.931   1
  -4   0 -15 79.6530 211.052   1
   4   0 -16 3417.44 327.868   1
  -4   0  16 3266.81 354.427   1
   4   0  16 2775.97 324.691   1
  -4   0  17 259.712 252.409   1
  -4   0 -17-215.274 230.869   1
   4   0 -17-112.419 209.326   1
   4   0  17 101.289 263.576   1
  -4   0 -18 4614.17 369.009   1
   4   0 -18 4232.72 376.868   1
   4   0  18 3271.39 383.236   1
  -4   0  18 4224.56 409.860   1
   4   0  19 485.443 253.611   1
   4   0 -19-118.590 241.246   1
  -4   0  19 382.623 292.500   1
  -4   0 -19 68.0722 216.748   1
   4   0  20 979.195 306.126   1
   4   0 -20 1628.75 289.113   1
  -4   0  20 1284.74 295.533   1
  -4   0 -20 1533.66 273.186   1
   4   0  21 57.2298 277.283   1
  -4   0 -21 167.305 232.286   1
   4   0 -21-24.7363 246.689   1
  -4   0  21-369.430 281.017   1
   4   0  22 6730.14 551.617   1
   4   0 -22 6836.50 520.073   1
  -4   0  22 7472.33 548.470   1
  -4   0 -22 7179.83 515.758   1
   4   0  23 266.143 298.252   1
   4   0 -23-25.3657 255.155   1
  -4   0  23 290.273 304.522   1
  -4   0 -23 99.3153 237.094   1
   4   0  24 1752.15 336.344   1
   4   0 -24 1662.77 300.302   1
  -4   0  24 1742.88 337.897   1
  -4   0 -24 2166.36 322.859   1
   4   0  25 564.415 297.070   1
   4   0 -25 230.436 274.809   1
  -4   0  25 203.440 292.284   1
  -4   0 -25 814.840 269.998   1
   4   0  26 1099.90 301.953   1
  -4   0 -26 1334.72 297.217   1
   4   0 -26 1505.28 322.428   1
  -4   0  26 1332.36 333.148   1
  -4   0 -27 334.142 270.369   1
   4   0 -27 177.198 283.754   1
  -4   0  27-114.955 293.808   1
  -4   1   0-19.8497 149.837   1
   4  -1   0-119.071 138.613   1
  -4   1  -1 10393.7 582.397   1
   4  -1   1 11529.9 588.459   1
  -4  -1  -3 41066.4 2051.74   1
   4  -1  -3 44200.4 2055.95   1
  -4   1   3 40871.8 2061.59   1
   4   1   3 44527.0 2060.54   1
  -4  -1  -4 7678.60 502.058   1
   4   1   4 8589.04 516.185   1
   4  -1  -4 8746.16 506.530   1
  -4   1   4 8990.71 520.837   1
  -4  -1   4 9514.76 514.563   1
  -4   1  -5 5675.93 372.787   1
  -4  -1  -5 6272.35 388.394   1
   4  -1   5 6637.32 390.130   1
   4   1   5 6496.82 405.238   1
  -4  -1   5 6454.89 391.506   1
  -4   1   5 6191.89 395.439   1
   4  -1  -5 6235.61 382.312   1
   4   1  -5 6486.68 385.073   1
  -4   1  -6 2083.58 202.171   1
   4   1   6 2046.54 223.177   1
   4  -1   6 2089.14 214.041   1
  -4  -1   6 1628.34 220.100   1
  -4   1   6 2466.40 250.665   1
  -4  -1  -6 2114.23 201.691   1
   4   1  -6 1767.91 206.465   1
   4  -1  -6 2193.48 217.871   1
   4   1  -7 1672.64 192.522   1
   4  -1  -7 1226.00 200.255   1
  -4   1   7 1912.33 232.172   1
  -4  -1   7 1471.63 206.369   1
  -4  -1  -7 1578.19 187.806   1
  -4   1  -7 1492.37 183.908   1
   4   1   7 1701.58 205.806   1
   4  -1   7 1873.59 203.990   1
   4  -1   8 2068.82 226.912   1
  -4   1  -8 2168.04 214.753   1
  -4   1   8 2013.17 250.634   1
  -4  -1   8 2329.12 239.348   1
   4  -1  -8 2025.58 237.054   1
   4   1  -8 2238.44 214.732   1
  -4  -1  -8 1942.83 228.284   1
   4   1   8 1520.30 227.818   1
  -4   1   9 366.313 196.173   1
  -4  -1   9 84.9364 168.323   1
   4  -1   9 332.877 156.289   1
   4   1   9 608.075 193.230   1
   4  -1  -9 599.371 184.268   1
   4   1  -9 286.386 150.811   1
  -4  -1  -9 392.114 177.805   1
  -4   1  -9 321.953 142.501   1
   4  -1  10 9402.70 533.839   1
   4   1  10 8556.44 541.711   1
  -4   1 -10 8800.78 512.437   1
  -4  -1 -10 8093.74 515.296   1
  -4  -1  10 9631.26 549.909   1
  -4   1  10 9096.43 553.667   1
   4   1 -10 8959.24 524.901   1
   4  -1 -10 8523.65 526.984   1
  -4  -1  11 2699.60 284.011   1
  -4   1  11 2250.63 254.809   1
   4  -1  11 2238.37 258.120   1
   4   1  11 2516.90 290.372   1
   4   1 -11 2306.72 251.896   1
   4  -1 -11 2197.11 237.437   1
  -4  -1 -11 2028.08 256.873   1
  -4   1 -11 2626.75 245.805   1
   4   1 -12 3266.86 296.648   1
  -4   1 -12 3431.17 286.817   1
  -4  -1  12 3303.40 320.401   1
   4   1  13 8818.41 569.881   1
  -4  -1 -13 8867.51 545.904   1
   4  -1 -13 9140.12 563.690   1
  -4   1  13 8144.01 576.429   1
   4   1  14 26228.4 1428.84   1
   4  -1  14 26723.4 1425.07   1
  -4  -1 -14 28207.6 1417.20   1
   4   1 -14 29545.4 1422.06   1
   4  -1 -14 27784.5 1419.85   1
  -4   1  14 27010.6 1435.47   1
  -4  -1  14 27867.2 1431.31   1
   4   1  15 17100.5 1040.51   1
   4  -1  15 18828.6 1047.44   1
  -4   1  15 17344.8 1051.60   1
  -4  -1  15 20537.7 1061.64   1
  -4   1 -15 19835.0 1027.67   1
  -4  -1 -15 19976.0 1032.33   1
   4  -1 -15 20087.0 1046.17   1
   4   1 -15 20172.6 1039.66   1
  -4   1 -16 2195.32 269.722   1
  -4  -1 -16 1868.17 259.600   1
  -4  -1  16 1254.22 268.925   1
  -4   1  16 1692.50 309.752   1
   4  -1 -16 2064.85 297.807   1
   4   1 -16 1465.91 253.213   1
   4  -1  16 1936.46 295.726   1
  -4   1 -17 1904.19 274.474   1
  -4  -1 -17 1833.27 284.322   1
   4  -1  17 1595.86 293.414   1
   4   1  17 1306.57 304.524   1
   4  -1 -17 1990.01 305.687   1
   4   1 -17 1763.88 277.721   1
  -4   1  17 1321.40 304.746   1
  -4  -1  17 1451.77 272.810   1
   4  -1  18 2196.08 311.488   1
   4   1 -18 2855.75 309.124   1
  -4  -1  18 1866.68 310.229   1
  -4   1 -18 2094.85 278.186   1
   4   1  19 272.207 267.522   1
   4  -1 -19 312.088 234.738   1
  -4   1  19 582.889 282.022   1
  -4  -1 -19 457.574 247.241   1
   4  -1  20 195.305 282.921   1
   4   1  20 366.132 252.850   1
   4   1 -20-24.2359 249.725   1
   4  -1 -20-24.3460 266.147   1
  -4   1  20 56.3625 292.630   1
  -4  -1  20-138.404 276.105   1
  -4   1 -20 393.152 238.300   1
  -4  -1 -20 46.7475 229.883   1
   4  -1  21 57.0207 281.130   1
   4   1  21 57.4538 264.863   1
   4   1 -21-24.7944 254.080   1
   4  -1 -21 123.518 233.646   1
  -4  -1  21-196.697 266.589   1
  -4   1  21-57.2217 257.688   1
  -4   1 -21 215.164 245.635   1
  -4  -1 -21-263.776 223.250   1
   4  -1  22 203.934 278.257   1
   4   1 -22 327.431 248.776   1
  -4  -1  22 942.699 303.559   1
  -4   1 -22 611.701 255.129   1
   4   1  23 383.957 283.905   1
   4  -1 -23 378.736 248.554   1
  -4   1  23 58.1043 279.271   1
  -4  -1 -23 198.229 250.828   1
   4  -1  24 2172.63 348.426   1
   4   1  24 2899.96 385.226   1
   4   1 -24 3081.42 361.075   1
   4  -1 -24 2081.92 334.162   1
  -4  -1  24 2765.65 382.693   1
  -4   1  24 2646.01 367.236   1
  -4   1 -24 2362.53 332.714   1
  -4  -1 -24 2934.42 353.124   1
   4  -1  25 1824.56 352.022   1
   4   1  25 1712.47 368.082   1
   4   1 -25 2035.73 319.078   1
  -4  -1  25 1607.27 323.875   1
  -4   1 -25 2422.32 333.225   1
  -4  -1 -25 1897.05 335.042   1
   4   1  26 2030.08 368.677   1
   4  -1 -26 1619.02 320.983   1
  -4   1  26 1380.29 340.463   1
  -4  -1 -26 2175.53 335.600   1
   4   1  27 29.2395 300.560   1
  -4  -1 -27 227.518 265.976   1
   4  -1 -27 300.228 266.517   1
  -4   1  27 170.673 293.941   1
  -4  -1 -28 100.695 259.419   1
   4  -1 -28 246.478 257.304   1
  -4   1  28 84.0374 262.552   1
   4  -2   1 39093.9 1893.48   1
  -4   2  -1 39603.4 1892.66   1
  -4  -2  -2 18703.3 964.209   1
  -4   2  -2 17701.9 954.074   1
   4  -2   2 20342.6 960.233   1
   4   2   2 20053.8 971.056   1
   4  -2  -3 1861.26 204.289   1
  -4  -2  -3 1422.08 164.661   1
   4   2   3 1278.74 175.998   1
  -4   2   3 1452.53 205.436   1
   4  -2  -4 41860.2 2136.95   1
   4   2   4 45600.7 2148.26   1
  -4   2   4 45155.1 2152.57   1
  -4  -2  -4 45148.5 2137.66   1
  -4  -2   5 1748.63 202.188   1
  -4   2   5 1817.13 204.934   1
   4   2  -5 1717.46 187.171   1
  -4   2  -5 1786.63 184.643   1
  -4  -2  -5 1784.93 202.249   1
   4  -2   5 1525.47 180.037   1
   4   2   5 2144.48 220.615   1
   4  -2  -5 1563.60 188.091   1
  -4   2  -6 22777.2 1127.60   1
  -4  -2  -6 22011.1 1141.41   1
   4   2   6 22766.5 1153.98   1
   4  -2   6 23115.8 1136.16   1
   4  -2  -6 21191.7 1141.31   1
   4   2  -6 23892.6 1137.58   1
  -4   2   6 23200.8 1158.76   1
  -4  -2   6 22374.7 1140.04   1
   4  -2   7 18959.5 929.557   1
   4   2   7 18102.4 944.699   1
  -4  -2  -7 17848.8 931.718   1
  -4   2  -7 16986.0 912.521   1
   4  -2  -7 17926.9 933.529   1
   4   2  -7 18991.9 926.152   1
  -4   2   7 16526.6 942.856   1
  -4  -2   7 18424.4 932.765   1
   4  -2   8 698.285 167.187   1
  -4   2  -8 735.472 153.442   1
  -4   2   8 625.229 200.539   1
  -4  -2   8 1124.88 187.298   1
   4  -2  -8 536.965 169.259   1
   4   2  -8 586.180 164.699   1
  -4  -2  -8 724.981 173.657   1
   4   2   8 1091.42 201.317   1
  -4   2   9 1143.89 213.992   1
  -4  -2   9 1298.68 200.110   1
   4   2   9 1469.94 211.556   1
   4  -2   9 1493.13 190.647   1
   4  -2  -9 1336.80 208.090   1
   4   2  -9 1417.48 185.756   1
  -4   2  -9 1117.22 173.962   1
  -4  -2  -9 1109.85 175.324   1
   4   2  10 19403.1 1042.58   1
   4  -2  10 19757.2 1026.26   1
   4   2 -10 19652.1 1017.19   1
   4  -2 -10 19328.3 1031.74   1
  -4  -2 -10 18891.2 1018.98   1
  -4   2 -10 20160.7 1010.33   1
  -4  -2  10 19987.3 1033.34   1
  -4   2  10 20841.0 1060.94   1
   4  -2  11 71.3957 169.315   1
   4   2 -11 463.053 182.054   1
  -4   2 -11 320.788 165.124   1
   4  -2  12 9536.09 603.607   1
   4   2  12 10173.6 625.678   1
  -4  -2 -12 10419.6 603.175   1
  -4   2  12 8951.84 620.927   1
  -4  -2  12 11104.4 614.911   1
   4   2 -12 10220.6 594.576   1
   4  -2 -12 10106.3 610.548   1
  -4   2  13-234.733 210.757   1
  -4  -2  13-62.6972 214.228   1
   4   2  13 293.079 216.576   1
   4  -2  13 161.418 195.013   1
   4  -2 -13 223.982 175.774   1
  -4  -2 -13 191.548 167.811   1
  -4   2 -13 172.146 163.406   1
   4   2  14 8691.15 598.678   1
  -4  -2 -14 9698.31 583.485   1
  -4  -2  14 8970.65 582.067   1
  -4   2  14 9180.33 606.052   1
   4  -2 -14 9315.83 583.212   1
   4   2 -14 9209.75 562.725   1
   4  -2  15 14576.8 845.313   1
   4   2  15 13488.2 845.850   1
   4   2 -15 14861.0 826.884   1
   4  -2 -15 15635.3 848.584   1
  -4  -2  15 15627.1 856.160   1
  -4   2  15 14412.8 868.041   1
   4  -2  16 3280.44 337.213   1
   4   2  16 2569.02 361.596   1
  -4  -2 -16 3408.29 338.752   1
  -4   2 -16 3716.17 318.684   1
  -4   2  16 3009.24 371.282   1
  -4  -2  16 2737.56 338.334   1
   4  -2 -16 3653.77 351.418   1
   4   2 -16 3060.20 314.609   1
   4  -2  17-220.640 246.526   1
   4   2  17-208.417 273.940   1
  -4   2 -17 291.459 219.458   1
  -4  -2 -17-132.328 234.801   1
  -4  -2  17-124.752 246.729   1
   4   2 -17 308.896 220.038   1
  -4  -2 -18 135.350 245.474   1
  -4   2 -18 452.948 228.065   1
  -4  -2  18 258.172 242.548   1
   4  -2  18 382.388 262.529   1
   4   2  18 53.5697 275.778   1
   4  -2 -18 1094.79 272.536   1
   4   2 -18 319.637 220.644   1
  -4   2 -19 2156.98 287.634   1
  -4  -2  19 2421.86 327.241   1
  -4   2  19 2271.30 327.242   1
   4   2  19 2333.34 350.433   1
   4  -2  19 2985.88 345.342   1
   4  -2 -19 1893.39 285.629   1
   4   2 -19 2611.21 312.467   1
  -4   2 -20 895.401 261.413   1
  -4  -2 -20 1198.43 256.804   1
  -4  -2  20 956.410 292.970   1
  -4   2  20 1365.17 342.776   1
   4  -2  20 1411.09 306.415   1
   4   2  20 962.870 296.642   1
   4  -2 -20 912.888 297.804   1
   4   2 -20 941.754 255.524   1
  -4  -2 -21-48.0800 247.813   1
  -4   2 -21 23.7980 248.508   1
  -4  -2  21 670.617 297.621   1
  -4   2  21 172.778 254.133   1
   4  -2  21 312.694 292.978   1
   4   2  21-28.8219 269.341   1
   4  -2 -21 373.252 241.293   1
   4   2 -21 197.588 251.916   1
  -4   2 -22 1862.18 309.255   1
  -4  -2 -22 2077.81 321.237   1
  -4  -2  22 2249.16 347.297   1
  -4   2  22 1708.10 350.808   1
   4   2  22 1811.08 350.400   1
   4  -2  22 1834.37 335.588   1
   4   2 -22 1936.22 297.286   1
   4  -2 -22 1474.02 327.270   1
  -4   2 -23 351.337 261.331   1
  -4  -2 -23 24.7223 267.159   1
  -4  -2  23-173.251 295.216   1
  -4   2  23 872.918 307.592   1
   4  -2  23 118.121 277.665   1
   4   2  23-29.4972 300.768   1
   4   2 -23-229.620 269.732   1
   4  -2 -23 351.403 255.283   1
  -4   2 -24-51.2315 267.386   1
  -4  -2 -24 298.201 272.934   1
  -4  -2  24 583.571 286.964   1
  -4   2  24 319.406 280.607   1
   4  -2  24 119.268 282.079   1
   4   2  24-472.180 316.551   1
   4   2 -24 25.7661 250.492   1
   4  -2 -24 201.647 256.314   1
  -4   2 -25 860.273 287.834   1
  -4  -2 -25 499.972 278.708   1
  -4  -2  25 527.722 300.196   1
  -4   2  25 808.465 319.796   1
   4  -2  25 1024.47 322.013   1
   4   2  25 528.669 306.254   1
   4   2 -25 854.727 301.859   1
   4  -2 -25 1108.18 305.412   1
  -4  -2 -26 200.453 241.061   1
  -4   2  26 1002.92 333.262   1
   4   2  26 320.822 293.634   1
   4  -2 -26-74.9546 280.956   1
  -4  -2 -28 868.574 301.403   1
  -4   2  28 221.228 267.175   1
   4  -2 -28 777.609 285.015   1
   4   2  28 597.312 313.678   1
   4  -2 -29 332.498 247.691   1
  -4   3  -1 7110.47 396.300   1
   4  -3   1 6386.96 385.562   1
  -4   3   2 7958.69 456.740   1
   4   3   2 8155.11 455.656   1
  -4   3  -2 7450.23 432.977   1
  -4  -3  -2 7692.32 447.089   1
   4  -3   2 7519.39 434.209   1
   4  -3  -2 8256.32 448.458   1
   4   3   3 2073.63 216.956   1
  -4   3   3 1865.91 225.300   1
   4  -3   3 1937.54 195.836   1
  -4  -3  -3 1760.40 205.120   1
  -4   3  -3 1969.69 183.748   1
   4  -3  -3 2187.56 218.050   1
   4   3   4 21054.4 1078.05   1
  -4  -3  -4 20896.6 1065.85   1
  -4   3   4 20710.4 1081.85   1
   4  -3  -4 22226.8 1072.30   1
   4   3   5 395.923 156.018   1
  -4   3   5 394.967 189.686   1
   4   3  -5 177.497 136.388   1
  -4  -3  -5 520.312 139.909   1
   4  -3  -5 174.761 150.997   1
  -4  -3   5 228.320 145.129   1
   4   3  -6 24213.0 1131.89   1
   4  -3  -6 22012.4 1146.03   1
  -4  -3   6 22392.6 1132.33   1
   4   3   6 23172.5 1154.36   1
   4  -3   6 22305.7 1124.67   1
  -4   3   6 20285.8 1152.59   1
  -4  -3  -6 21111.6 1138.02   1
  -4   3  -6 24244.6 1124.01   1
   4   3  -7 8205.12 476.611   1
   4  -3  -7 8386.34 490.701   1
  -4   3   7 8251.89 507.607   1
   4  -3   7 9224.18 485.719   1
   4   3   7 8686.37 519.249   1
  -4  -3  -7 7516.47 492.322   1
  -4   3  -7 8379.22 469.956   1
  -4  -3   7 8257.01 483.794   1
   4   3   8 2760.47 275.023   1
  -4  -3   8 3080.43 249.307   1
  -4   3   8 2982.00 282.810   1
  -4   3  -8 2888.47 230.200   1
  -4  -3  -8 2469.68 253.499   1
   4   3  -8 2787.70 234.570   1
   4  -3  -8 2693.98 253.016   1
  -4   3   9 19.8279 216.608   1
  -4   3  -9 193.303 136.822   1
  -4  -3  -9 129.825 181.117   1
   4   3   9 626.311 227.175   1
   4  -3   9 291.480 147.547   1
   4   3  -9 365.982 146.735   1
   4  -3  -9 463.362 198.613   1
  -4  -3  10 166.423 162.649   1
  -4   3  10 41.9405 189.242   1
   4  -3  10 286.012 167.079   1
   4   3  10 502.235 200.135   1
  -4  -3 -10 153.984 172.457   1
   4  -3 -10 454.068 168.967   1
   4   3 -10 209.348 145.810   1
   4  -3  11 7057.76 470.467   1
  -4   3 -11 7737.00 453.575   1
   4  -3 -11 7137.67 479.366   1
  -4   3  11 7832.54 514.686   1
  -4  -3  11 7640.26 478.585   1
   4  -3  12 5482.53 404.879   1
   4   3  12 6604.63 454.483   1
  -4  -3  12 7099.20 434.499   1
  -4   3  12 5711.89 463.143   1
  -4  -3 -12 5849.68 416.802   1
  -4   3 -12 5854.34 385.266   1
   4  -3 -12 5217.20 422.242   1
   4   3 -12 5469.42 391.508   1
  -4   3  13 120.408 184.076   1
  -4  -3  13 303.609 199.144   1
  -4   3 -13 200.304 166.619   1
  -4  -3 -13 156.600 202.834   1
   4   3  13 231.019 222.647   1
   4  -3  13 273.592 196.107   1
   4  -3 -13-83.5567 177.678   1
   4   3 -13 125.795 180.358   1
  -4   3  14 1598.53 319.698   1
   4   3  14 1723.43 302.597   1
   4  -3 -14 2122.56 288.085   1
  -4   3 -14 1856.59 254.425   1
  -4  -3 -14 1588.43 267.214   1
   4   3 -15 9545.40 550.039   1
   4  -3 -15 7405.28 564.363   1
  -4  -3  15 9525.48 568.733   1
  -4   3  15 8697.55 609.659   1
   4  -3  15 8391.79 566.942   1
   4   3  15 8194.99 587.524   1
   4  -3 -16 11414.1 691.787   1
   4   3 -16 11167.5 658.950   1
  -4  -3  16 11375.8 683.774   1
  -4   3  16 10994.1 717.389   1
   4  -3  16 10704.7 684.635   1
   4   3  16 10824.3 694.426   1
  -4   3 -16 11033.5 653.561   1
  -4  -3 -16 10986.0 667.993   1
   4  -3  17 1230.02 266.991   1
   4   3 -17 1542.34 270.103   1
   4  -3 -17 1227.16 282.594   1
  -4   3  17 1007.51 320.328   1
  -4   3 -17 817.420 224.962   1
   4   3  18-81.1743 223.684   1
   4  -3  18 352.634 249.785   1
   4   3 -18 67.6101 210.487   1
   4  -3 -18-96.4017 209.498   1
  -4  -3  18-152.743 245.219   1
  -4   3  18 111.322 245.454   1
  -4  -3 -18 22.7698 195.736   1
  -4   3 -18-170.090 214.387   1
   4   3  19-138.337 244.907   1
   4  -3  19 211.675 252.594   1
  -4   3 -19 242.583 214.352   1
  -4  -3 -19 278.597 215.474   1
   4   3 -19-69.8564 232.241   1
   4  -3 -19 24.5236 251.325   1
  -4  -3  19-78.9330 262.411   1
  -4   3  19-28.3289 291.849   1
   4  -3 -20 5672.66 460.419   1
  -4  -3 -20 5945.84 439.012   1
   4   3  20 5097.23 462.325   1
   4  -3  21 4557.87 441.322   1
   4   3 -21 4272.46 403.123   1
  -4  -3  21 5297.44 442.219   1
  -4   3 -21 4157.05 396.785   1
   4   3  22 292.220 296.305   1
   4  -3  22-29.0026 270.920   1
  -4  -3  22-56.6740 256.139   1
  -4   3  22-174.419 297.932   1
   4  -3 -22 200.692 271.021   1
   4   3 -22 125.385 248.027   1
  -4   3 -22 441.683 250.164   1
  -4  -3 -22-24.4339 267.097   1
   4  -3  23 265.527 274.785   1
   4   3  23 294.349 321.808   1
  -4  -3  23-86.3872 271.616   1
  -4   3  23 757.811 335.259   1
   4   3 -23 25.5073 258.025   1
   4  -3 -23 125.736 272.393   1
  -4   3 -23 75.6513 248.781   1
  -4  -3 -23 98.6181 273.312   1
   4   3  24 1850.73 363.450   1
  -4  -3  24 2101.05 357.261   1
  -4   3  24 1943.24 338.410   1
   4  -3 -24 2098.28 303.302   1
  -4  -3 -24 2595.27 336.682   1
   4   3  25 379.347 292.849   1
  -4   3  25 230.058 296.461   1
   4   3 -25 234.063 263.914   1
   4  -3 -25 324.133 266.987   1
  -4  -3 -25 99.2504 244.231   1
   4   3  26 2311.88 347.018   1
  -4   3  26 2754.74 376.539   1
   4  -3 -26 1954.60 345.744   1
  -4  -3 -26 2257.43 326.764   1
   4   3  27 171.545 307.867   1
  -4   3  27 223.889 304.966   1
   4  -3 -27 487.439 296.819   1
  -4  -3 -27 567.440 295.915   1
   4   3  28 112.287 307.175   1
  -4   3  28 218.447 297.425   1
   4  -3 -28 215.657 279.966   1
  -4  -3 -28 680.609 305.166   1
   4   3  29 328.490 291.909   1
  -4  -3 -29 334.625 282.752   1
   4  -3 -29 397.032 281.735   1
  -4   3  29 372.402 296.556   1
  -4  -4  -1 130.015 124.083   1
   4  -4  -1-77.6132 140.513   1
   4   4   1 141.106 138.600   1
  -4   4   1-35.0434 141.754   1
   4  -4   2 8259.99 443.006   1
   4  -4  -2 7842.05 460.853   1
  -4  -4  -2 7679.03 449.546   1
   4   4   2 8331.29 463.306   1
  -4   4   2 8456.89 465.646   1
  -4   4  -2 7396.87 440.893   1
  -4  -4  -3 312.417 152.577   1
  -4   4  -3 521.923 139.388   1
   4  -4   3 313.474 138.508   1
  -4   4   3 542.432 162.699   1
   4   4   3 241.885 168.848   1
   4  -4  -3 651.164 144.501   1
  -4   4  -4 19700.3 979.452   1
   4  -4  -4 19817.3 1006.30   1
   4  -4   4 19588.7 982.026   1
   4   4   4 18758.6 1008.63   1
  -4  -4  -4 20498.8 1007.67   1
  -4   4   4 20046.2 1020.25   1
   4   4   5 19167.8 962.473   1
  -4  -4  -5 18372.8 948.175   1
  -4   4   5 19976.7 971.027   1
   4  -4  -5 16786.8 944.131   1
  -4   4   6 49411.4 2411.41   1
   4  -4  -6 45779.6 2393.18   1
   4   4  -6 51525.4 2377.19   1
   4   4   6 50080.5 2406.39   1
  -4  -4   6 50845.5 2378.30   1
  -4  -4  -6 48833.4 2392.50   1
   4  -4  -7 4791.07 377.466   1
  -4   4  -7 5542.49 334.403   1
  -4  -4  -7 5622.38 363.358   1
   4  -4   7 5084.02 342.033   1
   4   4   7 4944.75 373.147   1
   4   4  -7 6099.10 349.311   1
  -4   4   7 5829.08 401.730   1
  -4  -4  -8 334.172 172.502   1
   4   4   8 240.481 194.314   1
   4   4  -8 559.660 148.480   1
  -4  -4   8 704.415 158.713   1
  -4   4   8 542.427 226.190   1
   4  -4  -8 539.879 192.007   1
   4  -4   8 389.197 138.209   1
  -4  -4   9 8000.38 474.667   1
   4   4   9 8249.94 510.165   1
   4  -4  -9 7766.57 490.581   1
   4  -4   9 7191.40 453.350   1
  -4   4  -9 7265.50 441.644   1
  -4  -4  -9 7952.23 484.136   1
  -4   4   9 8703.98 519.543   1
   4  -4  10 5131.74 345.405   1
  -4  -4  10 5096.17 354.144   1
  -4   4 -10 4651.91 324.817   1
   4   4 -10 4710.92 330.833   1
  -4   4  11 182.001 229.107   1
  -4  -4  11 629.583 192.992   1
  -4   4 -11 451.604 147.116   1
  -4  -4 -11 499.638 192.038   1
   4  -4  11 592.598 164.545   1
   4   4  11 1020.76 225.353   1
   4  -4 -11 434.081 209.737   1
   4   4 -11 820.433 173.644   1
  -4   4  12 1185.50 279.573   1
  -4  -4  12 1441.33 209.629   1
   4  -4  12 1146.35 219.856   1
   4   4  12 863.087 270.387   1
  -4   4 -12 1257.85 193.236   1
  -4  -4 -12 1157.26 234.465   1
   4   4 -12 1164.13 196.811   1
   4  -4 -12 801.712 242.901   1
   4   4  13 3923.35 380.806   1
   4  -4  13 4083.24 345.931   1
  -4   4  13 3825.77 389.087   1
   4   4 -13 4823.23 338.076   1
   4  -4 -13 4171.13 365.482   1
  -4   4 -13 4263.18 328.382   1
  -4  -4 -13 4310.50 355.149   1
  -4  -4  13 5234.59 361.773   1
  -4  -4  14 4142.20 347.388   1
  -4   4  14 3446.63 355.846   1
   4   4  14 3544.86 351.493   1
   4  -4  14 3345.97 321.253   1
  -4  -4 -14 3221.29 323.323   1
  -4   4 -14 3498.90 298.059   1
   4   4 -14 3887.27 312.857   1
   4  -4 -14 2565.70 317.184   1
  -4   4  15-131.545 261.026   1
  -4  -4  15 915.976 244.518   1
   4   4  15-126.345 278.854   1
  -4  -4 -15-367.519 237.518   1
   4  -4 -15 250.633 234.858   1
   4   4 -15 426.290 203.396   1
   4   4 -16 13899.9 743.325   1
  -4   4 -16 11782.3 721.653   1
  -4  -4  16 13337.1 754.427   1
   4  -4  16 12351.8 750.386   1
   4  -4 -17 502.219 213.408   1
   4   4 -17 127.693 204.181   1
   4  -4  17 378.024 239.116   1
   4   4  17 480.801 301.335   1
  -4   4  17 1270.51 269.994   1
  -4  -4  17 359.875 246.704   1
  -4   4 -17 280.242 201.779   1
  -4  -4 -17 316.006 257.085   1
   4  -4 -18 1803.06 305.980   1
   4   4 -18 1395.51 268.646   1
   4  -4  18 924.945 257.616   1
   4   4  18 1666.62 334.015   1
  -4   4  18 2223.82 343.089   1
  -4  -4  18 1098.40 261.287   1
  -4  -4 -18 1791.88 285.796   1
  -4   4 -18 1190.12 240.518   1
   4   4 -19 2823.12 321.757   1
   4  -4 -19 2614.78 349.493   1
   4   4  19 2591.71 369.571   1
   4  -4  19 3119.20 341.260   1
  -4   4  19 3678.91 405.353   1
  -4  -4  19 3261.60 358.542   1
  -4   4 -19 2070.51 286.743   1
  -4  -4 -19 3715.56 347.712   1
   4   4 -20 2132.98 304.592   1
   4  -4 -20 1621.88 278.613   1
   4  -4  20 1877.39 321.078   1
   4   4  20 1001.31 324.276   1
  -4   4  20 1356.28 292.573   1
  -4  -4  20 1603.80 310.694   1
  -4  -4 -20 1563.24 299.777   1
  -4   4 -20 2106.69 286.458   1
   4  -4 -21 426.090 288.491   1
   4   4 -21 146.220 246.720   1
   4  -4  21 366.016 282.620   1
  -4   4  21 551.072 324.528   1
  -4  -4  21 247.560 269.186   1
  -4  -4 -21 48.2437 216.870   1
  -4   4 -21 332.374 233.764   1
   4  -4 -22 1358.73 289.279   1
   4   4  22 759.589 299.061   1
   4  -4  22 1182.71 320.927   1
  -4  -4  22 1211.78 305.193   1
  -4   4  22 903.045 306.799   1
  -4   4 -22 810.639 262.379   1
   4  -4 -23 1453.16 315.899   1
   4   4 -23 1803.00 293.026   1
   4  -4  23 2207.45 355.879   1
   4   4  23 1732.46 364.409   1
  -4  -4  23 1176.21 312.692   1
  -4   4  23 1919.21 354.479   1
  -4   4 -23 1900.19 310.157   1
  -4  -4 -23 1596.67 317.063   1
   4   4 -24 825.616 287.005   1
   4  -4 -24 923.251 300.590   1
   4   4  24 1023.01 341.183   1
  -4   4  24 1216.80 349.097   1
  -4  -4 -24 1376.06 296.702   1
   4  -4 -25-147.828 272.433   1
   4   4  25 666.244 298.440   1
  -4   4  25-85.8886 287.931   1
  -4  -4 -25 49.2097 242.661   1
   4   4  26 171.678 291.849   1
  -4  -4 -26 785.523 286.809   1
   4  -4 -27 312.855 260.260   1
   4   4  27 762.351 326.722   1
  -4  -4 -27 1558.58 322.872   1
  -4   4  27 1161.34 301.624   1
  -4   4  28 1399.92 319.428   1
   4  -4 -28 991.432 296.315   1
   4   4  29 242.177 261.941   1
  -4   4  29 601.826 292.329   1
  -4  -4 -29 727.760 265.982   1
   4   5   0-69.9243 143.066   1
  -4  -5   0-107.308 129.292   1
  -4  -5  -1 9597.55 539.800   1
   4   5   1 10467.6 552.322   1
  -4   5   1 9593.68 546.331   1
   4  -5  -1 9913.27 539.739   1
   4  -5   2 88000.8 4097.23   1
   4  -5  -2 89094.0 4112.40   1
  -4  -5  -2 86277.2 4109.24   1
   4   5   2 84006.6 4114.78   1
  -4   5  -2 85459.0 4095.71   1
  -4   5   2 88008.9 4119.97   1
  -4   5  -3 15999.9 820.559   1
   4  -5  -3 16466.2 841.768   1
  -4  -5  -3 14745.2 833.620   1
   4   5   3 16376.2 852.262   1
  -4   5   3 17321.1 858.167   1
   4  -5   3 17023.1 824.113   1
   4  -5  -4 28272.5 1492.60   1
  -4  -5  -4 31056.0 1498.71   1
   4   5   4 30931.6 1508.12   1
  -4   5   4 32179.0 1514.08   1
  -4   5  -4 29858.2 1469.75   1
  -4   5  -5 3082.32 226.258   1
   4  -5  -5 3119.15 275.775   1
   4  -5   5 3351.48 234.518   1
   4   5   5 3449.21 284.431   1
  -4   5   5 3251.47 297.215   1
  -4  -5  -5 3192.04 267.226   1
   4   5  -6 12066.3 634.561   1
   4  -5  -6 12156.9 668.659   1
   4   5   6 11993.5 670.933   1
  -4  -5  -6 10816.1 649.527   1
  -4  -5   6 12877.7 637.402   1
  -4   5   6 12194.0 680.923   1
  -4  -5   7 431.967 148.318   1
  -4   5   7 379.297 203.287   1
   4   5   7 325.845 185.540   1
   4  -5  -7 730.041 186.604   1
  -4  -5  -7 689.062 186.079   1
  -4   5   8 78336.9 3754.49   1
   4   5  -8 81499.6 3708.24   1
   4   5   8 77562.4 3748.05   1
   4  -5   8 82082.2 3706.95   1
  -4  -5   8 77469.0 3708.16   1
  -4   5  -8 73629.4 3691.12   1
  -4  -5  -8 78518.7 3731.24   1
   4  -5  -8 75617.0 3732.95   1
  -4  -5   9 70.4825 148.715   1
   4   5  -9 188.279 138.303   1
  -4   5   9 106.563 228.087   1
   4  -5   9 145.047 133.094   1
   4  -5  -9-55.3984 202.383   1
  -4   5  -9 186.904 126.319   1
  -4  -5  10 395.995 150.798   1
   4   5 -10 270.360 157.856   1
  -4   5  10 425.502 235.602   1
   4  -5  10 129.944 137.184   1
   4   5  10 21.4057 203.220   1
   4  -5 -10-38.8264 195.896   1
  -4  -5 -10-18.2614 173.947   1
  -4   5 -10 100.068 138.497   1
  -4  -5  11 2028.78 224.775   1
  -4   5  11 2126.55 308.012   1
   4   5 -11 2666.49 231.472   1
   4  -5  11 1950.17 233.093   1
   4   5  11 1746.00 280.047   1
   4  -5 -11 2531.35 284.746   1
  -4   5 -11 2076.27 216.049   1
  -4  -5 -11 2245.28 266.023   1
  -4  -5 -12 19639.5 1024.89   1
  -4   5 -12 18763.2 983.186   1
   4   5 -12 19487.0 999.760   1
   4   5  12 17729.3 1037.06   1
   4  -5  12 20390.2 1009.92   1
   4  -5 -12 20357.9 1032.82   1
  -4  -5  12 19197.5 1010.97   1
  -4   5  12 17535.6 1036.31   1
  -4   5 -13 13422.5 724.715   1
  -4  -5 -13 13537.3 760.726   1
   4   5  13 12625.5 778.902   1
   4  -5  13 13681.5 746.811   1
  -4  -5  13 13392.6 750.660   1
  -4   5  13 13164.5 796.865   1
   4  -5 -13 13364.7 775.079   1
   4   5 -13 13473.0 737.024   1
   4   5  14 1074.07 268.033   1
   4  -5  14 1550.50 241.166   1
   4   5 -14 1414.04 215.504   1
   4  -5 -14 1309.89 282.068   1
  -4   5  14 1274.77 324.699   1
  -4  -5  14 1324.90 252.709   1
  -4   5  15 5588.50 495.447   1
   4  -5  15 5786.28 430.194   1
   4   5  15 4705.86 454.508   1
   4  -5 -15 5754.76 458.228   1
  -4   5 -15 7029.32 427.223   1
  -4  -5 -15 6106.99 447.504   1
  -4   5  16 301.114 296.455   1
  -4  -5  16 244.319 228.888   1
   4   5  16 105.623 258.958   1
  -4  -5 -16-89.6764 211.469   1
   4   5 -16 277.183 194.767   1
   4  -5 -16 47.4974 252.911   1
   4  -5  16 87.6777 215.608   1
  -4  -5 -17 797.857 231.398   1
  -4   5 -17 372.103 198.383   1
   4  -5 -17 845.438 288.688   1
   4   5 -17 850.615 218.246   1
  -4   5  17 754.193 324.769   1
  -4  -5  17 582.288 233.772   1
   4  -5  17 555.860 235.034   1
   4   5  17 839.765 274.973   1
  -4   5 -18 8649.72 556.064   1
  -4  -5 -18 8903.84 574.030   1
   4   5  18 8963.58 603.298   1
   4  -5  18 9151.42 602.586   1
  -4  -5  18 9757.47 598.265   1
  -4   5  18 9316.51 633.477   1
   4   5 -18 9006.07 573.161   1
   4  -5 -18 8937.76 600.054   1
  -4   5  19-115.089 291.768   1
  -4  -5  19 127.159 249.410   1
   4  -5 -19 397.826 268.646   1
   4   5 -19 22.4584 221.537   1
  -4  -5 -19 445.994 246.899   1
  -4   5 -19-108.579 206.748   1
   4  -5  19 77.3796 255.858   1
   4   5  19 198.155 275.184   1
  -4  -5  20 2503.96 349.548   1
   4   5 -20 2535.20 311.550   1
  -4   5 -20 2609.18 305.503   1
   4  -5  20 2556.19 338.633   1
  -4   5  21-29.1287 278.161   1
   4  -5 -21-25.1599 250.330   1
  -4  -5 -21 313.761 267.558   1
   4   5  21 522.105 320.051   1
  -4   5  22 1804.83 374.057   1
  -4  -5  22 2376.67 339.303   1
   4  -5 -22 2134.78 334.252   1
   4   5 -22 2194.09 316.643   1
  -4   5 -22 2244.42 305.363   1
  -4  -5 -22 2339.25 315.980   1
   4   5  22 2188.32 372.961   1
   4  -5 -23 551.224 292.086   1
  -4  -5 -23 415.862 248.459   1
   4   5  23 585.325 282.892   1
  -4  -5 -24 147.186 281.090   1
  -4   5  24 259.230 249.668   1
   4   5  24 261.333 320.466   1
  -4   5  25 28.4054 284.882   1
   4  -5 -25 24.4250 260.066   1
  -4  -5 -25 170.677 270.822   1
   4   5  25 114.885 307.296   1
  -4   5  26 418.670 320.973   1
   4  -5 -26-531.328 291.402   1
  -4  -5 -26 242.647 239.961   1
   4   5  26 113.267 249.755   1
  -4   5  27 465.230 315.129   1
   4  -5 -27 449.786 292.553   1
  -4  -5 -27 216.097 283.465   1
   4   5  27 306.583 318.901   1
  -4   5  28-186.517 297.261   1
   4  -5 -28 254.724 278.331   1
  -4  -5 -28-94.1686 276.356   1
   4   5  28 190.626 303.811   1
  -4  -6   0 5765.45 361.874   1
   4   6   0 5975.33 368.722   1
   4  -6   0 6679.58 374.964   1
  -4   6   0 6050.65 374.634   1
  -4  -6  -1 2275.10 210.584   1
   4  -6  -1 2437.79 213.970   1
  -4   6   1 2709.63 228.208   1
   4   6  -1 2484.81 218.060   1
   4   6   1 2767.45 230.603   1
  -4  -6   1 2371.73 209.808   1
  -4   6  -2 655.359 134.221   1
  -4   6   2 637.065 160.371   1
   4  -6   2 631.199 125.437   1
   4   6   2 506.224 157.625   1
   4  -6  -2 338.761 144.196   1
  -4  -6  -2 547.268 145.961   1
  -4   6  -3 9153.73 478.067   1
   4  -6  -3 8834.16 503.120   1
  -4   6   3 8231.48 511.411   1
   4   6   3 8187.02 508.560   1
   4  -6   3 9019.05 478.728   1
  -4  -6  -3 9238.86 505.972   1
   4  -6  -4 2212.13 222.762   1
  -4  -6  -4 1696.36 194.345   1
   4   6   4 1935.40 207.516   1
   4  -6   4 2115.32 178.357   1
  -4   6   4 1674.48 228.740   1
  -4   6   5 6165.26 447.113   1
  -4   6  -5 7213.54 385.447   1
   4  -6  -5 6561.43 426.799   1
   4   6   5 6475.35 436.077   1
   4  -6   5 7251.58 388.500   1
  -4  -6  -5 6365.53 418.269   1
   4   6   6 22790.3 1180.32   1
   4  -6   6 24100.3 1132.58   1
  -4   6   6 21344.5 1173.27   1
  -4   6  -6 23940.1 1128.11   1
  -4  -6  -6 21992.5 1163.09   1
   4  -6  -6 21601.3 1163.63   1
  -4  -6   7 1738.95 180.377   1
  -4   6   7 1381.77 235.879   1
   4   6  -7 1758.45 171.435   1
   4   6   7 1299.23 235.205   1
  -4  -6  -7 1549.16 221.176   1
   4  -6  -7 1665.30 208.859   1
  -4   6   8 9775.43 589.913   1
   4   6  -8 9776.92 525.555   1
   4   6   8 8939.97 586.768   1
   4  -6  -8 10098.0 573.289   1
  -4  -6  -8 9143.89 559.707   1
  -4  -6   8 9061.46 520.281   1
   4   6  -9 10683.9 562.969   1
   4   6   9 8799.79 606.491   1
   4  -6   9 10242.2 558.526   1
  -4  -6   9 10273.0 565.905   1
  -4   6  -9 10624.5 550.357   1
  -4  -6  -9 9960.40 599.416   1
  -4  -6  10 128.691 143.464   1
  -4   6  10-115.280 179.480   1
   4   6 -10 27.4947 123.899   1
   4   6  10 243.292 244.015   1
   4  -6  10 177.892 136.921   1
  -4  -6 -10-56.3740 204.474   1
  -4   6 -10 118.152 132.474   1
   4  -6 -10 259.607 162.442   1
  -4   6  11 4763.56 417.928   1
   4   6 -11 5628.82 354.737   1
   4  -6  11 4661.99 345.948   1
   4   6  11 4478.20 398.600   1
   4  -6 -11 5332.22 403.165   1
  -4   6 -11 5511.79 335.736   1
  -4  -6 -11 5516.21 390.008   1
  -4  -6  11 5216.99 356.807   1
  -4  -6  12 100.251 167.692   1
  -4   6  12 249.280 265.477   1
   4   6 -12 140.479 157.105   1
   4  -6  12 241.456 174.420   1
   4   6  12-23.9261 197.907   1
  -4   6 -12 289.562 158.037   1
  -4  -6 -12 202.603 172.980   1
   4  -6 -12-151.024 222.355   1
   4  -6 -13 6008.31 445.878   1
   4   6  13 5258.21 457.223   1
   4  -6  13 6213.61 407.030   1
  -4  -6 -13 6350.32 440.141   1
  -4   6 -13 5418.50 385.150   1
   4   6 -13 5626.47 396.196   1
  -4  -6  13 6129.90 412.216   1
  -4   6  13 6229.57 479.965   1
   4  -6  14 12352.5 670.964   1
   4   6  14 11128.0 714.025   1
  -4  -6 -14 11575.0 687.048   1
  -4   6 -14 10799.6 636.536   1
   4   6 -14 12686.7 666.550   1
  -4   6  14 9798.65 702.657   1
  -4  -6  14 11795.7 668.506   1
   4  -6 -14 11003.1 688.596   1
  -4   6 -15 322.979 183.692   1
   4  -6  15 79.7017 210.632   1
  -4  -6  15-60.6272 195.317   1
   4   6 -15 74.2811 185.268   1
  -4   6 -16 5948.14 408.231   1
  -4  -6 -16 5320.64 424.332   1
   4  -6  16 6238.83 445.045   1
   4   6  16 5204.48 466.605   1
  -4   6  16 5850.43 487.695   1
   4  -6 -16 6345.04 457.919   1
   4  -6  17 1186.00 264.235   1
   4   6  17 821.787 282.659   1
  -4  -6  17 1100.03 248.699   1
  -4   6  17 1637.20 341.384   1
   4   6 -17 654.342 218.716   1
   4  -6 -17 1320.87 278.504   1
  -4  -6 -17 1196.15 245.144   1
  -4   6 -17 1372.84 221.415   1
   4  -6  18 1662.73 277.653   1
   4   6  18 2315.25 341.570   1
  -4   6  18 1574.42 354.462   1
  -4  -6  18 1460.11 298.454   1
   4   6 -18 2441.14 291.409   1
   4  -6 -18 2175.87 326.973   1
  -4   6 -18 1903.79 245.239   1
  -4  -6 -18 1611.69 292.626   1
   4  -6  19 533.015 275.515   1
   4   6  19 227.732 314.470   1
  -4   6  19 665.229 262.802   1
  -4  -6  19 614.309 240.358   1
   4  -6 -19 674.302 250.542   1
   4   6 -19 603.231 226.922   1
  -4  -6 -19 377.214 270.764   1
  -4   6 -19 792.649 231.904   1
   4   6  20 896.970 319.494   1
   4  -6  20 1007.07 273.934   1
  -4   6  20 961.103 344.200   1
  -4  -6  20 1101.07 273.728   1
   4  -6 -20 678.764 297.401   1
   4   6 -20 1272.86 263.852   1
  -4  -6 -20 858.994 274.117   1
  -4   6 -20 989.485 247.699   1
   4   6  21 494.170 284.376   1
  -4   6  21 262.320 281.807   1
  -4  -6  21 397.857 258.763   1
   4  -6 -21 100.618 238.895   1
   4   6 -21 359.555 243.919   1
  -4  -6 -21 145.347 234.989   1
  -4   6 -21 23.6818 217.186   1
   4   6  22 1255.08 355.074   1
  -4   6  22 1806.23 367.487   1
   4  -6 -22 1156.16 317.532   1
  -4  -6 -22 1291.15 307.088   1
   4   6  23 1660.53 350.757   1
  -4   6  23 752.196 296.475   1
   4  -6 -23 1171.66 277.763   1
  -4  -6 -23 1460.44 313.154   1
  -4   6  24 658.228 313.917   1
   4  -6 -24 861.401 287.824   1
  -4  -6 -24 1289.83 281.783   1
   4   6  25 881.477 338.947   1
   4   6  26 1399.36 324.898   1
  -4   6  26 1798.99 355.394   1
   4  -6 -26 1402.43 320.027   1
  -4  -6 -26 1102.29 285.246   1
   4   6  28-26.7876 305.143   1
  -4  -6 -28 1780.97 326.250   1
   4  -6 -28 1001.54 255.232   1
  -4   6  28 707.747 261.226   1
  -4  -7   0 57.5873 133.845   1
   4  -7   0 23.4354 117.528   1
  -4   7   0-197.978 135.256   1
   4   7   0-51.6063 123.548   1
   4   7  -1 7976.54 418.146   1
   4   7   1 6699.43 423.835   1
  -4   7   1 7287.20 422.833   1
  -4  -7   1 7097.33 405.559   1
  -4  -7  -1 6094.15 407.681   1
   4   7   2 32371.7 1582.93   1
  -4  -7  -2 31741.6 1570.53   1
   4  -7  -2 31771.4 1570.68   1
  -4   7   2 32225.6 1580.67   1
   4  -7   3 391.391 116.332   1
  -4   7   3 586.771 170.819   1
  -4  -7  -3 466.148 154.234   1
   4   7   3 124.147 161.919   1
   4  -7  -3 320.438 144.141   1
  -4   7  -3 594.088 119.455   1
  -4   7  -4 10039.0 527.152   1
   4  -7  -4 9567.49 568.977   1
   4   7   4 10904.7 582.170   1
   4  -7   4 9884.14 527.192   1
  -4  -7  -4 10245.0 564.103   1
  -4   7   4 9108.97 575.491   1
  -4   7   5 654.710 191.068   1
   4  -7  -5 480.990 161.606   1
  -4   7  -5 1026.42 129.315   1
   4   7   5 563.907 183.030   1
   4  -7   5 936.441 132.905   1
  -4  -7  -5 868.077 171.005   1
   4  -7   6 242.855 110.189   1
  -4  -7  -6 402.516 164.088   1
   4   7   6 188.712 203.688   1
  -4   7   6 192.885 195.371   1
   4  -7  -6 203.800 179.405   1
  -4   7  -6 241.459 108.317   1
   4   7   7 9834.61 596.670   1
   4  -7  -7 9133.62 574.957   1
   4  -7   7 11186.4 537.410   1
  -4   7   7 9854.75 605.486   1
  -4   7  -7 9398.07 523.873   1
  -4  -7  -7 9753.29 576.347   1
  -4  -7   8 3428.60 252.181   1
   4   7  -8 3547.96 256.204   1
  -4  -7   9 259.476 136.062   1
  -4   7   9 158.950 219.163   1
   4   7  -9 220.446 138.532   1
   4   7   9 415.133 217.722   1
  -4  -7  -9 315.907 178.460   1
   4  -7  -9 510.690 199.079   1
  -4   7  10 25592.9 1419.99   1
   4  -7  10 29024.8 1360.19   1
   4   7  10 26603.3 1424.81   1
   4   7 -10 27663.0 1358.99   1
   4  -7 -10 27445.0 1408.32   1
  -4  -7  10 28159.2 1361.81   1
  -4   7 -10 26456.9 1342.71   1
  -4  -7 -10 27404.8 1404.49   1
  -4   7  11 7600.76 554.924   1
   4   7 -11 8941.11 494.480   1
   4   7  11 7538.94 564.130   1
   4  -7  11 8106.06 492.764   1
  -4  -7  11 8796.05 498.019   1
  -4   7 -11 8658.87 479.098   1
  -4  -7 -11 8431.12 548.508   1
   4  -7 -11 8752.53 547.569   1
  -4  -7  12 624.713 176.318   1
   4   7 -12 328.995 160.295   1
  -4   7  12 484.679 265.283   1
   4  -7  12 681.012 175.729   1
   4   7  12 660.969 293.545   1
   4  -7 -12 440.998 222.464   1
  -4   7 -12 595.130 157.991   1
  -4  -7 -12 353.140 243.588   1
  -4   7  13 498.920 276.498   1
   4  -7 -13 637.434 261.825   1
   4   7 -13 564.439 191.248   1
  -4  -7  13 726.225 200.932   1
   4   7  13 454.862 304.119   1
   4  -7  13 310.782 177.106   1
  -4   7  14 11693.8 791.799   1
   4   7 -14 13913.7 739.371   1
   4  -7  14 14122.0 747.709   1
  -4  -7  14 13532.7 746.273   1
   4  -7 -14 12773.5 777.421   1
  -4   7 -14 13449.1 726.336   1
  -4  -7 -15 1712.98 288.427   1
  -4   7 -15 1505.76 206.600   1
  -4   7  15 1983.87 304.086   1
   4  -7  15 1887.05 237.229   1
  -4  -7  15 1646.43 262.590   1
   4   7 -15 1791.73 243.670   1
   4  -7 -15 1575.57 259.860   1
   4   7  15 1887.31 328.184   1
  -4   7 -16 86.3603 160.213   1
  -4  -7 -16 251.635 209.873   1
   4   7  16 244.977 236.043   1
   4  -7  16 20.6949 188.043   1
  -4   7  16 224.585 260.794   1
  -4  -7  16 576.421 211.296   1
   4  -7 -16 316.086 221.550   1
   4   7 -16 420.677 184.578   1
  -4  -7 -17 1417.62 265.735   1
   4   7  17 1217.86 311.517   1
  -4   7  17 1168.03 325.899   1
  -4  -7  17 631.734 223.165   1
   4  -7 -17 1183.96 294.776   1
   4   7 -17 1916.20 249.795   1
  -4  -7 -18 2206.71 309.554   1
  -4   7 -18 2281.17 269.791   1
   4   7  18 1758.36 352.798   1
   4  -7  18 1853.33 295.203   1
  -4   7  18 2652.23 390.866   1
  -4  -7  18 2252.46 285.260   1
   4  -7 -18 1965.58 346.792   1
   4   7 -18 1653.88 260.521   1
  -4  -7  19-24.0858 234.177   1
  -4   7 -19 252.166 195.122   1
   4   7 -19 510.968 225.333   1
   4  -7  19-247.068 235.216   1
  -4  -7 -20 5537.23 468.302   1
   4   7  20 6753.13 527.964   1
  -4   7  20 6859.76 539.863   1
   4   7 -20 6688.13 474.837   1
   4  -7 -20 5639.61 481.813   1
  -4   7 -20 6721.85 468.552   1
  -4   7  21 6060.70 493.670   1
   4  -7 -21 4675.57 440.412   1
  -4  -7 -21 5535.73 458.738   1
   4   7  21 4659.89 491.101   1
  -4  -7 -22 242.806 243.752   1
  -4   7  23-28.7768 239.889   1
   4  -7 -23 74.3653 213.168   1
  -4  -7 -23 412.722 281.575   1
   4   7  23 86.8551 306.010   1
  -4   7  24 2215.39 376.461   1
   4  -7 -24 2221.81 345.070   1
  -4  -7 -24 2847.68 351.786   1
   4   7  24 2517.95 385.541   1
  -4   7  25 83.9403 316.702   1
   4  -7 -25 745.064 299.665   1
  -4  -7 -25 263.834 241.718   1
   4   7  25 281.392 260.779   1
   4  -7 -26 1664.82 295.477   1
  -4   7  26 1776.72 335.436   1
   4   7  26 1882.14 364.215   1
  -4   7  27 345.718 253.222   1
   4  -7 -27 321.526 231.735   1
  -4  -7 -27-116.359 260.338   1
   4   7  27 135.301 283.950   1
  -4  -8   0 36217.4 1746.35   1
   4   8   0 37242.8 1756.80   1
  -4   8   0 35385.8 1751.99   1
   4  -8   0 34900.7 1745.60   1
  -4  -8   1 874.045 149.227   1
  -4  -8  -1 1069.25 165.008   1
   4   8  -1 1055.98 159.951   1
   4  -8   1 1234.56 160.923   1
   4  -8  -1 1272.74 177.743   1
  -4   8  -1 1383.63 165.370   1
  -4   8   1 1540.73 184.646   1
   4   8   2 5552.50 362.584   1
   4   8  -2 4953.95 328.158   1
  -4  -8  -2 5247.81 344.617   1
  -4  -8   2 5262.48 322.429   1
  -4   8   2 5223.79 360.118   1
   4  -8  -2 5418.26 348.256   1
   4  -8   3 1095.66 146.072   1
  -4   8   3 1611.40 204.332   1
   4   8   3 1021.40 193.512   1
  -4   8  -3 1314.62 152.064   1
   4  -8  -3 1359.05 179.255   1
  -4  -8  -4 17352.9 901.348   1
   4   8   4 16190.1 909.464   1
   4  -8   4 17390.8 864.685   1
  -4   8   4 18120.7 925.660   1
  -4   8  -4 17167.3 862.494   1
   4  -8  -5 1737.35 216.767   1
   4  -8   5 1617.64 159.352   1
  -4   8   5 2199.91 249.496   1
   4   8   5 1903.13 237.944   1
  -4  -8  -5 1622.65 210.750   1
  -4   8  -5 2078.77 165.857   1
   4   8   6 54856.4 2738.51   1
   4  -8  -6 54920.6 2725.50   1
  -4   8  -6 59542.0 2671.62   1
  -4  -8  -6 53443.0 2715.63   1
   4  -8   6 56698.6 2674.93   1
  -4   8   6 54173.5 2741.38   1
   4  -8  -7 8524.72 573.741   1
   4  -8   7 10309.0 521.318   1
  -4   8   7 9817.77 608.736   1
  -4   8  -7 9795.18 515.887   1
   4  -8  -8 154.683 169.040   1
  -4   8  -8 238.827 110.463   1
  -4  -8  -8-36.8121 176.031   1
   4   8   8 411.390 214.385   1
   4  -8   8 266.883 113.224   1
  -4   8   8 448.041 213.464   1
  -4  -8   9 607.425 143.455   1
   4   8  -9 418.182 139.549   1
  -4   8   9 585.275 230.948   1
   4   8   9 452.361 233.188   1
   4  -8   9 743.289 137.653   1
  -4  -8  -9 555.723 209.547   1
   4  -8  -9 343.981 200.024   1
  -4   8  10 47671.4 2480.54   1
   4   8 -10 50704.8 2416.22   1
   4   8  10 48378.8 2479.61   1
  -4  -8  10 51007.3 2417.13   1
  -4  -8 -10 54138.6 2469.79   1
   4  -8 -10 48349.5 2462.62   1
  -4  -8  11 1530.36 198.264   1
  -4   8  11 1669.52 297.711   1
   4   8 -11 1807.48 191.602   1
   4  -8  11 1621.65 193.400   1
   4   8  11 1699.95 290.629   1
   4  -8 -11 1813.94 281.298   1
  -4  -8 -11 1894.04 259.572   1
  -4   8 -11 1620.20 180.698   1
  -4  -8  12 2375.29 238.196   1
  -4   8  12 3075.72 350.637   1
   4  -8  12 2073.24 231.863   1
   4   8  12 2257.45 319.196   1
   4  -8 -12 2477.45 313.838   1
   4   8 -12 2789.81 235.457   1
  -4  -8  13 46.5327 168.506   1
  -4   8  13 267.712 308.588   1
   4  -8 -13 162.335 255.920   1
   4   8 -13 408.370 165.476   1
  -4  -8 -13-43.9805 181.942   1
  -4   8 -13 261.277 146.902   1
   4  -8  13 15.1839 157.817   1
   4   8  13 206.303 224.290   1
  -4   8  14 5998.01 492.329   1
   4   8 -14 6506.35 406.541   1
   4  -8  14 5979.88 404.947   1
   4   8  14 5580.65 486.090   1
  -4  -8  14 6049.35 408.478   1
  -4  -8 -14 5312.42 446.948   1
  -4   8 -14 6056.96 384.468   1
   4  -8 -14 5834.46 455.257   1
  -4   8  15 223.513 266.069   1
   4   8  15 378.420 300.363   1
   4  -8  15 254.559 199.900   1
  -4   8 -15 198.227 159.027   1
  -4  -8 -15-45.5638 249.773   1
   4   8 -15 470.091 191.434   1
  -4  -8  15 90.9357 189.568   1
   4  -8 -15 120.875 235.160   1
  -4   8 -16 6327.63 425.364   1
   4  -8 -16 5404.46 472.570   1
  -4   8  16 5734.09 508.917   1
   4  -8  16 6677.23 458.256   1
   4   8  16 6447.04 514.602   1
  -4  -8  16 6995.93 457.626   1
  -4  -8 -16 6076.68 470.124   1
   4   8 -16 7663.24 451.456   1
  -4  -8  17 1058.65 240.445   1
   4   8  17 588.177 287.934   1
   4  -8  17 1290.10 241.737   1
   4   8 -17 908.556 228.781   1
  -4   8 -17 985.593 199.347   1
  -4  -8 -17 843.206 260.396   1
   4  -8 -17 1417.38 295.176   1
  -4   8  17 1235.97 335.321   1
   4   8 -18 1221.13 234.604   1
  -4  -8  18 991.938 236.349   1
  -4   8  19 787.324 280.259   1
   4   8 -19 610.260 223.363   1
   4  -8 -19 653.588 244.332   1
  -4  -8 -19 810.947 240.089   1
   4   8  19 637.461 285.130   1
  -4   8  20 1636.90 357.994   1
   4  -8 -20 1561.79 321.276   1
  -4  -8 -20 1450.75 308.518   1
   4   8  20 1597.94 361.148   1
  -4   8  21 232.846 288.004   1
   4  -8 -21 175.539 253.073   1
  -4  -8 -21 72.6741 254.292   1
   4   8  21 494.406 311.308   1
  -4   8  22 2489.20 384.587   1
   4  -8 -22 2469.14 343.760   1
  -4  -8 -22 1502.85 294.303   1
   4   8  22 1627.46 348.364   1
  -4   8  23 28.6098 244.249   1
   4  -8 -23-24.6137 218.815   1
  -4  -8 -23 650.655 274.338   1
   4   8  23 316.376 315.939   1
  -4   8  25 27.6660 314.995   1
  -4  -8 -25 615.818 285.459   1
   4  -8 -25-166.215 282.874   1
   4   8  25 584.027 340.195   1
  -4  -8 -27 183.741 279.218   1
   4  -8 -27-135.406 217.387   1
   4   8  27-26.6319 306.893   1
   4  -9   0 140.546 144.161   1
  -4  -9   0 49.8782 114.643   1
  -4   9   0 108.934 131.600   1
   4   9   0 14.1264 126.840   1
  -4  -9   1 47.0277 131.197   1
   4  -9   1 58.2307 125.537   1
   4  -9  -1 190.131 137.350   1
   4   9  -1 39.8083 140.958   1
   4   9   1 210.800 144.202   1
  -4  -9  -1 13.2134 135.797   1
  -4   9  -1-72.7421 131.616   1
  -4   9   1 74.2127 150.918   1
   4   9   2 3170.89 264.186   1
   4   9  -2 2639.19 240.119   1
  -4  -9  -2 3527.72 260.393   1
  -4  -9   2 3784.47 246.200   1
   4  -9  -2 2869.57 255.087   1
  -4   9   2 3341.16 281.733   1
  -4   9  -3 1042.89 148.991   1
   4  -9   3 987.604 138.434   1
  -4   9   3 1425.44 212.919   1
   4   9   3 882.417 198.612   1
   4  -9  -3 1008.40 186.940   1
  -4  -9  -3 1277.63 181.810   1
  -4  -9  -4 15993.5 821.324   1
   4  -9  -4 15115.2 816.944   1
  -4   9  -4 14971.1 772.063   1
   4  -9   4 15458.2 771.189   1
   4   9   4 14804.5 832.038   1
  -4   9   5 1086.76 216.464   1
   4  -9  -5 1651.71 220.300   1
  -4   9  -5 1287.62 142.176   1
   4   9   5 1563.22 235.481   1
   4  -9   5 1238.49 134.983   1
  -4  -9  -5 1227.36 205.068   1
   4  -9   6 495.282 113.310   1
   4   9  -6 565.712 137.059   1
  -4   9   6 145.910 216.593   1
   4  -9  -6 348.136 180.168   1
   4   9   6 738.688 243.474   1
  -4  -9   6 481.316 128.745   1
  -4   9  -6 604.077 106.304   1
   4   9   7 13275.0 817.180   1
   4  -9   7 15102.5 732.203   1
  -4  -9   7 15000.9 737.565   1
   4   9  -7 13492.8 742.127   1
  -4  -9  -7 14492.5 801.667   1
  -4   9  -7 14395.5 723.643   1
  -4   9   8 1735.66 305.364   1
   4   9   8 2610.39 308.516   1
   4  -9   8 2092.07 173.645   1
   4  -9  -8 2214.44 282.111   1
  -4   9  -8 2095.60 167.142   1
  -4  -9  -8 2361.08 276.051   1
  -4   9   9 1543.40 280.470   1
   4  -9   9 1836.04 171.134   1
   4   9   9 1939.03 303.980   1
  -4   9  -9 1614.74 154.031   1
  -4  -9  -9 1857.63 261.838   1
   4  -9  -9 1499.49 257.935   1
  -4   9  10 5935.62 495.767   1
  -4  -9 -10 6974.48 478.044   1
  -4   9 -10 6338.97 380.267   1
   4   9  10 6081.11 491.781   1
   4  -9  10 7476.88 397.395   1
   4   9 -10 7129.75 404.897   1
   4  -9 -10 7227.48 485.001   1
  -4  -9  10 6885.22 401.076   1
  -4   9  11 723.370 294.571   1
   4  -9 -11 1204.97 283.909   1
   4   9 -11 916.993 155.956   1
   4   9  11 448.954 251.697   1
  -4  -9  11 785.949 162.042   1
  -4   9  12 958.216 260.201   1
   4  -9 -12 459.605 223.130   1
   4   9 -12 841.691 165.838   1
  -4   9 -12 457.029 129.099   1
  -4  -9 -12 612.385 209.383   1
  -4  -9  12 603.009 158.536   1
   4   9  12 410.615 250.989   1
  -4   9 -13 2558.75 229.334   1
   4  -9  13 2682.40 253.137   1
   4   9 -13 3108.77 254.361   1
  -4   9  14 5648.33 506.385   1
   4  -9  14 6005.78 399.861   1
   4   9  14 6248.68 494.510   1
  -4  -9  14 6081.82 398.580   1
  -4  -9 -14 5763.26 456.149   1
   4  -9 -14 4969.30 461.927   1
  -4   9 -14 6808.30 381.081   1
   4   9 -14 6324.35 400.940   1
  -4  -9 -15-23.0238 226.402   1
  -4   9 -15 14.1403 143.009   1
   4  -9  15 284.063 185.607   1
   4   9  15 302.132 277.733   1
  -4   9  15 56.5844 296.013   1
  -4  -9  15-99.5701 162.261   1
   4  -9 -15 73.4168 261.834   1
   4   9 -15 97.8027 168.390   1
  -4   9 -16 15.4892 165.309   1
  -4  -9 -16-46.7111 248.652   1
   4  -9  16-127.079 182.056   1
   4   9  16-501.350 311.419   1
  -4   9  16 114.724 307.586   1
  -4  -9  16 17.8335 187.050   1
   4  -9 -16 272.786 271.670   1
   4   9 -16 52.1652 182.842   1
  -4   9 -17 2270.64 237.270   1
  -4  -9 -17 1954.99 271.928   1
   4   9  17 2051.43 316.477   1
  -4   9  17 2722.80 382.861   1
  -4  -9  17 1435.24 216.444   1
   4  -9 -17 2446.77 335.924   1
   4   9 -17 1900.25 242.350   1
  -4   9  18 116.619 286.010   1
   4  -9 -18 175.843 237.797   1
  -4  -9 -18-142.931 261.158   1
   4   9  19 435.438 271.146   1
  -4   9  19 29.2494 298.161   1
   4  -9 -19 125.973 272.167   1
  -4  -9 -19-168.571 229.198   1
   4   9  20 1688.75 382.750   1
  -4   9  20 2624.34 400.160   1
   4  -9 -20 1958.65 340.331   1
  -4  -9 -20 2472.53 340.330   1
   4   9  22-230.960 321.357   1
  -4   9  22-172.367 317.617   1
   4  -9 -22 49.4063 284.073   1
  -4  -9 -22 145.126 265.591   1
   4   9  23 199.567 290.766   1
  -4   9  23 425.794 305.316   1
   4  -9 -23 170.809 259.333   1
  -4  -9 -23 120.022 244.221   1
   4   9  24 2073.12 371.480   1
  -4   9  24 2118.18 359.094   1
   4  -9 -24 2127.94 326.106   1
   4   9  25 439.611 294.828   1
  -4   9  25 626.008 329.178   1
   4  -9 -25 466.365 288.088   1
  -4  -9 -25 469.512 249.743   1
   4   9  26 188.289 312.346   1
  -4  -9 -26 46.1912 276.484   1
  -4   9  26 477.666 318.157   1
   4  -9 -26 682.048 280.496   1
   4 -10   0 13542.1 726.893   1
   4  10   0 13735.8 742.082   1
  -4  10   0 13783.1 736.243   1
  -4 -10   0 14035.7 730.286   1
   4 -10   1 411.370 136.906   1
   4 -10  -1 724.338 154.190   1
   4  10  -1 455.199 157.450   1
   4  10   1 850.328 186.730   1
  -4 -10  -1 591.758 155.748   1
  -4 -10   1 618.296 137.765   1
  -4  10  -1 442.130 142.100   1
  -4  10   1 528.218 159.254   1
   4  10   2 5851.89 379.099   1
   4 -10  -2 5193.22 360.157   1
   4  10  -2 5226.51 347.351   1
  -4 -10   2 5600.41 337.324   1
  -4 -10  -2 5660.03 358.054   1
  -4  10   2 4752.40 367.113   1
  -4  10   3 5016.25 388.167   1
   4 -10   3 5806.23 340.052   1
   4  10   3 5087.54 393.427   1
   4 -10  -3 5395.20 380.229   1
   4  10  -3 5508.20 355.163   1
  -4  10  -3 5861.84 339.773   1
  -4 -10  -3 5585.15 382.176   1
  -4 -10   3 6293.02 348.266   1
  -4  10   4 3606.40 316.596   1
  -4 -10  -4 3818.80 293.795   1
   4 -10  -4 3315.14 290.148   1
   4 -10   4 3071.31 227.758   1
   4  10   4 3330.72 302.141   1
  -4  10  -4 3279.73 228.168   1
  -4  10  -5 39.5242 98.6420   1
  -4 -10   5 132.211 118.874   1
  -4  10   5-61.6757 194.466   1
   4  10  -5 190.750 126.174   1
   4  10   5-40.7260 213.061   1
   4 -10   5 50.0987 102.502   1
  -4 -10  -5 69.1929 181.459   1
   4 -10  -5-18.0794 184.309   1
   4  10  -6 4087.95 269.671   1
   4 -10   6 3697.54 244.520   1
  -4  10  -6 4168.56 244.713   1
  -4 -10   6 3997.92 260.000   1
   4  10  -7 1117.42 143.804   1
   4 -10   7 1056.88 128.943   1
  -4  10   7 1070.45 272.569   1
   4 -10  -7 1085.90 227.363   1
  -4 -10  -7 1210.07 235.716   1
  -4  10  -7 1013.51 116.088   1
  -4 -10   7 1148.07 143.328   1
  -4 -10   8 2581.09 192.541   1
   4 -10  -8 1904.53 265.679   1
   4 -10   8 2238.01 173.274   1
   4  10   8 2670.96 303.024   1
  -4 -10  -8 2120.82 272.851   1
  -4  10  -8 2296.47 166.929   1
   4  10  -8 2669.40 202.090   1
  -4  10   9 6683.69 512.663   1
  -4  10  -9 6790.03 373.959   1
  -4 -10  -9 6984.77 479.765   1
   4  10   9 6296.77 501.225   1
   4 -10   9 7676.31 384.494   1
   4  10  -9 6522.92 397.017   1
   4 -10  -9 6523.82 482.763   1
  -4 -10   9 7401.31 396.489   1
   4  10 -10 4213.57 262.471   1
   4 -10 -10 3050.15 344.195   1
  -4  10  10 3177.21 381.964   1
   4 -10  10 3503.95 234.385   1
   4  10  10 3054.11 367.450   1
  -4 -10  10 4002.27 251.199   1
  -4 -10 -11 6948.09 475.802   1
  -4  10 -11 6790.81 374.422   1
   4 -10 -11 6364.80 473.950   1
  -4  10  11 6766.93 507.838   1
   4 -10  11 6926.58 385.836   1
   4  10  11 7465.61 515.021   1
  -4 -10  12 15539.6 791.583   1
   4  10 -12 15200.7 793.977   1
  -4  10 -12 15562.0 768.759   1
   4 -10  12 14837.1 781.352   1
  -4 -10  13 3041.38 236.512   1
  -4  10  13 2857.44 364.267   1
   4 -10  13 2494.71 227.348   1
   4  10 -13 2955.67 232.314   1
  -4  10 -13 2311.57 204.952   1
   4 -10 -13 2845.69 333.407   1
  -4 -10 -13 2556.53 311.224   1
   4  10  13 2740.97 355.895   1
  -4  10  14 621.030 259.877   1
   4  10  14 438.711 288.007   1
  -4 -10  14 285.638 153.537   1
  -4 -10 -14 91.8499 229.519   1
   4 -10 -14 389.374 205.811   1
   4  10 -14 301.428 151.238   1
  -4  10 -15 149.376 135.970   1
  -4 -10 -15 139.829 238.317   1
   4 -10  15 99.6509 132.775   1
   4  10  15 83.4561 282.151   1
  -4  10  15 315.018 270.975   1
  -4 -10  15 281.275 160.867   1
   4  10 -15 59.3775 162.062   1
   4 -10 -15 394.706 240.589   1
   4  10  16 996.451 329.477   1
  -4  10  16 1418.15 304.878   1
  -4 -10 -16 1458.53 293.794   1
   4 -10 -16 1820.21 287.992   1
   4  10 -16 1409.55 207.740   1
  -4  10  18 5355.89 488.332   1
   4 -10 -18 4484.94 429.080   1
  -4 -10 -18 5635.19 436.723   1
   4  10  18 4852.41 479.807   1
  -4 -10 -19 507.819 238.875   1
   4 -10 -19 678.907 296.692   1
  -4  10  19-58.4268 321.827   1
   4  10  19-87.2819 291.304   1
  -4 -10 -20 557.816 290.105   1
   4 -10 -20 401.001 233.696   1
  -4  10  20 29.1261 257.212   1
   4  10  20 58.2922 328.304   1
  -4 -10 -21 410.883 227.595   1
  -4  10  21 318.254 325.933   1
   4 -10 -21 149.255 277.243   1
   4  10  21 261.146 269.630   1
   4  10  22 6390.49 529.309   1
  -4  10  22 6079.73 493.641   1
  -4 -10 -22 5546.83 470.755   1
   4 -10 -22 5616.07 451.947   1
  -4  10  23 534.598 334.640   1
   4 -10 -23 314.171 291.468   1
  -4 -10 -23 71.6133 217.791   1
   4  10  23 649.200 272.367   1
  -4  10  24 909.136 314.478   1
   4 -10 -24 1582.18 289.209   1
  -4 -10 -24 1811.46 314.205   1
   4  10  24 968.424 348.448   1
  -4  10  25 294.960 293.156   1
   4 -10 -25 68.8628 259.015   1
  -4 -10 -25 162.542 252.702   1
   4  10  25 108.463 277.219   1
  -4  10  26 780.027 342.675   1
   4  10  26 237.770 322.082   1
  -4 -10 -26 974.622 296.389   1
   4 -10 -26 1053.08 299.635   1
   4 -11   0-41.7094 146.697   1
  -4 -11   0 161.851 150.266   1
   4  11   0 253.640 168.062   1
  -4  11   0 206.961 147.150   1
   4 -11  -1 579.014 177.252   1
   4 -11   1 414.272 136.554   1
   4  11   1 408.137 183.561   1
   4  11  -1 308.324 143.789   1
  -4 -11   1 388.419 140.397   1
  -4 -11  -1 274.105 155.741   1
  -4  11  -1 523.853 146.284   1
  -4  11   1 858.459 189.355   1
  -4  11   2 16039.0 907.085   1
  -4  11  -2 17531.3 873.373   1
   4  11  -2 17671.8 886.478   1
   4  11   2 15116.3 904.053   1
  -4 -11   2 16618.3 871.321   1
  -4 -11  -2 17814.6 899.469   1
   4 -11   2 17927.6 875.854   1
   4 -11  -2 17493.8 903.715   1
  -4  11   3 1365.07 238.186   1
   4  11   3 1034.08 218.688   1
   4  11  -3 1432.30 180.419   1
  -4 -11  -3 1123.06 210.888   1
  -4 -11   3 1169.39 155.124   1
   4 -11  -3 1444.22 219.701   1
  -4  11   4 14444.3 758.929   1
  -4  11  -4 13472.4 670.911   1
   4 -11  -4 13970.1 736.896   1
  -4 -11  -4 13392.1 729.270   1
   4  11   4 12116.0 739.007   1
   4 -11   4 12247.4 672.791   1
  -4  11  -5 125.248 97.4936   1
  -4 -11   5 119.462 113.803   1
   4 -11   5 418.509 109.740   1
   4  11  -5 177.274 126.909   1
   4  11   6 11365.2 745.515   1
   4  11  -6 13854.9 679.423   1
   4 -11   6 13175.6 650.226   1
  -4 -11  -6 11991.0 733.458   1
  -4 -11   6 14232.6 667.507   1
  -4  11  -6 12686.4 645.573   1
   4 -11  -6 12681.6 735.702   1
  -4  11   6 12188.2 750.554   1
   4  11  -7 9.08137 109.372   1
   4 -11  -7 102.250 207.338   1
  -4  11   7 46.9807 240.722   1
   4 -11   7-26.8841 78.6563   1
   4  11   7 46.1974 218.472   1
  -4 -11   7 24.1450 102.527   1
  -4  11  -7 87.8576 70.8476   1
  -4 -11  -7 58.6809 185.581   1
   4  11   8 25892.5 1306.18   1
   4 -11   8 23430.3 1161.35   1
   4 -11  -8 24575.8 1277.98   1
   4  11  -8 27114.0 1196.60   1
  -4 -11  -8 24697.7 1268.87   1
  -4 -11   8 26443.7 1186.81   1
  -4  11  -8 22817.4 1158.50   1
  -4  11   8 25741.5 1304.89   1
   4  11  -9 109.866 112.570   1
  -4  11   9-178.115 262.147   1
   4 -11   9 97.3714 56.6392   1
   4 -11  -9 394.133 256.535   1
  -4 -11   9 83.6306 103.787   1
  -4 -11  -9-190.080 206.495   1
  -4  11  -9 63.9045 50.8919   1
   4  11   9 198.230 237.996   1
  -4  11  10 367.607 287.246   1
   4 -11  10 379.067 64.4574   1
   4 -11 -10 384.746 245.554   1
  -4 -11  10 821.193 118.795   1
  -4  11 -10 434.229 61.6345   1
  -4 -11 -10 1040.06 248.665   1
   4  11 -10 773.869 128.501   1
   4  11  11 366.748 240.171   1
   4 -11 -11 626.775 256.862   1
   4 -11  11 236.702 67.8615   1
   4  11 -11 250.767 118.562   1
  -4 -11 -11-22.1693 209.934   1
  -4  11 -11 159.591 61.9464   1
  -4 -11  11 315.380 105.681   1
  -4 -11  12 12433.3 525.155   1
  -4  11  12 11706.9 679.260   1
   4  11  12 12399.3 681.659   1
   4  11 -12 13354.3 536.325   1
  -4 -11 -12 11370.6 635.791   1
   4 -11 -12 12684.2 650.033   1
  -4 -11  13 5804.53 308.764   1
   4 -11  13 4048.10 274.612   1
   4  11  13 5506.41 440.779   1
  -4  11  13 5736.06 469.917   1
   4 -11 -13 5718.64 427.476   1
  -4  11 -13 4176.47 270.620   1
   4  11 -13 5988.60 317.657   1
  -4 -11 -14 9103.89 544.073   1
  -4  11  14 8249.07 585.381   1
   4  11  14 9173.09 589.869   1
  -4 -11 -15 2445.64 309.982   1
   4 -11 -15 1370.61 317.006   1
   4  11  15 1594.67 327.120   1
  -4  11  15 1620.59 360.315   1
  -4 -11 -17 289.262 263.591   1
   4 -11 -17 25.1608 265.361   1
   4  11  17 58.1688 321.663   1
  -4  11  17 351.011 323.503   1
  -4 -11 -18 2567.52 308.136   1
   4 -11 -18 2418.31 335.975   1
   4  11  18 2478.45 343.979   1
  -4  11  18 2488.93 381.952   1
  -4 -11 -19 218.167 264.172   1
   4 -11 -19 351.774 248.260   1
   4  11  19 350.019 327.226   1
  -4  11  19 438.215 287.674   1
  -4 -11 -20 1187.73 295.470   1
   4 -11 -20 199.810 284.894   1
   4  11  20 757.302 331.454   1
  -4  11  20 1191.08 347.877   1
  -4 -11 -21 433.827 242.358   1
   4 -11 -21 271.085 237.352   1
   4  11  21 835.698 307.319   1
  -4  11  21 57.3940 285.946   1
  -4 -11 -23-118.425 231.659   1
   4 -11 -23 404.340 244.491   1
   4  11  23 334.436 279.584   1
  -4  11  23 55.5214 269.108   1
  -4 -11 -25 137.359 264.599   1
   4 -11 -25 293.240 256.896   1
  -4  11  25 52.7436 295.074   1
   4  11  25 533.933 330.786   1
   4 -12   0 17601.7 910.277   1
   4  12   0 17760.7 923.744   1
  -4 -12   0 16589.7 900.595   1
  -4  12   0 17763.5 915.635   1
   4 -12   1 2741.70 255.111   1
   4  12  -1 3512.34 281.703   1
   4  12   1 2761.23 292.057   1
  -4 -12  -1 3276.88 275.708   1
  -4 -12   1 3283.29 261.722   1
   4 -12  -1 3375.65 287.179   1
  -4  12  -1 3826.63 271.661   1
  -4  12   1 3397.75 291.776   1
  -4  12   2 1346.40 231.039   1
   4 -12   2 1413.52 175.333   1
   4  12   2 1403.83 234.047   1
   4  12  -2 1756.22 205.675   1
  -4  12  -2 1201.49 178.448   1
   4 -12  -2 1967.19 226.555   1
  -4 -12   2 2076.43 192.887   1
  -4 -12  -2 1236.13 216.136   1
   4 -12   3 1144.56 152.815   1
  -4 -12   3 1310.92 174.296   1
  -4 -12  -3 1101.97 209.270   1
   4 -12  -3 1074.67 212.033   1
  -4  12   3 1355.51 234.210   1
   4  12  -3 1337.72 191.971   1
   4  12   3 1647.82 252.925   1
  -4  12   4 11056.3 682.751   1
  -4  12  -4 11675.7 604.252   1
   4 -12  -4 12400.1 671.988   1
   4 -12   4 11663.7 604.849   1
  -4  12   5 4070.80 360.260   1
  -4 -12  -5 3833.77 318.638   1
  -4 -12   5 3762.52 235.532   1
   4  12   5 2848.32 321.511   1
   4 -12  -5 3303.93 314.005   1
   4 -12   5 3409.52 215.814   1
  -4  12  -5 3133.03 212.948   1
   4  12  -5 3459.69 244.936   1
  -4  12   6-347.826 242.608   1
   4 -12   6 55.5779 67.8597   1
   4  12   6 322.827 228.682   1
   4  12  -6-44.4547 111.310   1
   4 -12  -6-20.3395 195.933   1
  -4 -12   6 84.6169 97.3304   1
  -4 -12  -6-97.3899 198.020   1
  -4  12  -6 89.4707 66.4216   1
   4 -12  -7 2052.36 279.631   1
   4  12  -7 2043.24 171.302   1
   4  12   7 1771.42 286.035   1
  -4  12   7 2003.28 301.839   1
  -4 -12   7 2245.97 159.240   1
  -4 -12  -8 168.509 222.809   1
   4 -12  -8 283.048 222.739   1
   4  12  -8 245.820 97.1529   1
   4  12   8 420.598 256.387   1
  -4  12   8 75.5151 268.163   1
  -4 -12   8 167.528 82.7286   1
  -4 -12  -9-302.360 234.402   1
   4 -12  -9-67.0780 228.526   1
   4  12  -9 63.4834 84.5366   1
   4  12   9 408.385 274.394   1
  -4 -12   9 34.9542 74.0905   1
  -4  12   9 182.164 269.487   1
   4  12 -10 150.940 80.0843   1
  -4  12  10 160.942 273.501   1
   4 -12 -10 438.183 250.389   1
  -4 -12  10 138.269 67.9909   1
  -4 -12 -10 44.1585 196.924   1
   4  12  10 78.7473 241.321   1
   4 -12 -11 777.902 265.658   1
  -4  12  11 548.882 288.891   1
   4  12  11 215.054 263.134   1
  -4 -12  11 317.263 67.2495   1
   4  12 -11 189.901 77.0746   1
  -4 -12 -11 270.454 227.039   1
   4  12  12 11776.1 739.657   1
  -4  12  12 14825.4 759.737   1
   4 -12 -12 12446.4 703.624   1
  -4 -12 -12 14370.6 722.819   1
   4  12 -12 10281.7 560.460   1
  -4  12  13 1195.52 328.974   1
   4 -12 -13 734.736 271.354   1
  -4 -12 -13 1211.15 265.333   1
   4  12  13 670.002 299.804   1
  -4  12  14 1416.13 342.880   1
   4 -12 -14 1566.36 301.870   1
  -4 -12 -14 1646.98 285.552   1
  -4  12  15 524.766 301.407   1
   4 -12 -15-25.0727 256.596   1
  -4 -12 -15 309.315 271.627   1
   4  12  15 462.107 328.883   1
   4 -12 -16 4108.70 400.725   1
  -4 -12 -16 4344.56 400.467   1
   4  12  16 3964.75 446.474   1
  -4  12  17 2172.80 379.115   1
   4 -12 -17 1641.09 317.183   1
   4  12  17 2075.55 328.448   1
  -4  12  18 439.770 343.849   1
   4 -12 -18 100.806 273.368   1
  -4 -12 -18 632.093 279.464   1
   4  12  18 234.036 323.123   1
  -4  12  19 407.314 326.940   1
  -4 -12 -19-24.3237 264.238   1
   4  12  19 497.125 335.762   1
  -4  12  20 28.8457 268.574   1
   4 -12 -20 445.710 239.512   1
  -4 -12 -20 629.441 232.819   1
   4  12  20 723.952 295.187   1
  -4  12  21-199.430 328.306   1
   4 -12 -21 122.233 272.120   1
  -4 -12 -21-240.116 259.988   1
   4  12  21 257.211 320.250   1
  -4  12  22 531.576 281.871   1
   4 -12 -22 790.326 246.262   1
  -4 -12 -22 357.596 280.587   1
   4  12  22 561.316 346.715   1
  -4  12  23 1041.61 359.099   1
   4 -12 -23 1360.49 306.746   1
  -4 -12 -23 1385.05 264.088   1
   4  12  23 1046.29 298.004   1
  -4  12  24 106.608 247.474   1
   4  12  24 80.7496 315.433   1
  -4 -12 -24 207.182 270.353   1
   4 -12 -24 273.328 235.405   1
   4 -13   0 164.954 158.537   1
  -4 -13   0-58.7978 145.430   1
   4  13   0 174.057 185.362   1
  -4  13   0 159.257 163.260   1
   4 -13   1 589.792 162.809   1
   4 -13  -1 500.092 184.167   1
   4  13  -1 804.200 186.739   1
   4  13   1 596.673 194.043   1
  -4 -13  -1 740.286 176.066   1
  -4 -13   1 813.533 168.301   1
  -4  13  -1 558.362 159.430   1
  -4  13   1 701.119 194.038   1
  -4  13   2 3616.54 318.528   1
  -4  13  -2 4430.30 278.352   1
   4  13  -2 3155.07 279.227   1
   4  13   2 2870.30 306.732   1
  -4 -13  -2 3621.39 297.530   1
  -4 -13   2 3730.91 267.057   1
   4 -13  -2 3751.85 305.970   1
   4 -13   2 3636.02 259.282   1
   4 -13   3 91.2241 114.995   1
  -4 -13  -3 247.948 183.501   1
  -4 -13   3 66.6843 124.140   1
  -4  13   3-101.676 219.741   1
  -4  13  -3 150.877 126.499   1
   4 -13  -3 36.1388 186.730   1
   4  13  -3 328.837 153.588   1
   4  13   3 230.065 214.980   1
  -4  13  -4 224.571 104.059   1
   4 -13   4 24.0728 101.832   1
  -4  13  -5 108.543 75.8760   1
   4 -13  -5-60.3680 215.823   1
  -4 -13  -5-137.066 198.543   1
   4  13   5 22.9965 236.918   1
   4  13  -5 274.406 120.736   1
  -4  13   5 22.9021 240.836   1
   4 -13   5 5.18474 76.7714   1
  -4 -13   5 57.8932 105.567   1
  -4 -13   6 1180.00 128.170   1
   4  13   6 1265.77 272.719   1
   4  13  -6 1415.17 142.790   1
   4 -13  -6 1008.21 238.383   1
  -4 -13  -6 1277.94 233.665   1
  -4  13   6 1245.80 267.646   1
  -4 -13   7 5472.83 288.212   1
  -4 -13  -7 6138.89 417.422   1
   4 -13  -7 5644.62 425.283   1
  -4  13   7 5947.01 451.834   1
   4  13  -7 5225.08 295.341   1
   4  13   7 5227.05 450.087   1
   4  13   8 3607.64 369.244   1
   4 -13  -8 3623.07 350.386   1
  -4  13   8 3754.51 386.741   1
  -4 -13  -8 3464.58 327.406   1
   4  13   9 105.262 233.775   1
   4 -13  -9-137.997 222.240   1
  -4  13   9-53.2384 260.250   1
  -4 -13  -9 330.899 205.412   1
  -4 -13 -10 1418.79 266.712   1
   4  13  11 192.104 276.872   1
   4 -13 -11 430.473 242.629   1
  -4  13  11 55.7711 287.405   1
  -4 -13 -11 68.9008 230.493   1
   4  13  12 423.541 292.453   1
   4 -13 -12 170.914 222.235   1
  -4  13  12 142.197 265.681   1
  -4 -13 -12-139.748 240.009   1
   4  13  13 861.088 320.985   1
  -4 -13 -13 827.465 257.839   1
   4 -13 -13 642.412 277.371   1
  -4  13  13 230.455 311.957   1
   4 -13 -14 6333.77 491.658   1
  -4 -13 -14 6615.35 474.106   1
  -4  13  14 5567.08 506.041   1
   4  13  14 7038.88 531.642   1
   4  13  15 789.326 303.620   1
  -4 -13 -15 919.716 258.037   1
   4 -13 -15 981.785 256.758   1
  -4  13  15 556.953 283.308   1
   4  13  16 7129.91 547.680   1
   4 -13 -16 5272.16 464.108   1
  -4 -13 -16 7496.50 501.431   1
  -4  13  16 5583.65 499.774   1
   4 -13 -17 403.264 243.701   1
   4  13  17 1059.46 360.228   1
  -4 -13 -17 684.969 283.905   1
  -4  13  17 499.031 291.659   1
   4 -13 -19 447.892 288.661   1
  -4 -13 -19 413.293 217.666   1
  -4  13  19 493.053 339.004   1
   4 -13 -20 1885.80 316.014   1
  -4  13  20 2316.93 386.111   1
  -4 -13 -20 2583.39 336.498   1
   4  13  21 1299.62 369.150   1
  -4 -13 -21 935.494 292.994   1
   4 -13 -21 433.939 272.812   1
   4  13  22 221.949 305.889   1
  -4  13  22 358.031 329.614   1
   4 -13 -22 564.810 277.971   1
   4 -13 -23 252.764 243.203   1
  -4  13  23 322.808 282.470   1
  -4 -13 -23 232.060 222.598   1
   4  13  23 380.181 277.127   1
  -4  13  24 782.590 339.682   1
  -4 -13 -24 1608.38 308.360   1
   4  13  24 1560.57 365.620   1
   4 -14   0 3629.15 292.112   1
   4  14   0 3409.22 309.718   1
  -4  14   0 3390.56 295.488   1
  -4 -14   0 3550.48 279.757   1
   4 -14   1 220.709 151.616   1
   4 -14  -1 217.845 179.712   1
   4  14  -1 466.591 192.442   1
   4  14   1 836.957 218.217   1
  -4 -14  -1 447.340 175.554   1
  -4  14  -1 585.737 175.345   1
  -4  14   1 727.714 216.781   1
   4 -14  -2 535.858 191.226   1
   4 -14   2 299.378 139.676   1
  -4 -14  -2 228.425 181.638   1
  -4  14  -2 207.140 142.960   1
  -4  14   2 393.973 205.594   1
   4  14  -2 316.305 178.511   1
   4  14   2 434.505 219.716   1
  -4  14  -3 38.8429 118.774   1
   4 -14   3 146.221 117.220   1
  -4 -14   3 226.081 120.621   1
   4 -14  -3-18.7851 174.516   1
   4  14  -3 265.912 150.845   1
   4 -14   4 3784.08 245.639   1
   4  14  -4 3881.83 283.354   1
   4  14   4 4376.97 377.014   1
   4 -14  -4 4130.63 347.140   1
  -4 -14  -4 4827.89 355.960   1
  -4 -14   4 4440.34 269.097   1
  -4  14  -4 4221.19 248.024   1
  -4  14   4 4056.11 376.148   1
  -4 -14   5 4645.25 272.064   1
  -4 -14  -5 4549.66 374.841   1
   4 -14  -5 4758.35 378.789   1
  -4  14   5 4263.57 393.485   1
   4  14  -5 4916.88 290.051   1
   4  14   5 4547.06 409.744   1
   4  14   6 3132.70 329.400   1
   4 -14  -6 3314.30 304.325   1
  -4 -14   6 2550.42 154.781   1
   4  14  -6 2360.95 167.201   1
  -4  14   6 3187.05 349.145   1
  -4 -14  -6 2418.06 292.195   1
   4  14   7-51.3187 246.602   1
   4 -14  -7 89.7369 211.067   1
  -4  14   7 435.467 261.270   1
  -4 -14  -7 322.083 198.839   1
   4  14   8 1028.60 291.956   1
  -4 -14  -8 1523.45 252.852   1
   4 -14  -8 1247.10 253.441   1
  -4  14   8 1688.75 304.408   1
   4 -14 -10 7131.38 500.549   1
  -4 -14 -10 6713.28 479.727   1
  -4  14  10 6207.60 514.314   1
   4  14  10 6272.05 521.444   1
   4  14  11 1564.31 345.101   1
   4 -14 -11 1441.26 287.422   1
  -4  14  11 1954.32 334.512   1
  -4 -14 -11 796.248 260.234   1
   4  14  12 3471.33 408.459   1
   4 -14 -12 3131.21 332.056   1
  -4  14  12 2677.16 366.173   1
  -4 -14 -12 2446.03 327.179   1
   4  14  13-262.611 314.449   1
   4 -14 -13 298.688 268.241   1
  -4  14  13-145.354 299.490   1
  -4 -14 -13-193.225 236.136   1
   4  14  14 617.040 310.235   1
   4 -14 -14-25.1575 263.118   1
  -4  14  14 528.526 315.383   1
  -4 -14 -14 463.228 234.800   1
   4  14  15 679.237 289.984   1
  -4 -14 -15 245.198 222.520   1
  -4  14  15 912.589 300.506   1
   4 -14 -15 681.075 248.810   1
   4 -14 -16 4133.39 383.598   1
  -4 -14 -16 4273.84 380.816   1
   4  14  16 4552.66 429.809   1
  -4  14  16 3826.51 422.105   1
   4 -14 -17 200.803 231.160   1
  -4  14  17 498.494 282.015   1
   4  14  18 2078.03 381.040   1
   4 -14 -18 1270.45 289.013   1
  -4  14  18 1543.07 347.347   1
  -4 -14 -18 1539.30 306.850   1
   4  14  19 693.897 341.661   1
   4 -14 -19 147.800 268.114   1
  -4  14  19 633.494 344.995   1
  -4 -14 -19 1383.78 302.969   1
   4  14  20 199.114 339.106   1
  -4 -14 -20 1592.56 307.170   1
   4  14  21 419.368 314.960   1
   4 -14 -21 355.577 220.398   1
  -4  14  21 333.051 275.564   1
  -4 -14 -21 95.2231 227.642   1
   4  14  22 712.094 286.030   1
  -4 -14 -22 631.586 241.072   1
   4  14  23 133.534 325.930   1
  -4 -14 -23 22.8550 255.020   1
   4 -14 -23 271.724 225.242   1
  -4  14  23-52.7030 288.724   1
  -4 -15   0 190.097 170.763   1
   4 -15   0 142.012 155.653   1
   4  15   0-94.6257 189.311   1
  -4  15   0 83.5293 173.049   1
  -4 -15   1 478.278 163.254   1
  -4 -15  -1 272.945 176.186   1
   4 -15  -1 279.322 184.460   1
   4 -15   1 98.1615 148.360   1
   4  15   1 224.127 197.839   1
   4  15  -1 138.322 176.220   1
  -4  15   1 206.781 192.537   1
  -4  15  -1 450.344 171.677   1
  -4  15   2 4549.89 365.842   1
   4  15  -2 4415.57 328.295   1
   4 -15  -2 4767.29 354.184   1
  -4 -15   2 3888.99 305.321   1
   4 -15   2 3986.99 289.799   1
  -4  15  -2 4470.68 295.203   1
  -4 -15   3 508.872 138.515   1
  -4 -15  -3 630.526 206.260   1
   4 -15   3 332.263 116.017   1
  -4  15  -3 617.339 125.742   1
   4  15   3 479.506 222.513   1
   4  15  -3 563.570 162.067   1
  -4  15   4 46.1725 209.385   1
  -4 -15  -4 120.068 189.893   1
  -4 -15   4 132.932 107.402   1
   4  15  -4 161.365 136.137   1
   4  15   4 191.231 237.751   1
   4 -15  -4 245.625 201.872   1
  -4  15  -4 25.5677 61.7969   1
   4  15  -5 6.83002 95.2695   1
   4  15   5 74.5311 224.533   1
   4 -15  -5 149.322 209.149   1
  -4  15   5 219.693 258.613   1
  -4 -15  -5-20.7991 197.339   1
   4  15   6 360.753 261.618   1
   4 -15  -6 311.968 214.455   1
  -4  15   6 254.282 243.127   1
  -4 -15  -6 279.484 220.746   1
   4  15   7 321.116 261.595   1
  -4 -15  -7-154.572 202.927   1
   4 -15  -7 46.0926 213.871   1
  -4  15   7-157.873 241.007   1
  -4  15   8 4845.71 422.685   1
   4 -15  -8 4357.77 382.209   1
   4  15   9 562.011 284.477   1
   4 -15  -9 580.903 251.268   1
  -4  15   9 498.317 276.472   1
  -4 -15  -9 531.973 236.483   1
   4  15  10 344.342 286.061   1
   4 -15 -10 468.172 242.399   1
  -4  15  10 705.203 283.578   1
  -4 -15 -10 258.985 222.878   1
   4  15  11 435.672 287.667   1
   4 -15 -11 149.458 243.334   1
  -4  15  11 402.451 294.238   1
  -4 -15 -11 432.521 239.504   1
   4  15  12 2290.34 343.695   1
   4 -15 -12 2107.58 306.002   1
  -4  15  12 1775.76 354.480   1
  -4 -15 -12 1607.15 278.907   1
   4  15  13 2546.15 374.030   1
  -4 -15 -13 2039.65 303.375   1
   4  15  14 1755.16 358.071   1
   4 -15 -14 1059.98 295.522   1
  -4  15  14 1297.82 351.015   1
  -4 -15 -14 1309.26 276.968   1
   4  15  15 983.343 338.111   1
   4 -15 -15 1286.07 295.168   1
  -4  15  15 914.269 333.991   1
  -4 -15 -15 940.842 267.975   1
   4  15  16 177.916 301.666   1
   4 -15 -16 75.3712 245.877   1
  -4  15  16 558.460 313.139   1
  -4 -15 -16 247.509 232.924   1
   4  15  17 29.4200 308.653   1
   4 -15 -17 324.256 250.919   1
  -4  15  17-262.751 289.600   1
  -4 -15 -17 370.348 233.620   1
   4  15  18 785.271 306.645   1
   4 -15 -18 1456.09 290.407   1
  -4  15  18 1271.19 346.694   1
  -4 -15 -18 1643.42 273.857   1
   4  15  20 591.361 326.590   1
   4 -15 -20 431.520 268.340   1
  -4  15  20 139.489 329.522   1
  -4 -15 -20 623.143 267.675   1
   4  15  22 215.564 333.890   1
  -4 -15 -22 69.1196 268.529   1
   4 -15 -22 342.671 264.620   1
  -4  15  22 425.728 331.498   1
  -4 -16   0 611.541 183.157   1
   4 -16   0 225.810 164.020   1
  -4  16   0 507.404 187.812   1
   4  16   0 139.620 199.682   1
  -4 -16  -1 177.279 179.803   1
   4 -16  -1-54.1778 178.655   1
   4  16  -1 415.136 200.972   1
   4  16   1 150.991 223.422   1
  -4  16  -1-14.5381 162.627   1
  -4  16   1 57.7109 200.810   1
   4 -16  -2-19.2893 195.195   1
  -4  16   2 252.387 233.721   1
   4  16  -2 269.426 165.578   1
  -4 -16  -3 139.272 175.582   1
   4 -16  -3 122.262 211.646   1
  -4  16   3 22.5127 235.011   1
   4  16   3 240.974 223.710   1
   4  16   4 708.236 248.080   1
   4 -16  -4 510.431 209.972   1
  -4  16   4 831.992 247.776   1
  -4 -16  -4 851.686 216.577   1
   4  16   5 1967.00 313.796   1
  -4 -16  -5 1981.85 276.337   1
   4 -16  -5 1760.59 266.069   1
  -4  16   5 1352.83 287.693   1
  -4 -16  -6 5575.43 419.330   1
  -4  16   6 6144.65 459.614   1
   4  16   6 5924.12 471.357   1
   4 -16  -6 4872.07 423.313   1
  -4  16   7 621.251 270.785   1
   4 -16  -7 236.571 238.645   1
  -4 -16  -8 1360.18 272.091   1
   4 -16  -8 1260.05 271.351   1
  -4  16   8 1025.04 298.287   1
   4  16   8 849.934 295.166   1
  -4 -16  -9 694.506 243.652   1
   4 -16  -9 914.808 266.494   1
  -4  16   9 736.036 306.051   1
   4  16   9 404.067 292.830   1
  -4 -16 -10 2556.29 327.421   1
   4 -16 -10 2960.80 347.624   1
  -4  16  10 3190.09 391.329   1
   4  16  10 2697.69 378.709   1
  -4 -16 -11 147.437 238.203   1
   4 -16 -11 329.808 263.474   1
  -4  16  11-378.060 307.396   1
   4  16  11 444.241 315.370   1
  -4 -16 -13 349.125 249.550   1
   4 -16 -13 306.607 254.967   1
  -4  16  13 354.452 296.348   1
   4  16  13-300.051 278.595   1
  -4 -16 -14 1275.62 281.175   1
   4 -16 -14 2554.73 319.531   1
  -4  16  14 2334.42 374.032   1
   4  16  14 1438.52 359.466   1
  -4 -16 -15 150.148 254.027   1
   4 -16 -15 814.695 289.307   1
  -4  16  15 856.008 332.989   1
   4  16  15 238.581 299.091   1
  -4 -16 -16 948.273 280.268   1
   4 -16 -16 983.011 289.826   1
  -4  16  16 58.6391 322.081   1
   4  16  16 591.855 330.249   1
  -4 -16 -17 347.208 270.043   1
   4 -16 -17 74.8465 261.270   1
   4  16  17 526.548 337.994   1
  -4  16  17 87.0738 306.178   1
  -4 -16 -19 412.457 262.501   1
   4  16  19 284.253 334.675   1
  -4  16  19 225.019 340.984   1
  -4  16  20 302.281 325.421   1
   4 -16 -20 260.800 266.577   1
  -4 -16 -21 23.3365 231.657   1
  -4  16  21 1071.79 312.001   1
   4  16  21 789.016 333.854   1
   4 -16 -21 138.655 224.184   1
   4  17   2 477.701 253.386   1
  -4  17   3 2045.56 293.692   1
   4  17   3 1988.63 302.549   1
   4  17   4 681.743 266.149   1
  -4  17   4 391.565 227.581   1
  -4 -17  -4 479.340 214.276   1
  -4 -17  -5 67.6751 214.042   1
  -4  17   5-127.957 245.053   1
   4  17   5 135.767 250.374   1
   4 -17  -5 182.421 207.499   1
  -4 -17  -6 1163.53 250.260   1
  -4  17   6 1263.68 298.342   1
   4  17   6 1623.69 317.689   1
   4 -17  -6 1614.31 272.411   1
   4  17   7-28.6502 271.833   1
  -4 -17  -7 142.803 237.377   1
  -4 -17  -8 2375.49 306.218   1
  -4  17   8 1953.91 339.622   1
   4  17   8 2305.79 344.365   1
   4 -17  -8 2029.42 299.719   1
  -4 -17  -9 123.312 234.333   1
  -4  17   9 432.672 301.285   1
   4  17   9 741.473 317.564   1
   4 -17  -9 25.2048 231.985   1
  -4 -17 -10 597.590 259.897   1
  -4  17  10 672.600 314.006   1
   4  17  10 479.556 292.524   1
   4 -17 -10 561.487 258.045   1
  -4 -17 -12 1925.81 308.070   1
  -4  17  12 1747.42 337.371   1
   4 -17 -12 1394.10 302.773   1
  -4 -17 -13 607.614 269.765   1
  -4  17  13 59.2478 317.684   1
   4  17  13 905.430 329.826   1
   4 -17 -13 309.776 259.087   1
  -4 -17 -14 1114.46 278.806   1
  -4  17  14 1330.24 337.394   1
   4  17  14 750.981 314.528   1
   4 -17 -14 823.589 276.603   1
  -4 -17 -15 1768.07 300.235   1
  -4  17  15 2290.48 366.592   1
   4  17  15 1907.28 368.385   1
   4 -17 -15 1789.14 296.238   1
  -4 -17 -16 276.258 252.119   1
  -4  17  16 232.569 327.406   1
   4 -17 -16 202.366 248.274   1
   4  17  16 295.204 316.798   1
  -4  17  17 86.0404 323.521   1
   4 -17 -17 49.8801 262.921   1
  -4 -17 -18 760.657 276.689   1
  -4  17  18-169.120 327.277   1
   4  17  18 888.511 362.956   1
   4 -17 -18 24.5041 257.570   1
  -4 -17 -19 72.0669 258.246   1
  -4  17  19-303.553 318.665   1
   4  17  19 421.541 348.008   1
   4 -17 -19-191.871 247.718   1
  -4 -17 -20 188.193 267.505   1
  -4  17  20 565.269 309.901   1
   4 -17 -20 210.467 229.766   1
   4  17  20 411.615 346.241   1
   4  18   9 1056.07 317.886   1
  -4  18  11 387.908 303.029   1
   4  18  11 365.728 323.353   1
  -4  18  12 179.435 293.438   1
   4  18  12 334.690 323.350   1
  -4  18  13 417.631 310.963   1
   4  18  13 303.419 325.049   1
  -4  18  14 474.042 329.663   1
   4  18  14 391.524 322.835   1
  -4  18  15 146.662 320.601   1
   4  18  15-29.8570 312.377   1
  -4  18  16 549.786 303.809   1
   4  18  17 464.077 342.521   1
   4  18  18-283.875 340.133   1
   4  18  19 55.3361 330.631   1
   5   0   0-12.3027 171.073   1
  -5   0   0 47.9201 160.491   1
  -5   0  -1-59.8542 160.140   1
  -5   0   1-98.6516 133.861   1
   5   0  -1-111.041 148.030   1
   5   0   1 74.0978 163.659   1
  -5   0  -2 67320.8 3140.34   1
  -5   0   2 62570.6 3143.20   1
   5   0  -2 66080.0 3146.45   1
   5   0   2 67476.4 3144.31   1
  -5   0  -3 85.6850 146.323   1
  -5   0   3-92.6659 164.570   1
   5   0  -3 335.684 162.798   1
   5   0   3 13.0890 162.133   1
  -5   0  -4 43604.6 2054.93   1
  -5   0   4 42959.8 2063.84   1
   5   0   4 41640.4 2059.13   1
   5   0  -4 41285.0 2056.90   1
   5   0   5-129.752 166.840   1
   5   0  -5-84.6946 158.541   1
  -5   0   5 105.087 162.175   1
  -5   0  -5-65.5724 157.032   1
   5   0   6 396.892 178.816   1
   5   0  -6 205.572 154.419   1
  -5   0   6 174.368 167.058   1
  -5   0  -6 219.303 147.065   1
   5   0  -7-91.7362 163.571   1
   5   0   7 113.849 175.681   1
  -5   0  -7 130.449 157.678   1
  -5   0   7-133.837 168.693   1
   5   0   8 19323.5 1010.24   1
  -5   0  -8 19472.4 998.882   1
  -5   0   8 19418.8 1017.72   1
   5   0  -8 18974.7 1004.12   1
   5   0  -9-117.148 152.328   1
  -5   0   9-112.855 187.100   1
  -5   0  -9 332.854 174.091   1
   5   0   9 357.576 198.160   1
  -5   0  10 1868.85 263.811   1
   5   0  10 2303.45 264.296   1
   5   0 -10 1792.28 230.310   1
  -5   0 -10 2494.41 237.998   1
  -5   0 -11-189.849 173.129   1
   5   0  11 59.6989 200.702   1
   5   0  12 14533.0 830.950   1
  -5   0  12 14955.2 834.899   1
  -5   0 -12 14298.8 808.360   1
   5   0 -12 15356.4 822.968   1
   5   0  13 88.6442 204.411   1
  -5   0  13 274.231 247.506   1
   5   0 -13 364.213 214.442   1
  -5   0 -13-94.5694 179.540   1
  -5   0  14 23.7946 258.341   1
  -5   0 -14 98.4537 181.686   1
   5   0 -14 336.679 232.751   1
   5   0  15-24.0379 222.409   1
  -5   0  15 24.6542 234.676   1
  -5   0 -15 286.244 199.355   1
   5   0 -15 87.1804 210.630   1
  -5   0 -16 3680.41 357.380   1
  -5   0  16 4453.65 418.319   1
   5   0  16 3500.33 392.005   1
   5   0 -17 92.5909 248.303   1
  -5   0  17 104.808 272.085   1
   5   0  17 153.843 257.895   1
   5   0 -18 3250.98 350.703   1
  -5   0  18 3305.05 372.454   1
  -5   0  19-54.9148 278.376   1
   5   0  19 298.533 246.933   1
   5   0 -19-242.449 242.461   1
  -5   0 -19 68.9568 209.840   1
  -5   0  20 55.9380 291.266   1
   5   0 -20 172.814 270.606   1
  -5   0 -20 491.176 254.008   1
   5   0  20-27.7484 273.766   1
  -5   0  21 113.463 303.602   1
   5   0 -21-175.272 262.778   1
  -5   0 -21 641.571 269.931   1
   5   0  21 200.079 310.342   1
  -5   0  23 28.8950 307.876   1
   5   0 -23 637.165 285.865   1
  -5   0 -23 443.894 244.180   1
   5   0  23-147.323 276.346   1
  -5   0  24-28.9369 280.845   1
   5   0 -24 383.040 245.747   1
  -5   0 -24 448.462 246.878   1
   5   0  24 505.156 290.914   1
  -5   0 -25 150.525 261.804   1
   5   0  25-119.044 270.789   1
  -5   0  26 28.7271 287.368   1
   5   0  26-295.809 279.860   1
   5   0 -26 253.646 270.128   1
  -5   0 -26 478.790 262.388   1
   5   0 -27 75.1765 250.611   1
  -5   0 -27 25.2223 246.577   1
  -5  -1   0 20942.4 1025.29   1
   5   1   0 20378.7 1027.40   1
  -5   1   0 19547.1 1026.51   1
   5  -1   0 20140.7 1022.92   1
  -5   1  -1 12454.3 703.588   1
  -5  -1  -1 13272.7 699.463   1
   5   1   1 13400.9 708.417   1
   5  -1   1 13596.8 709.243   1
  -5   1   1 14416.3 714.756   1
  -5  -1   1 13061.7 711.030   1
   5   1  -1 13043.7 708.123   1
   5  -1  -1 13870.4 710.978   1
  -5   1  -2 22285.2 1147.70   1
  -5  -1  -2 24090.5 1152.39   1
   5   1   2 21726.6 1156.32   1
   5  -1   2 23844.2 1153.60   1
  -5  -1   2 23974.5 1153.40   1
  -5   1   2 23810.8 1158.44   1
   5  -1  -2 20625.9 1149.81   1
   5   1  -2 23555.7 1154.76   1
  -5  -1  -3 9566.62 476.579   1
  -5   1  -3 8231.73 466.309   1
   5  -1  -3 7583.60 474.020   1
   5   1  -3 7372.16 468.126   1
  -5  -1   3 8801.45 482.926   1
  -5   1   3 8713.56 490.999   1
   5   1   3 7244.80 464.717   1
   5  -1   3 8339.62 480.345   1
  -5   1  -4 57049.7 2677.62   1
  -5  -1  -4 55817.2 2678.20   1
   5   1  -4 55317.9 2679.87   1
   5  -1  -4 53969.5 2682.90   1
   5   1   4 52715.4 2685.39   1
  -5  -1   4 57889.2 2687.07   1
  -5   1   4 57665.3 2693.11   1
   5  -1   4 56511.8 2684.33   1
   5   1  -5 4012.77 288.349   1
   5  -1  -5 3673.66 293.687   1
  -5   1  -5 3830.79 268.417   1
   5  -1   5 3663.98 273.687   1
   5   1   5 3870.47 298.837   1
  -5  -1   5 3784.73 291.022   1
  -5   1   5 3193.01 296.240   1
  -5  -1  -5 3304.98 282.689   1
   5  -1  -6 3028.79 253.381   1
   5   1  -6 2130.61 237.660   1
   5   1   6 2095.77 226.210   1
   5  -1   6 2285.61 222.830   1
  -5   1  -6 2177.50 205.577   1
  -5  -1  -6 2430.67 224.512   1
  -5   1   6 2045.60 254.324   1
  -5  -1   6 2043.31 241.776   1
  -5  -1   7 1526.58 211.143   1
   5   1  -7 1369.66 200.655   1
   5   1   7 1194.28 224.890   1
   5  -1   7 1361.52 206.686   1
  -5  -1  -7 1032.24 197.973   1
  -5   1  -7 967.641 186.937   1
  -5   1   7 1086.75 227.008   1
   5  -1  -7 1330.40 204.060   1
  -5  -1   8 1097.94 197.694   1
  -5   1   8 1011.32 203.426   1
   5   1  -8 1243.00 192.705   1
   5  -1  -8 964.776 188.088   1
   5   1   8 1407.21 201.843   1
   5  -1   8 1440.56 207.098   1
  -5  -1  -8 1545.53 183.022   1
  -5   1  -8 1339.38 187.005   1
   5  -1   9 2290.57 259.041   1
  -5   1  -9 2143.08 226.714   1
  -5  -1   9 2205.86 253.582   1
  -5   1   9 2548.12 284.856   1
   5   1   9 1714.19 238.283   1
   5   1  -9 2200.57 223.894   1
   5  -1  -9 2130.65 250.442   1
  -5  -1  -9 2707.48 242.398   1
  -5  -1  10 651.309 193.700   1
  -5   1  10 327.632 182.457   1
   5  -1 -10 326.453 157.735   1
   5   1 -10 85.9381 162.697   1
  -5   1 -10 257.157 162.266   1
  -5  -1 -10 305.230 164.466   1
   5   1  10 250.791 188.595   1
   5  -1  10 382.611 188.734   1
  -5  -1  11 1484.74 240.708   1
   5  -1  11 2419.07 263.783   1
   5   1 -11 2261.18 244.388   1
  -5   1 -11 2251.00 242.876   1
   5   1  12 63024.6 3210.08   1
  -5  -1 -12 68659.6 3201.68   1
  -5   1  12 65684.0 3218.90   1
   5  -1 -12 67350.8 3206.03   1
  -5   1  13 397.362 256.820   1
   5   1  13 45.3128 238.448   1
   5  -1  13 194.891 213.824   1
   5  -1 -13 516.526 227.196   1
   5   1 -13 593.786 225.095   1
  -5  -1 -13 483.501 217.133   1
  -5   1 -13 628.645 200.687   1
   5   1  14 5959.47 452.920   1
   5  -1  14 4878.18 417.411   1
  -5  -1 -14 5780.64 409.848   1
  -5  -1  14 5838.25 448.703   1
  -5   1  14 4652.41 443.123   1
   5  -1 -14 5655.02 422.212   1
   5   1 -14 5503.99 422.051   1
  -5  -1  15-24.1723 230.220   1
  -5   1  15 425.895 274.605   1
   5   1  15 440.217 261.806   1
   5  -1  15 306.909 230.972   1
   5   1 -15 342.841 218.022   1
   5  -1 -15 331.880 229.299   1
  -5   1 -15-60.2810 196.074   1
  -5  -1 -15 20.7852 223.634   1
   5  -1  16 4227.21 390.857   1
   5   1  16 3476.72 380.067   1
  -5   1  16 4208.30 390.321   1
  -5  -1  16 4709.21 422.020   1
  -5  -1 -16 4012.58 358.038   1
  -5   1 -16 4460.07 366.695   1
   5  -1 -16 3919.80 369.428   1
   5   1 -16 5057.78 392.124   1
  -5  -1  17-25.8325 239.890   1
   5  -1  17-253.093 252.555   1
   5   1  17-311.614 289.831   1
   5   1 -17-205.872 208.315   1
  -5   1 -18 2947.19 303.893   1
  -5  -1 -18 2207.80 310.269   1
   5   1  18 2823.10 364.892   1
   5  -1  18 2296.79 324.004   1
  -5   1  18 2712.42 350.494   1
  -5  -1  19-163.250 252.507   1
  -5   1  19 221.283 272.760   1
  -5   1 -19-22.8188 211.090   1
  -5  -1 -19 69.4084 214.720   1
   5  -1  19 161.483 277.990   1
   5   1  19-109.357 228.761   1
   5   1 -19 144.394 222.624   1
   5  -1 -19 195.124 234.957   1
   5  -1  20 469.351 281.977   1
   5   1  20 139.459 274.815   1
   5   1 -20 368.350 242.101   1
   5  -1 -20 644.154 244.940   1
  -5  -1  20 388.765 258.306   1
  -5   1  20-56.2024 245.811   1
  -5  -1 -20 375.850 253.755   1
  -5   1 -20 652.588 255.349   1
   5  -1  21 170.903 260.882   1
   5   1  21 170.256 291.541   1
  -5   1 -21 663.988 248.358   1
  -5  -1 -21 95.3615 259.595   1
   5   1 -21 624.382 263.457   1
   5  -1 -21 627.216 282.541   1
  -5  -1  21 423.690 300.714   1
  -5   1  21 853.642 320.953   1
   5   1 -22 7814.05 573.850   1
  -5   1 -22 8243.32 562.201   1
  -5  -1 -22 7711.35 563.544   1
  -5   1  22 9268.64 609.604   1
  -5  -1  22 7659.87 601.002   1
   5  -1  22 7729.84 590.666   1
   5   1  22 6863.21 591.891   1
   5  -1  23 295.137 294.425   1
   5   1  23 117.592 305.306   1
  -5  -1  23 86.5823 273.913   1
  -5   1  23 144.203 282.854   1
   5   1 -23 561.552 258.892   1
   5  -1 -23 203.350 262.643   1
  -5  -1 -23-98.3419 267.561   1
  -5   1 -23-49.4361 247.991   1
   5  -1  24 1671.66 355.285   1
   5   1  24 1124.34 334.505   1
  -5   1  24 1270.07 322.954   1
  -5  -1  24 580.399 318.826   1
   5   1 -24 1283.07 301.046   1
   5  -1 -24 1398.66 309.055   1
  -5   1 -24 751.275 280.644   1
  -5  -1 -24 594.789 292.777   1
   5  -1  25-59.8700 299.695   1
   5   1  25 88.6532 314.925   1
  -5   1  25 345.256 316.231   1
  -5  -1  25 464.494 284.146   1
   5   1 -25 25.6400 251.044   1
   5  -1 -25 658.771 294.138   1
  -5   1 -25 634.965 286.837   1
  -5  -1 -25 199.159 282.385   1
   5   1  26 908.743 335.007   1
  -5   1 -26 946.406 290.184   1
  -5  -1 -26 1490.14 312.002   1
   5  -1 -26 778.966 268.101   1
   5   1 -26 1401.83 306.160   1
  -5   1  26 1425.74 307.532   1
  -5  -1  26 375.584 305.473   1
   5  -1 -28 2822.64 378.007   1
  -5   2   0 135.571 164.611   1
   5  -2   0-73.7195 141.901   1
   5   2   0 113.366 124.230   1
  -5  -2   0 36.3396 136.058   1
  -5   2   1 281.308 142.442   1
  -5   2  -1 119.726 158.491   1
  -5  -2  -1-73.1100 153.972   1
  -5  -2   1 12.1532 165.157   1
   5  -2   1 12.2032 144.793   1
   5   2  -1 24.8012 155.048   1
   5   2   1 193.918 163.063   1
   5  -2  -1 337.999 142.240   1
   5  -2  -2 4693.30 318.658   1
   5   2  -2 4591.61 311.633   1
   5   2   2 4889.51 326.863   1
   5  -2   2 4598.63 309.282   1
  -5  -2   2 5167.00 322.509   1
  -5   2   2 4991.95 329.266   1
  -5  -2  -2 4466.21 311.104   1
  -5   2  -2 4153.16 303.271   1
   5   2  -3 61641.9 2809.82   1
   5  -2  -3 60437.4 2814.29   1
  -5  -2   3 55096.4 2807.49   1
  -5   2   3 58427.3 2818.34   1
   5   2   3 58000.0 2818.86   1
   5  -2   3 57228.5 2805.16   1
  -5   2  -3 59043.8 2802.69   1
  -5  -2  -3 59429.1 2810.37   1
  -5   2  -4 1853.32 206.504   1
  -5   2   4 1832.32 241.839   1
  -5  -2   4 1974.88 205.484   1
   5  -2   4 1872.24 204.185   1
   5  -2  -4 1972.67 224.764   1
   5   2  -4 2052.11 208.101   1
  -5  -2  -4 2017.05 219.346   1
   5   2   4 1955.66 234.542   1
  -5  -2   5 33211.4 1643.75   1
  -5   2   5 34194.2 1662.76   1
  -5   2  -5 32592.6 1635.03   1
   5  -2  -5 33759.8 1651.50   1
  -5  -2  -5 33635.2 1645.35   1
   5   2   5 34673.1 1657.48   1
   5  -2   5 33133.2 1642.64   1
   5   2  -5 32829.0 1642.49   1
  -5   2   6 2465.05 255.531   1
   5  -2  -6 2817.39 246.448   1
  -5   2  -6 2621.19 219.960   1
  -5  -2  -6 2666.32 251.297   1
   5  -2   6 2533.06 233.582   1
   5   2   6 2688.69 272.139   1
   5   2  -6 2867.04 245.087   1
  -5  -2   6 2721.37 246.697   1
   5   2   7 2150.08 235.151   1
   5  -2   7 2203.86 230.786   1
  -5  -2   7 2440.77 237.121   1
  -5   2   7 2699.57 274.572   1
   5   2  -7 2460.36 230.738   1
  -5  -2  -7 1971.37 228.743   1
   5  -2  -7 2223.51 240.386   1
  -5   2  -7 2683.29 224.805   1
  -5  -2   8 4829.50 345.385   1
   5   2  -8 4338.41 323.820   1
   5  -2  -8 5096.00 353.132   1
  -5   2  -8 4907.04 323.541   1
  -5  -2  -8 4323.31 324.697   1
   5   2   8 3556.51 316.694   1
   5  -2   8 5748.44 351.248   1
  -5   2   8 4095.43 351.983   1
   5  -2  -9 3180.20 282.584   1
   5   2  -9 2712.75 260.404   1
  -5   2  -9 3095.01 251.166   1
  -5  -2  -9 2943.73 272.740   1
   5  -2   9 2706.41 265.335   1
   5   2   9 2508.19 283.741   1
  -5   2   9 3291.23 309.103   1
  -5  -2   9 2783.79 279.540   1
   5   2 -10 8579.87 509.149   1
  -5   2 -10 8522.53 501.719   1
  -5  -2  10 7984.31 518.457   1
   5   2  11 8348.35 557.167   1
   5  -2  11 9076.92 539.630   1
  -5   2  11 8996.66 562.103   1
  -5  -2 -11 8211.63 535.233   1
  -5   2 -11 8860.00 521.331   1
   5   2 -11 8703.09 525.286   1
   5  -2 -11 8477.12 540.237   1
  -5   2  12 114.819 240.874   1
   5  -2  12-140.312 194.826   1
   5   2  12 178.262 228.357   1
  -5  -2 -12 18.9748 204.491   1
   5  -2 -12 182.595 209.565   1
   5   2  13 16311.1 973.101   1
  -5  -2 -13 16999.2 957.497   1
   5  -2 -13 18188.1 959.419   1
   5   2 -13 18056.6 949.779   1
  -5   2  13 17620.3 975.264   1
  -5  -2  13 18347.6 971.006   1
   5   2  14 14986.4 885.718   1
   5  -2  14 16152.7 879.449   1
  -5  -2  14 16445.0 897.744   1
  -5   2  14 14693.4 894.008   1
  -5   2 -14 15589.9 851.491   1
  -5  -2 -14 16351.5 873.040   1
   5  -2 -14 15705.3 876.085   1
   5   2 -14 14981.1 860.649   1
  -5   2  15-50.9358 235.587   1
  -5  -2  15 23.6918 232.954   1
   5   2  15-298.625 240.434   1
   5  -2  15 92.6019 220.319   1
  -5   2 -15 118.337 189.421   1
  -5  -2 -15 316.114 210.174   1
   5  -2 -15 22.4570 219.541   1
   5   2 -15-20.9960 207.040   1
   5   2  16 8688.92 576.281   1
   5  -2  16 7883.34 550.980   1
  -5  -2  16 8110.74 556.606   1
  -5   2  16 7458.67 565.567   1
  -5  -2 -16 8021.58 538.510   1
  -5   2 -16 7548.40 516.501   1
   5   2 -16 8011.68 535.004   1
   5  -2 -16 8377.82 548.128   1
  -5   2  17 53.6233 285.609   1
  -5  -2  17 254.579 248.332   1
   5   2  17 26.2941 286.206   1
   5  -2  17 374.747 245.833   1
   5  -2 -17 212.632 264.919   1
   5   2 -17 248.168 210.932   1
  -5  -2  18 2412.73 333.260   1
   5   2  18 1855.50 308.642   1
   5  -2  18 2012.85 314.120   1
  -5   2 -18 2872.17 299.426   1
  -5  -2 -18 2203.04 277.574   1
   5   2 -18 2462.64 304.073   1
   5  -2 -18 2798.27 346.991   1
  -5   2  19 2673.94 358.457   1
  -5  -2  19 3043.96 349.275   1
   5   2  19 2367.37 346.973   1
   5   2 -19 2527.60 322.019   1
   5  -2 -19 2821.04 342.339   1
  -5   2 -20 7395.46 535.641   1
  -5  -2 -20 8062.71 554.725   1
   5  -2 -20 8553.46 559.463   1
   5   2 -20 8171.31 554.751   1
  -5   2  20 7456.02 563.507   1
  -5  -2  20 8212.33 577.444   1
   5  -2  20 7902.76 563.888   1
   5   2  20 8430.35 590.400   1
   5  -2  21-28.5062 277.055   1
  -5  -2  21 56.1893 264.075   1
   5   2 -21 49.7148 235.114   1
  -5   2 -21 118.603 239.199   1
   5  -2  22 1544.11 314.205   1
   5   2  22 1191.16 349.463   1
  -5   2  22 1406.33 337.386   1
  -5  -2  22 1484.09 311.830   1
   5  -2 -22 1743.26 317.593   1
   5   2 -22 2424.13 324.063   1
  -5   2 -22 1096.06 272.730   1
  -5  -2 -22 2191.47 316.593   1
   5   2  23 1258.92 344.026   1
  -5   2  23 1266.15 306.195   1
   5  -2 -23 1494.62 294.981   1
  -5  -2 -23 1097.93 294.273   1
   5  -2  24 3393.40 404.974   1
   5   2  24 2702.76 399.948   1
  -5   2  24 3505.93 404.131   1
  -5  -2  24 3718.19 394.988   1
   5  -2 -24 3238.09 382.240   1
   5   2 -24 3208.60 366.478   1
  -5   2 -24 3331.86 368.318   1
  -5  -2 -24 4127.54 382.032   1
   5   2  25 117.494 316.710   1
  -5   2 -25 153.533 263.131   1
  -5  -2 -25 393.606 281.305   1
   5  -2 -25 779.741 301.924   1
   5   2 -25 128.323 264.603   1
  -5   2  25-142.920 299.241   1
  -5  -2  25 58.2508 289.844   1
   5  -2 -26 4183.33 393.375   1
   5   2  26 4067.31 442.246   1
  -5   2  26 3197.32 394.648   1
  -5  -2 -26 4645.73 412.496   1
   5   2  27 28.6113 270.692   1
  -5   2  27 167.108 286.242   1
   5  -2 -27 122.566 281.378   1
  -5  -2 -27 244.630 254.071   1
   5   2  28 140.803 257.957   1
  -5  -2 -28 242.553 266.349   1
  -5   2  28-54.5627 285.437   1
   5  -2 -28-120.166 279.272   1
  -5   3   0 101298. 4663.74   1
   5   3   0 95316.6 4664.58   1
   5  -3   0 94669.3 4660.11   1
  -5  -3   0 103280. 4663.36   1
  -5   3  -1 38780.4 1870.34   1
  -5   3   1 39276.6 1877.63   1
   5   3   1 37064.4 1878.55   1
   5   3  -1 36868.6 1871.92   1
   5  -3  -1 37540.8 1873.02   1
   5  -3   1 39886.7 1872.00   1
  -5  -3  -1 39968.1 1874.81   1
  -5  -3   1 38909.4 1869.60   1
  -5   3   2 10623.2 555.643   1
  -5  -3  -2 9568.66 542.764   1
  -5  -3   2 9558.59 537.308   1
  -5   3  -2 9018.24 534.339   1
   5  -3   2 10542.5 539.434   1
   5   3  -2 9698.01 540.370   1
   5   3   2 9323.38 550.296   1
   5  -3  -2 8926.07 537.912   1
   5   3  -3 919.210 175.483   1
   5  -3   3 1145.49 176.541   1
   5  -3  -3 1405.64 201.088   1
  -5  -3   3 1540.07 195.571   1
  -5   3  -3 1857.42 188.931   1
  -5  -3  -3 1619.11 203.868   1
   5   3   3 1235.77 196.988   1
  -5   3   3 1794.25 225.713   1
   5  -3   4 366.597 137.733   1
   5  -3  -4 520.736 149.044   1
   5   3  -4 606.224 159.262   1
  -5   3   4 643.151 169.171   1
  -5  -3   4 517.739 142.892   1
  -5   3  -4 497.878 144.267   1
  -5  -3  -4 591.937 157.839   1
   5   3   4 506.641 158.783   1
   5  -3   5-13.0824 134.458   1
   5   3   5 81.1388 187.812   1
  -5  -3   5-81.1820 151.990   1
  -5   3   5 99.2182 182.024   1
   5   3  -5 145.921 146.368   1
   5  -3  -5 135.081 167.848   1
  -5  -3  -5 174.040 170.966   1
  -5   3  -5 98.7265 131.428   1
   5   3  -6 58297.8 2743.32   1
  -5   3  -6 57595.6 2734.49   1
  -5  -3  -6 56392.8 2751.29   1
[truncated: 2,113,659 more chars]
