# Supplementary material for: Structural insight into the cooperativity of spin crossover compounds
Source: Acta Crystallogr B Struct Sci Cryst Eng Mater. 2023 Aug 11;79(Pt 5):354–67. doi: 10.1107/S2052520623005814 (PMC10552598; doi:10.1107/S2052520623005814)
Supplement: Supplementary file 2 [file b-79-00354-Bia_dw4400_085Ksup2.hkl]

data_Bia_dw4400_085K                                                            
_shelx_title ' Bia_dw4400_085K_a.res in Pccn'                                   
_shelx_refln_list_code          4                                               
_shelx_F_calc_maximum      431.17                                               
_exptl_crystal_F_000      1424.00                                               
_reflns_d_resolution_high  0.6019                                               
                                                                                
loop_                                                                           
 _space_group_symop_operation_xyz                                               
 'x, y, z'                                                                      
 '-x+1/2, -y+1/2, z'                                                            
 '-x, y+1/2, -z+1/2'                                                            
 'x+1/2, -y, -z+1/2'                                                            
 '-x, -y, -z'                                                                   
 'x-1/2, y-1/2, -z'                                                             
 'x, -y-1/2, z-1/2'                                                             
 '-x-1/2, y, z-1/2'                                                             
                                                                                
_cell_length_a    12.3334                                                       
_cell_length_b    14.6776                                                       
_cell_length_c    18.2772                                                       
_cell_angle_alpha  90.000                                                       
_cell_angle_beta   90.000                                                       
_cell_angle_gamma  90.000                                                       
                                                                                
_shelx_F_squared_multiplier     1.000                                           
                                                                                
loop_                                                                           
 _refln_index_h                                                                 
 _refln_index_k                                                                 
 _refln_index_l                                                                 
 _refln_F_squared_calc                                                          
 _refln_F_squared_meas                                                          
 _refln_F_squared_sigma                                                         
 _refln_observed_status                                                         
   2   0   0      18307.03      19887.66       658.05 o                         
   4   0   0        281.66        274.34        43.22 o                         
   6   0   0        524.75        491.12        33.59 o                         
   8   0   0       7908.90       7304.07       260.51 o                         
  10   0   0       4640.98       4138.01       157.16 o                         
  14   0   0         34.02         46.02        35.80 o                         
  16   0   0          5.37         40.57        37.57 o                         
   1   1   0      35227.61      39964.91       930.68 o                         
   3   1   0      10918.04      11106.87       262.97 o                         
   5   1   0       3884.24       4124.66       104.37 o                         
   7   1   0        811.67        917.61        62.73 o                         
   9   1   0       5097.18       4846.79       126.13 o                         
  11   1   0       1564.64       1415.36        49.79 o                         
  13   1   0       1282.41       1189.31        46.74 o                         
  15   1   0        499.21        456.28        31.34 o                         
  17   1   0        178.72        215.93        33.47 o                         
  19   1   0        322.08        321.82        32.34 o                         
   2   2   0        120.84        164.98        13.16 o                         
   6   2   0      19455.45      19765.04       468.50 o                         
   8   2   0       3160.31       3236.56        87.76 o                         
  10   2   0        347.66        271.46        26.30 o                         
  14   2   0       1475.69       1471.92        75.66 o                         
  16   2   0        611.33        445.68        39.92 o                         
   1   3   0      27387.51      29284.45       757.84 o                         
   3   3   0        892.06        939.94        38.14 o                         
   5   3   0      19416.65      20105.62       474.55 o                         
   7   3   0      12522.81      11694.21       282.34 o                         
   9   3   0       3548.39       3409.80        92.80 o                         
  11   3   0       1664.65       1502.30        52.34 o                         
  13   3   0       1519.43       1351.90        49.92 o                         
  15   3   0        632.45        625.45        37.81 o                         
  17   3   0        479.92        490.21        50.79 o                         
   0   4   0     185911.28     202873.16      6674.94 o                         
   2   4   0       2059.49       2390.20        60.23 o                         
   6   4   0       2610.73       2495.22        72.66 o                         
   8   4   0       6077.78       6392.20       160.68 o                         
  10   4   0       1584.91       1600.29        66.71 o                         
  12   4   0       1165.89       1047.20       103.12 o                         
  14   4   0        836.75        824.44        39.89 o                         
  16   4   0        184.34        176.95        30.26 o                         
  18   4   0         66.81        109.71        28.96 o                         
   1   5   0       1046.26        885.40        28.42 o                         
   3   5   0        182.47        176.90        14.61 o                         
   5   5   0        123.08        145.12        16.27 o                         
   7   5   0       1173.67       1087.87        38.13 o                         
   9   5   0       2391.96       2367.14        69.71 o                         
  11   5   0      11439.98      10638.04       261.60 o                         
  13   5   0        530.35        491.06        33.68 o                         
  15   5   0         14.15         67.34        26.17 o                         
  17   5   0         88.79         78.39        26.91 o                         
  19   5   0         85.25         69.25        27.39 o                         
   0   6   0       5374.19       5045.79       189.70 o                         
   2   6   0       4705.27       4608.22       112.20 o                         
   4   6   0       1241.68       1247.51        37.65 o                         
   6   6   0       1840.75       2275.48        63.75 o                         
   8   6   0       2656.56       2571.65       146.05 o                         
  10   6   0       7016.63       7202.65       181.25 o                         
  12   6   0       6168.95       5512.43       219.93 o                         
  14   6   0        341.70        322.89        43.54 o                         
  16   6   0        231.43        303.64        47.27 o                         
  18   6   0        167.53        137.09        34.81 o                         
   1   7   0       3530.06       3885.49       132.14 o                         
   3   7   0      14055.64      13983.10       468.72 o                         
   5   7   0      11328.56      11250.95       270.44 o                         
   7   7   0        942.47        947.43        40.89 o                         
   9   7   0         44.89         77.73        22.77 o                         
  11   7   0        350.35        304.26        32.63 o                         
  13   7   0       1935.61       1952.61        64.84 o                         
  15   7   0       1429.86       1355.80        51.86 o                         
  17   7   0        892.98        885.15        59.90 o                         
  19   7   0        491.00         36.75        34.32 o                         
   0   8   0       4844.14       5619.23       192.43 o                         
   2   8   0        443.50        373.63        16.88 o                         
   4   8   0       7377.38       7318.31       178.11 o                         
   6   8   0       5631.23       5476.03       137.91 o                         
   8   8   0        190.79        223.76        32.24 o                         
  10   8   0         45.58         36.47        24.61 o                         
  12   8   0        154.12        208.29        27.77 o                         
  14   8   0       1481.60       1355.69        74.59 o                         
  16   8   0       1580.66       1357.59        72.25 o                         
  18   8   0        330.06        320.78        30.24 o                         
   1   9   0       5997.35       5875.28       142.30 o                         
   3   9   0       3394.54       3496.00       125.83 o                         
   5   9   0       1840.09       1828.49        53.14 o                         
   7   9   0        744.28        724.18        45.14 o                         
   9   9   0       1839.69       2014.65        62.40 o                         
  11   9   0        342.74        361.29        41.77 o                         
  13   9   0       1045.62       1010.60        43.95 o                         
  15   9   0        157.42        195.36        30.36 o                         
  17   9   0        425.40        439.85        48.18 o                         
   0  10   0       8722.51       7886.98       453.13 o                         
   4  10   0       2766.04       2803.98        74.68 o                         
   6  10   0       2283.61       2406.71        68.09 o                         
   8  10   0       2318.67       2360.00        69.54 o                         
  10  10   0       4141.54       3888.34       106.12 o                         
  12  10   0        103.42        164.41        26.18 o                         
  14  10   0          4.89         33.20        26.72 o                         
  16  10   0         32.23         49.63        27.59 o                         
  18  10   0        209.26        185.20       118.14 o                         
   3  11   0        283.06        310.17        20.75 o                         
   5  11   0          7.95         34.69        17.04 o                         
   7  11   0       1045.74       1153.77        58.86 o                         
   9  11   0       3867.21       3619.89        99.70 o                         
  11  11   0       1760.52       1839.50       108.79 o                         
  13  11   0        125.16        152.20        67.21 o                         
  15  11   0         19.29         52.18        41.70 o                         
  17  11   0         11.81         15.74        34.88 o                         
   2  12   0       4273.50       4192.85       105.60 o                         
   4  12   0       3551.12       3548.67        92.86 o                         
   6  12   0       1042.69       1104.37        39.54 o                         
   8  12   0       3862.17       3782.60       102.45 o                         
  10  12   0        711.81        802.37        37.61 o                         
  12  12   0         71.83        109.55        27.20 o                         
  14  12   0         10.58         34.65        26.43 o                         
  16  12   0         55.19        100.03        60.49 o                         
   1  13   0        462.43        456.02        21.70 o                         
   3  13   0       6420.54       6089.37       151.13 o                         
   5  13   0       6578.90       6544.47       163.37 o                         
   7  13   0       2793.40       2748.56       111.03 o                         
   9  13   0        243.65        237.35        26.12 o                         
  11  13   0        116.71         89.55        26.44 o                         
  13  13   0         29.50         65.41        66.53 o                         
   0  14   0        181.58        141.14        23.14 o                         
   2  14   0        667.44        641.16        28.63 o                         
   4  14   0        715.22        712.77        29.89 o                         
   6  14   0        909.82       1001.23        53.58 o                         
   8  14   0         13.63         34.59        22.08 o                         
  10  14   0          1.73         37.47        24.40 o                         
  12  14   0         99.07        187.73        63.07 o                         
   1  15   0       1895.31       1760.80        60.23 o                         
   3  15   0       2485.31       2423.47        67.38 o                         
   5  15   0          3.99         22.63        21.25 o                         
   7  15   0         21.20         24.77        20.35 o                         
   9  15   0        455.59        657.10        80.24 o                         
   0  16   0       4028.37       3668.30       136.64 o                         
   2  16   0       1318.07       1252.70        56.64 o                         
   4  16   0         58.28         76.82        22.14 o                         
   6  16   0        554.55        542.39        43.52 o                         
   1   1   1         79.34         67.11         5.57 o                         
   2   1   1       2270.29       2540.71        44.41 o                         
   3   1   1      13012.09      13747.71       228.93 o                         
   4   1   1       2065.51       2235.95       115.63 o                         
   5   1   1       2382.88       2729.02        50.96 o                         
   6   1   1         17.08         -1.80        11.14 o                         
   7   1   1        825.19        837.43        22.86 o                         
   8   1   1        766.81        729.02        21.96 o                         
   9   1   1        351.24        420.02        19.10 o                         
  10   1   1       6095.22       5689.46       103.36 o                         
  11   1   1       2649.68       2500.04        52.17 o                         
  13   1   1        239.00        229.74        19.89 o                         
  14   1   1         18.44         43.52        17.13 o                         
  15   1   1         71.76         79.20        20.03 o                         
  16   1   1          1.93         37.94        19.38 o                         
  17   1   1         58.78         76.39        20.13 o                         
  19   1   1          0.10         21.28        19.40 o                         
   1   2   1        907.93       1073.33        24.66 o                         
   2   2   1       9119.82      10148.82       172.98 o                         
   3   2   1       6361.79       6652.74       112.81 o                         
   4   2   1       7335.85       8009.33       272.46 o                         
   5   2   1         18.73         23.85        10.97 o                         
   6   2   1       1409.45       1610.26        34.20 o                         
   7   2   1        428.53        427.44        16.99 o                         
   8   2   1        242.21        202.09        14.48 o                         
   9   2   1        935.03        839.07        27.76 o                         
  10   2   1        825.94        721.61        24.69 o                         
  11   2   1       1422.11       1401.85        40.21 o                         
  13   2   1        495.95        489.04        23.79 o                         
  14   2   1        223.30        224.00        21.37 o                         
  15   2   1         14.00         17.14        19.20 o                         
  16   2   1          9.08         25.29        18.45 o                         
  17   2   1        313.06        301.05        23.05 o                         
  18   2   1         78.01         69.97        36.13 o                         
  19   2   1         29.75        108.72        38.50 o                         
   1   3   1      11382.55      12335.62       201.86 o                         
   2   3   1       5650.16       6192.77       106.06 o                         
   3   3   1        586.28        719.52        17.47 o                         
   4   3   1       1288.36       1375.55        73.63 o                         
   5   3   1       6937.64       7850.81       134.82 o                         
   6   3   1        152.05        134.88        11.92 o                         
   7   3   1       1209.47       1246.49        29.42 o                         
   8   3   1        307.44        242.82        16.32 o                         
   9   3   1        286.10        258.91        17.44 o                         
  10   3   1       6181.44       5820.37       105.88 o                         
  11   3   1        967.95        891.65        27.97 o                         
  12   3   1        446.02        442.70        34.34 o                         
  13   3   1        203.65        207.50        20.75 o                         
  14   3   1         56.86         34.29        19.33 o                         
  15   3   1        254.73        291.44        24.16 o                         
  16   3   1          8.38         15.88        18.77 o                         
  17   3   1         83.42         99.01        21.93 o                         
  18   3   1          3.06         -7.05        22.76 o                         
   1   4   1       8578.01       9050.93       151.91 o                         
   2   4   1       5017.91       5180.31       138.78 o                         
   3   4   1       3370.10       3491.25        64.13 o                         
   4   4   1          1.04          8.75        13.80 o                         
   5   4   1       1754.78       1933.98        38.23 o                         
   6   4   1       2296.06       2223.83        46.84 o                         
   7   4   1       2891.62       2850.37        54.99 o                         
   8   4   1       4866.62       4747.35        99.86 o                         
   9   4   1          0.49          0.16        13.94 o                         
  10   4   1         17.63         10.78        15.93 o                         
  11   4   1        944.34        923.27        28.40 o                         
  12   4   1         80.52         58.43        20.95 o                         
  13   4   1        198.11        173.83        19.44 o                         
  14   4   1        524.17        542.00        26.59 o                         
  15   4   1         67.88        100.81        20.53 o                         
  16   4   1         12.55         -1.43        21.67 o                         
  17   4   1         14.89         28.65        18.20 o                         
  18   4   1         95.53        104.81        22.95 o                         
  19   4   1          5.46         20.12        26.05 o                         
   1   5   1       5172.38       5417.69        91.83 o                         
   2   5   1       3038.96       3433.86        59.79 o                         
   3   5   1         33.32         34.05         9.88 o                         
   4   5   1       1798.62       2015.22        55.41 o                         
   5   5   1        583.68        579.92        17.16 o                         
   6   5   1        751.34        778.17        21.26 o                         
   7   5   1        615.82        642.58        20.17 o                         
   8   5   1         47.21         34.38        19.26 o                         
   9   5   1          0.44         15.75        14.45 o                         
  10   5   1       1612.03       1505.92        47.08 o                         
  11   5   1        229.09        223.24        20.02 o                         
  12   5   1        189.70        195.15        21.61 o                         
  13   5   1          5.63         27.32        17.09 o                         
  14   5   1         66.73         86.98        21.69 o                         
  15   5   1          5.57         75.76        22.40 o                         
  16   5   1         11.25         35.82        20.29 o                         
  17   5   1         20.30         86.99        30.41 o                         
  18   5   1         26.19         44.82        19.35 o                         
  19   5   1         91.67        103.89        22.18 o                         
   1   6   1       6059.85       6525.96       113.95 o                         
   2   6   1        101.20         78.34         7.41 o                         
   3   6   1        354.26        432.11        18.08 o                         
   4   6   1        530.59        510.31        18.12 o                         
   5   6   1         11.53         11.26        11.04 o                         
   6   6   1       1345.55       1416.66        33.43 o                         
   7   6   1        518.58        557.14        19.06 o                         
   8   6   1        372.30        420.76        37.57 o                         
   9   6   1       2103.42       1989.38        49.95 o                         
  10   6   1         33.11         30.02        22.32 o                         
  11   6   1        371.85        363.99        20.58 o                         
  12   6   1       2055.45       1960.51        44.90 o                         
  13   6   1        141.37        185.78        24.90 o                         
  14   6   1         10.65          8.45        23.97 o                         
  15   6   1          9.75         48.36        18.82 o                         
  16   6   1        111.56        106.40        28.31 o                         
  17   6   1          3.80         41.88        20.17 o                         
  18   6   1         79.17         97.30        21.77 o                         
  19   6   1         68.37         80.62        20.14 o                         
   1   7   1        123.81        157.23        10.42 o                         
   2   7   1       3721.97       3981.64        74.23 o                         
   3   7   1       1083.74       1111.61        27.01 o                         
   4   7   1       1312.48       1440.81        50.65 o                         
   5   7   1       1237.47       1289.86        30.52 o                         
   6   7   1        493.35        573.81        19.67 o                         
   7   7   1        549.55        538.33        20.32 o                         
   8   7   1        757.94        702.58        36.50 o                         
   9   7   1       1459.69       1473.55        41.23 o                         
  10   7   1       3242.69       3150.42        62.81 o                         
  11   7   1        103.05        107.12        17.65 o                         
  12   7   1        191.11        232.24        21.21 o                         
  13   7   1        499.21        445.01        23.24 o                         
  14   7   1        137.68        143.12        28.49 o                         
  15   7   1         27.27         33.20        19.60 o                         
  16   7   1         12.60         37.64        28.46 o                         
  17   7   1         92.22        118.63        22.14 o                         
  18   7   1         33.31         52.61        19.63 o                         
  19   7   1         10.68         43.06        19.92 o                         
   1   8   1       3785.11       4226.63        78.18 o                         
   2   8   1        724.28        724.03        23.16 o                         
   3   8   1          0.01          5.51        10.51 o                         
   4   8   1        221.61        247.86        14.42 o                         
   5   8   1        100.03        100.60        12.15 o                         
   6   8   1        118.35        133.40        15.33 o                         
   7   8   1        333.43        318.40        18.25 o                         
   8   8   1        256.38        310.89        29.44 o                         
   9   8   1       1111.71       1063.70        29.12 o                         
  10   8   1        393.92        415.45        20.88 o                         
  11   8   1        127.43        151.59        21.40 o                         
  12   8   1        123.41        165.31        19.53 o                         
  13   8   1         91.24         77.62        18.57 o                         
  14   8   1          4.78         40.21        27.91 o                         
  15   8   1        103.49        128.79        19.22 o                         
  16   8   1        101.75         81.54        22.29 o                         
  17   8   1          4.65         48.48        19.07 o                         
  18   8   1          0.33         29.51        18.62 o                         
  19   8   1         61.66         34.34        18.77 o                         
   1   9   1        671.46        707.54        22.49 o                         
   2   9   1        674.92        778.95        20.82 o                         
   3   9   1       2511.94       2541.13        54.83 o                         
   4   9   1         16.11         13.88         9.83 o                         
   5   9   1        799.63        878.02        22.77 o                         
   6   9   1       1493.85       1485.42        33.28 o                         
   7   9   1        276.56        306.76        18.98 o                         
   8   9   1        749.56        769.14        27.69 o                         
   9   9   1         16.39         41.21        15.98 o                         
  10   9   1          7.81         19.14        16.35 o                         
  11   9   1          9.84        -18.17        24.38 o                         
  12   9   1         90.12        100.11        18.52 o                         
  13   9   1        521.91        541.28        24.36 o                         
  14   9   1        239.56        259.81        24.99 o                         
  15   9   1        103.70        152.56        20.42 o                         
  16   9   1         50.81         67.58        19.19 o                         
  17   9   1         69.68         78.44        22.46 o                         
  18   9   1        313.70        217.07        84.85 o                         
  19   9   1        240.36        210.08        56.74 o                         
   1  10   1        198.22        194.83        10.13 o                         
   2  10   1        782.05        800.46        27.14 o                         
   3  10   1        553.68        586.15        19.59 o                         
   4  10   1        109.70        120.50        10.92 o                         
   5  10   1          0.89          0.49        11.26 o                         
   6  10   1         13.18         24.37        12.60 o                         
   7  10   1         27.05         18.42        16.05 o                         
   8  10   1          0.44         21.26        17.70 o                         
   9  10   1       1821.53       1795.07        40.88 o                         
  10  10   1          2.33          9.28        16.41 o                         
  11  10   1          0.01         21.48        25.57 o                         
  12  10   1        282.15        307.49        20.77 o                         
  13  10   1        296.33        355.05        21.81 o                         
  14  10   1        158.08        204.87        21.77 o                         
  15  10   1          7.79         54.75        18.94 o                         
  16  10   1        221.76        209.05        21.46 o                         
  17  10   1          2.41          9.38        21.77 o                         
  18  10   1         33.59         43.48        26.58 o                         
   1  11   1        562.52        527.50        15.30 o                         
   2  11   1       1029.54        949.67        25.59 o                         
   3  11   1        488.48        422.73        17.34 o                         
   4  11   1         89.22         97.48        11.20 o                         
   5  11   1          5.48         10.50        11.74 o                         
   6  11   1          0.16         13.76        13.13 o                         
   7  11   1        255.40        245.24        21.06 o                         
   8  11   1         12.84         20.49        14.91 o                         
   9  11   1        116.21        117.73        16.78 o                         
  10  11   1        560.70        523.01        22.63 o                         
  11  11   1         10.94         35.32        20.54 o                         
  12  11   1          6.51         12.08        18.28 o                         
  13  11   1         30.11         50.15        21.25 o                         
  14  11   1         39.17         83.61        19.47 o                         
  15  11   1          8.31         70.16        22.61 o                         
  16  11   1        143.06        153.79        21.66 o                         
  17  11   1          0.00         92.48        47.10 o                         
  18  11   1          2.85        -25.89        57.39 o                         
   1  12   1         29.67         63.32         9.91 o                         
   2  12   1        761.62        704.95        21.92 o                         
   3  12   1        277.52        248.24        15.09 o                         
   4  12   1        695.67        672.24        19.88 o                         
   5  12   1        113.99        126.84        13.70 o                         
   6  12   1        540.17        608.37        23.65 o                         
   7  12   1        141.16        140.08        22.36 o                         
   8  12   1        348.05        388.36        19.19 o                         
   9  12   1        405.89        376.90        19.92 o                         
  10  12   1         26.43         56.75        19.89 o                         
  11  12   1         36.46         42.72        22.07 o                         
  12  12   1        377.83        410.63        22.70 o                         
  13  12   1        284.70        326.33        31.04 o                         
  14  12   1         32.55         57.97        19.26 o                         
  15  12   1         86.74        131.09        28.55 o                         
  16  12   1          0.31        111.17        65.19 o                         
   1  13   1         19.66         12.72         9.63 o                         
   2  13   1        830.73        867.29        32.24 o                         
   3  13   1        707.75        643.32        19.04 o                         
   4  13   1        129.33        137.93        12.72 o                         
   5  13   1        139.92        146.05        14.02 o                         
   6  13   1        222.28        251.95        18.20 o                         
   7  13   1        218.25        211.25        16.39 o                         
   8  13   1         92.02        116.91        16.04 o                         
   9  13   1        275.65        268.77        18.93 o                         
  10  13   1         32.69         27.01        17.10 o                         
  11  13   1          4.37         21.03        17.98 o                         
  12  13   1         13.02         36.08        18.52 o                         
  13  13   1         56.11         92.72        22.88 o                         
  14  13   1         58.42         75.91        33.21 o                         
  15  13   1         76.98        204.27        67.81 o                         
   1  14   1        201.69        191.82        14.25 o                         
   2  14   1        116.63        115.66        14.10 o                         
   3  14   1       2583.31       2417.66        47.19 o                         
   4  14   1         87.77        100.80        15.35 o                         
   5  14   1         60.61         32.69        12.66 o                         
   6  14   1         33.86         34.83        16.38 o                         
   7  14   1        165.76        161.29        15.74 o                         
   8  14   1       1415.75       1454.76        35.55 o                         
   9  14   1        345.09        348.74        20.42 o                         
  10  14   1         30.67         79.54        25.10 o                         
  11  14   1        122.87        173.18        20.43 o                         
  12  14   1         19.65        -36.05        39.35 o                         
  13  14   1          6.86         68.88        58.44 o                         
   1  15   1         98.36         83.75        13.01 o                         
   2  15   1       1892.75       1756.98        43.58 o                         
   3  15   1         11.83         32.05        11.46 o                         
   4  15   1         36.07         54.63        12.55 o                         
   5  15   1         74.83         77.07        15.56 o                         
   6  15   1         49.77         67.71        16.04 o                         
   7  15   1        570.08        592.90        35.13 o                         
   8  15   1          2.06         12.13        17.34 o                         
   9  15   1        335.78        343.95        43.43 o                         
  10  15   1         17.54         19.98        39.70 o                         
  11  15   1          4.85         62.20        55.99 o                         
   1  16   1         40.07         41.41        12.87 o                         
   2  16   1        420.66        396.14        18.81 o                         
   3  16   1         21.11         24.58        12.88 o                         
   4  16   1          5.40         23.23        15.63 o                         
   5  16   1          6.95         47.69        20.17 o                         
   6  16   1          9.90         41.24        25.57 o                         
   7  16   1         11.78         56.87        65.24 o                         
   8  16   1        277.04        333.29        60.23 o                         
   1  17   1        254.72        279.80        33.83 o                         
   2  17   1        328.04        235.72        50.23 o                         
   0   0   2       5401.06       5484.47       183.51 o                         
   1   0   2      63746.43      68018.27      1581.71 o                         
   2   0   2      14675.43      15972.84       374.82 o                         
   3   0   2      17437.30      17692.18       416.82 o                         
   5   0   2      13769.68      13417.58       319.92 o                         
   6   0   2        115.11        128.76        17.79 o                         
   7   0   2       9446.62       9058.20       221.04 o                         
   8   0   2        318.12        281.79        20.65 o                         
   9   0   2       1868.02       1729.72        55.47 o                         
  10   0   2          1.22          2.22        23.09 o                         
  11   0   2         69.40         56.51        23.69 o                         
  13   0   2        841.58        829.46        38.72 o                         
  14   0   2        209.36        227.51        27.89 o                         
  15   0   2       1379.67       1326.99        50.05 o                         
  16   0   2         82.40        131.60        29.51 o                         
  17   0   2        222.56        238.08        27.29 o                         
  19   0   2          5.52         60.71        33.89 o                         
   0   1   2      21506.84      23975.52       791.69 o                         
   1   1   2       2776.02       3163.47        88.19 o                         
   2   1   2        444.14        447.54        12.76 o                         
   3   1   2       4958.00       5484.04        93.85 o                         
   5   1   2       4359.79       4691.47        82.99 o                         
   6   1   2      21540.27      22483.25       375.37 o                         
   7   1   2         59.54        103.55        12.93 o                         
   8   1   2       2833.29       2857.03        55.77 o                         
   9   1   2          5.20         18.73        12.80 o                         
  10   1   2       1055.59        948.56        27.88 o                         
  11   1   2        524.36        545.84        22.39 o                         
  13   1   2         88.70        110.56        18.67 o                         
  14   1   2       1069.29       1030.02        32.30 o                         
  15   1   2         12.22         31.33        19.56 o                         
  16   1   2        137.47        109.55        19.89 o                         
  17   1   2         35.10         51.80        19.62 o                         
  19   1   2          1.46         65.14        33.90 o                         
   0   2   2        742.19        903.47        64.75 o                         
   1   2   2      20333.18      21999.33       433.71 o                         
   2   2   2        963.32       1022.04        20.86 o                         
   3   2   2       2385.57       2660.16        56.25 o                         
   4   2   2       3968.24       3918.35       117.25 o                         
   5   2   2        907.60        956.37        22.76 o                         
   6   2   2        375.51        310.93        15.41 o                         
   7   2   2       2829.01       2905.44        55.92 o                         
   8   2   2         34.81         43.06        13.07 o                         
   9   2   2       3531.16       3453.14        66.49 o                         
  10   2   2        174.01        144.67        18.10 o                         
  11   2   2       1354.73       1272.67        33.44 o                         
  12   2   2        263.71        271.51        42.09 o                         
  13   2   2        823.10        746.58        26.28 o                         
  14   2   2         88.03        107.15        19.10 o                         
  15   2   2          9.40          2.90        19.71 o                         
  16   2   2         33.89         49.86        19.30 o                         
  17   2   2         24.68         47.89        19.83 o                         
  18   2   2         37.83         91.15        22.92 o                         
  19   2   2        127.04        140.06        63.73 o                         
   0   3   2      60437.07      67681.18      2228.94 o                         
   1   3   2       1829.16       2048.54        55.55 o                         
   2   3   2      42291.73      45747.13       752.63 o                         
   3   3   2       3484.19       3631.92        63.84 o                         
   4   3   2       1356.93       1595.77        37.02 o                         
   5   3   2       1916.37       1971.44        39.01 o                         
   6   3   2        200.17        245.25        18.12 o                         
   7   3   2       1560.33       1552.25        42.20 o                         
   8   3   2       4763.67       4488.33        95.09 o                         
   9   3   2       1441.11       1381.51        33.12 o                         
  10   3   2      12921.34      11957.67       205.91 o                         
  11   3   2         62.21         66.28        17.98 o                         
  12   3   2       2418.40       2259.93        57.64 o                         
  13   3   2        788.06        726.41        26.30 o                         
  14   3   2         45.16         62.36        17.52 o                         
  15   3   2         88.47         94.11        18.85 o                         
  16   3   2          4.75          5.03        19.78 o                         
  17   3   2         38.23         60.91        19.50 o                         
  18   3   2        138.67        144.93        23.91 o                         
  19   3   2        129.12        169.84        39.14 o                         
   0   4   2      56443.30      61616.29      2025.99 o                         
   1   4   2       2829.04       3055.59        76.75 o                         
   2   4   2       1296.84       1543.96        30.25 o                         
   3   4   2       2411.25       2247.54        73.01 o                         
   4   4   2       1650.99       1628.87        37.69 o                         
   5   4   2       8668.26       8991.50       153.62 o                         
   6   4   2       1659.58       1797.64        37.20 o                         
   7   4   2       3469.83       3475.69        65.24 o                         
   8   4   2       1311.99       1325.23        48.85 o                         
   9   4   2        455.14        411.52        18.88 o                         
  10   4   2       1319.35       1317.98        33.53 o                         
  11   4   2        179.53        169.37        19.02 o                         
  12   4   2         69.09         64.63        19.99 o                         
  13   4   2       1416.39       1352.95        38.47 o                         
  14   4   2         18.74         43.10        18.22 o                         
  15   4   2        547.33        528.11        26.46 o                         
  16   4   2        192.77        213.06        22.41 o                         
  17   4   2        352.99        393.02        24.89 o                         
  18   4   2          8.90         56.78        18.08 o                         
  19   4   2        137.81        132.18        25.06 o                         
   0   5   2       3355.44       3642.74       153.78 o                         
   1   5   2         13.05         22.28         5.23 o                         
   2   5   2         90.43         90.44         7.77 o                         
   3   5   2       1912.86       2253.55        57.90 o                         
   4   5   2      17584.21      17675.63       341.37 o                         
   5   5   2        135.18        196.57        11.59 o                         
   6   5   2       2328.21       2066.74        47.19 o                         
   7   5   2        549.74        633.18        20.25 o                         
   8   5   2       1381.72       1399.40        53.27 o                         
   9   5   2       2924.21       2907.37        61.86 o                         
  10   5   2         64.25         95.89        16.89 o                         
  11   5   2        101.07        106.82        17.81 o                         
  12   5   2         31.14         37.01        19.44 o                         
  13   5   2        344.31        297.19        23.09 o                         
  14   5   2       1214.22       1187.10        38.67 o                         
  15   5   2          4.57         50.16        20.24 o                         
  16   5   2       1956.05       1850.54        56.12 o                         
  17   5   2         66.71         69.24        18.89 o                         
  18   5   2        115.54        125.55        20.60 o                         
  19   5   2         55.62         86.36        27.06 o                         
   0   6   2      11486.21      11943.50       400.26 o                         
   1   6   2       1588.14       1680.82        36.51 o                         
   2   6   2       1990.25       2156.25        55.78 o                         
   3   6   2       2859.68       2828.14        54.90 o                         
   4   6   2        113.88        116.66        11.89 o                         
   5   6   2       4040.62       3851.00        74.92 o                         
   6   6   2        526.67        586.26        20.43 o                         
   7   6   2        665.54        590.43        19.56 o                         
   8   6   2       3671.12       3629.59        97.70 o                         
   9   6   2       1815.97       1803.08        40.55 o                         
  10   6   2       2272.76       2224.94        48.11 o                         
  11   6   2        761.45        764.67        28.70 o                         
  12   6   2         39.10         35.45        17.51 o                         
  13   6   2        880.90        875.30        29.06 o                         
  14   6   2        236.25        247.43        30.86 o                         
  15   6   2        883.48        897.63        39.46 o                         
  16   6   2         92.66         97.56        28.67 o                         
  17   6   2        630.93        652.67        29.10 o                         
  18   6   2         55.16        110.19        20.74 o                         
  19   6   2        187.12        164.08        20.06 o                         
   0   7   2       5563.90       5534.00       155.30 o                         
   1   7   2       2781.05       2963.85       101.01 o                         
   2   7   2          7.36         48.99         9.88 o                         
   3   7   2        228.70        260.39        12.19 o                         
   4   7   2       6175.22       6518.93       160.41 o                         
   5   7   2       1507.89       1596.17        36.78 o                         
   6   7   2        637.00        644.70        21.22 o                         
   7   7   2        701.23        696.93        22.93 o                         
   8   7   2       1678.78       1608.75        42.29 o                         
   9   7   2        620.42        596.08        29.79 o                         
  10   7   2        956.75       1038.58        34.48 o                         
  11   7   2        666.04        587.54        28.25 o                         
  12   7   2        748.11        727.77        26.05 o                         
  13   7   2         80.11         75.70        17.82 o                         
  14   7   2        547.88        537.28        39.73 o                         
  15   7   2        225.78        188.34        19.83 o                         
  16   7   2        104.66        152.10        29.94 o                         
  17   7   2        337.15        368.30        23.00 o                         
  18   7   2        336.51        322.25        22.83 o                         
  19   7   2         27.15         36.48        19.72 o                         
   0   8   2       8233.94       9489.98       454.19 o                         
   1   8   2      14907.47      14413.54       278.20 o                         
   2   8   2        541.47        616.58        17.26 o                         
   3   8   2        343.40        303.79        14.01 o                         
   4   8   2       1062.11       1073.25        28.53 o                         
   5   8   2         25.94         32.62        13.40 o                         
   6   8   2         61.51         89.49        13.73 o                         
   7   8   2         22.20         39.74        15.10 o                         
   8   8   2        681.98        721.55        39.08 o                         
   9   8   2       4484.52       4500.41        89.82 o                         
  10   8   2         95.22         95.13        17.84 o                         
  11   8   2       2833.70       2743.91        65.63 o                         
  12   8   2          0.73         17.34        17.56 o                         
  13   8   2        229.26        261.98        21.34 o                         
  14   8   2        362.49        352.15        22.60 o                         
  15   8   2         29.15         70.14        19.98 o                         
  16   8   2        133.15        171.59        24.03 o                         
  17   8   2        220.29        233.78        26.09 o                         
  18   8   2         22.70         41.10        19.25 o                         
  19   8   2        201.23        121.34        41.20 o                         
   0   9   2       4273.11       4139.51       101.35 o                         
   1   9   2       3495.05       3447.19        60.70 o                         
   2   9   2       5665.49       5847.05       100.49 o                         
   3   9   2       1283.52       1266.59        30.84 o                         
   4   9   2        692.48        663.82        29.94 o                         
   5   9   2       1079.78       1158.71        26.90 o                         
   6   9   2        827.88        790.00        23.29 o                         
   7   9   2        198.92        206.96        17.48 o                         
   8   9   2       1111.35       1129.66        29.73 o                         
   9   9   2          5.45          7.85        15.53 o                         
  10   9   2       2674.60       2579.20        54.06 o                         
  11   9   2       1453.91       1435.17        52.27 o                         
  12   9   2        568.30        593.49        25.36 o                         
  13   9   2         12.01         24.43        19.01 o                         
  14   9   2        247.47        247.40        26.98 o                         
  15   9   2         63.96         74.58        19.90 o                         
  16   9   2          6.40         57.18        20.97 o                         
  17   9   2        102.49        137.61        29.95 o                         
  18   9   2        257.64        209.33        65.16 o                         
   0  10   2         66.95        109.23        15.33 o                         
   1  10   2        412.71        416.46        18.79 o                         
   2  10   2       1011.45        926.80        22.79 o                         
   3  10   2       4829.21       4743.80        83.78 o                         
   4  10   2       1094.67       1100.01        29.70 o                         
   5  10   2      10894.82      10774.06       184.08 o                         
   6  10   2          4.04         -3.18        12.59 o                         
   7  10   2       4647.22       4639.86        98.29 o                         
   8  10   2          6.99         13.78        17.28 o                         
   9  10   2          3.75         31.70        16.19 o                         
  10  10   2        173.08        163.76        17.48 o                         
  11  10   2         81.84         52.62        19.71 o                         
  12  10   2        326.02        376.39        22.31 o                         
  13  10   2        268.79        303.37        24.64 o                         
  14  10   2         18.48         54.94        21.49 o                         
  15  10   2        466.69        474.39        28.58 o                         
  16  10   2         41.74         68.93        19.72 o                         
  17  10   2        395.08        412.43        27.50 o                         
  18  10   2         20.50         52.97        26.12 o                         
   0  11   2        720.28        757.88        25.05 o                         
   1  11   2         69.08         92.39         8.42 o                         
   2  11   2       4621.93       4719.63        82.59 o                         
   3  11   2       2167.11       2131.34        48.11 o                         
   4  11   2       3611.74       3478.58        64.03 o                         
   5  11   2         98.70        142.69        13.01 o                         
   6  11   2       2200.46       2195.78        52.04 o                         
   7  11   2         13.90          1.41        14.38 o                         
   8  11   2        473.28        551.18        25.26 o                         
   9  11   2         34.92         64.56        16.01 o                         
  10  11   2        156.90        179.98        20.28 o                         
  11  11   2         12.20         19.17        17.62 o                         
  12  11   2         85.60        108.29        18.80 o                         
  13  11   2         25.09         25.61        20.38 o                         
  14  11   2         49.82         63.94        19.20 o                         
  15  11   2          5.45         23.43        23.28 o                         
  16  11   2        814.46        820.53        33.45 o                         
  17  11   2          9.17          9.71        31.82 o                         
  18  11   2         19.01        -10.34        60.07 o                         
   0  12   2       1719.58       1649.99        61.21 o                         
   1  12   2       1609.69       1490.14        30.14 o                         
   2  12   2        672.44        725.83        18.49 o                         
   3  12   2       5142.67       4928.19       101.60 o                         
   4  12   2        331.37        327.37        23.23 o                         
   5  12   2        249.04        296.52        15.59 o                         
   6  12   2       1043.11       1088.03        37.58 o                         
   7  12   2       1327.57       1330.77        32.47 o                         
   8  12   2        254.85        246.03        20.52 o                         
   9  12   2        474.61        504.60        22.03 o                         
  10  12   2        547.22        549.02        31.24 o                         
  11  12   2       1523.64       1503.38        44.57 o                         
  12  12   2        240.37        243.82        20.74 o                         
  13  12   2          4.44          8.08        22.12 o                         
  14  12   2          6.03         37.53        20.96 o                         
  15  12   2        133.56        181.35        29.85 o                         
   0  13   2       4351.15       4050.20       183.87 o                         
   1  13   2         86.14         80.04         9.47 o                         
   2  13   2       4091.52       3971.89        75.73 o                         
   3  13   2       1321.09       1216.58        32.09 o                         
   4  13   2        703.92        746.39        22.58 o                         
   5  13   2        351.74        356.53        18.71 o                         
   6  13   2        244.20        275.78        18.51 o                         
   7  13   2        214.07        203.93        20.49 o                         
   8  13   2        561.09        586.46        26.16 o                         
   9  13   2         29.65         54.30        16.19 o                         
  10  13   2       1691.22       1773.86        48.24 o                         
  11  13   2          1.81         11.84        20.11 o                         
  12  13   2        998.77       1040.87        40.25 o                         
  13  13   2         85.76         99.21        24.66 o                         
  14  13   2         17.11         24.07        42.72 o                         
  15  13   2         77.26         78.72        59.09 o                         
   0  14   2        158.26        150.09        13.62 o                         
   1  14   2        521.38        508.15        18.23 o                         
   2  14   2        274.82        258.34        12.40 o                         
   3  14   2       2102.31       1951.12        39.16 o                         
   4  14   2         60.22         67.93        13.32 o                         
   5  14   2         42.72         40.57        14.39 o                         
   6  14   2        811.44        793.63        23.80 o                         
   7  14   2          2.53         25.41        17.14 o                         
   8  14   2         17.11         32.81        15.39 o                         
   9  14   2        874.56        903.74        32.10 o                         
  10  14   2          4.81         40.03        18.62 o                         
  11  14   2        563.87        655.13        38.83 o                         
  12  14   2         20.40         42.65        30.38 o                         
  13  14   2         21.42         24.14        34.40 o                         
   0  15   2        418.08        346.77        19.22 o                         
   1  15   2        936.25        830.43        35.36 o                         
   2  15   2        250.05        257.08        12.40 o                         
   3  15   2         14.19         31.41        10.96 o                         
   4  15   2        947.44        881.43        26.54 o                         
   5  15   2         26.92         37.14        15.02 o                         
   6  15   2       2360.67       2248.55        46.86 o                         
   7  15   2         80.20         77.78        20.46 o                         
   8  15   2         17.75         45.64        20.97 o                         
   9  15   2        278.13        271.94        25.43 o                         
  10  15   2         94.95        179.25        33.20 o                         
  11  15   2        410.48        299.83        65.45 o                         
   0  16   2         77.30         89.45        29.83 o                         
   1  16   2         48.04         62.59        10.85 o                         
   2  16   2        421.66        377.18        17.16 o                         
   3  16   2        287.54        335.56        19.85 o                         
   4  16   2         16.82         34.38        22.61 o                         
   5  16   2       2394.72       2286.61        68.71 o                         
   6  16   2         98.31        104.09        28.74 o                         
   7  16   2        474.35        491.30        59.43 o                         
   8  16   2        598.12        624.05        73.28 o                         
   0  17   2        103.68         87.47        43.33 o                         
   1  17   2        340.93        332.13        48.79 o                         
   2  17   2          2.24        -30.57        30.57 o                         
   3  17   2          1.69         76.27        43.57 o                         
   4  17   2         54.09         97.23        51.57 o                         
   1   1   3       2017.62       2206.67        56.87 o                         
   2   1   3       3900.29       4240.57        73.08 o                         
   3   1   3         37.51         40.29        11.23 o                         
   4   1   3       7937.44       8697.83       209.38 o                         
   5   1   3       1592.40       1686.07        47.98 o                         
   6   1   3       2117.00       2328.96        45.63 o                         
   7   1   3        822.08        857.94        23.33 o                         
   8   1   3       3120.65       2877.32        56.07 o                         
   9   1   3         67.18         38.91        20.90 o                         
  10   1   3        108.30        112.30        15.86 o                         
  11   1   3       3413.21       3164.52        63.16 o                         
  12   1   3         70.41         76.07        21.72 o                         
  13   1   3        312.66        334.14        19.95 o                         
  14   1   3        280.66        315.21        21.11 o                         
  15   1   3          2.07         48.06        19.43 o                         
  16   1   3         12.51         69.36        20.72 o                         
  17   1   3         19.15         80.39        19.88 o                         
  18   1   3         89.68        196.91        25.59 o                         
   1   2   3      55713.98      60255.30      1354.22 o                         
   2   2   3       2043.53       2115.18        38.55 o                         
   3   2   3       5710.30       5932.01       101.67 o                         
   4   2   3        269.24        306.79        21.22 o                         
   5   2   3      10678.39      11952.14       202.27 o                         
   6   2   3        270.69        269.10        14.71 o                         
   7   2   3        801.44        805.04        22.96 o                         
   8   2   3       2353.70       2285.20        65.63 o                         
   9   2   3         72.95         86.75        15.99 o                         
  10   2   3          2.42         -5.15        17.36 o                         
  11   2   3         43.48         56.37        18.62 o                         
  12   2   3        242.51        221.45        22.04 o                         
  13   2   3        281.13        263.67        21.19 o                         
  14   2   3        897.92        835.53        43.18 o                         
  15   2   3         77.04         94.64        19.83 o                         
  16   2   3        133.66        181.24        21.27 o                         
  17   2   3         75.44         96.87        18.99 o                         
  18   2   3          4.26          6.49        21.90 o                         
   1   3   3       2575.29       2956.45        51.21 o                         
   2   3   3         46.66         45.64         7.99 o                         
   3   3   3       2617.30       2652.38        67.48 o                         
   4   3   3        295.40        401.21        17.11 o                         
   5   3   3        265.45        300.66        20.24 o                         
   6   3   3        442.93        582.02        18.46 o                         
   7   3   3         35.24         47.44        12.13 o                         
   8   3   3        185.48        178.36        20.39 o                         
   9   3   3        527.36        473.58        20.14 o                         
  10   3   3       1904.46       1844.65        41.70 o                         
  11   3   3       1743.30       1588.97        49.66 o                         
  12   3   3        879.88        784.50        46.49 o                         
  13   3   3        226.49        223.63        23.13 o                         
  14   3   3         92.04        127.48        20.24 o                         
  15   3   3          0.30         21.86        18.82 o                         
  16   3   3        169.69        219.66        21.59 o                         
  17   3   3        102.19        118.11        20.86 o                         
  18   3   3         91.15        105.96        22.43 o                         
  19   3   3         73.31         82.80        26.92 o                         
   1   4   3       2108.90       2483.66        50.64 o                         
   2   4   3       7728.73       8164.56       135.80 o                         
   3   4   3       3456.85       3331.50        63.12 o                         
   4   4   3        111.51         92.69        12.86 o                         
   5   4   3       2268.07       2495.97        47.64 o                         
   6   4   3          7.72         11.77        11.11 o                         
   7   4   3       1119.85       1121.27        31.96 o                         
   8   4   3        434.00        467.63        22.05 o                         
   9   4   3       1542.56       1586.95        36.51 o                         
  10   4   3          0.62         16.63        16.96 o                         
  11   4   3       1095.33       1052.44        36.12 o                         
  12   4   3          0.69         -8.75        21.35 o                         
  13   4   3       1073.46       1060.11        56.66 o                         
  14   4   3        234.32        215.83        27.15 o                         
  15   4   3          1.00         23.82        18.42 o                         
  16   4   3         39.45         64.57        22.85 o                         
  17   4   3        140.21        157.89        21.27 o                         
  18   4   3        148.22        146.37        18.45 o                         
  19   4   3         76.78        101.52        22.23 o                         
   1   5   3        344.18        460.93        13.69 o                         
   2   5   3       2555.95       2818.47        76.97 o                         
   3   5   3        196.63        222.91        10.60 o                         
   4   5   3       3009.68       3328.78        69.64 o                         
   5   5   3       1053.05       1119.76        28.67 o                         
   6   5   3        108.74         99.80        12.54 o                         
   7   5   3        150.90        160.57        15.29 o                         
   8   5   3        410.32        437.48        21.63 o                         
   9   5   3          2.84          9.70        15.56 o                         
  10   5   3        577.84        572.06        24.30 o                         
  11   5   3       2347.90       2188.71        56.07 o                         
  12   5   3        132.17         90.62        20.39 o                         
  13   5   3         78.48         57.23        17.94 o                         
  14   5   3         75.96        102.47        29.64 o                         
  15   5   3         21.62         56.02        19.37 o                         
  16   5   3          0.00         53.39        27.73 o                         
  17   5   3         62.93         84.67        19.16 o                         
  18   5   3         23.25         61.03        19.50 o                         
  19   5   3          0.18         70.09        20.18 o                         
   1   6   3        107.47         77.30         8.06 o                         
   2   6   3       1326.54       1291.95        32.43 o                         
   3   6   3       1573.07       1617.48        31.67 o                         
   4   6   3       1650.13       1793.54        41.30 o                         
   5   6   3        598.82        622.66        28.52 o                         
   6   6   3          0.05         -1.06        12.19 o                         
   7   6   3       2019.06       2034.32        42.13 o                         
   8   6   3          0.50          4.15        14.01 o                         
   9   6   3         15.36         14.61        16.68 o                         
  10   6   3         14.16          6.41        17.51 o                         
  11   6   3         27.12         14.30        20.14 o                         
  12   6   3         73.88         95.64        20.58 o                         
  13   6   3        276.24        273.06        29.36 o                         
  14   6   3         13.70         15.06        22.24 o                         
  15   6   3        297.14        343.95        23.92 o                         
  16   6   3        115.99        176.97        34.24 o                         
  17   6   3        100.30        130.36        22.96 o                         
  18   6   3          1.34         27.14        18.71 o                         
  19   6   3         73.17         74.12        19.45 o                         
   1   7   3        486.14        592.62        16.72 o                         
   2   7   3       2910.46       2991.98        53.35 o                         
   3   7   3        916.84        957.65        21.43 o                         
   4   7   3         45.26         89.74        12.30 o                         
   5   7   3          0.80          6.91        10.01 o                         
   6   7   3         76.12         62.56        12.17 o                         
   7   7   3          0.41         -2.98        14.00 o                         
   8   7   3       1201.97       1093.31        51.37 o                         
   9   7   3       1259.01       1198.78        31.17 o                         
  10   7   3        617.67        619.55        23.75 o                         
  11   7   3        764.41        648.95        27.91 o                         
  12   7   3         42.87         85.88        21.16 o                         
  13   7   3         17.71         34.30        19.27 o                         
  14   7   3        329.36        372.47        26.21 o                         
  15   7   3          2.88         15.41        19.09 o                         
  16   7   3         35.12         80.55        23.62 o                         
  17   7   3        202.69        250.71        21.18 o                         
  18   7   3        151.92        135.66        19.53 o                         
  19   7   3         18.30         59.24        19.41 o                         
   1   8   3          4.26          9.74         7.38 o                         
   2   8   3        180.77        198.69        10.46 o                         
   3   8   3        563.64        614.01        19.06 o                         
   4   8   3        220.28        262.02        17.93 o                         
   5   8   3        270.89        336.62        15.06 o                         
   6   8   3        403.02        439.03        17.92 o                         
   7   8   3         86.23        100.01        15.30 o                         
   8   8   3         61.20         28.12        24.89 o                         
   9   8   3        339.22        341.19        19.17 o                         
  10   8   3         90.55        102.23        17.48 o                         
  11   8   3          0.47          2.50        17.83 o                         
  12   8   3        353.23        363.05        20.90 o                         
  13   8   3          2.96        -10.67        17.70 o                         
  14   8   3        247.27        259.33        24.09 o                         
  15   8   3         26.25         51.72        19.82 o                         
  16   8   3         49.60         53.90        22.48 o                         
  17   8   3          6.80         27.18        22.13 o                         
  18   8   3         26.10         29.99        20.96 o                         
  19   8   3         10.18          4.16        28.48 o                         
   1   9   3         28.21         28.11         7.50 o                         
   2   9   3       4862.86       4760.50        82.49 o                         
   3   9   3       4281.21       4374.35        76.77 o                         
   4   9   3        305.20        224.92        15.05 o                         
   5   9   3         12.67         17.34        10.28 o                         
   6   9   3       1689.00       1668.78        36.16 o                         
   7   9   3          3.38          9.50        13.24 o                         
   8   9   3        934.52        889.72        33.30 o                         
   9   9   3        157.74        173.10        17.27 o                         
  10   9   3         29.27         30.67        16.66 o                         
  11   9   3        628.79        595.97        24.29 o                         
  12   9   3        945.12        894.12        28.78 o                         
  13   9   3        364.71        359.88        25.85 o                         
  14   9   3          8.15         47.79        23.10 o                         
  15   9   3        112.48        123.35        20.25 o                         
  16   9   3          3.90         25.03        32.26 o                         
  17   9   3         54.77         88.58        23.58 o                         
  18   9   3         46.21         66.65        25.81 o                         
   1  10   3          7.63         24.48         8.28 o                         
   2  10   3        172.43        190.46        10.12 o                         
   3  10   3       1351.04       1331.01        27.95 o                         
   4  10   3       1112.98       1146.50        26.20 o                         
   5  10   3         86.31         86.32        11.76 o                         
   6  10   3        196.02        201.91        19.06 o                         
   7  10   3        588.88        611.14        21.15 o                         
   8  10   3        201.44        240.34        17.75 o                         
   9  10   3         29.59         51.19        16.50 o                         
  10  10   3        105.90         99.10        19.15 o                         
  11  10   3        318.44        297.67        28.06 o                         
  12  10   3        301.37        353.59        22.36 o                         
  13  10   3        154.79        136.57        21.59 o                         
  14  10   3          0.52         32.37        22.06 o                         
  15  10   3         20.48         40.03        18.87 o                         
  16  10   3          0.92         21.36        20.14 o                         
  17  10   3         20.02         74.79        23.70 o                         
  18  10   3         13.85         41.88        25.35 o                         
   1  11   3        575.71        534.77        20.33 o                         
   2  11   3        585.52        531.36        14.42 o                         
   3  11   3         14.13          7.92         8.81 o                         
   4  11   3        271.03        259.48        16.40 o                         
   5  11   3        589.44        608.40        19.18 o                         
   6  11   3         10.42         19.72        14.54 o                         
   7  11   3        995.02        955.48        30.99 o                         
   8  11   3        128.95        136.49        16.03 o                         
   9  11   3        401.11        373.34        20.17 o                         
  10  11   3        133.21        161.86        20.72 o                         
  11  11   3        486.21        513.78        27.60 o                         
  12  11   3         88.27        107.39        19.14 o                         
  13  11   3         27.56         67.38        19.90 o                         
  14  11   3        191.85        262.68        26.14 o                         
  15  11   3          0.17         52.39        21.15 o                         
  16  11   3        137.30        175.02        26.79 o                         
  17  11   3          0.51         -2.26        26.45 o                         
  18  11   3          9.62        -38.74        38.74 o                         
   1  12   3        155.41        129.94        10.28 o                         
   2  12   3        711.90        675.14        16.91 o                         
   3  12   3        597.84        597.64        18.60 o                         
   4  12   3        228.63        259.41        15.10 o                         
   5  12   3        313.71        303.04        17.16 o                         
   6  12   3        102.75         96.91        15.15 o                         
   7  12   3       1281.80       1298.48        34.57 o                         
   8  12   3        161.62        201.87        29.78 o                         
   9  12   3        578.68        622.85        23.06 o                         
  10  12   3          2.37         23.36        16.44 o                         
  11  12   3        123.90        147.09        19.31 o                         
  12  12   3        147.26        150.29        19.49 o                         
  13  12   3        154.39        206.49        22.22 o                         
  14  12   3         76.67        136.19        23.25 o                         
  15  12   3         12.42         36.78        26.97 o                         
  16  12   3         15.38         64.41        30.07 o                         
   1  13   3         52.55         37.64         7.97 o                         
   2  13   3        335.63        315.28        11.28 o                         
   3  13   3       1558.94       1485.87        31.09 o                         
   4  13   3         49.00         27.11        10.94 o                         
   5  13   3         32.35         32.31        13.42 o                         
   6  13   3         11.45         10.06        13.14 o                         
   7  13   3         29.74         30.91        14.57 o                         
   8  13   3        124.39        130.76        19.08 o                         
   9  13   3         14.73         18.41        18.09 o                         
  10  13   3          1.69         14.32        17.40 o                         
  11  13   3        198.38        174.48        18.71 o                         
  12  13   3         57.30         63.11        33.11 o                         
  13  13   3          0.17         51.16        28.23 o                         
  14  13   3          5.33        -33.53        59.82 o                         
  15  13   3         52.96         61.16        45.78 o                         
   1  14   3        689.26        707.76        34.47 o                         
   2  14   3          0.06          6.04        10.97 o                         
   3  14   3        610.10        594.63        17.17 o                         
   4  14   3         45.38         27.63        11.97 o                         
   5  14   3         16.69         19.25        12.34 o                         
   6  14   3         29.00         27.78        13.28 o                         
   7  14   3          2.19         17.31        14.61 o                         
   8  14   3        831.24        760.94        29.68 o                         
   9  14   3        380.32        365.90        25.58 o                         
  10  14   3          0.11         28.12        22.71 o                         
  11  14   3         96.24         65.92        25.16 o                         
  12  14   3          1.10         48.79        37.20 o                         
  13  14   3         72.00         79.92        38.78 o                         
  14  14   3          5.79         67.90        58.52 o                         
   1  15   3        208.84        212.85        22.68 o                         
   2  15   3        687.87        727.31        34.38 o                         
   3  15   3          0.49         -0.63         8.60 o                         
   4  15   3        118.42        106.82        12.35 o                         
   5  15   3        290.44        231.58        15.54 o                         
   6  15   3        106.78        129.67        15.80 o                         
   7  15   3        544.42        501.64        28.14 o                         
   8  15   3          0.29         16.97        28.46 o                         
   9  15   3         11.74         12.22        24.82 o                         
  10  15   3          0.56         52.70        29.11 o                         
  12  15   3          1.30         28.59        58.77 o                         
   1  16   3         15.05         29.30        20.63 o                         
   2  16   3         55.25         -3.30        28.53 o                         
   3  16   3         33.45         53.14        30.88 o                         
   4  16   3          2.15         27.04        21.12 o                         
   5  16   3          1.28         21.33        22.31 o                         
   6  16   3         55.30         63.83        28.85 o                         
   7  16   3         26.74         32.43        27.85 o                         
   8  16   3         50.53         80.58        44.29 o                         
   9  16   3         55.34        125.98        59.12 o                         
   1  17   3        126.28         75.35        36.93 o                         
   3  17   3        406.48        447.16        48.15 o                         
   4  17   3        418.71        410.81        42.89 o                         
   5  17   3         68.95        115.81        53.93 o                         
   0   0   4      55493.66      56037.45      2536.70 o                         
   1   0   4       4015.63       4642.22       124.21 o                         
   2   0   4        160.26        170.88        15.57 o                         
   3   0   4       2023.12       2144.94        68.43 o                         
   4   0   4       6527.49       7338.01       177.92 o                         
   5   0   4       8334.78       8628.74       209.51 o                         
   6   0   4        452.49        484.53        24.73 o                         
   7   0   4       3407.10       3338.61        89.29 o                         
   8   0   4       5421.92       4994.32       181.44 o                         
   9   0   4       5332.93       5081.28       131.79 o                         
  10   0   4       3342.02       3351.22       109.44 o                         
  11   0   4          6.65          2.66        21.44 o                         
  12   0   4       4532.87       4200.31       114.65 o                         
  13   0   4       1103.87       1041.24        44.57 o                         
  14   0   4        235.49        277.06        42.78 o                         
  15   0   4        496.92        440.80        32.54 o                         
  16   0   4       1166.07       1213.87        48.24 o                         
  17   0   4        225.45        349.17        40.03 o                         
  18   0   4         70.17        109.96        30.14 o                         
   0   1   4       9159.89      10456.46       287.76 o                         
   1   1   4        831.99        814.03        41.36 o                         
   2   1   4        172.68        179.36        10.69 o                         
   3   1   4        499.07        508.19        26.74 o                         
   4   1   4       1960.59       1777.90        46.60 o                         
   5   1   4      10337.00      11381.25       193.11 o                         
   6   1   4       5570.60       5645.09        99.86 o                         
   7   1   4       2528.40       2596.61        50.99 o                         
   8   1   4       2384.11       2548.78        72.38 o                         
   9   1   4       1058.87       1008.89        27.79 o                         
  10   1   4        403.18        371.06        19.62 o                         
  11   1   4       2276.49       2205.71        48.34 o                         
  12   1   4        723.81        699.37        25.27 o                         
  13   1   4        662.27        657.55        30.61 o                         
  14   1   4        422.16        381.92        22.27 o                         
  15   1   4         64.07        109.51        20.29 o                         
  16   1   4         57.04         85.96        20.22 o                         
  17   1   4          1.98         22.07        19.16 o                         
  18   1   4        126.32        152.67        21.14 o                         
  19   1   4         79.81        122.30        42.27 o                         
   0   2   4       2926.18       3444.45       112.01 o                         
   1   2   4       2469.32       2523.12       112.46 o                         
   2   2   4        712.82        751.62        20.63 o                         
   3   2   4        744.16        769.59        25.87 o                         
   4   2   4       8729.06       9054.68       218.18 o                         
   5   2   4        446.19        395.99        15.61 o                         
   6   2   4      12008.32      12064.30       205.35 o                         
   7   2   4        191.84        181.21        13.51 o                         
   8   2   4        635.61        595.61        29.45 o                         
   9   2   4       2440.04       2328.07        48.44 o                         
  10   2   4         30.70         62.76        16.74 o                         
  11   2   4         55.00         60.97        17.36 o                         
  12   2   4        168.02        182.62        23.34 o                         
  13   2   4        733.75        718.82        26.49 o                         
  14   2   4       1365.28       1292.95        35.34 o                         
  15   2   4        157.66        181.34        19.65 o                         
  16   2   4        477.94        463.98        29.69 o                         
  17   2   4        112.27        129.94        20.11 o                         
  18   2   4         60.96         83.92        19.76 o                         
  19   2   4        118.67        156.70        23.40 o                         
   0   3   4      98894.90     107444.11      2514.32 o                         
   1   3   4       4263.15       4873.15        82.97 o                         
   2   3   4       1948.70       1862.96        61.62 o                         
   3   3   4       2371.91       2703.83        49.42 o                         
   4   3   4       4025.43       4323.23       109.35 o                         
   5   3   4        286.62        108.44        10.90 o                         
   6   3   4         16.84         25.65        11.48 o                         
   7   3   4       3037.10       2874.16        55.54 o                         
   8   3   4       3101.24       2843.98        56.12 o                         
   9   3   4         11.91         -5.32        14.77 o                         
  10   3   4        874.93        865.98        26.52 o                         
  11   3   4         70.19         59.33        17.17 o                         
  12   3   4       1415.69       1283.84        38.87 o                         
  13   3   4        825.96        749.17        38.22 o                         
  14   3   4        351.79        371.12        26.69 o                         
  15   3   4        783.79        744.59        31.55 o                         
  16   3   4        218.42        250.43        23.67 o                         
  17   3   4        233.80        253.64        23.71 o                         
  18   3   4        377.65        393.77        22.87 o                         
  19   3   4         45.89         53.52        25.50 o                         
   0   4   4         16.15         24.37        21.13 o                         
   1   4   4      35692.38      38992.16       903.47 o                         
   2   4   4       9157.28       8950.50       226.07 o                         
   3   4   4       3343.53       3231.53        57.52 o                         
   4   4   4       3823.17       4019.13        83.13 o                         
   5   4   4       3830.08       3868.88        70.07 o                         
   6   4   4       2769.16       2845.67        54.36 o                         
   7   4   4       1001.40       1012.59        26.01 o                         
   8   4   4         31.31         39.41        13.43 o                         
   9   4   4        371.15        320.66        19.26 o                         
  10   4   4        847.09        762.05        34.58 o                         
  11   4   4        216.66        192.82        18.46 o                         
  12   4   4          2.28         18.90        19.39 o                         
  13   4   4       1152.86       1059.98        37.32 o                         
  14   4   4         47.56         16.10        33.74 o                         
  15   4   4        360.29        372.86        21.68 o                         
  16   4   4       1125.73       1044.07        52.23 o                         
  17   4   4        315.21        288.59        21.54 o                         
  18   4   4         27.41         59.69        19.96 o                         
  19   4   4         69.16        101.21        22.39 o                         
   1   5   4      15163.63      16059.91       379.30 o                         
   2   5   4       1658.46       1670.51        86.49 o                         
   3   5   4       2929.40       2958.78        57.64 o                         
   4   5   4       5983.10       6207.89       136.21 o                         
   5   5   4       3783.00       4212.00        75.65 o                         
   6   5   4       2251.02       2131.52        46.05 o                         
   7   5   4        549.13        615.96        21.89 o                         
   8   5   4        414.89        390.64        19.63 o                         
   9   5   4       2709.67       2591.53        61.08 o                         
  10   5   4         66.47         30.36        16.64 o                         
  11   5   4        939.33        868.85        45.01 o                         
  12   5   4         10.55        -13.94        23.18 o                         
  13   5   4         14.78          9.50        19.70 o                         
  14   5   4        930.56        924.11        34.38 o                         
  15   5   4         45.43         65.69        18.62 o                         
  16   5   4        437.55        421.89        27.36 o                         
  17   5   4         82.75        128.78        22.06 o                         
  18   5   4        100.88        139.53        21.15 o                         
  19   5   4        214.54        201.16        20.59 o                         
   0   6   4      24840.15      26101.34       866.26 o                         
   1   6   4      11691.29      12662.73       301.14 o                         
   2   6   4       6887.65       6942.11       125.53 o                         
   3   6   4       3330.46       3424.41        65.86 o                         
   4   6   4        342.46        398.48        19.93 o                         
   5   6   4       7211.86       7220.08       133.95 o                         
   6   6   4        443.95        497.89        19.11 o                         
   7   6   4       5191.03       4885.58       143.77 o                         
   8   6   4       1806.76       1931.50        41.68 o                         
   9   6   4        996.84        984.33        28.35 o                         
  10   6   4       1965.79       1930.45        43.66 o                         
  11   6   4       1959.09       1705.87        46.62 o                         
  12   6   4        460.09        449.40        26.81 o                         
  13   6   4        416.44        453.58        23.29 o                         
  14   6   4         70.10         84.26        25.66 o                         
  15   6   4         33.46         59.70        19.06 o                         
  16   6   4         23.52         68.75        24.86 o                         
  17   6   4        264.36        317.50        22.83 o                         
  18   6   4         68.83        102.97        20.65 o                         
  19   6   4          1.59         -6.45        17.54 o                         
   0   7   4       1085.77       1316.08        56.52 o                         
   1   7   4        160.77        178.47        19.69 o                         
   2   7   4       9071.54       9726.06       167.50 o                         
   3   7   4       3078.01       2915.02        52.99 o                         
   4   7   4       2188.40       2032.22        46.21 o                         
   5   7   4       7206.89       7203.26       125.21 o                         
   6   7   4       1512.88       1568.09        34.11 o                         
   7   7   4       1357.37       1369.92        36.69 o                         
   8   7   4       2937.23       2948.50        67.58 o                         
   9   7   4         57.00         59.37        16.42 o                         
  10   7   4       3272.45       3048.43        65.71 o                         
  11   7   4         33.04         27.14        16.80 o                         
  12   7   4        721.12        700.16        25.48 o                         
  13   7   4         34.51         48.19        20.45 o                         
  14   7   4         45.99         50.14        22.67 o                         
  15   7   4        530.56        524.25        24.28 o                         
  16   7   4         27.96         37.39        24.13 o                         
  17   7   4        288.18        306.43        24.88 o                         
  18   7   4          1.09         43.70        19.32 o                         
  19   7   4          3.18         14.24        20.52 o                         
   0   8   4         83.69         52.06        20.59 o                         
   1   8   4       1458.77       1936.34        66.56 o                         
   2   8   4        646.49        632.08        14.89 o                         
   3   8   4       1532.41       1555.72        33.00 o                         
   4   8   4       3665.40       3513.35        81.16 o                         
   5   8   4        819.36        887.26        22.48 o                         
   6   8   4       4439.47       4276.18        89.99 o                         
   7   8   4       1375.19       1371.66        34.18 o                         
   8   8   4       1143.58       1188.13        38.60 o                         
   9   8   4        588.39        603.90        24.03 o                         
  10   8   4        183.57        218.33        27.38 o                         
  11   8   4       1857.42       1756.05        41.17 o                         
  12   8   4          6.52         32.96        18.17 o                         
  13   8   4          1.57         21.04        19.68 o                         
  14   8   4        710.19        697.97        31.25 o                         
  15   8   4         21.00         50.30        19.62 o                         
  16   8   4        137.52        145.01        26.13 o                         
  17   8   4         25.53         64.09        21.81 o                         
  18   8   4        196.20        148.93        42.61 o                         
  19   8   4         57.08         26.73        34.41 o                         
   0   9   4       3480.24       3369.14       124.54 o                         
   1   9   4       1231.84       1280.87        47.32 o                         
   2   9   4       3986.31       4132.00       124.41 o                         
   3   9   4        893.94        860.70        21.08 o                         
   4   9   4       3232.25       3109.88        72.95 o                         
   5   9   4       3293.48       3205.67        64.01 o                         
   6   9   4        298.98        294.43        20.32 o                         
   7   9   4        317.91        305.38        17.88 o                         
   8   9   4       1444.31       1499.55        41.45 o                         
   9   9   4        293.23        292.69        19.14 o                         
  10   9   4       2950.76       2891.04        67.86 o                         
  11   9   4        780.30        802.54        30.14 o                         
  12   9   4       1030.79       1012.08        30.65 o                         
  13   9   4        244.13        255.17        30.23 o                         
  14   9   4          1.19         25.12        23.26 o                         
  15   9   4          2.35         31.15        22.23 o                         
  16   9   4        191.98        252.73        29.01 o                         
  17   9   4         88.67        152.37        25.47 o                         
  18   9   4          8.09         21.63        20.78 o                         
   0  10   4        250.75        213.87        27.48 o                         
   1  10   4         44.87         59.85        16.00 o                         
   2  10   4       1517.44       1534.81        40.92 o                         
   3  10   4       3580.38       3443.90        62.14 o                         
   4  10   4        697.94        686.95        22.36 o                         
   5  10   4       1691.87       1617.48        40.67 o                         
   6  10   4         32.80         38.22        13.15 o                         
   7  10   4         82.01        108.77        16.37 o                         
   8  10   4        121.81        153.99        19.24 o                         
   9  10   4        116.35        137.70        17.94 o                         
  10  10   4       1981.13       1951.51        50.61 o                         
  11  10   4        174.38        158.85        22.09 o                         
  12  10   4        567.09        591.25        36.59 o                         
  13  10   4        499.07        502.60        34.73 o                         
  14  10   4         42.30         42.90        22.07 o                         
  15  10   4        608.48        668.24        31.07 o                         
  16  10   4          0.62         -1.77        19.38 o                         
  17  10   4        178.14        194.99        27.83 o                         
  18  10   4         77.44         29.49        26.05 o                         
   0  11   4        151.01        116.37        26.93 o                         
   1  11   4       2703.04       2486.40        69.60 o                         
   2  11   4          8.76         10.56         8.45 o                         
   3  11   4       1164.61       1185.21        33.74 o                         
   4  11   4       2750.86       2705.32        65.73 o                         
   5  11   4         32.52         24.94        14.58 o                         
   6  11   4        756.11        790.20        31.97 o                         
   7  11   4         38.54         41.62        14.02 o                         
   8  11   4        283.31        243.77        26.90 o                         
   9  11   4       1148.15       1070.01        29.97 o                         
  10  11   4          1.67         22.27        16.44 o                         
  11  11   4       1305.83       1251.44        41.46 o                         
  12  11   4          2.74         -0.14        18.15 o                         
  13  11   4        603.85        617.42        25.97 o                         
  14  11   4        435.74        457.72        28.31 o                         
  15  11   4          6.93         28.61        22.21 o                         
  16  11   4        398.19        352.34        44.02 o                         
  17  11   4         12.91        -28.94        28.94 o                         
   0  12   4        157.94        116.14        28.68 o                         
   1  12   4       6673.98       6680.27       167.05 o                         
   2  12   4        350.83        311.23        21.78 o                         
   3  12   4        640.35        619.80        24.31 o                         
   4  12   4       2541.33       2384.98        64.91 o                         
   5  12   4         22.17         30.11        11.94 o                         
   6  12   4        158.70        194.38        14.97 o                         
   7  12   4         48.72         66.53        14.16 o                         
   8  12   4         22.13         27.67        14.54 o                         
   9  12   4       1248.64       1258.75        37.40 o                         
  10  12   4        699.80        643.69        24.90 o                         
  11  12   4        295.31        321.98        24.87 o                         
  12  12   4        545.67        576.80        29.00 o                         
  13  12   4        389.02        392.89        24.89 o                         
  14  12   4         33.41         78.10        34.04 o                         
  15  12   4        263.52        346.58        33.92 o                         
  16  12   4        283.40        331.68        46.51 o                         
  17  12   4        181.68         75.84        84.16 o                         
   0  13   4       1179.73       1230.42        61.86 o                         
   1  13   4        640.39        668.82        40.60 o                         
   2  13   4        734.48        735.63        32.50 o                         
   3  13   4       2306.22       2156.21        76.25 o                         
   4  13   4         18.93         25.08        20.40 o                         
   5  13   4       1764.38       1795.30        45.10 o                         
   6  13   4        543.35        547.26        21.15 o                         
   7  13   4        415.68        404.27        18.91 o                         
   8  13   4        220.90        243.52        17.58 o                         
   9  13   4         48.52         75.26        18.63 o                         
  10  13   4        382.42        401.74        23.06 o                         
  11  13   4         13.66         31.87        19.21 o                         
  12  13   4        133.10        215.46        34.41 o                         
  13  13   4        126.55        191.55        39.69 o                         
  14  13   4        322.56        387.07       122.04 o                         
  15  13   4        633.57        544.59        66.98 o                         
  16  13   4         21.43        172.51        64.67 o                         
   0  14   4         89.55         47.20        27.78 o                         
   1  14   4        778.40        768.20        34.34 o                         
   2  14   4        154.68        148.82        32.41 o                         
   3  14   4        119.90        133.29        32.96 o                         
   4  14   4        911.72        853.55        21.53 o                         
   5  14   4        381.80        398.45        28.34 o                         
   6  14   4        830.93        859.55        24.64 o                         
   7  14   4        966.41        978.85        27.46 o                         
   8  14   4        362.27        369.44        25.15 o                         
   9  14   4        424.12        505.72        54.09 o                         
  10  14   4         30.39         95.98        23.30 o                         
  11  14   4        159.35        209.37        28.83 o                         
  12  14   4         87.40        144.52        29.74 o                         
  13  14   4         21.57         63.69        32.63 o                         
  14  14   4        163.15        151.76        64.48 o                         
   3  15   4         45.44         51.63        12.18 o                         
   4  15   4         12.90         22.34         9.15 o                         
   5  15   4         18.09         30.13        15.46 o                         
   6  15   4        654.73        631.28        33.22 o                         
   7  15   4         30.21         48.47        24.45 o                         
   8  15   4       1506.45       1524.19       157.37 o                         
   9  15   4        813.27        809.96        45.41 o                         
  10  15   4        286.40        270.57        29.69 o                         
  11  15   4        397.40        354.34        45.29 o                         
  12  15   4        363.29        392.94        73.09 o                         
   0  16   4       1614.89       1661.76        76.82 o                         
   1  16   4         28.83         27.11        20.60 o                         
   2  16   4        528.58        571.66        31.48 o                         
   3  16   4       1392.03       1332.06        47.47 o                         
   4  16   4        177.79        149.25        23.27 o                         
   5  16   4        980.09       1038.77        42.32 o                         
   6  16   4          7.57         26.66        23.95 o                         
   7  16   4       2761.80       2560.45       122.17 o                         
   8  16   4        603.90        571.74        41.35 o                         
   9  16   4         27.93         46.18        60.74 o                         
  10  16   4        270.97        293.81        67.53 o                         
   0  17   4        211.74        229.39        44.04 o                         
   1  17   4        854.89        856.25        38.14 o                         
   2  17   4        945.97       1080.23        43.22 o                         
   3  17   4          9.85         -4.44        21.82 o                         
   4  17   4         82.61        103.52        27.39 o                         
   5  17   4        281.22        283.89        42.63 o                         
   6  17   4        798.56        913.14        85.83 o                         
   1   1   5        373.96        358.04        13.76 o                         
   2   1   5        123.05        145.64        10.18 o                         
   3   1   5       2039.08       2034.07        45.13 o                         
   4   1   5       1163.29       1284.44        27.96 o                         
   5   1   5        682.93        750.57        20.59 o                         
   6   1   5       1629.21       1938.29        39.83 o                         
   7   1   5       6383.31       6625.11       116.93 o                         
   9   1   5       2206.41       2045.66        44.26 o                         
  10   1   5        427.82        311.67        19.23 o                         
  11   1   5         85.04        106.70        17.06 o                         
  12   1   5        160.54        161.94        19.65 o                         
  13   1   5        470.68        431.73        22.89 o                         
  14   1   5         70.15         79.43        19.10 o                         
  15   1   5         78.55         97.67        20.03 o                         
  16   1   5         12.25         30.46        19.65 o                         
  17   1   5        104.33        118.53        20.15 o                         
  18   1   5         61.59         95.68        20.17 o                         
  19   1   5         23.60         56.07        19.75 o                         
   1   2   5        420.82        497.08        20.09 o                         
   2   2   5       3686.99       3746.73        92.42 o                         
   3   2   5        257.64        252.53        12.27 o                         
   4   2   5        370.22        358.01        14.04 o                         
   5   2   5       6031.34       6820.62       118.56 o                         
   6   2   5        412.69        355.11        17.08 o                         
   7   2   5        472.95        495.57        18.86 o                         
   8   2   5       1120.02       1056.12        32.14 o                         
   9   2   5        170.22        157.46        15.40 o                         
  10   2   5        514.28        501.14        21.23 o                         
  11   2   5         40.06         68.19        16.88 o                         
  12   2   5        241.24        276.23        19.25 o                         
  13   2   5         99.94        107.76        18.20 o                         
  14   2   5        358.48        361.27        31.46 o                         
  15   2   5        538.60        627.58        33.66 o                         
  16   2   5          0.00          1.18        29.23 o                         
  17   2   5          7.89         59.86        20.93 o                         
  18   2   5         55.62         82.75        19.32 o                         
  19   2   5        100.38        136.64        22.20 o                         
   1   3   5       4988.86       5105.56       136.09 o                         
   2   3   5         11.52         23.63         9.14 o                         
   3   3   5       4745.13       4920.29        85.89 o                         
   4   3   5         43.74         65.22        12.50 o                         
   5   3   5         16.09         15.61        11.18 o                         
   6   3   5       1997.29       2256.83        45.09 o                         
   7   3   5        402.71        467.49        18.23 o                         
   8   3   5       1049.32       1038.58        32.18 o                         
   9   3   5       1056.30        961.68        27.46 o                         
  10   3   5        803.10        694.28        24.94 o                         
  11   3   5        243.91        204.23        18.49 o                         
  12   3   5          0.89          8.79        18.13 o                         
  13   3   5        362.08        339.16        20.66 o                         
  14   3   5         18.43         20.51        30.52 o                         
  15   3   5        137.04        184.36        20.89 o                         
  16   3   5          4.74         40.94        46.79 o                         
  17   3   5         61.84         70.32        18.52 o                         
  18   3   5         20.72         67.05        21.51 o                         
  19   3   5         63.11         58.85        19.42 o                         
   1   4   5       5089.45       5519.95        92.71 o                         
   2   4   5      14164.72      15610.20       261.31 o                         
   3   4   5       1316.05       1476.35        29.75 o                         
   4   4   5       3842.44       3791.15       117.07 o                         
   5   4   5        632.44        722.23        19.94 o                         
   6   4   5        466.70        444.18        16.96 o                         
   7   4   5        109.40        111.26        17.22 o                         
   8   4   5        279.62        262.26        20.11 o                         
   9   4   5         11.42         24.11        14.86 o                         
  10   4   5        139.02        103.56        19.67 o                         
  11   4   5        109.18         57.77        36.12 o                         
  12   4   5        400.45        356.50        25.75 o                         
  13   4   5        309.86        301.26        21.79 o                         
  14   4   5        284.12        336.67        22.46 o                         
  15   4   5         56.15         80.89        20.41 o                         
  16   4   5          0.01         26.24        18.66 o                         
  17   4   5         32.36         71.58        18.09 o                         
  18   4   5        353.17        389.00        31.60 o                         
  19   4   5          0.30         14.63        17.56 o                         
   1   5   5        276.86        339.08        11.42 o                         
   2   5   5        703.37        720.39        16.97 o                         
   3   5   5       1425.62       1437.79        29.41 o                         
   4   5   5        579.68        659.14        21.63 o                         
   5   5   5        134.84        110.56        10.99 o                         
   6   5   5          0.15         14.50        11.59 o                         
   7   5   5         60.92         51.39        24.16 o                         
   8   5   5         80.82         93.30        17.90 o                         
   9   5   5         89.96         85.48        15.32 o                         
  10   5   5         36.43         37.01        17.58 o                         
  11   5   5         34.27         43.24        21.47 o                         
  12   5   5          2.72         15.83        17.62 o                         
  13   5   5         54.85         84.86        18.37 o                         
  14   5   5        236.08        247.27        22.69 o                         
  15   5   5         29.10         57.40        19.30 o                         
  16   5   5         76.17         73.62        22.32 o                         
  17   5   5         20.97         50.68        19.62 o                         
  18   5   5          8.15         37.39        19.99 o                         
  19   5   5         53.41         59.21        21.65 o                         
   1   6   5       2242.88       2683.76        71.94 o                         
   2   6   5        592.02        576.28        23.73 o                         
   3   6   5        710.91        769.19        18.67 o                         
   4   6   5       1396.80       1372.53        36.17 o                         
   5   6   5       2703.15       2722.89        51.63 o                         
   6   6   5        324.45        357.44        25.56 o                         
   7   6   5         82.07         74.54        15.21 o                         
   8   6   5       3876.47       3706.40        81.70 o                         
   9   6   5        796.84        767.35        25.08 o                         
  10   6   5         26.20          9.78        16.77 o                         
  11   6   5         64.30         50.32        17.83 o                         
  12   6   5        700.24        676.94        25.42 o                         
  13   6   5        112.53        100.23        18.58 o                         
  14   6   5         39.70         67.52        21.80 o                         
  15   6   5        147.18        133.03        22.07 o                         
  16   6   5        131.36        164.19        23.81 o                         
  17   6   5         28.96         47.58        23.35 o                         
  18   6   5          8.76         63.37        19.17 o                         
  19   6   5          3.41         18.90        20.47 o                         
   1   7   5        849.42        773.74        56.48 o                         
   2   7   5        128.57        123.41         9.18 o                         
   3   7   5       3613.33       3620.22        79.24 o                         
   4   7   5        196.55        173.81        17.16 o                         
   5   7   5        682.84        742.13        20.40 o                         
   6   7   5        172.16        191.09        15.37 o                         
   7   7   5        668.91        661.91        21.34 o                         
   8   7   5        169.10        168.40        19.28 o                         
   9   7   5         45.30         39.09        15.81 o                         
  10   7   5         36.74         33.03        15.91 o                         
  11   7   5       1379.16       1215.06        34.97 o                         
  12   7   5        581.04        501.52        27.53 o                         
  13   7   5        775.71        747.21        27.07 o                         
  14   7   5         14.81         18.52        20.85 o                         
  15   7   5          1.95         17.65        19.87 o                         
  16   7   5         37.19         75.71        20.90 o                         
  17   7   5         79.56         88.78        21.16 o                         
  18   7   5          0.74         26.36        22.02 o                         
  19   7   5          0.25         20.58        31.58 o                         
   1   8   5          0.03        -15.73        15.73 o                         
   2   8   5         68.11         79.31        10.95 o                         
   3   8   5        443.85        488.46        15.88 o                         
   4   8   5        353.36        379.56        18.27 o                         
   5   8   5        161.36        190.48        12.34 o                         
   6   8   5        510.33        569.65        21.63 o                         
   7   8   5        123.25        125.70        14.70 o                         
   8   8   5        413.11        408.08        28.69 o                         
   9   8   5          8.75         -1.10        16.08 o                         
  10   8   5        192.95        271.82        27.04 o                         
  11   8   5          2.02         12.20        19.45 o                         
  12   8   5         10.93         10.14        18.03 o                         
  13   8   5         54.39         41.36        29.45 o                         
  14   8   5         58.49         71.78        20.99 o                         
  15   8   5          9.89         60.16        22.28 o                         
  16   8   5          0.41         59.49        23.15 o                         
  17   8   5          1.00         36.64        18.61 o                         
  18   8   5          0.72         22.78        22.34 o                         
  19   8   5          1.36         60.05        64.88 o                         
   1   9   5       2543.14       2616.16        72.17 o                         
   2   9   5       1963.85       1895.34        51.29 o                         
   3   9   5         78.50         52.74         8.45 o                         
   4   9   5        235.82        270.68        15.69 o                         
   5   9   5        692.73        670.12        29.64 o                         
   6   9   5         42.92         81.83        14.02 o                         
   7   9   5       2414.44       2302.55        49.94 o                         
   8   9   5        110.98        146.62        20.95 o                         
   9   9   5        927.88        981.38        36.62 o                         
  10   9   5          2.99          6.78        19.08 o                         
  11   9   5         99.32        114.51        18.01 o                         
  12   9   5         25.09         43.99        17.96 o                         
  13   9   5        163.23        207.09        22.24 o                         
  14   9   5          6.11         19.14        21.23 o                         
  15   9   5        120.52        174.33        24.22 o                         
  16   9   5        228.45        247.37        27.31 o                         
  17   9   5         81.48        152.11        28.58 o                         
  18   9   5          9.66         20.79        25.79 o                         
   1  10   5          5.57         24.32        17.57 o                         
   2  10   5        694.73        716.67        30.91 o                         
   3  10   5          6.49          4.61         6.93 o                         
   4  10   5          7.06         11.74         9.71 o                         
   5  10   5       2061.24       2027.70        58.69 o                         
   6  10   5        421.71        407.33        17.35 o                         
   7  10   5       1138.29       1163.58        29.49 o                         
   8  10   5       2628.68       2501.79        60.16 o                         
   9  10   5        115.39        118.35        16.38 o                         
  10  10   5        124.97        124.17        17.66 o                         
  11  10   5         73.67         69.29        17.91 o                         
  12  10   5          0.65          7.72        18.03 o                         
  13  10   5        217.76        180.49        19.84 o                         
  14  10   5         68.61        122.93        27.15 o                         
  15  10   5          0.10         20.92        20.67 o                         
  16  10   5          8.03         38.96        32.39 o                         
  17  10   5         16.88         63.83        33.98 o                         
  18  10   5          1.59          3.18        28.57 o                         
   1  11   5         93.21         92.21        19.36 o                         
   2  11   5         89.31         96.89        19.74 o                         
   3  11   5        604.14        577.28        28.75 o                         
   4  11   5         39.16         45.35        12.99 o                         
   5  11   5         15.99         -1.13        15.53 o                         
   6  11   5        107.31        153.95        21.47 o                         
   7  11   5         23.59         32.79        14.19 o                         
   8  11   5         14.20         44.28        19.63 o                         
   9  11   5        895.50        897.62        31.28 o                         
  10  11   5         85.91        105.02        17.36 o                         
  11  11   5        210.29        248.27        23.88 o                         
  12  11   5         25.34         37.14        20.59 o                         
  13  11   5        158.22        188.52        20.37 o                         
  14  11   5         62.72         65.48        22.46 o                         
  15  11   5         41.92         90.70        24.26 o                         
  16  11   5         26.48         37.58        34.16 o                         
  17  11   5         31.87          7.83        62.76 o                         
   1  12   5         15.11         58.22        20.99 o                         
   2  12   5        322.92        305.55        27.76 o                         
   3  12   5        579.74        571.39        37.73 o                         
   4  12   5        703.72        707.01        23.65 o                         
   5  12   5        365.42        325.97        19.48 o                         
   6  12   5        351.85        341.75        22.66 o                         
   7  12   5          0.20         20.69        13.83 o                         
   8  12   5        807.80        760.88        28.46 o                         
   9  12   5        153.56        171.03        21.18 o                         
  10  12   5         74.37        108.70        17.84 o                         
  11  12   5         17.71         31.20        22.54 o                         
  12  12   5        166.90        171.15        25.37 o                         
  13  12   5         19.81         34.38        25.33 o                         
  14  12   5        342.42        362.82        44.64 o                         
  15  12   5          0.23         14.69        27.44 o                         
  16  12   5          4.76         23.30        27.38 o                         
  17  12   5          9.62         38.37        40.02 o                         
   1  13   5        517.24        486.11        77.87 o                         
   3  13   5        547.98        456.37        33.68 o                         
   4  13   5          3.29         11.63         8.43 o                         
   5  13   5        688.29        638.09        19.71 o                         
   6  13   5         92.29        100.26        13.34 o                         
   7  13   5         10.57         19.81        13.81 o                         
   8  13   5          0.57         13.95        21.36 o                         
   9  13   5          9.46         31.51        16.64 o                         
  10  13   5          2.42         41.14        18.61 o                         
  11  13   5          7.46         53.59        23.40 o                         
  12  13   5         12.64         67.93        27.55 o                         
  13  13   5          0.05         62.42        27.44 o                         
  14  13   5         93.40        143.37        29.60 o                         
  15  13   5         35.05         79.36        62.09 o                         
  16  13   5          9.49         -5.33        57.74 o                         
   1  14   5         22.39         51.79        29.38 o                         
   2  14   5        312.98        270.26        25.83 o                         
   3  14   5         19.24         26.16        20.94 o                         
   4  14   5       1033.36        948.32        28.25 o                         
   5  14   5        259.93        237.27        13.85 o                         
   6  14   5         39.90         45.27        12.92 o                         
   7  14   5         86.76        104.53        16.29 o                         
   8  14   5          0.18         35.57        25.47 o                         
   9  14   5         10.71          9.11        29.68 o                         
  10  14   5         34.47         71.94        26.48 o                         
  11  14   5        195.59        255.54        33.91 o                         
  12  14   5        640.64        553.76        35.63 o                         
  13  14   5        173.21        176.09        59.01 o                         
  14  14   5          0.24         20.27        38.87 o                         
   1  15   5          0.52         46.76        34.68 o                         
   2  15   5          0.68         26.96        22.63 o                         
   3  15   5        517.94        534.09        31.66 o                         
   4  15   5          2.20         13.22        14.63 o                         
   5  15   5        108.25        107.86        23.51 o                         
   6  15   5          5.25          8.29        23.79 o                         
   7  15   5         33.93         63.99        37.97 o                         
   8  15   5          0.68         16.10        25.28 o                         
   9  15   5        558.54        496.22        33.42 o                         
  10  15   5          0.76          9.36        26.45 o                         
  11  15   5          0.78         72.96        31.18 o                         
  12  15   5          0.33         26.71        37.81 o                         
   1  16   5         38.50         45.28        22.44 o                         
   2  16   5        940.13        829.74        37.48 o                         
   3  16   5         18.24         16.23        22.90 o                         
   4  16   5        401.40        365.82        28.94 o                         
   5  16   5          7.25         18.40        24.88 o                         
   6  16   5        206.54        221.95        27.09 o                         
   7  16   5          8.39         52.07        44.47 o                         
   8  16   5          1.92         28.35        29.13 o                         
   9  16   5          6.01         32.22        30.74 o                         
   1  17   5         74.77         95.19        23.86 o                         
   2  17   5          1.55         46.10        23.62 o                         
   3  17   5       1674.91       1640.82        56.10 o                         
   4  17   5         17.33         14.08        23.10 o                         
   5  17   5         28.98         68.98        34.74 o                         
   6  17   5          0.10         16.36        49.95 o                         
   7  17   5        548.65        483.86        72.80 o                         
   0   0   6        389.72        365.91        25.88 o                         
   1   0   6       6322.27       6505.80       157.82 o                         
   3   0   6       1729.38       1881.74        52.25 o                         
   4   0   6       6011.66       7125.73       193.00 o                         
   5   0   6        102.24         49.84        16.33 o                         
   6   0   6       5386.54       5720.48       143.53 o                         
   7   0   6        580.11        551.21        30.83 o                         
   8   0   6       4246.12       3868.22       103.38 o                         
   9   0   6        959.71        954.02        39.57 o                         
  10   0   6       5500.58       5129.63       134.45 o                         
  11   0   6         60.87         66.54        26.62 o                         
  12   0   6       3343.06       3076.11        88.90 o                         
  13   0   6         12.58         47.38        26.15 o                         
  15   0   6        798.85        673.41        36.54 o                         
  16   0   6        245.26        278.86        58.52 o                         
  17   0   6        110.91        101.14        26.44 o                         
  18   0   6        200.89        178.38        26.39 o                         
  19   0   6          5.91         76.48        30.98 o                         
   0   1   6         80.53         65.43        13.99 o                         
   1   1   6        500.39        469.01        20.17 o                         
   2   1   6       1524.34       1634.40        40.74 o                         
   3   1   6       1719.76       1640.18        73.92 o                         
   4   1   6        378.21        419.46        15.52 o                         
   5   1   6        231.13        469.30        18.31 o                         
   6   1   6       5784.89       6184.48       109.35 o                         
   7   1   6       4944.91       5112.75        92.33 o                         
   8   1   6        209.85        192.10        24.12 o                         
   9   1   6       4182.89       4155.59        78.38 o                         
  10   1   6         71.43        105.15        17.90 o                         
  11   1   6       1860.37       1700.54        40.81 o                         
  12   1   6        157.05        161.38        19.92 o                         
  13   1   6        839.12        820.73        28.70 o                         
  14   1   6        643.04        610.34        52.31 o                         
  15   1   6        851.66        937.03        31.06 o                         
  16   1   6         61.96        103.53        65.82 o                         
  17   1   6        304.73        317.95        29.24 o                         
  18   1   6          0.46         32.74        20.82 o                         
  19   1   6         43.18         70.58        19.03 o                         
   0   2   6        472.89        429.37        25.45 o                         
   1   2   6       6694.15       6792.93       128.74 o                         
   2   2   6         27.61         11.02         9.04 o                         
   3   2   6         17.65         27.93        15.94 o                         
   4   2   6       4833.66       4618.66        82.18 o                         
   5   2   6        561.01        544.78        17.64 o                         
   6   2   6       7506.33       7383.96       129.16 o                         
   7   2   6        885.49        972.95        25.92 o                         
   8   2   6       2608.63       2589.83        74.11 o                         
   9   2   6        380.06        342.05        18.41 o                         
  10   2   6          3.05         -4.84        15.62 o                         
  11   2   6       1168.82       1218.93        46.56 o                         
  12   2   6       1018.28       1031.74        32.77 o                         
  13   2   6        123.86        130.55        18.72 o                         
  14   2   6       1224.15       1217.24        95.94 o                         
  15   2   6          0.14          9.94        18.96 o                         
  16   2   6        927.12        869.27        80.34 o                         
  17   2   6          7.06         59.80        19.21 o                         
  18   2   6        143.72        151.20        23.63 o                         
  19   2   6        133.73        161.19        21.86 o                         
   0   3   6        762.45        719.50        36.47 o                         
   1   3   6       8961.70       9286.28       156.32 o                         
   2   3   6       1880.82       1983.42        37.86 o                         
   3   3   6       2735.58       2698.22        50.19 o                         
   4   3   6       4236.30       4590.80        83.01 o                         
   5   3   6      11458.19      11640.50       197.89 o                         
   6   3   6       2781.61       2985.18        57.12 o                         
   7   3   6       4170.59       4172.98       108.60 o                         
   8   3   6         65.54         61.83        15.72 o                         
   9   3   6        493.11        465.55        30.04 o                         
  10   3   6       2444.60       2349.02        54.06 o                         
  11   3   6        164.75        125.81        26.30 o                         
  12   3   6          0.40         19.46        21.82 o                         
  13   3   6       1419.32       1252.30        46.45 o                         
  14   3   6        141.51        217.87        24.36 o                         
  15   3   6        979.33        977.71        31.17 o                         
  16   3   6          8.86         34.67        21.54 o                         
  17   3   6        214.55        242.31        22.47 o                         
  18   3   6          5.22         45.82        20.23 o                         
  19   3   6        229.56        287.82        22.42 o                         
   0   4   6      47614.38      51779.89      1393.87 o                         
   1   4   6       2033.58       2296.49        50.04 o                         
   2   4   6       4847.64       4978.72        86.02 o                         
   3   4   6       1824.49       1734.49        34.69 o                         
   4   4   6       9840.77      10072.83       198.85 o                         
   5   4   6       1176.75       1246.85        30.48 o                         
   6   4   6        811.78        744.13        21.65 o                         
   7   4   6       1732.83       1774.02        53.46 o                         
   8   4   6       2351.75       2263.99        59.14 o                         
   9   4   6         23.82         16.93        18.50 o                         
  10   4   6        533.40        522.26        24.39 o                         
  11   4   6         16.40         31.31        16.54 o                         
  12   4   6        540.90        507.85        23.34 o                         
  13   4   6          7.25         13.11        20.69 o                         
  14   4   6        837.10        906.76        41.50 o                         
  15   4   6         34.97         73.14        19.79 o                         
  16   4   6         53.81         61.92        23.19 o                         
  17   4   6          6.50         38.05        19.09 o                         
  18   4   6        244.17        268.33        20.61 o                         
  19   4   6          4.63         48.60        19.76 o                         
   0   5   6       4622.44       4906.66       121.63 o                         
   1   5   6      17565.09      17567.42       297.72 o                         
   2   5   6        626.22        652.11        16.45 o                         
   3   5   6       3086.06       3036.74        60.19 o                         
   4   5   6       2614.11       2452.98        54.53 o                         
   5   5   6       8222.87       8598.04       158.72 o                         
   6   5   6       2685.71       2505.75        49.46 o                         
   7   5   6        560.97        594.36        22.20 o                         
   8   5   6        126.95        135.61        22.26 o                         
   9   5   6       1335.53       1281.22        32.75 o                         
  10   5   6         98.01         77.28        16.48 o                         
  11   5   6        369.46        408.52        20.93 o                         
  12   5   6        159.17        192.89        19.30 o                         
  13   5   6        672.50        703.37        35.24 o                         
  14   5   6        128.96        101.92        29.59 o                         
  15   5   6         38.35         63.09        20.11 o                         
  16   5   6        496.92        541.46        26.84 o                         
  17   5   6         59.15        101.83        23.60 o                         
  18   5   6         37.27         73.56        20.45 o                         
  19   5   6        295.33        210.40        41.09 o                         
   0   6   6      24133.95      25083.17       838.71 o                         
   1   6   6        188.95        170.51         7.30 o                         
   2   6   6      17716.50      18704.53       320.26 o                         
   3   6   6       2099.37       2059.27        39.75 o                         
   4   6   6       4266.42       4622.46        96.08 o                         
   5   6   6        858.77        742.85        23.94 o                         
   6   6   6       1227.89       1204.47        39.23 o                         
   7   6   6         42.35         33.14        13.36 o                         
   8   6   6       1724.63       1569.88        42.61 o                         
   9   6   6         19.24         28.44        16.00 o                         
  10   6   6       4148.56       4064.43        77.86 o                         
  11   6   6          1.74        -10.97        16.51 o                         
  12   6   6        295.14        287.67        20.56 o                         
  13   6   6        182.80        211.89        21.69 o                         
  14   6   6        152.37        147.74        23.90 o                         
  15   6   6        215.80        205.42        21.44 o                         
  16   6   6         25.60         77.64        21.96 o                         
  17   6   6         13.26         38.41        22.89 o                         
  18   6   6        162.02        121.74        25.23 o                         
  19   6   6         28.12         26.34        25.88 o                         
   0   7   6       1706.29       1853.38        77.30 o                         
   1   7   6       3706.55       3566.27        96.09 o                         
   2   7   6        827.81        823.32        21.66 o                         
   3   7   6       8847.48       8990.02       153.23 o                         
   4   7   6         34.89         50.55        12.03 o                         
   5   7   6       6775.07       6507.42       114.56 o                         
   6   7   6        204.08        226.50        16.28 o                         
   7   7   6       1799.81       1753.60        43.12 o                         
   8   7   6          4.04         13.62        16.64 o                         
   9   7   6        928.80        933.47        27.89 o                         
  10   7   6         10.57         37.42        22.19 o                         
  11   7   6        522.44        485.08        22.97 o                         
  12   7   6        631.07        571.91        24.12 o                         
  13   7   6        345.98        401.12        41.69 o                         
  14   7   6          0.36         16.26        20.64 o                         
  15   7   6         59.01         83.85        24.19 o                         
  16   7   6         84.70         81.15        22.75 o                         
  17   7   6        270.25        309.20        34.70 o                         
  18   7   6         37.07         47.48        22.65 o                         
  19   7   6          6.65          9.22        34.54 o                         
   0   8   6       5444.69       6439.27       227.26 o                         
   1   8   6       1415.16       1335.82        43.10 o                         
   2   8   6       1829.44       1781.78        43.87 o                         
   3   8   6       1042.60       1092.49        36.06 o                         
   4   8   6      11768.53      11340.11       225.25 o                         
   5   8   6        421.02        471.80        21.32 o                         
   6   8   6       4669.32       4544.03        82.92 o                         
   7   8   6        311.86        349.78        17.83 o                         
   8   8   6        763.23        727.92        30.35 o                         
   9   8   6        763.18        773.61        26.89 o                         
  10   8   6         51.28         44.89        18.82 o                         
  11   8   6       1259.88       1302.86        34.24 o                         
  12   8   6         54.02         51.70        20.65 o                         
  13   8   6         10.30         46.20        20.69 o                         
  14   8   6        152.86        141.56        20.34 o                         
  15   8   6         16.92         51.69        23.18 o                         
  16   8   6        803.47        812.73        34.31 o                         
  17   8   6          5.05         38.53        21.05 o                         
  18   8   6         16.50         53.48        21.98 o                         
   0   9   6       1740.81       1510.57        98.44 o                         
   1   9   6       3063.48       2992.76       116.85 o                         
   2   9   6        279.31        264.05        14.72 o                         
   3   9   6       5095.01       5387.98       100.75 o                         
   4   9   6        122.66        104.24        11.28 o                         
   5   9   6        176.33        162.66        15.00 o                         
   6   9   6         61.20         52.14        12.34 o                         
   7   9   6       1191.93       1165.98        38.01 o                         
   8   9   6        148.97        160.69        21.34 o                         
   9   9   6       1647.89       1659.38        39.21 o                         
  10   9   6        198.15        159.99        18.12 o                         
  11   9   6       2603.23       2497.66        56.71 o                         
  12   9   6        469.44        510.94        24.04 o                         
  13   9   6         77.21         98.46        18.91 o                         
  14   9   6          7.50         -4.61        22.57 o                         
  15   9   6        300.27        365.60        23.13 o                         
  16   9   6         21.93         86.15        23.65 o                         
  17   9   6        283.08        355.10        42.69 o                         
  18   9   6         11.27         23.32        26.95 o                         
   0  10   6        421.13        404.27        58.00 o                         
   1  10   6       1742.24       1755.88        54.36 o                         
   2  10   6       1801.64       1802.34        55.72 o                         
   3  10   6        311.35        312.72        15.78 o                         
   4  10   6        841.88        812.38        25.86 o                         
   5  10   6       1246.16       1166.73        33.66 o                         
   6  10   6          2.98         17.22        12.74 o                         
   7  10   6         76.47         89.19        14.84 o                         
   8  10   6       1041.59       1103.48        34.68 o                         
   9  10   6         98.88        106.05        25.30 o                         
  10  10   6       1927.47       1819.81        42.48 o                         
  11  10   6        287.79        325.80        20.67 o                         
  12  10   6       1174.68       1152.81        38.08 o                         
  13  10   6        367.05        392.56        22.23 o                         
  14  10   6         53.66         68.45        22.35 o                         
  15  10   6         36.94         83.29        21.71 o                         
  16  10   6        502.52        582.09        43.06 o                         
  17  10   6         43.51        118.90        38.57 o                         
  18  10   6        178.17        103.32       128.58 o                         
   0  11   6        157.30        184.77        30.19 o                         
   1  11   6        157.20        202.88        30.33 o                         
   2  11   6         57.26         64.95        20.95 o                         
   3  11   6        683.21        664.95        27.86 o                         
   4  11   6       2666.00       2626.76        59.25 o                         
   5  11   6        183.39        167.53        12.89 o                         
   6  11   6        718.54        727.94        24.55 o                         
   7  11   6        326.72        314.92        17.75 o                         
   8  11   6         67.78         75.80        18.33 o                         
   9  11   6        547.98        673.31        24.04 o                         
  10  11   6         66.93         92.12        17.81 o                         
  11  11   6        911.44        935.02        34.40 o                         
  12  11   6         10.83         51.61        21.16 o                         
  13  11   6        165.82        166.17        27.23 o                         
  14  11   6         52.95        113.94        29.17 o                         
  15  11   6        437.73        424.42        32.73 o                         
  16  11   6        282.33        264.11        31.10 o                         
  17  11   6        312.49        223.53       210.87 o                         
   2  12   6       2066.73       2085.80        88.82 o                         
   3  12   6         13.97         16.22        20.62 o                         
   4  12   6          9.61          6.07        10.22 o                         
   5  12   6         23.07         25.86        11.20 o                         
   6  12   6        358.63        362.35        16.99 o                         
   7  12   6          4.74          7.75        14.05 o                         
   8  12   6        267.28        291.80        28.25 o                         
   9  12   6        482.75        488.04        24.40 o                         
  10  12   6       1744.23       1714.47        53.13 o                         
  11  12   6         44.45         50.81        23.33 o                         
  12  12   6        734.66        704.67        30.69 o                         
  13  12   6         90.80         82.63        25.23 o                         
  14  12   6        545.27        555.66        37.43 o                         
  15  12   6          1.45         45.54        27.79 o                         
  16  12   6        216.98        243.36        35.24 o                         
  17  12   6          7.94        -30.79        36.36 o                         
   0  13   6        257.71        355.70        39.37 o                         
   1  13   6         71.80        100.83        22.69 o                         
   2  13   6          4.39          8.20        22.04 o                         
   3  13   6        818.30        842.99        49.23 o                         
   4  13   6        215.44        257.24        15.46 o                         
   5  13   6       3003.27       2931.54        71.67 o                         
   6  13   6       1199.13       1210.47        29.62 o                         
   7  13   6       1066.46       1150.62        39.03 o                         
   8  13   6        781.73        773.86        34.95 o                         
   9  13   6        115.07        165.79        20.87 o                         
  10  13   6        356.31        432.31        32.74 o                         
  11  13   6         84.12        102.03        27.39 o                         
  12  13   6          0.93         22.97        26.37 o                         
  13  13   6        566.60        558.75        53.62 o                         
  14  13   6          0.16          4.01        27.41 o                         
  15  13   6        617.12        739.02        55.41 o                         
   0  14   6        153.87        155.45        35.07 o                         
   1  14   6       1623.49       1421.72        61.70 o                         
   2  14   6        267.83        311.84        27.55 o                         
   3  14   6         14.38         49.93        30.19 o                         
   4  14   6        631.57        546.05        34.96 o                         
   5  14   6         60.61         60.41        15.15 o                         
   6  14   6       2491.21       2435.55        62.33 o                         
   7  14   6         47.01        104.09        28.27 o                         
   8  14   6        345.11        405.00        36.94 o                         
   9  14   6        759.18        762.09        39.31 o                         
  10  14   6         68.32        125.66        26.99 o                         
  11  14   6        256.31        327.29        32.61 o                         
  12  14   6        181.78        205.76        29.32 o                         
  13  14   6         11.30         41.53        38.16 o                         
  14  14   6        247.24        312.38        45.64 o                         
  15  14   6          6.57         37.78        60.38 o                         
   0  15   6          0.21          7.02        33.04 o                         
   1  15   6       2851.11       2680.79        78.77 o                         
   2  15   6         24.68         87.22        23.50 o                         
   3  15   6        707.70        700.01        35.28 o                         
   4  15   6          5.29         61.15        23.69 o                         
   5  15   6         18.40         41.31        23.72 o                         
   6  15   6          2.90         -7.37        42.82 o                         
   7  15   6        434.87        524.82        38.29 o                         
   8  15   6        366.46        359.59        30.60 o                         
   9  15   6       1241.77       1202.43        48.70 o                         
  10  15   6        104.65         87.18        38.28 o                         
  11  15   6       1048.14       1104.09        46.53 o                         
  12  15   6          3.60         18.51        37.78 o                         
  13  15   6         72.71         -5.75        64.18 o                         
   0  16   6        984.41       1098.84        61.88 o                         
   1  16   6         16.94         32.68        23.10 o                         
   2  16   6        727.17        820.58        41.94 o                         
   3  16   6          0.22         13.42        24.37 o                         
   4  16   6       1163.38       1146.77        47.63 o                         
   5  16   6        336.60        366.48        43.67 o                         
   6  16   6        971.26        963.92        66.59 o                         
   7  16   6        165.26        239.85        28.35 o                         
   8  16   6        711.60        639.16        50.57 o                         
   9  16   6        116.51        124.60        32.46 o                         
  10  16   6        182.54        341.70        68.33 o                         
   0  17   6        773.71        685.03        51.43 o                         
   1  17   6       1153.37       1220.95        47.94 o                         
   2  17   6        117.98        126.45        26.11 o                         
   3  17   6        980.89       1005.66        43.05 o                         
   4  17   6        251.52        290.52        28.62 o                         
   6  17   6        299.02        334.60        35.89 o                         
   7  17   6        444.53        367.30        70.27 o                         
   1   1   7        111.57        156.98        17.33 o                         
   2   1   7       4423.27       4624.86       128.01 o                         
   3   1   7        198.06        176.46        12.02 o                         
   4   1   7        380.92        331.49        14.41 o                         
   5   1   7        246.75        255.62        14.84 o                         
   6   1   7         60.37         36.21        13.14 o                         
   7   1   7         56.71         54.46        15.65 o                         
   8   1   7       2355.33       2193.51        46.15 o                         
   9   1   7         50.55         39.81        14.60 o                         
  10   1   7        956.82        830.70        28.87 o                         
  11   1   7          1.03         26.23        24.01 o                         
  12   1   7       1610.43       1437.60        38.46 o                         
  13   1   7         96.35        108.89        21.87 o                         
  14   1   7        803.68        790.94        42.66 o                         
  15   1   7         28.63         51.19        19.31 o                         
  16   1   7         21.42         50.56        32.54 o                         
  17   1   7         11.68         59.36        20.11 o                         
  18   1   7        151.92        178.15        20.28 o                         
  19   1   7          0.04         49.43        20.30 o                         
   1   2   7       3988.92       4354.81       116.50 o                         
   2   2   7        389.87        356.36        18.39 o                         
   3   2   7       1239.47       1228.93        26.91 o                         
   4   2   7       3409.85       3665.41        67.04 o                         
   5   2   7        457.77        482.14        17.03 o                         
   6   2   7       2467.77       2665.14        52.34 o                         
   7   2   7        386.42        402.62        24.34 o                         
   8   2   7         23.69         15.55        17.23 o                         
   9   2   7         55.51         24.60        15.08 o                         
  10   2   7        692.87        637.56        25.28 o                         
  11   2   7       1198.02       1253.23        68.71 o                         
  12   2   7          0.89         24.87        19.31 o                         
  13   2   7        147.65        186.90        20.33 o                         
  14   2   7         32.20         57.46        32.82 o                         
  15   2   7        660.99        716.57        28.12 o                         
  16   2   7         96.97        132.71        28.15 o                         
  17   2   7        411.97        500.24        25.21 o                         
  18   2   7          0.47         36.37        21.57 o                         
  19   2   7        171.86        172.78        20.15 o                         
   1   3   7       1105.74       1284.23        29.89 o                         
   2   3   7         10.23         19.35         9.28 o                         
   3   3   7        313.42        328.70        21.85 o                         
   4   3   7       1556.84       1706.77        35.27 o                         
   5   3   7        127.81        154.93        13.05 o                         
   6   3   7       1096.70       1240.69        32.75 o                         
   7   3   7        225.00        260.83        15.76 o                         
   8   3   7       1256.78       1219.92        37.78 o                         
   9   3   7         99.89        126.33        16.05 o                         
  10   3   7       2412.82       2142.30        47.28 o                         
  11   3   7         15.11         39.33        15.85 o                         
  12   3   7          7.65         -8.99        21.94 o                         
  13   3   7          4.26          0.08        18.53 o                         
  14   3   7          2.17         46.32        22.99 o                         
  15   3   7        120.21        165.23        22.55 o                         
  16   3   7         18.47         26.91        25.31 o                         
  17   3   7         23.11         75.82        20.35 o                         
  18   3   7          1.03         10.52        19.49 o                         
  19   3   7          0.91         32.87        18.56 o                         
   1   4   7         26.90         23.81         8.64 o                         
   2   4   7         87.90         56.90         9.80 o                         
   3   4   7       2505.59       2368.11        54.59 o                         
   4   4   7       1032.16       1110.73        33.43 o                         
   5   4   7        643.41        712.22        20.70 o                         
   6   4   7         70.34         67.60        12.27 o                         
   7   4   7       3322.43       3393.99        69.76 o                         
   8   4   7         64.69         86.56        23.09 o                         
   9   4   7       2342.34       2263.65        47.73 o                         
  10   4   7        703.48        709.40        25.21 o                         
  11   4   7        208.28        222.88        21.08 o                         
  12   4   7         51.64         79.63        18.27 o                         
  13   4   7        819.45        747.22        31.86 o                         
  14   4   7         43.86         70.11        21.81 o                         
  15   4   7         15.92         56.59        20.25 o                         
  16   4   7         23.52         44.79        24.72 o                         
  17   4   7        243.11        248.74        29.25 o                         
  18   4   7          5.10         12.24        18.87 o                         
  19   4   7          4.09         32.33        18.23 o                         
   1   5   7       5374.98       6165.51       113.74 o                         
   2   5   7       2081.12       2277.08        82.63 o                         
   3   5   7          0.36         10.39        10.09 o                         
   4   5   7        104.68        107.55        16.49 o                         
   5   5   7        247.36        231.21        16.45 o                         
   6   5   7          0.09         -2.82        15.94 o                         
   7   5   7        159.35        197.14        15.56 o                         
   8   5   7       2380.73       2275.93        55.37 o                         
   9   5   7        785.69        694.13        24.48 o                         
  10   5   7        356.60        366.66        20.54 o                         
  11   5   7         83.52         85.21        18.38 o                         
  12   5   7        562.21        557.44        24.22 o                         
  13   5   7        163.12        162.61        22.53 o                         
  14   5   7        136.24         92.90        22.91 o                         
  15   5   7         16.57         71.60        19.59 o                         
  16   5   7         49.20         77.07        22.49 o                         
  17   5   7          0.02         43.48        20.73 o                         
  18   5   7          4.25         58.19        21.92 o                         
  19   5   7          0.63         -9.29        29.29 o                         
   1   6   7        121.59        112.26         7.54 o                         
   2   6   7        409.83        532.89        14.56 o                         
   3   6   7       8298.67       8606.75       147.62 o                         
   4   6   7        353.27        330.33        16.95 o                         
   5   6   7         10.71         34.14        11.21 o                         
   6   6   7        974.83       1011.63        25.95 o                         
   7   6   7        322.93        312.97        17.00 o                         
   8   6   7          3.02         -1.04        18.06 o                         
   9   6   7        129.29        202.45        18.02 o                         
  10   6   7         50.16         78.09        22.20 o                         
  11   6   7          5.33         24.74        16.70 o                         
  12   6   7         65.89         62.18        18.40 o                         
  13   6   7        108.70        161.62        30.73 o                         
  14   6   7          4.12         44.47        19.79 o                         
  15   6   7         78.06         97.09        23.33 o                         
  16   6   7         32.54         36.92        22.28 o                         
  17   6   7          0.52          9.72        20.32 o                         
  18   6   7          0.20         23.30        22.47 o                         
  19   6   7         15.82         17.81        31.01 o                         
   1   7   7        183.51        184.69        10.62 o                         
   2   7   7       3814.97       3845.31        72.70 o                         
   3   7   7          1.71          7.49         8.40 o                         
   4   7   7       2012.00       2019.59        47.10 o                         
   5   7   7        286.09        274.62        18.37 o                         
   6   7   7       2005.64       2012.05        41.82 o                         
   7   7   7         37.48         37.12        13.76 o                         
   8   7   7        534.73        541.93        30.05 o                         
   9   7   7         48.45         32.90        15.29 o                         
  10   7   7       2377.54       2133.66        47.22 o                         
  11   7   7        198.37        187.49        18.73 o                         
  12   7   7         14.32         22.62        17.94 o                         
  13   7   7         15.20         18.95        18.53 o                         
  14   7   7         84.81        121.15        20.97 o                         
  15   7   7        221.66        240.93        24.21 o                         
  16   7   7         15.57         79.55        26.16 o                         
  17   7   7          0.04          4.86        17.57 o                         
  18   7   7        123.48        121.43        25.15 o                         
  19   7   7          1.05        -14.25        37.28 o                         
   1   8   7       1028.04       1063.61        40.59 o                         
   2   8   7       1214.32       1266.24        31.32 o                         
   3   8   7         24.43         33.46         7.95 o                         
   4   8   7       1935.84       1973.19        59.00 o                         
   5   8   7       3539.86       3575.46        67.13 o                         
   6   8   7        156.84        178.10        14.08 o                         
   7   8   7         20.30         24.94        14.46 o                         
   8   8   7        118.69        104.39        19.16 o                         
   9   8   7         29.40         37.07        16.66 o                         
  10   8   7         82.38        114.27        19.01 o                         
  11   8   7         33.12         31.94        17.78 o                         
  12   8   7         68.60        103.06        19.32 o                         
  13   8   7         26.85         47.37        20.10 o                         
  14   8   7         44.63         75.84        25.10 o                         
  15   8   7          4.39         10.35        19.31 o                         
  16   8   7         81.33        100.09        24.90 o                         
  17   8   7          1.03         46.41        25.35 o                         
  18   8   7         23.35         52.03        24.91 o                         
   1   9   7        397.80        407.42        25.79 o                         
   2   9   7       7656.32       7457.00       185.68 o                         
   3   9   7        291.70        303.72        12.30 o                         
   4   9   7       2979.97       2922.46        62.87 o                         
   5   9   7         95.70         95.88        17.58 o                         
   6   9   7        135.74        152.73        14.40 o                         
   7   9   7        817.20        833.61        26.22 o                         
   8   9   7        374.43        327.13        24.73 o                         
   9   9   7         21.74         34.09        21.09 o                         
  10   9   7         25.26         20.90        16.83 o                         
  11   9   7         12.75         34.81        17.80 o                         
  12   9   7         45.20         66.24        21.06 o                         
  13   9   7        122.31        119.55        18.95 o                         
  14   9   7        358.35        352.82        27.07 o                         
  15   9   7          0.97         39.45        21.50 o                         
  16   9   7         17.31         18.71        38.38 o                         
  17   9   7          0.00         35.27        26.06 o                         
  18   9   7         41.19         27.47        26.92 o                         
   1  10   7        284.90        264.50        47.26 o                         
   3  10   7       2116.77       2213.30        81.25 o                         
   4  10   7        232.94        221.27        12.12 o                         
   5  10   7        625.28        674.08        34.29 o                         
   6  10   7        304.19        321.74        18.66 o                         
   7  10   7         15.90         20.14        14.01 o                         
   8  10   7         75.10         62.35        17.78 o                         
   9  10   7         33.88         36.67        16.53 o                         
  10  10   7        263.10        245.32        19.38 o                         
  11  10   7        117.92        128.34        21.84 o                         
  12  10   7        106.97         99.57        21.49 o                         
  13  10   7          5.18         27.50        18.84 o                         
  14  10   7         52.41         96.43        34.50 o                         
  15  10   7         59.68         60.59        23.48 o                         
  16  10   7          5.58         32.98        28.59 o                         
  17  10   7         36.03         87.13        41.88 o                         
   2  11   7         11.44         -7.78        21.83 o                         
   3  11   7        748.16        762.03        22.41 o                         
   4  11   7          4.10          7.66         8.11 o                         
   5  11   7        415.63        416.05        16.22 o                         
   6  11   7        357.17        392.87        19.88 o                         
   7  11   7        263.38        272.32        23.20 o                         
   8  11   7        406.42        416.21        36.81 o                         
   9  11   7        147.78        147.54        17.61 o                         
  10  11   7        201.46        218.85        20.69 o                         
  11  11   7          7.58         28.64        20.56 o                         
  12  11   7        609.94        555.40        24.62 o                         
  13  11   7          3.32          8.52        21.87 o                         
  14  11   7          4.16         43.49        26.60 o                         
  15  11   7         77.50         90.38        29.22 o                         
  16  11   7         17.00         53.55        28.61 o                         
  17  11   7          3.63         25.75        27.88 o                         
   1  12   7        289.69        302.73        32.44 o                         
   2  12   7        737.01        756.27        38.52 o                         
   3  12   7        995.86        897.72        44.85 o                         
   4  12   7        411.32        426.08        19.45 o                         
   5  12   7        495.34        487.38        20.29 o                         
   6  12   7        214.67        210.86        14.54 o                         
   7  12   7        543.02        583.02        20.92 o                         
   8  12   7         12.00         28.50        18.30 o                         
   9  12   7        667.99        684.24        29.06 o                         
  10  12   7          9.23         39.99        17.01 o                         
  11  12   7        100.54        103.58        46.20 o                         
  12  12   7         13.44         41.83        23.51 o                         
  13  12   7        143.12        230.79        30.75 o                         
  14  12   7         99.91        120.55        29.70 o                         
  15  12   7         18.91         73.24        32.05 o                         
  16  12   7          5.08         42.81        26.88 o                         
  17  12   7         29.03          4.97        31.02 o                         
   1  13   7          2.32         11.91        23.17 o                         
   2  13   7        566.96        531.25        34.08 o                         
   3  13   7         33.22         48.00        22.91 o                         
   4  13   7       1180.86       1131.60        30.48 o                         
   5  13   7         30.74         38.54        16.86 o                         
   6  13   7        445.36        421.10        25.17 o                         
   7  13   7        182.98        196.27        22.71 o                         
   8  13   7          0.05          1.25        16.71 o                         
   9  13   7        130.85        124.53        23.68 o                         
  10  13   7         71.26         92.83        25.94 o                         
  11  13   7         21.92         26.08        26.07 o                         
  12  13   7          0.19         33.51        27.75 o                         
  13  13   7         33.16         38.83        39.40 o                         
  14  13   7         16.16         55.77        26.16 o                         
  15  13   7          0.58         28.25        27.22 o                         
  16  13   7         25.07         62.78        34.77 o                         
   1  14   7        475.03        445.49        47.24 o                         
   2  14   7         37.67         36.56        22.91 o                         
   3  14   7         32.63         64.76        23.24 o                         
   4  14   7         23.31         40.40        22.92 o                         
   5  14   7        145.73        150.66        18.62 o                         
   6  14   7          0.50         38.72        30.64 o                         
   7  14   7       1089.00       1065.64        45.07 o                         
   8  14   7         26.34         27.37        26.49 o                         
   9  14   7        296.25        283.85        29.64 o                         
  10  14   7        167.83        232.70        41.47 o                         
  11  14   7         48.31         93.47        27.24 o                         
  12  14   7         67.15         65.53        27.92 o                         
  13  14   7        202.01        266.72        31.38 o                         
  14  14   7          0.09        -16.15        60.18 o                         
  15  14   7        165.34        214.86        60.09 o                         
   1  15   7          6.83         21.13        23.70 o                         
   2  15   7        416.85        371.27        33.53 o                         
   3  15   7        183.23        156.65        25.60 o                         
   4  15   7          0.53          0.30        23.05 o                         
   5  15   7         16.62         86.07        36.34 o                         
   6  15   7        764.62        591.47        47.62 o                         
   7  15   7        135.73        150.93        30.75 o                         
   8  15   7        195.29        232.50        29.68 o                         
   9  15   7        182.45        187.54        28.57 o                         
  10  15   7         13.07         41.19        27.07 o                         
  11  15   7          7.00         40.81        27.10 o                         
  12  15   7        116.41        153.56        34.27 o                         
  13  15   7          8.93         51.52        59.79 o                         
   1  16   7         54.89         62.49        31.37 o                         
   2  16   7        331.37        268.91        44.11 o                         
   3  16   7         14.53         47.33        24.33 o                         
   4  16   7         64.91         84.83        39.15 o                         
   5  16   7         70.71         53.94        34.95 o                         
   6  16   7          0.10          1.56        24.70 o                         
   7  16   7          5.06         91.33        54.47 o                         
   8  16   7         13.70         42.50        26.51 o                         
   9  16   7          7.66         40.40        25.22 o                         
  10  16   7         17.92          4.05        40.54 o                         
  11  16   7         47.94         41.19        60.81 o                         
   1  17   7         68.75        115.86        27.55 o                         
   2  17   7          2.54         50.68        25.53 o                         
   3  17   7        150.26         98.13        37.81 o                         
   4  17   7         31.85         12.80        36.39 o                         
   5  17   7          0.68         41.46        38.67 o                         
   6  17   7        161.27        224.98        33.90 o                         
   7  17   7         90.30        101.46        43.10 o                         
   1  18   7         20.83        -23.11        59.20 o                         
   0   0   8      18982.26      22227.99       738.44 o                         
   1   0   8        298.09        263.69        17.89 o                         
   2   0   8        256.86        324.92        27.40 o                         
   3   0   8       4929.21       4654.69       117.17 o                         
   4   0   8       9765.71      10274.68       247.99 o                         
   5   0   8       4299.16       3928.07       102.55 o                         
   6   0   8        837.91        815.74        33.15 o                         
   8   0   8        207.80        180.14        24.61 o                         
   9   0   8        172.03        194.71        23.45 o                         
  10   0   8          3.04         35.73        30.95 o                         
  12   0   8          2.49         13.12        23.94 o                         
  13   0   8       1401.67       1241.95        48.20 o                         
  14   0   8        315.28        299.56        27.79 o                         
  15   0   8       2078.76       1935.93        64.94 o                         
  16   0   8        617.16        656.69        37.40 o                         
  17   0   8        665.97        650.04        43.24 o                         
  18   0   8        113.64        154.91        34.45 o                         
  19   0   8         31.16         42.47        28.14 o                         
   0   1   8        242.01        193.53        33.84 o                         
   1   1   8        250.02        277.72        13.44 o                         
   2   1   8       3068.81       3157.15        58.19 o                         
   3   1   8        135.59        131.84        11.74 o                         
   4   1   8        536.85        420.68        16.49 o                         
   5   1   8        292.75        262.67        14.00 o                         
   6   1   8       4237.28       4000.94        74.42 o                         
   7   1   8        197.52        229.81        31.24 o                         
   8   1   8       1009.20        894.64        28.48 o                         
   9   1   8        517.51        457.21        21.29 o                         
  10   1   8        521.31        512.15        23.91 o                         
  11   1   8       1073.01        906.24        48.03 o                         
  12   1   8        603.77        609.33        29.36 o                         
  13   1   8        264.07        250.82        20.40 o                         
  14   1   8       2151.29       2033.82        50.32 o                         
  15   1   8        149.88        174.32        21.16 o                         
  16   1   8       1016.44        946.55        32.18 o                         
  17   1   8         69.70        124.91        21.34 o                         
  18   1   8        235.52        256.56        23.06 o                         
  19   1   8          1.76         14.29        19.77 o                         
   0   2   8       4992.51       5106.42       180.85 o                         
   1   2   8       7454.63       7196.19       176.20 o                         
   2   2   8         78.45        118.54        13.91 o                         
   3   2   8       1213.16       1047.16        24.88 o                         
   4   2   8        183.79        162.45        14.44 o                         
   5   2   8       1049.44        949.78        41.04 o                         
   6   2   8        311.48        315.57        17.62 o                         
   7   2   8       3179.37       3140.93        61.03 o                         
   8   2   8        127.89        121.91        15.69 o                         
   9   2   8       2526.32       2553.68        53.09 o                         
  10   2   8        367.20        392.49        21.87 o                         
  11   2   8       2419.44       2261.28        57.52 o                         
  12   2   8        234.41        245.59        20.17 o                         
  13   2   8        738.34        739.64        28.52 o                         
  14   2   8         11.01         39.48        23.58 o                         
  15   2   8        321.01        335.46        22.15 o                         
  16   2   8         94.13        149.04        23.95 o                         
  17   2   8         69.36         37.71        24.61 o                         
  18   2   8         17.42         57.84        19.11 o                         
  19   2   8        330.36        332.67        24.55 o                         
   0   3   8      19565.11      20311.44       576.59 o                         
   1   3   8       3526.61       3948.63        70.69 o                         
   2   3   8       3234.86       3096.02        82.96 o                         
   3   3   8        350.54        449.86        15.40 o                         
   4   3   8        584.11        574.05        19.40 o                         
   5   3   8         22.97         17.15        11.44 o                         
   6   3   8        579.58        565.83        26.59 o                         
   7   3   8         39.80         57.67        14.64 o                         
   8   3   8       4722.25       4601.14        91.45 o                         
   9   3   8       2248.65       2152.64        49.87 o                         
  10   3   8       3042.91       2983.09        72.98 o                         
  11   3   8       1615.57       1476.39        42.42 o                         
  12   3   8       2160.93       1942.22        45.36 o                         
  13   3   8         16.68         30.84        18.67 o                         
  14   3   8         28.56         70.29        21.77 o                         
  15   3   8        128.27        137.80        19.61 o                         
  16   3   8         43.27        100.73        23.94 o                         
  17   3   8          0.01         28.17        27.82 o                         
  18   3   8         78.79         99.10        18.80 o                         
  19   3   8          9.27         22.03        18.58 o                         
   0   4   8       5167.31       6183.88       152.33 o                         
   1   4   8       5824.83       6282.87       108.07 o                         
   2   4   8        118.76        139.87        10.94 o                         
   3   4   8       1261.73       1155.84        35.17 o                         
   4   4   8         67.43        100.46        13.03 o                         
   5   4   8       4390.55       4213.15        82.43 o                         
   6   4   8        496.98        519.00        19.62 o                         
   7   4   8       5262.46       5199.87        94.54 o                         
   8   4   8        319.01        315.77        23.88 o                         
   9   4   8        900.97        898.30        29.07 o                         
  10   4   8        193.71        140.21        25.51 o                         
  11   4   8        936.80        936.20        44.38 o                         
  12   4   8        153.66        148.06        17.94 o                         
  13   4   8        535.77        552.35        34.51 o                         
  14   4   8          0.14         26.43        22.81 o                         
  15   4   8        173.70        200.08        20.37 o                         
  16   4   8         40.53         57.45        22.93 o                         
  17   4   8          3.86         20.89        20.48 o                         
  18   4   8          2.54         23.01        28.22 o                         
  19   4   8        230.73        133.40        77.47 o                         
   0   5   8        401.98        383.55        46.59 o                         
   1   5   8        787.90        821.45        31.56 o                         
   2   5   8       5285.86       5091.37        89.30 o                         
   3   5   8        140.64        176.83        14.23 o                         
   4   5   8      15836.86      15911.98       267.88 o                         
   5   5   8       1736.60       1719.49        50.13 o                         
   6   5   8      17405.56      17043.56       288.64 o                         
   7   5   8        648.53        628.13        24.28 o                         
   8   5   8       1022.03       1071.07        44.48 o                         
   9   5   8       1145.20       1002.92        29.46 o                         
  10   5   8          3.54         28.00        23.95 o                         
  11   5   8          0.02         39.66        18.48 o                         
  12   5   8        195.38        228.32        23.23 o                         
  13   5   8          3.94         21.07        25.18 o                         
  14   5   8        619.53        566.75        28.11 o                         
  15   5   8          4.00         17.81        28.28 o                         
  16   5   8        280.71        272.31        25.86 o                         
  17   5   8         49.45         54.68        19.92 o                         
  18   5   8         60.21         76.44        20.00 o                         
  19   5   8         28.82         41.71        27.95 o                         
   0   6   8        708.58        837.72        29.83 o                         
   1   6   8       6165.48       6439.39       111.76 o                         
   2   6   8        671.03        869.97        23.12 o                         
   3   6   8       7280.95       7330.45       126.62 o                         
   4   6   8       1972.87       1929.49        46.30 o                         
   5   6   8       2488.57       2400.81        54.46 o                         
   6   6   8        157.49        176.66        14.48 o                         
   7   6   8       2168.25       2171.90        46.68 o                         
   8   6   8         56.13         88.65        19.04 o                         
   9   6   8        474.84        437.50        21.50 o                         
  10   6   8        119.22        139.21        17.47 o                         
  11   6   8        212.39        259.62        20.08 o                         
  12   6   8          2.05         25.01        18.71 o                         
  13   6   8        364.18        315.04        30.93 o                         
  14   6   8         54.44         66.14        21.98 o                         
  15   6   8        216.07        226.36        24.90 o                         
  16   6   8        279.49        330.01        25.34 o                         
  17   6   8        201.54        192.89        21.37 o                         
  18   6   8          1.00         38.60        20.72 o                         
  19   6   8         43.49         27.15        76.90 o                         
   0   7   8       7965.41       6846.04       173.63 o                         
   1   7   8       1456.88       1366.28        27.32 o                         
   2   7   8      12347.67      12210.56       207.78 o                         
   3   7   8         15.76         30.22         9.11 o                         
   4   7   8        701.70        710.02        36.58 o                         
   5   7   8         10.09         25.62        11.23 o                         
   6   7   8        908.00        903.06        24.52 o                         
   7   7   8          0.23          9.06        14.56 o                         
   8   7   8        401.56        373.03        22.91 o                         
   9   7   8        328.67        281.39        21.81 o                         
  10   7   8       2131.72       2036.88        45.76 o                         
  11   7   8         10.01         20.69        19.15 o                         
  12   7   8        293.49        339.94        21.92 o                         
  13   7   8        146.16        154.23        19.56 o                         
  14   7   8         32.88         48.15        23.20 o                         
  15   7   8         15.61         37.48        20.74 o                         
  16   7   8        368.63        391.46        23.36 o                         
  17   7   8         11.23         35.38        22.25 o                         
  18   7   8        119.45        120.97        23.22 o                         
   0   8   8       3715.25       3853.13       144.97 o                         
   1   8   8       5407.63       5051.09       130.37 o                         
   2   8   8       1451.49       1473.52        29.62 o                         
   3   8   8       8224.78       8368.48       199.09 o                         
   4   8   8         36.76         48.45        12.37 o                         
   5   8   8        519.36        494.55        18.42 o                         
   6   8   8       2174.19       2120.73        44.15 o                         
   7   8   8        565.83        647.33        21.86 o                         
   8   8   8        139.71        124.78        19.47 o                         
   9   8   8       1840.35       1711.94        45.40 o                         
  10   8   8        830.20        778.62        26.11 o                         
  11   8   8       1441.43       1427.19        46.45 o                         
  12   8   8          8.70         -0.06        21.18 o                         
  13   8   8         22.08         39.06        18.53 o                         
  14   8   8          0.72         10.26        24.63 o                         
  15   8   8        222.89        201.43        22.40 o                         
  16   8   8          0.99         37.19        25.00 o                         
  17   8   8        441.83        342.32        28.42 o                         
  18   8   8          5.23         57.95        23.53 o                         
   2   9   8       3141.78       2792.74       221.63 o                         
   3   9   8          7.42          7.45         7.65 o                         
   4   9   8        435.86        441.81        19.15 o                         
   5   9   8          2.87         14.88        11.76 o                         
   6   9   8        628.81        617.38        25.11 o                         
   7   9   8         21.03         30.23        15.13 o                         
   8   9   8       1768.11       1735.16        46.01 o                         
   9   9   8        293.48        307.73        21.16 o                         
  10   9   8       1862.09       1888.61        50.28 o                         
  11   9   8          2.73         16.87        20.41 o                         
  12   9   8        444.86        500.00        26.66 o                         
  13   9   8         29.23         33.89        18.68 o                         
  14   9   8         64.64         94.02        28.09 o                         
  15   9   8         10.64         70.07        20.63 o                         
  16   9   8        595.28        636.23        35.77 o                         
  17   9   8          8.85         90.79        54.62 o                         
   0  10   8          8.01         14.55        28.86 o                         
   1  10   8         13.07         10.19        21.23 o                         
   2  10   8          0.90         -4.75        20.56 o                         
   3  10   8       1884.01       1923.95        48.41 o                         
   4  10   8        476.28        486.42        20.79 o                         
   5  10   8       4913.16       4672.43       128.90 o                         
   6  10   8       1674.92       1638.22        36.67 o                         
   7  10   8        805.36        819.11        32.98 o                         
   8  10   8        226.70        273.76        37.95 o                         
   9  10   8        417.50        509.52        32.71 o                         
  10  10   8          1.54          9.67        16.34 o                         
  11  10   8        385.68        438.87        28.22 o                         
  12  10   8         15.96         22.52        19.61 o                         
  13  10   8        100.63        102.92        21.36 o                         
  14  10   8        140.44        159.75        24.22 o                         
  15  10   8        785.12        847.81        49.26 o                         
  16  10   8         21.71         64.70        27.43 o                         
  17  10   8        407.70        411.43        38.37 o                         
   0  11   8       1344.59       1249.50        75.55 o                         
   1  11   8        875.70        934.42        38.90 o                         
   2  11   8          4.01         -0.62        22.72 o                         
   3  11   8          8.62        -23.05        23.05 o                         
   4  11   8       5342.39       5113.76        92.99 o                         
   5  11   8        259.44        240.52        13.43 o                         
   6  11   8       2271.66       2277.20        46.87 o                         
   7  11   8        195.21        219.67        16.55 o                         
   8  11   8       1106.66       1141.05        54.31 o                         
   9  11   8        105.85        123.64        17.37 o                         
  10  11   8        214.03        271.09        20.46 o                         
  11  11   8          0.20         45.96        33.22 o                         
  12  11   8        149.14        159.01        21.12 o                         
  13  11   8         36.20         58.62        24.83 o                         
  14  11   8        861.85        863.39        41.37 o                         
  15  11   8        105.15        102.59        39.26 o                         
  16  11   8        345.73        314.03        30.54 o                         
  17  11   8          0.08         12.40        26.44 o                         
   0  12   8         22.52         63.85        36.23 o                         
   1  12   8       1337.22       1355.07        49.18 o                         
   2  12   8          2.79         21.29        25.58 o                         
   3  12   8          5.75         41.06        23.41 o                         
   4  12   8         38.26         44.40        11.35 o                         
   5  12   8        130.65        149.51        18.86 o                         
   6  12   8        660.43        667.86        22.71 o                         
   7  12   8         36.79         51.98        15.03 o                         
   8  12   8        539.34        512.70        25.56 o                         
   9  12   8       2310.23       2336.90       103.73 o                         
  10  12   8         35.22         42.21        18.23 o                         
  11  12   8       1188.96       1114.25        47.64 o                         
  12  12   8         99.48        105.18        26.88 o                         
  13  12   8        658.87        614.65        49.77 o                         
  14  12   8          1.04         36.09        26.40 o                         
  15  12   8          1.55         35.55        26.50 o                         
  16  12   8         15.23         91.41        33.28 o                         
   0  13   8       1023.69        949.65        78.00 o                         
   1  13   8        899.64        813.60        46.15 o                         
   2  13   8        256.08        242.92        26.62 o                         
   3  13   8         97.96        132.32        25.33 o                         
   4  13   8        696.22        733.43        36.27 o                         
   5  13   8         73.44         70.59        14.52 o                         
   6  13   8       1047.97        895.22        27.85 o                         
   7  13   8         80.81        110.07        16.26 o                         
   8  13   8        146.43        237.03        24.69 o                         
   9  13   8        213.39        217.48        29.79 o                         
  10  13   8       1420.75       1324.19        92.88 o                         
  11  13   8        647.81        626.78        46.50 o                         
  12  13   8        881.06        815.48        42.40 o                         
  13  13   8         21.04         70.26        27.28 o                         
  14  13   8         99.10        204.43        38.98 o                         
  15  13   8          1.72         30.91        25.92 o                         
  16  13   8         13.64         -4.74        36.86 o                         
   0  14   8          3.02        -14.79        34.24 o                         
   1  14   8        387.01        442.82        30.85 o                         
   2  14   8         32.93         25.70        23.68 o                         
   3  14   8       1269.37       1293.52        48.28 o                         
   4  14   8        290.87        287.04        27.77 o                         
   5  14   8        461.25        445.72       104.71 o                         
   6  14   8        138.35        111.53        25.93 o                         
   7  14   8        320.61        352.64        35.44 o                         
   8  14   8        150.72        145.50        34.52 o                         
   9  14   8        415.75        376.12        32.30 o                         
  10  14   8         28.95         44.46        26.65 o                         
  11  14   8        198.05        206.71        30.17 o                         
  12  14   8         53.15         79.27        45.03 o                         
  13  14   8        734.59        684.53        39.08 o                         
  14  14   8          0.92         15.04        49.90 o                         
   0  15   8       2786.29       2663.27       112.34 o                         
   1  15   8          4.93          3.74        24.21 o                         
   2  15   8        901.59        887.81        40.41 o                         
   3  15   8        305.25        261.55        28.63 o                         
   4  15   8        892.96        934.27        57.70 o                         
   5  15   8        111.71        115.25        25.56 o                         
   6  15   8        369.64        420.15        32.79 o                         
   7  15   8         49.04         62.29        26.27 o                         
   8  15   8         65.76         85.55        27.20 o                         
   9  15   8        112.69        221.84        43.13 o                         
  10  15   8        104.69        117.31        28.60 o                         
  11  15   8         32.44         34.01        27.96 o                         
  12  15   8        686.29        663.76        44.29 o                         
  13  15   8          5.83         36.44        40.27 o                         
   0  16   8          4.22         55.31        38.12 o                         
   1  16   8         42.65         57.54        27.71 o                         
   2  16   8        186.18        194.16        28.49 o                         
   4  16   8        198.73        238.54        28.84 o                         
   5  16   8       2058.42       1972.35        65.14 o                         
   6  16   8        235.34        256.15        29.00 o                         
   7  16   8        790.77        787.49        40.09 o                         
   8  16   8        193.03        198.90        96.68 o                         
   9  16   8         51.12        104.08        28.47 o                         
  10  16   8          2.26         21.53        32.57 o                         
  11  16   8          4.12         46.85        59.42 o                         
   2  17   8       1402.86       1526.57        78.47 o                         
   3  17   8         42.56         69.55        39.07 o                         
   4  17   8        417.63        444.12        32.63 o                         
   5  17   8         28.35         50.35        25.77 o                         
   6  17   8        149.92        167.07        27.23 o                         
   7  17   8         11.58         59.25        32.32 o                         
   8  17   8        636.77        656.23        81.88 o                         
   0  18   8         47.38         71.30        63.19 o                         
   1  18   8       3085.42       2790.46       121.76 o                         
   2  18   8        162.82        208.29        43.22 o                         
   3  18   8         33.42        114.62        61.40 o                         
   1   1   9       1823.70       1825.34        39.25 o                         
   2   1   9        205.62        249.27        21.39 o                         
   3   1   9        767.33        660.94        21.72 o                         
   4   1   9         73.05         74.99        12.09 o                         
   5   1   9        464.26        460.34        17.67 o                         
   6   1   9          0.65         14.30        14.24 o                         
   7   1   9       2297.92       2351.35        63.89 o                         
   8   1   9         39.52         33.87        14.61 o                         
   9   1   9        831.67        769.43        25.69 o                         
  10   1   9        251.90        151.54        19.09 o                         
  11   1   9          0.95         19.07        19.17 o                         
  12   1   9         15.10         36.59        19.41 o                         
  13   1   9        789.64        813.53        28.54 o                         
  14   1   9         15.35         61.03        18.72 o                         
  15   1   9         20.25         46.28        20.19 o                         
  16   1   9         10.46         42.81        22.09 o                         
  17   1   9         95.50         88.68        33.93 o                         
  18   1   9         23.80         45.65        22.90 o                         
  19   1   9        110.23         88.70        25.52 o                         
   1   2   9       2530.36       3124.78        58.19 o                         
   2   2   9       2433.66       2487.88        47.85 o                         
   3   2   9        330.88        417.09        16.76 o                         
   4   2   9        292.53        266.02        13.90 o                         
   5   2   9        601.15        593.34        19.73 o                         
   6   2   9       1381.04       1422.74        45.89 o                         
   7   2   9         95.60         53.36        21.09 o                         
   8   2   9        798.71        821.49        27.58 o                         
   9   2   9        327.33        268.11        19.46 o                         
  10   2   9          5.69          3.64        16.01 o                         
  11   2   9        110.80        136.33        22.52 o                         
  12   2   9        182.23        188.68        29.96 o                         
  13   2   9         62.87         72.10        19.22 o                         
  14   2   9         84.20         91.28        19.27 o                         
  15   2   9          0.01         44.38        20.82 o                         
  16   2   9        171.85        156.35        20.28 o                         
  17   2   9         15.28          3.80        20.46 o                         
  18   2   9        256.41        201.73        23.26 o                         
  19   2   9         35.90         49.68        25.88 o                         
   1   3   9         12.97         16.81        15.42 o                         
   2   3   9        106.28        151.46        12.38 o                         
   3   3   9       2033.19       2068.39        44.36 o                         
   4   3   9         39.73         59.24        13.21 o                         
   5   3   9        446.99        479.23        29.47 o                         
   6   3   9         87.16         81.44        13.82 o                         
   7   3   9        364.52        280.86        20.05 o                         
   8   3   9         82.16         67.57        17.43 o                         
   9   3   9          1.05          4.33        16.86 o                         
  10   3   9        223.98        128.78        25.44 o                         
  11   3   9        447.34        361.37        34.53 o                         
  12   3   9          3.22         22.39        17.23 o                         
  13   3   9         24.31         11.02        26.24 o                         
  14   3   9        100.19        101.98        19.46 o                         
  15   3   9         21.23         32.64        20.10 o                         
  16   3   9          0.42         27.94        18.66 o                         
  17   3   9          8.27         71.18        22.25 o                         
  18   3   9         27.99         27.74        29.00 o                         
  19   3   9         15.34         35.39        27.63 o                         
   1   4   9          2.72        -12.14        12.14 o                         
   2   4   9       7617.57       7762.02       191.25 o                         
   3   4   9          3.33          3.20        10.78 o                         
   4   4   9       1716.80       1599.07        36.92 o                         
   5   4   9          3.49         28.21        18.80 o                         
   6   4   9       2461.55       2353.45        47.92 o                         
   7   4   9        919.84        891.31        26.20 o                         
   8   4   9        101.50         69.59        15.65 o                         
   9   4   9         97.22        123.27        17.58 o                         
  10   4   9        187.86        161.82        18.43 o                         
  11   4   9        391.57        246.08        22.90 o                         
  12   4   9       1241.30       1175.19        35.61 o                         
  13   4   9          0.19         31.00        18.10 o                         
  14   4   9        554.69        534.37        31.24 o                         
  15   4   9         70.79         89.11        28.36 o                         
  16   4   9         59.85        126.55        19.81 o                         
  17   4   9          3.39         71.66        21.61 o                         
  18   4   9        155.97        224.42        20.25 o                         
  19   4   9         58.96         80.62        31.20 o                         
   1   5   9         15.04         16.63         9.00 o                         
   2   5   9          9.85          0.72        15.87 o                         
   3   5   9        463.60        472.41        20.00 o                         
   4   5   9         28.73         24.18        12.62 o                         
   5   5   9         77.58         79.16        12.34 o                         
   6   5   9         73.22         72.78        13.33 o                         
   7   5   9        367.18        365.06        18.30 o                         
   8   5   9        184.86        177.58        20.24 o                         
   9   5   9          0.86         29.31        16.09 o                         
  10   5   9        172.72        136.93        18.20 o                         
  11   5   9          3.55         30.10        19.52 o                         
  12   5   9         14.80         14.49        18.70 o                         
  13   5   9         72.70         91.03        18.57 o                         
  14   5   9          1.70         43.30        23.58 o                         
  15   5   9         15.09         48.34        20.57 o                         
  16   5   9         20.47         46.64        19.53 o                         
  17   5   9        132.15        219.81        24.90 o                         
  18   5   9         22.02         24.92        18.35 o                         
  19   5   9        119.15        118.29        57.72 o                         
   1   6   9       3546.13       3906.70        72.00 o                         
   2   6   9        134.93         95.79         9.54 o                         
   3   6   9         53.45          7.23        12.63 o                         
   4   6   9       2146.27       2070.37        47.60 o                         
   5   6   9       1354.53       1285.71        30.27 o                         
   6   6   9        937.92        884.98        24.92 o                         
   7   6   9         10.64         19.53        13.81 o                         
   8   6   9       4158.33       3906.20        86.93 o                         
   9   6   9         34.84         46.94        23.05 o                         
  10   6   9          0.50         -3.81        17.24 o                         
  11   6   9         80.57        103.31        20.98 o                         
  12   6   9        216.75        226.38        20.35 o                         
  13   6   9          0.28         37.47        18.99 o                         
  14   6   9        364.55        440.87        27.65 o                         
  15   6   9          0.24         38.48        17.64 o                         
  16   6   9          1.83         33.21        18.67 o                         
  17   6   9         22.20         49.68        23.65 o                         
  18   6   9          0.25         17.48        25.18 o                         
   1   7   9       1491.61       1483.53        30.48 o                         
   2   7   9        990.61       1047.61        35.11 o                         
   3   7   9         37.95         24.91        10.61 o                         
   4   7   9         33.40         62.01        14.23 o                         
   5   7   9        387.32        396.26        19.22 o                         
   6   7   9        201.44        185.40        15.08 o                         
   7   7   9       1773.47       1720.74        38.51 o                         
   8   7   9         32.41         39.40        19.32 o                         
   9   7   9        121.11        138.99        18.55 o                         
  10   7   9        158.57        149.10        21.18 o                         
  11   7   9        216.30        221.12        35.54 o                         
  12   7   9         77.60         97.90        25.79 o                         
  13   7   9        479.08        461.59        28.96 o                         
  14   7   9        124.61        132.53        21.46 o                         
  15   7   9         51.16         66.23        19.45 o                         
  16   7   9         31.55         87.34        28.63 o                         
  17   7   9         57.50         82.37        20.72 o                         
  18   7   9          1.55         34.02        25.59 o                         
   1   8   9        106.59        108.28         7.96 o                         
   2   8   9         44.69         40.56         8.05 o                         
   3   8   9          0.03          4.98         9.33 o                         
   4   8   9        128.60        115.64        13.20 o                         
   5   8   9        491.53        492.37        18.12 o                         
   6   8   9         10.82         23.97        13.76 o                         
   7   8   9        169.85        157.92        17.25 o                         
   8   8   9        158.76        184.70        17.55 o                         
   9   8   9         16.99         12.09        15.72 o                         
  10   8   9         31.21         27.78        16.63 o                         
  11   8   9         23.13         13.93        19.79 o                         
  12   8   9         21.33          8.09        17.72 o                         
  13   8   9        127.67        121.28        19.90 o                         
  14   8   9        179.44        207.24        41.62 o                         
  15   8   9         21.90         32.16        21.34 o                         
  16   8   9         29.63         38.60        23.07 o                         
  17   8   9          0.38          5.31        54.74 o                         
   1   9   9        745.41        655.52        39.36 o                         
   2   9   9        231.79        268.00        12.84 o                         
   3   9   9       1661.90       1592.28        33.01 o                         
   4   9   9        364.71        350.09        17.89 o                         
   5   9   9        106.12         97.24        12.32 o                         
   6   9   9          8.54         20.19        13.25 o                         
   7   9   9        450.41        503.39        20.73 o                         
   8   9   9          8.75         11.95        20.34 o                         
   9   9   9        503.45        531.18        22.49 o                         
  10   9   9         13.43         34.37        16.57 o                         
  11   9   9         30.17         37.86        22.46 o                         
  12   9   9         18.34         10.49        19.88 o                         
  13   9   9         21.14         56.15        18.92 o                         
  14   9   9          4.30         36.16        22.34 o                         
  15   9   9         18.38         82.85        26.16 o                         
  16   9   9          5.43         59.30        28.71 o                         
  17   9   9        537.79        426.06        34.17 o                         
   1  10   9        648.64        674.98        43.99 o                         
   2  10   9         44.45          3.90        27.99 o                         
   3  10   9         17.90         36.51        17.36 o                         
   4  10   9       1446.40       1414.25        31.02 o                         
   5  10   9        211.11        234.49        18.67 o                         
   6  10   9        405.12        428.12        23.16 o                         
   7  10   9        133.72        151.97        18.77 o                         
   8  10   9       1605.84       1613.34        44.47 o                         
   9  10   9         23.87         35.59        15.56 o                         
  10  10   9        144.88        169.42        19.48 o                         
  11  10   9         11.67         31.51        33.46 o                         
  12  10   9         91.03        130.29        20.24 o                         
  13  10   9         13.59         35.46        20.25 o                         
  14  10   9         41.86         89.25        25.31 o                         
  15  10   9         20.79         64.22        48.93 o                         
  16  10   9         59.87        126.77        28.28 o                         
  17  10   9         48.68         72.98        27.31 o                         
   1  11   9         43.44         28.96        22.60 o                         
   2  11   9         18.87         11.46        22.99 o                         
   3  11   9       1691.35       1608.92        54.36 o                         
   4  11   9         10.66         15.50         9.96 o                         
   5  11   9         13.87         24.78        10.64 o                         
   6  11   9        111.28        118.04        13.66 o                         
   7  11   9        359.93        401.78        20.86 o                         
   8  11   9        222.87        209.50        31.18 o                         
   9  11   9         19.80         46.72        16.35 o                         
  10  11   9         49.39         60.86        17.45 o                         
  11  11   9         23.14         39.47        23.55 o                         
  12  11   9        157.06        139.30        26.16 o                         
  14  11   9         76.24         62.03        26.38 o                         
  15  11   9        211.01        331.30        33.31 o                         
  16  11   9         52.63        113.27        63.27 o                         
  17  11   9          0.79         32.22        86.65 o                         
   1  12   9        127.41        101.45        24.33 o                         
   2  12   9       3244.32       3065.86        87.81 o                         
   3  12   9          0.17          4.32        23.49 o                         
   4  12   9          5.40          8.88        15.00 o                         
   5  12   9        198.41        209.63        14.12 o                         
   6  12   9        255.35        289.74        45.47 o                         
   7  12   9          6.01         30.23        14.23 o                         
   8  12   9        815.92        834.65        46.30 o                         
   9  12   9         23.98          0.70        22.47 o                         
  10  12   9          3.61         89.69        48.32 o                         
  11  12   9         41.24         39.07        26.26 o                         
  12  12   9         92.01        141.68        31.58 o                         
  13  12   9         78.30        149.35        28.21 o                         
  14  12   9         60.44         69.44        26.95 o                         
  15  12   9          7.29         53.70        29.08 o                         
  16  12   9         48.66         27.86        27.42 o                         
   1  13   9        432.94        358.70        30.76 o                         
   2  13   9        597.61        522.26        33.38 o                         
   3  13   9         74.44         64.50        24.99 o                         
   4  13   9         41.78         14.38        23.19 o                         
   5  13   9         19.46         16.10        15.34 o                         
   6  13   9         71.37         66.44        18.74 o                         
   7  13   9        371.88        403.82        26.41 o                         
   8  13   9          5.74         56.42        26.24 o                         
   9  13   9        186.18        146.16        29.39 o                         
  10  13   9         59.82        112.36        29.64 o                         
  11  13   9          3.84         36.19        28.27 o                         
  12  13   9          6.16         13.64        36.60 o                         
  13  13   9        244.27        271.89        30.95 o                         
  14  13   9          1.39         -2.94        38.69 o                         
  15  13   9          3.22         41.54        26.69 o                         
  16  13   9          1.35         33.88        54.92 o                         
   1  14   9          0.20         63.99        24.81 o                         
   2  14   9        136.36        144.11        25.83 o                         
   3  14   9          9.64          1.26        24.35 o                         
   5  14   9          0.06         22.27        26.21 o                         
   6  14   9        707.01        719.71        45.11 o                         
   7  14   9        192.01        184.52        28.57 o                         
   8  14   9          0.60         21.38        38.24 o                         
   9  14   9         60.30        105.58        37.55 o                         
  10  14   9          9.49         -3.91        25.76 o                         
  11  14   9          2.79         44.15        27.12 o                         
  12  14   9        462.15        492.54        35.62 o                         
  13  14   9          1.47         72.34        30.44 o                         
  14  14   9         13.37         -2.79        35.12 o                         
  15  14   9         61.78          5.71        42.40 o                         
   1  15   9         38.31         65.28        25.46 o                         
   3  15   9       1131.84       1168.64        67.10 o                         
   4  15   9        136.02        110.65        26.46 o                         
   5  15   9         13.35         14.31        25.25 o                         
   6  15   9        207.20        189.24        29.14 o                         
   7  15   9        188.34        241.37        34.63 o                         
   8  15   9         75.14        102.61        42.28 o                         
   9  15   9         52.87         70.15        27.31 o                         
  10  15   9          3.07         22.90        27.34 o                         
  11  15   9         19.56         10.79        40.40 o                         
  12  15   9          8.50         30.36        45.02 o                         
  13  15   9        159.01        115.84        39.58 o                         
   1  16   9          7.44         74.92        47.48 o                         
   2  16   9        146.72        176.41        28.04 o                         
   3  16   9         27.67         52.19        32.33 o                         
   4  16   9         83.54        142.57        27.89 o                         
   5  16   9          0.98         38.08        26.14 o                         
   6  16   9          0.36         66.40        26.88 o                         
   7  16   9          9.89          7.63        26.71 o                         
   8  16   9          1.48          6.45        30.81 o                         
   9  16   9         45.86         50.61        27.53 o                         
  10  16   9         10.12         57.67        33.23 o                         
  11  16   9         38.07         17.51        61.99 o                         
   1  17   9         15.42         39.35        27.04 o                         
   2  17   9        102.47        155.54        28.49 o                         
   3  17   9        597.09        614.75        55.43 o                         
   4  17   9         45.01         59.60        30.13 o                         
   5  17   9          2.37         64.79        26.10 o                         
   6  17   9          4.57         47.65        27.20 o                         
   7  17   9         16.69         51.79        38.08 o                         
   8  17   9          1.98         41.79        62.32 o                         
   1  18   9         24.94         24.79        54.38 o                         
   2  18   9          6.31         66.69        44.00 o                         
   3  18   9          1.30        118.94        71.00 o                         
   4  18   9         70.80        214.95        64.70 o                         
   0   0  10      25470.13      27269.42       910.72 o                         
   1   0  10      20697.34      21629.71       519.93 o                         
   2   0  10       9166.22       8790.78       259.56 o                         
   3   0  10        630.73        672.26        28.51 o                         
   4   0  10       2220.40       2350.87        66.50 o                         
   5   0  10        464.86        438.48        33.40 o                         
   7   0  10        241.78        213.16        25.51 o                         
   8   0  10       1019.59       1053.95        42.29 o                         
   9   0  10       1869.28       1791.42        73.98 o                         
  10   0  10       4296.58       3934.33       108.07 o                         
  11   0  10       1522.58       1384.07        51.33 o                         
  12   0  10         43.71         40.45        25.02 o                         
  13   0  10        592.15        415.35        99.14 o                         
  14   0  10          3.22         35.90        32.03 o                         
  15   0  10        158.77        147.63        30.32 o                         
  16   0  10         32.46         88.12        34.96 o                         
  17   0  10          2.46         56.69        26.31 o                         
   0   1  10       2730.21       2619.49        71.16 o                         
   1   1  10       7307.38       7042.05       138.76 o                         
   2   1  10       1165.60       1029.40        25.32 o                         
   3   1  10       1307.61       1167.43        27.87 o                         
   4   1  10       1853.24       1810.00        38.27 o                         
   5   1  10         68.30         65.35        12.48 o                         
   6   1  10        937.26        912.44        30.65 o                         
   7   1  10       2846.11       2648.14        53.73 o                         
   8   1  10        676.88        671.87        38.18 o                         
   9   1  10       1762.65       1541.14        44.37 o                         
  10   1  10        156.76        216.00        54.20 o                         
  11   1  10        251.68        312.44        21.50 o                         
  12   1  10        453.48        491.98        23.16 o                         
  13   1  10        109.87        131.72        35.24 o                         
  14   1  10        115.83         89.30        28.81 o                         
  15   1  10        350.77        373.05        23.55 o                         
  16   1  10        168.79        182.80        21.48 o                         
  17   1  10        152.87        207.39        30.07 o                         
  18   1  10         42.01         45.99        26.11 o                         
   0   2  10        367.10        409.41        25.95 o                         
   1   2  10         44.20         47.75        10.73 o                         
   2   2  10       2975.98       2976.11        56.42 o                         
   3   2  10       2185.55       2132.98        43.13 o                         
   4   2  10       4400.02       4022.01        74.11 o                         
   5   2  10       1833.17       1705.00        59.89 o                         
   6   2  10       7845.97       7461.33       140.50 o                         
   7   2  10       1828.57       1764.14        39.78 o                         
   8   2  10       1468.75       1319.50        33.30 o                         
   9   2  10        346.70        387.47        21.19 o                         
  10   2  10          5.79         12.27        23.05 o                         
  11   2  10          1.25         15.72        17.83 o                         
  12   2  10         37.68         41.64        18.54 o                         
  13   2  10        128.17        149.62        26.44 o                         
  14   2  10       1113.97       1042.60        32.25 o                         
  15   2  10        419.94        409.66        37.61 o                         
  16   2  10        780.68        743.45        30.18 o                         
  17   2  10        111.11        105.97        23.08 o                         
  18   2  10         34.79         86.28        23.72 o                         
  19   2  10          0.45         -0.59        37.61 o                         
   0   3  10       1649.46       1886.12        77.24 o                         
   1   3  10       1179.47       1273.68        28.96 o                         
   2   3  10       1296.18       1344.10        35.46 o                         
   3   3  10        451.51        416.98        16.11 o                         
   4   3  10         37.69         52.05        13.08 o                         
   5   3  10       6064.57       5952.08       134.70 o                         
   6   3  10       4421.78       4322.63        80.37 o                         
   7   3  10       3373.71       3247.76        73.25 o                         
   8   3  10        938.87        903.32        29.21 o                         
   9   3  10        290.30        221.90        20.54 o                         
  10   3  10        339.29        316.34        21.73 o                         
  11   3  10        282.37        252.04        24.29 o                         
  12   3  10        256.23        234.11        20.17 o                         
  13   3  10        380.30        382.05        23.19 o                         
  14   3  10        180.24        219.51        20.51 o                         
  15   3  10        875.94        779.59        32.23 o                         
  16   3  10         73.95        120.88        20.03 o                         
  17   3  10         17.93         53.93        23.32 o                         
  18   3  10         49.05         50.15        22.49 o                         
  19   3  10         32.38          9.82        38.29 o                         
   0   4  10        280.85        212.89        32.02 o                         
   1   4  10        469.33        590.69        18.04 o                         
   2   4  10       2027.26       1953.91        39.69 o                         
   3   4  10       1157.33        993.05        25.01 o                         
   4   4  10       1090.29        995.98        34.42 o                         
   5   4  10       1810.35       1644.18        36.68 o                         
   6   4  10       1044.94       1049.59        27.98 o                         
   7   4  10       1436.23       1444.27        40.20 o                         
   8   4  10       1424.62       1370.45        34.49 o                         
   9   4  10        491.39        468.21        21.93 o                         
  10   4  10        269.85        288.30        20.82 o                         
  11   4  10        145.78        174.90        23.27 o                         
  12   4  10       1122.17       1016.88        30.67 o                         
  13   4  10         33.84         58.79        19.38 o                         
  14   4  10        527.00        577.98        26.24 o                         
  15   4  10         19.65         46.07        19.37 o                         
  16   4  10         15.06         61.12        19.58 o                         
  17   4  10        115.72        134.02        24.60 o                         
  18   4  10        206.62        150.94        26.49 o                         
  19   4  10         16.73         13.52        56.03 o                         
   0   5  10       1847.64       1552.56        46.59 o                         
   1   5  10       6816.04       6452.72       162.18 o                         
   2   5  10        614.12        616.33        22.35 o                         
   3   5  10       2073.70       1949.56        54.13 o                         
   4   5  10         47.04         32.64        11.94 o                         
   5   5  10       2526.53       2426.71        48.93 o                         
   6   5  10         85.78         87.44        14.74 o                         
   7   5  10       1293.34       1215.97        36.36 o                         
   8   5  10        690.54        739.56        25.19 o                         
   9   5  10       1103.90       1193.72        45.00 o                         
  10   5  10        711.79        707.21        26.26 o                         
  11   5  10       4044.14       3688.81        86.54 o                         
  12   5  10        331.13        320.20        20.39 o                         
  13   5  10        653.36        596.04        32.36 o                         
  14   5  10         59.92         79.19        18.84 o                         
  15   5  10          4.00         15.32        18.51 o                         
  16   5  10          0.49        -10.09        18.56 o                         
  17   5  10          0.95         55.57        20.86 o                         
  18   5  10         14.60         41.13        22.10 o                         
   0   6  10       2181.69       1868.28        61.21 o                         
   1   6  10       4835.04       4757.69       117.05 o                         
   2   6  10       2612.75       2252.46        84.96 o                         
   3   6  10          4.55          1.43        10.63 o                         
   4   6  10         11.96         20.06        11.14 o                         
   5   6  10        281.79        294.52        16.66 o                         
   6   6  10         80.96        111.46        14.49 o                         
   7   6  10          7.40          1.70        14.25 o                         
   8   6  10         68.72         85.84        15.87 o                         
   9   6  10        296.51        269.41        19.42 o                         
  10   6  10       2604.65       2525.07        54.86 o                         
  11   6  10        880.07        852.73        28.86 o                         
  12   6  10       1394.52       1288.56        49.02 o                         
  13   6  10        307.18        305.80        22.91 o                         
  14   6  10         44.49         52.46        19.48 o                         
  15   6  10          5.40         41.14        19.47 o                         
  16   6  10         19.28         32.50        33.92 o                         
  17   6  10         56.52         98.80        22.91 o                         
  18   6  10        144.59        120.69        27.53 o                         
   0   7  10          7.00         14.49        12.20 o                         
   1   7  10        179.22        221.04        20.10 o                         
   2   7  10        347.15        329.72        13.44 o                         
   3   7  10       6613.55       5970.35       122.85 o                         
   4   7  10       5707.89       5567.02        99.61 o                         
   5   7  10       2362.17       2253.73        46.10 o                         
   6   7  10          1.69         -5.46        13.35 o                         
   7   7  10        450.56        462.65        20.64 o                         
   8   7  10         96.57        121.24        32.07 o                         
   9   7  10        682.50        681.24        24.77 o                         
  10   7  10          1.32         24.34        15.63 o                         
  11   7  10        108.38        133.60        18.67 o                         
  12   7  10          9.95         27.10        19.66 o                         
  13   7  10        295.27        295.87        22.11 o                         
  14   7  10        434.76        461.50        34.10 o                         
  15   7  10        295.93        350.00        22.79 o                         
  16   7  10        268.40        250.04        26.23 o                         
  17   7  10        207.58        196.49        41.55 o                         
   0   8  10         15.57         10.20         9.77 o                         
   1   8  10       1142.35       1150.71        25.07 o                         
   2   8  10        683.29        655.71        18.03 o                         
   3   8  10        427.63        435.91        15.53 o                         
   4   8  10      10458.81      10208.32       203.90 o                         
   5   8  10       1906.04       2002.26        50.87 o                         
   6   8  10       6872.50       6698.40       158.93 o                         
   7   8  10          1.54         24.02        14.76 o                         
   8   8  10        121.45        117.98        18.71 o                         
   9   8  10         53.65         60.58        16.92 o                         
  10   8  10        151.67        153.42        18.00 o                         
  11   8  10          7.41         34.94        19.10 o                         
  12   8  10        220.61        270.86        24.36 o                         
  13   8  10        454.35        537.04        25.67 o                         
  14   8  10        316.69        301.20        24.22 o                         
  15   8  10        222.88        229.21        23.34 o                         
  16   8  10       1046.67       1071.50        53.28 o                         
  17   8  10        163.10        157.86        30.28 o                         
   0   9  10        383.79        398.56        38.36 o                         
   1   9  10        125.44        142.68        24.98 o                         
   2   9  10       1468.25       1344.44        59.60 o                         
   3   9  10       2081.05       1990.77        39.97 o                         
   4   9  10       1346.49       1390.66        35.32 o                         
   5   9  10        111.55        100.05        12.82 o                         
   6   9  10        756.69        752.05        25.86 o                         
   7   9  10          4.26         18.44        18.29 o                         
   8   9  10         19.68         51.43        16.46 o                         
   9   9  10       1736.82       1694.87        42.14 o                         
  10   9  10        451.30        468.21        23.99 o                         
  11   9  10        208.78        248.06        23.98 o                         
  12   9  10         65.24         91.36        20.16 o                         
  13   9  10          8.33         23.81        20.77 o                         
  14   9  10        116.57        100.45        25.32 o                         
  15   9  10        245.28        291.98        41.94 o                         
  16   9  10         47.31        129.51        32.14 o                         
  17   9  10        197.00        166.83        27.95 o                         
   0  10  10       3953.58       3732.41       145.37 o                         
   1  10  10        299.62        411.84        39.11 o                         
   2  10  10       1196.34       1186.18        52.64 o                         
   3  10  10       2125.28       2146.15        54.38 o                         
   4  10  10        735.05        749.43        42.39 o                         
   5  10  10        108.22        134.94        18.72 o                         
   6  10  10         45.53         52.30        14.55 o                         
   7  10  10        426.32        445.61        20.99 o                         
   8  10  10       1257.86       1295.91        35.43 o                         
   9  10  10        633.07        614.96        23.64 o                         
  10  10  10       1563.75       1656.37        40.22 o                         
  11  10  10        484.25        515.59        29.34 o                         
  12  10  10        202.95        217.66        23.40 o                         
  13  10  10        102.70         71.87        54.77 o                         
  14  10  10         38.05         67.21        28.50 o                         
  15  10  10         22.31         57.79        26.03 o                         
  16  10  10         79.58         79.67        60.41 o                         
  17  10  10          8.72          6.60        35.05 o                         
   0  11  10        883.46        901.48        77.51 o                         
   1  11  10       3136.25       3175.62       126.18 o                         
   2  11  10        941.16       1005.93        68.09 o                         
   3  11  10        312.54        309.46        31.64 o                         
   4  11  10        131.50        112.97        19.28 o                         
   5  11  10        496.61        551.34        19.66 o                         
   6  11  10        559.88        476.24        20.57 o                         
   7  11  10        297.80        338.38        18.32 o                         
   8  11  10        378.56        417.96        23.76 o                         
   9  11  10       1424.38       1414.63        36.25 o                         
  10  11  10        779.78        820.06        42.72 o                         
  11  11  10        703.12        696.18        38.50 o                         
  12  11  10        754.36        725.23        59.91 o                         
  13  11  10         71.36        120.54        37.69 o                         
  14  11  10         41.53        100.31        29.18 o                         
  15  11  10         68.00         40.38        29.73 o                         
  16  11  10          2.56         12.52        24.07 o                         
   0  12  10        888.16        987.60        88.97 o                         
   1  12  10          3.80         38.24        24.49 o                         
   2  12  10        847.10        866.22        39.97 o                         
   3  12  10       1175.12       1128.23        44.87 o                         
   4  12  10         47.46         31.44         9.65 o                         
   5  12  10        111.77         95.77        18.00 o                         
   6  12  10         13.86         -3.00        16.59 o                         
   7  12  10       1863.86       1807.87        82.91 o                         
   8  12  10        633.47        646.09        31.09 o                         
   9  12  10        479.99        466.67        29.76 o                         
  10  12  10        225.99        258.81        31.12 o                         
  11  12  10        563.11        515.67        40.66 o                         
  12  12  10         26.13         -1.55        36.64 o                         
  13  12  10         35.34         43.77        28.76 o                         
  14  12  10        155.75        239.01        40.30 o                         
  15  12  10         41.97         56.96        27.53 o                         
  16  12  10         31.89         15.16        31.52 o                         
   0  13  10          0.83         32.14        36.52 o                         
   1  13  10        133.29        103.32        29.51 o                         
   2  13  10        383.67        391.69        31.03 o                         
   3  13  10        348.38        388.42        30.83 o                         
   4  13  10        268.85        288.78        54.29 o                         
   5  13  10       4932.30       4567.40       106.85 o                         
   6  13  10        926.76        885.79        40.87 o                         
   7  13  10        684.12        526.32        38.82 o                         
   8  13  10        648.84        538.72        34.89 o                         
   9  13  10         48.21         96.81        39.71 o                         
  10  13  10          9.31         50.60        26.68 o                         
  11  13  10         20.61         76.18        28.11 o                         
  12  13  10        109.57        161.87        49.60 o                         
  13  13  10        272.70        250.90        29.00 o                         
  14  13  10         52.37         52.55        26.40 o                         
  15  13  10         77.06         14.67        42.87 o                         
   0  14  10        238.30        213.16        59.52 o                         
   3  14  10          8.79         12.20        24.88 o                         
   4  14  10       1492.79       1346.59        51.21 o                         
   5  14  10        228.61        266.42        29.51 o                         
   6  14  10        815.24        745.69        43.73 o                         
   7  14  10        201.94        148.48        28.06 o                         
   8  14  10        273.80        268.60        44.65 o                         
   9  14  10         15.01         31.45        26.84 o                         
  10  14  10          2.71         48.09        28.30 o                         
  11  14  10         40.14         77.19        41.42 o                         
  12  14  10        102.96        101.42        29.53 o                         
  13  14  10          5.87         55.85        42.01 o                         
  14  14  10        403.45        205.72        97.82 o                         
  15  14  10        210.46         64.98       110.77 o                         
   0  15  10        593.29        567.28        49.48 o                         
   1  15  10       1850.80       1830.64        61.85 o                         
   2  15  10        326.31        387.92        32.69 o                         
   3  15  10        274.08        316.63        30.18 o                         
   4  15  10         60.44         88.32        25.89 o                         
   5  15  10          5.50         38.59        33.07 o                         
   6  15  10          6.89          0.29        25.80 o                         
   7  15  10         38.20         53.27        28.20 o                         
   8  15  10         71.88         75.19        27.34 o                         
   9  15  10        533.16        541.48        38.70 o                         
  10  15  10        148.29        123.41        29.10 o                         
  11  15  10        424.46        390.13        36.97 o                         
  12  15  10          2.42         30.58        26.65 o                         
  13  15  10        234.66        277.57        43.23 o                         
   0  16  10        849.60        938.60        61.12 o                         
   1  16  10       1175.13       1141.40        47.73 o                         
   2  16  10         54.51         65.31        26.58 o                         
   3  16  10          4.97         30.06        27.10 o                         
   4  16  10        554.87        579.93        36.49 o                         
   5  16  10         10.73         45.39        25.65 o                         
   6  16  10         65.99         78.58        27.68 o                         
   7  16  10        127.31        142.84        38.75 o                         
   8  16  10        185.38        204.54        30.86 o                         
   9  16  10        237.98        263.05        31.32 o                         
  10  16  10        243.87        439.72        65.58 o                         
  11  16  10         26.63         81.15        60.76 o                         
   0  17  10        387.27        455.69        49.28 o                         
   1  17  10        115.24        117.56        28.31 o                         
   2  17  10         10.58          0.53        33.20 o                         
   3  17  10        385.37        504.59        54.95 o                         
   4  17  10        124.52        117.31        28.32 o                         
   5  17  10        162.67        203.65        30.68 o                         
   6  17  10         46.76         95.77        38.99 o                         
   7  17  10        243.82        276.36        59.34 o                         
   8  17  10          0.87         20.01        35.42 o                         
   0  18  10        140.34        178.03        60.41 o                         
   1  18  10          7.96        102.39        61.12 o                         
   2  18  10        192.18        208.40        47.06 o                         
   3  18  10        272.13        257.06        48.12 o                         
   1   1  11        187.06        200.71        13.52 o                         
   2   1  11       3360.70       3163.37        59.96 o                         
   3   1  11         36.25         44.03        12.42 o                         
   4   1  11        445.73        481.28        18.59 o                         
   5   1  11        451.15        438.16        33.52 o                         
   6   1  11         47.52         68.78        17.45 o                         
   7   1  11        103.83         92.42        16.15 o                         
   8   1  11       2650.44       2468.18        77.78 o                         
   9   1  11        127.52        111.78        16.98 o                         
  10   1  11        189.45        211.52        32.41 o                         
  11   1  11        713.77        635.26        25.70 o                         
  12   1  11        888.18        770.46        32.02 o                         
  13   1  11        288.47        297.10        32.43 o                         
  14   1  11        128.94        138.88        21.95 o                         
  15   1  11          2.90         53.87        26.99 o                         
  16   1  11         81.50        107.70        20.55 o                         
  17   1  11        210.90        219.70        23.33 o                         
  18   1  11          5.40          4.82        18.44 o                         
   1   2  11       1197.85       1628.42        40.60 o                         
   2   2  11         25.77          3.10        12.65 o                         
   3   2  11       1789.84       1868.04        42.15 o                         
   4   2  11         68.37         57.23        20.69 o                         
   5   2  11       1955.58       1766.47        41.51 o                         
   6   2  11         17.89        -21.06        22.05 o                         
   7   2  11        132.28        133.38        16.00 o                         
   8   2  11        177.57        134.08        18.74 o                         
   9   2  11        327.46        282.87        19.86 o                         
  10   2  11         65.42         70.57        21.07 o                         
  11   2  11          0.01         10.56        17.93 o                         
  12   2  11        436.64        429.35        22.01 o                         
  13   2  11          3.14          1.09        28.13 o                         
  14   2  11        285.88        344.47        28.79 o                         
  15   2  11       1370.45       1334.11        42.33 o                         
  16   2  11          0.58         29.55        19.65 o                         
  17   2  11         43.12         71.30        19.84 o                         
  18   2  11         29.11         78.12        26.13 o                         
   1   3  11          1.35          9.30        14.16 o                         
   2   3  11        545.86        618.40        25.02 o                         
   3   3  11        370.06        427.47        19.33 o                         
   4   3  11       1704.37       1524.13        43.52 o                         
   5   3  11          0.04         11.42        14.79 o                         
   6   3  11       1298.62       1168.97        34.99 o                         
   7   3  11        451.37        445.92        20.64 o                         
   8   3  11         89.55         93.46        17.35 o                         
   9   3  11        513.19        437.19        29.54 o                         
  10   3  11        265.33        249.35        19.67 o                         
  11   3  11        227.26        205.59        18.92 o                         
  12   3  11          0.29         11.74        19.45 o                         
  13   3  11        168.97        176.58        22.31 o                         
  14   3  11         30.79         26.82        19.40 o                         
  15   3  11          6.17         -4.20        22.56 o                         
  16   3  11          2.82         39.51        19.67 o                         
  17   3  11          6.42         59.94        20.61 o                         
  18   3  11         60.06         86.03        21.14 o                         
   1   4  11       2096.64       2209.19        54.21 o                         
   2   4  11        785.80        777.80        28.64 o                         
   3   4  11       3578.06       3367.46        88.02 o                         
   4   4  11        101.29        125.22        14.82 o                         
   5   4  11        381.51        365.83        19.72 o                         
   6   4  11        312.19        316.55        17.70 o                         
   7   4  11        786.62        683.03        27.24 o                         
   8   4  11        302.89        325.73        20.32 o                         
   9   4  11        547.94        576.05        23.49 o                         
  10   4  11        138.59        126.60        18.04 o                         
  11   4  11          7.08         54.19        18.87 o                         
  12   4  11          7.23         40.10        32.94 o                         
  13   4  11        108.69        139.39        22.17 o                         
  14   4  11         79.44         98.46        19.92 o                         
  15   4  11         51.80        114.29        22.89 o                         
  16   4  11         28.14         75.26        26.45 o                         
  17   4  11        269.95        299.12        23.63 o                         
  18   4  11         45.33         49.40        21.00 o                         
   1   5  11          2.92          6.56        13.36 o                         
   2   5  11        794.71        719.49        20.95 o                         
   3   5  11        218.71        214.82        14.20 o                         
   4   5  11        469.24        449.17        18.55 o                         
   5   5  11       2189.36       2193.27        45.66 o                         
   6   5  11        206.33        215.76        15.81 o                         
   7   5  11         53.45         62.78        21.89 o                         
   8   5  11       1608.87       1469.25        36.15 o                         
   9   5  11        171.03        137.82        18.27 o                         
  10   5  11         90.34         67.94        16.86 o                         
  11   5  11        113.39         96.99        18.79 o                         
  12   5  11        137.34        141.05        22.58 o                         
  13   5  11          7.71         36.75        21.91 o                         
  14   5  11        160.09        198.61        22.13 o                         
  15   5  11         71.39         95.63        21.13 o                         
  16   5  11        120.31        160.14        20.72 o                         
  17   5  11        133.72        122.01        19.47 o                         
  18   5  11         55.83        115.16        24.10 o                         
   1   6  11       1043.58       1105.53        41.75 o                         
   2   6  11         62.50         54.66        17.08 o                         
   3   6  11        589.72        594.09        19.24 o                         
   4   6  11       1039.56       1056.85        28.06 o                         
   5   6  11       1543.44       1454.99        37.72 o                         
   6   6  11         34.79         31.36        15.32 o                         
   7   6  11        846.64        820.67        34.61 o                         
   8   6  11        286.65        301.60        26.00 o                         
   9   6  11        452.29        405.97        21.36 o                         
  10   6  11         11.34         19.82        18.11 o                         
  11   6  11        368.47        314.54        24.13 o                         
  12   6  11         15.42         38.05        17.66 o                         
  13   6  11        383.04        411.92        28.70 o                         
  14   6  11         54.32         78.31        26.48 o                         
  15   6  11        289.88        317.42        24.81 o                         
  16   6  11        110.54        151.36        20.74 o                         
  17   6  11         21.54         53.59        28.26 o                         
  18   6  11         43.95         90.75        56.78 o                         
   1   7  11         18.64         18.50        10.14 o                         
   2   7  11       2430.88       2402.13        55.09 o                         
   3   7  11         62.48         49.22        11.45 o                         
   4   7  11       1781.87       1713.67        37.38 o                         
   5   7  11        347.69        319.81        21.95 o                         
   6   7  11       1642.59       1621.48        37.38 o                         
   7   7  11        965.66        913.00        45.03 o                         
   8   7  11        158.72        186.63        17.25 o                         
   9   7  11        444.17        422.95        25.81 o                         
  10   7  11         17.79         29.80        17.93 o                         
  11   7  11          2.08        -13.55        30.34 o                         
  12   7  11        189.00        238.95        21.18 o                         
  13   7  11         13.62          6.72        19.85 o                         
  14   7  11        356.95        339.01        22.70 o                         
  15   7  11         85.12        101.14        27.95 o                         
  16   7  11         13.71         56.33        22.63 o                         
  17   7  11         22.24         58.94        30.13 o                         
   1   8  11          1.18         17.82         9.97 o                         
   2   8  11        312.81        350.68        16.05 o                         
   3   8  11        588.44        598.18        22.54 o                         
   4   8  11        368.95        345.13        16.06 o                         
   5   8  11       1633.18       1620.38        36.46 o                         
   6   8  11        310.93        339.32        17.44 o                         
   7   8  11        147.14        148.48        24.21 o                         
   8   8  11        633.92        617.84        27.70 o                         
   9   8  11          0.12         23.73        15.88 o                         
  10   8  11          1.81         17.86        17.51 o                         
  11   8  11         60.97         92.68        27.24 o                         
  12   8  11         22.53         36.05        18.79 o                         
  13   8  11        288.73        320.37        26.92 o                         
  14   8  11         49.75         91.52        20.20 o                         
  16   8  11          3.32         40.64        32.11 o                         
  17   8  11         30.21         41.61        27.96 o                         
   1   9  11         13.09          3.46         5.65 o                         
   2   9  11        343.11        376.39        13.31 o                         
   3   9  11       3801.87       3599.12        67.85 o                         
   4   9  11        108.21        172.71        20.60 o                         
   5   9  11        130.22        110.66        13.05 o                         
   6   9  11        226.83        244.69        17.99 o                         
   7   9  11         75.37         68.07        16.36 o                         
   8   9  11        194.53        235.09        22.45 o                         
   9   9  11        102.59        131.59        17.14 o                         
  10   9  11        164.66        185.00        20.55 o                         
  11   9  11          0.22         10.74        19.66 o                         
  12   9  11        123.15        201.25        21.04 o                         
  13   9  11         60.12        123.51        33.79 o                         
  14   9  11       1571.75       1578.24        63.50 o                         
  15   9  11         86.06        115.04        34.44 o                         
  16   9  11         18.63         74.71        35.92 o                         
  17   9  11         38.59         -5.15        32.82 o                         
   1  10  11         38.05         45.00        26.02 o                         
   2  10  11         82.43         71.52        13.41 o                         
   3  10  11         23.34         16.55        13.03 o                         
   4  10  11       1526.01       1399.23        36.94 o                         
   5  10  11        431.88        437.86        20.26 o                         
   6  10  11          3.86         15.62        14.41 o                         
   7  10  11        201.41        233.89        18.37 o                         
   8  10  11        275.30        314.22        21.57 o                         
   9  10  11        253.21        278.87        21.71 o                         
  10  10  11         19.01         15.52        21.65 o                         
  11  10  11        243.86        241.45        22.28 o                         
  12  10  11         74.55        126.81        33.21 o                         
  13  10  11        172.35        216.85        32.69 o                         
  14  10  11        148.38        147.39        30.54 o                         
  15  10  11         41.37         83.62        27.91 o                         
  16  10  11          8.60         22.88        25.94 o                         
   1  11  11        395.51        361.45        51.07 o                         
   2  11  11         49.67         40.46        27.14 o                         
   3  11  11        169.42        243.64        34.05 o                         
   4  11  11         60.31         49.59        11.18 o                         
   5  11  11          7.49         20.40        12.34 o                         
   6  11  11          0.45         25.71        13.68 o                         
   7  11  11         24.33         29.38        14.95 o                         
   8  11  11        400.26        374.05        25.04 o                         
   9  11  11          2.15         21.16        18.07 o                         
  10  11  11         47.48         86.53        24.13 o                         
  11  11  11          1.11         39.44        26.60 o                         
  12  11  11        109.92        200.66        45.11 o                         
  13  11  11        102.62        140.06        28.50 o                         
  15  11  11        132.52        111.28        32.96 o                         
  16  11  11         18.14         57.14        26.86 o                         
   1  12  11         64.18         96.79        27.83 o                         
   2  12  11        496.98        552.35        43.80 o                         
   4  12  11         59.66         65.71        14.86 o                         
   5  12  11        350.83        273.76        35.36 o                         
   6  12  11         74.23        102.94        21.29 o                         
   7  12  11        255.17        239.84        24.02 o                         
   8  12  11         25.38         39.27        25.48 o                         
   9  12  11        202.11        294.75        66.17 o                         
  10  12  11          2.62         60.42        31.44 o                         
  11  12  11        186.02        204.84        28.49 o                         
  12  12  11         27.29         39.32        28.48 o                         
  13  12  11        353.40        267.72        31.83 o                         
  14  12  11         52.87        127.22        29.70 o                         
  15  12  11         21.58         18.98        33.29 o                         
  16  12  11         20.74        -13.97        34.10 o                         
   2  13  11        100.63        118.25        56.54 o                         
   3  13  11        651.93        641.25        52.97 o                         
   4  13  11         52.14         38.75        26.07 o                         
   5  13  11         58.04         20.37        27.65 o                         
   6  13  11          0.59         -3.70        24.80 o                         
   7  13  11        130.29        141.23        29.02 o                         
   8  13  11          7.40        -13.55        37.68 o                         
   9  13  11         11.41         14.51        24.92 o                         
  10  13  11         29.04         53.04        26.67 o                         
  11  13  11         62.58         24.73        41.60 o                         
  12  13  11         15.14         37.32        27.10 o                         
  13  13  11          0.54         22.77        41.03 o                         
  14  13  11        433.89        414.23        32.39 o                         
  15  13  11         21.13          1.05        26.38 o                         
   1  14  11        502.48        486.63        34.14 o                         
   2  14  11          0.89          1.08        24.97 o                         
   3  14  11       1112.37       1050.39        45.14 o                         
   4  14  11        271.09        303.54        37.64 o                         
   5  14  11        335.93        395.41        36.22 o                         
   6  14  11         53.82         58.92        27.07 o                         
   7  14  11        698.37        742.69        69.32 o                         
   8  14  11        809.67        800.14        41.12 o                         
   9  14  11          7.14          6.07        28.48 o                         
  10  14  11          5.24         14.30        36.38 o                         
  11  14  11         38.00         41.26        27.06 o                         
  12  14  11         44.85         55.37        27.25 o                         
  13  14  11          0.77         67.58        25.73 o                         
  14  14  11         18.39         17.63        40.52 o                         
   1  15  11         26.89         19.48        26.88 o                         
   2  15  11        551.14        555.34        39.64 o                         
   3  15  11        272.36        269.42        30.19 o                         
   4  15  11         75.01         71.19        26.74 o                         
   5  15  11          9.28         30.54        28.46 o                         
   6  15  11        107.02         86.50        26.73 o                         
   7  15  11         32.74         88.33        27.67 o                         
   8  15  11        255.68        413.17        48.08 o                         
   9  15  11        192.17        234.98        46.77 o                         
  10  15  11          7.41        106.46        40.91 o                         
  11  15  11          0.80         25.32        26.21 o                         
  12  15  11         61.17        100.90        34.79 o                         
  13  15  11         19.61         62.27        38.84 o                         
  14  15  11         82.32        111.89        65.58 o                         
   1  16  11         79.04        137.21        30.01 o                         
   2  16  11        114.55        201.22        30.38 o                         
   3  16  11         29.39         28.16        26.73 o                         
   4  16  11          0.61         28.93        29.83 o                         
   5  16  11          0.04        -19.31        36.44 o                         
   6  16  11         56.41         46.01        26.81 o                         
   7  16  11         46.54         98.08        28.85 o                         
   8  16  11          2.49         49.92        35.56 o                         
   9  16  11         16.94         72.06        41.42 o                         
  10  16  11         50.71         41.02        26.81 o                         
  11  16  11         35.90        120.81       110.89 o                         
   1  17  11         26.11         87.32        28.06 o                         
   2  17  11        459.90        474.46        34.91 o                         
   3  17  11          4.35         57.46        27.62 o                         
   5  17  11         79.74        134.70        29.20 o                         
   6  17  11          8.20         25.92        28.08 o                         
   7  17  11         99.38         61.25        36.72 o                         
   8  17  11        100.29         94.08        62.29 o                         
   9  17  11         42.53         70.70        58.68 o                         
   3  18  11        118.45        215.02        51.01 o                         
   4  18  11        125.34         76.77        45.00 o                         
   5  18  11        165.86        193.18        65.97 o                         
   0   0  12       2335.91       2447.11       194.58 o                         
   1   0  12        488.19        564.61        27.84 o                         
   2   0  12       2540.91       2821.20        98.27 o                         
   3   0  12       1927.96       1913.07        57.55 o                         
   4   0  12       5004.94       4403.80       162.38 o                         
   5   0  12       3253.46       3010.87        83.87 o                         
   6   0  12        211.38        233.63        23.83 o                         
   7   0  12        772.96        731.01        34.58 o                         
   8   0  12       2670.51       2508.61        77.54 o                         
   9   0  12        745.62        659.00        35.36 o                         
  10   0  12        415.08        476.82        37.40 o                         
  11   0  12        207.64        237.40        30.82 o                         
  12   0  12        346.63        330.85        38.23 o                         
  13   0  12          6.26        -15.19        35.72 o                         
  14   0  12        314.88        332.15        35.93 o                         
  15   0  12        626.88        706.01        37.91 o                         
  16   0  12        141.78        165.11        33.37 o                         
  17   0  12         71.14         67.33        26.85 o                         
  18   0  12         51.47        151.72        30.30 o                         
   0   1  12         60.12         12.89        16.59 o                         
   1   1  12       2317.74       2242.78        45.58 o                         
   2   1  12       2889.66       3009.31        58.12 o                         
   3   1  12       2620.43       2550.62        63.77 o                         
   4   1  12        771.41        679.65        35.29 o                         
   5   1  12      14454.61      13484.73       326.59 o                         
   6   1  12       1673.04       1543.36        48.33 o                         
   7   1  12       2810.68       2637.75        54.21 o                         
   8   1  12        502.92        491.31        23.67 o                         
   9   1  12        103.37        147.68        22.19 o                         
  10   1  12          5.13         15.29        20.99 o                         
  11   1  12        590.38        582.32        24.58 o                         
  12   1  12        185.39        182.75        21.68 o                         
  13   1  12        335.79        366.95        28.39 o                         
  14   1  12        324.31        372.99        24.55 o                         
  15   1  12         80.07         72.31        21.92 o                         
  16   1  12        295.43        352.15        33.11 o                         
  17   1  12         14.52         58.40        19.96 o                         
  18   1  12          3.73          8.43        20.34 o                         
   0   2  12       3031.22       2884.24        79.01 o                         
   1   2  12       6524.44       6473.71       114.18 o                         
   2   2  12       4316.68       4081.01        75.52 o                         
   3   2  12        237.83        215.32        19.80 o                         
   4   2  12       2169.13       2058.75        46.95 o                         
   5   2  12         11.79         13.10        19.46 o                         
   6   2  12       2820.08       2753.65        60.38 o                         
   7   2  12       1270.12       1180.42        44.11 o                         
   8   2  12        435.35        465.36        24.20 o                         
   9   2  12        525.02        564.72        46.34 o                         
  10   2  12        655.66        626.28        30.99 o                         
  11   2  12       1058.26        928.48        29.00 o                         
  12   2  12        627.49        644.75        34.00 o                         
  13   2  12         27.72         57.67        22.16 o                         
  14   2  12        512.57        522.29        25.71 o                         
  15   2  12          0.65          4.99        23.82 o                         
  16   2  12         13.63         17.97        24.30 o                         
  17   2  12          1.38         36.32        20.21 o                         
  18   2  12         55.82         74.95        21.63 o                         
   0   3  12       5348.42       4967.48       276.56 o                         
   1   3  12       6157.23       5919.99       147.07 o                         
   2   3  12       1509.60       1427.40        44.63 o                         
   3   3  12       2568.78       2545.95        54.75 o                         
   4   3  12       1218.07       1208.34        37.17 o                         
   5   3  12       1390.70       1291.73        31.96 o                         
   6   3  12        207.21        171.08        19.01 o                         
   7   3  12        263.67        301.40        24.36 o                         
   8   3  12        360.50        371.90        26.54 o                         
   9   3  12       1445.16       1347.43        39.26 o                         
  10   3  12       1753.78       1677.99        53.22 o                         
  11   3  12        925.97        849.29        39.49 o                         
  12   3  12        723.68        721.98        43.99 o                         
  13   3  12        392.86        421.21        27.81 o                         
  14   3  12         14.10         29.56        19.22 o                         
  15   3  12        170.68        159.78        24.71 o                         
  16   3  12         73.35        145.63        23.48 o                         
  17   3  12        120.08        168.58        20.87 o                         
  18   3  12          1.44         -1.11        17.27 o                         
   0   4  12       1735.70       1562.15        66.50 o                         
   1   4  12          7.32         -5.13        12.13 o                         
   2   4  12       2360.41       2158.17        58.30 o                         
   3   4  12          1.53          1.03        13.05 o                         
   4   4  12        227.27        240.89        16.21 o                         
   5   4  12        436.82        465.28        19.61 o                         
   6   4  12       6114.85       5872.63       122.93 o                         
   7   4  12       2047.31       1975.22        43.92 o                         
   8   4  12         86.89        160.42        24.47 o                         
   9   4  12         88.82         95.08        19.08 o                         
  10   4  12        322.20        265.00        23.78 o                         
  11   4  12        193.23        226.82        21.30 o                         
  12   4  12        345.17        421.56        23.69 o                         
  13   4  12        212.75        263.66        24.87 o                         
  14   4  12        240.79        271.19        31.08 o                         
  15   4  12        100.23        117.16        20.66 o                         
  16   4  12       1170.11       1237.53        35.31 o                         
  17   4  12          5.82         56.65        28.96 o                         
  18   4  12         94.74         64.38        34.39 o                         
   0   5  12        488.27        423.15        22.75 o                         
   1   5  12        481.72        449.75        17.30 o                         
   2   5  12          4.57         22.90        11.97 o                         
   3   5  12       1400.78       1259.09        35.04 o                         
   4   5  12       3944.68       3907.61        73.14 o                         
   5   5  12        165.80        143.14        15.34 o                         
   6   5  12       6524.35       6201.51       145.25 o                         
   7   5  12       2361.47       2422.40        63.60 o                         
   8   5  12         91.75         98.09        17.07 o                         
   9   5  12        619.46        556.25        23.80 o                         
  10   5  12         58.40         73.12        21.70 o                         
  11   5  12        144.33        179.48        18.94 o                         
  12   5  12        359.11        332.35        22.13 o                         
  13   5  12        210.28        200.74        20.20 o                         
  14   5  12        759.94        716.59        29.93 o                         
  15   5  12       1348.81       1364.86        48.74 o                         
  16   5  12        260.83        266.08        20.92 o                         
  17   5  12        726.11        655.41        28.26 o                         
  18   5  12         76.72         54.66        84.04 o                         
   0   6  12       1175.10       1137.99        39.31 o                         
   1   6  12        533.53        580.84        19.95 o                         
   2   6  12        527.43        518.81        18.01 o                         
   3   6  12        288.74        268.41        15.35 o                         
   4   6  12         29.00         28.17        13.07 o                         
   5   6  12        821.02        764.21        28.36 o                         
   6   6  12        160.42        145.00        18.95 o                         
   7   6  12          9.04         53.19        24.12 o                         
   8   6  12       2301.23       2228.30        48.43 o                         
   9   6  12         79.57         86.75        18.71 o                         
  10   6  12        820.35        774.70        25.93 o                         
  11   6  12          6.78         -7.47        24.33 o                         
  12   6  12        251.00        246.36        23.19 o                         
  13   6  12        298.89        273.19        25.48 o                         
  14   6  12         49.55         56.82        19.06 o                         
  15   6  12        324.42        315.36        22.14 o                         
  16   6  12        850.54        897.17        41.90 o                         
  17   6  12         81.10         73.52        24.77 o                         
   0   7  12       1217.17       1287.40        67.36 o                         
   1   7  12        250.70        266.14        32.61 o                         
   2   7  12        166.82        166.07        15.32 o                         
   3   7  12          8.03          5.78        11.92 o                         
   4   7  12        110.10        108.60        14.17 o                         
   5   7  12       2588.67       2542.83        67.75 o                         
   6   7  12          1.47         20.34        14.74 o                         
   7   7  12       2086.41       1995.09        44.51 o                         
   8   7  12         91.65        107.95        16.30 o                         
   9   7  12        447.25        475.47        22.42 o                         
  10   7  12        737.23        707.33        26.34 o                         
  11   7  12        761.04        899.33        29.66 o                         
  12   7  12        274.07        278.21        20.56 o                         
  13   7  12        138.99        136.99        22.97 o                         
  14   7  12         23.36         -0.57        18.47 o                         
  15   7  12        364.20        433.84        39.46 o                         
  16   7  12          0.27         -6.75        24.87 o                         
  17   7  12        117.45        140.52        29.14 o                         
   0   8  12        441.94        477.90        23.04 o                         
   1   8  12       2258.72       2346.62        46.63 o                         
   2   8  12       1399.23       1373.51        39.47 o                         
   3   8  12       2208.86       2150.09        76.40 o                         
   4   8  12        517.42        510.22        25.72 o                         
   5   8  12          0.30         16.39        13.19 o                         
   6   8  12         11.41          2.61        17.59 o                         
   7   8  12        385.47        353.50        27.33 o                         
   8   8  12       1848.16       1815.56        42.08 o                         
   9   8  12       2483.73       2348.17        50.73 o                         
  10   8  12       1660.30       1810.46        44.75 o                         
  11   8  12       1147.04       1072.89        36.27 o                         
  12   8  12        336.52        351.39        22.39 o                         
  13   8  12         54.43         90.68        27.82 o                         
  14   8  12        426.61        481.29        37.96 o                         
  15   8  12         12.56        107.65        28.14 o                         
  17   8  12         43.86         52.11        50.99 o                         
   0   9  12        508.92        476.74        24.41 o                         
   1   9  12       1735.54       1596.89        32.84 o                         
   2   9  12        163.36        155.51        11.09 o                         
   3   9  12        676.17        653.86        34.91 o                         
   4   9  12        127.35        129.08        14.06 o                         
   5   9  12       2821.88       2790.97        84.40 o                         
   6   9  12        368.61        336.06        24.23 o                         
   7   9  12        147.72        170.74        16.42 o                         
   8   9  12         52.65         72.90        20.97 o                         
   9   9  12       1013.35       1033.11        30.49 o                         
  10   9  12        541.96        570.25        28.37 o                         
  11   9  12        897.16        863.90        46.18 o                         
  12   9  12         85.85        118.09        23.43 o                         
  13   9  12        157.85        158.34        27.93 o                         
  14   9  12         10.54          2.74        30.76 o                         
  15   9  12          5.63         88.85        51.50 o                         
  16   9  12         32.63         53.15        30.29 o                         
   0  10  12        124.91        133.87        39.93 o                         
   1  10  12        208.84        205.94        34.62 o                         
   2  10  12        907.04        805.28        46.26 o                         
   3  10  12       2029.24       1797.76        57.08 o                         
   4  10  12       3190.62       3112.50        79.76 o                         
   5  10  12       1811.13       1849.98        39.96 o                         
   6  10  12       1722.61       1640.16        38.50 o                         
   7  10  12        494.24        474.51        24.61 o                         
   8  10  12         11.71         18.35        16.82 o                         
   9  10  12          5.74         23.22        23.27 o                         
  10  10  12        108.98        108.16        20.86 o                         
  11  10  12         33.88         33.63        33.36 o                         
  13  10  12          1.72         40.43        33.32 o                         
  15  10  12        126.16        129.95        32.27 o                         
  16  10  12         11.70         65.60        28.80 o                         
   0  11  12        204.76        139.65        37.27 o                         
   1  11  12       1086.14       1002.96        42.12 o                         
   2  11  12        439.24        402.16        29.94 o                         
   3  11  12       5289.99       3878.49       131.57 o                         
   4  11  12       2509.06       2531.73        50.47 o                         
   5  11  12       1285.75       1242.31        33.71 o                         
   6  11  12       1490.34       1511.78        36.86 o                         
   7  11  12         38.86         60.11        16.96 o                         
   8  11  12        155.01        167.70        22.58 o                         
   9  11  12        299.44        346.00        36.23 o                         
  10  11  12          1.77          7.81        27.03 o                         
  11  11  12         88.05         66.39        29.22 o                         
  12  11  12         18.91         91.27        29.44 o                         
  13  11  12        290.72        303.29        31.03 o                         
  14  11  12         48.85         87.35        29.30 o                         
  16  11  12        314.07        213.75       128.84 o                         
   2  12  12        790.64        833.47        40.83 o                         
   3  12  12          2.02         29.91        25.62 o                         
   4  12  12       2839.45       2577.45       149.70 o                         
   5  12  12         32.66         24.05        25.97 o                         
   6  12  12        686.26        587.73        69.33 o                         
   7  12  12        224.45        231.46        30.54 o                         
   9  12  12         60.56         97.33        29.21 o                         
  10  12  12        123.61        178.51        36.62 o                         
  11  12  12        140.93        135.22        42.34 o                         
  12  12  12        434.65        539.16        41.56 o                         
  13  12  12          4.97         33.64        36.32 o                         
  14  12  12          1.73         23.47        28.82 o                         
  15  12  12         45.79         67.03        33.15 o                         
   0  13  12       1653.24       1642.94        81.03 o                         
   1  13  12        649.49        666.44        37.38 o                         
   2  13  12        919.55        861.82        41.57 o                         
   3  13  12       1575.91       1521.59        81.90 o                         
   4  13  12          6.67         27.87        25.55 o                         
   5  13  12         65.98        113.06        26.77 o                         
   6  13  12         12.99         53.55        26.80 o                         
   7  13  12         52.31         99.65        41.73 o                         
   8  13  12        225.39        223.11        29.08 o                         
   9  13  12        179.55        158.79        30.14 o                         
  10  13  12        215.67        277.24        32.59 o                         
  11  13  12        109.49         95.48        31.98 o                         
  12  13  12         64.96         58.21        26.80 o                         
  13  13  12        202.56        318.96        44.29 o                         
  14  13  12         14.68         49.42        39.36 o                         
  15  13  12         53.22         76.72        30.65 o                         
   0  14  12       1274.37       1040.16        65.55 o                         
   1  14  12       1319.84       1246.96        49.57 o                         
   2  14  12        772.93        801.02        40.46 o                         
   3  14  12          0.86         22.64        28.27 o                         
   4  14  12        605.52        598.29        43.46 o                         
   5  14  12        120.96        119.44        32.38 o                         
   6  14  12        138.44        235.04        40.51 o                         
   7  14  12         63.15         83.63        27.01 o                         
   8  14  12        569.20        545.48        36.81 o                         
   9  14  12         58.31        127.30        36.54 o                         
  10  14  12        508.35        496.88        47.22 o                         
  11  14  12        114.59         99.36        27.63 o                         
  12  14  12        188.58        217.42        45.63 o                         
  13  14  12        100.78        115.57        28.56 o                         
  14  14  12         18.89          5.73        27.42 o                         
   0  15  12        308.24        227.27        43.87 o                         
   1  15  12        167.51        217.98        29.43 o                         
   2  15  12          9.51         34.23        28.31 o                         
   3  15  12         18.83         29.65        26.85 o                         
   4  15  12        328.22        398.49        32.20 o                         
   5  15  12        510.06        445.85        48.11 o                         
   6  15  12         18.99         26.80        25.63 o                         
   7  15  12        462.33        494.01        34.55 o                         
   8  15  12        147.98        187.94        30.71 o                         
   9  15  12        525.39        539.49        51.27 o                         
  10  15  12          7.43         33.74        27.27 o                         
  11  15  12         91.19         63.79        29.43 o                         
  12  15  12          0.27         33.96        25.62 o                         
  13  15  12         47.60        -45.54        45.72 o                         
   0  16  12          2.17         39.25        37.96 o                         
   1  16  12        113.30        149.36        28.65 o                         
   2  16  12         61.54         62.50        27.18 o                         
   3  16  12         47.55         46.41        27.12 o                         
   5  16  12       1040.17        994.91        45.27 o                         
   6  16  12        147.16        198.75        30.70 o                         
   7  16  12         30.33        110.42        29.11 o                         
   8  16  12        609.36        657.18        63.82 o                         
   9  16  12          0.20         39.46        27.00 o                         
  10  16  12         98.63        120.86        43.34 o                         
  11  16  12         65.62         87.23        46.94 o                         
  12  16  12         12.94         83.08        68.82 o                         
   3  17  12          1.40         48.34        27.52 o                         
   4  17  12        240.24        348.65        37.02 o                         
   5  17  12        453.87        389.49        33.77 o                         
   6  17  12         35.07         69.40        28.23 o                         
   7  17  12        395.95        416.20        39.03 o                         
   8  17  12        185.79        206.62        37.08 o                         
   9  17  12        258.03        245.64        68.08 o                         
   0  18  12        390.70        494.78        50.94 o                         
   1  18  12        203.98        233.90        31.90 o                         
   2  18  12         18.58        106.94        47.56 o                         
   3  18  12          9.12         51.80        46.47 o                         
   4  18  12          1.81         51.56        44.23 o                         
   5  18  12         40.45        179.99        69.44 o                         
   1   1  13        596.61        613.35        28.08 o                         
   2   1  13       1203.15       1160.77        47.40 o                         
   3   1  13        579.52        525.38        20.97 o                         
   4   1  13       2061.69       1784.15        57.36 o                         
   5   1  13         33.07         84.60        17.22 o                         
   6   1  13       2507.78       2458.78        51.24 o                         
   7   1  13        624.67        638.35        25.21 o                         
   8   1  13        246.36        239.86        21.45 o                         
   9   1  13        238.44        275.97        22.92 o                         
  10   1  13        141.62         99.06        17.96 o                         
  11   1  13         11.56          5.70        18.98 o                         
  12   1  13         35.32         68.58        26.79 o                         
  13   1  13        342.11        422.15        26.56 o                         
  14   1  13        119.77        137.47        22.92 o                         
  15   1  13         41.85         85.69        20.16 o                         
  16   1  13         47.73         92.30        35.05 o                         
  17   1  13          1.76         36.67        21.15 o                         
  18   1  13         16.52         52.57        23.66 o                         
   1   2  13        244.39        255.93        53.28 o                         
   2   2  13       3151.02       3132.41        64.89 o                         
   3   2  13        338.33        343.61        23.08 o                         
   4   2  13         23.17         23.39        14.49 o                         
   5   2  13       3856.89       3586.48        80.12 o                         
   6   2  13       2480.39       2356.07        50.04 o                         
   7   2  13       1472.10       1476.61        41.61 o                         
   8   2  13        546.16        533.72        27.17 o                         
   9   2  13         71.78         43.57        17.25 o                         
  10   2  13        197.85        172.91        19.00 o                         
  11   2  13         98.15         99.17        19.27 o                         
  12   2  13         61.80         80.04        19.81 o                         
  13   2  13          9.05         29.49        19.64 o                         
  14   2  13         10.83         77.55        27.41 o                         
  15   2  13       1408.56       1508.66        41.52 o                         
  16   2  13         25.36         54.39        22.30 o                         
  17   2  13        139.40        152.94        28.05 o                         
  18   2  13         95.34         55.74        39.27 o                         
   1   3  13         41.53         58.49        13.93 o                         
   2   3  13          0.67          0.32        13.84 o                         
   3   3  13        236.93        266.75        19.39 o                         
   4   3  13         26.69         32.90        13.61 o                         
   5   3  13        262.87        224.66        28.33 o                         
   6   3  13       3563.76       3445.82        69.55 o                         
   7   3  13        210.35        205.87        18.21 o                         
   8   3  13        301.26        296.11        27.19 o                         
   9   3  13         64.06         40.19        17.64 o                         
  10   3  13        144.66        117.46        19.24 o                         
  11   3  13        151.55        156.61        19.27 o                         
  12   3  13        244.64        210.53        20.66 o                         
  13   3  13          7.58         16.34        19.04 o                         
  14   3  13        102.08        120.77        20.14 o                         
  15   3  13          1.74         22.48        18.53 o                         
  16   3  13        129.01        119.55        23.16 o                         
  17   3  13         36.25         49.26        20.57 o                         
  18   3  13         31.79         58.15        24.95 o                         
   1   4  13        517.26        482.58        21.08 o                         
   2   4  13       2415.72       2327.19        47.32 o                         
   3   4  13         34.48         61.86        14.64 o                         
   4   4  13        913.02        893.64        29.26 o                         
   5   4  13       1927.51       1876.37        41.79 o                         
   6   4  13          1.16         19.90        18.32 o                         
   7   4  13          5.89         21.50        16.17 o                         
   8   4  13        565.38        539.75        22.88 o                         
   9   4  13         25.99         28.23        17.41 o                         
  10   4  13         10.63        -10.20        22.05 o                         
  11   4  13        124.78        145.35        22.86 o                         
  12   4  13        469.95        496.74        24.97 o                         
  13   4  13        551.96        554.68        25.94 o                         
  14   4  13        423.89        476.29        24.23 o                         
  15   4  13         17.40         39.75        18.74 o                         
  16   4  13         10.79         25.60        20.89 o                         
  17   4  13        260.83        299.59        35.71 o                         
  18   4  13        114.45        106.66       107.50 o                         
   1   5  13         65.57        102.96        13.28 o                         
   2   5  13        215.62        209.11        18.66 o                         
   3   5  13         47.70         57.60        13.99 o                         
   4   5  13       2839.09       2717.06        54.54 o                         
   5   5  13        727.35        654.31        27.98 o                         
   6   5  13        336.07        370.81        23.46 o                         
   7   5  13         57.31         72.50        22.40 o                         
   8   5  13        230.78        208.57        21.99 o                         
   9   5  13          0.53         23.99        18.74 o                         
  10   5  13          0.00         12.83        19.74 o                         
  11   5  13          3.98         21.20        22.81 o                         
  12   5  13          0.17          8.31        19.33 o                         
  13   5  13         37.12         73.61        23.26 o                         
  14   5  13        307.08        302.84        21.74 o                         
  15   5  13         27.31         39.38        23.88 o                         
  16   5  13         11.50         44.55        22.36 o                         
  17   5  13          7.53        -10.34        22.47 o                         
   1   6  13         12.56         25.48        12.11 o                         
   2   6  13          7.66          5.22        12.92 o                         
   3   6  13       1227.79       1181.49        29.43 o                         
   4   6  13       1194.36       1203.58        30.56 o                         
   5   6  13         37.72         50.59        15.07 o                         
   6   6  13         22.54         14.86        18.29 o                         
   7   6  13        262.45        258.39        23.50 o                         
   8   6  13        562.51        569.90        23.61 o                         
   9   6  13          0.11         16.08        17.20 o                         
  10   6  13          0.33         37.38        22.86 o                         
  11   6  13          1.08         18.84        17.99 o                         
  12   6  13        374.73        407.89        25.01 o                         
  13   6  13          0.25          4.88        36.35 o                         
  14   6  13         58.14         80.26        19.63 o                         
  15   6  13        806.45        813.36        42.74 o                         
  16   6  13         23.69         37.76        27.12 o                         
  17   6  13        118.30        142.69        26.71 o                         
   1   7  13        121.35        119.32        13.26 o                         
   2   7  13       1377.10       1361.64        32.02 o                         
   3   7  13        392.70        362.51        17.11 o                         
   4   7  13         94.33        109.13        18.39 o                         
   5   7  13         63.72         52.57        15.39 o                         
   6   7  13        282.09        278.96        27.62 o                         
   7   7  13        658.66        705.48        29.55 o                         
   8   7  13          2.28         10.96        15.85 o                         
   9   7  13        168.49        176.86        18.14 o                         
  10   7  13         47.33         88.86        36.75 o                         
  11   7  13         61.80         83.10        19.79 o                         
  12   7  13        235.88        197.90        20.00 o                         
  13   7  13         69.77         73.47        23.25 o                         
  14   7  13        125.79        118.18        20.63 o                         
  15   7  13          7.14         25.61        24.30 o                         
   1   8  13          2.13         20.83        24.66 o                         
   2   8  13         40.01         44.49        15.61 o                         
   3   8  13        214.31        245.59        15.14 o                         
   4   8  13         22.85         32.77        13.30 o                         
   5   8  13        306.64        286.38        21.72 o                         
   6   8  13         55.34         43.19        15.92 o                         
   7   8  13        880.98        825.16        33.16 o                         
   8   8  13        119.95        143.42        17.24 o                         
   9   8  13        210.37        276.74        24.85 o                         
  10   8  13          2.41          6.41        20.29 o                         
  11   8  13          2.67         45.75        18.16 o                         
  12   8  13         86.60        104.94        20.65 o                         
  13   8  13          1.31         18.08        21.41 o                         
  14   8  13         15.33         57.32        25.02 o                         
  15   8  13          7.32         20.22        27.55 o                         
  16   8  13          6.24          6.20        35.67 o                         
   1   9  13        594.12        470.62        22.84 o                         
   2   9  13       1068.24        990.88        26.32 o                         
   3   9  13       1077.46       1077.66        32.92 o                         
   4   9  13        655.42        567.23        31.40 o                         
   5   9  13        291.43        296.05        17.18 o                         
   6   9  13        867.41        830.04        34.86 o                         
   7   9  13        590.83        548.13        25.78 o                         
   8   9  13        719.62        690.55        25.49 o                         
   9   9  13        219.94        278.71        26.24 o                         
  10   9  13         30.34         49.63        18.54 o                         
  11   9  13         19.53         25.56        19.50 o                         
  12   9  13        177.18        184.53        58.97 o                         
  13   9  13        138.07        129.93        47.47 o                         
  14   9  13         44.75         32.00        37.75 o                         
  15   9  13          4.21         70.73        31.58 o                         
  16   9  13        148.45        209.36        27.63 o                         
   1  10  13         38.13         30.60         8.54 o                         
   2  10  13          1.24          7.18         7.92 o                         
   3  10  13          1.12         13.60        10.15 o                         
   4  10  13        592.76        553.19        19.04 o                         
   5  10  13          2.83         13.75        12.84 o                         
   6  10  13         21.65         23.83        14.07 o                         
   7  10  13       1736.42       1674.73        40.02 o                         
   8  10  13        709.60        721.40        34.02 o                         
   9  10  13         32.67         30.18        20.50 o                         
  10  10  13          0.51         -3.36        24.33 o                         
  11  10  13          5.77         47.97        29.89 o                         
  12  10  13        209.19        228.34        38.21 o                         
  13  10  13         51.51        100.66        55.38 o                         
  14  10  13         11.77         66.45        28.45 o                         
  16  10  13         11.39         13.68        50.05 o                         
   1  11  13         56.18         53.95        40.02 o                         
   2  11  13        114.85         70.20        29.87 o                         
   3  11  13        742.83        622.01        40.03 o                         
   4  11  13       1319.99       1059.84        58.27 o                         
   5  11  13          0.39          8.15        18.04 o                         
   6  11  13        104.22         89.32        19.12 o                         
   7  11  13         10.52         31.40        23.16 o                         
   8  11  13        104.20        115.18        55.10 o                         
   9  11  13         50.57         65.63        26.23 o                         
  10  11  13         67.98        102.88        32.30 o                         
  12  11  13         59.68         73.09        29.84 o                         
  13  11  13         60.99        107.37        44.00 o                         
  14  11  13         16.18         19.98        27.99 o                         
  15  11  13         60.03         22.96        28.68 o                         
   1  12  13          4.11         34.66        26.79 o                         
   2  12  13        482.73        465.56        35.75 o                         
   3  12  13        536.12        539.09        60.70 o                         
   4  12  13        185.41        201.71        29.44 o                         
   5  12  13        135.27        147.20        37.06 o                         
   6  12  13        136.27        104.67        25.85 o                         
   8  12  13        305.26        327.21        33.27 o                         
   9  12  13        357.92        420.99        34.31 o                         
  10  12  13         86.48         66.99        27.77 o                         
  11  12  13          2.02         18.80        39.52 o                         
  12  12  13         13.82        101.10        29.53 o                         
  13  12  13         61.94         83.63        25.64 o                         
  14  12  13         26.62         38.23        41.04 o                         
  15  12  13         41.65         34.24        35.81 o                         
   1  13  13         50.65         94.80        28.21 o                         
   2  13  13          4.62         56.00        28.36 o                         
   3  13  13         43.77         62.44        48.76 o                         
   4  13  13         70.59        132.61        29.37 o                         
   5  13  13        100.95        136.43        26.80 o                         
   6  13  13         73.17         18.56        41.46 o                         
   7  13  13         16.24        105.54        34.71 o                         
   8  13  13        119.81        142.60        29.27 o                         
   9  13  13          3.70         10.36        27.79 o                         
  10  13  13          2.97        115.19        87.71 o                         
  11  13  13          0.56         44.33        29.37 o                         
  12  13  13        140.78        228.81        64.70 o                         
  13  13  13          2.55          7.71        26.76 o                         
  14  13  13        150.02         61.79        28.20 o                         
   1  14  13        217.44        256.23        31.81 o                         
   2  14  13        526.25        577.91        37.18 o                         
   3  14  13        202.11        235.20        34.25 o                         
   4  14  13          3.17        -14.41        27.93 o                         
   6  14  13          0.05         46.22        35.90 o                         
   7  14  13        316.37        304.65        32.26 o                         
   8  14  13         11.14         18.01        34.35 o                         
   9  14  13          8.09         49.56        40.80 o                         
  10  14  13          2.09         30.55        28.17 o                         
  11  14  13         31.37         91.55        29.95 o                         
  12  14  13          0.02         10.84        28.87 o                         
  13  14  13        110.05         23.70        39.13 o                         
  14  14  13         72.24         -4.48        28.77 o                         
   1  15  13        178.74        175.24        38.22 o                         
   2  15  13         25.69         63.46        27.58 o                         
   3  15  13        368.72        364.54        61.71 o                         
   4  15  13        490.00        461.63        51.55 o                         
   5  15  13         39.37         84.61        27.63 o                         
   6  15  13         26.23         59.76        28.58 o                         
   7  15  13          3.42         61.86        28.42 o                         
   8  15  13         11.41        -18.93        40.55 o                         
   9  15  13          4.81         69.11        33.92 o                         
  10  15  13        167.82        183.72        29.25 o                         
  11  15  13          2.86         21.66        80.88 o                         
  12  15  13          1.39         19.25        26.83 o                         
  13  15  13         58.05         69.66        55.46 o                         
   2  16  13         16.97         23.45        31.22 o                         
   3  16  13          8.01         27.87        27.69 o                         
   4  16  13          0.03         37.18        27.76 o                         
   5  16  13          5.08         13.57        28.70 o                         
   6  16  13         13.50         79.48        41.12 o                         
   7  16  13         55.05        150.19        29.87 o                         
   8  16  13          8.58         16.62        28.69 o                         
   9  16  13         39.36         52.33        26.20 o                         
  10  16  13          6.43         54.50        40.01 o                         
  11  16  13         34.87        -21.52        38.60 o                         
  12  16  13         17.45         48.89        58.59 o                         
   1  17  13          3.02         -2.87        31.20 o                         
   2  17  13         25.41         85.96        29.80 o                         
   3  17  13        182.84        200.63        30.53 o                         
   4  17  13         62.10         94.46        33.61 o                         
   5  17  13          0.56         36.04        32.43 o                         
   6  17  13         55.73        127.57        42.75 o                         
   7  17  13        120.25        204.72        30.27 o                         
   8  17  13         62.64         88.93        34.51 o                         
   1  18  13          2.65         61.18        29.01 o                         
   2  18  13         84.95        158.55        36.74 o                         
   3  18  13          5.46         39.71        38.94 o                         
   4  18  13          8.94         73.64        45.73 o                         
   2   0  14       1334.81       1222.14        62.20 o                         
   3   0  14        112.23        124.77        22.66 o                         
   4   0  14          2.72         -9.17        24.62 o                         
   5   0  14         48.11         30.97        25.49 o                         
   6   0  14       7147.73       6547.92       166.86 o                         
   7   0  14       1663.22       1631.99        61.75 o                         
   8   0  14          0.06        -26.03        35.63 o                         
   9   0  14        111.74        147.54        37.41 o                         
  10   0  14        454.92        419.00        31.76 o                         
  11   0  14        968.25        940.03        43.07 o                         
  12   0  14        192.54        218.13        30.41 o                         
  13   0  14        334.11        295.22        37.96 o                         
  15   0  14         17.93         48.87        28.73 o                         
  16   0  14        673.09        738.19        50.44 o                         
  17   0  14         79.55        112.17        40.32 o                         
   0   1  14       3060.77       3116.10        86.45 o                         
   1   1  14        853.38        795.36        24.29 o                         
   2   1  14       4949.49       4618.87       113.74 o                         
   3   1  14         28.04         48.80        20.88 o                         
   4   1  14       6014.27       5631.04       109.68 o                         
   5   1  14       1181.09       1119.82        33.08 o                         
   6   1  14       5034.06       4744.65        88.59 o                         
   7   1  14        733.24        656.21        25.74 o                         
   8   1  14       1253.83       1150.43        52.30 o                         
   9   1  14          8.81          8.86        16.57 o                         
  10   1  14        255.23        290.14        22.01 o                         
  11   1  14        181.34        170.98        19.63 o                         
  12   1  14        343.37        348.36        25.60 o                         
  13   1  14         26.99         41.33        20.14 o                         
  14   1  14        385.25        404.08        39.17 o                         
  15   1  14         44.42         88.02        20.26 o                         
  16   1  14         58.27         94.27        21.41 o                         
  17   1  14          1.16         67.26        23.57 o                         
   0   2  14       1286.50       1127.90        40.91 o                         
   1   2  14       3432.26       3257.29        63.03 o                         
   2   2  14         70.72         55.88        14.65 o                         
   3   2  14       2728.36       2712.05        63.62 o                         
   4   2  14       1966.97       1870.97        48.66 o                         
   5   2  14       3237.13       3182.65        63.10 o                         
   6   2  14       1002.66        925.75        28.44 o                         
   7   2  14       3149.70       3005.19        60.81 o                         
   8   2  14          1.25         39.54        17.88 o                         
   9   2  14        294.84        287.44        22.74 o                         
  10   2  14        267.93        251.98        19.34 o                         
  11   2  14        420.73        382.83        26.93 o                         
  12   2  14         55.09         87.71        23.07 o                         
  13   2  14        302.67        355.42        22.88 o                         
  14   2  14        242.49        238.13        25.99 o                         
  15   2  14        390.63        364.65        24.99 o                         
  16   2  14         28.83         38.44        23.66 o                         
  17   2  14        109.74        116.60        28.95 o                         
  18   2  14          0.26        -17.84        48.52 o                         
   0   3  14       3045.24       2891.00       101.47 o                         
   1   3  14       1605.14       1576.16        36.10 o                         
   2   3  14       3501.73       3340.56        64.74 o                         
   3   3  14         77.38        114.71        15.10 o                         
   4   3  14        371.39        367.42        25.81 o                         
   5   3  14        187.51        179.46        16.49 o                         
   6   3  14        615.45        685.91        26.05 o                         
   7   3  14       1296.08       1263.72        46.54 o                         
   8   3  14        466.75        437.44        21.84 o                         
   9   3  14        350.30        296.94        26.80 o                         
  10   3  14        950.17        921.72        35.79 o                         
  11   3  14        399.67        415.86        31.52 o                         
  12   3  14        148.79        161.15        23.16 o                         
  13   3  14        180.36        211.26        21.31 o                         
  14   3  14        295.44        322.66        32.43 o                         
  15   3  14         71.36         93.97        19.53 o                         
  16   3  14        117.35        150.42        25.83 o                         
  17   3  14          9.99         19.16        21.88 o                         
  18   3  14        171.48        188.86        59.76 o                         
   0   4  14          9.78          7.74        20.11 o                         
   1   4  14        481.25        535.44        20.89 o                         
   2   4  14        205.98        190.87        16.15 o                         
   3   4  14       3876.46       3763.11        71.67 o                         
   4   4  14        719.47        712.23        23.99 o                         
   5   4  14       2899.74       2816.03        66.09 o                         
   6   4  14       1913.98       1858.23        42.59 o                         
   7   4  14       1508.81       1477.25        36.87 o                         
   8   4  14        107.75        105.07        17.12 o                         
   9   4  14        531.12        555.20        27.69 o                         
  10   4  14        130.78        147.08        20.41 o                         
  11   4  14        486.99        544.97        24.86 o                         
  12   4  14          2.18         16.30        22.05 o                         
  13   4  14        268.80        290.42        22.66 o                         
  14   4  14        520.11        513.75        26.35 o                         
  15   4  14        767.88        766.38        51.31 o                         
  16   4  14         73.85        111.23        23.41 o                         
  17   4  14        324.19        383.10        28.73 o                         
   0   5  14        844.16        805.77        34.16 o                         
   1   5  14       1248.67       1324.96        32.44 o                         
   2   5  14       1048.29       1144.71        29.75 o                         
   3   5  14         65.22         63.44        14.73 o                         
   4   5  14        251.46        276.59        21.41 o                         
   5   5  14       4917.92       4653.75       100.54 o                         
   6   5  14        599.20        639.33        31.91 o                         
   7   5  14        438.21        412.47        21.54 o                         
   8   5  14        983.42        956.70        34.52 o                         
   9   5  14        810.04        793.90        27.69 o                         
  10   5  14        986.74        996.92        31.43 o                         
  11   5  14        260.28        249.34        20.44 o                         
  12   5  14        853.82        813.63        28.80 o                         
  13   5  14          6.83         44.57        21.93 o                         
  14   5  14        665.12        607.69        25.55 o                         
  15   5  14         67.02         95.46        22.24 o                         
  16   5  14        675.34        721.45        38.69 o                         
  17   5  14         26.60         35.30        36.11 o                         
   0   6  14       2424.72       2177.86        64.88 o                         
   1   6  14       1085.75       1063.65        36.66 o                         
   2   6  14        180.49        150.17        15.48 o                         
   3   6  14        277.03        282.77        17.45 o                         
   4   6  14       2548.38       2335.40        54.63 o                         
   5   6  14         10.63         30.28        19.71 o                         
   6   6  14        357.13        340.63        23.40 o                         
   7   6  14        425.27        430.28        21.67 o                         
   8   6  14         56.52         52.50        17.12 o                         
   9   6  14       1431.82       1418.74        36.53 o                         
  10   6  14        106.28        142.68        37.26 o                         
  11   6  14       1414.93       1344.89        36.34 o                         
  12   6  14         92.43         92.98        18.85 o                         
  13   6  14        259.28        245.87        23.31 o                         
  14   6  14        133.74        164.01        21.13 o                         
  15   6  14        286.07        322.88        38.90 o                         
  16   6  14          5.39        107.89        24.10 o                         
   0   7  14          5.11         19.58        19.20 o                         
   1   7  14         38.24         38.36        13.27 o                         
   2   7  14         37.67         53.68        13.84 o                         
   3   7  14         51.62         39.38        14.17 o                         
   4   7  14       2769.24       2713.96        62.64 o                         
   5   7  14        354.15        392.25        19.73 o                         
   6   7  14       1389.21       1355.67        39.57 o                         
   7   7  14         25.79         53.27        16.63 o                         
   8   7  14       1040.85        960.36        29.39 o                         
   9   7  14         15.11         28.76        17.68 o                         
  10   7  14        718.27        686.71        28.69 o                         
  11   7  14        148.17        180.87        20.98 o                         
  12   7  14        551.06        513.45        24.50 o                         
  13   7  14        267.08        309.86        30.53 o                         
  14   7  14        201.01        189.25        22.69 o                         
  15   7  14        370.44        388.69        32.79 o                         
  16   7  14        357.29        313.86        30.25 o                         
   0   8  14        663.48        572.87        27.48 o                         
   1   8  14        680.17        556.89        23.69 o                         
   2   8  14         72.24         64.52        13.21 o                         
   3   8  14        699.62        699.16        38.36 o                         
   4   8  14       1269.16       1213.62        31.00 o                         
   5   8  14        932.44        945.96        28.43 o                         
   6   8  14         19.55          7.69        18.11 o                         
   7   8  14       1008.19       1018.03        35.26 o                         
   8   8  14         28.64         37.10        16.71 o                         
   9   8  14       1498.02       1512.28        74.56 o                         
  10   8  14        777.64        723.37        37.82 o                         
  11   8  14        525.34        491.35        25.26 o                         
  12   8  14         91.42        148.90        25.90 o                         
  13   8  14        406.04        433.14        32.66 o                         
  14   8  14        632.89        514.18        35.79 o                         
  15   8  14        250.62        250.18        42.32 o                         
  16   8  14        110.22        128.13        33.46 o                         
   0   9  14       1166.83       1017.37        47.97 o                         
   1   9  14          6.36         10.06        12.84 o                         
   2   9  14       1363.89       1359.15        56.93 o                         
   3   9  14        141.22        154.71        14.54 o                         
   4   9  14       1223.16       1238.45        30.99 o                         
   5   9  14        555.39        567.72        21.53 o                         
   6   9  14       1249.20       1244.02        34.86 o                         
   7   9  14        509.88        502.22        28.31 o                         
   8   9  14        218.09        243.20        21.19 o                         
   9   9  14          1.10         13.03        17.15 o                         
  10   9  14        875.27        821.20        36.45 o                         
  11   9  14          7.09          5.76        22.57 o                         
  12   9  14        334.97        274.46        32.91 o                         
  13   9  14         20.13         61.91        26.10 o                         
  14   9  14         57.92        111.96        34.02 o                         
  15   9  14         32.57        110.11        39.59 o                         
   0  10  14         38.97         57.64        11.44 o                         
   1  10  14        326.95        275.96        23.48 o                         
   2  10  14         36.37         42.36        10.22 o                         
   3  10  14       2509.85       2320.10        55.04 o                         
   4  10  14         87.29         69.02        16.32 o                         
   5  10  14       1758.59       1617.83        59.38 o                         
   6  10  14        368.34        380.79        18.99 o                         
   7  10  14         73.90        136.26        22.88 o                         
   8  10  14          1.31         12.38        22.72 o                         
   9  10  14        238.54        203.47        24.78 o                         
  10  10  14        658.96        604.19        43.69 o                         
  11  10  14         91.41         98.26        41.09 o                         
  12  10  14         19.76         42.69        40.45 o                         
  14  10  14         37.18         78.71        34.82 o                         
  15  10  14         65.93        107.00        28.01 o                         
   0  11  14       3811.09       3111.93       127.10 o                         
   1  11  14        111.61        106.16        28.60 o                         
   2  11  14       2900.17       2706.66        96.65 o                         
   3  11  14         95.19         83.48        22.52 o                         
   4  11  14       1914.01       1805.98        67.21 o                         
   5  11  14         81.54         99.64        34.23 o                         
   6  11  14        407.76        414.39        44.86 o                         
   8  11  14        334.93        283.35        70.65 o                         
   9  11  14        281.23        284.34        32.77 o                         
  10  11  14        314.28        308.40        40.45 o                         
  11  11  14        358.30        308.29        32.85 o                         
  12  11  14        378.61        423.36        40.15 o                         
  13  11  14        144.48        192.05        27.24 o                         
  14  11  14         67.31        110.89        41.70 o                         
  15  11  14        325.32        322.24        37.93 o                         
   0  12  14        185.48        126.60        54.23 o                         
   1  12  14       1585.52       1488.80        74.69 o                         
   2  12  14        178.67        173.33        32.93 o                         
   3  12  14       2114.04       2015.36        75.76 o                         
   4  12  14        368.34        318.07        36.13 o                         
   5  12  14        729.56        749.74        39.76 o                         
   7  12  14        107.53        153.37        36.30 o                         
   8  12  14          2.57         13.94        28.61 o                         
   9  12  14        275.69        275.49        30.17 o                         
  10  12  14         71.82         78.96        27.71 o                         
  11  12  14        323.48        365.78        36.33 o                         
  13  12  14         21.34         10.22        24.98 o                         
  14  12  14         79.65        165.41        37.30 o                         
   0  13  14        359.95        368.78        52.74 o                         
   1  13  14        612.10        652.46        38.35 o                         
   2  13  14        382.96        443.79        35.92 o                         
   3  13  14         56.71         83.56        28.30 o                         
   4  13  14       1388.01       1307.43        51.51 o                         
   6  13  14         16.80         43.73        31.03 o                         
   7  13  14        280.00        221.87        29.44 o                         
   8  13  14        456.85        392.58        37.61 o                         
  10  13  14         45.59         79.99        26.18 o                         
  11  13  14        132.69        201.69        32.12 o                         
  12  13  14         25.72         82.03        25.16 o                         
  13  13  14         93.84         81.67        42.67 o                         
  14  13  14         29.55         36.42        27.30 o                         
   0  14  14          1.85        -15.10        46.67 o                         
   1  14  14       1169.08       1060.75        46.52 o                         
   2  14  14          5.82         17.22        27.42 o                         
   4  14  14         57.12         78.04        27.95 o                         
   5  14  14       1136.78       1154.74        57.16 o                         
   6  14  14         97.13        103.41        31.11 o                         
   7  14  14        662.34        718.05        54.09 o                         
   8  14  14          0.03          8.65        41.06 o                         
   9  14  14        469.47        445.43        41.57 o                         
  10  14  14         90.61        142.43        28.28 o                         
  11  14  14        177.89        175.89        80.15 o                         
  12  14  14          5.61         34.71        26.47 o                         
  13  14  14        164.99         74.96        34.55 o                         
   1  15  14        481.76        558.02        51.96 o                         
   2  15  14         83.43        118.89        27.56 o                         
   3  15  14        159.23        148.29        30.53 o                         
   4  15  14        289.53        277.75        32.02 o                         
   5  15  14        140.54        103.87        33.33 o                         
   6  15  14        138.82        184.81        30.52 o                         
   7  15  14         68.88        124.77        42.62 o                         
   8  15  14        399.93        405.24        34.87 o                         
   9  15  14          6.33         68.07        28.16 o                         
  10  15  14        357.73        452.43        47.93 o                         
  11  15  14         37.06         53.25        28.95 o                         
  12  15  14         66.62         40.59        35.52 o                         
   0  16  14        460.15        495.08       117.07 o                         
   1  16  14        195.16        186.60        32.10 o                         
   2  16  14        208.06        211.83        30.79 o                         
   3  16  14         15.42         39.51        28.05 o                         
   4  16  14        401.38        411.57        63.90 o                         
   5  16  14        156.56        169.57        30.58 o                         
   6  16  14        555.30        565.79        52.13 o                         
   7  16  14        110.02        131.77        28.35 o                         
   8  16  14         37.05         70.59        29.58 o                         
   9  16  14        307.22        338.99        46.46 o                         
  10  16  14         13.58         27.62        27.49 o                         
  12  16  14          0.79         42.61        61.66 o                         
   0  17  14        816.52        780.88        61.19 o                         
   1  17  14         62.38         78.04        30.19 o                         
   2  17  14         55.51         83.06        28.87 o                         
   3  17  14         16.43         63.24        29.27 o                         
   4  17  14        177.90        208.85        30.40 o                         
   6  17  14        407.61        404.10        33.29 o                         
   7  17  14          7.74         30.63        27.69 o                         
   8  17  14        411.89        421.87        53.62 o                         
   9  17  14          4.60         11.44        62.54 o                         
   0  18  14        255.47        294.99        46.68 o                         
   1  18  14        105.25        152.63        30.24 o                         
   2  18  14         12.83         32.23        27.00 o                         
   4  18  14          6.09         88.00        46.95 o                         
   5  18  14         33.50         97.74        65.03 o                         
   1   1  15        283.73        319.28        23.46 o                         
   2   1  15        778.34        780.31        24.55 o                         
   3   1  15        818.31        805.86        25.26 o                         
   4   1  15       4212.39       3931.90        83.65 o                         
   5   1  15         26.50         42.65        16.53 o                         
   6   1  15        661.23        603.96        24.17 o                         
   7   1  15         63.24         44.55        19.98 o                         
   8   1  15       1111.21        988.10        48.48 o                         
   9   1  15        228.83        199.74        19.88 o                         
  10   1  15         59.85         68.67        19.13 o                         
  11   1  15         93.70        107.90        27.19 o                         
  12   1  15         90.15         74.64        19.58 o                         
  13   1  15         12.88         26.29        18.49 o                         
  14   1  15         12.80         50.01        20.89 o                         
  15   1  15         60.73         82.50        22.40 o                         
  16   1  15         58.96        100.57        21.02 o                         
  17   1  15        201.66        203.42        22.31 o                         
   1   2  15        565.77        447.18        29.74 o                         
   2   2  15        635.33        541.23        34.19 o                         
   3   2  15       1917.25       1879.88        41.94 o                         
   4   2  15       3404.90       3013.04        70.48 o                         
   5   2  15          1.48          6.63        15.66 o                         
   6   2  15       1057.24       1016.95        29.48 o                         
   7   2  15        206.53        209.37        22.48 o                         
   8   2  15        650.95        520.62        33.46 o                         
   9   2  15        141.06        103.47        18.28 o                         
  10   2  15         10.72          4.78        18.08 o                         
  11   2  15          2.75          7.12        19.16 o                         
  12   2  15         88.05         93.09        21.07 o                         
  13   2  15         35.80         63.59        21.48 o                         
  14   2  15        343.07        356.39        28.99 o                         
  15   2  15        238.14        265.64        30.23 o                         
  16   2  15        109.99        136.05        21.22 o                         
  17   2  15         78.24         78.46        20.54 o                         
   1   3  15         21.55         17.02        16.11 o                         
   2   3  15         74.26         86.25        16.05 o                         
   3   3  15        239.57        193.93        24.22 o                         
   4   3  15       1733.17       1771.80        57.52 o                         
   5   3  15         60.31         54.32        16.36 o                         
   6   3  15        127.54         78.85        19.21 o                         
   7   3  15        741.25        723.24        30.72 o                         
   8   3  15          8.28         33.61        17.21 o                         
   9   3  15          1.99         12.30        18.41 o                         
  10   3  15        427.45        481.52        23.77 o                         
  11   3  15         54.77         48.54        18.91 o                         
  12   3  15         30.60         47.82        21.52 o                         
  13   3  15          1.39         30.36        25.54 o                         
  14   3  15        461.26        442.91        26.40 o                         
  15   3  15         51.27         87.05        20.38 o                         
  16   3  15         28.01         60.84        24.71 o                         
  17   3  15          0.16          5.19        21.13 o                         
   1   4  15         34.77         48.52        15.47 o                         
   2   4  15       3076.25       2908.51        58.24 o                         
   3   4  15        229.72        231.38        17.84 o                         
   4   4  15         34.06         41.92        33.65 o                         
   5   4  15          0.60         22.07        15.68 o                         
   6   4  15        537.80        525.72        22.22 o                         
   7   4  15         49.38         64.74        17.19 o                         
   8   4  15        574.12        583.96        38.83 o                         
   9   4  15        554.87        546.66        31.60 o                         
  10   4  15        103.93        121.11        29.28 o                         
  11   4  15         34.39         52.45        18.72 o                         
  12   4  15         20.85         37.38        22.26 o                         
  13   4  15        121.20        182.31        21.18 o                         
  14   4  15        113.63        149.97        20.16 o                         
  15   4  15        338.17        367.17        23.37 o                         
  16   4  15         20.38         50.88        24.97 o                         
  17   4  15         20.17         40.69        48.69 o                         
   1   5  15         32.14          0.11        14.61 o                         
   2   5  15         12.70         15.18        14.98 o                         
   3   5  15        216.77        225.18        17.41 o                         
   4   5  15       1265.41       1210.25        48.44 o                         
   5   5  15        267.26        336.97        66.30 o                         
   6   5  15        231.73        241.82        19.11 o                         
   7   5  15          1.46         11.56        16.11 o                         
   8   5  15        314.78        342.28        20.55 o                         
   9   5  15          0.02        -20.89        20.89 o                         
  10   5  15         19.16         20.50        18.01 o                         
  11   5  15         13.97         34.98        19.48 o                         
  12   5  15          1.67          4.21        18.40 o                         
  13   5  15        452.65        533.90        24.06 o                         
  14   5  15          2.05         43.87        22.92 o                         
  15   5  15         21.85         53.65        21.74 o                         
  16   5  15          2.16         74.47        25.40 o                         
   1   6  15        128.47        170.22        16.12 o                         
   2   6  15          0.20         22.00        14.91 o                         
   3   6  15          1.67        -13.95        14.59 o                         
   4   6  15          6.30         21.89        19.63 o                         
   5   6  15        158.61        123.77        26.35 o                         
   6   6  15       1115.39       1108.61        30.48 o                         
   7   6  15       1362.19       1215.48        35.68 o                         
   8   6  15        481.10        501.83        26.80 o                         
   9   6  15          2.10         38.30        45.27 o                         
  10   6  15         63.45         83.97        18.97 o                         
  11   6  15         63.13        106.59        19.12 o                         
  12   6  15        596.21        657.77        52.29 o                         
  13   6  15        133.52        149.22        20.50 o                         
  15   6  15        158.20        189.64        24.24 o                         
  16   6  15        198.48        190.47        28.72 o                         
   1   7  15          0.73         -6.57        14.27 o                         
   2   7  15        550.26        522.49        32.50 o                         
   3   7  15        248.79        255.08        24.51 o                         
   4   7  15        405.01        353.58        18.62 o                         
   5   7  15         10.00         55.28        24.32 o                         
   6   7  15        112.51        127.76        21.19 o                         
   7   7  15        552.01        573.88        27.71 o                         
   8   7  15        681.21        655.02        25.67 o                         
   9   7  15         91.92         41.11        18.48 o                         
  10   7  15         57.10         80.35        19.88 o                         
  11   7  15        219.58        226.19        20.29 o                         
  12   7  15         60.19         72.94        24.99 o                         
  13   7  15         73.57         76.74        22.46 o                         
  14   7  15        537.45        531.10        39.79 o                         
  15   7  15          0.60          8.34        30.76 o                         
  16   7  15         31.02         33.35        25.00 o                         
   1   8  15          3.57         21.25        13.56 o                         
   2   8  15         40.94         62.73        14.32 o                         
   3   8  15        751.47        718.67        28.87 o                         
   4   8  15         38.82         43.23        15.21 o                         
   5   8  15        126.97        146.43        15.90 o                         
   6   8  15         26.28         49.03        15.51 o                         
   7   8  15        109.76        136.07        17.37 o                         
   8   8  15        287.35        292.85        26.65 o                         
   9   8  15         34.85         36.57        22.18 o                         
  10   8  15         60.70         41.26        21.51 o                         
  11   8  15        173.53        166.45        24.12 o                         
  12   8  15         89.82         93.54        27.60 o                         
  13   8  15          0.75         67.28        27.27 o                         
  14   8  15          4.23          9.91        27.90 o                         
  15   8  15        190.93        220.48        28.60 o                         
   1   9  15         64.45        103.64        17.80 o                         
   2   9  15       1161.63       1112.84        46.93 o                         
   3   9  15        514.02        471.45        23.15 o                         
   4   9  15          0.61         15.66        14.06 o                         
   5   9  15         36.82         41.85        14.80 o                         
   6   9  15        343.50        346.64        25.56 o                         
   7   9  15         99.60        100.75        24.88 o                         
   8   9  15         22.23         33.38        18.97 o                         
   9   9  15         97.17        155.28        26.55 o                         
  10   9  15         20.54         36.70        25.26 o                         
  11   9  15         25.95         49.92        23.59 o                         
  12   9  15        284.94        288.01        38.43 o                         
  13   9  15        729.72        698.70        56.66 o                         
  14   9  15          0.33         63.83        28.72 o                         
  15   9  15         54.99         62.33        30.69 o                         
   1  10  15          1.85          6.82         9.97 o                         
   2  10  15         18.34         17.76        13.57 o                         
   3  10  15        753.62        677.15        25.90 o                         
   4  10  15         29.36         36.33        12.91 o                         
   5  10  15         60.20         73.81        18.52 o                         
   6  10  15        477.81        501.42        25.56 o                         
   7  10  15        214.25        226.31        24.52 o                         
   8  10  15         24.96         38.08        28.88 o                         
   9  10  15         26.11         37.09        27.93 o                         
  10  10  15         68.17        131.29        42.91 o                         
  11  10  15        104.64        100.43        34.49 o                         
  12  10  15        440.45        424.64        35.00 o                         
  13  10  15         10.95         57.32        29.74 o                         
  15  10  15         24.27         41.04        33.43 o                         
   1  11  15        440.86        472.48        33.81 o                         
   2  11  15         22.60         20.26        28.40 o                         
   3  11  15         41.44         81.11        26.15 o                         
   4  11  15        311.49        382.53        47.55 o                         
   5  11  15        157.81        175.61        35.44 o                         
   6  11  15          6.57        -18.00        40.20 o                         
   7  11  15        334.72        357.90        40.13 o                         
   8  11  15        148.95        175.50        43.37 o                         
   9  11  15         67.66         64.97        40.90 o                         
  10  11  15          2.09         48.74        32.97 o                         
  11  11  15         12.69         16.92        26.45 o                         
  13  11  15          3.79         67.77        33.67 o                         
  14  11  15         16.03          7.41        25.44 o                         
   1  12  15        111.88        183.51        33.76 o                         
   2  12  15        295.50        322.10        37.71 o                         
   3  12  15        239.11        236.40        32.01 o                         
   4  12  15         37.67         61.15        29.08 o                         
   5  12  15         21.43         72.71        49.79 o                         
   6  12  15        106.04        124.30        32.34 o                         
   7  12  15        681.87        611.87        41.99 o                         
   8  12  15         31.42         37.79        25.65 o                         
  10  12  15         26.49         59.96        29.10 o                         
  11  12  15        138.28        139.87        29.30 o                         
  12  12  15        129.86        201.91        29.92 o                         
  13  12  15         86.78         88.16        63.41 o                         
  14  12  15        167.22        202.62        43.06 o                         
   1  13  15         76.96        126.48        36.39 o                         
   2  13  15        310.98        331.87        33.42 o                         
   4  13  15        185.12        169.79        27.83 o                         
   5  13  15        148.63        135.75        28.19 o                         
   6  13  15         81.69         44.66        30.37 o                         
   7  13  15         24.05         20.38        31.02 o                         
   8  13  15          2.27         70.21        85.15 o                         
   9  13  15          6.05         -3.07        28.08 o                         
  10  13  15         17.45         22.33        32.52 o                         
  11  13  15          0.04         47.22        27.36 o                         
  12  13  15         24.05         45.46        35.81 o                         
  13  13  15         49.13         40.98        28.95 o                         
   1  14  15         42.56         60.20        29.65 o                         
   2  14  15        268.68        326.90        37.48 o                         
   3  14  15          0.17         40.61        26.80 o                         
   4  14  15        118.20        122.89        26.43 o                         
   5  14  15         37.05         31.52        28.00 o                         
   6  14  15         24.00         39.13        27.61 o                         
   7  14  15          0.22         21.38        39.26 o                         
   8  14  15        489.81        529.87        42.71 o                         
   9  14  15        394.13        400.06        33.66 o                         
  11  14  15          6.95         -6.98        31.08 o                         
  12  14  15          3.27         54.67        40.09 o                         
  13  14  15         66.10         14.85        26.12 o                         
   1  15  15         88.43        124.98        41.13 o                         
   2  15  15         69.46         50.47        29.27 o                         
   3  15  15          4.41         23.51        26.97 o                         
   4  15  15        177.01        214.80        31.00 o                         
   5  15  15         90.65        157.25        29.51 o                         
   6  15  15          4.46         -3.00        41.02 o                         
   7  15  15        274.99        359.05        42.54 o                         
   8  15  15        349.34        378.74        32.57 o                         
   9  15  15        235.02        334.23        80.59 o                         
  10  15  15         21.09         26.62        27.97 o                         
  11  15  15          0.02          4.65        40.24 o                         
  12  15  15          8.97         15.92        27.77 o                         
   1  16  15         84.27        115.57        36.94 o                         
   2  16  15         89.51        155.78        31.51 o                         
   3  16  15        132.45        115.10        29.21 o                         
   4  16  15         13.44        100.37        37.66 o                         
   5  16  15         13.52         41.30        40.17 o                         
   6  16  15         31.75         42.58        30.60 o                         
   7  16  15         39.46         78.22        27.37 o                         
   8  16  15         20.83         67.84        26.58 o                         
   9  16  15         14.80         26.49        28.59 o                         
  10  16  15          3.78         17.70        27.32 o                         
  11  16  15         41.50         28.10        37.43 o                         
   1  17  15        349.95        419.88        50.58 o                         
   2  17  15         93.96         99.36        40.73 o                         
   4  17  15        359.50        392.19        33.33 o                         
   5  17  15         15.20         76.80        27.97 o                         
   6  17  15          4.48         40.57        28.15 o                         
   7  17  15         61.81        113.14        77.89 o                         
   8  17  15          1.05         27.95        30.10 o                         
   9  17  15          1.30        -60.82        60.82 o                         
   1  18  15         26.30         10.07        27.87 o                         
   2  18  15        114.68        138.71        39.45 o                         
   3  18  15         21.08         36.38        35.16 o                         
   4  18  15         30.09         11.65        45.54 o                         
   5  18  15          1.06         66.33        65.83 o                         
   0   0  16       7446.18       6693.07       241.26 o                         
   1   0  16       3418.70       3471.22       133.42 o                         
   2   0  16       1013.91       1038.29        48.91 o                         
   3   0  16          2.63        -28.73        28.73 o                         
   4   0  16        755.37        645.24        39.35 o                         
   5   0  16        823.78        790.26        55.43 o                         
   6   0  16        288.67        308.48        34.76 o                         
   7   0  16         32.64        -53.10        57.41 o                         
   8   0  16       1646.65       1528.89        54.75 o                         
   9   0  16        136.09        156.05        26.33 o                         
  10   0  16       1200.00       1146.71        46.10 o                         
  11   0  16        386.20        349.18        32.51 o                         
  12   0  16         96.56         91.56        26.80 o                         
  13   0  16         30.31        136.54        35.63 o                         
  14   0  16          3.06         41.87        25.84 o                         
  15   0  16         97.31        150.97        39.03 o                         
  16   0  16        471.90        377.17        38.96 o                         
  17   0  16         13.79         15.65        25.99 o                         
   0   1  16       1093.55        963.09        44.72 o                         
   1   1  16       2947.64       2903.81        58.70 o                         
   2   1  16        934.53        895.87        39.83 o                         
   3   1  16        718.97        706.96        27.60 o                         
   4   1  16        341.80        371.43        21.69 o                         
   5   1  16        884.19        872.39        28.41 o                         
   6   1  16         87.05         85.97        20.33 o                         
   7   1  16       5507.86       4869.12       115.18 o                         
   8   1  16         19.15         40.00        19.71 o                         
   9   1  16        146.88        200.00        24.14 o                         
  10   1  16        215.80        234.61        21.88 o                         
  11   1  16        178.47        125.56        22.54 o                         
  12   1  16         83.26         97.36        20.82 o                         
  13   1  16        551.56        587.44        30.87 o                         
  14   1  16         28.79         38.15        20.01 o                         
  15   1  16        355.43        404.26        29.49 o                         
  16   1  16         24.01         63.07        23.60 o                         
  17   1  16         30.52         15.73        20.70 o                         
   0   2  16       1159.12       1156.25        45.02 o                         
   1   2  16         56.27         94.79        15.95 o                         
   2   2  16       2372.35       2371.46        50.29 o                         
   3   2  16        611.96        563.70        26.43 o                         
   4   2  16        720.72        659.50        25.80 o                         
   5   2  16       1656.29       1632.08        39.41 o                         
   6   2  16       2785.41       2799.84        81.46 o                         
   7   2  16        396.06        423.48        22.28 o                         
   8   2  16       1017.49        970.50        46.47 o                         
   9   2  16         51.84         52.06        18.88 o                         
  10   2  16        253.23        300.43        29.77 o                         
  11   2  16         21.83         51.52        22.44 o                         
  12   2  16        177.39        211.26        22.68 o                         
  13   2  16         12.43         32.06        20.21 o                         
  14   2  16        705.28        721.75        35.98 o                         
  15   2  16        315.81        352.76        25.90 o                         
  16   2  16        251.35        258.69        25.83 o                         
  17   2  16         66.94         29.27        32.37 o                         
   0   3  16       1229.32       1188.62        64.61 o                         
   1   3  16       1929.63       1698.55        58.00 o                         
   2   3  16        104.44         67.88        16.16 o                         
   3   3  16        234.81        224.90        18.16 o                         
   4   3  16       2330.59       2252.82        48.99 o                         
   5   3  16        349.54        346.50        27.62 o                         
   6   3  16       2079.29       1970.89        44.98 o                         
   7   3  16         91.99        103.76        17.87 o                         
   8   3  16        188.48        150.53        25.45 o                         
   9   3  16        526.99        481.92        23.31 o                         
  10   3  16        188.78        161.55        19.56 o                         
  11   3  16        651.13        735.43        46.81 o                         
  12   3  16         49.43         56.36        19.61 o                         
  13   3  16         85.27         96.42        20.47 o                         
  14   3  16         68.12         98.78        20.04 o                         
  15   3  16        171.78        175.12        26.60 o                         
  16   3  16         98.11        138.99        20.19 o                         
  17   3  16        103.63         67.01        56.39 o                         
   0   4  16          9.19         41.05        21.61 o                         
   1   4  16         11.64         32.47        15.73 o                         
   2   4  16       2142.44       1987.94        66.31 o                         
   3   4  16        298.19        263.97        25.40 o                         
   4   4  16       2664.49       2621.46        91.16 o                         
   5   4  16         25.71         26.13        16.56 o                         
   6   4  16       1445.72       1322.19        34.71 o                         
   7   4  16          0.98         23.84        16.98 o                         
   8   4  16        521.29        512.37        27.77 o                         
   9   4  16        357.74        337.29        21.06 o                         
  10   4  16        144.03        166.35        19.77 o                         
  11   4  16        410.02        437.26        23.83 o                         
  12   4  16        296.49        309.97        25.67 o                         
  13   4  16         45.02         49.27        19.02 o                         
  14   4  16        726.85        737.93        39.11 o                         
  15   4  16         55.73        101.35        28.24 o                         
  16   4  16          1.63         48.77        24.45 o                         
   0   5  16       1301.29       1320.33        47.49 o                         
   1   5  16        799.65        828.68        26.57 o                         
   2   5  16       1279.18       1247.61        38.46 o                         
   3   5  16       1592.22       1628.44        80.34 o                         
   4   5  16         10.06         27.66        17.77 o                         
   5   5  16       1740.16       1744.56        47.73 o                         
   6   5  16         32.77         27.39        15.43 o                         
   7   5  16        145.33        173.53        18.68 o                         
   8   5  16        441.57        423.26        28.04 o                         
   9   5  16        950.16        827.15        46.64 o                         
  10   5  16       1736.26       1733.32        42.30 o                         
  11   5  16        845.22        892.39        29.74 o                         
  12   5  16        336.98        358.41        23.15 o                         
  13   5  16         82.46         87.84        19.75 o                         
  14   5  16          8.25         45.80        25.15 o                         
  15   5  16        192.62        239.65        25.66 o                         
  16   5  16         61.81         37.56        25.11 o                         
   0   6  16       1165.98       1241.49       109.87 o                         
   1   6  16        483.16        484.36        31.84 o                         
   2   6  16        411.05        394.17        25.96 o                         
   3   6  16         69.65         82.39        15.55 o                         
   4   6  16       1305.06       1190.32        37.06 o                         
   5   6  16        317.52        324.90        19.34 o                         
   6   6  16         33.49         41.45        16.69 o                         
   7   6  16        144.92        152.86        17.93 o                         
   8   6  16        185.64        194.94        20.19 o                         
   9   6  16        235.44        234.52        24.60 o                         
  10   6  16        786.24        823.39        39.26 o                         
  11   6  16        524.59        497.71        24.33 o                         
  12   6  16        621.60        613.09        46.46 o                         
  13   6  16         25.59         52.18        23.99 o                         
  14   6  16         19.64         54.65        24.28 o                         
  16   6  16         26.07        117.52        39.53 o                         
   0   7  16         74.73         93.31        26.08 o                         
   1   7  16          3.66          5.43        15.93 o                         
   2   7  16        676.01        606.10        23.65 o                         
   3   7  16       2899.84       2778.88        56.44 o                         
   4   7  16         71.03         53.05        14.59 o                         
   5   7  16       1692.30       1560.17        44.51 o                         
   6   7  16        471.83        508.32        22.68 o                         
   7   7  16        498.53        428.39        22.14 o                         
   8   7  16         10.16         16.95        23.71 o                         
   9   7  16        124.09        170.92        19.85 o                         
  10   7  16          0.59         38.48        17.87 o                         
  11   7  16        131.99        140.93        31.82 o                         
  12   7  16         77.58        105.92        25.89 o                         
  13   7  16        613.86        545.65        34.21 o                         
  14   7  16        121.64        147.63        30.27 o                         
  15   7  16        181.36        196.68        30.74 o                         
   0   8  16       1639.90       1530.14        51.11 o                         
   1   8  16         18.67         30.10        14.69 o                         
   2   8  16        496.15        441.26        19.08 o                         
   3   8  16        459.09        451.79        24.36 o                         
   4   8  16       1301.57       1326.03        42.08 o                         
   5   8  16       1880.24       1800.07        50.46 o                         
   6   8  16       1424.48       1352.62        47.48 o                         
   7   8  16       1847.53       1808.00        59.97 o                         
   8   8  16         43.96         57.95        18.42 o                         
   9   8  16        343.96        334.71        40.53 o                         
  10   8  16        694.95        698.31        34.81 o                         
  11   8  16         85.55         60.92        29.67 o                         
  12   8  16        607.58        472.69        37.59 o                         
  13   8  16         76.23         73.58        28.98 o                         
  14   8  16         52.93         62.86        25.42 o                         
  15   8  16        308.10        301.10        31.20 o                         
   0   9  16        123.80         91.95        19.89 o                         
   1   9  16        931.77        830.29        24.24 o                         
   2   9  16          0.93         28.42        13.47 o                         
   3   9  16       1333.30       1215.84        30.96 o                         
   4   9  16         12.00         -3.59        15.35 o                         
   5   9  16         55.74         73.49        15.19 o                         
   6   9  16          1.87         44.88        19.44 o                         
   7   9  16        120.72        138.66        21.37 o                         
   8   9  16         73.30         90.03        27.83 o                         
   9   9  16        762.32        683.80        40.14 o                         
  11   9  16        247.97        277.17        29.32 o                         
  12   9  16         18.23         35.90        27.10 o                         
  13   9  16        245.85        211.03        36.06 o                         
  14   9  16         34.66        108.23        40.90 o                         
  15   9  16         33.83         54.06        35.09 o                         
   0  10  16        592.43        562.02        40.41 o                         
   1  10  16       1396.86       1258.94        54.13 o                         
   2  10  16        728.84        697.87        30.53 o                         
   3  10  16         73.58         74.98        21.52 o                         
   4  10  16        263.55        300.01        24.91 o                         
   5  10  16         75.13        105.24       106.35 o                         
   6  10  16        660.82        629.15        46.03 o                         
   7  10  16         27.64         31.31        33.79 o                         
   8  10  16        319.54        312.94        32.09 o                         
   9  10  16        391.56        305.97        35.73 o                         
  10  10  16        217.90        192.97        30.72 o                         
  11  10  16        183.48        296.94        32.65 o                         
  12  10  16        105.81         81.99        33.19 o                         
  13  10  16         11.33         32.66        27.61 o                         
  14  10  16         34.49         80.60        32.87 o                         
   0  11  16       1518.28       1373.41        76.51 o                         
   1  11  16       1586.41       1474.40        55.73 o                         
   2  11  16          7.52         31.43        27.29 o                         
   3  11  16        621.18        706.30        39.92 o                         
   5  11  16        529.70        558.35        36.78 o                         
   6  11  16         25.95         16.35        23.41 o                         
   7  11  16        345.44        314.85        50.40 o                         
   8  11  16        372.99        365.06        30.87 o                         
   9  11  16        950.05        915.61        61.80 o                         
  10  11  16        280.48        259.17        56.49 o                         
  11  11  16        409.41        430.06        48.22 o                         
  12  11  16          7.75         80.73        25.77 o                         
  14  11  16          9.68         44.90        30.77 o                         
   0  12  16        194.04        158.05        44.86 o                         
   1  12  16          1.56          7.57        35.84 o                         
   3  12  16          0.37         16.96        29.97 o                         
   4  12  16        739.08        846.17        48.68 o                         
   5  12  16        102.28        122.08        48.42 o                         
   6  12  16          2.09         51.26        29.75 o                         
   7  12  16        182.62        199.94        37.88 o                         
   9  12  16        344.51        316.27        42.88 o                         
  10  12  16        179.88        164.72        33.26 o                         
  11  12  16         32.71         97.85        27.43 o                         
  12  12  16         70.87         97.39        28.14 o                         
  13  12  16         18.13         85.63        29.80 o                         
   0  13  16         66.19        153.80        41.97 o                         
   1  13  16        155.03        172.79        29.05 o                         
   2  13  16         42.66         78.37        28.29 o                         
   3  13  16        134.04        183.46        34.42 o                         
   4  13  16       1313.35       1311.14       110.77 o                         
   5  13  16        671.40        632.34        37.56 o                         
   6  13  16        480.76        470.45        34.58 o                         
   8  13  16          4.16         20.92        30.59 o                         
   9  13  16         88.76         71.25        36.66 o                         
  11  13  16        181.10        182.90        28.44 o                         
  12  13  16         27.15        120.34        45.25 o                         
  13  13  16         25.34         20.68        26.59 o                         
   0  14  16        284.93        264.04        44.78 o                         
   1  14  16         64.81         81.50        28.77 o                         
   2  14  16        544.25        526.59        35.68 o                         
   3  14  16        401.68        396.52        41.97 o                         
   4  14  16        846.21        856.78        40.94 o                         
   5  14  16        301.93        371.06        31.00 o                         
   7  14  16         10.48         86.73        29.45 o                         
   8  14  16        556.81        504.43        35.92 o                         
   9  14  16          2.32         45.84        45.04 o                         
  10  14  16        482.97        425.77        46.51 o                         
  11  14  16         41.17        131.19        74.99 o                         
  12  14  16         75.67         84.66        29.17 o                         
   0  15  16        518.02        532.15        62.89 o                         
   1  15  16        312.15        362.56        33.55 o                         
   2  15  16        326.28        345.77        39.76 o                         
   3  15  16        101.32         93.08        27.94 o                         
   4  15  16         50.38         51.23        27.16 o                         
   5  15  16        106.26        111.81        41.04 o                         
   6  15  16         81.59         86.71        27.02 o                         
   7  15  16        195.07        235.46        39.31 o                         
   8  15  16          0.47         54.47        27.98 o                         
   9  15  16        181.74        168.62        27.16 o                         
  10  15  16         94.17         97.16        29.51 o                         
  11  15  16        112.57         52.01        42.45 o                         
   0  16  16        330.72        340.16        48.86 o                         
   1  16  16        260.50        206.50        31.08 o                         
   3  16  16         92.26        105.36        39.19 o                         
   4  16  16        117.60        139.35        37.63 o                         
   5  16  16         25.72         57.09        27.81 o                         
   6  16  16        318.75        272.40        29.88 o                         
   7  16  16         39.27         69.80        41.99 o                         
   8  16  16         27.39         63.45        27.77 o                         
   9  16  16          4.54         27.85        25.75 o                         
  10  16  16         77.68         67.01        33.35 o                         
   0  17  16          5.56          8.47        37.66 o                         
   1  17  16        263.17        359.27        37.99 o                         
   2  17  16        139.47        156.07        34.99 o                         
   3  17  16        289.31        297.59        32.21 o                         
   4  17  16          4.65         50.91        28.43 o                         
   5  17  16        423.96        463.07        35.40 o                         
   7  17  16        184.43        204.25        31.21 o                         
   8  17  16         81.96         52.34        35.08 o                         
   9  17  16         68.79         -5.53        61.93 o                         
   0  18  16        579.50        686.42        57.44 o                         
   1  18  16          7.65          3.83        32.59 o                         
   2  18  16         29.08         66.85        33.43 o                         
   3  18  16          7.30          8.21        32.72 o                         
   4  18  16        118.08        111.90        61.84 o                         
   5  18  16        328.94        278.62        68.40 o                         
   1   1  17          4.53         21.07        16.97 o                         
   2   1  17       1843.66       1808.05        41.70 o                         
   3   1  17         31.99         34.39        17.04 o                         
   4   1  17        346.23        343.60        20.78 o                         
   5   1  17          0.36        -24.68        24.68 o                         
   6   1  17          9.67         36.30        23.17 o                         
   7   1  17          4.09         32.32        18.08 o                         
   8   1  17        349.81        306.40        21.10 o                         
   9   1  17         40.42         70.95        20.77 o                         
  10   1  17        439.37        518.49        35.98 o                         
  11   1  17         15.65         36.33        20.32 o                         
  12   1  17        308.76        324.11        22.17 o                         
  13   1  17         98.20        153.40        30.71 o                         
  14   1  17        278.45        297.45        22.45 o                         
  15   1  17         97.48        116.53        19.21 o                         
  16   1  17          0.26        -10.98        23.67 o                         
   1   2  17          5.31         57.60        17.59 o                         
   2   2  17       1440.43       1407.55        36.09 o                         
   3   2  17         24.54         63.20        17.00 o                         
   4   2  17          1.61          0.06        19.79 o                         
   5   2  17         30.87         41.46        21.00 o                         
   6   2  17        133.48         76.39        18.62 o                         
   7   2  17        967.01        907.50        35.68 o                         
   8   2  17        104.79         94.64        18.58 o                         
   9   2  17         68.98         81.25        19.15 o                         
  10   2  17          5.83         42.92        21.29 o                         
  11   2  17          7.81         17.80        21.05 o                         
  12   2  17        116.31        114.22        21.44 o                         
  13   2  17          1.03         31.63        22.81 o                         
  14   2  17        372.64        357.90        39.38 o                         
  15   2  17         30.15         76.91        20.37 o                         
  16   2  17         10.23         37.98        23.54 o                         
   1   3  17        184.75        204.54        23.18 o                         
   2   3  17         27.07         29.53        17.24 o                         
   3   3  17         67.99        118.10        19.94 o                         
   4   3  17        277.32        244.51        24.37 o                         
   5   3  17        179.16        137.97        18.26 o                         
   6   3  17        645.00        640.93        25.02 o                         
   7   3  17        245.72        237.10        23.15 o                         
   8   3  17        520.27        481.68        22.95 o                         
   9   3  17        125.57        110.09        28.21 o                         
  10   3  17        278.85        292.87        21.84 o                         
  11   3  17          1.48         18.77        22.73 o                         
  12   3  17        149.44        176.53        23.81 o                         
  13   3  17          3.45         26.11        25.49 o                         
  14   3  17         16.52         40.09        19.84 o                         
  15   3  17          3.71         62.37        23.45 o                         
  16   3  17          1.32         36.23        20.59 o                         
   1   4  17        327.42        341.54        26.65 o                         
   2   4  17        132.80        129.92        23.38 o                         
   3   4  17        460.56        457.07        23.05 o                         
   4   4  17         49.82        100.16        17.29 o                         
   5   4  17         26.70         41.22        17.42 o                         
   6   4  17         23.10         22.63        27.09 o                         
   7   4  17        806.38        790.80        27.34 o                         
   8   4  17       1634.96       1488.38        52.74 o                         
   9   4  17         28.38         59.08        19.66 o                         
  10   4  17          0.24         13.47        19.64 o                         
  11   4  17        246.21        267.64        23.90 o                         
  12   4  17         13.18         37.73        19.89 o                         
  13   4  17        349.04        338.34        26.95 o                         
  14   4  17          3.39         14.71        21.06 o                         
  15   4  17         25.32         49.67        41.66 o                         
  16   4  17         55.63         94.40        38.77 o                         
   1   5  17         21.82         31.37        29.53 o                         
   2   5  17        128.37        153.90        21.25 o                         
   3   5  17        619.24        593.20        24.27 o                         
   4   5  17        122.66        141.31        17.44 o                         
   5   5  17        133.65        150.45        21.19 o                         
   6   5  17         19.39         31.82        17.29 o                         
   7   5  17         11.66         30.11        18.16 o                         
   8   5  17        126.97        158.54        37.16 o                         
   9   5  17         49.34         73.93        19.54 o                         
  10   5  17        229.15        254.30        22.36 o                         
  11   5  17          3.27         60.80        24.93 o                         
  12   5  17        337.38        344.08        22.07 o                         
  13   5  17         39.81        112.70        26.42 o                         
  14   5  17         15.08         61.89        24.98 o                         
  15   5  17         16.23         63.74        26.50 o                         
   1   6  17       1030.16        922.45        27.74 o                         
   2   6  17         23.23         21.83        19.25 o                         
   3   6  17        505.36        577.63        48.39 o                         
   4   6  17        242.82        243.43        18.40 o                         
   5   6  17         20.17         45.91        16.69 o                         
   6   6  17        198.39        250.69        24.01 o                         
   7   6  17         19.97         45.03        18.15 o                         
   8   6  17         16.20         62.11        20.28 o                         
   9   6  17        268.05        264.91        20.50 o                         
  10   6  17        151.05        169.72        19.98 o                         
  11   6  17         34.19         49.74        23.75 o                         
  12   6  17         11.54         47.24        23.12 o                         
  13   6  17        160.24        173.98        61.46 o                         
  14   6  17        116.63        102.54        27.74 o                         
  15   6  17         38.48         81.62        28.66 o                         
   1   7  17         19.06         21.42        16.11 o                         
   2   7  17       1002.98        948.74        28.01 o                         
   3   7  17       1136.41       1231.21        35.20 o                         
   4   7  17        308.61        281.14        28.74 o                         
   5   7  17          8.33          4.93        17.00 o                         
   6   7  17        647.03        678.82        35.22 o                         
   7   7  17        172.29        214.01        26.58 o                         
   8   7  17        696.69        710.05        26.19 o                         
   9   7  17         74.93        121.87        23.41 o                         
  10   7  17        123.57        169.68        21.96 o                         
  11   7  17         16.39         62.33        25.37 o                         
  12   7  17         65.92        116.42        25.79 o                         
  13   7  17          1.28         51.58        28.49 o                         
  14   7  17         52.59        116.04        33.01 o                         
  15   7  17         45.44        109.37        26.52 o                         
   1   8  17        119.67         95.26        15.10 o                         
   2   8  17        109.48        135.94        16.42 o                         
   3   8  17        275.54        300.93        18.64 o                         
   4   8  17        159.00        216.85        18.14 o                         
   5   8  17         32.00         62.94        20.94 o                         
   6   8  17        199.49        213.98        44.36 o                         
   7   8  17         18.09         68.72        20.24 o                         
   8   8  17        154.89        159.24        20.63 o                         
   9   8  17        419.05        397.23        29.61 o                         
  10   8  17          0.41          8.83        27.19 o                         
  11   8  17         15.96          7.90        26.97 o                         
  13   8  17          2.05        -24.44        24.79 o                         
  14   8  17        116.29        114.77        29.22 o                         
   1   9  17         72.30         76.74        14.82 o                         
   2   9  17        237.09        235.36        16.82 o                         
   3   9  17        940.44        893.07        29.70 o                         
   4   9  17        388.07        421.36        25.74 o                         
   5   9  17         81.90        159.34        40.54 o                         
   6   9  17         40.24         32.48        23.51 o                         
   7   9  17         43.28         20.37        25.42 o                         
   8   9  17        161.15        177.85        31.71 o                         
   9   9  17         18.34         48.68        30.15 o                         
  10   9  17          0.03         71.64        26.81 o                         
  11   9  17          1.07         45.10        25.49 o                         
  12   9  17         44.73         60.02        29.44 o                         
  13   9  17        165.50        225.31        30.99 o                         
  14   9  17         13.64         51.55        27.27 o                         
   1  10  17         65.97        128.85        29.72 o                         
   2  10  17         21.50         25.76        29.44 o                         
   3  10  17         10.56         46.24        28.59 o                         
   5  10  17        135.67        183.76        27.84 o                         
   6  10  17         58.36         65.46        27.36 o                         
   7  10  17         29.40         92.48        30.63 o                         
   8  10  17          4.02         76.32        34.55 o                         
   9  10  17        115.48        136.42        27.74 o                         
  10  10  17         31.04         21.89        24.95 o                         
  11  10  17          0.06         56.71        84.12 o                         
  12  10  17         52.46         29.78        27.18 o                         
  13  10  17         27.13         33.74        32.05 o                         
  14  10  17         24.30          2.58        24.78 o                         
   3  11  17         79.43         98.35        28.01 o                         
   4  11  17          4.94         36.35        29.44 o                         
   5  11  17        146.74        196.59        37.06 o                         
   6  11  17          1.17         26.11        28.90 o                         
   7  11  17         11.78          9.42        26.13 o                         
   8  11  17         74.74        131.07       149.70 o                         
   9  11  17        109.39        114.06        36.87 o                         
  10  11  17          4.96         25.03        28.22 o                         
  11  11  17         21.56         76.18        28.81 o                         
  12  11  17         49.68         78.56        34.56 o                         
  13  11  17         41.93         84.03        34.59 o                         
   1  12  17         85.80        181.87        48.31 o                         
   2  12  17         56.20         61.62        33.65 o                         
   3  12  17        291.36        398.19        41.56 o                         
   4  12  17        456.51        399.89        39.79 o                         
   5  12  17          9.53         18.65        26.22 o                         
   6  12  17         11.53         49.60        31.17 o                         
   8  12  17         20.08         55.43        25.87 o                         
   9  12  17        287.11        217.41        33.38 o                         
  10  12  17         29.19         51.36        53.97 o                         
  11  12  17          0.01         63.60        26.38 o                         
  12  12  17         21.43         33.24        28.83 o                         
  13  12  17         30.85         51.21        30.31 o                         
   1  13  17          5.90         18.48        30.12 o                         
   2  13  17         19.38         35.37        28.54 o                         
   3  13  17        308.12        327.47        32.45 o                         
   4  13  17         72.64        128.32        29.16 o                         
   5  13  17          5.73         20.25        30.34 o                         
   6  13  17         17.48         77.40        52.87 o                         
   7  13  17        105.68        109.00        31.17 o                         
   8  13  17         45.84        106.79        35.08 o                         
   9  13  17         68.63        176.04        43.85 o                         
  10  13  17          3.09        -13.36        26.51 o                         
  11  13  17         26.84         89.66        68.03 o                         
  12  13  17          0.12         31.12        32.85 o                         
   1  14  17         57.73        115.45        44.83 o                         
   2  14  17        339.96        408.08        35.73 o                         
   3  14  17        779.35        853.56        61.03 o                         
   4  14  17         95.99         68.16        36.39 o                         
   5  14  17        232.93        248.48        30.27 o                         
   6  14  17          0.64         49.61        29.64 o                         
   7  14  17        257.09        245.74        29.95 o                         
   8  14  17         98.98        113.19        49.62 o                         
   9  14  17          0.18          6.64        34.11 o                         
  10  14  17          7.42         60.02        27.79 o                         
  11  14  17         58.09         56.81        34.84 o                         
   3  15  17         11.08         23.39        27.76 o                         
   4  15  17         14.52         28.11        27.26 o                         
   5  15  17        120.14        125.49        26.98 o                         
   6  15  17         74.36        124.05        30.15 o                         
   7  15  17         14.36         38.34        45.61 o                         
   8  15  17          8.35         42.05        26.98 o                         
   9  15  17         31.53         51.27        29.93 o                         
  10  15  17         12.90         34.01        26.40 o                         
  11  15  17          8.02         40.47        34.29 o                         
   1  16  17          9.82         71.95        30.40 o                         
   2  16  17         43.35        101.88        27.81 o                         
   3  16  17         12.41         84.08        29.48 o                         
   4  16  17          8.23         50.52        29.44 o                         
   5  16  17         59.47         99.31        29.69 o                         
   7  16  17         10.12         42.62        28.17 o                         
   8  16  17          2.05          9.06        26.60 o                         
   9  16  17         20.57        -12.72        28.49 o                         
  10  16  17          1.41         29.35        32.13 o                         
   1  17  17          0.18         20.91        27.04 o                         
   2  17  17         79.71        139.53        31.39 o
[truncated: 127,254 more chars]
