# Supplementary material for: Structural insight into the cooperativity of spin crossover compounds
Source: Acta Crystallogr B Struct Sci Cryst Eng Mater. 2023 Aug 11;79(Pt 5):354–67. doi: 10.1107/S2052520623005814 (PMC10552598; doi:10.1107/S2052520623005814)
Supplement: Supplementary file 3 [file b-79-00354-Bia_dw4400_350Ksup3.hkl]

data_Bia_dw4400_350K                                                            
_shelx_title ' Bia_dw4400_085K_a.res in Pccn'                                   
_shelx_refln_list_code          4                                               
_shelx_F_calc_maximum      324.74                                               
_exptl_crystal_F_000      1424.00                                               
_reflns_d_resolution_high  0.6019                                               
                                                                                
loop_                                                                           
 _space_group_symop_operation_xyz                                               
 'x, y, z'                                                                      
 '-x+1/2, -y+1/2, z'                                                            
 '-x, y+1/2, -z+1/2'                                                            
 'x+1/2, -y, -z+1/2'                                                            
 '-x, -y, -z'                                                                   
 'x-1/2, y-1/2, -z'                                                             
 'x, -y-1/2, z-1/2'                                                             
 '-x-1/2, y, z-1/2'                                                             
                                                                                
_cell_length_a    12.9662                                                       
_cell_length_b    15.3404                                                       
_cell_length_c    17.5869                                                       
_cell_angle_alpha  90.000                                                       
_cell_angle_beta   90.000                                                       
_cell_angle_gamma  90.000                                                       
                                                                                
_shelx_F_squared_multiplier     1.000                                           
                                                                                
loop_                                                                           
 _refln_index_h                                                                 
 _refln_index_k                                                                 
 _refln_index_l                                                                 
 _refln_F_squared_calc                                                          
 _refln_F_squared_meas                                                          
 _refln_F_squared_sigma                                                         
 _refln_observed_status                                                         
   2   0   0       2311.46       2953.99       166.32 o                         
   4   0   0          7.58         28.64        23.49 o                         
   6   0   0       8037.77       8415.46       472.39 o                         
   8   0   0        541.19        579.65       106.81 o                         
  10   0   0         80.31         44.05        42.39 o                         
  12   0   0        679.80        874.43        57.19 o                         
  14   0   0         24.08         24.67        21.66 o                         
  16   0   0          0.09        -28.76        28.76 o                         
  18   0   0          3.82         13.79        18.92 o                         
  20   0   0          0.65         -1.16        15.41 o                         
   1   1   0      42799.14      41355.11      1616.31 o                         
   3   1   0       1455.35       1508.76        61.28 o                         
   5   1   0       4334.24       4969.75       196.56 o                         
   7   1   0       1592.15       1599.54        68.63 o                         
  11   1   0       2474.72       2515.22       118.29 o                         
  13   1   0         92.06         75.01        14.39 o                         
  15   1   0          6.29         30.36        15.63 o                         
  17   1   0          4.61         11.06        13.94 o                         
  19   1   0          0.82         -2.93        16.92 o                         
   2   2   0       3137.16       3448.78       136.46 o                         
   4   2   0      11247.62      11488.82       452.21 o                         
   6   2   0       2025.36       2224.75        90.56 o                         
   8   2   0       1186.11       1471.03        61.73 o                         
  10   2   0        682.84        646.88        31.61 o                         
  12   2   0        398.50        294.96        20.85 o                         
  14   2   0         16.62         14.82        13.47 o                         
  16   2   0          5.30         10.68        13.70 o                         
  18   2   0          2.69         -9.72        13.58 o                         
  20   2   0          0.48          4.00        16.56 o                         
   1   3   0      13924.45      13746.65       542.75 o                         
   3   3   0      20522.77      21655.94       854.67 o                         
   5   3   0       6338.23       6747.95       267.06 o                         
   7   3   0        559.83        571.47        27.12 o                         
   9   3   0       1813.58       1858.60       109.86 o                         
  11   3   0        417.15        538.76        29.80 o                         
  13   3   0         49.43         35.04        13.00 o                         
  15   3   0         13.84          9.66        13.70 o                         
  17   3   0          7.81         15.74        13.72 o                         
  19   3   0          0.32         15.25        15.37 o                         
   0   4   0     105458.88      98387.54      5483.16 o                         
   2   4   0       2542.04       2676.16       105.81 o                         
   6   4   0       4586.09       4422.83       176.86 o                         
   8   4   0       2630.48       2626.51       106.92 o                         
  10   4   0          5.47         -7.69        12.01 o                         
  12   4   0         35.58         76.51        29.87 o                         
  14   4   0         35.42         37.49        14.92 o                         
  16   4   0         11.12         10.14        15.74 o                         
  18   4   0          0.55         26.00        13.18 o                         
  20   4   0          0.36         12.49        17.40 o                         
   1   5   0       3256.14       3479.93       137.57 o                         
   3   5   0         85.61         68.94         8.74 o                         
   5   5   0       3814.97       4046.48       161.38 o                         
   7   5   0       3005.69       2898.21       117.16 o                         
   9   5   0        303.24        290.03        26.87 o                         
  11   5   0         89.37         49.50        13.01 o                         
  13   5   0        130.32        111.76        16.06 o                         
  15   5   0          8.40         25.18        20.44 o                         
  17   5   0          1.33         15.92        18.69 o                         
  19   5   0          0.58         25.91        15.90 o                         
   0   6   0       2006.86       1864.96       105.54 o                         
   2   6   0        411.33        414.44        18.63 o                         
   4   6   0       2660.99       2482.18       141.51 o                         
   6   6   0        550.10        594.17        32.49 o                         
   8   6   0        925.04        916.61        40.42 o                         
  10   6   0          2.30         -3.45        15.04 o                         
  12   6   0         32.28         62.05        21.35 o                         
  14   6   0          8.72         18.51        13.60 o                         
  16   6   0          5.54         14.35        12.78 o                         
  18   6   0          0.56         21.32        12.22 o                         
  20   6   0          0.04         -1.68        11.05 o                         
   1   7   0        304.64        294.32        16.29 o                         
   3   7   0       2381.76       2513.34       202.34 o                         
   5   7   0        357.41        379.51        19.12 o                         
   7   7   0        282.09        276.91        23.13 o                         
   9   7   0         57.51         47.48        15.33 o                         
  11   7   0        479.45        454.58        24.58 o                         
  13   7   0          3.15        -11.56        13.32 o                         
  15   7   0          8.87         17.75        17.42 o                         
  17   7   0          0.06         10.13        19.54 o                         
  19   7   0          0.11         18.61        15.32 o                         
   0   8   0       7711.98       8058.12       450.83 o                         
   2   8   0        736.19        650.62        27.72 o                         
   4   8   0       3215.82       3260.25       150.80 o                         
   6   8   0        509.26        454.85        22.21 o                         
   8   8   0        125.96        161.39        18.74 o                         
  10   8   0        610.63        558.05        27.78 o                         
  12   8   0         38.60         66.64        19.52 o                         
  14   8   0         10.99         14.40        13.12 o                         
  16   8   0          3.08          5.28        12.64 o                         
  18   8   0          0.23         11.62        16.14 o                         
  20   8   0          0.03        -11.51        11.51 o                         
   1   9   0       4346.00       4269.56       169.39 o                         
   3   9   0        650.90        562.57        35.43 o                         
   5   9   0         52.92         46.46         9.23 o                         
   7   9   0        216.95        269.36        19.47 o                         
   9   9   0        318.95        340.43        20.32 o                         
  11   9   0        164.03        153.65        15.02 o                         
  13   9   0         17.37         42.31        19.67 o                         
  15   9   0          6.23          3.39        12.36 o                         
  17   9   0          0.93         16.10        12.62 o                         
  19   9   0          0.02         -0.89        28.39 o                         
   0  10   0       3498.85       3754.31       212.09 o                         
   2  10   0       3153.69       2895.51       164.59 o                         
   4  10   0        258.40        232.34        13.60 o                         
   6  10   0        660.52        630.26        43.10 o                         
   8  10   0        103.64        198.43        32.39 o                         
  10  10   0        102.13         87.00        13.01 o                         
  12  10   0         23.40         25.35        12.50 o                         
  14  10   0          6.42         13.55        20.46 o                         
  16  10   0          0.91          6.14        16.92 o                         
  18  10   0          0.05         12.80        15.44 o                         
   1  11   0       1381.50       1298.46       149.91 o                         
   3  11   0        405.54        383.22        18.38 o                         
   5  11   0        783.12        840.53        36.76 o                         
   7  11   0         43.60         29.84        14.52 o                         
   9  11   0        107.37         83.19        12.63 o                         
  11  11   0         13.29         17.92        18.04 o                         
  13  11   0         20.22         16.73        12.22 o                         
  15  11   0          0.30          0.91        11.94 o                         
  17  11   0          2.02         -0.19        12.84 o                         
  19  11   0          0.21         -5.71        15.27 o                         
   0  12   0         32.91         73.09        32.62 o                         
   2  12   0        713.15        696.20        29.95 o                         
   4  12   0        454.42        521.06        24.22 o                         
   6  12   0        195.53        176.32        13.34 o                         
   8  12   0         94.66        101.14        15.57 o                         
  10  12   0         39.86         25.82        12.50 o                         
  12  12   0          7.15         20.40        12.01 o                         
  14  12   0          0.26         -2.77        19.62 o                         
  16  12   0          3.17         27.20        36.90 o                         
  18  12   0          0.21         52.51        30.68 o                         
   1  13   0         42.80         42.65         7.06 o                         
   3  13   0        572.30        525.09        23.97 o                         
   5  13   0        182.07        129.24        18.15 o                         
   7  13   0         65.59         74.87        29.18 o                         
   9  13   0         41.51         22.77        12.30 o                         
  11  13   0          0.75         19.87        16.53 o                         
  13  13   0          0.58         16.16        12.23 o                         
  15  13   0          1.37         18.14        15.28 o                         
   0  14   0         20.99         18.61        13.73 o                         
   2  14   0         21.20         17.54         6.66 o                         
   4  14   0        127.06        118.18        14.56 o                         
   6  14   0          8.94         16.99        15.09 o                         
   8  14   0         52.39         69.76        14.38 o                         
  10  14   0          0.74         22.81        26.18 o                         
  12  14   0          0.18          1.50        12.78 o                         
  14  14   0          1.77         31.55        17.52 o                         
   1  15   0          3.28          6.79         5.72 o                         
   3  15   0         35.01         47.06        11.93 o                         
   5  15   0          3.33         18.84         9.38 o                         
   7  15   0         29.47         27.14        12.29 o                         
   9  15   0          0.10         -0.21        17.95 o                         
  11  15   0          3.79          7.94        14.36 o                         
  13  15   0          0.53        -13.92        29.55 o                         
   0  16   0         22.07         25.13         8.68 o                         
   2  16   0          8.43          7.94         6.83 o                         
   4  16   0          7.92         15.96         9.50 o                         
   6  16   0          5.79         25.83        16.60 o                         
   8  16   0          0.04         -1.32        12.72 o                         
  10  16   0          4.34         39.44        30.96 o                         
   1  17   0         12.73         12.57         5.78 o                         
   3  17   0          1.12         10.70         9.28 o                         
   5  17   0          1.39         -3.65        26.85 o                         
   7  17   0          0.24         19.62        32.92 o                         
   1   1   1        711.70        590.43        38.92 o                         
   2   1   1       2634.58       2846.06        79.97 o                         
   3   1   1       1311.11       1509.78        43.55 o                         
   4   1   1       1015.55       1049.75        31.18 o                         
   5   1   1         90.25         82.61         7.88 o                         
   6   1   1        297.58        300.03        15.67 o                         
   7   1   1        152.18        153.47         9.74 o                         
   8   1   1        150.98        150.21         9.46 o                         
  10   1   1         56.38         38.70         9.30 o                         
  11   1   1          1.98         -9.63         9.63 o                         
  12   1   1         45.51         33.70        10.51 o                         
  13   1   1          1.75         -0.30         9.35 o                         
  14   1   1          1.58         -8.15        10.52 o                         
  15   1   1          0.29         15.08         9.61 o                         
  16   1   1          0.12          7.31        10.19 o                         
  17   1   1          0.32          1.71         9.84 o                         
  18   1   1          0.07         12.85        10.85 o                         
  19   1   1          0.04         12.49        12.49 o                         
  20   1   1          0.00          5.45         8.39 o                         
   1   2   1       1586.10       1530.22        65.44 o                         
   2   2   1      15112.88      15635.69       434.38 o                         
   3   2   1        515.52        582.60        18.24 o                         
   4   2   1        108.71         83.06         8.89 o                         
   5   2   1       1063.69       1059.04        31.61 o                         
   6   2   1        274.41        276.32        11.62 o                         
   7   2   1        229.47        232.61        12.24 o                         
   8   2   1         84.13         82.32         9.03 o                         
  10   2   1         71.60         66.61         9.23 o                         
  11   2   1        290.07        252.06        15.27 o                         
  12   2   1          9.46          0.58        10.72 o                         
  13   2   1          0.78         12.69        10.32 o                         
  14   2   1          2.09         13.50        10.31 o                         
  15   2   1          0.16         18.91        10.02 o                         
  16   2   1          0.36         10.12         9.78 o                         
  17   2   1          0.24          5.38         9.24 o                         
  18   2   1          0.24         11.94         9.63 o                         
  19   2   1          0.00         17.82         8.55 o                         
  20   2   1          0.02          9.50        17.03 o                         
   1   3   1      12090.51      12074.86       340.95 o                         
   2   3   1       6235.75       6298.26       175.47 o                         
   3   3   1       2306.77       2470.59        69.67 o                         
   4   3   1         54.15         31.54         9.45 o                         
   5   3   1       6336.14       7063.68       198.09 o                         
   6   3   1        421.54        434.33        15.24 o                         
   7   3   1         46.93         63.02         7.96 o                         
   8   3   1          0.58          2.69         8.09 o                         
   9   3   1        180.94        145.56        42.96 o                         
  10   3   1          2.62         -7.22         8.89 o                         
  11   3   1         81.36         75.33         9.87 o                         
  12   3   1          1.60          2.07         8.95 o                         
  13   3   1         10.68         17.13         9.50 o                         
  14   3   1          0.49          5.58        10.51 o                         
  15   3   1          3.58         11.71        11.44 o                         
  16   3   1          1.58          6.79         9.52 o                         
  17   3   1          0.18          8.94         9.60 o                         
  18   3   1          0.14         19.91        10.47 o                         
  19   3   1          0.03          7.20         9.10 o                         
   1   4   1        917.45        927.98        26.29 o                         
   2   4   1       6267.79       6689.85       187.04 o                         
   3   4   1       1519.44       1536.71        44.01 o                         
   4   4   1       5368.17       5332.78       211.41 o                         
   5   4   1        361.19        464.63        15.71 o                         
   6   4   1        593.71        636.56        20.43 o                         
   7   4   1         12.90         16.01         7.28 o                         
   8   4   1        170.83        191.58        10.55 o                         
   9   4   1         70.28         59.11        10.05 o                         
  10   4   1         11.10         30.47         9.49 o                         
  11   4   1         32.36         15.99         8.98 o                         
  12   4   1          0.51          3.31         9.44 o                         
  13   4   1          2.35         -8.61         9.59 o                         
  14   4   1          7.07         10.34        10.08 o                         
  15   4   1          0.05         37.49        16.41 o                         
  16   4   1          0.01          7.89         9.23 o                         
  17   4   1          0.03         10.42        12.76 o                         
  18   4   1          0.12          6.30         9.62 o                         
  19   4   1          0.05         10.95         8.68 o                         
  20   4   1          0.00         -5.28        11.80 o                         
   1   5   1       4391.94       4198.91       118.31 o                         
   2   5   1        185.86        194.11         7.74 o                         
   3   5   1        127.22        121.52        11.39 o                         
   4   5   1         17.17         12.74         6.74 o                         
   5   5   1        107.50        129.77         7.80 o                         
   6   5   1         56.92         61.04         7.18 o                         
   7   5   1        464.13        506.36        17.34 o                         
   8   5   1        103.49         90.14         8.64 o                         
   9   5   1         21.25          6.38         9.56 o                         
  10   5   1         96.17         75.82         9.23 o                         
  11   5   1         75.07         70.03        10.46 o                         
  12   5   1          2.52          0.49        15.32 o                         
  13   5   1         28.40         39.22         9.73 o                         
  14   5   1          1.63         -2.34         9.07 o                         
  15   5   1          0.05        -15.17        15.99 o                         
  16   5   1          0.01         14.80         9.58 o                         
  17   5   1          0.91         13.76        17.07 o                         
  18   5   1          0.01          5.43         9.28 o                         
  19   5   1          0.00         -3.37         9.44 o                         
  20   5   1          0.00          9.81         9.64 o                         
   1   6   1       6290.90       6297.41       175.10 o                         
   2   6   1        380.60        350.99        11.61 o                         
   3   6   1        160.38        156.54         9.92 o                         
   4   6   1         69.58         62.69         8.91 o                         
   5   6   1        399.48        441.22        14.82 o                         
   6   6   1         70.26         74.52         7.09 o                         
   7   6   1        104.59        118.09         9.61 o                         
   8   6   1        256.20        260.09        17.25 o                         
   9   6   1         12.77          3.91         8.99 o                         
  10   6   1         42.07         48.48         9.15 o                         
  11   6   1          0.04         17.80         9.97 o                         
  12   6   1         14.39         13.99        15.21 o                         
  13   6   1          2.99          0.93        10.61 o                         
  14   6   1          2.78          3.69         9.16 o                         
  15   6   1          0.88         17.87        13.07 o                         
  16   6   1          0.08          2.76        10.03 o                         
  17   6   1          0.28         -3.56        13.26 o                         
  18   6   1          0.00         -3.53         8.82 o                         
  19   6   1          0.00          4.41         8.87 o                         
  20   6   1          0.00         12.48         8.07 o                         
   1   7   1          3.83         -2.59         4.15 o                         
   2   7   1       2853.78       2819.53        84.83 o                         
   3   7   1         67.47         71.74         7.33 o                         
   4   7   1        525.27        520.52        22.16 o                         
   5   7   1         93.67        104.99         8.12 o                         
   6   7   1        174.27        192.69        12.20 o                         
   7   7   1        160.53        161.76        10.76 o                         
   8   7   1         12.57         19.86         9.75 o                         
   9   7   1         69.56         60.38         9.84 o                         
  10   7   1          5.12          9.57         8.55 o                         
  11   7   1          7.62         11.37         9.45 o                         
  12   7   1          0.16         -4.37        14.43 o                         
  13   7   1          0.27          0.80         8.91 o                         
  14   7   1          7.64         -5.35         9.05 o                         
  15   7   1          0.35          1.22        10.15 o                         
  16   7   1          0.27          1.48         9.41 o                         
  17   7   1          0.15         -0.52         9.94 o                         
  18   7   1          0.00          3.97         8.81 o                         
  19   7   1          0.00          3.67         8.62 o                         
  20   7   1          0.01         16.33         8.25 o                         
   1   8   1         74.52         83.16         5.26 o                         
   2   8   1        215.29        223.75        12.98 o                         
   3   8   1        501.37        473.94        16.25 o                         
   4   8   1        542.38        550.46        22.37 o                         
   5   8   1        220.57        231.91         9.87 o                         
   6   8   1         62.89         69.98         7.44 o                         
   7   8   1         20.20         24.86         7.32 o                         
   8   8   1        135.84        120.51        13.28 o                         
   9   8   1         62.34         77.13        11.65 o                         
  10   8   1         43.20         39.45         8.27 o                         
  11   8   1         14.40         -2.46         9.05 o                         
  12   8   1         25.89         17.81         9.95 o                         
  13   8   1         12.79         14.82         9.81 o                         
  14   8   1          0.08          5.06         9.05 o                         
  15   8   1          0.28         19.51         9.49 o                         
  16   8   1          0.33         -1.47         8.88 o                         
  17   8   1          0.05         13.98         9.25 o                         
  18   8   1          0.04         13.58        10.39 o                         
  19   8   1          0.02          7.08         8.10 o                         
  20   8   1          0.01          5.73         7.75 o                         
   1   9   1        301.28        311.59        14.39 o                         
   2   9   1          4.43          2.43         4.19 o                         
   3   9   1          7.58          5.44         5.38 o                         
   4   9   1        262.74        245.72         9.89 o                         
   5   9   1          9.66         13.75         5.82 o                         
   6   9   1          4.40         12.41         6.51 o                         
   7   9   1         18.46         26.18         7.20 o                         
   8   9   1        190.15        210.46        15.23 o                         
   9   9   1        103.98         88.22        10.49 o                         
  10   9   1         92.04        102.60         9.35 o                         
  11   9   1         15.93         28.57         8.56 o                         
  12   9   1          0.23          0.27         9.86 o                         
  13   9   1          0.66         -2.06         8.77 o                         
  14   9   1          1.99         10.97        10.15 o                         
  15   9   1          0.78          4.74         8.77 o                         
  16   9   1          0.04          3.78         8.43 o                         
  17   9   1          0.00          3.57         8.54 o                         
  18   9   1          0.01         17.91        10.98 o                         
  19   9   1          0.05          8.74         9.48 o                         
  20   9   1          0.00         -1.24        15.31 o                         
   1  10   1        186.03        167.89         7.01 o                         
   2  10   1          0.82         -2.23         4.66 o                         
   3  10   1         91.68         90.32         6.91 o                         
   4  10   1         24.56         23.35         5.51 o                         
   5  10   1         24.16         10.83         5.91 o                         
   6  10   1          4.74         10.32         6.54 o                         
   7  10   1         98.12         95.79         9.39 o                         
   8  10   1         60.81         56.99         8.06 o                         
   9  10   1         34.63         34.84         9.59 o                         
  10  10   1          0.24          2.36         8.27 o                         
  11  10   1          0.62          9.13         9.80 o                         
  12  10   1          0.50         -4.29         9.89 o                         
  13  10   1          0.41         -0.98         8.77 o                         
  14  10   1          1.44          7.49         9.24 o                         
  15  10   1          0.22         12.53         9.02 o                         
  16  10   1          0.15         -4.02         9.88 o                         
  17  10   1          0.33          2.92         8.51 o                         
  18  10   1          0.16          6.10        10.29 o                         
  19  10   1          0.00         13.16        11.80 o                         
   1  11   1         41.56         36.83         4.62 o                         
   2  11   1          9.99          6.72         5.37 o                         
   3  11   1          7.95          4.41         5.92 o                         
   4  11   1         20.82         19.03         5.65 o                         
   5  11   1        150.14        145.72         9.67 o                         
   6  11   1          1.69          2.16         6.66 o                         
   7  11   1         23.30         20.24         7.37 o                         
   8  11   1         38.57         26.14         9.06 o                         
   9  11   1          0.56          2.24         7.78 o                         
  10  11   1          4.83         14.36         8.72 o                         
  11  11   1          0.10          6.96        11.28 o                         
  12  11   1          0.14          3.52         8.66 o                         
  13  11   1          0.77          6.18         8.56 o                         
  14  11   1          0.08         11.35        16.66 o                         
  15  11   1          0.08          0.84         8.71 o                         
  16  11   1          0.17          9.60        12.04 o                         
  17  11   1          0.09          3.52         9.06 o                         
  18  11   1          0.00         16.95         9.33 o                         
  19  11   1          0.02         11.56        17.95 o                         
   1  12   1        110.42         93.35         8.23 o                         
   2  12   1          0.18          0.11         5.36 o                         
   3  12   1        122.11        115.48         6.73 o                         
   4  12   1          2.94         -0.76         5.50 o                         
   5  12   1          1.89          0.50         6.14 o                         
   6  12   1          7.48         10.58         6.59 o                         
   7  12   1          7.31         -4.73        10.56 o                         
   8  12   1          8.90         15.37         8.75 o                         
   9  12   1         26.07         35.17         8.59 o                         
  10  12   1          0.13         -6.79         8.58 o                         
  11  12   1          5.34          8.82        12.24 o                         
  12  12   1          1.35          4.54         8.72 o                         
  13  12   1          0.20         23.01         8.83 o                         
  14  12   1          0.01         23.25         9.33 o                         
  15  12   1          0.00          7.50         8.87 o                         
  16  12   1          0.01         16.67         9.75 o                         
  17  12   1          0.00         15.77        14.99 o                         
  18  12   1          0.08         18.22        16.71 o                         
   1  13   1          0.73         10.31         7.12 o                         
   2  13   1         35.43         43.19         6.93 o                         
   3  13   1          0.63          6.85         5.15 o                         
   4  13   1         25.60         28.80         5.95 o                         
   5  13   1          1.38         -0.39         6.06 o                         
   6  13   1          5.90          0.32         8.11 o                         
   7  13   1          9.99         10.36         8.31 o                         
   8  13   1         33.83         26.66         8.21 o                         
   9  13   1          0.03          7.02         8.35 o                         
  10  13   1         12.65         15.64        10.51 o                         
  11  13   1          2.28         21.73         8.87 o                         
  12  13   1          1.31         10.15         9.59 o                         
  13  13   1          0.73          8.35        10.49 o                         
  14  13   1          0.19         -1.20         9.90 o                         
  15  13   1          0.15         -8.16        12.20 o                         
  16  13   1          0.00          0.06        14.64 o                         
  17  13   1          0.18          4.36        30.44 o                         
   1  14   1          0.27          2.81         4.93 o                         
   2  14   1         10.88         12.56         4.72 o                         
   3  14   1         18.91         17.09         5.25 o                         
   4  14   1          4.18          6.96         6.36 o                         
   5  14   1          1.36          6.37         6.53 o                         
   6  14   1          0.00          5.19         8.37 o                         
   7  14   1          9.45          1.70         7.93 o                         
   8  14   1          0.00         10.04         8.72 o                         
   9  14   1          3.21         14.36         9.22 o                         
  10  14   1          1.33          2.87         9.03 o                         
  11  14   1          1.33          5.64         9.92 o                         
  12  14   1          0.08         -2.32         9.29 o                         
  13  14   1          0.34          5.03        12.10 o                         
  14  14   1          0.25         -9.76        12.77 o                         
  15  14   1          0.05         13.52        29.48 o                         
   1  15   1          0.06          1.45         4.05 o                         
   2  15   1          1.09          3.98         4.56 o                         
   3  15   1          0.89          5.68         5.29 o                         
   4  15   1          0.68          9.49         6.14 o                         
   5  15   1          0.66          1.57         7.91 o                         
   6  15   1          0.04          0.51         9.03 o                         
   7  15   1          0.15         12.74         8.12 o                         
   8  15   1          2.27         -4.66         8.68 o                         
   9  15   1          0.08         14.86         8.73 o                         
  10  15   1          0.42        -14.88        14.88 o                         
  11  15   1          0.03          9.74         9.99 o                         
  12  15   1          0.41          8.35        12.65 o                         
  13  15   1          0.09         21.19        16.16 o                         
   1  16   1         10.42          5.54         4.23 o                         
   2  16   1         11.45         14.74         4.75 o                         
   3  16   1         10.05         18.09         7.73 o                         
   4  16   1          0.57         11.78         6.27 o                         
   5  16   1          0.08         -3.94         7.26 o                         
   6  16   1          0.30         -3.81         9.58 o                         
   7  16   1          0.58         -6.74         8.99 o                         
   8  16   1          0.97         11.96         9.21 o                         
   9  16   1          1.38         15.96        21.36 o                         
  10  16   1          0.14         13.47        13.69 o                         
  11  16   1          0.06        -31.30        31.30 o                         
   1  17   1          2.10          3.78         4.55 o                         
   2  17   1          2.10          6.52         4.92 o                         
   3  17   1          0.29         13.27         5.69 o                         
   4  17   1          2.47          6.96        10.15 o                         
   5  17   1          3.53         20.27        11.81 o                         
   6  17   1          0.07         14.70        12.13 o                         
   7  17   1          1.58         15.02        13.13 o                         
   8  17   1          4.77         36.33        36.84 o                         
   1  18   1          0.01          5.91         9.60 o                         
   2  18   1          0.20          1.42        10.50 o                         
   3  18   1          1.44        -14.32        20.16 o                         
   0   0   2        113.67        127.98        23.82 o                         
   1   0   2      47104.76      45392.41      1788.62 o                         
   2   0   2      13042.90      12826.04       504.60 o                         
   3   0   2      38067.92      38504.10      1518.23 o                         
   4   0   2         19.72          2.24        10.54 o                         
   5   0   2       4653.99       5056.82       201.10 o                         
   6   0   2       3154.69       3417.22       137.51 o                         
   7   0   2        344.29        397.76        37.08 o                         
   8   0   2        158.12        134.76        18.79 o                         
  10   0   2        183.29        199.39        16.71 o                         
  11   0   2        110.36         67.51        14.65 o                         
  12   0   2          8.61         25.72        14.47 o                         
  13   0   2          1.57          6.66        14.79 o                         
  14   0   2          2.02        -10.79        14.51 o                         
  15   0   2         24.07         37.96        13.92 o                         
  16   0   2          2.97          0.88        13.02 o                         
  17   0   2          9.64         13.00        15.81 o                         
  18   0   2          0.58          2.70        12.28 o                         
  19   0   2          0.27         22.62        13.87 o                         
  20   0   2          0.43         -5.66        16.56 o                         
   0   1   2      16809.21      13785.33       768.72 o                         
   1   1   2        194.93        278.32        10.84 o                         
   2   1   2        360.69        416.93        13.18 o                         
   3   1   2       2590.49       2517.82        70.99 o                         
   4   1   2       5000.04       5548.50       219.96 o                         
   5   1   2       3834.55       4408.61       123.88 o                         
   6   1   2       5528.88       5873.05       165.07 o                         
   7   1   2         65.80         61.20         8.77 o                         
   8   1   2       1519.80       1589.95        47.08 o                         
  10   1   2        215.52        218.10        13.37 o                         
  11   1   2         91.98         60.92         9.87 o                         
  12   1   2        448.72        378.15        16.49 o                         
  13   1   2         37.36         11.39        10.02 o                         
  14   1   2         44.33         63.12        10.72 o                         
  15   1   2          0.73         20.37        14.58 o                         
  16   1   2          2.85          4.63         9.87 o                         
  17   1   2          2.53         14.69         9.84 o                         
  18   1   2          1.90         10.26         9.24 o                         
  19   1   2          0.14          9.92         9.01 o                         
  20   1   2          0.27         16.98        17.84 o                         
   0   2   2       1192.37       1138.84        85.95 o                         
   1   2   2       5374.00       5894.16       164.01 o                         
   2   2   2       1330.14       1380.40        39.45 o                         
   3   2   2        346.94        406.49        13.75 o                         
   4   2   2       3815.80       4047.52       161.24 o                         
   5   2   2       5036.82       5017.88       140.59 o                         
   6   2   2        238.68        258.55        11.30 o                         
   7   2   2       2687.54       2622.08        75.26 o                         
   8   2   2        594.24        682.98        22.52 o                         
   9   2   2        232.02        179.15        24.31 o                         
  10   2   2         17.24         24.31         9.41 o                         
  11   2   2        254.47        294.54        13.48 o                         
  12   2   2         90.66         77.21        10.35 o                         
  13   2   2        118.25        121.05        12.54 o                         
  14   2   2          7.48         -5.85         9.33 o                         
  15   2   2          3.58          9.96        10.09 o                         
  16   2   2          2.90          0.80        10.02 o                         
  17   2   2          3.22         14.97         9.51 o                         
  18   2   2          0.71         10.84         9.53 o                         
  19   2   2          0.59         13.54         9.32 o                         
  20   2   2          0.09         11.90        17.33 o                         
   0   3   2      91124.19      77816.53      4338.13 o                         
   1   3   2       8295.32       8531.52       273.98 o                         
   2   3   2       4843.73       5188.22       145.33 o                         
   3   3   2       5248.63       5462.21       153.28 o                         
   4   3   2        109.79        132.12        10.24 o                         
   5   3   2        277.11        255.11        11.00 o                         
   6   3   2       5012.94       5388.64       151.95 o                         
   7   3   2        590.70        570.84        19.12 o                         
   8   3   2        725.71        719.49        23.53 o                         
   9   3   2         18.84         11.88        11.86 o                         
  10   3   2         76.29         78.06        10.49 o                         
  11   3   2        206.25        230.68        12.60 o                         
  12   3   2         71.26         89.21         9.96 o                         
  13   3   2          2.56          8.64        10.17 o                         
  14   3   2         11.38         -5.31         9.76 o                         
  15   3   2         14.40          8.14        13.02 o                         
  16   3   2          1.54         22.75         9.11 o                         
  17   3   2          0.54          0.14         9.00 o                         
  18   3   2          1.24          2.55         9.12 o                         
  19   3   2          0.11          1.24         8.83 o                         
  20   3   2          0.29         45.84        21.41 o                         
   0   4   2      82396.31      73486.14      4098.74 o                         
   1   4   2        142.32        173.77         8.21 o                         
   2   4   2        557.89        659.92        19.72 o                         
   3   4   2        193.05        159.87        13.57 o                         
   4   4   2       3867.17       4047.12       114.31 o                         
   5   4   2       1739.86       1724.49        49.69 o                         
   6   4   2         90.58         79.67         7.46 o                         
   7   4   2        560.02        599.97        19.89 o                         
   8   4   2        458.07        465.47        16.66 o                         
   9   4   2        351.54        305.95        15.49 o                         
  10   4   2         92.95        111.99        11.01 o                         
  11   4   2        129.23        114.74         9.92 o                         
  12   4   2        131.20        187.32        19.43 o                         
  13   4   2         68.52         52.65         9.90 o                         
  14   4   2         13.75         16.64        10.85 o                         
  15   4   2          0.64         13.20        17.15 o                         
  16   4   2          0.54         -2.76         9.57 o                         
  17   4   2          0.30         29.00        11.63 o                         
  18   4   2          0.46          2.81         9.05 o                         
  19   4   2          0.38          6.76        10.68 o                         
  20   4   2          0.01          3.75         9.16 o                         
   0   5   2       4060.14       3634.35       202.73 o                         
   1   5   2       1026.57       1076.18        31.38 o                         
   2   5   2       3590.47       3420.21        96.41 o                         
   3   5   2         49.15         65.17         7.01 o                         
   4   5   2       6587.25       6777.26       219.68 o                         
   5   5   2        409.04        415.83        14.29 o                         
   6   5   2        440.12        427.53        18.10 o                         
   7   5   2        694.33        710.62        22.66 o                         
   8   5   2        148.96        197.68        12.16 o                         
   9   5   2        251.25        231.76        13.47 o                         
  10   5   2        430.08        361.46        17.81 o                         
  11   5   2        550.73        495.04        28.27 o                         
  12   5   2          7.74         24.76        13.38 o                         
  13   5   2         54.63         46.09        10.20 o                         
  14   5   2          0.07         -5.44         9.90 o                         
  15   5   2          3.31        -11.42        12.36 o                         
  16   5   2          4.00         -1.74         8.95 o                         
  17   5   2          0.86          8.33        13.73 o                         
  18   5   2          0.47          3.63        10.22 o                         
  19   5   2          0.08          5.00         8.88 o                         
  20   5   2          0.09         10.06         8.88 o                         
   0   6   2       4558.76       4485.14       178.65 o                         
   1   6   2       2414.43       2271.99        65.05 o                         
   2   6   2       2854.72       2983.75       118.21 o                         
   3   6   2       1197.15       1185.75        37.02 o                         
   4   6   2        359.61        386.25        16.96 o                         
   5   6   2          3.42          6.88         6.51 o                         
   6   6   2        635.49        691.19        21.95 o                         
   7   6   2        335.33        348.29        13.40 o                         
   8   6   2        318.05        351.68        22.54 o                         
   9   6   2        381.42        358.62        18.33 o                         
  10   6   2        309.74        269.98        14.92 o                         
  11   6   2          5.42         14.77         9.07 o                         
  12   6   2         57.48         76.07        11.19 o                         
  13   6   2          3.72          3.95         9.46 o                         
  14   6   2          1.69          5.49        10.98 o                         
  15   6   2         13.96         23.72         8.82 o                         
  16   6   2          0.82          8.77         9.24 o                         
  17   6   2          0.22         14.13        10.98 o                         
  18   6   2          0.14         25.77         9.19 o                         
  19   6   2          0.06         10.87         8.39 o                         
  20   6   2          0.14          5.16         8.67 o                         
   0   7   2       1180.78       1162.30        65.15 o                         
   1   7   2       2203.42       2003.69        90.76 o                         
   2   7   2        314.27        295.03        14.30 o                         
   3   7   2        402.16        392.32        12.84 o                         
   4   7   2        904.86        946.31        35.82 o                         
   5   7   2        914.44       1052.28        33.58 o                         
   6   7   2        300.80        275.55        12.48 o                         
   7   7   2         73.55         87.19         8.40 o                         
   8   7   2        311.76        282.58        16.09 o                         
   9   7   2        555.70        523.90        26.46 o                         
  10   7   2         63.26         70.35         9.23 o                         
  11   7   2          0.30         -4.27         8.59 o                         
  12   7   2         18.25         10.34        13.56 o                         
  13   7   2         21.68         49.12         9.91 o                         
  14   7   2         12.27         18.17         9.99 o                         
  15   7   2          0.10          1.87        10.16 o                         
  16   7   2          1.24         12.40         9.44 o                         
  17   7   2          1.04         -4.79        10.77 o                         
  18   7   2          0.02         13.05         8.33 o                         
  19   7   2          0.09          0.96         8.29 o                         
  20   7   2          0.10         -0.24         8.34 o                         
   0   8   2       3265.30       3293.26       184.34 o                         
   1   8   2       2343.90       2274.59        67.86 o                         
   2   8   2        995.48       1052.80        32.58 o                         
   3   8   2        312.89        289.08        11.19 o                         
   4   8   2        344.06        366.29        20.19 o                         
   5   8   2        704.11        721.86        22.31 o                         
   6   8   2        115.46        118.75         8.70 o                         
   7   8   2        235.09        237.62        11.59 o                         
   8   8   2        317.06        332.48        14.55 o                         
   9   8   2         19.95         21.81         8.22 o                         
  10   8   2         75.45         54.12         8.63 o                         
  11   8   2         55.97         40.46         9.06 o                         
  12   8   2         10.15         16.21        11.23 o                         
  13   8   2         16.60         18.92         9.76 o                         
  14   8   2          1.60          8.87         8.90 o                         
  15   8   2          3.43         -1.57        10.38 o                         
  16   8   2          2.85          1.51         8.46 o                         
  17   8   2          0.98         13.83        10.30 o                         
  18   8   2          0.06         13.00         8.35 o                         
  19   8   2          0.15         14.02         8.27 o                         
  20   8   2          0.12          8.02         8.47 o                         
   0   9   2        905.75        848.15        35.35 o                         
   1   9   2         17.93         12.61         4.03 o                         
   2   9   2        727.37        728.25        23.25 o                         
   3   9   2        616.86        604.10        19.86 o                         
   4   9   2        754.69        768.51        27.31 o                         
   5   9   2        324.59        374.03        15.98 o                         
   6   9   2        237.94        237.47        10.97 o                         
   7   9   2        203.56        188.21        12.33 o                         
   8   9   2        132.22        128.59        11.24 o                         
   9   9   2         56.57         70.36         8.44 o                         
  10   9   2        113.89         96.90         9.01 o                         
  11   9   2          5.88         12.89        10.01 o                         
  12   9   2         26.39         25.30         8.76 o                         
  13   9   2          0.35          8.70         8.58 o                         
  14   9   2          5.57          8.25        12.23 o                         
  15   9   2          1.24         10.32         8.77 o                         
  16   9   2          3.51          9.41        10.65 o                         
  17   9   2          0.26         16.93         8.91 o                         
  18   9   2          0.22         11.77        10.33 o                         
  19   9   2          0.16          2.88         8.45 o                         
   0  10   2        248.23        225.95        17.73 o                         
   1  10   2        363.37        331.83        14.31 o                         
   2  10   2          6.02          1.40         4.61 o                         
   3  10   2       2086.79       2213.94        73.26 o                         
   4  10   2        604.53        599.81        22.09 o                         
   5  10   2        468.02        485.39        16.36 o                         
   6  10   2         68.01         73.00         8.03 o                         
   7  10   2         26.62         22.73         8.03 o                         
   8  10   2         81.66         75.52         9.68 o                         
   9  10   2        156.99        153.98         9.99 o                         
  10  10   2         14.42         22.05        10.81 o                         
  11  10   2         59.42         65.75         9.78 o                         
  12  10   2          1.43         15.97         9.89 o                         
  13  10   2          1.50         23.82         9.50 o                         
  14  10   2          1.44         18.17        11.72 o                         
  15  10   2          1.61         21.91         9.01 o                         
  16  10   2          0.83         12.64         8.81 o                         
  17  10   2          0.98          6.08         8.79 o                         
  18  10   2          0.08          8.28         9.33 o                         
  19  10   2          0.07         13.03         9.46 o                         
   0  11   2         89.34         75.07         7.81 o                         
   1  11   2          7.43          9.09         3.96 o                         
   2  11   2        854.20        859.32        25.53 o                         
   3  11   2        189.63        187.98        13.86 o                         
   4  11   2        441.86        418.77        21.62 o                         
   5  11   2         64.40         66.57         8.80 o                         
   6  11   2         18.83         40.94        10.72 o                         
   7  11   2         38.59         33.27         7.88 o                         
   8  11   2        179.87        204.29        11.15 o                         
   9  11   2         31.44         30.27         8.11 o                         
  10  11   2         50.38         33.67         8.60 o                         
  11  11   2         14.56          9.76         9.88 o                         
  12  11   2          1.82         -9.79         9.79 o                         
  13  11   2          0.17          6.99         8.83 o                         
  14  11   2          4.69         17.75        10.02 o                         
  15  11   2          2.60         28.67         9.20 o                         
  16  11   2          2.24          8.45        10.72 o                         
  17  11   2          0.11         -3.91         9.26 o                         
  18  11   2          0.13         17.94         9.68 o                         
  19  11   2          0.01         12.20        14.01 o                         
   0  12   2        185.11        131.17        11.41 o                         
   1  12   2        134.29        127.19         6.13 o                         
   2  12   2         46.90         45.03         5.48 o                         
   3  12   2        209.71        188.61        12.96 o                         
   4  12   2        154.66        154.68        11.59 o                         
   5  12   2         74.77         94.22         7.49 o                         
   6  12   2          0.10         -2.28         7.80 o                         
   7  12   2        164.35        158.83        11.73 o                         
   8  12   2          1.91          7.48         7.74 o                         
   9  12   2         39.10         46.60         8.28 o                         
  10  12   2         15.83         29.23        10.10 o                         
  11  12   2          6.41         14.36        10.11 o                         
  12  12   2          0.11          7.49         8.60 o                         
  13  12   2          6.17         12.68        10.32 o                         
  14  12   2          1.71         11.47         8.83 o                         
  15  12   2          1.45         -1.44        10.30 o                         
  16  12   2          0.29         10.88         9.86 o                         
  17  12   2          0.23         31.25        13.16 o                         
   0  13   2        107.54         96.36         7.74 o                         
   1  13   2        177.89        148.39         6.75 o                         
   2  13   2        114.24        118.22        12.04 o                         
   3  13   2         40.40         43.47         6.28 o                         
   4  13   2         95.06         95.41         7.17 o                         
   5  13   2          3.87          7.22         7.10 o                         
   6  13   2        113.19        124.78        10.66 o                         
   7  13   2          0.72          0.56         7.35 o                         
   8  13   2         18.03         12.20         8.74 o                         
   9  13   2         10.04         23.90         8.61 o                         
  10  13   2          4.23         17.66         8.60 o                         
  11  13   2          2.70         14.36        10.18 o                         
  12  13   2          2.52         19.36         8.84 o                         
  13  13   2          1.45          4.02         8.83 o                         
  14  13   2          0.39          2.97         9.41 o                         
  15  13   2          0.22         -0.61        13.01 o                         
  16  13   2          0.10          2.31        13.60 o                         
  17  13   2          0.03          5.67        15.52 o                         
   0  14   2         32.59         20.17         5.84 o                         
   1  14   2         38.56         33.34         4.44 o                         
   2  14   2        161.01        166.20        16.48 o                         
   3  14   2          9.08          9.83         5.67 o                         
   4  14   2          0.07          8.96         6.62 o                         
   5  14   2         50.41         77.05         9.95 o                         
   6  14   2          3.38          2.46         7.39 o                         
   7  14   2         15.50         25.05         9.35 o                         
   8  14   2          0.05         -7.18         8.87 o                         
   9  14   2          1.19          2.37         8.32 o                         
  10  14   2         11.40          9.11        10.83 o                         
  11  14   2          3.53          2.00         8.96 o                         
  12  14   2          3.16         17.70         9.48 o                         
  13  14   2          0.57          7.71        11.65 o                         
  14  14   2          0.46         -5.34        12.86 o                         
  15  14   2          0.18         13.23        16.29 o                         
  16  14   2          0.03        -21.59        28.15 o                         
   0  15   2          0.10          8.12         7.28 o                         
   1  15   2         48.84         51.95         4.86 o                         
   2  15   2         17.29         16.85         6.62 o                         
   3  15   2          6.72         10.29         5.87 o                         
   4  15   2         28.03         33.28         7.57 o                         
   5  15   2          3.46         14.70         8.50 o                         
   6  15   2          4.30          5.39         7.71 o                         
   7  15   2          0.07          5.53         9.72 o                         
   8  15   2          0.34         12.43         9.77 o                         
   9  15   2         18.30         14.46        10.38 o                         
  10  15   2          8.15         10.73         9.09 o                         
  11  15   2          2.22          3.21        11.03 o                         
  12  15   2          0.51        -16.69        26.47 o                         
  13  15   2          1.41         15.20        16.86 o                         
  14  15   2          0.05         17.91        31.60 o                         
   0  16   2          7.41         13.70         6.31 o                         
   1  16   2          7.85         10.79         4.54 o                         
   2  16   2         14.43         18.26         6.98 o                         
   3  16   2         17.25         18.91         6.54 o                         
   4  16   2          1.83          4.25         7.44 o                         
   5  16   2          1.76         17.18         7.17 o                         
   6  16   2         10.01         17.99         8.19 o                         
   7  16   2          0.29          6.71         8.63 o                         
   8  16   2         13.21         11.68        10.56 o                         
   9  16   2          6.32         21.94        10.86 o                         
  10  16   2          1.60         -6.68        16.48 o                         
  11  16   2          0.32        -15.94        17.42 o                         
  12  16   2          1.13          9.48        28.20 o                         
   0  17   2          8.31         17.55         8.26 o                         
   1  17   2          0.89          6.91         5.58 o                         
   2  17   2          7.03         -8.41         9.21 o                         
   3  17   2          5.97         17.30         9.00 o                         
   4  17   2          0.08          3.32         7.76 o                         
   5  17   2          7.33          8.37         9.65 o                         
   6  17   2          0.23         15.23        11.79 o                         
   7  17   2          7.97         -7.12        13.60 o                         
   8  17   2          3.16         21.97        22.51 o                         
   9  17   2          0.41         10.51        33.00 o                         
   0  18   2          0.87         17.64        15.84 o                         
   1  18   2          3.13        -14.83        14.83 o                         
   2  18   2          0.16         25.39        19.92 o                         
   3  18   2          4.28          6.62        20.68 o                         
   4  18   2          5.95          7.62        23.92 o                         
   5  18   2          0.42         21.72        29.52 o                         
   1   1   3       5652.12       5538.88       154.60 o                         
   2   1   3      12785.57      12575.99       350.93 o                         
   3   1   3        578.15        616.19        26.84 o                         
   4   1   3       1653.83       1578.50        91.40 o                         
   5   1   3        350.15        391.46        14.20 o                         
   6   1   3       2201.54       2255.81        64.71 o                         
   7   1   3        194.41        252.52        11.22 o                         
   8   1   3        233.49        240.37        12.01 o                         
   9   1   3          0.21         -2.76         9.61 o                         
  10   1   3         44.43         96.40        11.34 o                         
  11   1   3          0.14          5.38         9.72 o                         
  12   1   3         11.18         14.30         9.99 o                         
  13   1   3          0.35          1.21         9.65 o                         
  14   1   3          4.22          9.04         9.90 o                         
  15   1   3          0.18         17.03        11.47 o                         
  16   1   3          0.47         19.88        10.20 o                         
  17   1   3          0.22         15.85        10.23 o                         
  18   1   3          0.03         -0.06         9.24 o                         
  19   1   3          0.01         10.54         9.39 o                         
   1   2   3      32736.90      32148.03       912.30 o                         
   2   2   3        426.07        394.29        14.16 o                         
   3   2   3       1495.93       1672.82        53.96 o                         
   4   2   3       4476.37       4832.57       157.02 o                         
   5   2   3         22.70         25.22         6.40 o                         
   6   2   3        147.38        121.33         8.52 o                         
   7   2   3        308.81        342.80        24.37 o                         
   8   2   3         43.61         50.33         7.83 o                         
   9   2   3          0.38          1.36        10.19 o                         
  10   2   3        546.24        476.10        23.42 o                         
  11   2   3         64.14         57.39         9.72 o                         
  12   2   3         30.74         34.16         9.58 o                         
  13   2   3         30.47         30.22        10.00 o                         
  14   2   3          0.25          1.66        10.03 o                         
  15   2   3          4.53         15.07        13.85 o                         
  16   2   3          1.04          3.84         9.70 o                         
  17   2   3          3.49         -5.01         9.42 o                         
  18   2   3          0.05          5.16         9.62 o                         
  19   2   3          0.02         -1.15         8.78 o                         
  20   2   3          0.01         36.82        17.78 o                         
   1   3   3      17601.07      17011.27       475.35 o                         
   2   3   3        905.48        837.86        24.17 o                         
   3   3   3       4384.21       4694.66       185.68 o                         
   4   3   3        865.53        866.38        25.86 o                         
   5   3   3         93.67        108.59         7.71 o                         
   6   3   3          0.03         13.03         7.31 o                         
   7   3   3        180.46        207.75        10.66 o                         
   8   3   3        373.54        414.17        15.49 o                         
   9   3   3          5.00         -2.46         9.93 o                         
  10   3   3         20.28         25.57         8.82 o                         
  11   3   3         38.00         30.21        11.61 o                         
  12   3   3        109.34        107.86        12.77 o                         
  13   3   3          0.65         -1.75         9.38 o                         
  14   3   3          3.71        -10.16        10.16 o                         
  15   3   3          0.00         -3.78        26.55 o                         
  16   3   3          0.56         23.99         9.34 o                         
  17   3   3          0.74         -1.28        20.96 o                         
  18   3   3          0.00         18.89         8.98 o                         
  19   3   3          0.02          7.76         9.24 o                         
  20   3   3          0.00          0.94         9.96 o                         
   1   4   3        902.92        992.51        33.86 o                         
   2   4   3       4945.31       5316.12       149.25 o                         
   3   4   3        578.85        569.74        25.05 o                         
   4   4   3        744.61        734.29        22.41 o                         
   5   4   3        143.23        211.27         9.50 o                         
   6   4   3         23.71         36.16         7.05 o                         
   7   4   3         75.56         96.53         8.17 o                         
   8   4   3         87.15         87.51         9.92 o                         
   9   4   3         27.02         38.48         9.64 o                         
  10   4   3         83.93         71.23         9.31 o                         
  11   4   3          4.46          3.56         9.90 o                         
  12   4   3          1.74         26.19        15.13 o                         
  13   4   3          3.50         -3.53        10.34 o                         
  14   4   3          0.05         -1.89         9.21 o                         
  15   4   3          1.45         -9.17        15.63 o                         
  16   4   3          1.07          6.08         8.83 o                         
  17   4   3          0.01        -17.39        19.43 o                         
  18   4   3          0.01         13.86         9.24 o                         
  19   4   3          0.00         32.13         9.45 o                         
  20   4   3          0.00         21.57        10.86 o                         
   1   5   3       1132.51       1247.48        42.10 o                         
   2   5   3         41.58         43.68         5.29 o                         
   3   5   3         99.62         98.04         6.98 o                         
   4   5   3        109.12        105.34         6.74 o                         
   5   5   3        289.59        331.49        12.24 o                         
   6   5   3        539.94        562.31        18.44 o                         
   7   5   3        541.81        562.52        24.95 o                         
   8   5   3          1.63          8.48        13.19 o                         
   9   5   3         61.91         56.64         9.94 o                         
  10   5   3         76.44         50.73         8.94 o                         
  11   5   3          0.29         -9.13         9.13 o                         
  12   5   3         36.81         17.93        13.66 o                         
  13   5   3          0.01         -1.13        10.20 o                         
  14   5   3          0.84          5.06         9.38 o                         
  15   5   3          1.21         -9.34        10.65 o                         
  16   5   3          0.19         16.68         9.83 o                         
  17   5   3          0.03         12.98        10.47 o                         
  18   5   3          0.04         20.82         9.19 o                         
  19   5   3          0.00          7.99         9.21 o                         
  20   5   3          0.02          1.54         8.30 o                         
   1   6   3        326.38        317.11        26.72 o                         
   2   6   3         23.79         19.42         4.50 o                         
   3   6   3        119.30        140.53         7.40 o                         
   4   6   3        308.46        369.03        14.79 o                         
   5   6   3       1714.01       1742.17        50.49 o                         
   6   6   3        146.18        176.50         9.43 o                         
   7   6   3        271.46        284.29        17.30 o                         
   8   6   3          0.63        -10.25        10.25 o                         
   9   6   3        249.39        227.98        13.49 o                         
  10   6   3         78.67         77.06         8.98 o                         
  11   6   3         96.54         92.28         9.60 o                         
  12   6   3          4.03          8.38        10.02 o                         
  13   6   3          5.76         15.53         9.37 o                         
  14   6   3          1.04          2.77         8.73 o                         
  15   6   3          0.29          4.28         9.40 o                         
  16   6   3          0.27          5.38         8.99 o                         
  17   6   3          0.00         -5.35         9.84 o                         
  18   6   3          0.00         10.24         8.46 o                         
  19   6   3          0.06         18.79         8.32 o                         
  20   6   3          0.00          7.91         9.21 o                         
   1   7   3       3700.63       3801.11       136.48 o                         
   2   7   3        608.15        651.28        20.63 o                         
   3   7   3        108.11        125.96         7.84 o                         
   4   7   3       1520.26       1563.82        52.38 o                         
   5   7   3         16.45         10.28         6.55 o                         
   6   7   3          0.76         -0.32         6.49 o                         
   7   7   3        102.52        114.12         8.21 o                         
   8   7   3        423.30        414.74        15.40 o                         
   9   7   3          2.04          6.65         9.39 o                         
  10   7   3          2.05          7.91         8.40 o                         
  11   7   3         21.96          8.86         9.19 o                         
  12   7   3         12.01          9.76        10.66 o                         
  13   7   3          5.92         19.32         9.40 o                         
  14   7   3          1.43         -2.01         9.41 o                         
  15   7   3          0.02         14.31        10.78 o                         
  16   7   3          0.43          0.25         9.86 o                         
  17   7   3          0.22          5.48        10.20 o                         
  18   7   3          0.09         27.29        10.42 o                         
  19   7   3          0.00          8.21         8.76 o                         
  20   7   3          0.06          2.95         8.12 o                         
   1   8   3        486.71        452.02        16.91 o                         
   2   8   3        751.44        739.97        21.71 o                         
   3   8   3        602.80        626.01        20.52 o                         
   4   8   3         23.29         15.40         6.05 o                         
   5   8   3        259.03        269.45        11.35 o                         
   6   8   3        143.12        127.31         9.50 o                         
   7   8   3        120.03        106.57         9.43 o                         
   8   8   3          1.38         11.52         7.28 o                         
   9   8   3          8.06          6.97         9.35 o                         
  10   8   3         39.70         48.53         8.74 o                         
  11   8   3         22.68         15.50        14.46 o                         
  12   8   3          0.01         17.72        11.39 o                         
  13   8   3          2.24         20.95         9.37 o                         
  14   8   3          0.79         11.17        12.46 o                         
  15   8   3          0.13         11.28        11.61 o                         
  16   8   3          1.26         17.53         8.69 o                         
  17   8   3          0.01         14.27        10.62 o                         
  18   8   3          0.12         -0.28         9.68 o                         
  19   8   3          0.11          2.22         9.63 o                         
  20   8   3          0.01          7.46        12.16 o                         
   1   9   3          0.00          4.68         2.88 o                         
   2   9   3        396.88        405.63        14.76 o                         
   3   9   3         10.59         11.61         4.51 o                         
   4   9   3        107.94        114.03         8.51 o                         
   5   9   3          9.50          5.52         6.04 o                         
   6   9   3          0.44         -3.54         6.68 o                         
   7   9   3        118.31        133.89        13.83 o                         
   8   9   3          4.56          3.43         7.33 o                         
   9   9   3         43.57         35.66         9.79 o                         
  10   9   3          1.48          4.57         9.07 o                         
  11   9   3          0.64          7.07        10.73 o                         
  12   9   3         11.46          2.30         8.97 o                         
  13   9   3          0.33          8.41         8.83 o                         
  14   9   3          0.33         -6.82         9.63 o                         
  15   9   3          2.00          5.19        10.25 o                         
  16   9   3          0.33         14.61        10.93 o                         
  17   9   3          0.00          8.27         8.82 o                         
  18   9   3          0.03          9.70         9.50 o                         
  19   9   3          0.00         17.06        11.58 o                         
   1  10   3         80.39         90.79         5.38 o                         
   2  10   3          1.12         -1.61         3.92 o                         
   3  10   3          0.25         -2.78         4.63 o                         
   4  10   3         44.95         55.58         6.69 o                         
   5  10   3         28.14         33.52         6.03 o                         
   6  10   3         38.96         22.68         7.62 o                         
   7  10   3         87.15         96.92         8.25 o                         
   8  10   3         14.09          9.65         8.92 o                         
   9  10   3          6.24         11.95         8.02 o                         
  10  10   3         23.44         31.67         8.98 o                         
  11  10   3         12.40         11.82         9.75 o                         
  12  10   3          0.20          0.87         8.73 o                         
  13  10   3          0.03         -7.15         8.84 o                         
  14  10   3          0.52          3.31         8.70 o                         
  15  10   3          1.70         24.42         9.13 o                         
  16  10   3          0.33          0.93        11.38 o                         
  17  10   3          0.12          2.32         8.92 o                         
  18  10   3          0.01          8.80         9.23 o                         
  19  10   3          0.00         15.01        10.94 o                         
   1  11   3         14.94         13.22         5.23 o                         
   2  11   3        184.08        216.02         8.37 o                         
   3  11   3          2.14          1.41         4.71 o                         
   4  11   3          7.07          6.63         5.34 o                         
   5  11   3          7.06          8.40         5.84 o                         
   6  11   3          5.76          9.55         7.39 o                         
   7  11   3         14.29          9.75         7.32 o                         
   8  11   3          2.71         -4.68         8.85 o                         
   9  11   3         15.05         20.99         8.19 o                         
  10  11   3          4.32         14.28         9.74 o                         
  11  11   3          0.00         18.93         8.86 o                         
  12  11   3          1.72         12.93         9.64 o                         
  13  11   3          2.57         18.99        10.01 o                         
  14  11   3          2.57         -1.34        10.21 o                         
  15  11   3          0.06         -9.10         9.10 o                         
  16  11   3          0.05          7.84         9.86 o                         
  17  11   3          0.01          7.37        12.75 o                         
  18  11   3          0.00         16.39        10.31 o                         
  19  11   3          0.04         21.68        15.87 o                         
   1  12   3          1.66          6.83         3.65 o                         
   2  12   3         29.55         22.19         5.16 o                         
   3  12   3         42.65         28.12         6.51 o                         
   4  12   3         15.49         23.75         6.78 o                         
   5  12   3          1.38         -0.03         6.74 o                         
   6  12   3          1.33         -4.60         6.68 o                         
   7  12   3          4.42         -6.15         7.31 o                         
   8  12   3          0.04          4.07         8.83 o                         
   9  12   3          0.07          3.38         8.08 o                         
  10  12   3          1.74         12.93         8.52 o                         
  11  12   3          0.10         41.26        10.16 o                         
  12  12   3          0.93          8.08         9.55 o                         
  13  12   3          2.84         -0.37         8.75 o                         
  14  12   3          0.46          9.68         9.30 o                         
  15  12   3          0.15         10.45        11.46 o                         
  16  12   3          0.02         -2.07         9.33 o                         
  17  12   3          0.01         31.75        16.63 o                         
  18  12   3          0.10         17.58        25.50 o                         
   1  13   3          1.31          3.50         3.60 o                         
   2  13   3          0.18          2.45         4.19 o                         
   3  13   3          5.75          1.77         6.39 o                         
   4  13   3          0.99         -0.89         7.24 o                         
   5  13   3          5.46         12.74         7.25 o                         
   6  13   3         15.34         18.36         7.20 o                         
   7  13   3         49.21         42.75         9.83 o                         
   8  13   3         11.04         12.72         8.07 o                         
   9  13   3          4.71          8.43         8.25 o                         
  10  13   3          2.33          6.34        10.28 o                         
  11  13   3          0.16          8.00        10.29 o                         
  12  13   3          1.89         21.74         8.64 o                         
  13  13   3          0.31         -7.00        11.09 o                         
  14  13   3          1.16          3.18         9.68 o                         
  15  13   3          0.21         -1.17        13.66 o                         
  16  13   3          0.01          0.16        10.39 o                         
  17  13   3          0.00          1.90        16.69 o                         
  18  13   3          0.04         12.18        26.32 o                         
   1  14   3          5.60         13.85         4.75 o                         
   2  14   3          2.70          5.45         4.08 o                         
   3  14   3          0.00          9.40         6.86 o                         
   4  14   3          8.22          1.35         7.72 o                         
   5  14   3         21.12         12.79         6.51 o                         
   6  14   3          8.76          9.29         7.34 o                         
   7  14   3          3.58         10.96         8.38 o                         
   8  14   3          2.34          2.05         7.93 o                         
   9  14   3          2.75          5.41         9.68 o                         
  10  14   3          0.02         11.40         8.78 o                         
  11  14   3          1.70         -5.03         9.21 o                         
  12  14   3          0.09         19.60        11.82 o                         
  13  14   3          0.34         15.10        10.55 o                         
  14  14   3          0.12         12.71        12.43 o                         
  15  14   3          0.16         24.28        15.34 o                         
   1  15   3          0.16          6.75         4.03 o                         
   2  15   3          3.15          3.59         4.15 o                         
   3  15   3          0.95          7.46        27.55 o                         
   4  15   3          6.31          9.60         6.31 o                         
   5  15   3          6.47         12.61         7.15 o                         
   6  15   3          1.09          7.38         7.32 o                         
   7  15   3          0.96          6.60         7.79 o                         
   8  15   3          1.68         14.55         8.49 o                         
   9  15   3          0.04          9.15        10.45 o                         
  10  15   3          0.95         17.56        14.31 o                         
  11  15   3          0.00          6.08        10.44 o                         
  12  15   3          0.27          4.61        11.37 o                         
  13  15   3          0.17         -0.02        13.49 o                         
  14  15   3          0.18        -19.65        19.73 o                         
   1  16   3          0.07          5.76         5.41 o                         
   2  16   3          3.23         -1.16         4.40 o                         
   3  16   3          6.56          8.18         7.11 o                         
   4  16   3          4.36         10.38         5.84 o                         
   5  16   3          6.20          9.48         6.99 o                         
   6  16   3          0.01          0.57         9.00 o                         
   7  16   3          0.31         -0.85         9.92 o                         
   8  16   3          0.29         14.53        17.82 o                         
   9  16   3          1.00          3.22        11.11 o                         
  10  16   3          0.00         30.54        12.04 o                         
  11  16   3          0.36          5.11        14.47 o                         
  12  16   3          0.02         18.66        30.53 o                         
   1  17   3          0.83         -4.77         7.44 o                         
   2  17   3          0.52         -4.86         8.05 o                         
   3  17   3          0.10          0.79         7.91 o                         
   4  17   3          0.20         13.05         9.18 o                         
   5  17   3          2.32         10.30         9.08 o                         
   6  17   3          0.02         -6.14         9.48 o                         
   7  17   3          6.55         32.17        10.47 o                         
   8  17   3          1.93          0.63        19.92 o                         
   9  17   3          0.00        -16.30        16.30 o                         
  10  17   3          0.06         46.56        31.92 o                         
   1  18   3          0.26          8.78        11.18 o                         
   2  18   3          0.14          6.89         7.54 o                         
   3  18   3          0.04         25.67        10.17 o                         
   4  18   3          1.19         -7.56        14.22 o                         
   5  18   3          0.48          7.07        15.59 o                         
   6  18   3          3.41          4.69        28.75 o                         
   0   0   4      29051.55      27167.57      1512.43 o                         
   1   0   4        185.58        216.89        13.08 o                         
   2   0   4       2643.62       2704.95       108.13 o                         
   3   0   4       7596.95       7962.72       315.51 o                         
   4   0   4       6695.64       6821.29       270.78 o                         
   5   0   4       2353.26       2414.43        97.16 o                         
   6   0   4      18930.53      21022.33       830.79 o                         
   7   0   4        489.78        514.19        27.86 o                         
   8   0   4        151.63         93.83        14.61 o                         
   9   0   4        650.97        678.20        32.34 o                         
  10   0   4        199.85        198.16        16.96 o                         
  11   0   4         14.40         18.93        13.45 o                         
  12   0   4         39.22         50.11        13.07 o                         
  13   0   4         34.66         43.69        15.16 o                         
  14   0   4         14.85        -15.40        15.40 o                         
  16   0   4          1.72         12.52        13.01 o                         
  17   0   4          3.39         12.90        12.65 o                         
  18   0   4          0.42         15.83        12.39 o                         
  19   0   4          0.26         19.49        12.31 o                         
  20   0   4          0.05          2.13        15.61 o                         
   0   1   4       2578.21       2492.30        98.43 o                         
   1   1   4       1312.88       1361.36        38.87 o                         
   2   1   4        420.91        396.74        17.90 o                         
   3   1   4       1212.72       1271.64        42.54 o                         
   4   1   4       3023.26       3044.84       122.26 o                         
   5   1   4       7793.51       8759.95       245.56 o                         
   6   1   4       1962.93       1843.24        53.61 o                         
   7   1   4       1074.15       1141.91        34.45 o                         
   8   1   4       1162.60       1281.13        38.56 o                         
   9   1   4          4.56          2.26         8.38 o                         
  10   1   4          2.98         18.02         9.33 o                         
  11   1   4        168.28        201.86        11.89 o                         
  12   1   4         79.08         81.61         9.80 o                         
  13   1   4         13.97         18.43        10.47 o                         
  14   1   4         14.31         24.91         9.29 o                         
  15   1   4          0.01         -0.11        17.01 o                         
  16   1   4          2.88         10.41         9.65 o                         
  17   1   4          2.32         27.24        11.34 o                         
  18   1   4          1.21          8.98         9.48 o                         
  19   1   4          0.08         13.52         9.58 o                         
  20   1   4          0.26         16.13         9.34 o                         
   0   2   4         71.84         51.06         6.70 o                         
   1   2   4        895.19        912.43        27.53 o                         
   2   2   4        872.80        725.64        26.47 o                         
   3   2   4        323.70        306.95        22.05 o                         
   4   2   4       1956.36       1981.91        80.59 o                         
   5   2   4       2153.70       2257.32        64.75 o                         
   6   2   4        315.81        336.29        12.98 o                         
   7   2   4       1297.32       1300.65        38.81 o                         
   8   2   4         10.81         24.65         9.40 o                         
   9   2   4        466.74        446.80        19.43 o                         
  10   2   4        107.02        120.48        13.02 o                         
  11   2   4        201.80        205.51        20.18 o                         
  12   2   4         23.98         -4.27        12.99 o                         
  13   2   4         82.41         63.71        10.69 o                         
  14   2   4          1.27         12.14        10.74 o                         
  15   2   4          7.29          5.52        19.61 o                         
  16   2   4          0.30          8.44         9.12 o                         
  17   2   4          2.41         -1.73        12.25 o                         
  18   2   4          0.31         13.70         8.69 o                         
  19   2   4          0.36         12.42         8.48 o                         
  20   2   4          0.02         10.80         9.74 o                         
   0   3   4      82057.84      72495.34      2888.14 o                         
   1   3   4       2713.13       2695.85        76.91 o                         
   2   3   4        896.05        849.29        34.92 o                         
   3   3   4       3681.84       3902.83       109.94 o                         
   4   3   4       1374.38       1281.53        42.56 o                         
   5   3   4       1355.43       1654.76        48.05 o                         
   6   3   4       2402.21       2446.31        70.38 o                         
   7   3   4         26.13         16.72         7.85 o                         
   8   3   4        555.11        565.80        27.20 o                         
   9   3   4        111.46        146.64        12.58 o                         
  10   3   4        110.28        133.38        10.01 o                         
  11   3   4          8.86         -2.21         8.78 o                         
  12   3   4        294.48        303.70        20.10 o                         
  13   3   4          0.04          5.51         9.94 o                         
  14   3   4          9.97         26.47         9.90 o                         
  15   3   4          6.63          8.09        11.04 o                         
  16   3   4          2.16          7.31         9.85 o                         
  17   3   4          0.02         -5.76        16.15 o                         
  18   3   4          1.33         18.37         9.61 o                         
  19   3   4          0.12         11.50         9.89 o                         
  20   3   4          0.38          7.10        10.03 o                         
   1   4   4      25792.61      26938.26      1061.40 o                         
   2   4   4       1149.48       1243.80        41.17 o                         
   3   4   4       4065.86       4147.78       116.69 o                         
   4   4   4        140.32        180.28         9.94 o                         
   5   4   4       2256.30       2475.44        70.13 o                         
   6   4   4        491.51        616.28        19.97 o                         
   7   4   4        596.70        607.76        20.08 o                         
   8   4   4        223.15        219.19        15.24 o                         
   9   4   4        478.35        513.91        26.05 o                         
  10   4   4         95.62         84.87        10.14 o                         
  11   4   4        341.37        305.31        13.86 o                         
  12   4   4         12.34          7.65        10.13 o                         
  13   4   4         32.20         17.85         9.57 o                         
  14   4   4          6.30          7.03        10.19 o                         
  15   4   4          7.10         10.36        11.27 o                         
  16   4   4          0.98          8.81         9.21 o                         
  17   4   4          2.18          3.56         9.71 o                         
  18   4   4          0.02         18.94        12.27 o                         
  19   4   4          0.33          1.28         8.59 o                         
  20   4   4          0.04         -4.15         7.87 o                         
   1   5   4       9738.62       9724.62       317.77 o                         
   2   5   4       1778.79       1916.45        54.39 o                         
   3   5   4         62.54         88.18         6.56 o                         
   4   5   4       4860.56       4908.21       145.38 o                         
   5   5   4        556.18        806.63        26.64 o                         
   6   5   4        348.54        374.11        13.73 o                         
   7   5   4        149.62        134.48         8.63 o                         
   8   5   4        987.60       1027.35        38.03 o                         
   9   5   4         22.83         18.48        10.69 o                         
  10   5   4        644.48        619.13        30.50 o                         
  11   5   4          9.78         10.66         8.75 o                         
  12   5   4        234.83        230.09        17.35 o                         
  13   5   4         17.53         14.00         9.39 o                         
  14   5   4         24.92         34.35        10.57 o                         
  15   5   4          0.02          5.59        10.94 o                         
  16   5   4          7.29          7.70         8.94 o                         
  17   5   4          0.58          1.05        11.01 o                         
  18   5   4          1.04         12.73         9.00 o                         
  19   5   4          0.18         14.71         9.02 o                         
  20   5   4          0.25         17.05         8.94 o                         
   0   6   4       1050.78       1109.66        65.34 o                         
   1   6   4       6341.25       6099.66       242.62 o                         
   2   6   4       1975.90       2088.78        59.73 o                         
   3   6   4       6078.69       6458.75       181.45 o                         
   4   6   4        106.00        144.32         8.22 o                         
   5   6   4       2272.51       2350.70        71.84 o                         
   6   6   4         29.93         33.54         6.76 o                         
   7   6   4       1050.04       1049.98        32.25 o                         
   8   6   4          6.18          2.38         7.53 o                         
   9   6   4        447.87        400.64        20.20 o                         
  10   6   4          1.24         10.66         8.68 o                         
  11   6   4         41.90         26.80         8.61 o                         
  12   6   4          1.62         11.62        10.61 o                         
  13   6   4         33.66         54.67        10.49 o                         
  14   6   4          0.85         10.16         9.69 o                         
  15   6   4          8.59         18.94         8.93 o                         
  16   6   4          0.13         20.53        11.00 o                         
  17   6   4          2.80          9.90         9.00 o                         
  18   6   4          0.10         16.45        11.31 o                         
  19   6   4          0.41         18.79         8.32 o                         
  20   6   4          0.04         15.32         8.67 o                         
   0   7   4       2856.98       2814.25       160.28 o                         
   1   7   4        193.34        195.94        13.51 o                         
   2   7   4       3017.63       3273.87        92.68 o                         
   3   7   4        459.26        454.36        14.63 o                         
   4   7   4       2195.98       2348.80        77.24 o                         
   5   7   4        443.62        472.72        15.71 o                         
   6   7   4       1517.25       1612.96        47.04 o                         
   7   7   4         27.71         21.44         8.86 o                         
   8   7   4        828.48        750.18        26.53 o                         
   9   7   4         65.18         61.97         9.94 o                         
  10   7   4          1.09          9.48         8.38 o                         
  11   7   4          9.70         19.12        10.24 o                         
  12   7   4          9.32         13.61         9.80 o                         
  13   7   4          0.41         -2.95         9.87 o                         
  14   7   4         18.92         20.01        10.34 o                         
  15   7   4          0.02         13.31        12.04 o                         
  16   7   4          4.59          5.42         8.83 o                         
  17   7   4          0.34          5.53        10.25 o                         
  18   7   4          0.47         -5.55        10.84 o                         
  19   7   4          0.02          8.26         8.69 o                         
  20   7   4          0.09         -7.45         9.41 o                         
   0   8   4        211.28        162.04        16.11 o                         
   1   8   4         11.03         30.93         8.63 o                         
   2   8   4        784.43        768.12        22.85 o                         
   3   8   4        667.97        695.17        27.13 o                         
   4   8   4        690.22        671.06        25.33 o                         
   5   8   4       1465.99       1476.45        42.74 o                         
   6   8   4          5.89         10.19         6.27 o                         
   7   8   4        648.02        624.26        23.30 o                         
   8   8   4          7.18         10.61         7.70 o                         
   9   8   4         43.91         46.46        14.05 o                         
  10   8   4         21.87         28.60         8.61 o                         
  11   8   4         44.29         54.04        10.41 o                         
  12   8   4          6.10         23.65        11.14 o                         
  13   8   4         42.29         49.26        10.81 o                         
  14   8   4          0.19         21.98        11.77 o                         
  15   8   4          3.17          6.13        10.26 o                         
  16   8   4          2.82          6.19        10.96 o                         
  17   8   4          1.69         12.06        12.72 o                         
  18   8   4          0.02         -1.70         8.83 o                         
  19   8   4          0.26         -3.92         9.52 o                         
  20   8   4          0.00         19.56        18.90 o                         
   0   9   4         25.93          8.66        18.35 o                         
   1   9   4          1.16         -5.64        19.66 o                         
   2   9   4        754.05        703.65        26.66 o                         
   3   9   4        123.18        105.36         6.32 o                         
   4   9   4       1345.52       1281.76        48.05 o                         
   5   9   4        105.52         96.54         7.84 o                         
   6   9   4        147.15        178.98        11.01 o                         
   7   9   4         97.42         86.40         7.98 o                         
   8   9   4         88.01         91.36         8.65 o                         
   9   9   4         30.39         34.00        10.70 o                         
  10   9   4         59.81         48.72         8.47 o                         
  11   9   4          0.12          4.53         8.62 o                         
  12   9   4          1.16         11.57         9.20 o                         
  13   9   4          0.24         -8.98        10.15 o                         
  14   9   4          0.65         -6.10         8.50 o                         
  15   9   4          4.86         -0.36         9.83 o                         
  16   9   4          2.88         24.57        10.02 o                         
  17   9   4          0.28          2.23         8.49 o                         
  18   9   4          0.22         10.07         9.93 o                         
  19   9   4          0.00         -3.59         9.51 o                         
   0  10   4        130.26        160.97        21.99 o                         
   1  10   4        410.08        406.43        27.44 o                         
   2  10   4         45.85         33.35         3.39 o                         
   3  10   4        252.63        274.23        10.88 o                         
   4  10   4         77.64         82.95        11.39 o                         
   5  10   4         90.05         94.01         7.17 o                         
   6  10   4        172.58        179.63        11.00 o                         
   7  10   4         63.31         80.03         7.75 o                         
   8  10   4         47.84         51.65         7.96 o                         
   9  10   4         66.70         65.60         9.76 o                         
  10  10   4          0.53          2.44         9.65 o                         
  11  10   4          6.58          4.85         8.81 o                         
  12  10   4          4.24          9.25         8.92 o                         
  13  10   4          0.27         13.79         8.88 o                         
  14  10   4          2.54          8.34         9.15 o                         
  15  10   4          2.14          9.76         9.01 o                         
  16  10   4          0.20          3.04         8.61 o                         
  17  10   4          0.12          9.91         9.86 o                         
  18  10   4          0.03         -1.82         9.80 o                         
  19  10   4          0.00          1.29        11.32 o                         
   0  11   4         16.35         20.54        12.46 o                         
   1  11   4         32.20         32.33         8.57 o                         
   2  11   4        227.38        234.03        10.39 o                         
   3  11   4         15.79         16.11         4.43 o                         
   4  11   4        135.55        114.49        10.85 o                         
   5  11   4         68.57         62.76         8.12 o                         
   6  11   4          5.69          5.41         6.51 o                         
   7  11   4         60.17         72.96         8.09 o                         
   8  11   4         10.08         29.46         9.08 o                         
   9  11   4          0.04          3.91         9.11 o                         
  10  11   4         82.11         88.17        10.58 o                         
  11  11   4         17.42         18.75         8.83 o                         
  12  11   4          5.48         24.03         9.59 o                         
  13  11   4          0.46         17.56        10.59 o                         
  14  11   4          2.28          1.11         9.88 o                         
  15  11   4          0.17         10.64         8.89 o                         
  16  11   4          0.47         21.62        11.15 o                         
  17  11   4          0.08          8.64        12.58 o                         
  18  11   4          0.00         -1.19        15.12 o                         
  19  11   4          0.00          3.82        25.90 o                         
   0  12   4          1.66        -10.47        12.05 o                         
   1  12   4        332.44        315.91        17.24 o                         
   2  12   4         18.76         17.73         4.25 o                         
   3  12   4         86.06         81.42         5.78 o                         
   4  12   4         45.36         65.06         8.42 o                         
   5  12   4          3.19          7.21         7.35 o                         
   6  12   4          4.26         14.58         7.21 o                         
   7  12   4          0.34          3.06         7.51 o                         
   8  12   4          0.01          1.80         9.11 o                         
   9  12   4         49.46         57.34         9.81 o                         
  10  12   4         21.64         25.47         8.34 o                         
  11  12   4         15.68          0.06         8.59 o                         
  12  12   4          1.90         31.84         9.76 o                         
  13  12   4          1.48          6.10        14.97 o                         
  14  12   4          0.24         31.58        11.41 o                         
  15  12   4          0.65         10.74         9.24 o                         
  16  12   4          0.05          1.39        10.11 o                         
  17  12   4          0.07          3.99        13.46 o                         
  18  12   4          0.01         14.40        14.77 o                         
   0  13   4        221.78        252.75        36.92 o                         
   1  13   4          4.05         25.78         9.25 o                         
   2  13   4        147.08        116.68        13.86 o                         
   3  13   4         68.61         67.42         5.51 o                         
   4  13   4         14.17         24.59         7.84 o                         
   5  13   4          0.02         -6.79         7.14 o                         
   6  13   4         21.32         25.62         6.97 o                         
   7  13   4         10.36         12.46         7.73 o                         
   8  13   4         35.24         45.47         9.61 o                         
   9  13   4         20.44         38.90        10.08 o                         
  10  13   4         16.85         22.88         8.61 o                         
  11  13   4          2.33          3.20         8.59 o                         
  12  13   4          2.50          1.88        11.76 o                         
  13  13   4          0.29          6.70         9.45 o                         
  14  13   4          1.10          2.14        10.55 o                         
  15  13   4          0.02         15.32        17.64 o                         
  16  13   4          0.22          2.57        11.45 o                         
  17  13   4          0.06         -1.67        16.03 o                         
  18  13   4          0.00         10.06        24.11 o                         
   0  14   4          0.05        -11.16        13.30 o                         
   1  14   4         53.12         74.96        46.02 o                         
   2  14   4         49.71         31.73         4.31 o                         
   3  14   4        118.89        110.30         6.85 o                         
   4  14   4          1.21          7.56         6.81 o                         
   5  14   4         45.68         53.75         9.41 o                         
   6  14   4          1.28         -0.71         7.01 o                         
   7  14   4         10.67         18.06         9.82 o                         
   8  14   4          9.49         21.23         8.59 o                         
   9  14   4          9.30         17.44        12.20 o                         
  10  14   4          2.79          4.47         8.46 o                         
  11  14   4          7.72         17.77        11.03 o                         
  12  14   4          0.01          0.30        10.35 o                         
  13  14   4          1.60         16.05        20.79 o                         
  14  14   4          0.12         32.41        16.99 o                         
  15  14   4          0.34          7.10        13.22 o                         
  16  14   4          0.04         -9.05        14.81 o                         
   1  15   4          7.93         20.51        15.17 o                         
   2  15   4         55.58         31.80         4.71 o                         
   3  15   4          2.33          4.74         4.36 o                         
   4  15   4         60.10         68.88         7.76 o                         
   5  15   4          0.17         -2.61         9.66 o                         
   6  15   4         14.20         14.64         7.25 o                         
   7  15   4          0.27          6.00         8.14 o                         
   8  15   4         17.66         29.27        11.08 o                         
   9  15   4          1.32         15.50        10.15 o                         
  10  15   4          5.51         11.85        10.01 o                         
  11  15   4          0.32         13.75        10.55 o                         
  12  15   4          1.12          5.15        10.85 o                         
  13  15   4          0.33         25.47        13.50 o                         
  14  15   4          0.50         19.83        16.00 o                         
  15  15   4          0.00        -12.73        24.98 o                         
   0  16   4          2.91         10.38        12.84 o                         
   1  16   4         14.51         12.23         9.30 o                         
   2  16   4          1.30          8.83         9.23 o                         
   3  16   4         33.95         23.61         7.06 o                         
   4  16   4          1.73          5.99         7.65 o                         
   5  16   4         21.32         17.20         8.26 o                         
   6  16   4          0.03          9.59        10.35 o                         
   7  16   4         39.77         15.18        13.35 o                         
   8  16   4          0.40         -0.07        15.06 o                         
   9  16   4          3.91         11.61        10.73 o                         
  10  16   4          0.12         34.80        11.56 o                         
  11  16   4          0.57         30.00        14.49 o                         
  12  16   4          0.15        -13.50        16.31 o                         
  13  16   4          0.33         90.84        32.35 o                         
   0  17   4          7.53         18.97        20.22 o                         
   1  17   4          0.50          5.88         8.87 o                         
   2  17   4         11.55         20.05        10.36 o                         
   3  17   4          0.14         17.89         8.94 o                         
   4  17   4         15.68         13.88        10.79 o                         
   5  17   4          0.40          8.41        14.53 o                         
   6  17   4         24.98         14.32        11.87 o                         
   7  17   4          2.00          2.14        14.41 o                         
   8  17   4          1.90         20.43        10.32 o                         
   9  17   4          0.03         12.52        12.66 o                         
  10  17   4          0.32         15.05        30.77 o                         
   0  18   4          0.48          1.65        11.79 o                         
   1  18   4          5.81          6.19         8.56 o                         
   2  18   4          0.06         10.53         8.29 o                         
   3  18   4          2.29          5.89         9.21 o                         
   4  18   4          3.32         10.29        11.24 o                         
   5  18   4          6.95          6.22        11.51 o                         
   6  18   4          0.61          5.86        16.41 o                         
   7  18   4          2.46         -9.61        32.60 o                         
   1   1   5       2728.76       2613.12        73.93 o                         
   2   1   5        791.18        773.79        25.39 o                         
   3   1   5        250.99        267.23        11.93 o                         
   4   1   5         65.51         64.64         6.83 o                         
   5   1   5        174.88        241.27        13.07 o                         
   6   1   5        514.49        575.17        20.53 o                         
   7   1   5         56.32         63.94        10.57 o                         
   8   1   5         81.92         53.53         9.59 o                         
   9   1   5          7.77          0.12         8.12 o                         
  10   1   5          2.42          0.25        12.75 o                         
  11   1   5         50.28         65.12        10.12 o                         
  12   1   5          0.32          5.35        18.21 o                         
  13   1   5          0.19          0.17         9.65 o                         
  14   1   5          1.96         12.94         9.60 o                         
  15   1   5          0.08        -17.45        17.95 o                         
  16   1   5          0.00          9.65         9.88 o                         
  17   1   5          0.31         15.44        18.97 o                         
  18   1   5          0.00         17.48         9.14 o                         
  19   1   5          0.00          8.75         8.40 o                         
  20   1   5          0.00         12.16         7.93 o                         
   1   2   5          0.12         -1.79         4.98 o                         
   2   2   5        782.53        745.61        31.36 o                         
   3   2   5        418.51        402.69        13.69 o                         
   4   2   5       1719.95       1570.50        52.65 o                         
   5   2   5          5.21         10.98         6.59 o                         
   6   2   5       3119.76       3560.75       101.11 o                         
   7   2   5         68.74         78.51        10.06 o                         
   8   2   5          5.63         11.98        11.27 o                         
   9   2   5          3.49          4.92         8.15 o                         
  10   2   5        108.51        117.67        10.02 o                         
  11   2   5         17.78         28.81         9.30 o                         
  12   2   5          2.58         -0.39        14.55 o                         
  13   2   5          8.75          8.74         8.96 o                         
  14   2   5          2.04         16.98         9.90 o                         
  15   2   5          2.08         10.77        13.15 o                         
  16   2   5          1.89          5.95         9.82 o                         
  17   2   5          0.22          9.27        12.71 o                         
  18   2   5          0.04          6.99         8.99 o                         
  19   2   5          0.03          7.50         8.51 o                         
  20   2   5          0.00          9.70         8.92 o                         
   1   3   5       1612.70       1610.48        64.77 o                         
   2   3   5         38.48         32.85         5.39 o                         
   3   3   5        486.72        521.45        27.10 o                         
   4   3   5         64.97         53.56        10.40 o                         
   5   3   5       1609.54       1649.54        48.08 o                         
   6   3   5         87.07         96.36         7.75 o                         
   7   3   5        642.44        648.71        21.28 o                         
   8   3   5         28.34         47.22        11.86 o                         
   9   3   5        148.83        145.47        11.54 o                         
  10   3   5         55.69         38.22         8.87 o                         
  11   3   5         20.44         30.82         9.10 o                         
  12   3   5          0.86          3.12         9.65 o                         
  13   3   5          0.02          3.72         9.35 o                         
  14   3   5          0.45          2.50        10.22 o                         
  15   3   5          0.84         -2.75        11.26 o                         
  16   3   5          1.03          9.74         8.92 o                         
  17   3   5          0.06          4.06        11.05 o                         
  18   3   5          0.00          9.80         8.89 o                         
  19   3   5          0.00         13.76         8.76 o                         
  20   3   5          0.00          8.23         8.80 o                         
   1   4   5        529.59        493.72        15.35 o                         
   2   4   5       4900.01       5077.93       141.64 o                         
   3   4   5        207.20        221.86         8.96 o                         
   4   4   5       1213.81       1148.31        46.56 o                         
   5   4   5        143.71        177.30        10.82 o                         
   6   4   5         71.45         72.90         7.33 o                         
   7   4   5         18.48         17.54         7.77 o                         
   8   4   5        605.90        581.74        21.09 o                         
   9   4   5        114.78         81.89        10.32 o                         
  10   4   5          0.05         15.48         8.23 o                         
  11   4   5          0.45          8.53         9.11 o                         
  12   4   5          4.26          3.50        10.10 o                         
  13   4   5          0.75         13.58        10.21 o                         
  14   4   5          5.17          3.09         9.81 o                         
  15   4   5          0.53          6.01        11.29 o                         
  16   4   5          0.06         23.04        10.47 o                         
  17   4   5          0.03         13.28        10.53 o                         
  18   4   5          0.01         15.45         8.26 o                         
  19   4   5          0.03          7.83         8.86 o                         
  20   4   5          0.05         11.28         8.80 o                         
   1   5   5       2283.98       2357.69        77.75 o                         
   2   5   5        123.82        130.57         7.08 o                         
   3   5   5         21.53         15.86         5.32 o                         
   4   5   5        311.49        359.53        15.12 o                         
   5   5   5         41.20         37.29         6.21 o                         
   6   5   5         29.68         29.40         6.92 o                         
   7   5   5        368.18        346.47        19.70 o                         
   8   5   5        106.82        115.64        11.96 o                         
   9   5   5         37.81         36.54        10.11 o                         
  10   5   5         17.30          7.99         8.74 o                         
  11   5   5         61.25         47.33         9.20 o                         
  12   5   5          2.14          3.66         9.98 o                         
  13   5   5          5.99          1.72         9.72 o                         
  14   5   5          2.58         -8.11         9.38 o                         
  15   5   5          1.12         14.69         9.00 o                         
  16   5   5          1.00          3.03        11.39 o                         
  17   5   5          0.41         14.83         9.26 o                         
  18   5   5          0.05         -6.11        10.37 o                         
  19   5   5          0.06          5.96         9.54 o                         
  20   5   5          0.00          5.80         9.04 o                         
   1   6   5        135.71        138.69        13.70 o                         
   2   6   5        810.25        825.24        26.52 o                         
   3   6   5        653.17        740.52        24.28 o                         
   4   6   5        450.08        435.31        17.21 o                         
   5   6   5        152.69        157.51         8.90 o                         
   6   6   5          2.24          2.84         6.32 o                         
   7   6   5          1.85          4.19         9.10 o                         
   8   6   5         27.36         38.75         8.02 o                         
   9   6   5          8.93         23.19        10.13 o                         
  10   6   5         41.35         28.38         8.80 o                         
  11   6   5         18.46         37.07        10.42 o                         
  12   6   5          7.81         12.48        10.60 o                         
  13   6   5          3.21          9.52         9.24 o                         
  14   6   5          0.17         15.80        10.95 o                         
  15   6   5          2.09          4.34        10.89 o                         
  16   6   5          0.27         -0.04         8.91 o                         
  17   6   5          0.19          6.70        11.93 o                         
  18   6   5          0.01          9.32         9.91 o                         
  19   6   5          0.07         14.59         9.52 o                         
  20   6   5          0.04         -4.07         8.03 o                         
   1   7   5         68.96         64.97         9.47 o                         
   2   7   5        181.07        131.76         8.16 o                         
   3   7   5          4.87          0.70         4.48 o                         
   4   7   5         94.47        112.97         9.51 o                         
   5   7   5         54.95         60.94         6.39 o                         
   6   7   5          1.52         10.05         6.46 o                         
   7   7   5        130.11        125.08        11.45 o                         
   8   7   5         13.77         10.69         7.45 o                         
   9   7   5          5.53         15.32         9.42 o                         
  10   7   5          3.75         -2.80         8.51 o                         
  11   7   5          0.04         -3.33        10.04 o                         
  12   7   5          7.25          4.72        10.93 o                         
  13   7   5          0.13          1.86         8.70 o                         
  14   7   5          0.72         23.91        10.74 o                         
  15   7   5          1.02          3.56        10.63 o                         
  16   7   5          0.19          7.92        10.18 o                         
  17   7   5          0.03        -10.51        10.51 o                         
  18   7   5          0.25         13.15         9.16 o                         
  19   7   5          0.03          9.64        12.01 o                         
  20   7   5          0.00         -4.87        13.14 o                         
   1   8   5        877.43        896.16        38.53 o                         
   2   8   5        271.46        322.96        17.36 o                         
   3   8   5        279.08        302.09        10.88 o                         
   4   8   5        124.78        140.14         7.48 o                         
   5   8   5        111.54        129.51        12.18 o                         
   6   8   5        211.71        201.87        12.88 o                         
   7   8   5          2.83          0.78         7.18 o                         
   8   8   5         22.48         17.78         7.67 o                         
   9   8   5          9.72         13.25         9.46 o                         
  10   8   5          0.22         -6.45         8.92 o                         
  11   8   5         12.78         26.79         9.75 o                         
  12   8   5          5.69          4.32        10.41 o                         
  13   8   5          0.26          0.24         8.91 o                         
  14   8   5          1.15         19.06         8.82 o                         
  15   8   5          0.00         13.14         9.59 o                         
  16   8   5          0.55          4.93        11.97 o                         
  17   8   5          0.01          7.18        10.53 o                         
  18   8   5          0.01         24.65        13.04 o                         
  19   8   5          0.01          3.88         9.53 o                         
  20   8   5          0.00         -2.03        16.45 o                         
   1   9   5        125.06        138.54        11.36 o                         
   2   9   5         66.98         70.31         5.39 o                         
   3   9   5          8.92         18.05         4.48 o                         
   4   9   5         49.37         48.28         6.21 o                         
   5   9   5        461.71        547.10        50.23 o                         
   6   9   5         46.68         43.64         6.74 o                         
   7   9   5         70.50         80.94         8.20 o                         
   8   9   5         24.41         21.53         7.41 o                         
   9   9   5          0.59         -5.04        10.54 o                         
  10   9   5          3.72          5.07         9.89 o                         
  11   9   5          6.83         11.19         8.56 o                         
  12   9   5          0.05          9.00         9.10 o                         
  13   9   5          3.96         11.25         9.13 o                         
  14   9   5          4.40         35.33         9.89 o                         
  15   9   5          0.51         16.13         9.99 o                         
  16   9   5          0.58          7.29         8.68 o                         
  17   9   5          0.14         -8.78         8.78 o                         
  18   9   5          0.00          1.02         9.35 o                         
  19   9   5          0.00          9.07        10.94 o                         
   1  10   5        105.05        119.50        11.07 o                         
   2  10   5        108.17         79.66         9.94 o                         
   3  10   5          7.36          5.24         4.12 o                         
   4  10   5        213.70        229.37        13.01 o                         
   5  10   5         54.95         71.27        10.70 o                         
   6  10   5         10.47         16.20         6.55 o                         
   7  10   5          5.05          2.42         7.13 o                         
   8  10   5          0.23          1.29         8.34 o                         
   9  10   5          3.34          6.47        10.45 o                         
  10  10   5          0.00          8.44         9.78 o                         
  11  10   5          0.08          8.87         8.78 o                         
  12  10   5          1.76          8.85         8.61 o                         
  13  10   5          5.59         25.47        10.61 o                         
  14  10   5          0.96          8.55         9.49 o                         
  15  10   5          0.19         13.32         9.06 o                         
  16  10   5          0.31          1.71         8.72 o                         
  17  10   5          0.06          2.25         9.83 o                         
  18  10   5          0.00         11.16        11.69 o                         
  19  10   5          0.00          3.55         9.94 o                         
   1  11   5         51.74         88.21        20.57 o                         
   2  11   5         46.24         29.82         9.71 o                         
   3  11   5         11.19          7.63         3.92 o                         
   4  11   5         40.51         50.89        11.08 o                         
   5  11   5          0.12         -2.97         7.71 o                         
   6  11   5          0.51          3.31         6.65 o                         
   7  11   5          1.54          2.01         7.30 o                         
   8  11   5         16.91         20.33         7.86 o                         
   9  11   5          3.94          5.77         9.18 o                         
  10  11   5          0.01          9.36         8.40 o                         
  11  11   5          7.46          2.22         8.81 o                         
  12  11   5          0.47         10.51         8.74 o                         
  13  11   5          0.31        -10.31        10.31 o                         
  14  11   5          0.02         14.26         8.58 o                         
  15  11   5          0.16         20.32         9.51 o                         
  16  11   5          0.02         10.65        11.52 o                         
  17  11   5          0.08          5.75        11.22 o                         
  18  11   5          0.00         -0.74        11.33 o                         
  19  11   5          0.00         -3.45        14.23 o                         
   1  12   5         11.86          1.29         9.49 o                         
   2  12   5         69.22         63.49        10.40 o                         
   3  12   5         95.97         55.22         7.52 o                         
   4  12   5         49.97         42.56         6.88 o                         
   5  12   5        120.26        140.61         8.30 o                         
   6  12   5          7.49          6.25         6.78 o                         
   7  12   5          1.40         15.38         7.49 o                         
   8  12   5          5.49          8.93        10.41 o                         
   9  12   5          0.09         19.58        11.50 o                         
  10  12   5         13.37          9.52         8.35 o                         
  11  12   5          0.26         12.93         8.54 o                         
  12  12   5          1.38          2.55         8.68 o                         
  13  12   5          0.04         15.28         9.35 o                         
  14  12   5          0.14          3.43        11.50 o                         
  15  12   5          0.02          0.01         9.76 o                         
  16  12   5          0.04         10.80        11.02 o                         
  17  12   5          0.00         -1.38        11.25 o                         
  18  12   5          0.00          0.33        12.82 o                         
   2  13   5         30.27         46.12        16.38 o                         
   3  13   5          7.67         10.42         4.36 o                         
   4  13   5          3.25          5.23         5.52 o                         
   5  13   5         39.70         30.23         6.15 o                         
   6  13   5          6.22         -1.66         7.04 o                         
   7  13   5         15.96         13.37         7.50 o                         
   8  13   5          0.11          7.67        10.64 o                         
   9  13   5         15.71         15.66         9.75 o                         
  10  13   5          6.25          4.07         8.29 o                         
  11  13   5          1.62          2.30         8.64 o                         
  12  13   5          0.13          9.43         9.46 o                         
  13  13   5          0.42         -5.46        10.52 o                         
  14  13   5          0.08         -8.79        10.80 o                         
  15  13   5          0.04          9.39        11.46 o                         
  16  13   5          0.26          9.93        11.11 o                         
  17  13   5          0.04         32.78        12.86 o                         
  18  13   5          0.08        -14.15        14.15 o                         
   1  14   5          1.20          6.37         9.76 o                         
   2  14   5          0.46         20.16         9.58 o                         
   3  14   5          0.15          3.83         3.31 o                         
   4  14   5         15.79         12.05         4.76 o                         
   5  14   5          7.36         -3.04         6.08 o                         
   6  14   5          3.23          8.38         6.84 o                         
   7  14   5          0.01          5.29         7.69 o                         
   8  14   5          9.42         23.05         9.76 o                         
   9  14   5          6.98          2.59         9.30 o                         
  10  14   5          0.09          9.71         8.74 o                         
  11  14   5          0.60          0.52        10.09 o                         
  12  14   5          0.11         18.18        13.48 o                         
  13  14   5          0.48         -3.38        11.34 o                         
  14  14   5          0.02          2.37        11.34 o                         
  15  14   5          0.35         13.20        11.20 o                         
  16  14   5          0.22          0.19        15.84 o                         
  17  14   5          0.08         -3.92        25.06 o                         
   1  15   5          0.17         -7.89         9.64 o                         
   2  15   5          0.31          7.58         9.63 o                         
   3  15   5          0.00         -6.62         9.50 o                         
   4  15   5          8.98         11.07         4.98 o                         
   5  15   5         10.52         11.60         5.81 o                         
   6  15   5          8.53         27.05         8.26 o                         
   7  15   5          6.75         -6.41        10.33 o                         
   8  15   5          0.01         -0.24        10.79 o                         
   9  15   5          0.22          8.20        10.33 o                         
  10  15   5          0.33          9.93        10.38 o                         
  11  15   5          0.00         26.46        10.98 o                         
  12  15   5          0.01         -2.87        11.05 o                         
  13  15   5          0.14          4.97        10.49 o                         
  14  15   5          0.45        -13.04        13.04 o                         
   1  16   5          0.57         15.71        14.27 o                         
   2  16   5          0.45          6.32        12.40 o                         
   3  16   5          4.41         -6.97         9.28 o                         
   4  16   5          0.95          0.94         5.76 o                         
   5  16   5          0.00          7.38         9.28 o                         
   6  16   5          5.49          9.65        12.29 o                         
   7  16   5          1.12         38.03        34.89 o                         
   8  16   5          0.04          0.34        10.24 o                         
   9  16   5          0.00         -1.32        10.40 o                         
  10  16   5          0.05         22.23        10.60 o                         
  11  16   5          0.14          2.00        17.28 o                         
  12  16   5          0.40         22.31        13.61 o                         
  13  16   5          0.44         -4.48        28.13 o                         
   1  17   5          1.25         -2.18         9.31 o                         
   2  17   5          4.11         -9.72         9.72 o                         
   3  17   5          0.20          2.47        12.92 o                         
   4  17   5          0.02         17.23         9.02 o                         
   5  17   5          0.11         -0.21         9.03 o                         
   6  17   5          0.33         -2.14         9.64 o                         
   7  17   5          0.78          9.34        10.85 o                         
   8  17   5          0.02         -0.92         9.74 o                         
   9  17   5          0.32         -5.05        13.25 o                         
  10  17   5          0.02          4.54        27.86 o                         
  11  17   5          0.45         34.31        30.16 o                         
   1  18   5          0.68          4.96         9.63 o                         
   2  18   5          0.01         12.64         9.38 o                         
   3  18   5          0.02          7.83        16.85 o                         
   4  18   5          0.18          4.00         8.67 o                         
   5  18   5          0.78        -14.18        18.32 o                         
   6  18   5          0.83         10.94        11.55 o                         
   7  18   5          0.06         55.83        29.94 o                         
   8  18   5          0.18          4.83        29.31 o                         
   1  19   5          0.20          3.66        23.79 o                         
   0   0   6         91.08         58.17        11.73 o                         
   1   0   6       5646.28       5356.67       213.08 o                         
   3   0   6         22.41         34.47         8.16 o                         
   4   0   6        386.58        454.41        25.78 o                         
   5   0   6       1426.63       1413.15        58.63 o                         
   6   0   6       2575.44       2552.08       103.66 o                         
   7   0   6        498.67        503.60        24.99 o                         
   9   0   6          0.73         17.64        11.52 o                         
  10   0   6          7.18         11.11        11.99 o                         
  11   0   6          0.98          3.90        12.62 o                         
  13   0   6         17.94         14.05        15.49 o                         
  14   0   6         29.94         16.77        15.40 o                         
  15   0   6          4.99         16.91        13.61 o                         
  16   0   6          0.02         -4.21        13.09 o                         
  17   0   6          0.00         -7.24        19.49 o                         
  18   0   6          0.93          8.67        12.05 o                         
  19   0   6          0.00         15.94        12.78 o                         
  20   0   6          0.42          8.96        11.18 o                         
   0   1   6       3968.61       3728.32       209.19 o                         
   1   1   6        740.97        693.38        29.40 o                         
   2   1   6        258.83        290.65        12.33 o                         
   3   1   6       1239.31       1126.24        58.33 o                         
   4   1   6       1104.95       1063.07        31.72 o                         
   5   1   6        357.79        237.51        15.00 o                         
   6   1   6         34.01         19.88         7.29 o                         
   7   1   6       1174.84       1142.47        34.39 o                         
   8   1   6        113.32        105.66        18.19 o                         
   9   1   6        510.23        467.33        17.18 o                         
  10   1   6          3.49         20.51         9.13 o                         
  11   1   6         17.54         42.83         9.54 o                         
  12   1   6         38.22         55.33        19.86 o                         
  13   1   6         60.88         26.50         9.83 o                         
  14   1   6          1.64         24.54         9.72 o                         
  15   1   6          3.21          3.75        10.94 o                         
  16   1   6          3.92          3.60        10.30 o                         
  17   1   6          0.51         11.96        10.21 o                         
  18   1   6          0.12         10.76         9.30 o                         
  19   1   6          0.42          8.20         8.39 o                         
  20   1   6          0.01          0.47         8.08 o                         
   0   2   6        143.10        128.62        14.52 o                         
   1   2   6        835.67        844.20        24.92 o                         
   2   2   6       1541.76       1414.93        40.70 o                         
   3   2   6       1927.58       1783.50        62.99 o                         
   4   2   6       2380.65       2196.33        62.84 o                         
   5   2   6        163.69        194.03        13.05 o                         
   6   2   6        781.31        791.77        24.63 o                         
   7   2   6          8.30          4.45         7.20 o                         
   8   2   6        666.86        657.76        21.85 o                         
   9   2   6        392.83        372.88        15.02 o                         
  10   2   6        214.22        207.06        12.68 o                         
  11   2   6         18.58          7.89         8.89 o                         
  12   2   6        123.60         94.98        18.12 o                         
  13   2   6          3.91         -1.60         9.63 o                         
  14   2   6         15.51         31.35         9.50 o                         
  15   2   6          3.20         22.03        11.84 o                         
  16   2   6          2.35         13.46         9.92 o                         
  17   2   6          0.50         16.52        11.31 o                         
  18   2   6          1.06         17.36         8.70 o                         
  19   2   6          0.00          2.26         8.88 o                         
  20   2   6          0.23         21.47         8.67 o                         
   0   3   6         57.98         46.01         6.84 o                         
   1   3   6       3562.14       3458.22       110.84 o                         
   2   3   6       1596.72       1460.77        42.42 o                         
   3   3   6       3995.94       3883.07       109.75 o                         
   4   3   6       2702.02       2945.68        96.55 o                         
   5   3   6       2385.68       2481.26        70.12 o                         
   6   3   6        190.15        196.64        14.24 o                         
   7   3   6        672.22        720.42        23.34 o                         
   8   3   6        165.66        208.78        10.67 o                         
   9   3   6        387.11        392.36        26.27 o                         
  10   3   6         57.48         50.40         9.64 o                         
  11   3   6        199.74        148.07        11.31 o                         
  12   3   6          0.71          4.33        10.36 o                         
  13   3   6         19.25         19.60        10.02 o                         
  14   3   6          0.22         12.44         9.80 o                         
  15   3   6         14.63         19.83        13.27 o                         
  16   3   6          0.09          6.84         9.31 o                         
  17   3   6          3.00          4.85        10.64 o                         
  18   3   6          0.03         18.63         8.77 o                         
  19   3   6          0.35          5.81         9.36 o                         
  20   3   6          0.05         13.57         8.72 o                         
   0   4   6      41233.87      38688.32      1519.69 o                         
   1   4   6        406.85        362.91        11.97 o                         
   2   4   6       1973.98       1805.64        50.88 o                         
   3   4   6        558.78        657.07        21.84 o                         
   4   4   6       2038.06       2183.63        72.70 o                         
   5   4   6         10.62         12.40         6.39 o                         
   6   4   6       3920.94       4215.93       119.29 o                         
   7   4   6         19.76         19.39        12.53 o                         
   8   4   6        456.61        502.20        19.23 o                         
   9   4   6        114.48        149.97        15.37 o                         
  10   4   6         36.08         37.89        10.68 o                         
  11   4   6          2.95         -2.64         9.30 o                         
  12   4   6        106.63        100.62        12.20 o                         
  13   4   6          0.95         20.46         9.67 o                         
  14   4   6         14.29         27.88        10.73 o                         
  15   4   6          0.07         30.47        11.71 o                         
  16   4   6          5.12          9.26         8.88 o                         
  17   4   6          0.61         12.44        11.37 o                         
  18   4   6          1.10         16.72        12.97 o                         
  19   4   6          0.01         18.41         9.27 o                         
  20   4   6          0.15         11.18         7.78 o                         
   0   5   6       1574.53       1567.88        63.18 o                         
   1   5   6       8486.64       8179.91       226.46 o                         
   2   5   6        575.65        599.49        18.65 o                         
   3   5   6        598.07        625.36        19.31 o                         
   4   5   6        178.18        179.02        11.24 o                         
   5   5   6       4445.08       4777.10       144.31 o                         
   6   5   6        439.65        449.89        19.30 o                         
   7   5   6       1324.90       1352.57        46.36 o                         
   8   5   6        290.22        268.52        14.12 o                         
   9   5   6         10.63          8.46        10.45 o                         
  10   5   6          9.63         20.28         8.84 o                         
  11   5   6        378.37        369.54        35.55 o                         
  12   5   6         24.22         17.58        10.62 o                         
  13   5   6         51.10         43.12         9.97 o                         
  14   5   6          3.00         12.21        12.17 o                         
  15   5   6          8.08          9.70        13.46 o                         
  16   5   6          0.03         -0.34         8.97 o                         
  17   5   6          3.41          6.10        10.25 o                         
  18   5   6          0.02          4.67        10.01 o                         
  19   5   6          0.49          7.85         8.46 o                         
  20   5   6          0.04         17.21         8.29 o                         
   0   6   6      13131.66      12442.67       696.55 o                         
   1   6   6        304.54        274.73        13.08 o                         
   2   6   6       3808.39       3992.08       111.82 o                         
   3   6   6          7.07          2.93         4.82 o                         
   4   6   6       2926.84       2954.06        97.70 o                         
   5   6   6        417.57        398.93        18.69 o                         
   6   6   6       1408.33       1528.70        52.56 o                         
   7   6   6         49.63         47.50         7.50 o                         
   8   6   6        115.63        124.39         9.55 o                         
   9   6   6         13.73          8.03        10.45 o                         
  10   6   6        138.03        114.96        11.00 o                         
  11   6   6         21.17         44.41        10.21 o                         
  12   6   6         68.07         85.11        10.84 o                         
  13   6   6          1.22          0.62        11.09 o                         
  14   6   6          6.81          6.86        10.69 o                         
  15   6   6          1.07          6.32        11.23 o                         
  16   6   6          5.30         15.46        10.51 o                         
  17   6   6          0.43         41.94        12.30 o                         
  18   6   6          1.27         23.62         9.23 o                         
  19   6   6          0.03         17.46        12.18 o                         
  20   6   6          0.11          9.92        11.83 o                         
   0   7   6       1779.67       1372.23       106.66 o                         
   1   7   6       3454.35       3375.78       135.81 o                         
   2   7   6         61.86         71.42         4.63 o                         
   3   7   6       2840.85       3023.28        91.74 o                         
   4   7   6        283.39        326.85        19.32 o                         
   5   7   6        756.35        757.30        23.68 o                         
   6   7   6         31.71         26.14         8.64 o                         
   7   7   6        341.35        362.69        14.03 o                         
   8   7   6          5.48         -1.81         7.71 o                         
   9   7   6        272.29        222.90        15.10 o                         
  10   7   6          0.81         -1.73         8.38 o                         
  11   7   6         26.52         22.59         8.44 o                         
  12   7   6          4.16         18.71        10.15 o                         
  13   7   6         10.33         17.57         9.56 o                         
  14   7   6          0.15         13.71         9.36 o                         
  15   7   6          5.73        -10.47        10.47 o                         
  16   7   6          0.84         17.02        10.25 o                         
  17   7   6          1.43          9.99        10.76 o                         
  18   7   6          0.02         12.50         8.70 o                         
  19   7   6          0.15         19.12         8.88 o                         
  20   7   6          0.00          7.03        18.82 o                         
   0   8   6       1074.16       1059.89        63.66 o                         
   1   8   6         11.83          1.49         8.65 o                         
   2   8   6       2531.76       2592.27        92.47 o                         
   3   8   6         44.61         40.79         4.80 o                         
   4   8   6       1497.37       1700.22        48.79 o                         
   5   8   6         81.13         96.79        18.76 o                         
   6   8   6          1.01          6.84         6.45 o                         
   7   8   6         11.08         11.85         7.26 o                         
   8   8   6        306.69        283.45        15.83 o                         
   9   8   6         22.48          7.95        10.32 o                         
  10   8   6        195.29        175.64        18.48 o                         
  11   8   6         25.12          9.58         8.67 o                         
  12   8   6          5.76         -8.28        10.99 o                         
  13   8   6          1.95          0.29         8.92 o                         
  14   8   6         10.80         18.42         9.19 o                         
  15   8   6          0.67         17.77        10.66 o                         
  16   8   6          1.99         19.21         8.61 o                         
  17   8   6          0.23          9.10        10.13 o                         
  18   8   6          0.09         20.73        10.24 o                         
  19   8   6          0.01         22.19        10.16 o                         
   0   9   6         67.48         79.32        14.39 o                         
   1   9   6        381.99        347.03        20.46 o                         
   2   9   6        205.23        232.12        11.10 o                         
   3   9   6       1141.21       1266.78        36.09 o                         
   4   9   6         56.84         48.88         7.03 o                         
   5   9   6         18.40         12.26         8.88 o                         
   6   9   6          2.40          3.18         6.89 o                         
   7   9   6         90.52         98.92         8.89 o                         
   8   9   6         29.26         19.97         8.31 o                         
   9   9   6        180.98        173.27        23.66 o                         
  10   9   6         17.94          6.61         9.41 o                         
  11   9   6          0.64          4.07         9.32 o                         
  12   9   6          0.41         -3.14         9.76 o                         
  13   9   6          9.12         -3.38        10.65 o                         
  14   9   6          0.80          7.82         9.13 o                         
  15   9   6          1.64          7.67        13.68 o                         
  16   9   6          0.50         16.71         9.63 o                         
  17   9   6          0.26          3.55        11.96 o                         
  18   9   6          0.00          9.11         9.80 o                         
  19   9   6          0.12          4.97        11.23 o                         
   0  10   6         34.27         37.62        14.99 o                         
   1  10   6        588.69        689.31        31.41 o                         
   2  10   6        226.99        250.99        15.35 o                         
   3  10   6          2.96          7.51         5.72 o                         
   4  10   6         13.06         20.94         5.89 o                         
   5  10   6         10.07         10.05         6.35 o                         
   6  10   6         76.56         96.52         8.01 o                         
   7  10   6        112.03        127.29        11.04 o                         
   8  10   6        186.97        167.43         9.88 o                         
   9  10   6          3.81         19.67        10.29 o                         
  10  10   6          9.78         16.65         8.54 o                         
  11  10   6          2.59         -7.85         9.42 o                         
  12  10   6          1.64          9.62         8.99 o                         
  13  10   6          4.49          1.93        10.08 o                         
  14  10   6          3.68         15.66         9.60 o                         
  15  10   6          0.15         13.07        11.67 o                         
  16  10   6          0.66          9.77         9.38 o                         
  17  10   6          0.05         10.71         9.56 o                         
  18  10   6          0.00          0.18        16.63 o                         
  19  10   6          0.04        -18.20        18.20 o                         
   0  11   6         14.55         34.97        16.34 o                         
   1  11   6          0.69          2.11         9.81 o                         
   3  11   6         77.06         76.38         8.09 o                         
   4  11   6         16.69         17.34         5.30 o                         
   5  11   6        144.71        159.65        14.07 o                         
   6  11   6         16.62          9.39         6.90 o                         
   7  11   6         27.04         32.34         7.47 o                         
   8  11   6          7.94          8.28         7.57 o                         
   9  11   6         11.49         24.17        12.64 o                         
  10  11   6          0.33          7.69         8.81 o                         
  11  11   6         30.12         16.34         8.84 o                         
  12  11   6          5.66         18.45         8.89 o                         
  13  11   6          2.95          3.91         8.68 o                         
  14  11   6          0.63         -0.06         9.48 o                         
  15  11   6          0.26         12.68        10.33 o                         
  16  11   6          0.00         12.50        11.08 o                         
  17  11   6          0.03          2.40        10.90 o                         
  18  11   6          0.11         -9.47        11.48 o                         
   2  12   6         53.96         72.87        11.17 o                         
   3  12   6         33.89         39.55         9.27 o                         
   4  12   6        197.99        162.00        15.37 o                         
   5  12   6         11.39         21.90         6.88 o                         
   6  12   6          0.53          3.93         6.84 o                         
   7  12   6         18.57         24.96         8.43 o                         
   8  12   6          7.34         11.56         8.12 o                         
   9  12   6          1.85         16.68         8.42 o                         
  10  12   6         35.95         25.97         8.72 o                         
  11  12   6          3.28         15.27         8.66 o                         
  12  12   6          1.15          6.64         9.62 o                         
  13  12   6          0.13          2.04         8.52 o                         
  14  12   6          0.03         -2.21        11.21 o                         
  15  12   6          0.04         14.00        11.23 o                         
  16  12   6          1.17         24.99        17.41 o                         
  17  12   6          0.08          4.05        12.27 o                         
  18  12   6          0.09         16.42        11.82 o                         
   0  13   6          0.68         19.23        27.16 o                         
   1  13   6         48.10         63.31        10.80 o                         
   2  13   6          6.26         16.85        10.27 o                         
   3  13   6         57.34         87.12        11.98 o                         
   4  13   6         33.16         40.23         8.95 o                         
   5  13   6         22.37         24.73         6.02 o                         
   6  13   6         18.22         34.78         8.20 o                         
   7  13   6         35.65         30.23         7.91 o                         
   8  13   6          8.72         13.72         9.75 o                         
   9  13   6         21.93         18.93         8.34 o                         
  10  13   6          0.53          5.62         8.63 o                         
  11  13   6          5.81         14.37         9.01 o                         
  12  13   6          0.30          0.60        10.42 o                         
  13  13   6          0.04          9.24        11.17 o                         
  14  13   6          0.03         18.33        11.09 o                         
  15  13   6          2.31          8.36        11.11 o                         
  16  13   6          0.02          2.02        10.90 o                         
  17  13   6          0.08         11.33         9.71 o                         
   0  14   6         29.46         58.39        16.36 o                         
   1  14   6          1.29         12.41        10.15 o                         
   2  14   6         57.67         71.47        14.97 o                         
   3  14   6         10.16          2.39        12.73 o                         
   4  14   6         80.31         73.20         8.19 o                         
   5  14   6          7.59          1.07         6.63 o                         
   6  14   6         31.26         29.28         8.50 o                         
   7  14   6          1.74         -1.55         8.59 o                         
   8  14   6          8.05          9.45         8.83 o                         
   9  14   6          0.01         -1.90         9.71 o                         
  10  14   6          8.52          9.64        10.27 o                         
  11  14   6          0.03         17.88        11.20 o                         
  12  14   6          1.78         19.88        11.47 o                         
  13  14   6          0.01         11.21        13.20 o                         
  14  14   6          1.48          6.14        11.09 o                         
  15  14   6          0.13          4.45        11.60 o                         
  16  14   6          0.07         -3.99        12.03 o                         
  17  14   6          0.02         35.88        14.59 o                         
   0  15   6          0.61         18.79        14.88 o                         
   1  15   6         52.39         65.39        12.00 o                         
   2  15   6          1.64          2.10        10.76 o                         
   3  15   6         47.14         50.26        14.42 o                         
   4  15   6          0.47          1.96         4.09 o                         
   5  15   6         24.72         30.16         8.71 o                         
   6  15   6          6.13         -5.02        11.93 o                         
   7  15   6         10.87         22.83        14.43 o                         
   8  15   6          0.02         16.77        10.58 o                         
   9  15   6          5.83         11.35        10.68 o                         
  10  15   6          0.14          9.92        13.23 o                         
  11  15   6          2.13         16.48        11.09 o                         
  12  15   6          0.02         23.67        22.71 o                         
  13  15   6          1.08          3.08        10.46 o                         
  14  15   6          0.25         12.09        13.08 o                         
  15  15   6          0.17         15.68        14.47 o                         
   0  16   6         34.13         32.01        17.35 o                         
   1  16   6          7.18         -1.86        10.73 o                         
   2  16   6         38.28         54.73        11.24 o                         
   3  16   6          0.77         -4.77        10.24 o                         
   4  16   6          7.06         34.28        10.27 o                         
   5  16   6          2.72         -3.95         9.53 o                         
   6  16   6         27.22         29.03        23.07 o                         
   7  16   6          0.13         13.06        17.40 o                         
   8  16   6          4.65         16.24         9.96 o                         
   9  16   6          0.01         13.92        10.68 o                         
  10  16   6          1.69          2.36        10.34 o                         
  11  16   6          0.12         10.17        11.37 o                         
  12  16   6          1.07         -3.32        12.68 o                         
  13  16   6          0.25         10.10        20.77 o                         
  14  16   6          0.35        -17.29        28.41 o                         
   0  17   6          2.57         -0.86        24.14 o                         
   1  17   6         15.75          9.22        10.35 o                         
   2  17   6          2.75         17.92        10.06 o                         
   3  17   6         13.10         28.95        10.48 o                         
   4  17   6          0.01          7.60        16.99 o                         
   5  17   6         14.65         14.21        14.70 o                         
   6  17   6          0.04         -2.90         9.48 o                         
   7  17   6          1.73         19.16        13.39 o                         
   8  17   6          0.61          8.86         9.62 o                         
   9  17   6          1.49         16.31        21.66 o                         
  10  17   6          0.37         13.64        13.32 o                         
  11  17   6          1.11        -19.00        30.41 o                         
   0  18   6          8.83         10.93        13.33 o                         
   1  18   6          2.29         11.02         9.71 o                         
   2  18   6          6.57         28.00         9.81 o                         
   3  18   6          0.40         -9.76        12.01 o                         
   4  18   6          2.63          3.56        15.20 o                         
   5  18   6          0.62         17.72         9.82 o                         
   6  18   6          1.47         11.36        12.15 o                         
   7  18   6          0.19          4.80        17.12 o                         
   8  18   6          1.22         23.27        29.67 o                         
   9  18   6          0.39         19.15        30.37 o                         
   2  19   6          0.40         43.47        30.50 o                         
   3  19   6          0.74         18.33        28.26 o                         
   4  19   6          0.05         18.84        30.56 o                         
   1   1   7        466.30        447.40        15.15 o                         
   2   1   7       1454.66       1514.54        62.25 o                         
   3   1   7        138.79        131.87         9.34 o                         
   4   1   7       5154.15       5002.13       140.03 o                         
   5   1   7        396.59        439.77        15.39 o                         
   6   1   7        135.61        159.38         9.21 o                         
   7   1   7         32.46         40.38         7.46 o                         
   8   1   7        231.42        224.79        24.07 o                         
   9   1   7         20.22         12.64         8.59 o                         
  10   1   7          5.06         13.90         8.68 o                         
  11   1   7          0.97          4.30         8.56 o                         
  12   1   7          2.71         18.47        10.92 o                         
  13   1   7          2.01         -7.74         9.52 o                         
  14   1   7          1.85          9.37         9.72 o                         
  15   1   7          0.22         12.83        10.61 o                         
  16   1   7          0.00          9.59         8.66 o                         
  17   1   7          0.11        -10.30        10.30 o                         
  18   1   7          0.12          9.21         9.51 o                         
  19   1   7          0.00         13.18         8.72 o                         
  20   1   7          0.01          7.64        10.05 o                         
   1   2   7       2001.40       1991.04        56.56 o                         
   2   2   7         38.10         47.10         6.79 o                         
   3   2   7         34.18         38.85        10.20 o                         
   4   2   7       1479.12       1502.04        43.73 o                         
   5   2   7       1064.70       1087.77        32.63 o                         
   6   2   7          0.61         10.95         7.19 o                         
   7   2   7       1763.05       1848.75        62.47 o                         
   8   2   7          5.76         13.15         9.58 o                         
   9   2   7         81.73         68.88         8.83 o                         
  10   2   7         57.92         46.93         9.48 o                         
  11   2   7          4.71          7.77        10.26 o                         
  12   2   7         58.39         70.58        12.04 o                         
  13   2   7          0.00          9.41         9.57 o                         
  14   2   7          0.56         12.80        10.14 o                         
  15   2   7          0.15         14.75         9.32 o                         
  16   2   7          1.43          8.73         9.09 o                         
  17   2   7          0.14          3.59         8.97 o                         
  18   2   7          0.02         -1.30         9.12 o                         
  19   2   7          0.00         18.10         9.32 o                         
  20   2   7          0.00         19.08         8.91 o                         
   1   3   7         28.26         18.17         4.98 o                         
   2   3   7        544.09        511.26        16.47 o                         
   3   3   7        353.42        367.29        24.38 o                         
   4   3   7        293.62        336.58        12.32 o                         
   5   3   7       1065.45       1078.59        32.44 o                         
   6   3   7        371.70        406.70        15.88 o                         
   7   3   7         36.59         42.99        11.94 o                         
   8   3   7         10.75         14.09         9.06 o                         
   9   3   7         21.73         16.62         8.37 o                         
  10   3   7          9.95          5.63         8.86 o                         
  11   3   7         30.63         37.79        11.48 o                         
  12   3   7         10.61          1.42        13.02 o                         
  13   3   7          0.21         -6.28         9.44 o                         
  14   3   7          0.00          3.70         9.59 o                         
  15   3   7          0.32          0.99        11.66 o                         
  16   3   7          0.02          3.67         9.50 o                         
  17   3   7          0.07         13.97        10.20 o                         
  18   3   7          0.17        -10.17        11.54 o                         
  19   3   7          0.01          8.38         8.25 o                         
  20   3   7          0.05         11.17         8.28 o                         
   1   4   7        844.91        807.40        24.08 o                         
   2   4   7        111.99        125.72         6.67 o                         
   3   4   7          0.17         -1.29         6.70 o                         
   4   4   7        151.86        161.66         8.42 o                         
   5   4   7        134.27        105.92         7.94 o                         
   6   4   7          1.74          5.76         6.79 o                         
   7   4   7         94.24         96.65         9.23 o                         
   8   4   7          5.79         26.14         9.51 o                         
   9   4   7          6.29          6.46         8.11 o                         
  10   4   7          2.81         11.24         9.92 o                         
  11   4   7         42.55         36.60        13.90 o                         
  12   4   7          0.04         -0.35        10.74 o                         
  13   4   7          0.00          7.88        10.22 o                         
  14   4   7          0.16         -7.60        12.30 o                         
  15   4   7          0.73         22.96        11.64 o                         
  16   4   7          0.47         -0.52         9.62 o                         
  17   4   7          0.07          5.93        10.18 o                         
  18   4   7          0.00         19.17         8.86 o                         
  19   4   7          0.00          0.17         7.89 o                         
  20   4   7          0.00          5.48         8.83 o                         
   1   5   7       1859.15       2076.41        62.87 o                         
   2   5   7        135.46        151.66         8.59 o                         
   3   5   7         24.17         28.19         7.14 o                         
   4   5   7        664.98        642.98        41.09 o                         
   5   5   7         75.90         77.26         8.09 o                         
   6   5   7        183.95        167.76        12.38 o                         
   7   5   7         24.78         26.76         7.43 o                         
   8   5   7          1.00         -8.10         8.10 o                         
   9   5   7         14.65         13.92         7.83 o                         
  10   5   7         10.40          2.93         8.67 o                         
  11   5   7          5.29          6.87         9.20 o                         
  12   5   7          0.42         26.57        10.99 o                         
  13   5   7          2.70         -1.25         9.26 o                         
  14   5   7          1.01          6.31         9.44 o                         
  15   5   7          0.27          9.34        11.01 o                         
  16   5   7          0.71         16.78        13.57 o                         
  17   5   7          0.12         10.07         9.98 o                         
  18   5   7          0.16          8.58         9.21 o                         
  19   5   7          0.00          5.30        12.39 o                         
  20   5   7          0.01          7.50        12.04 o                         
   1   6   7        387.04        349.63        11.49 o                         
   2   6   7         34.08         28.28         4.79 o                         
   3   6   7        516.94        568.50        18.20 o                         
   4   6   7          4.26         10.54         6.83 o                         
   5   6   7        270.68        248.84        10.57 o                         
   6   6   7         83.79         80.17         7.75 o                         
   7   6   7         10.14         14.79         7.71 o                         
   8   6   7          6.14          3.88         9.13 o                         
   9   6   7          8.43          3.38        10.39 o                         
  10   6   7          0.25         -0.16         8.38 o                         
  11   6   7         27.10         19.83         9.22 o                         
  12   6   7         21.49         16.88        14.13 o                         
  13   6   7          0.34          4.59         8.85 o                         
  14   6   7          0.42         23.32         9.50 o                         
  15   6   7          5.54         10.67        11.94 o                         
  16   6   7          0.30          7.77         9.27 o                         
  17   6   7          0.69         16.81         9.40 o                         
  18   6   7          0.02          5.62         8.39 o                         
  19   6   7          0.00         13.34         8.77 o                         
  20   6   7          0.00          8.94        24.08 o                         
   1   7   7        768.16        787.85        26.87 o                         
   2   7   7       1285.57       1354.11        45.40 o                         
   3   7   7         45.50         53.85         5.46 o                         
   4   7   7         25.23         35.56         6.86 o                         
   5   7   7        630.03        654.11        28.87 o                         
   6   7   7         57.99         55.69         8.08 o                         
   7   7   7          0.51         -7.15         7.52 o                         
   8   7   7        135.58        164.61        11.27 o                         
   9   7   7         17.50         14.06        11.51 o                         
  10   7   7         27.24         35.44        12.13 o                         
  11   7   7          0.35         -8.87         8.87 o                         
  12   7   7          2.00         10.11         9.20 o                         
  13   7   7          6.70          3.57         8.78 o                         
  14   7   7          3.73         13.09         8.68 o                         
  15   7   7          0.57         -4.41        10.32 o                         
  16   7   7          0.26         12.83         8.93 o                         
  17   7   7          0.00         10.92         9.23 o                         
  18   7   7          0.17         14.86         9.94 o                         
  19   7   7          0.01          1.23         9.11 o                         
  20   7   7          0.01         81.24        33.44 o                         
   1   8   7          7.11         27.94        12.24 o                         
   2   8   7        153.06        181.28         9.52 o                         
   3   8   7         26.10         29.18         4.59 o                         
   4   8   7        409.48        497.92        31.26 o                         
   5   8   7        115.11        124.39        12.81 o                         
   6   8   7          5.72         15.96         7.43 o                         
   7   8   7         52.15         51.42         7.95 o                         
   8   8   7         19.27         25.16         7.91 o                         
   9   8   7         18.50          2.18         9.66 o                         
  10   8   7          0.48         -3.02         9.51 o                         
  11   8   7          3.61          1.26         8.56 o                         
  12   8   7          0.02         -3.62         8.71 o                         
  13   8   7          1.68         26.69        12.53 o                         
  14   8   7          1.54          7.74        11.61 o                         
  15   8   7          0.21          7.53        10.81 o                         
  16   8   7          0.01          8.31         9.79 o                         
  17   8   7          0.06          4.15        10.51 o                         
  18   8   7          0.08         37.23        11.57 o                         
  19   8   7          0.03         31.61        19.50 o                         
   1   9   7          1.53         15.99        10.25 o                         
   2   9   7        174.60        180.15        13.91 o                         
   3   9   7        137.51        128.38        16.30 o                         
   4   9   7         33.66         54.19         6.96 o                         
   5   9   7          1.50          2.05         8.11 o                         
   6   9   7         68.94         62.19         8.80 o                         
   7   9   7         49.70         47.04         7.78 o                         
   8   9   7          0.11          3.26         7.82 o                         
   9   9   7          0.55          1.32        23.66 o                         
  10   9   7          2.37          3.73         8.60 o                         
  11   9   7          3.64         15.20         8.78 o                         
  12   9   7          0.62          7.83         8.81 o                         
  13   9   7          6.79          5.73         9.73 o                         
  14   9   7          1.70         19.88         9.08 o                         
  15   9   7          0.01         15.95        10.74 o                         
  16   9   7          0.17          3.89         8.65 o                         
  17   9   7          0.00         19.84        11.54 o                         
  18   9   7          0.00        -15.94        15.94 o                         
  19   9   7          0.01         -4.87        17.39 o                         
   3  10   7          0.08         -1.53         6.15 o                         
   4  10   7         12.02         15.98         5.22 o                         
   5  10   7          0.01          4.17         6.75 o                         
   6  10   7          2.58         -4.68         7.22 o                         
   7  10   7         13.39         36.28         8.95 o                         
   8  10   7          0.19          9.96         8.58 o                         
   9  10   7          2.25         -5.58        13.69 o                         
  10  10   7          2.18          6.43         8.51 o                         
  11  10   7          1.57          9.50         9.22 o                         
  12  10   7          0.80          3.59         8.71 o                         
  13  10   7          5.45         13.17         9.88 o                         
  14  10   7          0.03         11.12         9.04 o                         
  15  10   7          0.78         20.19        11.89 o                         
  16  10   7          0.15          8.30         9.77 o                         
  17  10   7          0.01         11.32        10.42 o                         
  18  10   7          0.14         -0.87        11.04 o                         
   1  11   7          1.28          8.92        11.60 o                         
   2  11   7          0.81         19.29        14.23 o                         
   3  11   7          0.70         -5.09         5.09 o                         
   4  11   7         51.43         48.21         5.64 o                         
   5  11   7         25.84         21.61         6.76 o                         
   6  11   7         36.35         27.94         7.59 o                         
   7  11   7          6.31         20.89         7.81 o                         
   8  11   7          6.53         12.33         9.27 o                         
   9  11   7         19.06         16.85         8.62 o                         
  10  11   7          0.04         19.29         9.16 o                         
  11  11   7          0.08         -3.05         8.42 o                         
  12  11   7          1.65          7.88        10.49 o                         
  13  11   7          0.95          6.52         8.90 o                         
  14  11   7          0.19         11.45        10.30 o                         
  15  11   7          0.20         -6.87        11.24 o                         
  16  11   7          0.36         17.35        19.30 o                         
  17  11   7          0.30        -10.52        10.52 o                         
  18  11   7          0.00         11.14        10.97 o                         
   1  12   7          1.34         13.41        13.90 o                         
   2  12   7         19.40         22.28        10.38 o                         
   3  12   7          0.70         -9.50        10.60 o                         
   4  12   7         51.58         57.70         7.63 o                         
   5  12   7          0.55         -7.08         7.08 o                         
   6  12   7         11.69         14.28         8.33 o                         
   7  12   7          7.19          8.62         7.78 o                         
   8  12   7          4.38          7.60         9.18 o                         
   9  12   7          0.05          6.83         8.47 o                         
  10  12   7          0.09         14.64         8.57 o                         
  11  12   7          0.02          9.04         8.93 o                         
  12  12   7          0.26         18.87         9.06 o                         
  13  12   7          0.02         11.42         8.44 o                         
  14  12   7          0.20          9.33        11.63 o                         
  15  12   7          0.42         16.27        11.96 o                         
  16  12   7          0.12         31.20        18.50 o                         
  17  12   7          0.04         10.33        32.56 o                         
  18  12   7          0.01          3.44        12.20 o                         
   1  13   7          0.80          7.61        17.46 o                         
   2  13   7          0.00          7.76        10.32 o                         
   3  13   7          5.30         22.49        10.46 o                         
   4  13   7         38.48         48.58         8.07 o                         
   5  13   7          8.17         15.88         6.11 o                         
   6  13   7          1.76          3.63         6.86 o                         
   7  13   7          4.03         12.03         8.55 o                         
   8  13   7          3.89          6.92         8.34 o                         
   9  13   7          0.73          5.65         8.26 o                         
  10  13   7          0.00          4.30         9.11 o                         
  11  13   7          1.06         10.78        16.51 o                         
  12  13   7          0.71         -1.59        11.00 o                         
  13  13   7          0.00          2.90        11.50 o                         
  14  13   7          0.03         -4.09        11.37 o                         
  15  13   7          0.16         -1.67        10.71 o                         
  16  13   7          0.01         -7.87        11.42 o                         
  17  13   7          0.04         -8.83        10.67 o                         
   1  14   7         16.15         19.07        10.98 o                         
   2  14   7         13.49         39.18        10.78 o                         
   3  14   7         12.04         10.60        10.23 o                         
   4  14   7          2.11         30.77        11.54 o                         
   5  14   7          4.65          4.29         7.09 o                         
   6  14   7          0.82         -0.04         8.72 o                         
   7  14   7          8.83         16.62         8.53 o                         
   8  14   7          1.06         10.95        10.16 o                         
   9  14   7          2.37          2.32        10.37 o                         
  10  14   7          0.76         13.50        11.11 o                         
  11  14   7          1.77         -2.81        10.85 o                         
  12  14   7          0.03         19.97        10.94 o                         
  13  14   7          0.03        -16.27        16.27 o                         
  14  14   7          0.27          2.55        10.96 o                         
  15  14   7          0.04          8.50        10.93 o                         
  16  14   7          0.04         -2.35        12.75 o                         
  17  14   7          0.07         20.60        15.13 o                         
   1  15   7          1.59          6.91        14.36 o                         
   2  15   7          1.42          6.81        10.76 o                         
   3  15   7          0.74          5.26        10.44 o                         
   4  15   7         10.00         24.87        10.43 o                         
   5  15   7          9.43         -2.12         8.90 o                         
   6  15   7          0.16         10.89        24.06 o                         
   7  15   7          1.13          1.45        11.64 o                         
   8  15   7          1.84          1.91        10.25 o                         
   9  15   7          0.57         15.68        13.18 o                         
  10  15   7          1.33          2.83        10.66 o                         
  11  15   7          0.66         16.85        10.97 o                         
  12  15   7          0.24         22.27        11.70 o                         
  13  15   7          0.66          0.69        10.82 o                         
  14  15   7          0.03          4.45        12.99 o                         
  15  15   7          0.00         -6.50        18.42 o                         
  16  15   7          0.05         54.43        26.93 o                         
   1  16   7          0.01          2.97        11.11 o                         
   2  16   7          1.10         10.94        10.67 o                         
   3  16   7          0.70         -1.99        11.42 o                         
   4  16   7          0.41          1.52        16.84 o                         
   5  16   7          0.08         -7.50        14.30 o                         
   6  16   7          0.01         13.07        10.37 o                         
   7  16   7          0.01          5.40        10.01 o                         
   8  16   7          1.01         -9.25        10.62 o                         
   9  16   7          0.57         28.31        14.86 o                         
  10  16   7          0.95         23.67        10.62 o                         
  11  16   7          0.10         18.98        10.97 o                         
  12  16   7          0.65        -10.18        15.07 o                         
  13  16   7          0.01          8.94        19.23 o                         
  14  16   7          0.00         25.40        27.50 o                         
   1  17   7          0.98         11.77        11.09 o                         
   2  17   7          0.00          3.22        14.28 o                         
   4  17   7          0.84         16.00        10.45 o                         
   5  17   7          0.13         12.04         9.35 o                         
   6  17   7          0.03         20.00         9.79 o                         
   7  17   7          0.06         20.13         9.79 o                         
   8  17   7          0.71          3.59        12.97 o                         
   9  17   7          0.52         18.20        19.42 o                         
  10  17   7          0.05         12.18        13.55 o                         
  11  17   7          0.09          8.35        19.20 o                         
  12  17   7          0.01         -4.59        27.86 o                         
   1  18   7          0.02        -11.14        21.71 o                         
   2  18   7          0.29         -2.75        10.63 o                         
   3  18   7          1.69         23.66        17.08 o                         
   4  18   7          0.06          6.13         9.47 o                         
   5  18   7          0.00          0.40         9.56 o                         
   6  18   7          0.10         19.29        11.62 o                         
   7  18   7          0.41          3.09        13.84 o                         
   8  18   7          0.15        -19.90        19.90 o                         
   9  18   7          0.03         -4.58        28.23 o                         
   1  19   7          0.04         36.57        19.78 o                         
   2  19   7          0.34         41.95        18.18 o                         
   3  19   7          0.07        -17.26        17.26 o                         
   4  19   7          0.03        -14.09        29.50 o                         
   5  19   7          0.00         33.16        30.13 o                         
   0   0   8      18816.15      19740.51      1098.74 o                         
   1   0   8         93.47        110.82         9.65 o                         
   2   0   8       1529.41       1399.25        57.66 o                         
   3   0   8       1445.73       1353.57        55.82 o                         
   4   0   8       5630.98       5652.53       236.11 o                         
   5   0   8         88.89        103.76        12.57 o                         
   6   0   8         88.60         69.57        10.76 o                         
   7   0   8          0.99          4.22        28.30 o                         
   8   0   8        579.29        568.61        27.89 o                         
   9   0   8        296.21        284.58        18.31 o                         
  10   0   8        491.01        482.89        27.82 o                         
  11   0   8         93.53         90.99        20.17 o                         
  12   0   8        182.85        198.54        30.11 o                         
  13   0   8          6.50          1.75        12.40 o                         
  14   0   8          0.69          5.74        13.02 o                         
  15   0   8          2.16         11.39        13.51 o                         
  16   0   8          1.72         10.37        15.55 o                         
  17   0   8          0.06         12.91        12.45 o                         
  18   0   8          0.59         56.51        28.07 o                         
  19   0   8          0.31         22.86        12.06 o                         
  20   0   8          0.11         14.64        12.60 o                         
   0   1   8       3208.04       3201.02       128.12 o                         
   1   1   8       3393.94       3263.84        91.99 o                         
   2   1   8       2201.08       2114.99        60.53 o                         
   3   1   8       2052.19       2002.64        57.30 o                         
   4   1   8         16.07          9.19         6.00 o                         
   5   1   8        434.11        393.99        20.01 o                         
   6   1   8        112.04        104.14         8.37 o                         
   7   1   8        547.30        619.02        29.07 o                         
   8   1   8         76.57         72.42         8.58 o                         
   9   1   8        616.65        607.81        21.00 o                         
  10   1   8         35.52         30.63         9.13 o                         
  11   1   8        301.63        209.07        15.52 o                         
  12   1   8          9.87         21.92         8.68 o                         
  13   1   8         30.07         16.34         9.99 o                         
  14   1   8          4.01          2.70         9.12 o                         
  15   1   8         13.44         23.14         9.15 o                         
  16   1   8          0.01          7.64         9.80 o                         
  17   1   8          0.47          8.72         8.82 o                         
  18   1   8          0.15          3.42        16.63 o                         
  19   1   8          0.16          9.56         9.00 o                         
  20   1   8          0.14         11.06         9.83 o                         
   0   2   8       4553.69       4140.32       232.41 o                         
   1   2   8       3918.26       3657.70       146.16 o                         
   2   2   8        511.09        533.15        19.85 o                         
   3   2   8          8.90         16.72         5.96 o                         
   4   2   8        927.66        863.86        30.27 o                         
   5   2   8        766.45        770.34        24.06 o                         
   6   2   8       1040.64        997.96        30.52 o                         
   7   2   8        694.08        691.89        26.22 o                         
   8   2   8        773.02        776.65        32.52 o                         
   9   2   8          2.27         -3.52         9.18 o                         
  10   2   8         95.06         83.93         9.29 o                         
  11   2   8         21.68         12.61        12.92 o                         
  12   2   8        110.31        132.86        10.88 o                         
  13   2   8         19.95         16.49        10.21 o                         
  14   2   8         13.65         28.75        15.51 o                         
  15   2   8          1.00          7.21         9.06 o                         
  16   2   8          1.93          5.96         8.73 o                         
  17   2   8          0.17          6.10         9.72 o                         
  18   2   8          0.61         24.51         9.99 o                         
  19   2   8          0.28         10.93         8.45 o                         
  20   2   8          0.14         12.80         8.05 o                         
   0   3   8       1336.50       1267.56        51.21 o                         
   1   3   8       2049.93       1876.53        57.15 o                         
   2   3   8         29.07         50.14        11.46 o                         
   3   3   8       1369.20       1282.98        39.66 o                         
   4   3   8         15.30          9.65         6.47 o                         
   5   3   8       1607.18       1613.25        47.01 o                         
   6   3   8       3254.25       3399.70        96.94 o                         
   7   3   8        768.91        775.57        26.50 o                         
   8   3   8         56.43         25.23        12.32 o                         
   9   3   8        161.12        157.09        12.22 o                         
  10   3   8          4.85          6.44         8.33 o                         
  11   3   8          3.70         23.60        12.06 o                         
  12   3   8         55.07         43.17        11.08 o                         
  13   3   8         22.60         24.69         9.71 o                         
  14   3   8         11.53          4.36        13.53 o                         
  15   3   8          2.20          5.30         8.75 o                         
  16   3   8          0.67          9.34         8.85 o                         
  17   3   8          1.95         11.44         9.53 o                         
  18   3   8          0.96          2.92         9.06 o                         
  19   3   8          0.12          9.55         9.99 o                         
  20   3   8          0.05          6.44        11.77 o                         
   0   4   8          4.63          2.81         8.78 o                         
   1   4   8        607.10        632.33        19.22 o                         
   2   4   8       1032.89       1001.58        29.75 o                         
   3   4   8        802.61        828.57        29.12 o                         
   4   4   8        633.46        669.72        22.69 o                         
   5   4   8       1604.08       1601.24        46.69 o                         
   6   4   8       1185.68       1153.62        48.84 o                         
   7   4   8        667.97        703.07        24.43 o                         
   8   4   8        192.07        187.96        12.57 o                         
   9   4   8         35.50         24.03         8.97 o                         
  10   4   8          3.91          9.03         8.40 o                         
  11   4   8         25.86         24.84         8.59 o                         
  12   4   8          8.38         10.20        12.24 o                         
  13   4   8          3.97          1.90         8.95 o                         
  14   4   8          8.18          5.44         8.87 o                         
  15   4   8          4.85         18.35         9.31 o                         
  16   4   8          2.51          7.59        11.99 o                         
  17   4   8          2.10         12.77         8.62 o                         
  18   4   8          0.45         15.82         9.70 o                         
  19   4   8          0.11         22.31         8.75 o                         
  20   4   8          0.12         18.32        12.55 o                         
   0   5   8         87.44         74.02         9.98 o                         
   1   5   8        103.98        138.61         6.72 o                         
   2   5   8       1545.77       1404.93        40.63 o                         
   3   5   8       2306.05       2294.37        76.18 o                         
   4   5   8       2482.51       2638.63        74.92 o                         
   5   5   8       1041.35       1028.58        35.86 o                         
   6   5   8        339.80        295.02        16.78 o                         
   7   5   8          4.57         15.24         7.89 o                         
   8   5   8        135.79        125.35        26.64 o                         
   9   5   8        113.98        115.28        11.02 o                         
  10   5   8        110.81         90.15        10.67 o                         
  11   5   8          7.52         14.86         9.11 o                         
  12   5   8         13.99         28.02        12.16 o                         
  13   5   8          4.40          3.17        10.20 o                         
  14   5   8          6.92         12.61         9.14 o                         
  15   5   8          0.64         13.54         8.79 o                         
  16   5   8          2.05         14.38         9.45 o                         
  17   5   8          2.75          6.76         9.12 o                         
  18   5   8          0.44         14.73         9.37 o                         
  19   5   8          0.07         16.23         8.79 o                         
  20   5   8          0.02          1.96        11.44 o                         
   0   6   8        901.80        900.97        49.32 o                         
   1   6   8        452.62        403.88        21.32 o                         
   2   6   8        772.35        745.89        33.38 o                         
   3   6   8       1512.04       1672.80        48.82 o                         
   4   6   8        729.23        803.68        29.01 o                         
   5   6   8         77.81         57.25         9.08 o                         
   6   6   8         40.23         56.81         7.47 o                         
   7   6   8        180.95        159.27        11.31 o                         
   8   6   8         88.77         92.86        12.46 o                         
   9   6   8        129.71        122.36        12.55 o                         
  10   6   8          7.67         19.96        11.50 o                         
  11   6   8         39.86         28.53         8.90 o                         
  12   6   8          2.09         12.02         9.39 o                         
  13   6   8          7.54         18.60         9.84 o                         
  14   6   8          1.42          3.90         8.69 o                         
  15   6   8          4.98         -2.02         8.60 o                         
  16   6   8          3.48         13.19         8.50 o                         
  17   6   8          0.60         13.00         8.52 o                         
  18   6   8          0.11         11.97        10.11 o                         
  19   6   8          0.13          7.36         8.44 o                         
   0   7   8       2240.09       2310.12        90.48 o                         
   1   7   8       1988.08       2014.39        55.37 o                         
   2   7   8        414.38        386.24        13.03 o                         
   3   7   8         97.26         93.57         6.38 o                         
   4   7   8          9.17          3.19         7.23 o                         
   5   7   8        127.01        124.39        10.30 o                         
   6   7   8        236.60        271.39        13.67 o                         
   7   7   8        188.97        216.41        11.99 o                         
   8   7   8        246.23        220.29        14.63 o                         
   9   7   8          7.53         21.02         8.32 o                         
  10   7   8         21.97         15.73         8.66 o                         
  11   7   8         25.13         23.81         9.09 o                         
  12   7   8         16.93         18.52         9.45 o                         
  13   7   8          4.62         16.10        15.28 o                         
  14   7   8          7.80          8.12         8.66 o                         
  15   7   8          2.86          8.96         9.19 o                         
  16   7   8          0.32          5.32         8.89 o                         
  17   7   8          0.08         11.15        13.02 o                         
  18   7   8          0.05         17.63         8.93 o                         
  19   7   8          0.09         22.00        13.73 o                         
   0   8   8       2444.65       2302.57       133.27 o                         
   1   8   8        675.55        698.40        31.84 o                         
   2   8   8         95.20         90.78        11.20 o                         
   3   8   8         34.78         28.57         5.63 o                         
   4   8   8        263.81        278.41        21.32 o                         
   5   8   8        163.25        174.77         9.42 o                         
   6   8   8         49.31         47.64         7.57 o                         
   7   8   8         66.20         71.69         9.32 o                         
   8   8   8         55.45         65.38         8.55 o                         
   9   8   8          8.03         26.85        13.31 o                         
  10   8   8         43.69         44.25         9.58 o                         
  11   8   8         56.32         69.08        11.90 o                         
  12   8   8         40.27         61.61         9.74 o                         
  13   8   8         11.62         11.44         9.12 o                         
  14   8   8          4.20          2.74         9.16 o                         
  15   8   8          0.14          8.43        12.88 o                         
  16   8   8          0.53         -1.37         9.12 o                         
  17   8   8          0.00         10.37        10.20 o                         
  18   8   8          0.11         11.36        13.56 o                         
  19   8   8          0.07         12.54        10.33 o                         
   2   9   8        449.93        412.54        24.01 o                         
   3   9   8        109.84        123.47         7.73 o                         
   4   9   8        117.67        128.64         8.10 o                         
   5   9   8        120.05        128.69        10.60 o                         
   6   9   8          4.27         -0.38         7.52 o                         
   7   9   8        104.53        124.24         9.31 o                         
   8   9   8          2.73          3.94         8.14 o                         
   9   9   8         11.29          7.51        11.12 o                         
  10   9   8         74.33         63.74         9.14 o                         
  11   9   8         69.38         72.81        10.39 o                         
  12   9   8          2.02          5.81         9.16 o                         
  13   9   8         10.55          5.54         8.85 o                         
  14   9   8          0.16          9.77         9.38 o                         
  15   9   8          1.51         -5.27         9.06 o                         
  16   9   8          0.73         17.88        11.08 o                         
  17   9   8          0.25          6.99         9.76 o                         
  18   9   8          0.07         21.75        11.40 o                         
   0  10   8        229.99        219.69        21.56 o                         
   1  10   8         13.79         18.52        10.77 o                         
   2  10   8        454.42        440.02        33.83 o                         
   3  10   8         98.29        133.55         9.27 o                         
   4  10   8        319.23        326.01        12.58 o                         
   5  10   8          2.63          4.74         6.72 o                         
   6  10   8         93.08        103.78        10.41 o                         
   7  10   8          0.16          1.61         9.16 o                         
   8  10   8         59.38         70.33        10.31 o                         
   9  10   8         82.57         84.74        11.35 o                         
  10  10   8         64.73         67.65        11.03 o                         
  11  10   8          0.28         13.77         9.83 o                         
  12  10   8          6.54         18.17        10.76 o                         
  13  10   8          0.10         17.29         9.30 o                         
  14  10   8          2.26          0.45         9.61 o                         
  15  10   8          1.84          0.95        10.72 o                         
  16  10   8          0.36          9.25        13.70 o                         
  17  10   8          0.10         12.81        11.31 o                         
  18  10   8          0.10         19.26        10.69 o                         
   0  11   8        161.16        160.00        18.72 o                         
   1  11   8         42.70         40.09        10.80 o                         
   2  11   8        100.35        110.05        13.75 o                         
   3  11   8        254.49        199.81        32.41 o                         
   4  11   8        206.13        110.42        14.68 o                         
   5  11   8        112.44        144.62        14.18 o                         
   6  11   8          0.11         -0.08         7.22 o                         
   7  11   8         54.28         76.33        10.82 o                         
   8  11   8         23.78         19.78         9.37 o                         
   9  11   8         70.92         69.84         9.85 o                         
  10  11   8         10.93          8.26         9.23 o                         
  11  11   8          6.72          9.75         8.65 o                         
  12  11   8          1.50         12.46         8.79 o                         
  13  11   8          5.79         18.56         9.73 o                         
  14  11   8          0.40         13.56        18.26 o                         
  15  11   8          0.67         21.68        12.28 o                         
  16  11   8          0.25         -5.94        13.04 o                         
  17  11   8          0.33          9.69        10.71 o                         
  18  11   8          0.01         -6.17        10.46 o                         
   0  12   8         12.85         28.44        17.15 o                         
   1  12   8          2.99          7.86        10.26 o                         
   2  12   8        200.87        216.75        15.49 o                         
   3  12   8        123.53        102.19        13.31 o                         
   4  12   8         51.38         54.89        10.60 o                         
   5  12   8         10.40          5.12         5.75 o                         
   6  12   8         59.67         48.43         9.33 o                         
   7  12   8          9.56         30.95        11.45 o                         
   8  12   8         60.10         65.91         9.06 o                         
   9  12   8          6.52         -0.91         8.63 o                         
  10  12   8         12.57          9.35         8.38 o                         
  11  12   8          1.51         14.51        12.92 o                         
  12  12   8          0.57         -1.47         9.57 o                         
  13  12   8          0.06          2.45        11.35 o                         
  14  12   8          1.66         15.75        11.06 o                         
  15  12   8          0.96         10.07        11.72 o                         
  16  12   8          0.55         -8.87        10.55 o                         
  17  12   8          0.06          0.12        13.05 o                         
   0  13   8         18.24         14.71        14.88 o                         
   1  13   8         47.92         60.08        11.94 o                         
   2  13   8          2.05         11.33        15.81 o                         
   3  13   8         27.34         22.04        11.22 o                         
   4  13   8         19.96          9.76         5.80 o                         
   5  13   8         51.60         62.97        11.93 o                         
   6  13   8         21.08         25.74         7.13 o                         
   7  13   8         60.15         67.82        14.26 o                         
   8  13   8         15.50         29.47         8.93 o                         
   9  13   8         12.50         18.25         9.30 o                         
  10  13   8          0.16          6.41        10.60 o                         
  11  13   8          0.02          5.75        11.49 o                         
  12  13   8          0.10          3.54        11.36 o                         
  13  13   8          1.30          6.79        32.56 o                         
  14  13   8          1.03         20.02        11.52 o                         
  15  13   8          0.11         16.36        14.05 o                         
  16  13   8          0.20         18.93        10.79 o                         
  17  13   8          0.01          3.70         9.58 o                         
   0  14   8         16.90         13.54        15.42 o                         
   1  14   8          1.10         -0.34        11.27 o                         
   2  14   8          8.33         10.43        11.19 o                         
   3  14   8         45.14         48.31        11.38 o                         
   4  14   8         16.63          5.17        10.84 o                         
   5  14   8         32.74         38.82         8.09 o                         
   6  14   8         20.47         18.31         8.71 o                         
   7  14   8          4.06          1.99        10.40 o                         
   8  14   8          3.24         -0.99        18.56 o                         
   9  14   8          0.24         17.81        11.67 o                         
  10  14   8          0.77         -0.11        14.64 o                         
  11  14   8          3.98          8.33        11.75 o                         
  12  14   8          1.96          9.25        11.25 o                         
  13  14   8          0.39          1.26        14.50 o                         
  14  14   8          0.02         13.98        11.17 o                         
  15  14   8          0.04          0.47        10.27 o                         
  16  14   8          0.03         10.93        10.12 o                         
   0  15   8         14.64          4.78        16.24 o                         
   1  15   8         12.10         21.56        12.60 o                         
   2  15   8         20.00         11.96        11.34 o                         
   3  15   8          7.74         19.59        10.78 o                         
   5  15   8          5.21         20.49        11.53 o                         
   6  15   8          2.12          4.08        10.75 o                         
   7  15   8          0.66         15.39        11.61 o                         
   8  15   8          0.63          4.65        10.67 o                         
   9  15   8          0.11          8.21        15.57 o                         
  10  15   8          3.71          0.38        11.05 o                         
  11  15   8          3.25         -8.16        10.82 o                         
  12  15   8          0.40         34.17        15.31 o                         
  13  15   8          0.06         17.45        10.74 o                         
  14  15   8          0.04         46.03        16.16 o                         
  15  15   8          0.09         21.67        15.07 o                         
  16  15   8          0.09          2.46        14.00 o                         
   0  16   8         25.92         16.64        23.90 o                         
   1  16   8         20.94         36.66        17.27 o                         
   3  16   8          2.01        -10.78        14.16 o                         
   4  16   8          3.94         21.05        10.65 o                         
   5  16   8          1.65          3.03        10.34 o                         
   6  16   8          0.49         25.32        10.50 o                         
   7  16   8          1.53         12.46        12.41 o                         
   8  16   8          0.18          5.88        10.25 o                         
   9  16   8          1.80         -0.08        16.09 o                         
  10  16   8          1.14         -7.14        11.00 o                         
  11  16   8          0.35         -0.88        10.95 o                         
  12  16   8          0.01          2.86        10.67 o                         
  13  16   8          0.48          7.52        13.22 o                         
  14  16   8          0.06         17.88        39.25 o                         
   0  17   8          9.41         16.36        15.73 o                         
   1  17   8          3.56         10.79        11.07 o                         
   2  17   8          4.84         13.33        10.70 o                         
   3  17   8          3.91         18.70        10.71 o                         
   4  17   8          0.52         21.25        10.44 o                         
   5  17   8          0.30          7.03         9.72 o                         
   6  17   8          2.12         38.14        10.33 o                         
   7  17   8          0.13         17.31        10.17 o                         
   8  17   8          0.18         16.49        26.50 o                         
   9  17   8          0.13         -1.15        10.36 o                         
  10  17   8          0.57         31.80        10.81 o                         
  11  17   8          0.26         20.78        12.83 o                         
  12  17   8          1.06         -4.42        28.29 o                         
   0  18   8          0.70         25.69        18.53 o                         
   1  18   8          5.15          5.50        10.49 o                         
   2  18   8          4.63          7.57        10.92 o                         
   3  18   8          0.03         21.55        10.23 o                         
   4  18   8          0.48          4.61         9.60 o                         
   5  18   8          0.66          9.60        10.23 o                         
   6  18   8          0.54          3.63         9.95 o                         
   7  18   8          0.35         -1.53        15.47 o                         
   8  18   8          0.05         49.25        19.11 o                         
   9  18   8          0.38        -22.11        28.07 o                         
   0  19   8          2.84         -8.70        28.93 o                         
   1  19   8          0.92         -0.19        26.05 o                         
   2  19   8          0.08          2.55        13.42 o                         
   3  19   8          1.18          4.07        18.59 o                         
   4  19   8          0.14          4.18        17.91 o                         
   5  19   8          0.65          9.27        29.77 o                         
   1   1   9       4140.87       4199.15       118.47 o                         
   2   1   9         89.15         83.37         6.87 o                         
   3   1   9          0.14         -3.92         6.12 o                         
   4   1   9        267.65        253.01        11.18 o                         
   5   1   9        199.31        176.94         9.67 o                         
   6   1   9         25.47         19.42         7.03 o                         
   7   1   9        128.61        141.02        10.95 o                         
   8   1   9         51.03         46.81         8.39 o                         
   9   1   9         92.96         72.05         8.97 o                         
  10   1   9          0.00         -4.57         8.63 o                         
  11   1   9         24.93          2.97        19.85 o                         
  12   1   9          7.92         20.16         9.13 o                         
  13   1   9          0.25         -7.97         9.21 o                         
  14   1   9          0.59         -3.80        22.96 o                         
  15   1   9          0.01         10.37         8.78 o                         
  16   1   9          0.09         17.08        11.68 o                         
  17   1   9          0.24         26.93        10.47 o                         
  18   1   9          0.00         15.24        10.52 o                         
  19   1   9          0.02         11.61         9.27 o                         
  20   1   9          0.01         14.48        10.39 o                         
   1   2   9        177.50        223.01         9.32 o                         
   2   2   9        247.35        245.63        13.15 o                         
   3   2   9         79.79         67.21        10.77 o                         
   4   2   9         99.31         88.73         7.14 o                         
   5   2   9         74.77         74.68         7.37 o                         
   6   2   9         18.30          5.28        16.43 o                         
   7   2   9         11.70          2.30         8.30 o                         
   8   2   9        213.70        212.48        11.04 o                         
   9   2   9          3.36          8.21         9.54 o                         
  10   2   9         84.63         97.93        12.58 o                         
  11   2   9         28.70         10.63        10.27 o                         
  12   2   9          0.55        -10.29        10.29 o                         
  13   2   9          0.48          5.88         9.00 o                         
  14   2   9          1.37          5.03         9.24 o                         
  15   2   9          0.01         13.42        11.50 o                         
  16   2   9          0.05          4.65        13.04 o                         
  17   2   9          0.00          7.40         8.37 o                         
  18   2   9          0.01          0.90         9.77 o                         
  19   2   9          0.04         11.49        10.15 o                         
  20   2   9          0.00         15.57        10.75 o                         
   1   3   9        304.18        341.71        18.41 o                         
   2   3   9        166.81        168.76         8.94 o                         
   3   3   9         75.43         84.56         6.99 o                         
   4   3   9        118.20        123.56         9.14 o                         
   5   3   9        600.06        589.34        19.94 o                         
   6   3   9         42.32         23.21         7.37 o                         
   7   3   9         39.78         48.53         8.98 o                         
   8   3   9          2.16         -6.55         9.58 o                         
   9   3   9          9.37          3.63         8.52 o                         
  10   3   9          1.46          6.85         8.19 o                         
  11   3   9          0.16          8.90        10.67 o                         
  12   3   9          9.87         10.50         9.12 o                         
  13   3   9          1.14          9.40         9.42 o                         
  14   3   9          0.41          8.77         9.09 o                         
  15   3   9          2.52          0.99         9.41 o                         
  16   3   9          0.13          0.82        10.77 o                         
  17   3   9          0.34          3.89         8.12 o                         
  18   3   9          0.01         20.06         8.93 o                         
  19   3   9          0.03         14.49         8.51 o                         
  20   3   9          0.01         -1.38        16.08 o                         
   1   4   9          6.89          1.26         5.28 o                         
   2   4   9        284.48        231.97        16.74 o                         
   3   4   9         41.61         38.95         6.23 o                         
   4   4   9        378.75        402.13        20.22 o                         
   5   4   9         96.43         85.95        10.61 o                         
   6   4   9        128.70        143.49         9.16 o                         
   7   4   9         31.10         30.86         8.14 o                         
   8   4   9        198.58        201.29        13.26 o                         
   9   4   9          9.00          6.25         8.46 o                         
  10   4   9         10.36          6.80        12.09 o                         
  11   4   9          1.14          8.52         9.26 o                         
  12   4   9          1.48          9.26         9.78 o                         
  13   4   9          0.12          6.34         9.21 o                         
  14   4   9          2.47          6.35         9.36 o                         
  15   4   9          0.49          1.80        10.00 o                         
  16   4   9          0.11          3.48         8.70 o                         
  17   4   9          0.01          1.63         8.87 o                         
  18   4   9          0.13          4.27         8.51 o                         
  19   4   9          0.01         -1.84         8.55 o                         
  20   4   9          0.04         11.64        13.80 o                         
   1   5   9        182.44        212.87         9.13 o                         
   2   5   9         48.79         55.52         7.33 o                         
   3   5   9        111.27        114.37         9.12 o                         
   4   5   9         81.33         94.12        23.42 o                         
   5   5   9         82.85        101.35         8.72 o                         
   6   5   9         84.06         81.14         7.99 o                         
   7   5   9         21.39         21.61         7.67 o                         
   8   5   9         16.69          8.59         8.35 o                         
   9   5   9          5.62         -1.75         8.40 o                         
  10   5   9          0.17          5.16        11.76 o                         
  11   5   9          0.34          2.15         8.84 o                         
  12   5   9          0.00         -7.18        11.28 o                         
  13   5   9          0.02          3.08        10.28 o                         
  14   5   9          0.06          3.29         8.91 o                         
  15   5   9          0.63          6.03         9.44 o                         
  16   5   9          0.45          7.21         9.04 o                         
  17   5   9          0.07         18.61         8.58 o                         
  18   5   9          0.00         14.22         8.00 o                         
  19   5   9          0.05          8.71        11.42 o                         
   1   6   9        728.12        743.24        22.13 o                         
   2   6   9        155.69        155.15         9.93 o                         
   3   6   9         13.67         18.31         9.12 o                         
   4   6   9          0.20          0.37         6.31 o                         
   5   6   9         15.78         32.48         7.65 o                         
   6   6   9          0.52         -1.42         7.42 o                         
   7   6   9        259.10        243.20        11.79 o                         
   8   6   9         12.32         12.89         9.94 o                         
   9   6   9          0.48          6.13         8.62 o                         
  10   6   9         59.08         51.71        12.13 o                         
  11   6   9          6.37          2.25         8.58 o                         
  12   6   9          9.45         13.40        10.91 o                         
  13   6   9          5.89          9.99        10.11 o                         
  14   6   9          0.17         -0.76         9.09 o                         
  15   6   9          0.63         24.41         9.38 o                         
  16   6   9          0.05         13.92         8.68 o                         
  17   6   9          0.54         13.63        12.47 o                         
  18   6   9          0.01         26.69         9.47 o                         
  19   6   9          0.00         -0.24        11.79 o                         
   1   7   9         15.35          5.74         4.43 o                         
   2   7   9        121.17        121.39        13.86 o                         
   3   7   9         78.20         66.23         6.27 o                         
   4   7   9         89.38         72.58         8.83 o                         
   5   7   9         94.96         97.04         8.06 o                         
   6   7   9          3.98          8.22         7.23 o                         
   7   7   9         13.34          7.64         8.04 o                         
   8   7   9          0.71          1.28         9.42 o                         
   9   7   9         22.58         35.52        12.37 o                         
  10   7   9          5.86         15.00         9.09 o                         
  11   7   9          8.97          8.17         8.76 o                         
  12   7   9         16.08          6.68        11.67 o                         
  13   7   9          1.13         22.57         9.23 o                         
  14   7   9          0.92         12.79         9.17 o                         
  15   7   9          0.85         21.25        12.52 o                         
  16   7   9          0.03          5.80         9.02 o                         
  17   7   9          0.34          6.08         9.27 o                         
  18   7   9          0.05         23.23        14.50 o                         
  19   7   9          0.00          8.38        10.77 o                         
   1   8   9         80.94         57.99         6.55 o                         
   2   8   9        430.42        408.74        13.46 o                         
   3   8   9         35.64         38.70         6.49 o                         
   4   8   9         34.01         37.24         7.21 o                         
   5   8   9         53.13         60.80         7.42 o                         
   6   8   9         49.44         55.88         8.11 o                         
   7   8   9          8.59          4.44         8.30 o                         
   8   8   9          0.60          8.84         9.96 o                         
   9   8   9          2.80          9.01         8.96 o                         
  10   8   9          0.00         -9.14         9.14 o                         
  11   8   9          2.05          0.07         8.93 o                         
  12   8   9          2.24         11.52        17.28 o                         
  13   8   9          1.05         16.91         8.95 o                         
  14   8   9          0.00         -9.00         9.64 o                         
  15   8   9          0.83          9.53         9.24 o                         
  16   8   9          0.08         21.87        12.85 o                         
  17   8   9          0.03         -4.07        10.43 o                         
  18   8   9          0.01         21.22        11.21 o                         
   1   9   9         16.81          9.79        11.12 o                         
   2   9   9          2.31          6.53         6.59 o                         
   3   9   9        152.18        131.76         8.65 o                         
   4   9   9        108.12        111.80         9.62 o                         
   5   9   9        159.87        182.55        16.65 o                         
   6   9   9         62.78         58.25         9.40 o                         
   7   9   9         59.02         59.29         8.64 o                         
   8   9   9          0.86         -5.76        15.90 o                         
   9   9   9          4.79          5.53        10.92 o                         
  10   9   9          3.83         10.04         9.19 o                         
  11   9   9          6.11         12.32        14.42 o                         
  12   9   9          0.74         13.45        10.68 o                         
  13   9   9          0.00         -8.45         9.03 o                         
  14   9   9          0.91         12.14         9.95 o                         
  15   9   9          0.01          7.66        10.23 o                         
  16   9   9          0.03          6.47        11.90 o                         
  17   9   9          0.15         -1.81        11.30 o                         
  18   9   9          0.00          0.96        15.13 o                         
   1  10   9          3.48         10.94        10.54 o                         
   2  10   9         71.71         44.44        24.30 o                         
   3  10   9         68.70         48.03         6.60 o                         
   4  10   9          3.63         -1.65         4.81 o                         
   5  10   9          3.66          3.69         6.24 o                         
   6  10   9         27.09         28.23         7.66 o                         
   7  10   9          4.15          4.19         8.39 o                         
   8  10   9          0.50          1.90         8.85 o                         
   9  10   9         10.47          3.94        10.33 o                         
  10  10   9          3.41         -0.24         8.89 o                         
  11  10   9          0.06          1.40         8.46 o                         
  12  10   9          1.06          5.31         9.24 o                         
  13  10   9          0.04         11.05        10.07 o                         
  15  10   9          0.15        -11.66        11.66 o                         
  16  10   9          0.50          2.91        17.03 o                         
  17  10   9          0.08         19.18        11.29 o                         
  18  10   9          0.07         18.40        10.98 o                         
   1  11   9         62.69         64.77        20.15 o                         
   2  11   9         54.04         63.98        14.33 o                         
   3  11   9         11.85         18.77        14.12 o                         
   4  11   9          1.92          2.49         7.68 o                         
   5  11   9          0.11          6.50         5.98 o                         
   6  11   9          2.40         15.17         7.24 o                         
   7  11   9          3.63         -1.25         8.34 o                         
   8  11   9         20.43         19.81         8.33 o                         
   9  11   9          4.86          7.12         8.30 o                         
  10  11   9          0.24          2.00         8.28 o                         
  11  11   9          0.01          8.53        10.67 o                         
  12  11   9          1.17         24.65        10.27 o                         
  13  11   9          0.46         -8.66        12.26 o                         
  14  11   9          0.67         21.75        12.39 o                         
  15  11   9          0.14         -0.82        11.85 o                         
  16  11   9          0.19         26.44        10.76 o                         
  17  11   9          0.01          3.05        14.54 o                         
   1  12   9          3.51         -5.01        11.29 o                         
   2  12   9        139.75        153.46        15.71 o                         
   3  12   9          8.61         28.96        11.63 o                         
   4  12   9         25.75         22.01         6.17 o                         
   5  12   9         22.25         15.13         9.38 o                         
   6  12   9          0.23          0.55         7.48 o                         
   7  12   9         10.83          4.46         7.57 o                         
   8  12   9          2.02         18.21         8.40 o                         
   9  12   9          0.10          4.43         8.37 o                         
  10  12   9          0.44          1.68         8.85 o                         
  11  12   9          0.00        -11.33        11.33 o                         
  12  12   9          0.00         -4.16        11.13 o                         
  13  12   9          1.08          9.38        16.13 o                         
  14  12   9          1.05          7.45        10.52 o                         
  15  12   9          0.04         24.71        19.09 o                         
  16  12   9          0.17         25.11        10.87 o                         
  17  12   9          0.00        -11.77        14.44 o                         
   1  13   9         14.95         11.30        11.15 o                         
   2  13   9          1.95         -5.04        11.53 o                         
   3  13   9          0.05          4.57        11.11 o                         
   4  13   9          0.32         16.75        11.41 o                         
   5  13   9          1.81         -0.01         9.53 o                         
   6  13   9          0.05          6.85         5.18 o                         
   7  13   9          5.33          3.47         8.48 o                         
   8  13   9          0.02         11.19        10.73 o                         
   9  13   9          2.42          8.22        19.43 o                         
  10  13   9          0.08        -13.74        17.04 o                         
  11  13   9          0.36         -2.45        11.07 o                         
  12  13   9          1.30         24.26        12.11 o                         
  13  13   9          2.22          5.24        12.95 o                         
  14  13   9          0.54         19.72        11.20 o                         
  15  13   9          0.09         29.34        11.76 o                         
  16  13   9          0.04         16.77        18.60 o                         
  17  13   9          0.00         21.16        14.81 o                         
   1  14   9          0.15         15.01        10.82 o                         
   2  14   9          3.89          9.39        11.08 o                         
   3  14   9          2.12          9.14        31.15 o                         
   4  14   9          0.06         23.23        15.21 o                         
   5  14   9          1.47         -5.45         7.93 o                         
   6  14   9          7.16         15.91        14.35 o                         
   7  14   9          0.36         15.45        11.39 o                         
   8  14   9          0.24         15.38        11.84 o                         
   9  14   9          0.13          0.41        15.49 o                         
  10  14   9          0.01         -8.95        12.89 o                         
  11  14   9          1.11         17.60        15.13 o                         
  12  14   9          0.29         -1.39        16.88 o                         
  13  14   9          0.67         18.01        11.60 o                         
  14  14   9          0.06         14.58        16.77 o                         
  15  14   9          0.03         17.27        11.04 o                         
  16  14   9          0.06          6.36        10.39 o                         
   3  15   9          0.72        -10.45        11.02 o                         
   4  15   9          0.61          7.46        10.91 o                         
   5  15   9          1.58          1.70        12.82 o                         
   6  15   9          0.19         21.09        10.76 o                         
   7  15   9          0.68         33.28        11.30 o                         
   8  15   9          0.03          5.78        12.34 o                         
   9  15   9          1.20         25.40        11.66 o                         
  10  15   9          0.23          2.65        11.12 o                         
  11  15   9          0.00          2.96        10.84 o                         
  12  15   9          0.03          3.83        14.39 o                         
  13  15   9          0.29         28.04        11.63 o                         
  14  15   9          0.01          3.88        10.80 o                         
  15  15   9          0.04         19.42        24.88 o                         
  16  15   9          0.03         -0.09        15.10 o                         
   1  16   9          2.73          8.43        11.18 o                         
   2  16   9          2.71          9.79        13.05 o                         
   3  16   9          0.82          8.17        11.17 o                         
   4  16   9          0.18         14.16        10.71 o                         
   5  16   9          0.01         11.17        10.39 o                         
   6  16   9          0.23         14.05        10.42 o                         
   7  16   9          0.06          4.66        10.40 o                         
   8  16   9          1.16         32.12        58.18 o                         
   9  16   9          0.02          6.01        10.41 o                         
  10  16   9          0.01         12.85        10.40 o                         
  11  16   9          0.47          3.80        14.04 o                         
  12  16   9          0.37          6.30        10.83 o                         
  13  16   9          0.01         -8.37        13.93 o                         
  14  16   9          0.02         -2.93        14.59 o                         
   1  17   9          0.25         -5.96        11.22 o                         
   2  17   9          0.04         21.32        12.56 o                         
   3  17   9          0.39          9.19        11.03 o                         
   4  17   9          0.30          1.61        10.41 o                         
   5  17   9          0.01         16.63        13.88 o                         
   6  17   9          0.05         10.68         9.99 o                         
   7  17   9          0.01        -11.48        14.61 o                         
   8  17   9          0.08         18.37        14.03 o                         
   9  17   9          0.44          1.48        10.55 o                         
  10  17   9          0.11        -11.50        14.40 o                         
  11  17   9          0.08         23.80        13.63 o                         
  12  17   9          0.02          8.47        25.19 o                         
   1  18   9          0.57         -4.21        10.90 o                         
   2  18   9          0.05         17.81        11.23 o                         
   3  18   9          0.29         25.57        11.09 o                         
   4  18   9          0.00         -7.74        10.50 o                         
   5  18   9          0.20         28.35        10.61 o                         
   6  18   9          0.00        -13.47        18.66 o                         
   7  18   9          0.00         32.56        13.65 o                         
   8  18   9          0.19         18.36        17.14 o                         
   9  18   9          0.03         12.82        26.96 o                         
  10  18   9          0.00         21.54        28.09 o                         
   1  19   9          0.06         23.31        11.70 o                         
   2  19   9          0.24          6.99        10.98 o                         
   3  19   9          0.08          8.22        20.53 o                         
   4  19   9          0.14         30.74        24.57 o                         
   5  19   9          0.01         22.60        27.63 o                         
   6  19   9          0.04          9.08        29.67 o                         
   0   0  10       1708.86       1797.68       104.16 o                         
   1   0  10       7122.75       6821.92       270.29 o                         
   2   0  10         20.28          7.56        10.14 o                         
   3   0  10       1206.99       1170.69        49.16 o                         
   4   0  10        366.01        390.34        19.83 o                         
   5   0  10       2111.27       1906.34        78.38 o                         
   6   0  10         28.54         53.99        18.62 o                         
   7   0  10       1600.65       1503.45        71.03 o                         
   8   0  10         27.77         24.91        15.53 o                         
   9   0  10        285.27        251.31        29.29 o                         
  10   0  10         18.33         10.38        11.91 o                         
  11   0  10         36.43         27.15        17.61 o                         
  12   0  10         10.41         32.78        17.03 o                         
  13   0  10         39.71         15.57        16.31 o                         
  14   0  10          4.09          6.02        21.22 o                         
  15   0  10         12.58         12.51        15.27 o                         
  17   0  10          1.53         30.07        13.09 o                         
  18   0  10          0.00         16.15        12.69 o                         
  19   0  10          0.30         56.45        19.90 o                         
   0   1  10       4432.34       4115.00       164.04 o                         
   1   1  10       1810.82       1841.95        52.99 o                         
   2   1  10       2517.13       2265.87        75.29 o                         
   3   1  10         72.39         89.18         9.20 o                         
   4   1  10       1788.97       1770.60        51.42 o                         
   5   1  10        100.36        105.30         7.87 o                         
   6   1  10       2082.81       1969.86        74.59 o                         
   7   1  10         11.77         17.50         7.54 o                         
   8   1  10        389.04        342.34        17.23 o                         
   9   1  10        114.70        101.05         9.25 o                         
  10   1  10        102.10        102.21         9.80 o                         
  11   1  10          0.33         20.08        10.22 o                         
  12   1  10        117.79         89.17        11.05 o                         
  13   1  10          0.87         10.92        10.14 o                         
  14   1  10         15.27         10.87        10.92 o                         
  15   1  10          0.14          6.31         9.40 o                         
  16   1  10          2.91         12.00        12.08 o                         
  17   1  10          0.50         13.34         9.23 o                         
  18   1  10          1.21         12.46         8.88 o                         
  19   1  10          0.09         14.57         9.68 o                         
   0   2  10        153.60        109.04        10.89 o                         
   1   2  10       1849.77       1604.77        53.59 o                         
   2   2  10        962.23        894.39        38.40 o                         
   3   2  10       3265.56       3074.81        93.47 o                         
   4   2  10         32.37         39.80         7.36 o                         
   5   2  10       1346.62       1174.88        54.87 o                         
   6   2  10         73.21         73.09         8.65 o                         
   7   2  10        421.73        375.69        21.44 o                         
   8   2  10         25.22         26.04         9.27 o                         
   9   2  10        191.11        175.68        14.09 o                         
  10   2  10         10.62         10.53         9.85 o                         
  11   2  10        125.87        114.62        21.23 o                         
  12   2  10          6.22          5.24         9.16 o                         
  13   2  10         20.74         21.50        10.12 o                         
  14   2  10          0.08          1.50         9.02 o                         
  15   2  10          6.68          6.83         8.58 o                         
  16   2  10          0.35          3.53         9.03 o                         
  17   2  10          1.37         14.27         8.90 o                         
  18   2  10          0.01          7.32         8.85 o                         
  19   2  10          0.31         21.06         8.07 o                         
   0   3  10       2771.87       2975.32       119.60 o                         
   1   3  10        611.88        634.03        21.43 o                         
   2   3  10       1140.37       1038.42        33.34 o                         
   3   3  10        120.50        112.58         8.15 o                         
   4   3  10       1115.71       1116.49        33.65 o                         
   5   3  10          9.41          0.56         8.52 o                         
   6   3  10        376.07        333.74        15.71 o                         
   7   3  10         13.43         13.38         8.24 o                         
   8   3  10        325.67        329.67        17.65 o                         
   9   3  10         50.61         49.89         8.45 o                         
  10   3  10         66.07         67.11        12.19 o                         
  11   3  10          4.19         13.80         9.92 o                         
  12   3  10         30.26         33.52         9.28 o                         
  13   3  10          0.08          2.16         9.06 o                         
  14   3  10          9.28         11.60        10.07 o                         
  15   3  10          0.31         28.08         8.98 o                         
  16   3  10          1.79         13.89         9.89 o                         
  17   3  10          0.06         -3.30         8.78 o                         
  18   3  10          0.62         17.32         8.87 o                         
  19   3  10          0.01          9.02         7.62 o                         
   0   4  10         32.00         48.22        15.32 o                         
   1   4  10        473.96        455.43        19.85 o                         
   2   4  10          0.93          9.21         5.76 o                         
   3   4  10        988.21        839.88        25.76 o                         
   4   4  10        682.55        655.99        61.57 o                         
   5   4  10        153.03        153.76        15.77 o                         
   6   4  10        510.58        522.26        18.45 o                         
   7   4  10        287.94        261.69        14.14 o                         
   8   4  10         17.43         23.86         8.19 o                         
   9   4  10        156.77        168.49        15.27 o                         
  10   4  10          0.66         -2.83         8.53 o                         
  11   4  10         49.69         52.26        11.15 o                         
  12   4  10          2.34         22.02         9.61 o                         
  13   4  10          9.34          3.17        12.26 o                         
  14   4  10          0.36          9.58        14.59 o                         
  15   4  10          3.79         20.69         8.95 o                         
  16   4  10          0.04         20.07         9.73 o                         
  17   4  10          0.50         23.11        11.56 o                         
  18   4  10          0.07          6.94        10.68 o                         
  19   4  10          0.15          5.67         8.13 o                         
   0   5  10        916.14        825.41        35.12 o                         
   1   5  10          2.32          5.75        10.14 o                         
   2   5  10        665.87        664.14        25.54 o                         
   3   5  10        726.98        674.45        29.28 o                         
   4   5  10        127.88        127.77        11.23 o                         
   5   5  10        483.08        438.46        16.38 o                         
   6   5  10        212.89        192.86        10.37 o                         
   7   5  10        270.68        267.46        14.05 o                         
   8   5  10        167.55        148.99        12.51 o                         
   9   5  10         38.99         48.07         8.83 o                         
  10   5  10         39.83         42.58         9.49 o                         
  11   5  10          0.18          1.35         8.93 o                         
  12   5  10         13.09         14.09         9.21 o                         
  13   5  10          0.44         15.67        10.11 o                         
  14   5  10          6.48          2.21        10.06 o                         
  15   5  10          1.39         18.01         8.42 o                         
  16   5  10          0.41          7.79         9.49 o                         
  17   5  10          0.05         24.10         8.45 o                         
  18   5  10          0.13         11.15        10.59 o                         
  19   5  10          0.00          7.13         9.17 o                         
   0   6  10         44.93         55.80         9.50 o                         
   1   6  10        807.43        776.97        32.10 o                         
   2   6  10        447.86        424.22        28.17 o                         
   3   6  10         46.37         56.58         8.11 o                         
   4   6  10          0.03          5.10         6.64 o                         
   5   6  10        176.33        187.10         9.92 o                         
   6   6  10        329.73        316.66        13.49 o                         
   7   6  10        114.82        101.17         9.15 o                         
   8   6  10         33.06         47.45        11.64 o                         
   9   6  10         56.09         52.70        13.08 o                         
  10   6  10          0.45          7.73         8.85 o                         
  11   6  10         22.40         36.45         9.73 o                         
  12   6  10          6.40          7.60         9.35 o                         
  13   6  10         11.54          7.28         9.26 o                         
  14   6  10          0.59          3.34         9.38 o                         
  15   6  10          1.20         -0.60        10.26 o                         
  16   6  10          0.19          9.12         9.73 o                         
  17   6  10          0.88         -2.31         8.58 o                         
  18   6  10          0.08          8.79        18.92 o                         
  19   6  10          0.13         -4.25        17.93 o                         
   0   7  10        265.04        229.75        13.07 o                         
   1   7  10        157.55        143.10         7.70 o                         
   2   7  10        323.25        334.38        12.25 o                         
   3   7  10          5.32         13.41         8.95 o                         
   4   7  10        179.26        198.72         9.65 o                         
   5   7  10          9.05          8.38         7.12 o                         
   6   7  10        352.78        421.23        16.24 o                         
   7   7  10          2.49          6.63         7.73 o                         
   8   7  10         54.06         49.25         9.04 o                         
   9   7  10          0.60          9.25         8.51 o                         
  10   7  10         67.55         75.30        11.46 o                         
  11   7  10          6.00         13.75         9.14 o                         
  12   7  10         18.20         12.83        21.33 o                         
  13   7  10          2.32          9.16         9.10 o                         
  14   7  10          1.57         -2.74        11.57 o                         
  15   7  10          2.18          3.91         9.15 o                         
  16   7  10          1.35         11.36         9.98 o                         
  17   7  10          0.05         20.34         9.46 o                         
  18   7  10          0.08          7.42         9.35 o                         
   0   8  10        173.54        160.08         9.98 o                         
   1   8  10        307.41        296.53        12.48 o                         
   2   8  10         56.42         48.86         5.04 o                         
   3   8  10        426.77        451.81        18.54 o                         
   4   8  10        264.64        286.44        26.22 o                         
   5   8  10        514.52        534.47        19.79 o                         
   6   8  10        131.72        146.76        10.83 o                         
   7   8  10         54.17         57.44         8.60 o                         
   8   8  10          0.00         -8.86        14.72 o                         
   9   8  10         63.89         74.89        11.76 o                         
  10   8  10         10.81         -1.06         9.87 o                         
  11   8  10         44.04         50.49         9.89 o                         
  12   8  10          2.45         14.93        10.28 o                         
  13   8  10          3.39          6.30         8.56 o                         
  14   8  10          0.26         19.67        10.35 o                         
  15   8  10          1.42          8.87         8.94 o                         
  16   8  10          0.02          2.27        15.85 o                         
  17   8  10          0.63         22.29        13.06 o                         
  18   8  10          0.11         10.33        12.29 o                         
   0   9  10        198.00        230.43        22.53 o                         
   1   9  10         13.28         18.88        13.39 o                         
   2   9  10        418.68        390.19        31.63 o                         
   3   9  10        130.52        117.71         7.46 o                         
   4   9  10        531.37        465.58        33.38 o                         
   5   9  10        156.38        145.54        10.30 o                         
   6   9  10         49.36         78.59         8.85 o                         
   7   9  10         20.78         30.65         9.45 o                         
   8   9  10        103.53        132.76        13.08 o                         
   9   9  10          7.66         14.37         9.07 o                         
  10   9  10         46.42         56.99         9.41 o                         
  11   9  10          1.72         17.02         9.30 o                         
  12   9  10          4.02         16.38        10.50 o                         
  13   9  10          0.07         -3.30         8.49 o                         
  14   9  10          3.94          1.45        14.69 o                         
  15   9  10          0.80          2.65        10.79 o                         
  16   9  10          3.28         14.98        12.36 o                         
  17   9  10          0.17          1.10        11.01 o                         
  18   9  10          0.20          8.25        10.91 o                         
   0  10  10         40.27         75.03        22.99 o                         
   1  10  10        321.96        349.53        19.77 o                         
   2  10  10         54.90         52.60        11.45 o                         
   3  10  10        336.13        291.99        21.05 o                         
   4  10  10         80.88         72.07         6.65 o                         
   5  10  10        148.61        130.22        10.26 o                         
   6  10  10         26.65         22.63         7.25 o                         
   7  10  10        254.74        299.02        35.66 o                         
   8  10  10          5.48          8.73        12.04 o                         
   9  10  10         34.24         23.73        10.19 o                         
  10  10  10          0.21         19.60         9.73 o                         
  11  10  10          5.40         13.62        10.15 o                         
  12  10  10          0.19         -4.19         8.81 o                         
  13  10  10          6.14          4.36        10.33 o                         
  14  10  10          1.49         14.51        10.34 o                         
  15  10  10          3.84         -3.55        15.08 o                         
  16  10  10          0.10          7.34        10.83 o                         
  17  10  10          0.06          8.44        18.48 o                         
   0  11  10        122.55        125.79        19.56 o                         
   1  11  10          6.31         22.02        17.92 o                         
   2  11  10        220.77        224.16        25.26 o                         
   3  11  10         22.04         40.79        21.84 o                         
   4  11  10        263.78        263.59        43.19 o                         
   5  11  10          0.78         15.46         5.59 o                         
   6  11  10         87.04         64.42        10.32 o                         
   7  11  10          7.51          1.08         7.69 o                         
   8  11  10         62.69         61.68        11.55 o                         
   9  11  10          0.79         14.54        10.19 o                         
  10  11  10         10.88         15.71         9.32 o                         
  11  11  10          0.00         20.54         9.77 o                         
  12  11  10          6.96          8.32        10.36 o                         
  13  11  10          0.29         30.09        19.60 o                         
  14  11  10          4.14          4.38        11.20 o                         
  15  11  10          0.79          3.19        16.45 o                         
  16  11  10          0.13         24.02        14.53 o                         
  17  11  10          0.02          7.85        11.13 o                         
   0  12  10         16.32         -7.94        18.87 o                         
   1  12  10        133.79        132.41        14.52 o                         
   2  12  10         20.53         25.89        12.95 o                         
   3  12  10        167.14        197.48        17.25 o                         
   4  12  10          2.85         -0.64         7.05 o                         
   5  12  10         51.27         40.16         7.86 o                         
   6  12  10          7.17          0.55         6.13 o                         
   7  12  10         35.69         41.56         8.51 o                         
   8  12  10          0.58         15.38         9.26 o                         
   9  12  10          7.84          5.42         9.27 o                         
  10  12  10          2.37        -12.91        12.91 o                         
  11  12  10          6.89         10.83        12.56 o                         
  12  12  10          0.28         10.97        10.42 o                         
  13  12  10          3.40         -0.19        11.98 o                         
  14  12  10          1.12         -8.57        11.03 o                         
  15  12  10          0.27         18.89        18.27 o                         
  16  12  10          0.03        -15.76        15.76 o                         
  17  12  10          0.25         12.28        10.96 o                         
   0  13  10         64.81        105.28        19.54 o                         
   1  13  10          3.96        -11.63        11.63 o                         
   2  13  10        111.16        115.49        13.04 o                         
   4  13  10         23.26         50.23        16.51 o                         
   5  13  10          0.05          2.45        11.05 o                         
   6  13  10         24.39         20.45         9.64 o                         
   7  13  10          0.07         26.87        10.85 o                         
   8  13  10          5.36        -16.48        17.07 o                         
   9  13  10          3.44          7.48        16.36 o                         
  10  13  10         10.32          4.28        12.11 o                         
  11  13  10          0.83          7.46        12.97 o                         
  12  13  10          1.64        -15.33        17.29 o                         
  13  13  10          0.86         15.04        10.89 o                         
  14  13  10          0.28         -0.40        16.28 o                         
  15  13  10          0.11         12.47        12.93 o                         
  16  13  10          0.11         -5.35        10.68 o                         
   2  14  10          6.32         25.42        11.74 o                         
   3  14  10         13.40         10.34        11.80 o                         
   4  14  10          8.58         27.90        11.31 o                         
   5  14  10         12.07         -8.64        10.93 o                         
   6  14  10          1.26          1.31        11.05 o                         
   7  14  10          0.61          0.76        12.10 o                         
   8  14  10          0.54          5.53        11.14 o                         
   9  14  10         10.35          6.92        12.22 o                         
  10  14  10          0.25         29.15        15.77 o                         
  11  14  10          2.70          0.91        11.34 o                         
  12  14  10          0.02         10.41        11.78 o                         
  13  14  10          0.32         16.60        10.98 o                         
  14  14  10          0.02         10.04        10.51 o                         
  15  14  10          0.02        -13.95        13.95 o                         
  16  14  10          0.02         -2.28        11.61 o                         
   0  15  10         16.03         -0.09        15.98 o                         
   1  15  10          0.28        -11.67        11.67 o                         
   2  15  10         15.36         14.61        11.16 o                         
   3  15  10          0.93         -5.24        13.30 o                         
   4  15  10          2.72         -1.05        13.06 o                         
   5  15  10          2.43         -2.59        11.26 o                         
   6  15  10          1.58         17.56        10.71 o                         
   7  15  10          1.42          0.17        13.22 o                         
   8  15  10          1.33         -0.06        15.26 o                         
   9  15  10          0.57         -8.70        10.93 o                         
  10  15  10          2.30          4.15        10.79 o                         
  11  15  10          0.04          6.01        22.09 o                         
  12  15  10          0.13         15.04        11.48 o                         
  13  15  10          0.07         21.93        35.06 o                         
  14  15  10          0.00         15.11        12.39 o                         
  15  15  10          0.02          2.40        15.90 o                         
   0  16  10          5.33         13.81        16.19 o                         
   1  16  10          6.49          9.70        11.28 o                         
   2  16  10          4.10         11.84        14.62 o                         
   3  16  10          1.13         -2.91        11.11 o                         
   4  16  10          0.06          0.20        10.89 o                         
   5  16  10          1.81         22.70        10.92 o                         
   6  16  10          0.96          3.52        10.74 o                         
   7  16  10          0.91         35.85        37.89 o                         
   8  16  10          0.28          9.15        13.11 o                         
   9  16  10          1.13         14.49        11.65 o                         
  10  16  10          0.11         54.62        17.40 o                         
  11  16  10          0.16         10.66        11.47 o                         
  12  16  10          0.04         16.29        10.95 o                         
  13  16  10          0.01         11.03        14.48 o                         
  15  16  10          0.09          3.85        25.95 o                         
   0  17  10          1.47         34.77        16.62 o                         
   1  17  10          0.02         -0.67        11.01 o                         
   2  17  10          0.13         13.13        10.96 o                         
   3  17  10          0.00         -6.42        10.78 o                         
   4  17  10          3.12         24.34        13.67 o                         
   5  17  10          0.13         10.70        16.05 o                         
   6  17  10          1.10          0.11        14.13 o                         
   7  17  10          0.42         19.47        10.29 o                         
   8  17  10          1.04         -9.29        10.50 o                         
   9  17  10          0.07          7.17        17.40 o                         
  10  17  10          0.17         15.21        10.72 o                         
  11  17  10          0.28         17.50        13.38 o                         
  12  17  10          0.12         12.15        15.74 o                         
  13  17  10          0.05          4.04        25.62 o                         
   0  18  10          0.07         -3.70        15.56 o                         
   1  18  10          0.12         14.66        16.35 o                         
   2  18  10          0.31         -0.01        11.35 o                         
   3  18  10          3.54          7.30        11.37 o                         
   5  18  10          1.35         17.91        10.93 o                         
   6  18  10          0.15         -9.18        10.82 o                         
   7  18  10          1.00         10.50        10.43 o                         
   8  18  10          0.00         23.38        13.02 o                         
   9  18  10          0.09        -15.38        15.38 o                         
  10  18  10          0.11         24.94        26.29 o                         
   2  19  10          0.91        -17.81        17.81 o                         
   3  19  10          0.02          4.62        10.84 o                         
   4  19  10          1.29         18.52        13.61 o                         
   5  19  10          0.11          3.88        17.93 o                         
   6  19  10          0.83         57.23        30.56 o                         
   1   1  11          0.68          6.91         6.24 o                         
   2   1  11        253.53        230.52         9.93 o                         
   3   1  11          5.21         14.61         6.40 o                         
   4   1  11        115.63         92.47         8.27 o                         
   5   1  11        322.38        348.35        21.72 o                         
   6   1  11         39.75         25.16        11.09 o                         
   7   1  11        497.90        483.18        20.19 o                         
   8   1  11         57.76         47.96         8.33 o                         
   9   1  11          1.68          4.64         8.86 o                         
  10   1  11          0.51         18.45        16.52 o                         
  11   1  11          6.25          9.55         9.30 o                         
  12   1  11         11.24         12.66         8.50 o                         
  13   1  11          0.64          9.03         9.11 o                         
  14   1  11          0.63          1.82         9.48 o                         
  15   1  11          0.76          0.87        10.21 o                         
  16   1  11          0.10          4.59        12.07 o                         
  17   1  11          0.33         13.91         8.14 o                         
  18   1  11          0.01         11.92         8.45 o                         
  19   1  11          0.01          3.35         8.59 o                         
   1   2  11          7.27         -5.61         6.00 o                         
   2   2  11          0.26         -6.43         6.43 o                         
   3   2  11         83.58         73.40        13.25 o                         
   4   2  11        393.75        342.34        18.25 o                         
   5   2  11        319.43        316.19        15.94 o                         
   6   2  11        895.38        827.76        33.09 o                         
   7   2  11         58.13         58.68         7.62 o                         
   8   2  11         46.42         37.24         8.14 o                         
   9   2  11         37.63         30.05         9.19 o                         
  10   2  11         20.57         25.55        11.76 o                         
  11   2  11          1.59         -6.38        10.95 o                         
  12   2  11          5.58         -1.78         8.97 o                         
  13   2  11          3.00          3.86        12.47 o                         
  14   2  11          0.97         -7.29         8.19 o                         
  15   2  11          0.06         -1.44         8.61 o                         
  16   2  11          1.28          2.64        10.34 o                         
  17   2  11          0.33         13.43        10.72 o                         
  18   2  11          0.65         17.39         9.78 o                         
  19   2  11          0.01          8.62         7.88 o                         
   1   3  11        366.59        369.85        13.33 o                         
   2   3  11        155.05        140.73         8.23 o                         
   3   3  11         81.91         72.15        10.67 o                         
   4   3  11         64.98         56.84         7.30 o                         
   5   3  11          4.97         14.89         7.19 o                         
   6   3  11        108.40         93.66         9.00 o                         
   7   3  11         49.92         38.83         9.59 o                         
   8   3  11          0.02         -1.88         8.20 o                         
   9   3  11          2.54         10.19         8.39 o                         
  10   3  11          0.40         10.56         9.53 o                         
  11   3  11          4.02          2.22        11.12 o                         
  12   3  11          1.44          6.82         9.21 o                         
  13   3  11          2.78         11.18        10.50 o                         
  14   3  11          0.01         18.90        10.76 o                         
  15   3  11          1.77          7.38         8.97 o                         
  16   3  11          0.00          3.20        11.26 o                         
  17   3  11          1.28         30.70        12.81 o                         
  18   3  11          0.00          2.84         7.88 o                         
  19   3  11          0.01         13.18         8.41 o                         
   1   4  11        677.44        686.06        21.76 o                         
   2   4  11        393.32        372.55        29.30 o                         
   3   4  11         31.26         47.26         6.81 o                         
   4   4  11        506.81        433.03        16.83 o                         
   5   4  11        701.10        645.49        21.23 o                         
   6   4  11        100.32         88.44         8.29 o                         
   7   4  11          1.21          6.75         9.88 o                         
   8   4  11         18.30         14.22         8.13 o                         
   9   4  11         13.46         12.71        11.79 o                         
  10   4  11          8.98         -4.93         8.97 o                         
  11   4  11         10.12         11.64         8.77 o                         
  12   4  11          0.18          5.09         8.41 o                         
  13   4  11          2.29         -6.54         9.26 o                         
  14   4  11          2.18        -12.03        14.03 o                         
  15   4  11          1.24         15.94        14.21 o                         
  16   4  11          0.21         17.29         9.98 o                         
  17   4  11          0.01          0.44         8.59 o                         
  18   4  11          0.02          2.64        10.50 o                         
  19   4  11          0.00         -7.25         7.94 o                         
   1   5  11         63.51         72.22         6.75 o                         
   2   5  11          0.04         12.61         7.33 o                         
   3   5  11         13.72          2.08         6.07 o                         
   4   5  11         25.15         33.72         6.81 o                         
   5   5  11        709.42        763.77        27.83 o                         
   6   5  11         60.46         40.32         7.84 o                         
   7   5  11        214.60        173.31        19.71 o                         
   8   5  11          0.82          3.26         8.30 o                         
   9   5  11          3.25          0.48         8.48 o                         
  10   5  11          1.60          0.12         8.82 o                         
  11   5  11          0.43          3.51        10.47 o                         
  12   5  11          0.01         11.45         9.41 o                         
  13   5  11          0.02         -1.56         9.15 o                         
  14   5  11          1.68          8.12         9.06 o                         
  15   5  11          0.03         23.75         9.35 o                         
  16   5  11          0.19         11.91         8.93 o                         
  17   5  11          0.03         21.55         8.98 o                         
  18   5  11          0.01         12.39         9.64 o                         
  19   5  11          0.01         -5.42        19.75 o                         
   1   6  11        102.92        114.98        12.87 o                         
   2   6  11         87.26         75.07         8.22 o                         
   3   6  11          0.85          3.26         6.82 o                         
   4   6  11         57.18         48.07         7.25 o                         
   5   6  11         66.53         72.13         7.75 o                         
   6   6  11        409.79        388.79        15.08 o                         
   7   6  11         15.97         16.13         9.36 o                         
   8   6  11          9.76        -13.82        17.90 o                         
   9   6  11          0.29         -7.84         9.01 o                         
  10   6  11          9.59         11.94         9.35 o                         
  11   6  11          0.34          3.56        10.25 o                         
  12   6  11          0.82         19.62        15.03 o                         
  13   6  11          1.09         11.65         8.87 o                         
  14   6  11          1.00          4.19         9.09 o                         
  15   6  11          1.09         -2.91         8.59 o                         
  16   6  11          0.49         11.00        12.37 o                         
  17   6  11          0.07         -4.05         9.69 o                         
  18   6  11          0.11         17.63        10.71 o                         
  19   6  11          0.00        -12.83        27.60 o                         
   1   7  11         43.64         42.14         5.55 o                         
   2   7  11        190.12        195.90        13.70 o                         
   3   7  11          0.11         -9.85         9.85 o                         
   4   7  11          6.44         -1.56         6.96 o                         
   5   7  11         51.37         26.59         7.66 o                         
   6   7  11          8.57         24.65         8.28 o                         
   7   7  11         35.81         36.54         8.75 o                         
   8   7  11         24.43         19.79        10.32 o                         
   9   7  11         22.39         26.48         9.66 o                         
  10   7  11         17.07         13.11         9.54 o                         
  11   7  11          0.00         11.42        10.06 o                         
  12   7  11          0.16         -9.14         9.14 o                         
  13   7  11          3.13         -0.52         9.31 o                         
  14   7  11          0.76         16.28         8.61 o                         
  15   7  11          0.01         22.18         9.07 o                         
  16   7  11          0.50         11.10        14.47 o                         
  17   7  11          0.20         12.68         9.62 o                         
  18   7  11          0.15         15.60        12.78 o                         
   1   8  11          0.03          7.33         6.42 o                         
   2   8  11         34.04         30.62         5.33 o                         
   3   8  11         14.78         11.24         6.46 o                         
   4   8  11          0.12          0.31         8.24 o                         
   5   8  11         38.56         13.50         7.00 o                         
   6   8  11          6.68          8.46         8.98 o                         
   7   8  11          0.36          2.05        11.57 o                         
   8   8  11         72.20         70.26         9.87 o                         
   9   8  11         29.54         45.36         9.35 o                         
  10   8  11          0.36         18.39         9.14 o                         
  11   8  11          0.10          1.57        12.73 o                         
  12   8  11          0.21          7.98         9.86 o                         
  13   8  11          0.88          8.71         9.18 o                         
  14   8  11          0.07          4.29        10.73 o                         
  15   8  11          0.03         -4.70         9.06 o                         
  16   8  11          0.71          9.13        10.81 o                         
  17   8  11          0.17          8.69        12.86 o                         
  18   8  11          0.00         23.56        14.41 o                         
   1   9  11         92.46         65.53         6.67 o                         
   2   9  11          4.50          7.88         4.23 o                         
   3   9  11         22.93         18.75         4.90 o                         
   4   9  11          3.29          9.57         6.82 o                         
   5   9  11         46.67         32.65         7.36 o                         
   6   9  11          0.23          4.63         8.85 o                         
   7   9  11         20.00         13.36         8.01 o                         
   8   9  11         38.01         59.25        12.14 o                         
   9   9  11          1.27         12.80         8.82 o                         
  10   9  11          2.72         14.02         9.27 o                         
  11   9  11          2.11          3.13        10.63 o                         
  12   9  11          0.01         10.25        10.41 o                         
  13   9  11          1.09        -10.97        10.97 o                         
  14   9  11          0.19          7.89        10.11 o                         
  15   9  11          0.94         10.33        13.20 o                         
  16   9  11          0.28          8.03        12.05 o                         
  17   9  11          0.18          7.90        10.94 o                         
   1  10  11         27.36         -2.86        10.52 o                         
   2  10  11         32.77         30.78        10.82 o                         
   3  10  11         15.63         21.11         6.82 o                         
   4  10  11         67.55         73.37        10.81 o                         
   5  10  11          0.95          7.13         9.95 o                         
   6  10  11          7.64          5.58         7.32 o                         
   7  10  11          3.70          9.10         7.67 o                         
   8  10  11          0.34          0.26        10.67 o                         
   9  10  11          1.72          4.78         9.96 o                         
  10  10  11          7.17         12.45        12.67 o                         
  11  10  11          0.05          4.40         9.59 o                         
  12  10  11          3.99         15.39         9.62 o                         
  13  10  11          0.28         13.94        22.31 o                         
  14  10  11          0.34         -7.42        12.07 o                         
  15  10  11          0.57          4.46        25.83 o                         
  16  10  11          0.01         -1.49        10.19 o                         
  17  10  11          0.01         -2.03        10.84 o                         
   1  11  11          0.20          8.54        11.49 o                         
   2  11  11          0.29          4.08        14.91 o                         
   3  11  11         47.19         37.90        21.16 o                         
   4  11  11          5.51         14.90         9.36 o                         
   5  11  11          0.99         -1.11         5.82 o                         
   6  11  11          8.60          5.48         7.28 o                         
   7  11  11          2.48         11.98         7.43 o                         
   8  11  11          0.10          4.30         9.89 o                         
   9  11  11          4.24         11.86         9.37 o                         
  10  11  11          0.74         -0.17         9.83 o                         
  11  11  11          2.63         14.56        13.76 o                         
  12  11  11          1.72         -9.90        14.81 o                         
  13  11  11          0.05          7.26        12.20 o                         
  14  11  11          0.41         -7.60        11.66 o                         
  15  11  11          0.25         12.74        12.66 o                         
  16  11  11          0.00         -7.80        16.56 o                         
  17  11  11          0.01          9.03        11.01 o                         
   1  12  11          0.32         11.01        12.24 o                         
   2  12  11          0.11         -4.89        15.92 o                         
   4  12  11          1.19          4.81         5.81 o                         
   5  12  11          2.37          4.47         8.25 o                         
   6  12  11          0.26          1.17         7.58 o                         
   7  12  11          0.40          8.07         8.37 o                         
   8  12  11          3.39         -0.71        11.76 o                         
   9  12  11          0.30         15.07        23.45 o                         
  10  12  11          1.05          9.74        13.49 o                         
  11  12  11          2.06         18.99        12.65 o                         
  12  12  11          0.01         -9.22        19.47 o                         
  13  12  11          0.41          5.48        12.00 o                         
  14  12  11          0.20          7.91        19.07 o                         
  15  12  11          0.00         10.25        10.72 o                         
  16  12  11          0.00        -11.06        11.06 o                         
   1  13  11         11.12          7.10        11.89 o                         
   2  13  11          9.39         17.30        11.04 o                         
   3  13  11          2.99          6.87        11.44 o                         
   4  13  11          0.43        -11.55        11.55 o                         
   5  13  11          9.20         16.18         9.95 o                         
   6  13  11          0.05          5.36        14.80 o                         
   7  13  11          0.24         16.11        11.30 o                         
   8  13  11          0.53        -16.86        16.86 o                         
   9  13  11          0.02          7.86        11.30 o                         
  10  13  11          0.52         -7.15        12.01 o                         
  11  13  11          0.56          4.54        18.01 o                         
  12  13  11          0.01         -0.05        10.91 o                         
  13  13  11          0.01         16.70        12.27 o                         
  14  13  11          0.36          8.91        11.44 o                         
  15  13  11          0.04         15.15        10.03 o                         
  16  13  11          0.00          3.01        10.94 o                         
   1  14  11          1.99         29.10        11.24 o                         
   2  14  11          0.14         -4.69        13.12 o                         
   3  14  11          5.35         24.85        15.18 o                         
   4  14  11         10.66         21.94        14.97 o                         
   5  14  11          2.03         27.76        11.79 o                         
   6  14  11          0.01         10.99        11.08 o                         
   7  14  11          0.02         -1.90        24.85 o                         
   8  14  11          0.11         16.77        12.09 o                         
   9  14  11          0.38         -6.38        20.17 o                         
  10  14  11          0.24         12.08        12.01 o                         
  11  14  11          0.35          5.12        16.36 o                         
  12  14  11          0.11         16.77        10.88 o                         
  13  14  11          0.23         33.98        18.01 o                         
  14  14  11          0.05         -2.60        10.67 o                         
  15  14  11          0.01         14.79         9.77 o                         
   1  15  11          4.43         16.06        13.34 o                         
   2  15  11          3.34          5.76        12.11 o                         
   3  15  11         10.11          8.67        11.28 o                         
   4  15  11          2.09          4.12        15.93 o                         
   5  15  11          0.16         18.53        12.26 o                         
   6  15  11          0.06          0.26        14.40 o                         
   7  15  11          0.00         16.36        11.46 o                         
   8  15  11          1.32          4.42        10.87 o                         
   9  15  11          0.03          6.81        11.70 o                         
  10  15  11          0.04         14.96        16.97 o                         
  11  15  11          0.06         24.31        13.72 o                         
  12  15  11          0.01         23.24        14.76 o                         
  13  15  11          0.00         -1.56        10.10 o                         
  14  15  11          0.08         39.58        16.55 o                         
  15  15  11          0.02         12.60        11.87 o                         
   1  16  11          0.06         19.07        11.66 o                         
   2  16  11          4.95          4.00        11.28 o                         
   3  16  11          1.95         -1.61        20.04 o                         
   4  16  11          1.23         30.21        17.67 o                         
   5  16  11          0.54         -3.69        15.82 o                         
   6  16  11          0.03         18.00        11.01 o                         
   7  16  11          0.33         28.25        11.22 o                         
   8  16  11          0.00         14.08        10.93 o                         
   9  16  11          0.01          9.64        12.85 o                         
  10  16  11          0.13          7.99        12.99 o                         
  11  16  11          0.00         28.13        10.76 o                         
  12  16  11          0.16         13.40        15.28 o                         
  13  16  11          0.06         12.88        12.77 o                         
  14  16  11          0.19         24.85        14.16 o                         
   1  17  11          0.17         14.86        12.96 o                         
   2  17  11          0.60          0.17        12.37 o                         
   3  17  11          0.00         -1.52        32.99 o                         
   4  17  11          0.01         -5.00        14.49 o                         
   5  17  11          0.76          0.03        10.38 o                         
   6  17  11          0.00         -2.35        10.36 o                         
   7  17  11          0.23          4.84        10.39 o                         
   8  17  11          0.09         30.82        10.99 o                         
   9  17  11          0.03         -1.70        13.78 o                         
  10  17  11          0.01         12.19        15.46 o                         
  11  17  11          0.04         37.00        27.82 o                         
  12  17  11          0.07         -7.51        16.62 o                         
  13  17  11          0.13         31.09        27.81 o                         
   2  18  11          0.20         40.79        12.19 o                         
   3  18  11          0.17         -5.74        11.08 o                         
   4  18  11          0.82         21.83        14.45 o                         
   5  18  11          0.04         13.12        17.74 o                         
   6  18  11          0.00         24.37        10.57 o                         
   7  18  11          0.03          2.26        10.37 o                         
   8  18  11          0.00         -5.12        14.27 o                         
   9  18  11          0.12         18.82        16.12 o                         
  10  18  11          0.00          4.02        24.97 o                         
   1  19  11          0.00          5.72        11.29 o                         
   2  19  11          0.23          4.49        11.74 o                         
   3  19  11          0.61          9.93        16.48 o                         
   4  19  11          0.08         25.16        14.04 o                         
   5  19  11          0.01         33.15        18.35 o                         
   7  19  11          0.11         25.77        26.91 o                         
   0   0  12       1575.71       1504.47       103.98 o                         
   1   0  12        926.35        943.19        40.74 o                         
   2   0  12        511.62        474.21        23.26 o                         
   3   0  12         35.63         22.07         9.72 o                         
   4   0  12        909.68        834.10        51.68 o                         
   5   0  12          2.95          6.76        15.00 o                         
   6   0  12       2687.71       2357.02       145.41 o                         
   7   0  12        432.11        392.55        26.11 o                         
   8   0  12         45.81         67.12        11.64 o                         
   9   0  12          0.37         14.80        12.22 o                         
  10   0  12         11.55        -19.10        19.10 o                         
  11   0  12          2.80         11.31        14.93 o                         
  12   0  12         15.24         26.05        13.02 o                         
  13   0  12          0.74         -3.33        16.85 o                         
  14   0  12          6.61         12.43        12.99 o                         
  15   0  12          1.05         15.01        13.18 o                         
  16   0  12          4.16         16.02        14.39 o                         
  17   0  12          0.29         28.25        16.14 o                         
  18   0  12          1.70         -1.39        11.92 o                         
  19   0  12          0.02        -10.79        10.95 o                         
   0   1  12        956.40        967.60        41.42 o                         
   1   1  12       1093.76        984.50        32.05 o                         
   2   1  12         30.70         10.14         7.29 o                         
   3   1  12        756.05        674.71        29.28 o                         
   4   1  12        320.63        300.85        23.92 o                         
   5   1  12       2044.77       1778.04        80.05 o                         
   6   1  12         76.44         68.99         8.48 o                         
   7   1  12        583.46        547.59        31.90 o                         
   8   1  12         80.68         84.58         8.79 o                         
   9   1  12          5.57          3.38         8.42 o                         
  10   1  12          6.40         -3.52         9.59 o                         
  11   1  12         31.88         31.36        10.33 o                         
  12   1  12         14.00         16.59         9.40 o                         
  13   1  12          7.60         14.38        12.38 o                         
  14   1  12          0.35          5.89         9.52 o                         
  15   1  12          4.93         13.68        10.13 o                         
  16   1  12          0.04          0.46         7.95 o                         
  17   1  12          1.87          6.23        16.83 o                         
  18   1  12          0.22         10.70         8.58 o                         
  19   1  12          0.24          0.81         8.04 o                         
   0   2  12       1435.60       1426.88        68.96 o                         
   1   2  12          7.19         -5.49         7.93 o                         
   2   2  12       1266.72       1142.27        43.43 o                         
   3   2  12       1353.07       1168.60        57.18 o                         
   4   2  12        589.01        547.51        20.86 o                         
   5   2  12         75.20        100.62         9.24 o                         
   6   2  12        610.94        604.33        25.84 o                         
   7   2  12         16.16          6.19         7.99 o                         
   8   2  12         88.14         63.35        10.71 o                         
   9   2  12        159.82        161.01        13.34 o                         
  10   2  12         30.38         23.09         9.26 o                         
  11   2  12         25.04         17.35         9.22 o                         
  12   2  12         18.49         13.70         8.93 o                         
  13   2  12          0.19          1.57         9.20 o                         
  14   2  12          6.74         16.85         8.83 o                         
  15   2  12          1.29         24.83        11.58 o                         
  16   2  12          0.65         -0.06         8.25 o                         
  17   2  12          0.77         27.71         9.04 o                         
  18   2  12          0.47         11.53         9.10 o                         
  19   2  12          0.00          6.34         9.50 o                         
   0   3  12         55.24         51.05        11.83 o                         
   1   3  12       1262.86       1262.54        64.62 o                         
   2   3  12        905.93        866.97        30.66 o                         
   3   3  12        257.38        266.35        13.36 o                         
   4   3  12        353.65        404.52        25.31 o                         
   5   3  12          2.37         10.30         7.43 o                         
   6   3  12          9.56         16.53        11.28 o                         
   7   3  12        179.79        177.35        10.33 o                         
   8   3  12         64.61         49.10         8.58 o                         
   9   3  12        115.73        106.09        11.29 o                         
  10   3  12         50.21         48.95         9.10 o                         
  11   3  12         28.24         28.72         9.59 o                         
  12   3  12          2.34         -2.31         8.97 o                         
  13   3  12         13.89         11.59         8.90 o                         
  14   3  12          0.66         11.06         9.37 o                         
  15   3  12          3.62         -1.48         8.73 o                         
  16   3  12          2.93          2.68         8.78 o                         
  17   3  12          0.04         13.60         9.00 o                         
  18   3  12          0.00         -0.85         9.67 o                         
  19   3  12          0.15          4.29        10.13 o                         
   0   4  12        634.42        603.52        27.58 o                         
   1   4  12        455.76        442.14        15.32 o                         
   2   4  12        553.07        489.06        18.25 o                         
   3   4  12        158.72        159.55         9.42 o                         
   4   4  12          1.59         12.98         7.60 o                         
   5   4  12        442.09        446.27        16.07 o                         
   6   4  12          8.13         -7.96         8.40 o                         
   7   4  12         40.00         24.06         8.16 o                         
   8   4  12        108.29        107.99         9.64 o                         
   9   4  12         92.74         91.84        11.79 o                         
  10   4  12         62.70         61.55         9.58 o                         
  11   4  12          5.00         14.53        10.02 o                         
  12   4  12         34.20         34.33        13.08 o                         
  13   4  12          8.81         11.31         8.58 o                         
  14   4  12          6.89          7.31         8.56 o                         
  15   4  12          1.54          7.05         8.79 o                         
  16   4  12          0.14          5.82         8.74 o                         
  17   4  12          0.10         -4.11         8.27 o                         
  18   4  12          0.01         -0.72         8.45 o                         
  19   4  12          0.03          9.90        17.89 o                         
   0   5  12        874.61        821.36        36.03 o                         
   1   5  12        354.90        330.19        12.51 o                         
   2   5  12         56.65         45.02         6.19 o                         
   3   5  12        423.56        416.02        16.12 o                         
   4   5  12         56.18         40.04         7.65 o                         
   5   5  12          1.77          3.33         7.25 o                         
   6   5  12        271.89        258.64        22.24 o                         
   7   5  12          1.02         -9.29         9.29 o                         
   8   5  12         72.08         90.55        13.00 o                         
   9   5  12         67.22         69.31        11.68 o                         
  10   5  12          1.84          4.78         8.52 o                         
  11   5  12         57.05         39.87        10.80 o                         
  12   5  12         22.90         29.52         8.78 o                         
  13   5  12          4.96         12.84         8.14 o                         
  14   5  12          4.38         12.45        11.44 o                         
  15   5  12          0.01         15.52        10.73 o                         
  16   5  12          1.61         28.88        11.30 o                         
  17   5  12          0.00          8.45         9.01 o                         
  18   5  12          0.06        -10.59        10.59 o                         
  19   5  12          0.07        -16.38        28.25 o                         
   0   6  12         23.48         35.17         8.52 o                         
   1   6  12        331.03        284.54        12.01 o                         
   2   6  12        233.06        231.65        10.58 o                         
   3   6  12         69.38         46.84         6.84 o                         
   4   6  12          8.90          9.32         7.01 o                         
   5   6  12        228.03        208.05        14.27 o                         
   6   6  12          7.23         13.43         8.16 o                         
   7   6  12        195.83        218.85        14.72 o                         
   8   6  12         53.93         55.58         9.21 o                         
   9   6  12          0.23          6.14         9.44 o                         
  10   6  12         61.63         43.60        11.08 o                         
  11   6  12         10.25         24.60         9.05 o                         
  12   6  12          2.93          0.26         9.34 o                         
  13   6  12          5.89         14.64         9.24 o                         
  14   6  12          2.54         36.56        20.35 o                         
  15   6  12          2.16          8.99         8.94 o                         
  16   6  12          0.66         54.20        22.49 o                         
  17   6  12          0.06         12.60        18.04 o                         
  18   6  12          0.05         27.37        11.78 o                         
   0   7  12          0.25         -5.28        14.67 o                         
   1   7  12         12.29         20.09        11.22 o                         
   2   7  12         63.07         65.34        10.10 o                         
   3   7  12        100.32         99.59         9.05 o                         
   4   7  12        727.99        645.73        37.56 o                         
   5   7  12        138.33        142.85         9.58 o                         
   6   7  12          5.73         23.00         7.83 o                         
   7   7  12        117.66        145.73        49.77 o                         
   8   7  12         39.65         54.26         9.39 o                         
   9   7  12         54.02         29.82         9.35 o                         
  10   7  12         22.09         29.76         9.14 o                         
  11   7  12          4.82          2.97        13.55 o                         
  12   7  12          3.95         20.13         8.37 o                         
  13   7  12          1.62         26.13         8.79 o                         
  14   7  12          1.25          7.72        10.47 o                         
  15   7  12          1.27         18.46        11.10 o                         
  16   7  12          0.06         23.95        10.43 o                         
  18   7  12          0.11         11.83        10.24 o                         
   0   8  12          7.75          1.43         7.04 o                         
   1   8  12          0.33         -3.37         5.19 o                         
   2   8  12        133.27        157.30         9.67 o                         
   3   8  12        337.37        356.64        20.22 o                         
   4   8  12        249.12        218.12        12.32 o                         
   5   8  12          0.38          6.25         7.12 o                         
   6   8  12        237.70        234.65        16.00 o                         
   7   8  12         35.09         26.98         9.05 o                         
   8   8  12         55.27         72.93        10.84 o                         
   9   8  12         30.18         41.23        10.38 o                         
  10   8  12          9.70         18.24         9.18 o                         
  11   8  12          5.62          5.98         8.83 o                         
  12   8  12          0.31          8.68         9.48 o                         
  13   8  12          0.44         14.92         9.09 o                         
  14   8  12          0.94         12.20        10.92 o                         
  15   8  12          0.95          6.65        10.96 o                         
  16   8  12          0.83         -8.75        12.59 o                         
  17   8  12          0.18         15.39        12.60 o                         
   0   9  12         92.82         72.64         8.22 o                         
   1   9  12        114.38         82.20         7.81 o                         
   2   9  12        106.81         89.56         9.31 o                         
   3   9  12         78.93         77.64        10.00 o                         
   4   9  12          0.24         10.53         8.52 o                         
   5   9  12        243.61        190.07        13.13 o                         
   6   9  12         24.51         29.64         8.33 o                         
   7   9  12        118.20        131.61        11.80 o                         
   8   9  12         33.83         52.23         9.83 o                         
   9   9  12          3.90         12.49         9.46 o                         
  10   9  12          1.46          2.93        13.42 o                         
  11   9  12          2.49         -2.86        11.08 o                         
  12   9  12          0.07          9.80         9.56 o                         
  13   9  12          1.77         -4.45        19.31 o                         
  14   9  12          1.69          8.82        13.73 o                         
  16   9  12          0.00         -5.37        15.71 o                         
  17   9  12          0.51         13.26        11.30 o                         
   0  10  12        136.09        151.24        21.16 o                         
   1  10  12        129.70        168.51        23.25 o                         
   2  10  12         78.96         73.95        10.45 o                         
   3  10  12         17.06         17.66         4.24 o                         
   4  10  12        200.54        202.14        64.11 o                         
   5  10  12         31.33         29.86         9.74 o                         
   6  10  12        106.46         79.74         8.18 o                         
   7  10  12         20.95         16.48         7.58 o                         
   8  10  12         13.13         20.51         8.73 o                         
   9  10  12          0.56          5.17         9.02 o                         
  10  10  12          8.79         29.86         9.74 o                         
  11  10  12          2.23         19.75        13.26 o                         
  12  10  12          4.15         -3.97        10.70 o                         
  13  10  12          3.74          2.29        12.31 o                         
  14  10  12          0.57         14.51        15.31 o                         
  15  10  12          0.57         11.52        13.23 o                         
  16  10  12          0.70         25.71        17.13 o                         
  17  10  12          0.02          5.60        15.19 o                         
   0  11  12        143.02         97.84        18.45 o                         
   3  11  12        140.29         92.20        15.62 o                         
   4  11  12         16.20         13.30         7.33 o                         
   5  11  12         64.63         69.12        12.29 o                         
   6  11  12         57.14         42.78         6.77 o                         
   7  11  12         12.39         12.14         8.87 o                         
   8  11  12          0.43          5.83        14.28 o                         
   9  11  12         11.61         33.01        33.97 o                         
  10  11  12          2.03         10.56        11.00 o                         
  11  11  12         10.13          4.87        14.15 o                         
  13  11  12          0.61         17.28        15.52 o                         
  14  11  12          0.23          1.73        19.20 o                         
  15  11  12          0.62         11.48        11.42 o                         
  16  11  12          0.04         15.43        13.01 o                         
   0  12  12         85.81         43.88        26.67 o                         
   1  12  12         53.87         47.31        15.56 o                         
   2  12  12        123.51        114.16        21.72 o                         
   3  12  12          0.98          6.80        14.51 o                         
   4  12  12         55.89         34.43         6.45 o                         
   5  12  12         34.08         14.46        11.12 o                         
   6  12  12          0.09         24.49        20.49 o                         
   7  12  12          0.03         -0.90        11.71 o                         
   8  12  12          6.04         20.83        29.97 o                         
   9  12  12          0.06          3.10        11.87 o                         
  10  12  12          9.83         26.15        12.11 o                         
  11  12  12          3.28         29.37        14.55 o                         
  12  12  12          0.50         26.94        12.32 o                         
  13  12  12          0.02         43.74        12.73 o                         
  14  12  12          0.79         24.89        12.51 o                         
  15  12  12          0.00         12.58        10.89 o                         
  16  12  12          0.25          4.98        11.50 o                         
   0  13  12          7.53         27.57        17.23 o                         
   1  13  12         52.82         66.31        12.40 o                         
   2  13  12          5.45         11.55        11.69 o                         
   3  13  12         37.33         18.66        11.58 o                         
   4  13  12         23.28         12.14        11.90 o                         
   5  13  12          0.22         14.40        15.64 o                         
   6  13  12          0.40         13.90        12.30 o                         
   7  13  12          1.42          4.88        22.21 o                         
   8  13  12          1.28          0.38        11.35 o                         
   9  13  12          7.10          4.72        13.30 o                         
  10  13  12          2.00         24.32        11.38 o                         
  11  13  12          0.44        -13.63        15.65 o                         
  12  13  12          0.22          8.74        11.44 o                         
  13  13  12          1.11          7.22        29.04 o                         
  14  13  12          0.01          5.14        11.82 o                         
  15  13  12          0.32          0.28        10.62 o                         
   0  14  12          7.54         33.07        22.05 o                         
   1  14  12          4.10         17.55        11.95 o                         
   2  14  12         18.02         22.43        12.06 o                         
   3  14  12         13.16         13.54        11.95 o                         
   4  14  12          1.87          8.50        10.83 o                         
   5  14  12          0.75         30.92        12.44 o                         
   6  14  12          1.29         18.69        18.90 o                         
   7  14  12         10.12         21.65        14.28 o                         
   8  14  12          2.95         16.57        14.06 o                         
   9  14  12          0.74         12.05        11.34 o                         
  10  14  12          1.35         45.09        23.48 o                         
  11  14  12          0.00         -0.16        11.40 o                         
  12  14  12          0.84         14.53        11.54 o                         
  13  14  12          0.02         19.12        12.10 o                         
  14  14  12          0.34         14.66        11.22 o                         
  15  14  12          0.47         10.20        10.57 o                         
   0  15  12          0.84         -5.05        16.28 o                         
   1  15  12          2.34         31.87        11.86 o                         
   2  15  12          3.93          7.01        11.28 o                         
   3  15  12          5.69         24.46        20.98 o                         
   4  15  12          8.94         13.14        16.07 o                         
   6  15  12          2.43         14.51        11.38 o                         
   7  15  12          0.17         -0.94        11.00 o                         
   8  15  12          2.37          6.42        13.34 o                         
   9  15  12          1.13         17.35        15.17 o                         
  10  15  12          0.05          6.85        11.19 o                         
  11  15  12          0.28          8.67        11.69 o                         
  12  15  12          0.00          0.15        14.28 o                         
  13  15  12          0.11         18.53        11.02 o                         
  14  15  12          0.64          1.64        10.83 o                         
   0  16  12          0.19         11.93        15.29 o                         
   1  16  12          0.21          4.49        10.70 o                         
   2  16  12          0.46         12.81        11.74 o                         
   3  16  12          8.23         18.23        16.19 o                         
   4  16  12          1.26         11.46        14.59 o                         
   5  16  12          1.06          0.96        11.17 o                         
   6  16  12          0.51          8.10        11.22 o                         
   7  16  12          2.13         17.33        10.72 o                         
   8  16  12          0.79          5.85        13.36 o                         
   9  16  12          0.14         11.33        12.57 o                         
  10  16  12          0.25          2.69        11.15 o                         
  11  16  12          0.09         -8.66        16.09 o                         
  12  16  12          0.05         11.59        10.99 o                         
  13  16  12          0.28         13.04        11.01 o                         
  14  16  12          0.00          1.46        14.97 o                         
   1  17  12          0.01         29.35        19.85 o                         
   2  17  12          3.71         10.47        11.34 o                         
   3  17  12          0.30         13.98        11.52 o                         
   4  17  12          0.26        -10.93        10.93 o                         
   5  17  12          1.03          6.46        11.47 o                         
   6  17  12          1.35         17.29        15.72 o                         
   7  17  12          0.94         10.31        10.49 o                         
   8  17  12          0.20         19.29        14.56 o                         
   9  17  12          0.50         19.53        16.66 o                         
  10  17  12          0.41         -6.92        10.51 o                         
  11  17  12          0.10          6.84        11.31 o                         
  12  17  12          0.04         16.55        30.78 o                         
  13  17  12          0.00          7.43        23.12 o                         
   0  18  12          0.37         24.58        23.57 o                         
   1  18  12          0.67          4.47        11.37 o                         
   2  18  12          0.04         38.89        12.01 o                         
   3  18  12          0.47         -1.12        11.32 o                         
   4  18  12          1.39          8.18        18.06 o                         
   5  18  12          0.49         37.18        16.06 o                         
   6  18  12          0.64         43.41        16.81 o                         
   7  18  12          0.02         19.01        10.80 o                         
   8  18  12          0.42         11.78        10.46 o                         
   9  18  12          0.44          2.96        13.11 o                         
  10  18  12          0.06          3.88        24.37 o                         
   0  19  12          0.32         14.83        15.92 o                         
   1  19  12          0.44         -5.65        18.04 o                         
   2  19  12          0.56         12.05        11.91 o                         
   3  19  12          0.25         25.36        11.20 o                         
   4  19  12          0.00         26.71        11.38 o                         
   5  19  12          0.39         23.60        25.87 o                         
   6  19  12          0.01         29.13        27.30 o                         
   7  19  12          0.45         12.47        26.59 o                         
   1   1  13        181.36        217.14        14.49 o                         
   2   1  13        315.23        296.26        20.33 o                         
   3   1  13          7.34         16.95         7.61 o                         
   4   1  13          0.41          6.49        11.19 o                         
   5   1  13       1040.42       1007.70        46.88 o                         
   6   1  13         19.24         32.26         7.55 o                         
   7   1  13         48.52         50.96         9.99 o                         
   8   1  13         73.91         69.51        10.12 o                         
   9   1  13          6.12         21.23        10.45 o                         
  10   1  13          7.29         23.54        11.70 o                         
  11   1  13          0.01         -0.03         8.84 o                         
  12   1  13          0.55          9.12         9.45 o                         
  13   1  13          0.27          5.78         9.85 o                         
  14   1  13          0.06         -2.57         9.28 o                         
  15   1  13          0.01          6.26        11.18 o                         
  16   1  13          0.02          0.85         7.93 o                         
  17   1  13          0.06         -2.00         9.92 o                         
  18   1  13          0.14          3.38        11.81 o                         
  19   1  13          0.00          6.85        21.72 o                         
   1   2  13         97.78        106.82         8.04 o                         
   2   2  13         55.98         51.83         7.33 o                         
   3   2  13         12.25         16.94         9.35 o                         
   4   2  13        716.17        575.60        20.84 o                         
   5   2  13         40.69         65.39        11.29 o                         
   6   2  13        102.01        136.30         9.70 o                         
   7   2  13         10.90          7.17         7.95 o                         
   8   2  13         12.15         37.68         9.08 o                         
   9   2  13          0.37          4.57         8.35 o                         
  10   2  13          0.08         -6.05        14.12 o                         
  11   2  13          5.43          5.15         8.63 o                         
  12   2  13          0.24         -9.49         9.49 o                         
  13   2  13          0.33         14.13        11.23 o                         
  14   2  13          1.43          3.31         8.38 o                         
  15   2  13          0.82          3.28        10.64 o                         
  16   2  13          0.42          9.90         8.75 o                         
  17   2  13          0.28          1.66        10.70 o                         
  18   2  13          0.11         19.74        10.02 o                         
  19   2  13          0.00          4.40        12.85 o                         
   1   3  13          0.98         -1.56         6.69 o                         
   2   3  13          2.11         -0.07         7.36 o                         
   3   3  13         81.36         96.78         8.25 o                         
   4   3  13        102.34         92.14         8.35 o                         
   5   3  13        121.37        112.27        10.29 o                         
   6   3  13          3.29         18.38         8.24 o                         
   7   3  13        157.71        163.32        14.66 o                         
   8   3  13          0.39         16.67        12.31 o                         
   9   3  13          5.01          8.58         8.39 o                         
  10   3  13          3.63          9.50         8.34 o                         
  11   3  13          0.10         10.60         8.99 o                         
  12   3  13          0.05         20.29        10.55 o                         
  13   3  13          3.63          0.49         9.27 o                         
  14   3  13          0.03         13.03         8.95 o                         
  15   3  13          0.46         24.81         8.61 o                         
  16   3  13          0.08         23.17         8.76 o                         
  17   3  13          0.00         32.56         9.95 o                         
  18   3  13          0.19         13.74         9.17 o                         
   1   4  13         85.27         82.48         7.55 o                         
   2   4  13        156.93        174.37         9.16 o                         
   3   4  13         87.23         80.11         7.59 o                         
   4   4  13         52.75         43.65         8.20 o                         
   5   4  13         18.57         23.81         7.64 o                         
   6   4  13          4.78         -1.00         9.60 o                         
   7   4  13         18.27         19.61         8.41 o                         
   8   4  13          0.52         13.75         8.72 o                         
   9   4  13          4.21          6.05         8.48 o                         
  10   4  13          0.19         13.91         9.60 o                         
  11   4  13          2.05         -1.24         8.61 o                         
  12   4  13          5.96         16.32         8.92 o                         
  13   4  13          0.58          5.22         9.35 o                         
  14   4  13          0.30          2.56        10.09 o                         
  15   4  13          0.01         10.08         8.04 o                         
  16   4  13          0.31          9.94        12.42 o                         
  17   4  13          0.19         14.92         8.63 o                         
  18   4  13          0.09         10.00        11.13 o                         
   1   5  13          3.63          2.35         6.55 o                         
   2   5  13         89.06         74.61         7.61 o                         
   3   5  13         52.21         44.62         6.96 o                         
   4   5  13         52.14         45.57         7.86 o                         
   5   5  13        104.31        100.74         9.97 o                         
   6   5  13         22.04         42.17         9.88 o                         
   7   5  13          9.49         35.49        12.48 o                         
   8   5  13          0.19         10.69         8.87 o                         
   9   5  13          6.08          5.86         9.11 o                         
  10   5  13          0.01         10.13        10.02 o                         
  11   5  13          0.15          9.81         8.82 o                         
  12   5  13          2.34         10.00         9.51 o                         
  13   5  13          0.00          9.73        10.06 o                         
  14   5  13          0.83         19.71        10.61 o                         
  15   5  13          0.69         24.83         9.01 o                         
  16   5  13          0.02         31.21         8.97 o                         
  17   5  13          0.00         19.16        10.71 o                         
  18   5  13          0.01         -2.63        20.65 o                         
   1   6  13         64.22         67.05         7.53 o                         
   2   6  13          4.57          2.94         6.46 o                         
   3   6  13         49.30         50.89         6.99 o                         
   4   6  13        279.98        274.85        13.85 o                         
   5   6  13        152.16        138.89        13.96 o                         
   6   6  13         48.45         22.63         9.03 o                         
   7   6  13        104.29        102.30        12.18 o                         
   8   6  13         13.23         18.45         8.76 o                         
   9   6  13          0.58         10.14         8.90 o                         
  10   6  13          0.49          8.67         8.87 o                         
  11   6  13          5.04         -1.50        10.49 o                         
  12   6  13          0.26         -6.84         8.99 o                         
  13   6  13          0.02          5.42         9.94 o                         
  14   6  13          0.15          3.11         8.58 o                         
  15   6  13          0.00         11.35         8.96 o                         
  16   6  13          0.51         22.51        10.07 o                         
  17   6  13          0.07         13.16        29.54 o                         
   1   7  13         39.83         38.93         6.11 o                         
   2   7  13         38.09         37.06         6.95 o                         
   3   7  13        129.02        131.29        12.68 o                         
   4   7  13        150.42        158.04        10.50 o                         
   5   7  13          3.95         11.81         7.71 o                         
   6   7  13         10.25         12.18         8.72 o                         
   7   7  13          7.99         11.57         8.76 o                         
   8   7  13         17.77         19.28         9.36 o                         
   9   7  13          7.04         20.71         9.85 o                         
  10   7  13          5.56         13.04         9.71 o                         
  11   7  13          1.92          7.93        11.22 o                         
  12   7  13          0.03         -5.38         8.84 o                         
  13   7  13          0.13         17.97         9.48 o                         
  14   7  13          0.01         12.93         9.95 o                         
  15   7  13          1.98         10.14         9.90 o                         
  16   7  13          0.14         13.17        11.16 o                         
  17   7  13          0.01          4.51        11.53 o                         
   1   8  13          2.49         -1.48         6.84 o                         
   2   8  13         10.07          8.48         8.10 o                         
   3   8  13         23.61         20.50         6.16 o                         
   4   8  13         34.94         37.24         6.90 o                         
   5   8  13          1.64          8.43         9.18 o                         
   6   8  13         12.44         17.48         8.10 o                         
   7   8  13         11.84         -6.59        10.17 o                         
   8   8  13          2.97         -3.17         8.72 o                         
   9   8  13          0.08          7.37        10.25 o                         
  10   8  13          0.78         11.98        13.11 o                         
  11   8  13          0.19         -3.72         9.12 o                         
  12   8  13          0.02         -3.45         9.12 o                         
  13   8  13          0.11          4.47         9.58 o                         
  14   8  13          1.51          3.69        10.78 o                         
  15   8  13          0.00         23.05        13.03 o                         
  16   8  13          0.03         12.61        12.17 o                         
  17   8  13          0.07         18.82        12.64 o                         
   1   9  13         17.79         12.71         5.09 o                         
   2   9  13         62.13         63.60         6.39 o                         
   3   9  13         65.08         48.80         7.13 o                         
   4   9  13         10.33          5.98         6.24 o                         
   5   9  13          1.86          3.99        13.88 o                         
   6   9  13          0.64         -5.52         7.81 o                         
   7   9  13          7.09         13.62        10.44 o                         
   8   9  13          0.22          5.20        10.08 o                         
   9   9  13          3.97          2.57         9.13 o                         
  10   9  13          0.09          2.80         9.11 o                         
  11   9  13          3.89          2.88        10.03 o                         
  12   9  13          0.21          5.57        11.85 o                         
  13   9  13          0.62          6.27        12.17 o                         
  14   9  13          0.39         -3.26        11.75 o                         
  15   9  13          0.25         -4.55        11.75 o                         
  17   9  13          0.00          1.76        11.60 o                         
   1  10  13          8.08          4.53         4.47 o                         
   2  10  13          5.47         26.76        17.02 o                         
   3  10  13          0.38          2.20         5.20 o                         
   4  10  13          2.08          5.31         5.47 o                         
   5  10  13          0.01          6.83         6.18 o                         
   6  10  13          7.65          6.93         7.03 o                         
   7  10  13          3.40          9.59         7.95 o                         
   8  10  13          1.15         -8.86         8.86 o                         
   9  10  13          1.83         13.51        10.06 o                         
  10  10  13          3.69         -3.36        11.69 o                         
  11  10  13          0.66          3.41        12.19 o                         
  13  10  13          0.65         15.78        12.32 o                         
  14  10  13          0.11        -31.10        31.10 o                         
  15  10  13          0.35         23.81        12.12 o                         
  16  10  13          0.00         10.81        10.67 o                         
   1  11  13          0.77          9.64        10.58 o                         
   2  11  13         10.33         -4.10        11.79 o                         
   3  11  13          4.51          5.61         6.19 o                         
   4  11  13          0.50         17.97         6.02 o                         
   5  11  13          3.93          8.76         7.98 o                         
   6  11  13          6.61          9.97        10.12 o                         
   7  11  13          1.52         16.09         9.95 o                         
   9  11  13          2.74          7.81        11.52 o                         
  10  11  13          0.03         22.59        13.61 o                         
  11  11  13          0.13         -5.38        16.32 o                         
  12  11  13          0.34         10.84        11.84 o                         
  13  11  13          0.01          3.87        12.38 o                         
  14  11  13          0.40         24.99        13.04 o                         
  15  11  13          0.00         -4.91        13.79 o                         
  16  11  13          0.04         14.28        11.92 o                         
   1  12  13          0.06          0.48        11.55 o                         
   2  12  13          0.03        -14.69        14.69 o                         
   3  12  13          5.33         44.62        37.32 o                         
   4  12  13          9.82          5.05         9.41 o                         
   5  12  13          2.52         10.32        12.79 o                         
   6  12  13          0.64          6.72        14.38 o                         
   8  12  13         17.26         11.80        17.04 o                         
   9  12  13          3.66          5.61        14.06 o                         
  10  12  13          0.00         17.21        12.76 o                         
  11  12  13          0.06          0.02        15.09 o                         
  12  12  13          0.17         -6.43        11.86 o                         
  13  12  13          0.51         23.58        19.10 o                         
  14  12  13          0.00         24.59        15.61 o                         
  15  12  13          0.03          1.00        11.62 o                         
   1  13  13          0.56         27.50        33.76 o                         
   2  13  13          1.37         13.32        15.06 o                         
   3  13  13          9.63         28.90        13.58 o                         
   4  13  13          0.14         13.11        12.99 o                         
   5  13  13          0.79          8.96        13.35 o                         
   7  13  13          3.36         -3.01        12.56 o                         
   8  13  13          3.11         28.42        11.98 o                         
   9  13  13          0.36         12.88        12.27 o                         
  10  13  13          0.01         37.68        17.51 o                         
  11  13  13          0.03         15.08        11.06 o                         
  12  13  13          0.37         18.90        11.57 o                         
  13  13  13          0.05         17.78        12.19 o                         
  14  13  13          0.00         18.94        13.08 o                         
  15  13  13          0.07          9.64        11.34 o                         
   1  14  13          0.61         18.55        11.71 o                         
   2  14  13          1.21          8.50        12.08 o                         
   3  14  13          1.09         14.21        12.25 o                         
   4  14  13          0.60        -11.59        11.59 o                         
   6  14  13          0.03          6.89        10.53 o                         
   7  14  13          0.67          9.35        11.24 o                         
   8  14  13          0.25         17.93        13.98 o                         
   9  14  13          0.34          7.61        12.37 o                         
  10  14  13          0.35          3.32        11.98 o                         
  11  14  13          0.21          9.98        10.92 o                         
  12  14  13          0.13        -14.59        16.01 o                         
  13  14  13          0.04         18.20        12.18 o                         
  14  14  13          0.05         -4.45        10.64 o                         
   1  15  13          0.72         22.12        11.67 o                         
   2  15  13          1.81          1.83        11.19 o                         
   4  15  13          0.18          3.98        11.48 o                         
   5  15  13          0.01         -5.14        10.90 o                         
   6  15  13          0.10          6.63        10.88 o                         
   7  15  13          0.00          9.77        11.22 o                         
   8  15  13          0.38          8.87        13.74 o                         
   9  15  13          0.06         26.53        20.11 o                         
  10  15  13          0.07         32.27        11.77 o                         
  11  15  13          0.29         38.70        19.29 o                         
  12  15  13          0.03          6.18        11.66 o                         
  13  15  13          0.02         -1.53        15.35 o                         
  14  15  13          0.13          3.28        10.37 o                         
   1  16  13          0.42         12.45        11.29 o                         
   2  16  13          0.44          6.05        13.14 o                         
   3  16  13          0.38         13.60        10.99 o                         
   4  16  13          0.78          3.93        10.53 o                         
   5  16  13          0.08         11.15        13.10 o                         
   6  16  13          0.28         14.19        12.16 o                         
   7  16  13          0.01         -0.29        11.16 o                         
   8  16  13          0.30         22.37        11.33 o                         
   9  16  13          0.16         17.52        11.39 o                         
  10  16  13          0.18         12.74        14.52 o                         
  11  16  13          0.00          1.63         9.99 o                         
  12  16  13          0.00          4.91        11.02 o                         
  13  16  13          0.11         -2.26        10.79 o                         
   1  17  13          0.02         32.58        16.71 o                         
   2  17  13          0.90         -1.38        15.94 o                         
   3  17  13          1.70          2.54        10.90 o                         
   4  17  13          0.01          7.45        11.00 o                         
   5  17  13          0.01         21.42        10.99 o                         
   6  17  13          0.00         37.49        17.96 o                         
   7  17  13          0.04         22.52        16.45 o                         
   8  17  13          0.09         23.48        10.68 o                         
   9  17  13          0.00         29.71        14.44 o                         
  10  17  13          0.00          6.38        10.30 o                         
  11  17  13          0.01          9.34        15.96 o                         
  12  17  13          0.02         -4.40        13.99 o                         
   1  18  13          0.28          0.06        10.95 o                         
   2  18  13          0.13         33.00        12.84 o                         
   3  18  13          0.11          6.30        11.16 o                         
   4  18  13          0.00          6.94        10.77 o                         
   5  18  13          0.04         26.25        14.49 o                         
   6  18  13          0.02         12.14        13.11 o                         
   7  18  13          0.03         18.90        19.28 o                         
   8  18  13          0.00          5.41        10.02 o                         
   9  18  13          0.03          5.84        12.30 o                         
  10  18  13          0.04         45.25        24.37 o                         
  11  18  13          0.00         -3.72        25.42 o                         
   1  19  13          0.01          1.30        12.47 o                         
   3  19  13          0.13         12.54        24.57 o                         
   4  19  13          0.02         12.32        11.06 o                         
   5  19  13          0.23         27.61        13.04 o                         
   6  19  13          0.03         24.05        13.54 o                         
   7  19  13          0.00         36.33        24.67 o                         
   2   0  14        818.49        780.80        35.31 o                         
   3   0  14         26.48         24.01        10.94 o                         
   4   0  14        235.81        239.08        23.50 o                         
   5   0  14        181.91        141.83        19.49 o                         
   6   0  14          0.51         -7.85        14.04 o                         
   7   0  14        270.19        227.99        16.26 o                         
   8   0  14         41.59         38.95        11.77 o                         
   9   0  14         14.59         25.17        12.13 o                         
  10   0  14         28.62         25.34        13.86 o                         
  11   0  14         23.57         36.48        12.93 o                         
  12   0  14          4.23         -3.22        14.73 o                         
  13   0  14          1.87        -10.94        11.39 o                         
  14   0  14          4.05         20.56        12.10 o                         
  15   0  14          0.40         -8.25        11.45 o                         
  16   0  14          1.24         28.56        12.48 o                         
  17   0  14          0.01         16.91        16.50 o                         
  18   0  14          0.13          7.11        10.72 o                         
   0   1  14        254.76        272.66        16.81 o                         
   1   1  14        308.84        275.52        13.95 o                         
   2   1  14        100.34        122.15        12.14 o                         
   3   1  14       1068.67       1064.74        37.75 o                         
   4   1  14          9.99         -0.44         7.15 o                         
   5   1  14         74.25         87.44         8.80 o                         
   6   1  14         34.59         29.18         8.41 o                         
   7   1  14          4.74          7.30         8.55 o                         
   8   1  14         34.80         40.01         9.87 o                         
   9   1  14         69.48         76.85        10.67 o                         
  10   1  14         17.70         27.71        10.00 o                         
  11   1  14         16.91         11.50         8.90 o                         
  12   1  14          6.56         15.51        10.45 o                         
  13   1  14          1.86         16.86         8.55 o                         
  14   1  14          1.55          9.91         8.21 o                         
  15   1  14          1.59         19.37        11.48 o                         
  16   1  14          0.56          8.30         8.72 o                         
  17   1  14          0.42         -1.10         7.66 o                         
  18   1  14          0.32         -6.32         7.68 o                         
   0   2  14       1385.57       1359.98        57.51 o                         
   1   2  14        194.91        193.87        10.02 o                         
   2   2  14        377.19        395.70        14.67 o                         
   3   2  14          0.66         -0.41         8.61 o                         
   4   2  14         70.51         51.43         9.17 o                         
   5   2  14        120.10        113.26         9.25 o                         
   6   2  14        286.76        269.91        12.79 o                         
   7   2  14         48.96         30.76         7.80 o                         
   8   2  14         55.55         50.69        10.71 o                         
   9   2  14          0.11          4.65         9.43 o                         
  10   2  14         13.28         18.55         9.00 o                         
  11   2  14         11.35         23.35         9.28 o                         
  12   2  14         18.97         22.32         8.34 o                         
  13   2  14          2.87          3.93         9.16 o                         
  14   2  14          3.34          9.02         8.69 o                         
  15   2  14          0.12         14.90        11.25 o                         
  16   2  14          0.56         26.82        13.01 o                         
  17   2  14          0.06          9.10         8.02 o                         
  18   2  14          0.21         10.71         8.32 o                         
   0   3  14         23.14          2.57        10.32 o                         
   1   3  14       1021.25       1027.41        31.43 o                         
   2   3  14         51.49         56.14         7.49 o                         
   3   3  14          4.23          7.90         7.18 o                         
   4   3  14         44.37         44.05        11.31 o                         
   5   3  14        293.93        264.19        14.34 o                         
   6   3  14        265.91        266.38        13.67 o                         
   7   3  14        343.10        365.94        22.70 o                         
   8   3  14          3.71          4.86         8.43 o                         
   9   3  14         23.99         28.50         8.89 o                         
  10   3  14          2.50         14.11         8.89 o                         
  11   3  14         25.44         26.62         8.58 o                         
  12   3  14          2.27          2.04         8.73 o                         
  13   3  14          8.45         23.06        10.59 o                         
  14   3  14          0.62         22.16        10.67 o                         
  15   3  14          2.75         20.01         8.58 o                         
  16   3  14          0.62         21.71         9.21 o                         
  17   3  14          0.39         14.69         8.07 o                         
  18   3  14          0.01          3.56         9.75 o                         
   0   4  14        290.94        309.98        21.54 o                         
   1   4  14          7.54          9.77         6.73 o                         
   2   4  14        241.82        234.37        10.90 o                         
   3   4  14          4.80         -6.75         7.21 o                         
   4   4  14        647.68        565.30        25.85 o                         
   5   4  14        268.14        236.10        13.22 o                         
   6   4  14        354.27        333.26        17.95 o                         
   7   4  14          5.90         -3.62         9.93 o                         
   8   4  14         86.15         82.81         9.36 o                         
   9   4  14          3.24          6.69         9.51 o                         
  10   4  14         74.15         74.23        10.85 o                         
  11   4  14          0.32          7.97        17.01 o                         
  12   4  14         19.72         20.20         9.65 o                         
  13   4  14          0.71         -3.74        10.10 o                         
  14   4  14          1.27          3.03         8.42 o                         
  15   4  14          0.43         17.10         9.03 o                         
  16   4  14          0.86         -2.27         8.25 o                         
  17   4  14          0.08         17.83        13.56 o                         
  18   4  14          0.26          3.89        15.03 o                         
   0   5  14         15.29         -7.35        11.76 o                         
   1   5  14         70.56         72.44         7.71 o                         
   2   5  14        107.02        116.42        12.74 o                         
   3   5  14        869.92        869.83        27.19 o                         
   4   5  14         52.36         77.19        10.99 o                         
   5   5  14        340.43        322.99        27.97 o                         
   6   5  14         22.91         45.71        22.64 o                         
   7   5  14         97.36        107.75         9.94 o                         
   8   5  14          0.62         -2.02         8.83 o                         
   9   5  14        116.59        127.32        10.42 o                         
  10   5  14          0.01          5.31         8.96 o                         
  11   5  14         38.50         45.91        10.54 o                         
  12   5  14          1.24          3.13         8.84 o                         
  13   5  14          2.24         -3.53         8.71 o                         
  14   5  14          0.49         24.75         8.90 o                         
  15   5  14          3.61         19.16         9.26 o                         
  16   5  14          0.34          1.57         9.10 o                         
  17   5  14          0.53         -3.23         9.85 o                         
   0   6  14         59.52         56.59        11.84 o                         
   1   6  14          9.36         12.76         6.48 o                         
   2   6  14        395.83        363.69        13.72 o                         
   3   6  14         33.00         39.55         8.20 o                         
   4   6  14        394.50        426.95        24.56 o                         
   5   6  14          0.06         -1.19        12.17 o                         
   6   6  14         99.33         75.29         9.49 o                         
   7   6  14         18.25         35.14         8.71 o                         
   8   6  14        178.06        190.68        15.41 o                         
   9   6  14          0.21         18.52         9.48 o                         
  10   6  14         29.69         29.07        18.96 o                         
  11   6  14          0.21         18.26         9.16 o                         
  12   6  14          1.52          3.75         9.03 o                         
  13   6  14          0.02         26.09        15.62 o                         
  14   6  14          6.58         31.26         9.11 o                         
  15   6  14          1.43          1.85        18.78 o                         
  16   6  14          1.41         17.92        11.11 o                         
  17   6  14          0.01         24.11        10.76 o                         
   0   7  14         49.50         37.73         9.36 o                         
   1   7  14        152.15        151.16        11.13 o                         
   2   7  14          2.63          5.68         6.36 o                         
   3   7  14        173.78        176.30         9.45 o                         
   4   7  14         53.75         59.74        18.55 o                         
   5   7  14        127.49        140.25        13.37 o                         
   6   7  14          0.09          9.80         9.33 o                         
   7   7  14        204.18        198.01        13.97 o                         
   8   7  14          4.38          1.42         8.73 o                         
   9   7  14         32.60         37.23         9.37 o                         
  10   7  14          0.14         19.67        10.94 o                         
  11   7  14          3.32         14.52         9.29 o                         
  12   7  14          0.10          7.44         9.16 o                         
  13   7  14          9.63         11.84        12.23 o                         
  14   7  14          0.83         23.10        10.18 o                         
  15   7  14          1.36         12.33        11.02 o                         
  16   7  14          0.06          8.85        12.46 o                         
  17   7  14          0.05          1.45        11.86 o                         
   0   8  14        207.88        203.82        18.51 o                         
   1   8  14         10.31          7.93         7.82 o                         
   2   8  14        143.16        124.62        11.97 o                         
   3   8  14         85.63         96.88        13.98 o                         
   4   8  14         33.01         39.20         7.16 o                         
   5   8  14          0.24          2.87         7.33 o                         
   6   8  14        120.35        120.29        11.28 o                         
   7   8  14          9.09          1.09         8.34 o                         
   8   8  14         28.19         37.44         9.45 o                         
   9   8  14          0.48         18.64        12.95 o                         
  10   8  14          3.72         15.77         9.51 o                         
  11   8  14          6.97         20.52        11.14 o                         
  12   8  14          8.36         29.56        10.16 o                         
  13   8  14          0.02         10.37        10.99 o                         
  14   8  14          2.55         17.95        12.27 o                         
  15   8  14          0.00         -1.01        12.53 o                         
  16   8  14          0.07          4.60        11.16 o                         
   0   9  14          2.29          9.30         7.60 o                         
   1   9  14        216.74        198.54        16.37 o                         
   2   9  14         45.06         52.50         8.46 o                         
   3   9  14         32.15         57.21         9.28 o                         
   4   9  14         11.97          3.81         6.47 o                         
   5   9  14         46.57         44.55         8.60 o                         
   6   9  14          0.21          7.44         7.71 o                         
   7   9  14          8.78         30.61        11.63 o                         
   8   9  14          2.77         14.90         9.70 o                         
   9   9  14          0.57          6.70         9.88 o                         
  10   9  14         14.59         19.25         9.69 o                         
  11   9  14          6.96         13.55        11.05 o                         
  12   9  14          0.00         -0.97        12.75 o                         
  13   9  14          2.40         15.68        12.40 o                         
  15   9  14          0.01          3.39        11.79 o                         
  16   9  14          0.05          3.55        11.99 o                         
   0  10  14         59.64         31.01         8.18 o                         
   1  10  14         13.33         14.09         3.83 o                         
   2  10  14         58.36         63.44         5.38 o                         
   3  10  14         16.86         15.58         6.36 o                         
   4  10  14         20.92         33.08         8.05 o                         
   5  10  14          1.36          2.40         6.69 o                         
   6  10  14          3.43          6.87         7.24 o                         
   7  10  14          0.03          6.55         8.24 o                         
   8  10  14          0.07         13.68        12.97 o                         
   9  10  14         15.00         15.83        10.86 o                         
  10  10  14         15.15         45.04        13.23 o                         
  11  10  14          0.02         13.28        13.37 o                         
  12  10  14          3.01          3.97        11.61 o                         
  13  10  14          0.42         10.22        11.15 o                         
  14  10  14          0.00         13.18        11.22 o                         
  15  10  14          0.05        -17.08        26.34 o                         
  16  10  14          0.14          8.10        10.87 o                         
   0  11  14          0.61         10.46        26.93 o                         
   1  11  14         64.53         66.03        12.77 o                         
   2  11  14         26.71         42.82        14.69 o                         
   3  11  14         11.02         14.00         9.09 o                         
   4  11  14          0.10         21.45        10.44 o                         
   5  11  14          6.26         26.09        10.21 o                         
   6  11  14          6.77         -8.78         9.92 o                         
   8  11  14          3.23         40.92        19.48 o                         
   9  11  14          7.43         16.45        11.20 o                         
  10  11  14          1.58         12.50        11.81 o                         
  11  11  14          3.27         21.63        24.42 o                         
  12  11  14          0.84         15.19        11.07 o                         
  14  11  14          0.04         37.12        17.37 o                         
  15  11  14          0.10         14.01         9.94 o                         
   0  12  14         72.62         64.97        18.89 o                         
   1  12  14          9.14        -10.11        12.53 o                         
   2  12  14         16.44         41.43        13.16 o                         
   3  12  14          0.06         16.99        11.61 o                         
   4  12  14          6.28         14.16        11.77 o                         
   5  12  14         10.63         29.19        13.12 o                         
   7  12  14          0.25         -7.11        12.41 o                         
   8  12  14          4.40         36.75        13.06 o                         
   9  12  14          1.25         13.08        12.58 o                         
  11  12  14          0.28         -3.93        15.10 o                         
  12  12  14          0.16         25.42        11.90 o                         
  13  12  14          0.30         31.76        12.85 o                         
  14  12  14          0.18         29.55        23.27 o                         
  15  12  14          0.01          6.81        11.34 o                         
   0  13  14          4.49          6.95        24.89 o                         
   1  13  14         11.25         -4.43        14.76 o                         
   2  13  14          0.03          8.97        12.43 o                         
   3  13  14          4.08         27.93        13.15 o                         
   4  13  14          5.57         26.09        17.22 o                         
   5  13  14         11.09          1.80        16.65 o                         
   6  13  14          0.22         18.67        11.52 o                         
   7  13  14         11.00         21.93        11.78 o                         
   8  13  14          0.16         17.04        17.99 o                         
   9  13  14          0.45         13.91        19.22 o                         
  10  13  14          0.11         11.03        12.18 o                         
  11  13  14          0.71         -7.46        12.00 o                         
  12  13  14          0.43         12.93        21.97 o                         
  13  13  14          0.51         12.21        12.11 o                         
  14  13  14          0.01        -10.73        10.73 o                         
   0  14  14          3.71         17.23        16.50 o                         
   1  14  14          0.07          7.25        11.06 o                         
   4  14  14         13.65         22.57        12.12 o                         
   5  14  14          0.18         13.62        18.00 o                         
   6  14  14         11.48         11.32        18.62 o                         
   7  14  14          0.29         15.93        15.43 o                         
   8  14  14          3.66         30.34        12.13 o                         
   9  14  14          0.15          9.86        13.21 o                         
  10  14  14          0.60         15.28        12.49 o                         
  11  14  14          0.44         23.43        17.08 o                         
  12  14  14          0.44         11.41        11.40 o                         
  13  14  14          0.08         -2.20        17.52 o                         
  14  14  14          0.21          0.07        11.89 o                         
   0  15  14          0.00          8.07        17.87 o                         
   1  15  14          1.42         14.05        11.29 o                         
   2  15  14          0.01         10.81        11.59 o                         
   3  15  14         15.22         22.37        12.02 o                         
   4  15  14          4.66         22.32        11.60 o                         
   5  15  14          7.28         27.53        11.08 o                         
   6  15  14          0.23         11.10        17.91 o                         
   7  15  14          3.00          5.88        11.73 o                         
   8  15  14          0.44         45.36        11.69 o                         
   9  15  14          1.15         27.96        11.33 o                         
  10  15  14          0.11         -5.89        17.60 o                         
  11  15  14          0.28         10.89        12.91 o                         
  12  15  14          0.11         23.49        11.08 o                         
  13  15  14          0.17         17.92        10.72 o                         
   0  16  14          0.16        -13.63        16.19 o                         
   1  16  14          0.15          4.60        11.17 o                         
   2  16  14          7.14         30.25        11.63 o                         
   3  16  14          1.53         47.67        11.68 o                         
   4  16  14          4.53         17.80        14.49 o                         
   5  16  14          0.04         13.54        11.11 o                         
   6  16  14          1.51         27.91        18.19 o                         
   7  16  14          0.20         12.37        10.69 o                         
   8  16  14          1.51         19.39        13.82 o                         
   9  16  14          0.07        -10.53        10.53 o                         
  10  16  14          0.75         33.56        12.35 o                         
  11  16  14          0.05         18.64        13.49 o                         
  12  16  14          0.08          9.22        10.40 o                         
  13  16  14          0.00          2.20        17.16 o                         
   0  17  14          0.03          5.28        15.02 o                         
   1  17  14          2.85         -3.41        11.91 o                         
   2  17  14          0.28          8.23        11.36 o                         
   3  17  14          2.07         -0.84        10.65 o                         
   4  17  14          0.00         19.01        11.35 o                         
   5  17  14          0.81         24.35        27.12 o                         
   6  17  14          0.27         15.67        10.97 o                         
   7  17  14          0.92          8.25        11.17 o                         
   8  17  14          0.03         21.43        11.26 o                         
   9  17  14          0.92         -0.97        10.45 o                         
  10  17  14          0.00         13.61        11.14 o                         
  11  17  14          0.08          3.09        14.48 o                         
  12  17  14          0.00         19.95        18.36 o                         
   0  18  14          1.80         17.77        15.97 o                         
   1  18  14          0.12         27.77        14.29 o                         
   3  18  14          0.02          8.97        12.96 o                         
   4  18  14          0.41          0.84        12.42 o                         
   5  18  14          0.37         17.40        11.53 o                         
   6  18  14          0.33          1.84        10.65 o                         
   7  18  14          0.01         14.86        10.95 o                         
   8  18  14          0.18         17.31        15.17 o                         
   9  18  14          0.02         14.13        12.75 o                         
  10  18  14          0.17          4.40        14.14 o                         
  11  18  14          0.00         10.78        24.00 o                         
   0  19  14          0.25          5.92        27.89 o                         
   1  19  14          0.87         26.06        11.56 o                         
   2  19  14          0.10         28.35        11.61 o                         
   3  19  14          0.19         11.81        10.89 o                         
   4  19  14          0.00         15.28        11.67 o                         
   5  19  14          0.13         16.89        12.53 o                         
   6  19  14          0.03         22.50        29.35 o                         
   7  19  14          0.01         -3.92        25.42 o                         
   1   1  15        182.82        166.39        15.52 o                         
   2   1  15         27.45         29.26         8.30 o                         
   3   1  15          0.01          2.64         8.66 o                         
   4   1  15         82.37         87.72         8.50 o                         
   5   1  15         59.95         47.48         9.03 o                         
   6   1  15         15.43          8.10         8.03 o                         
   7   1  15         19.34          5.97        10.27 o                         
   8   1  15          9.99         20.51        10.13 o                         
   9   1  15          0.01          6.32         8.46 o                         
  10   1  15          1.31         15.54         8.26 o                         
  11   1  15          2.39          6.23        10.02 o                         
  12   1  15          0.05         -4.95        10.54 o                         
  13   1  15          1.29         -0.19         8.23 o                         
  14   1  15          0.53          4.37        11.38 o                         
  15   1  15          1.17         12.06         7.99 o                         
  16   1  15          0.02         -2.77         7.83 o                         
  17   1  15          0.00         13.08         8.83 o                         
  18   1  15          0.13         19.32         7.83 o                         
   1   2  15         61.67         47.01        11.73 o                         
   2   2  15         43.01         40.92         9.16 o                         
   3   2  15        118.75        110.88         8.92 o                         
   4   2  15        125.70        120.28         8.78 o                         
   5   2  15          2.25         -2.09         7.52 o                         
   6   2  15         10.38         11.19         7.86 o                         
   7   2  15        189.40        169.89        12.53 o                         
   8   2  15          3.87         -4.96         9.17 o                         
   9   2  15          0.16          3.97         9.77 o                         
  10   2  15          3.39         16.68         8.57 o                         
  11   2  15          0.46          8.35        12.85 o                         
  12   2  15          3.07          2.78         8.87 o                         
  13   2  15          0.02          4.80         8.77 o                         
  14   2  15          0.18          0.80         8.12 o                         
  15   2  15          0.34          5.53         7.77 o                         
  16   2  15          0.07          0.64         8.41 o                         
  17   2  15          0.02          3.19         8.96 o                         
  18   2  15          0.01         -9.17         9.17 o                         
   1   3  15         17.88         23.58         7.40 o                         
   2   3  15          0.26         -0.74        11.20 o                         
   3   3  15          4.54         19.89        11.22 o                         
   4   3  15         38.76         26.40         7.73 o                         
   5   3  15         62.31         80.41         8.50 o                         
   6   3  15         16.81         13.75        11.25 o                         
   7   3  15         75.11         84.18         9.83 o                         
   8   3  15         42.17         40.80         8.74 o                         
   9   3  15          7.23         10.41        10.52 o                         
  10   3  15          3.24         17.39         8.81 o                         
  11   3  15          3.56         17.26         9.12 o                         
  12   3  15          0.06         -4.06         9.51 o                         
  13   3  15          0.88         17.55         8.74 o                         
  14   3  15          0.48         -8.25         9.49 o                         
  15   3  15          0.30          8.24         8.16 o                         
  16   3  15          0.01          9.08         9.38 o                         
  17   3  15          0.05         10.98         8.79 o                         
  18   3  15          0.09         11.18        17.09 o                         
   1   4  15         69.40         86.02         9.97 o                         
   2   4  15        199.69        199.18        10.35 o                         
   3   4  15         27.69         32.41         9.27 o                         
   4   4  15         74.87         51.13         8.70 o                         
   5   4  15         70.95         68.58         8.28 o                         
   6   4  15          1.60          0.34         8.44 o                         
   7   4  15         10.35         16.11         8.37 o                         
   8   4  15         70.30         70.67         9.30 o                         
   9   4  15         23.37         16.72        10.88 o                         
  10   4  15         12.25         39.81         9.58 o                         
  11   4  15          0.48          4.82         8.56 o                         
  12   4  15          2.08          9.24        10.24 o                         
  13   4  15          0.05         12.73        10.39 o                         
  14   4  15          0.01         15.58         8.86 o                         
  15   4  15          0.40         -0.66         9.43 o                         
  16   4  15          0.20         24.78        11.02 o                         
  17   4  15          0.00          7.57         9.57 o                         
   1   5  15         51.56         37.30         7.32 o                         
   2   5  15         28.96         34.35         7.31 o                         
   3   5  15          2.85         19.76         7.14 o                         
   4   5  15         20.53         15.57        11.88 o                         
   5   5  15          0.66         10.34        11.47 o                         
   6   5  15          0.02         10.98         8.59 o                         
   7   5  15          0.28         22.27         8.94 o                         
   8   5  15          3.05         -2.05         8.78 o                         
   9   5  15          5.58          2.56        10.63 o                         
  10   5  15          5.06          6.31        12.33 o                         
  11   5  15          2.68         10.52         8.58 o                         
  12   5  15          0.32          7.13         9.16 o                         
  13   5  15          0.08         15.22         8.99 o                         
  14   5  15          1.53         11.96         8.95 o                         
  15   5  15          0.08          7.31        10.10 o                         
  16   5  15          0.03         17.51        10.26 o                         
  17   5  15          0.04          6.82        12.88 o                         
   1   6  15          2.57         13.97         7.00 o                         
   2   6  15          2.34         15.84         7.31 o                         
   3   6  15         64.30         53.26         9.84 o                         
   4   6  15         65.09         64.11         8.03 o                         
   5   6  15          5.83         20.70        11.40 o                         
   6   6  15          5.51          4.85         8.48 o                         
   7   6  15          4.97          5.53         8.94 o                         
   8   6  15         16.83         28.14         9.28 o                         
   9   6  15          5.44         13.40         8.96 o                         
  10   6  15          4.32          5.73        10.60 o                         
  11   6  15          0.03         23.44         9.10 o                         
  12   6  15          0.31         12.93         8.65 o                         
  13   6  15          1.69          1.48        10.77 o                         
  14   6  15          0.02        -10.64        10.64 o                         
  15   6  15          0.31         -3.41         9.61 o                         
  17   6  15          0.09         19.08        11.17 o                         
   1   7  15         14.25         24.97         8.28 o                         
   2   7  15         14.09         14.63         8.29 o                         
   3   7  15         28.62         34.04         7.23 o                         
   4   7  15         31.07         11.57        10.24 o                         
   5   7  15          7.68          9.92         9.76 o                         
   6   7  15          4.77         13.47         9.74 o                         
   7   7  15         39.67         62.03         9.21 o                         
   8   7  15          8.80         10.07         9.13 o                         
   9   7  15          1.73         15.95        11.43 o                         
  10   7  15          0.22         15.36         9.05 o                         
  11   7  15          0.99          2.95         9.27 o                         
  12   7  15          1.00          4.34        15.91 o                         
  13   7  15          0.27         -5.63         9.87 o                         
  14   7  15          0.13         -0.83        10.49 o                         
  15   7  15          0.22        -12.07        12.23 o                         
  16   7  15          0.02         19.27        12.28 o                         
   1   8  15          4.97          9.19         6.67 o                         
   2   8  15         11.54         18.15         6.71 o                         
   3   8  15          8.06         24.73         7.04 o                         
   4   8  15          0.06         11.79         7.15 o                         
   5   8  15          1.59         10.26         7.39 o                         
   6   8  15         11.54         12.20         9.76 o                         
   7   8  15          2.37          3.48         9.50 o                         
   8   8  15          1.72         23.41        12.63 o                         
   9   8  15          1.85         12.67        10.73 o                         
  10   8  15          1.15          3.97        10.18 o                         
  11   8  15          0.31          5.50        10.33 o                         
  12   8  15          1.29         34.42        11.65 o                         
  13   8  15          0.11          0.02        12.24 o                         
  14   8  15          0.50         14.25        12.35 o                         
  15   8  15          0.09          8.43        12.13 o                         
  16   8  15          0.00          4.39        11.51 o                         
   1   9  15          0.01         10.45         7.70 o                         
   2   9  15          0.40          3.35         6.09 o                         
   3   9  15          1.50          7.02         6.49 o                         
   4   9  15         10.32         20.03         6.90 o                         
   5   9  15         49.35         46.59        12.54 o                         
   6   9  15          2.40         -0.90         7.44 o                         
   7   9  15          1.17          8.81        10.03 o                         
   8   9  15          1.72         23.28         9.15 o                         
   9   9  15          0.03          9.76        11.54 o                         
  10   9  15          0.74         17.37        12.53 o                         
  12   9  15          0.23         33.45        17.26 o                         
  13   9  15          0.12         16.96        11.64 o                         
  14   9  15          0.03          8.82        12.58 o                         
  16   9  15          0.03         16.44        12.43 o                         
   1  10  15          0.26          4.90         4.44 o                         
   2  10  15          0.60          6.65         4.98 o                         
   3  10  15          5.15         21.29        11.28 o                         
   4  10  15         35.03         43.29         9.41 o                         
   5  10  15          9.88          5.42         9.35 o                         
   6  10  15          2.16         -0.06        11.01 o                         
   7  10  15          9.25         15.27        12.24 o                         
   8  10  15          0.37         -7.71        12.73 o                         
   9  10  15          1.25         17.17        12.68 o                         
  10  10  15          0.00          6.67        12.28 o                         
  11  10  15          0.01         19.69        11.91 o                         
  12  10  15          0.25         11.05        12.91 o                         
  13  10  15          0.16         -8.67        24.16 o                         
  14  10  15          0.01         12.49        10.78 o                         
  15  10  15          0.00         -2.82        11.93 o                         
   1  11  15          0.63         -9.78        12.70 o                         
   2  11  15          7.87         -4.94        12.40 o                         
   3  11  15         10.78         30.36        14.00 o                         
   4  11  15          7.44         14.90        12.62 o                         
   5  11  15          0.65         20.00        12.77 o                         
   6  11  15          1.11          3.72        10.80 o                         
   7  11  15          0.96          6.55        12.49 o                         
   8  11  15          1.73        -13.55        16.42 o                         
   9  11  15          0.00         22.90        13.70 o                         
  10  11  15          0.26        -15.16        15.16 o                         
  11  11  15          0.36         17.48        12.32 o                         
  12  11  15          0.04         17.46        11.90 o                         
  13  11  15          0.00         11.10        12.23 o                         
  14  11  15          0.01          0.35        23.28 o                         
  15  11  15          0.27         10.44        10.69 o                         
   1  12  15          2.47          6.21        11.34 o                         
   2  12  15          3.29         15.32        11.78 o                         
   3  12  15          0.82         19.26        11.42 o                         
   5  12  15          0.25         -0.56        12.23 o                         
   6  12  15          0.33         11.08        12.29 o                         
   7  12  15          0.55         38.16        11.55 o                         
   8  12  15          0.01         17.37        30.82 o                         
  10  12  15          0.00         34.32        12.66 o                         
  11  12  15          0.57          2.26        11.87 o                         
  12  12  15          0.00          4.00        13.72 o                         
  13  12  15          0.01         17.87        14.94 o                         
  14  12  15          0.41         12.56        11.08 o                         
   3  13  15          0.55         12.30        13.77 o                         
   4  13  15          3.09         10.24        10.76 o                         
   5  13  15          0.27         10.53        11.08 o                         
   6  13  15          0.07          1.07        12.58 o                         
   7  13  15          0.09         -4.97        15.67 o                         
   8  13  15          0.08         28.25        18.99 o                         
   9  13  15          0.07         27.84        13.43 o                         
  10  13  15          0.27         38.27        18.75 o                         
  11  13  15          0.03         -4.07        27.56 o                         
  12  13  15          0.08         10.85        15.22 o                         
  14  13  15          0.00          2.07         9.70 o                         
   1  14  15          0.02          0.77        17.36 o                         
   2  14  15          0.07          2.26        10.59 o                         
   3  14  15          3.99         10.97        11.77 o                         
   4  14  15          1.09         20.35        12.56 o
[truncated: 168,562 more chars]
