# Supplementary material for: Structural insight into the cooperativity of spin crossover compounds
Source: Acta Crystallogr B Struct Sci Cryst Eng Mater. 2023 Aug 11;79(Pt 5):354–67. doi: 10.1107/S2052520623005814 (PMC10552598; doi:10.1107/S2052520623005814)
Supplement: Supplementary file 4 [file b-79-00354-sup4.zip]

Archive with 59 entries (59 files):
- Bia_Pmono_096K.cif
- Bia_Pmono_099K.cif
- Bia_Pmono_102K.cif
- Bia_Pmono_105K.cif
- Bia_Pmono_108K.cif
- Bia_Pmono_111K.cif
- Bia_Pmono_114K.cif
- Bia_Pmono_117K.cif
- Bia_Pmono_120K.cif
- Bia_Pmono_123K.cif
- Bia_Pmono_126K.cif
- Bia_Pmono_129K.cif
- Bia_Pmono_132K.cif
- Bia_Pmono_135K.cif
- Bia_Pmono_138K.cif
- Bia_Pmono_141K.cif
- Bia_Pmono_144K.cif
- Bia_Pmono_147K.cif
- Bia_Pmono_150K.cif
- Bia_Pmono_153K.cif
- Bia_Pmono_156K.cif
- Bia_Pmono_159K.cif
- Bia_Pmono_162K.cif
- Bia_Pmono_165K.cif
- Bia_Pmono_168K.cif
- Bia_Pmono_171K.cif
- Bia_Pmono_174K.cif
- Bia_Pmono_177K.cif
- Bia_Pmono_180K.cif
- Bia_Pmono_183K.cif
- Bia_Pmono_186K.cif
- Bia_Pmono_189K.cif
- Bia_Pmono_192K.cif
- Bia_Pmono_195K.cif
- Bia_Pmono_198K.cif
- Bia_Pmono_201K.cif
- Bia_Pmono_204K.cif
- Bia_Pmono_207K.cif
- Bia_Pmono_210K.cif
- Bia_Pmono_213K.cif
- Bia_Pmono_216K.cif
- Bia_Pmono_219K.cif
- Bia_Pmono_222K.cif
- Bia_Pmono_225K.cif
- Bia_Pmono_228K.cif
- Bia_Pmono_231K.cif
- Bia_Pmono_234K.cif
- Bia_Pmono_237K.cif
- Bia_Pmono_240K.cif
- Bia_Pmono_243K.cif
- Bia_Pmono_246K.cif
- Bia_Pmono_249K.cif
- Bia_Pmono_252K.cif
- Bia_Pmono_255K.cif
- Bia_Pmono_258K.cif
- Bia_Pmono_261K.cif
- Bia_Pmono_264K.cif
- Bia_Pmono_267K.cif
- Bia_Pmono_270K.cif
