# Supplementary material for: Structural insight into the cooperativity of spin crossover compounds
Source: Acta Crystallogr B Struct Sci Cryst Eng Mater. 2023 Aug 11;79(Pt 5):354–67. doi: 10.1107/S2052520623005814 (PMC10552598; doi:10.1107/S2052520623005814)
Supplement: Supplementary file 4 [file b-79-00354-sup4.zip › Bia_Pmono_096K.cif]

data_SC2_096K
 
_audit_creation_method            'SHELXL-2018/3'
_shelx_SHELXL_version_number      '2018/3'
_chemical_name_systematic         ?
_chemical_name_common             ?
_chemical_melting_point           ?
_chemical_formula_moiety          ?
_chemical_formula_sum
 'C38 H28 Fe N6 S2' 
_chemical_formula_weight          688.63

loop_
 _atom_type_symbol
 _atom_type_description
 _atom_type_scat_dispersion_real
 _atom_type_scat_dispersion_imag
 _atom_type_scat_source
 'C'  'C'   0.0024   0.0013
 'International Tables Vol C Tables 4.2.6.8 and 6.1.1.4'
 'H'  'H'   0.0000   0.0000
 'International Tables Vol C Tables 4.2.6.8 and 6.1.1.4'
 'N'  'N'   0.0049   0.0027
 'International Tables Vol C Tables 4.2.6.8 and 6.1.1.4'
 'S'  'S'   0.1051   0.1002
 'International Tables Vol C Tables 4.2.6.8 and 6.1.1.4'
 'Fe'  'Fe'   0.3265   0.6960
 'International Tables Vol C Tables 4.2.6.8 and 6.1.1.4'
 
_space_group_crystal_system       monoclinic
_space_group_IT_number            14
_space_group_name_H-M_alt         'P 21/c'
_space_group_name_Hall            '-P 2ybc'
 
_shelx_space_group_comment
;
The symmetry employed for this shelxl refinement is uniquely defined
by the following loop, which should always be used as a source of
symmetry information in preference to the above space-group names.
They are only intended as comments.
;
 
loop_
 _space_group_symop_operation_xyz
 'x, y, z'
 '-x, y+1/2, -z+1/2'
 '-x, -y, -z'
 'x, -y-1/2, z-1/2'
 
_cell_length_a                    17.1496(2)
_cell_length_b                    12.26250(10)
_cell_length_c                    16.9243(2)
_cell_angle_alpha                 90
_cell_angle_beta                  115.8137(16)
_cell_angle_gamma                 90
_cell_volume                      3203.98(7)
_cell_formula_units_Z             4
_cell_measurement_temperature     293(2)
_cell_measurement_reflns_used     16632
_cell_measurement_theta_min       1.878
_cell_measurement_theta_max       32.9667
 
_exptl_crystal_description        Needle
_exptl_crystal_colour             ?
_exptl_crystal_density_meas       ?
_exptl_crystal_density_method     ?
_exptl_crystal_density_diffrn     1.428          
_exptl_crystal_F_000              1424
_exptl_transmission_factor_min    ?
_exptl_transmission_factor_max    ?
_exptl_crystal_size_max           ?
_exptl_crystal_size_mid           ?
_exptl_crystal_size_min           ?
_exptl_absorpt_coefficient_mu     0.469
_shelx_estimated_absorpt_T_min    ?
_shelx_estimated_absorpt_T_max    ?
_exptl_absorpt_correction_type    ?
_exptl_absorpt_correction_T_min   ?
_exptl_absorpt_correction_T_max   ?
_exptl_absorpt_process_details    ?
_exptl_absorpt_special_details    ?
_diffrn_ambient_temperature       293(2)
_diffrn_radiation_wavelength      0.63582
_diffrn_radiation_type            Synchrotron
_diffrn_source                    ?
_diffrn_measurement_device_type   '4-cricle diffractometer'
_diffrn_measurement_method        ?
_diffrn_detector_area_resol_mean  ?
_diffrn_reflns_number             23716
_diffrn_reflns_av_unetI/netI      0.0346
_diffrn_reflns_av_R_equivalents   0.0351
_diffrn_reflns_limit_h_min        -22
_diffrn_reflns_limit_h_max        22
_diffrn_reflns_limit_k_min        -16
_diffrn_reflns_limit_k_max        16
_diffrn_reflns_limit_l_min        -21
_diffrn_reflns_limit_l_max        21
_diffrn_reflns_theta_min          1.897
_diffrn_reflns_theta_max          25.078
_diffrn_reflns_theta_full         22.426
_diffrn_measured_fraction_theta_max   0.935
_diffrn_measured_fraction_theta_full  0.966
_diffrn_reflns_Laue_measured_fraction_max    0.935
_diffrn_reflns_Laue_measured_fraction_full   0.966
_diffrn_reflns_point_group_measured_fraction_max   0.935
_diffrn_reflns_point_group_measured_fraction_full  0.966
_reflns_number_total              7435
_reflns_number_gt                 6986
_reflns_threshold_expression      'I > 2\s(I)'
_reflns_Friedel_coverage          0.000
_reflns_Friedel_fraction_max      .
_reflns_Friedel_fraction_full     .
 
_reflns_special_details
;
 Reflections were merged by SHELXL according to the crystal
 class for the calculation of statistics and refinement.
 
 _reflns_Friedel_fraction is defined as the number of unique
 Friedel pairs measured divided by the number that would be
 possible theoretically, ignoring centric projections and
 systematic absences.
;
 
_computing_data_collection        ?
_computing_cell_refinement        ?
_computing_data_reduction         ?
_computing_structure_solution     ?
_computing_structure_refinement 'SHELXL-2018/3 (Sheldrick, 2018)'
_computing_molecular_graphics     ?
_computing_publication_material   ?
_refine_special_details           ?
_refine_ls_structure_factor_coef  Fsqd
_refine_ls_matrix_type            full
_refine_ls_weighting_scheme       calc
_refine_ls_weighting_details
'w=1/[\s^2^(Fo^2^)+(0.0672P)^2^+1.0641P] where P=(Fo^2^+2Fc^2^)/3'
_atom_sites_solution_primary      ?
_atom_sites_solution_secondary    ?
_atom_sites_solution_hydrogens    geom
_refine_ls_hydrogen_treatment     constr
_refine_ls_extinction_method      'SHELXL-2018/3 (Sheldrick 2018)'
_refine_ls_extinction_coef        0.0010(5)
_refine_ls_extinction_expression
 'Fc^*^=kFc[1+0.001xFc^2^\l^3^/sin(2\q)]^-1/4^'
_refine_ls_number_reflns          7435
_refine_ls_number_parameters      457
_refine_ls_number_restraints      73
_refine_ls_R_factor_all           0.0380
_refine_ls_R_factor_gt            0.0366
_refine_ls_wR_factor_ref          0.1056
_refine_ls_wR_factor_gt           0.1042
_refine_ls_goodness_of_fit_ref    1.050
_refine_ls_restrained_S_all       1.047
_refine_ls_shift/su_max           0.002
_refine_ls_shift/su_mean          0.000
 
loop_
 _atom_site_label
 _atom_site_type_symbol
 _atom_site_fract_x
 _atom_site_fract_y
 _atom_site_fract_z
 _atom_site_U_iso_or_equiv
 _atom_site_adp_type
 _atom_site_occupancy
 _atom_site_site_symmetry_order  
 _atom_site_calc_flag
 _atom_site_refinement_flags_posn
 _atom_site_refinement_flags_adp
 _atom_site_refinement_flags_occupancy
 _atom_site_disorder_assembly
 _atom_site_disorder_group
Fe01 Fe 0.75591(2) 0.29098(2) 0.81273(2) 0.01990(8) Uani 1 1 d . . . . .
S002 S 0.54584(2) 0.33289(3) 0.91724(2) 0.02503(10) Uani 1 1 d . . . . .
S001 S 0.94758(2) 0.13780(3) 1.07736(2) 0.02799(10) Uani 1 1 d . . . . .
N005 N 0.71424(8) 0.14022(9) 0.79387(8) 0.0206(2) Uani 1 1 d . . . . .
N006 N 0.80047(8) 0.43860(9) 0.82229(8) 0.0255(3) Uani 1 1 d . . . . .
N003 N 0.67023(8) 0.30354(9) 0.69052(8) 0.0211(2) Uani 1 1 d . . . . .
N004 N 0.84141(8) 0.26619(9) 0.76737(8) 0.0227(2) Uani 1 1 d . . . . .
N002 N 0.67189(8) 0.32749(10) 0.85559(8) 0.0256(3) Uani 1 1 d . . . . .
N001 N 0.84042(8) 0.25732(10) 0.93066(8) 0.0244(2) Uani 1 1 d . . . . .
C015 C 0.63608(9) 0.21282(10) 0.65398(9) 0.0226(3) Uani 1 1 d . . . . .
H015 H 0.598044 0.208527 0.594705 0.027 Uiso 1 1 calc R U . . .
C016 C 0.65987(9) 0.11810(11) 0.70976(9) 0.0217(3) Uani 1 1 d . . . . .
C003 C 0.65036(9) 0.39753(10) 0.63583(9) 0.0219(3) Uani 1 1 d . . . . .
C021 C 0.85300(9) 0.16647(11) 0.73103(9) 0.0227(3) Uani 1 1 d . . . . .
C024 C 0.86488(9) -0.03143(12) 0.65818(10) 0.0248(3) Uani 1 1 d D . . . .
C007 C 0.60221(9) 0.58266(11) 0.60741(9) 0.0243(3) Uani 1 1 d . . . . .
H007 H 0.582599 0.645346 0.623979 0.029 Uiso 1 1 calc R U . . .
C012 C 0.57065(10) 0.86608(12) 0.37149(11) 0.0281(3) Uani 1 1 d . . . . .
H012 H 0.563095 0.927975 0.337152 0.034 Uiso 1 1 calc R U . . .
C010 C 0.56167(9) 0.67284(11) 0.38401(9) 0.0245(3) Uani 1 1 d . . . . .
H010 H 0.547477 0.604745 0.357314 0.029 Uiso 1 1 calc R U . . .
C022 C 0.83373(10) 0.16048(12) 0.64306(10) 0.0259(3) Uani 1 1 d . . . . .
H022 H 0.816178 0.222536 0.608085 0.031 Uiso 1 1 calc R U . . .
C008 C 0.62215(9) 0.49148(11) 0.66060(9) 0.0236(3) Uani 1 1 d . . . . .
H008 H 0.616628 0.493270 0.712870 0.028 Uiso 1 1 calc R U . . .
C025 C 0.88382(9) -0.02323(11) 0.74644(10) 0.0253(3) Uani 1 1 d . . . . .
H025 H 0.900102 -0.085451 0.781315 0.030 Uiso 1 1 calc R U . . .
C002 C 0.61988(9) 0.32987(10) 0.88151(9) 0.0227(3) Uani 1 1 d . . . . .
C004 C 0.65814(9) 0.39496(11) 0.55842(9) 0.0240(3) Uani 1 1 d . . . . .
H004 H 0.676420 0.331524 0.541408 0.029 Uiso 1 1 calc R U . . .
C020 C 0.73632(9) 0.05847(11) 0.85126(9) 0.0237(3) Uani 1 1 d . . . . .
H020 H 0.772100 0.073015 0.909979 0.028 Uiso 1 1 calc R U . . .
C005 C 0.63880(10) 0.48665(11) 0.50588(10) 0.0249(3) Uani 1 1 d . . . . .
H005 H 0.644489 0.484400 0.453711 0.030 Uiso 1 1 calc R U . . .
C009 C 0.59459(9) 0.68041(11) 0.47448(9) 0.0228(3) Uani 1 1 d . . . . .
C017 C 0.62893(10) 0.01499(11) 0.68110(10) 0.0260(3) Uani 1 1 d . . . . .
H017 H 0.591574 0.002494 0.622468 0.031 Uiso 1 1 calc R U . . .
C006 C 0.61097(9) 0.58222(11) 0.52973(9) 0.0229(3) Uani 1 1 d . . . . .
C018 C 0.65423(10) -0.06948(11) 0.74073(10) 0.0274(3) Uani 1 1 d . . . . .
H018 H 0.635186 -0.140265 0.722961 0.033 Uiso 1 1 calc R U . . .
C001 C 0.88549(9) 0.21035(10) 0.99275(10) 0.0226(3) Uani 1 1 d . . . . .
C011 C 0.54958(10) 0.76471(12) 0.33280(10) 0.0272(3) Uani 1 1 d . . . . .
H011 H 0.527184 0.758149 0.272131 0.033 Uiso 1 1 calc R U . . .
C026 C 0.87908(9) 0.07471(11) 0.78350(9) 0.0242(3) Uani 1 1 d . . . . .
H026 H 0.893220 0.079195 0.843051 0.029 Uiso 1 1 calc R U . . .
C028 C 0.86313(10) 0.45015(12) 0.79543(10) 0.0287(3) Uani 1 1 d . . . . .
C014 C 0.61476(10) 0.78338(11) 0.51245(10) 0.0269(3) Uani 1 1 d . . . . .
H014 H 0.636444 0.790446 0.573031 0.032 Uiso 1 1 calc R U . . .
C013 C 0.60299(11) 0.87522(12) 0.46137(11) 0.0298(3) Uani 1 1 d . . . . .
H013 H 0.616941 0.943540 0.487697 0.036 Uiso 1 1 calc R U . . .
C023 C 0.84061(10) 0.06198(12) 0.60724(10) 0.0270(3) Uani 1 1 d . . . . .
H023 H 0.828809 0.058295 0.548213 0.032 Uiso 1 1 calc R U . . .
C027 C 0.88255(10) 0.35060(12) 0.76244(10) 0.0273(3) Uani 1 1 d . . . . .
H027 H 0.922538 0.348032 0.739024 0.033 Uiso 1 1 calc R U . . .
C019 C 0.70816(10) -0.04693(11) 0.82698(10) 0.0258(3) Uani 1 1 d . . . . .
H019 H 0.725543 -0.102344 0.868655 0.031 Uiso 1 1 calc R U . . .
C032 C 0.77683(11) 0.52568(12) 0.85364(10) 0.0317(3) Uani 1 1 d . . . . .
H032 H 0.733978 0.518569 0.873010 0.038 Uiso 1 1 calc R U . . .
C031 C 0.81468(13) 0.62651(13) 0.85797(12) 0.0415(4) Uani 1 1 d . . . . .
H031 H 0.795927 0.686772 0.878344 0.050 Uiso 1 1 calc R U . . .
C029 C 0.90444(13) 0.54813(13) 0.79992(12) 0.0390(4) Uani 1 1 d . . . . .
H029 H 0.948046 0.553522 0.781454 0.047 Uiso 1 1 calc R U . . .
C030 C 0.87957(14) 0.63758(13) 0.83236(13) 0.0457(5) Uani 1 1 d . . . . .
H030 H 0.906527 0.704615 0.836786 0.055 Uiso 1 1 calc R U . . .
C1A C 0.8659(8) -0.1364(5) 0.6154(7) 0.0232(13) Uani 0.54(4) 1 d DG . P A 1
C2A C 0.8280(8) -0.2253(8) 0.6359(6) 0.0341(15) Uani 0.54(4) 1 d G . P A 1
H2A H 0.795398 -0.215193 0.667172 0.041 Uiso 0.54(4) 1 calc R U P A 1
C3A C 0.8386(8) -0.3295(6) 0.6097(7) 0.0377(14) Uani 0.54(4) 1 d G . P A 1
H3A H 0.813231 -0.389011 0.623410 0.045 Uiso 0.54(4) 1 calc R U P A 1
C4A C 0.8873(7) -0.3447(6) 0.5629(7) 0.0324(15) Uani 0.54(4) 1 d G . P A 1
H4A H 0.894436 -0.414340 0.545368 0.039 Uiso 0.54(4) 1 calc R U P A 1
C5A C 0.9253(7) -0.2557(8) 0.5424(5) 0.0307(14) Uani 0.54(4) 1 d G . P A 1
H5A H 0.957808 -0.265852 0.511087 0.037 Uiso 0.54(4) 1 calc R U P A 1
C6A C 0.9146(7) -0.1516(6) 0.5686(7) 0.0263(12) Uani 0.54(4) 1 d G . P A 1
H6A H 0.939977 -0.092034 0.554849 0.032 Uiso 0.54(4) 1 calc R U P A 1
C1B C 0.8811(8) -0.1389(6) 0.6280(8) 0.0222(14) Uani 0.46(4) 1 d DG . P A 2
C2B C 0.8435(8) -0.2354(8) 0.6375(7) 0.0252(14) Uani 0.46(4) 1 d G . P A 2
H2B H 0.811405 -0.236060 0.669858 0.030 Uiso 0.46(4) 1 calc R U P A 2
C3B C 0.8537(9) -0.3307(6) 0.5986(8) 0.0332(17) Uani 0.46(4) 1 d G . P A 2
H3B H 0.828462 -0.395243 0.604951 0.040 Uiso 0.46(4) 1 calc R U P A 2
C4B C 0.9016(8) -0.3297(9) 0.5502(8) 0.0327(18) Uani 0.46(4) 1 d G . P A 2
H4B H 0.908418 -0.393500 0.524172 0.039 Uiso 0.46(4) 1 calc R U P A 2
C5B C 0.9393(8) -0.2333(11) 0.5407(7) 0.0388(16) Uani 0.46(4) 1 d G . P A 2
H5B H 0.971318 -0.232572 0.508298 0.047 Uiso 0.46(4) 1 calc R U P A 2
C6B C 0.9290(8) -0.1379(8) 0.5796(8) 0.0336(16) Uani 0.46(4) 1 d G . P A 2
H6B H 0.954262 -0.073387 0.573205 0.040 Uiso 0.46(4) 1 calc R U P A 2
 
loop_
 _atom_site_aniso_label
 _atom_site_aniso_U_11
 _atom_site_aniso_U_22
 _atom_site_aniso_U_33
 _atom_site_aniso_U_23
 _atom_site_aniso_U_13
 _atom_site_aniso_U_12
Fe01 0.02530(12) 0.01330(11) 0.01798(12) -0.00066(6) 0.00653(9) -0.00032(6)
S002 0.03021(18) 0.02048(17) 0.02308(18) 0.00113(12) 0.01038(14) 0.00281(12)
S001 0.03120(19) 0.02449(18) 0.02462(18) 0.00630(12) 0.00874(15) 0.00254(13)
N005 0.0249(5) 0.0156(5) 0.0201(5) -0.0001(4) 0.0087(5) -0.0004(4)
N006 0.0318(6) 0.0156(5) 0.0217(5) -0.0007(4) 0.0049(5) -0.0008(4)
N003 0.0257(5) 0.0145(5) 0.0203(5) 0.0011(4) 0.0076(5) 0.0013(4)
N004 0.0278(6) 0.0170(5) 0.0199(5) 0.0005(4) 0.0074(5) -0.0006(4)
N002 0.0309(6) 0.0206(6) 0.0219(6) -0.0016(4) 0.0084(5) 0.0016(4)
N001 0.0286(6) 0.0189(5) 0.0216(6) -0.0023(4) 0.0071(5) -0.0007(4)
C015 0.0277(7) 0.0172(6) 0.0193(6) -0.0005(4) 0.0069(5) -0.0008(5)
C016 0.0268(6) 0.0163(6) 0.0205(6) -0.0002(5) 0.0089(5) -0.0001(5)
C003 0.0258(6) 0.0157(6) 0.0199(6) 0.0025(5) 0.0060(5) 0.0000(5)
C021 0.0254(6) 0.0189(6) 0.0238(6) -0.0008(5) 0.0106(5) -0.0006(5)
C024 0.0237(6) 0.0223(6) 0.0269(7) -0.0012(5) 0.0096(5) 0.0021(5)
C007 0.0301(7) 0.0169(6) 0.0249(6) 0.0003(5) 0.0110(6) 0.0031(5)
C012 0.0339(7) 0.0212(6) 0.0312(7) 0.0074(5) 0.0161(6) 0.0031(5)
C010 0.0282(7) 0.0190(6) 0.0249(7) 0.0007(5) 0.0102(6) 0.0015(5)
C022 0.0322(7) 0.0219(6) 0.0234(7) 0.0030(5) 0.0119(6) 0.0013(5)
C008 0.0303(7) 0.0192(6) 0.0206(6) 0.0012(5) 0.0103(5) 0.0015(5)
C025 0.0254(6) 0.0208(6) 0.0263(7) 0.0032(5) 0.0081(5) 0.0037(5)
C002 0.0304(7) 0.0138(6) 0.0182(6) -0.0004(4) 0.0051(5) 0.0017(5)
C004 0.0316(7) 0.0151(6) 0.0237(6) -0.0008(5) 0.0107(6) 0.0011(5)
C020 0.0282(6) 0.0184(6) 0.0220(6) 0.0017(5) 0.0087(5) -0.0018(5)
C005 0.0344(7) 0.0179(6) 0.0236(6) 0.0014(5) 0.0137(6) 0.0016(5)
C009 0.0266(6) 0.0167(6) 0.0255(7) 0.0024(5) 0.0119(5) 0.0022(5)
C017 0.0316(7) 0.0183(6) 0.0241(6) -0.0016(5) 0.0083(6) -0.0033(5)
C006 0.0267(6) 0.0161(6) 0.0237(6) 0.0015(5) 0.0088(5) 0.0008(5)
C018 0.0352(7) 0.0154(6) 0.0299(7) -0.0011(5) 0.0127(6) -0.0039(5)
C001 0.0269(6) 0.0182(6) 0.0228(6) -0.0029(5) 0.0108(6) -0.0022(5)
C011 0.0308(7) 0.0260(7) 0.0237(7) 0.0043(5) 0.0108(6) 0.0031(5)
C026 0.0268(6) 0.0222(6) 0.0217(6) 0.0012(5) 0.0088(5) 0.0013(5)
C028 0.0352(7) 0.0197(6) 0.0250(7) 0.0004(5) 0.0074(6) -0.0050(5)
C014 0.0359(8) 0.0188(6) 0.0253(7) 0.0003(5) 0.0126(6) 0.0017(5)
C013 0.0387(8) 0.0169(6) 0.0328(8) 0.0005(5) 0.0146(7) 0.0002(5)
C023 0.0325(7) 0.0258(7) 0.0236(6) 0.0002(5) 0.0131(6) 0.0017(5)
C027 0.0322(7) 0.0230(6) 0.0250(7) 0.0003(5) 0.0109(6) -0.0050(5)
C019 0.0310(7) 0.0175(6) 0.0270(7) 0.0038(5) 0.0109(6) -0.0015(5)
C032 0.0394(8) 0.0183(6) 0.0270(7) -0.0041(5) 0.0047(6) 0.0013(6)
C031 0.0527(10) 0.0171(7) 0.0394(9) -0.0054(6) 0.0058(8) -0.0008(6)
C029 0.0469(9) 0.0253(7) 0.0399(9) 0.0010(6) 0.0145(8) -0.0114(7)
C030 0.0591(12) 0.0191(7) 0.0466(10) -0.0020(7) 0.0117(9) -0.0121(7)
C1A 0.013(3) 0.0268(17) 0.017(3) -0.0004(14) -0.005(3) 0.0089(14)
C2A 0.028(3) 0.023(2) 0.045(3) -0.0032(18) 0.010(2) 0.007(2)
C3A 0.039(3) 0.0301(19) 0.041(3) -0.0051(17) 0.0139(19) 0.0039(16)
C4A 0.043(3) 0.0248(17) 0.025(3) 0.0006(18) 0.0103(18) 0.0093(16)
C5A 0.032(3) 0.029(3) 0.030(2) -0.0073(18) 0.0124(18) 0.007(2)
C6A 0.018(3) 0.0275(19) 0.024(2) -0.0119(15) 0.000(2) -0.0026(16)
C1B 0.010(3) 0.0232(18) 0.015(3) -0.0025(14) -0.011(2) 0.0072(14)
C2B 0.020(3) 0.023(2) 0.029(2) 0.0004(16) 0.0068(18) 0.0121(18)
C3B 0.047(4) 0.021(2) 0.030(3) -0.0036(16) 0.015(2) 0.005(2)
C4B 0.045(4) 0.027(3) 0.022(3) 0.001(2) 0.011(2) 0.014(2)
C5B 0.030(3) 0.036(3) 0.044(3) -0.007(3) 0.011(2) 0.003(3)
C6B 0.025(4) 0.037(3) 0.029(3) -0.015(2) 0.002(3) -0.001(2)
 
_geom_special_details
;
 All esds (except the esd in the dihedral angle between two l.s. planes)
 are estimated using the full covariance matrix.  The cell esds are taken
 into account individually in the estimation of esds in distances, angles
 and torsion angles; correlations between esds in cell parameters are only
 used when they are defined by crystal symmetry.  An approximate (isotropic)
 treatment of cell esds is used for estimating esds involving l.s. planes.
;
 
loop_
 _geom_bond_atom_site_label_1
 _geom_bond_atom_site_label_2
 _geom_bond_distance
 _geom_bond_site_symmetry_2
 _geom_bond_publ_flag
Fe01 N002 1.9268(13) . ?
Fe01 N001 1.9327(12) . ?
Fe01 N006 1.9442(12) . ?
Fe01 N004 1.9525(13) . ?
Fe01 N003 1.9530(12) . ?
Fe01 N005 1.9574(11) . ?
S002 C002 1.6274(16) . ?
S001 C001 1.6272(15) . ?
N005 C020 1.3309(17) . ?
N005 C016 1.3466(17) . ?
N006 C032 1.3317(19) . ?
N006 C028 1.344(2) . ?
N003 C015 1.2835(17) . ?
N003 C003 1.4235(16) . ?
N004 C027 1.2757(19) . ?
N004 C021 1.4211(17) . ?
N002 C002 1.153(2) . ?
N001 C001 1.1515(19) . ?
C015 C016 1.4392(18) . ?
C016 C017 1.3753(18) . ?
C003 C004 1.374(2) . ?
C003 C008 1.3834(19) . ?
C021 C022 1.379(2) . ?
C021 C026 1.3815(19) . ?
C024 C023 1.384(2) . ?
C024 C025 1.387(2) . ?
C024 C1A 1.481(6) . ?
C024 C1B 1.484(6) . ?
C007 C008 1.3818(19) . ?
C007 C006 1.387(2) . ?
C012 C013 1.378(2) . ?
C012 C011 1.378(2) . ?
C010 C011 1.381(2) . ?
C010 C009 1.385(2) . ?
C022 C023 1.379(2) . ?
C025 C026 1.374(2) . ?
C004 C005 1.3814(18) . ?
C020 C019 1.3783(19) . ?
C005 C006 1.3900(19) . ?
C009 C014 1.3905(19) . ?
C009 C006 1.4745(18) . ?
C017 C018 1.378(2) . ?
C018 C019 1.374(2) . ?
C028 C029 1.380(2) . ?
C028 C027 1.440(2) . ?
C014 C013 1.380(2) . ?
C032 C031 1.383(2) . ?
C031 C030 1.366(3) . ?
C029 C030 1.375(3) . ?
C1A C2A 1.3900 . ?
C1A C6A 1.3900 . ?
C2A C3A 1.3900 . ?
C3A C4A 1.3900 . ?
C4A C5A 1.3900 . ?
C5A C6A 1.3900 . ?
C1B C2B 1.3900 . ?
C1B C6B 1.3900 . ?
C2B C3B 1.3900 . ?
C3B C4B 1.3900 . ?
C4B C5B 1.3900 . ?
C5B C6B 1.3900 . ?
 
loop_
 _geom_angle_atom_site_label_1
 _geom_angle_atom_site_label_2
 _geom_angle_atom_site_label_3
 _geom_angle
 _geom_angle_site_symmetry_1
 _geom_angle_site_symmetry_3
 _geom_angle_publ_flag
N002 Fe01 N001 90.48(5) . . ?
N002 Fe01 N006 94.80(6) . . ?
N001 Fe01 N006 91.26(5) . . ?
N002 Fe01 N004 175.48(5) . . ?
N001 Fe01 N004 91.08(5) . . ?
N006 Fe01 N004 80.93(5) . . ?
N002 Fe01 N003 92.26(5) . . ?
N001 Fe01 N003 172.14(5) . . ?
N006 Fe01 N003 95.85(5) . . ?
N004 Fe01 N003 86.75(5) . . ?
N002 Fe01 N005 90.06(5) . . ?
N001 Fe01 N005 91.32(5) . . ?
N006 Fe01 N005 174.47(5) . . ?
N004 Fe01 N005 94.14(5) . . ?
N003 Fe01 N005 81.31(5) . . ?
C020 N005 C016 117.76(12) . . ?
C020 N005 Fe01 128.66(10) . . ?
C016 N005 Fe01 113.46(9) . . ?
C032 N006 C028 118.51(13) . . ?
C032 N006 Fe01 127.08(12) . . ?
C028 N006 Fe01 114.40(10) . . ?
C015 N003 C003 117.30(12) . . ?
C015 N003 Fe01 114.64(9) . . ?
C003 N003 Fe01 127.53(9) . . ?
C027 N004 C021 118.96(13) . . ?
C027 N004 Fe01 115.52(11) . . ?
C021 N004 Fe01 125.07(9) . . ?
C002 N002 Fe01 168.01(12) . . ?
C001 N001 Fe01 162.31(11) . . ?
N003 C015 C016 116.36(13) . . ?
N005 C016 C017 122.77(12) . . ?
N005 C016 C015 113.51(12) . . ?
C017 C016 C015 123.71(13) . . ?
C004 C003 C008 120.01(12) . . ?
C004 C003 N003 120.42(12) . . ?
C008 C003 N003 119.57(13) . . ?
C022 C021 C026 120.58(13) . . ?
C022 C021 N004 120.00(13) . . ?
C026 C021 N004 119.33(13) . . ?
C023 C024 C025 118.46(13) . . ?
C023 C024 C1A 118.6(4) . . ?
C025 C024 C1A 122.9(4) . . ?
C023 C024 C1B 124.8(5) . . ?
C025 C024 C1B 116.4(5) . . ?
C008 C007 C006 121.09(13) . . ?
C013 C012 C011 119.60(13) . . ?
C011 C010 C009 121.11(13) . . ?
C021 C022 C023 119.66(13) . . ?
C007 C008 C003 119.76(13) . . ?
C026 C025 C024 121.49(13) . . ?
N002 C002 S002 179.49(14) . . ?
C003 C004 C005 119.96(13) . . ?
N005 C020 C019 122.50(13) . . ?
C004 C005 C006 121.06(14) . . ?
C010 C009 C014 118.12(13) . . ?
C010 C009 C006 121.31(12) . . ?
C014 C009 C006 120.53(13) . . ?
C016 C017 C018 118.87(13) . . ?
C007 C006 C005 118.11(12) . . ?
C007 C006 C009 121.92(12) . . ?
C005 C006 C009 119.93(13) . . ?
C019 C018 C017 118.59(13) . . ?
N001 C001 S001 176.84(13) . . ?
C012 C011 C010 120.08(14) . . ?
C025 C026 C021 119.06(13) . . ?
N006 C028 C029 122.68(15) . . ?
N006 C028 C027 113.31(13) . . ?
C029 C028 C027 124.01(16) . . ?
C013 C014 C009 120.82(14) . . ?
C012 C013 C014 120.26(14) . . ?
C022 C023 C024 120.72(14) . . ?
N004 C027 C028 115.74(14) . . ?
C018 C019 C020 119.47(13) . . ?
N006 C032 C031 121.36(17) . . ?
C030 C031 C032 120.03(17) . . ?
C030 C029 C028 118.39(18) . . ?
C031 C030 C029 119.00(16) . . ?
C2A C1A C6A 120.0 . . ?
C2A C1A C024 116.9(6) . . ?
C6A C1A C024 122.2(5) . . ?
C3A C2A C1A 120.0 . . ?
C2A C3A C4A 120.0 . . ?
C5A C4A C3A 120.0 . . ?
C6A C5A C4A 120.0 . . ?
C5A C6A C1A 120.0 . . ?
C2B C1B C6B 120.0 . . ?
C2B C1B C024 123.3(6) . . ?
C6B C1B C024 116.3(7) . . ?
C1B C2B C3B 120.0 . . ?
C4B C3B C2B 120.0 . . ?
C5B C4B C3B 120.0 . . ?
C4B C5B C6B 120.0 . . ?
C5B C6B C1B 120.0 . . ?
 
_refine_diff_density_max    0.623
_refine_diff_density_min   -0.619
_refine_diff_density_rms    0.071

_shelx_res_file
;

TITL sc2_093K_a.res in P2(1)/c
    SC2_096K.res
    created by SHELXL-2018/3 at 12:18:22 on 15-Apr-2021
REM Old TITL SC2_093K in P2(1)/c
REM SHELXT solution in P2(1)/c: R1 0.091, Rweak 0.004, Alpha 0.025
REM <I/s>   0.460 for  267 systematic absences,  Orientation as input
REM Formula found by SHELXT:  C38 N6 S2 Fe

CELL 0.63582 17.1496 12.2625 16.9243 90.0000 115.8137 90.0000
ZERR 4.000 0.0002 0.0001 0.0002 0.0000 0.0016 0.0000
LATT  1
SYMM -X, 1/2+Y, 1/2-Z
SFAC C H N S FE
DISP $C  0.00244  0.00131  9.14798!source kissel
DISP $H -0.00002  0.00000  0.66440!source kissel
DISP $N  0.00493  0.00266 15.07095!source kissel
DISP $S  0.10506  0.10024 379.49005!source kissel
DISP $Fe  0.32649  0.69602 2544.24973!source kissel
UNIT 152.00 112.00 24.00 8.00 4.00
OMIT -5 0 2
OMIT 4 0 0
OMIT 2 0 2
L.S. 30
REM DAMP 100
REM ISOR 0.04 0.06 C1A > C6A
REM ISOR 0.04 0.06 C1B > C6B
RIGU 0.002 0.002 C1A > C6A
RIGU 0.002 0.002  C1B > C6B
SADI C024 C1A C024 C1B
BOND
LIST 6
SHEL 99 0.75
ACTA
FMAP 2
PLAN 20
WGHT    0.067200    1.064100
EXTI    0.000982
FVAR       2.85675   0.53766   0.07947
FE01  5    0.755907    0.290976    0.812733    11.00000    0.02530    0.01330 =
         0.01798   -0.00066    0.00653   -0.00032
S002  4    0.545836    0.332890    0.917243    11.00000    0.03021    0.02048 =
         0.02308    0.00113    0.01038    0.00281
S001  4    0.947581    0.137799    1.077356    11.00000    0.03120    0.02449 =
         0.02462    0.00630    0.00874    0.00254
N005  3    0.714239    0.140216    0.793872    11.00000    0.02491    0.01556 =
         0.02014   -0.00008    0.00870   -0.00035
N006  3    0.800474    0.438604    0.822292    11.00000    0.03184    0.01560 =
         0.02172   -0.00068    0.00488   -0.00077
N003  3    0.670235    0.303536    0.690516    11.00000    0.02575    0.01453 =
         0.02034    0.00113    0.00760    0.00129
N004  3    0.841410    0.266192    0.767371    11.00000    0.02777    0.01704 =
         0.01993    0.00054    0.00740   -0.00059
N002  3    0.671893    0.327488    0.855590    11.00000    0.03094    0.02057 =
         0.02192   -0.00155    0.00843    0.00163
N001  3    0.840424    0.257318    0.930664    11.00000    0.02860    0.01888 =
         0.02159   -0.00225    0.00713   -0.00069
C015  1    0.636084    0.212818    0.653985    11.00000    0.02771    0.01719 =
         0.01925   -0.00052    0.00688   -0.00077
AFIX  43
H015  2    0.598044    0.208527    0.594705    11.00000   -1.20000
AFIX   0
C016  1    0.659871    0.118098    0.709763    11.00000    0.02683    0.01627 =
         0.02046   -0.00023    0.00890   -0.00014
C003  1    0.650362    0.397527    0.635830    11.00000    0.02580    0.01572 =
         0.01994    0.00250    0.00600    0.00004
C021  1    0.853002    0.166473    0.731032    11.00000    0.02536    0.01887 =
         0.02382   -0.00076    0.01061   -0.00063
C024    1    0.864882   -0.031429    0.658179    11.00000    0.02368    0.02230 =
         0.02692   -0.00124    0.00961    0.00207
C007  1    0.602214    0.582656    0.607411    11.00000    0.03007    0.01685 =
         0.02494    0.00030    0.01102    0.00313
AFIX  43
H007  2    0.582599    0.645346    0.623979    11.00000   -1.20000
AFIX   0
C012  1    0.570651    0.866085    0.371488    11.00000    0.03393    0.02120 =
         0.03124    0.00738    0.01608    0.00312
AFIX  43
H012  2    0.563095    0.927975    0.337152    11.00000   -1.20000
AFIX   0
C010  1    0.561671    0.672842    0.384011    11.00000    0.02818    0.01896 =
         0.02486    0.00073    0.01018    0.00151
AFIX  43
H010  2    0.547477    0.604745    0.357314    11.00000   -1.20000
AFIX   0
C022  1    0.833726    0.160482    0.643065    11.00000    0.03219    0.02192 =
         0.02338    0.00299    0.01189    0.00126
AFIX  43
H022  2    0.816178    0.222536    0.608085    11.00000   -1.20000
AFIX   0
C008  1    0.622153    0.491482    0.660604    11.00000    0.03028    0.01919 =
         0.02058    0.00123    0.01033    0.00155
AFIX  43
H008  2    0.616628    0.493270    0.712870    11.00000   -1.20000
AFIX   0
C025  1    0.883824   -0.023230    0.746444    11.00000    0.02543    0.02084 =
         0.02632    0.00316    0.00807    0.00368
AFIX  43
H025  2    0.900102   -0.085451    0.781315    11.00000   -1.20000
AFIX   0
C002  1    0.619883    0.329872    0.881513    11.00000    0.03037    0.01379 =
         0.01825   -0.00042    0.00515    0.00172
C004  1    0.658142    0.394958    0.558425    11.00000    0.03160    0.01511 =
         0.02374   -0.00080    0.01071    0.00105
AFIX  43
H004  2    0.676420    0.331524    0.541408    11.00000   -1.20000
AFIX   0
C020  1    0.736315    0.058466    0.851260    11.00000    0.02821    0.01843 =
         0.02204    0.00167    0.00873   -0.00183
AFIX  43
H020  2    0.772100    0.073015    0.909979    11.00000   -1.20000
AFIX   0
C005  1    0.638800    0.486650    0.505881    11.00000    0.03442    0.01794 =
         0.02359    0.00141    0.01373    0.00160
AFIX  43
H005  2    0.644489    0.484400    0.453711    11.00000   -1.20000
AFIX   0
C009  1    0.594589    0.680406    0.474476    11.00000    0.02658    0.01671 =
         0.02552    0.00236    0.01185    0.00225
C017  1    0.628931    0.014989    0.681099    11.00000    0.03155    0.01830 =
         0.02406   -0.00160    0.00830   -0.00332
AFIX  43
H017  2    0.591574    0.002494    0.622468    11.00000   -1.20000
AFIX   0
C006  1    0.610971    0.582222    0.529733    11.00000    0.02669    0.01610 =
         0.02369    0.00146    0.00875    0.00081
C018  1    0.654225   -0.069483    0.740728    11.00000    0.03525    0.01541 =
         0.02994   -0.00111    0.01266   -0.00391
AFIX  43
H018  2    0.635186   -0.140265    0.722961    11.00000   -1.20000
AFIX   0
C001  1    0.885491    0.210351    0.992755    11.00000    0.02692    0.01815 =
         0.02277   -0.00286    0.01078   -0.00220
C011  1    0.549578    0.764707    0.332803    11.00000    0.03084    0.02600 =
         0.02366    0.00427    0.01079    0.00307
AFIX  43
H011  2    0.527184    0.758149    0.272131    11.00000   -1.20000
AFIX   0
C026  1    0.879079    0.074714    0.783496    11.00000    0.02684    0.02219 =
         0.02174    0.00123    0.00880    0.00127
AFIX  43
H026  2    0.893220    0.079195    0.843051    11.00000   -1.20000
AFIX   0
C028  1    0.863127    0.450148    0.795431    11.00000    0.03520    0.01972 =
         0.02496    0.00037    0.00737   -0.00495
C014  1    0.614757    0.783377    0.512452    11.00000    0.03585    0.01885 =
         0.02528    0.00029    0.01257    0.00174
AFIX  43
H014  2    0.636444    0.790446    0.573031    11.00000   -1.20000
AFIX   0
C013  1    0.602991    0.875217    0.461366    11.00000    0.03871    0.01689 =
         0.03283    0.00052    0.01457    0.00025
AFIX  43
H013  2    0.616941    0.943540    0.487697    11.00000   -1.20000
AFIX   0
C023  1    0.840608    0.061984    0.607239    11.00000    0.03245    0.02580 =
         0.02365    0.00023    0.01312    0.00171
AFIX  43
H023  2    0.828809    0.058295    0.548213    11.00000   -1.20000
AFIX   0
C027  1    0.882551    0.350604    0.762435    11.00000    0.03222    0.02299 =
         0.02499    0.00031    0.01094   -0.00501
AFIX  43
H027  2    0.922538    0.348032    0.739024    11.00000   -1.20000
AFIX   0
C019  1    0.708163   -0.046935    0.826979    11.00000    0.03100    0.01748 =
         0.02700    0.00382    0.01093   -0.00147
AFIX  43
H019  2    0.725543   -0.102344    0.868655    11.00000   -1.20000
AFIX   0
C032  1    0.776825    0.525684    0.853637    11.00000    0.03935    0.01831 =
         0.02704   -0.00407    0.00471    0.00129
AFIX  43
H032  2    0.733978    0.518569    0.873010    11.00000   -1.20000
AFIX   0
C031  1    0.814678    0.626509    0.857975    11.00000    0.05275    0.01713 =
         0.03936   -0.00542    0.00578   -0.00075
AFIX  43
H031  2    0.795927    0.686772    0.878344    11.00000   -1.20000
AFIX   0
C029  1    0.904438    0.548128    0.799921    11.00000    0.04688    0.02533 =
         0.03992    0.00098    0.01450   -0.01136
AFIX  43
H029  2    0.948046    0.553522    0.781454    11.00000   -1.20000
AFIX   0
C030  1    0.879566    0.637581    0.832358    11.00000    0.05914    0.01911 =
         0.04661   -0.00202    0.01173   -0.01210
AFIX  43
H030  2    0.906527    0.704615    0.836786    11.00000   -1.20000
AFIX  66
REM #####
PART 1
C1A   1    0.865919   -0.136381    0.615350    21.00000    0.01305    0.02676 =
         0.01702   -0.00038   -0.00547    0.00890
C2A   1    0.827950   -0.225347    0.635888    21.00000    0.02845    0.02344 =
         0.04460   -0.00318    0.01047    0.00667
AFIX  43
H2A   2    0.795398   -0.215193    0.667172    21.00000   -1.20000
AFIX  65
C3A   1    0.838635   -0.329487    0.609669    21.00000    0.03869    0.03007 =
         0.04082   -0.00513    0.01393    0.00387
AFIX  43
H3A   2    0.813231   -0.389011    0.623410    21.00000   -1.20000
AFIX  65
C4A   1    0.887288   -0.344663    0.562911    21.00000    0.04275    0.02479 =
         0.02482    0.00065    0.01033    0.00934
AFIX  43
H4A   2    0.894436   -0.414340    0.545368    21.00000   -1.20000
AFIX  65
C5A   1    0.925257   -0.255698    0.542372    21.00000    0.03194    0.02865 =
         0.03024   -0.00734    0.01239    0.00694
AFIX  43
H5A   2    0.957808   -0.265852    0.511087    21.00000   -1.20000
AFIX  65
C6A   1    0.914573   -0.151557    0.568591    21.00000    0.01791    0.02746 =
         0.02387   -0.01190    0.00008   -0.00265
AFIX  43
H6A   2    0.939977   -0.092034    0.554849    21.00000   -1.20000
AFIX  66
PART 2
C1B   1    0.881142   -0.138942    0.627967   -21.00000    0.00993    0.02321 =
         0.01539   -0.00252   -0.01120    0.00720
C2B   1    0.843457   -0.235360    0.637476   -21.00000    0.02012    0.02280 =
         0.02868    0.00041    0.00676    0.01209
AFIX  43
H2B   2    0.811405   -0.236060    0.669858   -21.00000   -1.20000
AFIX  65
C3B   1    0.853676   -0.330733    0.598588   -21.00000    0.04737    0.02124 =
         0.02958   -0.00363    0.01539    0.00544
AFIX  43
H3B   2    0.828462   -0.395243    0.604951   -21.00000   -1.20000
AFIX  65
C4B   1    0.901581   -0.329688    0.550190   -21.00000    0.04479    0.02740 =
         0.02224    0.00055    0.01105    0.01427
AFIX  43
H4B   2    0.908418   -0.393500    0.524172   -21.00000   -1.20000
AFIX  65
C5B   1    0.939267   -0.233271    0.540680   -21.00000    0.03010    0.03625 =
         0.04424   -0.00669    0.01076    0.00301
AFIX  43
H5B   2    0.971318   -0.232572    0.508298   -21.00000   -1.20000
AFIX  65
C6B   1    0.929048   -0.137897    0.579568   -21.00000    0.02504    0.03711 =
         0.02871   -0.01473    0.00246   -0.00123
AFIX  43
H6B   2    0.954262   -0.073387    0.573205   -21.00000   -1.20000
PART 0
AFIX   0
HKLF 4


REM  sc2_093K_a.res in P2(1)/c
REM wR2 = 0.1056, GooF = S = 1.050, Restrained GooF = 1.047 for all data
REM R1 = 0.0366 for 6986 Fo > 4sig(Fo) and 0.0380 for all 7435 data
REM 457 parameters refined using 73 restraints

END

WGHT      0.0680      1.0433

REM Highest difference peak  0.623,  deepest hole -0.619,  1-sigma level  0.071
Q1    1   0.7341  0.2565  0.8376  11.00000  0.05    0.62
Q2    1   0.7804  0.3274  0.7869  11.00000  0.05    0.58
Q3    1   0.7360  0.3345  0.8426  11.00000  0.05    0.56
Q4    1   0.7759  0.2461  0.7902  11.00000  0.05    0.50
Q5    1   0.5837  0.3652  0.8958  11.00000  0.05    0.41
Q6    1   0.8104  0.2673  0.7901  11.00000  0.05    0.41
Q7    1   0.8585  0.1668  0.6934  11.00000  0.05    0.38
Q8    1   0.6260  0.5367  0.5202  11.00000  0.05    0.37
Q9    1   0.5718  0.2999  0.8922  11.00000  0.05    0.37
Q10   1   0.6490  0.1640  0.6810  11.00000  0.05    0.36
Q11   1   0.9231  0.0985  1.0966  11.00000  0.05    0.36
Q12   1   0.8724  0.4015  0.7770  11.00000  0.05    0.33
Q13   1   0.6377 -0.0276  0.7146  11.00000  0.05    0.33
Q14   1   0.8552 -0.0294  0.7003  11.00000  0.05    0.33
Q15   1   0.9769  0.1103  1.0512  11.00000  0.05    0.33
Q16   1   0.6239  0.5867  0.5761  11.00000  0.05    0.33
Q17   1   0.8483  0.2152  0.7468  11.00000  0.05    0.33
Q18   1   0.8785  0.5957  0.8028  11.00000  0.05    0.31
Q19   1   0.7965  0.5753  0.8544  11.00000  0.05    0.31
Q20   1   0.6519  0.3646  0.8719  11.00000  0.05    0.30
;
_shelx_res_checksum   61568

_shelx_hkl_file
;
  -2   0   0 157551. 6917.33   1
   2   0   0 167688. 6917.37   1
  -3   0   0 47769.5 1923.71   1
   3   0   0 42355.0 1923.41   1
  -4   0   0 999999. 42039.9   1
   4   0   0 977440. 42040.3   1
  -5   0   0 1196.13 65.6559   1
   5   0   0 1029.23 63.4536   1
  -7   0   0 441.522 40.5602   1
   7   0   0 444.270 39.8466   1
  -8   0   0 46853.8 1954.01   1
   8   0   0 43978.6 1951.60   1
  -9   0   0 727.135 59.3673   1
   9   0   0 859.314 61.1768   1
 -10   0   0 146565. 6295.53   1
  10   0   0 148167. 6294.23   1
 -11   0   0 135.563 32.8207   1
  11   0   0 158.753 33.3428   1
 -13   0   0 4720.64 229.913   1
  13   0   0 4318.49 227.037   1
  14   0   0 11547.3 558.941   1
 -14   0   0 13129.3 563.127   1
 -15   0   0 60.9268 35.6989   1
  15   0   0 58.0372 36.1957   1
  16   0   0 3154.99 181.009   1
 -16   0   0 3549.71 183.672   1
  17   0   0 3025.88 176.050   1
 -17   0   0 3421.47 179.585   1
  18   0   0 6080.55 295.908   1
 -18   0   0 5727.55 291.836   1
  19   0   0 2480.03 146.530   1
 -19   0   0 2271.21 140.668   1
  20   0   0 5150.78 260.263   1
 -20   0   0 4864.59 255.465   1
  21   0   0 135.802 46.0854   1
 -21   0   0 98.6573 42.6859   1
  22   0   0 1725.00 115.952   1
 -22   0   0 1593.34 113.402   1
  23   0   0 1434.85 106.954   1
 -23   0   0 1770.32 114.829   1
  24   0   0 2078.68 138.973   1
 -24   0   0 2559.55 145.472   1
  25   0   0 813.924 77.3586   1
 -25   0   0 758.070 74.1523   1
  26   0   0 53.3340 43.0166   1
   1   1   0 277115. 11704.6   1
  -1   1   0 269919. 11705.1   1
   1  -1   0 248635. 11705.7   1
   2   1   0 269.838 20.8318   1
  -2   1   0 222.629 20.6498   1
  -2  -1   0 263.184 20.8847   1
   2  -1   0 216.663 19.3400   1
   3   1   0 209043. 8619.80   1
  -3   1   0 214232. 8619.62   1
   3  -1   0 214675. 8620.17   1
   4   1   0 42915.5 1685.86   1
  -4   1   0 39224.6 1684.46   1
  -4  -1   0 41248.3 1683.87   1
   5   1   0 713.545 51.0074   1
  -5  -1   0 819.030 51.0338   1
  -5   1   0 712.874 49.2948   1
  -6   1   0 189.607 30.8759   1
   6  -1   0 202.725 29.4897   1
   7   1   0 18776.5 831.603   1
  -7  -1   0 19748.8 831.930   1
   7  -1   0 17953.1 830.721   1
  -7   1   0 19800.0 833.879   1
   8   1   0 12329.3 548.112   1
  -8  -1   0 12339.5 547.579   1
   8  -1   0 12249.6 548.739   1
  -8   1   0 12302.2 549.570   1
   9   1   0 121848. 5479.82   1
  -9  -1   0 131393. 5479.94   1
   9  -1   0 130813. 5480.67   1
  -9   1   0 129136. 5480.12   1
  10   1   0 2347.86 130.398   1
 -10  -1   0 2334.94 129.243   1
  10  -1   0 2543.32 133.085   1
 -10   1   0 2330.09 130.086   1
  11   1   0 47444.0 2053.91   1
 -11  -1   0 48869.2 2054.07   1
  11  -1   0 46373.8 2053.67   1
 -11   1   0 47535.7 2055.36   1
  12  -1   0 2173.29 128.048   1
 -12   1   0 2320.13 131.117   1
  13   1   0 1526.83 105.833   1
 -13  -1   0 1772.67 111.222   1
  13  -1   0 1723.88 108.201   1
 -13   1   0 1948.14 113.148   1
  14   1   0 688.744 64.8482   1
 -14  -1   0 592.779 60.0959   1
  14  -1   0 655.732 63.7366   1
 -14   1   0 657.343 63.9897   1
  15   1   0 11437.4 512.303   1
 -15  -1   0 11498.1 508.689   1
  15  -1   0 10200.5 506.546   1
 -15   1   0 11061.4 510.039   1
 -16  -1   0 3084.88 170.037   1
  17   1   0 733.325 71.2384   1
 -17  -1   0 668.689 67.3266   1
 -17   1   0 697.810 67.2701   1
  18   1   0 285.521 49.8763   1
 -18  -1   0 219.888 44.8521   1
  18  -1   0 226.286 49.4005   1
 -18   1   0 272.004 50.3086   1
  19   1   0 1833.80 121.935   1
  19  -1   0 1852.53 123.067   1
 -19   1   0 1992.78 123.865   1
 -19  -1   0 1877.75 120.964   1
  20  -1   0 60.5357 38.4459   1
 -20   1   0 83.2059 39.7026   1
  21   1   0 1391.15 102.431   1
  21  -1   0 1481.74 105.074   1
 -21   1   0 1435.12 100.639   1
 -21  -1   0 1439.89 104.212   1
  22  -1   0 4855.15 251.418   1
  22   1   0 4874.59 250.119   1
 -22  -1   0 4674.00 248.297   1
  23  -1   0 853.436 82.2197   1
  23   1   0 939.439 81.7727   1
 -23  -1   0 896.774 79.9164   1
 -23   1   0 936.109 81.5168   1
  24   1   0 1209.12 96.2862   1
 -24  -1   0 1240.69 94.4658   1
  25   1   0 1148.67 92.2419   1
  25  -1   0 1089.34 87.7291   1
 -25   1   0 1059.94 87.3257   1
 -25  -1   0 1057.73 86.9571   1
  26  -1   0 204.333 49.3835   1
   0   2   0 111212. 5566.41   1
   0  -2   0 153789. 5567.69   1
   1   2   0 15.4072 14.4306   1
  -1  -2   0 31.5243 14.2327   1
  -1   2   0 9.21223 15.6319   1
   1  -2   0 25.6916 17.2304   1
   2   2   0 724.788 44.4059   1
  -2  -2   0 819.470 46.0708   1
  -2   2   0 846.417 46.5302   1
   2  -2   0 778.925 45.4388   1
  -3   2   0 56360.3 2396.94   1
   3   2   0 52391.9 2394.86   1
   3  -2   0 53614.6 2396.46   1
  -4   2   0 38731.3 1684.54   1
   4   2   0 39555.4 1683.42   1
  -4  -2   0 40661.0 1684.24   1
   4  -2   0 38124.2 1684.28   1
  -5  -2   0 593.219 43.9166   1
   5   2   0 580.246 43.1485   1
  -6   2   0 6054.33 274.397   1
   6   2   0 5718.81 272.708   1
  -6  -2   0 6064.56 275.740   1
   6  -2   0 6026.96 275.034   1
   7  -2   0 8174.09 377.849   1
  -7  -2   0 8389.55 379.002   1
  -7   2   0 8544.79 377.959   1
   7   2   0 8273.69 376.572   1
   8  -2   0 9085.28 397.011   1
   8   2   0 8946.66 393.374   1
  -8  -2   0 8636.73 393.896   1
  -8   2   0 8075.30 390.419   1
  -9   2   0 342.604 38.7603   1
  -9  -2   0 228.829 34.6117   1
   9  -2   0 347.046 39.4964   1
   9   2   0 336.968 38.4512   1
  10  -2   0 61083.1 2704.11   1
 -10  -2   0 66102.5 2705.28   1
 -10   2   0 60031.6 2704.87   1
  10   2   0 64440.7 2704.68   1
 -11  -2   0 690.102 61.1032   1
  11   2   0 965.950 68.0196   1
  12  -2   0 29224.0 1358.34   1
 -12   2   0 33316.8 1362.13   1
  13  -2   0 14910.2 720.653   1
 -13  -2   0 16022.9 721.886   1
 -13   2   0 16327.7 722.836   1
  13   2   0 17333.1 724.822   1
  14  -2   0 15862.0 709.559   1
 -14   2   0 16181.2 711.033   1
  14   2   0 15290.8 707.872   1
  15  -2   0 2780.53 158.257   1
 -15  -2   0 2771.17 157.375   1
 -15   2   0 2853.32 160.321   1
 -16  -2   0 1115.26 85.6974   1
  16   2   0 1080.77 84.3980   1
  17  -2   0 363.067 50.8825   1
 -17  -2   0 335.205 50.4724   1
 -17   2   0 355.218 52.3076   1
  17   2   0 336.681 49.0472   1
  18  -2   0 371.771 52.8433   1
 -18  -2   0 374.016 52.2602   1
 -18   2   0 256.760 48.4201   1
  18   2   0 207.395 45.3510   1
  19  -2   0 224.253 47.4509   1
 -19  -2   0 160.966 43.1734   1
 -19   2   0 261.398 48.3565   1
  19   2   0 257.912 48.4233   1
 -20  -2   0 1865.79 123.374   1
 -20   2   0 1992.00 125.843   1
  20  -2   0 1837.97 124.860   1
  20   2   0 2074.76 127.945   1
 -21  -2   0 74.9608 41.4384   1
  21  -2   0 92.2436 43.4304   1
  21   2   0 15.3336 41.9014   1
 -22  -2   0 651.174 67.3200   1
  22   2   0 686.145 70.8696   1
 -23  -2   0 2820.92 162.742   1
 -23   2   0 3001.49 163.517   1
  23  -2   0 2727.82 163.986   1
  23   2   0 2764.71 165.949   1
  24  -2   0 658.935 72.8419   1
  24   2   0 702.918 73.0167   1
 -24   2   0 589.944 67.6331   1
 -24  -2   0 658.823 68.9865   1
 -25   2   0 898.923 77.8147   1
 -25  -2   0 738.596 76.0897   1
  25   2   0 891.868 81.5063   1
  25  -2   0 1047.62 86.3211   1
 -26   2   0 122.502 43.8625   1
  26  -2   0 28.6125 45.3662   1
   0  -3   0-6.24663 17.1549   1
   0   3   0 1.26595 16.6585   1
  -1  -3   0 41598.9 1801.48   1
   1   3   0 39012.0 1800.41   1
  -1   3   0 43678.2 1802.34   1
   1  -3   0 44805.8 1802.90   1
   2   3   0 108.099 19.8799   1
  -2  -3   0 100.531 20.6365   1
  -2   3   0 86.4492 22.4445   1
   2  -3   0 122.619 23.1218   1
   3   3   0 6756.47 297.615   1
  -3  -3   0 6960.53 298.234   1
  -3   3   0 6163.05 297.900   1
   3  -3   0 6774.81 299.199   1
   4   3   0 14741.1 675.645   1
  -4  -3   0 16475.1 677.813   1
   5  -3   0 614.690 47.9382   1
  -5   3   0 634.511 47.6567   1
  -6   3   0 2035.30 110.343   1
   6   3   0 2093.97 108.001   1
   6  -3   0 1971.72 109.253   1
  -6  -3   0 2179.54 109.824   1
  -7   3   0 71010.4 3128.43   1
   7   3   0 72904.6 3127.51   1
   7  -3   0 74943.5 3130.98   1
  -7  -3   0 73506.4 3128.35   1
  -8   3   0 343.423 40.4510   1
   8   3   0 279.561 34.8674   1
  -8  -3   0 370.459 37.8453   1
   8  -3   0 336.957 39.8603   1
   9   3   0 2165.68 118.101   1
  -9  -3   0 2064.21 116.096   1
   9  -3   0 2244.43 120.285   1
  -9   3   0 1992.12 117.163   1
  10   3   0 5947.75 271.206   1
 -10   3   0 5051.30 266.021   1
 -10  -3   0 5857.61 270.829   1
  10  -3   0 5731.02 273.345   1
 -11   3   0 230.607 40.1500   1
  11   3   0 278.507 39.9970   1
 -11  -3   0 224.035 37.2265   1
  11  -3   0 158.133 37.2900   1
  12  -3   0 4199.89 216.090   1
 -12  -3   0 4144.89 216.068   1
 -12   3   0 4325.40 219.284   1
  12   3   0 4435.06 217.937   1
  13  -3   0 18683.6 842.901   1
 -13   3   0 18515.9 843.545   1
  13   3   0 19580.2 843.277   1
  14  -3   0 7572.54 381.420   1
 -14  -3   0 8283.63 383.969   1
 -14   3   0 8338.78 384.612   1
  14   3   0 8186.39 383.635   1
  15  -3   0 1226.73 89.3901   1
 -15  -3   0 1244.15 87.9601   1
 -15   3   0 1071.66 86.2380   1
  15   3   0 1203.67 88.3287   1
  16  -3   0 1456.54 98.8834   1
 -16  -3   0 1322.56 95.2261   1
 -16   3   0 1413.82 98.2161   1
  16   3   0 1293.61 95.6309   1
 -17  -3   0 1228.21 89.2622   1
  17  -3   0 1175.87 89.4130   1
  17   3   0 1071.21 87.7539   1
 -18  -3   0 628.184 64.7804   1
 -18   3   0 773.107 71.9983   1
  18   3   0 590.405 66.1551   1
 -19  -3   0 566.261 62.1088   1
  19   3   0 393.447 57.7491   1
  20  -3   0 851.198 77.5899   1
 -20  -3   0 842.055 74.4108   1
 -20   3   0 780.844 75.9523   1
  20   3   0 888.677 77.0550   1
  21  -3   0 146.744 46.2829   1
 -21  -3   0 181.747 44.9632   1
 -21   3   0 199.328 46.4276   1
  21   3   0 158.932 45.8651   1
  22  -3   0 146.921 48.8011   1
 -22  -3   0 216.413 47.0141   1
 -22   3   0 162.769 45.5278   1
  22   3   0 143.239 44.7585   1
  23  -3   0 389.105 57.1929   1
  23   3   0 254.586 49.3943   1
 -23  -3   0 474.822 58.6074   1
 -23   3   0 362.443 54.2266   1
  24  -3   0 755.514 73.8702   1
 -24   3   0 615.996 67.1728   1
  25   3   0 99.3427 44.3156   1
  26  -3   0 268.538 52.5774   1
 -26   3   0 215.312 45.9015   1
   0   4   0 20738.0 874.631   1
   0  -4   0 19683.9 874.082   1
  -1   4   0 11.9987 19.2584   1
   1   4   0-1.63538 18.4301   1
  -1  -4   0 13.4309 19.5957   1
   1  -4   0 1.80260 21.3934   1
   2   4   0 66019.1 2849.16   1
  -2  -4   0 67285.4 2849.27   1
   3  -4   0 14722.1 637.898   1
  -3   4   0 14391.3 637.066   1
   4  -4   0 11816.9 519.724   1
  -4   4   0 11669.2 518.521   1
  -5   4   0 16413.8 736.226   1
  -5  -4   0 17840.2 736.430   1
   5  -4   0 16684.0 737.515   1
   5   4   0 16347.7 732.847   1
  -6   4   0 5.27576 20.0500   1
  -6  -4   0 19.5488 19.8889   1
   6  -4   0 23.8886 21.9754   1
   6   4   0 11.7283 17.4714   1
  -7   4   0 2444.47 124.822   1
  -7  -4   0 2347.38 121.347   1
   7   4   0 2194.85 120.025   1
   7  -4   0 2206.42 122.344   1
  -8   4   0 54445.2 2375.09   1
   8   4   0 55695.9 2373.09   1
   8  -4   0 56787.4 2376.09   1
  -8  -4   0 54003.8 2373.29   1
  -9   4   0 743.648 60.1950   1
   9   4   0 778.171 58.8236   1
  -9  -4   0 874.120 60.9161   1
   9  -4   0 757.934 62.8197   1
 -10  -4   0 1622.44 98.1535   1
  10   4   0 1569.95 96.1362   1
  11  -4   0 1503.56 95.3174   1
 -11   4   0 1402.83 92.6058   1
  12  -4   0 4905.48 235.719   1
 -12   4   0 4719.78 232.574   1
  12   4   0 4302.26 228.231   1
  13  -4   0 17948.3 778.134   1
 -13  -4   0 17928.0 777.985   1
 -13   4   0 17484.3 779.166   1
  13   4   0 16356.1 773.766   1
  14  -4   0 57.6693 35.1059   1
 -14  -4   0 63.2914 33.3995   1
 -14   4   0 54.5117 33.4271   1
  14   4   0 49.9180 34.7023   1
 -15  -4   0 11206.2 491.901   1
  15   4   0 10031.8 487.262   1
  16  -4   0 1065.47 86.2282   1
 -16   4   0 1101.26 84.8200   1
  17  -4   0 552.819 62.2020   1
 -17  -4   0 573.519 62.2766   1
 -17   4   0 661.057 65.4703   1
  17   4   0 645.079 65.6465   1
  18  -4   0 4319.69 230.314   1
 -18  -4   0 4234.39 227.858   1
 -18   4   0 4502.60 230.970   1
  18   4   0 4484.20 229.984   1
  19  -4   0 823.798 76.1168   1
 -19  -4   0 688.587 69.9366   1
 -19   4   0 828.530 76.7343   1
  19   4   0 708.171 70.7120   1
  20  -4   0 347.814 56.1368   1
 -20  -4   0 302.316 49.8704   1
 -20   4   0 395.977 56.6836   1
  20   4   0 352.026 53.2068   1
  21  -4   0 110.866 47.6866   1
 -21  -4   0 117.028 43.0850   1
 -21   4   0 124.741 45.7793   1
  21   4   0 131.172 45.5960   1
  22  -4   0 207.787 50.9619   1
 -22   4   0 119.267 44.9870   1
 -23  -4   0 1067.89 88.3893   1
 -23   4   0 1101.78 91.4766   1
  23  -4   0 1232.22 95.1565   1
  23   4   0 1151.40 91.2689   1
 -24   4   0 103.943 42.3862   1
  24  -4   0 144.654 50.5435   1
 -25   4   0 269.344 48.1737   1
  25  -4   0 149.724 47.0795   1
   0   5   0 2.09652 22.1469   1
   0  -5   0 4.25101 19.6452   1
   1  -5   0 535.110 43.3144   1
  -1   5   0 531.288 42.0957   1
   1   5   0 465.553 40.7112   1
  -1  -5   0 585.242 42.0718   1
   2  -5   0 46043.5 1978.97   1
   2   5   0 46198.1 1977.61   1
  -2   5   0 47011.2 1978.37   1
  -2  -5   0 45051.3 1977.79   1
   3  -5   0 24243.9 1026.84   1
  -3  -5   0 22324.7 1023.00   1
  -3   5   0 24196.0 1026.07   1
   3   5   0 23910.2 1024.22   1
   4   5   0 83914.6 3477.32   1
  -4  -5   0 81741.2 3477.12   1
  -4   5   0 77443.4 3478.15   1
   4  -5   0 82066.6 3479.82   1
  -5   5   0 28993.7 1320.02   1
   5  -5   0 31166.2 1323.32   1
   5   5   0 31010.9 1320.25   1
  -5  -5   0 31021.4 1320.44   1
  -6   5   0 236.879 33.9388   1
   6  -5   0 221.522 34.3486   1
   6   5   0 235.462 31.7609   1
  -6  -5   0 211.795 30.2481   1
  -7   5   0 44517.9 1895.81   1
   7  -5   0 44158.7 1895.96   1
   7   5   0 40546.9 1887.50   1
  -7  -5   0 47814.8 1897.88   1
  -8   5   0 5398.47 249.150   1
  -8  -5   0 5134.16 246.852   1
   8  -5   0 5124.18 248.036   1
   8   5   0 4932.38 243.656   1
  -9  -5   0 131.148 31.3471   1
   9   5   0 132.054 30.5515   1
 -10   5   0 2066.52 125.294   1
  10   5   0 2334.08 127.267   1
 -10  -5   0 2427.78 127.752   1
  10  -5   0 2179.26 128.591   1
 -11   5   0 1445.56 94.4318   1
 -11  -5   0 1360.11 90.5910   1
  11  -5   0 1409.65 94.7998   1
  11   5   0 1376.09 91.1646   1
  12   5   0 1893.57 113.693   1
 -12   5   0 1918.71 117.420   1
  12  -5   0 1822.87 116.317   1
 -12  -5   0 1918.04 114.716   1
 -13  -5   0 8359.61 382.367   1
  13  -5   0 9060.68 391.832   1
 -14   5   0 137.236 38.1656   1
  14   5   0 104.758 37.0822   1
 -14  -5   0 109.451 35.5650   1
  14  -5   0 107.684 37.8637   1
  15  -5   0 2123.13 129.420   1
 -15  -5   0 2061.59 127.727   1
 -15   5   0 2401.92 137.146   1
  15   5   0 2013.39 127.183   1
  16  -5   0 358.971 52.5173   1
 -16  -5   0 429.000 54.0961   1
 -16   5   0 420.779 55.3371   1
  16   5   0 398.800 52.2618   1
  17  -5   0 13460.9 597.602   1
 -17  -5   0 11767.5 590.125   1
 -17   5   0 13996.9 598.806   1
  17   5   0 12889.9 593.591   1
 -18  -5   0 1657.33 112.439   1
  18   5   0 1825.65 115.372   1
 -19  -5   0 80.5150 39.1629   1
 -19   5   0 99.0524 41.8480   1
  19   5   0 91.1540 40.1099   1
  20  -5   0 114.930 43.1398   1
 -20  -5   0 176.870 42.9746   1
 -20   5   0 162.121 44.3993   1
  20   5   0 107.104 43.9594   1
 -21  -5   0 4.78796 33.8686   1
  21   5   0-34.3963 40.8981   1
  22  -5   0 359.706 56.0287   1
 -22  -5   0 401.853 54.5157   1
 -22   5   0 409.469 57.1908   1
  22   5   0 396.782 58.3167   1
  23  -5   0 509.540 63.8714   1
 -23  -5   0 382.936 54.2330   1
  23   5   0 426.694 58.9647   1
  24   5   0 597.223 66.4770   1
 -24   5   0 468.493 60.7761   1
  24  -5   0 559.711 67.5037   1
 -25   5   0 166.087 44.6273   1
  25  -5   0 330.851 55.3418   1
   0   6   0 43921.9 1899.80   1
   0  -6   0 44359.8 1899.87   1
   1  -6   0 8825.18 394.780   1
  -1   6   0 8997.97 393.757   1
   1   6   0 8617.39 392.999   1
  -1  -6   0 8457.19 391.607   1
   2  -6   0 19413.2 861.253   1
  -2   6   0 19915.0 861.044   1
   2   6   0 19621.6 859.686   1
  -2  -6   0 19837.7 860.355   1
   3  -6   0 426.492 42.0606   1
   3   6   0 465.801 39.9005   1
  -3   6   0 388.874 40.3005   1
  -3  -6   0 387.436 39.1000   1
   4  -6   0 2468.38 126.168   1
  -4  -6   0 2242.23 120.966   1
  -4   6   0 2367.56 123.961   1
   4   6   0 2211.92 121.195   1
   5   6   0 4423.79 212.699   1
  -5  -6   0 4453.03 211.977   1
  -5   6   0 4498.64 214.793   1
   5  -6   0 4234.94 214.134   1
  -6   6   0 6404.00 300.984   1
   6  -6   0 6398.87 301.590   1
   6   6   0 6421.91 298.740   1
  -6  -6   0 6369.64 298.630   1
  -7   6   0 1952.59 115.115   1
   7  -6   0 2051.15 115.662   1
   7   6   0 2082.94 113.708   1
  -7  -6   0 1986.44 112.919   1
   8   6   0 767.192 58.9701   1
  -8  -6   0 707.679 58.9921   1
  -9   6   0 6419.65 312.919   1
   9  -6   0 6673.76 313.672   1
   9   6   0 6453.52 309.785   1
  -9  -6   0 6828.40 313.541   1
  10  -6   0 2258.08 124.917   1
 -10   6   0 1927.37 120.699   1
 -11  -6   0 96.6185 33.9045   1
  11  -6   0 143.608 38.2706   1
 -11   6   0 127.593 35.4127   1
  11   6   0 94.6193 31.6464   1
 -12   6   0 12267.0 591.368   1
  12  -6   0 13448.1 595.132   1
 -12  -6   0 13479.4 593.014   1
  13  -6   0 1069.33 83.1444   1
 -13  -6   0 1086.50 79.7270   1
 -13   6   0 985.462 79.8066   1
  13   6   0 1059.14 80.0423   1
 -14   6   0 346.250 48.1299   1
  14   6   0 301.796 46.3744   1
  14  -6   0 265.202 48.6109   1
 -14  -6   0 282.549 43.8776   1
  15  -6   0 393.908 54.4647   1
 -15   6   0 461.734 55.5163   1
 -16  -6   0 2287.72 138.614   1
  16  -6   0 2155.98 137.334   1
  16   6   0 2207.17 137.975   1
 -17   6   0 208.452 47.2984   1
 -17  -6   0 226.711 44.5767   1
  17  -6   0 197.169 45.3665   1
  17   6   0 188.282 43.5949   1
 -18   6   0 202.839 46.9824   1
 -18  -6   0 207.158 43.0261   1
  18  -6   0 119.221 44.2618   1
  18   6   0 196.794 45.4263   1
 -19   6   0 192.857 42.8424   1
  19  -6   0 184.324 45.1834   1
 -20   6   0 301.906 53.7066   1
 -20  -6   0 249.937 46.6671   1
  20  -6   0 364.625 56.4321   1
  20   6   0 250.629 51.5757   1
 -21   6   0 250.260 51.1769   1
  21   6   0 153.090 46.0428   1
  21  -6   0 194.118 45.5645   1
 -21  -6   0 212.259 45.4108   1
  22   6   0 2174.06 131.724   1
  22  -6   0 1874.72 128.602   1
 -22   6   0 2143.41 132.821   1
 -22  -6   0 2052.91 128.859   1
  23  -6   0 567.621 69.0093   1
 -23   6   0 702.909 71.3880   1
 -23  -6   0 661.079 67.6573   1
  23   6   0 638.252 69.2873   1
 -25   6   0 105.910 42.6707   1
  25  -6   0 37.5147 42.2655   1
   0   7   0 22.9032 22.8809   1
   0  -7   0-14.5354 22.2328   1
   1  -7   0 5672.60 249.443   1
  -1   7   0 5580.54 247.475   1
   1   7   0 4931.83 245.784   1
  -1  -7   0 4588.81 244.538   1
   2  -7   0 17805.9 761.127   1
  -2   7   0 18207.0 761.006   1
   2   7   0 15896.6 756.619   1
  -2  -7   0 17261.5 758.785   1
   3  -7   0 1156.34 76.9976   1
  -3   7   0 1250.58 78.3740   1
   3   7   0 1191.14 75.3805   1
  -3  -7   0 1235.22 77.1514   1
   4  -7   0 15434.5 694.192   1
  -4   7   0 15676.3 693.437   1
   4   7   0 15978.8 693.176   1
  -4  -7   0 15462.5 691.906   1
   5  -7   0 7234.24 339.299   1
  -5  -7   0 7110.87 335.415   1
  -5   7   0 7301.28 337.966   1
   5   7   0 7346.87 336.038   1
   6   7   0 47.3007 23.1712   1
  -6  -7   0 72.4136 26.0803   1
  -6   7   0 98.5152 28.5282   1
   6  -7   0 67.1040 27.6988   1
   7   7   0 535.775 50.9253   1
  -7  -7   0 574.699 51.3773   1
  -8  -7   0 621.386 55.5020   1
   8   7   0 701.590 58.7840   1
  -8   7   0 746.704 61.8489   1
   8  -7   0 596.733 56.0070   1
  -9   7   0 3601.67 183.349   1
   9  -7   0 3356.15 181.747   1
 -10  -7   0 4949.54 241.335   1
  10   7   0 5161.18 241.197   1
  10  -7   0 4582.63 239.801   1
 -10   7   0 4641.65 241.239   1
 -11  -7   0 478.861 50.8722   1
 -11   7   0 356.696 48.8626   1
  11  -7   0 350.140 50.1556   1
 -12  -7   0 604.155 61.3490   1
  12   7   0 569.640 57.6700   1
 -12   7   0 562.130 56.5813   1
  12  -7   0 677.502 62.4549   1
 -13  -7   0 175.298 42.0750   1
  13   7   0 113.449 34.1746   1
 -14  -7   0 3012.67 160.633   1
  14  -7   0 2569.49 153.719   1
 -14   7   0 3063.97 158.800   1
  14   7   0 2361.43 144.663   1
 -15  -7   0 13644.4 581.278   1
  15  -7   0 12801.0 579.580   1
 -15   7   0 12136.8 571.867   1
  15   7   0 11884.5 569.441   1
 -16  -7   0 6145.19 298.394   1
 -16   7   0 5946.03 297.412   1
  16  -7   0 5943.93 297.547   1
  16   7   0 5851.57 293.133   1
 -17  -7   0 389.920 52.7704   1
  17   7   0 359.179 51.0916   1
  18   7   0-32.4495 35.6924   1
 -18  -7   0 14.4990 34.4522   1
 -18   7   0-40.3565 41.2837   1
  18  -7   0-15.0242 38.8082   1
 -19  -7   0 39.0557 40.4028   1
  19   7   0-18.7789 37.0658   1
  19  -7   0-19.9985 36.4321   1
  20   7   0 65.2314 41.2979   1
 -20   7   0-33.6866 36.8223   1
 -20  -7   0 64.4751 38.4435   1
  21  -7   0 305.607 53.5768   1
 -21   7   0 322.139 52.3899   1
 -22  -7   0 416.683 56.3182   1
  22  -7   0 362.093 56.4814   1
 -22   7   0 344.236 56.2504   1
  22   7   0 296.387 49.3125   1
 -23   7   0 34.4903 37.4532   1
  23  -7   0 24.1109 38.3266   1
 -24   7   0 237.619 50.0744   1
  24  -7   0 212.931 51.2290   1
   0  -8   0 3558.29 189.872   1
   0   8   0 4025.28 191.314   1
   1  -8   0 9605.78 437.053   1
  -1   8   0 9834.74 436.165   1
   1   8   0 10004.6 437.202   1
  -1  -8   0 8842.21 433.985   1
   2  -8   0 17273.1 777.961   1
  -2   8   0 17293.6 777.372   1
   2   8   0 19061.9 779.933   1
  -2  -8   0 16901.4 774.937   1
   3  -8   0 2636.77 146.990   1
  -3   8   0 2709.40 147.253   1
   3   8   0 2787.74 146.128   1
  -3  -8   0 2956.66 148.037   1
   4  -8   0 8104.17 383.064   1
  -4   8   0 8448.12 383.490   1
   4   8   0 8126.14 380.921   1
  -4  -8   0 8403.49 382.303   1
   5   8   0 96.7679 29.6152   1
  -5  -8   0 63.4761 28.9172   1
  -6  -8   0 3229.72 165.796   1
   6   8   0 3337.52 167.357   1
  -6   8   0 2898.94 164.179   1
   6  -8   0 3226.80 168.605   1
  -7   8   0 2940.65 159.842   1
   7  -8   0 3000.06 161.742   1
  -8   8   0 6327.42 294.505   1
   8  -8   0 5823.20 292.319   1
   8   8   0 5975.72 289.424   1
  -9   8   0 13400.8 590.170   1
   9  -8   0 12655.1 588.257   1
   9   8   0 12977.4 586.211   1
  -9  -8   0 12902.3 585.949   1
 -10   8   0 129.988 38.2638   1
  10  -8   0 87.4562 34.8935   1
 -10  -8   0 75.0173 30.0677   1
 -11   8   0 4.31551 28.8323   1
  11  -8   0 8.62217 30.4912   1
  11   8   0-4.10983 29.0679   1
 -11  -8   0-28.6388 29.1582   1
  12   8   0 3208.36 177.123   1
 -12  -8   0 3389.58 178.445   1
 -13   8   0 2069.95 120.724   1
  13  -8   0 1858.67 120.116   1
  13   8   0 1824.19 116.325   1
 -13  -8   0 1706.59 114.682   1
  14  -8   0 5284.45 276.121   1
 -14   8   0 5772.24 277.933   1
 -15  -8   0 727.014 66.7379   1
  15   8   0 501.641 61.6903   1
  15  -8   0 566.205 65.1076   1
 -15   8   0 630.248 66.4991   1
  16   8   0 60.9962 38.4501   1
 -16  -8   0 37.9628 38.2115   1
 -17  -8   0 1824.51 119.034   1
  17   8   0 1842.93 119.532   1
  17  -8   0 1751.79 118.773   1
 -17   8   0 1993.32 121.736   1
  18  -8   0 1332.28 99.0269   1
 -18   8   0 1441.48 104.193   1
  19   8   0 933.159 80.3487   1
 -19  -8   0 1010.21 82.1843   1
 -20  -8   0 678.643 68.6516   1
  20   8   0 560.874 66.6301   1
  20  -8   0 749.186 73.9229   1
 -20   8   0 726.631 72.6620   1
 -21  -8   0 39.2720 39.9729   1
 -21   8   0 28.4462 37.4709   1
  21   8   0 24.1803 36.7806   1
  21  -8   0 70.5470 41.5036   1
 -22   8   0-19.1617 39.8703   1
  22   8   0-34.0732 42.0583   1
  22  -8   0 19.3541 41.3739   1
 -23   8   0 228.823 47.2232   1
  23  -8   0 189.774 45.6975   1
  -3   9   0 14513.9 652.999   1
   3  -9   0 14614.9 653.456   1
  -4   9   0 2623.48 144.095   1
   4  -9   0 2606.97 143.910   1
   5   9   0 2378.47 129.964   1
  -5   9   0 2293.62 128.875   1
   5  -9   0 2268.97 131.025   1
  -5  -9   0 2102.50 127.858   1
   6   9   0 15123.8 629.415   1
  -6   9   0 13751.8 626.865   1
   6  -9   0 13345.6 626.945   1
  -6  -9   0 13582.9 625.157   1
  -7   9   0 13704.4 625.198   1
   7  -9   0 13797.1 626.916   1
   7   9   0 14079.3 624.249   1
  -8  -9   0 25148.7 1110.73   1
  -8   9   0 25272.8 1114.74   1
   8  -9   0 25121.1 1115.30   1
   8   9   0 25646.5 1111.23   1
  -9   9   0 2323.95 135.565   1
   9  -9   0 2338.09 133.806   1
   9   9   0 2180.11 131.087   1
  -9  -9   0 2195.02 130.687   1
 -10   9   0 16509.1 756.536   1
  10  -9   0 16459.7 756.785   1
  10   9   0 17694.4 756.440   1
 -10  -9   0 16798.5 754.426   1
 -11   9   0 1034.13 79.0653   1
  11  -9   0 922.275 75.5684   1
  11   9   0 1027.29 76.9130   1
 -11  -9   0 884.479 73.9307   1
 -12   9   0 804.485 73.6087   1
  12  -9   0 776.305 72.9884   1
  12   9   0 996.423 76.5722   1
 -12  -9   0 960.936 75.7598   1
  13  -9   0 3526.74 200.904   1
 -13   9   0 4037.59 203.293   1
 -14   9   0 142.477 38.2327   1
  14  -9   0 24.2312 35.2704   1
  14   9   0 110.943 40.9372   1
 -14  -9   0 86.4131 35.2232   1
  15   9   0 1173.60 87.5399   1
 -15  -9   0 1098.59 86.7888   1
 -16   9   0 61.7901 35.0067   1
 -16  -9   0 61.7163 36.4229   1
  16   9   0 129.454 41.3130   1
  16  -9   0 29.6431 34.5232   1
  17  -9   0 6257.44 302.084   1
 -17   9   0 5740.72 293.085   1
 -18  -9   0 2630.42 146.778   1
  18   9   0 2153.96 141.414   1
  18  -9   0 2289.29 142.233   1
 -18   9   0 2479.67 144.718   1
 -19  -9   0-4.88364 36.0989   1
  19   9   0-34.6645 40.9830   1
  19  -9   0 4.82996 35.7021   1
 -19   9   0 36.3263 38.3596   1
  20  -9   0 355.202 55.1905   1
 -20   9   0 308.717 54.4583   1
 -21  -9   0 337.943 51.5380   1
 -21   9   0 135.552 46.9086   1
  21   9   0 202.798 50.0019   1
  21  -9   0 223.592 50.0840   1
 -22   9   0 27.5187 35.3095   1
  22  -9   0-4.91892 38.3571   1
 -23   9   0 690.078 71.0920   1
  23  -9   0 691.014 71.2189   1
   0  10   0 7790.94 371.961   1
   0 -10   0 8111.58 374.005   1
   1  10   0 31615.5 1359.10   1
  -1  10   0 30371.6 1357.32   1
   1 -10   0 31013.5 1360.25   1
  -1 -10   0 31581.9 1359.56   1
   2  10   0 19339.5 830.590   1
  -2  10   0 17876.8 828.112   1
   2 -10   0 18370.5 828.541   1
  -2 -10   0 19158.9 829.906   1
   3  10   0 36692.0 1475.49   1
  -3  10   0 33307.0 1471.88   1
   3 -10   0 33237.6 1472.48   1
  -3 -10   0 32318.4 1468.27   1
   4  10   0 3389.83 177.318   1
  -4  10   0 3558.58 179.630   1
   4 -10   0 3342.34 178.838   1
  -4 -10   0 3204.35 175.134   1
   5  10   0 11150.3 495.746   1
  -5  10   0 10365.6 495.247   1
   5 -10   0 10796.7 497.842   1
  -5 -10   0 10947.0 495.312   1
   6  10   0 3422.00 178.059   1
  -6  10   0 3255.58 179.612   1
   6 -10   0 3452.11 181.309   1
  -7  10   0 25330.5 1149.47   1
   7 -10   0 26159.5 1154.16   1
   7  10   0 26520.2 1151.08   1
  -7 -10   0 26797.5 1151.43   1
  -8  10   0 32884.8 1418.22   1
   8 -10   0 31815.5 1418.04   1
  -8 -10   0 32522.0 1415.60   1
   8  10   0 32446.1 1415.81   1
   9  10   0 6862.88 322.288   1
  -9 -10   0 6465.15 319.627   1
 -10 -10   0 127.161 35.4516   1
  10  10   0 133.478 39.9403   1
  10 -10   0 193.296 43.1223   1
 -11 -10   0 519.359 55.5809   1
  11  10   0 500.181 56.5635   1
 -11  10   0 429.335 53.5649   1
  11 -10   0 366.786 51.6587   1
 -12 -10   0 9767.48 459.008   1
  12  10   0 9698.67 459.745   1
 -12  10   0 10903.8 465.633   1
  12 -10   0 9158.75 458.604   1
 -13 -10   0-13.4919 35.0661   1
  13  10   0 9.21397 36.5970   1
 -13  10   0-4.66823 33.2695   1
  13 -10   0 4.68466 31.8328   1
  14  10   0 4741.38 239.347   1
 -14 -10   0 4516.92 237.426   1
 -15 -10   0 633.584 63.4877   1
 -15  10   0 681.597 66.4572   1
  15 -10   0 483.152 61.8223   1
  15  10   0 550.662 61.4790   1
  16 -10   0 1109.87 90.5464   1
 -16  10   0 1247.10 93.0683   1
 -17 -10   0 631.254 64.5468   1
 -17  10   0 683.332 65.7376   1
  17  10   0 583.641 66.3640   1
  17 -10   0 483.606 65.5427   1
  18 -10   0 1998.48 127.500   1
 -18  10   0 1805.88 121.395   1
  18  10   0 1889.52 124.328   1
 -18 -10   0 2027.93 124.878   1
  19 -10   0 708.975 72.2186   1
 -19  10   0 835.447 77.1929   1
  19  10   0 775.312 74.5296   1
 -19 -10   0 817.091 74.1352   1
  20 -10   0 24.3095 40.2630   1
  20  10   0 24.9115 40.7931   1
 -20 -10   0 53.0249 39.2425   1
 -21  10   0 517.846 62.6669   1
  22 -10   0 318.441 52.2880   1
 -22  10   0 339.379 51.5391   1
   0  11   0-32.2271 32.9636   1
   0 -11   0 20.8664 33.9523   1
  -1  11   0 4245.50 211.807   1
   1  11   0 3874.14 208.824   1
  -1 -11   0 4125.23 211.111   1
   1 -11   0 4135.97 212.297   1
   2  11   0 20113.1 861.729   1
  -2  11   0 18489.8 856.376   1
   2 -11   0 19114.7 858.140   1
  -2 -11   0 19624.8 859.483   1
   3  11   0 5892.49 290.018   1
  -3  11   0 5823.89 288.593   1
   3 -11   0 6051.45 291.202   1
  -3 -11   0 5914.47 288.747   1
   4  11   0 19286.6 811.503   1
  -4  11   0 18682.4 808.739   1
   4 -11   0 17291.0 806.483   1
  -4 -11   0 17345.9 803.252   1
   5  11   0 1397.78 95.4282   1
  -5  11   0 1438.60 96.7948   1
   5 -11   0 1366.93 97.3125   1
  -5 -11   0 1524.78 97.5655   1
  -6  11   0 12501.1 563.240   1
   6 -11   0 11966.5 561.367   1
  -6 -11   0 12426.9 561.071   1
   7  11   0 15336.5 691.564   1
  -7 -11   0 15385.2 692.570   1
  -8  11   0 11404.4 521.086   1
   8 -11   0 11171.2 520.670   1
   8  11   0 11426.6 519.306   1
  -8 -11   0 11078.1 517.970   1
  -9  11   0 4724.55 245.169   1
   9 -11   0 4953.88 246.713   1
   9  11   0 4762.55 244.411   1
  -9 -11   0 4780.58 243.314   1
 -10  11   0 878.595 76.5523   1
  10 -11   0 852.930 75.9612   1
 -11 -11   0 11085.0 508.342   1
 -11  11   0 10974.1 510.189   1
  11 -11   0 10806.6 509.355   1
  11  11   0 11085.7 508.911   1
 -12  11   0 184.619 45.3662   1
  12 -11   0 257.468 45.9941   1
  12  11   0 199.388 43.7212   1
 -12 -11   0 176.143 42.4460   1
 -13  11   0 5211.35 255.119   1
  13 -11   0 4793.11 252.502   1
  13  11   0 4783.16 251.457   1
 -13 -11   0 5012.46 252.171   1
 -14  11   0 23.2660 32.9483   1
  14 -11   0 48.6765 37.2598   1
  14  11   0 43.2206 39.3263   1
 -14 -11   0 37.2499 32.9698   1
  15 -11   0-44.5876 41.0133   1
 -15  11   0 89.4277 40.4684   1
 -16  11   0 2916.69 159.917   1
 -16 -11   0 2848.12 158.502   1
  16 -11   0 2491.39 156.444   1
  16  11   0 2619.62 157.929   1
 -17 -11   0 2955.38 164.306   1
  17  11   0 2813.45 164.544   1
  17 -11   0 2662.74 162.155   1
 -17  11   0 3035.93 166.167   1
 -18 -11   0 1101.29 84.3502   1
  18  11   0 1079.77 86.4485   1
  18 -11   0 995.713 86.6173   1
 -18  11   0 939.118 77.8740   1
 -19 -11   0 687.144 70.3319   1
 -19  11   0 813.703 73.1209   1
  19  11   0 887.989 76.8584   1
  19 -11   0 682.937 71.1819   1
 -20  11   0 1611.98 108.885   1
  20 -11   0 1184.69 95.6170   1
 -21  11   0 744.119 74.0447   1
   0  12   0 2959.29 161.527   1
   0 -12   0 2813.37 160.636   1
  -1  12   0 10940.2 531.117   1
   1  12   0 12175.6 535.689   1
  -1 -12   0 11849.2 535.404   1
   1 -12   0 11639.3 534.519   1
   2  12   0 25024.1 1065.58   1
  -2  12   0 23447.2 1061.98   1
   2 -12   0 23599.8 1062.10   1
  -2 -12   0 24253.0 1063.75   1
   3  12   0 2765.61 154.972   1
  -3  12   0 2635.22 151.977   1
   3 -12   0 2585.15 151.443   1
   4  12   0 15976.1 713.517   1
  -4 -12   0 15686.1 712.278   1
  -5  12   0 1021.73 80.8975   1
   5 -12   0 1042.32 82.5427   1
  -5 -12   0 1065.86 79.8246   1
   6  12   0 12341.3 566.444   1
   6 -12   0 12591.8 567.663   1
  -6  12   0 12621.6 568.055   1
  -6 -12   0 11976.7 564.106   1
   7 -12   0 4079.98 205.717   1
  -7  12   0 3581.31 200.429   1
  -8  12   0 7763.66 368.904   1
   8 -12   0 7755.63 368.572   1
   8  12   0 7290.41 364.327   1
  -8 -12   0 7808.92 366.610   1
  -9  12   0 263.848 45.2055   1
   9 -12   0 297.538 50.1595   1
   9  12   0 313.728 49.3901   1
  -9 -12   0 339.203 49.4395   1
 -10  12   0 300.045 51.1304   1
  10 -12   0 321.393 48.3080   1
  10  12   0 256.289 48.4992   1
 -10 -12   0 322.155 48.7843   1
  11  12   0 7104.68 352.992   1
 -11 -12   0 7535.35 354.670   1
 -12  12   0 3088.97 164.562   1
  12 -12   0 2650.86 158.853   1
  12  12   0 2612.53 159.287   1
 -12 -12   0 2883.53 160.836   1
 -13  12   0 3813.87 197.060   1
  13 -12   0 3466.87 193.086   1
  13  12   0 3364.88 192.737   1
 -13 -12   0 3593.04 193.412   1
  14 -12   0 81.7922 36.2116   1
 -14  12   0 170.429 41.0415   1
  15  12   0 269.472 51.7059   1
 -15 -12   0 217.692 44.9309   1
 -16  12   0 3411.65 185.524   1
 -16 -12   0 3420.02 185.097   1
  16 -12   0 3370.54 187.847   1
  16  12   0 3208.84 184.587   1
 -17 -12   0 3935.23 210.004   1
  17 -12   0 3806.90 210.550   1
  17  12   0 3760.84 211.026   1
 -17  12   0 4331.19 214.622   1
  18 -12   0 2596.09 153.828   1
 -18 -12   0 2622.99 151.284   1
 -18  12   0 2611.32 150.237   1
  18  12   0 2435.09 150.479   1
 -19  12   0 425.578 59.0181   1
  19 -12   0 532.521 65.4435   1
  20 -12   0 18.4158 41.8596   1
 -20  12   0 106.778 43.1803   1
   0 -13   0 32.0223 31.6675   1
   0  13   0 66.8473 35.6775   1
   1 -13   0 6160.57 310.515   1
  -1 -13   0 6544.59 313.530   1
   1  13   0 6305.79 311.358   1
  -1  13   0 6407.58 310.904   1
   2 -13   0 15483.0 715.118   1
  -2  13   0 15671.3 714.675   1
   2  13   0 16370.5 716.851   1
  -3 -13   0 15534.3 689.906   1
  -3  13   0 15518.3 689.320   1
   3 -13   0 14554.2 687.911   1
  -4 -13   0 1578.03 105.894   1
  -4  13   0 1501.07 104.677   1
   4 -13   0 1569.00 106.011   1
   4  13   0 1635.09 108.285   1
  -5 -13   0 26809.3 1191.12   1
  -5  13   0 25558.4 1190.02   1
   5 -13   0 27932.8 1193.56   1
   5  13   0 27971.1 1192.96   1
  -6 -13   0 1250.48 91.5133   1
   6  13   0 1426.47 98.9778   1
  -6  13   0 1309.16 95.4735   1
   6 -13   0 1316.19 95.6413   1
   7  13   0 10887.3 484.495   1
  -7  13   0 9569.28 480.096   1
   7 -13   0 10823.6 485.539   1
  -7 -13   0 10215.7 480.384   1
   8  13   0 866.763 79.0753   1
  -8  13   0 1042.94 82.4082   1
  -8 -13   0 954.674 79.8619   1
   8 -13   0 970.252 80.9253   1
   9  13   0 1130.25 88.2374   1
  -9 -13   0 1177.28 89.0227   1
  10  13   0 2867.51 178.158   1
 -10  13   0 3770.49 189.774   1
  10 -13   0 3202.70 181.167   1
 -10 -13   0 3573.11 185.774   1
  11  13   0 2613.78 154.711   1
 -11  13   0 2790.29 155.191   1
 -11 -13   0 2761.94 155.986   1
  11 -13   0 2379.45 150.514   1
  12 -13   0 2191.38 136.881   1
 -12  13   0 2302.80 138.738   1
  13  13   0 764.468 75.6831   1
 -13  13   0 943.683 78.1427   1
  13 -13   0 765.024 72.4407   1
 -13 -13   0 859.975 74.1567   1
  14  13   0 1580.23 111.517   1
 -14  13   0 1776.69 113.197   1
  14 -13   0 1496.59 108.992   1
 -14 -13   0 1773.28 114.440   1
  15  13   0 1613.13 116.780   1
  15 -13   0 1663.93 117.663   1
 -15  13   0 1888.88 116.435   1
 -15 -13   0 1852.56 116.539   1
  16 -13   0 2396.95 149.980   1
 -16  13   0 2685.13 151.752   1
  17 -13   0 998.004 84.1499   1
 -17  13   0 849.531 80.1987   1
 -17 -13   0 1129.15 86.0218   1
  18 -13   0 152.364 44.7847   1
 -18  13   0 124.123 42.6993   1
  19 -13   0 260.659 53.7789   1
 -19  13   0 287.353 50.0129   1
   0  14   0 12285.3 566.066   1
   1  14   0 4297.12 224.984   1
  -1  14   0 4246.19 223.666   1
   1 -14   0 4213.97 224.222   1
  -1 -14   0 4379.07 227.069   1
  -2  14   0 4040.75 222.206   1
  -2 -14   0 4357.90 224.674   1
   2 -14   0 4357.39 224.560   1
   3  14   0 735.776 69.7206   1
  -3  14   0 667.404 67.6394   1
  -3 -14   0 713.782 68.7260   1
   3 -14   0 661.034 67.5239   1
  -4 -14   0 1667.53 112.222   1
  -4  14   0 1649.64 112.666   1
   4 -14   0 1555.99 111.316   1
   4  14   0 1846.35 115.722   1
  -5 -14   0 299.720 50.4580   1
  -5  14   0 221.806 45.4312   1
   5 -14   0 236.903 47.2507   1
   5  14   0 305.732 52.6402   1
  -6 -14   0 12100.4 559.008   1
  -6  14   0 11859.9 559.844   1
   6 -14   0 11986.1 559.095   1
   6  14   0 12635.5 562.037   1
   7  14   0 2365.70 136.922   1
  -7 -14   0 1945.99 127.479   1
   8  14   0 10902.9 475.709   1
  -8  14   0 10065.2 472.231   1
   8 -14   0 9355.44 469.852   1
  -8 -14   0 10012.8 469.810   1
   9  14   0 1405.13 97.2621   1
  -9  14   0 1192.00 93.1757   1
  -9 -14   0 1188.69 90.4662   1
   9 -14   0 1169.74 91.2865   1
  10 -14   0 342.069 52.5533   1
 -10  14   0 340.304 54.1098   1
  11  14   0 726.247 71.6248   1
 -11  14   0 785.198 72.9370   1
 -11 -14   0 674.653 68.2852   1
  11 -14   0 792.390 72.7550   1
  12  14   0 296.480 51.8623   1
 -12 -14   0 367.701 52.8501   1
  13  14   0 933.196 84.0855   1
  13 -14   0 1054.25 85.4047   1
 -13 -14   0 1116.23 88.3202   1
  14  14   0 1546.33 114.063   1
 -14  14   0 1967.00 118.670   1
 -14 -14   0 1878.23 117.744   1
  14 -14   0 1568.35 112.211   1
  15  14   0 725.830 74.3672   1
 -15 -14   0 909.778 76.6428   1
  16  14   0 5510.04 288.976   1
  16 -14   0 5718.00 289.484   1
 -16  14   0 5503.08 285.696   1
 -16 -14   0 6462.96 292.783   1
  17 -14   0 2226.70 139.615   1
 -17  14   0 2370.40 139.489   1
  18 -14   0 152.395 44.7329   1
 -18  14   0 113.490 41.1926   1
   0 -15   0-18.8756 34.1458   1
  -1  15   0 2306.47 139.396   1
   1  15   0 2175.77 136.894   1
   1 -15   0 2212.00 138.631   1
  -1 -15   0 2269.81 138.822   1
  -2  15   0-9.52478 32.8995   1
  -2 -15   0-19.4780 33.3669   1
   2  15   0-4.76968 34.7598   1
   3  15   0 569.359 63.8075   1
  -3 -15   0 515.916 60.8482   1
  -4 -15   0 273.444 48.7156   1
  -4  15   0 256.917 50.0283   1
   4 -15   0 236.547 48.7449   1
   4  15   0 247.982 50.5411   1
  -5 -15   0 7880.95 369.481   1
   5  15   0 7869.27 369.526   1
  -5  15   0 7260.69 364.488   1
   5 -15   0 7456.39 365.379   1
  -6  15   0 223.107 47.0918   1
   6 -15   0 209.888 46.5673   1
   7 -15   0 3130.36 177.146   1
  -7  15   0 3163.18 176.212   1
   8  15   0 4.99364 39.9124   1
  -8 -15   0 46.9513 37.0720   1
  -8  15   0-38.3615 37.1543   1
   8 -15   0 38.8590 34.0922   1
  -9 -15   0 402.849 54.5217   1
   9 -15   0 501.406 60.8862   1
  -9  15   0 528.904 61.1585   1
   9  15   0 522.342 63.2990   1
  10  15   0 203.895 45.1553   1
 -10 -15   0 344.146 52.3019   1
  11  15   0 133.804 45.3662   1
 -11  15   0 62.5123 38.8803   1
  11 -15   0 105.284 38.4680   1
 -11 -15   0 94.9944 41.2428   1
  12  15   0 277.593 51.3176   1
 -12  15   0 272.099 49.8732   1
 -12 -15   0 290.060 50.2937   1
  12 -15   0 264.525 50.4122   1
  13 -15   0 9.38405 38.6141   1
 -13  15   0 9.54609 39.9447   1
  14  15   0 1004.54 89.5305   1
 -14  15   0 1282.98 93.8835   1
  14 -15   0 1051.00 88.9398   1
 -14 -15   0 1314.94 93.4406   1
  15 -15   0 1153.88 89.4024   1
  15  15   0 938.580 84.7618   1
 -15  15   0 1091.50 86.4947   1
  17 -15   0 1070.25 87.8303   1
 -17  15   0 1141.92 88.7417   1
   0  16   0 715.950 69.7850   1
   0 -16   0 673.800 68.8361   1
   1  16   0-4.79464 33.9208   1
  -1  16   0 43.5141 39.5699   1
  -1 -16   0 38.4516 36.7676   1
   1 -16   0 4.80845 34.7941   1
   2  16   0 232.741 47.9493   1
   2 -16   0 154.748 42.4442   1
  -2 -16   0 295.337 50.1572   1
  -3  16   0 682.757 68.1303   1
   3  16   0 759.677 72.9334   1
  -3 -16   0 683.774 71.3678   1
   3 -16   0 868.152 73.5608   1
  -4  16   0 258.715 50.4860   1
  -4 -16   0 336.233 52.5416   1
   4  16   0 312.599 52.4674   1
  -5 -16   0 178.594 43.7272   1
  -5  16   0 132.488 42.1776   1
   5 -16   0 215.745 44.3438   1
   5  16   0 178.676 45.4469   1
  -6 -16   0 1495.15 108.068   1
  -6  16   0 1412.56 104.189   1
   6 -16   0 1525.35 105.563   1
   6  16   0 1761.95 113.129   1
  -7 -16   0 34.7122 38.9547   1
   7  16   0 25.6548 41.2965   1
  -7  16   0 65.3585 39.5395   1
   7 -16   0 49.3706 44.6303   1
   8  16   0 4703.57 237.351   1
  -8  16   0 4529.97 234.439   1
   8 -16   0 4097.06 231.009   1
  -8 -16   0 4551.25 235.501   1
   9  16   0 1099.05 90.7683   1
  -9  16   0 1264.41 92.2690   1
   9 -16   0 1053.06 87.9456   1
  -9 -16   0 1221.96 90.1348   1
  10  16   0 804.414 80.9526   1
 -10  16   0 1102.63 85.6244   1
  10 -16   0 893.160 78.3162   1
 -10 -16   0 965.038 78.5864   1
  11  16   0-20.3016 39.5739   1
 -11  16   0 23.8434 38.5686   1
  11 -16   0 23.6804 37.1612   1
 -11 -16   0-13.9805 35.6397   1
  12  16   0 165.439 49.3440   1
 -12  16   0 132.115 43.0416   1
 -12 -16   0 132.172 42.0525   1
  13  16   0 1606.22 115.070   1
  13 -16   0 1678.61 113.333   1
 -13  16   0 1894.55 117.475   1
 -13 -16   0 1720.98 113.650   1
  14 -16   0 499.317 60.5889   1
 -14  16   0 594.109 64.7646   1
  15 -16   0 1153.67 91.5178   1
 -15  16   0 1345.77 94.0419   1
  16 -16   0 438.056 56.9474   1
 -16  16   0 398.127 55.2473   1
   0  17   0-9.77348 37.3722   1
   0 -17   0 14.4845 35.6891   1
  -1  17   0 1318.19 96.9980   1
   1  17   0 1184.23 91.7952   1
  -1 -17   0 1217.58 93.1080   1
   1 -17   0 1237.94 94.3028   1
   2  17   0 524.810 62.9441   1
  -2  17   0 483.474 61.0642   1
   2 -17   0 454.634 59.1374   1
  -2 -17   0 588.477 64.4194   1
   3  17   0 132.360 45.9656   1
  -3 -17   0 94.1170 43.7190   1
   4  17   0 4179.93 225.925   1
   4 -17   0 4420.91 227.371   1
  -4 -17   0 4228.51 226.951   1
  -5 -17   0-14.9231 35.1818   1
   5  17   0 24.6779 39.9181   1
  -5  17   0-14.2892 38.0671   1
   5 -17   0-4.73481 36.4478   1
  -6  17   0 568.258 64.7304   1
  -7  17   0 273.947 48.4765   1
   7 -17   0 198.293 46.5945   1
   8  17   0 1375.91 101.270   1
  -8  17   0 1174.27 92.8739   1
  -8 -17   0 1385.95 99.5378   1
   8 -17   0 1271.97 95.1851   1
   9  17   0 1044.40 86.7081   1
  -9 -17   0 936.841 81.8419   1
  10  17   0 1295.15 99.5690   1
 -10  17   0 1346.38 99.0436   1
  10 -17   0 1342.28 96.5717   1
 -10 -17   0 1348.47 98.7363   1
  11  17   0 672.550 71.3402   1
  11 -17   0 720.560 69.7559   1
 -11  17   0 663.430 68.3468   1
 -11 -17   0 640.459 69.0532   1
  12 -17   0 9.09715 39.1433   1
 -12  17   0 83.6285 44.3152   1
  13 -17   0 698.216 71.8428   1
 -13  17   0 725.129 72.9576   1
  14 -17   0 22.2643 38.0878   1
 -14  17   0 26.9175 38.9739   1
   0  18   0 1058.59 86.1870   1
   0 -18   0 972.979 82.9328   1
   1  18   0 3335.51 185.528   1
  -1  18   0 3235.83 184.113   1
   1 -18   0 3408.30 185.863   1
  -1 -18   0 3406.77 186.138   1
  -2  18   0 322.801 54.3897   1
   2  18   0 264.847 51.1491   1
  -2 -18   0 312.721 53.6563   1
   2 -18   0 199.093 48.2859   1
  -3  18   0 373.925 56.0898   1
   3  18   0 418.504 54.9102   1
   3 -18   0 309.315 52.8949   1
  -3 -18   0 421.848 54.2319   1
  -4  18   0 23.6617 36.1958   1
   4  18   0 14.7244 41.0771   1
  -4 -18   0 34.5506 39.2132   1
   4 -18   0-14.3050 35.7441   1
  -5 -18   0 218.115 48.1391   1
  -5  18   0 213.713 45.8185   1
   5 -18   0 236.460 45.6336   1
   5  18   0 201.859 47.0367   1
   6  18   0 1464.44 106.340   1
  -6 -18   0 1641.67 109.831   1
  -7 -18   0-4.96646 38.7292   1
   7 -18   0 23.7727 39.5736   1
   7  18   0 24.7175 40.9168   1
  -8 -18   0 19.7456 38.2456   1
   8  18   0-10.0424 40.3712   1
   8 -18   0 18.8409 37.1885   1
  -8  18   0-37.6817 38.3188   1
  -9  18   0 275.882 51.2571   1
  10  18   0 1363.69 102.098   1
 -10 -18   0 1344.82 99.6794   1
  11 -18   0 4199.84 225.781   1
 -11  18   0 4558.53 229.197   1
  12 -18   0 238.505 47.1116   1
   0  19   0-24.0331 40.8815   1
   0 -19   0 19.0858 36.0072   1
  -1  19   0 258.376 52.1551   1
   1 -19   0 313.782 50.1354   1
  -2  19   0 462.036 60.8245   1
   2 -19   0 324.208 54.5103   1
   3  19   0 458.385 62.2127   1
  -3  19   0 374.963 55.2216   1
  -3 -19   0 541.377 61.0598   1
   3 -19   0 435.216 55.5194   1
  -4  19   0 317.714 53.8822   1
   4  19   0 317.530 54.5926   1
   4 -19   0 216.864 48.4111   1
  -4 -19   0 299.705 52.0415   1
  -5  19   0 566.906 63.5337   1
   5  19   0 543.983 64.4481   1
  -5 -19   0 667.509 66.1557   1
   5 -19   0 556.495 62.6810   1
  -6  19   0 54.8390 40.7847   1
   6 -19   0 93.9356 41.7085   1
  -6 -19   0 34.2809 37.8045   1
   6  19   0 82.6795 41.0205   1
  -7 -19   0-4.87594 36.5473   1
   7  19   0 19.4741 40.2926   1
  -8 -19   0 300.142 53.4702   1
   8  19   0 421.478 60.6266   1
  -8  19   0 394.257 54.1484   1
   8 -19   0 534.021 58.5772   1
   9 -19   0 418.023 57.5239   1
  -9  19   0 432.408 60.7627   1
  -2  20   0 1439.27 100.500   1
   2 -20   0 1274.80 96.7288   1
  -3  20   0 396.801 57.1957   1
   3 -20   0 364.703 54.1540   1
  -4  20   0 1272.79 95.7684   1
   4 -20   0 1308.88 96.8032   1
  -5 -20   0 1784.50 116.220   1
   5 -20   0 1943.16 119.246   1
  -5  20   0 1654.51 114.150   1
   5  20   0 1683.96 116.653   1
   6 -20   0 36.2197 39.7212   1
   6  20   0 18.9734 40.1321   1
  -6  20   0-13.5175 37.0843   1
  25   0  -1-29.9235 42.8686   1
 -25   0   1 50.0083 41.1554   1
  24   0  -1-19.9156 42.3467   1
 -24   0   1 20.2281 39.1800   1
  22   0  -1-36.7119 43.8976   1
 -22   0   1 75.0756 40.7271   1
  21   0  -1 31.2898 41.6872   1
 -21   0   1 9.90837 36.8871   1
 -20   0   1 38.4060 36.7169   1
  20   0  -1-20.4136 40.2945   1
 -19   0   1 4.65498 32.4127   1
  19   0  -1-15.0313 37.8108   1
 -18   0   1 23.3365 31.1821   1
  18   0  -1-33.5837 34.4503   1
 -16   0   1 26.3454 31.0551   1
  16   0  -1-22.5699 32.6540   1
 -15   0   1-4.24510 30.0271   1
  15   0  -1-17.1591 30.8063   1
  14   0  -1-20.5306 34.1834   1
 -13   0   1 15.3496 31.0413   1
  13   0  -1 11.5314 30.1652   1
 -12   0   1-25.3530 27.5200   1
  12   0  -1 3.58883 27.0868   1
 -11   0   1 34.0067 28.3413   1
  11   0  -1 36.6602 26.1931   1
 -10   0   1 3.15269 23.6304   1
  10   0  -1 3.03468 21.6279   1
  -9   0   1 8.44884 22.7787   1
   9   0  -1 2.73384 21.8503   1
  -8   0   1 7.41671 22.0135   1
   8   0  -1 9.74226 20.6078   1
  -7   0   1 16.9688 19.0903   1
   7   0  -1 27.6736 18.9760   1
  -6   0   1-3.53163 17.8662   1
   6   0  -1 18.4009 20.4197   1
  -5   0   1-13.3715 16.9964   1
   5   0  -1 1.46215 19.9561   1
  -4   0   1 20.8482 16.4914   1
   4   0  -1 11.2869 15.9797   1
  -3   0   1 0.79854 12.5513   1
   3   0  -1 4.49833 11.0452   1
  -1   0  -1-0.67385 10.3408   1
   1   0   1-1.91011 9.85020   1
  -2   0  -1 2.04540 14.8254   1
   2   0   1 8.78871 14.2337   1
  -3   0  -1 12.2946 19.6206   1
   3   0   1 2.63621 18.5034   1
  -4   0  -1 5.12748 20.2867   1
   4   0   1 14.8793 22.9807   1
  -6   0  -1 7.21848 22.7352   1
   6   0   1 4.59544 19.7509   1
  -7   0  -1-16.4114 20.6417   1
   7   0   1 10.4667 21.2879   1
  -8   0  -1-12.0240 22.0632   1
   8   0   1 17.5615 21.7874   1
  -9   0  -1 16.3335 24.3241   1
   9   0   1 12.8167 24.5122   1
 -10   0  -1 3.49941 26.6023   1
  10   0   1 41.6899 29.0883   1
 -12   0  -1 3.98042 26.5940   1
  12   0   1 7.94504 27.8801   1
 -13   0  -1 45.7021 36.8196   1
  13   0   1-4.18903 33.0841   1
 -14   0  -1 4.31745 29.5831   1
  14   0   1 13.2612 35.3299   1
 -15   0  -1-35.5634 35.1140   1
  15   0   1-13.8344 34.8163   1
 -16   0  -1 4.60172 30.4786   1
  16   0   1-18.9085 34.6961   1
 -17   0  -1 51.5502 35.5077   1
  17   0   1 102.239 40.6417   1
 -18   0  -1 4.61374 33.1497   1
  18   0   1 56.5831 41.6193   1
  20   0   1 5.20897 40.6207   1
 -20   0  -1-34.5004 37.6987   1
  21   0   1-36.2963 43.6304   1
 -21   0  -1 19.9983 37.7297   1
  22   0   1-60.1568 45.5264   1
 -22   0  -1-25.1903 39.0753   1
  23   0   1-19.8169 40.7699   1
 -23   0  -1 15.0699 38.1630   1
  24   0   1-39.4574 41.7260   1
 -24   0  -1 29.7151 39.1016   1
  25  -1  -1 24.9200 41.4928   1
  25   1  -1 45.4662 42.2897   1
 -25  -1   1 9.84451 36.6562   1
 -25   1   1 24.6399 36.9526   1
  24  -1  -1 301.824 56.2676   1
  24   1  -1 335.970 57.4256   1
 -24  -1   1 393.742 56.9766   1
 -24   1   1 324.616 53.5623   1
  23  -1  -1-5.21556 42.1824   1
 -23   1   1 4.93623 37.5014   1
  22   1  -1 735.682 73.7272   1
  22  -1  -1 826.293 77.6184   1
 -22  -1   1 724.406 72.9705   1
 -22   1   1 778.943 71.6988   1
  21   1  -1 14.8760 40.1082   1
 -21  -1   1 10.1025 37.6037   1
 -21   1   1 19.7227 36.9602   1
  21  -1  -1 5.04282 37.0159   1
  20   1  -1 1227.24 91.5654   1
  20  -1  -1 1140.51 91.6058   1
 -20  -1   1 1058.12 87.4659   1
 -20   1   1 1215.64 91.2714   1
  19  -1  -1 2105.11 131.846   1
  19   1  -1 2104.87 132.155   1
 -19  -1   1 1869.89 126.621   1
 -19   1   1 2153.34 129.442   1
  18   1  -1 1651.83 111.277   1
  18  -1  -1 1594.83 109.862   1
 -18   1   1 1650.33 109.705   1
 -18  -1   1 1651.95 109.396   1
 -16  -1   1 934.720 74.4859   1
 -16   1   1 1029.46 78.2334   1
 -15  -1   1 4271.69 217.499   1
  15  -1  -1 4220.93 219.652   1
 -14   1   1 71.7860 33.1254   1
 -14  -1   1 99.6952 34.4686   1
  14  -1  -1 102.368 35.3825   1
  14   1  -1 69.1612 33.6764   1
  13   1  -1 12655.3 555.788   1
 -13  -1   1 11870.7 552.651   1
 -13   1   1 12916.0 556.945   1
  13  -1  -1 11510.8 552.764   1
  12   1  -1 1311.31 85.8839   1
 -12  -1   1 1283.75 84.3314   1
 -12   1   1 1149.45 82.0667   1
  12  -1  -1 1129.21 82.3469   1
 -11  -1   1 146.184 32.3159   1
 -11   1   1 157.088 34.3926   1
  11  -1  -1 184.184 36.6953   1
  11   1  -1 151.203 33.2475   1
  10   1  -1 751.050 58.8383   1
 -10  -1   1 736.546 59.2379   1
 -10   1   1 868.652 62.0037   1
  10  -1  -1 809.295 60.6479   1
   9   1  -1 2260.32 121.978   1
  -9  -1   1 2156.33 120.078   1
   9  -1  -1 2131.53 120.516   1
   8   1  -1 19772.0 837.950   1
  -8  -1   1 19538.5 838.252   1
  -8   1   1 19520.5 840.183   1
   8  -1  -1 17993.2 836.237   1
  -7   1   1 7722.62 336.688   1
   7  -1  -1 7148.25 335.471   1
   6   1  -1 73837.9 3055.00   1
   6  -1  -1 71686.4 3055.39   1
  -6   1   1 68837.5 3053.64   1
  -6  -1   1 71690.2 3054.74   1
   5   1  -1 54975.1 2387.66   1
  -5   1   1 53754.4 2387.98   1
   5  -1  -1 54109.1 2388.01   1
  -5  -1   1 60713.4 2388.47   1
  -4   1   1 16539.8 695.075   1
   4  -1  -1 14640.7 694.410   1
  -4  -1   1 15154.5 694.305   1
   3   1  -1 96792.8 3137.40   1
   3  -1  -1 85044.4 3136.99   1
  -2  -1   1 3265.28 129.909   1
   2   1  -1 3098.99 129.221   1
  -2   1   1 3159.68 131.682   1
  -1   1   1 20367.7 827.019   1
   1  -1  -1 18388.6 826.522   1
   0   1   1 904.930 43.6885   1
   0  -1  -1 963.205 43.1740   1
   0  -1   1 1013.68 42.2909   1
   1  -1   1 219.949 18.7648   1
   1   1   1 252.627 19.3345   1
  -1  -1  -1 277.193 20.0431   1
   2  -1   1 1088.03 57.1333   1
  -2  -1  -1 1103.34 58.4296   1
  -2   1  -1 1191.59 57.0592   1
  -3   1  -1 204266. 8603.87   1
  -3  -1  -1 199736. 8604.35   1
   3  -1   1 201541. 8604.38   1
   3   1   1 202985. 8604.64   1
  -4   1  -1 33108.1 1457.57   1
  -4  -1  -1 35370.6 1457.55   1
   4  -1   1 29852.0 1455.71   1
   4   1   1 38300.7 1459.67   1
  -6   1  -1 36701.3 1529.70   1
  -6  -1  -1 34492.1 1528.00   1
   6  -1   1 34617.4 1528.00   1
   6   1   1 36061.2 1528.46   1
  -7   1  -1 5087.17 241.491   1
  -7  -1  -1 4972.08 240.017   1
   7  -1   1 5128.19 241.382   1
   7   1   1 5154.74 240.896   1
  -8   1  -1 5860.36 289.607   1
  -8  -1  -1 6483.52 291.981   1
   8  -1   1 6025.00 290.796   1
   8   1   1 6505.43 292.561   1
  -9   1  -1 17169.3 758.766   1
  -9  -1  -1 16826.2 758.377   1
   9  -1   1 17375.0 759.624   1
   9   1   1 17214.8 758.660   1
 -10   1  -1 1403.64 90.1098   1
 -10  -1  -1 1446.52 89.3544   1
  10  -1   1 1254.59 86.6645   1
  10   1   1 1325.11 87.6622   1
 -12   1  -1 4362.50 207.839   1
 -12  -1  -1 3770.32 200.536   1
  12  -1   1 4083.51 204.394   1
  12   1   1 3584.41 198.640   1
 -13   1  -1 693.458 64.8377   1
 -13  -1  -1 718.246 63.3343   1
  13  -1   1 534.423 59.6431   1
  13   1   1 695.845 64.1500   1
 -14   1  -1 488.191 55.3728   1
  14  -1   1 580.653 58.0077   1
 -14  -1  -1 531.524 56.0611   1
 -15   1  -1 3416.93 171.645   1
 -15  -1  -1 2790.72 165.571   1
  15  -1   1 3062.79 169.227   1
  15   1   1 2841.83 168.067   1
 -16   1  -1 65.6384 36.6303   1
 -16  -1  -1-4.61983 35.1745   1
  16  -1   1 85.0552 36.4485   1
  16   1   1 72.7817 39.9970   1
 -17  -1  -1 610.308 64.7397   1
  17  -1   1 661.181 66.2189   1
 -18   1  -1 206.066 47.4293   1
 -18  -1  -1 147.324 45.0030   1
  18   1   1 184.341 49.0672   1
 -20   1  -1 126.856 43.1517   1
 -20  -1  -1 50.7950 40.7407   1
  20  -1   1 132.348 46.1024   1
  20   1   1 19.8834 38.9101   1
 -21   1  -1 299.581 52.0855   1
 -21  -1  -1 270.790 51.3282   1
  21  -1   1 196.554 51.1298   1
  21   1   1 357.475 55.4056   1
 -22  -1  -1 199.352 48.9221   1
 -22   1  -1 198.032 49.3717   1
  22   1   1 202.700 49.1181   1
  22  -1   1 130.414 48.4104   1
 -23  -1  -1 578.666 64.6129   1
 -23   1  -1 571.036 65.5055   1
  23  -1   1 726.984 73.8683   1
  23   1   1 515.336 65.6443   1
 -24  -1  -1 136.261 45.6107   1
 -24   1  -1 176.363 44.2712   1
  24  -1   1 171.017 46.7845   1
  24   1   1 94.7906 47.3484   1
 -25   1  -1-24.1039 38.5302   1
  25  -1   1 4.76739 40.7648   1
 -26   2   1-14.2725 39.8160   1
  26  -2  -1-9.93724 44.8785   1
 -25   2   1-14.4221 37.2465   1
  25   2  -1 4.91875 40.0160   1
  25  -2  -1 30.7157 43.0756   1
 -24   2   1 2734.87 163.108   1
 -24  -2   1 2830.64 165.277   1
  24   2  -1 2987.26 168.844   1
  24  -2  -1 3060.49 172.872   1
 -23   2   1-24.6523 39.6928   1
  23  -2  -1-70.7784 43.7264   1
 -22   2   1-24.4737 37.1880   1
 -22  -2   1 30.1281 37.8946   1
  22  -2  -1 35.7949 40.1243   1
  22   2  -1-5.12829 38.7016   1
 -21   2   1 152.528 42.3589   1
 -21  -2   1 109.825 41.3768   1
  21  -2  -1 168.206 47.5784   1
  21   2  -1 35.5845 39.4423   1
 -20  -2   1 606.820 66.2778   1
  20   2  -1 740.117 71.5751   1
 -19   2   1 29.2027 38.4341   1
 -19  -2   1-64.2397 41.3593   1
  19  -2  -1-9.84793 37.9110   1
  19   2  -1-24.2941 38.6047   1
 -18   2   1 605.952 63.3378   1
 -18  -2   1 501.651 60.6143   1
  18  -2  -1 659.297 65.9918   1
  18   2  -1 534.364 61.4663   1
 -17   2   1 2075.78 130.306   1
 -16   2   1 138.455 39.7610   1
 -16  -2   1 49.4056 32.8407   1
  16  -2  -1 36.0497 34.1133   1
  16   2  -1 39.7980 33.9263   1
 -15   2   1 2021.63 124.048   1
 -15  -2   1 2113.78 124.008   1
  15  -2  -1 1816.87 120.924   1
  15   2  -1 2119.65 124.738   1
 -14   2   1 34820.4 1561.50   1
  14  -2  -1 34813.6 1561.40   1
 -14  -2   1 38081.6 1564.38   1
 -13   2   1 2973.03 155.780   1
  13  -2  -1 2821.21 155.310   1
  13   2  -1 2699.29 153.829   1
 -12  -2   1 71.4449 29.9790   1
  12   2  -1 110.933 31.0154   1
 -11   2   1 6075.03 272.302   1
 -11  -2   1 5574.83 267.420   1
  11  -2  -1 5425.01 267.387   1
  11   2  -1 5304.74 267.113   1
 -10   2   1 15379.3 672.904   1
 -10  -2   1 15011.4 670.632   1
  10  -2  -1 13937.0 669.817   1
  10   2  -1 16329.3 673.577   1
  -9   2   1 10212.1 511.771   1
   9   2  -1 12966.4 517.929   1
  -9  -2   1 11842.0 515.612   1
   9  -2  -1 11355.0 517.470   1
  -8   2   1 186.680 31.2224   1
   8   2  -1 184.701 28.2326   1
   8  -2  -1 182.132 28.5480   1
  -8  -2   1 203.975 31.3334   1
  -7   2   1 25011.8 1151.34   1
   7   2  -1 26340.5 1150.86   1
   7  -2  -1 27709.5 1154.67   1
  -7  -2   1 27738.0 1154.12   1
  -6   2   1 10381.3 482.587   1
   6   2  -1 11232.7 482.422   1
   6  -2  -1 10819.8 483.638   1
  -6  -2   1 11281.8 483.682   1
  -5   2   1 2534.05 121.462   1
   5   2  -1 2490.60 119.340   1
   5  -2  -1 2206.82 119.573   1
  -5  -2   1 2607.12 120.762   1
  -4   2   1 224525. 10293.0   1
   4  -2  -1 232988. 10292.4   1
   4   2  -1 240486. 10289.5   1
   3  -2  -1 52605.8 2284.92   1
  -3   2   1 53749.8 2284.03   1
   3   2  -1 52314.1 2281.42   1
  -3  -2   1 55387.1 2283.48   1
   2  -2  -1 49935.0 1830.61   1
  -2  -2   1 47261.0 1827.26   1
  -2   2   1 49133.8 1830.26   1
  -1  -2   1 4783.34 180.314   1
   1  -2  -1 4602.03 182.169   1
  -1   2   1 4527.61 181.880   1
   0  -2  -1 33350.8 1475.69   1
   0   2   1 35907.6 1475.81   1
   0   2  -1 35314.7 1474.24   1
   0  -2   1 33498.9 1474.42   1
  -1  -2  -1 2607.90 116.430   1
  -1   2  -1 2574.33 115.062   1
   1  -2   1 2802.58 115.681   1
  -2  -2  -1 26116.3 1120.17   1
   2   2   1 25978.1 1119.69   1
  -2   2  -1 25886.3 1120.13   1
   2  -2   1 26319.5 1120.40   1
   3  -2   1 9711.52 422.955   1
  -3   2  -1 8816.83 422.659   1
   3   2   1 9803.62 422.077   1
  -3  -2  -1 10093.5 423.502   1
   4  -2   1 63074.2 2746.59   1
  -4   2  -1 61312.7 2744.39   1
   4   2   1 64919.5 2746.13   1
  -4  -2  -1 67985.3 2747.30   1
   5  -2   1 5382.95 245.377   1
  -5   2  -1 5171.38 244.006   1
  -6   2  -1 32172.3 1413.52   1
  -6  -2  -1 32952.6 1414.83   1
   6  -2   1 33222.4 1414.85   1
   6   2   1 32635.2 1413.61   1
  -7   2  -1 24883.4 1167.46   1
  -7  -2  -1 27922.1 1170.77   1
   7  -2   1 27086.2 1170.24   1
   7   2   1 27934.1 1168.97   1
  -8   2  -1 89.0768 30.2685   1
  -8  -2  -1 51.6344 27.3928   1
   8  -2   1 32.3311 25.4910   1
   8   2   1 44.0366 25.8494   1
  -9   2  -1 23549.7 1012.97   1
  -9  -2  -1 22260.1 1010.81   1
   9  -2   1 23075.5 1011.86   1
   9   2   1 23439.6 1011.02   1
 -10   2  -1 30787.8 1334.68   1
 -10  -2  -1 31751.7 1335.19   1
  10  -2   1 28862.7 1331.83   1
  10   2   1 31171.0 1334.23   1
 -11   2  -1 1443.97 94.7407   1
  11  -2   1 1455.44 94.8581   1
 -12   2  -1 228.416 39.4973   1
 -12  -2  -1 253.408 41.9259   1
  12  -2   1 231.200 39.7887   1
  12   2   1 238.464 42.3258   1
 -13   2  -1 6417.53 299.091   1
 -13  -2  -1 5846.91 294.591   1
  13  -2   1 5834.00 295.008   1
  13   2   1 6150.99 296.209   1
 -14   2  -1 6153.09 284.211   1
 -14  -2  -1 5761.72 281.067   1
  14  -2   1 5255.87 277.555   1
  14   2   1 5506.28 278.585   1
 -15   2  -1 89.8798 37.7411   1
  15  -2   1 50.5296 35.0737   1
  15   2   1 111.924 39.6249   1
  16  -2   1 12944.0 632.966   1
 -16  -2  -1 13671.6 635.233   1
 -17   2  -1 24.1767 35.0259   1
 -17  -2  -1 68.5674 36.5021   1
  17  -2   1 9.71015 35.6806   1
  17   2   1 76.6846 40.1492   1
 -18   2  -1 9.83941 40.0248   1
 -18  -2  -1-34.8950 35.7971   1
  18  -2   1-24.7971 40.8142   1
  18   2   1 14.7461 38.5694   1
 -19   2  -1 2555.20 146.294   1
  19  -2   1 2260.35 143.535   1
 -20  -2  -1 944.968 80.5182   1
 -20   2  -1 830.689 79.0565   1
  20  -2   1 1042.59 87.8736   1
  20   2   1 1072.32 84.8449   1
 -21   2  -1 250.562 47.3689   1
 -21  -2  -1 185.382 46.4347   1
  21  -2   1 223.788 48.7691   1
  21   2   1 224.746 50.5835   1
 -22   2  -1 9.70728 36.1292   1
 -22  -2  -1-24.4133 38.0710   1
  22  -2   1 30.4728 39.3489   1
  22   2   1-5.11844 42.8333   1
 -23   2  -1 368.463 55.9334   1
 -23  -2  -1 364.661 54.6362   1
  23  -2   1 341.977 60.0362   1
  23   2   1 428.780 60.3507   1
 -24   2  -1 38.4052 38.3651   1
 -24  -2  -1 52.5054 40.3812   1
  24   2   1 150.464 47.9780   1
  24  -2   1 162.310 47.8998   1
 -25   2  -1 103.628 41.4161   1
  25  -2   1 132.626 49.1956   1
 -26   3   1 220.903 46.2993   1
  26  -3  -1 414.035 60.0964   1
 -25   3   1 325.809 51.3158   1
  25  -3  -1 272.814 53.7504   1
 -24   3   1 4.82418 39.0500   1
 -24  -3   1 68.6473 39.4563   1
  24  -3  -1 80.4743 47.7526   1
  24   3  -1 4.89282 38.4241   1
 -23   3   1 1122.15 93.0565   1
  23  -3  -1 1358.49 99.5931   1
 -22   3   1 511.193 60.8553   1
 -22  -3   1 552.749 62.2415   1
  22  -3  -1 476.352 62.7515   1
  22   3  -1 610.889 66.1234   1
 -21   3   1-24.9128 38.3565   1
 -21  -3   1 4.90555 33.6125   1
  21  -3  -1 5.08204 39.1223   1
  21   3  -1-19.9501 40.5765   1
 -20   3   1 29.8959 35.5190   1
 -20  -3   1-4.86206 36.6993   1
  20  -3  -1 5.00140 37.2371   1
  20   3  -1 45.1298 38.6080   1
 -19   3   1 3544.81 195.108   1
 -19  -3   1 3248.31 190.431   1
  19  -3  -1 3709.78 195.762   1
  19   3  -1 3812.77 197.988   1
 -18   3   1 63.8835 40.0195   1
 -18  -3   1 42.7637 35.9035   1
  18  -3  -1 67.3456 37.3142   1
  18   3  -1-4.82038 36.9101   1
 -17   3   1 315.579 48.8632   1
  17  -3  -1 263.819 47.2734   1
 -16  -3   1 35.6849 33.0030   1
  16   3  -1 31.6109 33.4109   1
 -15   3   1 24580.2 1039.93   1
 -15  -3   1 23609.1 1038.72   1
  15  -3  -1 23111.8 1037.93   1
  15   3  -1 22651.3 1036.41   1
 -14   3   1 4869.16 239.263   1
 -14  -3   1 4568.22 234.794   1
  14  -3  -1 4546.39 236.184   1
  14   3  -1 4733.18 236.064   1
 -13   3   1 29533.7 1312.25   1
 -13  -3   1 31711.9 1311.78   1
  13  -3  -1 28711.7 1309.16   1
  13   3  -1 30037.3 1309.90   1
 -12   3   1 476.387 50.4784   1
  12  -3  -1 509.422 52.1994   1
  12   3  -1 470.502 50.7421   1
 -11   3   1 4156.94 209.278   1
 -11  -3   1 4169.44 211.014   1
  11  -3  -1 4353.25 214.631   1
  11   3  -1 4240.01 210.416   1
 -10   3   1 1770.79 108.874   1
  10   3  -1 2066.31 110.559   1
 -10  -3   1 1996.96 110.136   1
  10  -3  -1 1774.40 109.006   1
  -9   3   1 32397.6 1483.93   1
   9   3  -1 35415.2 1485.46   1
   9  -3  -1 33420.2 1486.56   1
  -9  -3   1 36041.3 1485.31   1
  -8   3   1 562.362 45.8385   1
   8   3  -1 623.321 45.7781   1
   8  -3  -1 530.507 47.2220   1
  -8  -3   1 491.458 44.1258   1
  -7   3   1 3668.57 174.572   1
   7   3  -1 3687.53 172.076   1
  -7  -3   1 3359.02 172.050   1
   7  -3  -1 3553.06 174.026   1
   6  -3  -1 4251.23 206.635   1
  -6   3   1 4436.80 206.364   1
  -5  -3   1 44645.8 1875.34   1
   5  -3  -1 44670.0 1878.80   1
  -5   3   1 43699.2 1877.67   1
   5   3  -1 42063.2 1875.96   1
   4  -3  -1 2281.64 118.242   1
  -4   3   1 2255.22 118.570   1
   4   3  -1 2307.18 115.109   1
   3  -3  -1 819.326 51.2633   1
  -3  -3   1 806.148 46.7954   1
   3   3  -1 806.238 46.7330   1
  -3   3   1 802.760 50.4524   1
  -2  -3   1 6641.19 275.431   1
  -2   3   1 6266.68 277.282   1
   2  -3  -1 6713.58 278.951   1
   1  -3  -1 538.693 38.5124   1
  -1  -3   1 508.489 35.3375   1
  -1   3   1 599.661 38.6749   1
   0  -3  -1 37914.2 1539.33   1
   0   3   1 35146.3 1537.78   1
   0   3  -1 36779.4 1537.27   1
   0  -3   1 34090.8 1536.85   1
   1   3   1 354917. 14407.5   1
  -1  -3  -1 356237. 14407.5   1
   1  -3   1 346759. 14406.7   1
   2   3   1 1544.60 80.2675   1
  -2  -3  -1 1358.95 80.0477   1
  -2   3  -1 1549.05 80.2258   1
   2  -3   1 1684.00 81.2414   1
  -3   3  -1 2984.35 138.634   1
   3  -3   1 3005.52 139.739   1
  -4   3  -1 3532.03 173.472   1
   4  -3   1 3785.35 175.602   1
   5  -3   1 2197.62 114.844   1
  -5   3  -1 2129.13 114.177   1
   5   3   1 2208.89 113.452   1
  -5  -3  -1 2229.28 114.457   1
   6  -3   1 4414.53 208.276   1
  -6   3  -1 4158.59 204.320   1
   6   3   1 4247.01 204.350   1
  -6  -3  -1 4364.70 206.039   1
   7  -3   1 1917.45 109.102   1
   7   3   1 1980.83 105.690   1
  -7  -3  -1 1858.08 105.812   1
  -7   3  -1 1759.85 106.567   1
  -8   3  -1 27105.4 1223.16   1
  -8  -3  -1 28065.9 1223.51   1
   8  -3   1 28585.2 1224.80   1
   8   3   1 28730.2 1223.54   1
  -9   3  -1 6430.45 330.427   1
  -9  -3  -1 7203.42 334.707   1
   9  -3   1 7460.41 338.032   1
   9   3   1 7603.50 335.736   1
 -10  -3  -1 20619.2 930.953   1
  10   3   1 21633.2 931.597   1
 -11   3  -1 43791.9 1798.11   1
 -11  -3  -1 41227.0 1794.66   1
  11  -3   1 38600.0 1791.40   1
  11   3   1 42372.5 1794.97   1
 -12   3  -1 192.705 38.2913   1
 -12  -3  -1 144.978 37.0145   1
  12  -3   1 157.105 34.1448   1
  12   3   1 64.6743 32.0619   1
 -13   3  -1 1330.64 92.4908   1
 -13  -3  -1 1165.71 88.3688   1
  13  -3   1 1267.52 92.8184   1
  13   3   1 1427.77 94.1706   1
 -14   3  -1 1001.48 80.8521   1
  14  -3   1 1009.71 82.9197   1
  14   3   1 1211.58 85.7778   1
 -15  -3  -1 17022.7 742.892   1
  15   3   1 15935.9 740.154   1
 -16   3  -1 3554.32 184.475   1
 -16  -3  -1 3096.14 178.501   1
  16  -3   1 3222.85 179.854   1
  16   3   1 3228.65 180.311   1
 -17   3  -1 1311.04 97.4731   1
 -17  -3  -1 1255.82 92.9119   1
  17  -3   1 1198.46 93.6743   1
  17   3   1 1334.96 96.3256   1
 -18  -3  -1 3424.14 187.476   1
  18  -3   1 3305.56 188.510   1
  18   3   1 3535.99 190.806   1
 -19   3  -1 1111.18 89.3392   1
 -20   3  -1 235.246 45.6679   1
 -20  -3  -1 269.969 50.1017   1
  20  -3   1 222.572 48.2173   1
  20   3   1 214.202 47.3136   1
 -21  -3  -1 1652.82 110.645   1
  21   3   1 1562.03 109.873   1
 -22   3  -1 567.151 63.4236   1
 -22  -3  -1 615.701 63.5698   1
  22  -3   1 630.782 68.3178   1
  22   3   1 504.612 62.9805   1
 -23  -3  -1-33.9832 39.7460   1
  23   3   1-29.0246 38.9164   1
 -24  -3  -1 1674.21 107.681   1
 -24   3  -1 1249.56 100.531   1
  24  -3   1 1587.60 109.829   1
  24   3   1 1454.51 103.808   1
 -25   3  -1 266.490 48.0622   1
  25  -3   1 205.628 50.3529   1
  25   3   1 231.688 50.4584   1
 -26   4   1-23.1462 37.6666   1
  26  -4  -1-9.52167 44.0070   1
 -25   4   1 14.0860 35.9104   1
  25  -4  -1-34.4503 43.6046   1
 -24  -4   1 1588.46 108.094   1
 -24   4   1 1485.83 107.756   1
  24  -4  -1 1559.29 111.793   1
  24   4  -1 1626.06 109.990   1
 -23   4   1 852.026 77.0484   1
 -23  -4   1 876.709 78.6362   1
  23  -4  -1 889.632 80.6299   1
  23   4  -1 765.385 75.4904   1
 -22  -4   1 156.387 44.1300   1
  22   4  -1 189.947 45.0095   1
 -21   4   1 314.041 52.3385   1
 -21  -4   1 335.920 52.1983   1
  21  -4  -1 231.742 51.8843   1
  21   4  -1 281.224 51.1216   1
 -20   4   1 25.5468 39.0756   1
 -20  -4   1 4.87141 35.2406   1
  20  -4  -1 24.9674 40.3872   1
  20   4  -1-23.9309 35.6279   1
 -19   4   1 884.422 75.7665   1
 -19  -4   1 609.077 66.7749   1
  19  -4  -1 784.777 73.6931   1
  19   4  -1 767.798 71.3257   1
 -18   4   1 4.79214 33.4402   1
 -18  -4   1 65.6430 37.3121   1
  18   4  -1 88.2552 37.6327   1
 -17   4   1 23.0833 35.0852   1
  17  -4  -1 19.4402 35.4265   1
 -16   4   1 2696.03 149.839   1
 -16  -4   1 2479.81 144.754   1
  16  -4  -1 2343.28 144.469   1
  16   4  -1 2481.50 143.786   1
 -15   4   1 82.0127 37.3872   1
 -15  -4   1 89.1893 32.8142   1
  15  -4  -1 22.5810 35.9860   1
  15   4  -1 67.1522 32.6384   1
 -14   4   1 48481.7 1962.49   1
 -14  -4   1 44391.5 1954.79   1
  14  -4  -1 42136.1 1952.57   1
  14   4  -1 46204.1 1955.41   1
 -13   4   1 1953.03 124.931   1
 -13  -4   1 2293.79 128.408   1
  13   4  -1 2301.90 128.486   1
  13  -4  -1 2327.53 132.400   1
  12  -4  -1 6093.14 283.434   1
 -12   4   1 5530.26 278.540   1
 -11   4   1 2970.54 167.682   1
  11   4  -1 3425.89 168.566   1
  11  -4  -1 3299.63 171.561   1
 -10   4   1 19970.7 953.466   1
  10   4  -1 22168.0 952.782   1
  10  -4  -1 22196.4 958.094   1
 -10  -4   1 22727.2 955.241   1
  -9   4   1 1532.31 90.6614   1
  -9  -4   1 1414.48 86.6605   1
   9  -4  -1 1465.42 90.2758   1
   9   4  -1 1393.73 85.7147   1
  -8  -4   1 41496.2 1762.64   1
   8  -4  -1 40342.9 1765.52   1
   8   4  -1 42262.4 1763.66   1
  -8   4   1 39336.3 1765.25   1
  -7  -4   1 2812.25 140.824   1
   7  -4  -1 2825.74 143.758   1
   7   4  -1 2818.52 140.387   1
  -7   4   1 2693.38 142.740   1
  -6  -4   1 33724.8 1280.86   1
   6  -4  -1 30279.5 1279.65   1
  -6   4   1 30034.8 1278.95   1
   5  -4  -1 8313.04 385.432   1
  -5   4   1 8790.01 384.880   1
   4  -4  -1 91619.1 3817.68   1
  -4  -4   1 88088.6 3813.10   1
   4   4  -1 89491.3 3813.19   1
  -4   4   1 88476.5 3816.01   1
   3   4  -1 3490.06 161.959   1
  -3  -4   1 3404.99 162.637   1
   2   4  -1 4587.10 202.398   1
  -2  -4   1 4209.00 203.250   1
   1   4  -1 49789.2 2100.09   1
  -1   4   1 48124.8 2102.67   1
  -1  -4   1 47890.0 2099.47   1
   1  -4  -1 50583.5 2102.81   1
   0  -4   1 87050.5 3812.81   1
   0   4  -1 92010.9 3811.75   1
   0   4   1 88331.7 3812.68   1
   0  -4  -1 89742.5 3813.01   1
   1  -4   1 4805.30 215.135   1
  -1  -4  -1 4659.31 215.530   1
   1   4   1 4627.72 215.739   1
  -1   4  -1 4588.76 214.374   1
  -3  -4  -1 964.144 60.6733   1
   3   4   1 1001.23 60.7146   1
   3  -4   1 1023.56 62.7792   1
  -3   4  -1 967.665 60.8521   1
  -4  -4  -1 6114.94 287.996   1
   4   4   1 6460.23 287.899   1
   4  -4   1 6179.18 289.511   1
  -4   4  -1 6410.85 290.319   1
  -5  -4  -1 13858.4 587.753   1
   5   4   1 12931.3 584.143   1
   5  -4   1 13000.6 587.423   1
  -5   4  -1 13292.8 587.312   1
  -6  -4  -1 111963. 4816.39   1
   6   4   1 113967. 4816.35   1
   6  -4   1 109468. 4817.15   1
  -6   4  -1 115719. 4818.46   1
   7   4   1 5154.01 249.552   1
  -7   4  -1 5355.96 252.503   1
  -7  -4  -1 5332.21 250.589   1
   7  -4   1 5259.45 252.163   1
   8  -4   1 532.054 51.4476   1
  -8   4  -1 553.435 49.7163   1
   8   4   1 518.446 47.9560   1
  -8  -4  -1 538.574 48.5778   1
   9  -4   1 36714.3 1609.07   1
  -9  -4  -1 37040.2 1607.18   1
   9   4   1 36657.7 1605.62   1
  -9   4  -1 37937.5 1609.17   1
  10  -4   1 7659.54 339.815   1
 -10   4  -1 6672.10 334.027   1
  11   4   1 16931.0 721.885   1
 -11  -4  -1 16237.4 721.785   1
  11  -4   1 16559.7 725.074   1
 -11   4  -1 14989.1 719.879   1
  12   4   1 21495.7 935.425   1
  12  -4   1 21501.9 935.906   1
 -12   4  -1 23122.3 941.647   1
  13   4   1 6923.71 368.870   1
 -13  -4  -1 7632.42 372.492   1
  13  -4   1 8286.37 376.810   1
 -13   4  -1 9087.74 382.041   1
  14   4   1 9566.61 457.797   1
 -14  -4  -1 10546.4 462.473   1
  14  -4   1 9823.18 461.329   1
 -14   4  -1 9627.90 461.761   1
  15   4   1 1456.79 101.955   1
 -15  -4  -1 1383.82 101.210   1
  15  -4   1 1656.34 108.445   1
 -15   4  -1 1682.72 106.676   1
  16   4   1 4289.78 223.847   1
 -16  -4  -1 3954.77 221.449   1
  16  -4   1 4376.47 225.829   1
 -16   4  -1 4552.06 226.883   1
  17   4   1 89.1117 38.6225   1
 -17  -4  -1 47.4431 35.3439   1
  17  -4   1-4.89163 35.9308   1
 -17   4  -1 4.89691 35.1915   1
  18   4   1 1777.56 119.191   1
 -18  -4  -1 1941.44 121.575   1
  19   4   1 1884.12 119.638   1
 -19  -4  -1 1827.65 118.840   1
  19  -4   1 1722.50 117.894   1
 -19   4  -1 1862.00 122.020   1
  20   4   1 174.216 47.0749   1
 -20  -4  -1 249.560 49.1078   1
  20  -4   1 131.017 42.7795   1
 -20   4  -1 246.404 48.6586   1
  21   4   1-4.84213 35.5391   1
 -21  -4  -1 4.86406 33.0518   1
  21  -4   1-5.07222 41.7408   1
 -21   4  -1 4.97658 40.2496   1
  22   4   1 168.900 47.7533   1
 -22  -4  -1 48.3022 38.6599   1
  22  -4   1 150.148 47.1156   1
 -22   4  -1 83.4547 41.7980   1
  23   4   1 191.808 47.9514   1
 -23  -4  -1 200.772 45.5463   1
  23  -4   1 249.041 51.2643   1
 -23   4  -1 148.906 44.3805   1
  24   4   1 104.464 42.2045   1
 -24  -4  -1 107.395 42.1155   1
  24  -4   1 112.049 43.7032   1
 -24   4  -1 177.765 44.1431   1
  25  -4   1 818.188 77.4686   1
 -25   4  -1 634.758 67.7376   1
 -24   5   1 145.568 45.3623   1
  24  -5  -1 104.176 48.3622   1
 -23  -5   1 1574.74 103.806   1
  23   5  -1 1416.78 103.876   1
 -23   5   1 1395.25 103.811   1
  23  -5  -1 1354.41 105.068   1
 -22   5   1 883.285 78.9077   1
 -22  -5   1 773.654 73.7902   1
  22  -5  -1 848.130 77.8331   1
  22   5  -1 826.863 78.7186   1
 -21   5   1 758.315 75.2221   1
 -21  -5   1 823.311 74.3707   1
  21  -5  -1 914.366 78.7898   1
  21   5  -1 756.405 75.1608   1
 -20   5   1 9.96321 38.3757   1
  20  -5  -1 59.9673 42.0741   1
 -19   5   1 1264.53 91.3718   1
 -19  -5   1 1196.18 90.4190   1
  19  -5  -1 1208.22 92.5928   1
  19   5  -1 1010.19 86.6097   1
 -18  -5   1 1786.72 119.468   1
  18  -5  -1 1813.65 123.886   1
  18   5  -1 1943.42 122.967   1
 -17  -5   1 126.457 38.8763   1
  17  -5  -1 154.359 44.5832   1
  17   5  -1 144.835 38.7556   1
 -16   5   1 634.603 65.1627   1
  16  -5  -1 575.420 62.5740   1
  16   5  -1 521.576 59.3053   1
 -16  -5   1 644.526 61.0431   1
  15   5  -1 2968.03 165.995   1
 -15  -5   1 3081.73 166.627   1
  14  -5  -1 250.739 44.7064   1
 -14  -5   1 185.924 39.2539   1
  14   5  -1 166.387 37.9324   1
 -14   5   1 133.089 34.7700   1
  13   5  -1 33818.3 1493.44   1
 -13  -5   1 35515.5 1494.69   1
  13  -5  -1 33233.4 1495.74   1
 -13   5   1 34670.1 1496.98   1
 -12  -5   1 4956.05 243.202   1
  12  -5  -1 4871.97 246.781   1
  12   5  -1 5102.56 244.847   1
 -12   5   1 4870.36 245.623   1
 -11  -5   1 15698.3 663.394   1
  11  -5  -1 14727.8 665.811   1
  11   5  -1 15307.5 662.806   1
 -11   5   1 13606.4 661.150   1
  10   5  -1 3842.02 192.965   1
  -9  -5   1 12865.3 554.309   1
   9  -5  -1 12013.6 554.931   1
   9   5  -1 12204.6 551.720   1
  -9   5   1 12278.9 555.879   1
  -8  -5   1 4531.87 203.140   1
   8  -5  -1 4268.85 201.344   1
  -8   5   1 4198.22 200.578   1
  -7  -5   1 28819.3 1224.48   1
   7  -5  -1 28483.1 1228.31   1
   7   5  -1 27928.5 1222.74   1
  -7   5   1 27625.2 1226.57   1
  -6  -5   1 9209.78 396.622   1
   6  -5  -1 8459.62 399.773   1
  -6   5   1 8091.44 398.038   1
   6   5  -1 9268.96 396.683   1
   5  -5  -1 54410.6 2395.24   1
  -5   5   1 53069.6 2393.23   1
   5   5  -1 57371.6 2391.85   1
  -5  -5   1 57891.6 2391.96   1
   4  -5  -1 24919.7 1070.08   1
  -4  -5   1 25295.6 1066.57   1
   4   5  -1 24528.7 1066.02   1
  -4   5   1 23701.6 1068.44   1
  -3  -5   1 38914.9 1684.78   1
  -3   5   1 38051.8 1686.43   1
   3   5  -1 40823.9 1685.15   1
   3  -5  -1 38900.6 1687.30   1
  -2   5   1 11284.3 546.189   1
   2  -5  -1 13572.1 548.796   1
   1  -5  -1 24097.4 1042.22   1
  -1   5   1 23965.7 1041.86   1
   0  -5  -1 52469.1 2283.95   1
   0   5  -1 55036.4 2283.93   1
   0   5   1 51317.5 2283.98   1
   0  -5   1 54366.1 2284.72   1
  -1  -5  -1 100109. 4132.63   1
  -1   5  -1 97927.4 4129.89   1
   1   5   1 91962.5 4129.51   1
   1  -5   1 97442.4 4130.71   1
  -2  -5  -1 770.600 54.6100   1
   2   5   1 828.624 55.3935   1
  -2   5  -1 865.510 55.9579   1
   2  -5   1 924.599 57.3645   1
   3   5   1 99421.1 4230.06   1
  -3  -5  -1 101291. 4230.73   1
  -3   5  -1 97691.9 4229.74   1
   3  -5   1 97663.0 4231.56   1
  -4  -5  -1 1305.09 77.8000   1
   4   5   1 1263.37 77.0686   1
  -4   5  -1 1262.30 77.1082   1
   4  -5   1 1407.88 80.5501   1
  -5  -5  -1 14998.8 691.128   1
   5   5   1 16140.2 690.447   1
  -5   5  -1 16021.7 692.286   1
   5  -5   1 15443.4 691.785   1
  -6  -5  -1 55.5904 25.6092   1
   6   5   1 63.6202 24.9380   1
  -6   5  -1 15.0099 24.3544   1
   6  -5   1 45.4259 27.1598   1
  -7  -5  -1 64.1366 28.2029   1
   7   5   1 47.6116 22.7396   1
  -7   5  -1 45.3272 28.4726   1
   7  -5   1 32.0222 25.2053   1
  -8  -5  -1 22704.8 993.071   1
   8   5   1 22719.6 991.630   1
  -8   5  -1 22600.9 993.212   1
   8  -5   1 22482.8 993.165   1
  -9  -5  -1 23613.9 989.419   1
   9   5   1 22650.8 987.740   1
  -9   5  -1 20934.9 986.070   1
   9  -5   1 22929.3 991.377   1
 -10  -5  -1 30200.1 1418.92   1
  10   5   1 33154.6 1421.86   1
 -10   5  -1 31812.7 1422.65   1
  11   5   1 13686.6 599.521   1
 -11  -5  -1 12706.9 597.051   1
  11  -5   1 13784.5 602.403   1
 -11   5  -1 12910.7 600.352   1
  12   5   1 2492.87 132.618   1
 -12  -5  -1 2208.38 129.038   1
  12  -5   1 2418.67 137.981   1
  13   5   1 1712.25 106.192   1
 -13  -5  -1 1658.09 105.413   1
  13  -5   1 1541.83 106.484   1
 -13   5  -1 1615.85 107.985   1
 -14  -5  -1 8819.87 414.113   1
  15  -5   1 4237.24 235.754   1
 -15   5  -1 5045.53 242.554   1
  16   5   1 22.8760 34.5281   1
 -16  -5  -1 13.8218 35.0040   1
  16  -5   1-4.84539 32.0935   1
 -16   5  -1 4.84043 34.7590   1
  17   5   1 4.68929 36.5652   1
 -17  -5  -1 4.67491 35.0416   1
  17  -5   1 20.2788 39.0275   1
 -17   5  -1 9.48518 35.3045   1
  18   5   1 262.402 50.3638   1
 -18  -5  -1 299.031 50.9773   1
  18  -5   1 258.459 48.9806   1
 -18   5  -1 281.339 49.8017   1
 -19  -5  -1 142.929 42.1347   1
  19   5   1 193.796 44.6936   1
  19  -5   1 50.0098 39.3576   1
  20   5   1 3698.47 197.070   1
 -20  -5  -1 3362.02 192.381   1
 -20   5  -1 3710.00 198.899   1
  21  -5   1-10.0221 41.7038   1
 -21   5  -1 20.1785 38.5801   1
  22   5   1 846.972 79.4281   1
 -22   5  -1 1007.57 84.5378   1
  22  -5   1 937.737 84.1420   1
 -22  -5  -1 1082.87 83.1109   1
 -23   5  -1 1112.45 89.5004   1
  23  -5   1 1137.51 90.2769   1
 -24   5  -1 907.785 73.7021   1
  24  -5   1 933.402 76.5409   1
 -25   6   1-9.37188 35.5998   1
  25  -6  -1 9.59426 43.9355   1
 -24   6   1 729.101 73.6909   1
  24  -6  -1 811.770 77.2130   1
  23   6  -1 980.170 80.6821   1
 -23  -6   1 687.918 69.2841   1
 -22  -6   1 3837.24 209.246   1
 -22   6   1 3994.02 212.218   1
  22   6  -1 3939.50 210.595   1
  22  -6  -1 3997.40 212.546   1
  21   6  -1 865.527 77.4842   1
 -21  -6   1 758.794 71.8148   1
 -20  -6   1 1485.85 102.943   1
 -20   6   1 1428.66 100.084   1
  20   6  -1 1298.19 99.3793   1
  20  -6  -1 1420.87 104.112   1
 -19  -6   1 757.539 73.1926   1
 -19   6   1 994.856 81.0796   1
  19  -6  -1 835.809 77.9431   1
  19   6  -1 936.725 78.4980   1
 -18  -6   1 3406.97 184.285   1
  18   6  -1 3272.60 183.033   1
 -17   6   1 203.070 49.5089   1
 -17  -6   1 223.153 44.0276   1
  17   6  -1 212.610 45.7504   1
  17  -6  -1 156.030 44.3111   1
  16  -6  -1 5297.80 276.763   1
 -16   6   1 5786.48 278.943   1
  15   6  -1 34.7266 32.3343   1
 -15  -6   1 34.4721 31.8743   1
  15  -6  -1 44.9206 36.3905   1
 -15   6   1 8.29054 28.1935   1
  14  -6  -1 888.103 76.6729   1
 -14  -6   1 991.100 76.6134   1
 -14   6   1 919.744 76.4202   1
  14   6  -1 916.394 74.7103   1
 -13  -6   1 769.025 66.8905   1
  13   6  -1 749.632 66.1749   1
 -13   6   1 824.562 70.0614   1
  13  -6  -1 931.256 74.6593   1
 -12  -6   1 24570.2 1057.81   1
  12   6  -1 23600.2 1054.09   1
 -12   6   1 23998.5 1056.89   1
  12  -6  -1 23942.7 1059.75   1
 -11   6   1 209.974 39.4026   1
  11  -6  -1 258.611 42.5601   1
 -10  -6   1 3869.54 191.103   1
  10   6  -1 3489.89 186.027   1
  10  -6  -1 3910.74 192.716   1
 -10   6   1 3666.51 191.101   1
   9   6  -1 1888.55 110.182   1
  -9   6   1 1914.84 111.535   1
   9  -6  -1 1891.82 111.373   1
  -8  -6   1 768.471 58.3592   1
   8   6  -1 837.342 59.0636   1
  -8   6   1 728.084 62.2098   1
   8  -6  -1 692.640 60.5577   1
  -7  -6   1 4552.61 218.790   1
   7   6  -1 4443.94 218.638   1
   7  -6  -1 4583.61 222.767   1
  -7   6   1 4498.91 221.258   1
   6  -6  -1 8864.79 397.327   1
   6   6  -1 8720.72 392.390   1
  -6  -6   1 8582.29 392.239   1
  -6   6   1 8423.58 393.951   1
   5  -6  -1 6876.86 317.641   1
  -5  -6   1 6294.63 312.887   1
  -5   6   1 7221.35 317.408   1
   5   6  -1 7005.28 314.360   1
   4  -6  -1 7571.78 363.869   1
  -4   6   1 7495.62 362.572   1
   4   6  -1 8539.90 361.399   1
  -4  -6   1 7996.50 359.687   1
   3  -6  -1 10174.6 439.430   1
  -3   6   1 9397.89 437.880   1
   3   6  -1 9276.11 434.802   1
  -3  -6   1 10149.8 436.600   1
   2  -6  -1 123585. 5124.57   1
  -2   6   1 121230. 5122.65   1
   2   6  -1 118827. 5120.36   1
  -2  -6   1 117013. 5119.61   1
  -1   6   1 41369.4 1792.96   1
   1   6  -1 43863.9 1792.36   1
   1  -6  -1 39856.8 1793.21   1
  -1  -6   1 41285.0 1791.31   1
   0  -6   1 97079.3 4139.58   1
   0   6  -1 96175.9 4137.95   1
   0   6   1 105375. 4141.66   1
   0  -6  -1 90191.8 4137.21   1
   1  -6   1 12218.5 555.207   1
  -1   6  -1 12415.3 554.987   1
   1   6   1 13264.3 556.883   1
  -1  -6  -1 12254.1 555.877   1
   2  -6   1 92988.7 3891.13   1
  -2   6  -1 86883.7 3890.50   1
   2   6   1 93667.4 3890.86   1
  -2  -6  -1 90406.7 3890.89   1
   3  -6   1 1100.36 70.6269   1
  -3  -6  -1 1029.28 67.7916   1
  -3   6  -1 1017.88 68.4270   1
   3   6   1 1143.00 69.5796   1
   4   6   1 14367.8 621.863   1
  -4  -6  -1 13529.3 621.333   1
  -4   6  -1 14124.1 621.889   1
   4  -6   1 14022.8 622.829   1
  -5  -6  -1 16227.9 718.146   1
   5   6   1 16692.3 718.581   1
  -5   6  -1 15814.1 719.863   1
   5  -6   1 16280.6 721.042   1
  -6  -6  -1 5314.68 250.129   1
   6   6   1 5319.66 249.991   1
  -6   6  -1 5143.79 251.561   1
   6  -6   1 5002.39 250.210   1
  -7  -6  -1 10873.5 491.297   1
   7   6   1 10994.8 490.025   1
  -7   6  -1 10343.7 490.551   1
   7  -6   1 11013.4 492.348   1
  -8  -6  -1 17880.8 764.072   1
   8   6   1 17736.7 762.312   1
  -8   6  -1 16344.3 762.695   1
   8  -6   1 16776.3 763.015   1
  -9   6  -1 3740.81 194.481   1
   9  -6   1 3822.40 195.184   1
 -10  -6  -1 4375.23 218.075   1
  10   6   1 4254.32 213.435   1
 -10   6  -1 3951.92 213.757   1
  10  -6   1 4587.60 221.453   1
 -11  -6  -1 19087.6 867.990   1
  11   6   1 19988.3 868.600   1
 -11   6  -1 19878.5 871.029   1
  11  -6   1 19368.1 870.911   1
 -12  -6  -1 2723.32 152.442   1
  12  -6   1 2709.54 153.982   1
  12   6   1 2648.72 149.882   1
 -12   6  -1 2719.83 153.641   1
 -13  -6  -1 444.374 50.8980   1
 -14  -6  -1 6046.49 318.360   1
 -14   6  -1 7112.28 323.880   1
  14   6   1 6801.88 322.254   1
  14  -6   1 6541.69 323.273   1
 -15  -6  -1 771.544 69.9779   1
 -15   6  -1 910.927 77.9861   1
  15  -6   1 724.854 70.3064   1
  15   6   1 767.207 70.8604   1
  16   6   1 37.4351 35.3506   1
 -16   6  -1 4.96451 35.9507   1
 -16  -6  -1 92.1662 39.2292   1
  16  -6   1 19.6619 37.1304   1
  17   6   1 1383.74 95.7316   1
 -17  -6  -1 1097.50 89.0587   1
 -18   6  -1 92.0899 40.1946   1
  18  -6   1 25.4883 41.3093   1
 -19  -6  -1 7478.53 364.886   1
 -19   6  -1 7589.41 366.961   1
  19  -6   1 7623.53 366.565   1
  19   6   1 7539.14 366.299   1
  20   6   1 49.1549 41.2293   1
 -20  -6  -1 72.0886 38.7405   1
  20  -6   1 64.9529 38.5622   1
 -20   6  -1 75.0938 39.3796   1
  21  -6   1 4943.56 252.352   1
  21   6   1 4759.86 249.522   1
 -21  -6  -1 4625.50 247.411   1
 -21   6  -1 5213.61 254.874   1
  22  -6   1 686.045 73.9989   1
  22   6   1 736.516 73.1634   1
 -22  -6  -1 797.637 72.1723   1
 -22   6  -1 744.854 75.0038   1
  23  -6   1 817.362 78.2681   1
  23   6   1 822.034 77.3214   1
 -23   6  -1 809.463 76.7563   1
 -23  -6  -1 916.641 77.0685   1
  24  -6   1 436.222 60.9730   1
 -24   6  -1 346.038 55.6935   1
  25  -7  -1 458.904 62.8059   1
 -25   7   1 502.150 60.2381   1
  23  -7  -1 1166.01 91.9848   1
 -23   7   1 1188.84 92.9085   1
  22  -7  -1 428.797 62.6332   1
  22   7  -1 478.171 58.4078   1
 -22  -7   1 632.974 66.9998   1
 -22   7   1 540.684 64.7288   1
  21  -7  -1 3376.28 192.707   1
  21   7  -1 3202.42 186.480   1
 -21  -7   1 3787.72 196.072   1
 -21   7   1 3664.75 193.330   1
  20  -7  -1 259.515 51.9004   1
  20   7  -1 311.914 49.1193   1
 -20  -7   1 257.771 48.1571   1
 -20   7   1 297.946 51.1013   1
  19   7  -1 36.7857 35.3990   1
 -19  -7   1-4.90867 36.0303   1
 -19   7   1-5.02861 39.4587   1
  18   7  -1 352.781 50.9909   1
 -18  -7   1 464.375 57.0711   1
  18  -7  -1 389.058 55.7653   1
  17  -7  -1 5014.05 263.740   1
  17   7  -1 4703.96 255.845   1
 -17  -7   1 5287.15 264.745   1
  16  -7  -1 1453.89 100.965   1
  16   7  -1 1075.19 84.9381   1
 -16  -7   1 1361.33 95.8199   1
 -16   7   1 1245.94 88.9766   1
  15  -7  -1 3428.36 189.410   1
 -15  -7   1 3859.86 195.573   1
 -15   7   1 3903.97 193.376   1
 -14  -7   1 4943.24 227.111   1
 -14   7   1 4538.01 222.867   1
  14  -7  -1 4254.43 220.916   1
 -13  -7   1 10829.1 468.599   1
  13   7  -1 9559.02 461.663   1
 -13   7   1 9473.00 464.875   1
  13  -7  -1 10507.1 470.617   1
 -12  -7   1 2315.63 134.311   1
  12   7  -1 2400.33 134.606   1
 -12   7   1 2125.23 134.054   1
  12  -7  -1 2486.36 138.106   1
 -11  -7   1 14754.9 655.292   1
  11   7  -1 14773.2 654.631   1
 -11   7   1 14123.6 656.245   1
  11  -7  -1 14611.7 657.127   1
 -10   7   1 6571.06 326.144   1
  10  -7  -1 7164.24 328.886   1
  -9  -7   1 1363.34 89.7296   1
   9   7  -1 1547.74 92.6452   1
   9  -7  -1 1337.30 92.1808   1
  -9   7   1 1409.54 94.2802   1
   8   7  -1 745.242 59.5850   1
  -8   7   1 724.678 62.4426   1
   8  -7  -1 762.106 63.5042   1
   7   7  -1 42995.0 1841.73   1
  -7  -7   1 42297.2 1840.93   1
   6  -7  -1 76.8445 28.9627   1
  -6  -7   1 32.7331 24.8772   1
  -6   7   1 100.392 28.0793   1
   6   7  -1 20.9026 24.2660   1
   5  -7  -1 21760.3 926.768   1
  -5   7   1 19347.1 922.673   1
   5   7  -1 21956.2 922.880   1
  -5  -7   1 21238.5 921.898   1
   4  -7  -1 2343.56 128.021   1
  -4   7   1 2391.91 127.690   1
   4   7  -1 2397.56 124.351   1
  -4  -7   1 2132.06 124.691   1
   3  -7  -1 29313.1 1254.66   1
  -3   7   1 27375.5 1252.49   1
   3   7  -1 29590.4 1251.79   1
  -3  -7   1 29103.9 1251.53   1
   2  -7  -1 1172.97 76.7085   1
  -2   7   1 1140.78 74.4999   1
   2   7  -1 1182.86 73.9848   1
  -2  -7   1 1127.56 72.1702   1
   1   7  -1 61559.5 2607.34   1
  -1   7   1 62439.4 2608.58   1
   1  -7  -1 59291.7 2608.32   1
  -1  -7   1 59610.0 2606.92   1
   0  -7   1 2484.00 128.383   1
   0   7  -1 2447.11 127.844   1
   0   7   1 2311.39 127.542   1
   0  -7  -1 2378.07 128.937   1
   1  -7   1 1708.99 98.7904   1
  -1   7  -1 1678.18 97.7290   1
   1   7   1 1881.83 100.096   1
  -1  -7  -1 1625.18 97.7064   1
   2  -7   1 5000.33 235.115   1
  -2   7  -1 4870.01 233.611   1
   2   7   1 4712.57 232.644   1
  -2  -7  -1 4911.23 234.118   1
   3  -7   1 74639.6 3084.77   1
  -3   7  -1 70212.8 3082.13   1
   3   7   1 72764.4 3082.81   1
  -3  -7  -1 70044.9 3082.87   1
   4  -7   1 17418.6 779.661   1
  -4  -7  -1 17258.8 777.169   1
  -4   7  -1 17695.5 779.145   1
   4   7   1 18163.2 778.630   1
  -5  -7  -1 1657.84 96.9842   1
   5   7   1 1644.58 96.8627   1
  -5   7  -1 1476.92 94.9924   1
   5  -7   1 1602.34 98.3819   1
   6   7   1 312.591 38.6509   1
  -6  -7  -1 314.315 39.5907   1
  -7  -7  -1 152.778 35.4427   1
   7   7   1 93.3590 32.1605   1
  -7   7  -1 90.4372 31.0154   1
   7  -7   1 112.833 31.7983   1
  -8  -7  -1 390.603 46.3676   1
   8   7   1 470.586 48.1783   1
  -8   7  -1 421.536 48.5340   1
   8  -7   1 415.588 50.0598   1
  -9  -7  -1 22422.7 1004.89   1
   9   7   1 23424.9 1005.90   1
  -9   7  -1 22447.2 1007.22   1
   9  -7   1 23019.2 1007.36   1
 -10  -7  -1 22717.9 993.508   1
  10   7   1 22578.6 991.912   1
 -10   7  -1 23588.9 996.024   1
  10  -7   1 21208.8 991.872   1
 -11  -7  -1 2046.57 125.798   1
  11   7   1 2099.15 124.797   1
  11  -7   1 2047.16 128.085   1
 -11   7  -1 2221.53 127.401   1
 -12  -7  -1 4140.36 204.495   1
  12  -7   1 3647.40 199.406   1
 -12   7  -1 3522.83 197.797   1
  13   7   1 6114.04 326.923   1
 -13  -7  -1 8074.69 346.319   1
 -13   7  -1 7377.79 339.986   1
  13  -7   1 6881.42 338.054   1
  14   7   1 1443.48 97.9898   1
 -14  -7  -1 1547.02 106.015   1
 -14   7  -1 1562.04 102.000   1
  14  -7   1 1481.40 106.917   1
  15   7   1 2215.82 138.208   1
 -15  -7  -1 2484.61 144.685   1
 -15   7  -1 2544.30 144.505   1
  15  -7   1 2423.91 144.844   1
  16   7   1 194.864 44.4236   1
 -16  -7  -1 227.780 45.2883   1
 -16   7  -1 289.363 51.2966   1
  16  -7   1 203.203 45.7735   1
  17   7   1 82.9852 37.0529   1
 -17   7  -1 111.089 43.5773   1
 -17  -7  -1 57.7668 35.0425   1
  17  -7   1 125.069 45.7754   1
 -18  -7  -1 1575.73 105.063   1
 -18   7  -1 1459.66 105.837   1
  18  -7   1 1378.54 104.229   1
  18   7   1 1475.13 101.788   1
 -19  -7  -1 6477.96 309.489   1
 -19   7  -1 5885.48 305.361   1
  19   7   1 6229.52 305.911   1
  19  -7   1 6245.17 309.849   1
 -20  -7  -1 6801.75 322.940   1
  20  -7   1 6565.47 323.666   1
  20   7   1 6255.46 318.388   1
  21  -7   1 34.4832 41.5629   1
 -21   7  -1 59.2179 41.1829   1
  21   7   1 102.140 39.1848   1
 -21  -7  -1 88.7291 38.7986   1
 -22  -7  -1 799.582 77.0691   1
  22   7   1 726.488 72.3677   1
 -22   7  -1 807.765 77.0588   1
  22  -7   1 920.424 78.3759   1
  23   7   1 30.3344 37.0784   1
 -23   7  -1 19.2629 38.5124   1
  23  -7   1 47.8942 41.8270   1
 -24   8   1-9.48737 38.8180   1
  24  -8  -1-14.0818 42.5972   1
 -23   8   1 480.834 59.7371   1
  23  -8  -1 533.590 63.4077   1
  22  -8  -1 1585.25 109.171   1
 -22   8   1 1503.58 102.376   1
 -21  -8   1 1270.02 94.5007   1
  21   8  -1 1254.43 94.4021   1
  21  -8  -1 1149.23 93.8321   1
 -21   8   1 1260.33 95.7174   1
 -20  -8   1 1888.19 121.227   1
  20   8  -1 1914.78 121.451   1
  20  -8  -1 1795.03 120.837   1
 -20   8   1 1878.35 122.687   1
 -19  -8   1 313.248 50.7859   1
  19   8  -1 324.964 51.0631   1
  19  -8  -1 223.074 48.3238   1
 -19   8   1 208.162 47.0256   1
 -18  -8   1 547.393 61.3649   1
  18  -8  -1 467.880 60.1044   1
  18   8  -1 601.441 63.4454   1
 -18   8   1 600.802 63.9700   1
  17   8  -1 1209.75 90.0406   1
 -17  -8   1 1231.51 91.6315   1
  17  -8  -1 1231.72 94.6381   1
 -17   8   1 1064.32 85.8966   1
 -16  -8   1 131.106 39.5955   1
 -16   8   1 160.256 44.5136   1
  16  -8  -1 81.9450 42.0343   1
  16   8  -1 162.324 44.0000   1
 -15  -8   1 6207.15 315.135   1
  15  -8  -1 5994.89 315.907   1
  15   8  -1 6595.49 317.244   1
 -14  -8   1 133.229 37.5483   1
 -14   8   1 93.2809 36.3234   1
  14  -8  -1 42.5500 33.6397   1
  14   8  -1 79.2328 37.2206   1
 -13  -8   1 1444.64 96.7517   1
 -13   8   1 1409.71 98.4425   1
  13  -8  -1 1251.45 96.2078   1
  13   8  -1 1634.86 100.377   1
 -12  -8   1 58158.6 2475.88   1
 -12   8   1 56200.7 2476.03   1
  12  -8  -1 57143.1 2476.48   1
  12   8  -1 57776.6 2474.95   1
 -11  -8   1 35.5989 30.0741   1
 -11   8   1 21.1566 28.5371   1
  11  -8  -1 29.4616 29.5617   1
  11   8  -1 27.8123 31.0028   1
 -10  -8   1 8768.39 406.043   1
 -10   8   1 8215.12 407.494   1
  10  -8  -1 9093.03 410.578   1
  10   8  -1 8911.47 406.372   1
  -9  -8   1 2079.61 121.097   1
   9   8  -1 1981.69 120.129   1
  -9   8   1 2139.75 125.466   1
   9  -8  -1 2245.65 127.382   1
  -8   8   1 810.603 66.9357   1
   8  -8  -1 816.411 68.3294   1
   7  -8  -1 4580.43 233.920   1
   7   8  -1 4846.76 232.075   1
  -7   8   1 4666.71 232.645   1
   6   8  -1 24827.3 1083.25   1
  -6   8   1 24073.7 1084.84   1
   6  -8  -1 24862.3 1086.44   1
  -6  -8   1 25213.7 1083.04   1
   5   8  -1 236.252 36.3513   1
  -5  -8   1 191.761 33.7479   1
   4   8  -1 6572.29 305.827   1
  -4   8   1 6674.71 308.693   1
   4  -8  -1 6326.78 307.819   1
  -4  -8   1 6452.58 305.539   1
   3   8  -1 3741.96 177.702   1
  -3   8   1 3412.00 177.733   1
   3  -8  -1 3462.81 178.601   1
  -3  -8   1 3345.66 174.680   1
   2   8  -1 113233. 4643.74   1
  -2   8   1 105170. 4642.47   1
   2  -8  -1 111879. 4645.96   1
  -2  -8   1 104574. 4641.79   1
   1   8  -1 1084.70 75.9902   1
  -1   8   1 1221.92 78.4653   1
   1  -8  -1 1196.87 78.7815   1
  -1  -8   1 1155.80 77.1091   1
   0   8   1 6787.36 323.048   1
   0   8  -1 6623.72 320.509   1
   0  -8   1 7070.22 323.822   1
   0  -8  -1 7159.35 325.012   1
   1   8   1 3826.33 179.534   1
  -1   8  -1 3291.48 175.231   1
   1  -8   1 3409.89 176.372   1
  -1  -8  -1 3347.80 174.391   1
   2   8   1 32695.8 1411.75   1
  -2   8  -1 31880.2 1411.04   1
   2  -8   1 32380.8 1412.00   1
  -2  -8  -1 33034.4 1412.38   1
   3   8   1 15577.6 684.723   1
  -3   8  -1 15529.9 685.765   1
   3  -8   1 14443.6 684.902   1
  -3  -8  -1 16059.6 686.864   1
   4   8   1 51473.4 2178.94   1
  -4  -8  -1 49571.0 2177.27   1
   5  -8   1 19831.4 815.390   1
  -5   8  -1 18251.4 811.991   1
  -5  -8  -1 17169.5 809.166   1
   6  -8   1 8074.34 384.965   1
  -6   8  -1 8372.65 384.446   1
  -7   8  -1 18162.2 824.765   1
   7  -8   1 18211.3 824.925   1
   7   8   1 19776.9 824.262   1
  -7  -8  -1 18074.1 821.219   1
  -8   8  -1 14979.0 671.994   1
   8  -8   1 15114.7 671.898   1
   8   8   1 15217.0 669.534   1
  -8  -8  -1 14401.7 668.079   1
  -9   8  -1 141.177 35.1252   1
   9  -8   1 119.346 33.8712   1
   9   8   1 114.643 35.7369   1
  -9  -8  -1 106.447 35.6422   1
 -10   8  -1 6684.92 333.790   1
  10  -8   1 7061.06 335.243   1
  10   8   1 6753.51 332.120   1
 -10  -8  -1 7333.92 334.902   1
 -11  -8  -1 1801.58 113.974   1
 -12   8  -1 9624.27 461.345   1
  12  -8   1 9239.94 461.866   1
  12   8   1 10237.7 462.042   1
 -12  -8  -1 10635.0 464.567   1
  13  -8   1 2329.55 145.617   1
 -13   8  -1 2678.98 148.721   1
  14  -8   1 1605.58 111.770   1
  14   8   1 1538.50 108.459   1
 -14  -8  -1 1784.02 113.515   1
 -14   8  -1 1915.88 115.789   1
  15  -8   1 3262.08 181.879   1
  15   8   1 2991.57 174.405   1
 -15  -8  -1 3182.83 177.670   1
 -15   8  -1 3346.48 177.019   1
  16  -8   1 2975.64 175.537   1
  16   8   1 3154.52 174.615   1
 -16   8  -1 3174.64 175.090   1
 -16  -8  -1 3131.86 175.027   1
  17  -8   1 3731.18 211.302   1
 -17   8  -1 4447.82 221.118   1
  18  -8   1 1763.66 116.536   1
 -18  -8  -1 1803.53 116.790   1
 -18   8  -1 2012.78 121.882   1
  19  -8   1 344.012 53.1682   1
  19   8   1 285.343 50.1928   1
 -19  -8  -1 407.036 53.9230   1
 -19   8  -1 254.820 52.3664   1
  20  -8   1 5.04887 39.8620   1
  20   8   1-19.0451 38.7342   1
 -20  -8  -1 9.79475 38.1856   1
 -20   8  -1 14.3886 38.1000   1
  21   8   1 580.209 63.9100   1
 -21  -8  -1 501.085 61.9854   1
 -21   8  -1 567.998 65.4985   1
  22  -8   1 464.922 59.4841   1
  22   8   1 494.261 62.6213   1
 -22   8  -1 537.645 62.4698   1
 -22  -8  -1 572.404 63.1472   1
 -23   8  -1 100.394 42.5010   1
  23  -8   1 65.4654 42.9708   1
 -23   9   1 55.1916 37.2375   1
  23  -9  -1 24.0093 41.0931   1
 -22   9   1 164.753 46.6113   1
  22  -9  -1 195.461 48.5297   1
  21   9  -1 1834.16 122.298   1
  20  -9  -1 424.268 57.2344   1
  20   9  -1 329.075 55.9082   1
 -20  -9   1 377.504 56.3789   1
 -20   9   1 366.292 55.5365   1
 -19  -9   1 151.346 43.2018   1
  19   9  -1 123.858 43.1784   1
  19  -9  -1 126.471 40.8771   1
  18  -9  -1 25.6678 38.2443   1
 -18   9   1 46.0371 34.5409   1
  17  -9  -1 1354.88 101.042   1
 -17  -9   1 1437.81 100.875   1
 -17   9   1 1478.77 101.196   1
  17   9  -1 1425.95 101.333   1
 -16  -9   1 622.004 63.2923   1
  16   9  -1 626.038 65.3774   1
 -16   9   1 579.091 64.3545   1
  16  -9  -1 581.344 66.1322   1
 -15  -9   1 493.022 58.5198   1
  15   9  -1 520.888 59.7375   1
 -15   9   1 517.145 59.9194   1
  15  -9  -1 588.339 63.2380   1
 -14   9   1 540.855 57.0103   1
  14  -9  -1 470.196 58.8308   1
 -13  -9   1 1835.11 110.039   1
  13   9  -1 1606.40 107.592   1
 -13   9   1 1613.08 108.006   1
  13  -9  -1 1565.64 108.393   1
 -12  -9   1 574.970 58.3673   1
  12   9  -1 572.564 57.2164   1
 -12   9   1 534.446 60.8089   1
  12  -9  -1 517.162 58.2388   1
  11   9  -1 32262.4 1343.85   1
 -11  -9   1 29248.2 1340.06   1
 -10  -9   1 2001.01 121.330   1
  10   9  -1 2115.84 123.478   1
  10  -9  -1 2044.22 125.072   1
 -10   9   1 2106.92 127.524   1
   9  -9  -1 25.5197 31.2254   1
  -9  -9   1 7.68339 26.9703   1
  -9   9   1 16.7442 30.7321   1
   9   9  -1 19.4200 29.3188   1
   8  -9  -1 14906.3 679.854   1
  -8   9   1 14730.2 678.225   1
   8   9  -1 14980.6 676.608   1
  -8  -9   1 15790.8 677.748   1
   7   9  -1 1077.57 78.6963   1
  -7   9   1 1193.67 84.2380   1
   7  -9  -1 1228.57 85.3204   1
  -7  -9   1 1155.93 80.2570   1
  -6   9   1 8078.88 374.405   1
   6  -9  -1 7805.50 374.154   1
  -5   9   1 16448.3 740.981   1
   5  -9  -1 16813.0 742.295   1
   4   9  -1 349.398 42.8992   1
  -4   9   1 318.773 41.3861   1
   4  -9  -1 290.159 41.5719   1
  -4  -9   1 285.128 39.2285   1
   3   9  -1 20572.2 876.471   1
  -3   9   1 18863.2 876.346   1
   3  -9  -1 19663.6 878.212   1
  -3  -9   1 20225.3 875.512   1
   2   9  -1 3337.86 166.590   1
  -2   9   1 3050.14 164.463   1
   2  -9  -1 3106.59 167.913   1
  -2  -9   1 3071.78 164.531   1
   1   9  -1 21520.0 924.349   1
  -1  -9   1 20432.2 923.633   1
   0   9  -1 61.8202 27.0478   1
   0  -9   1 46.4093 28.1071   1
   3   9   1 20409.9 917.932   1
  -3   9  -1 20389.4 918.034   1
   3  -9   1 21550.0 920.668   1
  -3  -9  -1 20963.4 918.114   1
   4   9   1 3973.47 203.802   1
  -4   9  -1 4082.03 204.844   1
   4  -9   1 3883.01 205.038   1
  -4  -9  -1 4163.31 205.936   1
   5   9   1 511.400 51.5316   1
  -5   9  -1 455.562 51.4238   1
   5  -9   1 474.241 50.7739   1
  -5  -9  -1 426.630 49.4037   1
  -6   9  -1 9235.65 436.904   1
  -6  -9  -1 9549.44 436.757   1
   6  -9   1 9625.70 440.201   1
   6   9   1 9400.84 437.108   1
  -7  -9  -1 11086.2 529.420   1
   7   9   1 12037.4 532.391   1
  -7   9  -1 11741.1 533.675   1
   7  -9   1 11895.8 534.753   1
  -8  -9  -1 103.282 32.1063   1
   8   9   1 72.4388 32.1316   1
  -8   9  -1 100.342 36.6214   1
   8  -9   1 184.920 39.6147   1
  -9  -9  -1 19653.0 855.812   1
   9   9   1 19297.6 855.358   1
   9  -9   1 19700.9 858.388   1
  -9   9  -1 18303.2 855.198   1
 -10  -9  -1 1253.09 87.6852   1
 -11  -9  -1 2839.81 155.720   1
  11   9   1 2775.67 154.737   1
 -11   9  -1 2739.49 156.231   1
  11  -9   1 2525.12 153.218   1
 -12   9  -1 7602.71 358.311   1
  12  -9   1 7262.54 357.625   1
 -13  -9  -1 2847.83 163.848   1
  13   9   1 2885.27 164.568   1
 -13   9  -1 3068.74 167.856   1
  13  -9   1 2973.40 169.038   1
 -14  -9  -1 1462.08 103.020   1
  14   9   1 1458.13 102.771   1
  14  -9   1 1525.83 105.813   1
 -14   9  -1 1492.35 102.521   1
 -15   9  -1 897.070 76.7313   1
  15  -9   1 845.228 77.4991   1
  15   9   1 767.575 74.3841   1
 -15  -9  -1 799.350 72.8719   1
 -16   9  -1 3097.14 166.708   1
 -16  -9  -1 2816.93 167.047   1
  16  -9   1 3082.66 174.597   1
  16   9   1 2854.33 167.205   1
 -17  -9  -1 111.398 42.1551   1
  17   9   1 190.435 47.0048   1
  17  -9   1 95.0647 42.8589   1
 -17   9  -1 86.8594 41.7882   1
 -18   9  -1 898.404 82.2387   1
  18  -9   1 739.490 71.8948   1
  18   9   1 821.072 76.2047   1
 -18  -9  -1 788.815 73.8979   1
 -19   9  -1 420.976 56.4572   1
  19  -9   1 462.406 57.7298   1
  19   9   1 389.164 59.1733   1
 -19  -9  -1 422.237 59.1518   1
  20   9   1 447.559 60.5194   1
 -20  -9  -1 454.880 58.6716   1
 -21   9  -1 409.912 55.0789   1
  21  -9   1 335.984 54.1648   1
  21   9   1 337.425 55.3408   1
 -21  -9  -1 329.163 53.6581   1
  22  -9   1 150.863 48.4112   1
 -22   9  -1 187.019 46.5972   1
  23 -10  -1 241.611 46.2575   1
 -23  10   1 148.210 41.5703   1
  21 -10  -1 53.4324 43.0964   1
 -21  10   1 53.8037 44.8554   1
 -20  10   1 432.503 60.3878   1
 -19 -10   1 768.141 72.9294   1
  19 -10  -1 729.178 72.9701   1
  19  10  -1 786.484 74.7142   1
 -18  10   1 4.53329 36.2388   1
  18 -10  -1-20.7245 41.6639   1
  18  10  -1 49.3967 40.1929   1
 -18 -10   1 43.0373 36.8185   1
  17 -10  -1 545.251 63.1033   1
 -17  10   1 499.398 61.1419   1
 -16  10   1 3142.95 164.885   1
  16 -10  -1 2603.17 159.916   1
  16  10  -1 2613.98 159.444   1
 -16 -10   1 2948.78 162.551   1
 -15  10   1 4867.63 242.209   1
  15 -10  -1 4762.63 244.943   1
  15  10  -1 4550.34 241.421   1
 -15 -10   1 4613.44 240.720   1
 -14  10   1 1209.21 88.3834   1
  14 -10  -1 968.915 84.4932   1
  14  10  -1 1335.08 91.0909   1
 -14 -10   1 1105.27 85.1352   1
 -13  10   1 111.635 39.0182   1
  13 -10  -1 148.738 41.4697   1
  13  10  -1 108.817 35.4663   1
 -13 -10   1 92.9571 34.6416   1
 -12  10   1 357.291 50.9163   1
  12 -10  -1 377.341 52.8754   1
  12  10  -1 381.922 51.9009   1
 -12 -10   1 329.539 49.0438   1
 -11  10   1 3499.24 182.923   1
 -11 -10   1 3434.67 179.857   1
  11  10  -1 3323.52 179.527   1
  11 -10  -1 2992.85 178.088   1
 -10  10   1 5512.58 269.253   1
  10 -10  -1 4980.39 263.543   1
  10  10  -1 5484.00 264.919   1
 -10 -10   1 5304.58 262.727   1
   9 -10  -1 9278.73 433.561   1
  -9 -10   1 9298.18 430.610   1
  -9  10   1 8983.43 431.688   1
   9  10  -1 9432.76 431.587   1
   8 -10  -1 21632.0 1006.05   1
  -8  10   1 22951.7 1005.65   1
   8  10  -1 23738.2 1005.99   1
  -8 -10   1 22677.2 1003.83   1
   7  10  -1 10842.7 483.318   1
  -7  10   1 10439.5 483.516   1
   7 -10  -1 10379.4 484.044   1
  -7 -10   1 10319.7 481.806   1
  -6  10   1 916.408 75.1018   1
   6 -10  -1 1011.97 78.0533   1
  -6 -10   1 972.425 73.5748   1
   5  10  -1 68.2985 31.5957   1
  -5  10   1 79.3544 35.3263   1
   5 -10  -1 64.9174 30.6107   1
  -5 -10   1 115.652 32.4218   1
   4  10  -1 7326.75 320.904   1
  -4  10   1 6631.99 317.211   1
   4 -10  -1 6629.72 318.391   1
  -4 -10   1 6048.73 310.284   1
   3  10  -1 15668.4 684.037   1
  -3  10   1 14618.1 681.952   1
   3 -10  -1 15364.1 683.988   1
  -3 -10   1 15329.2 683.182   1
   2  10  -1 12683.2 575.850   1
  -2  10   1 12314.7 574.786   1
   2 -10  -1 12867.4 577.402   1
  -2 -10   1 12995.8 576.589   1
  -1  10   1 105817. 4522.59   1
   1  10  -1 110258. 4522.62   1
  -1 -10   1 102226. 4521.52   1
   1 -10  -1 104022. 4523.19   1
   0  10   1 1143.65 78.3840   1
   0  10  -1 1069.67 77.4232   1
   0 -10   1 1043.17 78.7353   1
   0 -10  -1 934.354 75.1713   1
  -1  10  -1 570.108 55.9574   1
   1 -10   1 687.085 59.4196   1
  -1 -10  -1 586.713 58.8636   1
   2  10   1 436.401 49.5476   1
  -2  10  -1 394.478 46.7790   1
   2 -10   1 336.603 45.2086   1
  -2 -10  -1 320.250 46.3279   1
   3  10   1 101327. 4262.00   1
  -3  10  -1 101236. 4262.44   1
   3 -10   1 99818.7 4263.06   1
  -3 -10  -1 95578.3 4259.98   1
   4  10   1 6012.70 277.375   1
  -4  10  -1 5689.01 276.904   1
   4 -10   1 5313.67 275.714   1
  -4 -10  -1 5586.62 275.111   1
   5  10   1 1683.81 101.310   1
  -5  10  -1 1465.69 98.7089   1
   5 -10   1 1633.33 102.349   1
  -5 -10  -1 1463.47 99.9213   1
  -6  10  -1 2483.95 147.307   1
   6 -10   1 2711.51 153.093   1
   6  10   1 2889.87 152.180   1
  -6 -10  -1 2648.15 148.907   1
  -7  10  -1 662.488 65.1338   1
   7 -10   1 735.399 67.5661   1
   7  10   1 875.638 70.6215   1
  -8 -10  -1 7524.18 368.225   1
   8 -10   1 8048.54 373.473   1
  -8  10  -1 7893.33 373.718   1
  -9 -10  -1 5494.46 269.195   1
  -9  10  -1 5584.29 272.286   1
   9 -10   1 5193.07 268.914   1
 -10 -10  -1 943.297 74.8505   1
  10  10   1 851.848 74.4611   1
 -10  10  -1 932.622 77.8002   1
  10 -10   1 895.676 75.7475   1
 -11 -10  -1 12991.7 584.307   1
  11  10   1 13012.0 584.534   1
 -11  10  -1 13192.0 587.782   1
  11 -10   1 11931.4 583.658   1
 -12 -10  -1 5330.63 276.639   1
  12  10   1 5795.70 280.486   1
 -12  10  -1 5974.42 282.449   1
  12 -10   1 5287.16 278.260   1
 -13 -10  -1 4375.45 226.724   1
  13  10   1 4362.94 226.743   1
 -13  10  -1 4532.86 227.697   1
  13 -10   1 4179.67 228.621   1
 -14 -10  -1 501.331 59.8393   1
  14  10   1 458.758 59.2402   1
 -14  10  -1 573.657 63.3126   1
  14 -10   1 532.239 64.0757   1
 -15 -10  -1 911.275 77.9255   1
  15  10   1 822.733 77.0585   1
 -15  10  -1 959.999 79.6083   1
  15 -10   1 1011.13 80.5614   1
 -16 -10  -1-4.77421 33.5439   1
  16  10   1 107.372 43.9010   1
  16 -10   1 5.02573 34.4715   1
 -16  10  -1 52.2723 34.1602   1
 -17  10  -1 6927.51 330.403   1
  17 -10   1 6378.61 331.786   1
  17  10   1 6846.86 332.544   1
 -17 -10  -1 6898.72 332.131   1
 -18  10  -1 792.277 75.1892   1
  18 -10   1 649.538 70.1662   1
  18  10   1 807.678 75.4788   1
  19  10   1 19.8175 42.1634   1
 -19 -10  -1 48.0310 36.0300   1
 -20  10  -1 142.037 47.7041   1
  20 -10   1 125.998 44.0359   1
  20  10   1 68.9514 40.5892   1
 -20 -10  -1 119.153 42.2974   1
  21 -10   1 181.491 45.5878   1
 -22  10  -1 240.585 48.2792   1
  22 -10   1 190.755 51.2162   1
 -22  11   1 122.218 44.2868   1
  22 -11  -1 102.506 44.6564   1
 -20  11   1-23.5671 39.4564   1
 -19  11   1 1433.99 105.802   1
  19 -11  -1 1783.93 116.930   1
  19  11  -1 1588.25 112.232   1
 -19 -11   1 1889.61 115.211   1
 -18  11   1 926.483 81.1124   1
 -18 -11   1 1034.60 84.2356   1
  18 -11  -1 934.095 82.0246   1
  18  11  -1 1133.02 88.1266   1
 -17  11   1 4.78093 39.5758   1
  17 -11  -1 39.6275 38.8757   1
  17  11  -1-14.8003 37.4899   1
 -17 -11   1 52.4131 35.7235   1
  16 -11  -1 1444.26 103.297   1
 -16  11   1 1406.86 100.993   1
 -15  11   1 1068.44 81.9979   1
  15 -11  -1 1041.25 86.0219   1
  15  11  -1 947.442 81.0309   1
 -15 -11   1 1047.55 82.8060   1
 -14  11   1 4.72303 37.2893   1
 -14 -11   1 13.8645 31.9227   1
  14  11  -1 4.74648 34.5874   1
  14 -11  -1-23.7473 37.2659   1
 -13 -11   1 380.351 50.4517   1
  13  11  -1 223.478 45.9847   1
 -12 -11   1 2697.19 155.797   1
 -12  11   1 2934.87 162.121   1
  12 -11  -1 2681.38 158.510   1
 -11  11   1 1701.83 112.803   1
  11 -11  -1 1728.44 113.132   1
  10 -11  -1 6574.43 341.554   1
 -10  11   1 7323.89 346.163   1
  10  11  -1 7246.06 343.144   1
 -10 -11   1 7311.81 342.324   1
   9  11  -1 247.437 42.9399   1
  -9  11   1 334.300 48.9434   1
   9 -11  -1 246.132 45.6414   1
  -9 -11   1 263.227 43.0373   1
   8 -11  -1 4786.28 242.495   1
  -8  11   1 4671.80 239.551   1
   8  11  -1 4626.25 237.276   1
  -8 -11   1 4799.23 239.652   1
   7  11  -1 54.0606 32.4709   1
  -7 -11   1 29.0034 29.8022   1
   6  11  -1 111.006 36.3411   1
  -6  11   1 109.541 37.2272   1
   6 -11  -1 78.3619 37.8765   1
  -6 -11   1 116.704 33.9705   1
  -5  11   1 20025.8 912.181   1
   5 -11  -1 20610.5 914.250   1
  -5 -11   1 20985.6 909.882   1
   4  11  -1 37880.2 1531.21   1
  -4  11   1 33850.1 1528.52   1
   4 -11  -1 34283.6 1529.80   1
  -4 -11   1 34474.5 1527.92   1
   3  11  -1 20.7519 33.2066   1
  -3  11   1 61.2010 34.5517   1
   3 -11  -1 28.9091 31.8288   1
  -2  11   1 6994.81 317.978   1
   2  11  -1 6484.84 316.041   1
   2 -11  -1 6167.64 315.449   1
  -2 -11   1 6609.73 316.676   1
   1  11  -1 1673.90 105.825   1
  -1  11   1 1588.20 105.082   1
  -1 -11   1 1685.59 106.610   1
   1 -11  -1 1665.78 107.640   1
   0  11   1 11350.1 519.102   1
   0  11  -1 11404.6 518.017   1
   0 -11   1 11217.1 518.312   1
   0 -11  -1 11236.6 519.258   1
   1  11   1 3777.89 190.469   1
  -1  11  -1 3441.01 186.009   1
   1 -11   1 3405.35 185.723   1
  -1 -11  -1 3530.36 187.471   1
   2  11   1 32535.7 1385.18   1
  -2  11  -1 31232.2 1383.76   1
   2 -11   1 31029.4 1383.82   1
  -2 -11  -1 31892.1 1384.37   1
   3  11   1 5331.93 245.302   1
  -3  11  -1 5018.46 241.659   1
   3 -11   1 4704.65 239.958   1
   4  11   1 4982.02 253.141   1
  -4  11  -1 5061.60 252.907   1
   4 -11   1 5274.38 255.990   1
  -4 -11  -1 4935.98 250.952   1
   5  11   1 225.516 40.4631   1
  -5  11  -1 250.217 42.5068   1
   5 -11   1 187.384 41.2237   1
  -5 -11  -1 184.248 37.8120   1
   6  11   1 200.870 39.4615   1
  -6  11  -1 187.354 42.4955   1
   6 -11   1 92.9034 39.0362   1
   7  11   1 2204.39 132.763   1
  -7 -11  -1 2257.28 132.989   1
  -8  11  -1 4795.19 251.055   1
  -8 -11  -1 4912.34 248.746   1
   8 -11   1 5013.39 251.692   1
   8  11   1 5036.20 250.945   1
  -9 -11  -1 65.8024 34.4400   1
  -9  11  -1 23.3111 37.5027   1
   9 -11   1 4.60245 34.7511   1
   9  11   1 13.4395 32.6650   1
 -10  11  -1 59.9044 35.4864   1
 -10 -11  -1 110.563 36.6321   1
  10  11   1 122.448 38.1798   1
  10 -11   1 97.5027 41.7457   1
 -11 -11  -1 1393.31 97.3261   1
  11 -11   1 1235.05 96.3384   1
  11  11   1 1409.10 98.7685   1
 -11  11  -1 1517.72 101.882   1
 -12 -11  -1 3591.11 197.491   1
  12  11   1 3867.86 202.111   1
 -13 -11  -1 92.9827 37.7088   1
  13 -11   1 102.239 42.1596   1
  13  11   1 38.2113 38.9612   1
 -13  11  -1 37.3090 38.0462   1
 -14  11  -1 42.2829 32.5363   1
  14 -11   1 69.6201 36.0497   1
 -15 -11  -1 448.428 56.6391   1
  15 -11   1 450.914 56.5631   1
 -15  11  -1 447.113 55.2160   1
  15  11   1 355.207 52.9654   1
 -16 -11  -1 445.508 56.1015   1
  16 -11   1 344.447 55.1087   1
  16  11   1 426.384 58.9651   1
 -16  11  -1 313.840 52.4815   1
  17  11   1 1004.36 85.4304   1
 -17 -11  -1 1056.89 83.5661   1
  17 -11   1 1105.53 87.9272   1
 -17  11  -1 1007.21 82.2177   1
 -18 -11  -1-14.2546 34.6256   1
  18 -11   1 29.7568 39.6376   1
  18  11   1-39.1536 39.3509   1
 -18  11  -1 42.3532 36.9253   1
  19  11   1 141.402 46.2127   1
 -19 -11  -1 146.612 43.0830   1
 -19  11  -1 144.692 43.6919   1
  19 -11   1 104.268 40.9437   1
  20  11   1 121.006 45.0299   1
  21 -11   1 512.956 60.6171   1
 -21  11  -1 569.802 63.5356   1
  21 -12  -1 22.3049 38.5483   1
 -21  12   1 9.33050 39.6848   1
 -19  12   1 277.860 48.4179   1
  19 -12  -1 216.439 50.6998   1
 -18  12   1 122.832 43.0286   1
  18 -12  -1 164.080 48.5799   1
  18  12  -1 210.000 49.1364   1
 -17 -12   1 9.55868 34.3228   1
 -17  12   1 14.1735 41.0327   1
  17 -12  -1 48.9735 42.5336   1
  17  12  -1-19.9012 40.2431   1
 -16 -12   1 19.0314 35.9045   1
 -16  12   1 9.25161 34.9080   1
  16  12  -1-39.4919 38.2461   1
  16 -12  -1 14.9060 38.2479   1
 -15  12   1 2207.10 129.933   1
  15 -12  -1 1870.60 125.749   1
  14 -12  -1 105.195 41.8431   1
 -14 -12   1 32.7899 35.9483   1
 -14  12   1 71.6060 41.9841   1
  14  12  -1 72.7551 39.8000   1
  13 -12  -1 127.564 41.3589   1
 -13  12   1 23.9049 35.9728   1
 -13 -12   1 88.5461 35.3094   1
  13  12  -1 57.5914 35.3654   1
  12 -12  -1 634.858 64.2031   1
 -12 -12   1 727.742 67.1566   1
 -12  12   1 792.998 69.1927   1
  12  12  -1 545.817 63.4812   1
  11 -12  -1 330.906 49.7247   1
 -11 -12   1 322.779 49.4223   1
 -11  12   1 344.056 51.2670   1
  11  12  -1 219.891 48.5586   1
  10 -12  -1 573.732 64.1418   1
 -10 -12   1 656.067 63.1629   1
  10  12  -1 615.391 62.0542   1
 -10  12   1 528.604 61.9849   1
   9 -12  -1 3219.58 182.356   1
  -9  12   1 3417.44 183.963   1
   8 -12  -1 708.049 66.4225   1
  -8  12   1 694.869 67.3544   1
   7  12  -1 3549.51 182.614   1
  -7  12   1 3088.16 178.767   1
   7 -12  -1 3144.70 179.285   1
  -7 -12   1 3557.20 182.030   1
   6  12  -1 349.587 46.3380   1
  -6  12   1 245.057 46.2720   1
   6 -12  -1 171.621 42.4469   1
  -6 -12   1 274.827 42.6426   1
   5  12  -1 20179.7 845.184   1
  -5  12   1 18480.8 843.664   1
   5 -12  -1 17975.2 844.889   1
  -5 -12   1 18921.0 842.602   1
   4  12  -1 1868.01 119.161   1
  -4 -12   1 1853.93 116.765   1
  -3  12   1 2001.94 124.462   1
   3 -12  -1 1929.29 123.538   1
  -3 -12   1 2203.65 127.262   1
   2  12  -1 97.3198 36.1654   1
  -2  12   1 153.112 38.7556   1
   2 -12  -1 203.504 41.5737   1
  -2 -12   1 152.743 40.1073   1
   1  12  -1 2648.47 152.038   1
  -1  12   1 2630.06 152.305   1
   1 -12  -1 2843.70 157.246   1
  -1 -12   1 2714.89 154.295   1
   0  12   1 29.9632 36.1568   1
   0  12  -1 122.360 38.2404   1
   0 -12   1 107.283 35.0554   1
   0 -12  -1 35.3054 36.6611   1
   1  12   1 4176.99 208.757   1
  -1  12  -1 3807.07 204.608   1
  -1 -12  -1 4180.96 208.906   1
   1 -12   1 3625.88 203.551   1
   2  12   1 809.991 70.4151   1
  -2  12  -1 737.692 68.0749   1
   2 -12   1 677.720 66.8425   1
  -2 -12  -1 728.182 67.4488   1
   3  12   1 8310.29 372.576   1
  -3  12  -1 7855.51 370.029   1
   3 -12   1 7384.86 369.193   1
  -3 -12  -1 7521.16 368.317   1
   4  12   1 58.4593 34.6829   1
  -4 -12  -1 148.793 35.8084   1
  -5  12  -1 2074.63 130.262   1
   5 -12   1 2295.69 132.574   1
  -6  12  -1 274.045 44.5803   1
   6 -12   1 215.367 41.9073   1
  -7  12  -1 1800.92 112.054   1
   7 -12   1 1497.57 106.081   1
   7  12   1 1566.76 105.666   1
  -7 -12  -1 1600.19 106.215   1
  -8  12  -1 3573.27 199.031   1
   8 -12   1 3746.93 200.259   1
   8  12   1 3661.68 196.890   1
  -8 -12  -1 3704.53 197.371   1
  -9  12  -1 362.812 52.4681   1
  -9 -12  -1 239.144 42.9989   1
   9 -12   1 232.298 47.9547   1
   9  12   1 227.693 46.5564   1
 -10 -12  -1 23.0804 34.8537   1
 -10  12  -1 61.1729 38.2986   1
  10  12   1-9.41250 33.3054   1
  10 -12   1 42.6300 38.9966   1
 -11 -12  -1 969.564 78.3748   1
  11  12   1 902.067 79.1567   1
 -12 -12  -1 380.377 54.1363   1
 -12  12  -1 548.535 59.7697   1
  12  12   1 412.452 55.5977   1
  12 -12   1 415.832 55.2714   1
 -13  12  -1 1064.41 83.8785   1
  13 -12   1 915.473 80.9617   1
 -14 -12  -1 1362.44 95.4432   1
  14 -12   1 1142.68 94.5052   1
 -14  12  -1 1324.47 94.7272   1
  14  12   1 1199.21 93.3746   1
 -15 -12  -1 846.571 72.9032   1
  15 -12   1 687.597 72.8639   1
 -15  12  -1 891.496 77.3399   1
  15  12   1 903.391 78.8235   1
 -16 -12  -1-14.2394 35.8408   1
  16 -12   1 29.5258 35.3579   1
 -16  12  -1 71.9709 37.1950   1
  16  12   1 24.7111 39.0404   1
 -17 -12  -1 94.9384 37.8066   1
  17 -12   1 19.7459 39.7829   1
 -17  12  -1 70.1374 39.0086   1
  17  12   1 74.1373 41.4501   1
 -18 -12  -1 47.2954 37.3432   1
  18 -12   1-14.9715 41.7645   1
  18  12   1 29.5672 40.3240   1
 -18  12  -1-17.9989 35.9647   1
  20 -12   1 126.877 42.4504   1
 -20  12  -1 141.695 42.5956   1
  20 -13  -1 71.7659 43.9249   1
 -18  13   1 27.9277 37.9670   1
  18 -13  -1 105.229 42.4674   1
  16 -13  -1 4.95899 41.0413   1
 -16  13   1 9.10573 37.8914   1
 -16 -13   1-4.81863 34.6018   1
  16  13  -1 20.0311 38.2989   1
  15 -13  -1 646.074 68.2691   1
 -15 -13   1 822.029 72.3037   1
 -15  13   1 796.704 72.2410   1
  15  13  -1 573.985 68.4549   1
 -14 -13   1 159.419 42.1190   1
  14  13  -1 173.629 47.2001   1
 -13  13   1 258.587 48.0631   1
  13 -13  -1 222.520 46.6281   1
  12 -13  -1 186.553 46.0441   1
 -12 -13   1 182.897 43.9519   1
 -12  13   1 208.651 45.0853   1
  12  13  -1 149.281 42.5292   1
  11 -13  -1 4583.15 254.740   1
 -11 -13   1 5001.66 257.667   1
  11  13  -1 4938.32 257.570   1
  10 -13  -1 1669.77 113.811   1
 -10  13   1 1684.91 114.349   1
  10  13  -1 1644.25 113.333   1
 -10 -13   1 1923.14 117.185   1
   9  13  -1 294.597 48.3763   1
  -9  13   1 280.669 47.5148   1
   9 -13  -1 166.894 43.8255   1
  -9 -13   1 366.000 48.5664   1
   8 -13  -1 571.901 62.0423   1
  -8  13   1 440.167 57.0565   1
   8  13  -1 645.542 64.9145   1
  -8 -13   1 572.803 59.1997   1
   7  13  -1 823.252 75.2231   1
  -7  13   1 873.103 75.5547   1
   7 -13  -1 897.229 75.9343   1
  -7 -13   1 844.940 71.9837   1
   6  13  -1 413.931 53.2883   1
  -6  13   1 415.725 54.0777   1
   6 -13  -1 358.329 51.9622   1
  -6 -13   1 441.586 52.9170   1
   5  13  -1 37.2633 35.4173   1
  -5  13   1 31.6754 36.1943   1
   5 -13  -1 37.1474 37.1395   1
  -5 -13   1 32.0387 36.3879   1
  -4  13   1 329.991 48.7579   1
   4 -13  -1 294.042 47.9977   1
  -3  13   1 477.917 57.5504   1
   3 -13  -1 484.034 55.7755   1
  -2  13   1 154.942 39.7011   1
   2 -13  -1 71.8404 34.8914   1
  -1  13   1 2140.26 128.204   1
   1 -13  -1 1966.20 126.559   1
   0  13   1 103.007 36.8397   1
   0  13  -1 132.601 41.0309   1
   0 -13  -1 152.445 42.0774   1
   1  13   1 76.3448 34.1778   1
  -1  13  -1 134.357 39.1445   1
   1 -13   1 85.1689 34.7890   1
  -1 -13  -1 124.890 37.2321   1
   2  13   1 592.008 61.4796   1
  -2  13  -1 508.365 59.6697   1
   2 -13   1 558.423 62.9664   1
  -2 -13  -1 556.552 60.1272   1
   3  13   1 5225.44 260.260   1
  -3  13  -1 4927.70 256.878   1
   3 -13   1 5150.59 259.314   1
   4  13   1 730.609 71.6973   1
  -4  13  -1 762.825 69.9289   1
   4 -13   1 929.465 75.2918   1
  -4 -13  -1 755.048 69.5674   1
  -5  13  -1 1180.77 90.3457   1
   5 -13   1 1307.58 91.7728   1
  -5 -13  -1 1082.41 84.9384   1
   6 -13   1 3801.23 201.795   1
  -6  13  -1 3812.33 200.722   1
   6  13   1 3665.37 199.024   1
  -6 -13  -1 3602.80 197.285   1
   7  13   1 213.851 47.7043   1
  -7  13  -1 191.799 44.3492   1
   7 -13   1 151.899 41.7889   1
  -7 -13  -1 95.9151 37.3564   1
  -8  13  -1 4374.05 225.510   1
   8 -13   1 4490.46 226.674   1
   8  13   1 4095.35 222.922   1
  -8 -13  -1 4139.13 222.049   1
   9  13   1 452.671 57.8857   1
  -9 -13  -1 546.088 58.6177   1
 -10  13  -1 898.843 77.9940   1
  10 -13   1 814.907 76.4511   1
  10  13   1 712.405 71.0443   1
 -10 -13  -1 960.993 77.8129   1
  11 -13   1-19.0380 35.4287   1
 -11  13  -1 9.65899 34.4193   1
 -12 -13  -1 215.305 45.4892   1
 -12  13  -1 208.294 46.4289   1
  12  13   1 181.436 45.5850   1
  12 -13   1 129.185 43.7124   1
 -13 -13  -1 1548.07 106.939   1
  13  13   1 1507.05 106.734   1
 -14 -13  -1 71.2907 36.3033   1
  14 -13   1 113.711 41.0891   1
  14  13   1 73.9656 41.2102   1
 -14  13  -1 92.8248 37.2842   1
 -15 -13  -1 246.573 44.9894   1
  15 -13   1 186.849 45.3832   1
 -15  13  -1 201.640 43.9344   1
  15  13   1 143.154 43.0145   1
 -16 -13  -1 320.205 51.7352   1
 -17 -13  -1 126.068 40.5184   1
  17  13   1 98.1239 45.0937   1
  17 -13   1 42.8207 35.3724   1
 -17  13  -1 98.4521 41.0957   1
  19 -13   1 46.6058 42.0940   1
 -19  13  -1-31.5663 39.3615   1
  19 -14  -1-27.2967 40.5096   1
 -19  14   1-4.47274 36.3929   1
  18 -14  -1 942.478 83.7814   1
 -18  14   1 1018.78 82.4773   1
  17 -14  -1 443.136 61.3971   1
 -17  14   1 512.452 59.0365   1
  16  14  -1 1567.99 114.497   1
 -16  14   1 1847.71 113.311   1
  16 -14  -1 1687.76 114.085   1
  15  14  -1 1026.02 88.5525   1
  15 -14  -1 1005.29 83.8374   1
 -15  14   1 1140.83 86.4913   1
 -15 -14   1 1208.46 88.9481   1
  14  14  -1 44.4059 39.2135   1
  14 -14  -1-4.73568 35.0264   1
 -14  14   1 33.3813 36.7291   1
 -14 -14   1 49.4819 38.3560   1
  13  14  -1 749.207 73.2995   1
  13 -14  -1 780.098 74.3711   1
 -13  14   1 770.739 74.8829   1
 -13 -14   1 836.723 73.7874   1
  12  14  -1 53.9948 40.6346   1
  12 -14  -1 9.57804 36.1523   1
 -12 -14   1 19.2311 37.0217   1
 -12  14   1 14.3131 32.9695   1
 -11  14   1 1714.50 115.238   1
  11 -14  -1 1613.41 111.229   1
  10  14  -1 713.791 72.5483   1
  10 -14  -1 776.263 73.8630   1
 -10  14   1 965.152 78.8237   1
 -10 -14   1 859.784 74.8592   1
  -9 -14   1 366.141 51.0053   1
   9 -14  -1 385.899 53.1656   1
   9  14  -1 352.055 56.0064   1
  -9  14   1 374.611 53.3260   1
   8  14  -1 2335.82 138.096   1
   8 -14  -1 2143.01 134.929   1
  -8 -14   1 2215.35 132.199   1
  -8  14   1 2081.70 133.392   1
   7  14  -1 86.3800 41.8915   1
  -7 -14   1 113.031 39.2080   1
   6 -14  -1 2206.16 139.427   1
   6  14  -1 2470.43 144.798   1
  -6  14   1 2193.20 138.939   1
  -6 -14   1 2451.43 142.705   1
   5 -14  -1 1777.92 114.881   1
   5  14  -1 1725.09 113.349   1
  -5  14   1 1616.17 112.191   1
  -5 -14   1 1691.06 112.579   1
   4 -14  -1 314.705 47.5049   1
   4  14  -1 250.348 49.6909   1
  -4  14   1 315.246 47.4588   1
  -4 -14   1 337.636 49.8293   1
   3 -14  -1 9795.08 472.791   1
  -3 -14   1 10176.0 475.514   1
  -3  14   1 9968.35 474.175   1
   3  14  -1 10632.6 475.290   1
   2 -14  -1 3467.45 194.675   1
  -2 -14   1 3619.23 198.273   1
  -2  14   1 3662.70 196.510   1
   2  14  -1 3751.77 198.100   1
   1 -14  -1 1765.93 113.650   1
  -1 -14   1 1592.21 111.892   1
  -1  14   1 1593.38 110.771   1
   1  14  -1 1802.20 114.923   1
   0 -14   1 18.3466 34.9202   1
   0 -14  -1 81.9015 38.8022   1
   0  14   1 59.4420 34.8127   1
   1 -14   1 273.801 49.1244   1
   1  14   1 236.652 44.8896   1
  -1  14  -1 246.122 47.7864   1
  -1 -14  -1 232.741 44.9369   1
  -2  14  -1 1277.97 98.8420   1
   2  14   1 1517.48 103.441   1
   3 -14   1 5404.99 271.636   1
  -3  14  -1 5212.70 270.671   1
  -3 -14  -1 5441.14 271.541   1
   4 -14   1 5761.07 291.387   1
   4  14   1 6283.00 295.942   1
  -4  14  -1 5516.21 289.664   1
  -4 -14  -1 5846.57 292.596   1
   5 -14   1 60.6170 39.0667   1
   5  14   1 14.3198 37.5007   1
  -5  14  -1 51.2400 37.9429   1
  -5 -14  -1 51.7261 39.8266   1
   6 -14   1 4.80543 35.5474   1
   6  14   1 68.4862 40.0509   1
  -6  14  -1 37.2358 37.4477   1
  -6 -14  -1 22.4480 33.2147   1
   7  14   1 1333.28 94.2793   1
   7 -14   1 1124.23 89.1195   1
  -7 -14  -1 1193.84 89.3246   1
  -8 -14  -1 41.8540 35.4098   1
   8 -14   1 77.7381 37.4760   1
   8  14   1 86.5615 37.0945   1
  -8  14  -1 19.3719 35.3702   1
  -9  14  -1 189.139 46.4701   1
   9 -14   1 123.816 42.0834   1
 -10 -14  -1 19.0682 33.9777   1
 -10  14  -1 14.5217 37.5063   1
  10  14   1 4.83435 37.9353   1
  10 -14   1 9.63446 34.8514   1
 -11 -14  -1 4128.61 213.632   1
 -11  14  -1 4165.92 212.779   1
  11  14   1 3903.17 210.951   1
  11 -14   1 3687.50 208.650   1
 -12 -14  -1 9.76066 35.8309   1
 -12  14  -1 33.9070 42.2892   1
  12  14   1 9.79073 36.7029   1
  12 -14   1 33.4199 39.2993   1
 -13 -14  -1 218.420 47.3090   1
  13  14   1 222.245 49.6311   1
  13 -14   1 166.875 46.5157   1
 -14 -14  -1-4.83660 37.0148   1
 -14  14  -1 97.5486 41.5798   1
  14  14   1 24.7971 38.6942   1
  14 -14   1 9.66102 36.7245   1
 -15 -14  -1 1672.74 110.055   1
 -15  14  -1 1633.10 109.048   1
  15  14   1 1461.41 108.983   1
  15 -14   1 1566.26 110.551   1
 -16  14  -1 9.30231 38.7082   1
 -16 -14  -1-14.2837 35.6863   1
  16 -14   1 42.9773 42.3075   1
  16  14   1-39.5685 43.6055   1
  17  14   1 1037.68 89.7141   1
  17 -14   1 1149.73 90.9049   1
 -17  14  -1 1192.37 92.3407   1
  18 -14   1 322.345 53.0151   1
 -18  14  -1 313.396 50.4389   1
  17 -15  -1 2598.26 155.083   1
 -17  15   1 2693.20 153.328   1
  16 -15  -1 289.102 53.7367   1
 -16  15   1 416.154 55.4787   1
  15 -15  -1 2842.93 174.176   1
 -15  15   1 3561.78 180.848   1
  13  15  -1 44.9816 41.6651   1
 -13  15   1 47.5290 36.9036   1
  13 -15  -1 70.2628 38.6239   1
 -13 -15   1 63.2383 37.7663   1
  12  15  -1 324.602 52.4759   1
 -12  15   1 285.214 50.9815   1
  12 -15  -1 319.019 50.1989   1
 -12 -15   1 343.911 50.6937   1
  11  15  -1 367.102 57.6689   1
  11 -15  -1 485.255 59.8920   1
 -11 -15   1 411.298 55.7188   1
  10  15  -1 5865.94 284.732   1
 -10  15   1 5607.49 281.134   1
  10 -15  -1 5451.86 279.401   1
 -10 -15   1 5351.29 276.509   1
   9  15  -1 505.592 63.0745   1
  -9 -15   1 471.376 56.7405   1
   9 -15  -1 479.550 61.7086   1
  -9  15   1 543.981 64.1221   1
   8 -15  -1 3999.33 212.928   1
  -8  15   1 3907.82 209.944   1
  -7 -15   1 2009.61 129.276   1
  -7  15   1 2010.37 128.888   1
   7 -15  -1 2100.80 130.184   1
   7  15  -1 2164.15 133.730   1
  -6 -15   1 605.896 62.8069   1
   6  15  -1 561.153 64.2791   1
  -6  15   1 557.796 61.3158   1
   6 -15  -1 511.118 61.6032   1
  -5  15   1 3571.58 195.650   1
   5  15  -1 3783.77 197.836   1
   5 -15  -1 3616.72 195.523   1
  -5 -15   1 3410.63 194.732   1
  -4  15   1 1134.62 88.4341   1
   4  15  -1 1142.88 86.5190   1
   4 -15  -1 1006.69 84.0636   1
  -4 -15   1 1096.31 86.4780   1
   3  15  -1 1105.47 87.5485   1
  -3 -15   1 1111.29 88.5990   1
   2  15  -1 23.8272 37.8573   1
  -2 -15   1-38.5905 39.9230   1
   1  15  -1 649.690 65.9769   1
  -1  15   1 627.506 62.9274   1
  -1 -15   1 618.379 62.6625   1
   1 -15  -1 599.223 65.5786   1
   0  15  -1 1046.71 86.2913   1
   0  15   1 1103.26 85.6898   1
   0 -15   1 1028.64 85.1514   1
   1  15   1 913.392 79.9087   1
  -1  15  -1 1036.04 82.4971   1
  -1 -15  -1 944.264 81.5186   1
   1 -15   1 891.279 78.6993   1
   2  15   1 12473.9 553.370   1
   2 -15   1 11592.0 550.938   1
  -2 -15  -1 11758.7 552.655   1
   3  15   1 1595.00 108.057   1
  -3 -15  -1 1473.07 105.310   1
  -4  15  -1 4.70939 36.0163   1
  -5  15  -1 533.877 62.7398   1
   5 -15   1 563.765 62.7237   1
   6  15   1 1684.73 109.756   1
  -6  15  -1 1391.34 103.331   1
   6 -15   1 1556.52 106.523   1
  -6 -15  -1 1546.42 107.536   1
   7  15   1 1495.50 101.479   1
  -7  15  -1 1301.52 98.2894   1
   7 -15   1 1179.05 94.9564   1
  -7 -15  -1 1280.78 95.2051   1
  -8 -15  -1 249.277 47.4521   1
   8  15   1 244.124 52.6265   1
  -8  15  -1 307.388 49.7927   1
   8 -15   1 356.732 52.9051   1
   9  15   1 820.307 75.1064   1
  -9  15  -1 844.706 78.0506   1
  -9 -15  -1 746.643 71.5197   1
   9 -15   1 715.774 70.2198   1
  10  15   1-19.7075 38.1760   1
 -10  15  -1 14.5365 39.4237   1
 -10 -15  -1-23.7001 35.7745   1
  10 -15   1-24.0519 38.2171   1
  11  15   1 58.8449 37.8170   1
 -11  15  -1 91.4829 41.6625   1
  11 -15   1 28.5258 37.1401   1
 -11 -15  -1 38.5029 35.8981   1
 -12  15  -1 6234.52 293.949   1
  12 -15   1 5472.89 287.775   1
 -13 -15  -1 2715.81 152.704   1
  13  15   1 2438.36 150.560   1
  14  15   1 696.581 70.7856   1
 -14 -15  -1 723.511 69.5605   1
  14 -15   1 618.245 64.9567   1
 -14  15  -1 608.786 64.5179   1
  15 -15   1 671.347 68.5108   1
 -15  15  -1 702.046 68.2389   1
  16 -15   1 233.592 53.5622   1
 -16  15  -1 454.447 58.9336   1
 -17  15  -1 1408.62 98.7259   1
  17 -15   1 1141.23 93.3792   1
  16 -16  -1 594.623 64.1478   1
 -16  16   1 720.229 66.3850   1
  15 -16  -1 149.315 40.6340   1
 -15  16   1 163.284 40.9238   1
  14 -16  -1 2281.76 136.658   1
 -14  16   1 2282.50 137.649   1
  13  16  -1 1961.71 129.650   1
 -13  16   1 2300.57 131.427   1
 -13 -16   1 1902.48 125.706   1
  13 -16  -1 2055.19 126.720   1
  12  16  -1 3213.60 188.823   1
 -12 -16   1 3546.53 186.896   1
  11  16  -1 399.291 59.7460   1
 -11  16   1 499.722 61.3337   1
  11 -16  -1 445.154 57.1788   1
 -11 -16   1 444.660 55.5330   1
  10  16  -1 1684.64 114.839   1
 -10  16   1 1666.15 113.630   1
  10 -16  -1 1486.16 109.832   1
 -10 -16   1 1761.79 113.835   1
  -9 -16   1 535.360 61.4531   1
   9  16  -1 408.923 61.0981   1
  -9  16   1 414.832 57.2215   1
   9 -16  -1 371.517 54.1534   1
   8  16  -1 1761.81 119.320   1
  -8  16   1 1726.51 114.830   1
   8 -16  -1 1813.99 117.707   1
  -8 -16   1 1700.62 115.195   1
  -7 -16   1 29.8383 38.2866   1
  -7  16   1 4.73276 38.0569   1
   7 -16  -1 19.2619 37.5521   1
   7  16  -1 5.05301 38.3936   1
   6  16  -1 7535.46 365.784   1
  -6  16   1 7308.75 362.461   1
   6 -16  -1 7412.49 362.649   1
  -6 -16   1 7881.15 367.636   1
  -5 -16   1-19.8578 35.9126   1
  -5  16   1 4.74838 34.8510   1
   5 -16  -1-14.5248 34.7655   1
   5  16  -1 29.4759 37.5702   1
   4  16  -1 2844.48 161.910   1
  -4  16   1 2737.17 161.495   1
  -4 -16   1 2819.04 162.819   1
   4 -16  -1 2639.28 159.884   1
   3  16  -1 6710.54 332.395   1
  -3  16   1 7078.11 334.702   1
   3 -16  -1 6631.01 332.786   1
  -3 -16   1 6717.55 333.820   1
  -2  16   1 48.1967 38.3024   1
   2  16  -1 24.0993 37.8344   1
  -2 -16   1 4.82125 35.1495   1
   1  16  -1 7374.08 349.630   1
  -1  16   1 7133.62 348.735   1
   1 -16  -1 7074.97 347.623   1
  -1 -16   1 6999.84 347.255   1
   0  16  -1 38.8583 39.9850   1
   0 -16  -1 43.1651 35.9622   1
   0 -16   1-9.64304 38.5474   1
   1  16   1 246.159 47.1403   1
  -1  16  -1 164.635 42.8839   1
   1 -16   1 203.680 44.8019   1
  -1 -16  -1 279.852 49.0669   1
   2  16   1 2810.91 161.439   1
  -2  16  -1 2527.38 158.012   1
  -2 -16  -1 3010.24 164.630   1
   2 -16   1 2728.65 159.847   1
   3  16   1 5267.58 269.600   1
  -3  16  -1 5265.77 269.905   1
  -3 -16  -1 5198.07 270.876   1
   3 -16   1 5516.30 271.589   1
   4  16   1 3297.12 182.145   1
  -4 -16  -1 3125.78 180.179   1
   4 -16   1 3209.30 179.849   1
  -5 -16  -1 641.409 66.2472   1
  -5  16  -1 609.644 65.6940   1
   5 -16   1 546.033 64.8234   1
   5  16   1 713.763 72.0034   1
   6  16   1 178.511 48.6732   1
  -6  16  -1 159.771 43.0259   1
  -6 -16  -1 246.984 47.7774   1
   7  16   1 9449.80 441.641   1
  -7 -16  -1 9112.09 438.842   1
   8  16   1 697.774 74.9026   1
  -8  16  -1 934.728 81.2325   1
  -8 -16  -1 873.465 77.4891   1
   8 -16   1 907.586 79.6736   1
   9 -16   1 781.857 74.8494   1
  -9  16  -1 915.796 80.5399   1
  10  16   1 1707.24 117.069   1
 -10  16  -1 1704.03 115.745   1
 -10 -16  -1 1820.96 113.903   1
  10 -16   1 1674.39 113.515   1
  11  16   1 1467.27 111.765   1
 -11 -16  -1 1970.95 117.005   1
  12  16   1 2681.26 168.989   1
 -12  16  -1 3214.91 173.404   1
  12 -16   1 3086.47 171.019   1
 -12 -16  -1 3061.41 169.591   1
  13  16   1 1590.40 113.221   1
 -13  16  -1 1814.14 114.999   1
  13 -16   1 1587.72 111.039   1
 -13 -16  -1 1743.02 114.417   1
  14  16   1 1543.81 110.561   1
 -14  16  -1 1812.29 112.627   1
 -14 -16  -1 1371.29 103.829   1
  14 -16   1 1614.75 110.064   1
  15 -16   1 108.156 45.9585   1
 -15  16  -1 169.732 43.9427   1
  14 -17  -1 275.949 49.4377   1
 -14  17   1 398.206 54.2676   1
  13 -17  -1 1615.35 111.139   1
 -13  17   1 1788.62 114.591   1
  12 -17  -1 27.6245 39.6877   1
 -12  17   1 115.394 44.2740   1
  11  17  -1 4449.44 243.725   1
 -11  17   1 5061.04 245.237   1
  11 -17  -1 4434.42 238.856   1
 -11 -17   1 4752.60 243.456   1
  10  17  -1 641.584 69.5978   1
 -10  17   1 512.025 63.8868   1
  10 -17  -1 651.513 68.6906   1
 -10 -17   1 694.252 70.5631   1
   9  17  -1 3430.56 189.358   1
   9 -17  -1 3317.40 185.051   1
  -9  17   1 3333.39 184.873   1
  -9 -17   1 3376.51 187.458   1
   8 -17  -1 663.024 69.5483   1
  -8  17   1 782.174 72.1167   1
  -7 -17   1 2956.86 167.236   1
   7 -17  -1 2631.78 160.392   1
  -7  17   1 2837.47 162.963   1
   7  17  -1 2979.38 167.418   1
  -6 -17   1 100.062 42.1571   1
  -6  17   1 94.5429 39.6481   1
   6 -17  -1 131.860 40.9849   1
   6  17  -1 139.242 45.3941   1
   5  17  -1 4071.61 211.507   1
  -5  17   1 3883.59 208.008   1
  -5 -17   1 3794.13 210.496   1
   5 -17  -1 3820.95 208.074   1
  -4  17   1 2205.50 137.210   1
   4  17  -1 2360.81 139.626   1
  -4 -17   1 2130.64 137.617   1
   3  17  -1 3483.45 188.278   1
  -3 -17   1 3232.22 186.394   1
   2  17  -1 2098.14 130.946   1
   2 -17  -1 2059.40 129.259   1
  -2 -17   1 1964.77 128.152   1
   1  17  -1 1707.60 114.435   1
  -1  17   1 1723.79 113.333   1
   1 -17  -1 1581.61 110.407   1
  -1 -17   1 1615.34 111.815   1
   0  17   1 441.955 56.2722   1
   0  17  -1 440.942 59.4738   1
   0 -17   1 463.346 57.9856   1
   0 -17  -1 482.035 57.1896   1
  -1  17  -1 1529.16 107.003   1
   1  17   1 1511.20 105.648   1
   1 -17   1 1574.83 107.970   1
  -1 -17  -1 1375.29 103.173   1
   2  17   1 725.564 69.8535   1
  -2  17  -1 711.338 71.9452   1
  -2 -17  -1 724.969 71.7685   1
   2 -17   1 632.331 70.2324   1
   3  17   1 4552.34 246.033   1
  -3 -17  -1 5042.36 251.010   1
  -4 -17  -1 148.540 44.8753   1
   4  17   1 181.320 45.0422   1
  -4  17  -1 100.795 42.4936   1
   4 -17   1 104.779 42.7879   1
  -5  17  -1 4136.18 221.495   1
   5 -17   1 4186.29 221.411   1
   6  17   1 4146.04 213.813   1
  -6  17  -1 3707.84 209.302   1
  -6 -17  -1 3956.67 211.351   1
   6 -17   1 3871.25 210.509   1
   7  17   1 1889.79 128.909   1
   7 -17   1 2107.97 129.379   1
  -7 -17  -1 1966.34 127.450   1
   8  17   1 2609.02 153.839   1
  -8  17  -1 2552.98 151.632   1
  -8 -17  -1 2517.54 150.533   1
   8 -17   1 2377.32 147.730   1
   9  17   1 359.485 55.8914   1
  -9 -17  -1 320.588 52.2659   1
  10  17   1 1868.18 126.363   1
 -10  17  -1 1984.35 125.641   1
 -10 -17  -1 2073.32 125.989   1
  10 -17   1 1947.73 125.594   1
  11 -17   1 2906.76 170.852   1
 -11  17  -1 3313.34 175.942   1
  12  17   1 2136.11 133.642   1
 -12 -17  -1 2022.77 126.626   1
  13 -17   1 2155.76 134.964   1
 -13  17  -1 2358.68 137.828   1
  12 -18  -1 268.342 49.6647   1
 -12  18   1 322.594 50.5193   1
  11 -18  -1 140.807 47.0996   1
 -11  18   1 223.252 49.8964   1
  10 -18  -1 872.002 78.1165   1
 -10  18   1 794.545 77.0553   1
  -9 -18   1 194.137 46.5948   1
   9  18  -1 106.005 47.0312   1
  -9  18   1 121.461 43.5837   1
   9 -18  -1 140.121 43.9593   1
  -8 -18   1 2265.69 137.323   1
  -8  18   1 1988.87 131.977   1
   8 -18  -1 2330.41 135.374   1
   8  18  -1 2167.52 136.929   1
  -7 -18   1 309.205 52.3649   1
   7  18  -1 348.506 57.6599   1
  -7  18   1 253.111 46.8855   1
   7 -18  -1 357.830 52.2957   1
   6  18  -1 4015.30 218.999   1
  -6 -18   1 4195.34 222.013   1
   5  18  -1 1599.97 106.965   1
  -5  18   1 1368.88 101.842   1
  -5 -18   1 1511.13 105.061   1
   5 -18  -1 1449.06 104.319   1
  -4  18   1 2754.14 163.233   1
   4  18  -1 2886.96 165.983   1
   4 -18  -1 2885.43 165.101   1
  -4 -18   1 2836.28 164.313   1
   3  18  -1 815.741 76.2869   1
  -3  18   1 788.016 74.1891   1
   3 -18  -1 772.108 72.1336   1
  -3 -18   1 673.487 67.8784   1
   2  18  -1 2513.46 147.958   1
  -2  18   1 2556.19 147.599   1
   2 -18  -1 2302.62 143.482   1
  -2 -18   1 2305.62 144.913   1
   1  18  -1 398.700 56.7995   1
  -1  18   1 343.501 57.4849   1
   1 -18  -1 349.470 54.8719   1
  -1 -18   1 320.072 53.5421   1
   0  18   1 3284.58 177.006   1
   0  18  -1 2893.82 173.515   1
   0 -18   1 3212.55 175.924   1
   0 -18  -1 3012.58 174.128   1
  -1  18  -1 145.807 45.8912   1
   1  18   1 143.262 45.4906   1
  -1 -18  -1 71.7207 41.0785   1
   1 -18   1 190.697 47.9246   1
   2  18   1 2151.80 136.525   1
  -2  18  -1 2124.38 136.277   1
   2 -18   1 2243.38 138.006   1
  -2 -18  -1 2342.16 139.168   1
  -3  18  -1 941.035 80.3962   1
   3  18   1 958.747 80.9686   1
  -3 -18  -1 1005.44 81.7818   1
   3 -18   1 903.221 78.3988   1
   4  18   1 2020.89 124.244   1
  -4  18  -1 1817.52 121.144   1
  -4 -18  -1 1921.12 122.882   1
   4 -18   1 1730.30 119.271   1
  -5 -18  -1 451.929 58.9140   1
  -5  18  -1 573.211 65.6132   1
   5  18   1 610.916 65.1886   1
   5 -18   1 470.287 62.4541   1
   6  18   1 1744.28 115.777   1
  -6 -18  -1 1686.74 114.209   1
  -7 -18  -1 264.697 50.3176   1
   7  18   1 268.683 53.0613   1
  -7  18  -1 200.130 44.2798   1
   7 -18   1 185.372 43.1796   1
   8 -18   1 1916.91 130.496   1
  -8  18  -1 2470.58 140.239   1
   9  18   1 2384.57 144.137   1
  -9  18  -1 2406.20 141.561   1
  -9 -18  -1 2345.86 139.602   1
   9 -18   1 1973.02 134.703   1
  10 -18   1 1951.46 117.367   1
 -10 -18  -1 1804.68 117.208   1
  11  18   1 773.545 79.1271   1
 -11  18  -1 921.961 77.9746   1
  10 -19  -1 518.397 58.7136   1
 -10  19   1 541.955 61.7158   1
  -9  19   1 338.491 54.1124   1
   8 -19  -1 1210.31 92.1645   1
  -8  19   1 1266.37 94.4932   1
   7  19  -1 4623.86 238.560   1
  -7 -19   1 4522.85 238.473   1
  -6  19   1 2107.97 141.398   1
   6  19  -1 2681.08 149.494   1
   6 -19  -1 2380.61 144.331   1
  -6 -19   1 2547.29 147.582   1
  -5  19   1 1801.72 119.005   1
   5 -19  -1 1902.03 120.472   1
  -4  19   1 983.013 84.2920   1
   4 -19  -1 1111.55 85.2898   1
  -3  19   1 268.627 49.6317   1
   3 -19  -1 212.755 45.6381   1
  -2  19   1 478.258 61.5125   1
   2 -19  -1 504.528 59.5838   1
  -1  19   1 699.411 69.0427   1
   1 -19  -1 553.917 62.9907   1
   0  19   1 258.742 51.4437   1
   0 -19  -1 292.647 51.2217   1
  -1  19  -1 2316.51 140.377   1
   1  19   1 2437.05 142.943   1
   1 -19   1 2164.10 137.387   1
  -1 -19  -1 2225.32 138.285   1
  -2  19  -1-14.2207 37.4258   1
   2  19   1-9.45443 39.3418   1
  -2 -19  -1 14.1365 38.3352   1
   2 -19   1-9.54681 36.0225   1
   3  19   1 1408.23 100.516   1
  -3  19  -1 1271.24 98.1914   1
  -3 -19  -1 1433.01 100.285   1
   3 -19   1 1313.24 97.2544   1
  -4  19  -1 37.6202 38.8068   1
   4  19   1 100.988 45.9177   1
  -4 -19  -1 52.7929 40.4867   1
   4 -19   1 84.9748 36.9228   1
  -5  19  -1 55.5261 42.4236   1
  -5 -19  -1 19.4324 37.6889   1
   5 -19   1 56.9388 38.4251   1
   5  19   1 52.9512 38.9812   1
  -6 -19  -1 511.220 62.3486   1
   6  19   1 626.081 66.9668   1
  -6  19  -1 403.328 58.4266   1
   6 -19   1 515.629 60.2543   1
  -7 -19  -1 2112.19 129.286   1
   7  19   1 2316.26 133.562   1
  -7  19  -1 1960.37 127.424   1
  -8 -19  -1 1658.56 110.361   1
  -8  19  -1 1639.89 110.020   1
   8 -19   1 1389.86 105.421   1
   8  19   1 1710.17 112.507   1
   9 -19   1 4829.90 242.815   1
   9  19   1 4722.32 245.603   1
  -9  19  -1 4655.21 242.731   1
   6 -20  -1 1974.86 124.752   1
  -6  20   1 1962.28 123.220   1
  -5  20   1 780.468 74.9749   1
   5 -20  -1 809.804 74.6014   1
   4  20  -1 3847.23 203.709   1
  -4  20   1 3746.24 199.589   1
  -4 -20   1 3648.11 199.655   1
   4 -20  -1 3626.33 197.787   1
  -3  20   1 4.55536 36.4117   1
   3  20  -1 24.0605 40.4946   1
  -3 -20   1-4.69877 34.9812   1
   3 -20  -1 32.1156 34.8605   1
  -2  20   1 2602.22 157.258   1
   2  20  -1 2849.96 161.481   1
   2 -20  -1 2821.39 159.985   1
  -2 -20   1 2771.77 159.974   1
   1  20  -1 2880.47 166.694   1
  -1  20   1 3062.00 168.657   1
   1 -20  -1 2943.36 166.330   1
  -1 -20   1 2823.42 164.737   1
   0  20  -1 797.351 74.8314   1
   0 -20   1 830.896 75.0931   1
  -2  20  -1 184.816 45.0051   1
   2 -20   1 138.260 40.2874   1
  -2 -20  -1 105.771 42.5623   1
  -3  20  -1-18.5587 41.1066   1
   3  20   1-9.30966 38.7390   1
   3 -20   1 4.58008 38.7470   1
  -3 -20  -1 9.12344 34.8867   1
  -4 -20  -1 1810.10 114.698   1
   4 -20   1 1821.52 116.347   1
   4  20   1 1644.42 113.771   1
  -4  20  -1 1559.38 112.387   1
  -5 -20  -1 2756.56 158.706   1
   5 -20   1 2492.62 155.796   1
   5  20   1 2944.73 162.190   1
  -5  20  -1 2902.18 159.955   1
  -6 -20  -1 5864.61 296.328   1
  -6  20  -1 5957.56 296.068   1
   6 -20   1 5690.03 293.369   1
   6  20   1 6429.42 299.674   1
   7  20   1 182.621 50.9051   1
  25   0  -2 110.347 44.4700   1
 -25   0   2 111.240 43.7147   1
  24   0  -2 4873.81 257.113   1
 -24   0   2 5199.63 259.896   1
  23   0  -2 103.194 43.5616   1
 -23   0   2 65.5757 38.4885   1
  22   0  -2 3571.14 196.846   1
 -22   0   2 3529.46 193.777   1
 -20   0   2 312.993 49.0150   1
  20   0  -2 391.393 56.9069   1
 -19   0   2 51.9877 36.3959   1
  19   0  -2-4.81899 36.1343   1
  18   0  -2 10028.8 479.468   1
 -18   0   2 10593.2 481.274   1
 -17   0   2 188.954 39.8473   1
  17   0  -2 114.950 39.4392   1
 -16   0   2 81.4185 34.5227   1
  16   0  -2 21.7283 32.4217   1
 -15   0   2 2118.63 123.472   1
  15   0  -2 1944.89 120.974   1
 -14   0   2 10340.1 473.883   1
  14   0  -2 10229.4 472.542   1
 -12   0   2 387.838 46.4705   1
  12   0  -2 420.569 46.0337   1
 -11   0   2 3500.92 171.984   1
  11   0  -2 3203.71 168.885   1
 -10   0   2 63943.2 2586.49   1
  10   0  -2 56863.3 2583.06   1
  -9   0   2 64280.6 2648.13   1
   9   0  -2 59353.7 2646.62   1
  -8   0   2 149770. 6143.40   1
   8   0  -2 138278. 6143.57   1
  -7   0   2 58916.5 2453.62   1
   7   0  -2 55749.5 2453.11   1
  -6   0   2 283288. 12135.1   1
   6   0  -2 287114. 12135.3   1
  -5   0   2 710036. 31656.7   1
   5   0  -2 778834. 31656.6   1
  -4   0   2 242796. 9031.41   1
   4   0  -2 187947. 9029.48   1
  -3   0   2 70475.7 2678.39   1
   3   0  -2 56198.8 2677.79   1
   0   0   2 106050. 5044.74   1
   0   0  -2 133527. 5045.72   1
  -1   0  -2 88811.8 4100.47   1
   1   0   2 106127. 4103.00   1
  -2   0  -2 624765. 26622.2   1
   2   0   2 627407. 26621.7   1
  -3   0  -2 430595. 18512.0   1
   3   0   2 439651. 18511.5   1
  -4   0  -2 87716.0 3519.20   1
   4   0   2 77586.7 3516.84   1
  -5   0  -2 150592. 6223.95   1
   5   0   2 141596. 6222.34   1
  -6   0  -2 52775.0 2263.74   1
   6   0   2 52601.9 2263.11   1
  -7   0  -2 181.160 32.2763   1
   7   0   2 171.826 31.9664   1
  -8   0  -2 6984.79 314.071   1
   8   0   2 6392.97 311.629   1
  -9   0  -2 31843.4 1350.41   1
   9   0   2 30206.3 1348.99   1
 -11   0  -2 184.716 36.5709   1
  11   0   2 196.210 37.0020   1
  12   0   2 20332.4 921.249   1
 -12   0  -2 21270.6 922.747   1
 -13   0  -2 127.422 39.3509   1
  13   0   2 88.1970 40.2822   1
  14   0   2 9889.53 495.159   1
 -14   0  -2 11739.9 500.948   1
  16   0   2 5445.21 286.335   1
 -16   0  -2 6078.68 288.990   1
  17   0   2 1479.57 106.435   1
 -17   0  -2 1546.46 103.288   1
 -18   0  -2 310.734 51.9160   1
  18   0   2 343.307 55.6896   1
  19   0   2 3926.63 207.733   1
 -19   0  -2 3637.10 202.945   1
  20   0   2 1331.41 101.846   1
 -20   0  -2 1405.71 99.4066   1
  22   0   2 98.9456 43.2868   1
 -22   0  -2 151.155 45.8118   1
  23   0   2 1542.36 110.378   1
 -23   0  -2 1710.94 113.084   1
  24   0   2 151.461 47.4637   1
 -24   0  -2 107.117 40.4403   1
  25   0   2 354.464 56.0362   1
 -25   0  -2 353.959 51.4492   1
  25  -1  -2 252.813 54.2595   1
  25   1  -2 322.534 57.3074   1
 -25   1   2 217.560 49.7049   1
 -25  -1   2 313.353 51.1132   1
  24  -1  -2 115.551 48.1842   1
  24   1  -2 56.3491 42.4854   1
 -24  -1   2 51.0469 40.8914   1
 -24   1   2 44.7028 38.0869   1
  23  -1  -2 4523.63 238.273   1
  23   1  -2 4551.78 236.898   1
 -23   1   2 4579.14 235.562   1
 -23  -1   2 4342.34 235.108   1
  22   1  -2-5.01565 38.3664   1
 -22  -1   2-25.4706 39.4756   1
 -22   1   2-39.0660 38.3241   1
  22  -1  -2-5.11236 37.7982   1
  21   1  -2 203.995 47.9289   1
 -21  -1   2 235.414 48.4376   1
  20  -1  -2 1271.94 98.7097   1
  20   1  -2 1286.91 99.1602   1
 -20   1   2 1352.45 97.5790   1
 -20  -1   2 1449.89 100.486   1
  19  -1  -2 3698.66 206.371   1
  19   1  -2 3935.03 209.176   1
 -19  -1   2 3948.02 206.921   1
 -19   1   2 3899.32 206.889   1
 -18   1   2 387.976 51.9633   1
  18  -1  -2 346.591 53.8454   1
  17   1  -2 2053.89 123.069   1
 -17  -1   2 2134.33 121.624   1
 -17   1   2 1674.33 117.329   1
  17  -1  -2 1841.41 118.962   1
  16   1  -2 1193.49 90.9172   1
 -16  -1   2 1482.86 93.8842   1
 -16   1   2 1348.51 93.1363   1
  16  -1  -2 1276.10 92.5338   1
 -15  -1   2 202.763 39.1414   1
 -15   1   2 154.138 40.9115   1
  15   1  -2 147.772 37.9310   1
 -14  -1   2 6090.30 280.406   1
  14  -1  -2 5375.81 276.562   1
  13   1  -2 75157.1 3266.00   1
 -13  -1   2 76945.6 3265.70   1
  12   1  -2 2961.83 156.791   1
 -12  -1   2 2864.37 155.056   1
 -12   1   2 3117.40 157.166   1
  12  -1  -2 2929.84 158.545   1
  11   1  -2 4736.93 232.419   1
 -11  -1   2 4918.68 233.495   1
 -11   1   2 5024.57 234.785   1
  11  -1  -2 4576.69 232.382   1
  10   1  -2 1066.91 72.1924   1
 -10  -1   2 1300.97 75.6652   1
 -10   1   2 1203.74 76.9855   1
  10  -1  -2 1084.57 74.2755   1
   9   1  -2 5349.59 261.660   1
  -9  -1   2 5914.62 263.579   1
  -9   1   2 5998.77 267.460   1
   9  -1  -2 5416.92 262.123   1
   8  -1  -2 95535.5 4028.24   1
  -8  -1   2 91128.0 4028.81   1
  -8   1   2 92955.8 4026.92   1
   8   1  -2 97280.6 4027.28   1
  -7  -1   2 52684.0 2182.92   1
   7   1  -2 49323.2 2181.53   1
  -6  -1   2 763.983 50.2269   1
  -6   1   2 753.705 49.2890   1
   6   1  -2 871.572 50.5478   1
   6  -1  -2 781.172 50.9252   1
  -5  -1   2 16793.0 702.294   1
  -5   1   2 16002.4 703.120   1
   5   1  -2 16433.9 701.129   1
   5  -1  -2 15679.4 701.621   1
  -4   1   2 19877.7 758.244   1
   4  -1  -2 19589.8 757.184   1
   4   1  -2 18421.7 754.363   1
  -3   1   2 101630. 4085.65   1
  -3  -1   2 86857.1 4083.63   1
   3  -1  -2 98171.3 4086.30   1
   3   1  -2 98688.5 4082.58   1
  -2   1   2 93297.7 3894.86   1
   2  -1  -2 89666.3 3895.01   1
   1  -1  -2 246861. 10498.1   1
   0  -1  -2 47323.5 2054.97   1
   0   1   2 49670.4 2053.55   1
   0  -1   2 48944.7 2054.20   1
   0   1  -2 46696.6 2053.21   1
  -1   1  -2 123538. 4934.60   1
   1  -1   2 133290. 4935.31   1
   1   1   2 126173. 4935.17   1
  -2   1  -2 41111.7 1881.64   1
  -2  -1  -2 46804.0 1884.24   1
   2  -1   2 44586.3 1883.12   1
   2   1   2 44136.4 1883.26   1
  -3   1  -2 18388.3 781.395   1
  -3  -1  -2 18343.0 779.127   1
   3  -1   2 16847.7 777.074   1
   3   1   2 18425.9 779.324   1
  -5   1  -2 731.795 54.4789   1
  -5  -1  -2 688.085 51.8318   1
   5  -1   2 774.201 53.5769   1
   5   1   2 741.603 52.6647   1
  -6   1  -2 48755.8 2068.56   1
  -6  -1  -2 46347.3 2067.92   1
   6  -1   2 49020.3 2069.38   1
   6   1   2 48366.8 2068.35   1
  -7   1  -2 102376. 4480.83   1
  -7  -1  -2 107956. 4481.75   1
   7  -1   2 108215. 4482.44   1
   7   1   2 101036. 4480.45   1
  -8   1  -2 17624.2 802.935   1
  -8  -1  -2 19157.6 804.695   1
   8  -1   2 17798.6 802.686   1
   8   1   2 18311.7 803.137   1
  -9   1  -2 855.625 66.9830   1
  -9  -1  -2 821.488 66.2177   1
   9  -1   2 847.549 66.6536   1
   9   1   2 968.086 68.5298   1
 -11   1  -2 5223.89 256.707   1
 -11  -1  -2 4918.19 252.591   1
  11  -1   2 5182.97 255.109   1
  11   1   2 5307.79 255.408   1
 -12   1  -2 19572.5 808.821   1
 -12  -1  -2 16884.8 801.233   1
  12  -1   2 17738.4 804.518   1
  12   1   2 18256.2 807.029   1
 -13   1  -2 567.543 60.0065   1
 -13  -1  -2 599.388 58.2269   1
  13  -1   2 531.660 60.5223   1
  13   1   2 535.111 56.9532   1
 -14   1  -2 12577.2 554.150   1
 -14  -1  -2 11908.3 551.859   1
  14  -1   2 11557.0 551.734   1
  14   1   2 12160.7 554.802   1
 -15   1  -2 74.6665 37.3317   1
  15  -1   2 4.69421 34.2450   1
 -16   1  -2 304.014 49.1793   1
 -16  -1  -2 170.662 43.4783   1
  16  -1   2 232.022 45.2955   1
  16   1   2 192.946 46.9183   1
 -17   1  -2 3285.05 179.460   1
 -17  -1  -2 3251.06 181.602   1
  17   1   2 3262.78 181.711   1
  17  -1   2 3143.37 179.376   1
 -18  -1  -2 2504.57 143.716   1
  18  -1   2 2028.26 136.941   1
  18   1   2 2341.16 141.322   1
 -19  -1  -2 1085.81 86.9355   1
 -19   1  -2 1009.89 83.7224   1
  19   1   2 1056.23 84.8212   1
 -20   1  -2 1926.31 128.364   1
 -20  -1  -2 2115.45 133.487   1
  20  -1   2 2212.53 136.347   1
  20   1   2 2222.05 134.425   1
 -21   1  -2 611.786 64.2055   1
  21  -1   2 538.060 66.0280   1
 -22   1  -2 1350.34 100.711   1
 -22  -1  -2 1425.57 103.496   1
  22  -1   2 1548.18 107.617   1
  22   1   2 1444.44 104.620   1
 -23   1  -2 88.4851 40.3889   1
 -23  -1  -2 73.4006 44.3466   1
  23  -1   2 74.3298 40.9420   1
  23   1   2 110.094 47.0143   1
 -24   1  -2 2778.47 161.308   1
 -24  -1  -2 2758.13 160.679   1
  24  -1   2 2667.98 159.046   1
  24   1   2 2968.81 165.867   1
 -25  -1  -2 101.041 39.8338   1
 -25   1  -2 166.074 44.1773   1
  25  -1   2 98.7315 43.5837   1
  25   1   2 136.962 46.2569   1
  26  -2  -2 555.287 68.6378   1
  25   2  -2 150.484 48.0251   1
 -24   2   2 695.289 71.1744   1
 -24  -2   2 727.579 69.5687   1
  24  -2  -2 689.175 74.6497   1
  24   2  -2 709.047 72.9964   1
 -23   2   2 39.3499 39.0739   1
 -23  -2   2-15.1048 36.1541   1
  23  -2  -2-25.5382 40.8211   1
  23   2  -2-20.6170 40.6944   1
 -22   2   2 874.791 78.5419   1
 -22  -2   2 926.035 80.2280   1
  22   2  -2 994.632 84.6422   1
  22  -2  -2 860.347 80.1416   1
 -21   2   2-19.7398 35.4425   1
 -21  -2   2-5.00638 34.8659   1
  21  -2  -2 50.3409 39.9958   1
  21   2  -2 45.3899 37.2857   1
 -20   2   2 3101.71 170.482   1
 -20  -2   2 2731.16 166.468   1
  20  -2  -2 3173.75 172.758   1
  20   2  -2 2849.53 168.092   1
 -19   2   2 202.240 44.8482   1
 -19  -2   2 248.571 48.8506   1
  19  -2  -2 373.944 53.8199   1
  19   2  -2 296.008 50.7549   1
 -18   2   2 5656.20 284.615   1
  18  -2  -2 5705.07 284.028   1
 -17   2   2 56.1288 35.6272   1
 -17  -2   2 77.2578 33.4534   1
  17  -2  -2 50.1687 31.6074   1
  17   2  -2 57.5379 33.0451   1
 -16   2   2-8.84543 31.0540   1
 -16  -2   2 26.0319 29.4980   1
  16   2  -2 51.8873 34.1525   1
 -15   2   2 1784.37 108.982   1
 -15  -2   2 1788.90 108.367   1
  15  -2  -2 1541.88 105.577   1
  15   2  -2 1655.00 106.995   1
 -14   2   2 14367.8 636.912   1
 -14  -2   2 14354.6 636.824   1
  14  -2  -2 13681.6 636.723   1
  14   2  -2 14075.8 636.917   1
 -13   2   2 106.735 33.2563   1
  13  -2  -2 102.594 32.3030   1
 -13  -2   2 115.678 31.8882   1
 -12   2   2 40335.0 1692.81   1
 -12  -2   2 39003.2 1688.49   1
  12  -2  -2 36806.0 1688.62   1
  12   2  -2 40073.6 1690.37   1
 -11   2   2 2331.17 132.705   1
 -11  -2   2 2495.98 131.521   1
  11  -2  -2 2427.48 132.501   1
  11   2  -2 2527.02 132.624   1
 -10   2   2 33339.4 1592.15   1
 -10  -2   2 37386.2 1595.54   1
  10  -2  -2 38486.4 1599.23   1
  10   2  -2 39243.8 1597.19   1
  -9   2   2 32359.9 1477.82   1
   9   2  -2 33617.2 1477.68   1
  -9  -2   2 36745.2 1479.46   1
   9  -2  -2 34329.7 1479.94   1
  -8   2   2 3457.82 167.592   1
   8   2  -2 3490.89 166.404   1
   8  -2  -2 3354.45 168.386   1
  -7   2   2 4463.72 211.997   1
   7   2  -2 4351.59 209.043   1
   7  -2  -2 4533.51 212.517   1
  -7  -2   2 4733.47 211.179   1
   6   2  -2 9428.09 398.240   1
  -6  -2   2 8617.64 397.069   1
  -5   2   2 612.233 42.4710   1
   5  -2  -2 543.502 41.7082   1
   5   2  -2 601.089 37.8558   1
  -5  -2   2 644.034 38.8801   1
   4  -2  -2 227356. 8987.00   1
  -4   2   2 241452. 8988.05   1
   4   2  -2 187896. 8981.26   1
  -4  -2   2 208415. 8982.44   1
   3  -2  -2 3682.08 191.480   1
  -3  -2   2 4029.41 188.216   1
   3   2  -2 4547.02 188.886   1
  -3   2   2 4975.16 193.984   1
  -2  -2   2 2329.67 97.5130   1
   2  -2  -2 2255.42 101.958   1
  -2   2   2 2215.05 101.592   1
   1  -2  -2 58856.4 2672.74   1
  -1   2   2 61602.6 2672.21   1
   1   2  -2 64743.9 2669.60   1
  -1  -2   2 64001.0 2670.09   1
   0  -2  -2 29706.5 1342.56   1
   0   2  -2 31291.5 1340.98   1
   0  -2   2 29850.1 1340.65   1
   1   2   2 3269.24 158.272   1
   1  -2   2 3166.12 156.568   1
  -1   2  -2 3396.43 157.697   1
  -2  -2  -2 272482. 11587.4   1
   2   2   2 274134. 11587.1   1
  -2   2  -2 272313. 11586.8   1
   2  -2   2 270416. 11586.3   1
   3  -2   2 19117.5 841.764   1
   3   2   2 19155.6 840.741   1
  -3  -2  -2 20087.0 842.209   1
  -3   2  -2 19295.0 840.318   1
  -5   2  -2 29577.2 1384.44   1
   5  -2   2 34622.7 1390.01   1
   5   2   2 33462.7 1388.39   1
  -5  -2  -2 31513.6 1387.11   1
   6  -2   2 32.5640 22.4482   1
   6   2   2 58.1643 23.7623   1
  -6  -2  -2 68.9443 25.7047   1
  -6   2  -2 58.2375 23.1020   1
  -7   2  -2 12874.7 545.435   1
  -7  -2  -2 12399.3 542.037   1
   7  -2   2 11131.2 537.981   1
   7   2   2 12125.2 540.196   1
  -8   2  -2 798.599 61.8911   1
  -8  -2  -2 829.158 62.9017   1
   8  -2   2 786.695 60.5180   1
   8   2   2 747.729 59.4933   1
  -9   2  -2 24806.3 1077.29   1
  -9  -2  -2 24874.3 1077.04   1
   9  -2   2 24823.1 1076.20   1
   9   2   2 23770.4 1074.04   1
 -11   2  -2 9183.79 438.029   1
 -11  -2  -2 9289.02 438.672   1
  11  -2   2 9617.05 438.962   1
  11   2   2 9768.45 438.966   1
 -12   2  -2 9659.66 420.339   1
 -12  -2  -2 8194.68 414.534   1
  12  -2   2 9474.74 419.006   1
  12   2   2 8481.24 414.431   1
 -13   2  -2 7142.28 337.119   1
 -13  -2  -2 6564.54 331.402   1
  13  -2   2 6884.66 332.472   1
  13   2   2 7042.95 332.820   1
 -14  -2  -2 1930.00 121.981   1
  14  -2   2 1804.42 121.112   1
  14   2   2 1902.96 121.360   1
 -15   2  -2 18116.9 730.736   1
  15  -2   2 14396.2 720.342   1
 -16   2  -2 650.712 66.8721   1
  16  -2   2 589.064 64.2345   1
  16   2   2 628.833 66.0829   1
 -17   2  -2 348.516 56.4468   1
  17  -2   2 303.332 53.7028   1
 -17  -2  -2 347.923 52.0613   1
 -18  -2  -2-25.1497 35.5939   1
  18   2   2-29.9887 37.4800   1
 -19   2  -2 1149.15 88.6831   1
 -19  -2  -2 1063.54 86.7888   1
  19  -2   2 1148.65 90.6127   1
  19   2   2 1013.17 87.3533   1
 -20   2  -2-14.7443 36.0792   1
 -20  -2  -2 55.1075 38.5708   1
  20  -2   2-20.3698 37.6490   1
  20   2   2 50.9981 41.0091   1
 -21   2  -2 2298.96 137.003   1
  21  -2   2 2006.81 134.052   1
 -22   2  -2 90.6740 40.5210   1
 -22  -2  -2 53.6410 38.1794   1
  22  -2   2 66.4285 44.5104   1
  22   2   2 116.099 43.9726   1
 -23  -2  -2 964.580 81.0431   1
 -23   2  -2 898.265 77.9792   1
  23  -2   2 866.799 80.5618   1
  23   2   2 827.468 79.3660   1
 -24  -2  -2 216.218 47.0586   1
  24   2   2 270.088 51.1036   1
 -25   2  -2 808.816 76.1873   1
 -25  -2  -2 852.318 75.1132   1
  25   2   2 767.874 74.3344   1
  25  -2   2 923.884 80.0416   1
  26  -3  -2 71.5426 41.9240   1
 -25   3   2 188.048 44.4128   1
  25  -3  -2 170.089 47.8766   1
 -24   3   2 38.7886 35.9124   1
 -24  -3   2 89.0834 41.2509   1
  24  -3  -2 96.9886 47.4462   1
  24   3  -2-4.93575 38.7948   1
 -23   3   2 188.224 46.1892   1
 -23  -3   2 207.880 45.9507   1
  23   3  -2 134.396 44.3086   1
 -22   3   2 64.9811 38.8330   1
 -22  -3   2 59.0898 37.7674   1
  22  -3  -2 76.5879 43.2900   1
  22   3  -2 69.8293 42.9672   1
 -21   3   2 2340.88 135.349   1
  21  -3  -2 1940.02 131.026   1
 -20   3   2 435.574 57.1391   1
 -20  -3   2 337.040 51.6154   1
  20  -3  -2 323.589 51.7480   1
  20   3  -2 416.819 56.5042   1
 -19   3   2 307.699 50.0061   1
 -19  -3   2 242.263 45.9447   1
  19  -3  -2 247.423 48.5712   1
  19   3  -2 283.106 48.4753   1
 -18   3   2 461.894 57.1474   1
  18  -3  -2 356.384 53.2574   1
 -17  -3   2 6426.00 317.296   1
  17   3  -2 6617.76 319.162   1
 -16   3   2 4305.12 211.501   1
 -16  -3   2 3954.34 206.393   1
  16  -3  -2 3579.50 205.665   1
  16   3  -2 4042.69 207.714   1
 -15  -3   2 10838.7 471.980   1
  15  -3  -2 9921.81 470.113   1
  15   3  -2 9736.18 467.996   1
 -14   3   2 142.635 40.0209   1
 -14  -3   2 172.445 39.2894   1
  14  -3  -2 77.9411 34.0185   1
  14   3  -2 133.699 37.8787   1
 -13   3   2 7614.07 351.993   1
  13  -3  -2 7275.94 349.834   1
 -12  -3   2 8498.03 392.245   1
  11   3  -2 38894.5 1606.46   1
  11  -3  -2 35667.9 1606.19   1
 -11   3   2 36675.6 1607.18   1
 -10   3   2 25779.0 1150.10   1
  10   3  -2 26921.2 1148.89   1
  10  -3  -2 26640.1 1151.49   1
 -10  -3   2 26224.3 1148.41   1
  -9   3   2 531.219 47.5794   1
   9   3  -2 675.109 49.8356   1
   9  -3  -2 670.294 54.0564   1
  -9  -3   2 698.793 49.4407   1
  -8   3   2 9017.96 417.632   1
   8   3  -2 9383.06 414.817   1
  -8  -3   2 9794.20 416.593   1
   8  -3  -2 8868.22 417.216   1
   7  -3  -2 2912.95 144.447   1
  -7   3   2 2812.06 143.152   1
  -6  -3   2 28452.0 1166.98   1
   6  -3  -2 27394.2 1171.71   1
  -6   3   2 26359.0 1170.30   1
   6   3  -2 26084.1 1166.22   1
   5   3  -2 16916.8 844.762   1
  -5  -3   2 24199.6 852.314   1
   4  -3  -2 43355.9 1829.05   1
  -4  -3   2 45297.8 1824.33   1
  -4   3   2 43245.2 1827.61   1
   4   3  -2 39528.1 1822.40   1
  -3   3   2 13930.0 597.959   1
   3  -3  -2 14986.6 599.890   1
   2  -3  -2 30619.3 1178.21   1
  -2   3   2 30672.8 1177.38   1
   2   3  -2 32407.4 1173.57   1
   1  -3  -2 69248.1 2828.70   1
   1   3  -2 66258.7 2824.94   1
  -1   3   2 68006.7 2828.04   1
  -1  -3   2 62486.9 2825.36   1
   0  -3  -2 77657.2 3166.68   1
   0   3  -2 76851.7 3163.97   1
   0  -3   2 69066.1 3163.06   1
   1   3   2 50.3015 20.8461   1
  -1  -3  -2 87.2844 23.2686   1
  -1   3  -2 60.2541 19.3926   1
   1  -3   2 81.3829 19.5620   1
  -2  -3  -2 17428.8 721.716   1
   2   3   2 16893.0 720.369   1
   2  -3   2 16399.4 719.529   1
  -2   3  -2 15670.8 719.025   1
  -4  -3  -2 5657.73 263.880   1
   4   3   2 5675.26 264.692   1
  -4   3  -2 5872.18 264.954   1
   4  -3   2 5669.42 264.459   1
   5  -3   2 5158.01 239.846   1
  -5   3  -2 4717.29 236.851   1
   5   3   2 5274.47 238.372   1
  -5  -3  -2 5159.39 238.479   1
   6  -3   2 6957.30 306.547   1
   6   3   2 6397.33 302.834   1
  -6  -3  -2 6441.81 304.030   1
  -6   3  -2 6477.15 304.301   1
   7   3   2 4593.59 218.749   1
  -7  -3  -2 4916.65 220.849   1
   7  -3   2 4577.63 219.988   1
   8   3   2 875.443 64.6443   1
  -8  -3  -2 855.979 64.6019   1
   8  -3   2 904.064 68.3348   1
  -8   3  -2 811.327 64.1735   1
   9   3   2 14676.6 641.720   1
  -9  -3  -2 14236.3 640.561   1
   9  -3   2 13937.0 639.048   1
  -9   3  -2 14398.8 642.883   1
  10  -3   2 21758.5 927.663   1
 -10   3  -2 20180.0 927.295   1
  11   3   2 13508.0 598.546   1
 -11  -3  -2 12388.9 596.011   1
  11  -3   2 13681.4 600.198   1
 -11   3  -2 13330.1 599.829   1
  12   3   2 23056.9 940.042   1
 -12  -3  -2 20473.7 935.354   1
  12  -3   2 20233.1 936.017   1
 -12   3  -2 20940.6 938.162   1
  13   3   2 4.40296 29.9199   1
 -13  -3  -2 13.1667 31.9830   1
  13  -3   2-4.50622 31.6257   1
 -13   3  -2 13.0815 30.1212   1
  14   3   2 3081.81 166.778   1
 -14  -3  -2 2791.94 162.940   1
  15   3   2 4917.15 247.566   1
  15  -3   2 4570.60 244.817   1
 -15   3  -2 4959.44 249.145   1
  16   3   2 1478.56 101.577   1
 -16  -3  -2 1227.15 95.6654   1
  16  -3   2 1512.84 103.142   1
 -16   3  -2 1421.55 103.379   1
  17   3   2 1064.71 90.0897   1
 -17  -3  -2 1171.55 89.4760   1
  17  -3   2 1167.05 90.2570   1
 -17   3  -2 1275.94 94.6365   1
  18   3   2 5.00812 38.8231   1
 -18  -3  -2 24.3651 37.2901   1
  18  -3   2 80.0743 39.7774   1
 -18   3  -2 9.96524 33.8827   1
 -19  -3  -2 1142.28 87.8894   1
  19   3   2 1077.63 87.4245   1
  19  -3   2 1023.17 88.1111   1
  20   3   2 1442.59 104.058   1
 -20  -3  -2 1320.32 99.8075   1
 -20   3  -2 1441.05 103.768   1
  21   3   2 58.9613 42.0077   1
 -21  -3  -2 166.535 42.3164   1
  21  -3   2 46.0614 45.3226   1
 -21   3  -2 126.573 46.1939   1
  22  -3   2 3067.62 172.909   1
  22   3   2 3071.72 171.509   1
 -22   3  -2 2850.78 169.355   1
 -22  -3  -2 3085.74 170.766   1
  23   3   2 4.73998 37.8929   1
 -23  -3  -2 14.3911 36.4548   1
  23  -3   2 14.8495 43.2137   1
 -23   3  -2 51.9988 40.8518   1
  24   3   2 149.101 44.9223   1
 -24  -3  -2 74.4046 39.7193   1
  24  -3   2 206.490 48.1242   1
 -24   3  -2 202.672 43.6799   1
  25   3   2 27.2072 40.5833   1
  26  -4  -2 878.887 80.5396   1
 -26   4   2 686.843 71.5874   1
  25  -4  -2 54.9048 44.9283   1
  24   4  -2 24.5350 39.2504   1
  24  -4  -2 85.2767 41.5457   1
 -24   4   2 4.92031 37.6635   1
  23   4  -2 14.6958 36.7520   1
 -23  -4   2 53.8536 39.1615   1
  23  -4  -2 25.2440 38.6458   1
 -23   4   2 59.5838 39.4772   1
  22   4  -2 194.926 45.8646   1
 -22  -4   2 127.140 40.0293   1
  22  -4  -2 267.661 50.4782   1
 -22   4   2 226.784 50.3757   1
  21  -4  -2 883.271 77.9607   1
 -21   4   2 793.828 76.6374   1
 -20  -4   2 1404.88 99.3909   1
  19   4  -2 770.870 70.1800   1
 -19  -4   2 638.296 66.6142   1
  19  -4  -2 713.453 70.7723   1
 -19   4   2 720.826 70.0649   1
  18   4  -2 560.019 60.4056   1
 -18  -4   2 575.045 62.1139   1
  18  -4  -2 620.021 67.4113   1
 -18   4   2 652.769 64.2644   1
  17   4  -2 1187.96 89.1422   1
 -17  -4   2 1283.25 91.0516   1
 -17   4   2 1305.82 94.3057   1
  16   4  -2 5775.29 298.799   1
 -16  -4   2 6110.46 301.117   1
  16  -4  -2 5775.20 301.610   1
  15   4  -2 206.334 39.3274   1
 -15  -4   2 213.463 39.8815   1
  15  -4  -2 148.074 40.4431   1
 -15   4   2 157.826 42.0229   1
  14   4  -2 739.140 62.2281   1
  14  -4  -2 707.756 65.6849   1
 -14   4   2 668.953 63.2611   1
 -14  -4   2 730.087 63.3397   1
 -13   4   2 424.277 47.4875   1
  13  -4  -2 391.495 49.4531   1
 -12   4   2 9410.45 428.964   1
  12   4  -2 9156.55 424.611   1
  12  -4  -2 9313.83 429.552   1
 -12  -4   2 9239.12 425.719   1
  11   4  -2 6435.05 303.053   1
 -11  -4   2 6497.67 304.163   1
 -10   4   2 16361.5 730.972   1
  10   4  -2 17268.0 727.854   1
  10  -4  -2 15753.3 730.195   1
  -9   4   2 10542.6 472.498   1
  -9  -4   2 10556.5 468.400   1
   9  -4  -2 9867.27 470.969   1
   9   4  -2 10805.3 469.203   1
  -8  -4   2 1309.18 75.7245   1
   8  -4  -2 1181.07 78.4294   1
   8   4  -2 1318.71 75.6947   1
  -8   4   2 1253.60 79.2167   1
  -7  -4   2 2203.02 110.668   1
   7  -4  -2 2123.06 113.544   1
  -7   4   2 2088.98 113.319   1
   7   4  -2 2033.83 107.303   1
   6  -4  -2 47730.2 2024.67   1
  -6   4   2 46480.6 2022.80   1
   5  -4  -2 115.650 23.7994   1
  -5   4   2 132.296 26.8378   1
   5   4  -2 150.698 22.7246   1
  -5  -4   2 163.966 23.7656   1
   4  -4  -2 7481.20 325.123   1
  -4  -4   2 7108.10 319.698   1
   4   4  -2 7058.78 319.206   1
  -4   4   2 7091.11 323.208   1
  -3  -4   2 4863.68 218.762   1
   3   4  -2 4735.79 217.567   1
  -2  -4   2 31744.9 1418.22   1
   2   4  -2 34479.6 1419.42   1
   1   4  -2 14904.1 586.039   1
  -1  -4   2 12160.5 583.342   1
   0   4  -2 38273.3 1623.28   1
   0  -4   2 37400.8 1623.35   1
  -1   4  -2 3155.23 151.682   1
   1  -4   2 3210.06 153.215   1
  -2  -4  -2 73546.1 3182.33   1
   2   4   2 75313.9 3182.40   1
  -3  -4  -2 18165.1 845.605   1
   3   4   2 19698.2 846.265   1
   3  -4   2 19150.8 846.174   1
  -3   4  -2 20809.0 847.594   1
   4  -4   2 49870.7 2107.62   1
  -4   4  -2 49673.9 2106.94   1
  -5  -4  -2 31709.9 1368.62   1
   5   4   2 31401.7 1367.11   1
   5  -4   2 31498.6 1368.71   1
  -5   4  -2 31828.1 1370.07   1
  -6  -4  -2 3891.10 190.362   1
   6   4   2 3873.81 189.785   1
  -6   4  -2 3842.51 190.467   1
   6  -4   2 3817.16 190.931   1
   7  -4   2 1212.22 78.1610   1
  -7   4  -2 1184.36 75.8663   1
   7   4   2 1114.14 74.8381   1
  -7  -4  -2 1003.54 73.5267   1
   8  -4   2-3.51651 26.8932   1
  -8  -4  -2 3.35153 26.6240   1
   8   4   2 12.9886 26.2625   1
  -8   4  -2-3.43604 24.8563   1
   9   4   2 3155.90 165.945   1
  -9  -4  -2 3185.16 168.301   1
  10   4   2 690.567 58.8976   1
 -10  -4  -2 608.094 58.1957   1
  10  -4   2 781.269 66.4910   1
 -10   4  -2 693.061 59.6659   1
  11   4   2 22321.3 960.843   1
 -11  -4  -2 21490.8 960.461   1
  11  -4   2 21132.7 958.620   1
 -11   4  -2 22046.7 964.834   1
  12   4   2 4085.08 217.252   1
 -12  -4  -2 4359.17 219.758   1
  12  -4   2 4065.49 219.203   1
 -12   4  -2 4635.32 224.499   1
  13   4   2 7440.74 357.680   1
 -13  -4  -2 7768.07 359.782   1
  13  -4   2 7421.54 359.217   1
 -13   4  -2 7410.77 360.373   1
  14   4   2 8635.34 417.444   1
 -14  -4  -2 8549.69 417.786   1
  14  -4   2 9016.56 421.522   1
 -14   4  -2 9470.25 421.753   1
  15   4   2 31.8644 32.9696   1
 -15  -4  -2 27.7448 32.4929   1
  15  -4   2 81.4748 39.6969   1
 -15   4  -2 18.8770 35.4092   1
  16   4   2 181.965 44.8931   1
 -16  -4  -2 236.435 46.2227   1
  16  -4   2 219.311 48.1537   1
 -16   4  -2 254.083 47.6994   1
  17   4   2 967.694 80.5420   1
 -17  -4  -2 1001.62 82.3083   1
  17  -4   2 907.719 80.6190   1
 -17   4  -2 1061.15 87.3915   1
  18  -4   2 480.584 60.7799   1
 -18   4  -2 359.404 57.6333   1
  19   4   2 694.581 69.7866   1
 -19  -4  -2 767.158 71.2973   1
  19  -4   2 827.040 74.8793   1
 -19   4  -2 617.426 68.0800   1
  20   4   2 619.708 67.5325   1
 -20  -4  -2 642.365 69.2877   1
  21   4   2 2341.60 134.905   1
  21  -4   2 2059.45 133.447   1
 -21  -4  -2 2094.64 131.126   1
 -21   4  -2 2015.86 132.941   1
  22   4   2 52.6562 42.4169   1
 -22  -4  -2-19.1570 39.1940   1
  23   4   2 61.6481 39.4772   1
 -23   4  -2 18.8416 34.5855   1
  23  -4   2 34.4361 39.5644   1
 -23  -4  -2-23.5394 36.7204   1
 -24   4  -2 283.265 50.2169   1
  24  -4   2 323.572 54.9814   1
 -26   5   2-9.32521 37.4889   1
  26  -5  -2 24.0523 43.4480   1
 -25   5   2 250.691 49.3786   1
  25  -5  -2 289.310 53.7405   1
 -23  -5   2 1104.78 89.2625   1
  23   5  -2 1279.78 95.7040   1
 -23   5   2 1176.81 93.3075   1
  23  -5  -2 1172.87 94.1180   1
 -22  -5   2 154.101 41.5477   1
  22   5  -2 104.760 43.4564   1
 -21   5   2 595.164 64.2890   1
 -21  -5   2 530.646 60.9652   1
  21  -5  -2 540.597 64.0351   1
  21   5  -2 506.088 61.8212   1
 -20   5   2 771.260 70.6850   1
 -20  -5   2 499.197 60.2424   1
  20  -5  -2 734.682 71.4414   1
  20   5  -2 655.402 67.1875   1
 -19   5   2 667.078 67.4976   1
 -19  -5   2 694.797 65.9205   1
  19  -5  -2 643.711 68.5564   1
  19   5  -2 540.912 62.4206   1
 -18  -5   2 176.279 41.0100   1
  18  -5  -2 116.612 43.5594   1
  18   5  -2 151.126 40.9440   1
 -17   5   2 3619.55 185.674   1
 -17  -5   2 3102.50 177.463   1
  17  -5  -2 3260.40 181.093   1
  17   5  -2 3219.81 178.227   1
 -16  -5   2 3682.07 192.555   1
  16  -5  -2 3554.10 194.179   1
  16   5  -2 3662.49 192.419   1
 -15   5   2 4356.44 234.872   1
  15   5  -2 4769.32 236.513   1
 -15  -5   2 5016.82 238.514   1
  15  -5  -2 4667.44 240.579   1
 -14  -5   2-3.87923 27.4369   1
 -14   5   2-12.4255 32.4987   1
  14   5  -2 27.4647 28.3833   1
  14  -5  -2 8.63415 31.9116   1
 -13   5   2 16339.6 765.746   1
  13  -5  -2 16504.5 766.865   1
 -13  -5   2 17512.2 764.445   1
  13   5  -2 18326.5 766.433   1
 -12  -5   2 957.512 69.1184   1
  12   5  -2 979.318 70.5215   1
 -12   5   2 863.498 69.2839   1
  12  -5  -2 895.802 72.0270   1
 -11  -5   2 26654.2 1132.82   1
  11   5  -2 26546.0 1132.99   1
 -11   5   2 24257.3 1133.15   1
  11  -5  -2 26237.6 1135.69   1
  10   5  -2 10536.9 483.065   1
 -10  -5   2 10907.9 484.730   1
   9   5  -2 3654.99 185.048   1
  -9   5   2 4134.11 194.411   1
   9  -5  -2 3801.06 193.040   1
  -8  -5   2 40.1941 23.0442   1
   8   5  -2-10.2809 22.2192   1
  -8   5   2-3.10392 22.9560   1
   8  -5  -2 53.2621 26.3732   1
  -7  -5   2 1481.38 82.5413   1
   7   5  -2 1350.35 80.8729   1
   7  -5  -2 1444.33 86.7863   1
  -7   5   2 1387.13 84.6284   1
   6  -5  -2 20579.8 908.862   1
   6   5  -2 21643.0 904.387   1
  -6  -5   2 20727.4 903.824   1
  -6   5   2 20058.1 906.819   1
   5  -5  -2 102353. 4112.90   1
   5   5  -2 99065.2 4106.98   1
  -5  -5   2 99746.8 4106.80   1
  -4   5   2 5496.69 252.507   1
   4  -5  -2 5314.09 252.243   1
  -3   5   2 12156.9 554.893   1
   3  -5  -2 13065.6 557.858   1
   2  -5  -2 7260.36 330.991   1
  -2   5   2 7295.08 330.488   1
   1  -5  -2 16849.7 767.431   1
  -1   5   2 18499.7 770.460   1
   0  -5  -2 12161.9 535.956   1
   0   5  -2 12346.6 533.054   1
   0   5   2 11987.3 534.816   1
   0  -5   2 11928.0 533.498   1
  -1  -5  -2 75408.8 3326.65   1
   1   5   2 80397.4 3327.21   1
  -1   5  -2 77009.0 3325.39   1
   1  -5   2 78377.8 3326.14   1
   2   5   2 2832.55 139.831   1
  -2  -5  -2 2513.26 139.966   1
  -2   5  -2 2992.63 139.713   1
   2  -5   2 2734.92 139.301   1
  -3  -5  -2 2764.40 141.813   1
   3   5   2 2794.86 141.384   1
   3  -5   2 2869.00 143.059   1
  -3   5  -2 2769.27 141.241   1
  -4  -5  -2 4809.75 230.099   1
   4   5   2 4931.52 229.412   1
   4  -5   2 4556.80 229.064   1
  -4   5  -2 4958.98 231.473   1
  -5  -5  -2 186.135 32.0015   1
   5   5   2 212.451 30.3611   1
   5  -5   2 188.523 33.7422   1
  -5   5  -2 160.484 30.6831   1
   6  -5   2 22700.0 980.629   1
  -6   5  -2 23225.1 981.704   1
  -7  -5  -2 1881.37 107.671   1
   7   5   2 1868.26 106.300   1
   7  -5   2 1922.91 109.044   1
  -7   5  -2 1687.63 107.432   1
  -8  -5  -2 697.412 59.5005   1
   8   5   2 735.770 59.8112   1
   9  -5   2 28845.5 1252.92   1
  -9   5  -2 28377.0 1250.94   1
 -10  -5  -2 1099.79 79.2177   1
 -10   5  -2 1043.06 77.7059   1
  10  -5   2 998.243 77.9278   1
  10   5   2 1101.28 78.9364   1
  11   5   2 7165.45 334.310   1
 -11  -5  -2 7016.99 333.450   1
  11  -5   2 7200.08 338.857   1
 -11   5  -2 6612.87 331.758   1
  12   5   2 14999.6 668.059   1
 -12  -5  -2 13893.1 665.167   1
  12  -5   2 16384.1 673.794   1
 -12   5  -2 14238.2 668.863   1
  13   5   2 2392.62 135.324   1
 -13  -5  -2 2093.58 130.908   1
  14  -5   2 56.8424 36.9561   1
 -14   5  -2 4.78964 34.1587   1
 -15  -5  -2 8868.66 416.901   1
  15  -5   2 8326.24 416.182   1
 -15   5  -2 9317.80 421.791   1
  16   5   2 363.970 53.2070   1
 -16  -5  -2 167.828 44.6057   1
  16  -5   2 261.641 51.4436   1
 -16   5  -2 304.527 50.3749   1
  17   5   2 9.50085 35.8484   1
 -17  -5  -2-9.46640 32.6943   1
  18   5   2 28.8654 38.0858   1
 -18  -5  -2 66.9571 39.4570   1
  18  -5   2 84.9801 41.6955   1
 -18   5  -2 85.8131 40.9215   1
  19   5   2 1288.45 97.5966   1
 -19  -5  -2 1415.24 98.6159   1
  19  -5   2 1396.43 101.452   1
 -19   5  -2 1324.61 101.855   1
 -20  -5  -2 362.649 52.3536   1
  20   5   2 249.300 50.5619   1
  20  -5   2 241.212 50.7625   1
  21   5   2 234.943 51.2279   1
 -21   5  -2 232.529 50.2869   1
 -21  -5  -2 123.598 42.0349   1
  21  -5   2 264.205 52.8733   1
 -22   5  -2 726.612 72.4842   1
  22  -5   2 541.415 69.5027   1
 -22  -5  -2 743.696 70.2465   1
  22   5   2 710.780 71.5192   1
  23   5   2 275.451 53.4140   1
 -23   5  -2 284.208 52.0849   1
  23  -5   2 363.114 55.1683   1
 -23  -5  -2 257.766 49.3966   1
 -24   5  -2 654.663 66.9441   1
  24  -5   2 644.613 69.1437   1
  24   5   2 569.433 64.4476   1
 -24  -5  -2 666.761 66.3392   1
  26  -6  -2 160.793 49.2372   1
 -26   6   2 106.889 40.5476   1
  24  -6  -2-19.7180 40.5730   1
 -24   6   2 54.3511 36.0124   1
  23  -6  -2 9.89392 42.0754   1
 -23   6   2-20.1726 40.0622   1
  22   6  -2 298.033 52.1982   1
 -22  -6   2 204.495 46.5472   1
  22  -6  -2 329.645 53.7385   1
 -22   6   2 218.531 47.6279   1
  21   6  -2 191.911 47.2879   1
 -21  -6   2 212.804 45.5267   1
  21  -6  -2 162.534 49.3671   1
 -21   6   2 242.961 48.2470   1
  20   6  -2 457.721 57.9672   1
 -20  -6   2 443.645 55.5368   1
  20  -6  -2 479.990 61.4963   1
 -20   6   2 554.462 61.7127   1
  19   6  -2 4.77750 34.8142   1
 -19   6   2-4.98485 33.5901   1
  19  -6  -2 29.7896 36.9582   1
 -19  -6   2-4.69067 32.6617   1
  18   6  -2 951.032 80.3224   1
 -18  -6   2 1050.88 81.6487   1
  18  -6  -2 926.103 83.0597   1
 -18   6   2 1176.15 88.1850   1
  17  -6  -2 381.085 54.4839   1
 -17   6   2 425.203 55.4693   1
 -16  -6   2 962.449 75.4848   1
  16   6  -2 898.569 74.7592   1
 -16   6   2 867.437 72.0004   1
  16  -6  -2 892.604 78.3237   1
 -15  -6   2 96.3111 33.7853   1
  15   6  -2 37.6143 30.8041   1
 -14   6   2 383.769 50.9362   1
  14  -6  -2 362.875 52.2222   1
  14   6  -2 383.480 48.0250   1
 -14  -6   2 458.902 51.2848   1
 -13  -6   2 556.388 54.7536   1
  13   6  -2 447.123 49.2555   1
 -13   6   2 356.365 47.0795   1
  13  -6  -2 436.526 52.6164   1
 -12   6   2 51.4230 31.6544   1
  12  -6  -2 23.9422 31.1548   1
 -11  -6   2 1850.39 108.163   1
  11   6  -2 1848.30 105.632   1
 -11   6   2 1721.27 109.429   1
  11  -6  -2 1803.34 110.743   1
 -10  -6   2 1210.08 77.2628   1
  10   6  -2 994.910 72.6756   1
 -10   6   2 1090.18 76.7915   1
  10  -6  -2 1083.17 76.5550   1
   9   6  -2 3248.07 164.155   1
  -9  -6   2 3147.67 164.037   1
   8   6  -2 23889.0 1052.93   1
   8  -6  -2 23711.9 1057.56   1
  -8   6   2 24830.0 1056.87   1
   7  -6  -2 1635.80 94.7216   1
   7   6  -2 1527.07 88.9479   1
  -7  -6   2 1429.50 87.4007   1
  -7   6   2 1514.74 91.1853   1
   6  -6  -2 1280.43 81.7753   1
  -6  -6   2 1330.35 77.6749   1
  -6   6   2 1284.23 80.5067   1
   6   6  -2 1233.97 76.8848   1
  -5  -6   2 3609.98 168.351   1
  -5   6   2 3264.51 170.808   1
   5   6  -2 3310.08 167.263   1
   5  -6  -2 3510.37 173.352   1
  -4  -6   2-9.52633 20.1503   1
  -4   6   2 13.4881 18.1800   1
   4   6  -2 11.3841 17.9787   1
   4  -6  -2 13.8487 21.3232   1
   3  -6  -2 38.9435 22.0032   1
  -3  -6   2 33.7356 17.5877   1
   3   6  -2 52.6101 21.2786   1
  -3   6   2 5.28556 21.0369   1
  -2  -6   2 47547.3 2090.82   1
   2  -6  -2 49343.9 2094.11   1
   2   6  -2 50507.3 2091.64   1
  -2   6   2 47373.8 2092.60   1
   1  -6  -2 2953.61 155.463   1
   1   6  -2 2985.89 153.831   1
  -1   6   2 3223.33 156.928   1
  -1  -6   2 3322.87 155.548   1
   0  -6  -2 1971.89 104.338   1
   0   6  -2 1946.36 102.167   1
   0   6   2 1860.62 103.302   1
   0  -6   2 1783.09 101.285   1
  -1  -6  -2 2281.51 128.560   1
  -1   6  -2 2488.43 128.235   1
   1   6   2 2543.81 129.549   1
   1  -6   2 2633.97 129.678   1
  -2  -6  -2 122157. 5151.26   1
   2   6   2 122897. 5151.11   1
  -2   6  -2 119616. 5149.88   1
   2  -6   2 117806. 5150.95   1
   3   6   2 8343.64 366.393   1
  -3  -6  -2 8309.06 366.064   1
  -3   6  -2 7640.11 364.026   1
   3  -6   2 7659.51 365.129   1
  -4   6  -2 14662.3 649.308   1
   4  -6   2 14116.9 649.065   1
   4   6   2 14985.9 648.589   1
  -4  -6  -2 14662.7 648.505   1
  -5   6  -2 4716.26 221.178   1
   5  -6   2 4428.92 218.675   1
   5   6   2 4311.91 216.995   1
  -5  -6  -2 4409.05 217.539   1
  -6   6  -2 36.8411 27.2909   1
   6  -6   2 27.0574 27.2375   1
   6   6   2 68.3039 26.3522   1
  -6  -6  -2 13.3074 26.3122   1
   7   6   2 3186.12 169.598   1
  -7  -6  -2 3395.37 172.579   1
   8  -6   2 164.179 34.9250   1
  -8   6  -2 208.647 36.3755   1
  -9   6  -2 5753.45 303.195   1
   9  -6   2 6867.14 311.127   1
   9   6   2 6301.87 301.746   1
  -9  -6  -2 6820.59 311.625   1
 -10   6  -2 5211.89 273.195   1
 -10  -6  -2 5740.67 274.971   1
  10   6   2 5736.74 273.291   1
  10  -6   2 5674.34 276.711   1
 -11  -6  -2 2293.31 130.479   1
  11   6   2 2154.26 127.989   1
  11  -6   2 2212.63 131.292   1
 -11   6  -2 2088.28 129.277   1
 -12  -6  -2 879.836 73.8009   1
  12   6   2 978.387 77.3724   1
  12  -6   2 1071.69 80.8409   1
 -12   6  -2 854.735 71.4460   1
 -13  -6  -2 886.054 74.7563   1
  13   6   2 921.776 76.2409   1
  13  -6   2 883.240 77.0948   1
 -13   6  -2 996.043 78.0125   1
 -14  -6  -2 831.940 74.1292   1
  14  -6   2 842.349 73.8258   1
 -14   6  -2 1046.60 82.3129   1
  15  -6   2 142.086 41.4650   1
  15   6   2 83.8010 39.2131   1
 -15   6  -2 99.1715 40.1148   1
 -15  -6  -2 96.4900 36.3254   1
 -16  -6  -2 2632.53 153.949   1
  16   6   2 2688.41 155.226   1
  16  -6   2 2710.86 158.474   1
 -16   6  -2 2684.00 158.421   1
 -17  -6  -2 2776.32 159.671   1
  17   6   2 2700.65 158.967   1
  17  -6   2 2674.25 161.894   1
 -17   6  -2 2931.24 162.182   1
 -18  -6  -2 2384.10 146.480   1
  18   6   2 2461.55 147.879   1
  18  -6   2 2596.67 151.940   1
 -18   6  -2 2613.74 150.733   1
 -19  -6  -2-14.3887 36.6926   1
  19   6   2-63.7541 42.8168   1
  19  -6   2 10.0257 40.0749   1
 -20   6  -2 1427.60 104.884   1
  20  -6   2 1357.71 102.300   1
 -21  -6  -2 729.350 67.5491   1
  21   6   2 517.734 64.0086   1
 -21   6  -2 535.555 66.9489   1
  22  -6   2 858.365 79.0531   1
 -22   6  -2 831.416 78.3824   1
  23   6   2-4.71008 40.6960   1
 -23  -6  -2 41.8278 36.2391   1
 -23   6  -2 14.1885 37.8001   1
  23  -6   2-19.2806 42.4968   1
 -25   7   2 172.034 45.4654   1
  25  -7  -2 147.858 48.0053   1
 -24   7   2-4.90154 38.7022   1
  24  -7  -2-19.2993 41.2572   1
 -22   7   2 1310.84 96.3775   1
  22  -7  -2 1289.86 97.8166   1
  22   7  -2 1222.59 91.8125   1
 -21  -7   2 93.7901 41.7416   1
 -21   7   2 87.5288 42.5406   1
  21   7  -2 50.5035 37.2432   1
  21  -7  -2 40.4276 43.7549   1
  20  -7  -2 425.389 61.5818   1
 -20   7   2 537.719 61.9670   1
 -19  -7   2 1846.15 118.244   1
  19  -7  -2 1720.87 117.504   1
  19   7  -2 1525.64 110.639   1
  18   7  -2 1609.60 107.910   1
 -18  -7   2 1921.03 118.964   1
  17   7  -2 255.592 42.9201   1
 -17  -7   2 343.122 54.7214   1
  17  -7  -2 356.629 54.1241   1
  16   7  -2 261.228 39.8412   1
 -16  -7   2 377.901 56.8665   1
  16  -7  -2 400.003 55.2540   1
 -15   7   2 5407.08 263.550   1
 -15  -7   2 5870.37 268.037   1
  15  -7  -2 5309.18 264.073   1
  14   7  -2 3268.62 184.700   1
 -14  -7   2 3926.76 192.099   1
 -13   7   2 117.640 36.8140   1
  13   7  -2 130.509 32.3587   1
 -13  -7   2 88.9573 32.6854   1
  13  -7  -2 124.734 37.1014   1
 -12   7   2 3701.35 211.742   1
  12   7  -2 4174.35 211.900   1
  12  -7  -2 4478.59 217.792   1
 -12  -7   2 4498.29 215.537   1
  11  -7  -2 275.383 44.4661   1
 -11   7   2 278.508 44.3379   1
 -10   7   2 4760.30 234.624   1
  10   7  -2 4828.42 231.305   1
 -10  -7   2 4739.26 230.883   1
  10  -7  -2 4388.91 232.427   1
  -9   7   2 17319.3 739.836   1
   9   7  -2 16487.9 733.412   1
  -9  -7   2 16329.9 733.377   1
   9  -7  -2 16171.8 737.937   1
  -8   7   2 2450.79 129.665   1
  -8  -7   2 2230.22 124.466   1
   8  -7  -2 2246.95 129.690   1
   8   7  -2 2271.53 125.339   1
   7   7  -2 973.199 67.4711   1
   6  -7  -2 905.332 67.6076   1
  -6   7   2 786.137 63.2735   1
   6   7  -2 874.056 62.5048   1
  -6  -7   2 929.167 61.9256   1
   5  -7  -2 6105.13 296.787   1
  -5   7   2 6363.22 296.743   1
   5   7  -2 6378.75 293.324   1
  -5  -7   2 6353.00 293.885   1
   4  -7  -2 261.806 35.3798   1
  -4   7   2 234.383 33.8923   1
   4   7  -2 184.415 29.5234   1
  -4  -7   2 205.481 30.1140   1
   3  -7  -2 1698.60 99.6450   1
  -3   7   2 1691.74 98.6541   1
   3   7  -2 1701.18 96.2543   1
  -3  -7   2 1650.90 94.2313   1
   2  -7  -2 4261.56 213.707   1
  -2   7   2 4593.53 214.459   1
   2   7  -2 4534.94 212.082   1
  -2  -7   2 4147.86 210.462   1
  -1  -7   2 3492.49 174.043   1
   1   7  -2 3426.18 173.182   1
  -1   7   2 3450.81 175.802   1
   1  -7  -2 3665.57 178.530   1
   0  -7   2 16821.5 721.788   1
   0   7  -2 16234.0 720.899   1
   0   7   2 17836.0 724.056   1
   1  -7   2 14996.7 685.384   1
  -1   7  -2 15459.2 685.245   1
   1   7   2 16243.1 687.064   1
  -1  -7  -2 15350.5 686.421   1
   2  -7   2 72.9851 26.7821   1
  -2   7  -2 85.4052 26.4609   1
   2   7   2 78.7526 26.0074   1
  -2  -7  -2 98.5680 26.7144   1
   3  -7   2 5258.54 258.655   1
  -3  -7  -2 5306.74 257.580   1
   3   7   2 5679.45 259.954   1
  -3   7  -2 5418.13 258.193   1
  -4   7  -2 1362.36 87.7408   1
   4  -7   2 1529.93 92.7827   1
   4   7   2 1476.75 90.5126   1
  -4  -7  -2 1476.95 90.2569   1
  -5   7  -2 384.334 45.2823   1
   5  -7   2 452.606 48.4024   1
   5   7   2 482.445 47.6731   1
  -5  -7  -2 462.548 47.7682   1
  -7   7  -2 531.972 51.2318   1
   7  -7   2 476.666 48.6003   1
   7   7   2 406.226 47.2462   1
  -7  -7  -2 470.915 49.5061   1
  -8   7  -2 520.378 55.2363   1
   8  -7   2 574.257 56.3115   1
   8   7   2 593.469 55.0311   1
  -8  -7  -2 591.244 54.8030   1
  -9   7  -2 6748.69 338.549   1
   9  -7   2 6860.14 338.870   1
   9   7   2 7547.10 339.609   1
  -9  -7  -2 7260.59 338.753   1
 -10   7  -2 13675.2 658.038   1
  10  -7   2 15081.4 664.163   1
  10   7   2 14651.5 660.205   1
 -10  -7  -2 15320.5 662.425   1
 -11   7  -2 5775.43 288.668   1
  11  -7   2 6201.07 292.160   1
  11   7   2 5574.97 284.198   1
 -11  -7  -2 6009.65 289.285   1
 -12   7  -2 148.757 40.2937   1
  12  -7   2 128.966 41.3536   1
  12   7   2 111.481 30.0725   1
  13  -7   2 2559.94 154.062   1
 -13   7  -2 2677.53 150.327   1
 -14   7  -2 348.884 50.5045   1
 -14  -7  -2 367.352 52.8597   1
  14   7   2 366.042 50.3352   1
  14  -7   2 313.489 50.6388   1
 -15  -7  -2 3094.79 173.001   1
 -15   7  -2 3243.15 177.515   1
  15   7   2 2900.64 169.116   1
  15  -7   2 3031.86 171.323   1
 -16   7  -2 503.790 61.6217   1
  16   7   2 454.318 56.3204   1
 -16  -7  -2 561.706 61.8010   1
  16  -7   2 481.672 62.1686   1
  17  -7   2 341.181 54.0589   1
 -17  -7  -2 370.386 52.8695   1
  17   7   2 371.726 53.2802   1
 -17   7  -2 402.269 56.9687   1
  18  -7   2 40.6074 43.6714   1
 -18  -7  -2 48.3915 39.4150   1
  18   7   2 56.9544 37.9812   1
 -18   7  -2 34.3787 41.5933   1
  19  -7   2 260.813 52.1746   1
 -19   7  -2 324.930 53.5782   1
  19   7   2 305.771 51.4853   1
 -19  -7  -2 249.390 49.6588   1
 -20  -7  -2 1189.05 90.1659   1
 -20   7  -2 1179.15 91.1227   1
  20  -7   2 1179.79 90.5338   1
  20   7   2 1076.28 87.8265   1
 -21   7  -2-4.98238 38.6016   1
  21   7   2-27.6101 39.9624   1
 -21  -7  -2 39.0665 37.3458   1
  21  -7   2-4.87885 40.3770   1
 -22   7  -2 14.7588 40.0221   1
  22  -7   2-28.9285 42.0837   1
  22   7   2 4.45088 37.0415   1
 -22  -7  -2 14.6910 37.6962   1
 -23   7  -2 61.0058 41.7924   1
  23   7   2 68.1054 38.3157   1
  23  -7   2 183.657 48.7141   1
  25  -8  -2 139.345 45.3044   1
 -25   8   2 104.098 42.4456   1
  24  -8  -2 104.920 45.4517   1
 -24   8   2 94.7732 43.0083   1
  23  -8  -2 141.409 48.3811   1
 -23   8   2 137.973 43.5786   1
  22  -8  -2 239.303 49.5462   1
 -22   8   2 278.081 50.7958   1
 -21   8   2 154.889 45.9412   1
 -21  -8   2 144.085 43.1238   1
  21   8  -2 168.875 46.0907   1
  21  -8  -2 228.940 49.5660   1
 -20  -8   2 498.244 61.4383   1
  20   8  -2 551.023 62.9441   1
 -19  -8   2 151.302 41.1691   1
  19   8  -2 199.342 42.7544   1
  19  -8  -2 155.914 44.1027   1
 -19   8   2 244.377 47.2500   1
 -18   8   2 2067.59 128.278   1
 -18  -8   2 2205.31 132.260   1
  18   8  -2 2023.93 129.512   1
  18  -8  -2 2105.28 132.961   1
  17   8  -2 196.344 44.0533   1
 -17  -8   2 253.737 45.9634   1
 -16   8   2 521.810 59.4482   1
  16   8  -2 615.289 62.8350   1
 -16  -8   2 564.330 60.7139   1
  16  -8  -2 469.856 59.3686   1
 -15   8   2 8290.14 378.674   1
  15   8  -2 7971.41 377.073   1
 -15  -8   2 7809.47 376.056   1
  15  -8  -2 7590.59 377.557   1
 -14   8   2 2122.74 125.751   1
  14   8  -2 2088.94 123.293   1
 -14  -8   2 2178.05 125.183   1
  14  -8  -2 1718.29 120.569   1
  13   8  -2 848.956 69.7628   1
 -13  -8   2 833.268 68.5576   1
 -12   8   2 2360.72 141.702   1
  12   8  -2 2495.25 139.720   1
 -12  -8   2 2625.54 141.858   1
  12  -8  -2 2411.08 140.815   1
 -11   8   2 1510.24 103.958   1
  11   8  -2 1561.10 101.821   1
  11  -8  -2 1568.55 105.061   1
 -10   8   2 6297.42 292.425   1
  10   8  -2 5804.96 284.995   1
  10  -8  -2 5908.62 289.126   1
 -10  -8   2 5803.19 284.813   1
   9  -8  -2 5541.12 269.757   1
  -9   8   2 5430.71 268.307   1
  -8   8   2 7296.16 338.376   1
   8  -8  -2 7076.30 338.929   1
   8   8  -2 7085.55 335.501   1
  -8  -8   2 7153.09 334.458   1
   7  -8  -2 2401.83 138.311   1
  -7   8   2 2506.94 138.084   1
  -7  -8   2 2551.39 135.352   1
   6  -8  -2 5066.67 256.510   1
  -6   8   2 5269.86 256.587   1
   6   8  -2 5178.19 252.776   1
  -6  -8   2 5542.59 254.566   1
   5   8  -2 26509.7 1159.69   1
  -5  -8   2 26683.1 1159.46   1
   4  -8  -2 2863.25 157.563   1
  -4   8   2 2908.55 157.056   1
   4   8  -2 3273.58 156.783   1
  -4  -8   2 2906.40 153.063   1
   3  -8  -2 767.598 61.4104   1
  -3   8   2 795.881 60.4538   1
   3   8  -2 833.493 60.1753   1
  -3  -8   2 688.538 57.3154   1
   2  -8  -2 1033.45 74.4474   1
  -2   8   2 1026.54 72.8280   1
   2   8  -2 1146.37 72.8296   1
  -2  -8   2 1058.81 72.7358   1
   1   8  -2 359.436 38.7159   1
  -1   8   2 320.881 41.5113   1
  -1  -8   2 263.106 38.4330   1
   1  -8  -2 311.192 41.0315   1
   0  -8   2 9495.95 442.158   1
   0   8  -2 9563.38 441.470   1
   0   8   2 10406.2 446.377   1
   0  -8  -2 9540.69 442.062   1
   1  -8   2 42295.0 1810.88   1
  -1   8  -2 42960.9 1810.74   1
   1   8   2 40332.1 1810.76   1
  -1  -8  -2 41965.1 1811.52   1
   2  -8   2 10271.1 477.386   1
  -2   8  -2 10763.9 477.915   1
   2   8   2 10651.5 478.136   1
  -2  -8  -2 10375.5 478.768   1
   3  -8   2 5072.28 252.230   1
  -3  -8  -2 5461.51 253.754   1
   3   8   2 5086.47 252.093   1
  -3   8  -2 5159.80 251.426   1
  -5  -8  -2 11402.5 522.124   1
   5   8   2 12237.1 524.473   1
  -5   8  -2 10953.4 521.313   1
   5  -8   2 11513.2 524.258   1
  -6  -8  -2 1157.33 76.9465   1
   6   8   2 1166.02 76.8285   1
  -6   8  -2 908.647 74.8783   1
   6  -8   2 896.559 73.7622   1
  -7  -8  -2 11347.0 516.558   1
   7   8   2 11480.6 517.045   1
  -7   8  -2 11093.0 517.770   1
   7  -8   2 11424.3 518.521   1
  -8  -8  -2 4919.64 248.083   1
   8   8   2 5385.14 251.358   1
  -8   8  -2 4857.73 249.217   1
   8  -8   2 4955.01 249.975   1
  -9  -8  -2 4369.77 225.000   1
  -9   8  -2 3985.97 224.571   1
   9  -8   2 4413.32 227.092   1
 -10  -8  -2 5128.04 259.476   1
  10   8   2 5225.22 259.644   1
  10  -8   2 5318.37 261.028   1
 -10   8  -2 5158.68 259.625   1
  11   8   2 4547.58 229.894   1
  11  -8   2 4370.39 231.477   1
 -11   8  -2 4509.66 230.348   1
  12  -8   2 1305.86 96.6684   1
 -12   8  -2 1400.29 96.9088   1
 -13   8  -2 2841.06 168.980   1
 -13  -8  -2 3216.78 172.267   1
  13  -8   2 2889.00 170.240   1
  13   8   2 3237.88 171.394   1
 -14  -8  -2 311.333 48.5050   1
  14   8   2 283.464 48.0113   1
 -14   8  -2 368.782 49.8159   1
  14  -8   2 286.609 51.7452   1
  15   8   2 2740.88 154.154   1
 -15  -8  -2 2458.47 151.103   1
  16  -8   2 982.192 80.7853   1
 -16   8  -2 1024.87 85.4597   1
 -17   8  -2 1181.53 93.2809   1
  17  -8   2 1052.32 89.3998   1
  17   8   2 1219.84 89.9434   1
 -17  -8  -2 1111.49 87.0900   1
  18   8   2 132.633 38.7366   1
 -18  -8  -2 136.977 41.9999   1
  19  -8   2 253.813 52.9701   1
 -19   8  -2 193.263 48.5039   1
  20   8   2 33.0951 41.1435   1
 -20  -8  -2 92.3637 38.9418   1
  21  -8   2 503.219 62.7274   1
 -22   8  -2 87.1556 47.5095   1
  22  -8   2-14.1736 40.8424   1
  22   8   2 9.35739 38.3076   1
 -22  -8  -2 52.0720 37.3998   1
  24  -9  -2-32.5956 41.0569   1
 -24   9   2 4.59969 35.1816   1
  23  -9  -2 24.4326 39.2890   1
 -23   9   2-32.3755 37.8452   1
  22  -9  -2 58.5450 42.6626   1
 -22   9   2 63.1883 39.8558   1
  21  -9  -2 1288.13 104.265   1
 -21   9   2 1657.52 109.021   1
 -20   9   2 600.069 66.9835   1
 -20  -9   2 549.221 61.4003   1
  20  -9  -2 499.693 63.9384   1
  20   9  -2 564.282 63.8830   1
 -19  -9   2 169.795 43.4868   1
 -19   9   2 149.504 42.3165   1
  19   9  -2 148.372 43.8871   1
 -18  -9   2 243.871 47.4882   1
  18  -9  -2 187.980 46.4394   1
  18   9  -2 243.481 48.7019   1
 -17  -9   2 1766.37 115.822   1
 -17   9   2 2035.82 121.602   1
  17   9  -2 1701.72 115.724   1
  17  -9  -2 1676.52 117.330   1
  16   9  -2 464.379 56.9154   1
 -16  -9   2 509.823 57.6047   1
 -15   9   2 8795.68 406.457   1
  15   9  -2 8775.97 408.037   1
 -15  -9   2 8355.57 405.423   1
  15  -9  -2 8480.65 409.843   1
 -14   9   2 6035.48 300.141   1
  14   9  -2 6559.72 301.120   1
 -14  -9   2 5823.62 297.016   1
  14  -9  -2 5984.46 300.050   1
 -13   9   2 1078.60 83.0777   1
  13   9  -2 1103.21 82.8035   1
 -13  -9   2 1089.46 81.5956   1
  13  -9  -2 1080.75 83.4217   1
 -12   9   2 3815.07 198.369   1
  12   9  -2 3631.46 195.535   1
 -12  -9   2 3789.96 195.791   1
  12  -9  -2 3749.98 198.513   1
 -11   9   2 5281.09 264.504   1
  11   9  -2 5628.96 263.124   1
 -11  -9   2 5139.92 259.752   1
  11  -9  -2 5102.71 263.452   1
 -10   9   2 132.224 38.8016   1
 -10  -9   2 191.639 36.7367   1
  10   9  -2 201.972 39.6280   1
  10  -9  -2 129.303 39.1958   1
   9  -9  -2 1252.99 90.4464   1
  -9   9   2 1411.38 92.1953   1
  -9  -9   2 1242.38 86.5772   1
  -8  -9   2 269.850 39.9584   1
   8  -9  -2 215.533 38.5298   1
   8   9  -2 180.036 35.0006   1
  -8   9   2 145.423 34.3141   1
   7  -9  -2 15965.8 705.371   1
  -7   9   2 15443.0 702.799   1
   6  -9  -2 7356.70 342.530   1
  -6   9   2 7066.48 340.158   1
  -6  -9   2 7182.90 337.942   1
   5  -9  -2 27066.5 1209.33   1
  -5   9   2 27412.7 1208.77   1
   5   9  -2 28569.3 1207.22   1
  -5  -9   2 27416.1 1204.80   1
   4  -9  -2 6973.16 340.122   1
  -4   9   2 6783.33 339.251   1
   4   9  -2 7872.16 340.619   1
   3  -9  -2 422.914 46.4025   1
  -3   9   2 354.494 45.6230   1
   3   9  -2 408.307 44.4033   1
  -3  -9   2 352.683 42.6707   1
   2   9  -2 47.6072 27.2145   1
  -2   9   2 24.9178 24.4309   1
   2  -9  -2 41.0088 25.5826   1
  -2  -9   2 20.8628 26.8042   1
  -1  -9   2 9931.11 446.690   1
   1   9  -2 9802.80 444.572   1
  -1   9   2 9567.73 447.262   1
   1  -9  -2 9578.23 447.242   1
   0  -9   2 24138.6 1025.39   1
   0   9  -2 23502.5 1023.72   1
   0   9   2 22023.8 1025.61   1
   0  -9  -2 23657.4 1026.05   1
   1   9   2 11981.6 533.758   1
  -1  -9  -2 11520.1 531.195   1
   2   9   2 850.036 66.8917   1
  -2  -9  -2 884.983 67.3348   1
   3  -9   2 1448.64 94.7643   1
  -3   9  -2 1448.64 92.4968   1
   3   9   2 1374.45 91.2884   1
  -3  -9  -2 1456.80 93.7843   1
   4  -9   2 14188.9 626.901   1
  -4   9  -2 13728.1 624.733   1
   4   9   2 14274.7 626.444   1
  -4  -9  -2 13441.7 624.428   1
  -5  -9  -2 212.849 39.2174   1
   5   9   2 160.781 38.1810   1
   5  -9   2 159.219 39.9463   1
  -5   9  -2 191.932 39.8775   1
  -6  -9  -2 31093.1 1489.90   1
   6   9   2 36866.3 1495.82   1
  -6   9  -2 34209.1 1494.54   1
   6  -9   2 35599.0 1496.99   1
  -7  -9  -2 815.952 68.3139   1
   7   9   2 859.215 69.8947   1
  -7   9  -2 891.410 73.8298   1
   7  -9   2 744.318 68.4017   1
  -8  -9  -2 298.315 43.8349   1
   8   9   2 185.797 42.1372   1
  -8   9  -2 280.189 45.7470   1
   8  -9   2 222.605 42.9431   1
  -9  -9  -2 5836.24 297.916   1
   9   9   2 6214.57 299.809   1
  -9   9  -2 5915.31 300.710   1
   9  -9   2 6731.14 304.730   1
 -10  -9  -2 4136.92 215.381   1
  10   9   2 4319.83 216.941   1
 -10   9  -2 4113.90 217.309   1
  10  -9   2 4070.36 216.405   1
 -11   9  -2 129.523 38.5861   1
  11  -9   2 130.513 38.1014   1
 -12  -9  -2 765.362 68.4635   1
  12   9   2 609.640 64.6499   1
 -12   9  -2 770.250 70.1897   1
  12  -9   2 829.532 76.1131   1
 -13  -9  -2 143.579 40.4350   1
  13   9   2 214.782 44.3036   1
 -13   9  -2 127.882 39.6156   1
  13  -9   2 185.404 44.8374   1
  14   9   2 3560.09 195.548   1
 -14  -9  -2 3689.91 196.986   1
 -15   9  -2 2219.74 133.398   1
  15  -9   2 2397.15 144.432   1
  15   9   2 2167.37 137.870   1
 -15  -9  -2 2309.34 139.288   1
 -16   9  -2 3599.80 183.555   1
  16  -9   2 2927.99 177.929   1
  16   9   2 3067.43 178.407   1
 -16  -9  -2 3317.48 180.585   1
  17   9   2 112.483 45.4417   1
 -17  -9  -2 107.712 41.2379   1
 -18   9  -2 60.7185 44.4590   1
  18  -9   2 60.0493 40.7876   1
  18   9   2 78.4879 41.5762   1
 -18  -9  -2 39.1859 37.5447   1
 -19   9  -2 277.444 52.6621   1
  19  -9   2 365.211 54.0592   1
  19   9   2 342.913 53.6898   1
 -19  -9  -2 429.505 55.8544   1
 -20   9  -2 992.713 83.7620   1
  20  -9   2 1067.71 89.5599   1
  20   9   2 1168.98 88.8051   1
 -20  -9  -2 1069.97 86.1392   1
  21   9   2 274.705 51.1572   1
 -21  -9  -2 191.207 45.8414   1
 -22   9  -2 107.434 40.4073   1
  23 -10  -2 126.807 42.6107   1
 -23  10   2 144.755 43.1546   1
  22 -10  -2 81.8309 40.8417   1
 -22  10   2 164.289 42.9226   1
  21 -10  -2 27.9601 36.5761   1
 -21  10   2 15.4205 37.7384   1
 -20  10   2 165.681 43.4143   1
  20 -10  -2 246.465 50.2361   1
  20  10  -2 200.371 47.7023   1
 -19 -10   2 197.402 44.5417   1
  19  10  -2 118.844 42.5826   1
 -19  10   2 131.930 39.2767   1
  18 -10  -2 611.798 67.4343   1
 -17  10   2 518.108 58.2064   1
  17  10  -2 341.863 52.1487   1
 -17 -10   2 381.257 52.9085   1
  17 -10  -2 374.462 56.3040   1
 -16  10   2 9282.73 436.039   1
  16  10  -2 8902.77 435.298   1
 -16 -10   2 9669.47 437.548   1
  16 -10  -2 9196.92 438.614   1
  15  10  -2 191.187 42.7293   1
 -15 -10   2 149.660 39.8415   1
 -14  10   2 2429.13 136.699   1
  14  10  -2 2102.61 131.465   1
 -14 -10   2 2133.04 131.362   1
  14 -10  -2 2111.11 132.059   1
 -13  10   2 156.974 40.2637   1
 -13 -10   2 173.537 40.1342   1
  13 -10  -2 155.309 38.6213   1
  13  10  -2 156.260 39.5600   1
 -12  10   2 23211.1 1002.16   1
  12 -10  -2 21858.6 1000.36   1
 -12 -10   2 22244.4 997.735   1
  12  10  -2 22976.1 999.701   1
  11 -10  -2 2067.89 133.515   1
 -11 -10   2 2436.39 135.845   1
 -11  10   2 2519.73 141.873   1
 -10 -10   2 16450.1 734.011   1
  10  10  -2 16316.0 734.083   1
  -9  10   2 520.631 54.5536   1
   9  10  -2 423.673 50.1593   1
   9 -10  -2 412.051 52.2963   1
  -9 -10   2 524.236 52.5807   1
   8  10  -2 2258.07 131.544   1
  -8  10   2 2226.10 133.379   1
   8 -10  -2 2291.47 134.980   1
  -8 -10   2 2392.55 133.525   1
   7  10  -2 404.912 47.7425   1
  -7  10   2 310.943 46.4150   1
   7 -10  -2 381.581 50.4692   1
  -7 -10   2 381.891 46.1775   1
   6  10  -2 13777.7 612.295   1
  -6  10   2 13231.0 613.374   1
   6 -10  -2 13463.0 615.343   1
  -6 -10   2 13795.1 611.470   1
  -5  10   2 5827.61 281.797   1
   5 -10  -2 6016.10 282.581   1
  -5 -10   2 5439.62 274.210   1
   4  10  -2 11639.8 519.164   1
  -4  10   2 11465.0 519.550   1
   4 -10  -2 10811.0 518.060   1
  -4 -10   2 11591.9 518.661   1
   3  10  -2 10861.2 501.965   1
  -3  10   2 11048.4 502.915   1
   3 -10  -2 11045.9 504.171   1
   2  10  -2 37683.9 1593.13   1
  -2  10   2 36152.5 1593.98   1
  -2 -10   2 36137.2 1592.67   1
   2 -10  -2 36646.1 1596.58   1
   1  10  -2 685.588 60.7739   1
  -1  10   2 812.316 66.7484   1
  -1 -10   2 785.388 64.8691   1
   1 -10  -2 804.982 66.6057   1
   0  10   2 292.963 43.4712   1
   0  10  -2 195.255 37.6961   1
   0 -10   2 224.700 39.5225   1
   0 -10  -2 265.904 41.8740   1
   1  10   2 850.360 66.8726   1
  -1  10  -2 829.220 66.5731   1
   1 -10   2 740.456 64.8560   1
  -1 -10  -2 638.344 62.8067   1
   2  10   2 24369.4 1045.62   1
  -2  10  -2 24239.6 1043.75   1
   2 -10   2 23499.1 1044.02   1
  -2 -10  -2 22782.3 1042.08   1
   3  10   2 2274.55 132.620   1
  -3  10  -2 2430.57 134.045   1
   3 -10   2 2136.57 132.208   1
  -3 -10  -2 2433.54 134.837   1
   4  10   2 19737.6 869.108   1
  -4  10  -2 19463.3 868.979   1
   4 -10   2 19607.0 869.879   1
  -4 -10  -2 19524.5 870.333   1
  -5  10  -2 17108.5 807.160   1
   5 -10   2 19154.4 814.588   1
   5  10   2 19271.5 812.425   1
  -5 -10  -2 17383.9 809.986   1
  -6  10  -2 539.878 59.6598   1
   6 -10   2 685.999 63.7528   1
   6  10   2 734.449 64.3699   1
  -6 -10  -2 569.507 59.1892   1
  -7  10  -2 14008.3 636.784   1
   7 -10   2 13788.8 635.998   1
  -7 -10  -2 13921.2 632.972   1
   7  10   2 14309.5 635.338   1
   8  10   2 868.593 71.8621   1
  -8 -10  -2 825.631 69.7638   1
   9 -10   2 1347.26 96.8861   1
  -9  10  -2 1433.26 100.181   1
 -10 -10  -2 3999.64 210.239   1
 -10  10  -2 4147.03 214.062   1
  10 -10   2 3942.86 212.099   1
 -11 -10  -2 7656.34 366.201   1
  11  10   2 7893.38 367.523   1
 -11  10  -2 8403.94 371.042   1
 -12 -10  -2 260.166 45.0913   1
  12  10   2 245.306 44.0423   1
 -12  10  -2 202.401 42.8599   1
  12 -10   2 204.599 44.8297   1
  13  10   2 8023.06 375.386   1
 -13 -10  -2 7568.36 373.028   1
 -14 -10  -2 2090.08 133.750   1
  14  10   2 2245.94 136.358   1
  14 -10   2 2073.99 135.607   1
 -14  10  -2 2409.88 139.271   1
 -15  10  -2 2549.00 154.346   1
 -15 -10  -2 2675.64 155.401   1
  15 -10   2 2589.63 157.029   1
  15  10   2 2880.52 158.776   1
 -16 -10  -2 100.691 40.8004   1
  16  10   2 93.0652 41.2244   1
  16 -10   2 118.655 45.9171   1
 -16  10  -2 102.359 42.0534   1
 -17  10  -2 1307.64 93.8984   1
  17  10   2 1267.63 93.9488   1
 -17 -10  -2 1205.14 90.8790   1
 -18  10  -2-20.7311 39.8991   1
  18 -10   2-24.0295 39.5524   1
  18  10   2 9.84648 37.6546   1
 -18 -10  -2-9.57299 34.8826   1
 -19  10  -2 123.765 44.9821   1
  19 -10   2 58.6438 41.4129   1
  19  10   2 102.977 46.5906   1
 -19 -10  -2 175.951 44.6172   1
 -20  10  -2 33.5417 36.8862   1
  20 -10   2-14.3760 36.6484   1
  20  10   2 14.5662 39.7295   1
 -20 -10  -2-9.42010 36.0217   1
 -21  10  -2 488.004 59.9067   1
  21  10   2 441.570 59.7070   1
  21 -10   2 328.251 56.7951   1
  22 -11  -2 4.63885 37.9575   1
 -22  11   2 4.83639 38.1848   1
  21 -11  -2 1219.32 94.2420   1
 -21  11   2 1281.62 95.2663   1
  20 -11  -2 195.569 51.1333   1
 -20  11   2 265.250 47.3859   1
 -19  11   2 1635.34 107.437   1
  19 -11  -2 1503.92 107.704   1
  19  11  -2 1560.35 108.827   1
 -18  11   2 214.601 45.1660   1
  18 -11  -2 260.710 49.4096   1
  18  11  -2 279.600 51.9898   1
 -18 -11   2 341.295 51.2035   1
  17 -11  -2 818.685 80.6117   1
 -17  11   2 1209.22 86.3346   1
 -16  11   2 1865.50 115.166   1
  16 -11  -2 1674.79 116.008   1
  16  11  -2 1589.12 114.059   1
 -16 -11   2 1882.08 116.271   1
 -15 -11   2 6591.66 326.205   1
  15  11  -2 6532.55 326.304   1
  15 -11  -2 6167.08 324.241   1
 -14  11   2 1049.61 84.2407   1
  14 -11  -2 972.927 80.9509   1
  14  11  -2 1021.33 82.1398   1
 -14 -11   2 936.738 77.9573   1
 -13 -11   2 4050.49 209.382   1
 -13  11   2 4029.57 211.903   1
  13 -11  -2 3830.95 210.567   1
 -12  11   2 1219.58 92.7207   1
  12 -11  -2 1344.83 96.0033   1
  11 -11  -2 24253.9 1108.31   1
 -11 -11   2 24992.6 1107.28   1
 -11  11   2 26068.5 1112.10   1
  11  11  -2 25160.8 1108.45   1
  10 -11  -2 2445.31 146.535   1
 -10 -11   2 2717.85 147.113   1
 -10  11   2 2592.13 147.824   1
  10  11  -2 2378.31 143.708   1
   9 -11  -2 2738.95 153.111   1
  -9  11   2 2641.10 150.501   1
   9  11  -2 2420.86 146.238   1
  -9 -11   2 2759.77 150.697   1
   8  11  -2 515.065 55.3264   1
  -8  11   2 462.192 54.9632   1
   8 -11  -2 479.188 56.4795   1
  -8 -11   2 392.335 49.3922   1
   7  11  -2 3211.09 172.717   1
  -7  11   2 3134.66 172.805   1
   7 -11  -2 3187.36 174.349   1
  -7 -11   2 3176.44 171.238   1
   6  11  -2 183.804 39.3043   1
  -6  11   2 164.579 38.1095   1
   6 -11  -2 129.930 34.3678   1
  -6 -11   2 130.293 32.5253   1
   5  11  -2 8146.28 368.819   1
  -5  11   2 8027.73 370.815   1
   5 -11  -2 7194.69 368.182   1
  -5 -11   2 7743.49 366.819   1
   4  11  -2 9416.87 416.264   1
  -4  11   2 8372.43 412.405   1
   4 -11  -2 8689.49 413.851   1
  -4 -11   2 8901.56 413.431   1
  -3  11   2 19701.3 848.276   1
  -3 -11   2 19174.2 847.156   1
   3 -11  -2 18233.5 847.168   1
   2  11  -2 35421.3 1539.94   1
  -2  11   2 35733.1 1541.44   1
   2 -11  -2 35417.0 1543.40   1
  -2 -11   2 34800.0 1541.18   1
   1  11  -2 16727.9 761.178   1
  -1  11   2 17518.6 764.167   1
   1 -11  -2 16951.9 764.648   1
   0  11   2 12778.2 577.728   1
   0  11  -2 12389.4 573.531   1
   0 -11   2 12221.2 574.143   1
   0 -11  -2 13293.0 578.484   1
   1  11   2 1788.29 115.581   1
  -1  11  -2 1814.44 114.842   1
   1 -11   2 1961.26 117.906   1
  -1 -11  -2 2039.95 119.745   1
   2  11   2 8150.34 371.930   1
  -2  11  -2 8129.70 369.720   1
   2 -11   2 7469.68 367.981   1
  -2 -11  -2 7435.04 365.817   1
   3  11   2 1519.39 100.807   1
  -3  11  -2 1495.58 99.0333   1
   3 -11   2 1649.21 103.168   1
  -3 -11  -2 1392.97 97.9701   1
   4  11   2 20424.2 867.733   1
  -4  11  -2 19453.5 865.717   1
   4 -11   2 18573.0 865.564   1
  -4 -11  -2 19460.7 866.841   1
  -5  11  -2 10840.5 500.945   1
   5 -11   2 10421.8 501.063   1
   5  11   2 11262.0 501.374   1
  -5 -11  -2 10915.4 500.771   1
   6  11   2 14580.3 661.185   1
  -6 -11  -2 14621.2 660.416   1
   7 -11   2 1076.46 84.0380   1
  -7  11  -2 1062.84 84.2319   1
  -8  11  -2 6802.68 315.207   1
   8 -11   2 5942.32 308.941   1
   8  11   2 6311.21 310.788   1
  -8 -11  -2 6398.72 310.354   1
  -9 -11  -2 6401.72 314.631   1
   9 -11   2 5943.24 313.381   1
 -10 -11  -2 445.918 55.2300   1
  10  11   2 487.861 58.5509   1
 -10  11  -2 458.607 55.9580   1
  10 -11   2 483.673 58.0999   1
 -11 -11  -2 328.895 49.9934   1
  11  11   2 304.423 50.5074   1
 -11  11  -2 322.786 51.9865   1
  11 -11   2 274.915 48.4706   1
 -12 -11  -2 6364.71 323.222   1
  12  11   2 6803.19 327.809   1
 -12  11  -2 7293.34 329.365   1
  12 -11   2 6250.08 324.647   1
 -13 -11  -2 1280.77 94.6534   1
  13  11   2 1286.70 95.3296   1
 -13  11  -2 1400.43 98.3807   1
  13 -11   2 1250.16 97.8013   1
 -14 -11  -2 4255.97 219.934   1
  14  11   2 4291.44 221.294   1
 -14  11  -2 4284.15 222.364   1
  14 -11   2 3830.16 218.803   1
 -15 -11  -2 89.7786 37.7948   1
  15  11   2 102.412 44.8828   1
  15 -11   2 133.415 43.7866   1
 -15  11  -2 92.3116 41.5579   1
 -16  11  -2 827.441 74.5832   1
 -16 -11  -2 811.612 74.8502   1
  16 -11   2 955.825 82.5423   1
  16  11   2 775.129 74.8540   1
 -17 -11  -2 653.626 67.0670   1
  17  11   2 744.901 72.2416   1
  17 -11   2 639.793 72.6514   1
 -17  11  -2 608.094 67.1376   1
 -18  11  -2 2081.35 126.436   1
  18 -11   2 1789.81 120.038   1
  18  11   2 1703.35 120.395   1
 -18 -11  -2 2032.49 122.926   1
  19 -11   2 326.287 54.3746   1
 -19  11  -2 295.385 53.4849   1
 -20  11  -2 2128.62 122.847   1
 -20 -11  -2 1420.13 108.544   1
  20 -11   2 1963.94 120.442   1
  20  11   2 1615.92 114.951   1
  21 -12  -2 51.7470 38.2206   1
 -21  12   2 117.709 40.8582   1
  20 -12  -2 2205.86 132.488   1
 -20  12   2 1833.33 120.521   1
  19 -12  -2 363.282 55.9874   1
 -19  12   2 355.786 53.5193   1
  18  12  -2 1630.32 115.303   1
  18 -12  -2 1600.17 114.654   1
 -17  12   2 838.556 74.0745   1
  17 -12  -2 660.042 71.7587   1
  17  12  -2 677.299 71.8602   1
 -17 -12   2 879.726 74.4980   1
 -16 -12   2 3151.27 175.987   1
  15 -12  -2 763.649 74.0778   1
 -15 -12   2 855.006 73.2392   1
 -15  12   2 869.280 76.0008   1
  15  12  -2 659.297 72.8508   1
  14 -12  -2 2324.39 147.221   1
 -14 -12   2 2737.96 151.314   1
 -14  12   2 2818.69 154.180   1
  14  12  -2 2366.16 148.276   1
  13 -12  -2 2063.05 133.099   1
 -13 -12   2 2177.40 134.034   1
 -13  12   2 2396.46 137.004   1
  13  12  -2 2224.24 135.462   1
 -12 -12   2 5011.43 256.446   1
  12  12  -2 5127.14 258.381   1
  11 -12  -2 859.262 76.5309   1
 -11 -12   2 875.734 75.1609   1
  11  12  -2 871.323 75.9024   1
 -11  12   2 1013.92 81.8746   1
 -10  12   2 2476.66 145.323   1
  10 -12  -2 2372.86 144.868   1
   9 -12  -2 2771.35 162.769   1
  -9  12   2 2833.84 161.356   1
   9  12  -2 3088.57 163.761   1
  -9 -12   2 2812.10 160.128   1
   8  12  -2 360.535 48.8954   1
  -8  12   2 388.012 52.2327   1
   8 -12  -2 324.721 49.5538   1
  -8 -12   2 409.931 50.4952   1
   7  12  -2 19795.6 833.266   1
  -7  12   2 18691.8 831.061   1
   7 -12  -2 18524.9 831.829   1
  -7 -12   2 17509.8 825.734   1
   6  12  -2 12822.3 581.736   1
  -6  12   2 12546.8 581.877   1
   6 -12  -2 13051.7 584.700   1
  -6 -12   2 12538.9 579.905   1
   5  12  -2 570.705 60.6204   1
  -5  12   2 534.037 59.7018   1
   5 -12  -2 638.904 63.9290   1
  -5 -12   2 594.962 59.4342   1
   4  12  -2 10381.3 478.734   1
  -4 -12   2 10257.6 478.488   1
   3  12  -2 13728.3 605.866   1
  -3 -12   2 12920.5 605.283   1
  -2  12   2 18370.9 829.337   1
  -2 -12   2 18850.3 830.916   1
   2 -12  -2 18510.8 831.425   1
  -1  12   2 14353.4 665.049   1
   1  12  -2 15124.8 665.049   1
   1 -12  -2 14892.6 667.839   1
  -1 -12   2 14475.7 664.390   1
   0  12  -2 13073.6 606.090   1
   0  12   2 13469.0 608.909   1
   0 -12  -2 13555.8 610.063   1
   1  12   2 1886.25 119.612   1
  -1  12  -2 1919.23 119.444   1
   1 -12   2 1885.40 119.032   1
  -1 -12  -2 2009.72 120.398   1
   2  12   2 518.028 58.8564   1
  -2  12  -2 565.477 58.1588   1
   2 -12   2 532.736 58.5948   1
  -2 -12  -2 634.370 60.5404   1
   3  12   2 18503.3 785.116   1
  -3  12  -2 18348.6 781.797   1
   3 -12   2 17200.9 780.827   1
  -3 -12  -2 15936.5 774.041   1
   5  12   2 164.269 41.0108   1
  -5  12  -2 132.289 38.6700   1
   5 -12   2 223.538 43.7798   1
  -5 -12  -2 208.124 41.4575   1
   6  12   2 244.837 46.0316   1
  -6  12  -2 218.495 43.3275   1
   6 -12   2 152.430 40.6406   1
  -7  12  -2 19204.9 857.622   1
   7 -12   2 18841.0 856.343   1
   7  12   2 19302.3 855.142   1
  -7 -12  -2 19142.3 856.352   1
  -8  12  -2 5805.74 278.835   1
   8 -12   2 5179.42 272.083   1
   8  12   2 5412.78 273.439   1
  -8 -12  -2 5445.04 273.410   1
  -9  12  -2 1516.72 106.013   1
   9 -12   2 1268.37 99.9390   1
   9  12   2 1497.26 103.026   1
  -9 -12  -2 1499.26 102.370   1
 -10 -12  -2 2729.80 158.442   1
  10 -12   2 2504.41 154.845   1
  10  12   2 2576.20 157.820   1
 -11 -12  -2-4.62939 32.4925   1
 -11  12  -2 38.6214 37.4062   1
  11  12   2-14.3328 37.0181   1
  11 -12   2 28.7118 37.3148   1
 -12  12  -2 486.352 56.9482   1
  12 -12   2 398.716 53.1110   1
 -13 -12  -2 10993.4 517.759   1
  13 -12   2 10311.2 517.935   1
  13  12   2 10988.5 518.666   1
 -13  12  -2 12422.9 521.055   1
 -14 -12  -2-14.2196 35.2822   1
  14  12   2 9.77051 37.3609   1
 -15 -12  -2 14.1884 34.2129   1
  15 -12   2 4.97118 39.7304   1
  15  12   2 19.6669 39.5311   1
 -15  12  -2-53.0841 39.9384   1
  16  12   2 1041.83 89.0629   1
 -16 -12  -2 1206.23 89.9340   1
  16 -12   2 983.524 87.3124   1
 -16  12  -2 1298.79 92.3996   1
  17  12   2 1896.58 124.621   1
 -17 -12  -2 2187.27 125.614   1
  17 -12   2 1963.88 126.459   1
 -17  12  -2 1738.91 117.567   1
 -18  12  -2 358.569 53.4559   1
  18 -12   2 280.918 52.4385   1
  19 -12   2 2649.32 161.074   1
  19  12   2 2592.60 160.261   1
 -20  13   2 415.089 52.1378   1
  20 -13  -2 296.809 53.5095   1
  19 -13  -2 2272.03 137.808   1
  18 -13  -2 24.0084 38.1499   1
 -18  13   2 9.26798 35.6782   1
  17 -13  -2 1454.53 104.059   1
 -17  13   2 1372.46 98.9616   1
  17  13  -2 1373.60 104.082   1
  16 -13  -2 1332.05 97.6162   1
 -16 -13   2 1261.21 95.0896   1
 -16  13   2 1415.53 98.4172   1
  16  13  -2 1227.78 95.9789   1
  15 -13  -2 1657.56 114.431   1
  15  13  -2 1578.65 115.481   1
 -15  13   2 1811.74 117.255   1
 -14  13   2 1077.28 83.8434   1
  14 -13  -2 853.798 78.0038   1
  13 -13  -2 47.6802 38.5775   1
 -13 -13   2 29.2484 37.2954   1
 -13  13   2 14.1670 36.6023   1
  13  13  -2 9.66537 35.2316   1
  12 -13  -2 3488.49 180.428   1
 -12 -13   2 3234.11 176.218   1
 -12  13   2 3033.66 176.025   1
  12  13  -2 2931.81 173.937   1
  11 -13  -2 1146.73 88.5908   1
 -11 -13   2 1188.34 88.2779   1
 -11  13   2 1151.01 87.5984   1
  11  13  -2 1052.51 87.0011   1
 -10 -13   2-9.16603 33.1690   1
  10  13  -2 61.0607 38.0019   1
   9 -13  -2 13525.4 621.400   1
  -9  13   2 13128.7 618.064   1
   9  13  -2 14592.1 622.294   1
  -9 -13   2 13088.1 616.422   1
   8  13  -2 4541.52 219.019   1
  -8  13   2 3791.49 212.460   1
   8 -13  -2 4126.13 214.431   1
  -8 -13   2 3806.09 208.068   1
   7  13  -2 5067.53 251.357   1
  -7  13   2 4804.29 248.601   1
   7 -13  -2 5060.10 251.211   1
  -7 -13   2 4665.85 247.079   1
  -6  13   2 6708.85 338.437   1
   6 -13  -2 7348.11 343.544   1
  -5  13   2 5054.66 259.700   1
   5 -13  -2 5149.39 259.567   1
  -4  13   2 1494.92 106.779   1
   4 -13  -2 1693.28 109.634   1
  -3  13   2 7259.12 355.350   1
   3 -13  -2 7544.10 357.598   1
  -2  13   2 32654.2 1405.69   1
   2 -13  -2 31461.8 1404.85   1
  -1  13   2 4976.27 259.753   1
   1 -13  -2 5338.57 262.441   1
   0  13   2 408.816 53.5456   1
   0 -13  -2 412.287 53.6719   1
   1  13   2 7973.94 359.078   1
  -1  13  -2 7251.29 355.732   1
   1 -13   2 7326.91 356.044   1
  -1 -13  -2 7017.31 355.073   1
   2  13   2 8489.62 382.165   1
  -2  13  -2 7542.88 376.354   1
  -2 -13  -2 7745.82 378.115   1
   3  13   2 8811.66 398.347   1
  -3  13  -2 8067.02 395.658   1
   3 -13   2 8371.91 397.644   1
  -3 -13  -2 8143.08 396.190   1
   4  13   2 17800.1 763.095   1
  -4  13  -2 17240.5 760.484   1
   4 -13   2 16958.7 758.440   1
  -4 -13  -2 15686.0 753.382   1
  -5  13  -2 865.184 74.4895   1
   5 -13   2 883.691 74.9510   1
   5  13   2 877.344 76.3419   1
   6 -13   2 2099.93 128.298   1
  -6  13  -2 2022.50 127.906   1
  -6 -13  -2 2015.59 126.216   1
  -7  13  -2 534.989 61.2511   1
   7 -13   2 541.719 61.2979   1
   7  13   2 443.803 58.6786   1
  -7 -13  -2 629.750 62.0806   1
  -8  13  -2 22742.1 947.597   1
   8 -13   2 19972.8 938.270   1
   8  13   2 20354.4 939.556   1
  -8 -13  -2 21676.1 942.111   1
  -9  13  -2 549.693 63.0177   1
   9 -13   2 475.044 59.2706   1
   9  13   2 593.742 64.2729   1
  -9 -13  -2 640.217 65.6759   1
  10 -13   2 448.316 56.3556   1
 -10  13  -2 397.663 56.0898   1
 -11 -13  -2 76.3751 36.6184   1
 -11  13  -2 58.4260 37.1007   1
  11 -13   2 57.5881 37.2916   1
  11  13   2 78.0766 37.9157   1
 -12  13  -2 1709.60 113.802   1
  12 -13   2 1516.99 110.742   1
  12  13   2 1728.62 115.301   1
 -12 -13  -2 1690.62 111.588   1
 -13  13  -2 1089.51 83.1969   1
 -13 -13  -2 881.091 77.7456   1
  13  13   2 784.545 79.2086   1
  13 -13   2 934.458 81.4414   1
 -14  13  -2 222.338 51.1341   1
  14 -13   2 247.501 49.7290   1
 -14 -13  -2 334.721 50.9679   1
  14  13   2 289.621 52.0805   1
 -15 -13  -2 257.987 46.5447   1
  15  13   2 176.038 46.7066   1
 -15  13  -2 267.833 52.3626   1
  15 -13   2 157.098 47.6692   1
 -16 -13  -2 117.010 39.7660   1
 -16  13  -2 204.004 49.0153   1
  16  13   2 224.059 49.5570   1
  16 -13   2 221.562 49.9213   1
 -17  13  -2 291.390 49.4724   1
  17 -13   2 185.356 48.2541   1
  18 -13   2 4599.29 242.375   1
 -18  13  -2 4888.68 242.014   1
  18  13   2 4577.55 241.831   1
  19 -14  -2 50.9346 43.6140   1
 -18  14   2 2554.58 147.858   1
  18 -14  -2 2402.39 148.168   1
 -17  14   2 184.602 45.4120   1
  17 -14  -2 107.568 45.6344   1
  15  14  -2 376.913 56.0394   1
  15 -14  -2 523.015 61.2084   1
 -15  14   2 506.501 60.6129   1
 -15 -14   2 496.834 60.6807   1
  14  14  -2 79.2926 39.6617   1
  14 -14  -2 75.2109 41.6988   1
 -14  14   2 28.6358 40.8606   1
 -14 -14   2 14.6326 35.0851   1
  13  14  -2 2017.00 135.676   1
  13 -14  -2 2190.56 135.825   1
 -13 -14   2 2481.61 140.086   1
 -13  14   2 2285.15 136.623   1
 -12  14   2 122.915 46.5354   1
  12 -14  -2 118.304 43.0459   1
  11  14  -2 2954.15 163.759   1
  11 -14  -2 2766.99 161.936   1
 -11  14   2 2793.77 162.135   1
 -11 -14   2 2704.10 158.674   1
  10  14  -2 5891.40 297.227   1
  10 -14  -2 6170.43 298.318   1
 -10  14   2 5614.34 294.123   1
 -10 -14   2 6118.34 295.010   1
  -9 -14   2 137.234 40.9620   1
   9  14  -2 137.396 46.1434   1
  -9  14   2 109.875 38.1407   1
   9 -14  -2 180.729 43.6821   1
  -8 -14   2 4196.48 222.736   1
   8  14  -2 4252.32 224.142   1
  -8  14   2 4186.80 222.146   1
   8 -14  -2 4352.49 224.160   1
   7  14  -2 5477.15 269.935   1
  -7 -14   2 5066.53 265.801   1
  -6 -14   2 76.0705 36.9379   1
   6  14  -2 81.9237 37.4374   1
  -6  14   2 65.2383 35.5087   1
   6 -14  -2 38.0839 35.0481   1
  -5 -14   2-4.76105 34.6935   1
   5  14  -2-23.5472 40.6889   1
  -5  14   2 13.9109 34.0333   1
   5 -14  -2 9.39631 33.7354   1
   4  14  -2 2537.28 150.166   1
  -4  14   2 2470.34 149.001   1
  -4 -14   2 2689.74 152.261   1
   4 -14  -2 2505.73 149.849   1
  -3  14   2 11272.6 529.504   1
   3  14  -2 11811.6 530.045   1
   3 -14  -2 10977.3 528.660   1
  -3 -14   2 11726.2 532.297   1
  -2  14   2 10944.9 507.145   1
   2  14  -2 11065.1 507.383   1
  -2 -14   2 10898.4 507.222   1
   2 -14  -2 10726.7 507.254   1
  -1  14   2 3367.49 177.934   1
   1  14  -2 3068.62 174.565   1
  -1 -14   2 2961.01 173.651   1
   1 -14  -2 3243.60 178.333   1
   0  14  -2 3869.13 205.314   1
   0  14   2 3837.63 204.488   1
   0 -14  -2 3716.43 204.592   1
   0 -14   2 3820.32 205.067   1
  -1 -14  -2 224.619 45.1071   1
   1  14   2 229.664 44.0750   1
  -1  14  -2 162.496 46.0755   1
   1 -14   2 140.256 43.7758   1
   2  14   2 1215.25 92.8240   1
  -2 -14  -2 1224.63 93.1921   1
   2 -14   2 1129.62 90.1871   1
   3  14   2 17182.1 751.298   1
  -3  14  -2 16149.7 747.124   1
   3 -14   2 16383.8 748.076   1
   4  14   2 2606.51 153.369   1
  -4 -14  -2 2733.13 154.949   1
  -4  14  -2 2562.00 153.762   1
  -5 -14  -2 112.212 38.5655   1
   5  14   2 126.961 42.7247   1
  -5  14  -2 158.706 43.2793   1
   5 -14   2 254.729 47.6183   1
   6  14   2 4047.09 208.554   1
  -6 -14  -2 3648.71 202.799   1
  -7 -14  -2 3581.24 193.025   1
  -7  14  -2 3741.69 197.679   1
   7  14   2 3607.89 194.682   1
   7 -14   2 3304.15 192.236   1
  -8 -14  -2 298.936 48.9304   1
  -8  14  -2 250.042 50.1272   1
   8  14   2 210.791 47.5587   1
   8 -14   2 214.758 46.0728   1
  -9 -14  -2 3781.34 201.644   1
  -9  14  -2 4044.85 204.870   1
   9  14   2 3518.40 199.009   1
   9 -14   2 3533.60 199.080   1
 -10 -14  -2 174.762 44.9653   1
 -10  14  -2 189.470 45.1998   1
  10 -14   2 187.091 44.2515   1
  10  14   2 196.596 44.4317   1
  11  14   2 277.561 53.4387   1
 -11 -14  -2 374.416 53.7075   1
 -12 -14  -2 3476.09 180.778   1
 -12  14  -2 3468.82 180.734   1
  12 -14   2 3194.41 178.297   1
 -13  14  -2 1760.17 110.482   1
  13 -14   2 1356.90 105.714   1
  14  14   2 1318.49 100.055   1
 -14 -14  -2 1388.18 98.9977   1
 -15  14  -2-4.69660 36.1597   1
 -15 -14  -2 4.73835 36.2434   1
  15  14   2-24.5399 39.9333   1
  15 -14   2-38.6264 40.8522   1
 -16  14  -2-4.66512 35.9145   1
 -16 -14  -2 37.3573 37.3236   1
  16 -14   2 4.74271 38.1349   1
  16  14   2 14.6027 40.7366   1
  17  14   2 3281.46 185.980   1
  17 -14   2 3293.91 185.995   1
 -17  14  -2 3463.71 183.670   1
 -18  15   2 17.5485 38.3047   1
  18 -15  -2 27.5724 39.9191   1
 -17  15   2 1330.86 95.9849   1
  17 -15  -2 1371.80 100.813   1
 -16  15   2 306.517 52.3506   1
  16 -15  -2 233.532 50.3546   1
 -15  15   2 938.947 80.6576   1
  15 -15  -2 983.468 81.4712   1
  14  15  -2 526.996 63.4103   1
  14 -15  -2 469.341 57.0048   1
 -14  15   2 470.829 57.9548   1
  13  15  -2 342.869 52.4474   1
 -13  15   2 347.955 53.0384   1
  13 -15  -2 392.857 54.6383   1
 -13 -15   2 331.785 51.7911   1
  12  15  -2 1120.28 90.9637   1
 -12  15   2 1265.27 93.7407   1
  12 -15  -2 1031.56 87.1022   1
 -12 -15   2 1138.04 88.5231   1
  11  15  -2 20.9888 41.1873   1
 -11  15   2-9.67281 34.4870   1
  11 -15  -2 48.3860 37.0217   1
 -11 -15   2 50.0054 35.4638   1
 -10 -15   2 374.156 51.8142   1
  10  15  -2 321.402 52.6071   1
 -10  15   2 332.674 54.3315   1
  10 -15  -2 318.743 52.9928   1
   9 -15  -2 2913.81 162.648   1
  -9  15   2 2624.06 157.784   1
  -8 -15   2 438.273 56.7500   1
  -8  15   2 306.002 49.2200   1
   8 -15  -2 430.140 55.3900   1
   8  15  -2 463.595 60.8770   1
  -7 -15   2 1069.19 84.8844   1
  -7  15   2 911.357 79.8152   1
   7 -15  -2 911.600 81.7921   1
   7  15  -2 1103.80 85.4323   1
  -6  15   2 2158.31 137.455   1
   6  15  -2 2354.99 141.433   1
   6 -15  -2 2435.60 141.356   1
  -6 -15   2 2203.15 139.130   1
  -5 -15   2 517.727 57.8533   1
  -5  15   2 382.600 54.4571   1
   5 -15  -2 501.731 57.3568   1
   5  15  -2 424.262 56.2439   1
  -4 -15   2 195.315 45.9578   1
  -4  15   2 217.718 47.0556   1
   4 -15  -2 248.361 48.2007   1
   4  15  -2 249.789 48.6496   1
   3  15  -2 1729.42 114.301   1
  -3 -15   2 1719.59 114.744   1
   2  15  -2 1298.81 96.7625   1
  -2 -15   2 1380.30 99.0129   1
   1  15  -2 530.975 61.6194   1
  -1 -15   2 507.518 60.7399   1
   0  15  -2 1546.97 108.420   1
   0 -15   2 1540.96 106.932   1
  -1  15  -2 2909.20 165.271   1
   1 -15   2 2849.55 164.926   1
  -2  15  -2 766.279 73.8910   1
   2 -15   2 769.327 74.2615   1
   4  15   2 975.722 84.4423   1
  -4 -15  -2 921.193 81.5847   1
   4 -15   2 1043.85 83.3267   1
   5  15   2 2192.04 129.809   1
  -5  15  -2 1922.09 126.001   1
   5 -15   2 1977.75 127.144   1
  -5 -15  -2 2007.35 126.842   1
   6  15   2 2705.77 152.064   1
  -6  15  -2 2383.84 148.375   1
  -6 -15  -2 2369.03 145.890   1
  -7  15  -2 5433.08 267.957   1
   7 -15   2 4909.89 263.094   1
  -7 -15  -2 4826.99 260.004   1
   8  15   2 78.6793 40.4576   1
  -8  15  -2 105.663 44.9951   1
  -8 -15  -2 84.2547 37.6471   1
   8 -15   2 129.418 41.8396   1
   9  15   2 63.7013 40.1365   1
  -9 -15  -2 23.6193 36.6446   1
  10  15   2 1584.30 109.473   1
 -10  15  -2 1490.57 106.924   1
 -10 -15  -2 1548.74 107.168   1
  10 -15   2 1511.13 105.581   1
  11 -15   2 190.406 46.3708   1
 -11  15  -2 218.908 49.2386   1
  12  15   2 1863.39 134.393   1
 -12  15  -2 2535.47 142.397   1
  12 -15   2 2111.43 135.515   1
 -12 -15  -2 2575.37 142.714   1
  13  15   2 285.494 54.7902   1
 -13  15  -2 359.160 55.8662   1
  13 -15   2 300.068 53.6614   1
 -13 -15  -2 353.884 52.0076   1
  14  15   2 4642.58 260.379   1
 -14  15  -2 5349.29 262.555   1
 -14 -15  -2 5785.21 266.890   1
  14 -15   2 4975.18 263.300   1
  15  15   2 421.635 59.7030   1
 -15 -15  -2 454.098 58.9992   1
  16  15   2 134.856 48.3163   1
  16 -15   2 181.120 44.2660   1
 -16  15  -2 246.044 46.8211   1
  16 -16  -2 151.730 41.8710   1
 -16  16   2 187.712 43.9019   1
  14 -16  -2 779.867 70.5000   1
 -14  16   2 755.035 72.0605   1
  13 -16  -2 531.539 61.0249   1
 -13  16   2 649.835 64.5023   1
  12  16  -2 3184.13 176.025   1
 -12  16   2 3052.88 172.248   1
  12 -16  -2 2864.58 169.253   1
 -12 -16   2 3015.09 170.951   1
  11  16  -2 51.0587 40.1245   1
 -11  16   2 33.6310 39.6001   1
  11 -16  -2 91.1339 42.5546   1
 -11 -16   2 34.6084 35.3060   1
  10  16  -2 1448.68 106.880   1
 -10  16   2 1620.80 105.747   1
  10 -16  -2 1400.94 102.178   1
 -10 -16   2 1453.10 105.926   1
   9  16  -2 2752.25 163.178   1
  -9  16   2 2862.00 162.024   1
   9 -16  -2 2683.93 161.143   1
  -9 -16   2 2869.13 163.644   1
  -8 -16   2 3168.27 185.114   1
   8  16  -2 3568.47 190.356   1
  -7 -16   2 421.069 56.5460   1
  -7  16   2 293.900 51.0189   1
   7 -16  -2 359.571 51.8370   1
   7  16  -2 475.359 58.6298   1
   6 -16  -2 1393.98 100.098   1
  -6 -16   2 1176.85 97.1286   1
   6  16  -2 1503.89 102.395   1
  -6  16   2 1287.09 97.0873   1
   5 -16  -2 2463.68 150.057   1
  -5 -16   2 2596.90 153.178   1
   5  16  -2 2522.77 152.432   1
  -5  16   2 2649.87 152.065   1
   4 -16  -2 38.4762 38.2221   1
  -4 -16   2 19.7068 36.4341   1
  -4  16   2 52.4495 40.5692   1
   4  16  -2-4.90230 38.7206   1
  -3 -16   2 9.64398 33.8409   1
   3 -16  -2-4.79001 37.1116   1
  -3  16   2-9.60147 39.0555   1
   3  16  -2 19.4094 36.3696   1
   2 -16  -2 23.8541 36.4858   1
  -2 -16   2-33.7285 36.6060   1
   2  16  -2 14.6053 35.9868   1
  -2  16   2 4.77824 34.3107   1
   1 -16  -2 2003.85 128.899   1
  -1 -16   2 2080.79 131.796   1
   1  16  -2 2030.12 131.118   1
  -1  16   2 2242.68 132.371   1
   0 -16   2 58.4005 38.9042   1
   0  16   2 91.3291 37.9657   1
   0  16  -2 160.648 45.0004   1
  -1 -16  -2 261.081 48.8492   1
  -1  16  -2 184.692 43.8738   1
   1 -16   2 151.258 44.2463   1
   2  16   2 812.817 71.3876   1
  -2  16  -2 610.436 67.3029   1
  -2 -16  -2 698.834 69.3896   1
   2 -16   2 606.235 67.1219   1
  -3  16  -2 2709.97 156.299   1
  -3 -16  -2 2491.18 154.674   1
   3 -16   2 2709.70 156.052   1
  -4 -16  -2 2002.02 126.451   1
   4  16   2 1996.53 126.178   1
  -4  16  -2 1855.66 124.317   1
   4 -16   2 1931.11 124.234   1
   5  16   2 4744.38 243.990   1
  -5  16  -2 4386.01 237.188   1
   5 -16   2 4749.80 241.385   1
  -5 -16  -2 4575.10 240.676   1
   6  16   2 1369.50 102.804   1
  -6  16  -2 1471.37 103.715   1
  -6 -16  -2 1258.85 97.9157   1
   6 -16   2 1436.09 101.804   1
   7  16   2 99.0732 44.0368   1
  -7 -16  -2 72.1199 38.1318   1
   8 -16   2 179.079 43.8889   1
  -8  16  -2 137.048 47.8195   1
   9  16   2 35.0241 41.1802   1
  -9  16  -2-24.2994 41.1194   1
  -9 -16  -2 36.9024 36.8719   1
  10  16   2 19.7585 39.9555   1
 -10  16  -2 43.3562 42.2646   1
  10 -16   2-37.8926 39.6423   1
 -10 -16  -2 37.3651 36.4228   1
  11  16   2 2275.55 146.969   1
 -11  16  -2 2597.49 152.193   1
  11 -16   2 2527.79 149.117   1
 -11 -16  -2 2685.44 149.488   1
  12  16   2-19.4564 36.2093   1
 -12  16  -2 4.73069 38.9327   1
  12 -16   2 4.68098 40.8602   1
 -12 -16  -2-28.3855 39.1552   1
  13  16   2 560.661 62.7537   1
 -13  16  -2 520.614 60.8094   1
  13 -16   2 407.874 56.2032   1
 -13 -16  -2 432.708 57.3714   1
  14  16   2 455.357 60.5619   1
 -14  16  -2 499.113 58.3283   1
 -14 -16  -2 469.544 57.8081   1
  14 -16   2 485.635 58.7355   1
 -15  16  -2 1099.86 83.6959   1
  15 -16   2 837.562 79.5391   1
 -15  17   2 44.5447 37.7142   1
  15 -17  -2 26.4310 38.0898   1
 -14  17   2 913.240 77.7046   1
  14 -17  -2 688.495 70.3004   1
 -12  17   2 428.451 57.9585   1
  12 -17  -2 438.790 58.2526   1
  11  17  -2 1807.81 119.657   1
  11 -17  -2 1722.74 114.260   1
 -11  17   2 1651.99 113.086   1
  10  17  -2 586.108 71.2167   1
 -10 -17   2 659.692 68.4441   1
   9 -17  -2 1715.02 115.405   1
  -9  17   2 1857.36 117.434   1
  -8 -17   2 15.2010 37.1898   1
  -8  17   2-41.8215 34.8292   1
   8 -17  -2 9.56925 34.8657   1
   8  17  -2 15.1284 39.0700   1
  -7 -17   2 140.953 44.1043   1
  -7  17   2 146.056 43.7391   1
   7 -17  -2 126.938 40.4092   1
   7  17  -2 135.494 43.3024   1
  -6 -17   2 40.3013 40.5199   1
   6  17  -2 50.0120 39.5025   1
  -6  17   2 56.2512 38.1524   1
   6 -17  -2-33.4701 36.8248   1
   5  17  -2 109.516 42.2215   1
  -5  17   2 57.1964 39.7822   1
   5 -17  -2 101.262 43.8607   1
  -5 -17   2 19.9227 37.9597   1
   4  17  -2 319.908 53.2677   1
  -4  17   2 305.440 55.3729   1
  -4 -17   2 366.654 55.8126   1
   4 -17  -2 369.198 55.7726   1
   3  17  -2 689.632 70.0824   1
  -3 -17   2 660.389 67.7961   1
   2  17  -2 3923.21 208.817   1
  -2 -17   2 3764.79 207.774   1
   1  17  -2 4.93494 39.4437   1
  -1  17   2 19.1780 37.8570   1
   1 -17  -2 9.53561 40.5544   1
  -1 -17   2 14.7116 36.5063   1
   0  17   2 3202.48 174.712   1
   0  17  -2 3027.77 174.252   1
   0 -17  -2 2845.12 170.738   1
   0 -17   2 3185.22 174.961   1
   1  17   2 489.079 57.4793   1
  -1  17  -2 387.832 56.5706   1
   1 -17   2 448.541 56.7725   1
  -1 -17  -2 466.661 59.6361   1
  -2  17  -2 300.062 52.0883   1
   2 -17   2 249.668 48.4635   1
  -4  17  -2 197.446 48.1171   1
   4 -17   2 131.818 43.1810   1
   5  17   2 1080.37 87.3514   1
  -5  17  -2 1000.31 86.3838   1
   5 -17   2 975.451 83.6254   1
  -5 -17  -2 1073.36 86.5235   1
   6  17   2 2878.99 162.336   1
  -6  17  -2 2529.83 156.134   1
  -6 -17  -2 2644.85 157.789   1
   7  17   2 15.1441 42.2513   1
  -7  17  -2-24.6619 40.8277   1
   7 -17   2 29.2202 42.5154   1
  -7 -17  -2 53.8149 38.6336   1
   8  17   2 118.914 47.1351   1
  -8  17  -2 206.308 49.2635   1
  -8 -17  -2 106.284 39.6846   1
   8 -17   2 97.8933 41.0580   1
   9  17   2 884.914 81.9401   1
   9 -17   2 786.593 76.1201   1
  10 -17   2 986.823 81.1039   1
  11  17   2 261.781 52.5819   1
 -11  17  -2 297.424 52.8983   1
 -11 -17  -2 366.367 52.1964   1
  12  17   2-4.86786 40.5239   1
 -12  17  -2 46.2867 40.6170   1
 -12 -17  -2 27.2605 34.3006   1
  13 -17   2 387.700 53.0936   1
 -13  17  -2 314.430 52.6228   1
  12 -18  -2 891.161 76.4059   1
 -12  18   2 894.332 77.7039   1
  11 -18  -2 667.724 67.5015   1
 -11  18   2 560.333 63.8089   1
 -10  18   2 147.727 47.0621   1
  10 -18  -2 124.928 44.0988   1
  -9  18   2 2023.58 125.038   1
   9 -18  -2 1830.47 121.172   1
   9  18  -2 1799.17 123.180   1
  -8 -18   2 5.04430 40.0743   1
  -8  18   2-4.52726 37.8894   1
   8 -18  -2-9.55300 41.0583   1
   8  18  -2 70.5053 44.4023   1
  -7  18   2 525.453 60.6576   1
  -7 -18   2 530.689 65.3410   1
   7 -18  -2 575.626 63.8264   1
   7  18  -2 541.955 65.5273   1
   6  18  -2 135.067 43.6177   1
  -6 -18   2 209.260 45.5927   1
  -5  18   2 1416.52 100.772   1
   5  18  -2 1380.39 102.053   1
  -5 -18   2 1448.30 101.487   1
   5 -18  -2 1328.81 99.3622   1
  -4  18   2 104.204 41.8419   1
   4  18  -2 123.311 46.0562   1
  -4 -18   2 121.181 41.5197   1
   3  18  -2 852.488 77.8312   1
  -3  18   2 942.036 79.4066   1
  -3 -18   2 819.707 76.2710   1
   3 -18  -2 682.007 72.5417   1
   2  18  -2 362.694 58.4417   1
  -2  18   2 302.278 51.9903   1
   2 -18  -2 381.361 55.5920   1
  -2 -18   2 303.308 49.5166   1
  -1  18   2 168.224 44.2213   1
   1  18  -2 300.627 52.5604   1
   1 -18  -2 161.667 42.7593   1
  -1 -18   2 181.122 47.0127   1
   0  18  -2-4.90808 39.4626   1
   0  18   2-4.76466 40.0922   1
   0 -18   2 14.7760 37.6685   1
   0 -18  -2-33.0619 39.9582   1
  -1  18  -2 1274.74 96.5628   1
   1  18   2 1187.58 91.4963   1
   1 -18   2 1111.39 91.1196   1
  -1 -18  -2 1197.95 91.7314   1
  -2  18  -2 521.068 64.4115   1
   2  18   2 622.954 65.5660   1
   2 -18   2 600.192 65.1458   1
  -2 -18  -2 531.591 61.6889   1
   3  18   2 1578.69 109.959   1
  -3  18  -2 1540.82 109.173   1
  -3 -18  -2 1592.13 109.335   1
   3 -18   2 1609.88 109.108   1
  -4 -18  -2 151.425 42.2945   1
   4  18   2 189.075 45.8958   1
  -4  18  -2 151.951 44.5855   1
   4 -18   2 132.010 44.6592   1
  -5 -18  -2 6398.31 312.089   1
  -5  18  -2 6134.73 310.283   1
   5 -18   2 6177.20 310.268   1
   5  18   2 6376.27 312.226   1
  -6 -18  -2 97.3971 41.2259   1
   6  18   2 162.930 47.4645   1
  -6  18  -2 81.9507 39.4779   1
   6 -18   2 95.9635 38.1526   1
   7  18   2 84.3816 43.7617   1
  -7  18  -2 151.127 46.2672   1
   7 -18   2 95.6156 42.3741   1
  -7 -18  -2 82.2645 37.9830   1
   8  18   2 80.1433 41.7510   1
  -8  18  -2 53.9090 43.4824   1
  -8 -18  -2 57.9034 36.9756   1
   8 -18   2 27.8171 38.8673   1
   9  18   2 1400.61 103.989   1
  -9 -18  -2 1414.85 101.130   1
  10  18   2 92.2124 43.7611   1
 -10  18  -2 130.307 45.0388   1
  10 -18   2 27.1719 37.4249   1
 -10 -18  -2 79.8704 40.9448   1
  11  18   2 24.0850 41.6190   1
  11 -18   2-17.8868 37.4218   1
 -11  18  -2 4.59854 39.5263   1
 -11 -18  -2-31.8831 38.1167   1
  10 -19  -2 76.5120 35.6621   1
 -10  19   2 159.190 42.8903   1
  -9  19   2 22.5570 38.1965   1
   9 -19  -2 49.8852 39.2119   1
  -8  19   2-17.9642 38.4004   1
   8 -19  -2 27.5277 37.7560   1
  -6  19   2 611.999 67.7735   1
   5 -19  -2 1279.93 95.0415   1
   4  19  -2 138.990 47.2160   1
  -4  19   2 205.273 46.8253   1
   4 -19  -2 182.865 45.4096   1
  -4 -19   2 116.054 44.8338   1
   3  19  -2 395.720 58.0065   1
  -3  19   2 449.922 58.5037   1
  -3 -19   2 416.889 57.5806   1
   3 -19  -2 356.730 54.3826   1
   2  19  -2 926.875 79.8641   1
  -2  19   2 918.685 77.9176   1
   2 -19  -2 779.934 74.2870   1
  -2 -19   2 756.646 75.6576   1
   1  19  -2 24.4532 39.3245   1
  -1  19   2 18.9820 38.8329   1
   1 -19  -2-4.68478 35.5947   1
   0  19   2 190.053 47.7667   1
   0 -19  -2 168.445 47.4153   1
  -1  19  -2 43.1646 43.3171   1
   1  19   2 18.7320 40.6686   1
   1 -19   2-62.4730 40.8728   1
  -1 -19  -2 4.67803 37.1613   1
   2  19   2 4.72910 39.5750   1
  -2  19  -2-19.1312 39.1348   1
  -2 -19  -2-4.71128 38.3274   1
   2 -19   2 18.8090 35.9611   1
  -3  19  -2 52.3572 40.2848   1
   3  19   2 42.8654 43.8375   1
  -3 -19  -2 23.8267 40.7632   1
   3 -19   2-4.76787 40.5697   1
  -4 -19  -2 728.333 69.5670   1
  -4  19  -2 651.158 68.9219   1
   4 -19   2 685.642 70.2436   1
   4  19   2 734.393 71.5402   1
  -5 -19  -2 43.0929 36.8919   1
  -5  19  -2 19.0062 40.8713   1
   5 -19   2 9.47773 37.4480   1
   5  19   2 76.3327 40.8227   1
   6  19   2 71.2541 46.0906   1
  -6 -19  -2 42.9821 35.8762   1
   7  19   2-4.78509 42.4124   1
   7 -19   2 27.6700 38.3992   1
  -7  19  -2 62.3149 43.9190   1
   8  19   2 2398.28 157.162   1
  -8  19  -2 2667.34 157.293   1
   8 -19   2 2721.11 156.139   1
  -8 -19  -2 3047.84 160.990   1
  -9 -19  -2 578.897 64.6943   1
   9  19   2 602.840 68.8934   1
   6 -20  -2 440.485 57.7241   1
  -6  20   2 453.962 56.5383   1
   5 -20  -2 106.383 41.4656   1
  -5  20   2 48.7026 39.5549   1
   4 -20  -2 45.4094 36.9789   1
  -4  20   2 49.4893 38.5039   1
   4  20  -2 19.4952 40.1423   1
  -3 -20   2 1047.13 87.3490   1
   3 -20  -2 1195.65 87.9385   1
   3  20  -2 880.078 85.3728   1
  -3  20   2 1066.17 84.7848   1
  -2 -20   2 1277.52 98.1996   1
   2 -20  -2 1313.87 95.7941   1
   2  20  -2 1350.56 100.664   1
  -2  20   2 1368.53 98.6261   1
   1 -20  -2 270.210 50.9910   1
  -1 -20   2 334.059 55.4017   1
  -1  20   2 350.690 56.2210   1
   1  20  -2 365.554 58.3073   1
   0 -20   2 587.354 66.3411   1
   0 -20  -2 497.743 61.7217   1
   0  20  -2 577.572 67.3427   1
   0  20   2 585.429 66.1243   1
  -1 -20  -2 615.361 62.9532   1
   1  20   2 525.362 64.6709   1
  -2 -20  -2 994.756 80.3514   1
  -2  20  -2 976.926 85.1189   1
   2  20   2 879.315 78.3843   1
  -3 -20  -2 409.920 53.8567   1
   3 -20   2 413.819 56.1709   1
   3  20   2 497.605 60.7915   1
  -3  20  -2 390.789 57.3648   1
  -4 -20  -2 570.391 64.1734   1
   4 -20   2 477.728 60.1394   1
   4  20   2 435.990 62.0371   1
  -4  20  -2 486.956 59.9965   1
   5 -20   2 220.416 51.5133   1
  -5 -20  -2 268.535 51.6442   1
   5  20   2 256.748 51.2787   1
  -5  20  -2 296.111 56.3010   1
  -6 -20  -2 2119.40 129.589   1
   6  20   2 2019.79 130.908   1
  25   0  -3-30.2928 40.3877   1
 -25   0   3-51.0405 39.5822   1
  24   0  -3 20.3229 39.6150   1
 -24   0   3-20.3628 38.6749   1
  23   0  -3-52.7073 41.1285   1
 -23   0   3-24.9351 35.5783   1
  22   0  -3 5.22592 39.9673   1
 -22   0   3 9.85200 34.3009   1
 -21   0   3-18.9943 34.6103   1
  21   0  -3-15.2537 37.5914   1
 -20   0   3 9.40912 32.2372   1
  20   0  -3 14.7365 36.5680   1
 -19   0   3-23.0689 37.5363   1
  19   0  -3 4.76477 33.4414   1
 -18   0   3 4.44449 31.1919   1
  18   0  -3 4.64072 31.7965   1
 -17   0   3-21.6457 29.6622   1
  17   0  -3 35.3281 32.4125   1
 -16   0   3-33.3245 31.2229   1
  16   0  -3 21.0025 29.4803   1
 -15   0   3 3.95141 29.2085   1
  15   0  -3 3.97359 29.9865   1
 -13   0   3 17.6428 25.9020   1
  13   0  -3 3.47306 26.3892   1
  12   0  -3 6.33833 24.5550   1
 -11   0   3 11.7430 23.4645   1
  11   0  -3-20.1902 23.1918   1
 -10   0   3 20.7308 21.4478   1
  10   0  -3-5.16716 19.3667   1
  -9   0   3-4.42954 18.3298   1
   9   0  -3-2.34391 18.9576   1
  -7   0   3 21.7516 18.7696   1
   7   0  -3 27.8733 17.9384   1
   6   0  -3 16.5461 14.7714   1
  -6   0   3-6.48077 13.5027   1
   5   0  -3-1.93449 13.1179   1
  -5   0   3-1.87700 12.8077   1
   4   0  -3-0.62736 10.2686   1
  -4   0   3-9.31045 10.2323   1
  -1   0   3 6.57041 10.1100   1
   1   0  -3-2.89564 10.6085   1
   0   0   3-0.90988 12.8967   1
   0   0  -3-9.00389 13.4059   1
  -1   0  -3 2.45843 15.9952   1
   1   0   3-13.6360 18.4559   1
  -2   0  -3 22.2853 20.7786   1
   2   0   3 20.2170 19.7433   1
  -3   0  -3 21.1793 20.1301   1
   3   0   3-5.68792 20.4410   1
  -4   0  -3-11.2342 21.7740   1
   4   0   3-6.61554 21.1946   1
  -5   0  -3 25.5888 23.6608   1
   5   0   3 7.55308 23.9007   1
  -6   0  -3 8.57439 24.6939   1
   6   0   3-5.63815 24.1041   1
  -7   0  -3 9.43584 25.7429   1
   7   0   3 18.7688 24.3978   1
  -8   0  -3 34.2142 27.9954   1
   8   0   3-30.6719 26.7402   1
  -9   0  -3 3.66376 25.9133   1
   9   0   3-14.5679 25.5602   1
 -10   0  -3-7.75421 29.2678   1
  10   0   3-27.1870 31.6052   1
 -11   0  -3 12.2087 30.5167   1
  11   0   3 33.1213 32.9022   1
 -12   0  -3-25.3416 31.6656   1
  12   0   3-8.71775 34.2094   1
 -13   0  -3 52.8855 35.0255   1
  13   0   3-4.51304 36.5161   1
 -15   0  -3-13.9656 32.1613   1
  15   0   3-14.4444 33.2634   1
 -16   0  -3-9.18418 33.7078   1
  16   0   3-15.2962 38.2194   1
 -17   0  -3 4.85146 38.0674   1
  17   0   3 10.2193 38.8201   1
  18   0   3-20.7908 39.4977   1
 -19   0  -3 75.1389 41.3461   1
  20   0   3 5.06796 39.0134   1
 -20   0  -3-20.1958 38.6140   1
  21   0   3 14.8756 37.1725   1
 -21   0  -3 20.2366 38.6977   1
  22   0   3-34.6210 42.5192   1
 -22   0  -3-5.01568 39.8526   1
  23   0   3-24.5145 42.8164   1
 -23   0  -3-39.5222 41.3644   1
  24   0   3-43.3319 40.2951   1
 -24   0  -3 14.1247 35.0514   1
  25  -1  -3 42.0457 43.0062   1
  25   1  -3 30.9600 42.9449   1
 -25   1   3-34.7229 37.9376   1
  24   1  -3 71.9959 43.5842   1
 -24  -1   3 51.7272 39.9048   1
  23   1  -3 319.160 52.7863   1
 -23  -1   3 327.890 52.9815   1
 -23   1   3 132.589 40.2351   1
  23  -1  -3 196.834 49.9602   1
 -22   1   3 4.90767 39.2291   1
  22  -1  -3 30.4618 38.8336   1
  21   1  -3 154.385 43.6933   1
 -21  -1   3 208.051 45.1715   1
 -21   1   3 212.043 45.3807   1
  21  -1  -3 140.832 44.1149   1
  20   1  -3 60.2636 40.3922   1
 -20  -1   3-4.77520 33.7911   1
 -20   1   3 57.4316 36.3766   1
  20  -1  -3-4.90643 38.0292   1
  19   1  -3 9.77159 38.0965   1
 -19  -1   3-41.9062 35.6107   1
 -19   1   3 37.6236 34.7647   1
  19  -1  -3-28.6085 37.4133   1
  18   1  -3 4023.11 205.296   1
 -18  -1   3 3799.04 200.874   1
 -18   1   3 3756.05 201.966   1
  18  -1  -3 3689.34 202.035   1
  17   1  -3 6605.51 309.008   1
 -17  -1   3 5830.95 300.679   1
 -17   1   3 6325.31 305.909   1
  17  -1  -3 6366.16 307.013   1
  16   1  -3 1528.98 101.545   1
 -16  -1   3 1675.61 103.147   1
 -16   1   3 1427.63 101.420   1
  16  -1  -3 1662.08 105.139   1
  15   1  -3 1173.01 83.7479   1
 -15  -1   3 1333.27 86.7799   1
 -15   1   3 1125.95 84.2333   1
  15  -1  -3 1131.38 83.9987   1
 -14   1   3 3156.51 167.945   1
  13   1  -3 2892.84 155.807   1
 -13  -1   3 2728.60 153.256   1
  13  -1  -3 3028.16 157.919   1
 -13   1   3 3144.66 158.292   1
  12  -1  -3-3.28444 24.9550   1
  12   1  -3 18.9645 23.5304   1
 -12  -1   3 28.1539 26.1806   1
 -12   1   3-9.70883 24.0925   1
  11  -1  -3 6715.85 315.360   1
  11   1  -3 6872.00 314.963   1
 -11   1   3 6717.07 316.221   1
 -10  -1   3 7703.84 329.102   1
 -10   1   3 7376.53 330.846   1
  10   1  -3 6805.23 326.174   1
  10  -1  -3 6787.05 326.004   1
  -9   1   3 7640.39 357.455   1
  -9  -1   3 8514.65 359.504   1
   9   1  -3 7848.19 357.847   1
   9  -1  -3 7758.01 359.637   1
  -8   1   3 18139.6 721.833   1
  -8  -1   3 17363.8 720.365   1
   8  -1  -3 17177.1 722.448   1
   7   1  -3 35009.3 1437.96   1
  -7  -1   3 31358.8 1435.56   1
   7  -1  -3 30811.9 1436.76   1
  -7   1   3 37369.8 1439.21   1
   6   1  -3 91.9485 16.9236   1
  -6   1   3 89.3566 18.7039   1
  -6  -1   3 115.815 18.0567   1
   6  -1  -3 76.8300 17.3312   1
   5   1  -3 19477.4 858.927   1
  -5  -1   3 18609.9 858.934   1
   5  -1  -3 19502.8 861.498   1
   4  -1  -3 100463. 4016.96   1
   4   1  -3 91950.9 4012.57   1
  -4  -1   3 91408.8 4012.61   1
  -4   1   3 97981.1 4016.91   1
  -3   1   3 198458. 8035.51   1
   3  -1  -3 179208. 8035.59   1
  -2   1   3 32070.6 1290.55   1
   2  -1  -3 28486.1 1289.94   1
  -1   1   3 3284.29 130.392   1
  -1  -1   3 3454.92 128.346   1
   0  -1  -3 223782. 6960.38   1
   0   1   3 217346. 6960.29   1
   0  -1   3 219211. 6958.00   1
   1  -1   3 138822. 6113.94   1
  -1  -1  -3 147456. 6115.51   1
  -1   1  -3 144101. 6114.16   1
   1   1   3 144484. 6114.73   1
   2  -1   3 128729. 5463.50   1
  -2  -1  -3 135898. 5465.75   1
  -2   1  -3 121915. 5464.08   1
   2   1   3 126963. 5464.16   1
   3  -1   3 1.90605 21.0591   1
  -3   1  -3 70.1221 24.9146   1
   4  -1   3 13150.4 572.960   1
  -4  -1  -3 12945.2 572.602   1
  -4   1  -3 12380.9 570.914   1
   4   1   3 13508.5 573.829   1
   5  -1   3 7560.13 334.809   1
  -5  -1  -3 7170.88 334.795   1
  -5   1  -3 6781.98 331.941   1
   5   1   3 7808.35 336.194   1
   6  -1   3 14161.0 636.007   1
  -6  -1  -3 14196.0 635.231   1
  -6   1  -3 14101.0 636.330   1
   6   1   3 15015.9 638.805   1
   7  -1   3 836.677 64.6315   1
  -7  -1  -3 844.918 62.7523   1
  -7   1  -3 826.702 64.8894   1
   7   1   3 982.356 67.3431   1
   8  -1   3 650.239 56.4867   1
  -8  -1  -3 546.593 52.2185   1
  -8   1  -3 629.932 56.5890   1
   8   1   3 602.723 55.0512   1
   9  -1   3 18837.9 820.896   1
  -9  -1  -3 18002.2 818.294   1
  -9   1  -3 18957.1 823.106   1
   9   1   3 18276.7 820.441   1
  10  -1   3 3014.51 158.339   1
 -10  -1  -3 2895.61 156.133   1
 -10   1  -3 2745.12 156.995   1
  10   1   3 2896.73 158.349   1
  11  -1   3 486.028 54.9782   1
 -11  -1  -3 465.933 52.6256   1
 -11   1  -3 491.966 56.6235   1
  11   1   3 556.381 55.5898   1
  12  -1   3 246.134 45.3489   1
  12   1   3 250.784 44.0272   1
 -12   1  -3 151.931 40.5268   1
 -12  -1  -3 180.747 39.4765   1
  13  -1   3 2647.17 149.185   1
 -13  -1  -3 2429.64 147.093   1
 -13   1  -3 2820.84 151.016   1
  13   1   3 2364.32 148.087   1
 -15   1  -3 1937.13 123.014   1
 -15  -1  -3 2012.94 121.866   1
  15   1   3 1905.50 121.998   1
  15  -1   3 1693.36 119.450   1
  16  -1   3 183.573 45.0688   1
 -16  -1  -3 254.033 46.0352   1
 -16   1  -3 324.506 48.5774   1
  16   1   3 172.830 45.2826   1
 -17  -1  -3 3609.33 186.602   1
 -17   1  -3 3260.94 182.442   1
  17   1   3 3327.90 183.225   1
  17  -1   3 2928.25 178.972   1
  18  -1   3 5.07442 36.9880   1
 -18  -1  -3 10.1484 35.8988   1
 -18   1  -3 24.4108 35.0682   1
  18   1   3 44.5299 37.3484   1
  19  -1   3 25.8414 41.3132   1
 -19  -1  -3 15.3026 35.8068   1
 -19   1  -3-4.84850 37.0884   1
  19   1   3 40.0956 37.8306   1
 -20  -1  -3-35.7113 36.9051   1
 -20   1  -3-4.95014 38.3520   1
  20  -1   3 20.8045 43.2854   1
  20   1   3 10.0993 40.1137   1
 -21  -1  -3 988.876 84.0512   1
  21   1   3 900.204 82.6612   1
  21  -1   3 877.126 85.8096   1
 -22  -1  -3 211.033 45.7367   1
  22   1   3 185.913 50.9636   1
 -23  -1  -3-14.3601 39.1727   1
 -23   1  -3-19.5176 38.7669   1
  23  -1   3 62.3771 42.5166   1
  23   1   3 34.5682 43.5425   1
 -24   1  -3 148.097 45.6197   1
 -24  -1  -3 189.948 44.8493   1
  24   1   3 192.328 48.7236   1
  24  -1   3 312.065 54.9627   1
  25  -2  -3 142.805 48.5931   1
 -25   2   3 140.866 42.2362   1
  24  -2  -3-46.0287 44.4219   1
 -24  -2   3 4.95185 36.6126   1
 -24   2   3-39.4621 38.4704   1
  24   2  -3 5.23887 40.5973   1
  23  -2  -3 595.793 68.0860   1
 -23  -2   3 418.346 58.5266   1
 -23   2   3 412.297 59.5806   1
  23   2  -3 603.604 66.2288   1
 -22   2   3 4006.80 217.874   1
  22  -2  -3 4209.04 220.866   1
  21  -2  -3 1796.96 121.579   1
 -21  -2   3 1790.66 120.095   1
 -21   2   3 1841.61 121.332   1
  21   2  -3 2062.43 125.153   1
  20  -2  -3 298.763 50.8962   1
 -20  -2   3 333.699 51.3513   1
 -20   2   3 257.272 47.8929   1
  20   2  -3 349.428 53.0893   1
  19  -2  -3 966.573 81.1037   1
 -19  -2   3 1125.46 84.6109   1
 -19   2   3 1041.02 84.1099   1
  19   2  -3 988.230 81.1447   1
 -18  -2   3 1313.00 91.0480   1
  18   2  -3 1149.82 87.3256   1
  17  -2  -3 361.284 50.2470   1
 -17  -2   3 334.311 49.7716   1
 -17   2   3 391.105 52.2680   1
  17   2  -3 381.722 51.4518   1
  16  -2  -3 46.8896 31.1693   1
 -16  -2   3 66.7420 33.6376   1
 -16   2   3 50.7650 32.6672   1
  16   2  -3 80.0828 33.9863   1
  15  -2  -3 230.289 42.5503   1
 -15  -2   3 274.846 42.6304   1
 -15   2   3 225.259 41.3230   1
  15   2  -3 197.350 41.0177   1
  14  -2  -3 9433.33 463.039   1
 -14   2   3 10909.7 468.632   1
 -13  -2   3 3127.47 166.690   1
  13   2  -3 3274.65 169.072   1
  12  -2  -3 44101.0 1981.11   1
 -12  -2   3 46533.5 1980.56   1
 -12   2   3 47190.6 1984.34   1
  11  -2  -3 4269.66 212.681   1
 -11  -2   3 4501.95 210.081   1
 -11   2   3 4113.03 207.927   1
  11   2  -3 4383.00 210.100   1
  10   2  -3 45869.5 1877.45   1
  10  -2  -3 43165.1 1877.62   1
 -10   2   3 41732.3 1876.64   1
  -9  -2   3 12105.8 520.611   1
   9   2  -3 11733.9 519.746   1
   9  -2  -3 11663.6 522.967   1
  -9   2   3 11442.4 521.612   1
   8  -2  -3 42632.1 1854.93   1
  -8   2   3 43678.2 1855.50   1
   7   2  -3 1001.63 63.5984   1
  -7  -2   3 1404.30 68.9862   1
  -6  -2   3 22811.6 994.634   1
   6   2  -3 18480.0 992.204   1
   6  -2  -3 25972.0 1000.76   1
  -6   2   3 30548.0 1003.75   1
  -5  -2   3 40648.8 1611.21   1
  -5   2   3 36291.3 1614.89   1
   5   2  -3 38093.9 1610.72   1
   5  -2  -3 34447.5 1614.58   1
  -4  -2   3 2738.61 144.047   1
   4   2  -3 3102.92 144.814   1
  -3   2   3 6758.37 306.112   1
   3   2  -3 6966.92 298.913   1
  -3  -2   3 7456.77 299.854   1
  -2  -2   3 34512.8 1220.52   1
  -2   2   3 31807.4 1225.24   1
   1   2  -3 7659.45 334.682   1
  -1  -2   3 8446.46 335.210   1
  -1   2   3 7701.29 338.090   1
   0   2  -3 33283.3 1309.04   1
   0   2   3 33457.6 1311.78   1
   0  -2  -3 34188.4 1312.72   1
  -1   2  -3 19910.7 813.962   1
  -1  -2  -3 20435.8 816.594   1
   1   2   3 18857.1 815.372   1
   2   2   3 129460. 5468.55   1
   2  -2   3 125572. 5467.71   1
  -2  -2  -3 130788. 5469.23   1
  -2   2  -3 127600. 5467.72   1
   4  -2   3 9798.58 412.844   1
  -4  -2  -3 8810.78 411.488   1
  -4   2  -3 8735.40 409.229   1
   4   2   3 9381.89 412.789   1
   5  -2   3 26993.7 1206.56   1
  -5  -2  -3 28971.4 1209.94   1
  -5   2  -3 28446.7 1208.45   1
   5   2   3 27064.1 1209.53   1
   6  -2   3 16824.4 742.682   1
  -6  -2  -3 17130.8 744.520   1
  -6   2  -3 16282.1 742.868   1
   6   2   3 17118.0 743.205   1
   7  -2   3 5118.08 254.571   1
  -7  -2  -3 5361.55 256.335   1
  -7   2  -3 5551.72 257.433   1
   7   2   3 5257.75 255.075   1
   8  -2   3 24342.8 1043.07   1
  -8  -2  -3 23197.0 1042.30   1
  -8   2  -3 23580.7 1041.85   1
   8   2   3 23910.1 1041.43   1
  -9  -2  -3 3469.03 175.756   1
   9   2   3 3162.51 171.719   1
  10  -2   3 17841.2 761.786   1
 -10  -2  -3 15379.1 758.875   1
 -10   2  -3 17069.3 761.346   1
  10   2   3 17984.2 761.566   1
  11  -2   3 9619.19 443.299   1
 -11  -2  -3 8887.38 441.689   1
 -11   2  -3 10130.7 445.705   1
  11   2   3 9570.56 442.914   1
  12  -2   3 2335.32 141.701   1
 -12  -2  -3 2325.93 141.718   1
 -12   2  -3 2732.78 148.649   1
  12   2   3 2555.82 142.927   1
  13  -2   3 1304.93 90.8234   1
 -13  -2  -3 1176.29 88.4076   1
 -13   2  -3 1341.03 93.3152   1
  13   2   3 1023.66 84.6910   1
  15  -2   3 4657.19 267.316   1
 -15  -2  -3 5743.09 274.936   1
 -15   2  -3 6230.21 277.484   1
  15   2   3 5121.78 269.184   1
  16  -2   3 187.106 46.9723   1
 -16  -2  -3 128.951 45.4650   1
 -16   2  -3 313.821 52.0278   1
  16   2   3 214.360 49.1670   1
  17  -2   3 54.9762 39.7915   1
 -17   2  -3 73.9123 40.8668   1
  17   2   3 59.7769 38.9324   1
 -18  -2  -3 1242.80 95.8221   1
 -18   2  -3 1287.47 95.5439   1
  18  -2   3 1291.05 97.3476   1
  19  -2   3 112.110 40.1632   1
 -19  -2  -3 55.1488 41.8955   1
 -19   2  -3 133.026 41.1776   1
  19   2   3 40.7323 44.6025   1
 -20  -2  -3 1100.72 89.2525   1
  20   2   3 1049.79 90.1447   1
  21  -2   3 256.736 52.5035   1
 -21  -2  -3 293.501 54.3541   1
 -21   2  -3 238.890 48.8123   1
  21   2   3 323.324 56.5766   1
 -22  -2  -3 62.6560 39.1829   1
  22   2   3 127.627 47.5343   1
 -23  -2  -3 212.997 47.7011   1
 -23   2  -3 200.004 47.7998   1
  23   2   3 143.208 45.0844   1
  23  -2   3 231.123 53.3540   1
 -24  -2  -3 727.897 71.1392   1
  24   2   3 658.163 70.7982   1
  24  -2   3 727.280 73.0064   1
  26  -3  -3 200.522 51.4275   1
  25  -3  -3-40.5817 41.0303   1
 -25   3   3 14.5738 34.3619   1
  24  -3  -3 71.7399 42.9093   1
 -24  -3   3 4.97717 34.1355   1
 -24   3   3 44.3478 39.1733   1
  24   3  -3 29.8940 38.6316   1
 -23  -3   3 2969.36 165.342   1
 -23   3   3 2825.66 165.531   1
  23   3  -3 2856.47 164.435   1
  23  -3  -3 2822.77 166.483   1
  22  -3  -3 4299.96 226.348   1
 -22   3   3 4228.48 226.071   1
 -21  -3   3-4.84913 33.4983   1
  21   3  -3 29.7100 39.0973   1
  20  -3  -3 284.655 49.2926   1
 -20  -3   3 161.559 42.3912   1
 -20   3   3 230.700 48.3685   1
  20   3  -3 243.249 48.8768   1
  19  -3  -3 834.380 76.4888   1
 -19  -3   3 811.513 75.0271   1
 -19   3   3 910.966 77.8257   1
  19   3  -3 1039.57 81.2493   1
  18  -3  -3 70.0536 37.8680   1
 -18  -3   3 27.2734 31.2605   1
 -18   3   3 148.047 43.6064   1
  18   3  -3 27.6593 32.9640   1
  17  -3  -3 21278.8 924.384   1
 -17  -3   3 19431.4 918.298   1
 -17   3   3 21821.2 922.867   1
  17   3  -3 20528.3 921.007   1
  16  -3  -3 161.649 40.2885   1
 -16  -3   3 137.576 37.0714   1
 -16   3   3 170.431 38.6227   1
  16   3  -3 105.467 35.0475   1
 -15  -3   3 83.1852 33.9198   1
 -15   3   3 76.2033 37.1610   1
  15   3  -3 115.486 33.7380   1
  14  -3  -3 12650.7 572.425   1
  13  -3  -3 10386.2 459.560   1
 -13  -3   3 10400.5 456.230   1
 -13   3   3 8879.96 451.478   1
  13   3  -3 10333.9 456.256   1
  12  -3  -3 16974.9 753.900   1
 -12  -3   3 17119.2 751.330   1
  12   3  -3 17661.4 752.291   1
 -12   3   3 16125.2 751.220   1
 -11  -3   3 352.387 38.7962   1
  11  -3  -3 324.344 41.7450   1
 -11   3   3 334.705 40.3205   1
  10  -3  -3 97.2092 27.6967   1
  10   3  -3 115.563 24.9618   1
 -10   3   3 83.2781 26.2065   1
   9  -3  -3 124.155 27.0444   1
   9   3  -3 85.6970 22.1539   1
  -9   3   3 121.024 27.3615   1
  -9  -3   3 148.280 25.2274   1
  -8   3   3 2226.21 116.647   1
   8  -3  -3 2205.29 117.175   1
  -7   3   3 53304.7 2213.89   1
  -7  -3   3 54531.4 2208.32   1
   7   3  -3 46621.9 2205.53   1
   7  -3  -3 53797.3 2214.67   1
   6  -3  -3 7911.18 341.495   1
  -6  -3   3 7832.78 335.347   1
   6   3  -3 7072.91 334.296   1
  -6   3   3 7563.46 339.387   1
  -5  -3   3 4275.37 202.610   1
   5   3  -3 4749.87 203.543   1
   4  -3  -3 3119.43 150.761   1
   4   3  -3 3016.14 143.608   1
  -4   3   3 3194.31 149.865   1
  -4  -3   3 3308.62 144.376   1
   3  -3  -3 68106.7 2981.11   1
  -3   3   3 69854.0 2980.24   1
   3   3  -3 68732.8 2974.31   1
  -3  -3   3 71783.9 2974.60   1
  -2  -3   3 4301.07 185.901   1
  -2   3   3 4691.42 191.834   1
   2  -3  -3 4328.99 190.794   1
  -1  -3   3 2314.98 100.659   1
   1  -3  -3 2084.66 105.840   1
  -1   3   3 2392.61 104.840   1
   0  -3  -3 78057.2 3355.16   1
   0   3   3 77211.4 3355.34   1
   0  -3   3 84733.9 3353.43   1
   0   3  -3 74692.0 3351.55   1
  -1  -3  -3 17978.0 791.601   1
   1   3   3 18678.3 791.285   1
   1  -3   3 17229.9 788.037   1
  -1   3  -3 19106.3 789.844   1
  -3  -3  -3 12336.0 549.469   1
   3   3   3 12329.9 549.191   1
  -3   3  -3 12827.7 548.626   1
   3  -3   3 12216.6 548.862   1
   4  -3   3 561.340 45.8223   1
   4   3   3 538.098 44.8060   1
  -4  -3  -3 532.909 45.3933   1
  -4   3  -3 551.815 45.3114   1
   5   3   3 3840.91 188.519   1
  -5  -3  -3 3782.68 188.909   1
   5  -3   3 4222.32 191.197   1
  -5   3  -3 3637.86 187.693   1
  -6   3  -3 11630.2 564.900   1
  -6  -3  -3 13242.3 569.317   1
   6  -3   3 13397.7 571.783   1
   6   3   3 12831.8 567.638   1
  -7   3  -3 55626.2 2618.98   1
  -7  -3  -3 62620.1 2622.26   1
   7  -3   3 62664.6 2622.98   1
   7   3   3 63537.4 2621.81   1
  -8   3  -3 21042.8 865.744   1
  -8  -3  -3 19657.6 859.895   1
   8  -3   3 18188.0 856.524   1
   8   3   3 19284.4 858.649   1
  -9   3  -3 1855.55 112.418   1
   9  -3   3 1800.23 110.567   1
 -10   3  -3 15907.3 710.880   1
 -10  -3  -3 14434.6 705.572   1
  10  -3   3 15976.5 709.488   1
  10   3   3 17169.2 711.506   1
 -11   3  -3 2391.76 138.899   1
 -11  -3  -3 2153.55 135.197   1
  11  -3   3 2487.06 140.884   1
  11   3   3 2524.86 139.580   1
 -12   3  -3 2833.94 164.038   1
 -12  -3  -3 2930.60 163.048   1
  12  -3   3 2939.78 163.780   1
  12   3   3 3049.53 164.873   1
 -13   3  -3 6159.73 297.214   1
 -13  -3  -3 5485.81 292.261   1
  13  -3   3 6101.07 296.373   1
  13   3   3 6299.35 297.590   1
 -14   3  -3 10768.3 474.655   1
  14  -3   3 9486.43 468.464   1
 -15   3  -3 2394.63 137.976   1
 -15  -3  -3 1969.35 129.965   1
  15  -3   3 2105.05 132.420   1
  15   3   3 2125.24 132.677   1
 -16   3  -3 8973.13 401.544   1
  16  -3   3 7824.57 395.884   1
  16   3   3 8194.06 397.344   1
 -17  -3  -3 1022.06 84.9094   1
 -18   3  -3 506.927 62.0594   1
 -18  -3  -3 411.558 57.7904   1
  18  -3   3 544.450 62.3408   1
  18   3   3 515.115 61.6435   1
 -19   3  -3 1041.66 88.4841   1
 -19  -3  -3 1198.10 89.5398   1
  19  -3   3 1109.94 91.6289   1
  19   3   3 1089.05 88.4825   1
  20  -3   3 246.316 50.2107   1
 -21   3  -3 145.827 46.0066   1
 -21  -3  -3 233.863 48.6178   1
  21  -3   3 115.930 46.6346   1
  21   3   3 126.271 45.9667   1
 -22   3  -3-38.1095 37.4286   1
  22  -3   3-54.7635 41.9359   1
 -23   3  -3-4.61381 34.8471   1
 -23  -3  -3 9.35144 37.3964   1
  23  -3   3 84.0611 40.9478   1
  23   3   3 51.4237 42.6432   1
 -24   3  -3 1372.09 99.5836   1
 -24  -3  -3 1170.92 93.2529   1
  24   3   3 1334.95 97.4201   1
  24  -3   3 1389.82 103.153   1
  26  -4  -3 419.152 60.2682   1
 -24   4   3 9.94382 36.7538   1
  24  -4  -3 10.1793 39.4350   1
 -23  -4   3 176.769 41.7437   1
  23   4  -3 225.874 47.3662   1
 -22   4   3 1441.60 101.667   1
 -22  -4   3 1326.69 96.3083   1
  22  -4  -3 1145.73 95.4167   1
  22   4  -3 1346.28 98.1398   1
 -21   4   3 45.5709 38.7691   1
 -21  -4   3 48.1245 35.3714   1
  21  -4  -3 59.7290 40.7707   1
  21   4  -3 23.9477 37.8613   1
 -20   4   3 92.7071 38.7730   1
 -20  -4   3 81.0527 36.0047   1
  20  -4  -3 118.323 41.2643   1
  20   4  -3 121.708 40.4741   1
 -19   4   3 150.665 41.1031   1
 -19  -4   3 143.963 43.1368   1
  19  -4  -3 176.921 45.7849   1
  19   4  -3 206.498 43.5789   1
 -18   4   3 1826.01 121.157   1
 -18  -4   3 2087.79 121.706   1
  18  -4  -3 1882.23 121.224   1
  18   4  -3 1769.42 116.440   1
 -17  -4   3 30.3069 32.0080   1
  17   4  -3-4.27496 30.7016   1
 -16   4   3 4489.57 219.102   1
 -16  -4   3 3906.16 208.687   1
  16   4  -3 3906.61 208.234   1
 -15   4   3 2041.41 116.667   1
 -15  -4   3 1813.89 110.386   1
  15   4  -3 1776.80 109.115   1
  15  -4  -3 1550.34 110.071   1
  14  -4  -3 6332.68 296.499   1
 -14   4   3 5785.71 289.737   1
  13   4  -3 21058.5 964.718   1
 -13  -4   3 23176.6 968.731   1
 -13   4   3 22543.6 970.917   1
  13  -4  -3 21332.6 969.538   1
  12   4  -3 19677.9 863.001   1
 -12  -4   3 19569.8 864.518   1
 -11   4   3 5983.48 287.174   1
  11   4  -3 6274.85 284.787   1
 -11  -4   3 6072.11 284.770   1
  11  -4  -3 5878.70 287.537   1
  10  -4  -3 430.524 45.6211   1
 -10   4   3 475.947 46.0672   1
 -10  -4   3 528.653 44.3871   1
  -9  -4   3 27202.0 1153.32   1
   9  -4  -3 25541.4 1157.34   1
   9   4  -3 27372.0 1153.36   1
  -9   4   3 26036.9 1156.80   1
  -8  -4   3 35788.0 1546.63   1
   8  -4  -3 36903.3 1553.08   1
  -8   4   3 36994.9 1552.45   1
   8   4  -3 34564.3 1545.11   1
   7  -4  -3 32961.9 1396.15   1
  -7   4   3 31649.4 1393.96   1
   6  -4  -3 3127.37 153.950   1
  -6   4   3 3177.04 153.915   1
   6   4  -3 3031.20 147.331   1
  -6  -4   3 3125.65 148.386   1
   5  -4  -3 42337.9 1744.68   1
  -5  -4   3 41608.6 1737.15   1
   5   4  -3 37434.2 1735.86   1
  -5   4   3 42191.3 1743.72   1
  -4   4   3 2038.31 93.8985   1
   4   4  -3 1844.80 86.8834   1
   4  -4  -3 1920.88 94.4381   1
  -3  -4   3 7176.24 332.801   1
   3   4  -3 7988.73 334.997   1
   2   4  -3 32810.8 1496.36   1
  -2  -4   3 37157.7 1497.55   1
   1   4  -3 2847.56 135.566   1
  -1  -4   3 2879.55 136.141   1
   0  -4  -3 53959.0 2293.66   1
   0   4  -3 54647.1 2289.99   1
   0  -4   3 52033.5 2289.39   1
   1   4   3 167297. 7372.28   1
  -1  -4  -3 178916. 7372.98   1
  -2  -4  -3 13967.7 612.239   1
   2   4   3 14292.2 611.981   1
  -2   4  -3 13420.4 612.028   1
   2  -4   3 13911.7 610.374   1
  -3  -4  -3 2571.57 133.711   1
   3   4   3 2517.17 131.692   1
  -3   4  -3 2618.91 132.132   1
   3  -4   3 2637.30 132.687   1
  -4  -4  -3 3265.46 162.305   1
   4   4   3 3124.22 159.104   1
  -4   4  -3 3211.08 160.880   1
   4  -4   3 3280.71 161.126   1
  -5  -4  -3 966.156 70.5444   1
   5   4   3 1179.83 72.0880   1
  -5   4  -3 916.655 68.0146   1
   5  -4   3 1012.81 70.2738   1
  -6  -4  -3 765.051 59.1522   1
   6   4   3 807.227 59.4842   1
   6  -4   3 821.268 61.6096   1
  -6   4  -3 717.262 58.1988   1
   7   4   3 76478.3 3296.31   1
  -7  -4  -3 76706.9 3296.67   1
   7  -4   3 77500.6 3298.44   1
  -7   4  -3 76734.6 3297.59   1
   8   4   3 2274.87 129.742   1
  -8  -4  -3 2386.24 132.146   1
   9   4   3 50580.0 2155.12   1
  -9  -4  -3 47226.5 2154.63   1
   9  -4   3 52706.0 2160.65   1
  -9   4  -3 49544.3 2156.28   1
  10   4   3 3807.70 201.429   1
 -10  -4  -3 4161.25 204.926   1
  10  -4   3 3840.79 202.692   1
 -10   4  -3 4095.04 207.651   1
  11   4   3 13864.1 609.444   1
 -11  -4  -3 12750.8 607.987   1
  11  -4   3 13021.5 609.966   1
 -11   4  -3 14274.8 615.305   1
  12   4   3 4128.00 205.055   1
 -12  -4  -3 3708.90 202.547   1
  12  -4   3 3936.06 206.690   1
 -12   4  -3 3840.63 206.820   1
  13   4   3 268.188 47.4270   1
 -13  -4  -3 282.579 46.5323   1
  14   4   3 1653.91 114.241   1
 -14  -4  -3 1729.49 115.867   1
  14  -4   3 1759.84 117.225   1
 -14   4  -3 2079.82 121.344   1
  15   4   3 15482.1 721.336   1
 -15  -4  -3 16869.8 726.408   1
  15  -4   3 14948.7 722.189   1
 -15   4  -3 16921.5 727.902   1
  16   4   3 75.6225 36.8158   1
 -16  -4  -3 144.238 43.3864   1
  16  -4   3 73.8193 40.9057   1
 -16   4  -3 60.6356 42.4562   1
  17   4   3 4058.35 227.753   1
 -17  -4  -3 4592.93 233.042   1
  17  -4   3 4256.61 233.034   1
  18   4   3 837.201 75.4500   1
 -18  -4  -3 864.135 75.4684   1
  18  -4   3 817.328 76.2938   1
 -18   4  -3 816.750 76.1043   1
  19   4   3 101.482 42.2910   1
 -19  -4  -3 180.123 42.1683   1
  19  -4   3 126.474 44.4653   1
 -19   4  -3 80.1830 41.3374   1
  20  -4   3 1029.02 87.8445   1
 -20   4  -3 1064.46 86.2428   1
  21   4   3 780.680 73.3316   1
 -21  -4  -3 940.580 77.2083   1
 -21   4  -3 723.853 73.5484   1
  22   4   3 166.227 47.9751   1
 -22  -4  -3 222.095 47.5597   1
  22  -4   3 189.074 51.5117   1
 -22   4  -3 166.143 46.4826   1
  23   4   3 196.539 48.2980   1
 -23  -4  -3 161.281 46.8867   1
  24   4   3 55.1735 42.3026   1
 -24   4  -3 4.34939 34.9695   1
  24  -4   3-39.0365 43.8628   1
 -24  -4  -3-22.2670 38.0780   1
 -25   5   3 1012.68 90.4577   1
  25  -5  -3 1352.28 97.8836   1
 -24   5   3 324.230 54.6600   1
  24  -5  -3 260.492 53.0930   1
  23   5  -3 1062.11 86.2859   1
  23  -5  -3 1186.43 87.7865   1
 -23   5   3 1131.86 88.1705   1
  22   5  -3 34.8757 37.6825   1
 -22  -5   3 43.2966 35.3988   1
  22  -5  -3 80.2529 42.9611   1
 -22   5   3 80.4182 43.0492   1
  21   5  -3 590.941 64.2481   1
 -21  -5   3 527.448 61.7758   1
  21  -5  -3 599.061 65.9176   1
 -21   5   3 527.601 61.8266   1
  20   5  -3-4.76351 34.7116   1
 -20  -5   3 9.31641 32.1764   1
  19   5  -3 306.246 48.4085   1
 -19  -5   3 331.859 47.1570   1
  19  -5  -3 259.004 48.2173   1
 -19   5   3 277.848 47.7221   1
  18  -5  -3 1493.38 104.809   1
 -18   5   3 1490.31 104.674   1
  17   5  -3 5423.58 266.149   1
 -17  -5   3 5275.42 265.322   1
  17  -5  -3 4981.84 263.979   1
 -17   5   3 5788.87 273.091   1
 -16  -5   3 81.7913 31.6461   1
  16   5  -3 70.4591 31.6530   1
  15   5  -3 5089.42 252.251   1
  15  -5  -3 4887.05 255.000   1
 -15  -5   3 5307.31 253.059   1
 -14  -5   3 11311.2 491.986   1
  14  -5  -3 10271.2 492.743   1
  14   5  -3 10162.2 488.369   1
 -14   5   3 11246.5 494.630   1
 -13  -5   3 10022.7 454.889   1
  13  -5  -3 10440.7 461.772   1
  13   5  -3 10097.7 455.730   1
 -13   5   3 9254.54 455.429   1
 -12  -5   3 2867.27 148.632   1
  12  -5  -3 2678.43 150.691   1
 -12   5   3 2689.46 149.511   1
  12   5  -3 2861.59 148.614   1
  11   5  -3 13125.7 554.375   1
 -11  -5   3 11640.0 552.574   1
 -10  -5   3 9409.62 402.153   1
  10  -5  -3 8414.28 402.469   1
  10   5  -3 8557.80 396.123   1
 -10   5   3 8727.37 403.464   1
   9  -5  -3 2931.72 159.350   1
  -9  -5   3 3061.30 155.278   1
  -9   5   3 3315.68 162.690   1
  -8  -5   3 66072.9 2717.65   1
   8  -5  -3 62132.2 2723.17   1
  -8   5   3 59269.0 2721.63   1
   8   5  -3 65203.9 2716.87   1
   7  -5  -3 7615.17 341.515   1
  -7   5   3 7735.52 341.203   1
   7   5  -3 7434.14 335.070   1
  -7  -5   3 7010.89 334.444   1
   6  -5  -3 582.836 47.7208   1
  -6   5   3 500.555 45.4160   1
   6   5  -3 628.250 43.7107   1
  -6  -5   3 564.683 41.7440   1
  -5   5   3 2.48747 20.7068   1
   5  -5  -3 20.3881 21.6808   1
   4  -5  -3 27862.3 1110.61   1
  -4   5   3 26758.8 1108.32   1
   4   5  -3 23908.0 1100.93   1
  -4  -5   3 24886.6 1101.79   1
   3  -5  -3 531.640 42.3559   1
  -3   5   3 525.053 41.3115   1
   3   5  -3 493.697 37.6541   1
  -3  -5   3 447.580 37.9183   1
  -2   5   3 147822. 6200.83   1
   2  -5  -3 143084. 6199.68   1
  -1   5   3 40878.4 1674.33   1
   1  -5  -3 36819.7 1674.86   1
   0  -5   3 116028. 4901.27   1
   0   5   3 115930. 4904.17   1
   0   5  -3 116775. 4900.67   1
   0  -5  -3 110250. 4903.91   1
   1  -5   3 29313.8 1232.24   1
  -1  -5  -3 28040.9 1233.12   1
  -1   5  -3 27815.0 1230.56   1
   1   5   3 28838.6 1233.64   1
  -2  -5  -3 2437.58 121.352   1
   2   5   3 2322.85 119.993   1
   2  -5   3 2105.92 118.122   1
  -2   5  -3 2262.41 118.878   1
  -3  -5  -3 2180.08 115.638   1
   3   5   3 2138.36 114.555   1
   3  -5   3 1999.25 113.501   1
  -3   5  -3 2226.50 116.257   1
  -4  -5  -3 753.332 55.3967   1
   4   5   3 652.251 51.2680   1
   4  -5   3 508.705 50.4266   1
  -4   5  -3 607.804 51.0591   1
  -5  -5  -3 160.922 31.6385   1
   5   5   3 176.644 32.6161   1
   5  -5   3 116.710 29.2626   1
  -5   5  -3 170.363 32.7046   1
  -6  -5  -3 92231.5 3784.79   1
   6  -5   3 90601.8 3783.00   1
   6   5   3 81123.6 3777.63   1
  -6   5  -3 90675.3 3782.18   1
   7   5   3 131.281 31.5014   1
  -7   5  -3 127.467 30.3164   1
   7  -5   3 141.703 32.0743   1
  -7  -5  -3 142.990 34.0054   1
  -8   5  -3 27701.6 1274.84   1
   8  -5   3 30915.6 1279.35   1
  -9  -5  -3 908.811 72.5316   1
   9  -5   3 1149.16 77.9959   1
  -9   5  -3 894.923 71.6931   1
   9   5   3 1033.05 74.9290   1
 -10   5  -3 19777.9 892.634   1
  10  -5   3 22352.0 902.439   1
 -10  -5  -3 19908.5 893.754   1
  10   5   3 19132.9 892.793   1
  11   5   3 3805.76 194.201   1
 -11  -5  -3 3803.35 194.091   1
  11  -5   3 3659.15 194.856   1
 -11   5  -3 3433.11 192.892   1
  12   5   3 5749.53 287.761   1
 -12  -5  -3 5287.62 284.476   1
  12  -5   3 6192.66 290.635   1
 -12   5  -3 6363.52 296.077   1
  13  -5   3 169.208 43.1361   1
 -13   5  -3 243.678 47.6618   1
  14   5   3 272.569 45.1804   1
 -14  -5  -3 264.402 46.5483   1
  14  -5   3 244.854 45.7211   1
 -14   5  -3 178.239 44.2831   1
  15   5   3 2375.00 147.865   1
 -15  -5  -3 2674.41 151.307   1
  15  -5   3 2403.67 152.248   1
  16   5   3 3699.80 197.690   1
 -16  -5  -3 3449.77 194.577   1
  16  -5   3 3523.68 197.712   1
 -16   5  -3 3899.89 200.716   1
  17  -5   3 3007.64 177.349   1
 -17   5  -3 3339.57 181.266   1
  18   5   3 5407.38 276.921   1
 -18  -5  -3 5322.64 276.567   1
  18  -5   3 5356.73 279.283   1
 -18   5  -3 6075.68 284.412   1
  19   5   3 48.7909 41.4321   1
 -19  -5  -3 119.290 42.8381   1
  20   5   3 3471.30 188.869   1
 -20   5  -3 3433.35 188.952   1
  20  -5   3 3527.86 190.117   1
 -20  -5  -3 3211.01 184.576   1
 -21  -5  -3 1940.70 120.320   1
  21   5   3 1750.80 119.532   1
  22   5   3-14.5111 42.0071   1
 -22  -5  -3 36.9388 37.3451   1
  22  -5   3 34.1603 43.0242   1
 -22   5  -3-33.4966 41.3445   1
  23  -5   3 513.158 62.0284   1
 -23   5  -3 349.566 56.9632   1
  24   5   3 55.1171 39.6973   1
 -24  -5  -3-4.44704 33.5751   1
  26  -6  -3 893.351 81.0679   1
 -25   6   3-14.6183 36.2766   1
  25  -6  -3-14.6830 42.2909   1
 -23   6   3 714.020 72.5023   1
  23  -6  -3 622.778 69.9520   1
 -22  -6   3 2319.56 137.444   1
  22   6  -3 2133.33 136.854   1
  21   6  -3 122.532 43.4654   1
 -21   6   3 125.610 43.0662   1
  21  -6  -3 183.915 45.7081   1
 -21  -6   3 168.947 43.4450   1
  20   6  -3 3201.18 180.497   1
 -20  -6   3 3296.34 180.379   1
  20  -6  -3 3116.83 181.146   1
 -20   6   3 3448.80 183.689   1
  19   6  -3 694.461 66.4175   1
 -19  -6   3 681.158 67.6050   1
  19  -6  -3 594.539 66.6372   1
 -19   6   3 759.811 71.0447   1
  18   6  -3 751.987 67.8863   1
 -18  -6   3 626.765 64.5730   1
  18  -6  -3 664.862 66.1686   1
 -18   6   3 735.977 69.4219   1
  17   6  -3 2460.48 139.939   1
 -17  -6   3 2442.55 139.596   1
 -17   6   3 2191.31 137.222   1
  16   6  -3 9618.03 452.532   1
 -16  -6   3 9983.96 454.035   1
  16  -6  -3 9501.39 456.068   1
 -16   6   3 9931.18 455.761   1
 -15  -6   3 7397.67 339.606   1
  15  -6  -3 7108.29 342.394   1
 -15   6   3 7294.98 342.214   1
  15   6  -3 6668.15 335.399   1
 -14  -6   3 2604.30 135.627   1
  14  -6  -3 2279.03 136.445   1
 -14   6   3 2191.18 132.473   1
  14   6  -3 2201.11 129.345   1
 -13  -6   3 246.961 42.0742   1
  13  -6  -3 160.343 41.1221   1
 -13   6   3 261.238 42.7456   1
  13   6  -3 226.928 35.5623   1
 -12  -6   3 63.5639 28.2800   1
  12  -6  -3 27.3325 28.7149   1
 -12   6   3 3.88833 29.5951   1
  12   6  -3 65.5709 26.7324   1
 -11  -6   3 2295.25 125.779   1
  11  -6  -3 2177.46 127.859   1
 -11   6   3 2230.04 127.751   1
  11   6  -3 2260.41 124.814   1
 -10  -6   3 25822.9 1150.67   1
  10  -6  -3 25252.1 1153.62   1
 -10   6   3 27132.5 1156.77   1
  10   6  -3 27443.6 1151.68   1
  -9  -6   3 16829.2 806.062   1
   9  -6  -3 19351.8 814.650   1
   9   6  -3 18626.3 808.765   1
  -9   6   3 19138.9 813.322   1
   8  -6  -3 271.756 41.5781   1
  -8  -6   3 406.785 37.4903   1
  -8   6   3 353.785 41.2642   1
  -7  -6   3 6286.65 302.180   1
   7   6  -3 6719.73 303.613   1
  -7   6   3 6609.26 308.611   1
   7  -6  -3 6846.76 310.837   1
   6  -6  -3 709.949 56.9388   1
  -6   6   3 722.425 57.1371   1
   6   6  -3 772.668 52.5155   1
   5  -6  -3 24457.8 1063.78   1
  -5   6   3 24932.6 1063.56   1
   5   6  -3 24201.2 1057.70   1
  -5  -6   3 24108.5 1058.08   1
   4  -6  -3 11264.5 498.435   1
  -4   6   3 10520.4 495.976   1
   4   6  -3 11056.0 491.212   1
  -4  -6   3 11334.0 490.894   1
   3  -6  -3 56171.7 2478.68   1
  -3   6   3 56927.2 2477.75   1
   3   6  -3 60389.7 2475.01   1
  -3  -6   3 57095.7 2473.95   1
  -2  -6   3 17514.7 747.876   1
   2   6  -3 17989.0 747.629   1
  -2   6   3 16735.2 750.616   1
   2  -6  -3 15890.7 750.990   1
  -1  -6   3 17542.1 752.521   1
   1   6  -3 16956.2 751.099   1
  -1   6   3 17531.0 755.188   1
   1  -6  -3 16695.6 754.509   1
   0  -6   3 74753.3 3254.37   1
   0   6  -3 78953.4 3254.99   1
   0   6   3 75442.4 3255.93   1
   0  -6  -3 74908.9 3257.30   1
   1  -6   3 121787. 5250.43   1
  -1   6  -3 127009. 5250.26   1
   1   6   3 122535. 5251.82   1
  -1  -6  -3 120311. 5252.06   1
   2  -6   3 10304.5 450.641   1
  -2  -6  -3 9903.10 450.297   1
  -2   6  -3 10034.8 449.098   1
   2   6   3 9665.55 449.487   1
  -3   6  -3 4335.36 212.283   1
   3  -6   3 4377.65 213.458   1
   3   6   3 4376.81 212.550   1
  -3  -6  -3 4367.43 212.929   1
  -4   6  -3 324.117 39.7764   1
   4  -6   3 277.037 37.4910   1
   4   6   3 257.857 35.6669   1
  -4  -6  -3 273.797 36.9140   1
  -5   6  -3 59.1005 28.9019   1
   5  -6   3 49.5738 29.3779   1
   5   6   3 68.6977 27.4796   1
  -5  -6  -3 46.6570 27.3734   1
  -6   6  -3 373.394 43.8507   1
   6  -6   3 438.747 44.9940   1
   6   6   3 342.094 43.9928   1
  -6  -6  -3 307.938 42.8139   1
   7  -6   3 46501.8 1997.42   1
  -7   6  -3 45879.4 1996.84   1
  -8   6  -3 45.2408 31.5722   1
   8  -6   3 44.2887 32.2005   1
   8   6   3 12.4265 23.9444   1
  -8  -6  -3 17.8223 36.6860   1
  -9   6  -3 9470.23 454.564   1
  -9  -6  -3 9761.67 454.868   1
   9   6   3 9730.38 451.185   1
   9  -6   3 10432.1 458.623   1
 -10  -6  -3 16057.8 742.780   1
 -10   6  -3 16124.4 743.024   1
  10   6   3 16824.0 742.216   1
  10  -6   3 17378.7 745.841   1
 -11  -6  -3 4887.53 235.473   1
 -11   6  -3 4193.30 228.214   1
  11  -6   3 4607.40 237.580   1
  11   6   3 4642.39 232.784   1
  12   6   3 788.168 68.2697   1
 -12  -6  -3 723.673 66.7130   1
  13  -6   3 405.872 54.6933   1
 -13   6  -3 605.671 62.9937   1
 -13  -6  -3 503.420 57.4114   1
  13   6   3 406.834 55.6162   1
 -14  -6  -3 2565.43 147.218   1
  14  -6   3 2182.67 143.865   1
  14   6   3 2306.44 144.087   1
 -15   6  -3 2102.64 132.117   1
  15  -6   3 2063.84 131.908   1
 -15  -6  -3 2039.53 127.678   1
 -16  -6  -3 4209.32 218.969   1
 -16   6  -3 4025.27 218.543   1
  16  -6   3 3962.20 219.816   1
  16   6   3 4367.78 220.414   1
 -17  -6  -3 12226.6 564.207   1
 -17   6  -3 12554.9 566.762   1
  17  -6   3 11861.0 564.666   1
  17   6   3 12328.7 565.044   1
 -18  -6  -3 1672.56 112.258   1
 -18   6  -3 1706.94 114.769   1
  18  -6   3 1587.91 110.830   1
  18   6   3 1599.41 111.971   1
 -19  -6  -3 1274.85 92.9919   1
 -19   6  -3 1226.47 95.0212   1
  19   6   3 1267.57 95.3039   1
  19  -6   3 1187.90 94.8174   1
  20  -6   3 84.6783 40.8079   1
 -20   6  -3 71.3314 43.3826   1
  20   6   3-14.6356 39.0426   1
 -20  -6  -3 47.7069 37.4876   1
 -21  -6  -3 1976.47 126.580   1
  21   6   3 2159.18 130.086   1
  21  -6   3 1852.62 124.825   1
 -22   6  -3 358.004 55.0856   1
 -22  -6  -3 503.349 58.8218   1
  22   6   3 430.894 58.9441   1
 -23  -6  -3 848.143 74.5186   1
  23  -6   3 810.538 76.0380   1
 -23   6  -3 786.364 74.7069   1
  23   6   3 795.149 74.5623   1
 -26   7   3 89.1818 41.0185   1
  26  -7  -3 127.342 46.2993   1
 -24   7   3 63.5936 41.3031   1
  24  -7  -3 97.6857 45.0687   1
 -23   7   3 442.023 59.2410   1
  23  -7  -3 546.655 62.5506   1
 -22   7   3 539.165 59.3876   1
  22  -7  -3 514.268 64.7822   1
  22   7  -3 378.637 52.4663   1
 -21   7   3 2732.33 151.344   1
  21  -7  -3 2650.31 150.895   1
 -21  -7   3 2871.37 156.182   1
 -20   7   3 3619.72 191.890   1
  20  -7  -3 3534.01 190.583   1
 -20  -7   3 3827.64 195.783   1
 -19   7   3 3178.44 171.067   1
  19  -7  -3 2839.62 164.997   1
  19   7  -3 2649.32 158.067   1
 -19  -7   3 3160.56 172.323   1
 -18   7   3 5152.15 245.176   1
 -18  -7   3 5641.41 255.800   1
  18  -7  -3 4953.79 247.661   1
 -17   7   3 218.801 42.9583   1
  16   7  -3 103.327 34.9798   1
 -16  -7   3 118.847 37.0034   1
  16  -7  -3 151.150 40.3000   1
 -15   7   3 14565.4 625.528   1
  15   7  -3 12968.8 619.591   1
 -15  -7   3 13743.7 623.239   1
  15  -7  -3 13793.7 625.803   1
 -14   7   3 1183.20 89.0981   1
  14   7  -3 1252.00 87.7097   1
 -14  -7   3 1412.49 92.1089   1
  14  -7  -3 1330.88 93.5643   1
 -13   7   3 2047.55 121.198   1
  13   7  -3 2207.93 119.353   1
 -13  -7   3 1898.97 115.860   1
  12  -7  -3 472.945 53.9683   1
 -12   7   3 623.753 58.1084   1
 -11   7   3 7264.06 341.366   1
  11   7  -3 7809.93 339.318   1
 -11  -7   3 6917.58 335.866   1
  11  -7  -3 6784.80 339.138   1
 -10   7   3 7583.98 356.960   1
  10   7  -3 7755.16 352.558   1
 -10  -7   3 7623.50 352.361   1
  10  -7  -3 7365.00 356.786   1
  -9   7   3 8507.21 395.853   1
  -9  -7   3 8184.13 390.601   1
   9   7  -3 8732.80 392.304   1
   9  -7  -3 8838.94 398.422   1
   8   7  -3 21792.5 961.431   1
  -8  -7   3 22161.2 961.497   1
  -7  -7   3 1998.54 109.197   1
   7  -7  -3 1947.25 115.291   1
  -7   7   3 2013.44 114.519   1
  -6  -7   3 14504.8 626.893   1
  -6   7   3 13944.8 630.495   1
   6  -7  -3 13611.3 630.624   1
   6   7  -3 14430.7 627.143   1
  -5   7   3 50862.7 2126.39   1
   5  -7  -3 47691.6 2125.15   1
   5   7  -3 49460.6 2121.06   1
  -4  -7   3 24110.4 1095.49   1
  -4   7   3 24867.4 1100.73   1
   4  -7  -3 26201.1 1104.65   1
   4   7  -3 26164.5 1099.44   1
  -3  -7   3 6663.05 308.111   1
  -3   7   3 6633.61 310.863   1
   3  -7  -3 6313.22 311.505   1
   3   7  -3 6997.78 308.799   1
   2  -7  -3 9861.10 440.593   1
   2   7  -3 9473.03 434.700   1
  -2  -7   3 9621.88 436.665   1
  -2   7   3 9789.41 440.092   1
   1  -7  -3 33756.2 1581.63   1
   1   7  -3 36917.8 1581.95   1
  -1  -7   3 36259.1 1582.30   1
  -1   7   3 40348.0 1588.31   1
   0  -7  -3 9090.46 420.913   1
   0   7  -3 9562.97 419.625   1
   0  -7   3 8973.82 418.409   1
   0   7   3 9325.61 420.308   1
  -1  -7  -3 34004.0 1486.58   1
  -1   7  -3 34161.0 1483.91   1
   1  -7   3 33892.7 1484.87   1
   1   7   3 35098.1 1486.47   1
  -2  -7  -3 24003.6 1050.72   1
   2   7   3 25027.9 1051.31   1
   2  -7   3 23979.1 1049.45   1
  -2   7  -3 23101.5 1047.71   1
  -3  -7  -3 2745.66 150.933   1
  -3   7  -3 2814.39 151.247   1
   3  -7   3 3043.19 154.729   1
   3   7   3 3042.53 153.710   1
  -4   7  -3 33545.2 1441.12   1
   4  -7   3 33356.5 1441.60   1
   4   7   3 32634.6 1440.14   1
  -4  -7  -3 33081.8 1440.38   1
  -6   7  -3 28410.9 1227.37   1
   6  -7   3 28656.6 1227.36   1
   6   7   3 28662.1 1226.55   1
  -6  -7  -3 26543.1 1225.10   1
  -7   7  -3 10664.7 473.274   1
   7  -7   3 9904.44 470.356   1
   7   7   3 10190.3 470.082   1
  -7  -7  -3 10282.6 471.001   1
  -8   7  -3 1398.10 90.5262   1
   8  -7   3 1250.95 88.1277   1
   8   7   3 1177.66 85.8494   1
  -8  -7  -3 1277.30 88.5762   1
  -9   7  -3 3152.18 180.867   1
   9  -7   3 3563.51 187.845   1
   9   7   3 3807.32 186.791   1
  -9  -7  -3 3447.49 185.200   1
 -10   7  -3 1037.81 80.1335   1
 -10  -7  -3 906.400 78.4257   1
  10  -7   3 1235.05 85.0586   1
  10   7   3 1067.93 80.2621   1
  11   7   3 4745.26 248.047   1
 -11  -7  -3 5525.85 261.085   1
 -12   7  -3 7858.55 376.891   1
  12  -7   3 8033.41 382.408   1
 -13   7  -3 8508.48 378.422   1
  13  -7   3 8111.05 378.318   1
 -14   7  -3 4699.89 230.814   1
 -14  -7  -3 4304.73 222.911   1
 -15  -7  -3 134.230 41.9132   1
  15   7   3 95.9909 38.3489   1
  16  -7   3 2509.98 156.536   1
 -16   7  -3 2874.60 161.062   1
 -17  -7  -3 1532.34 106.277   1
 -17   7  -3 1440.21 103.513   1
  17   7   3 1575.19 105.547   1
  17  -7   3 1404.23 104.625   1
 -18  -7  -3 300.221 52.0345   1
  18   7   3 232.799 49.7220   1
  19  -7   3 49.8351 42.7818   1
 -19   7  -3 134.792 44.3953   1
 -19  -7  -3 68.2064 37.9386   1
  19   7   3 107.873 40.9095   1
  20   7   3 1324.81 99.7570   1
 -20  -7  -3 1494.01 102.719   1
 -21   7  -3 14.9198 39.9893   1
  21  -7   3 29.1888 39.5802   1
  21   7   3 27.2910 38.4836   1
 -21  -7  -3-19.3007 37.3877   1
 -22   7  -3 3388.88 198.046   1
  22  -7   3 3884.70 201.742   1
  22   7   3 3377.55 193.946   1
 -22  -7  -3 4214.71 204.570   1
  23   7   3 1229.90 91.6162   1
 -23  -7  -3 1363.66 99.1348   1
  25  -8  -3 42.4823 39.7236   1
 -25   8   3-9.45113 34.9376   1
  24  -8  -3 566.305 67.5498   1
 -24   8   3 629.512 66.3643   1
  23  -8  -3 15.0657 42.9717   1
 -23   8   3 61.2155 40.7187   1
  22  -8  -3 44.5946 41.4947   1
 -22   8   3 29.6231 39.4896   1
 -21   8   3 95.4543 40.9567   1
  21  -8  -3 100.087 43.9804   1
  21   8  -3 19.9472 40.6555   1
 -21  -8   3 34.8566 37.1607   1
 -20   8   3 4747.93 238.584   1
 -20  -8   3 4616.29 234.817   1
  20  -8  -3 4187.40 229.812   1
  20   8  -3 4400.25 233.424   1
 -19  -8   3 14.4943 37.4359   1
  19   8  -3-19.3067 37.6380   1
  19  -8  -3 45.5928 41.2155   1
 -19   8   3 13.9776 35.1640   1
 -18   8   3 2034.12 122.217   1
 -18  -8   3 1893.43 120.863   1
  18  -8  -3 1679.61 120.442   1
  18   8  -3 1998.10 122.207   1
 -17   8   3 5894.85 284.368   1
  17   8  -3 5540.04 281.204   1
 -17  -8   3 5656.78 281.946   1
  17  -8  -3 5538.38 283.915   1
 -16   8   3 2948.93 161.978   1
  16   8  -3 2736.03 157.765   1
 -16  -8   3 2846.30 159.256   1
  16  -8  -3 2748.01 161.667   1
 -15   8   3 3856.71 196.456   1
  15   8  -3 3541.14 192.798   1
 -15  -8   3 3628.77 193.830   1
  15  -8  -3 3642.83 198.290   1
 -14   8   3 1100.37 82.0705   1
  14   8  -3 1091.09 80.6768   1
 -14  -8   3 1103.93 80.4796   1
  14  -8  -3 943.629 79.8104   1
  13   8  -3 1882.64 119.401   1
 -13  -8   3 2157.59 121.756   1
 -12   8   3 121.103 36.8281   1
  12   8  -3 83.5612 31.3078   1
 -12  -8   3 120.740 34.9203   1
  12  -8  -3 29.7745 32.9601   1
 -11   8   3 808.325 72.0216   1
  11   8  -3 948.355 70.2013   1
  11  -8  -3 961.377 72.3641   1
 -11  -8   3 901.845 69.6200   1
 -10   8   3 24927.8 1126.71   1
  10  -8  -3 26512.4 1130.68   1
  -9  -8   3 17299.0 786.595   1
   9  -8  -3 17933.2 793.685   1
   9   8  -3 18330.7 789.090   1
  -9   8   3 17699.1 790.526   1
   8  -8  -3 247.462 41.3092   1
  -8  -8   3 190.633 33.0630   1
  -8   8   3 163.201 36.9924   1
   8   8  -3 210.717 37.6212   1
   7   8  -3 42093.5 1798.04   1
  -7   8   3 40774.5 1800.86   1
   7  -8  -3 42108.2 1802.82   1
  -7  -8   3 41444.0 1797.34   1
   6  -8  -3 15831.7 690.142   1
  -6  -8   3 16501.7 685.705   1
   5   8  -3 16480.3 690.066   1
  -5  -8   3 14718.7 685.682   1
   4   8  -3 11977.1 520.934   1
  -4   8   3 10834.3 522.363   1
   4  -8  -3 11926.6 526.709   1
   3   8  -3 19762.3 835.143   1
  -3   8   3 17937.5 835.452   1
   3  -8  -3 19345.9 839.039   1
  -3  -8   3 18811.8 833.943   1
  -2   8   3-6.84978 24.9571   1
   2   8  -3 11.9341 21.8978   1
   2  -8  -3-3.45734 25.3754   1
  -2  -8   3-9.29426 24.0029   1
  -1   8   3 41926.6 1764.03   1
   1   8  -3 40196.0 1759.64   1
  -1  -8   3 40836.6 1760.52   1
   1  -8  -3 40136.0 1762.47   1
   0   8   3 28728.1 1224.24   1
   0   8  -3 28953.7 1222.46   1
   0  -8   3 27814.5 1221.44   1
   0  -8  -3 26742.2 1222.22   1
   1   8   3 2346.25 134.314   1
  -1   8  -3 2461.85 134.375   1
   1  -8   3 2756.69 138.160   1
  -1  -8  -3 2324.25 135.004   1
   2  -8   3 13266.2 592.420   1
  -2   8  -3 13101.3 590.729   1
   3  -8   3 7574.48 359.353   1
  -3   8  -3 7813.39 359.063   1
   4   8   3 5956.29 283.957   1
  -4  -8  -3 5845.11 283.044   1
  -5  -8  -3 30860.6 1405.44   1
   5   8   3 33786.7 1407.19   1
  -5   8  -3 32157.8 1406.43   1
   5  -8   3 32295.0 1406.70   1
  -6  -8  -3 6157.55 304.897   1
   6   8   3 6627.90 306.905   1
  -6   8  -3 6621.31 308.578   1
   6  -8   3 6130.40 305.828   1
  -7  -8  -3 33038.5 1547.69   1
   7   8   3 37582.7 1552.52   1
  -7   8  -3 35000.4 1550.65   1
   7  -8   3 37200.9 1552.87   1
  -8  -8  -3 6743.41 315.691   1
   8   8   3 6836.86 315.985   1
  -8   8  -3 5968.93 313.036   1
   8  -8   3 6612.12 315.792   1
  -9  -8  -3 2614.78 144.545   1
   9   8   3 2547.15 143.759   1
  -9   8  -3 2496.32 144.303   1
   9  -8   3 2382.63 143.234   1
  10   8   3 564.880 60.0228   1
 -10  -8  -3 652.846 61.5218   1
  11  -8   3 206.244 45.9466   1
 -11   8  -3 127.680 40.2054   1
 -12   8  -3 3038.36 167.904   1
  12  -8   3 2645.80 163.260   1
  12   8   3 3203.98 168.091   1
 -13   8  -3 14631.8 625.684   1
  13  -8   3 13685.1 627.883   1
 -13  -8  -3 12788.3 622.442   1
 -14   8  -3 881.563 74.5415   1
  14  -8   3 761.384 72.4825   1
  14   8   3 702.739 70.0018   1
 -14  -8  -3 754.534 70.6872   1
 -15   8  -3 888.258 79.3638   1
  15  -8   3 673.979 68.5652   1
  15   8   3 667.017 67.7683   1
 -15  -8  -3 700.205 67.9754   1
 -16   8  -3 138.956 44.9830   1
  16  -8   3 80.2163 43.6142   1
  16   8   3 140.769 42.0850   1
 -16  -8  -3 116.850 38.7753   1
 -17   8  -3 313.331 52.6611   1
  17  -8   3 251.596 49.9720   1
  17   8   3 330.480 52.0806   1
 -17  -8  -3 215.017 48.2323   1
 -18   8  -3 637.652 67.3129   1
  18  -8   3 612.378 67.9686   1
  18   8   3 623.250 65.9254   1
 -18  -8  -3 647.886 68.4422   1
 -19   8  -3 1946.01 128.424   1
  19  -8   3 2030.30 131.653   1
  19   8   3 1933.83 126.761   1
 -19  -8  -3 2220.37 131.337   1
 -20   8  -3 83.0893 42.1507   1
  20  -8   3 136.649 46.8301   1
  20   8   3 163.848 45.3214   1
 -20  -8  -3 129.956 38.6283   1
 -21   8  -3 976.704 83.2660   1
  21  -8   3 930.676 80.9426   1
  21   8   3 841.555 79.7514   1
 -21  -8  -3 962.076 82.2105   1
  22  -8   3 1270.36 95.3273   1
  24  -9  -3 19.5427 41.3499   1
 -24   9   3 36.3075 35.4077   1
  23  -9  -3 367.267 56.1994   1
 -23   9   3 316.576 54.8504   1
  21  -9  -3 37.8811 38.1127   1
 -21   9   3 46.9277 39.6532   1
 -20   9   3 601.577 64.9047   1
  20  -9  -3 612.328 68.4133   1
  20   9  -3 549.368 63.9718   1
 -20  -9   3 537.083 63.1896   1
 -19   9   3 1723.54 112.634   1
 -19  -9   3 1771.23 115.247   1
  19  -9  -3 1763.80 120.137   1
  19   9  -3 1770.79 116.673   1
 -18   9   3 100.154 37.0844   1
  18   9  -3 77.3411 38.2938   1
 -18  -9   3 42.4787 34.5373   1
  17  -9  -3 1453.21 106.142   1
  17   9  -3 1561.71 106.570   1
 -17  -9   3 1594.96 105.312   1
 -16   9   3 5249.66 248.584   1
  16  -9  -3 4664.60 247.270   1
  16   9  -3 4595.79 243.773   1
 -16  -9   3 4736.44 244.038   1
 -15   9   3 15130.2 645.376   1
  15  -9  -3 13389.2 641.009   1
  15   9  -3 14216.0 641.194   1
 -15  -9   3 13874.2 640.550   1
 -14   9   3 2297.36 133.676   1
  14  -9  -3 1980.59 129.326   1
  14   9  -3 2364.44 131.814   1
 -14  -9   3 2101.67 128.389   1
 -13   9   3 975.676 78.9274   1
 -13  -9   3 841.067 71.3147   1
  13   9  -3 1021.44 75.6138   1
  13  -9  -3 906.333 76.0162   1
 -12  -9   3 150.294 36.7643   1
  12   9  -3 145.446 35.9948   1
 -11   9   3 1037.28 80.2816   1
  11  -9  -3 897.371 77.4138   1
  11   9  -3 1002.94 76.1155   1
 -11  -9   3 1071.47 76.0082   1
  10  -9  -3 17082.3 778.448   1
  10   9  -3 18105.6 776.667   1
 -10   9   3 17150.6 777.410   1
 -10  -9   3 17309.2 774.371   1
   9  -9  -3 19355.1 862.766   1
  -9   9   3 19422.9 860.922   1
  -8   9   3 1647.54 108.151   1
   8  -9  -3 1807.79 110.741   1
   7   9  -3 679.114 57.7044   1
  -7   9   3 580.200 58.5734   1
   7  -9  -3 690.350 62.1169   1
  -7  -9   3 707.833 58.9515   1
   6   9  -3 26518.8 1135.80   1
  -6   9   3 27420.2 1140.19   1
   6  -9  -3 25516.9 1138.75   1
  -6  -9   3 24667.0 1132.67   1
   5   9  -3 1084.77 75.1231   1
  -5   9   3 1109.18 77.9141   1
   5  -9  -3 1049.44 76.9703   1
  -5  -9   3 1002.82 72.6512   1
   4   9  -3 8481.28 362.538   1
  -4   9   3 7301.59 361.789   1
   4  -9  -3 7285.52 362.120   1
  -4  -9   3 7813.21 359.831   1
  -3   9   3-3.62725 25.8580   1
   3   9  -3 16.6613 27.4291   1
   3  -9  -3 37.8678 30.0878   1
  -3  -9   3 13.6859 27.3517   1
  -2   9   3 18373.0 808.671   1
   2   9  -3 18137.7 805.673   1
  -2  -9   3 18327.9 806.827   1
   2  -9  -3 18035.3 808.700   1
  -1   9   3 1385.36 91.7790   1
   1   9  -3 1366.70 87.4742   1
  -1  -9   3 1358.41 88.2268   1
   1  -9  -3 1490.24 93.5858   1
   0   9   3 7517.10 330.164   1
   0   9  -3 6832.20 324.844   1
   0  -9   3 6758.19 323.651   1
   0  -9  -3 6472.83 321.914   1
   1   9   3 2530.78 140.501   1
  -1  -9  -3 2497.11 140.042   1
   2   9   3 6050.96 291.449   1
  -2   9  -3 6033.21 290.463   1
   2  -9   3 5976.76 292.018   1
  -2  -9  -3 6226.21 292.748   1
   3   9   3 11.3486 28.0064   1
  -3   9  -3 59.2564 30.8618   1
   3  -9   3 67.4080 31.3780   1
  -3  -9  -3 15.3088 29.1183   1
  -4   9  -3 43742.9 1887.27   1
  -4  -9  -3 41923.4 1886.67   1
   4  -9   3 44943.3 1890.09   1
   4   9   3 43842.1 1888.61   1
  -5  -9  -3 8520.31 412.262   1
   5   9   3 9387.71 415.676   1
  -5   9  -3 9071.20 416.301   1
   5  -9   3 8636.47 415.239   1
  -6  -9  -3 894.790 70.6607   1
   6   9   3 758.096 67.1255   1
  -6   9  -3 684.674 66.9426   1
   6  -9   3 828.822 67.7561   1
  -7  -9  -3 230.108 40.5579   1
   7   9   3 190.751 39.4343   1
  -7   9  -3 143.171 38.6331   1
   7  -9   3 156.599 41.2333   1
  -8  -9  -3 5635.48 279.214   1
   8   9   3 5936.61 280.959   1
  -8   9  -3 5485.74 279.659   1
   8  -9   3 5633.97 279.909   1
   9   9   3 799.582 69.8137   1
  -9  -9  -3 796.782 68.4902   1
  10  -9   3 6593.92 339.348   1
 -10   9  -3 7543.40 342.939   1
  11   9   3 595.576 62.5626   1
  11  -9   3 634.550 66.8579   1
 -11   9  -3 641.879 65.8482   1
 -12  -9  -3 4367.97 215.877   1
 -12   9  -3 3927.91 212.870   1
  12  -9   3 3765.16 211.995   1
 -13  -9  -3-9.42507 34.0948   1
  13   9   3-18.9254 37.5891   1
  13  -9   3-9.75935 35.0432   1
 -13   9  -3-14.4324 35.0604   1
 -14   9  -3 3950.53 222.045   1
 -14  -9  -3 4700.69 231.474   1
  14  -9   3 4631.45 235.057   1
  14   9   3 4251.15 226.784   1
 -15  -9  -3 97.1406 40.0102   1
  15   9   3 19.3677 37.3153   1
  15  -9   3 20.1047 37.4562   1
 -15   9  -3 34.0688 39.4041   1
 -16   9  -3 456.509 61.0713   1
  16  -9   3 244.554 49.0758   1
  16   9   3 350.804 54.9987   1
 -16  -9  -3 405.687 55.9877   1
 -17   9  -3 3231.14 175.082   1
  17  -9   3 2927.52 170.105   1
  17   9   3 2849.76 168.443   1
 -17  -9  -3 2983.98 170.399   1
 -18   9  -3 859.665 82.2622   1
  18  -9   3 945.804 85.7654   1
  18   9   3 946.648 84.1429   1
 -18  -9  -3 1140.07 85.8722   1
 -19   9  -3-4.77647 36.3515   1
  19  -9   3 75.1177 42.8729   1
  19   9   3 67.9572 42.4235   1
 -19  -9  -3 72.5370 40.7466   1
 -20   9  -3 52.3105 39.6026   1
  20  -9   3 43.5585 37.5246   1
  20   9   3-9.61480 40.9131   1
 -20  -9  -3 42.9902 38.6595   1
 -21   9  -3-37.7578 41.4046   1
  21  -9   3 89.5688 45.3026   1
  21   9   3-4.74025 38.3392   1
 -21  -9  -3-14.1002 36.1813   1
  22   9   3 627.459 69.7655   1
  24 -10  -3 338.937 57.0032   1
 -24  10   3 294.155 52.8769   1
  23 -10  -3 395.442 59.4873   1
 -23  10   3 329.890 53.6268   1
  22 -10  -3 4.76817 41.2518   1
 -22  10   3 99.2938 43.6050   1
  20 -10  -3 93.1188 47.1213   1
 -20  10   3 98.5106 41.7714   1
 -19  10   3 146.698 41.3692   1
  19 -10  -3 64.2198 37.8291   1
  19  10  -3 148.100 43.9945   1
 -19 -10   3 91.3105 38.7009   1
 -18  10   3 1725.27 112.474   1
  18  10  -3 1593.22 109.460   1
 -18 -10   3 1572.85 109.170   1
  17 -10  -3 1079.63 85.1046   1
  17  10  -3 1018.56 84.3926   1
 -17 -10   3 1059.78 83.1320   1
 -16  10   3 3603.64 190.730   1
  16 -10  -3 3767.34 194.636   1
  16  10  -3 3473.50 189.679   1
 -16 -10   3 3202.86 187.047   1
 -15  10   3 340.206 52.0765   1
  15 -10  -3 314.905 52.0016   1
  15  10  -3 386.685 52.1140   1
 -15 -10   3 259.522 45.6430   1
 -14  10   3 936.917 78.5335   1
  14 -10  -3 820.724 74.5430   1
  14  10  -3 850.984 75.2944   1
 -14 -10   3 1079.03 77.9566   1
 -13  10   3 72.2180 35.9848   1
  13 -10  -3 64.1787 37.2012   1
  13  10  -3 78.3246 34.9100   1
 -13 -10   3 72.0734 32.3531   1
 -12  10   3 129.322 40.2919   1
 -12 -10   3 185.555 39.6059   1
  12 -10  -3 250.956 43.8003   1
  11 -10  -3 2580.41 152.805   1
 -11  10   3 2853.39 156.221   1
  11  10  -3 2474.40 148.678   1
 -11 -10   3 2867.15 151.247   1
  10  10  -3 100.747 34.7861   1
 -10 -10   3 124.103 35.9603   1
   9  10  -3 1047.23 80.7083   1
  -9  10   3 1205.57 86.4391   1
   9 -10  -3 1225.80 88.3960   1
  -9 -10   3 1383.46 88.8272   1
   8  10  -3 1777.05 105.875   1
  -8  10   3 1613.68 106.402   1
   8 -10  -3 1631.25 107.199   1
  -8 -10   3 1715.93 104.898   1
   7  10  -3 47949.3 1959.93   1
  -7  10   3 43456.2 1959.96   1
   7 -10  -3 45610.5 1962.60   1
  -7 -10   3 44089.5 1956.22   1
   6  10  -3 19624.1 786.875   1
  -6  10   3 16999.9 783.575   1
   6 -10  -3 17311.5 784.088   1
  -6 -10   3 16682.9 776.771   1
   5  10  -3 1210.43 80.4007   1
  -5  10   3 1009.79 77.1863   1
   5 -10  -3 895.579 76.7413   1
  -5 -10   3 1194.81 79.4015   1
  -4  10   3 1221.51 85.0962   1
   4 -10  -3 1193.82 85.6462   1
  -3  10   3 7668.84 367.617   1
  -3 -10   3 7907.82 366.550   1
   3 -10  -3 7797.69 368.766   1
  -2  10   3 12036.1 554.491   1
   2  10  -3 12000.5 551.231   1
   2 -10  -3 12311.1 556.141   1
  -2 -10   3 12445.0 554.443   1
  -1  10   3 17165.7 716.397   1
   1  10  -3 15556.6 709.959   1
   1 -10  -3 15136.1 712.364   1
   0  10   3 1464.26 93.8453   1
   0  10  -3 1282.66 89.0898   1
   0 -10   3 1491.76 92.9664   1
   0 -10  -3 1325.61 93.4257   1
   1  10   3 6396.56 296.875   1
  -1  10  -3 6157.80 293.555   1
   1 -10   3 5987.27 293.427   1
  -1 -10  -3 5819.82 292.017   1
   2  10   3 4580.52 226.828   1
  -2  10  -3 4591.83 225.382   1
   2 -10   3 4536.03 226.474   1
  -2 -10  -3 4173.41 224.751   1
   3  10   3 12809.5 575.461   1
  -3  10  -3 12955.4 575.160   1
   3 -10   3 12615.2 575.308   1
  -3 -10  -3 12251.6 575.113   1
  -4  10  -3 10757.9 487.990   1
   4 -10   3 10055.5 488.751   1
   4  10   3 11361.6 491.300   1
  -4 -10  -3 10291.1 488.925   1
  -5  10  -3 4563.46 223.478   1
  -5 -10  -3 4051.63 220.295   1
   5 -10   3 4197.83 221.991   1
   5  10   3 4555.06 223.863   1
  -6 -10  -3 250.301 42.9130   1
  -6  10  -3 207.288 43.0335   1
   6 -10   3 241.725 40.7849   1
   6  10   3 245.101 43.7555   1
  -7 -10  -3 1906.08 121.916   1
   7  10   3 2226.44 126.672   1
  -7  10  -3 1962.25 123.905   1
   7 -10   3 2031.16 125.269   1
  -8  10  -3-9.04348 35.9273   1
   8 -10   3 44.5476 33.6251   1
  -9 -10  -3 26122.6 1122.35   1
   9  10   3 25918.6 1122.23   1
   9 -10   3 24035.7 1120.85   1
  -9  10  -3 25600.6 1123.93   1
  10  10   3 401.638 53.9305   1
  10 -10   3 362.259 54.6213   1
 -10  10  -3 521.615 59.0116   1
 -11 -10  -3 346.835 50.2643   1
 -11  10  -3 432.148 53.2929   1
  11 -10   3 408.693 55.0949   1
 -12 -10  -3 1985.17 124.963   1
  12  10   3 1907.68 124.425   1
 -12  10  -3 2133.97 128.100   1
  12 -10   3 1918.81 126.961   1
 -13 -10  -3 5684.93 291.991   1
  13  10   3 6200.15 296.028   1
  13 -10   3 5500.17 293.868   1
 -13  10  -3 6299.65 298.357   1
 -14  10  -3 1126.28 90.7510   1
  14 -10   3 1188.87 93.3943   1
  14  10   3 1161.88 90.4495   1
 -14 -10  -3 1211.83 91.0310   1
 -15  10  -3 1641.56 103.984   1
 -15 -10  -3 1478.93 102.991   1
  15 -10   3 1209.67 101.501   1
  15  10   3 1424.95 103.326   1
 -16 -10  -3 9.57863 37.8143   1
  16  10   3 14.7148 38.2461   1
  16 -10   3-24.7852 38.1600   1
 -16  10  -3-24.5658 39.0307   1
 -17  10  -3 10.4577 43.5171   1
  17 -10   3-29.0224 39.5799   1
  17  10   3 14.7173 42.3862   1
 -17 -10  -3-19.1105 36.7784   1
  18  10   3 63.4477 39.9480   1
 -18 -10  -3-14.2628 34.1534   1
  19 -10   3 1301.74 99.1670   1
 -19  10  -3 1323.62 99.3875   1
 -20  10  -3 23.0066 35.6550   1
  20 -10   3-14.5891 39.1045   1
  20  10   3 28.6967 38.9143   1
 -20 -10  -3 23.1902 34.5300   1
  21  10   3-4.70118 39.5604   1
 -21 -10  -3 27.2883 34.7859   1
  23 -11  -3 238.463 50.2055   1
 -23  11   3 140.998 42.4043   1
  21 -11  -3 48.8003 40.1606   1
 -21  11   3-27.6176 35.4340   1
  20 -11  -3 35.6897 42.6934   1
  19 -11  -3 244.244 50.9487   1
 -19  11   3 223.247 47.2649   1
  18 -11  -3 9.84033 36.8918   1
 -18  11   3 37.8286 36.4140   1
 -17  11   3 22.8349 36.7524   1
 -17 -11   3 71.1571 37.4862   1
  17 -11  -3 10.0071 39.0447   1
  17  11  -3 44.1480 38.7604   1
 -16 -11   3 8304.05 382.175   1
 -16  11   3 8348.29 382.320   1
  16 -11  -3 7677.28 379.902   1
  16  11  -3 7471.65 378.567   1
 -15  11   3 184.465 41.3734   1
 -15 -11   3 317.698 45.5508   1
  15 -11  -3 184.767 44.8409   1
  15  11  -3 231.337 46.9388   1
  14  11  -3 1822.53 119.334   1
 -14 -11   3 1890.32 118.401   1
 -13  11   3 286.720 49.4386   1
  13 -11  -3 163.841 45.6135   1
  12 -11  -3 96.2271 39.2919   1
 -12  11   3 66.2352 38.6027   1
 -12 -11   3 65.7775 32.0919   1
  12  11  -3 53.6548 31.0270   1
  11  11  -3 4.34593 33.6707   1
 -11  11   3 36.2706 32.5554   1
  11 -11  -3-41.5882 33.6723   1
 -11 -11   3 4.32320 30.8105   1
  10 -11  -3 6857.95 346.726   1
 -10  11   3 7084.48 347.039   1
  10  11  -3 7214.59 344.682   1
 -10 -11   3 7664.58 347.064   1
   9  11  -3 24415.7 1028.52   1
  -9  11   3 22874.9 1029.27   1
   9 -11  -3 22803.7 1029.58   1
  -9 -11   3 22935.0 1026.27   1
   8  11  -3 1556.68 97.2424   1
  -8 -11   3 1240.19 90.7550   1
   7  11  -3 1806.94 111.040   1
  -7  11   3 1874.45 113.746   1
   7 -11  -3 1557.08 110.115   1
  -7 -11   3 1745.52 107.146   1
   6  11  -3 4641.37 219.647   1
  -6  11   3 4244.61 219.098   1
   6 -11  -3 4043.28 218.276   1
  -6 -11   3 4086.61 215.159   1
   5  11  -3 11023.7 479.810   1
  -5  11   3 10608.1 480.024   1
   5 -11  -3 9685.62 476.524   1
  -5 -11   3 10142.4 477.032   1
   4  11  -3 7451.45 358.874   1
  -4  11   3 7728.38 360.688   1
   4 -11  -3 7278.87 359.339   1
  -4 -11   3 7900.50 361.183   1
  -3  11   3 9073.78 451.640   1
   3  11  -3 9899.58 452.992   1
   3 -11  -3 10174.5 457.656   1
  -3 -11   3 10056.5 454.468   1
  -2  11   3 140.132 38.3556   1
   2  11  -3 185.361 38.8143   1
  -2 -11   3 189.303 38.9793   1
   2 -11  -3 120.043 39.1338   1
  -1  11   3 19819.5 867.161   1
   1  11  -3 18810.8 862.365   1
  -1 -11   3 19473.9 863.824   1
   1 -11  -3 19774.6 867.288   1
   0  11   3 8679.17 388.608   1
   0  11  -3 8585.96 385.306   1
   0 -11   3 7655.63 382.251   1
   0 -11  -3 7796.66 385.319   1
   1  11   3 25.4514 32.2908   1
  -1  11  -3 68.9998 34.7640   1
   1 -11   3 49.2604 34.4129   1
  -1 -11  -3 48.6146 32.2465   1
   2  11   3 567.035 58.0925   1
  -2  11  -3 540.998 58.3661   1
   2 -11   3 642.392 59.7920   1
  -2 -11  -3 470.984 53.6027   1
   3  11   3 17651.5 780.069   1
  -3  11  -3 17212.7 778.001   1
   3 -11   3 17499.5 778.816   1
  -3 -11  -3 17288.8 779.024   1
  -4  11  -3 2115.09 126.536   1
   4 -11   3 2264.40 129.700   1
   4  11   3 2005.49 125.146   1
  -4 -11  -3 2040.06 125.664   1
  -5  11  -3 7034.01 341.434   1
   5 -11   3 6985.24 341.776   1
   5  11   3 7295.15 342.304   1
  -5 -11  -3 7060.91 341.261   1
  -7  11  -3 2484.42 143.200   1
   7 -11   3 2405.62 140.960   1
   7  11   3 2189.91 138.726   1
  -7 -11  -3 2439.63 141.250   1
  -8  11  -3 4024.36 203.899   1
  -8 -11  -3 3822.73 200.115   1
   8  11   3 3654.05 199.808   1
   8 -11   3 3576.27 200.433   1
  -9 -11  -3 202.743 44.1079   1
   9 -11   3 269.308 47.1697   1
  -9  11  -3 269.511 49.5750   1
   9  11   3 284.770 48.5620   1
  10 -11   3 2292.68 143.440   1
 -10 -11  -3 2456.48 144.122   1
 -10  11  -3 2581.36 147.920   1
 -11 -11  -3 323.941 48.8897   1
  11  11   3 445.983 54.7833   1
 -12 -11  -3 93.3375 39.4731   1
  12 -11   3 84.7952 41.7050   1
 -12  11  -3 108.882 43.3444   1
  12  11   3 90.9102 39.8014   1
 -13 -11  -3 2288.47 140.522   1
  13 -11   3 2222.19 142.181   1
  13  11   3 2513.83 144.768   1
 -13  11  -3 2383.43 143.343   1
  14  11   3 2201.13 138.659   1
 -14 -11  -3 2381.26 139.131   1
  14 -11   3 2257.01 140.949   1
 -14  11  -3 2297.06 140.910   1
 -15 -11  -3 217.802 46.2031   1
  15 -11   3 271.490 53.6900   1
  15  11   3 252.496 49.3831   1
 -15  11  -3 277.570 50.5161   1
 -16  11  -3 56.6205 37.5344   1
  16 -11   3 35.4993 38.5789   1
  17  11   3 4.83663 40.4795   1
 -17 -11  -3 23.5475 36.9574   1
  18  11   3 456.358 61.1206   1
 -18 -11  -3 606.729 63.5972   1
  18 -11   3 555.476 65.4252   1
 -18  11  -3 648.906 70.1222   1
  19  11   3-4.75982 41.3368   1
 -19 -11  -3 18.4376 35.7133   1
  20 -11   3 18.7300 38.5338   1
 -20  11  -3-23.0606 38.5962   1
 -22  12   3 316.513 52.4770   1
  22 -12  -3 331.128 54.9675   1
 -20  12   3 87.4421 40.2249   1
  20 -12  -3 9.58791 39.5064   1
 -18  12   3 376.053 53.6716   1
  18 -12  -3 357.111 55.9880   1
  17 -12  -3 63.8874 41.6362   1
 -17  12   3 36.6199 36.6530   1
 -17 -12   3 28.7741 33.2025   1
  17  12  -3 89.9917 38.8000   1
 -16 -12   3 1013.22 81.4935   1
  16 -12  -3 988.118 82.5787   1
 -16  12   3 948.684 80.4954   1
  16  12  -3 988.397 83.5046   1
  15 -12  -3 61.6677 37.6890   1
 -15  12   3 123.881 39.6569   1
 -15 -12   3 104.337 36.9851   1
  15  12  -3 112.343 41.9764   1
  14 -12  -3 288.082 48.9367   1
 -14 -12   3 286.597 46.5580   1
 -14  12   3 311.815 50.8477   1
  14  12  -3 173.310 44.9414   1
  13 -12  -3 344.435 50.9679   1
 -13 -12   3 386.323 51.9706   1
 -13  12   3 369.423 51.3125   1
  13  12  -3 339.146 49.8733   1
  12 -12  -3 8617.17 422.452   1
 -12 -12   3 9347.21 424.605   1
  12  12  -3 8476.89 420.453   1
 -12  12   3 9465.34 426.615   1
 -11  12   3 513.028 60.9648   1
  11 -12  -3 569.954 62.1053   1
  10 -12  -3 620.701 64.7093   1
 -10  12   3 679.054 64.4447   1
  10  12  -3 521.803 59.6629   1
 -10 -12   3 638.339 61.9988   1
   9  12  -3 4420.95 221.800   1
  -9  12   3 4113.22 220.907   1
   9 -12  -3 4234.00 222.302   1
  -9 -12   3 4230.77 219.022   1
   8  12  -3 941.511 73.0242   1
  -8  12   3 810.045 71.0174   1
   8 -12  -3 729.359 70.0768   1
  -8 -12   3 706.529 63.8153   1
   7  12  -3 86.8768 34.7101   1
  -7  12   3 132.818 37.8340   1
   7 -12  -3 187.339 40.4389   1
  -7 -12   3 98.5058 34.4401   1
   6  12  -3-4.42757 33.8654   1
  -6  12   3 4.39335 29.6091   1
   6 -12  -3 22.4427 29.9931   1
  -6 -12   3 34.6231 34.5937   1
   5  12  -3 1835.54 112.823   1
   5 -12  -3 1690.80 112.121   1
  -5 -12   3 1722.75 111.098   1
  -5  12   3 1727.11 111.580   1
  -4 -12   3 729.198 67.1740   1
   4  12  -3 856.997 70.5312   1
  -3 -12   3 212.323 41.3579   1
   3  12  -3 239.674 44.5354   1
   2  12  -3 4066.64 207.540   1
  -2 -12   3 3863.85 206.240   1
  -1  12   3 8488.16 400.819   1
   1  12  -3 8441.79 399.401   1
   1 -12  -3 8483.10 401.372   1
  -1 -12   3 8474.55 399.432   1
   0  12   3 67.3834 38.1223   1
   0 -12   3 77.1854 32.7157   1
   0 -12  -3 67.1292 35.8930   1
  -1  12  -3 5896.24 290.087   1
   1 -12   3 5904.74 290.464   1
  -2  12  -3 470.746 54.2297   1
  -3  12  -3 318.736 49.1811   1
   3 -12   3 327.736 48.1619   1
   4  12   3 3354.81 181.799   1
  -4 -12  -3 3296.74 181.454   1
  -5  12  -3 677.407 66.8128   1
   5 -12   3 699.907 66.5451   1
   5  12   3 697.414 66.7096   1
  -5 -12  -3 573.898 63.9117   1
  -6  12  -3 10686.0 485.790   1
   6 -12   3 10001.9 482.306   1
   6  12   3 10605.3 483.318   1
  -6 -12  -3 10178.5 482.482   1
  -7  12  -3 222.689 44.7827   1
   7 -12   3 203.622 44.0237   1
   7  12   3 189.657 43.6297   1
  -8  12  -3 985.932 82.0754   1
  -8 -12  -3 847.774 74.8075   1
   8  12   3 1103.18 82.1850   1
   8 -12   3 869.941 77.9182   1
  -9  12  -3 283.303 49.9041   1
  -9 -12  -3 374.644 50.0505   1
   9  12   3 283.420 49.6743   1
   9 -12   3 330.229 50.3005   1
 -10 -12  -3-23.1806 37.7208   1
  10  12   3-4.76106 36.4161   1
 -11  12  -3 1577.13 104.235   1
  11 -12   3 1353.32 100.794   1
 -12 -12  -3 4.69083 32.1663   1
  12  12   3 67.6648 38.8817   1
 -12  12  -3 46.2371 37.8560   1
  12 -12   3 5.10998 39.1016   1
 -13 -12  -3 4.72957 33.4581   1
  13  12   3-4.86435 35.9636   1
 -13  12  -3 76.7244 39.9142   1
  13 -12   3-5.00099 40.2149   1
 -14 -12  -3-28.3063 35.8413   1
  14  12   3 34.2652 38.1672   1
 -14  12  -3-4.86452 40.0316   1
  14 -12   3 5.00076 38.7440   1
 -15 -12  -3 122.908 43.3344   1
  15  12   3 151.675 47.6120   1
 -15  12  -3 148.849 41.9379   1
  15 -12   3 153.545 43.4509   1
  16  12   3 204.952 48.1656   1
 -16 -12  -3 310.426 51.0535   1
 -17 -12  -3 116.392 41.2321   1
  17  12   3 72.5907 42.6336   1
 -17  12  -3 75.5120 41.9967   1
  17 -12   3 102.200 44.5402   1
  18  12   3 67.0455 41.5581   1
 -18 -12  -3 114.975 40.7317   1
 -19  12  -3 290.248 55.1419   1
  19 -12   3 239.157 52.6397   1
  19  12   3 278.766 53.6636   1
 -21  13   3 139.875 41.7289   1
  21 -13  -3 138.589 48.9052   1
 -20  13   3 50.1064 39.7901   1
  20 -13  -3 23.3106 38.8311   1
 -19  13   3 735.843 70.9391   1
  19 -13  -3 647.413 69.2047   1
  18 -13  -3 164.649 43.4713   1
 -17  13   3-22.9125 38.5768   1
  17 -13  -3-33.6355 40.4487   1
  16 -13  -3 550.126 62.1023   1
 -16 -13   3 501.849 60.8748   1
 -16  13   3 514.521 60.3038   1
  16  13  -3 455.105 58.9494   1
  14 -13  -3 37.9890 33.8792   1
 -14 -13   3 58.6150 36.1404   1
 -14  13   3 18.9083 33.9798   1
  14  13  -3 38.8799 39.1067   1
  13 -13  -3 305.137 50.8307   1
 -13 -13   3 388.553 52.3977   1
 -13  13   3 460.527 56.0679   1
  13  13  -3 414.454 55.1813   1
  12 -13  -3 62.5823 40.6049   1
 -12  13   3 67.2613 37.8026   1
  12  13  -3 76.3607 38.9286   1
 -12 -13   3 60.9656 34.2901   1
  11  13  -3 132.513 41.5518   1
 -11  13   3 140.554 42.1540   1
  11 -13  -3 105.225 39.6157   1
 -11 -13   3 50.2392 34.7572   1
  10  13  -3 169.985 44.1409   1
 -10 -13   3 80.4782 37.1552   1
  -9  13   3 884.897 78.0360   1
   9 -13  -3 983.690 81.0774   1
  -9 -13   3 786.661 71.6880   1
  -8  13   3 1356.50 98.0811   1
   8 -13  -3 1382.98 98.0904   1
  -7  13   3 647.982 63.7944   1
   7 -13  -3 514.960 60.6460   1
   6  13  -3 4575.66 223.384   1
  -6  13   3 3937.66 219.921   1
   6 -13  -3 4155.75 222.200   1
  -6 -13   3 4212.63 219.788   1
   5  13  -3 1481.30 100.357   1
  -5  13   3 1411.33 101.530   1
   5 -13  -3 1460.15 102.860   1
  -5 -13   3 1558.32 103.067   1
   4  13  -3 200.450 41.2215   1
  -4  13   3 191.999 42.9549   1
   4 -13  -3 198.732 42.3350   1
  -4 -13   3 168.500 41.7275   1
  -3  13   3 703.788 68.3670   1
   3  13  -3 758.730 66.7964   1
   3 -13  -3 741.505 69.0575   1
  -3 -13   3 670.723 64.9772   1
  -2  13   3 1197.20 90.9898   1
   2  13  -3 1256.40 91.0283   1
   2 -13  -3 1317.61 93.8890   1
  -2 -13   3 1197.05 89.1152   1
  -1  13   3 1707.64 107.401   1
   1 -13  -3 1470.70 106.262   1
   0  13   3 9.19755 33.7731   1
   0 -13  -3 46.5056 35.3503   1
   1  13   3 108.121 41.1025   1
  -1  13  -3 108.082 38.3964   1
   1 -13   3 72.8508 37.3480   1
  -1 -13  -3 162.889 42.6965   1
   2  13   3 507.824 57.8516   1
   2 -13   3 532.497 58.2665   1
  -2 -13  -3 423.587 54.0679   1
   3  13   3 1341.01 99.6349   1
  -3  13  -3 1543.24 101.954   1
   3 -13   3 1396.41 98.4835   1
  -3 -13  -3 1346.24 96.3360   1
  -4  13  -3 574.089 61.9951   1
   4  13   3 545.423 60.8049   1
  -4 -13  -3 518.674 57.3624   1
   5  13   3 1660.02 111.475   1
  -5  13  -3 1448.37 108.337   1
  -5 -13  -3 1586.27 108.133   1
   6  13   3 1161.68 90.0559   1
   6 -13   3 1116.75 87.3349   1
  -6  13  -3 1230.14 91.3046   1
   7 -13   3 27.9381 32.1678   1
  -7  13  -3 24.9826 36.6760   1
  -7 -13  -3-14.0948 32.4572   1
   8  13   3 805.237 74.8654   1
  -8 -13  -3 825.931 73.2056   1
   9 -13   3 4.78015 33.5651   1
  -9  13  -3 48.7132 34.2046   1
  10  13   3 9.72749 36.7108   1
 -10  13  -3-19.5828 36.4493   1
  10 -13   3 33.7044 36.0962   1
 -10 -13  -3 42.8826 33.9651   1
  11  13   3 1055.32 88.9340   1
 -11 -13  -3 1311.86 93.3163   1
  11 -13   3 1054.30 88.5933   1
 -11  13  -3 1244.25 92.2100   1
 -12 -13  -3 274.080 49.4958   1
  12  13   3 297.786 52.8016   1
  13  13   3 4.88581 41.6341   1
 -13  13  -3 66.4602 40.6709   1
 -13 -13  -3 141.043 41.9359   1
  13 -13   3 24.9027 38.4251   1
 -14  13  -3 24.0827 40.1019   1
  14  13   3 73.0100 45.0010   1
 -14 -13  -3-9.32544 36.8320   1
  14 -13   3 29.6092 39.6943   1
  15  13   3 785.274 76.7987   1
 -15 -13  -3 1022.01 79.5578   1
 -16 -13  -3-27.8181 37.4986   1
  16 -13   3 30.3711 39.9650   1
  16  13   3-19.3209 42.7952   1
 -16  13  -3-4.47167 35.5227   1
  17  13   3 162.738 46.6379   1
 -17 -13  -3 142.642 43.7672   1
 -18  13  -3 169.895 45.0008   1
  18  13   3 137.058 48.0187   1
  18 -13   3 201.456 42.3894   1
  20 -14  -3 647.164 66.4719   1
 -20  14   3 551.400 62.4714   1
 -19  14   3-4.49471 34.5999   1
  18 -14  -3 2789.79 162.438   1
  17 -14  -3 540.070 64.8803   1
 -17  14   3 701.194 68.4450   1
  16 -14  -3 230.019 47.0540   1
 -16  14   3 267.053 49.0778   1
  15  14  -3 120.977 42.9741   1
 -15  14   3 151.705 43.9413   1
  15 -14  -3 103.101 41.2498   1
  14  14  -3 79.8742 38.9984   1
  14 -14  -3 56.9285 38.8919   1
 -14  14   3 70.4772 37.4010   1
 -14 -14   3 19.5192 35.6399   1
  12  14  -3 954.066 81.4597   1
  12 -14  -3 874.275 77.1659   1
 -12  14   3 898.503 78.4402   1
 -12 -14   3 930.542 77.9365   1
  11  14  -3 562.508 63.6181   1
  11 -14  -3 592.295 61.9852   1
 -11  14   3 567.210 61.2978   1
 -11 -14   3 537.493 59.9787   1
  10  14  -3 6529.71 315.764   1
  10 -14  -3 6529.70 315.303   1
 -10  14   3 6271.03 311.920   1
 -10 -14   3 6140.44 311.597   1
  -9 -14   3 9.52215 35.4401   1
   9  14  -3-4.85781 37.3946   1
  -9  14   3-27.9395 37.6617   1
   9 -14  -3 14.2425 38.1704   1
  -8 -14   3 52.6910 36.2551   1
   8  14  -3 79.1082 38.6518   1
  -8  14   3 18.4472 36.5178   1
   8 -14  -3 118.243 41.1689   1
   7  14  -3 3925.28 213.451   1
  -7 -14   3 4115.58 214.696   1
  -6 -14   3 66.7146 34.3205   1
   6  14  -3 56.7000 38.5305   1
  -6  14   3 60.2906 34.1422   1
   6 -14  -3 65.9414 36.8210   1
   5  14  -3 667.311 65.2723   1
  -5  14   3 591.026 64.0931   1
   5 -14  -3 558.782 62.9699   1
  -5 -14   3 758.253 67.7899   1
   4  14  -3 2341.37 142.219   1
  -4  14   3 2464.86 143.890   1
   4 -14  -3 2253.55 141.992   1
  -4 -14   3 2593.07 146.633   1
   3  14  -3 92.1264 38.0193   1
  -3  14   3 50.5265 34.3159   1
  -3 -14   3 129.746 40.9571   1
   3 -14  -3 13.9359 35.6457   1
  -2  14   3 532.553 60.6644   1
   2  14  -3 461.296 56.2485   1
  -2 -14   3 532.297 59.2297   1
   2 -14  -3 461.980 59.1635   1
   1  14  -3 9104.95 432.615   1
  -1  14   3 8945.10 432.018   1
   1 -14  -3 9372.91 436.096   1
  -1 -14   3 9222.66 432.660   1
   0  14   3 2606.89 148.186   1
   0  14  -3 2268.79 145.067   1
   0 -14   3 2462.24 146.211   1
   0 -14  -3 2616.94 150.243   1
  -1 -14  -3 2258.84 137.474   1
   1  14   3 2211.43 136.688   1
  -1  14  -3 2114.16 134.407   1
   1 -14   3 2229.48 135.710   1
  -2 -14  -3 157.900 42.1405   1
   2  14   3 209.630 45.9992   1
  -2  14  -3 162.510 43.4828   1
   2 -14   3 132.438 42.2855   1
  -3 -14  -3 3537.56 200.796   1
   3  14   3 4171.10 205.849   1
  -3  14  -3 3669.06 201.727   1
   3 -14   3 3673.43 200.425   1
  -4 -14  -3 40.9583 34.3592   1
   4  14   3 24.1499 35.2119   1
   4 -14   3 4.83937 36.5350   1
  -5 -14  -3 4728.11 253.194   1
  -5  14  -3 5233.29 259.715   1
   5  14   3 5037.29 257.616   1
   5 -14   3 5150.90 257.983   1
  -7 -14  -3-14.2167 36.2426   1
  -7  14  -3 15.0705 40.1494   1
   7  14   3 9.58945 36.1838   1
   7 -14   3 19.1429 37.7854   1
  -8 -14  -3 527.020 59.6065   1
  -8  14  -3 587.343 64.4203   1
   8  14   3 553.040 61.2913   1
   8 -14   3 441.344 58.4296   1
  -9 -14  -3 2035.43 131.200   1
  -9  14  -3 2425.06 137.355   1
   9  14   3 2005.34 130.577   1
   9 -14   3 2008.91 130.102   1
 -10  14  -3 708.756 68.3833   1
  10  14   3 538.098 64.6308   1
  10 -14   3 606.772 64.6887   1
 -11 -14  -3 1030.09 82.5882   1
  11  14   3 857.818 80.3755   1
 -11  14  -3 979.171 82.4730   1
  11 -14   3 874.796 79.1861   1
 -12  14  -3 762.356 72.3489   1
  12 -14   3 729.523 72.9413   1
  13  14   3 451.986 59.2913   1
 -13 -14  -3 477.005 59.8301   1
 -13  14  -3 477.019 58.9198   1
  13 -14   3 372.959 57.5105   1
  14  14   3 58.5941 41.3706   1
 -14 -14  -3 33.0619 35.9543   1
 -14  14  -3 90.2832 38.2721   1
  14 -14   3 29.2486 38.0771   1
 -15  14  -3 18.9099 41.0626   1
  15 -14   3 19.1781 40.3504   1
  16  14   3 143.817 46.7742   1
 -16  14  -3 50.1810 40.5715   1
  16 -14   3 76.6073 44.1937   1
 -16 -14  -3 68.8098 40.1960   1
  17 -14   3 297.652 52.5015   1
 -17  14  -3 309.147 48.6818   1
  18 -15  -3 417.409 57.3115   1
 -18  15   3 340.093 52.5810   1
  16 -15  -3 5880.57 303.056   1
 -16  15   3 6499.60 306.747   1
  15 -15  -3 1741.25 119.513   1
 -15  15   3 2070.98 124.490   1
  14 -15  -3 826.194 74.2642   1
 -14  15   3 843.288 74.6221   1
  13  15  -3 103.412 42.3540   1
 -13  15   3 119.540 45.0586   1
  13 -15  -3 85.1842 43.2276   1
 -13 -15   3 156.347 41.6484   1
  12  15  -3 140.195 46.4159   1
 -12  15   3 135.014 43.9862   1
  12 -15  -3 134.718 41.3847   1
 -12 -15   3 173.545 43.0076   1
 -11 -15   3-4.87955 37.8073   1
  11  15  -3-15.1789 42.1099   1
 -10  15   3 219.459 42.4172   1
  10 -15  -3 125.642 41.3226   1
  -9 -15   3 7454.57 363.812   1
  -9  15   3 7190.03 360.869   1
   9 -15  -3 7419.76 362.318   1
   9  15  -3 8041.85 368.749   1
  -8 -15   3 1163.24 89.6198   1
  -8  15   3 1101.60 88.3492   1
   8 -15  -3 1102.04 89.2154   1
   8  15  -3 1238.68 92.6625   1
   7  15  -3 1880.22 121.111   1
  -7  15   3 1723.38 118.306   1
  -7 -15   3 1976.58 123.607   1
   7 -15  -3 1889.35 122.181   1
  -6  15   3 10316.6 488.611   1
   6  15  -3 10644.0 490.338   1
  -6 -15   3 10440.3 490.982   1
   6 -15  -3 10510.6 490.138   1
  -5  15   3 37.8268 36.8972   1
   5 -15  -3 19.1777 34.7142   1
  -5 -15   3 19.6585 36.3581   1
   5  15  -3 62.6887 38.1011   1
  -4  15   3-14.2109 36.7008   1
   4  15  -3 4.79741 35.9579   1
   4 -15  -3 18.9664 36.5003   1
  -4 -15   3-23.9734 36.4264   1
   3  15  -3 1049.17 82.5092   1
  -3  15   3 931.029 79.8073   1
   3 -15  -3 1000.95 81.1203   1
  -3 -15   3 925.228 79.9862   1
   2  15  -3 1502.82 105.524   1
  -2 -15   3 1468.72 103.510   1
   1  15  -3 3067.71 175.129   1
  -1 -15   3 3167.83 175.605   1
   0  15  -3 402.150 55.8986   1
   0 -15   3 416.633 57.1617   1
  -1  15  -3 437.015 59.5486   1
   1 -15   3 551.581 61.1308   1
  -2 -15  -3 111.908 38.9539   1
   2  15   3 141.529 42.0090   1
   2 -15   3 86.8350 38.8587   1
  -2  15  -3 114.000 42.7701   1
   3  15   3 4.98966 33.9060   1
   4  15   3 7185.22 340.050   1
  -4  15  -3 6588.56 335.585   1
   4 -15   3 6919.33 337.891   1
  -4 -15  -3 6920.40 337.946   1
   5  15   3 997.424 82.9077   1
  -5  15  -3 1077.07 85.3401   1
   5 -15   3 848.446 78.0734   1
  -5 -15  -3 923.777 78.1598   1
   6  15   3 105.010 43.8235   1
  -6 -15  -3 163.456 41.6208   1
  -6  15  -3 153.109 43.0773   1
   6 -15   3 128.044 40.4953   1
   7  15   3 215.346 49.0430   1
   7 -15   3 274.529 50.6408   1
  -7 -15  -3 224.198 45.9966   1
   8  15   3 5296.02 280.575   1
  -8  15  -3 5721.51 284.074   1
   8 -15   3 5587.13 282.289   1
  -8 -15  -3 5791.85 282.377   1
   9  15   3 388.059 56.4280   1
  -9 -15  -3 353.730 52.9140   1
  -9  15  -3 332.963 56.1056   1
  10 -15   3 935.016 82.1320   1
 -10  15  -3 1040.74 86.5268   1
  11  15   3 4.81295 39.8357   1
 -11  15  -3-29.0568 40.3071   1
 -11 -15  -3-4.78821 39.4076   1
  11 -15   3-23.9733 38.3235   1
  12  15   3 91.4321 40.9062   1
 -12 -15  -3 96.6105 39.2721   1
  13  15   3 1664.19 115.127   1
 -13  15  -3 1869.60 116.620   1
  13 -15   3 1709.70 116.477   1
 -13 -15  -3 1793.93 116.786   1
  14  15   3 1271.85 98.6041   1
 -14  15  -3 1227.57 95.0862   1
  14 -15   3 1258.77 96.1754   1
 -14 -15  -3 1559.40 101.019   1
  15  15   3 33.5669 41.8739   1
 -15  15  -3 9.24909 40.1801   1
 -15 -15  -3 60.4175 35.5642   1
  15 -15   3 9.41026 39.3940   1
  16  15   3 56.7646 42.3195   1
 -16 -15  -3-32.0439 33.1157   1
 -17  16   3 1275.91 90.7282   1
  17 -16  -3 988.824 86.4026   1
 -16  16   3 700.644 68.1821   1
  16 -16  -3 601.837 66.6630   1
 -15  16   3 891.572 77.2076   1
  15 -16  -3 744.197 72.0463   1
 -14  16   3 4210.31 216.466   1
  14 -16  -3 4008.79 215.239   1
 -13  16   3 491.251 61.4021   1
  13 -16  -3 569.160 63.9698   1
  12  16  -3 234.023 51.6150   1
  12 -16  -3 244.831 49.2362   1
 -12  16   3 240.477 50.9537   1
  11  16  -3 4757.77 244.054   1
 -11  16   3 4579.97 237.668   1
  11 -16  -3 4719.47 239.521   1
 -11 -16   3 4322.60 238.428   1
 -10 -16   3 45.4109 35.1724   1
 -10  16   3 46.9102 37.9770   1
  10 -16  -3 52.7666 39.2864   1
  10  16  -3 5.21049 41.4249   1
  -9  16   3 690.168 68.9025   1
   9  16  -3 835.247 74.4251   1
   9 -16  -3 569.902 66.5333   1
  -9 -16   3 812.309 73.8731   1
   8  16  -3 3347.72 182.150   1
  -8 -16   3 3042.07 179.447   1
   7  16  -3 3713.71 196.314   1
  -7  16   3 3363.74 191.302   1
   7 -16  -3 3472.13 193.076   1
  -7 -16   3 3589.63 195.749   1
  -6  16   3 3178.50 178.850   1
   6  16  -3 3570.11 184.106   1
  -6 -16   3 3093.41 181.142   1
   6 -16  -3 3122.55 178.803   1
  -5  16   3 1633.58 110.886   1
   5 -16  -3 1638.06 110.910   1
  -4  16   3 28.6940 37.9899   1
   4 -16  -3-28.7152 38.2491   1
  -3  16   3 587.120 62.7702   1
   3 -16  -3 673.247 66.5833   1
   2  16  -3 172.268 47.5639   1
  -2  16   3 151.279 43.0081   1
   2 -16  -3 128.575 42.7065   1
  -2 -16   3 175.002 44.8089   1
  -1  16   3 11380.8 525.632   1
   1  16  -3 11619.2 528.021   1
  -1 -16   3 11227.2 527.194   1
   1 -16  -3 11055.0 525.393   1
   0  16   3 4707.41 244.131   1
   0  16  -3 4926.90 246.178   1
   0 -16  -3 4505.45 243.493   1
   0 -16   3 4647.67 243.762   1
   1  16   3 6916.24 346.741   1
  -1  16  -3 7377.30 350.462   1
  -1 -16  -3 7119.79 349.553   1
   1 -16   3 7161.63 349.313   1
  -2 -16  -3 88.7458 38.5508   1
  -2  16  -3 38.5630 38.4010   1
   2 -16   3 63.0534 37.6889   1
   2  16   3 82.7689 38.0721   1
  -3 -16  -3 1026.05 84.7797   1
  -3  16  -3 1085.34 87.6478   1
   3 -16   3 1057.96 85.7563   1
  -4 -16  -3 427.843 56.1346   1
   4  16   3 518.642 63.1417   1
  -4  16  -3 423.075 59.2406   1
   4 -16   3 515.232 61.7684   1
   5  16   3 7403.40 355.648   1
  -5  16  -3 7254.39 354.693   1
   5 -16   3 7153.95 353.089   1
  -5 -16  -3 7252.78 353.657   1
   6  16   3 1315.97 94.8241   1
  -6  16  -3 1070.57 91.8504   1
  -6 -16  -3 1188.85 90.2553   1
   6 -16   3 1130.89 90.9191   1
   7 -16   3 3007.74 178.172   1
  -7  16  -3 3555.16 188.147   1
   8  16   3 348.260 57.1185   1
  -8  16  -3 211.029 49.9203   1
   8 -16   3 198.542 47.0413   1
  -8 -16  -3 280.360 48.9430   1
   9  16   3 11953.4 566.119   1
  -9  16  -3 12906.9 568.870   1
  -9 -16  -3 12790.2 566.202   1
   9 -16   3 11483.8 562.870   1
  10  16   3 1249.85 95.9018   1
  10 -16   3 1256.13 95.4362   1
 -10 -16  -3 1304.62 94.2455   1
  11  16   3 261.049 49.7130   1
 -11  16  -3 335.256 52.7436   1
  11 -16   3 274.265 51.2843   1
 -11 -16  -3 353.345 52.7520   1
  12  16   3 989.119 86.9793   1
 -12  16  -3 1148.63 85.8845   1
 -12 -16  -3 941.135 82.0475   1
 -13  16  -3 2285.43 138.308   1
 -13 -16  -3 2637.99 143.072   1
  13 -16   3 2390.81 142.404   1
  14 -16   3 42.0426 40.7905   1
 -14  16  -3 13.5183 40.1347   1
  15  16   3 170.318 47.4739   1
  15 -17  -3 950.976 83.0696   1
 -15  17   3 1065.33 85.1073   1
  14 -17  -3 4.49663 40.4224   1
 -14  17   3 13.4444 38.9201   1
  13 -17  -3 1163.44 90.9386   1
 -13  17   3 1175.83 90.8807   1
  12 -17  -3 157.013 43.4760   1
 -12  17   3 122.908 45.8181   1
  11 -17  -3 1695.08 112.061   1
 -11  17   3 1651.43 112.151   1
  10  17  -3 1969.52 127.838   1
  -9 -17   3 1849.51 121.929   1
   9 -17  -3 1785.14 118.169   1
  -9  17   3 1848.53 117.753   1
   9  17  -3 1805.73 122.378   1
   8  17  -3 1550.96 107.087   1
  -8  17   3 1409.30 104.188   1
   8 -17  -3 1448.87 104.825   1
  -8 -17   3 1523.33 106.380   1
   7  17  -3 70.6360 38.9428   1
  -7  17   3 65.2755 41.2042   1
   7 -17  -3 23.7005 39.1113   1
  -7 -17   3 112.103 42.2665   1
   6  17  -3 8509.96 388.248   1
  -6  17   3 7614.16 381.348   1
  -6 -17   3 7758.61 385.258   1
   6 -17  -3 8140.43 384.655   1
   5  17  -3 4.97145 36.5033   1
  -5  17   3 33.2585 38.2145   1
   5 -17  -3 47.8466 39.3884   1
  -5 -17   3 9.80999 36.5262   1
  -4  17   3 2485.01 143.307   1
   4  17  -3 2449.37 143.780   1
   4 -17  -3 2309.53 140.694   1
  -4 -17   3 2037.82 138.080   1
  -3  17   3 666.122 67.4209   1
  -3 -17   3 648.366 68.6239   1
   3 -17  -3 692.584 70.1830   1
   2  17  -3 4248.00 225.961   1
  -2 -17   3 4261.33 226.169   1
   1  17  -3 1382.05 102.845   1
  -1 -17   3 1437.74 102.345   1
   0  17  -3 1628.96 112.885   1
   0 -17   3 1536.89 110.011   1
  -1  17  -3 4.87930 38.5429   1
   1 -17   3 54.1908 36.9453   1
  -2 -17  -3 510.799 62.2091   1
  -2  17  -3 468.755 59.4643   1
   2 -17   3 458.106 58.3506   1
   2  17   3 445.530 59.6389   1
   3  17   3-14.6594 37.8587   1
  -3 -17  -3 9.85121 37.1705   1
   4  17   3 2479.51 151.969   1
  -4  17  -3 2563.17 152.587   1
   4 -17   3 2517.65 151.161   1
  -4 -17  -3 2658.38 152.946   1
  -5 -17  -3 39.1633 42.1156   1
   5  17   3 30.1680 38.9965   1
  -5  17  -3 63.8629 37.8584   1
   5 -17   3 34.3529 36.3203   1
   6  17   3 4259.77 233.648   1
  -6  17  -3 4474.94 233.965   1
   6 -17   3 4425.06 232.694   1
  -6 -17  -3 4529.61 234.045   1
   7  17   3-4.92227 38.1383   1
  -7  17  -3-5.03991 42.8676   1
  -7 -17  -3-19.2335 36.2882   1
   7 -17   3-9.53776 38.5721   1
   8  17   3 16372.9 750.095   1
  -8 -17  -3 16796.5 748.751   1
   9 -17   3 347.996 52.8227   1
  -9  17  -3 350.758 55.0235   1
  10  17   3 1941.98 125.568   1
 -10  17  -3 2081.56 126.492   1
 -10 -17  -3 2042.89 121.945   1
  10 -17   3 1628.47 117.786   1
  11  17   3 28.8769 41.1568   1
 -11 -17  -3 4.51929 36.3418   1
  12 -17   3 27.4073 34.7165   1
 -12  17  -3 18.2454 36.2475   1
  13  17   3-46.9617 40.5966   1
 -13 -17  -3-17.8610 33.2651   1
  13 -18  -3 669.732 68.3497   1
 -13  18   3 855.441 74.4899   1
  12 -18  -3 13.3158 37.7657   1
 -12  18   3 37.2014 41.4141   1
  11 -18  -3-9.18938 40.5106   1
 -11  18   3 32.1211 40.2573   1
  10 -18  -3 513.305 63.8985   1
 -10  18   3 714.610 70.5120   1
  -9  18   3 519.672 60.3602   1
   9 -18  -3 445.134 59.7031   1
  -8  18   3 362.940 55.5643   1
   8  18  -3 371.143 56.4841   1
   8 -18  -3 335.754 53.5982   1
  -7  18   3 3639.73 200.723   1
   7  18  -3 3977.28 206.815   1
  -7 -18   3 3636.80 202.855   1
   7 -18  -3 3759.20 201.468   1
   6  18  -3 100.153 43.4219   1
  -6 -18   3 73.8012 39.9625   1
   5  18  -3 3409.18 192.126   1
  -5  18   3 3499.26 190.416   1
  -5 -18   3 3430.52 191.841   1
   5 -18  -3 3568.20 191.084   1
   4  18  -3 2085.76 129.401   1
  -4  18   3 1934.77 123.780   1
  -4 -18   3 1771.56 125.889   1
   4 -18  -3 2056.70 125.428   1
   3  18  -3 947.082 83.6644   1
  -3  18   3 1071.50 87.5074   1
  -3 -18   3 1038.40 85.3208   1
   3 -18  -3 1042.76 84.8875   1
  -2  18   3 630.899 67.6741   1
   2  18  -3 831.347 75.3493   1
  -2 -18   3 876.052 75.5268   1
   1  18  -3 3048.17 173.821   1
   1 -18  -3 2926.89 170.256   1
  -1 -18   3 3130.03 174.917   1
   0  18  -3 255.663 51.0923   1
   0  18   3 336.626 54.0743   1
   0 -18  -3 298.693 51.7859   1
   0 -18   3 350.449 52.5437   1
  -1  18  -3 4352.58 225.897   1
   1  18   3 4227.71 223.861   1
  -1 -18  -3 4285.07 225.522   1
   1 -18   3 4131.53 222.364   1
  -2 -18  -3 68.2266 37.9250   1
   2  18   3 105.758 41.0418   1
  -2  18  -3 83.2714 45.6153   1
   2 -18   3 77.5338 41.3693   1
  -3 -18  -3 2652.54 152.090   1
  -3  18  -3 2472.55 149.480   1
   3 -18   3 2471.22 149.374   1
   3  18   3 2483.62 148.888   1
  -4 -18  -3 141.463 44.6557   1
   4  18   3 144.708 45.9542   1
  -4  18  -3 127.184 46.1952   1
   4 -18   3 141.423 44.2314   1
   6  18   3 1108.25 91.6029   1
  -6  18  -3 1209.20 94.3507   1
   6 -18   3 1125.27 90.0681   1
  -6 -18  -3 1328.07 93.9159   1
   7  18   3 2305.96 140.685   1
  -7  18  -3 2273.24 140.133   1
  -7 -18  -3 2149.47 135.933   1
   8  18   3 1079.32 89.6902   1
  -8  18  -3 1035.80 87.2364   1
   8 -18   3 998.424 84.7141   1
  -8 -18  -3 1245.19 88.7350   1
   9  18   3 1372.20 99.3782   1
  -9  18  -3 1336.35 98.8775   1
   9 -18   3 1269.70 95.1779   1
  -9 -18  -3 1368.79 97.4836   1
  10  18   3 14.3339 41.4941   1
 -10  18  -3 18.6780 40.5522   1
  10 -18   3 4.53088 39.3485   1
 -10 -18  -3-9.05706 35.3106   1
 -11 -18  -3 688.816 68.2856   1
  11  18   3 739.999 73.1637   1
  12  18   3 199.503 42.4605   1
 -10  19   3 605.906 63.7744   1
  10 -19  -3 546.623 62.4970   1
   9 -19  -3 629.720 68.4522   1
  -9  19   3 674.850 69.4738   1
   8 -19  -3 2183.44 138.679   1
  -8  19   3 2424.17 139.916   1
  -6  19   3 27.1657 42.2322   1
   6 -19  -3 18.3891 41.1395   1
  -5  19   3 179.560 44.8948   1
   5  19  -3 185.943 48.7232   1
   5 -19  -3 106.931 39.4383   1
  -5 -19   3 146.700 41.8696   1
   4  19  -3 1822.58 120.116   1
  -4  19   3 1674.77 114.756   1
  -4 -19   3 1768.11 117.332   1
   3  19  -3 173.748 48.2848   1
   3 -19  -3 135.057 41.9028   1
  -3 -19   3 122.147 42.8606   1
   2  19  -3 385.512 57.3001   1
  -2  19   3 272.629 52.2683   1
   2 -19  -3 306.996 52.2397   1
  -2 -19   3 310.358 53.4059   1
   1  19  -3 3569.63 198.996   1
  -1  19   3 3550.09 197.711   1
  -1 -19   3 3743.84 200.821   1
   1 -19  -3 3842.72 199.009   1
   0  19   3 219.257 45.6192   1
   0 -19  -3 179.972 43.1006   1
   1  19   3 191.733 45.6084   1
  -1  19  -3 217.909 50.5062   1
  -1 -19  -3 144.259 43.5171   1
   1 -19   3 185.934 47.9532   1
   2  19   3 3894.89 199.199   1
  -2  19  -3 3723.31 198.120   1
  -2 -19  -3 3388.16 194.441   1
   2 -19   3 3522.76 195.558   1
  -3  19  -3 80.6871 42.8313   1
   3 -19   3 130.850 42.2552   1
  -3 -19  -3 76.6393 39.3744   1
   3  19   3 70.8876 40.1574   1
  -4 -19  -3 584.827 64.8144   1
   4  19   3 590.961 65.6850   1
  -4  19  -3 505.897 63.7671   1
   4 -19   3 555.542 63.2984   1
  -5 -19  -3 1114.76 89.4803   1
  -5  19  -3 1270.76 94.6103   1
   5 -19   3 1081.42 88.4714   1
   5  19   3 1214.46 90.7127   1
   7  19   3 482.467 62.7588   1
  -7  19  -3 604.212 64.4584   1
   7 -19   3 479.273 60.2991   1
  -7 -19  -3 570.757 65.3486   1
   8  19   3 580.902 68.4069   1
  -8  19  -3 594.791 67.3701   1
   8 -19   3 514.364 61.3817   1
  -8 -19  -3 514.718 62.0994   1
  -9 -19  -3 312.844 49.5069   1
   9  19   3 235.159 53.5496   1
  -6  20   3 778.032 70.3462   1
   6 -20  -3 705.854 68.2783   1
   5 -20  -3 35.8875 37.9810   1
  -4  20   3 1982.01 123.995   1
   4 -20  -3 1901.35 123.225   1
  -3  20   3 18.1561 37.3737   1
   3 -20  -3 40.6686 39.0611   1
   2  20  -3 345.801 54.5171   1
  -2  20   3 296.548 50.1770   1
   2 -20  -3 308.658 49.9401   1
  -1  20   3 1410.84 99.3927   1
   1  20  -3 1360.97 100.870   1
   1 -20  -3 1330.62 97.2887   1
  -1 -20   3 1439.78 101.184   1
   0  20   3 165.604 44.7912   1
   0  20  -3 113.564 46.6089   1
   0 -20  -3 85.8725 39.3052   1
   0 -20   3 206.063 46.5028   1
   1  20   3 17514.4 797.726   1
  -1 -20  -3 18023.0 797.462   1
  -2 -20  -3 578.078 66.9223   1
   2 -20   3 690.205 70.9019   1
  -2  20  -3 685.786 71.7265   1
   2  20   3 697.521 70.7995   1
   3  20   3 27.5426 39.6667   1
  -3  20  -3 9.47647 42.3947   1
  -3 -20  -3 9.12499 37.7651   1
   3 -20   3 18.7696 36.5937   1
   4  20   3 31.7695 40.6123   1
  -4  20  -3 42.3778 41.1092   1
   4 -20   3-9.29091 34.8302   1
   5  20   3 233.858 48.3922   1
  -5  20  -3 288.894 52.4583   1
   5 -20   3 106.384 41.3089   1
  -5 -20  -3 202.399 45.7782   1
  25   0  -4 30.4402 39.8282   1
 -24   0   4 30.4678 36.5271   1
  24   0  -4 72.8455 41.6413   1
 -23   0   4 49.5341 38.4642   1
  23   0  -4 73.6600 41.8757   1
 -22   0   4 5644.34 279.881   1
  22   0  -4 5446.27 281.295   1
 -21   0   4 4111.80 224.251   1
  21   0  -4 4667.35 233.914   1
 -20   0   4 3904.61 208.436   1
  20   0  -4 3925.46 209.422   1
 -18   0   4 2181.22 128.531   1
  18   0  -4 2038.30 127.545   1
  17   0  -4 380.135 48.8768   1
 -17   0   4 349.595 49.2483   1
  16   0  -4 4474.39 237.364   1
 -16   0   4 5100.87 241.349   1
  15   0  -4 12635.9 602.594   1
 -15   0   4 14291.1 606.924   1
  14   0  -4 1935.82 112.434   1
 -14   0   4 1835.61 112.609   1
  13   0  -4 9689.23 443.810   1
 -13   0   4 9803.85 445.797   1
 -12   0   4 4705.23 228.092   1
  11   0  -4 18.6600 22.2131   1
 -11   0   4 34.6880 23.1994   1
  10   0  -4 14022.1 653.011   1
 -10   0   4 15592.4 652.781   1
   8   0  -4 62054.2 2831.64   1
  -8   0   4 71266.8 2834.48   1
   7   0  -4 26416.1 1227.82   1
  -7   0   4 31031.5 1229.37   1
   6   0  -4 3819.16 166.377   1
  -6   0   4 3534.90 165.479   1
   5   0  -4 543675. 23012.1   1
  -5   0   4 538939. 23012.1   1
   4   0  -4 255407. 11206.8   1
  -4   0   4 271629. 11206.8   1
  -2   0   4 219566. 7324.43   1
   2   0  -4 127572. 7324.13   1
  -1   0   4 109225. 5169.55   1
   1   0  -4 133175. 5169.22   1
   0   0   4 109581. 5058.46   1
   0   0  -4 129654. 5060.35   1
   1   0   4 422333. 17365.4   1
  -1   0  -4 394841. 17364.7   1
   2   0   4 312470. 13690.1   1
  -2   0  -4 330995. 13690.2   1
   3   0   4 361.077 36.1262   1
  -3   0  -4 322.675 36.1289   1
   4   0   4 9012.13 403.802   1
  -4   0  -4 8903.14 403.983   1
   5   0   4 52167.8 2314.49   1
  -5   0  -4 55612.9 2315.62   1
  -6   0  -4 6.19192 24.7616   1
   6   0   4 39.8753 25.1162   1
   7   0   4 66758.9 2913.40   1
  -7   0  -4 68919.3 2914.49   1
   8   0   4 26972.2 1236.70   1
  -8   0  -4 29841.8 1240.35   1
   9   0   4 1078.32 79.9250   1
  -9   0  -4 1068.50 78.9590   1
  10   0   4 30092.3 1305.30   1
 -10   0  -4 29523.1 1303.45   1
  11   0   4 13014.8 570.190   1
 -11   0  -4 11935.0 566.790   1
  12   0   4 3013.64 167.567   1
 -12   0  -4 2984.37 166.538   1
 -13   0  -4 13.7330 32.6695   1
  13   0   4 69.1938 36.6846   1
  14   0   4 2851.27 172.128   1
 -14   0  -4 3406.78 176.166   1
  15   0   4 2163.56 137.177   1
 -15   0  -4 2363.03 138.183   1
  16   0   4 11222.3 527.736   1
 -16   0  -4 11461.1 526.858   1
  18   0   4 258.837 52.1127   1
 -18   0  -4 250.903 49.6182   1
  19   0   4 740.468 72.9753   1
 -20   0  -4 1067.02 89.0918   1
  21   0   4 2065.95 133.677   1
 -21   0  -4 2327.80 138.333   1
  22   0   4-73.9324 44.3218   1
 -22   0  -4 19.9033 38.3215   1
  24   0   4 259.722 51.8027   1
 -24   0  -4 193.734 45.1747   1
  25  -1  -4 329.032 55.2609   1
 -25   1   4 250.535 48.8954   1
  24   1  -4 10.2817 39.0662   1
 -24  -1   4-20.6487 37.3538   1
 -24   1   4 4.91182 34.4827   1
  24  -1  -4 99.7697 45.1428   1
  23   1  -4 242.066 50.4562   1
 -23  -1   4 306.768 53.0374   1
 -23   1   4 377.164 52.9105   1
  23  -1  -4 323.646 53.6549   1
  22  -1  -4 1375.68 105.197   1
  22   1  -4 1411.71 103.874   1
 -22   1   4 1564.94 107.251   1
 -22  -1   4 1647.48 107.844   1
  21   1  -4 5719.35 288.341   1
  21  -1  -4 6044.35 291.278   1
 -21   1   4 5596.24 286.445   1
 -21  -1   4 5660.64 287.199   1
  20   1  -4 1017.02 84.4028   1
  20  -1  -4 1042.64 85.4881   1
 -20  -1   4 1022.83 82.2469   1
 -20   1   4 1070.44 84.0065   1
  19   1  -4 377.602 53.6353   1
 -19  -1   4 425.750 53.6777   1
  18   1  -4 3057.75 168.018   1
 -18  -1   4 2887.52 163.074   1
 -18   1   4 3094.38 167.308   1
  18  -1  -4 2956.50 165.991   1
  17   1  -4 13507.0 637.462   1
 -17  -1   4 14249.0 638.314   1
 -17   1   4 14461.0 640.978   1
  17  -1  -4 14317.5 640.020   1
  16   1  -4 2120.59 130.701   1
 -16  -1   4 2259.96 132.478   1
  16  -1  -4 2173.87 132.382   1
 -15   1   4 73.2869 31.8360   1
  15  -1  -4 42.3687 30.1315   1
  14   1  -4 4145.74 213.197   1
 -14  -1   4 4653.95 214.731   1
 -14   1   4 4036.69 212.076   1
  14  -1  -4 4189.42 213.556   1
  13   1  -4 9105.33 418.297   1
 -13   1   4 9093.96 418.572   1
 -13  -1   4 9191.30 417.922   1
  12   1  -4 26023.4 1088.25   1
  12  -1  -4 24006.7 1087.10   1
 -12  -1   4 25202.4 1087.67   1
 -12   1   4 24540.0 1088.54   1
 -11   1   4 53056.5 2455.83   1
 -11  -1   4 61276.8 2456.40   1
  11  -1  -4 57217.0 2455.61   1
  11   1  -4 57270.0 2455.07   1
 -10   1   4 3367.85 171.423   1
  10  -1  -4 3718.00 174.470   1
  10   1  -4 3549.34 172.660   1
  -9   1   4 12184.7 543.268   1
   9  -1  -4 12471.8 545.140   1
  -8  -1   4 65112.9 2784.33   1
   8   1  -4 65182.0 2784.82   1
   7   1  -4 1476.79 81.3386   1
  -7  -1   4 1714.06 83.3295   1
   7  -1  -4 1602.57 84.9057   1
   6   1  -4 225423. 11469.6   1
  -6   1   4 346411. 11477.3   1
  -6  -1   4 314676. 11472.5   1
   6  -1  -4 233730. 11472.7   1
   5   1  -4 3344.41 133.907   1
  -5  -1   4 3251.50 134.001   1
  -5   1   4 2963.20 137.439   1
  -4   1   4 41433.9 1616.66   1
   4  -1  -4 34509.8 1616.02   1
  -3   1   4 9302.83 259.772   1
   3  -1  -4 4317.07 252.077   1
  -2   1   4 6329.93 283.136   1
   2  -1  -4 6632.75 283.780   1
   1  -1  -4 33599.3 1288.48   1
  -1  -1   4 36752.2 1284.45   1
   0  -1  -4 1603.00 77.5846   1
   0  -1   4 1776.03 76.3866   1
   0   1   4 1658.47 76.3728   1
  -1   1  -4 1584.36 83.6997   1
   1  -1   4 1754.59 83.6816   1
   1   1   4 1815.66 84.7970   1
  -2   1  -4 516010. 21271.4   1
  -2  -1  -4 459044. 21270.1   1
   2  -1   4 491739. 21269.7   1
   2   1   4 538687. 21272.0   1
  -3   1  -4 19916.3 858.582   1
  -3  -1  -4 20320.6 860.185   1
   3  -1   4 19142.6 857.986   1
   3   1   4 19561.2 858.318   1
  -4   1  -4 225062. 9683.62   1
  -4  -1  -4 228433. 9684.52   1
   4  -1   4 225906. 9683.95   1
   4   1   4 229976. 9684.84   1
  -5   1  -4 30831.7 1329.52   1
  -5  -1  -4 29891.1 1328.66   1
   5  -1   4 30575.4 1329.01   1
   5   1   4 31299.6 1329.77   1
  -6   1  -4 2003.65 111.153   1
  -6  -1  -4 1756.16 107.666   1
   6  -1   4 1834.86 108.172   1
   6   1   4 2119.59 112.777   1
  -7  -1  -4 1356.35 88.4195   1
   7  -1   4 1289.09 88.4309   1
   7   1   4 1492.29 91.8746   1
  -8   1  -4 8988.84 411.373   1
  -8  -1  -4 8765.76 408.270   1
   8  -1   4 8638.09 409.206   1
   8   1   4 8979.49 410.420   1
  -9   1  -4 3373.12 177.625   1
  -9  -1  -4 3017.75 173.659   1
   9  -1   4 3448.08 176.796   1
   9   1   4 3570.07 179.058   1
 -10   1  -4 28038.9 1133.66   1
 -10  -1  -4 24358.3 1128.59   1
  10  -1   4 24553.4 1128.47   1
  10   1   4 26185.3 1131.50   1
 -11   1  -4 22254.5 930.901   1
 -11  -1  -4 18969.5 924.473   1
  11  -1   4 21727.5 929.459   1
  11   1   4 20962.2 929.002   1
 -12   1  -4 2328.57 134.638   1
 -12  -1  -4 2107.04 132.232   1
  12  -1   4 2115.58 131.886   1
  12   1   4 2438.26 138.066   1
 -13  -1  -4 611.162 62.7949   1
 -13   1  -4 640.537 63.8458   1
  13   1   4 651.781 65.4345   1
  13  -1   4 575.561 63.5819   1
 -14   1  -4 1808.09 116.633   1
 -14  -1  -4 1903.65 118.066   1
  14  -1   4 1863.98 117.942   1
  14   1   4 1613.48 114.743   1
 -15   1  -4 2782.18 161.474   1
 -15  -1  -4 2898.37 163.094   1
  15   1   4 2830.14 162.162   1
  15  -1   4 2674.39 160.592   1
 -16  -1  -4 7954.39 363.746   1
 -16   1  -4 8118.20 363.783   1
  16  -1   4 6669.32 357.293   1
  16   1   4 7156.89 358.394   1
 -17   1  -4 2062.14 131.992   1
  17  -1   4 2225.44 135.632   1
 -18  -1  -4 1517.06 106.106   1
 -18   1  -4 1268.02 101.214   1
  18   1   4 1633.13 108.337   1
  18  -1   4 1597.35 109.585   1
 -19   1  -4 458.564 61.6559   1
 -19  -1  -4 603.596 64.3434   1
  19   1   4 500.319 59.8275   1
 -20  -1  -4 1497.79 108.430   1
 -20   1  -4 1661.19 108.801   1
  20  -1   4 1353.39 104.604   1
  20   1   4 1467.95 108.397   1
 -21  -1  -4 1770.27 117.003   1
 -21   1  -4 1572.61 114.240   1
  21   1   4 1729.12 117.670   1
  21  -1   4 1895.11 120.240   1
 -22  -1  -4 203.884 45.4814   1
 -22   1  -4 206.500 48.0170   1
  22  -1   4 193.087 47.3679   1
  22   1   4 302.576 51.8255   1
 -23   1  -4 163.980 44.3119   1
  23  -1   4 4.76448 40.8896   1
 -24  -1  -4 190.118 44.0927   1
  24   1   4 147.947 45.3738   1
 -25   2   4 289.230 51.4041   1
  25  -2  -4 278.335 54.2837   1
 -24   2   4 4.94633 36.3100   1
 -24  -2   4 4.96837 35.9471   1
  24  -2  -4 61.7560 41.8719   1
  24   2  -4-5.22228 38.0603   1
 -23   2   4 269.600 49.0627   1
 -23  -2   4 287.229 54.0644   1
  23  -2  -4 383.067 57.9818   1
  23   2  -4 432.625 58.7572   1
 -22  -2   4 2045.77 129.139   1
  22   2  -4 2080.46 131.477   1
 -21   2   4 180.806 43.3249   1
 -21  -2   4 74.7230 38.8665   1
  21  -2  -4 89.8112 40.6138   1
  21   2  -4 83.7833 39.4180   1
 -20   2   4 1831.09 122.660   1
 -20  -2   4 1923.85 123.020   1
  20  -2  -4 1945.41 123.537   1
  20   2  -4 2005.34 123.704   1
 -19   2   4 849.075 74.2354   1
 -19  -2   4 792.685 70.7103   1
  19  -2  -4 756.350 71.7187   1
  19   2  -4 730.451 69.7900   1
 -18   2   4 802.344 71.6989   1
 -18  -2   4 888.374 72.5398   1
  18  -2  -4 764.133 70.6221   1
  18   2  -4 905.720 72.8136   1
 -17   2   4 11128.2 528.795   1
 -17  -2   4 11981.7 530.223   1
  17  -2  -4 11084.6 528.022   1
  17   2  -4 11966.4 529.987   1
 -16   2   4 967.756 71.3176   1
 -16  -2   4 732.761 65.9065   1
  16  -2  -4 715.217 68.4640   1
  16   2  -4 816.988 68.0769   1
 -15   2   4 14149.4 616.053   1
  15  -2  -4 13088.5 612.743   1
 -14  -2   4 1304.53 84.6184   1
  14   2  -4 1294.19 86.4087   1
 -13   2   4 614.149 55.9774   1
 -13  -2   4 656.226 52.8144   1
  13  -2  -4 517.200 50.3680   1
  13   2  -4 588.103 52.1047   1
 -12  -2   4 7502.75 350.231   1
  12  -2  -4 7876.72 355.889   1
  12   2  -4 7537.06 351.607   1
 -11   2   4 1012.19 66.5539   1
  11   2  -4 1127.65 67.4775   1
 -11  -2   4 968.264 64.2622   1
 -10   2   4 5079.49 248.326   1
  10   2  -4 5535.84 247.639   1
  10  -2  -4 5049.05 248.939   1
 -10  -2   4 5523.47 247.748   1
   9  -2  -4 76532.8 3252.05   1
  -9   2   4 75471.1 3251.40   1
   8   2  -4 12302.9 558.966   1
   8  -2  -4 13194.6 563.821   1
   7   2  -4 91001.3 3889.34   1
  -7  -2   4 91455.2 3889.56   1
  -6   2   4 60793.4 2416.21   1
   6   2  -4 58456.7 2409.98   1
  -6  -2   4 64461.9 2411.17   1
  -5  -2   4 36839.2 1469.77   1
   5   2  -4 34732.8 1468.91   1
  -5   2   4 36917.2 1476.45   1
   4   2  -4 158.576 13.2984   1
  -4   2   4 215.405 20.8484   1
   4  -2  -4 144.837 20.8276   1
  -4  -2   4 199.044 14.0980   1
  -3   2   4 5189.94 208.757   1
  -3  -2   4 4970.96 199.805   1
  -2   2   4 2074.49 74.5552   1
   2  -2  -4 1889.26 73.4550   1
   1  -2  -4 2597.88 111.291   1
  -1   2   4 2640.82 110.075   1
  -1  -2   4 2691.28 106.294   1
   0  -2  -4 1104.05 67.2341   1
   0   2   4 1162.68 64.8752   1
   0  -2   4 1340.97 64.3255   1
   0   2  -4 1199.03 63.1932   1
  -1  -2  -4 18004.9 742.617   1
   1   2   4 18463.6 741.913   1
   1  -2   4 18174.5 740.510   1
  -2   2  -4 14267.8 650.430   1
   2  -2   4 15589.1 652.349   1
  -3   2  -4 18492.3 821.228   1
  -3  -2  -4 18799.6 821.454   1
   3  -2   4 18765.0 819.077   1
   3   2   4 19112.6 820.653   1
  -4   2  -4 24293.3 980.351   1
  -4  -2  -4 20444.6 979.698   1
   4  -2   4 23219.6 978.461   1
   4   2   4 21828.7 979.143   1
  -5   2  -4 49081.8 2091.48   1
  -5  -2  -4 48000.9 2090.46   1
   5  -2   4 48628.3 2090.41   1
   5   2   4 48527.7 2090.64   1
  -6   2  -4 1507.08 90.4164   1
  -6  -2  -4 1407.22 88.6940   1
   6  -2   4 1363.64 87.8477   1
   6   2   4 1526.56 89.9544   1
  -7   2  -4 25630.8 1155.35   1
  -7  -2  -4 26697.5 1158.39   1
   7  -2   4 26538.7 1157.61   1
   7   2   4 27107.0 1157.50   1
  -8   2  -4-3.66374 27.2815   1
  -8  -2  -4 7.53051 28.0369   1
   8  -2   4 36.7680 28.8586   1
   8   2   4 28.8967 28.1734   1
  -9   2  -4 2456.46 145.040   1
  -9  -2  -4 2582.99 145.899   1
   9  -2   4 2607.41 145.280   1
   9   2   4 2756.56 146.203   1
 -10   2  -4 5473.25 270.116   1
 -10  -2  -4 5095.10 267.546   1
  10  -2   4 5711.02 269.914   1
  10   2   4 5469.17 267.889   1
 -11   2  -4 19842.2 891.253   1
 -11  -2  -4 18937.1 888.089   1
  11  -2   4 20372.2 889.792   1
  11   2   4 20826.4 890.877   1
 -12   2  -4 1243.35 87.4411   1
 -12  -2  -4 981.783 80.4944   1
  12  -2   4 1069.66 83.0474   1
  12   2   4 1105.82 82.7364   1
 -13  -2  -4 4068.14 218.523   1
  13   2   4 4286.01 219.150   1
 -14   2  -4 1565.09 110.068   1
 -14  -2  -4 1678.04 111.658   1
  14  -2   4 1615.84 110.584   1
  14   2   4 1831.21 113.845   1
 -15   2  -4 2297.76 140.579   1
 -15  -2  -4 2460.43 142.984   1
  15  -2   4 2282.99 140.533   1
  15   2   4 2222.04 138.619   1
 -16   2  -4 4386.62 228.840   1
 -16  -2  -4 4519.77 230.723   1
  16   2   4 4149.77 227.355   1
  16  -2   4 4256.05 226.910   1
 -17   2  -4 3805.13 198.973   1
  17  -2   4 3406.11 196.152   1
 -18   2  -4 271.658 48.7640   1
 -18  -2  -4 316.212 51.6154   1
  18  -2   4 239.730 49.6615   1
  18   2   4 310.358 53.7855   1
 -19   2  -4 104.432 41.0278   1
 -19  -2  -4 30.0856 38.7088   1
  19  -2   4 80.9793 40.0656   1
  19   2   4 50.9777 42.5252   1
 -20  -2  -4 897.964 79.6125   1
  20  -2   4 894.030 81.0611   1
  20   2   4 908.249 82.2905   1
 -21   2  -4 478.923 59.4042   1
 -21  -2  -4 378.318 56.2631   1
  21   2   4 366.746 58.5149   1
 -22  -2  -4 252.365 49.5123   1
 -22   2  -4 329.522 51.3870   1
  22   2   4 250.485 53.1677   1
  22  -2   4 303.439 52.9666   1
 -23   2  -4 242.001 47.6795   1
  23  -2   4 159.958 44.8044   1
 -25   3   4-34.2005 39.0722   1
  25  -3  -4-30.9063 39.9324   1
  24   3  -4 120.058 40.7789   1
 -23   3   4 90.2635 42.6380   1
 -23  -3   4 163.440 45.3592   1
  23  -3  -4 117.943 45.6234   1
  23   3  -4 209.162 47.0469   1
 -22   3   4 845.520 80.4618   1
 -22  -3   4 912.249 80.1137   1
  22  -3  -4 972.118 83.4831   1
  22   3  -4 1066.58 84.4777   1
 -21   3   4 3656.36 198.480   1
 -21  -3   4 3629.63 196.281   1
  21  -3  -4 3621.24 198.205   1
  21   3  -4 3603.54 197.320   1
 -20   3   4 1847.58 117.282   1
 -20  -3   4 1579.85 110.307   1
  20  -3  -4 1611.47 112.611   1
  20   3  -4 1830.07 117.226   1
 -19   3   4 2814.60 159.696   1
 -19  -3   4 2708.98 157.862   1
  19  -3  -4 2679.52 159.009   1
  19   3  -4 2946.35 161.066   1
 -18  -3   4 6595.28 315.589   1
  18   3  -4 6359.66 315.537   1
 -17   3   4 886.144 74.4350   1
 -17  -3   4 959.224 74.0664   1
  17  -3  -4 824.406 73.9132   1
  17   3  -4 965.174 76.2241   1
 -16   3   4 120.130 36.6942   1
 -16  -3   4 80.0083 32.0124   1
  16  -3  -4 76.9068 33.9535   1
  16   3  -4 89.0305 32.5726   1
 -15   3   4 7074.65 319.501   1
  15  -3  -4 6094.38 310.523   1
  14   3  -4 3465.91 171.693   1
 -14   3   4 3115.07 171.010   1
 -14  -3   4 3182.97 169.817   1
  13   3  -4 13122.9 569.916   1
 -13  -3   4 12276.2 568.228   1
 -12   3   4 20134.2 940.756   1
  12   3  -4 23082.7 941.676   1
  12  -3  -4 21217.5 943.214   1
 -12  -3   4 21436.3 939.857   1
 -11   3   4 8958.47 410.324   1
  11  -3  -4 9178.46 413.129   1
 -11  -3   4 7983.20 404.674   1
  10  -3  -4 1009.25 68.1438   1
 -10   3   4 990.095 67.5161   1
 -10  -3   4 971.706 62.2085   1
   9  -3  -4 11543.5 494.107   1
  -9   3   4 10569.4 493.090   1
   8  -3  -4 26149.4 1007.09   1
  -8   3   4 27364.9 1008.04   1
  -7  -3   4 991.251 56.3896   1
   7  -3  -4 1315.41 68.9259   1
  -7   3   4 1201.44 65.9219   1
   7   3  -4 825.862 55.3282   1
   6   3  -4 40818.3 1843.71   1
  -6  -3   4 45858.4 1845.45   1
   5  -3  -4 52.4356 18.4735   1
  -5  -3   4 67.9763 14.1704   1
   5   3  -4 26.8999 13.3474   1
  -5   3   4 47.2832 19.7188   1
   4  -3  -4 34529.7 1393.38   1
  -4   3   4 35219.3 1394.09   1
  -4  -3   4 37272.5 1385.17   1
  -3  -3   4 23.3307 12.2104   1
   3   3  -4 30.4759 12.0455   1
  -3   3   4 19.6661 16.7950   1
   3  -3  -4 11.2498 17.8047   1
  -2  -3   4 8561.35 362.324   1
   2  -3  -4 7939.80 368.250   1
  -2   3   4 8063.51 366.760   1
   2   3  -4 8367.04 361.889   1
   1  -3  -4 1584.61 88.8141   1
   1   3  -4 1460.23 82.8816   1
   0   3  -4 3594.41 165.700   1
   0  -3   4 3523.88 165.354   1
  -1  -3  -4 11681.6 497.588   1
   1   3   4 11537.1 495.723   1
  -1   3  -4 10696.2 494.135   1
   1  -3   4 11068.3 493.574   1
   2   3   4 43155.5 1951.24   1
  -2  -3  -4 48080.1 1954.20   1
  -3  -3  -4 1960.55 114.157   1
   3   3   4 2207.70 114.220   1
   3  -3   4 2309.25 114.760   1
  -3   3  -4 2100.66 113.731   1
  -4   3  -4 24366.3 1085.97   1
  -4  -3  -4 25617.8 1087.62   1
   4  -3   4 24750.1 1086.91   1
   4   3   4 25242.2 1086.70   1
  -5   3  -4 7552.92 363.959   1
  -5  -3  -4 7923.84 365.623   1
   5  -3   4 8096.08 367.589   1
   5   3   4 8301.39 365.724   1
  -6   3  -4 32887.1 1413.21   1
  -6  -3  -4 32571.4 1413.02   1
   6  -3   4 32376.4 1412.34   1
   6   3   4 32299.3 1412.21   1
  -7   3  -4 8717.13 402.403   1
  -7  -3  -4 8891.03 400.932   1
   7  -3   4 8474.36 399.107   1
   7   3   4 8552.67 399.050   1
  -9   3  -4 249.080 40.8639   1
  -9  -3  -4 180.302 35.0268   1
   9  -3   4 230.498 39.5327   1
   9   3   4 193.319 36.5756   1
 -10   3  -4 2136.09 134.839   1
 -10  -3  -4 2330.79 136.975   1
  10  -3   4 2610.62 141.799   1
  10   3   4 2621.09 141.413   1
 -11   3  -4 3419.50 177.713   1
 -11  -3  -4 2992.68 172.659   1
  11  -3   4 3206.45 174.957   1
  11   3   4 3227.25 176.334   1
 -12   3  -4 5526.74 264.281   1
 -12  -3  -4 4759.49 259.040   1
  12  -3   4 5206.04 262.234   1
  12   3   4 5427.15 264.394   1
 -14   3  -4 7035.85 319.124   1
 -14  -3  -4 5995.23 309.687   1
  14  -3   4 6237.61 312.551   1
  14   3   4 6295.47 312.938   1
 -15   3  -4 5158.02 252.630   1
 -15  -3  -4 4740.79 247.213   1
  15  -3   4 4442.19 245.774   1
  15   3   4 4977.65 249.417   1
 -16   3  -4 628.613 68.8132   1
 -16  -3  -4 617.494 65.8491   1
  16  -3   4 688.791 68.8392   1
  16   3   4 679.145 68.9850   1
 -17   3  -4 3581.07 194.762   1
  17  -3   4 3394.41 193.765   1
  17   3   4 3580.89 193.781   1
 -18   3  -4 215.007 50.4759   1
  18  -3   4 243.715 51.2239   1
 -18  -3  -4 260.571 48.7203   1
 -19  -3  -4 761.563 73.3451   1
  19   3   4 805.354 76.4127   1
 -20   3  -4 53.8109 37.2476   1
 -20  -3  -4 102.423 42.4286   1
  20  -3   4 20.2520 40.7828   1
  20   3   4 63.3562 42.1801   1
 -21  -3  -4 9.66809 35.9979   1
  21   3   4 38.4063 38.1505   1
 -22   3  -4 279.489 53.2959   1
 -22  -3  -4 179.686 43.8791   1
  22  -3   4 289.025 54.2854   1
  22   3   4 291.109 49.9384   1
 -23  -3  -4-4.58876 35.3242   1
 -23   3  -4 69.6702 37.5661   1
  23   3   4-36.6773 39.2012   1
  23  -3   4-4.92227 39.5763   1
 -25   4   4 138.703 42.8944   1
  25  -4  -4 106.208 44.4498   1
 -24   4   4 309.389 52.2692   1
  24  -4  -4 177.793 49.6972   1
 -23   4   4 116.889 42.6948   1
 -23  -4   4 39.2794 35.7161   1
  23  -4  -4 162.288 45.9585   1
  23   4  -4 34.3666 36.9888   1
 -22   4   4 56.3616 38.4429   1
 -22  -4   4 53.3857 37.1564   1
  22  -4  -4 85.4479 40.4495   1
  22   4  -4-24.1585 35.7570   1
 -21  -4   4 685.836 68.5115   1
  21   4  -4 758.155 69.9826   1
 -20   4   4 771.005 69.0008   1
 -20  -4   4 602.285 65.2893   1
  20  -4  -4 662.642 69.5137   1
  20   4  -4 613.039 63.5913   1
 -19   4   4 5070.67 253.264   1
  19  -4  -4 4823.68 253.823   1
 -18   4   4 1951.99 119.575   1
 -18  -4   4 1690.84 112.954   1
  18  -4  -4 1809.52 118.340   1
  18   4  -4 1854.58 115.620   1
 -17   4   4 55.6869 34.8432   1
  17  -4  -4 57.9644 36.3321   1
  17   4  -4 28.8224 31.1405   1
 -17  -4   4 54.4667 30.1555   1
  16  -4  -4 60.4210 35.6191   1
 -16   4   4 50.8307 34.7656   1
  16   4  -4 85.9389 31.8942   1
 -16  -4   4 55.7789 30.3899   1
  15  -4  -4 40.2639 36.0055   1
  15   4  -4 29.1821 29.0218   1
 -15  -4   4 37.6106 30.2821   1
 -15   4   4 45.4869 31.9355   1
 -14   4   4 9245.04 434.226   1
  14   4  -4 9446.39 431.196   1
 -14  -4   4 10094.7 434.551   1
  14  -4  -4 8822.69 432.957   1
 -13   4   4 16364.9 789.728   1
  13   4  -4 18563.0 789.454   1
  13  -4  -4 18550.6 794.758   1
 -13  -4   4 18037.1 789.404   1
 -12   4   4 3.30327 26.2563   1
  12   4  -4-11.6027 22.2020   1
 -12  -4   4 29.7133 24.8819   1
 -11   4   4 10019.8 475.415   1
 -11  -4   4 10671.7 471.755   1
  11  -4  -4 10558.1 476.578   1
  11   4  -4 10699.9 471.761   1
 -10  -4   4 12937.2 591.849   1
  10   4  -4 13780.3 593.911   1
  10  -4  -4 13613.1 598.951   1
 -10   4   4 13438.8 598.642   1
  -9  -4   4 975.616 61.4096   1
   9  -4  -4 963.957 66.5675   1
  -9   4   4 1074.76 68.8804   1
   8  -4  -4 1607.42 89.0712   1
  -8   4   4 1438.49 86.7347   1
   7  -4  -4 2733.45 139.339   1
   7   4  -4 2728.65 132.635   1
  -7   4   4 2805.02 138.481   1
   6  -4  -4 5332.79 238.650   1
  -6  -4   4 5192.23 229.784   1
   6   4  -4 4687.97 229.144   1
  -6   4   4 5348.88 238.237   1
   5  -4  -4 47098.8 1990.20   1
   5   4  -4 45404.6 1981.98   1
  -5   4   4 45934.1 1988.57   1
  -5  -4   4 47110.9 1982.41   1
   4  -4  -4 12371.5 519.396   1
   4   4  -4 11246.3 509.816   1
  -4   4   4 12421.4 517.767   1
  -4  -4   4 11436.3 509.220   1
  -3  -4   4 21233.0 897.998   1
  -3   4   4 21804.8 904.582   1
   3   4  -4 21689.4 896.536   1
  -2  -4   4 65464.6 2820.22   1
  -2   4   4 64487.6 2825.44   1
   2   4  -4 68006.7 2820.43   1
   2  -4  -4 65710.5 2825.86   1
  -1  -4   4 10386.8 454.864   1
   1  -4  -4 10039.1 459.286   1
  -1   4   4 10071.8 458.937   1
   1   4  -4 10742.1 454.565   1
   0  -4  -4 43951.9 1850.15   1
   0   4   4 42356.7 1849.45   1
   0   4  -4 43944.8 1846.41   1
   0  -4   4 42004.3 1845.68   1
   1   4   4 16.0280 21.3633   1
  -1  -4  -4 16.4198 21.4945   1
  -2  -4  -4 718.544 54.1193   1
   2   4   4 759.487 53.3800   1
  -2   4  -4 738.493 51.5658   1
   2  -4   4 680.797 50.1800   1
   3   4   4 48977.0 2314.42   1
  -3   4  -4 53561.2 2318.09   1
   3  -4   4 54860.2 2318.73   1
  -4  -4  -4 72015.8 3023.40   1
   4   4   4 70467.2 3021.56   1
  -4   4  -4 67215.3 3020.88   1
   4  -4   4 72655.7 3024.45   1
  -5  -4  -4 29146.0 1270.95   1
   5   4   4 29160.8 1269.98   1
   5  -4   4 29971.1 1271.97   1
  -5   4  -4 28583.0 1269.46   1
   6   4   4 2687.19 145.030   1
  -6   4  -4 2748.64 146.464   1
   6  -4   4 2582.62 145.417   1
  -6  -4  -4 2843.75 146.218   1
  -7   4  -4 2993.90 165.256   1
  -7  -4  -4 3218.09 168.099   1
   7  -4   4 3353.00 171.125   1
   7   4   4 3263.30 167.959   1
  -8   4  -4 17160.5 798.974   1
  -8  -4  -4 17987.2 799.371   1
   8  -4   4 18705.4 801.502   1
   8   4   4 18130.6 798.259   1
  -9   4  -4 1944.79 119.578   1
  -9  -4  -4 1832.66 113.827   1
   9  -4   4 1839.33 114.668   1
   9   4   4 1970.50 114.549   1
 -10   4  -4 4.36359 32.0355   1
 -10  -4  -4 4.15345 31.7728   1
  10  -4   4 38.5775 34.6754   1
  10   4   4 24.1035 33.0676   1
 -11   4  -4 2438.43 148.521   1
 -11  -4  -4 2350.17 146.584   1
  11  -4   4 2845.72 153.108   1
  11   4   4 2791.00 149.103   1
 -12   4  -4 126.109 40.7414   1
 -12  -4  -4 134.465 38.7958   1
  12  -4   4 140.839 42.8278   1
  12   4   4 164.510 39.9260   1
 -13   4  -4 2266.94 129.561   1
 -13  -4  -4 2128.54 128.116   1
  13  -4   4 1894.26 125.304   1
  13   4   4 1877.19 123.467   1
 -14   4  -4 3334.16 175.035   1
 -14  -4  -4 2942.97 169.338   1
  14  -4   4 2952.79 168.792   1
  14   4   4 2825.37 166.572   1
 -15   4  -4 106.155 40.5506   1
 -15  -4  -4 62.4669 38.7915   1
  15  -4   4 98.2653 36.7392   1
  15   4   4 60.7633 38.8399   1
 -16  -4  -4 4240.21 218.916   1
  16   4   4 3953.78 215.427   1
 -17   4  -4 834.497 75.6984   1
 -17  -4  -4 771.572 71.4613   1
  17  -4   4 702.010 70.5281   1
  17   4   4 801.997 72.5154   1
 -18   4  -4 2622.93 153.875   1
 -18  -4  -4 2484.41 148.856   1
  18  -4   4 2540.22 152.113   1
  18   4   4 2496.35 149.258   1
 -19   4  -4 753.700 75.1305   1
  19  -4   4 987.474 81.6044   1
 -20   4  -4 201.964 48.4873   1
 -20  -4  -4 144.381 43.4658   1
  20  -4   4 105.678 46.8906   1
  20   4   4 110.221 42.8741   1
 -21  -4  -4-9.50505 36.5850   1
  21  -4   4 25.0462 39.3051   1
  21   4   4 4.75068 37.2764   1
 -22   4  -4 118.033 45.4706   1
 -22  -4  -4 134.330 39.9437   1
  22  -4   4 136.264 47.4206   1
  22   4   4 225.365 46.8812   1
 -23   4  -4-13.4452 34.5008   1
 -23  -4  -4 22.4177 38.3369   1
  23  -4   4-4.83762 38.6638   1
  23   4   4-32.3379 40.5272   1
  26  -5  -4 143.515 48.3376   1
 -24   5   4 80.9923 42.3139   1
  24  -5  -4 106.142 43.6243   1
  23   5  -4 60.7148 39.5344   1
 -22   5   4 104.813 42.4989   1
 -22  -5   4-4.76894 35.5562   1
  22  -5  -4 120.573 44.9902   1
  22   5  -4-24.9289 39.4159   1
 -21   5   4 1591.23 110.590   1
 -21  -5   4 1656.23 110.604   1
  21  -5  -4 1857.07 117.066   1
  21   5  -4 1554.96 109.745   1
 -20   5   4 347.988 51.1976   1
 -20  -5   4 358.503 48.3764   1
  20  -5  -4 421.237 56.5634   1
 -19   5   4 4115.92 206.801   1
  19  -5  -4 3452.00 200.142   1
 -18  -5   4 2028.22 122.631   1
  18  -5  -4 1934.90 123.561   1
  18   5  -4 1731.13 119.239   1
 -17   5   4 7206.19 344.950   1
  17   5  -4 6700.01 339.970   1
  17  -5  -4 7502.36 347.741   1
 -17  -5   4 7299.87 342.379   1
 -16  -5   4 586.866 56.1316   1
  16   5  -4 643.419 58.3604   1
  16  -5  -4 652.439 63.8896   1
 -16   5   4 535.872 58.5933   1
  15   5  -4 19.1002 29.7926   1
 -15  -5   4 3.71550 27.0826   1
 -15   5   4 24.8645 31.0677   1
  14  -5  -4-8.24647 29.8293   1
 -13  -5   4 526.641 50.2411   1
  13  -5  -4 501.842 52.1461   1
  13   5  -4 514.254 50.4766   1
 -13   5   4 578.838 54.8312   1
 -12  -5   4 940.949 65.7707   1
  12  -5  -4 894.027 68.2811   1
 -12   5   4 881.316 68.0665   1
  12   5  -4 868.847 64.0697   1
  11   5  -4 3142.12 159.037   1
 -11  -5   4 3233.57 162.718   1
 -10  -5   4 11004.4 486.363   1
  10  -5  -4 10933.4 492.324   1
  10   5  -4 10298.7 483.715   1
 -10   5   4 11393.7 493.799   1
  -9  -5   4 42889.5 1824.96   1
   9  -5  -4 41617.6 1831.83   1
  -9   5   4 42209.2 1830.52   1
   9   5  -4 42703.9 1824.85   1
   8  -5  -4 15127.5 657.280   1
  -8  -5   4 14252.6 647.906   1
  -8   5   4 15225.6 655.825   1
  -7   5   4 30433.6 1334.46   1
   7  -5  -4 31240.9 1336.97   1
  -6   5   4 18730.2 819.266   1
   6  -5  -4 18695.2 820.203   1
   5  -5  -4 634.770 50.0776   1
  -5   5   4 685.039 49.9218   1
   5   5  -4 600.030 42.8212   1
  -5  -5   4 669.628 43.6257   1
   4  -5  -4 3302.16 171.464   1
  -4   5   4 3706.10 171.665   1
   4   5  -4 3317.77 164.344   1
  -4  -5   4 3674.48 165.140   1
  -3  -5   4 122480. 5211.50   1
   3   5  -4 121494. 5210.98   1
  -3   5   4 124003. 5217.96   1
   3  -5  -4 121197. 5217.93   1
  -2  -5   4 37088.3 1593.07   1
   2   5  -4 36555.8 1592.60   1
  -2   5   4 39237.0 1599.15   1
   2  -5  -4 35732.0 1597.88   1
  -1   5   4 403.950 37.9094   1
   1  -5  -4 337.875 38.3981   1
   0  -5   4 1709.59 93.1381   1
   0  -5  -4 1756.77 96.5079   1
   0   5   4 1694.01 95.4333   1
   0   5  -4 1717.98 92.6037   1
  -1  -5  -4 9649.80 445.280   1
   1   5   4 9978.74 445.589   1
   1  -5   4 9950.63 443.700   1
  -1   5  -4 10050.7 443.694   1
  -2  -5  -4 1889.11 105.390   1
   2   5   4 1699.49 102.657   1
   2  -5   4 1886.53 102.466   1
  -2   5  -4 2059.62 106.153   1
  -3  -5  -4 73302.6 3121.88   1
   3   5   4 74097.4 3121.25   1
   3  -5   4 71518.9 3119.47   1
  -3   5  -4 72336.7 3120.10   1
  -4  -5  -4 414.220 43.3628   1
   4   5   4 344.583 39.6965   1
   4  -5   4 321.615 37.8533   1
  -4   5  -4 317.593 38.2405   1
   5  -5   4 1305.77 83.1578   1
   5   5   4 1096.32 75.1404   1
  -5   5  -4 1261.29 81.9169   1
   6   5   4 36.2034 27.1171   1
  -6   5  -4 17.1051 29.2811   1
   6  -5   4 42.7346 28.4927   1
  -6  -5  -4 28.3201 27.8080   1
  -8  -5  -4 5783.09 282.006   1
  -8   5  -4 5471.16 280.091   1
   8  -5   4 6161.14 285.822   1
   8   5   4 5914.64 282.331   1
  -9  -5  -4 17997.1 822.281   1
   9  -5   4 17809.2 825.706   1
  -9   5  -4 18709.7 823.089   1
   9   5   4 19486.4 824.883   1
 -10   5  -4 1338.52 95.6000   1
  10  -5   4 1590.17 98.9208   1
 -10  -5  -4 1220.94 91.7308   1
  10   5   4 1446.32 96.3027   1
  11   5   4 1825.70 112.073   1
 -11  -5  -4 1570.08 108.599   1
  11  -5   4 1795.28 112.938   1
 -11   5  -4 1832.56 117.076   1
  12   5   4 8105.73 387.887   1
 -12  -5  -4 8270.25 388.659   1
  13   5   4 13.6258 31.6390   1
 -13  -5  -4 36.2056 32.5107   1
  13  -5   4 24.0839 37.5688   1
 -13   5  -4 14.2869 34.2089   1
  14   5   4 2960.12 166.389   1
 -14  -5  -4 2794.79 164.570   1
  14  -5   4 2825.93 167.899   1
 -14   5  -4 3203.76 170.277   1
  15   5   4 2219.20 135.476   1
 -15  -5  -4 2238.47 135.394   1
  15  -5   4 2093.56 135.202   1
 -15   5  -4 2239.76 137.065   1
  16  -5   4 170.026 46.4081   1
 -16   5  -4 182.497 48.4775   1
  17   5   4 154.893 43.7690   1
 -17  -5  -4 162.468 40.9237   1
  17  -5   4 70.3314 46.0289   1
 -17   5  -4 212.037 50.7167   1
  18   5   4 2607.06 158.471   1
 -18  -5  -4 2831.68 160.697   1
  18  -5   4 2930.65 163.631   1
 -18   5  -4 2719.97 162.612   1
  19   5   4 215.041 46.7459   1
 -19  -5  -4 262.113 48.2567   1
  19  -5   4 281.962 51.2220   1
 -19   5  -4 305.552 51.9088   1
  20   5   4 170.820 43.8711   1
 -20  -5  -4 151.071 40.6206   1
  20  -5   4 180.849 49.2369   1
 -20   5  -4 202.806 50.2152   1
  21   5   4 19.4000 40.4615   1
 -21  -5  -4 60.2453 38.2409   1
  21  -5   4 127.904 42.5965   1
 -21   5  -4 53.2475 35.3865   1
  22   5   4 4.75182 42.3102   1
 -22  -5  -4 22.8099 38.1812   1
  23   5   4 319.132 55.3950   1
 -23  -5  -4 263.370 50.1631   1
  23  -5   4 320.323 54.6765   1
 -23   5  -4 272.244 50.6267   1
  25  -6  -4 391.017 57.8160   1
 -25   6   4 265.924 51.5234   1
  24  -6  -4 1262.79 98.1476   1
 -24   6   4 1271.17 97.5606   1
  23  -6  -4 155.421 45.5007   1
 -23   6   4 59.4080 37.8746   1
  22  -6  -4-15.5041 39.7860   1
 -22   6   4-9.59135 35.2020   1
  21   6  -4 607.697 64.8386   1
 -21   6   4 708.178 68.2705   1
 -21  -6   4 555.810 62.8159   1
  21  -6  -4 544.512 64.0099   1
 -20  -6   4 707.627 68.6612   1
  20   6  -4 800.408 70.7411   1
 -20   6   4 821.605 75.5993   1
  20  -6  -4 795.679 74.5056   1
 -19   6   4 25.7344 39.8849   1
  19   6  -4 4.56994 36.3124   1
 -19  -6   4 18.2402 32.2623   1
  19  -6  -4 32.7390 36.4768   1
  18   6  -4 88.2852 35.6548   1
 -18   6   4 63.8965 35.5248   1
 -18  -6   4 83.8488 36.2707   1
  18  -6  -4 87.3051 41.6117   1
  17   6  -4 664.720 60.5451   1
 -17  -6   4 677.063 61.4837   1
  17  -6  -4 552.283 63.9248   1
 -17   6   4 574.989 61.9338   1
 -16  -6   4 2234.83 129.751   1
  16   6  -4 2203.70 128.515   1
 -15  -6   4 3451.72 181.673   1
  15  -6  -4 3536.40 186.683   1
 -15   6   4 3621.01 185.673   1
  15   6  -4 3208.70 176.911   1
 -14  -6   4 4576.08 212.369   1
  14  -6  -4 3944.71 207.875   1
 -14   6   4 3881.16 205.594   1
  14   6  -4 3832.68 198.297   1
 -13  -6   4 7420.11 330.866   1
  13  -6  -4 6833.17 331.229   1
 -13   6   4 7116.08 332.098   1
  13   6  -4 6569.00 324.779   1
 -12  -6   4 1967.38 111.405   1
  12  -6  -4 1794.06 113.020   1
 -12   6   4 1686.44 110.396   1
  12   6  -4 2086.89 111.679   1
 -11  -6   4 1192.28 81.5594   1
  11  -6  -4 1277.32 87.2472   1
  11   6  -4 1523.72 85.6404   1
 -11   6   4 1368.65 88.7370   1
 -10  -6   4 867.562 64.2252   1
  10   6  -4 1051.98 66.5482   1
  -9  -6   4 467.626 40.0812   1
   9   6  -4 421.686 39.8336   1
  -9   6   4 315.827 42.1885   1
   9  -6  -4 441.854 46.6706   1
  -8  -6   4 245.796 29.2153   1
   8  -6  -4 144.673 33.1873   1
  -8   6   4 213.104 35.7741   1
   8   6  -4 232.471 29.0453   1
  -7  -6   4 246.445 30.3468   1
  -7   6   4 276.513 35.4450   1
   7  -6  -4 315.363 37.7833   1
   7   6  -4 276.887 31.7129   1
  -6  -6   4 2335.35 121.335   1
  -6   6   4 2404.85 127.884   1
   6  -6  -4 2368.44 128.415   1
   6   6  -4 2447.25 121.989   1
  -5   6   4 306.184 36.2116   1
   5  -6  -4 325.319 36.9539   1
   5   6  -4 306.581 32.3952   1
  -4  -6   4 23656.1 1049.07   1
  -4   6   4 23830.4 1054.84   1
   4  -6  -4 23580.5 1056.17   1
   4   6  -4 25684.2 1051.17   1
   3  -6  -4 21171.7 956.979   1
   3   6  -4 22412.8 949.914   1
  -3  -6   4 22097.9 951.203   1
  -3   6   4 21533.2 957.767   1
   2  -6  -4 53965.6 2435.76   1
   2   6  -4 57291.0 2432.24   1
  -2  -6   4 56632.8 2432.64   1
  -2   6   4 59299.7 2438.59   1
   1  -6  -4 21204.2 976.454   1
   1   6  -4 23968.0 973.245   1
  -1  -6   4 23689.4 973.591   1
  -1   6   4 20254.3 975.310   1
   0  -6  -4 21081.7 938.006   1
   0   6   4 21666.8 937.021   1
   0  -6   4 21241.4 934.719   1
   0   6  -4 21672.6 933.588   1
  -1  -6  -4 2687.97 148.721   1
   1   6   4 2850.31 149.855   1
   1  -6   4 3073.55 150.264   1
  -1   6  -4 3017.83 148.341   1
  -2  -6  -4 7727.88 356.620   1
   2   6   4 7637.95 356.271   1
   2  -6   4 7610.44 354.826   1
  -2   6  -4 7906.43 355.286   1
  -3  -6  -4 12459.2 575.493   1
   3   6   4 12653.6 575.172   1
   3  -6   4 13056.0 576.014   1
  -3   6  -4 13364.2 577.177   1
  -4  -6  -4 33154.2 1433.38   1
   4   6   4 33245.8 1432.78   1
   4  -6   4 32307.1 1431.71   1
  -4   6  -4 33236.4 1431.93   1
  -5  -6  -4 1981.91 116.609   1
   5   6   4 1959.29 114.617   1
   5  -6   4 1892.51 113.952   1
  -5   6  -4 2084.95 116.995   1
  -6  -6  -4 633.699 60.9059   1
   6   6   4 740.091 60.5430   1
  -7  -6  -4 42.8825 28.6333   1
   7   6   4 17.9234 26.5196   1
   7  -6   4 15.8213 28.2097   1
  -7   6  -4 26.3004 27.4000   1
  -8  -6  -4 6710.76 325.824   1
   8   6   4 6906.55 319.820   1
   8  -6   4 7174.34 327.395   1
  -8   6  -4 6262.72 322.101   1
  -9  -6  -4 3876.57 205.193   1
  -9   6  -4 3802.10 203.539   1
   9   6   4 4007.04 202.785   1
   9  -6   4 4006.70 205.691   1
 -10  -6  -4 5318.96 288.628   1
 -10   6  -4 5813.32 288.666   1
  10   6   4 6021.38 291.144   1
 -11  -6  -4 812.885 69.1043   1
  11   6   4 783.440 68.6089   1
  12   6   4 413.419 53.7398   1
 -12  -6  -4 458.932 55.3680   1
  12  -6   4 422.069 51.6576   1
 -12   6  -4 582.133 61.7834   1
  13   6   4 397.190 54.8642   1
 -13  -6  -4 417.229 54.0564   1
  13  -6   4 350.641 53.8067   1
 -13   6  -4 425.578 57.4493   1
  14   6   4 273.295 50.1675   1
 -14   6  -4 318.395 51.5165   1
 -14  -6  -4 345.383 49.8906   1
  14  -6   4 251.517 48.8485   1
  15   6   4 2051.40 123.972   1
 -15  -6  -4 1687.71 116.871   1
 -16  -6  -4 9923.56 444.984   1
 -16   6  -4 10179.3 447.517   1
  16   6   4 8805.57 440.507   1
  16  -6   4 8773.22 441.381   1
 -17  -6  -4 900.863 82.3162   1
 -17   6  -4 1001.55 85.1036   1
  17  -6   4 1249.46 90.2137   1
  17   6   4 1069.42 87.5044   1
 -18  -6  -4 2977.93 169.703   1
  18   6   4 3089.54 172.018   1
  19   6   4 394.902 59.2159   1
 -19  -6  -4 410.831 57.6917   1
  19  -6   4 465.981 59.7288   1
 -19   6  -4 508.381 62.2181   1
  20   6   4 333.878 55.3330   1
 -20  -6  -4 264.852 50.1898   1
  21   6   4 195.150 49.5196   1
 -21  -6  -4 130.660 44.4223   1
  21  -6   4 166.698 49.1330   1
 -21   6  -4 149.611 45.3184   1
  22  -6   4 33.3417 40.1029   1
  23   6   4-22.4463 36.3088   1
 -23  -6  -4 31.2800 34.1746   1
  26  -7  -4 28.7402 41.8275   1
  25  -7  -4 19.4132 43.6664   1
 -25   7   4 68.9187 40.7828   1
  23  -7  -4 877.349 80.6327   1
 -23   7   4 856.955 76.5266   1
  21  -7  -4 120.493 41.6904   1
  21   7  -4 56.8903 32.7542   1
 -21  -7   4 52.4662 37.5479   1
 -21   7   4 95.4559 42.1819   1
  20  -7  -4 832.944 76.0244   1
  20   7  -4 813.634 71.2303   1
 -20  -7   4 895.269 79.2756   1
 -20   7   4 921.618 81.9450   1
  19   7  -4 512.830 55.2357   1
 -19  -7   4 522.300 59.5750   1
  18  -7  -4 1566.63 110.444   1
 -18   7   4 1544.70 104.259   1
 -17  -7   4 2129.32 126.830   1
  17  -7  -4 2088.23 129.909   1
 -17   7   4 2207.77 130.107   1
  17   7  -4 1913.74 122.408   1
 -16   7   4 483.070 55.4427   1
  16   7  -4 439.909 51.1414   1
 -16  -7   4 514.515 54.5336   1
  15   7  -4 5521.91 279.911   1
 -15  -7   4 6047.32 283.428   1
 -14  -7   4 11.6757 26.6793   1
  14   7  -4 30.6974 27.5664   1
 -14   7   4 16.8707 31.6239   1
  14  -7  -4 21.3631 32.9010   1
 -13   7   4 9353.70 447.405   1
  13  -7  -4 9978.83 449.484   1
 -12  -7   4 1539.63 97.9201   1
  12   7  -4 1664.75 100.724   1
 -12   7   4 1638.84 105.396   1
  12  -7  -4 1707.93 105.626   1
 -11  -7   4 6601.17 306.611   1
  11   7  -4 6830.72 307.471   1
 -11   7   4 6714.79 313.930   1
  11  -7  -4 5848.61 308.759   1
 -10  -7   4 727.750 56.4773   1
  10   7  -4 743.659 57.9212   1
  10  -7  -4 713.926 62.5229   1
 -10   7   4 687.002 60.5526   1
   9  -7  -4-7.28493 29.2973   1
  -9  -7   4 28.8781 21.8079   1
   9   7  -4 26.1543 21.3448   1
  -9   7   4 24.4979 27.6431   1
  -8  -7   4 2899.71 146.421   1
   8   7  -4 2793.18 146.168   1
  -7  -7   4 449.080 42.0711   1
  -7   7   4 474.336 47.3402   1
   7  -7  -4 486.448 48.5271   1
   7   7  -4 469.794 41.2763   1
  -6  -7   4 126.401 25.2805   1
  -6   7   4 70.7591 26.3845   1
   6  -7  -4 85.6608 28.2192   1
   6   7  -4 125.497 25.2056   1
  -5  -7   4 3093.10 158.849   1
  -5   7   4 3225.53 164.631   1
   5  -7  -4 3270.38 166.317   1
   5   7  -4 3279.22 160.622   1
  -4  -7   4 4776.75 240.544   1
  -4   7   4 4928.64 245.098   1
   4  -7  -4 5429.57 249.231   1
   4   7  -4 5431.15 242.679   1
   3  -7  -4 6512.97 305.961   1
   3   7  -4 6419.82 300.461   1
  -3  -7   4 6367.23 300.545   1
  -3   7   4 6801.88 306.663   1
   2  -7  -4 708.221 57.5240   1
   2   7  -4 738.225 53.8109   1
  -2  -7   4 789.079 55.6489   1
  -2   7   4 792.361 60.9968   1
   1  -7  -4-3.08906 23.7800   1
   1   7  -4-2.69462 23.0409   1
  -1  -7   4 24.5192 23.2952   1
  -1   7   4 3.07678 24.4424   1
   0  -7  -4 1045.98 74.2252   1
   0   7  -4 1089.36 71.4469   1
   0  -7   4 1065.98 72.0927   1
   0   7   4 1230.40 76.1006   1
  -1  -7  -4 10352.5 464.293   1
   1   7   4 9841.46 462.512   1
   1  -7   4 10071.7 461.315   1
  -1   7  -4 10533.8 461.831   1
  -2  -7  -4 13461.1 600.523   1
   2   7   4 13577.9 601.198   1
  -2   7  -4 13092.4 598.719   1
   2  -7   4 13506.6 600.497   1
  -3  -7  -4 27.2158 24.6249   1
   3   7   4 3.39414 23.6489   1
  -3   7  -4 20.1474 25.3547   1
   3  -7   4 36.9181 27.7890   1
  -4   7  -4 1194.13 82.1990   1
   4  -7   4 1227.29 83.0738   1
   5   7   4 1699.60 100.332   1
  -5  -7  -4 1444.92 96.5157   1
  -6  -7  -4 1304.87 88.1001   1
   6   7   4 1271.46 87.1523   1
  -6   7  -4 1175.04 85.5803   1
   6  -7   4 1411.56 89.0127   1
  -7  -7  -4 1855.21 115.598   1
   7   7   4 1996.78 116.149   1
  -7   7  -4 1868.19 114.463   1
   7  -7   4 1908.92 116.375   1
  -8  -7  -4 2696.60 157.701   1
   8   7   4 2942.37 158.814   1
  -8   7  -4 2694.70 154.900   1
   8  -7   4 3055.05 161.310   1
  -9  -7  -4 998.116 77.3469   1
   9   7   4 974.370 74.2259   1
  -9   7  -4 896.898 74.2678   1
   9  -7   4 976.793 76.7534   1
 -10  -7  -4 1179.17 86.2026   1
  10  -7   4 1147.46 88.7581   1
  10   7   4 1127.47 83.9194   1
 -10   7  -4 1207.62 87.8262   1
 -11   7  -4 1808.88 113.116   1
  11  -7   4 1680.87 115.872   1
 -12  -7  -4 5216.49 249.044   1
  12  -7   4 4721.18 245.632   1
 -12   7  -4 5156.30 246.045   1
 -13  -7  -4 552.839 64.4362   1
  13  -7   4 527.932 60.6275   1
  13   7   4 496.825 57.7121   1
  14  -7   4 54.9265 42.7136   1
  14   7   4 85.3243 37.6508   1
 -15   7  -4 723.628 71.4008   1
  15  -7   4 643.437 68.7807   1
 -16  -7  -4 1374.30 99.0931   1
  16  -7   4 1285.21 98.3546   1
 -16   7  -4 1441.61 101.240   1
  16   7   4 1197.61 93.7015   1
  17   7   4 540.518 64.0173   1
  17  -7   4 664.464 71.6659   1
 -17  -7  -4 640.006 67.9847   1
 -17   7  -4 607.176 66.6485   1
 -18   7  -4 480.069 62.9226   1
  18  -7   4 611.192 68.7381   1
 -19   7  -4-55.4736 44.2481   1
 -19  -7  -4 33.8920 36.5472   1
  19   7   4 83.9024 40.4886   1
  19  -7   4-4.94962 40.7408   1
  20  -7   4 225.322 51.3830   1
 -20   7  -4 226.408 51.9858   1
  21   7   4 4.38524 37.4954   1
 -21  -7  -4-9.66332 38.6151   1
 -22  -7  -4 43.6982 40.3617   1
  22  -7   4 117.382 44.1417   1
 -22   7  -4 116.190 43.3149   1
  22   7   4 75.2295 40.1754   1
  25  -8  -4 52.7029 44.2981   1
 -25   8   4 4.72868 38.4878   1
  24  -8  -4-4.94971 43.4339   1
 -24   8   4 51.9841 39.5616   1
  23  -8  -4 2017.92 127.968   1
 -23   8   4 1835.37 123.721   1
  22  -8  -4 39.8745 41.7301   1
 -22   8   4 20.0196 39.7784   1
 -20  -8   4 449.063 56.5933   1
  20   8  -4 342.348 53.3502   1
  20  -8  -4 334.378 53.8145   1
 -19  -8   4 81.1131 36.9669   1
  19   8  -4 62.1168 37.9567   1
 -19   8   4 83.3222 37.7295   1
  19  -8  -4 190.877 51.1240   1
  18   8  -4 65.1939 34.6299   1
 -18  -8   4 115.470 36.4388   1
 -17  -8   4 268.201 45.7364   1
  17   8  -4 234.658 43.8808   1
 -17   8   4 346.038 48.3133   1
  17  -8  -4 260.119 48.6936   1
 -16  -8   4 965.009 75.1639   1
  16   8  -4 827.715 71.2261   1
 -16   8   4 831.948 72.5131   1
  16  -8  -4 938.604 78.8547   1
 -15  -8   4-24.8367 29.7258   1
  15   8  -4 8.41163 29.7482   1
 -15   8   4 4.44631 35.1064   1
  15  -8  -4 53.9676 36.3751   1
 -14  -8   4 1937.04 115.903   1
  14   8  -4 1789.73 114.809   1
 -14   8   4 2016.44 120.403   1
  14  -8  -4 1869.48 117.676   1
 -13  -8   4 18005.8 776.233   1
  13   8  -4 17532.3 775.483   1
 -13   8   4 16981.4 778.130   1
  13  -8  -4 17103.4 778.604   1
 -12  -8   4 151.417 34.9998   1
  12   8  -4 205.072 36.9510   1
  12  -8  -4 214.792 41.4736   1
 -12   8   4 126.489 39.4919   1
  11   8  -4 3487.73 181.175   1
  11  -8  -4 3690.43 188.537   1
 -11   8   4 3408.21 185.245   1
  10  -8  -4 302.004 43.9456   1
 -10  -8   4 300.928 39.8967   1
  10   8  -4 243.886 37.6064   1
 -10   8   4 249.233 41.1796   1
   9   8  -4 759.356 58.4677   1
  -9   8   4 741.445 62.3245   1
   9  -8  -4 719.126 62.9937   1
  -9  -8   4 647.428 54.9508   1
   8   8  -4 191.626 32.0421   1
  -8   8   4 186.254 36.2347   1
   8  -8  -4 231.878 39.3697   1
  -8  -8   4 190.701 32.9603   1
  -7   8   4 21505.6 1005.94   1
   7  -8  -4 22827.4 1008.48   1
  -7  -8   4 21838.3 1000.36   1
   6   8  -4 3757.50 185.158   1
  -6   8   4 4039.24 191.635   1
   6  -8  -4 3617.63 189.707   1
  -6  -8   4 3470.51 182.145   1
   5   8  -4 10087.3 448.083   1
  -5  -8   4 9698.13 447.400   1
  -4  -8   4 1123.37 74.5388   1
  -3   8   4 11191.8 523.547   1
   3   8  -4 11250.4 518.698   1
  -3  -8   4 12076.3 521.347   1
   3  -8  -4 11840.8 525.999   1
  -2   8   4 618.628 53.5558   1
   2   8  -4 593.895 51.7366   1
   2  -8  -4 584.135 54.5314   1
  -1   8   4 3640.55 179.471   1
   1   8  -4 3493.86 174.893   1
  -1  -8   4 3525.71 175.236   1
   1  -8  -4 3163.69 174.891   1
   0   8  -4 46.9986 26.3902   1
   0  -8   4 96.4244 29.3191   1
  -1   8  -4 28086.1 1223.27   1
   1  -8   4 28022.1 1223.58   1
  -2   8  -4 1565.42 99.8684   1
  -2  -8  -4 1738.21 104.176   1
   2   8   4 1615.07 103.829   1
   2  -8   4 1895.98 105.327   1
  -3  -8  -4 19358.9 856.228   1
  -4  -8  -4 11059.9 498.999   1
   4   8   4 11003.0 498.980   1
  -4   8  -4 10917.9 499.810   1
   4  -8   4 10728.4 498.968   1
  -5  -8  -4 4515.08 233.188   1
   5   8   4 4780.15 235.693   1
  -5   8  -4 4880.98 236.298   1
   5  -8   4 4637.41 234.937   1
  -6  -8  -4 110.891 34.4596   1
   6   8   4 51.2043 33.3921   1
  -6   8  -4 109.501 37.0270   1
   6  -8   4 115.065 33.9924   1
  -7  -8  -4 24850.2 1126.90   1
   7   8   4 26011.1 1128.14   1
  -7   8  -4 26345.0 1129.40   1
   7  -8   4 25366.8 1127.48   1
  -8  -8  -4 736.199 65.0447   1
   8   8   4 731.049 65.1888   1
  -8   8  -4 503.905 56.8259   1
   8  -8   4 672.404 62.6961   1
  -9  -8  -4 2991.38 169.527   1
   9   8   4 3377.63 173.287   1
   9  -8   4 3361.81 175.851   1
  -9   8  -4 2830.93 168.843   1
  10  -8   4 401.410 53.5250   1
 -10   8  -4 546.028 58.4105   1
 -11   8  -4 781.196 71.6936   1
 -11  -8  -4 785.770 71.3647   1
  11  -8   4 631.078 69.3346   1
  11   8   4 872.162 72.8327   1
 -12  -8  -4 202.747 43.4788   1
  12   8   4 157.424 41.3471   1
  12  -8   4 173.386 48.5932   1
 -12   8  -4 193.480 43.7476   1
 -13   8  -4 1107.56 86.2760   1
  13   8   4 1263.98 89.7638   1
 -14   8  -4 1662.90 112.950   1
  14  -8   4 1386.91 103.391   1
 -14  -8  -4 1712.99 110.598   1
 -15   8  -4 103.366 42.4269   1
  15  -8   4 75.3693 42.4162   1
  15   8   4 37.4516 37.7939   1
 -15  -8  -4 111.875 42.5937   1
 -16   8  -4 228.773 47.6433   1
  16  -8   4 126.293 43.2311   1
  16   8   4 197.803 45.9392   1
 -16  -8  -4 190.506 45.0211   1
 -17   8  -4 3778.58 205.594   1
  17  -8   4 3738.51 206.525   1
  17   8   4 3555.31 201.841   1
 -17  -8  -4 4280.62 210.342   1
 -18   8  -4 542.120 63.1924   1
  18  -8   4 404.672 60.0200   1
  18   8   4 490.911 61.6387   1
 -18  -8  -4 518.038 62.3510   1
 -19   8  -4 338.834 57.2004   1
  19  -8   4 477.327 62.2947   1
  19   8   4 449.127 58.7577   1
 -19  -8  -4 375.756 54.6039   1
 -20   8  -4 437.245 61.1856   1
  20  -8   4 395.511 59.2632   1
  20   8   4 402.292 56.5991   1
 -20  -8  -4 418.036 55.7082   1
 -21   8  -4 505.209 64.0508   1
  21  -8   4 351.040 58.5388   1
  21   8   4 427.524 57.6314   1
 -21  -8  -4 507.837 59.7398   1
  22   8   4 31.8279 38.9077   1
 -22  -8  -4 40.9403 37.8890   1
  25  -9  -4 363.419 56.9916   1
 -25   9   4 271.152 50.2007   1
  24  -9  -4 189.671 48.5633   1
  23  -9  -4 92.9462 44.9381   1
 -23   9   4 166.608 46.0283   1
  22  -9  -4 758.790 75.7297   1
 -22   9   4 930.324 81.6380   1
  21  -9  -4-4.85651 41.0875   1
 -21   9   4-14.5940 37.2056   1
  20   9  -4 234.727 46.4329   1
  20  -9  -4 291.881 52.9232   1
 -20   9   4 144.174 41.8870   1
 -19   9   4 790.258 71.7906   1
 -19  -9   4 647.727 65.9765   1
  19  -9  -4 766.984 73.0616   1
  19   9  -4 722.149 70.6912   1
 -18   9   4 3823.17 197.179   1
  18  -9  -4 3548.88 196.031   1
  18   9  -4 3623.88 194.648   1
 -18  -9   4 3434.64 193.012   1
  17   9  -4 4.59925 32.7791   1
 -17  -9   4 9.00345 32.8051   1
 -16   9   4 585.664 60.6039   1
  16  -9  -4 533.231 60.1388   1
  16   9  -4 521.222 58.9896   1
 -16  -9   4 529.300 57.1937   1
 -15   9   4 9785.96 421.193   1
  15  -9  -4 8455.15 415.342   1
  15   9  -4 8337.79 412.551   1
 -15  -9   4 8812.98 413.083   1
 -14   9   4 1566.60 106.446   1
  14  -9  -4 1554.92 106.410   1
  14   9  -4 1773.42 106.204   1
 -14  -9   4 1544.34 102.607   1
 -13   9   4 3670.90 188.196   1
  13  -9  -4 3528.15 187.128   1
  13   9  -4 3220.28 180.672   1
 -13  -9   4 3446.48 182.579   1
  12   9  -4 5186.06 256.411   1
 -12  -9   4 5228.18 256.240   1
  11  -9  -4 3846.91 203.323   1
 -11  -9   4 3759.62 197.058   1
  11   9  -4 3853.47 198.667   1
 -11   9   4 4094.16 203.974   1
  10  -9  -4 1604.53 107.486   1
 -10   9   4 1768.72 107.246   1
   9   9  -4 5276.57 253.402   1
  -9   9   4 5154.64 255.371   1
   9  -9  -4 5224.04 257.556   1
  -9  -9   4 5093.77 252.297   1
   8   9  -4 12815.9 551.349   1
  -8   9   4 11602.8 552.967   1
   8  -9  -4 11976.6 555.295   1
  -8  -9   4 12284.0 549.996   1
   7   9  -4 486.067 46.7695   1
  -7   9   4 382.788 47.9735   1
   7  -9  -4 402.246 48.9758   1
  -7  -9   4 428.095 45.9511   1
   6   9  -4 3694.87 180.881   1
  -6   9   4 3589.70 184.184   1
   6  -9  -4 3272.82 181.629   1
  -6  -9   4 3475.35 177.893   1
   5   9  -4 8834.35 393.071   1
  -5   9   4 8752.74 395.928   1
   5  -9  -4 8489.90 395.356   1
  -5  -9   4 7933.55 390.579   1
   4   9  -4 12289.4 547.682   1
  -4   9   4 11573.4 549.247   1
  -4  -9   4 12540.9 549.148   1
   4  -9  -4 12237.4 552.252   1
  -3   9   4 6494.27 310.734   1
  -3  -9   4 6549.69 307.274   1
   3  -9  -4 6403.19 311.424   1
  -2   9   4 8437.39 374.541   1
   2   9  -4 7504.70 366.153   1
  -2  -9   4 7980.33 368.073   1
   2  -9  -4 7916.63 372.012   1
  -1   9   4 12045.4 535.513   1
   1   9  -4 12070.1 532.196   1
   1  -9  -4 11150.9 531.492   1
   0   9   4 6428.69 300.498   1
   0   9  -4 6254.63 296.939   1
   0  -9   4 6273.74 297.629   1
   0  -9  -4 5937.76 297.552   1
   1   9   4 9013.65 415.284   1
  -1  -9  -4 8888.90 415.172   1
   2   9   4 27360.6 1168.23   1
  -2   9  -4 26796.8 1166.50   1
  -2  -9  -4 26803.2 1168.79   1
   2  -9   4 25624.6 1164.93   1
  -3  -9  -4 11276.0 516.754   1
  -3   9  -4 10957.6 513.682   1
   3   9   4 11311.5 516.821   1
   3  -9   4 11666.5 516.970   1
   4  -9   4 332.852 44.8146   1
  -4  -9  -4 279.248 41.8152   1
   4   9   4 316.637 43.4611   1
  -4   9  -4 377.827 47.0702   1
  -5  -9  -4 2144.57 131.889   1
   5   9   4 2377.59 134.511   1
  -5   9  -4 2378.26 135.544   1
   5  -9   4 2327.76 134.874   1
  -6  -9  -4 6007.76 306.097   1
   6   9   4 6358.48 308.183   1
  -6   9  -4 6668.15 309.533   1
   6  -9   4 6364.54 308.019   1
  -7  -9  -4 101.061 34.6405   1
   7   9   4 135.871 38.3319   1
  -7   9  -4 144.165 39.7904   1
   7  -9   4 107.286 37.0520   1
  -8  -9  -4 5098.73 262.765   1
   8   9   4 5371.79 264.428   1
  -8   9  -4 5281.58 264.659   1
   8  -9   4 5411.39 265.797   1
  -9   9  -4 11630.1 529.923   1
   9  -9   4 11347.2 531.159   1
 -10  -9  -4 317.306 47.3634   1
  10   9   4 269.136 45.2261   1
 -10   9  -4 324.689 49.0804   1
  10  -9   4 325.201 48.5213   1
 -11  -9  -4 497.808 58.2389   1
  11   9   4 571.491 61.6751   1
  11  -9   4 491.209 59.9353   1
 -11   9  -4 540.479 59.6617   1
 -12   9  -4 8167.50 364.592   1
  12   9   4 7006.91 357.583   1
  12  -9   4 7296.73 360.946   1
 -13  -9  -4 405.804 54.7600   1
 -14  -9  -4 168.626 44.1624   1
  14   9   4 207.929 46.8846   1
  14  -9   4 181.314 44.3833   1
 -14   9  -4 156.380 42.6750   1
 -15   9  -4 15.6482 40.4319   1
  15  -9   4 23.5961 36.5846   1
  15   9   4 48.6388 38.4223   1
 -15  -9  -4 29.2515 37.5501   1
  16   9   4 965.385 82.7606   1
 -16  -9  -4 1104.83 85.7535   1
 -17   9  -4 186.471 50.4734   1
  17  -9   4 260.489 53.1670   1
  17   9   4 131.485 49.1882   1
 -17  -9  -4 185.048 46.5173   1
 -18   9  -4 781.519 79.2203   1
  18  -9   4 994.443 84.8802   1
  18   9   4 935.393 81.1789   1
 -18  -9  -4 1112.20 82.2539   1
  19  -9   4 811.057 74.7311   1
 -19   9  -4 635.153 69.5629   1
 -20   9  -4 162.615 45.3654   1
  20  -9   4 71.5372 41.1863   1
  20   9   4 132.598 46.2468   1
 -20  -9  -4 4.70374 36.6614   1
 -21   9  -4 299.189 50.6031   1
  21  -9   4 315.075 53.1712   1
  21   9   4 372.111 54.9004   1
 -21  -9  -4 350.296 52.7575   1
  24 -10  -4 670.380 70.8664   1
 -24  10   4 530.327 64.4750   1
  23 -10  -4 254.084 53.6894   1
 -23  10   4 372.787 55.9883   1
  22 -10  -4-9.34799 38.6816   1
 -22  10   4 9.72410 38.3869   1
  21 -10  -4 1028.78 86.3982   1
 -21  10   4 1033.78 82.9946   1
  20 -10  -4 258.295 51.6851   1
 -20  10   4 303.444 48.5494   1
 -19  10   4 1970.52 123.616   1
  19 -10  -4 1877.22 124.377   1
  19  10  -4 1797.88 120.874   1
 -18  10   4 136.494 40.9933   1
  18 -10  -4 152.891 45.6531   1
  18  10  -4 131.041 41.8066   1
 -18 -10   4 201.781 41.0805   1
 -17  10   4 847.203 74.4442   1
  17  10  -4 911.969 77.0903   1
 -17 -10   4 915.161 76.2028   1
  16  10  -4 520.216 58.4366   1
 -16 -10   4 454.096 55.2751   1
 -15  10   4 1406.65 100.287   1
 -15 -10   4 1567.17 100.946   1
  15 -10  -4 1433.67 100.329   1
  15  10  -4 1311.63 96.3975   1
 -14  10   4 10215.8 465.044   1
 -14 -10   4 9779.97 459.722   1
  14 -10  -4 9894.28 463.860   1
  14  10  -4 9794.89 460.890   1
 -13 -10   4 8845.84 423.441   1
  13 -10  -4 9316.18 429.108   1
 -13  10   4 9657.03 431.372   1
  13  10  -4 8636.48 423.662   1
  12 -10  -4 305.584 48.8613   1
 -12  10   4 423.362 52.0451   1
 -12 -10   4 342.384 44.6527   1
  12  10  -4 398.524 49.1655   1
  11 -10  -4 8415.10 409.807   1
 -11  10   4 9148.41 411.853   1
  11  10  -4 8353.34 405.357   1
 -11 -10   4 8955.15 407.848   1
  10  10  -4 3197.44 176.160   1
 -10 -10   4 3580.73 180.469   1
   9  10  -4 12930.4 575.417   1
  -9  10   4 12473.2 576.087   1
   9 -10  -4 12217.7 576.900   1
  -9 -10   4 13057.9 574.549   1
   8  10  -4 41.1672 28.5049   1
  -8  10   4 28.8190 30.0693   1
   8 -10  -4 29.8134 30.8769   1
  -8 -10   4 90.8020 31.7678   1
  -7  10   4 12192.8 552.871   1
   7 -10  -4 12051.8 553.443   1
  -6  10   4 248.849 39.2799   1
   6 -10  -4 261.501 43.3284   1
  -5  10   4 4582.22 232.111   1
   5 -10  -4 4698.68 234.217   1
  -4  10   4 20681.4 902.339   1
   4 -10  -4 19973.5 902.959   1
  -3  10   4 10841.8 502.894   1
   3 -10  -4 11089.7 504.428   1
  -2  10   4 3476.45 185.950   1
   2 -10  -4 3576.62 186.865   1
  -1  10   4 183.454 38.3617   1
  -1 -10   4 137.626 34.5116   1
   1 -10  -4 189.432 37.9397   1
   0  10   4 4362.35 213.999   1
   0  10  -4 4061.61 208.250   1
   0 -10   4 4279.81 210.773   1
   0 -10  -4 3795.83 206.807   1
   1  10   4-3.99018 32.8510   1
  -1  10  -4 45.6681 31.6871   1
  -1 -10  -4 27.6890 30.8577   1
   2  10   4 574.695 58.9680   1
  -2  10  -4 599.964 57.7125   1
   2 -10   4 694.867 60.8530   1
  -2 -10  -4 564.254 59.3422   1
  -3  10  -4 27705.6 1231.29   1
[truncated: 885,078 more chars]
