# Supplementary material for: Structural insight into the cooperativity of spin crossover compounds
Source: Acta Crystallogr B Struct Sci Cryst Eng Mater. 2023 Aug 11;79(Pt 5):354–67. doi: 10.1107/S2052520623005814 (PMC10552598; doi:10.1107/S2052520623005814)
Supplement: Supplementary file 4 [file b-79-00354-sup4.zip › Bia_Pmono_099K.cif]

data_SC2_099K
 
_audit_creation_method            'SHELXL-2018/3'
_shelx_SHELXL_version_number      '2018/3'
_chemical_name_systematic         ?
_chemical_name_common             ?
_chemical_melting_point           ?
_chemical_formula_moiety          ?
_chemical_formula_sum
 'C38 H28 Fe N6 S2' 
_chemical_formula_weight          688.63

loop_
 _atom_type_symbol
 _atom_type_description
 _atom_type_scat_dispersion_real
 _atom_type_scat_dispersion_imag
 _atom_type_scat_source
 'C'  'C'   0.0024   0.0013
 'International Tables Vol C Tables 4.2.6.8 and 6.1.1.4'
 'H'  'H'   0.0000   0.0000
 'International Tables Vol C Tables 4.2.6.8 and 6.1.1.4'
 'N'  'N'   0.0049   0.0027
 'International Tables Vol C Tables 4.2.6.8 and 6.1.1.4'
 'S'  'S'   0.1051   0.1002
 'International Tables Vol C Tables 4.2.6.8 and 6.1.1.4'
 'Fe'  'Fe'   0.3265   0.6960
 'International Tables Vol C Tables 4.2.6.8 and 6.1.1.4'
 
_space_group_crystal_system       monoclinic
_space_group_IT_number            14
_space_group_name_H-M_alt         'P 21/c'
_space_group_name_Hall            '-P 2ybc'
 
_shelx_space_group_comment
;
The symmetry employed for this shelxl refinement is uniquely defined
by the following loop, which should always be used as a source of
symmetry information in preference to the above space-group names.
They are only intended as comments.
;
 
loop_
 _space_group_symop_operation_xyz
 'x, y, z'
 '-x, y+1/2, -z+1/2'
 '-x, -y, -z'
 'x, -y-1/2, z-1/2'
 
_cell_length_a                    17.1594(2)
_cell_length_b                    12.26110(10)
_cell_length_c                    16.9226(2)
_cell_angle_alpha                 90
_cell_angle_beta                  115.8153(15)
_cell_angle_gamma                 90
_cell_volume                      3205.08(7)
_cell_formula_units_Z             4
_cell_measurement_temperature     293(2)
_cell_measurement_reflns_used     17024
_cell_measurement_theta_min       1.878
_cell_measurement_theta_max       33.004
 
_exptl_crystal_description        Needle
_exptl_crystal_colour             ?
_exptl_crystal_density_meas       ?
_exptl_crystal_density_method     ?
_exptl_crystal_density_diffrn     1.427          
_exptl_crystal_F_000              1424
_exptl_transmission_factor_min    ?
_exptl_transmission_factor_max    ?
_exptl_crystal_size_max           ?
_exptl_crystal_size_mid           ?
_exptl_crystal_size_min           ?
_exptl_absorpt_coefficient_mu     0.469
_shelx_estimated_absorpt_T_min    ?
_shelx_estimated_absorpt_T_max    ?
_exptl_absorpt_correction_type    ?
_exptl_absorpt_correction_T_min   ?
_exptl_absorpt_correction_T_max   ?
_exptl_absorpt_process_details    ?
_exptl_absorpt_special_details    ?
_diffrn_ambient_temperature       293(2)
_diffrn_radiation_wavelength      0.63582
_diffrn_radiation_type            Synchrotron
_diffrn_source                    ?
_diffrn_measurement_device_type   '4-circle diffractometer'
_diffrn_measurement_method        ?
_diffrn_detector_area_resol_mean  ?
_diffrn_reflns_number             23801
_diffrn_reflns_av_unetI/netI      0.0335
_diffrn_reflns_av_R_equivalents   0.0335
_diffrn_reflns_limit_h_min        -22
_diffrn_reflns_limit_h_max        22
_diffrn_reflns_limit_k_min        -16
_diffrn_reflns_limit_k_max        16
_diffrn_reflns_limit_l_min        -21
_diffrn_reflns_limit_l_max        21
_diffrn_reflns_theta_min          1.897
_diffrn_reflns_theta_max          25.079
_diffrn_reflns_theta_full         22.426
_diffrn_measured_fraction_theta_max   0.935
_diffrn_measured_fraction_theta_full  0.967
_diffrn_reflns_Laue_measured_fraction_max    0.935
_diffrn_reflns_Laue_measured_fraction_full   0.967
_diffrn_reflns_point_group_measured_fraction_max   0.935
_diffrn_reflns_point_group_measured_fraction_full  0.967
_reflns_number_total              7442
_reflns_number_gt                 6987
_reflns_threshold_expression      'I > 2\s(I)'
_reflns_Friedel_coverage          0.000
_reflns_Friedel_fraction_max      .
_reflns_Friedel_fraction_full     .
 
_reflns_special_details
;
 Reflections were merged by SHELXL according to the crystal
 class for the calculation of statistics and refinement.
 
 _reflns_Friedel_fraction is defined as the number of unique
 Friedel pairs measured divided by the number that would be
 possible theoretically, ignoring centric projections and
 systematic absences.
;
 
_computing_data_collection        ?
_computing_cell_refinement        ?
_computing_data_reduction         ?
_computing_structure_solution     ?
_computing_structure_refinement 'SHELXL-2018/3 (Sheldrick, 2018)'
_computing_molecular_graphics     ?
_computing_publication_material   ?
_refine_special_details           ?
_refine_ls_structure_factor_coef  Fsqd
_refine_ls_matrix_type            full
_refine_ls_weighting_scheme       calc
_refine_ls_weighting_details
'w=1/[\s^2^(Fo^2^)+(0.0640P)^2^+1.0870P] where P=(Fo^2^+2Fc^2^)/3'
_atom_sites_solution_primary      ?
_atom_sites_solution_secondary    ?
_atom_sites_solution_hydrogens    geom
_refine_ls_hydrogen_treatment     constr
_refine_ls_extinction_method      'SHELXL-2018/3 (Sheldrick 2018)'
_refine_ls_extinction_coef        0.0012(5)
_refine_ls_extinction_expression
 'Fc^*^=kFc[1+0.001xFc^2^\l^3^/sin(2\q)]^-1/4^'
_refine_ls_number_reflns          7442
_refine_ls_number_parameters      457
_refine_ls_number_restraints      73
_refine_ls_R_factor_all           0.0370
_refine_ls_R_factor_gt            0.0354
_refine_ls_wR_factor_ref          0.1032
_refine_ls_wR_factor_gt           0.1016
_refine_ls_goodness_of_fit_ref    1.050
_refine_ls_restrained_S_all       1.048
_refine_ls_shift/su_max           0.002
_refine_ls_shift/su_mean          0.000
 
loop_
 _atom_site_label
 _atom_site_type_symbol
 _atom_site_fract_x
 _atom_site_fract_y
 _atom_site_fract_z
 _atom_site_U_iso_or_equiv
 _atom_site_adp_type
 _atom_site_occupancy
 _atom_site_site_symmetry_order  
 _atom_site_calc_flag
 _atom_site_refinement_flags_posn
 _atom_site_refinement_flags_adp
 _atom_site_refinement_flags_occupancy
 _atom_site_disorder_assembly
 _atom_site_disorder_group
Fe01 Fe 0.75585(2) 0.29090(2) 0.81280(2) 0.02020(8) Uani 1 1 d . . . . .
S002 S 0.54583(2) 0.33284(3) 0.91723(2) 0.02547(10) Uani 1 1 d . . . . .
S001 S 0.94758(2) 0.13783(3) 1.07743(2) 0.02859(10) Uani 1 1 d . . . . .
N005 N 0.71422(8) 0.14016(9) 0.79388(8) 0.0208(2) Uani 1 1 d . . . . .
N006 N 0.80031(8) 0.43857(9) 0.82227(8) 0.0259(3) Uani 1 1 d . . . . .
N003 N 0.67023(8) 0.30343(9) 0.69060(8) 0.0213(2) Uani 1 1 d . . . . .
N004 N 0.84117(8) 0.26612(9) 0.76736(8) 0.0229(2) Uani 1 1 d . . . . .
N002 N 0.67186(8) 0.32742(10) 0.85571(8) 0.0261(3) Uani 1 1 d . . . . .
N001 N 0.84039(8) 0.25719(10) 0.93081(8) 0.0249(2) Uani 1 1 d . . . . .
C015 C 0.63609(9) 0.21276(10) 0.65397(9) 0.0230(3) Uani 1 1 d . . . . .
H015 H 0.598181 0.208513 0.594650 0.028 Uiso 1 1 calc R U . . .
C016 C 0.65969(9) 0.11804(11) 0.70973(9) 0.0220(3) Uani 1 1 d . . . . .
C003 C 0.65033(9) 0.39759(10) 0.63592(9) 0.0222(3) Uani 1 1 d . . . . .
C021 C 0.85280(9) 0.16651(11) 0.73097(9) 0.0230(3) Uani 1 1 d . . . . .
C024 C 0.86493(9) -0.03132(12) 0.65822(10) 0.0252(3) Uani 1 1 d D . . . .
C007 C 0.60230(9) 0.58262(11) 0.60745(9) 0.0248(3) Uani 1 1 d . . . . .
H007 H 0.582693 0.645357 0.623961 0.030 Uiso 1 1 calc R U . . .
C012 C 0.57069(10) 0.86617(12) 0.37167(11) 0.0289(3) Uani 1 1 d . . . . .
H012 H 0.563056 0.928075 0.337308 0.035 Uiso 1 1 calc R U . . .
C010 C 0.56161(9) 0.67286(11) 0.38400(9) 0.0250(3) Uani 1 1 d . . . . .
H010 H 0.547259 0.604791 0.357266 0.030 Uiso 1 1 calc R U . . .
C022 C 0.83370(10) 0.16048(12) 0.64322(10) 0.0264(3) Uani 1 1 d . . . . .
H022 H 0.816180 0.222592 0.608294 0.032 Uiso 1 1 calc R U . . .
C008 C 0.62217(9) 0.49155(11) 0.66075(9) 0.0239(3) Uani 1 1 d . . . . .
H008 H 0.616641 0.493400 0.713020 0.029 Uiso 1 1 calc R U . . .
C025 C 0.88382(9) -0.02321(11) 0.74632(10) 0.0259(3) Uani 1 1 d . . . . .
H025 H 0.900143 -0.085460 0.781170 0.031 Uiso 1 1 calc R U . . .
C002 C 0.61974(9) 0.32972(10) 0.88160(9) 0.0229(3) Uani 1 1 d . . . . .
C004 C 0.65816(9) 0.39494(11) 0.55851(9) 0.0245(3) Uani 1 1 d . . . . .
H004 H 0.676490 0.331525 0.541529 0.029 Uiso 1 1 calc R U . . .
C020 C 0.73633(9) 0.05843(11) 0.85128(9) 0.0239(3) Uani 1 1 d . . . . .
H020 H 0.772168 0.072997 0.909987 0.029 Uiso 1 1 calc R U . . .
C005 C 0.63875(10) 0.48665(11) 0.50597(10) 0.0252(3) Uani 1 1 d . . . . .
H005 H 0.644316 0.484404 0.453730 0.030 Uiso 1 1 calc R U . . .
C009 C 0.59466(9) 0.68045(11) 0.47455(9) 0.0233(3) Uani 1 1 d . . . . .
C017 C 0.62884(10) 0.01487(11) 0.68107(10) 0.0263(3) Uani 1 1 d . . . . .
H017 H 0.591517 0.002287 0.622447 0.032 Uiso 1 1 calc R U . . .
C006 C 0.61105(9) 0.58218(11) 0.52990(9) 0.0236(3) Uani 1 1 d . . . . .
C018 C 0.65425(10) -0.06949(11) 0.74084(10) 0.0281(3) Uani 1 1 d . . . . .
H018 H 0.635252 -0.140304 0.723111 0.034 Uiso 1 1 calc R U . . .
C001 C 0.88547(9) 0.21029(10) 0.99280(10) 0.0231(3) Uani 1 1 d . . . . .
C011 C 0.54968(10) 0.76470(12) 0.33294(10) 0.0276(3) Uani 1 1 d . . . . .
H011 H 0.527417 0.758174 0.272267 0.033 Uiso 1 1 calc R U . . .
C026 C 0.87900(9) 0.07474(11) 0.78345(9) 0.0246(3) Uani 1 1 d . . . . .
H026 H 0.893159 0.079182 0.843022 0.030 Uiso 1 1 calc R U . . .
C028 C 0.86294(10) 0.45021(12) 0.79545(10) 0.0291(3) Uani 1 1 d . . . . .
C014 C 0.61489(10) 0.78334(11) 0.51250(10) 0.0275(3) Uani 1 1 d . . . . .
H014 H 0.636720 0.790351 0.573100 0.033 Uiso 1 1 calc R U . . .
C013 C 0.60303(11) 0.87535(12) 0.46143(11) 0.0300(3) Uani 1 1 d . . . . .
H013 H 0.616925 0.943679 0.487768 0.036 Uiso 1 1 calc R U . . .
C023 C 0.84060(10) 0.06208(12) 0.60716(10) 0.0277(3) Uani 1 1 d . . . . .
H023 H 0.828816 0.058460 0.548126 0.033 Uiso 1 1 calc R U . . .
C027 C 0.88234(10) 0.35067(12) 0.76241(10) 0.0279(3) Uani 1 1 d . . . . .
H027 H 0.922281 0.348111 0.738970 0.033 Uiso 1 1 calc R U . . .
C019 C 0.70815(10) -0.04698(11) 0.82707(10) 0.0265(3) Uani 1 1 d . . . . .
H019 H 0.725492 -0.102380 0.868761 0.032 Uiso 1 1 calc R U . . .
C032 C 0.77671(11) 0.52565(12) 0.85367(10) 0.0324(3) Uani 1 1 d . . . . .
H032 H 0.733925 0.518533 0.873087 0.039 Uiso 1 1 calc R U . . .
C031 C 0.81453(13) 0.62643(13) 0.85798(12) 0.0428(4) Uani 1 1 d . . . . .
H031 H 0.795842 0.686651 0.878460 0.051 Uiso 1 1 calc R U . . .
C029 C 0.90410(13) 0.54831(14) 0.79988(12) 0.0401(4) Uani 1 1 d . . . . .
H029 H 0.947657 0.553752 0.781373 0.048 Uiso 1 1 calc R U . . .
C030 C 0.87927(14) 0.63768(13) 0.83223(13) 0.0468(5) Uani 1 1 d . . . . .
H030 H 0.906108 0.704771 0.836533 0.056 Uiso 1 1 calc R U . . .
C1A C 0.8662(8) -0.1362(5) 0.6157(7) 0.0234(13) Uani 0.54(4) 1 d DG . P A 1
C2A C 0.8280(7) -0.2253(8) 0.6358(6) 0.0339(14) Uani 0.54(4) 1 d G . P A 1
H2A H 0.795292 -0.215232 0.666970 0.041 Uiso 0.54(4) 1 calc R U P A 1
C3A C 0.8387(7) -0.3293(6) 0.6095(7) 0.0388(14) Uani 0.54(4) 1 d G . P A 1
H3A H 0.813142 -0.388914 0.622951 0.047 Uiso 0.54(4) 1 calc R U P A 1
C4A C 0.8876(7) -0.3443(6) 0.5629(7) 0.0328(16) Uani 0.54(4) 1 d G . P A 1
H4A H 0.894718 -0.413972 0.545304 0.039 Uiso 0.54(4) 1 calc R U P A 1
C5A C 0.9257(7) -0.2553(8) 0.5428(5) 0.0313(14) Uani 0.54(4) 1 d G . P A 1
H5A H 0.958445 -0.265349 0.511676 0.038 Uiso 0.54(4) 1 calc R U P A 1
C6A C 0.9150(7) -0.1512(6) 0.5692(7) 0.0266(12) Uani 0.54(4) 1 d G . P A 1
H6A H 0.940595 -0.091665 0.555694 0.032 Uiso 0.54(4) 1 calc R U P A 1
C1B C 0.8814(8) -0.1388(6) 0.6276(8) 0.0231(14) Uani 0.46(4) 1 d DG . P A 2
C2B C 0.8440(9) -0.2353(8) 0.6374(6) 0.0257(14) Uani 0.46(4) 1 d G . P A 2
H2B H 0.812124 -0.236137 0.669918 0.031 Uiso 0.46(4) 1 calc R U P A 2
C3B C 0.8543(9) -0.3307(6) 0.5985(7) 0.0335(17) Uani 0.46(4) 1 d G . P A 2
H3B H 0.829306 -0.395281 0.605025 0.040 Uiso 0.46(4) 1 calc R U P A 2
C4B C 0.9020(8) -0.3295(9) 0.5499(7) 0.0337(18) Uani 0.46(4) 1 d G . P A 2
H4B H 0.908855 -0.393257 0.523875 0.040 Uiso 0.46(4) 1 calc R U P A 2
C5B C 0.9393(8) -0.2329(11) 0.5401(7) 0.0403(17) Uani 0.46(4) 1 d G . P A 2
H5B H 0.971224 -0.232091 0.507619 0.048 Uiso 0.46(4) 1 calc R U P A 2
C6B C 0.9290(8) -0.1376(8) 0.5790(8) 0.0369(18) Uani 0.46(4) 1 d G . P A 2
H6B H 0.954044 -0.072945 0.572513 0.044 Uiso 0.46(4) 1 calc R U P A 2
 
loop_
 _atom_site_aniso_label
 _atom_site_aniso_U_11
 _atom_site_aniso_U_22
 _atom_site_aniso_U_33
 _atom_site_aniso_U_23
 _atom_site_aniso_U_13
 _atom_site_aniso_U_12
Fe01 0.02536(12) 0.01378(11) 0.01822(12) -0.00066(6) 0.00647(9) -0.00029(6)
S002 0.03044(18) 0.02122(17) 0.02350(17) 0.00118(12) 0.01058(14) 0.00288(12)
S001 0.03154(19) 0.02545(18) 0.02504(18) 0.00660(12) 0.00886(15) 0.00271(13)
N005 0.0248(5) 0.0157(5) 0.0205(5) -0.0003(4) 0.0086(4) -0.0006(4)
N006 0.0323(6) 0.0160(5) 0.0221(5) -0.0010(4) 0.0051(5) -0.0010(4)
N003 0.0258(5) 0.0149(5) 0.0208(5) 0.0012(4) 0.0080(5) 0.0012(4)
N004 0.0281(6) 0.0175(5) 0.0199(5) 0.0003(4) 0.0074(5) -0.0008(4)
N002 0.0315(6) 0.0210(6) 0.0218(5) -0.0019(4) 0.0080(5) 0.0017(4)
N001 0.0292(6) 0.0190(5) 0.0223(6) -0.0021(4) 0.0075(5) -0.0006(4)
C015 0.0275(6) 0.0178(6) 0.0201(6) -0.0005(4) 0.0071(5) -0.0006(5)
C016 0.0267(6) 0.0169(6) 0.0207(6) -0.0006(5) 0.0087(5) -0.0005(5)
C003 0.0257(6) 0.0164(6) 0.0202(6) 0.0024(5) 0.0059(5) -0.0001(5)
C021 0.0257(6) 0.0190(6) 0.0244(6) -0.0009(5) 0.0109(5) -0.0009(5)
C024 0.0235(6) 0.0233(6) 0.0272(7) -0.0009(5) 0.0096(5) 0.0019(5)
C007 0.0307(7) 0.0170(6) 0.0260(7) 0.0006(5) 0.0115(6) 0.0032(5)
C012 0.0348(7) 0.0214(6) 0.0321(7) 0.0080(5) 0.0161(6) 0.0038(5)
C010 0.0278(7) 0.0199(6) 0.0255(7) 0.0009(5) 0.0099(6) 0.0017(5)
C022 0.0323(7) 0.0218(6) 0.0246(7) 0.0027(5) 0.0119(6) 0.0009(5)
C008 0.0307(7) 0.0197(6) 0.0206(6) 0.0010(5) 0.0104(5) 0.0016(5)
C025 0.0261(6) 0.0215(6) 0.0268(7) 0.0030(5) 0.0084(6) 0.0035(5)
C002 0.0304(7) 0.0143(6) 0.0182(6) -0.0001(4) 0.0051(5) 0.0021(5)
C004 0.0321(7) 0.0153(6) 0.0249(6) -0.0012(5) 0.0111(6) 0.0013(5)
C020 0.0283(6) 0.0189(6) 0.0225(6) 0.0016(5) 0.0092(5) -0.0021(5)
C005 0.0344(7) 0.0186(6) 0.0241(6) 0.0012(5) 0.0140(6) 0.0014(5)
C009 0.0265(6) 0.0171(6) 0.0263(7) 0.0028(5) 0.0113(5) 0.0027(5)
C017 0.0316(7) 0.0190(6) 0.0242(6) -0.0016(5) 0.0082(6) -0.0037(5)
C006 0.0269(6) 0.0170(6) 0.0242(6) 0.0014(5) 0.0087(5) 0.0009(5)
C018 0.0357(7) 0.0159(6) 0.0307(7) -0.0009(5) 0.0126(6) -0.0043(5)
C001 0.0276(6) 0.0186(6) 0.0229(6) -0.0025(5) 0.0109(6) -0.0018(5)
C011 0.0313(7) 0.0263(7) 0.0239(7) 0.0047(5) 0.0108(6) 0.0035(5)
C026 0.0268(6) 0.0229(6) 0.0218(6) 0.0013(5) 0.0084(5) 0.0013(5)
C028 0.0362(8) 0.0193(6) 0.0260(7) 0.0003(5) 0.0082(6) -0.0054(5)
C014 0.0358(8) 0.0197(6) 0.0258(7) 0.0008(5) 0.0125(6) 0.0019(5)
C013 0.0394(8) 0.0172(6) 0.0330(8) 0.0009(5) 0.0153(7) 0.0005(5)
C023 0.0332(7) 0.0264(7) 0.0241(6) -0.0001(5) 0.0130(6) 0.0012(5)
C027 0.0326(7) 0.0237(6) 0.0259(7) 0.0002(5) 0.0114(6) -0.0050(5)
C019 0.0314(7) 0.0183(6) 0.0278(7) 0.0035(5) 0.0112(6) -0.0015(5)
C032 0.0399(8) 0.0190(6) 0.0279(7) -0.0039(5) 0.0051(6) 0.0015(6)
C031 0.0543(11) 0.0172(7) 0.0408(9) -0.0057(6) 0.0058(8) -0.0007(6)
C029 0.0487(10) 0.0263(7) 0.0407(9) 0.0012(7) 0.0150(8) -0.0121(7)
C030 0.0605(12) 0.0196(7) 0.0473(10) -0.0018(7) 0.0115(9) -0.0129(7)
C1A 0.012(3) 0.0266(17) 0.019(3) -0.0010(14) -0.005(2) 0.0086(13)
C2A 0.026(3) 0.024(2) 0.045(3) -0.0034(17) 0.010(2) 0.0068(19)
C3A 0.038(3) 0.031(2) 0.043(3) -0.0058(18) 0.0139(19) 0.0032(16)
C4A 0.042(3) 0.0251(17) 0.025(3) 0.0001(17) 0.0097(18) 0.0093(16)
C5A 0.033(3) 0.030(3) 0.030(2) -0.0062(18) 0.0130(18) 0.008(2)
C6A 0.018(2) 0.0284(19) 0.024(2) -0.0109(16) 0.0000(19) -0.0011(16)
C1B 0.009(3) 0.0254(19) 0.017(2) -0.0014(14) -0.011(2) 0.0070(14)
C2B 0.021(3) 0.023(2) 0.030(2) 0.0000(16) 0.0084(19) 0.0127(18)
C3B 0.049(4) 0.0202(19) 0.031(3) -0.0039(16) 0.017(3) 0.0066(19)
C4B 0.044(4) 0.030(3) 0.024(3) 0.001(2) 0.012(2) 0.015(2)
C5B 0.032(3) 0.038(3) 0.046(3) -0.005(3) 0.013(2) 0.005(3)
C6B 0.026(4) 0.042(3) 0.034(3) -0.016(2) 0.006(3) -0.003(2)
 
_geom_special_details
;
 All esds (except the esd in the dihedral angle between two l.s. planes)
 are estimated using the full covariance matrix.  The cell esds are taken
 into account individually in the estimation of esds in distances, angles
 and torsion angles; correlations between esds in cell parameters are only
 used when they are defined by crystal symmetry.  An approximate (isotropic)
 treatment of cell esds is used for estimating esds involving l.s. planes.
;
 
loop_
 _geom_bond_atom_site_label_1
 _geom_bond_atom_site_label_2
 _geom_bond_distance
 _geom_bond_site_symmetry_2
 _geom_bond_publ_flag
Fe01 N002 1.9278(13) . ?
Fe01 N001 1.9341(12) . ?
Fe01 N006 1.9442(12) . ?
Fe01 N004 1.9512(13) . ?
Fe01 N003 1.9525(12) . ?
Fe01 N005 1.9569(11) . ?
S002 C002 1.6246(16) . ?
S001 C001 1.6269(15) . ?
N005 C020 1.3307(17) . ?
N005 C016 1.3478(17) . ?
N006 C032 1.3316(19) . ?
N006 C028 1.344(2) . ?
N003 C015 1.2834(17) . ?
N003 C003 1.4249(16) . ?
N004 C027 1.2776(19) . ?
N004 C021 1.4206(17) . ?
N002 C002 1.155(2) . ?
N001 C001 1.1501(19) . ?
C015 C016 1.4388(18) . ?
C016 C017 1.3755(18) . ?
C003 C004 1.374(2) . ?
C003 C008 1.3835(19) . ?
C021 C022 1.376(2) . ?
C021 C026 1.3817(19) . ?
C024 C025 1.384(2) . ?
C024 C023 1.385(2) . ?
C024 C1A 1.479(5) . ?
C024 C1B 1.487(6) . ?
C007 C008 1.3817(18) . ?
C007 C006 1.384(2) . ?
C012 C013 1.376(2) . ?
C012 C011 1.379(2) . ?
C010 C011 1.3793(19) . ?
C010 C009 1.386(2) . ?
C022 C023 1.380(2) . ?
C025 C026 1.375(2) . ?
C004 C005 1.3813(18) . ?
C020 C019 1.3783(18) . ?
C005 C006 1.3891(19) . ?
C009 C014 1.3893(19) . ?
C009 C006 1.4760(18) . ?
C017 C018 1.378(2) . ?
C018 C019 1.373(2) . ?
C028 C029 1.380(2) . ?
C028 C027 1.441(2) . ?
C014 C013 1.381(2) . ?
C032 C031 1.383(2) . ?
C031 C030 1.366(3) . ?
C029 C030 1.373(3) . ?
C1A C2A 1.3900 . ?
C1A C6A 1.3900 . ?
C2A C3A 1.3900 . ?
C3A C4A 1.3900 . ?
C4A C5A 1.3900 . ?
C5A C6A 1.3900 . ?
C1B C2B 1.3900 . ?
C1B C6B 1.3900 . ?
C2B C3B 1.3900 . ?
C3B C4B 1.3900 . ?
C4B C5B 1.3900 . ?
C5B C6B 1.3900 . ?
 
loop_
 _geom_angle_atom_site_label_1
 _geom_angle_atom_site_label_2
 _geom_angle_atom_site_label_3
 _geom_angle
 _geom_angle_site_symmetry_1
 _geom_angle_site_symmetry_3
 _geom_angle_publ_flag
N002 Fe01 N001 90.47(5) . . ?
N002 Fe01 N006 94.79(6) . . ?
N001 Fe01 N006 91.31(5) . . ?
N002 Fe01 N004 175.48(5) . . ?
N001 Fe01 N004 91.12(5) . . ?
N006 Fe01 N004 80.95(5) . . ?
N002 Fe01 N003 92.27(5) . . ?
N001 Fe01 N003 172.12(5) . . ?
N006 Fe01 N003 95.82(5) . . ?
N004 Fe01 N003 86.71(5) . . ?
N002 Fe01 N005 90.09(5) . . ?
N001 Fe01 N005 91.33(5) . . ?
N006 Fe01 N005 174.44(5) . . ?
N004 Fe01 N005 94.11(5) . . ?
N003 Fe01 N005 81.28(5) . . ?
C020 N005 C016 117.76(11) . . ?
C020 N005 Fe01 128.62(10) . . ?
C016 N005 Fe01 113.51(9) . . ?
C032 N006 C028 118.45(13) . . ?
C032 N006 Fe01 127.09(12) . . ?
C028 N006 Fe01 114.44(10) . . ?
C015 N003 C003 117.28(12) . . ?
C015 N003 Fe01 114.71(9) . . ?
C003 N003 Fe01 127.48(9) . . ?
C027 N004 C021 118.89(13) . . ?
C027 N004 Fe01 115.51(11) . . ?
C021 N004 Fe01 125.16(9) . . ?
C002 N002 Fe01 167.95(11) . . ?
C001 N001 Fe01 162.33(11) . . ?
N003 C015 C016 116.33(12) . . ?
N005 C016 C017 122.76(12) . . ?
N005 C016 C015 113.46(12) . . ?
C017 C016 C015 123.78(13) . . ?
C004 C003 C008 120.08(12) . . ?
C004 C003 N003 120.30(12) . . ?
C008 C003 N003 119.61(12) . . ?
C022 C021 C026 120.52(13) . . ?
C022 C021 N004 120.10(13) . . ?
C026 C021 N004 119.29(13) . . ?
C025 C024 C023 118.56(13) . . ?
C025 C024 C1A 122.7(4) . . ?
C023 C024 C1A 118.7(4) . . ?
C025 C024 C1B 116.6(5) . . ?
C023 C024 C1B 124.5(5) . . ?
C008 C007 C006 121.20(13) . . ?
C013 C012 C011 119.64(13) . . ?
C011 C010 C009 121.03(13) . . ?
C021 C022 C023 119.87(13) . . ?
C007 C008 C003 119.62(13) . . ?
C026 C025 C024 121.50(13) . . ?
N002 C002 S002 179.55(13) . . ?
C003 C004 C005 119.88(13) . . ?
N005 C020 C019 122.52(13) . . ?
C004 C005 C006 121.06(14) . . ?
C010 C009 C014 118.13(13) . . ?
C010 C009 C006 121.33(12) . . ?
C014 C009 C006 120.51(13) . . ?
C016 C017 C018 118.78(13) . . ?
C007 C006 C005 118.15(12) . . ?
C007 C006 C009 121.94(12) . . ?
C005 C006 C009 119.88(13) . . ?
C019 C018 C017 118.72(13) . . ?
N001 C001 S001 176.88(13) . . ?
C012 C011 C010 120.14(14) . . ?
C025 C026 C021 119.02(13) . . ?
N006 C028 C029 122.67(15) . . ?
N006 C028 C027 113.27(12) . . ?
C029 C028 C027 124.06(16) . . ?
C013 C014 C009 120.89(14) . . ?
C012 C013 C014 120.17(14) . . ?
C022 C023 C024 120.50(14) . . ?
N004 C027 C028 115.73(14) . . ?
C018 C019 C020 119.42(13) . . ?
N006 C032 C031 121.36(18) . . ?
C030 C031 C032 120.11(17) . . ?
C030 C029 C028 118.47(18) . . ?
C031 C030 C029 118.92(16) . . ?
C2A C1A C6A 120.0 . . ?
C2A C1A C024 117.1(6) . . ?
C6A C1A C024 122.1(5) . . ?
C3A C2A C1A 120.0 . . ?
C4A C3A C2A 120.0 . . ?
C3A C4A C5A 120.0 . . ?
C6A C5A C4A 120.0 . . ?
C5A C6A C1A 120.0 . . ?
C2B C1B C6B 120.0 . . ?
C2B C1B C024 123.1(6) . . ?
C6B C1B C024 116.5(7) . . ?
C1B C2B C3B 120.0 . . ?
C4B C3B C2B 120.0 . . ?
C3B C4B C5B 120.0 . . ?
C6B C5B C4B 120.0 . . ?
C5B C6B C1B 120.0 . . ?
 
_refine_diff_density_max    0.573
_refine_diff_density_min   -0.544
_refine_diff_density_rms    0.068

_shelx_res_file
;

TITL sc2_093K_a.res in P2(1)/c
    SC2_099K.res
    created by SHELXL-2018/3 at 12:18:25 on 15-Apr-2021
REM Old TITL SC2_093K in P2(1)/c
REM SHELXT solution in P2(1)/c: R1 0.091, Rweak 0.004, Alpha 0.025
REM <I/s>   0.460 for  267 systematic absences,  Orientation as input
REM Formula found by SHELXT:  C38 N6 S2 Fe

CELL 0.63582 17.1594 12.2611 16.9226 90.0000 115.8153 90.0000
ZERR 4.000 0.0002 0.0001 0.0002 0.0000 0.0015 0.0000
LATT  1
SYMM -X, 1/2+Y, 1/2-Z
SFAC C H N S FE
DISP $C  0.00244  0.00131  9.14798!source kissel
DISP $H -0.00002  0.00000  0.66440!source kissel
DISP $N  0.00493  0.00266 15.07095!source kissel
DISP $S  0.10506  0.10024 379.49005!source kissel
DISP $Fe  0.32649  0.69602 2544.24973!source kissel
UNIT 152.00 112.00 24.00 8.00 4.00
OMIT -5 0 2
OMIT 4 0 0
OMIT 2 0 2
L.S. 30
REM DAMP 100
REM ISOR 0.04 0.06 C1A > C6A
REM ISOR 0.04 0.06 C1B > C6B
RIGU 0.002 0.002 C1A > C6A
RIGU 0.002 0.002  C1B > C6B
SADI C024 C1A C024 C1B
BOND
LIST 6
SHEL 99 0.75
ACTA
FMAP 2
PLAN 20
WGHT    0.064000    1.087000
EXTI    0.001214
FVAR       2.87851   0.53824   0.07947
FE01  5    0.755846    0.290898    0.812796    11.00000    0.02536    0.01378 =
         0.01822   -0.00066    0.00647   -0.00029
S002  4    0.545833    0.332842    0.917228    11.00000    0.03044    0.02122 =
         0.02350    0.00118    0.01058    0.00288
S001  4    0.947581    0.137830    1.077433    11.00000    0.03154    0.02545 =
         0.02504    0.00660    0.00886    0.00271
N005  3    0.714217    0.140162    0.793881    11.00000    0.02480    0.01574 =
         0.02050   -0.00032    0.00856   -0.00059
N006  3    0.800306    0.438575    0.822275    11.00000    0.03234    0.01603 =
         0.02209   -0.00096    0.00507   -0.00100
N003  3    0.670232    0.303430    0.690600    11.00000    0.02577    0.01490 =
         0.02081    0.00116    0.00801    0.00116
N004  3    0.841167    0.266123    0.767361    11.00000    0.02808    0.01745 =
         0.01987    0.00031    0.00741   -0.00083
N002  3    0.671862    0.327424    0.855712    11.00000    0.03147    0.02101 =
         0.02179   -0.00191    0.00797    0.00168
N001  3    0.840391    0.257187    0.930811    11.00000    0.02924    0.01903 =
         0.02233   -0.00214    0.00749   -0.00063
C015  1    0.636092    0.212761    0.653971    11.00000    0.02752    0.01777 =
         0.02014   -0.00049    0.00708   -0.00063
AFIX  43
H015  2    0.598181    0.208513    0.594650    11.00000   -1.20000
AFIX   0
C016  1    0.659690    0.118040    0.709727    11.00000    0.02670    0.01691 =
         0.02074   -0.00059    0.00869   -0.00047
C003  1    0.650327    0.397588    0.635922    11.00000    0.02569    0.01638 =
         0.02019    0.00238    0.00590   -0.00010
C021  1    0.852799    0.166506    0.730967    11.00000    0.02569    0.01898 =
         0.02443   -0.00086    0.01088   -0.00087
C024    1    0.864929   -0.031323    0.658219    11.00000    0.02354    0.02331 =
         0.02718   -0.00086    0.00960    0.00187
C007  1    0.602301    0.582622    0.607445    11.00000    0.03070    0.01696 =
         0.02599    0.00060    0.01151    0.00320
AFIX  43
H007  2    0.582693    0.645357    0.623961    11.00000   -1.20000
AFIX   0
C012  1    0.570694    0.866175    0.371666    11.00000    0.03485    0.02142 =
         0.03206    0.00802    0.01614    0.00383
AFIX  43
H012  2    0.563056    0.928075    0.337308    11.00000   -1.20000
AFIX   0
C010  1    0.561611    0.672861    0.384003    11.00000    0.02779    0.01986 =
         0.02545    0.00091    0.00986    0.00171
AFIX  43
H010  2    0.547259    0.604791    0.357266    11.00000   -1.20000
AFIX   0
C022  1    0.833699    0.160484    0.643222    11.00000    0.03228    0.02181 =
         0.02456    0.00272    0.01194    0.00094
AFIX  43
H022  2    0.816180    0.222592    0.608294    11.00000   -1.20000
AFIX   0
C008  1    0.622167    0.491550    0.660752    11.00000    0.03068    0.01975 =
         0.02062    0.00101    0.01045    0.00163
AFIX  43
H008  2    0.616641    0.493400    0.713020    11.00000   -1.20000
AFIX   0
C025  1    0.883819   -0.023214    0.746318    11.00000    0.02607    0.02155 =
         0.02684    0.00297    0.00837    0.00351
AFIX  43
H025  2    0.900143   -0.085460    0.781170    11.00000   -1.20000
AFIX   0
C002  1    0.619737    0.329719    0.881597    11.00000    0.03037    0.01429 =
         0.01816   -0.00011    0.00506    0.00207
C004  1    0.658158    0.394944    0.558510    11.00000    0.03208    0.01529 =
         0.02487   -0.00122    0.01109    0.00126
AFIX  43
H004  2    0.676490    0.331525    0.541529    11.00000   -1.20000
AFIX   0
C020  1    0.736329    0.058432    0.851282    11.00000    0.02830    0.01889 =
         0.02248    0.00165    0.00920   -0.00210
AFIX  43
H020  2    0.772168    0.072997    0.909987    11.00000   -1.20000
AFIX   0
C005  1    0.638750    0.486653    0.505969    11.00000    0.03436    0.01860 =
         0.02409    0.00122    0.01398    0.00136
AFIX  43
H005  2    0.644316    0.484404    0.453730    11.00000   -1.20000
AFIX   0
C009  1    0.594660    0.680448    0.474548    11.00000    0.02648    0.01709 =
         0.02625    0.00277    0.01127    0.00267
C017  1    0.628838    0.014873    0.681075    11.00000    0.03158    0.01898 =
         0.02423   -0.00160    0.00821   -0.00369
AFIX  43
H017  2    0.591517    0.002287    0.622447    11.00000   -1.20000
AFIX   0
C006  1    0.611053    0.582184    0.529899    11.00000    0.02692    0.01701 =
         0.02420    0.00141    0.00868    0.00088
C018  1    0.654245   -0.069491    0.740836    11.00000    0.03572    0.01593 =
         0.03070   -0.00090    0.01261   -0.00425
AFIX  43
H018  2    0.635252   -0.140304    0.723111    11.00000   -1.20000
AFIX   0
C001  1    0.885469    0.210288    0.992802    11.00000    0.02761    0.01863 =
         0.02288   -0.00246    0.01090   -0.00184
C011  1    0.549680    0.764699    0.332939    11.00000    0.03134    0.02634 =
         0.02389    0.00469    0.01076    0.00350
AFIX  43
H011  2    0.527417    0.758174    0.272267    11.00000   -1.20000
AFIX   0
C026  1    0.878997    0.074740    0.783452    11.00000    0.02683    0.02294 =
         0.02176    0.00134    0.00836    0.00126
AFIX  43
H026  2    0.893159    0.079182    0.843022    11.00000   -1.20000
AFIX   0
C028  1    0.862937    0.450214    0.795452    11.00000    0.03618    0.01933 =
         0.02601    0.00026    0.00815   -0.00536
C014  1    0.614893    0.783335    0.512497    11.00000    0.03584    0.01971 =
         0.02581    0.00083    0.01248    0.00189
AFIX  43
H014  2    0.636720    0.790351    0.573100    11.00000   -1.20000
AFIX   0
C013  1    0.603027    0.875350    0.461425    11.00000    0.03943    0.01721 =
         0.03303    0.00094    0.01533    0.00047
AFIX  43
H013  2    0.616925    0.943679    0.487768    11.00000   -1.20000
AFIX   0
C023  1    0.840597    0.062075    0.607158    11.00000    0.03323    0.02636 =
         0.02408   -0.00011    0.01298    0.00118
AFIX  43
H023  2    0.828816    0.058460    0.548126    11.00000   -1.20000
AFIX   0
C027  1    0.882337    0.350668    0.762409    11.00000    0.03264    0.02366 =
         0.02587    0.00019    0.01138   -0.00499
AFIX  43
H027  2    0.922281    0.348111    0.738970    11.00000   -1.20000
AFIX   0
C019  1    0.708149   -0.046983    0.827065    11.00000    0.03144    0.01827 =
         0.02782    0.00352    0.01119   -0.00147
AFIX  43
H019  2    0.725492   -0.102380    0.868761    11.00000   -1.20000
AFIX   0
C032  1    0.776715    0.525649    0.853667    11.00000    0.03987    0.01903 =
         0.02786   -0.00393    0.00506    0.00154
AFIX  43
H032  2    0.733925    0.518533    0.873087    11.00000   -1.20000
AFIX   0
C031  1    0.814530    0.626429    0.857984    11.00000    0.05427    0.01722 =
         0.04078   -0.00567    0.00584   -0.00071
AFIX  43
H031  2    0.795842    0.686651    0.878460    11.00000   -1.20000
AFIX   0
C029  1    0.904103    0.548314    0.799879    11.00000    0.04867    0.02628 =
         0.04069    0.00120    0.01500   -0.01214
AFIX  43
H029  2    0.947657    0.553752    0.781373    11.00000   -1.20000
AFIX   0
C030  1    0.879274    0.637675    0.832229    11.00000    0.06051    0.01957 =
         0.04731   -0.00183    0.01151   -0.01286
AFIX  43
H030  2    0.906108    0.704771    0.836533    11.00000   -1.20000
AFIX  66
REM #####
PART 1
C1A   1    0.866173   -0.136230    0.615697    21.00000    0.01218    0.02655 =
         0.01928   -0.00099   -0.00455    0.00861
C2A   1    0.827993   -0.225276    0.635845    21.00000    0.02633    0.02438 =
         0.04534   -0.00345    0.01032    0.00679
AFIX  43
H2A   2    0.795292   -0.215232    0.666970    21.00000   -1.20000
AFIX  65
C3A   1    0.838687   -0.329336    0.609471    21.00000    0.03830    0.03141 =
         0.04262   -0.00580    0.01387    0.00321
AFIX  43
H3A   2    0.813142   -0.388914    0.622951    21.00000   -1.20000
AFIX  65
C4A   1    0.887562   -0.344349    0.562949    21.00000    0.04239    0.02506 =
         0.02534    0.00014    0.00967    0.00932
AFIX  43
H4A   2    0.894718   -0.413972    0.545304    21.00000   -1.20000
AFIX  65
C5A   1    0.925744   -0.255303    0.542801    21.00000    0.03328    0.03005 =
         0.02969   -0.00623    0.01303    0.00793
AFIX  43
H5A   2    0.958445   -0.265349    0.511676    21.00000   -1.20000
AFIX  65
C6A   1    0.915050   -0.151243    0.569175    21.00000    0.01804    0.02836 =
         0.02367   -0.01094    0.00002   -0.00114
AFIX  43
H6A   2    0.940595   -0.091665    0.555694    21.00000   -1.20000
AFIX  66
PART 2
C1B   1    0.881380   -0.138764    0.627649   -21.00000    0.00945    0.02542 =
         0.01658   -0.00142   -0.01102    0.00700
C2B   1    0.844013   -0.235326    0.637388   -21.00000    0.02149    0.02311 =
         0.02971    0.00002    0.00844    0.01267
AFIX  43
H2B   2    0.812124   -0.236137    0.669918   -21.00000   -1.20000
AFIX  65
C3B   1    0.854307   -0.330675    0.598508   -21.00000    0.04877    0.02022 =
         0.03138   -0.00391    0.01725    0.00664
AFIX  43
H3B   2    0.829306   -0.395281    0.605025   -21.00000   -1.20000
AFIX  65
C4B   1    0.901968   -0.329462    0.549888   -21.00000    0.04419    0.03004 =
         0.02379    0.00119    0.01206    0.01506
AFIX  43
H4B   2    0.908855   -0.393257    0.523875   -21.00000   -1.20000
AFIX  65
C5B   1    0.939336   -0.232901    0.540149   -21.00000    0.03229    0.03799 =
         0.04636   -0.00491    0.01303    0.00470
AFIX  43
H5B   2    0.971224   -0.232091    0.507619   -21.00000   -1.20000
AFIX  65
C6B   1    0.929043   -0.137551    0.579029   -21.00000    0.02644    0.04206 =
         0.03442   -0.01578    0.00616   -0.00258
AFIX  43
H6B   2    0.954044   -0.072945    0.572513   -21.00000   -1.20000
PART 0
AFIX   0
HKLF 4


REM  sc2_093K_a.res in P2(1)/c
REM wR2 = 0.1032, GooF = S = 1.050, Restrained GooF = 1.048 for all data
REM R1 = 0.0354 for 6987 Fo > 4sig(Fo) and 0.0370 for all 7442 data
REM 457 parameters refined using 73 restraints

END

WGHT      0.0637      1.0957

REM Highest difference peak  0.573,  deepest hole -0.544,  1-sigma level  0.068
Q1    1   0.7287  0.2582  0.8425  11.00000  0.05    0.57
Q2    1   0.7355  0.3347  0.8433  11.00000  0.05    0.51
Q3    1   0.7811  0.3290  0.7860  11.00000  0.05    0.49
Q4    1   0.7764  0.2463  0.7900  11.00000  0.05    0.47
Q5    1   0.5817  0.3661  0.8961  11.00000  0.05    0.40
Q6    1   0.5786  0.3000  0.8985  11.00000  0.05    0.39
Q7    1   0.8581  0.1677  0.6928  11.00000  0.05    0.39
Q8    1   0.8119  0.2698  0.7902  11.00000  0.05    0.38
Q9    1   0.8708  0.4008  0.7797  11.00000  0.05    0.38
Q10   1   0.9245  0.0978  1.0964  11.00000  0.05    0.38
Q11   1   0.6490  0.1643  0.6805  11.00000  0.05    0.37
Q12   1   0.9382  0.1892  1.1095  11.00000  0.05    0.37
Q13   1   0.6265  0.5368  0.5206  11.00000  0.05    0.36
Q14   1   0.6451 -0.0281  0.7137  11.00000  0.05    0.33
Q15   1   0.6535  0.4016  0.5978  11.00000  0.05    0.33
Q16   1   0.6254  0.4422  0.6447  11.00000  0.05    0.32
Q17   1   0.8339  0.1131  0.6298  11.00000  0.05    0.32
Q18   1   0.8691 -0.0813  0.6425  11.00000  0.05    0.31
Q19   1   0.6005  0.5324  0.6304  11.00000  0.05    0.31
Q20   1   0.6116  0.5778  0.5685  11.00000  0.05    0.29
;
_shelx_res_checksum   70566

_shelx_hkl_file
;
   2   0   0 161852. 6970.42   1
  -2   0   0 167067. 6970.37   1
   3   0   0 46407.6 1904.90   1
  -3   0   0 43077.5 1904.87   1
   4   0   0 999999. 41611.3   1
  -4   0   0 964717. 41611.5   1
   5   0   0 1150.32 64.7367   1
  -5   0   0 1038.70 64.1912   1
   7   0   0 464.879 42.5113   1
  -7   0   0 470.655 41.4124   1
   8   0   0 45895.6 1982.36   1
  -8   0   0 46429.7 1981.45   1
   9   0   0 681.537 56.7961   1
  -9   0   0 755.589 58.5926   1
  10   0   0 150472. 6328.08   1
 -10   0   0 146960. 6326.22   1
  11   0   0 131.058 33.6330   1
 -11   0   0 63.2916 27.1862   1
  13   0   0 4348.66 226.377   1
 -13   0   0 4505.58 226.055   1
 -14   0   0 11545.0 552.181   1
  14   0   0 12792.7 556.598   1
  15   0   0-4.49364 31.6828   1
 -15   0   0-4.42812 33.1739   1
 -16   0   0 3263.79 196.454   1
  16   0   0 4351.98 206.864   1
 -17   0   0 2911.15 176.102   1
  17   0   0 3623.14 184.433   1
 -18   0   0 5452.81 304.091   1
  18   0   0 7291.53 317.169   1
 -19   0   0 2455.22 149.340   1
  19   0   0 2529.84 151.213   1
 -20   0   0 4644.35 260.950   1
  20   0   0 5813.15 272.142   1
 -21   0   0 119.970 46.0038   1
  21   0   0 152.721 48.8852   1
 -22   0   0 1587.30 113.971   1
  22   0   0 1727.85 119.497   1
 -23   0   0 1549.40 110.680   1
  23   0   0 1609.07 113.855   1
 -24   0   0 2392.61 145.499   1
  24   0   0 2362.29 147.461   1
 -25   0   0 753.958 76.4533   1
  25   0   0 759.872 75.7611   1
 -26   0   0 33.5636 43.5955   1
  -1   1   0 282873. 11856.3   1
   1   1   0 275409. 11856.8   1
  -1  -1   0 250650. 11857.2   1
  -2   1   0 244.809 21.2764   1
   2   1   0 223.825 21.1763   1
   2  -1   0 267.422 21.0622   1
  -2  -1   0 249.609 20.4933   1
  -3   1   0 203343. 8669.72   1
   3   1   0 206951. 8670.39   1
   3  -1   0 193586. 8671.72   1
  -3  -1   0 213205. 8670.53   1
  -4   1   0 40926.3 1638.07   1
   4   1   0 38916.8 1637.90   1
   4  -1   0 41839.9 1638.16   1
  -5   1   0 748.530 51.6277   1
   5  -1   0 784.380 51.2791   1
   5   1   0 755.910 52.1395   1
   6   1   0 200.673 31.5611   1
  -6  -1   0 200.344 30.6937   1
  -7   1   0 19216.4 807.234   1
   7  -1   0 19024.3 807.174   1
  -7  -1   0 17298.5 805.367   1
   7   1   0 18534.7 809.029   1
  -8   1   0 11711.7 532.185   1
   8  -1   0 11946.5 532.703   1
  -8  -1   0 11474.6 532.385   1
   8   1   0 12806.7 535.887   1
  -9   1   0 124819. 5490.20   1
   9  -1   0 127612. 5491.77   1
  -9  -1   0 133427. 5491.94   1
   9   1   0 130246. 5490.87   1
 -10   1   0 2479.26 129.295   1
  10  -1   0 2313.23 128.109   1
 -10  -1   0 2323.25 129.814   1
  10   1   0 2130.54 126.902   1
 -11   1   0 46215.8 2025.23   1
  11  -1   0 51691.5 2029.72   1
 -11  -1   0 46467.1 2027.50   1
  11   1   0 44260.6 2025.98   1
 -12  -1   0 2357.55 132.631   1
  12   1   0 2201.27 132.128   1
  13  -1   0 1949.56 118.783   1
 -13  -1   0 1818.51 113.355   1
  13   1   0 2084.75 119.268   1
 -14   1   0 563.701 61.2125   1
  14  -1   0 703.694 64.8251   1
 -14  -1   0 638.166 64.6127   1
  14   1   0 583.007 62.8660   1
 -15   1   0 10379.6 498.974   1
  15  -1   0 11480.5 503.033   1
 -15  -1   0 10064.6 498.185   1
  15   1   0 11598.0 505.761   1
  16  -1   0 3301.21 182.203   1
 -17   1   0 629.311 68.7729   1
  17   1   0 780.431 71.2169   1
  17  -1   0 652.710 69.7208   1
 -18   1   0 283.710 50.8009   1
  18  -1   0 295.056 48.7512   1
 -18  -1   0 297.259 51.0803   1
  18   1   0 138.392 45.3217   1
 -19  -1   0 2013.51 130.915   1
 -19   1   0 1998.04 128.890   1
  19   1   0 2131.67 133.082   1
  19  -1   0 2041.80 132.334   1
 -20  -1   0 78.7445 40.0594   1
  20   1   0 87.2739 40.2278   1
 -21   1   0 1265.52 99.5764   1
 -21  -1   0 1360.85 102.190   1
  21   1   0 1496.29 104.532   1
  21  -1   0 1412.88 103.467   1
 -22   1   0 4966.07 250.810   1
 -22  -1   0 4814.23 249.337   1
  22   1   0 4365.03 246.729   1
  22  -1   0 5047.74 253.979   1
 -23   1   0 887.568 80.6916   1
 -23  -1   0 855.931 81.7947   1
  23  -1   0 858.235 81.7843   1
  23   1   0 812.664 80.9638   1
 -24   1   0 1197.34 96.1856   1
  24  -1   0 1247.58 97.0494   1
 -25  -1   0 1082.07 87.7286   1
 -25   1   0 995.021 88.6661   1
  25   1   0 1064.43 89.9019   1
  25  -1   0 956.363 86.5911   1
 -26  -1   0 136.398 46.9568   1
  26   1   0 168.983 48.1524   1
   0   2   0 111395. 5533.65   1
   0  -2   0 152292. 5534.76   1
  -1   2   0 30.4550 14.5646   1
   1  -2   0 44.9261 14.7645   1
   1   2   0 19.8950 15.4114   1
  -1  -2   0 16.3355 16.3252   1
  -2   2   0 698.076 44.8237   1
   2  -2   0 813.826 46.1986   1
   2   2   0 803.259 46.3052   1
  -2  -2   0 854.729 46.3886   1
   3   2   0 58669.0 2417.92   1
   3  -2   0 62365.1 2417.15   1
  -3  -2   0 56739.4 2418.39   1
   4   2   0 38612.9 1700.52   1
  -4   2   0 40121.6 1699.96   1
   4  -2   0 41069.0 1700.25   1
  -4  -2   0 39294.7 1700.74   1
   5  -2   0 562.919 44.0459   1
  -5   2   0 637.907 45.0865   1
   6   2   0 5757.09 265.069   1
  -6   2   0 5525.22 263.406   1
   6  -2   0 5727.68 266.480   1
  -6  -2   0 5956.43 266.233   1
  -7  -2   0 8465.94 382.059   1
   7  -2   0 8862.45 383.060   1
   7   2   0 8311.99 380.798   1
  -7   2   0 8116.48 378.711   1
  -8  -2   0 8717.96 397.195   1
   8  -2   0 9104.29 398.005   1
   8   2   0 7963.23 393.799   1
  -8   2   0 9122.73 395.802   1
  -9  -2   0 266.201 37.8167   1
   9  -2   0 329.942 39.9921   1
   9   2   0 278.356 40.0999   1
  -9   2   0 302.738 37.6231   1
 -10  -2   0 61249.0 2762.39   1
  10  -2   0 67363.1 2766.93   1
  10   2   0 65023.7 2766.37   1
 -10   2   0 64776.5 2762.63   1
  11  -2   0 829.864 66.8540   1
 -11   2   0 784.245 64.0787   1
 -12  -2   0 27259.7 1288.81   1
  12   2   0 32379.6 1294.91   1
 -13  -2   0 18072.6 772.560   1
  13  -2   0 17249.0 772.311   1
  13   2   0 16974.8 768.875   1
 -13   2   0 16768.1 767.428   1
 -14  -2   0 17089.6 744.847   1
  14   2   0 16721.8 743.959   1
 -14   2   0 15967.5 740.637   1
  15  -2   0 3079.25 165.689   1
  15   2   0 3046.60 166.229   1
  16  -2   0 1243.85 91.2180   1
 -16   2   0 1038.02 84.7443   1
 -17  -2   0 319.808 51.9707   1
  17  -2   0 474.165 57.3140   1
  17   2   0 386.271 55.2418   1
 -17   2   0 339.331 50.7399   1
 -18  -2   0 257.796 51.1322   1
  18  -2   0 302.827 51.5672   1
  18   2   0 301.036 52.9487   1
 -18   2   0 353.999 50.8863   1
 -19  -2   0 182.827 45.8119   1
  19  -2   0 290.001 52.2031   1
  19   2   0 235.020 50.2763   1
 -19   2   0 254.962 49.3380   1
  20   2   0 2026.41 129.944   1
 -20  -2   0 1886.47 126.529   1
  21  -2   0 67.5245 41.1575   1
 -21  -2   0 65.5409 42.9047   1
 -21   2   0 50.8996 38.7591   1
  22  -2   0 603.824 67.2651   1
 -22   2   0 589.357 68.4182   1
  23  -2   0 2815.61 164.524   1
  23   2   0 3052.78 167.425   1
 -23   2   0 2627.84 163.842   1
 -23  -2   0 2706.87 162.282   1
 -24  -2   0 589.734 70.4593   1
 -24   2   0 578.053 68.3503   1
  24   2   0 562.928 69.6040   1
  24  -2   0 729.438 72.5597   1
  25  -2   0 980.665 83.6624   1
  25   2   0 806.333 78.6173   1
 -25   2   0 879.340 81.8938   1
 -25  -2   0 804.074 79.1238   1
  26   2   0 64.7123 43.0537   1
 -26  -2   0 51.5883 45.4887   1
   0  -3   0 1.26419 18.0406   1
   0   3   0 1.30911 17.3470   1
   1  -3   0 42522.3 1863.02   1
  -1   3   0 41513.3 1862.41   1
   1   3   0 46097.0 1864.55   1
  -1  -3   0 45227.7 1864.51   1
  -2   3   0 113.580 20.5004   1
   2  -3   0 125.835 21.7520   1
   2   3   0 84.8807 23.0061   1
  -2  -3   0 103.616 22.3455   1
  -3   3   0 6725.88 298.226   1
   3  -3   0 7000.72 298.565   1
   3   3   0 6288.61 298.500   1
  -3  -3   0 6678.50 299.121   1
  -4   3   0 15836.4 704.659   1
   4  -3   0 16724.7 706.079   1
  -5  -3   0 727.408 53.9039   1
   5   3   0 713.431 53.1998   1
   6   3   0 2185.51 115.637   1
  -6   3   0 2179.03 112.443   1
  -6  -3   0 2128.68 114.862   1
   6  -3   0 2148.21 113.788   1
   7   3   0 71729.8 3133.55   1
  -7   3   0 74127.7 3131.71   1
  -7  -3   0 73527.1 3134.47   1
   7  -3   0 74058.5 3132.70   1
   8   3   0 314.840 39.5811   1
  -8   3   0 333.300 36.6906   1
   8  -3   0 319.524 38.4865   1
  -8  -3   0 307.190 38.6705   1
  -9   3   0 2103.93 116.597   1
   9  -3   0 2161.72 117.232   1
   9   3   0 1929.35 116.489   1
  -9  -3   0 2045.51 117.725   1
 -10   3   0 5786.99 264.844   1
  10  -3   0 5764.73 265.176   1
  10   3   0 4960.40 261.924   1
 -10  -3   0 5336.68 264.451   1
 -11   3   0 283.168 41.9450   1
  11  -3   0 259.435 41.1818   1
 -12   3   0 4077.61 201.255   1
  12  -3   0 3527.54 198.045   1
  12   3   0 3993.47 204.814   1
 -12  -3   0 3909.74 200.955   1
 -13   3   0 18355.7 834.645   1
  13   3   0 19474.3 840.269   1
 -13  -3   0 18673.2 836.681   1
 -14   3   0 8134.24 383.421   1
  14  -3   0 8209.13 384.422   1
  14   3   0 8243.11 385.394   1
 -14  -3   0 7736.53 383.180   1
 -15   3   0 1207.87 90.5210   1
  15  -3   0 1438.66 95.7320   1
  15   3   0 1097.29 88.4573   1
 -15  -3   0 1153.62 90.2852   1
 -16   3   0 1367.88 97.9770   1
  16  -3   0 1385.62 98.7181   1
  16   3   0 1548.08 102.150   1
 -16  -3   0 1188.41 94.0843   1
  17  -3   0 1165.53 90.5494   1
 -17   3   0 1132.93 89.8721   1
 -17  -3   0 1177.58 90.4632   1
 -18   3   0 733.283 71.5449   1
  18   3   0 774.081 73.0676   1
  18  -3   0 611.069 68.5690   1
 -19   3   0 526.042 62.0797   1
  19  -3   0 374.951 57.4855   1
 -20   3   0 895.639 78.8444   1
  20  -3   0 823.301 78.3586   1
  20   3   0 949.334 82.1405   1
 -20  -3   0 790.552 76.3506   1
 -21   3   0 139.511 43.4276   1
  21  -3   0 137.318 42.6421   1
  21   3   0 106.685 43.7937   1
 -21  -3   0 176.359 49.1588   1
 -22   3   0 84.3654 41.6004   1
  22  -3   0 132.546 42.9563   1
  22   3   0 147.993 46.9466   1
 -22  -3   0 186.120 50.6792   1
 -23   3   0 500.470 62.1970   1
  23  -3   0 416.596 56.8876   1
  23   3   0 358.162 57.4179   1
 -23  -3   0 363.198 56.3505   1
  24   3   0 619.297 70.9075   1
 -24  -3   0 690.747 72.2361   1
 -25   3   0-9.48807 41.1864   1
 -26  -3   0 328.312 53.3867   1
  26   3   0 262.651 50.6706   1
   0  -4   0 19377.9 867.676   1
   0   4   0 20832.5 868.171   1
   1  -4   0 6.71417 17.6656   1
  -1  -4   0 39.7750 23.5781   1
   1   4   0 5.27596 20.1130   1
  -1   4   0 11.6778 18.2431   1
   2  -4   0 68336.4 2922.52   1
  -2   4   0 68921.9 2923.29   1
   3   4   0 13562.1 614.734   1
  -3  -4   0 14633.6 616.748   1
  -4  -4   0 12011.2 522.526   1
   4   4   0 11641.4 521.207   1
   5   4   0 17068.8 736.151   1
   5  -4   0 17330.4 734.906   1
  -5  -4   0 16428.5 736.101   1
  -5   4   0 16452.1 732.243   1
   6   4   0 13.3284 20.8114   1
   6  -4   0-2.50021 20.6430   1
  -6  -4   0 10.9836 22.1312   1
  -6   4   0 12.0267 19.3872   1
   7   4   0 2234.96 119.480   1
   7  -4   0 2236.62 117.840   1
  -7   4   0 2175.20 117.257   1
  -7  -4   0 2018.63 117.661   1
   8   4   0 56209.9 2430.43   1
  -8   4   0 56815.8 2427.62   1
  -8  -4   0 56921.4 2429.65   1
   8  -4   0 56647.4 2428.05   1
   9   4   0 963.343 68.1969   1
  -9   4   0 828.249 62.6451   1
   9  -4   0 804.145 62.6183   1
  -9  -4   0 840.608 66.0994   1
  10  -4   0 1675.80 102.489   1
 -10   4   0 1628.02 99.9012   1
 -11  -4   0 1467.06 96.0902   1
  11   4   0 1443.80 95.2595   1
 -12  -4   0 4599.10 241.045   1
  12   4   0 4889.74 243.549   1
 -12   4   0 4974.73 240.836   1
 -13  -4   0 15813.4 754.337   1
  13  -4   0 16829.2 757.313   1
 -13   4   0 16702.2 756.081   1
 -14  -4   0-13.4054 33.1300   1
  14  -4   0 168.903 38.8946   1
  14   4   0 98.7253 40.2679   1
 -14   4   0 46.2277 31.8489   1
  15  -4   0 11208.8 516.235   1
 -15   4   0 11147.6 514.464   1
 -16  -4   0 987.279 84.4611   1
  16   4   0 1071.78 85.8723   1
 -17  -4   0 654.178 69.8259   1
  17  -4   0 595.654 64.6921   1
  17   4   0 732.026 69.2639   1
 -17   4   0 690.912 66.0905   1
 -18  -4   0 4482.05 242.660   1
  18  -4   0 4539.84 242.675   1
  18   4   0 5067.37 246.544   1
 -18   4   0 4563.11 240.689   1
 -19  -4   0 820.574 76.4590   1
  19  -4   0 776.426 76.3796   1
 -19   4   0 652.649 71.0091   1
  20  -4   0 272.881 51.2939   1
 -20   4   0 349.530 53.6742   1
 -21  -4   0 105.073 43.7783   1
  21  -4   0 81.0750 40.7014   1
  21   4   0 62.0553 42.2999   1
 -21   4   0 48.8292 39.7144   1
 -22  -4   0 140.621 48.4549   1
  22   4   0 235.017 51.4666   1
  23   4   0 1156.59 93.7605   1
  23  -4   0 1109.30 90.9193   1
 -23   4   0 1046.20 90.0972   1
 -23  -4   0 1022.74 90.4837   1
  24   4   0 84.4187 43.5388   1
 -24  -4   0 112.548 48.7728   1
  25   4   0 311.870 54.0279   1
 -25  -4   0 317.249 55.0969   1
   0   5   0 17.1355 23.8787   1
   0  -5   0-4.32251 20.0190   1
  -1  -5   0 636.494 47.0653   1
   1   5   0 583.191 46.5773   1
  -1   5   0 519.579 44.2092   1
   1  -5   0 616.070 44.7623   1
  -2  -5   0 47748.8 1997.50   1
  -2   5   0 44461.0 1994.71   1
   2   5   0 48594.1 1997.16   1
   2  -5   0 46089.0 1995.91   1
  -3  -5   0 23928.6 1043.69   1
   3  -5   0 23246.2 1040.66   1
   3   5   0 24656.1 1043.94   1
  -3   5   0 24622.0 1041.96   1
  -4   5   0 84042.8 3502.63   1
   4  -5   0 80652.7 3502.00   1
   4   5   0 80078.0 3503.48   1
  -4  -5   0 84075.7 3504.80   1
   5   5   0 29726.5 1329.72   1
  -5  -5   0 31024.3 1332.17   1
  -5   5   0 31517.6 1329.68   1
   5  -5   0 31040.6 1329.86   1
   6   5   0 222.251 32.8901   1
  -6  -5   0 206.012 34.3912   1
  -6   5   0 199.895 29.5350   1
   6  -5   0 193.435 29.6139   1
   7   5   0 44634.9 1898.16   1
  -7  -5   0 45311.4 1899.81   1
   7  -5   0 48303.7 1901.15   1
   8   5   0 5235.34 248.902   1
   8  -5   0 5482.63 249.646   1
  -8  -5   0 4911.00 247.598   1
  -8   5   0 4931.87 244.911   1
   9  -5   0 74.7250 26.9291   1
  -9   5   0 96.0625 30.1708   1
  10   5   0 2023.08 121.673   1
 -10   5   0 2188.39 123.352   1
  10  -5   0 2202.70 122.764   1
 -10  -5   0 2021.71 122.949   1
  11   5   0 1547.27 102.434   1
  11  -5   0 1585.60 98.8392   1
 -11  -5   0 1687.97 104.671   1
 -11   5   0 1403.75 96.2674   1
 -12   5   0 2031.37 118.849   1
  12   5   0 1922.15 121.190   1
 -12  -5   0 1811.81 119.553   1
  12  -5   0 2012.20 120.187   1
  13   5   0 8033.08 392.692   1
  13  -5   0 9021.05 395.217   1
 -13  -5   0 7938.46 393.733   1
  14   5   0 171.202 40.9913   1
 -14   5   0 174.960 40.8361   1
  14  -5   0 73.9257 33.9753   1
 -14  -5   0 126.368 40.6094   1
 -15  -5   0 2159.31 138.372   1
  15  -5   0 2497.32 142.259   1
  15   5   0 2690.80 150.607   1
 -15   5   0 2168.83 136.882   1
 -16  -5   0 485.592 58.2081   1
  16  -5   0 404.655 53.9292   1
  16   5   0 481.741 58.6958   1
 -16   5   0 300.480 50.1681   1
 -17  -5   0 12518.2 585.064   1
  17  -5   0 12469.4 583.810   1
  17   5   0 13855.8 589.246   1
 -17   5   0 12163.5 581.830   1
  18  -5   0 1604.19 112.193   1
 -18  -5   0 1815.39 118.670   1
 -18   5   0 1670.44 113.433   1
  19  -5   0 54.4608 37.1258   1
  19   5   0 10.0505 38.4792   1
 -19   5   0 48.7444 41.2076   1
 -20  -5   0 125.646 45.5942   1
  20  -5   0 100.118 43.3797   1
  20   5   0 148.647 45.5709   1
 -20   5   0 172.428 49.0654   1
  21  -5   0-30.1392 39.7239   1
 -21   5   0 24.9445 40.2041   1
 -22  -5   0 354.288 57.4318   1
  22  -5   0 361.392 56.8615   1
  22   5   0 459.865 60.4565   1
 -22   5   0 361.073 57.8704   1
 -23  -5   0 417.921 60.4177   1
  23  -5   0 555.147 63.5476   1
 -23   5   0 456.414 61.8291   1
  23   5   0 448.763 61.3431   1
 -24   5   0 552.011 65.5646   1
  24   5   0 425.137 61.6581   1
 -24  -5   0 494.277 64.2048   1
  25   5   0 303.234 54.2878   1
 -25  -5   0 360.557 56.1923   1
   0   6   0 44121.6 1913.19   1
   0  -6   0 45081.7 1913.53   1
  -1  -6   0 8826.27 386.175   1
   1   6   0 8519.01 384.569   1
  -1   6   0 8396.44 384.464   1
   1  -6   0 8316.94 382.554   1
  -2  -6   0 19873.3 883.545   1
   2   6   0 20842.6 883.913   1
  -2   6   0 19842.0 881.385   1
   2  -6   0 20520.5 882.241   1
  -3  -6   0 444.753 43.3209   1
  -3   6   0 470.833 41.3667   1
   3   6   0 438.265 42.8895   1
   3  -6   0 394.489 40.1857   1
  -4  -6   0 2373.58 129.562   1
   4  -6   0 2539.63 127.502   1
   4   6   0 2359.60 128.377   1
  -4   6   0 2385.64 126.793   1
  -5   6   0 4212.30 203.756   1
   5  -6   0 4430.10 204.140   1
   5   6   0 3930.74 203.874   1
  -5  -6   0 4080.15 205.329   1
   6   6   0 5985.15 297.108   1
  -6  -6   0 6621.15 300.252   1
  -6   6   0 6311.54 295.772   1
   6  -6   0 6353.15 296.166   1
   7   6   0 2118.62 119.197   1
  -7  -6   0 2128.61 119.564   1
  -7   6   0 1971.71 116.252   1
   7  -6   0 2071.26 117.415   1
  -8   6   0 746.080 59.7988   1
   8  -6   0 702.281 59.3651   1
   9   6   0 6456.96 317.931   1
  -9  -6   0 6753.44 318.375   1
  -9   6   0 6386.55 313.381   1
   9  -6   0 7121.04 318.789   1
 -10  -6   0 2229.71 133.325   1
  10   6   0 2413.86 135.700   1
  11  -6   0 139.152 37.2034   1
 -11  -6   0 143.237 39.1971   1
  11   6   0 96.5621 36.2347   1
 -11   6   0 123.405 33.2326   1
  12   6   0 13510.9 601.419   1
 -12  -6   0 12643.7 598.525   1
  12  -6   0 13460.3 600.131   1
 -13  -6   0 962.049 82.3906   1
  13  -6   0 1162.79 85.8632   1
  13   6   0 1008.45 82.7066   1
 -13   6   0 1205.65 85.2713   1
  14   6   0 346.947 50.5931   1
 -14   6   0 282.754 48.4314   1
 -14  -6   0 311.915 51.2212   1
  14  -6   0 295.232 46.6443   1
 -15  -6   0 437.674 57.2388   1
  15   6   0 474.994 58.4664   1
  16  -6   0 2225.10 138.544   1
 -16  -6   0 2059.53 135.929   1
 -16   6   0 2293.74 139.695   1
  17   6   0 188.873 46.4745   1
  17  -6   0 212.746 46.1791   1
 -17  -6   0 153.867 44.7924   1
 -17   6   0 239.702 48.5166   1
  18   6   0 183.565 47.2416   1
  18  -6   0 132.992 41.1873   1
 -18  -6   0 119.802 47.1226   1
 -18   6   0 184.412 45.7645   1
  19   6   0 158.561 43.1889   1
 -19  -6   0 191.306 47.3338   1
  20   6   0 175.774 50.2415   1
  20  -6   0 292.880 51.5063   1
 -20  -6   0 254.692 54.6691   1
 -20   6   0 302.861 54.0045   1
  21   6   0 157.436 47.0994   1
 -21   6   0 206.099 49.9887   1
 -21  -6   0 185.416 48.8177   1
  21  -6   0 233.728 48.8469   1
  22  -6   0 2154.96 134.467   1
 -22   6   0 2185.29 135.419   1
 -22  -6   0 1918.72 131.768   1
  22   6   0 2162.62 136.383   1
 -23  -6   0 639.184 72.8263   1
  23  -6   0 642.488 69.6531   1
 -23   6   0 636.667 69.9205   1
  23   6   0 703.989 74.1955   1
  25   6   0 70.6483 40.4738   1
 -25  -6   0 140.116 47.7053   1
   0   7   0 2.91494 20.8856   1
   0  -7   0 20.5534 23.3726   1
  -1  -7   0 5260.73 245.767   1
   1   7   0 5299.66 245.520   1
  -1   7   0 5156.73 245.954   1
   1  -7   0 4767.07 243.728   1
  -2  -7   0 18182.8 765.603   1
   2   7   0 17733.3 764.370   1
  -2   7   0 16767.8 761.508   1
   2  -7   0 16858.8 762.060   1
  -3  -7   0 1230.33 80.7718   1
   3   7   0 1205.96 80.5420   1
  -3   7   0 1309.06 79.8141   1
   3  -7   0 1272.23 80.2139   1
  -4  -7   0 16106.1 700.805   1
   4   7   0 16035.3 699.079   1
  -4   7   0 15734.4 698.259   1
   4  -7   0 15353.9 697.512   1
  -5  -7   0 7052.36 333.653   1
   5  -7   0 7283.21 331.532   1
   5   7   0 6756.85 330.894   1
  -5   7   0 7395.72 331.622   1
  -6   7   0 64.0389 26.8297   1
   6  -7   0 100.382 30.3455   1
   6   7   0 74.1994 27.7467   1
  -6  -7   0 107.497 32.2854   1
  -7   7   0 513.729 49.9677   1
   7  -7   0 550.230 51.5192   1
   8  -7   0 668.014 58.3397   1
  -8   7   0 657.309 57.2979   1
   8   7   0 641.031 58.3019   1
  -8  -7   0 574.927 57.8749   1
   9   7   0 3864.50 189.510   1
  -9  -7   0 3283.09 185.164   1
  10  -7   0 4977.50 244.772   1
 -10   7   0 4950.83 243.248   1
 -10  -7   0 4662.76 244.086   1
  10   7   0 4986.21 246.774   1
  11  -7   0 370.279 48.8059   1
  11   7   0 380.563 51.7837   1
 -11  -7   0 463.877 53.0637   1
  12  -7   0 588.892 61.7498   1
 -12   7   0 608.736 58.5981   1
  12   7   0 602.618 61.7123   1
 -12  -7   0 653.524 63.2177   1
  13  -7   0 237.267 48.9628   1
 -13   7   0 169.256 37.2189   1
  14  -7   0 3102.08 165.503   1
 -14  -7   0 2652.90 157.504   1
  14   7   0 2683.54 157.693   1
 -14   7   0 2582.61 149.555   1
  15  -7   0 14593.0 615.622   1
 -15  -7   0 12727.4 607.846   1
  15   7   0 14651.1 612.301   1
 -15   7   0 11871.0 598.896   1
  16  -7   0 6252.72 306.988   1
  16   7   0 6722.17 310.957   1
 -16  -7   0 6203.86 306.687   1
 -16   7   0 5542.45 298.677   1
  17  -7   0 389.898 56.5057   1
 -17   7   0 487.120 57.3958   1
 -18  -7   0-5.00359 38.2809   1
  18  -7   0-10.0479 37.0972   1
 -18   7   0 4.72492 35.3985   1
  18   7   0-26.2378 40.6936   1
 -19  -7   0-10.0504 38.7081   1
 -19   7   0-4.77848 37.3019   1
  19  -7   0-5.08003 38.3291   1
 -20   7   0 109.308 42.9038   1
  20  -7   0 67.2365 43.0833   1
  20   7   0 64.3266 43.0932   1
 -21  -7   0 339.685 56.7248   1
  21   7   0 375.505 58.8127   1
  22  -7   0 410.517 60.2081   1
 -22  -7   0 354.792 58.4800   1
  22   7   0 419.501 60.7165   1
 -22   7   0 261.580 50.7076   1
  23   7   0 104.693 40.7869   1
 -23  -7   0 43.4105 40.1720   1
  24   7   0 188.341 49.9574   1
 -24  -7   0 242.517 51.5563   1
   0  -8   0 3496.61 184.905   1
   0   8   0 3752.63 184.687   1
  -1  -8   0 9539.34 439.861   1
   1   8   0 9595.82 439.287   1
  -1   8   0 9825.20 440.124   1
   1  -8   0 9581.22 439.907   1
  -2  -8   0 17658.4 772.444   1
   2   8   0 17652.9 771.948   1
  -2   8   0 17828.4 771.974   1
   2  -8   0 16777.6 768.856   1
  -3  -8   0 2923.72 152.207   1
   3   8   0 2907.59 152.316   1
  -3   8   0 2678.14 147.700   1
   3  -8   0 2798.60 149.052   1
  -4  -8   0 8285.19 375.999   1
   4   8   0 7879.39 373.209   1
  -4   8   0 7901.23 372.244   1
   4  -8   0 8137.12 373.624   1
  -5   8   0 131.718 32.2855   1
   5  -8   0 115.507 30.1046   1
   6  -8   0 3134.87 167.659   1
  -6   8   0 3244.03 168.410   1
   6   8   0 3223.11 169.513   1
  -6  -8   0 3189.76 170.595   1
   7   8   0 3232.27 175.565   1
  -7  -8   0 3371.24 177.376   1
   8   8   0 5744.17 291.645   1
  -8  -8   0 6064.38 294.466   1
  -8   8   0 6239.12 290.828   1
   9   8   0 12755.4 592.378   1
  -9  -8   0 12950.0 594.751   1
  -9   8   0 13671.0 591.809   1
   9  -8   0 12935.7 590.685   1
  10   8   0 54.8801 35.4584   1
 -10  -8   0 81.3376 37.9401   1
  10  -8   0 125.848 34.4991   1
  11   8   0 44.0906 30.6049   1
 -11  -8   0 13.1918 29.7515   1
 -11   8   0 12.4003 30.5448   1
  11  -8   0 46.5993 32.8731   1
 -12   8   0 2918.42 166.902   1
  12  -8   0 3164.53 170.467   1
  13   8   0 1822.10 117.673   1
 -13  -8   0 1606.32 114.288   1
 -13   8   0 1761.80 114.806   1
  13  -8   0 1936.52 118.060   1
 -14  -8   0 5047.36 273.826   1
  14   8   0 5982.42 280.257   1
  15  -8   0 498.638 61.7580   1
 -15   8   0 558.491 63.5739   1
 -15  -8   0 609.082 67.4713   1
  15   8   0 715.762 70.1528   1
 -16   8   0-14.1120 36.7242   1
  16  -8   0 44.0007 38.6667   1
  17  -8   0 1829.45 124.999   1
 -17   8   0 2109.77 128.108   1
 -17  -8   0 1828.18 125.724   1
  17   8   0 2201.34 131.908   1
 -18  -8   0 1232.32 97.0561   1
  18   8   0 1490.48 106.909   1
 -19   8   0 800.933 77.8856   1
  19  -8   0 1029.87 84.1873   1
  20  -8   0 565.500 65.5692   1
 -20   8   0 600.778 67.3841   1
 -20  -8   0 636.770 72.2138   1
  20   8   0 748.864 75.6880   1
  21  -8   0 61.0896 41.0672   1
  21   8   0-9.75935 38.3856   1
 -21   8   0 58.1221 42.7542   1
 -21  -8   0 76.3805 42.5684   1
  22   8   0 48.6736 42.2663   1
 -22   8   0 24.2888 39.1592   1
 -22  -8   0-4.93694 42.6416   1
  23   8   0 222.797 47.8591   1
 -23  -8   0 176.868 45.4761   1
 -24  -8   0 9.27984 42.1667   1
   3   9   0 13859.5 633.141   1
  -3  -9   0 14351.6 634.118   1
   4   9   0 2437.91 140.916   1
  -4  -9   0 2611.93 142.843   1
  -5   9   0 2219.66 127.977   1
   5   9   0 2227.91 128.002   1
  -5  -9   0 2192.94 129.073   1
   5  -9   0 2167.21 127.951   1
  -6   9   0 14346.2 628.050   1
   6   9   0 13743.0 628.001   1
  -6  -9   0 13754.9 628.411   1
   6  -9   0 13946.1 626.658   1
   7   9   0 13709.6 615.498   1
  -7  -9   0 13438.4 615.909   1
  -7   9   0 13689.9 613.720   1
   8  -9   0 25671.5 1096.70   1
   8   9   0 25248.1 1100.17   1
  -8  -9   0 24190.6 1099.34   1
  -8   9   0 24813.6 1094.82   1
   9   9   0 2349.65 140.546   1
  -9  -9   0 2348.07 141.311   1
  -9   9   0 2455.17 138.793   1
   9  -9   0 2401.18 139.280   1
  10   9   0 14923.0 734.492   1
 -10  -9   0 16482.7 738.699   1
 -10   9   0 17756.1 737.830   1
  10  -9   0 16605.4 736.220   1
  11   9   0 819.375 77.3218   1
 -11  -9   0 920.798 77.6621   1
 -11   9   0 1128.81 81.4513   1
  11  -9   0 1142.68 81.4569   1
  12   9   0 897.153 77.7783   1
 -12  -9   0 886.727 79.0116   1
 -12   9   0 1051.98 79.8374   1
  12  -9   0 911.978 75.9593   1
 -13  -9   0 3669.93 203.717   1
  13   9   0 3955.22 206.019   1
  14   9   0 71.3057 37.4719   1
 -14  -9   0 78.3052 39.7965   1
 -14   9   0 82.9998 38.6285   1
  14  -9   0 52.1219 34.5995   1
 -15   9   0 1181.50 90.6166   1
  15  -9   0 1171.43 90.7173   1
  16   9   0 74.5183 38.2495   1
  16  -9   0 157.914 45.6965   1
 -16   9   0 101.312 39.3537   1
 -16  -9   0 85.4632 39.7342   1
 -17  -9   0 5433.46 288.972   1
  17   9   0 6114.15 292.411   1
  18  -9   0 2229.25 137.949   1
 -18   9   0 2056.20 134.796   1
 -18  -9   0 1958.98 133.302   1
  19  -9   0 5.09638 38.1798   1
 -19   9   0-19.8759 39.7955   1
 -19  -9   0 24.6474 37.7124   1
  19   9   0-10.8473 39.1534   1
 -20  -9   0 300.742 55.1600   1
  21  -9   0 157.736 46.7537   1
  21   9   0 262.873 53.3818   1
 -21   9   0 124.310 45.9393   1
 -21  -9   0 235.833 51.9687   1
  22   9   0 4.72220 34.6103   1
 -22  -9   0-9.95730 37.8269   1
  23   9   0 749.010 75.0032   1
 -23  -9   0 744.401 76.2367   1
   0  10   0 7590.32 361.858   1
   0 -10   0 7768.86 363.537   1
  -1  10   0 32241.4 1362.33   1
   1  10   0 30744.2 1360.56   1
  -1 -10   0 30599.5 1362.69   1
   1 -10   0 31482.3 1362.13   1
  -2  10   0 19341.3 829.548   1
   2  10   0 17671.1 826.482   1
  -2 -10   0 18318.3 827.406   1
   2 -10   0 19440.0 829.881   1
  -3  10   0 35084.5 1487.19   1
   3  10   0 33920.6 1485.86   1
  -3 -10   0 33956.9 1486.12   1
   3 -10   0 33785.4 1482.50   1
  -4  10   0 3308.92 174.962   1
   4  10   0 3281.08 175.221   1
  -4 -10   0 3192.79 174.860   1
   4 -10   0 3304.75 174.368   1
  -5  10   0 11019.7 484.594   1
   5  10   0 10337.8 484.786   1
  -5 -10   0 10301.9 485.252   1
   5 -10   0 10482.1 483.227   1
  -6  10   0 3494.77 183.627   1
   6  10   0 3481.79 186.170   1
  -6 -10   0 3473.91 186.872   1
   7  10   0 27061.9 1159.14   1
  -7 -10   0 26206.1 1160.82   1
  -7  10   0 26187.5 1157.00   1
   7 -10   0 26152.3 1157.49   1
   8  10   0 32460.1 1394.48   1
  -8 -10   0 32444.0 1396.03   1
   8 -10   0 32175.3 1391.79   1
  -8  10   0 30700.2 1389.52   1
  -9  10   0 6630.25 314.061   1
   9 -10   0 6286.59 312.784   1
  10 -10   0 112.972 36.6848   1
 -10  10   0 98.7280 36.2456   1
 -10 -10   0 46.7066 34.9365   1
  11 -10   0 393.903 51.8226   1
 -11  10   0 365.787 51.0910   1
  11  10   0 340.277 49.4835   1
 -11 -10   0 331.071 49.7656   1
  12 -10   0 9355.60 450.050   1
 -12  10   0 9683.64 450.699   1
  12  10   0 10663.6 457.204   1
 -12 -10   0 8886.20 448.318   1
  13 -10   0 28.0255 39.2540   1
 -13  10   0 23.1374 34.6894   1
  13  10   0 9.63185 32.5804   1
 -13 -10   0 56.9952 35.0919   1
 -14  10   0 4940.56 248.789   1
  14 -10   0 4710.62 247.518   1
  15 -10   0 566.407 61.9658   1
  15  10   0 616.812 64.9663   1
 -15 -10   0 499.032 63.4368   1
 -15  10   0 571.614 63.1679   1
 -16 -10   0 1077.12 90.0570   1
  16  10   0 1099.36 90.7648   1
  17 -10   0 692.972 68.9375   1
  17  10   0 585.340 67.7713   1
 -17  10   0 504.119 63.2943   1
 -17 -10   0 477.287 64.3760   1
 -18 -10   0 1655.71 117.156   1
  18  10   0 1915.42 121.146   1
 -18  10   0 1741.29 117.143   1
  18 -10   0 1634.36 116.281   1
 -19 -10   0 850.812 78.5722   1
  19  10   0 813.562 81.0174   1
 -19  10   0 773.305 76.0148   1
  19 -10   0 900.291 79.7068   1
 -20  10   0-14.7523 40.8503   1
  20 -10   0-30.2974 40.9606   1
  21  10   0 568.879 68.2715   1
 -22 -10   0 360.412 55.6443   1
  22  10   0 405.559 56.6170   1
   0  11   0 24.6402 31.4261   1
   0 -11   0 8.44964 34.4718   1
   1  11   0 3767.25 206.366   1
  -1  11   0 4069.98 208.030   1
   1 -11   0 4171.30 210.166   1
  -1 -11   0 3958.70 209.465   1
  -2  11   0 20007.4 874.870   1
   2  11   0 19739.3 873.171   1
  -2 -11   0 19515.2 873.249   1
   2 -11   0 19442.2 873.218   1
  -3  11   0 5995.14 291.680   1
   3  11   0 5723.22 289.872   1
  -3 -11   0 6062.51 292.763   1
   3 -11   0 5869.97 289.385   1
  -4  11   0 19693.2 818.115   1
   4  11   0 19034.7 815.520   1
  -4 -11   0 17022.5 812.289   1
   4 -11   0 17573.5 809.673   1
  -5  11   0 1354.24 92.8526   1
   5  11   0 1187.55 89.1467   1
  -5 -11   0 1271.15 92.1461   1
   5 -11   0 1269.04 91.0441   1
   6  11   0 10638.3 532.636   1
  -6 -11   0 12040.1 536.468   1
   6 -11   0 12310.0 535.235   1
  -7  11   0 15061.3 687.597   1
   7 -11   0 15527.3 690.138   1
   8  11   0 10318.7 492.210   1
  -8 -11   0 10241.7 491.521   1
  -8  11   0 11080.0 492.408   1
   8 -11   0 10749.2 491.879   1
   9  11   0 4726.79 246.012   1
  -9 -11   0 4813.84 246.683   1
  -9  11   0 4857.69 245.098   1
   9 -11   0 4716.68 243.598   1
  10  11   0 807.308 76.2138   1
 -10 -11   0 914.112 79.1072   1
  11 -11   0 10579.4 492.699   1
  11  11   0 11102.4 497.320   1
 -11 -11   0 9950.39 492.712   1
 -11  11   0 10832.6 493.363   1
  12  11   0 188.544 48.1616   1
 -12 -11   0 192.349 47.1328   1
 -12  11   0 180.055 41.5758   1
  12 -11   0 236.811 46.6889   1
  13  11   0 5123.43 256.769   1
 -13 -11   0 4840.54 256.030   1
 -13  11   0 4437.53 249.877   1
  13 -11   0 5570.00 259.495   1
  14  11   0 67.8088 35.2376   1
 -14 -11   0 24.3718 36.2589   1
 -14  11   0-19.0498 37.4237   1
  14 -11   0-33.8628 37.2658   1
 -15 -11   0 10.0134 40.3496   1
  15  11   0 9.71623 37.1688   1
  16  11   0 2954.85 163.307   1
  16 -11   0 2928.68 162.605   1
 -16 -11   0 2500.32 158.796   1
 -16  11   0 2567.06 158.461   1
  17 -11   0 3078.86 168.264   1
 -17  11   0 2656.24 164.217   1
 -17 -11   0 2776.23 165.270   1
  17  11   0 2846.37 165.489   1
  18 -11   0 951.900 82.6677   1
 -18  11   0 884.205 80.0505   1
 -18 -11   0 807.157 78.7803   1
  18  11   0 1061.24 84.5415   1
  19 -11   0 920.898 79.9169   1
  19  11   0 707.412 74.9315   1
 -19  11   0 713.100 73.2655   1
 -19 -11   0 784.808 76.2126   1
  20  11   0 1355.99 108.558   1
 -20 -11   0 1469.79 105.016   1
  21  11   0 779.919 78.5826   1
   0  12   0 2791.67 161.897   1
   0 -12   0 3025.32 164.642   1
  -1  12   0 10798.9 518.083   1
   1  12   0 11803.1 521.129   1
   1 -12   0 11581.1 521.535   1
  -1 -12   0 11002.2 519.568   1
  -2  12   0 24305.6 1070.22   1
   2  12   0 24419.9 1069.63   1
  -2 -12   0 24018.9 1069.76   1
   2 -12   0 24262.6 1070.60   1
  -3  12   0 2823.55 156.673   1
   3  12   0 2520.15 153.285   1
  -3 -12   0 2651.32 154.099   1
  -4  12   0 17279.0 758.489   1
   4 -12   0 16474.9 756.023   1
   5  12   0 1085.11 84.0774   1
  -5 -12   0 1064.39 84.1196   1
   5 -12   0 1098.77 82.7999   1
  -6  12   0 13005.0 576.901   1
  -6 -12   0 12239.7 574.869   1
   6  12   0 12099.0 573.725   1
   6 -12   0 12929.4 574.948   1
  -7 -12   0 3828.96 210.579   1
   7  12   0 4128.67 213.125   1
   8  12   0 7730.10 363.481   1
  -8 -12   0 7526.11 361.617   1
  -8  12   0 7196.95 357.114   1
   8 -12   0 7392.33 358.787   1
   9  12   0 301.995 49.9929   1
  -9 -12   0 225.626 46.0234   1
  -9  12   0 315.694 50.7418   1
   9 -12   0 286.490 49.2189   1
  10  12   0 335.279 51.9045   1
 -10 -12   0 319.429 51.8762   1
 -10  12   0 237.954 47.0674   1
  10 -12   0 288.544 50.0586   1
 -11  12   0 6669.97 343.422   1
  11 -12   0 7592.51 348.878   1
  12  12   0 2903.53 164.556   1
 -12 -12   0 2570.61 159.065   1
 -12  12   0 2824.82 162.951   1
  12 -12   0 2835.95 162.272   1
  13  12   0 3885.81 203.450   1
 -13 -12   0 3601.67 201.091   1
 -13  12   0 3278.85 197.023   1
  13 -12   0 3972.53 203.363   1
 -14 -12   0 228.784 47.4191   1
  14  12   0 152.070 41.0423   1
 -15  12   0 199.631 48.1645   1
  15 -12   0 214.519 48.6191   1
  16  12   0 3622.42 189.700   1
  16 -12   0 3332.37 185.263   1
 -16 -12   0 3219.38 185.789   1
 -16  12   0 3058.09 182.326   1
  17 -12   0 4250.44 216.877   1
 -17 -12   0 3872.24 215.421   1
 -17  12   0 3691.12 211.721   1
  17  12   0 4227.92 217.965   1
 -18 -12   0 2623.13 154.393   1
  18 -12   0 2787.36 154.097   1
  18  12   0 2339.50 149.463   1
 -18  12   0 2307.44 147.745   1
  19  12   0 468.097 62.9250   1
 -19 -12   0 351.525 58.9278   1
 -20 -12   0 79.1560 43.4410   1
  20  12   0 68.1678 45.4171   1
   0 -13   0 4.67466 33.7500   1
   0  13   0 18.2212 33.6387   1
  -1 -13   0 5918.93 308.312   1
   1 -13   0 6396.42 311.946   1
  -1  13   0 6299.30 309.909   1
   1  13   0 6538.02 311.051   1
  -2 -13   0 16206.9 710.187   1
   2  13   0 15106.1 706.972   1
  -2  13   0 15721.4 708.080   1
   3 -13   0 16052.9 711.069   1
   3  13   0 15639.6 710.623   1
  -3 -13   0 15386.4 709.552   1
   4 -13   0 1539.95 106.992   1
   4  13   0 1433.01 102.850   1
  -4 -13   0 1415.46 102.840   1
  -4  13   0 1638.31 108.576   1
   5 -13   0 25686.0 1151.50   1
   5  13   0 25274.9 1150.20   1
  -5 -13   0 25509.9 1152.34   1
  -5  13   0 28226.9 1154.95   1
   6 -13   0 1167.20 90.6281   1
  -6  13   0 1260.47 95.0228   1
   6  13   0 1272.00 93.0712   1
  -6 -13   0 1312.33 95.1614   1
  -7  13   0 10667.1 487.248   1
   7  13   0 10005.8 486.091   1
  -7 -13   0 10701.5 488.881   1
   7 -13   0 10337.2 485.266   1
  -8  13   0 916.950 77.5909   1
   8  13   0 890.728 78.1227   1
  -8 -13   0 721.116 74.1212   1
   8 -13   0 767.920 74.5241   1
  -9  13   0 1164.23 91.5950   1
   9  13   0 1212.19 93.6785   1
   9 -13   0 1246.98 93.3352   1
 -10  13   0 3167.01 179.785   1
  10  13   0 3100.61 180.265   1
 -10 -13   0 3207.88 181.040   1
  10 -13   0 3417.55 182.452   1
 -11  13   0 2559.97 154.975   1
  11  13   0 2807.26 159.193   1
  11 -13   0 2809.85 158.989   1
 -11 -13   0 2409.52 153.103   1
 -12 -13   0 1802.21 126.658   1
  12  13   0 2204.18 132.511   1
 -13  13   0 732.561 74.5178   1
  13  13   0 786.851 73.3536   1
 -13 -13   0 843.214 74.7340   1
  13 -13   0 752.921 72.9726   1
 -14  13   0 1465.50 107.934   1
  14  13   0 1758.22 113.434   1
 -14 -13   0 1425.32 107.711   1
  14 -13   0 1555.21 108.683   1
 -15  13   0 1501.50 112.011   1
 -15 -13   0 1736.90 117.388   1
  15  13   0 1562.50 111.303   1
  15 -13   0 1748.31 114.595   1
 -16 -13   0 2343.26 149.059   1
  16  13   0 2644.20 152.046   1
 -17 -13   0 1132.71 91.8337   1
  17  13   0 974.960 87.6676   1
  17 -13   0 1152.32 90.8769   1
 -18 -13   0 111.825 47.3429   1
  18  13   0 196.987 50.0437   1
 -19 -13   0 254.973 56.0602   1
  19  13   0 331.237 54.9282   1
   0  14   0 12062.0 556.798   1
  -1  14   0 4280.51 224.203   1
   1  14   0 4294.34 225.043   1
  -1 -14   0 4139.00 223.176   1
   1 -14   0 4218.81 225.855   1
   2  14   0 3971.56 218.761   1
  -2 -14   0 4044.68 219.103   1
   2 -14   0 4291.83 220.489   1
   3  14   0 693.973 71.6600   1
  -3  14   0 724.645 69.9210   1
   3 -14   0 689.324 70.1539   1
  -3 -14   0 689.552 71.7182   1
   4 -14   0 1778.77 117.120   1
   4  14   0 1589.14 112.807   1
  -4 -14   0 1744.47 116.827   1
  -4  14   0 1737.64 115.659   1
   5 -14   0 210.409 48.8373   1
   5  14   0 208.354 46.1170   1
  -5 -14   0 134.572 43.7595   1
  -5  14   0 317.169 54.4423   1
   6 -14   0 11978.1 542.415   1
   6  14   0 11408.0 540.290   1
  -6 -14   0 11455.8 540.114   1
  -6  14   0 11922.4 542.941   1
  -7  14   0 2156.12 132.433   1
   7 -14   0 1880.16 125.012   1
  -8  14   0 9913.02 463.571   1
   8  14   0 9529.65 462.711   1
  -8 -14   0 9787.55 463.981   1
   8 -14   0 10089.7 462.797   1
  -9  14   0 1235.40 97.6074   1
   9  14   0 1525.65 103.323   1
   9 -14   0 1330.46 99.4089   1
  -9 -14   0 1396.44 101.407   1
 -10 -14   0 275.608 51.7285   1
  10  14   0 305.634 52.7398   1
 -11  14   0 734.627 72.3192   1
  11  14   0 871.091 76.6679   1
  11 -14   0 738.780 72.9124   1
 -11 -14   0 671.686 71.8823   1
 -12  14   0 291.880 52.2502   1
  12 -14   0 356.872 54.8118   1
 -13  14   0 996.912 85.4474   1
  13  14   0 1133.70 87.9436   1
  13 -14   0 1217.04 90.9138   1
 -14  14   0 1598.90 114.610   1
  14  14   0 1846.32 118.009   1
  14 -14   0 1850.11 117.525   1
 -14 -14   0 1440.39 109.879   1
 -15  14   0 626.587 71.8744   1
  15 -14   0 796.485 74.4876   1
 -16  14   0 5010.34 284.629   1
 -16 -14   0 5362.97 286.534   1
  16  14   0 6015.64 289.286   1
 -17 -14   0 2110.94 138.563   1
  17  14   0 2327.03 139.626   1
 -18 -14   0 142.569 47.4224   1
  18  14   0 79.4195 41.8812   1
   0 -15   0 4.84126 33.5787   1
  -1  15   0 2104.51 135.567   1
   1  15   0 2158.81 136.231   1
  -1 -15   0 2175.07 136.217   1
   1 -15   0 2150.15 136.261   1
   2  15   0-19.4852 34.8946   1
   2 -15   0 4.97029 34.4731   1
  -2  15   0 19.3844 35.7824   1
   3 -15   0 545.261 62.6243   1
  -3  15   0 483.728 61.7550   1
   4 -15   0 326.842 54.6679   1
   4  15   0 193.395 48.3970   1
  -4 -15   0 213.967 49.6215   1
  -4  15   0 355.666 55.3278   1
   5 -15   0 7849.18 378.185   1
  -5  15   0 8418.95 380.726   1
   5  15   0 7462.97 373.585   1
  -5 -15   0 7550.04 374.837   1
   6  15   0 167.542 45.7177   1
  -6 -15   0 277.737 49.2841   1
  -7 -15   0 3225.91 174.394   1
   7  15   0 2717.94 167.080   1
  -8  15   0 25.1832 41.5825   1
   8 -15   0 9.72227 34.5528   1
   8  15   0-4.90430 33.7351   1
  -8 -15   0 24.7741 36.0471   1
   9 -15   0 435.936 58.9919   1
  -9 -15   0 447.551 61.2123   1
   9  15   0 606.180 64.6153   1
  -9  15   0 539.306 65.6146   1
 -10  15   0 215.144 46.6234   1
  10 -15   0 272.353 48.2207   1
 -11  15   0 44.7739 40.2399   1
  11  15   0 101.971 40.7016   1
 -11 -15   0 109.995 39.9411   1
  11 -15   0 58.7149 39.0938   1
 -12  15   0 251.642 49.4344   1
  12  15   0 342.256 55.3667   1
  12 -15   0 266.748 51.6160   1
 -12 -15   0 258.380 52.9921   1
 -13 -15   0 48.4123 42.0433   1
  13  15   0 4.86724 42.0437   1
 -14  15   0 883.075 85.8486   1
  14  15   0 1112.73 90.3775   1
 -14 -15   0 1040.15 88.0799   1
  14 -15   0 1274.99 93.0271   1
 -15 -15   0 1169.29 87.9442   1
  15  15   0 1373.58 92.8133   1
 -17 -15   0 1372.06 103.725   1
  17  15   0 1422.22 102.992   1
   0  16   0 646.482 67.2489   1
   0 -16   0 564.971 64.9505   1
   1  16   0-24.7770 40.4240   1
  -1  16   0 48.5759 39.1459   1
   1 -16   0 4.95872 37.6754   1
  -1 -16   0-34.4839 40.6677   1
  -2  16   0 271.154 50.8999   1
   2 -16   0 268.007 48.9141   1
  -2 -16   0 163.539 45.0124   1
   3  16   0 686.885 70.5626   1
  -3  16   0 666.208 71.8811   1
  -3 -16   0 796.417 72.5664   1
   3 -16   0 663.255 72.4430   1
   4  16   0 282.805 52.7640   1
   4 -16   0 439.133 60.4251   1
  -4  16   0 433.685 58.2708   1
   5 -16   0 189.419 48.7585   1
   5  16   0 103.698 40.5970   1
  -5 -16   0 191.146 45.6777   1
  -5  16   0 158.788 45.8045   1
   6 -16   0 1682.23 113.421   1
   6  16   0 1508.82 107.884   1
  -6 -16   0 1457.44 107.242   1
  -6  16   0 1549.54 109.552   1
   7 -16   0 35.7727 41.2200   1
  -7  16   0 35.8257 41.2810   1
   7  16   0 76.2859 43.5725   1
  -7 -16   0 15.1895 38.5085   1
  -8  16   0 4414.08 232.010   1
   8  16   0 4204.21 229.383   1
  -8 -16   0 4215.39 228.949   1
   8 -16   0 4535.76 233.830   1
  -9  16   0 1036.72 89.1956   1
   9  16   0 979.878 86.3456   1
  -9 -16   0 1179.50 89.8942   1
   9 -16   0 1221.80 91.0207   1
 -10  16   0 886.125 85.3133   1
  10  16   0 941.976 83.2585   1
 -10 -16   0 1028.61 84.3051   1
  10 -16   0 1031.42 84.8554   1
 -11  16   0 20.4957 41.0381   1
  11  16   0 28.8575 40.1705   1
 -11 -16   0-4.95404 39.1785   1
  11 -16   0-9.66210 36.9612   1
 -12  16   0 75.4033 42.7016   1
  12  16   0 118.974 44.3078   1
  12 -16   0 122.154 43.1031   1
 -13  16   0 1389.59 109.390   1
 -13 -16   0 1652.62 113.748   1
  13  16   0 1795.57 114.773   1
  13 -16   0 1741.77 114.366   1
 -14 -16   0 638.293 68.4435   1
  14  16   0 667.374 68.7806   1
 -15 -16   0 1231.69 94.7351   1
  15  16   0 1320.31 96.0354   1
 -16 -16   0 460.383 58.0482   1
  16  16   0 364.107 53.1788   1
   0  17   0 9.91470 38.1845   1
   0 -17   0-9.91423 36.3319   1
   1  17   0 1417.95 101.567   1
  -1  17   0 1241.10 96.2622   1
   1 -17   0 1171.20 94.9812   1
  -1 -17   0 1236.45 96.6994   1
   2  17   0 537.718 63.9460   1
  -2  17   0 570.046 66.4673   1
  -2 -17   0 406.361 60.4799   1
   2 -17   0 532.351 64.0942   1
  -3  17   0 79.5791 45.3350   1
   3 -17   0 86.7615 41.5311   1
  -4  17   0 3941.37 220.305   1
  -4 -17   0 4052.67 220.797   1
   4 -17   0 4402.98 226.079   1
   5 -17   0 35.6259 40.2570   1
  -5  17   0-29.8024 39.0373   1
   5  17   0 57.0596 41.2889   1
  -5 -17   0 19.4748 40.6721   1
   6  17   0 483.578 61.4432   1
   7  17   0 192.951 46.1814   1
  -7 -17   0 178.459 46.3720   1
  -8  17   0 1313.86 101.074   1
   8  17   0 1340.55 98.1204   1
   8 -17   0 1184.43 97.7934   1
  -8 -17   0 1259.10 96.6196   1
  -9  17   0 929.715 84.3341   1
   9 -17   0 1019.49 87.0151   1
 -10  17   0 1281.33 98.5759   1
  10  17   0 1077.15 92.1577   1
 -10 -17   0 1321.62 96.9983   1
  10 -17   0 1295.67 98.4530   1
 -11  17   0 584.721 70.2886   1
 -11 -17   0 727.244 73.5707   1
  11  17   0 807.718 74.3276   1
  11 -17   0 743.444 73.6095   1
 -12 -17   0 75.5761 42.1880   1
  12  17   0 65.2139 42.6395   1
 -13 -17   0 576.455 68.9718   1
  13  17   0 724.078 74.1354   1
 -14 -17   0 27.4072 39.4532   1
  14  17   0 13.7225 39.5076   1
   0  18   0 930.277 82.4928   1
   0 -18   0 854.663 81.8145   1
  -1  18   0 3511.51 186.064   1
   1  18   0 3189.71 182.635   1
  -1 -18   0 3222.02 183.407   1
   1 -18   0 3088.44 181.816   1
   2  18   0 251.172 50.6417   1
  -2  18   0 189.941 51.7880   1
   2 -18   0 277.856 54.9130   1
  -2 -18   0 382.653 57.6326   1
   3  18   0 358.586 54.1694   1
  -3  18   0 319.187 52.8598   1
   3 -18   0 321.205 53.7537   1
  -3 -18   0 351.996 56.3356   1
   4  18   0 37.5562 37.3696   1
  -4  18   0 19.8719 40.2890   1
   4 -18   0 20.3851 38.1866   1
  -4 -18   0-4.88258 36.3239   1
   5 -18   0 316.017 54.0277   1
   5  18   0 176.522 46.5738   1
  -5 -18   0 203.881 46.9479   1
  -5  18   0 303.093 52.1519   1
  -6  18   0 1287.01 99.2467   1
   6 -18   0 1315.89 100.347   1
   7 -18   0 20.3841 40.3046   1
  -7 -18   0 38.9957 42.0959   1
  -7  18   0-14.7645 41.1083   1
   8 -18   0 10.2264 38.3060   1
  -8  18   0-34.9178 39.9500   1
  -8 -18   0 4.84840 40.9559   1
   8  18   0 28.6114 40.0547   1
   9  18   0 343.261 54.7667   1
 -10  18   0 1570.53 111.398   1
  10 -18   0 1458.70 108.157   1
 -11 -18   0 4066.24 213.627   1
  11  18   0 3870.30 211.269   1
 -12 -18   0 312.167 52.0497   1
   0  19   0-24.4756 39.7075   1
   0 -19   0-29.5085 38.1544   1
   1  19   0 335.383 55.9493   1
  -1 -19   0 239.314 49.8189   1
   2  19   0 524.164 63.5802   1
  -2 -19   0 435.312 60.3265   1
  -3  19   0 565.280 66.7363   1
   3  19   0 536.303 61.7675   1
   3 -19   0 390.969 59.1008   1
  -3 -19   0 537.197 61.2668   1
  -4  19   0 367.927 56.3459   1
   4  19   0 204.586 49.8815   1
   4 -19   0 182.795 49.3956   1
  -4 -19   0 328.536 54.1292   1
   5  19   0 522.920 62.8738   1
  -5  19   0 529.573 63.2394   1
  -5 -19   0 654.782 69.2004   1
   5 -19   0 666.021 69.7708   1
  -6  19   0 39.2287 43.9983   1
   6  19   0 83.7652 41.3471   1
  -6 -19   0 62.8675 40.2559   1
   6 -19   0 80.7112 42.2253   1
   7 -19   0 70.3159 40.4947   1
  -7  19   0-9.76762 39.6192   1
   8 -19   0 483.201 62.0552   1
  -8  19   0 369.580 60.2435   1
  -8 -19   0 411.659 56.1207   1
   8  19   0 492.360 59.7943   1
  -9 -19   0 447.251 62.3330   1
   9  19   0 482.870 63.5171   1
   2  20   0 1132.41 92.6767   1
  -2 -20   0 1373.06 97.8146   1
   3  20   0 334.052 54.0545   1
  -3 -20   0 403.564 53.9289   1
   4  20   0 1237.81 95.6629   1
  -4 -20   0 1315.61 97.3540   1
   5 -20   0 1816.69 114.945   1
  -5 -20   0 1499.07 111.113   1
   5  20   0 1579.89 111.002   1
  -5  20   0 1654.68 114.037   1
  -6 -20   0 13.9761 35.6415   1
  -6  20   0-19.1011 42.7588   1
   6  20   0 13.7289 40.5652   1
 -25   0   1 4.92368 41.8329   1
  25   0  -1-46.6749 42.5682   1
 -24   0   1-4.93868 41.2483   1
  24   0  -1-10.5182 42.6436   1
 -22   0   1-40.1971 40.7492   1
  22   0  -1 5.33474 41.6509   1
 -21   0   1 24.8322 39.0319   1
  21   0  -1 15.6840 39.1754   1
  20   0  -1 40.4518 38.4184   1
 -20   0   1-29.4095 38.7623   1
  19   0  -1 39.2885 37.1105   1
 -19   0   1 58.1020 39.0731   1
  18   0  -1 9.77278 34.7288   1
 -18   0   1-18.7384 34.5906   1
  16   0  -1 18.1713 30.7128   1
 -16   0   1-35.8126 33.7773   1
  15   0  -1 8.65798 33.5792   1
 -15   0   1 29.9571 33.4167   1
 -14   0   1-8.15613 32.2514   1
  13   0  -1 3.88609 31.3185   1
 -13   0   1 11.4914 31.2490   1
  12   0  -1-18.5113 31.2741   1
 -12   0   1 25.0314 30.5444   1
  11   0  -1 17.0673 25.5738   1
 -11   0   1-3.34540 25.9435   1
  10   0  -1 18.8868 26.4415   1
 -10   0   1-6.08972 22.4835   1
   9   0  -1 2.81410 22.1110   1
  -9   0   1-5.51905 21.9620   1
   8   0  -1-4.95054 21.8352   1
  -8   0   1-19.7553 22.1176   1
   7   0  -1 6.36859 19.5705   1
  -7   0   1-2.18466 19.7565   1
   6   0  -1 5.36289 18.8035   1
  -6   0   1-5.59583 20.3187   1
   5   0  -1 13.4646 16.3184   1
  -5   0   1 28.1570 19.2017   1
   4   0  -1 1.17300 16.9691   1
  -4   0   1 5.70188 16.6856   1
   3   0  -1-5.76100 13.1211   1
  -3   0   1-0.75887 11.3912   1
   1   0   1-0.66356 10.2771   1
  -1   0  -1 12.2380 10.1248   1
   2   0   1-1.01012 14.4720   1
  -2   0  -1 5.94255 13.8249   1
   3   0   1-1.35440 18.1536   1
  -3   0  -1-13.3635 17.2603   1
   4   0   1 5.09166 21.1129   1
  -4   0  -1 1.67461 20.2849   1
   6   0   1 4.77408 22.8210   1
  -6   0  -1-2.31400 21.8296   1
   7   0   1-8.14734 20.7872   1
  -7   0  -1-21.0396 20.9410   1
   8   0   1 9.00371 25.6357   1
  -8   0  -1-2.94125 22.0346   1
   9   0   1-9.87372 26.0276   1
  -9   0  -1 3.21303 24.0709   1
  10   0   1 7.15505 26.6232   1
 -10   0  -1 34.6175 28.7584   1
  12   0   1 3.99901 28.4219   1
 -12   0  -1 3.95191 28.3092   1
  13   0   1-50.8256 35.7803   1
 -13   0  -1 37.6141 36.4769   1
  14   0   1 13.3448 31.8654   1
 -14   0  -1-26.3001 32.6039   1
  15   0   1-13.7836 36.7968   1
 -15   0  -1 9.08863 35.9368   1
  16   0   1-19.1290 32.8913   1
 -16   0  -1 18.5823 34.3017   1
  17   0   1-29.4160 37.2497   1
 -17   0  -1 23.6744 36.7167   1
  18   0   1-58.9789 38.6329   1
 -18   0  -1 4.90264 38.2857   1
 -20   0  -1 4.98603 39.9323   1
  20   0   1-10.5015 40.4446   1
 -21   0  -1 15.0851 41.0218   1
  21   0   1 5.32075 41.5362   1
 -22   0  -1 54.5225 41.6488   1
  22   0   1-5.27936 44.1064   1
 -23   0  -1 34.3524 39.3031   1
  23   0   1-41.7109 40.9663   1
 -24   0  -1-4.86849 39.2341   1
  24   0   1 15.3836 40.0287   1
 -25  -1   1-4.90305 39.5127   1
 -25   1   1 60.5176 45.1572   1
  25  -1  -1 10.2128 39.3333   1
  25   1  -1-41.6375 41.6838   1
 -24  -1   1 254.175 53.7085   1
 -24   1   1 256.813 55.3529   1
  24  -1  -1 272.246 55.3109   1
  24   1  -1 321.532 55.4690   1
 -23  -1   1 4.97729 40.6031   1
  23   1  -1 5.22749 40.2659   1
  22  -1  -1 707.300 73.7139   1
  22   1  -1 874.629 77.4953   1
 -22   1   1 794.299 75.6696   1
 -21   1   1 19.7410 40.0260   1
  21  -1  -1 52.7410 42.2483   1
  21   1  -1-10.3773 39.1573   1
 -21  -1   1 24.5206 39.0397   1
 -20  -1   1 1074.39 89.7346   1
 -20   1   1 1130.93 90.8038   1
  20   1  -1 1094.78 91.2833   1
  20  -1  -1 1278.84 95.8758   1
 -19  -1   1 2148.74 135.722   1
  19  -1  -1 2260.36 139.249   1
  19   1  -1 2439.09 139.195   1
 -18   1   1 1490.79 105.973   1
 -18  -1   1 1440.34 106.159   1
  18  -1  -1 1786.63 114.125   1
  18   1  -1 1592.57 109.256   1
 -16   1   1 710.955 69.0003   1
  16  -1  -1 755.743 69.7821   1
  16   1  -1 844.903 73.5856   1
  15  -1  -1 4327.71 218.825   1
 -15  -1   1 4059.25 216.958   1
  14   1  -1 88.9846 35.6315   1
  14  -1  -1 87.2578 36.4994   1
 -14   1   1 103.598 36.7931   1
 -14  -1   1 110.666 35.4448   1
  13  -1  -1 12020.5 550.176   1
  13   1  -1 13544.3 555.416   1
 -13  -1   1 12737.7 552.914   1
 -12   1   1 1302.15 86.6684   1
  12  -1  -1 1265.94 87.3446   1
  12   1  -1 1263.97 87.3675   1
 -12  -1   1 1271.89 88.6947   1
  11  -1  -1 158.141 33.9561   1
  11   1  -1 123.461 34.0786   1
 -11  -1   1 161.841 36.2879   1
 -11   1   1 129.284 33.7324   1
 -10   1   1 960.398 67.2560   1
  10  -1  -1 999.249 70.1691   1
  10   1  -1 876.718 66.4086   1
 -10  -1   1 922.236 67.8746   1
  -9   1   1 2148.27 121.923   1
   9  -1  -1 2441.56 124.881   1
   9   1  -1 2502.18 126.487   1
  -9  -1   1 2170.41 123.216   1
  -8   1   1 20216.8 854.377   1
   8  -1  -1 20657.7 854.859   1
   8   1  -1 19759.0 857.114   1
  -8  -1   1 17950.2 852.321   1
   7   1  -1 7923.82 357.476   1
  -7  -1   1 7923.25 357.857   1
  -6   1   1 69695.4 3000.75   1
  -6  -1   1 68528.7 3001.59   1
   6   1  -1 70513.2 3001.70   1
   6  -1  -1 73179.0 3002.17   1
  -5   1   1 56120.7 2411.75   1
   5   1  -1 53111.5 2412.77   1
  -5  -1   1 55472.5 2413.21   1
   5  -1  -1 61938.0 2413.23   1
  -4   1   1 17844.0 712.743   1
   4   1  -1 16910.9 714.002   1
  -4  -1   1 15146.6 712.481   1
   4  -1  -1 16368.9 713.658   1
  -3   1   1 89748.9 3088.02   1
  -3  -1   1 83866.0 3087.05   1
   2  -1  -1 3192.98 131.410   1
  -2   1   1 3368.16 131.204   1
   2   1  -1 3230.68 133.187   1
   1   1  -1 20617.2 837.482   1
  -1  -1   1 18762.2 836.947   1
   0   1  -1 1004.15 45.5177   1
   0  -1   1 1028.42 45.1171   1
   0  -1  -1 1042.33 43.9161   1
  -1  -1  -1 229.762 18.8288   1
  -1   1  -1 275.032 20.1018   1
   1  -1   1 264.517 20.4851   1
  -2  -1  -1 1263.08 58.1714   1
   2  -1   1 1139.44 58.7110   1
   2   1   1 1116.40 56.7661   1
   3   1   1 205906. 8727.42   1
   3  -1   1 209909. 8728.53   1
  -3  -1  -1 204336. 8727.72   1
  -3   1  -1 203403. 8727.33   1
   4   1   1 33416.1 1492.85   1
   4  -1   1 36967.6 1493.69   1
  -4  -1  -1 32432.3 1492.84   1
  -4   1  -1 36724.0 1493.42   1
   6   1   1 37092.1 1539.81   1
   6  -1   1 35086.8 1538.39   1
  -6  -1  -1 35354.8 1537.99   1
  -6   1  -1 35670.6 1537.46   1
   7   1   1 5416.45 248.583   1
   7  -1   1 5548.11 247.718   1
  -7  -1  -1 4992.26 246.222   1
  -7   1  -1 4927.91 244.585   1
   8   1   1 6248.26 292.528   1
   8  -1   1 6800.69 295.382   1
  -8  -1  -1 6102.29 293.439   1
  -8   1  -1 5883.57 291.368   1
   9   1   1 17197.7 763.494   1
   9  -1   1 17310.8 764.455   1
  -9  -1  -1 17326.3 765.466   1
  -9   1  -1 17337.4 762.759   1
  10   1   1 1329.44 91.0107   1
  10  -1   1 1589.73 95.0233   1
 -10  -1  -1 1301.43 90.3291   1
 -10   1  -1 1420.50 90.8576   1
  12   1   1 4320.09 209.791   1
  12  -1   1 3696.70 204.778   1
 -12  -1  -1 3808.03 204.569   1
 -12   1  -1 4129.15 205.586   1
  13   1   1 657.972 65.0731   1
  13  -1   1 692.269 63.9963   1
 -13  -1  -1 622.312 63.1146   1
 -13   1  -1 641.428 62.8507   1
  14   1   1 519.995 58.1949   1
  14  -1   1 520.278 60.3957   1
 -14  -1  -1 433.215 53.6478   1
 -14   1  -1 553.193 59.6294   1
  15   1   1 3177.11 164.822   1
  15  -1   1 2830.31 162.809   1
 -15  -1  -1 2739.91 160.249   1
 -15   1  -1 2645.31 159.512   1
  16   1   1 85.4992 38.3733   1
  16  -1   1 14.5531 35.3911   1
 -16  -1  -1 70.6767 37.1195   1
 -16   1  -1 82.9901 38.6010   1
  17  -1   1 601.418 68.2192   1
 -17  -1  -1 594.317 64.0542   1
  18   1   1 194.266 47.9125   1
  18  -1   1 237.721 52.3841   1
 -18   1  -1 156.259 44.7038   1
  20   1   1 61.4561 41.4551   1
  20  -1   1 121.279 45.2089   1
 -20  -1  -1 158.290 47.4513   1
 -20   1  -1 34.5491 39.7200   1
  21   1   1 290.299 54.2965   1
  21  -1   1 273.257 53.0743   1
 -21  -1  -1 358.877 57.5283   1
 -21   1  -1 353.796 56.4655   1
  22  -1   1 153.031 47.0503   1
  22   1   1 214.178 53.1671   1
 -22   1  -1 104.980 44.1768   1
 -22  -1  -1 193.591 49.5810   1
  23  -1   1 580.907 67.6018   1
  23   1   1 587.986 68.6444   1
 -23  -1  -1 516.121 66.2632   1
 -23   1  -1 590.119 67.0073   1
  24  -1   1 195.871 50.1670   1
  24   1   1 159.467 47.9307   1
 -24   1  -1 294.242 57.2732   1
 -24  -1  -1 154.545 48.1014   1
  25   1   1 5.01552 38.6331   1
 -25  -1  -1 4.72062 40.1004   1
  26   2  -1-10.1837 41.2874   1
 -26  -2   1-4.79671 44.2210   1
  25   2  -1 35.7132 40.0991   1
 -25   2   1-4.92536 41.1480   1
 -25  -2   1 38.7991 40.5179   1
  24   2  -1 2654.87 159.717   1
  24  -2  -1 2649.12 159.332   1
 -24  -2   1 2424.94 156.969   1
 -24   2   1 2955.76 162.561   1
  23   2  -1-20.7941 37.5297   1
 -23  -2   1 4.91291 38.0984   1
  22   2  -1 20.4249 39.3313   1
  22  -2  -1 15.5752 39.4460   1
 -22  -2   1-10.0729 41.0854   1
 -22   2   1-15.3789 41.5657   1
  21   2  -1 148.398 44.5234   1
  21  -2  -1 26.1356 39.8261   1
 -21  -2   1 55.4930 41.5076   1
 -21   2   1 50.4079 41.2282   1
  20  -2  -1 685.789 71.4929   1
 -20   2   1 672.940 69.3627   1
  19   2  -1 29.7982 39.2798   1
  19  -2  -1 20.3669 37.8772   1
 -19  -2   1 19.5797 40.1760   1
 -19   2   1-4.83321 37.7339   1
  18   2  -1 574.316 65.1282   1
  18  -2  -1 660.435 68.2553   1
 -18  -2   1 497.389 60.8588   1
 -18   2   1 573.229 64.0982   1
  17   2  -1 2170.13 135.185   1
  16   2  -1 46.4597 33.9559   1
  16  -2  -1 18.7096 34.6928   1
 -16  -2   1 113.147 34.3050   1
 -16   2   1 127.305 38.4525   1
  15   2  -1 2316.00 132.268   1
  15  -2  -1 2279.12 131.638   1
 -15  -2   1 1871.54 125.685   1
 -15   2   1 1998.47 127.025   1
  14   2  -1 35462.5 1493.87   1
 -14  -2   1 32032.0 1490.35   1
  14  -2  -1 35640.3 1495.80   1
  13   2  -1 3122.58 160.442   1
 -13  -2   1 2753.94 156.868   1
 -13   2   1 2758.94 155.908   1
  12  -2  -1 64.1409 33.2961   1
 -12   2   1 103.415 31.8136   1
  11   2  -1 5895.02 264.272   1
  11  -2  -1 5323.14 259.641   1
 -11  -2   1 5292.07 258.555   1
 -11   2   1 4968.30 255.977   1
  10   2  -1 15104.7 681.901   1
  10  -2  -1 15967.6 681.829   1
 -10  -2   1 14705.6 679.412   1
 -10   2   1 15620.0 679.057   1
   9   2  -1 11475.0 554.639   1
  -9   2   1 12704.9 553.863   1
   9  -2  -1 13025.7 556.544   1
  -9  -2   1 12642.1 557.750   1
   8   2  -1 196.327 30.9129   1
  -8   2   1 196.110 30.1043   1
  -8  -2   1 167.290 29.7856   1
   8  -2  -1 161.384 30.5434   1
   7   2  -1 26764.9 1175.22   1
  -7   2   1 27073.9 1173.96   1
  -7  -2   1 27120.6 1176.31   1
   7  -2  -1 28034.1 1176.74   1
   6   2  -1 10915.2 490.017   1
  -6   2   1 11166.7 488.771   1
  -6  -2   1 10634.5 489.737   1
   6  -2  -1 11706.9 490.600   1
   5   2  -1 2596.52 126.820   1
  -5   2   1 2514.36 124.468   1
  -5  -2   1 2512.25 126.779   1
   5  -2  -1 2676.08 125.478   1
   4   2  -1 229391. 10170.3   1
  -4  -2   1 241261. 10169.9   1
  -4   2   1 237908. 10166.7   1
   4  -2  -1 249574. 10167.9   1
  -3  -2   1 54395.6 2366.26   1
   3   2  -1 54691.3 2365.59   1
  -3   2   1 55792.5 2363.45   1
   3  -2  -1 57311.9 2365.16   1
  -2  -2   1 49622.4 1845.05   1
   2  -2  -1 47317.0 1841.57   1
   2   2  -1 51442.2 1845.23   1
  -1  -2   1 4600.73 184.985   1
   1  -2  -1 4646.28 182.750   1
   1   2  -1 4931.93 185.993   1
   0  -2   1 34469.2 1509.01   1
   0   2  -1 36565.4 1509.14   1
   0   2   1 36520.4 1507.74   1
   0  -2  -1 34171.4 1507.57   1
   1  -2   1 2770.76 121.438   1
  -1  -2  -1 2964.56 120.884   1
   2  -2   1 27292.1 1161.17   1
  -2   2  -1 26832.4 1160.64   1
   2   2   1 27789.1 1161.18   1
  -2  -2  -1 26585.6 1161.24   1
  -3  -2  -1 10094.8 441.545   1
   3   2   1 9388.71 441.256   1
  -3   2  -1 10494.8 441.194   1
   3  -2   1 10242.8 441.370   1
  -4  -2  -1 63858.7 2774.84   1
   4   2   1 63742.9 2773.85   1
  -4   2  -1 65011.2 2774.59   1
   4  -2   1 67992.2 2775.78   1
  -5  -2  -1 5329.27 236.513   1
   5   2   1 4784.01 233.838   1
   6   2   1 31813.1 1423.53   1
   6  -2   1 34408.2 1425.21   1
  -6  -2  -1 33191.8 1424.75   1
  -6   2  -1 32906.0 1423.01   1
   7   2   1 25125.5 1161.63   1
   7  -2   1 28223.1 1164.67   1
  -7  -2  -1 26867.5 1162.94   1
  -7   2  -1 27171.8 1161.51   1
   8   2   1 33.0127 29.2883   1
   8  -2   1 46.8737 29.1041   1
  -8  -2  -1 17.4136 24.1305   1
  -8   2  -1 23.4621 25.3539   1
   9   2   1 23608.9 1005.67   1
   9  -2   1 22630.1 1003.78   1
  -9  -2  -1 23046.1 1002.95   1
  -9   2  -1 22442.5 1000.86   1
  10   2   1 31257.3 1337.90   1
  10  -2   1 32474.5 1340.17   1
 -10  -2  -1 29276.6 1334.38   1
 -10   2  -1 30228.6 1334.88   1
  11   2   1 1355.60 94.1161   1
 -11  -2  -1 1555.51 98.0291   1
  12   2   1 209.769 41.4036   1
  12  -2   1 187.985 41.4887   1
 -12  -2  -1 215.869 41.0719   1
 -12   2  -1 177.032 40.5733   1
  13   2   1 6141.92 295.840   1
  13  -2   1 5918.95 294.791   1
 -13  -2  -1 5788.44 292.517   1
 -13   2  -1 6058.58 292.835   1
  14   2   1 5529.59 274.662   1
  14  -2   1 5706.77 276.811   1
 -14  -2  -1 5166.92 271.103   1
 -14   2  -1 5451.56 271.870   1
  15   2   1 80.7015 40.0405   1
 -15  -2  -1 91.9544 37.6826   1
 -15   2  -1 84.7349 38.0583   1
  16   2   1 14799.5 632.800   1
 -16  -2  -1 13013.5 626.117   1
  16  -2   1 13644.3 629.123   1
  17   2   1 19.8019 36.8246   1
  17  -2   1-15.0420 37.8335   1
 -17  -2  -1 24.1592 36.7152   1
 -17   2  -1 19.0097 40.3733   1
  18   2   1 24.8973 39.3782   1
  18  -2   1 10.2495 39.7401   1
 -18  -2  -1-34.4443 39.8980   1
 -18   2  -1 14.5991 39.6980   1
  19   2   1 2568.35 150.177   1
 -19  -2  -1 2310.21 145.962   1
  20  -2   1 1049.93 85.8203   1
  20   2   1 930.668 85.4156   1
 -20  -2  -1 841.687 82.7665   1
 -20   2  -1 1047.77 86.3432   1
  21   2   1 133.475 44.5266   1
  21  -2   1 165.501 47.8557   1
 -21  -2  -1 224.508 49.5436   1
 -21   2  -1 209.303 52.2901   1
  22   2   1-30.6304 39.3224   1
  22  -2   1 30.3573 40.7736   1
 -22  -2  -1-9.86452 39.0047   1
 -22   2  -1 5.10288 43.8261   1
  23   2   1 353.546 60.1305   1
  23  -2   1 402.580 57.3327   1
 -23  -2  -1 426.156 62.1395   1
 -23   2  -1 456.164 62.0518   1
  24  -2   1 74.3525 42.0181   1
  24   2   1 50.7697 40.0443   1
 -24   2  -1 131.153 46.7742   1
 -24  -2  -1 77.1788 43.9746   1
  25   2   1 60.4092 44.0960   1
 -25  -2  -1 114.204 45.8474   1
  26   3  -1 180.371 47.5799   1
 -26  -3   1 269.532 50.6530   1
  25   3  -1 299.116 51.6541   1
 -25  -3   1 293.796 53.5988   1
  24   3  -1-15.1381 42.4493   1
  24  -3  -1 81.5405 44.3040   1
 -24  -3   1 103.937 46.1148   1
 -24   3   1 49.0575 38.6160   1
  23   3  -1 1321.48 103.003   1
 -23  -3   1 1367.90 103.361   1
  22   3  -1 331.538 56.2334   1
  22  -3  -1 393.849 57.8433   1
 -22   3   1 463.860 61.7808   1
  21   3  -1 35.4227 36.5325   1
  21  -3  -1-5.07959 35.8150   1
 -21  -3   1 15.1259 38.8378   1
 -21   3   1-14.9670 37.9070   1
  20   3  -1 41.1250 36.9584   1
  20  -3  -1 60.3729 39.3989   1
 -20  -3   1 74.5121 42.5474   1
 -20   3   1 124.899 43.0233   1
  19   3  -1 4084.71 205.341   1
  19  -3  -1 3568.21 198.288   1
 -19  -3   1 3294.08 196.041   1
 -19   3   1 3707.45 200.404   1
  18   3  -1 54.5504 37.9689   1
  18  -3  -1 19.4969 36.5464   1
 -18  -3   1 38.6526 37.9923   1
 -18   3   1 29.0403 36.8044   1
  17   3  -1 410.049 54.7613   1
 -17  -3   1 280.752 49.7932   1
  16  -3  -1 92.1704 38.3396   1
 -16   3   1 22.5755 32.9281   1
  15   3  -1 22366.1 993.737   1
  15  -3  -1 22562.5 995.391   1
 -15  -3   1 21767.2 992.791   1
 -15   3   1 23142.4 993.830   1
  14   3  -1 4848.41 237.054   1
  14  -3  -1 4935.93 236.632   1
 -14   3   1 4712.87 233.598   1
  13   3  -1 31352.0 1310.89   1
  13  -3  -1 33219.4 1309.99   1
 -13  -3   1 28430.6 1303.62   1
 -13   3   1 27577.5 1301.03   1
  12   3  -1 619.421 58.4403   1
 -12  -3   1 456.550 52.3790   1
 -12   3   1 517.188 52.6401   1
  11   3  -1 3805.42 202.330   1
  11  -3  -1 4055.37 203.164   1
 -11  -3   1 4209.50 206.072   1
 -11   3   1 3993.73 201.746   1
  10   3  -1 1745.99 107.834   1
 -10   3   1 1827.96 107.242   1
  10  -3  -1 1972.26 109.747   1
 -10  -3   1 1918.31 110.922   1
   9   3  -1 35122.8 1519.31   1
  -9   3   1 35613.1 1517.77   1
  -9  -3   1 34956.6 1520.12   1
   9  -3  -1 35027.9 1517.26   1
   8   3  -1 611.159 48.4926   1
  -8   3   1 609.055 46.9823   1
  -8  -3   1 542.397 47.4865   1
   8  -3  -1 564.728 46.4139   1
   7   3  -1 3645.78 177.990   1
  -7   3   1 3473.81 174.185   1
   7  -3  -1 3768.37 177.226   1
  -7  -3   1 3639.66 178.113   1
  -6  -3   1 4441.98 214.305   1
   6   3  -1 4597.81 214.041   1
   5  -3  -1 46008.9 1906.29   1
  -5  -3   1 46543.0 1909.80   1
   5   3  -1 43999.9 1908.03   1
  -5   3   1 42125.6 1906.46   1
  -4  -3   1 2284.12 121.349   1
   4   3  -1 2354.27 121.831   1
  -4   3   1 2518.34 119.194   1
   4  -3  -1 2675.95 120.716   1
  -3  -3   1 805.409 52.6728   1
   3  -3  -1 872.841 49.4652   1
  -3   3   1 895.101 49.8346   1
   3   3  -1 836.714 53.0664   1
   2  -3  -1 6753.84 279.066   1
   2   3  -1 6501.21 281.354   1
  -2  -3   1 6698.87 282.587   1
   1  -3  -1 604.904 38.1317   1
  -1  -3   1 608.373 41.1753   1
   1   3  -1 550.306 40.0273   1
  -1   3   1 682.563 40.1428   1
   0  -3   1 36784.1 1493.45   1
   0   3  -1 34402.5 1492.29   1
   0   3   1 37122.7 1492.19   1
   0  -3  -1 32024.1 1490.56   1
  -1   3  -1 358765. 14497.6   1
   1  -3   1 351541. 14497.2   1
   1   3   1 314012. 14495.6   1
  -1  -3  -1 347631. 14496.6   1
  -2   3  -1 1607.10 83.2230   1
   2  -3   1 1518.94 83.7869   1
   2   3   1 1543.40 82.7530   1
  -2  -3  -1 1682.32 83.3442   1
   3  -3   1 3529.37 148.989   1
   3   3   1 3103.20 144.100   1
  -3  -3  -1 3219.11 145.346   1
   4   3   1 3904.19 186.444   1
  -4  -3  -1 3963.92 187.528   1
  -5  -3  -1 2214.78 118.057   1
   5   3   1 2300.80 118.793   1
  -5   3  -1 2337.09 118.176   1
   5  -3   1 2217.74 117.401   1
  -6  -3  -1 4191.50 209.409   1
   6   3   1 4130.92 207.421   1
  -6   3  -1 4476.18 208.354   1
   6  -3   1 4595.02 209.878   1
  -7  -3  -1 1884.24 109.001   1
  -7   3  -1 1991.77 107.589   1
   7  -3   1 1967.54 109.016   1
   7   3   1 1786.59 107.046   1
   8   3   1 27059.0 1222.71   1
   8  -3   1 28183.3 1222.96   1
  -8  -3  -1 28371.8 1224.48   1
  -8   3  -1 29040.9 1222.99   1
   9   3   1 7084.37 343.064   1
   9  -3   1 7474.36 344.162   1
  -9  -3  -1 7461.89 344.949   1
  -9   3  -1 7325.11 343.020   1
  10  -3   1 20236.7 904.850   1
 -10   3  -1 20832.4 904.926   1
  11   3   1 44707.3 1792.21   1
  11  -3   1 41760.6 1788.15   1
 -11  -3  -1 40018.0 1784.85   1
 -11   3  -1 39358.8 1783.66   1
  12   3   1 127.451 37.7798   1
  12  -3   1 190.248 39.3278   1
 -12  -3  -1 150.268 36.9486   1
 -12   3  -1 117.482 37.1516   1
  13   3   1 1329.20 96.3801   1
  13  -3   1 1324.81 96.4127   1
 -13  -3  -1 1423.71 98.0426   1
 -13   3  -1 1404.03 95.3859   1
  14   3   1 1171.46 86.0246   1
 -14  -3  -1 948.541 82.4845   1
 -14   3  -1 1065.50 83.2417   1
  15  -3   1 17923.8 759.624   1
 -15   3  -1 15859.8 753.575   1
  16   3   1 2985.75 171.240   1
  16  -3   1 3131.12 172.326   1
 -16  -3  -1 2832.16 168.837   1
 -16   3  -1 3080.68 171.886   1
  17   3   1 1524.85 104.080   1
  17  -3   1 1356.34 99.5433   1
 -17  -3  -1 1232.98 98.2630   1
 -17   3  -1 1286.05 97.8004   1
  18  -3   1 3184.03 184.538   1
 -18  -3  -1 3365.04 187.837   1
 -18   3  -1 3500.98 189.220   1
  19   3   1 1073.71 88.9622   1
  20   3   1 137.048 43.9906   1
  20  -3   1 238.387 48.6363   1
 -20  -3  -1 175.572 46.6238   1
 -20   3  -1 159.353 45.6442   1
  21  -3   1 1653.79 113.742   1
 -21   3  -1 1612.67 112.319   1
  22   3   1 546.444 67.1724   1
  22  -3   1 658.125 69.6077   1
 -22  -3  -1 655.303 68.8924   1
 -22   3  -1 560.210 64.1801   1
  23  -3   1 20.1408 40.5775   1
 -23   3  -1-9.69407 40.2488   1
  24  -3   1 1539.42 106.307   1
  24   3   1 1484.92 106.085   1
 -24  -3  -1 1334.46 103.857   1
 -24   3  -1 1364.57 102.963   1
  25   3   1 204.175 47.6133   1
 -25  -3  -1 196.194 48.4245   1
 -25   3  -1 269.937 53.5418   1
  26   4  -1-19.5753 39.1971   1
 -26  -4   1 41.6289 43.6382   1
  25   4  -1 29.4711 39.6058   1
 -25  -4   1 33.9218 42.9762   1
  24  -4  -1 1763.25 113.594   1
  24   4  -1 1455.52 109.913   1
 -24   4   1 1617.81 111.786   1
 -24  -4   1 1538.62 112.830   1
  23   4  -1 690.749 71.9397   1
  23  -4  -1 793.680 75.5685   1
 -23  -4   1 702.775 73.6059   1
 -23   4   1 739.403 73.7363   1
  22  -4  -1 213.367 47.6950   1
 -22   4   1 156.959 47.5369   1
  21   4  -1 364.832 56.8844   1
  21  -4  -1 242.946 49.2433   1
 -21  -4   1 227.726 52.2702   1
 -21   4   1 307.277 53.0595   1
  20   4  -1-41.2841 41.5978   1
  20  -4  -1 10.0838 36.9657   1
 -20  -4   1 64.8309 42.1372   1
 -20   4   1 53.1512 38.7095   1
  19   4  -1 772.121 74.1387   1
  19  -4  -1 693.507 71.6323   1
 -19  -4   1 701.357 72.0151   1
 -19   4   1 677.202 68.1135   1
  18   4  -1 29.0495 33.3448   1
  18  -4  -1 38.7202 35.5164   1
 -18   4   1 56.0644 36.5114   1
  17   4  -1 37.9086 36.2555   1
 -17  -4   1-14.7036 35.9256   1
  16   4  -1 2875.28 160.109   1
  16  -4  -1 2752.49 155.757   1
 -16  -4   1 2632.86 155.554   1
 -16   4   1 2499.57 151.170   1
  15   4  -1 28.3855 35.4470   1
  15  -4  -1-4.36697 31.7726   1
 -15  -4   1 45.1118 36.1342   1
 -15   4   1-4.23759 31.9777   1
  14   4  -1 53057.7 2077.33   1
  14  -4  -1 46025.6 2065.59   1
 -14  -4   1 45863.2 2064.58   1
 -14   4   1 47699.9 2065.26   1
  13   4  -1 2185.04 131.730   1
  13  -4  -1 2219.68 130.980   1
 -13   4   1 2227.14 130.099   1
 -13  -4   1 2397.85 135.149   1
 -12  -4   1 6101.24 286.406   1
  12   4  -1 5621.24 283.288   1
  11   4  -1 3530.20 183.696   1
 -11   4   1 3650.48 181.121   1
 -11  -4   1 3324.71 182.479   1
  10   4  -1 21435.9 984.499   1
 -10   4   1 22996.2 983.007   1
 -10  -4   1 23029.9 987.368   1
  10  -4  -1 22468.3 983.535   1
   9   4  -1 1595.27 91.7743   1
   9  -4  -1 1406.65 86.9700   1
  -9  -4   1 1232.98 85.9472   1
  -9   4   1 1386.26 85.6241   1
   8  -4  -1 41925.1 1764.62   1
  -8  -4   1 39298.7 1766.45   1
  -8   4   1 42781.2 1765.82   1
   8   4  -1 40067.1 1767.72   1
   7  -4  -1 2791.49 137.391   1
  -7  -4   1 2606.46 139.617   1
  -7   4   1 2705.28 136.344   1
   7   4  -1 2538.72 138.436   1
  -6  -4   1 30260.8 1298.17   1
   6   4  -1 30033.0 1297.91   1
  -6   4   1 27345.8 1289.97   1
  -5  -4   1 9152.48 409.907   1
   5   4  -1 9100.98 408.639   1
  -4  -4   1 93077.5 3904.73   1
   4  -4  -1 94420.8 3901.43   1
  -4   4   1 90115.8 3900.03   1
   4   4  -1 89290.2 3903.88   1
  -3   4   1 3563.54 167.465   1
   3  -4  -1 3583.90 168.336   1
  -2   4   1 4722.21 208.074   1
   2  -4  -1 4342.81 208.763   1
   1   4  -1 49856.5 2146.55   1
  -1   4   1 52211.7 2143.94   1
  -1  -4   1 51928.4 2146.51   1
   1  -4  -1 47418.7 2142.65   1
   0  -4  -1 88928.2 3846.93   1
   0   4   1 92305.6 3846.07   1
   0   4  -1 90519.5 3847.35   1
   0  -4   1 89967.3 3846.93   1
  -1  -4  -1 4817.47 216.360   1
   1  -4   1 4600.55 216.218   1
  -1   4  -1 4655.28 216.953   1
   1   4   1 4685.97 215.685   1
   3  -4   1 1105.96 66.9285   1
  -3   4  -1 1104.70 66.0185   1
  -3  -4  -1 1124.19 67.8889   1
   3   4   1 1051.58 66.0315   1
   4  -4   1 6370.56 283.709   1
  -4   4  -1 6349.68 282.542   1
  -4  -4  -1 5992.97 283.732   1
   4   4   1 5893.61 283.619   1
   5  -4   1 14185.6 601.000   1
  -5   4  -1 13316.7 597.660   1
  -5  -4  -1 13323.2 600.713   1
   5   4   1 13540.3 600.438   1
   6  -4   1 112931. 4868.82   1
  -6   4  -1 117616. 4869.15   1
  -6  -4  -1 113080. 4869.67   1
   6   4   1 113805. 4869.49   1
  -7   4  -1 5647.05 257.930   1
   7   4   1 5471.30 258.135   1
   7  -4   1 5138.14 255.385   1
  -7  -4  -1 5288.77 256.796   1
  -8  -4  -1 507.316 50.2208   1
   8   4   1 531.647 49.7374   1
  -8   4  -1 559.563 50.5050   1
   8  -4   1 541.550 48.9197   1
  -9  -4  -1 37201.9 1602.53   1
   9  -4   1 37187.9 1600.40   1
  -9   4  -1 37180.3 1598.75   1
   9   4   1 36409.0 1601.11   1
 -10  -4  -1 7471.45 353.108   1
  10   4   1 7490.54 352.735   1
 -11   4  -1 16524.1 743.012   1
  11  -4   1 17931.5 747.593   1
 -11  -4  -1 16379.8 745.635   1
  11   4   1 16076.7 745.204   1
 -12   4  -1 20232.6 920.856   1
  12  -4   1 19699.5 921.309   1
 -12  -4  -1 21258.3 922.885   1
  12   4   1 22611.9 929.934   1
 -13   4  -1 7426.95 373.959   1
  13  -4   1 7452.47 375.170   1
 -13  -4  -1 8318.91 380.009   1
  13   4   1 8821.35 385.432   1
 -14   4  -1 10417.2 471.801   1
  14  -4   1 9966.04 471.753   1
 -14  -4  -1 10021.3 472.841   1
  14   4   1 10177.5 475.361   1
 -15   4  -1 1351.79 98.9365   1
  15  -4   1 1393.10 100.584   1
 -15  -4  -1 1412.95 101.668   1
  15   4   1 1574.81 104.687   1
 -16   4  -1 4527.90 237.587   1
  16  -4   1 4490.21 239.256   1
 -16  -4  -1 4582.40 240.152   1
  16   4   1 4783.40 240.760   1
 -17   4  -1 33.0223 37.0840   1
  17  -4   1 53.7264 36.8687   1
 -17  -4  -1 29.6521 38.3401   1
  17   4   1-4.95352 36.8614   1
 -18   4  -1 2094.37 128.382   1
  18  -4   1 1887.46 126.950   1
 -19   4  -1 1730.82 119.060   1
  19  -4   1 2023.73 125.425   1
 -19  -4  -1 1779.61 120.929   1
  19   4   1 1904.82 125.866   1
 -20   4  -1 175.240 47.3523   1
  20  -4   1 253.360 51.4761   1
 -20  -4  -1 230.215 47.8064   1
  20   4   1 170.940 47.8785   1
 -21   4  -1-9.74824 36.7831   1
  21  -4   1 65.6035 39.1404   1
 -21  -4  -1-20.1279 42.9888   1
  21   4   1 40.3898 39.9334   1
 -22   4  -1 29.2021 43.0547   1
  22  -4   1 89.4996 42.6058   1
 -22  -4  -1 169.410 48.9906   1
  22   4   1 35.2880 42.2389   1
 -23   4  -1 217.949 48.8819   1
  23  -4   1 158.203 45.9883   1
 -23  -4  -1 103.494 44.3362   1
  23   4   1 239.967 50.4192   1
 -24   4  -1 105.474 42.1783   1
  24  -4   1 126.969 44.2658   1
  24   4   1 78.2313 43.0026   1
 -24  -4  -1 191.882 48.1258   1
  25   4   1 526.040 66.0359   1
 -25  -4  -1 766.875 74.3142   1
  24   5  -1 137.024 46.6294   1
 -24  -5   1 93.3861 46.6232   1
  23  -5  -1 1406.00 105.837   1
 -23   5   1 1559.71 108.569   1
  23   5  -1 1453.59 107.106   1
 -23  -5   1 1571.99 111.272   1
  22   5  -1 827.411 78.9107   1
  22  -5  -1 807.054 78.1640   1
 -22  -5   1 833.651 78.1535   1
 -22   5   1 937.408 81.4307   1
  21   5  -1 932.092 83.0341   1
  21  -5  -1 874.251 80.9138   1
 -21  -5   1 732.449 75.7907   1
 -21   5   1 952.948 82.9073   1
  20   5  -1 55.6463 43.7296   1
 -20  -5   1 40.3703 42.9143   1
  19   5  -1 1290.84 96.0067   1
  19  -5  -1 1099.06 91.3229   1
 -19  -5   1 1196.96 94.5927   1
 -19   5   1 1183.54 91.7842   1
  18   5  -1 1988.42 127.983   1
  18  -5  -1 2092.31 127.256   1
 -18  -5   1 1949.24 128.070   1
 -18   5   1 1793.92 122.371   1
  17  -5  -1 145.272 42.6513   1
 -17  -5   1 111.996 43.6334   1
 -17   5   1 188.607 41.4792   1
  16   5  -1 721.691 71.8426   1
 -16  -5   1 676.869 68.4023   1
 -16   5   1 624.305 65.6679   1
  16  -5  -1 744.986 67.5167   1
 -15   5   1 3023.73 176.324   1
  15  -5  -1 3583.18 182.220   1
 -14  -5   1 149.091 41.3531   1
  14  -5  -1 184.801 39.4510   1
 -14   5   1 219.057 42.0626   1
  14   5  -1 162.146 39.9621   1
 -13   5   1 35772.1 1519.58   1
  13  -5  -1 36057.5 1520.20   1
 -13  -5   1 34930.8 1521.85   1
  13   5  -1 33111.3 1520.03   1
  12  -5  -1 4756.44 237.817   1
 -12   5   1 5051.82 240.115   1
  12   5  -1 4934.97 242.131   1
 -12  -5   1 4406.63 238.328   1
  11  -5  -1 15766.2 696.619   1
 -11   5   1 16342.2 698.224   1
 -11  -5   1 15838.6 700.155   1
  11   5  -1 14657.9 696.364   1
 -10   5   1 4207.66 209.926   1
   9  -5  -1 12999.7 559.343   1
  -9   5   1 12016.8 555.927   1
   9   5  -1 12739.2 561.397   1
  -9  -5   1 12116.2 559.834   1
   8  -5  -1 4366.90 200.820   1
   8   5  -1 4225.10 200.574   1
  -8  -5   1 4103.21 200.595   1
   7  -5  -1 29428.1 1244.35   1
  -7   5   1 28815.4 1242.48   1
   7   5  -1 28177.4 1246.23   1
  -7  -5   1 28491.8 1247.12   1
   6  -5  -1 9767.82 406.645   1
  -6   5   1 9322.47 405.071   1
  -6  -5   1 8441.53 408.261   1
   6   5  -1 8333.95 407.304   1
  -5  -5   1 55009.2 2400.74   1
   5  -5  -1 57538.1 2396.80   1
  -5   5   1 58589.1 2397.27   1
   5   5  -1 52890.0 2397.94   1
  -4  -5   1 26500.0 1120.20   1
  -4   5   1 25891.8 1115.77   1
   4  -5  -1 25740.3 1115.56   1
   4   5  -1 25349.6 1119.17   1
   3  -5  -1 38212.5 1701.49   1
  -3   5   1 41100.8 1702.47   1
   3   5  -1 39741.2 1704.75   1
  -3  -5   1 39966.7 1705.15   1
   2   5  -1 11587.1 554.174   1
  -2  -5   1 13604.4 555.927   1
   1   5  -1 24513.4 1036.55   1
  -1  -5   1 23403.8 1035.78   1
   0  -5   1 52332.1 2287.24   1
   0   5  -1 52305.5 2288.10   1
   0   5   1 54345.5 2287.47   1
   0  -5  -1 55247.0 2288.30   1
   1  -5   1 100468. 4209.67   1
  -1   5  -1 96612.4 4207.76   1
   1   5   1 98310.7 4207.47   1
  -1  -5  -1 100399. 4208.55   1
   2  -5   1 685.864 52.4331   1
  -2   5  -1 823.289 54.4999   1
   2   5   1 722.825 53.3484   1
  -2  -5  -1 906.201 57.1914   1
  -3   5  -1 102162. 4333.71   1
   3  -5   1 100395. 4333.42   1
   3   5   1 106142. 4334.00   1
  -3  -5  -1 98505.1 4334.21   1
   4  -5   1 1458.16 84.2996   1
  -4   5  -1 1443.14 83.8201   1
   4   5   1 1370.77 83.2147   1
  -4  -5  -1 1403.50 85.2573   1
   5  -5   1 15550.1 691.515   1
  -5   5  -1 16342.9 690.707   1
   5   5   1 15438.7 690.772   1
  -5  -5  -1 15317.2 690.844   1
   6  -5   1 38.5710 21.6775   1
  -6   5  -1 64.8958 26.0899   1
   6   5   1 54.7259 27.1623   1
  -6  -5  -1 34.3281 26.4391   1
   7  -5   1 69.0642 27.2540   1
  -7   5  -1 67.0965 23.3389   1
   7   5   1 36.2478 27.9377   1
  -7  -5  -1 45.9699 28.6050   1
   8  -5   1 22823.9 999.008   1
  -8   5  -1 22763.3 996.972   1
   8   5   1 23249.2 999.313   1
  -8  -5  -1 22356.8 998.006   1
   9  -5   1 23749.4 1024.54   1
  -9   5  -1 24541.0 1025.47   1
   9   5   1 22186.6 1023.07   1
  -9  -5  -1 23048.7 1025.98   1
  10  -5   1 31680.5 1472.29   1
 -10   5  -1 35886.2 1477.19   1
 -10  -5  -1 36255.6 1479.88   1
  10   5   1 32654.0 1475.86   1
  11   5   1 14059.2 632.535   1
 -11  -5  -1 13986.2 632.304   1
  11  -5   1 13931.4 630.177   1
 -11   5  -1 13970.0 629.663   1
 -12   5  -1 2472.34 138.372   1
  12  -5   1 2288.01 136.227   1
 -12  -5  -1 2492.02 142.244   1
  12   5   1 2174.91 135.875   1
 -13   5  -1 1721.39 111.033   1
  13  -5   1 1766.55 112.512   1
 -13  -5  -1 1663.02 112.318   1
  13   5   1 1801.45 116.729   1
  14  -5   1 9150.08 429.987   1
 -15  -5  -1 4352.25 241.754   1
  15   5   1 5140.56 248.920   1
 -16   5  -1-4.64465 35.8005   1
  16  -5   1 52.2048 40.1118   1
 -16  -5  -1 44.0169 38.4506   1
  16   5   1 34.5630 36.7488   1
 -17   5  -1-28.5456 40.6391   1
  17  -5   1-9.69505 36.3169   1
  17   5   1-19.4403 36.6700   1
 -18   5  -1 328.921 52.7680   1
  18  -5   1 290.730 49.1505   1
 -18  -5  -1 248.360 49.8385   1
  18   5   1 394.644 57.4298   1
  19  -5   1 104.612 39.7932   1
 -19   5  -1 127.467 41.7856   1
 -19  -5  -1 20.1316 35.3627   1
 -20   5  -1 3586.67 201.777   1
  20   5   1 4001.97 208.223   1
  20  -5   1 3596.87 202.729   1
 -21  -5  -1 35.2409 41.3324   1
  21   5   1 20.4490 43.2009   1
  22   5   1 930.678 83.9222   1
  22  -5   1 981.436 84.1510   1
 -22  -5  -1 1011.93 85.7542   1
 -22   5  -1 935.738 83.6181   1
  23   5   1 939.617 84.3672   1
 -23  -5  -1 1030.60 85.7411   1
  24   5   1 858.259 76.0920   1
 -24  -5  -1 898.415 77.8091   1
 -24   5  -1 836.101 78.5987   1
  25   6  -1 52.5261 39.8889   1
 -25  -6   1-14.2758 40.4305   1
  24   6  -1 729.540 74.6767   1
 -24  -6   1 603.471 71.4759   1
 -23   6   1 788.863 76.7415   1
  23  -6  -1 747.177 75.3140   1
  22  -6  -1 4144.32 217.890   1
  22   6  -1 3962.49 216.149   1
 -22   6   1 4037.43 216.711   1
 -22  -6   1 3921.80 215.185   1
 -21   6   1 826.254 79.1486   1
  21  -6  -1 875.882 77.5788   1
  20  -6  -1 1461.19 107.165   1
  20   6  -1 1573.84 107.742   1
 -20   6   1 1500.12 108.795   1
 -20  -6   1 1488.39 109.351   1
  19  -6  -1 810.237 75.7614   1
  19   6  -1 1013.55 83.3413   1
 -19  -6   1 748.013 78.0511   1
 -19   6   1 804.562 75.5790   1
  18  -6  -1 3717.96 195.868   1
 -18   6   1 3334.57 191.668   1
  17   6  -1 164.347 47.7652   1
  17  -6  -1 185.940 42.6429   1
 -17   6   1 166.694 44.2743   1
 -17  -6   1 154.147 46.3995   1
 -16  -6   1 4886.50 269.482   1
  16   6  -1 5966.97 277.487   1
 -15   6   1 70.8898 37.4978   1
  15  -6  -1 40.5240 35.9091   1
 -15  -6   1 19.1687 35.9750   1
  15   6  -1 86.9142 36.0163   1
 -14  -6   1 962.884 80.7267   1
  14  -6  -1 1000.42 79.9267   1
  14   6  -1 960.316 80.6558   1
 -14   6   1 1022.30 79.8597   1
  13  -6  -1 886.952 72.5768   1
 -13   6   1 846.559 70.7133   1
  13   6  -1 901.836 75.8872   1
 -13  -6   1 852.905 75.1738   1
  12  -6  -1 25561.1 1049.83   1
 -12   6   1 23464.2 1043.92   1
  12   6  -1 22205.3 1044.85   1
 -12  -6   1 24302.2 1050.03   1
  11   6  -1 200.098 41.8528   1
 -11  -6   1 158.468 37.6259   1
  10  -6  -1 3627.33 183.781   1
 -10   6   1 3319.97 179.383   1
 -10  -6   1 3594.95 185.408   1
  10   6  -1 3617.90 185.433   1
  -9   6   1 1883.54 110.917   1
   9   6  -1 1846.52 112.139   1
  -9  -6   1 1951.29 114.115   1
   8  -6  -1 801.943 59.2618   1
  -8   6   1 661.882 54.8727   1
   8   6  -1 708.133 60.8072   1
  -8  -6   1 665.266 60.8990   1
   7  -6  -1 4791.03 223.147   1
  -7   6   1 4469.13 221.092   1
  -7  -6   1 4558.01 226.017   1
   7   6  -1 4428.86 223.857   1
  -6  -6   1 8799.73 396.983   1
  -6   6   1 8791.18 392.962   1
   6  -6  -1 8460.75 392.373   1
   6   6  -1 8533.33 395.035   1
  -5  -6   1 6786.01 310.655   1
   5  -6  -1 6486.48 306.419   1
   5   6  -1 6871.71 309.460   1
  -5   6   1 6481.70 305.693   1
  -4  -6   1 7705.57 373.979   1
   4   6  -1 8399.47 375.876   1
  -4   6   1 8497.06 371.029   1
   4  -6  -1 8038.59 369.838   1
  -3  -6   1 10002.8 451.282   1
   3   6  -1 9626.85 450.737   1
  -3   6   1 10345.4 449.436   1
   3  -6  -1 10156.4 448.712   1
  -2  -6   1 122859. 5111.67   1
   2   6  -1 121009. 5110.53   1
  -2   6   1 119353. 5108.16   1
   2  -6  -1 117710. 5107.23   1
   1   6  -1 40308.5 1791.80   1
  -1   6   1 43614.9 1791.53   1
   1  -6  -1 42927.6 1791.24   1
  -1  -6   1 39937.0 1792.22   1
   0  -6  -1 97536.2 4144.23   1
   0   6   1 97979.3 4143.48   1
   0   6  -1 101117. 4146.03   1
   0  -6   1 93038.2 4142.76   1
  -1  -6  -1 12900.5 553.629   1
   1   6   1 12368.2 552.611   1
  -1   6  -1 12054.8 551.879   1
   1  -6   1 12599.8 553.386   1
  -2  -6  -1 93066.3 4020.56   1
   2   6   1 92529.6 4021.66   1
  -2   6  -1 96547.6 4021.28   1
   2  -6   1 95281.4 4021.46   1
  -3  -6  -1 1068.46 73.5997   1
   3  -6   1 1221.26 74.8755   1
   3   6   1 1184.01 75.1784   1
  -3   6  -1 1272.97 75.6290   1
  -4   6  -1 14200.7 629.763   1
   4  -6   1 14031.3 630.368   1
   4   6   1 14955.5 631.699   1
  -4  -6  -1 13732.7 630.566   1
   5  -6   1 17177.0 744.018   1
  -5   6  -1 17143.1 743.714   1
  -5  -6  -1 16148.6 745.162   1
   5   6   1 17014.5 745.506   1
   6  -6   1 5159.01 251.904   1
  -6   6  -1 5283.36 251.990   1
  -6  -6  -1 5205.85 253.842   1
   6   6   1 5289.47 253.762   1
   7  -6   1 10609.4 483.304   1
  -7   6  -1 10546.3 480.702   1
  -7  -6  -1 10410.2 483.607   1
   7   6   1 10845.3 484.378   1
   8  -6   1 17012.9 761.634   1
  -8   6  -1 17275.3 760.240   1
  -8  -6  -1 17085.1 762.528   1
   8   6   1 17291.6 762.837   1
  -9  -6  -1 3695.83 191.836   1
   9   6   1 3659.85 191.847   1
  10  -6   1 4606.86 230.085   1
 -10   6  -1 4373.06 224.709   1
 -10  -6  -1 4993.22 234.173   1
  10   6   1 4211.26 226.419   1
  11  -6   1 19704.6 866.076   1
 -11   6  -1 18913.6 862.937   1
 -11  -6  -1 19341.1 866.887   1
  11   6   1 20164.9 868.699   1
  12  -6   1 2974.42 163.327   1
  12   6   1 2885.26 164.378   1
 -12   6  -1 2758.68 159.110   1
 -12  -6  -1 2970.20 164.793   1
  13  -6   1 520.608 57.8206   1
  14  -6   1 6940.24 340.103   1
  14   6   1 7369.50 343.007   1
 -14   6  -1 7163.23 340.603   1
 -14  -6  -1 6566.99 338.577   1
  15  -6   1 691.793 70.3585   1
 -15  -6  -1 765.085 72.7534   1
 -15   6  -1 836.985 75.4228   1
 -16   6  -1-9.72600 37.9938   1
  16   6   1 97.9043 45.4696   1
  16  -6   1 48.0757 36.3072   1
 -16  -6  -1 24.5668 36.8428   1
 -17   6  -1 1382.87 98.9719   1
  17  -6   1 1150.86 92.8993   1
  18   6   1 14.9204 38.3651   1
 -18  -6  -1 87.4349 45.8692   1
  19  -6   1 7909.10 380.223   1
  19   6   1 7912.10 379.798   1
 -19  -6  -1 7668.23 379.285   1
 -19   6  -1 7832.34 380.135   1
 -20   6  -1 85.7666 46.6314   1
  20  -6   1 70.6743 40.0627   1
 -20  -6  -1 70.5514 38.1701   1
  20   6   1 91.4044 41.5608   1
 -21  -6  -1 4443.31 239.168   1
 -21   6  -1 4476.47 238.991   1
  21  -6   1 4663.78 240.142   1
  21   6   1 4699.54 241.641   1
 -22  -6  -1 765.884 78.8609   1
 -22   6  -1 832.125 77.5071   1
  22  -6   1 901.124 78.9137   1
  22   6   1 751.012 77.2973   1
 -23  -6  -1 775.114 78.0925   1
 -23   6  -1 773.969 75.9742   1
  23   6   1 789.030 78.6554   1
  23  -6   1 848.264 78.2766   1
 -24  -6  -1 418.606 59.9249   1
  24   6   1 228.395 51.1659   1
 -25  -7   1 446.549 62.5258   1
  25   7  -1 322.606 55.9380   1
 -23  -7   1 1256.34 97.9241   1
  23   7  -1 1246.00 96.4316   1
 -22  -7   1 472.471 65.6292   1
 -22   7   1 523.044 61.7087   1
  22  -7  -1 584.004 66.4167   1
  22   7  -1 490.451 65.9952   1
 -21  -7   1 3657.36 200.427   1
 -21   7   1 3482.91 194.536   1
  21  -7  -1 3870.80 203.924   1
  21   7  -1 3463.84 196.984   1
 -20  -7   1 226.773 50.5594   1
 -20   7   1 161.546 45.8439   1
  20  -7  -1 258.532 50.5733   1
  20   7  -1 274.714 52.6243   1
 -19   7   1 18.7975 34.9533   1
  19  -7  -1-10.2277 35.4688   1
  19   7  -1-5.18336 40.1944   1
 -18   7   1 457.941 55.9045   1
  18  -7  -1 458.043 60.5271   1
 -18  -7   1 334.972 55.7534   1
 -17  -7   1 4577.22 254.109   1
 -17   7   1 4651.54 249.907   1
  17  -7  -1 5329.01 260.481   1
  17   7  -1 5530.67 261.611   1
 -16  -7   1 1386.49 103.191   1
 -16   7   1 1294.69 94.7839   1
  16  -7  -1 1458.31 104.785   1
  16   7  -1 1546.47 103.907   1
 -15  -7   1 3399.63 195.842   1
  15  -7  -1 4253.13 206.680   1
  15   7  -1 3900.81 200.739   1
 -15   7   1 3259.96 186.800   1
  14  -7  -1 4347.40 214.554   1
  14   7  -1 4147.94 211.522   1
 -14  -7   1 3976.40 210.171   1
  13  -7  -1 10400.5 483.015   1
 -13   7   1 9562.43 477.241   1
  13   7  -1 11034.8 486.668   1
 -13  -7   1 10963.4 487.019   1
  12  -7  -1 2369.71 138.336   1
 -12   7   1 2365.18 136.316   1
  12   7  -1 2458.12 141.029   1
 -12  -7   1 2266.35 138.072   1
  11  -7  -1 14592.8 646.323   1
 -11   7   1 14291.1 644.407   1
  11   7  -1 13810.1 647.178   1
 -11  -7   1 14687.5 648.451   1
  10   7  -1 7181.46 340.009   1
 -10  -7   1 7071.34 339.862   1
   9  -7  -1 1442.84 93.4834   1
  -9   7   1 1454.47 92.9105   1
  -9  -7   1 1418.36 96.4872   1
   9   7  -1 1455.76 95.9737   1
  -8   7   1 786.641 61.8205   1
   8   7  -1 873.150 68.0255   1
  -7   7   1 43042.6 1849.14   1
   7  -7  -1 42837.6 1849.14   1
  -6  -7   1 98.1321 30.5295   1
   6  -7  -1 45.3933 26.2234   1
   6   7  -1 55.0794 25.5514   1
  -6   7   1 18.0548 25.0831   1
  -5  -7   1 21526.1 929.826   1
   5   7  -1 19816.0 925.864   1
  -5   7   1 21629.1 926.607   1
   5  -7  -1 21814.8 926.203   1
  -4  -7   1 2279.72 126.182   1
   4   7  -1 2198.43 125.419   1
  -4   7   1 2475.04 123.767   1
   4  -7  -1 2036.68 122.538   1
  -3  -7   1 29314.6 1260.56   1
   3   7  -1 28160.3 1259.25   1
  -3   7   1 30226.3 1258.09   1
   3  -7  -1 28527.3 1256.62   1
  -2  -7   1 1119.95 76.6162   1
   2   7  -1 1126.89 76.2125   1
  -2   7   1 1174.40 74.9970   1
   2  -7  -1 1212.73 75.0054   1
   1   7  -1 62486.4 2624.60   1
  -1   7   1 62571.1 2623.68   1
   1  -7  -1 59974.9 2623.50   1
  -1  -7   1 60136.1 2624.62   1
   0  -7  -1 2478.57 128.782   1
   0   7   1 2407.79 127.584   1
   0   7  -1 2428.20 129.289   1
   0  -7   1 2217.99 127.690   1
  -1  -7  -1 1787.02 101.398   1
   1   7   1 1707.63 99.7240   1
  -1   7  -1 1711.30 100.318   1
   1  -7   1 1748.63 100.548   1
  -2  -7  -1 4827.31 234.490   1
   2   7   1 5103.98 235.406   1
  -2   7  -1 4837.23 233.589   1
   2  -7   1 4674.87 233.292   1
  -3  -7  -1 74375.5 3149.20   1
   3   7   1 73909.5 3147.77   1
  -3   7  -1 76297.9 3148.52   1
   3  -7   1 70145.5 3146.93   1
  -4  -7  -1 17867.5 772.161   1
   4  -7   1 17391.6 769.329   1
   4   7   1 16841.3 769.116   1
  -4   7  -1 17783.6 769.822   1
   5  -7   1 1624.99 98.3695   1
  -5   7  -1 1515.80 96.7214   1
   5   7   1 1630.30 99.1507   1
  -5  -7  -1 1753.07 104.130   1
  -6   7  -1 277.172 39.3547   1
   6  -7   1 273.909 38.9937   1
   7  -7   1 106.153 32.9825   1
  -7   7  -1 108.417 34.0748   1
   7   7   1 81.9963 30.6292   1
  -7  -7  -1 60.2577 30.0123   1
   8  -7   1 405.327 47.8943   1
  -8   7  -1 446.959 48.5972   1
   8   7   1 397.154 49.1548   1
  -8  -7  -1 402.186 50.6734   1
   9  -7   1 22722.6 1014.41   1
  -9   7  -1 23627.6 1015.18   1
   9   7   1 22896.7 1016.87   1
  -9  -7  -1 23093.9 1016.81   1
  10  -7   1 23235.1 953.345   1
 -10   7  -1 22317.1 949.696   1
  10   7   1 19400.7 947.981   1
 -10  -7  -1 21295.2 950.487   1
  11  -7   1 2335.98 134.400   1
 -11   7  -1 1998.95 128.345   1
 -11  -7  -1 2302.61 135.440   1
  11   7   1 2216.10 132.767   1
  12  -7   1 4038.00 204.496   1
 -12  -7  -1 3721.24 202.321   1
  12   7   1 3591.68 201.415   1
  13   7   1 8146.88 359.180   1
  13  -7   1 8641.89 365.151   1
  14   7   1 1611.67 106.184   1
  14  -7   1 1803.43 112.592   1
 -14  -7  -1 1472.18 105.738   1
  15   7   1 2407.45 144.014   1
  15  -7   1 2416.72 144.111   1
 -15   7  -1 2100.07 136.341   1
 -15  -7  -1 2451.48 144.478   1
  16   7   1 223.189 48.8375   1
 -16  -7  -1 196.294 45.7698   1
  16  -7   1 280.194 50.9666   1
 -16   7  -1 249.753 47.8923   1
 -17   7  -1 108.059 40.5127   1
 -17  -7  -1 120.024 45.3438   1
  17  -7   1 139.846 40.6301   1
  17   7   1 162.578 48.8912   1
  18  -7   1 1480.54 106.801   1
 -18  -7  -1 1403.37 106.829   1
  18   7   1 1658.48 112.301   1
 -18   7  -1 1426.20 103.157   1
  19  -7   1 6746.86 316.102   1
 -19  -7  -1 6411.64 314.552   1
  19   7   1 6083.10 312.169   1
 -19   7  -1 5912.83 307.797   1
  20  -7   1 7023.83 326.662   1
 -20   7  -1 6076.01 318.957   1
 -20  -7  -1 6584.26 325.837   1
  21   7   1 90.1546 45.1265   1
 -21  -7  -1 24.8509 40.1155   1
  21  -7   1 56.5955 41.0083   1
 -21   7  -1 42.5605 39.3313   1
 -22   7  -1 595.593 65.9222   1
  22  -7   1 806.483 77.7998   1
  22   7   1 696.327 72.1339   1
 -22  -7  -1 548.971 65.5380   1
 -23   7  -1-22.0772 38.7558   1
  23   7   1 29.3530 40.8758   1
 -23  -7  -1 81.5302 41.6517   1
 -24  -7  -1 726.608 74.7203   1
  24   8  -1-24.0792 42.2533   1
 -24  -8   1 47.2352 42.7187   1
  23   8  -1 470.112 61.4455   1
 -23  -8   1 546.331 64.9563   1
 -22   8   1 1424.70 104.297   1
 -22  -8   1 1354.14 106.190   1
  22   8  -1 1414.26 103.426   1
 -21   8   1 1239.04 94.9989   1
  21  -8  -1 1108.56 92.3064   1
 -21  -8   1 1271.15 99.0630   1
  21   8  -1 1229.59 97.7707   1
 -20   8   1 2032.34 130.454   1
  20  -8  -1 2162.59 133.745   1
 -20  -8   1 2029.82 132.829   1
  20   8  -1 2007.87 132.150   1
 -19   8   1 165.086 45.8207   1
  19  -8  -1 324.396 52.6502   1
 -19  -8   1 247.278 48.8833   1
  19   8  -1 293.933 54.0176   1
 -18   8   1 577.813 63.5635   1
  18  -8  -1 650.461 67.3244   1
 -18  -8   1 570.268 64.4040   1
  18   8  -1 594.857 67.6484   1
 -17   8   1 882.020 81.0604   1
  17  -8  -1 1181.98 91.0453   1
 -17  -8   1 1124.51 90.2420   1
  17   8  -1 1100.59 88.6524   1
  16  -8  -1 77.2575 38.7015   1
  16   8  -1 171.019 48.9355   1
 -16  -8   1 59.1505 42.3528   1
 -16   8   1 130.415 38.0432   1
  15  -8  -1 6576.74 317.523   1
  15   8  -1 6678.33 318.382   1
 -15  -8   1 6054.30 315.160   1
 -15   8   1 6370.31 314.214   1
  14  -8  -1 54.8350 34.5409   1
  14   8  -1 4.61434 32.3383   1
 -14  -8   1 76.0871 37.9050   1
 -14   8   1 75.8831 38.1855   1
  13  -8  -1 1535.64 101.285   1
  13   8  -1 1487.73 102.579   1
 -13  -8   1 1309.93 98.6022   1
 -13   8   1 1447.94 98.9579   1
  12  -8  -1 55051.5 2468.45   1
  12   8  -1 58919.5 2472.02   1
 -12  -8   1 57633.5 2470.57   1
 -12   8   1 57848.0 2467.84   1
  11  -8  -1 40.9117 32.9881   1
  11   8  -1 4.30370 31.3262   1
 -11  -8   1 30.1736 32.0800   1
 -11   8   1 31.8642 32.3145   1
  10  -8  -1 8815.54 411.518   1
  10   8  -1 8670.98 413.519   1
 -10  -8   1 9193.45 416.981   1
 -10   8   1 8751.19 410.603   1
   9  -8  -1 2142.38 127.698   1
  -9   8   1 2100.87 125.597   1
   9   8  -1 2365.31 133.256   1
  -9  -8   1 2264.36 132.098   1
   8   8  -1 999.619 75.9948   1
  -8  -8   1 843.422 72.6720   1
  -7  -8   1 4899.82 241.389   1
  -7   8   1 4957.30 238.221   1
   7   8  -1 4621.85 238.312   1
  -6   8   1 25272.9 1085.98   1
   6   8  -1 24131.0 1087.09   1
  -6  -8   1 25122.9 1088.73   1
   6  -8  -1 24874.5 1085.17   1
  -5   8   1 230.305 37.4947   1
   5  -8  -1 297.294 39.2535   1
  -4   8   1 6589.00 302.303   1
   4   8  -1 6420.16 305.450   1
  -4  -8   1 6222.43 304.374   1
   4  -8  -1 6385.25 301.667   1
  -3   8   1 3736.84 185.833   1
   3   8  -1 3581.60 186.778   1
  -3  -8   1 3680.25 187.748   1
   3  -8  -1 3684.34 184.555   1
  -2   8   1 110487. 4625.99   1
   2   8  -1 103754. 4624.90   1
  -2  -8   1 111675. 4628.16   1
   2  -8  -1 108475. 4625.24   1
  -1   8   1 1158.31 78.2908   1
   1   8  -1 1139.64 78.1176   1
  -1  -8   1 1114.52 79.5006   1
   1  -8  -1 1234.90 80.3078   1
   0   8  -1 7008.11 329.181   1
   0   8   1 6715.45 326.535   1
   0  -8  -1 7265.10 329.357   1
   0  -8   1 7112.47 329.786   1
  -1   8  -1 3762.77 184.236   1
   1   8   1 3436.47 180.824   1
  -1  -8  -1 3501.82 181.668   1
   1  -8   1 3543.71 180.238   1
  -2   8  -1 32974.0 1410.29   1
   2   8   1 33446.0 1411.07   1
  -2  -8  -1 32108.9 1409.94   1
   2  -8   1 31643.8 1409.49   1
  -3   8  -1 15622.5 694.873   1
   3   8   1 15419.7 695.146   1
  -3  -8  -1 15783.5 697.328   1
   3  -8   1 15785.0 696.110   1
  -4   8  -1 49736.7 2181.39   1
   4  -8   1 51737.0 2182.06   1
  -5  -8  -1 19012.3 828.520   1
   5   8   1 19812.1 829.337   1
   5  -8   1 17496.2 824.203   1
   6   8   1 7992.23 379.394   1
  -6  -8  -1 8201.79 380.695   1
   7  -8   1 18866.4 831.867   1
  -7  -8  -1 18225.2 834.273   1
   7   8   1 19058.9 835.465   1
  -7   8  -1 19010.0 832.328   1
   8  -8   1 14526.0 675.127   1
  -8  -8  -1 15681.0 681.379   1
   8   8   1 15131.8 678.448   1
  -8   8  -1 15119.4 675.732   1
   9  -8   1 129.007 38.4713   1
  -9  -8  -1 148.157 38.9021   1
   9   8   1 116.883 37.0790   1
  -9   8  -1 155.429 38.3745   1
  10  -8   1 7717.09 346.699   1
 -10  -8  -1 7138.17 344.989   1
 -10   8  -1 6704.47 340.929   1
  10   8   1 7192.34 345.819   1
  11  -8   1 1788.35 115.243   1
  12  -8   1 10431.2 468.475   1
 -12  -8  -1 9114.18 464.622   1
 -12   8  -1 10570.0 467.546   1
  12   8   1 9993.85 467.886   1
 -13  -8  -1 2345.54 146.366   1
  13   8   1 2571.70 149.397   1
 -14   8  -1 1722.55 113.955   1
  14  -8   1 1808.05 117.065   1
 -14  -8  -1 1555.96 112.924   1
  14   8   1 1766.50 115.837   1
 -15   8  -1 2984.79 176.430   1
  15  -8   1 3261.93 181.333   1
 -15  -8  -1 3196.37 182.373   1
  15   8   1 3495.88 183.838   1
 -16   8  -1 2946.26 169.752   1
  16  -8   1 3183.04 174.914   1
 -16  -8  -1 2867.94 171.654   1
  16   8   1 2988.53 172.071   1
 -17  -8  -1 3823.18 222.753   1
  17   8   1 5027.09 239.059   1
 -18   8  -1 1608.05 114.031   1
  18  -8   1 1675.43 116.477   1
 -18  -8  -1 1668.17 115.468   1
  18   8   1 1902.34 122.243   1
 -19   8  -1 315.420 51.9636   1
  19  -8   1 369.949 54.8860   1
 -19  -8  -1 326.003 55.9999   1
  19   8   1 297.185 56.0216   1
 -20   8  -1-47.7979 40.8277   1
  20  -8   1 70.9638 43.5339   1
 -20  -8  -1 45.8791 42.5752   1
  20   8   1-39.4340 39.7236   1
 -21   8  -1 556.556 65.8722   1
  21  -8   1 559.869 66.0757   1
  21   8   1 608.786 68.9735   1
 -22   8  -1 475.152 63.3340   1
  22  -8   1 479.495 63.3046   1
  22   8   1 458.419 59.7781   1
 -22  -8  -1 537.134 63.9384   1
  23   8   1 82.2294 41.6676   1
 -23  -8  -1 70.3561 43.3600   1
  23   9  -1-14.1715 39.2425   1
 -23  -9   1 73.3100 44.8576   1
  22   9  -1 121.108 46.3481   1
 -22  -9   1 182.658 51.5671   1
 -21   9   1 2174.61 138.295   1
 -20   9   1 435.622 60.4520   1
  20  -9  -1 369.029 56.4183   1
 -20  -9   1 291.904 54.4664   1
  19  -9  -1 142.751 46.0851   1
 -19  -9   1 88.3530 37.3107   1
 -18  -9   1 65.7463 38.2152   1
  18   9  -1 34.7187 35.3124   1
 -17   9   1 1270.61 99.0322   1
  17  -9  -1 1442.59 102.944   1
 -17  -9   1 1397.65 104.643   1
  17   9  -1 1593.39 108.177   1
  16  -9  -1 574.592 64.7811   1
  16   9  -1 704.081 70.1136   1
 -16  -9   1 619.085 69.4670   1
 -16   9   1 508.875 63.3604   1
  15  -9  -1 538.517 61.0285   1
  15   9  -1 554.546 64.2549   1
 -15   9   1 746.667 67.7875   1
 -15  -9   1 540.696 63.7001   1
 -14  -9   1 426.219 58.4848   1
  14   9  -1 523.764 59.3795   1
  13  -9  -1 1861.75 118.855   1
  13   9  -1 2075.88 123.862   1
 -13  -9   1 1727.14 117.931   1
 -13   9   1 1842.91 118.698   1
  12  -9  -1 505.920 56.9053   1
  12   9  -1 638.452 64.8427   1
 -12   9   1 598.170 61.2066   1
 -12  -9   1 557.394 61.2197   1
  11  -9  -1 30708.2 1378.77   1
 -11   9   1 32563.6 1379.95   1
  10  -9  -1 2037.36 123.148   1
  10   9  -1 1937.89 124.007   1
 -10  -9   1 2059.65 126.798   1
 -10   9   1 2052.22 122.619   1
  -9   9   1 54.3698 31.5095   1
  -9  -9   1 21.5587 33.0061   1
   9   9  -1-25.6281 34.6520   1
   9  -9  -1 50.8806 29.3431   1
  -8  -9   1 15521.9 696.607   1
   8   9  -1 15164.0 694.454   1
  -8   9   1 15614.5 692.542   1
   8  -9  -1 15578.7 692.413   1
  -7   9   1 1314.77 85.6516   1
   7   9  -1 1031.50 82.4420   1
  -7  -9   1 1192.19 86.7203   1
   7  -9  -1 1232.31 85.5756   1
   6   9  -1 7491.56 361.822   1
  -6  -9   1 7871.85 364.447   1
   5   9  -1 17372.0 775.565   1
  -5  -9   1 17539.3 776.311   1
  -4   9   1 374.013 44.2406   1
   4   9  -1 246.095 40.6579   1
  -4  -9   1 308.795 44.7333   1
   4  -9  -1 311.123 39.6153   1
  -3   9   1 21249.7 894.380   1
   3   9  -1 19831.9 894.213   1
  -3  -9   1 19754.9 894.249   1
   3  -9  -1 20240.1 891.929   1
  -2   9   1 3170.14 167.551   1
   2   9  -1 3185.71 168.914   1
  -2  -9   1 3104.00 170.695   1
   2  -9  -1 3218.07 169.749   1
  -1   9   1 20776.3 929.455   1
   1  -9  -1 21589.1 932.749   1
   0   9   1 28.1463 27.3092   1
   0  -9  -1 28.8826 26.2905   1
  -3   9  -1 20595.4 943.438   1
   3   9   1 23561.7 948.535   1
  -3  -9  -1 21507.3 946.343   1
   3  -9   1 20530.1 942.924   1
  -4   9  -1 4102.00 202.786   1
   4   9   1 3644.16 200.273   1
  -4  -9  -1 3927.94 203.098   1
   4  -9   1 4117.58 204.238   1
  -5   9  -1 528.010 52.9014   1
   5   9   1 476.390 54.0565   1
  -5  -9  -1 524.011 55.0946   1
   5  -9   1 499.287 50.4522   1
   6   9   1 9742.97 448.264   1
   6  -9   1 9630.09 446.643   1
  -6  -9  -1 9763.04 450.275   1
  -6   9  -1 9575.59 447.248   1
   7  -9   1 11078.4 523.956   1
  -7   9  -1 11450.8 524.809   1
   7   9   1 12109.6 529.515   1
  -7  -9  -1 11558.6 528.695   1
   8  -9   1 114.461 35.8724   1
  -8   9  -1 80.4479 35.8510   1
   8   9   1 64.5500 35.3038   1
  -8  -9  -1 94.4818 37.0738   1
   9  -9   1 19747.5 869.637   1
  -9   9  -1 19303.8 868.058   1
  -9  -9  -1 19416.5 871.596   1
   9   9   1 19825.2 871.112   1
  10  -9   1 1244.40 89.9044   1
  11   9   1 2837.24 164.305   1
 -11   9  -1 2791.51 160.154   1
  11  -9   1 2922.78 162.510   1
  12   9   1 7754.26 349.373   1
 -12  -9  -1 6524.96 341.974   1
  13  -9   1 3166.13 175.671   1
 -13   9  -1 3140.75 174.311   1
  13   9   1 3099.93 176.530   1
 -13  -9  -1 3054.80 177.454   1
  14  -9   1 1425.73 105.396   1
 -14   9  -1 1533.05 106.699   1
 -14  -9  -1 1488.93 107.002   1
  14   9   1 1624.92 108.837   1
  15   9   1 892.818 77.9567   1
 -15  -9  -1 775.568 75.9246   1
 -15   9  -1 624.043 69.5319   1
  15  -9   1 790.241 73.3077   1
  16   9   1 3347.28 181.399   1
  16  -9   1 3341.55 182.205   1
 -16  -9  -1 2818.54 177.802   1
 -16   9  -1 3165.74 178.666   1
  17  -9   1 151.153 45.2675   1
 -17   9  -1 68.8038 43.0633   1
 -17  -9  -1 206.074 49.2362   1
  17   9   1 131.794 46.4334   1
  18  -9   1 937.747 80.1743   1
 -18  -9  -1 772.679 77.2429   1
 -18   9  -1 772.624 76.8510   1
  19  -9   1 390.915 58.6762   1
  19   9   1 484.788 62.6723   1
 -19  -9  -1 350.975 56.0655   1
 -19   9  -1 355.920 58.6137   1
  20  -9   1 456.884 62.2248   1
 -20   9  -1 488.086 63.7531   1
 -21  -9  -1 349.902 57.3976   1
  21  -9   1 251.334 51.7803   1
 -21   9  -1 368.406 57.4804   1
 -22  -9  -1 67.7168 43.7234   1
  22   9   1 127.242 46.0258   1
 -23 -10   1 114.856 43.6504   1
  23  10  -1 152.670 42.4251   1
 -21 -10   1 58.3345 43.4651   1
  21  10  -1 117.249 45.3365   1
  20  10  -1 491.394 66.1245   1
 -19 -10   1 774.217 75.6514   1
 -19  10   1 704.303 72.1271   1
  19 -10  -1 672.224 72.9447   1
 -18  10   1-9.85384 36.9196   1
  18 -10  -1 49.5462 37.9139   1
 -17 -10   1 469.643 64.9463   1
  17  10  -1 647.569 69.4920   1
  16  10  -1 3068.10 171.576   1
 -16 -10   1 2942.34 170.090   1
 -16  10   1 2914.54 169.540   1
  16 -10  -1 2975.60 170.181   1
  15  10  -1 4740.10 236.759   1
 -15 -10   1 4442.70 235.720   1
 -15  10   1 4338.43 232.945   1
  15 -10  -1 4379.92 233.685   1
  14  10  -1 1356.37 96.1152   1
 -14 -10   1 1064.39 90.3870   1
 -14  10   1 1242.06 92.1985   1
  14 -10  -1 1220.56 92.0149   1
  13  10  -1 47.5651 33.4500   1
 -13 -10   1 104.363 37.9175   1
 -13  10   1 54.6960 34.3276   1
  13 -10  -1 133.668 38.6565   1
  12  10  -1 312.126 50.9076   1
 -12 -10   1 298.618 49.7690   1
 -12  10   1 335.889 48.0056   1
  12 -10  -1 354.838 50.0342   1
  11  10  -1 3172.79 179.974   1
  11 -10  -1 3343.54 178.433   1
 -11  10   1 3333.20 178.309   1
 -11 -10   1 3127.14 180.094   1
  10  10  -1 5274.63 269.850   1
 -10 -10   1 5221.35 269.158   1
 -10  10   1 5559.21 267.793   1
  10 -10  -1 5356.84 266.509   1
  -9 -10   1 9449.79 446.247   1
   9 -10  -1 9282.13 443.354   1
   9  10  -1 9412.85 445.780   1
  -9  10   1 10022.2 445.720   1
  -8 -10   1 22451.4 1006.06   1
   8  10  -1 22415.9 1003.93   1
  -8  10   1 23939.5 1004.36   1
   8 -10  -1 22189.2 1001.75   1
  -7  10   1 9668.79 457.309   1
   7  10  -1 9452.78 458.503   1
  -7 -10   1 10096.1 460.883   1
   7 -10  -1 10521.6 460.873   1
   6  10  -1 915.494 75.9685   1
  -6 -10   1 1029.04 80.1248   1
   6 -10  -1 984.610 75.5628   1
  -5  10   1 150.470 36.4524   1
   5  10  -1 124.751 36.0599   1
  -5 -10   1 90.2886 36.2047   1
   5 -10  -1 132.887 34.9047   1
  -4  10   1 6922.21 322.045   1
   4  10  -1 6844.64 321.482   1
  -4 -10   1 6576.52 320.547   1
   4 -10  -1 6324.27 313.653   1
  -3  10   1 15746.2 698.912   1
   3  10  -1 14752.3 696.506   1
  -3 -10   1 15943.1 699.866   1
   3 -10  -1 15996.0 698.732   1
  -2  10   1 12484.2 576.599   1
   2  10  -1 12795.2 577.788   1
  -2 -10   1 12985.7 580.133   1
   2 -10  -1 12745.6 578.018   1
   1  10  -1 102558. 4452.06   1
  -1  10   1 101051. 4449.57   1
  -1 -10   1 106785. 4454.00   1
   1 -10  -1 106983. 4452.83   1
   0  10  -1 1096.73 80.3611   1
   0  10   1 1088.61 80.0388   1
   0 -10  -1 1115.52 83.9340   1
   0 -10   1 1122.02 82.0584   1
  -1  10  -1 822.606 67.8330   1
   1  10   1 705.657 63.1878   1
  -1 -10  -1 688.166 62.5951   1
   1 -10   1 825.386 68.5716   1
  -2  10  -1 483.324 53.4304   1
   2  10   1 377.401 49.1529   1
  -2 -10  -1 451.945 51.9560   1
   2 -10   1 392.473 50.2202   1
  -3  10  -1 102515. 4269.76   1
   3  10   1 98858.2 4269.05   1
  -3 -10  -1 100144. 4270.24   1
   3 -10   1 98257.7 4268.24   1
  -4  10  -1 5935.58 276.425   1
   4  10   1 5391.31 273.692   1
  -4 -10  -1 5652.01 276.613   1
   4 -10   1 5431.20 273.202   1
  -5  10  -1 1611.46 98.1197   1
   5  10   1 1407.28 95.3410   1
  -5 -10  -1 1317.99 95.4745   1
   5 -10   1 1348.23 94.9011   1
   6  10   1 2665.71 152.076   1
  -6 -10  -1 2652.30 154.895   1
  -6  10  -1 2806.36 153.037   1
   6 -10   1 2667.60 151.753   1
   7  10   1 765.354 69.0802   1
  -7 -10  -1 798.782 72.3738   1
  -7  10  -1 770.857 68.0738   1
   8 -10   1 8239.23 373.910   1
  -8 -10  -1 7659.64 374.938   1
   8  10   1 7636.26 374.457   1
   9 -10   1 5334.96 270.315   1
   9  10   1 5543.46 273.747   1
  -9 -10  -1 5431.07 274.023   1
  10 -10   1 996.378 79.2874   1
 -10  10  -1 932.414 77.3747   1
  10  10   1 933.117 79.9549   1
 -10 -10  -1 950.862 81.0065   1
  11 -10   1 12889.5 576.356   1
 -11  10  -1 12625.9 574.417   1
  11  10   1 13052.0 579.277   1
 -11 -10  -1 11669.1 574.054   1
  12 -10   1 5459.41 281.304   1
 -12  10  -1 5957.42 284.008   1
  12  10   1 5742.01 285.444   1
 -12 -10  -1 5364.20 282.154   1
  13 -10   1 4450.05 231.872   1
 -13  10  -1 4280.13 229.473   1
  13  10   1 4468.46 231.617   1
 -13 -10  -1 4520.86 234.461   1
  14 -10   1 678.298 68.4817   1
 -14  10  -1 587.797 66.8375   1
  14  10   1 592.502 68.2711   1
 -14 -10  -1 678.884 69.9672   1
  15 -10   1 930.935 80.6783   1
 -15  10  -1 886.748 78.6553   1
  15  10   1 1000.29 80.8229   1
 -15 -10  -1 731.152 74.6745   1
  16 -10   1 24.7633 36.0591   1
 -16  10  -1 53.4750 39.9237   1
 -16 -10  -1 30.4811 38.3591   1
  16  10   1 34.9980 36.1247   1
  17  10   1 7010.11 331.319   1
 -17 -10  -1 6579.97 330.295   1
 -17  10  -1 6375.33 327.179   1
  17 -10   1 6786.69 330.994   1
  18  10   1 875.956 80.8731   1
 -18 -10  -1 813.194 78.0364   1
 -18  10  -1 974.583 81.8688   1
  18 -10   1 999.627 83.5967   1
 -19 -10  -1 54.0664 45.3454   1
 -19  10  -1 63.5844 42.9462   1
  19 -10   1 5.04246 39.1407   1
  20  10   1 74.8053 42.5005   1
 -20 -10  -1 113.341 44.6947   1
 -20  10  -1 97.4865 44.2118   1
  20 -10   1 35.0444 39.9898   1
 -22 -10  -1 154.629 47.8881   1
  22  10   1 224.582 48.8849   1
 -22 -11   1 108.986 48.0027   1
  22  11  -1 91.1206 45.0328   1
 -20 -11   1-19.3065 38.1860   1
  20  11  -1-34.6300 38.8871   1
  19  11  -1 1901.96 119.710   1
 -19 -11   1 1676.24 118.132   1
 -19  11   1 1628.61 118.229   1
  19 -11  -1 1929.47 121.463   1
  18  11  -1 1078.62 86.6699   1
  18 -11  -1 967.473 83.0585   1
 -18 -11   1 936.328 84.3094   1
 -18  11   1 952.805 83.6253   1
  17  11  -1 59.0860 42.3567   1
 -17 -11   1 111.505 44.9913   1
 -17  11   1-4.93351 37.3004   1
  17 -11  -1 64.7822 38.4594   1
 -16 -11   1 1380.47 106.536   1
  16  11  -1 1637.17 108.844   1
  15  11  -1 1189.96 90.0618   1
 -15 -11   1 976.830 86.5637   1
 -15  11   1 1130.63 89.8087   1
  15 -11  -1 1323.68 92.8812   1
  14  11  -1 48.5065 38.3767   1
  14 -11  -1 42.8976 34.4283   1
 -14  11   1 14.0810 34.1631   1
 -14 -11   1 4.82573 36.6834   1
  13 -11  -1 237.282 44.8532   1
 -13  11   1 241.560 47.5965   1
  12 -11  -1 2846.75 161.968   1
  12  11  -1 2703.03 163.136   1
 -12 -11   1 2972.27 166.691   1
  11  11  -1 1949.33 122.885   1
 -11 -11   1 1821.33 121.767   1
 -10 -11   1 7134.91 350.870   1
  10  11  -1 7125.88 350.602   1
 -10  11   1 7258.65 348.580   1
  10 -11  -1 7380.35 349.058   1
  -9  11   1 297.007 45.2629   1
   9  11  -1 283.026 48.7114   1
  -9 -11   1 319.662 50.4192   1
   9 -11  -1 322.739 46.6188   1
  -8 -11   1 5119.51 252.892   1
   8  11  -1 4363.95 244.537   1
  -8  11   1 5092.71 247.634   1
   8 -11  -1 5017.25 248.668   1
  -7  11   1 8.35499 29.2231   1
   7 -11  -1 25.1846 32.9873   1
  -6  11   1 58.3976 30.4892   1
   6  11  -1 84.9363 36.9882   1
  -6 -11   1 130.804 39.5420   1
   6 -11  -1 24.6241 31.7518   1
   5  11  -1 21218.0 940.463   1
  -5 -11   1 21309.9 941.619   1
   5 -11  -1 21120.0 936.362   1
  -4  11   1 35363.6 1497.49   1
   4  11  -1 32784.4 1496.40   1
  -4 -11   1 34289.0 1498.64   1
   4 -11  -1 35168.2 1497.22   1
  -3  11   1 33.4818 34.5844   1
   3  11  -1 49.9283 32.0851   1
  -3 -11   1 25.2443 32.0039   1
  -2  11   1 6561.74 315.476   1
   2  11  -1 6303.43 314.071   1
   2 -11  -1 6966.50 318.653   1
  -2 -11   1 6273.19 316.491   1
  -1  11   1 1394.40 99.2220   1
   1  11  -1 1446.39 101.227   1
  -1 -11   1 1654.30 106.238   1
   1 -11  -1 1642.34 104.244   1
   0  11   1 11387.9 534.384   1
   0  11  -1 11901.4 536.090   1
   0 -11  -1 11419.1 535.266   1
   0 -11   1 12103.5 537.945   1
  -1  11  -1 3815.00 198.062   1
   1  11   1 3731.17 195.225   1
  -1 -11  -1 3466.12 194.063   1
   1 -11   1 3793.65 197.319   1
  -2  11  -1 31688.7 1396.42   1
   2  11   1 32527.9 1397.50   1
  -2 -11  -1 32122.0 1396.76   1
   2 -11   1 31736.5 1396.00   1
  -3  11  -1 4776.96 236.894   1
   3  11   1 4638.34 234.256   1
  -3 -11  -1 4684.94 235.721   1
   3 -11   1 4318.20 229.772   1
  -4  11  -1 4881.42 246.567   1
   4  11   1 4738.34 244.708   1
  -4 -11  -1 4898.35 246.792   1
   4 -11   1 4900.63 244.322   1
  -5  11  -1 222.607 41.1536   1
   5  11   1 195.281 41.2386   1
  -5 -11  -1 277.712 48.4321   1
   5 -11   1 173.353 38.3603   1
   6  11   1 104.784 39.5367   1
  -6 -11  -1 139.671 40.5600   1
  -7  11  -1 1990.25 127.305   1
   7 -11   1 2234.05 131.172   1
   8  11   1 4917.59 254.707   1
   8 -11   1 5323.73 255.102   1
  -8 -11  -1 4772.53 252.810   1
  -8  11  -1 4870.24 252.017   1
   9 -11   1-4.52457 33.4386   1
   9  11   1 18.5973 33.8508   1
  -9 -11  -1 52.4567 35.7540   1
  -9  11  -1 67.8593 32.6896   1
  10  11   1 84.5024 40.5027   1
  10 -11   1 63.6765 33.8036   1
 -10 -11  -1 133.528 44.7469   1
  11 -11   1 1416.28 99.4943   1
 -11 -11  -1 1421.48 100.573   1
  11  11   1 1460.29 101.820   1
 -11  11  -1 1265.52 97.5708   1
  12 -11   1 3751.90 199.020   1
 -12 -11  -1 3353.84 196.060   1
  12  11   1 3833.39 201.514   1
 -12  11  -1 3668.23 197.740   1
  13 -11   1 48.2328 40.0227   1
 -13 -11  -1 82.6786 43.0801   1
 -13  11  -1 157.191 46.1151   1
  13  11   1 97.3389 43.5492   1
  14  11   1 14.6095 35.4504   1
 -14 -11  -1 50.1868 37.8890   1
  15 -11   1 422.896 55.7401   1
 -15 -11  -1 367.981 54.4395   1
  15  11   1 476.837 58.6562   1
 -15  11  -1 413.879 57.7718   1
  16 -11   1 508.672 59.9402   1
 -16 -11  -1 358.567 57.0369   1
  16  11   1 481.707 61.7064   1
 -17  11  -1 944.032 82.2734   1
  17 -11   1 995.031 82.6814   1
 -17 -11  -1 802.684 79.9493   1
  17  11   1 1001.54 83.7863   1
  18 -11   1-24.6972 37.2711   1
 -18 -11  -1-19.8708 37.4842   1
 -18  11  -1 9.76189 37.3448   1
  18  11   1-14.9042 34.4615   1
 -19  11  -1 106.942 46.1814   1
  19 -11   1 98.3242 41.8912   1
  19  11   1 52.3121 44.0640   1
 -19 -11  -1 59.7851 38.3294   1
 -20  11  -1 62.6704 38.9399   1
 -21 -11  -1 531.973 62.4400   1
  21  11   1 566.633 64.0978   1
 -21 -12   1 22.5767 38.4211   1
  21  12  -1 88.1246 46.4472   1
 -19 -12   1 296.948 55.1349   1
  19  12  -1 210.373 49.2251   1
  18 -12  -1 219.701 45.9557   1
  18  12  -1 228.870 50.8190   1
 -18 -12   1 118.896 48.3306   1
 -18  12   1 236.087 47.9949   1
  17 -12  -1 19.8063 36.5686   1
  17  12  -1 44.0927 41.1583   1
 -17 -12   1-19.8776 42.9172   1
 -17  12   1 24.6252 40.4245   1
  16 -12  -1-14.7314 36.0125   1
  16  12  -1-28.9214 36.8986   1
 -16  12   1-68.6538 40.5025   1
 -16 -12   1-9.97369 37.9104   1
  15  12  -1 2366.03 138.626   1
 -15 -12   1 1946.81 131.935   1
 -14 -12   1 97.5577 41.7993   1
  14 -12  -1 48.6706 35.5623   1
  14  12  -1 117.131 43.1695   1
 -14  12   1 53.6521 41.1054   1
 -13 -12   1 58.3835 42.0479   1
  13  12  -1 4.88254 38.4025   1
  13 -12  -1 43.4849 37.0050   1
 -13  12   1 57.7756 38.3572   1
 -12 -12   1 588.676 65.7037   1
  12 -12  -1 634.985 65.5129   1
  12  12  -1 603.442 65.4047   1
 -12  12   1 626.620 66.1612   1
 -11 -12   1 235.037 48.5856   1
  11 -12  -1 337.012 50.3306   1
  11  12  -1 214.825 47.6285   1
 -11  12   1 309.013 50.9040   1
 -10 -12   1 645.985 66.6148   1
  10 -12  -1 668.508 64.5958   1
 -10  12   1 509.062 60.1765   1
  10  12  -1 574.178 65.6324   1
  -9 -12   1 3192.23 180.688   1
   9  12  -1 3258.28 181.564   1
  -8 -12   1 849.857 74.6686   1
   8  12  -1 722.252 69.1557   1
  -7  12   1 3503.56 188.805   1
   7  12  -1 3409.83 188.619   1
  -7 -12   1 3479.28 189.290   1
   7 -12  -1 3517.43 187.657   1
  -6  12   1 265.173 46.4077   1
   6  12  -1 180.519 41.1192   1
  -6 -12   1 154.639 41.6405   1
   6 -12  -1 139.172 36.2450   1
  -5  12   1 19330.1 824.178   1
   5  12  -1 16888.6 819.922   1
  -5 -12   1 17942.7 825.036   1
   5 -12  -1 19651.9 824.644   1
  -4  12   1 2013.07 126.612   1
   4 -12  -1 2032.97 125.632   1
   3  12  -1 2320.25 135.058   1
  -3 -12   1 2010.45 131.292   1
   3 -12  -1 2225.00 132.979   1
  -2  12   1 163.674 39.7448   1
   2  12  -1 151.882 43.4689   1
  -2 -12   1 186.073 43.4602   1
   2 -12  -1 150.393 41.9223   1
  -1  12   1 2511.64 145.903   1
   1  12  -1 2558.55 146.355   1
  -1 -12   1 2400.62 147.395   1
   1 -12  -1 2531.24 148.142   1
   0  12  -1 8.71042 36.4149   1
   0  12   1 51.5947 36.1563   1
   0 -12  -1 57.1241 35.0139   1
   0 -12   1 44.6230 34.4147   1
  -1  12  -1 3890.48 208.521   1
   1  12   1 3825.83 207.842   1
  -1 -12  -1 4127.23 211.050   1
   1 -12   1 4076.56 211.783   1
  -2  12  -1 806.722 70.8062   1
   2  12   1 867.744 73.2153   1
  -2 -12  -1 649.055 66.0805   1
   2 -12   1 697.338 69.4336   1
  -3  12  -1 7988.97 379.197   1
   3  12   1 8116.56 379.095   1
  -3 -12  -1 7709.07 378.954   1
   3 -12   1 7945.53 379.402   1
  -4  12  -1 73.4957 38.0155   1
   4 -12   1 55.0876 33.8314   1
   5  12   1 2047.97 126.570   1
  -5 -12  -1 2025.78 126.666   1
   6  12   1 217.400 42.8958   1
  -6 -12  -1 247.716 43.7975   1
   7  12   1 1689.27 111.021   1
  -7 -12  -1 1598.61 108.606   1
  -7  12  -1 1487.81 104.629   1
   7 -12   1 1608.76 108.053   1
   8  12   1 3510.13 198.030   1
  -8 -12  -1 3692.40 198.333   1
  -8  12  -1 3380.53 192.644   1
   8 -12   1 3832.02 197.738   1
   9  12   1 282.142 48.8339   1
   9 -12   1 250.134 46.7202   1
  -9 -12  -1 222.265 46.7867   1
  -9  12  -1 242.065 47.9621   1
  10 -12   1 18.9590 35.0027   1
  10  12   1 43.0389 37.3343   1
 -10 -12  -1 9.78061 37.9269   1
 -10  12  -1-9.42350 34.7959   1
 -11  12  -1 998.663 84.7224   1
  11 -12   1 1065.12 85.7697   1
  12  12   1 407.433 58.8540   1
 -12 -12  -1 489.553 60.6461   1
 -12  12  -1 415.161 58.6411   1
  13  12   1 1313.81 95.0343   1
 -13 -12  -1 940.091 86.5693   1
  14 -12   1 1370.84 98.2208   1
 -14 -12  -1 1140.83 97.5341   1
  14  12   1 1335.44 98.1410   1
 -14  12  -1 1329.82 97.5801   1
  15 -12   1 1046.31 82.4799   1
 -15 -12  -1 863.640 80.8354   1
  15  12   1 847.211 79.9021   1
 -15  12  -1 933.831 81.8647   1
  16 -12   1-19.7984 40.3954   1
 -16 -12  -1 30.2962 41.2089   1
  16  12   1 29.5596 36.9281   1
 -16  12  -1 72.9142 41.5387   1
  17 -12   1 59.4403 40.5746   1
 -17 -12  -1 129.951 44.0036   1
  17  12   1 78.7048 42.8621   1
 -17  12  -1 78.0076 44.6719   1
  18 -12   1-24.7147 38.5869   1
 -18 -12  -1-29.5901 41.1907   1
 -18  12  -1 39.0564 39.8279   1
  18  12   1-24.1843 42.4367   1
 -20 -12  -1 41.7244 38.0908   1
  20  12   1 45.9257 41.9176   1
 -20 -13   1 99.2545 44.1813   1
  18  13  -1-14.3614 40.2107   1
 -18 -13   1 9.81291 42.1391   1
 -16 -13   1 70.0421 46.1265   1
  16  13  -1 28.1362 40.9312   1
  16 -13  -1-35.1394 38.6721   1
 -16  13   1 5.00411 37.7611   1
 -15 -13   1 704.900 70.1740   1
  15 -13  -1 660.368 68.6175   1
  15  13  -1 685.381 70.0479   1
 -15  13   1 572.283 67.5845   1
  14 -13  -1 224.874 48.6407   1
 -14  13   1 153.335 46.5006   1
  13  13  -1 252.859 50.1372   1
 -13 -13   1 233.771 48.2810   1
 -12 -13   1 157.972 46.7400   1
  12 -13  -1 178.403 42.7429   1
  12  13  -1 125.506 44.0654   1
 -12  13   1 241.327 47.9182   1
 -11 -13   1 4896.62 253.923   1
  11 -13  -1 5045.03 254.736   1
  11  13  -1 5156.65 256.184   1
 -11  13   1 4605.03 250.420   1
 -10 -13   1 1902.50 123.576   1
  10  13  -1 1987.63 125.316   1
 -10  13   1 1621.15 118.445   1
  10 -13  -1 2058.69 125.628   1
  -9  13   1 168.896 44.3780   1
   9  13  -1 215.876 46.5332   1
  -9 -13   1 271.428 46.1847   1
   9 -13  -1 284.697 46.0939   1
  -8 -13   1 593.367 64.5538   1
   8  13  -1 544.441 63.4424   1
  -8  13   1 570.708 64.5841   1
   8 -13  -1 697.041 67.3376   1
  -7  13   1 736.236 74.5084   1
   7  13  -1 783.168 75.0532   1
  -7 -13   1 806.691 73.6763   1
   7 -13  -1 787.726 70.6392   1
  -6  13   1 364.091 52.9249   1
   6  13  -1 376.985 53.6693   1
  -6 -13   1 370.658 53.0069   1
   6 -13  -1 383.690 53.5908   1
  -5  13   1 23.4468 37.0839   1
   5  13  -1-4.48808 33.6228   1
  -5 -13   1-9.41312 35.5105   1
   5 -13  -1 4.70518 35.7492   1
   4  13  -1 353.535 51.4617   1
  -4 -13   1 346.046 53.5429   1
   3  13  -1 548.153 61.5984   1
  -3 -13   1 502.109 59.7783   1
   2  13  -1 126.638 40.4312   1
  -2 -13   1 187.954 42.7770   1
   1  13  -1 1859.49 122.980   1
  -1 -13   1 2062.05 127.456   1
   0  13  -1 150.335 42.2339   1
   0  13   1 117.033 38.2901   1
   0 -13   1 164.034 41.5598   1
  -1  13  -1 122.146 38.3729   1
   1  13   1 123.189 40.5886   1
  -1 -13  -1 109.763 39.2147   1
   1 -13   1 150.746 41.2430   1
  -2  13  -1 634.774 64.4676   1
   2  13   1 578.072 64.4951   1
  -2 -13  -1 486.567 61.4672   1
   2 -13   1 566.627 61.0170   1
  -3  13  -1 5127.04 254.997   1
   3  13   1 4774.64 250.669   1
  -3 -13  -1 4909.60 253.152   1
  -4  13  -1 948.018 77.3873   1
   4  13   1 779.591 73.1397   1
  -4 -13  -1 744.480 72.8819   1
   4 -13   1 827.916 74.6441   1
   5  13   1 1055.59 87.2687   1
  -5 -13  -1 1169.85 89.7595   1
   5 -13   1 1105.93 84.8477   1
  -6 -13  -1 3935.40 210.316   1
   6  13   1 4039.06 210.388   1
  -6  13  -1 3988.26 209.473   1
   6 -13   1 3594.32 205.195   1
  -7  13  -1 158.776 44.9138   1
   7  13   1 210.527 45.5853   1
  -7 -13  -1 149.888 43.1088   1
   7 -13   1 204.451 41.8977   1
   8  13   1 4328.56 227.260   1
  -8 -13  -1 4080.67 224.750   1
  -8  13  -1 4251.48 224.817   1
   8 -13   1 4381.29 225.153   1
  -9  13  -1 521.300 61.1139   1
   9 -13   1 415.446 57.2192   1
  10  13   1 965.828 83.4356   1
 -10 -13  -1 1054.85 86.2385   1
 -10  13  -1 844.392 77.9704   1
  10 -13   1 781.642 75.9672   1
 -11 -13  -1 59.0387 37.1894   1
  11  13   1 48.5174 35.0985   1
  12 -13   1 246.355 47.3806   1
  12  13   1 276.656 52.7716   1
 -12  13  -1 171.164 43.4383   1
 -12 -13  -1 176.990 50.6458   1
  13 -13   1 1773.69 116.507   1
 -13  13  -1 1510.81 110.340   1
  14 -13   1 93.8417 40.1776   1
 -14 -13  -1 74.4018 40.5917   1
 -14  13  -1 83.9868 38.1912   1
  14  13   1 58.1246 36.9435   1
  15 -13   1 167.752 45.0991   1
 -15 -13  -1 259.258 49.3346   1
  15  13   1 198.556 44.0880   1
 -15  13  -1 227.536 49.7538   1
  16 -13   1 366.546 54.5836   1
  17 -13   1 111.561 43.9824   1
 -17  13  -1 97.4920 42.6645   1
 -17 -13  -1 48.9099 38.3151   1
  17  13   1 58.1813 39.4446   1
 -19 -13  -1 33.0243 41.1974   1
  19  13   1 33.0269 42.8984   1
 -19 -14   1-4.67451 43.2990   1
  19  14  -1-18.5350 40.4435   1
 -18 -14   1 862.252 79.9702   1
  18  14  -1 793.056 77.4106   1
 -17 -14   1 478.253 65.8834   1
  17  14  -1 638.157 66.5365   1
 -16  14   1 1645.59 116.312   1
  16  14  -1 1817.98 116.997   1
 -16 -14   1 1721.46 116.562   1
 -15  14   1 983.872 86.5506   1
 -15 -14   1 960.820 83.7937   1
  15  14  -1 1125.17 88.1853   1
 -14  14   1 83.6902 42.0667   1
 -14 -14   1 4.85733 37.9346   1
  14  14  -1-4.87256 40.2415   1
  14 -14  -1 40.7481 39.5150   1
 -13  14   1 901.139 81.6225   1
 -13 -14   1 840.457 81.3644   1
  13  14  -1 968.554 84.4614   1
  13 -14  -1 1087.70 85.6326   1
 -12  14   1 4.89396 36.9252   1
 -12 -14   1-24.8451 36.6910   1
  12 -14  -1 24.6172 37.1476   1
  12  14  -1-19.3642 34.4068   1
  11  14  -1 1611.96 111.933   1
 -11 -14   1 1540.68 111.211   1
 -10  14   1 641.323 69.6417   1
 -10 -14   1 859.101 77.2675   1
  10  14  -1 808.550 76.4138   1
  10 -14  -1 779.002 73.8802   1
   9 -14  -1 320.362 52.1587   1
  -9 -14   1 333.831 50.3008   1
  -9  14   1 412.040 58.2460   1
   9  14  -1 320.692 51.8759   1
  -8  14   1 2228.87 136.979   1
  -8 -14   1 2110.55 134.821   1
   8 -14  -1 2151.93 132.911   1
   8  14  -1 2132.85 134.591   1
  -7  14   1 53.4258 38.9519   1
   7 -14  -1 43.6124 37.8821   1
  -6 -14   1 2365.04 144.230   1
  -6  14   1 2502.85 147.390   1
   6  14  -1 2208.87 140.844   1
   6 -14  -1 2409.38 145.704   1
  -5 -14   1 1793.28 116.828   1
  -5  14   1 1812.25 116.921   1
   5  14  -1 1594.51 111.279   1
   5 -14  -1 1625.26 113.726   1
  -4 -14   1 321.041 52.0250   1
  -4  14   1 274.892 48.4258   1
   4  14  -1 271.248 50.6224   1
   4 -14  -1 283.748 49.5028   1
   3 -14  -1 10248.0 478.452   1
  -3 -14   1 10187.2 477.503   1
   3  14  -1 9592.52 475.961   1
  -3  14   1 10806.6 479.263   1
   2 -14  -1 3555.57 190.913   1
  -2 -14   1 3445.19 187.026   1
  -2  14   1 3158.35 184.422   1
   2  14  -1 3243.39 185.434   1
   1 -14  -1 1593.15 112.441   1
  -1 -14   1 1605.44 109.544   1
   1  14  -1 1612.25 109.411   1
  -1  14   1 1509.53 107.682   1
   0 -14  -1 56.4951 37.2605   1
   0 -14   1 24.4014 36.5913   1
   0  14  -1 28.1865 35.2251   1
  -1 -14  -1 298.841 51.2744   1
  -1  14  -1 221.047 45.3268   1
   1  14   1 275.210 52.1622   1
   1 -14   1 255.937 48.4390   1
   2  14   1 1448.62 103.787   1
  -2  14  -1 1255.00 100.430   1
  -3 -14  -1 5063.26 265.494   1
   3  14   1 5117.93 264.644   1
   3 -14   1 5405.45 268.247   1
  -4 -14  -1 5688.56 285.009   1
  -4  14  -1 6215.34 288.824   1
   4  14   1 5477.34 283.306   1
   4 -14   1 5180.58 282.034   1
  -5 -14  -1 81.1900 41.4896   1
  -5  14  -1 53.1908 38.0249   1
   5  14   1 4.66230 38.7449   1
   5 -14   1 9.64940 36.9430   1
  -6 -14  -1 44.2298 37.1398   1
  -6  14  -1 84.6355 40.6689   1
   6  14   1 38.0976 39.8302   1
   6 -14   1 37.0460 35.9723   1
  -7  14  -1 1016.23 85.8177   1
  -7 -14  -1 1077.68 85.9344   1
   7 -14   1 1030.25 85.3778   1
   8 -14   1 90.5780 38.3192   1
  -8 -14  -1 84.3490 40.1177   1
  -8  14  -1 96.9350 40.3780   1
   8  14   1 34.4244 39.0266   1
   9  14   1 143.208 45.5071   1
  -9 -14  -1 213.116 47.5694   1
  10 -14   1-29.2019 37.9919   1
  10  14   1-9.77272 35.8135   1
 -10  14  -1 38.7177 40.8825   1
 -10 -14  -1 15.0934 38.2258   1
  11 -14   1 4504.16 216.508   1
  11  14   1 4380.80 213.723   1
 -11  14  -1 3392.72 205.080   1
 -11 -14  -1 3433.47 205.604   1
  12 -14   1 25.1329 40.2569   1
  12  14   1-4.94196 40.3144   1
 -12  14  -1-24.4851 40.4264   1
 -12 -14  -1 14.7387 41.5008   1
  13 -14   1 325.508 53.9008   1
  13  14   1 313.207 55.5832   1
 -13  14  -1 330.561 56.8757   1
 -13 -14  -1 267.660 51.7420   1
  14 -14   1 20.0303 40.3583   1
  14  14   1-14.4681 39.8166   1
 -14  14  -1 14.7995 40.9673   1
 -14 -14  -1 33.9736 39.8334   1
  15 -14   1 1704.94 112.576   1
  15  14   1 1490.06 110.060   1
 -15  14  -1 1495.43 110.831   1
 -15 -14  -1 1609.40 112.117   1
  16  14   1 4.80291 41.0251   1
  16 -14   1-14.8040 38.7728   1
 -16 -14  -1 14.6225 44.0783   1
 -16  14  -1-19.6305 40.2749   1
 -17  14  -1 1070.53 90.3122   1
 -17 -14  -1 1129.41 93.7525   1
  17  14   1 1181.63 94.3309   1
 -18 -14  -1 384.404 57.9215   1
  18  14   1 412.660 58.7936   1
 -17 -15   1 2708.39 166.418   1
  17  15  -1 3127.17 169.412   1
 -16 -15   1 220.057 51.8306   1
  16  15  -1 334.976 56.1920   1
 -15 -15   1 2669.38 163.942   1
  15  15  -1 3110.73 168.400   1
 -13  15   1 39.7764 41.1118   1
  13  15  -1 81.2333 39.5161   1
 -13 -15   1 67.8375 36.3753   1
  13 -15  -1 14.8937 37.7919   1
 -12  15   1 280.571 53.3810   1
  12  15  -1 371.088 54.6320   1
 -12 -15   1 311.645 53.3013   1
  12 -15  -1 271.025 52.3706   1
 -11  15   1 587.262 66.4685   1
  11  15  -1 471.306 63.4596   1
 -11 -15   1 524.464 64.8709   1
  11 -15  -1 433.819 59.3216   1
 -10  15   1 5947.59 289.307   1
  10  15  -1 5519.61 284.699   1
 -10 -15   1 5453.28 283.752   1
  10 -15  -1 5566.08 282.592   1
   9 -15  -1 405.653 57.2096   1
  -9  15   1 465.868 61.7492   1
   9  15  -1 454.312 61.8472   1
  -9 -15   1 578.686 66.0470   1
  -8 -15   1 3855.76 210.159   1
   8  15  -1 3842.43 207.894   1
   7 -15  -1 2305.19 136.739   1
   7  15  -1 1952.96 128.637   1
  -7 -15   1 1924.62 129.653   1
  -7  15   1 2146.52 134.672   1
   6 -15  -1 597.016 65.5817   1
  -6  15   1 508.296 62.2315   1
   6  15  -1 617.054 66.4991   1
  -6 -15   1 529.752 63.8059   1
   5  15  -1 3466.88 192.148   1
  -5  15   1 3651.52 193.945   1
  -5 -15   1 3431.11 192.423   1
   5 -15  -1 3455.74 194.415   1
  -4  15   1 969.990 83.9417   1
   4  15  -1 1194.90 90.9367   1
  -4 -15   1 957.972 84.9983   1
   4 -15  -1 1108.09 87.1454   1
  -3  15   1 1048.95 86.9772   1
   3 -15  -1 986.561 84.9072   1
  -2  15   1-4.84892 38.5956   1
   2 -15  -1 34.6647 40.1579   1
   1  15  -1 543.697 65.0221   1
  -1  15   1 655.769 66.6136   1
  -1 -15   1 671.872 68.2726   1
   1 -15  -1 610.973 66.5022   1
   0  15   1 999.084 85.3370   1
   0  15  -1 1060.71 85.5960   1
   0 -15  -1 907.660 82.6749   1
  -1  15  -1 1010.96 82.3852   1
   1  15   1 737.039 75.0012   1
   1 -15   1 908.275 80.6224   1
  -1 -15  -1 882.120 78.7305   1
  -2  15  -1 11990.4 546.917   1
  -2 -15  -1 11838.8 547.741   1
   2 -15   1 11508.8 546.112   1
  -3  15  -1 1463.22 104.384   1
   3 -15   1 1394.40 102.747   1
   4  15   1-4.70199 31.7870   1
   5  15   1 504.196 63.6766   1
  -5 -15  -1 517.891 62.5555   1
  -6  15  -1 1661.69 112.100   1
   6  15   1 1450.15 107.408   1
  -6 -15  -1 1661.09 111.695   1
   6 -15   1 1527.37 110.716   1
  -7  15  -1 1143.26 93.1798   1
   7  15   1 1103.19 92.8608   1
  -7 -15  -1 1104.57 92.0487   1
   7 -15   1 1315.75 94.0979   1
   8 -15   1 280.972 49.0920   1
  -8  15  -1 272.686 52.6952   1
   8  15   1 178.219 45.2172   1
  -8 -15  -1 309.807 51.5885   1
  -9  15  -1 676.537 71.7735   1
   9  15   1 777.903 75.0305   1
   9 -15   1 759.427 73.0260   1
  -9 -15  -1 626.620 71.6191   1
 -10  15  -1-24.6595 40.7289   1
  10  15   1-4.88593 38.4054   1
  10 -15   1-38.9229 37.2381   1
 -10 -15  -1-35.2279 42.5256   1
 -11  15  -1 58.5321 39.8814   1
  11  15   1 67.9671 39.4564   1
 -11 -15  -1 73.6484 44.9154   1
  11 -15   1 54.1111 37.9865   1
  12  15   1 6429.17 300.703   1
 -12 -15  -1 5491.67 294.598   1
  13 -15   1 2799.20 155.557   1
 -13  15  -1 2352.14 150.112   1
 -14  15  -1 523.068 68.3320   1
  14 -15   1 757.139 74.3546   1
 -14 -15  -1 811.149 72.5793   1
  14  15   1 596.870 66.4462   1
 -15 -15  -1 701.007 72.8655   1
  15  15   1 705.653 71.8277   1
 -16 -15  -1 328.567 56.7192   1
  16  15   1 338.023 57.2189   1
  17  15   1 1320.55 97.9268   1
 -17 -15  -1 1145.94 95.3806   1
 -16 -16   1 607.111 67.9843   1
  16  16  -1 820.992 72.6939   1
 -15 -16   1 129.391 41.0235   1
  15  16  -1 167.227 42.8779   1
 -14 -16   1 1959.21 129.401   1
  14  16  -1 2233.76 133.420   1
 -13  16   1 1861.19 127.893   1
  13  16  -1 2010.40 124.932   1
  13 -16  -1 1649.59 119.298   1
 -13 -16   1 2138.88 126.745   1
 -12  16   1 3210.36 187.251   1
  12 -16  -1 3375.27 184.501   1
 -11  16   1 439.034 61.6772   1
  11  16  -1 464.509 60.8408   1
 -11 -16   1 454.694 59.9941   1
  11 -16  -1 433.497 56.5766   1
 -10  16   1 1817.82 120.846   1
  10  16  -1 1659.02 117.673   1
 -10 -16   1 1528.46 114.625   1
  10 -16  -1 1818.39 120.051   1
   9 -16  -1 382.010 56.9096   1
  -9  16   1 403.970 58.0651   1
   9  16  -1 354.992 56.8025   1
  -9 -16   1 409.604 58.0814   1
  -8  16   1 1716.23 118.028   1
   8  16  -1 1723.66 115.774   1
  -8 -16   1 1562.87 113.990   1
   8 -16  -1 1830.46 121.089   1
   7 -16  -1 5.11216 38.8440   1
   7  16  -1 9.64500 38.8658   1
  -7 -16   1 24.6497 40.9393   1
  -7  16   1 5.06050 37.9138   1
  -6  16   1 7652.76 362.767   1
   6  16  -1 6898.37 355.710   1
   6 -16  -1 7777.05 365.451   1
  -6 -16   1 7406.69 359.868   1
   5 -16  -1-10.1474 36.9112   1
   5  16  -1-23.7984 34.6273   1
  -5 -16   1 29.3072 35.5354   1
  -5  16   1-44.5676 41.5980   1
   4  16  -1 2284.71 150.505   1
  -4  16   1 2607.54 154.909   1
  -4 -16   1 2707.84 156.250   1
   4 -16  -1 2650.67 156.681   1
   3  16  -1 5994.84 316.933   1
  -3  16   1 6757.96 320.921   1
  -3 -16   1 6568.53 320.394   1
   3 -16  -1 6405.85 320.668   1
   2  16  -1 59.2410 38.5832   1
  -2  16   1 48.7814 41.0190   1
   2 -16  -1 24.8926 37.3453   1
   1  16  -1 7081.34 344.721   1
  -1  16   1 7289.10 346.191   1
  -1 -16   1 6745.13 343.575   1
   1 -16  -1 7024.62 345.589   1
   0  16   1 59.6861 42.9690   1
   0 -16  -1 29.6790 40.1288   1
   0 -16   1 4.94072 37.8209   1
   1  16   1 212.945 47.2914   1
  -1  16  -1 260.300 49.5242   1
   1 -16   1 257.017 50.5677   1
  -1 -16  -1 189.082 45.3705   1
  -2  16  -1 2791.65 159.337   1
   2  16   1 2561.02 155.993   1
   2 -16   1 2633.25 158.483   1
  -2 -16  -1 2603.71 157.108   1
  -3  16  -1 5161.70 261.130   1
   3  16   1 5034.87 259.645   1
  -3 -16  -1 4952.88 259.934   1
   3 -16   1 5037.35 262.153   1
  -4  16  -1 3214.73 182.011   1
   4 -16   1 3323.03 184.690   1
  -4 -16  -1 3077.51 180.222   1
   5 -16   1 647.276 69.8106   1
   5  16   1 631.759 66.9179   1
  -5 -16  -1 613.780 65.9150   1
  -5  16  -1 590.462 68.6012   1
  -6  16  -1 173.084 47.8247   1
   6  16   1 182.168 45.7253   1
   6 -16   1 213.417 48.8114   1
  -7  16  -1 8482.86 413.296   1
   7 -16   1 8753.70 414.747   1
  -8  16  -1 804.091 78.4609   1
   8  16   1 757.496 78.4460   1
   8 -16   1 840.939 78.0972   1
  -8 -16  -1 917.961 80.7690   1
  -9 -16  -1 829.069 79.5239   1
   9  16   1 865.035 79.5051   1
 -10  16  -1 1704.20 117.911   1
  10  16   1 1697.36 115.270   1
  10 -16   1 1774.61 114.227   1
 -10 -16  -1 1433.61 109.996   1
 -11  16  -1 1591.82 114.425   1
  11 -16   1 1789.73 115.791   1
 -12  16  -1 2817.29 170.097   1
  12  16   1 3019.42 172.385   1
 -12 -16  -1 2709.67 168.028   1
 -13  16  -1 1464.67 107.043   1
  13  16   1 1440.92 106.353   1
 -13 -16  -1 1438.92 106.257   1
  13 -16   1 1626.24 108.751   1
 -14  16  -1 1504.16 111.341   1
  14  16   1 1725.32 113.353   1
  14 -16   1 1426.32 106.613   1
 -14 -16  -1 1625.94 111.507   1
 -15 -16  -1 170.404 49.1091   1
  15  16   1 189.927 47.1447   1
 -14 -17   1 357.869 54.8679   1
  14  17  -1 267.403 52.0995   1
 -13 -17   1 1703.53 118.497   1
  13  17  -1 1919.28 120.331   1
 -12 -17   1 19.1780 43.6037   1
  12  17  -1 60.7238 42.6883   1
 -11  17   1 4936.62 249.320   1
  11  17  -1 4498.55 242.954   1
 -11 -17   1 4574.42 243.108   1
  11 -17  -1 4838.54 249.094   1
 -10  17   1 616.652 70.9696   1
  10  17  -1 714.860 73.0419   1
 -10 -17   1 583.752 70.8611   1
  10 -17  -1 677.327 73.0696   1
  -9  17   1 3065.41 188.034   1
  -9 -17   1 3320.30 189.259   1
   9  17  -1 3632.22 192.487   1
   9 -17  -1 3682.05 194.763   1
  -8 -17   1 781.989 75.9760   1
   8  17  -1 756.419 74.4552   1
   7 -17  -1 2770.70 165.573   1
   7  17  -1 2544.69 159.359   1
  -7 -17   1 2865.24 163.734   1
  -7  17   1 2884.74 165.638   1
   6 -17  -1 92.2323 45.8415   1
   6  17  -1 47.2325 36.3752   1
  -6 -17   1 96.7259 43.0723   1
  -6  17   1 180.091 50.2541   1
  -5  17   1 3739.68 200.520   1
   5  17  -1 3506.26 196.012   1
  -5 -17   1 3674.06 198.516   1
   5 -17  -1 3481.15 199.823   1
  -4  17   1 2253.09 139.493   1
   4  17  -1 2167.66 136.564   1
   4 -17  -1 2187.85 139.990   1
  -3  17   1 3402.03 185.478   1
   3 -17  -1 3080.32 183.568   1
  -2  17   1 2300.73 135.900   1
  -2 -17   1 2022.92 132.540   1
   2 -17  -1 1969.22 133.055   1
  -1  17   1 1556.18 110.727   1
   1  17  -1 1513.46 110.101   1
  -1 -17   1 1616.93 112.115   1
   1 -17  -1 1715.69 114.181   1
   0  17  -1 340.068 55.5672   1
   0  17   1 330.447 55.8558   1
   0 -17   1 393.220 56.5002   1
   1  17   1 1426.44 103.763   1
  -1  17  -1 1299.46 102.158   1
  -1 -17  -1 1410.81 104.062   1
   1 -17   1 1338.51 102.550   1
  -2  17  -1 716.913 72.3418   1
   2  17   1 592.093 67.9305   1
   2 -17   1 730.573 72.9474   1
  -2 -17  -1 709.399 72.2732   1
  -3  17  -1 4987.43 254.679   1
   3 -17   1 4777.12 254.454   1
   4 -17   1 121.363 42.5557   1
  -4  17  -1 88.8664 42.7223   1
   4  17   1 167.544 45.2579   1
  -4 -17  -1 117.678 45.2910   1
   5  17   1 3759.88 212.354   1
  -5 -17  -1 4097.54 215.370   1
  -6  17  -1 3807.63 207.216   1
   6  17   1 3612.53 206.098   1
   6 -17   1 3861.57 208.224   1
  -6 -17  -1 3820.92 207.393   1
  -7  17  -1 1933.76 128.248   1
  -7 -17  -1 1986.60 128.906   1
   7 -17   1 1884.09 126.951   1
  -8  17  -1 2321.62 145.391   1
   8  17   1 2316.31 143.951   1
   8 -17   1 2267.82 143.615   1
  -8 -17  -1 2308.82 143.646   1
  -9  17  -1 320.881 56.7762   1
   9 -17   1 412.373 57.4668   1
 -10  17  -1 1941.59 130.626   1
  10  17   1 2107.44 130.996   1
  10 -17   1 2188.31 132.574   1
 -10 -17  -1 1860.63 128.435   1
 -11 -17  -1 2861.79 166.992   1
  11  17   1 3038.25 169.752   1
 -12  17  -1 2186.25 138.981   1
  12 -17   1 2142.17 133.945   1
 -13 -17  -1 1963.75 128.929   1
  13  17   1 2165.89 132.455   1
 -12 -18   1 255.405 50.4318   1
  12  18  -1 267.991 50.7054   1
 -11 -18   1 213.346 50.8471   1
  11  18  -1 254.225 51.9830   1
 -10 -18   1 832.019 77.3688   1
  10  18  -1 626.555 71.6179   1
   9 -18  -1 186.282 46.3072   1
  -9  18   1 170.513 49.0017   1
   9  18  -1 213.050 50.0611   1
  -9 -18   1 172.569 46.4999   1
   8 -18  -1 2206.39 137.886   1
   8  18  -1 2075.05 133.128   1
  -8 -18   1 2251.30 136.095   1
  -8  18   1 2033.15 134.806   1
   7 -18  -1 374.792 56.1740   1
   7  18  -1 281.543 49.9173   1
  -7 -18   1 343.303 55.5826   1
  -7  18   1 344.773 56.9162   1
  -6  18   1 3973.86 210.265   1
   6 -18  -1 3652.29 209.335   1
  -5  18   1 1302.74 100.305   1
   5 -18  -1 1408.15 104.342   1
  -5 -18   1 1268.32 98.3637   1
  -4  18   1 2777.53 163.666   1
   4  18  -1 2746.49 161.866   1
   4 -18  -1 2796.04 165.302   1
  -4 -18   1 2810.02 163.622   1
  -3  18   1 728.393 72.9348   1
   3  18  -1 884.131 77.6191   1
  -3 -18   1 645.799 71.2783   1
   3 -18  -1 712.078 73.3648   1
   2  18  -1 2455.89 148.051   1
  -2  18   1 2389.49 147.068   1
  -2 -18   1 2419.80 146.843   1
   2 -18  -1 2405.43 147.596   1
   1  18  -1 311.068 53.5679   1
  -1  18   1 275.276 52.7647   1
  -1 -18   1 241.662 52.5897   1
   1 -18  -1 261.238 51.7941   1
   0  18   1 2777.98 165.972   1
   0  18  -1 2858.50 165.563   1
   0 -18  -1 2788.07 165.333   1
   0 -18   1 2933.42 167.126   1
  -1  18  -1 91.8366 45.1211   1
   1  18   1 81.2275 42.0730   1
   1 -18   1 123.123 46.5992   1
  -1 -18  -1 45.0933 40.5367   1
   2  18   1 2073.35 137.143   1
  -2  18  -1 2348.71 139.296   1
   2 -18   1 2086.73 136.913   1
  -2 -18  -1 2336.97 140.479   1
   3  18   1 914.034 82.0362   1
  -3  18  -1 956.491 82.6863   1
  -3 -18  -1 970.003 83.5410   1
   3 -18   1 1102.43 87.9677   1
  -4  18  -1 1686.25 118.711   1
   4  18   1 1867.22 121.156   1
   4 -18   1 1891.62 123.156   1
  -4 -18  -1 1689.91 117.678   1
   5 -18   1 438.426 60.4152   1
   5  18   1 468.591 62.9009   1
  -5 -18  -1 564.516 67.4956   1
  -5  18  -1 589.179 64.6883   1
  -6  18  -1 1566.84 109.877   1
   6 -18   1 1549.71 112.129   1
   7 -18   1 212.943 49.5170   1
  -7  18  -1 197.822 48.7458   1
   7  18   1 293.976 52.3895   1
  -7 -18  -1 146.949 45.6340   1
  -8 -18  -1 2051.24 131.301   1
   8  18   1 2020.41 130.998   1
  -9  18  -1 2363.35 142.260   1
   9  18   1 2154.68 139.155   1
   9 -18   1 2264.58 140.169   1
  -9 -18  -1 2151.06 138.562   1
 -10  18  -1 1465.81 109.519   1
 -10 -18  -1 1469.58 106.874   1
  10 -18   1 1669.61 112.412   1
 -11  18  -1 653.209 76.3318   1
  11  18   1 817.044 73.6204   1
 -10 -19   1 556.215 63.0093   1
  10  19  -1 549.585 62.8092   1
   9  19  -1 273.061 53.6789   1
  -8 -19   1 1149.68 90.2135   1
   8  19  -1 1054.24 88.6845   1
  -7  19   1 3883.86 217.503   1
   7 -19  -1 4342.24 223.267   1
   6  19  -1 2493.10 150.647   1
  -6  19   1 2422.22 151.275   1
  -6 -19   1 2543.16 151.670   1
   6 -19  -1 2559.04 152.900   1
   5  19  -1 1978.72 125.182   1
  -5 -19   1 1908.33 124.343   1
   4  19  -1 983.187 84.6097   1
  -4 -19   1 1078.06 87.3021   1
   3  19  -1 205.761 48.0228   1
  -3 -19   1 215.545 47.4345   1
   2  19  -1 403.358 58.3613   1
  -2 -19   1 512.759 64.6635   1
   1  19  -1 897.039 78.0583   1
  -1 -19   1 672.358 72.1709   1
   0  19  -1 351.337 57.2365   1
   0 -19   1 185.206 48.1272   1
   1  19   1 2222.90 137.081   1
  -1  19  -1 2163.37 137.323   1
   1 -19   1 2014.76 135.093   1
  -1 -19  -1 2340.38 138.762   1
  -2  19  -1-23.8708 41.0028   1
   2  19   1-4.71167 40.9036   1
  -2 -19  -1 19.5584 38.6673   1
   2 -19   1 19.4593 41.7815   1
  -3  19  -1 1428.56 101.851   1
   3  19   1 1221.75 94.8951   1
   3 -19   1 1219.27 97.6050   1
  -3 -19  -1 1207.80 96.2591   1
   4  19   1 23.8176 40.9491   1
  -4  19  -1 33.9990 45.6466   1
  -4 -19  -1 68.1490 40.2234   1
   4 -19   1 39.6817 41.2256   1
   5  19   1 14.1171 40.4267   1
   5 -19   1 19.9908 37.4533   1
  -5 -19  -1-9.78384 41.5664   1
  -5  19  -1 63.1569 43.0749   1
   6 -19   1 545.750 65.4289   1
  -6  19  -1 420.160 62.3775   1
   6  19   1 534.098 64.4243   1
  -6 -19  -1 423.861 60.2552   1
   7 -19   1 1967.01 126.520   1
  -7 -19  -1 1825.44 124.776   1
  -7  19  -1 1939.73 125.995   1
   7  19   1 1937.25 125.795   1
   8 -19   1 1713.18 112.166   1
  -8 -19  -1 1477.99 107.811   1
  -8  19  -1 1625.67 111.414   1
   8  19   1 1389.41 106.282   1
  -9 -19  -1 4524.07 240.036   1
  -9  19  -1 4402.68 239.843   1
   9  19   1 4923.27 241.702   1
  -6 -20   1 1990.27 125.596   1
   6  20  -1 1837.58 120.212   1
   5  20  -1 872.914 80.2816   1
  -5 -20   1 856.539 80.0684   1
   4  20  -1 3532.52 195.619   1
  -4  20   1 3375.53 198.495   1
   4 -20  -1 3781.09 200.893   1
  -4 -20   1 3871.21 200.226   1
  -3  20   1-9.76287 42.3786   1
   3  20  -1-13.5979 35.8457   1
   3 -20  -1 29.2569 37.8135   1
  -3 -20   1 28.0833 38.1834   1
   2  20  -1 2612.03 153.297   1
  -2  20   1 2422.13 153.313   1
   2 -20  -1 2682.50 155.274   1
  -2 -20   1 2710.93 155.354   1
  -1  20   1 2803.40 160.534   1
   1  20  -1 2624.54 158.285   1
  -1 -20   1 2798.73 162.505   1
   1 -20  -1 2741.70 160.339   1
   0  20   1 793.020 74.7268   1
   0 -20  -1 600.818 68.2067   1
   2  20   1 137.083 44.8045   1
   2 -20   1 85.4521 42.8992   1
  -2 -20  -1 52.2454 38.2393   1
   3  20   1 18.5682 43.4008   1
  -3  20  -1 4.67688 39.2901   1
  -3 -20  -1 23.6173 39.4554   1
   3 -20   1 18.9228 38.8286   1
   4 -20   1 1958.56 124.420   1
  -4 -20  -1 1629.22 118.720   1
  -4  20  -1 1858.14 122.547   1
   4  20   1 1945.66 123.652   1
   5 -20   1 2721.07 156.477   1
  -5 -20  -1 2535.70 154.966   1
  -5  20  -1 2626.27 155.337   1
   5  20   1 2611.46 154.534   1
   6 -20   1 5949.99 289.972   1
   6  20   1 5904.52 287.131   1
  -6 -20  -1 5696.43 285.826   1
  -6  20  -1 5253.08 284.203   1
  -7  20  -1 141.037 49.6317   1
 -25   0   2 109.294 44.1405   1
  25   0  -2 146.981 48.0056   1
 -24   0   2 4816.53 255.570   1
  24   0  -2 5180.02 261.464   1
 -23   0   2 45.4607 42.3469   1
  23   0  -2 133.611 46.5427   1
 -22   0   2 2981.93 180.945   1
  22   0  -2 3604.83 189.588   1
  20   0  -2 388.711 54.4499   1
 -20   0   2 353.450 55.5653   1
  19   0  -2 59.5732 40.3857   1
 -19   0   2 93.8336 40.8612   1
 -18   0   2 9736.37 482.806   1
  18   0  -2 11216.3 490.145   1
  17   0  -2 82.6192 36.4920   1
 -17   0   2 94.9810 36.8654   1
  16   0  -2 92.2318 35.0515   1
 -16   0   2 34.6711 30.4209   1
  15   0  -2 2094.70 123.139   1
 -15   0   2 1847.86 118.864   1
  14   0  -2 10182.0 447.249   1
 -14   0   2 9105.87 441.837   1
  12   0  -2 358.668 44.1612   1
 -12   0   2 296.187 41.8531   1
  11   0  -2 3514.17 170.281   1
 -11   0   2 3064.68 166.109   1
  10   0  -2 58839.6 2490.40   1
 -10   0   2 57475.1 2489.07   1
   9   0  -2 58688.7 2567.80   1
  -9   0   2 61581.9 2569.64   1
   8   0  -2 143902. 6423.51   1
  -8   0   2 160318. 6428.41   1
   7   0  -2 62463.8 2601.85   1
  -7   0   2 59573.4 2601.52   1
   6   0  -2 311700. 12813.2   1
  -6   0   2 293343. 12812.3   1
   5   0  -2 782304. 34905.3   1
  -5   0   2 863814. 34904.6   1
   4   0  -2 271781. 11088.8   1
  -4   0   2 251797. 11088.6   1
   3   0  -2 73890.1 2622.81   1
  -3   0   2 52565.3 2621.41   1
   0   0  -2 127643. 5609.23   1
   0   0   2 137432. 5609.68   1
   1   0   2 91453.2 4148.22   1
  -1   0  -2 105890. 4150.60   1
   2   0   2 609013. 26015.6   1
  -2   0  -2 619246. 26015.5   1
   3   0   2 436857. 18361.4   1
  -3   0  -2 429868. 18360.7   1
   4   0   2 88214.3 3696.30   1
  -4   0  -2 85458.4 3696.39   1
   5   0   2 145013. 6044.86   1
  -5   0  -2 139588. 6043.77   1
   6   0   2 51521.1 2232.25   1
  -6   0  -2 52728.6 2232.54   1
   7   0   2 153.896 31.1891   1
  -7   0  -2 191.508 33.6695   1
   8   0   2 6945.80 319.470   1
  -8   0  -2 6657.97 317.658   1
   9   0   2 33798.3 1387.46   1
  -9   0  -2 30285.6 1383.39   1
  11   0   2 237.314 41.7926   1
 -11   0  -2 243.118 40.2479   1
 -12   0  -2 19598.9 904.313   1
  12   0   2 21405.4 908.364   1
  13   0   2 105.678 38.9261   1
 -13   0  -2 26.0303 35.2817   1
 -14   0  -2 10264.2 493.885   1
  14   0   2 11209.2 499.263   1
 -16   0  -2 5202.37 276.684   1
  16   0   2 5957.07 283.576   1
 -17   0  -2 1449.42 106.012   1
  17   0   2 1717.23 111.635   1
  18   0   2 351.607 57.8808   1
 -18   0  -2 328.016 54.5320   1
 -19   0  -2 3474.27 197.702   1
  19   0   2 3798.19 203.463   1
 -20   0  -2 1200.75 94.3637   1
  20   0   2 1233.04 97.0707   1
 -22   0  -2 255.094 53.4660   1
  22   0   2 162.485 52.1860   1
 -23   0  -2 1710.11 115.543   1
  23   0   2 1623.82 116.124   1
 -24   0  -2 134.937 45.7389   1
  24   0   2 101.219 42.0797   1
 -25   0  -2 404.529 59.0564   1
  25   0   2 427.469 59.0598   1
 -25   1   2 254.574 53.9114   1
 -25  -1   2 175.019 50.0711   1
  25   1  -2 349.067 59.2272   1
  25  -1  -2 275.395 52.3516   1
 -24  -1   2 94.9319 43.2212   1
 -24   1   2 65.7772 41.1072   1
  24   1  -2 21.0339 38.9128   1
  24  -1  -2 58.4523 41.0116   1
 -23   1   2 4425.16 232.485   1
 -23  -1   2 4042.35 229.412   1
  23  -1  -2 4587.48 235.929   1
  23   1  -2 4525.76 234.995   1
 -22   1   2 19.9068 40.5980   1
  22  -1  -2-37.0128 38.4636   1
  22   1  -2-5.14360 37.1319   1
 -22  -1   2 9.93612 38.5248   1
 -21   1   2 290.751 52.1281   1
  21  -1  -2 241.423 48.7886   1
 -20   1   2 1322.98 101.126   1
 -20  -1   2 1347.72 102.770   1
  20   1  -2 1482.47 104.727   1
  20  -1  -2 1490.15 106.583   1
 -19  -1   2 3485.79 200.232   1
 -19   1   2 3842.70 203.092   1
  19   1  -2 3805.96 204.449   1
  19  -1  -2 3843.07 204.941   1
  18   1  -2 336.311 52.1462   1
 -18  -1   2 362.614 52.5490   1
 -17   1   2 1740.09 116.036   1
  17  -1  -2 1919.75 120.239   1
  17   1  -2 1953.09 121.898   1
 -17  -1   2 1801.96 117.766   1
 -16   1   2 1430.28 97.2609   1
  16  -1  -2 1320.04 95.1526   1
  16   1  -2 1455.19 97.8688   1
 -16  -1   2 1371.00 97.6958   1
  15   1  -2 146.377 39.7326   1
  15  -1  -2 186.580 40.7713   1
 -15   1   2 88.1571 35.2612   1
  14  -1  -2 6175.89 276.204   1
 -14  -1   2 5013.82 268.740   1
 -13   1   2 74060.4 3323.24   1
  13  -1  -2 81721.4 3326.86   1
 -12   1   2 2885.33 155.643   1
  12  -1  -2 2709.35 154.434   1
 -12  -1   2 2788.59 157.113   1
 -11   1   2 5025.68 238.568   1
  11  -1  -2 5122.13 240.060   1
  11   1  -2 4546.31 237.103   1
 -11  -1   2 5000.65 239.099   1
 -10   1   2 1203.58 80.4019   1
  10  -1  -2 1333.50 82.2375   1
  10   1  -2 1402.04 84.0169   1
 -10  -1   2 1252.19 81.6128   1
  -9   1   2 5490.64 268.979   1
   9  -1  -2 6010.13 270.789   1
  -9  -1   2 5324.89 268.980   1
  -8   1   2 87661.4 4002.55   1
   8  -1  -2 91949.5 4005.95   1
  -8  -1   2 93001.1 4004.65   1
   7  -1  -2 50596.9 2076.80   1
  -7   1   2 46779.6 2074.98   1
   6  -1  -2 705.402 49.5633   1
   6   1  -2 812.455 50.3483   1
  -6   1   2 800.474 49.6768   1
  -6  -1   2 791.105 51.9165   1
   5  -1  -2 17171.1 695.346   1
   5   1  -2 17129.2 696.554   1
  -5   1   2 15216.8 692.846   1
  -5  -1   2 15243.0 694.250   1
   4  -1  -2 20492.2 809.105   1
   4   1  -2 19226.9 811.339   1
  -4  -1   2 20525.0 810.605   1
   3   1  -2 98604.9 3919.41   1
  -3  -1   2 96881.2 3920.15   1
  -3   1   2 96001.5 3916.23   1
   2   1  -2 98885.5 4017.03   1
  -2  -1   2 90709.4 4016.80   1
  -1  -1   2 245204. 10388.4   1
   0  -1   2 49538.6 2137.60   1
   0   1  -2 52659.6 2136.70   1
   0  -1  -2 52377.5 2137.05   1
   0   1   2 47072.2 2135.69   1
   1   1   2 126461. 4921.67   1
  -1  -1  -2 131556. 4922.18   1
  -1   1  -2 128378. 4922.36   1
   2   1   2 43697.6 1923.40   1
   2  -1   2 46872.3 1924.91   1
  -2  -1  -2 44704.9 1923.76   1
  -2   1  -2 45425.9 1923.97   1
   3   1   2 17254.9 764.774   1
   3  -1   2 18993.0 763.836   1
  -3  -1  -2 16111.8 760.632   1
  -3   1  -2 18280.7 762.408   1
   5   1   2 662.087 54.8526   1
   5  -1   2 798.390 55.5121   1
  -5  -1  -2 770.754 55.0037   1
  -5   1  -2 821.248 55.0711   1
   6   1   2 46887.7 2053.78   1
   6  -1   2 46536.1 2054.60   1
  -6  -1  -2 49659.9 2055.74   1
  -6   1  -2 48707.8 2054.25   1
   7   1   2 98236.4 4369.39   1
   7  -1   2 102652. 4370.96   1
  -7  -1  -2 105238. 4372.27   1
  -7   1  -2 104429. 4370.22   1
   8   1   2 17750.9 803.926   1
   8  -1   2 19259.9 806.088   1
  -8  -1  -2 18162.3 804.712   1
  -8   1  -2 17948.0 802.354   1
   9   1   2 933.526 68.7985   1
   9  -1   2 1009.17 74.0718   1
  -9  -1  -2 786.778 67.2658   1
  -9   1  -2 853.024 67.5604   1
  10  -1   2 4381.74 216.869   1
 -10   1  -2 4128.73 212.807   1
  11   1   2 5388.09 264.609   1
  11  -1   2 5370.86 264.141   1
 -11  -1  -2 5446.75 263.539   1
 -11   1  -2 5125.51 260.953   1
  12   1   2 18010.5 805.476   1
  12  -1   2 17871.3 805.120   1
 -12  -1  -2 18195.9 805.155   1
 -12   1  -2 18148.8 804.705   1
  13   1   2 667.557 63.9610   1
  13  -1   2 476.536 56.0381   1
 -13  -1  -2 524.559 60.3278   1
 -13   1  -2 568.823 58.2713   1
  14   1   2 13731.3 581.804   1
  14  -1   2 12722.3 579.760   1
 -14  -1  -2 12465.0 578.234   1
 -14   1  -2 11813.6 575.449   1
  15   1   2 33.0363 36.5980   1
 -15  -1  -2-18.7156 37.9388   1
  16   1   2 263.336 49.9506   1
  16  -1   2 412.068 57.5180   1
 -16  -1  -2 264.386 48.3320   1
 -16   1  -2 242.244 48.5456   1
  17  -1   2 3534.03 193.166   1
  17   1   2 3660.07 191.283   1
 -17   1  -2 3241.57 187.053   1
 -17  -1  -2 3172.26 185.672   1
  18  -1   2 2359.89 142.793   1
 -18   1  -2 2211.02 138.123   1
 -18  -1  -2 2108.27 135.808   1
  19  -1   2 836.046 81.1357   1
  19   1   2 1007.12 84.0650   1
 -19   1  -2 1023.71 84.4739   1
  20  -1   2 2301.76 140.045   1
  20   1   2 2245.98 138.677   1
 -20  -1  -2 1893.36 131.096   1
 -20   1  -2 2172.71 135.342   1
  21   1   2 577.989 65.4374   1
 -21  -1  -2 440.570 59.8320   1
  22  -1   2 1506.06 105.927   1
  22   1   2 1615.64 110.462   1
 -22   1  -2 1328.40 103.387   1
 -22  -1  -2 1343.98 103.684   1
  23   1   2 20.6999 38.2728   1
  23  -1   2 65.7589 43.9675   1
 -23  -1  -2 68.2471 41.2364   1
  24   1   2 3113.41 170.025   1
  24  -1   2 3058.53 168.891   1
 -24   1  -2 2622.42 164.432   1
 -24  -1  -2 2658.66 161.860   1
  25  -1   2 76.1884 40.7741   1
  25   1   2 166.593 44.6064   1
 -25  -1  -2 139.361 46.0420   1
 -25   1  -2 103.213 45.9205   1
 -26  -2   2 404.224 60.8018   1
 -25   2   2 10.0129 41.3316   1
  24   2  -2 631.199 71.1544   1
  24  -2  -2 648.097 70.8460   1
 -24  -2   2 714.017 74.4890   1
 -24   2   2 674.191 71.6059   1
  23   2  -2 56.7152 41.5505   1
  23  -2  -2-5.19758 40.0354   1
 -23  -2   2-10.0226 43.0401   1
 -23   2   2-20.6418 41.8429   1
  22  -2  -2 1099.80 86.5837   1
  22   2  -2 856.993 80.8188   1
 -22   2   2 898.937 82.1979   1
 -22  -2   2 834.232 80.6684   1
  21   2  -2 25.3517 37.4383   1
  21  -2  -2-36.5132 38.2309   1
 -21  -2   2-5.01288 38.3507   1
 -21   2   2 29.9955 39.5345   1
  20   2  -2 3010.06 166.489   1
  20  -2  -2 2748.45 164.346   1
 -20  -2   2 2769.78 163.550   1
 -20   2   2 2706.33 162.348   1
  19   2  -2 348.881 53.8722   1
  19  -2  -2 340.360 52.7743   1
 -19  -2   2 270.115 50.9650   1
 -19   2   2 227.620 46.8096   1
  18   2  -2 5713.01 277.690   1
 -18  -2   2 5205.65 273.695   1
  17   2  -2 94.2875 39.2735   1
  17  -2  -2 89.7560 37.7283   1
 -17  -2   2 105.115 40.0106   1
 -17   2   2 22.0975 31.8147   1
  16   2  -2 35.8009 35.4013   1
  16  -2  -2-36.3101 33.2784   1
 -16   2   2 64.1305 33.3862   1
  15   2  -2 1557.12 105.964   1
  15  -2  -2 1791.64 110.583   1
 -15  -2   2 1641.42 107.742   1
 -15   2   2 1574.20 104.826   1
  14   2  -2 14366.5 635.604   1
  14  -2  -2 15389.6 640.137   1
 -14  -2   2 13510.3 634.077   1
 -14   2   2 13312.6 631.526   1
  13   2  -2 42.9082 31.0831   1
 -13  -2   2 118.528 35.4546   1
  13  -2  -2 114.773 35.1431   1
  12   2  -2 39025.2 1689.88   1
  12  -2  -2 38734.5 1687.58   1
 -12  -2   2 39907.4 1688.37   1
 -12   2   2 38516.0 1684.32   1
  11   2  -2 2536.78 141.510   1
 -11  -2   2 2263.50 137.028   1
 -11   2   2 2575.95 138.733   1
  10   2  -2 36225.7 1583.28   1
  10  -2  -2 38989.9 1585.05   1
 -10  -2   2 37450.3 1585.11   1
 -10   2   2 34596.1 1579.87   1
   9   2  -2 34371.9 1494.03   1
  -9   2   2 35002.8 1491.75   1
   9  -2  -2 36035.4 1493.95   1
  -9  -2   2 33177.2 1493.89   1
   8   2  -2 3353.17 165.577   1
  -8   2   2 3421.00 164.172   1
  -8  -2   2 3330.29 166.404   1
   7   2  -2 4563.24 216.011   1
  -7   2   2 4469.46 212.880   1
  -7  -2   2 4568.83 216.209   1
   7  -2  -2 4850.95 215.428   1
  -6   2   2 9343.92 415.141   1
   6  -2  -2 9548.56 415.903   1
   5   2  -2 643.224 42.6997   1
  -5  -2   2 614.575 42.4862   1
  -5   2   2 503.485 36.8203   1
   5  -2  -2 641.576 39.1876   1
  -4  -2   2 225684. 9569.77   1
   4   2  -2 242221. 9570.64   1
  -4   2   2 215390. 9566.13   1
   4  -2  -2 224819. 9566.13   1
  -3  -2   2 5035.06 208.026   1
  -3   2   2 4619.38 202.301   1
   3   2  -2 5351.63 208.365   1
   2  -2  -2 2361.67 98.1073   1
  -2  -2   2 2193.91 102.647   1
   2   2  -2 2240.98 102.664   1
  -1  -2   2 59599.7 2646.82   1
   1   2  -2 61588.6 2646.41   1
  -1   2   2 65054.0 2643.68   1
   1  -2  -2 61803.2 2644.30   1
   0  -2   2 30748.6 1351.59   1
   0   2   2 30764.7 1349.91   1
   0  -2  -2 30103.9 1349.45   1
  -1   2  -2 3426.24 164.307   1
  -1  -2  -2 3205.59 162.612   1
   1   2   2 3704.22 164.442   1
   2  -2   2 267017. 11439.0   1
  -2   2  -2 273133. 11440.1   1
   2   2   2 271225. 11438.6   1
  -2  -2  -2 268184. 11438.3   1
  -3  -2  -2 19476.8 854.608   1
  -3   2  -2 20014.3 854.340   1
   3  -2   2 20206.5 855.065   1
   3   2   2 19398.5 853.501   1
   5   2   2 31383.8 1385.32   1
  -5  -2  -2 32707.1 1386.72   1
  -5   2  -2 32513.7 1386.38   1
   5  -2   2 32143.9 1386.62   1
  -6  -2  -2 32.6721 22.6158   1
  -6   2  -2 71.3825 25.2891   1
   6  -2   2 64.0727 24.5683   1
   6   2   2 74.1415 26.4864   1
   7   2   2 12903.4 547.454   1
   7  -2   2 12385.8 543.431   1
  -7  -2  -2 11455.8 539.870   1
  -7   2  -2 11870.6 540.721   1
   8   2   2 706.518 60.3011   1
   8  -2   2 714.484 60.7827   1
  -8  -2  -2 726.528 59.1401   1
  -8   2  -2 753.363 59.0389   1
   9   2   2 23666.6 1066.60   1
   9  -2   2 25364.6 1069.61   1
  -9  -2  -2 24481.1 1067.07   1
  -9   2  -2 24064.4 1064.80   1
  11   2   2 8894.24 439.135   1
  11  -2   2 9954.41 444.858   1
 -11  -2  -2 9387.72 441.777   1
 -11   2  -2 9912.61 441.443   1
  12   2   2 9654.75 425.768   1
  12  -2   2 8751.36 423.148   1
 -12  -2  -2 8600.87 421.057   1
 -12   2  -2 9218.93 422.420   1
  13   2   2 7231.58 350.147   1
  13  -2   2 7127.73 348.286   1
 -13  -2  -2 7334.36 347.924   1
 -13   2  -2 7186.02 345.581   1
  14   2   2 1902.75 118.385   1
  14  -2   2 1769.14 116.323   1
 -14  -2  -2 1714.91 116.125   1
 -14   2  -2 1793.03 115.760   1
  15   2   2 17137.8 725.236   1
 -15  -2  -2 14959.7 718.122   1
  16   2   2 679.540 67.4604   1
 -16  -2  -2 567.303 64.3945   1
 -16   2  -2 581.347 64.7384   1
  17   2   2 432.132 59.0418   1
 -17  -2  -2 310.626 55.3518   1
  17  -2   2 438.658 59.7690   1
  18  -2   2 103.820 40.0669   1
 -18   2  -2 24.7060 36.3064   1
  19  -2   2 1000.22 87.7081   1
  19   2   2 1016.77 86.9452   1
 -19  -2  -2 1072.10 88.3245   1
 -19   2  -2 1129.93 90.5507   1
  20   2   2-15.3372 38.5792   1
  20  -2   2 41.2934 40.5628   1
 -20  -2  -2-5.01485 37.5760   1
 -20   2  -2 50.9684 41.0803   1
  21   2   2 2053.26 134.231   1
 -21  -2  -2 2004.24 131.033   1
  22   2   2 25.1607 40.0654   1
  22  -2   2-10.1030 37.0420   1
 -22  -2  -2 34.4714 41.1448   1
 -22   2  -2 60.1653 41.6490   1
  23  -2   2 870.615 82.2030   1
  23   2   2 940.111 82.3412   1
 -23   2  -2 952.647 84.2856   1
 -23  -2  -2 850.243 80.9233   1
  24  -2   2 287.917 53.4629   1
 -24   2  -2 285.015 54.6576   1
  25  -2   2 681.065 70.8584   1
  25   2   2 766.193 76.2878   1
 -25   2  -2 749.563 72.4902   1
 -25  -2  -2 742.298 75.1810   1
  26   3  -2 34.1218 37.3431   1
 -26  -3   2 58.3805 44.6804   1
  25   3  -2 233.918 47.4087   1
 -25  -3   2 165.818 47.3775   1
  24   3  -2 45.6904 40.1723   1
  24  -3  -2 20.5784 40.9687   1
 -24  -3   2 50.2059 41.2267   1
 -24   3   2 14.8544 40.4174   1
  23  -3  -2 123.351 45.8610   1
 -23   3   2 205.127 49.9725   1
  22   3  -2 100.721 40.0069   1
  22  -3  -2 86.8367 43.5575   1
 -22  -3   2 131.515 44.9985   1
 -22   3   2 40.0475 40.5205   1
  21   3  -2 2222.27 139.092   1
 -21  -3   2 2155.53 137.888   1
 -21   3   2 2253.19 138.848   1
  20   3  -2 523.407 62.0905   1
  20  -3  -2 358.722 55.3295   1
 -20  -3   2 383.515 55.6726   1
 -20   3   2 420.392 58.0888   1
  19   3  -2 320.897 53.1613   1
  19  -3  -2 254.352 49.0801   1
 -19  -3   2 233.348 50.5148   1
 -19   3   2 332.177 51.6794   1
  18   3  -2 395.889 54.7874   1
 -18  -3   2 301.895 52.3397   1
  17  -3  -2 6631.70 318.375   1
 -17   3   2 6309.19 315.704   1
  16   3  -2 4287.58 220.471   1
  16  -3  -2 4213.39 218.890   1
 -16  -3   2 4162.51 219.746   1
 -16   3   2 4096.47 217.077   1
  15  -3  -2 11318.5 492.333   1
 -15  -3   2 10342.7 488.672   1
 -15   3   2 10175.3 486.288   1
  14   3  -2 130.400 40.8321   1
  14  -3  -2 179.014 41.2958   1
 -14  -3   2 194.190 40.4240   1
 -14   3   2 141.187 36.7915   1
  13   3  -2 8773.92 390.408   1
 -13  -3   2 7848.79 384.879   1
  12  -3  -2 9416.24 432.820   1
 -11   3   2 38994.6 1597.06   1
 -11  -3   2 36507.2 1597.94   1
  11   3  -2 35330.2 1596.81   1
  10   3  -2 26320.1 1173.76   1
 -10   3   2 27830.4 1172.26   1
 -10  -3   2 26106.9 1173.69   1
  10  -3  -2 27676.5 1172.63   1
   9   3  -2 677.358 54.7746   1
  -9   3   2 711.912 53.1770   1
  -9  -3   2 705.407 57.1071   1
   9  -3  -2 722.474 53.2854   1
   8   3  -2 9458.37 426.144   1
  -8   3   2 9642.79 422.955   1
   8  -3  -2 9709.75 424.028   1
  -8  -3   2 9009.31 425.131   1
  -7  -3   2 3023.46 153.018   1
   7   3  -2 3111.10 153.338   1
   6  -3  -2 29032.8 1189.44   1
  -6  -3   2 27456.1 1193.86   1
   6   3  -2 27441.8 1193.04   1
  -6   3   2 26730.0 1188.72   1
  -5   3   2 18083.3 895.209   1
   5  -3  -2 25354.6 902.606   1
  -4  -3   2 44491.3 1911.69   1
   4  -3  -2 43830.4 1907.83   1
   4   3  -2 43590.6 1910.46   1
  -4   3   2 46673.4 1906.95   1
   3   3  -2 14862.5 614.548   1
   3  -3  -2 13240.2 609.965   1
  -3  -3   2 14700.1 615.044   1
  -2  -3   2 30786.3 1183.93   1
  -2   3   2 32634.1 1178.94   1
   2   3  -2 31248.2 1183.17   1
  -1  -3   2 66968.0 2820.03   1
  -1   3   2 65706.4 2817.00   1
   1   3  -2 68542.9 2820.41   1
   1  -3  -2 64516.4 2817.37   1
   0  -3   2 77922.6 3163.94   1
   0   3   2 78600.2 3161.54   1
  -1   3  -2 72.5888 21.5914   1
   1  -3   2 73.1433 21.7051   1
   1   3   2 64.3859 20.7258   1
  -1  -3  -2 47.8702 19.2264   1
   2  -3   2 17745.4 728.378   1
  -2   3  -2 17829.6 727.862   1
  -2  -3  -2 16940.7 726.489   1
   4  -3   2 5974.14 273.095   1
  -4   3  -2 6042.96 273.392   1
   4   3   2 5703.21 272.326   1
  -4  -3  -2 5946.30 272.892   1
  -5  -3  -2 5373.61 245.321   1
   5   3   2 4825.06 242.381   1
  -5   3  -2 5383.64 243.871   1
   5  -3   2 5177.42 243.347   1
  -6  -3  -2 6623.18 308.796   1
  -6   3  -2 6437.08 306.292   1
   6  -3   2 6647.69 308.310   1
   6   3   2 6847.87 308.677   1
   7   3   2 4376.87 224.714   1
   7  -3   2 4596.93 223.802   1
  -7  -3  -2 4758.50 225.973   1
  -7   3  -2 4623.23 222.794   1
   8  -3   2 1020.79 69.8728   1
  -8  -3  -2 966.263 70.0651   1
  -8   3  -2 913.776 67.3642   1
   9   3   2 14203.6 649.979   1
   9  -3   2 14487.3 646.633   1
  -9  -3  -2 13623.5 644.133   1
  -9   3  -2 15596.0 649.001   1
  10   3   2 21918.0 944.728   1
 -10  -3  -2 20829.1 939.870   1
  11   3   2 13050.5 601.729   1
  11  -3   2 12901.3 599.327   1
 -11  -3  -2 13407.4 601.264   1
 -11   3  -2 13661.3 600.753   1
  12   3   2 19667.3 921.112   1
  12  -3   2 21203.8 922.500   1
 -12  -3  -2 19321.5 919.266   1
  13   3   2 22.1635 32.0189   1
  13  -3   2 13.4403 31.6062   1
 -13  -3  -2 4.58471 35.3315   1
 -13   3  -2 66.3278 34.5347   1
  14  -3   2 2914.57 164.637   1
 -14   3  -2 2789.49 162.563   1
  15   3   2 4846.21 246.067   1
 -15  -3  -2 4543.48 242.230   1
 -15   3  -2 4787.87 244.446   1
  16   3   2 1593.16 110.091   1
  16  -3   2 1256.69 100.363   1
 -16  -3  -2 1489.42 105.355   1
 -16   3  -2 1605.19 107.404   1
  17   3   2 1312.10 97.3611   1
  17  -3   2 1181.06 94.3678   1
 -17  -3  -2 1092.89 91.0734   1
 -17   3  -2 1184.81 92.6124   1
  18   3   2 86.7327 39.0893   1
  18  -3   2 55.2520 39.7780   1
 -18  -3  -2 49.8101 38.4254   1
 -18   3  -2 4.98590 38.2030   1
  19  -3   2 1092.07 89.4860   1
 -19  -3  -2 1063.95 90.2233   1
 -19   3  -2 1201.55 91.8437   1
  20   3   2 1337.94 103.803   1
 -20   3  -2 1287.29 103.247   1
  21   3   2 71.3525 45.2644   1
  21  -3   2 60.7990 43.3684   1
 -21  -3  -2 110.505 45.9531   1
 -21   3  -2 29.5935 41.7590   1
  22   3   2 3046.12 169.235   1
  22  -3   2 2903.85 166.730   1
 -22   3  -2 2697.16 163.171   1
 -22  -3  -2 2797.82 164.278   1
  23   3   2 124.387 47.6251   1
  23  -3   2 114.454 44.6198   1
 -23   3  -2 42.9112 41.0162   1
  24   3   2 141.091 45.7198   1
  24  -3   2 140.534 45.5428   1
 -24  -3  -2 165.127 44.9623   1
 -24   3  -2 154.126 47.9248   1
  25  -3   2 51.2741 40.7863   1
 -25   3  -2 86.9138 45.8881   1
  26   4  -2 636.560 70.5103   1
 -26  -4   2 730.312 75.0490   1
 -25  -4   2-59.2456 45.3687   1
  24   4  -2 50.3319 41.5851   1
 -24  -4   2 39.9372 40.7592   1
 -24   4   2 29.7720 41.9499   1
  23   4  -2 15.2578 38.1398   1
  23  -4  -2 60.6237 40.4964   1
 -23  -4   2 25.0774 38.4084   1
 -23   4   2 64.4300 41.4283   1
  22   4  -2 216.780 49.2595   1
  22  -4  -2 193.168 45.2237   1
 -22  -4   2 226.838 51.4194   1
 -22   4   2 191.521 46.1142   1
  21   4  -2 906.674 80.8995   1
 -21  -4   2 768.006 76.9225   1
  20  -4  -2 1589.08 110.882   1
  19   4  -2 726.470 73.0656   1
  19  -4  -2 654.618 69.0092   1
 -19  -4   2 841.817 76.3142   1
 -19   4   2 874.488 73.9227   1
  18   4  -2 770.692 70.5979   1
  18  -4  -2 626.908 65.5774   1
 -18  -4   2 590.855 66.7740   1
 -18   4   2 513.592 60.5611   1
  17   4  -2 1230.62 90.7674   1
  17  -4  -2 1143.82 87.2702   1
 -17   4   2 989.110 83.1840   1
  16   4  -2 6491.76 319.391   1
  16  -4  -2 6691.34 316.847   1
 -16  -4   2 6334.68 316.035   1
 -16   4   2 6379.18 314.387   1
  15   4  -2 222.093 47.8745   1
  15  -4  -2 206.827 41.7533   1
 -15  -4   2 153.712 41.2900   1
 -15   4   2 224.168 41.0320   1
  14   4  -2 816.365 71.1165   1
  14  -4  -2 737.669 65.1768   1
 -14   4   2 719.870 63.8432   1
 -14  -4   2 744.064 69.1518   1
 -13  -4   2 466.875 53.4730   1
  13   4  -2 476.110 53.7431   1
  12   4  -2 9043.51 429.794   1
 -12   4   2 9310.03 427.106   1
 -12  -4   2 9406.69 432.236   1
  12  -4  -2 9501.89 429.318   1
 -11   4   2 7162.98 339.128   1
  11  -4  -2 7454.40 341.461   1
  10   4  -2 14950.9 704.205   1
 -10   4   2 16713.9 702.184   1
 -10  -4   2 15940.1 705.120   1
   9   4  -2 10687.9 475.450   1
   9  -4  -2 10017.2 470.095   1
  -9  -4   2 10616.2 475.603   1
  -9   4   2 10788.9 471.864   1
   8  -4  -2 1417.53 80.5850   1
  -8  -4   2 1211.82 82.6415   1
  -8   4   2 1421.21 80.8866   1
   8   4  -2 1251.81 82.1415   1
   7  -4  -2 2265.88 113.262   1
  -7  -4   2 2247.09 117.009   1
   7   4  -2 2058.26 114.965   1
  -7   4   2 2020.99 109.882   1
  -6  -4   2 47674.1 2057.45   1
   6   4  -2 48313.1 2056.35   1
  -5  -4   2 178.051 29.1607   1
   5   4  -2 142.675 27.1225   1
  -5   4   2 146.235 23.3622   1
   5  -4  -2 190.372 25.3031   1
  -4  -4   2 7478.71 328.837   1
   4  -4  -2 6896.65 322.623   1
  -4   4   2 7406.17 322.938   1
   4   4  -2 7349.31 328.071   1
   3  -4  -2 5126.45 230.162   1
  -3   4   2 5012.12 229.323   1
   2  -4  -2 33166.5 1479.43   1
  -2   4   2 36198.6 1480.93   1
  -1   4   2 14545.3 567.054   1
   1  -4  -2 11708.2 563.813   1
   0   4   2 38297.6 1633.11   1
   0  -4  -2 38088.2 1633.44   1
   1   4   2 2978.03 147.413   1
  -1  -4  -2 3205.14 149.474   1
   2  -4   2 76252.4 3254.54   1
  -2   4  -2 76529.8 3254.57   1
   3  -4   2 18864.0 851.980   1
  -3   4  -2 19755.8 852.323   1
  -3  -4  -2 19826.1 852.521   1
   3   4   2 20002.3 852.330   1
  -4  -4  -2 50466.0 2154.28   1
   4   4   2 52181.4 2154.42   1
   5  -4   2 32678.6 1376.66   1
  -5   4  -2 31987.9 1375.25   1
  -5  -4  -2 31564.4 1376.08   1
   5   4   2 31210.4 1376.58   1
   6  -4   2 3906.66 195.875   1
  -6   4  -2 4050.61 196.662   1
   6   4   2 3814.69 195.201   1
  -6  -4  -2 4086.33 197.236   1
  -7  -4  -2 1235.27 81.6480   1
   7   4   2 1302.80 81.8837   1
  -7   4  -2 1276.71 81.7648   1
   7  -4   2 1183.21 81.1738   1
  -8  -4  -2 14.3642 25.3343   1
   8  -4   2 23.8146 28.2640   1
  -8   4  -2 26.6314 28.1345   1
   8   4   2 21.0224 27.1843   1
  -9   4  -2 3094.36 164.991   1
   9  -4   2 3135.81 166.828   1
 -10   4  -2 737.827 62.6222   1
  10  -4   2 717.945 62.5975   1
 -10  -4  -2 723.629 66.5791   1
  10   4   2 749.088 65.9242   1
 -11   4  -2 23646.6 999.302   1
  11  -4   2 22306.7 998.673   1
 -11  -4  -2 21895.2 996.608   1
  11   4   2 22880.3 1004.80   1
 -12   4  -2 4079.97 210.154   1
  12  -4   2 3951.88 210.200   1
 -12  -4  -2 3815.06 210.026   1
  12   4   2 4333.77 216.879   1
 -13   4  -2 8221.27 379.624   1
  13  -4   2 8136.73 380.165   1
 -13  -4  -2 7886.60 379.864   1
  13   4   2 7646.91 380.835   1
 -14   4  -2 8901.69 425.474   1
  14  -4   2 8709.70 425.814   1
 -14  -4  -2 8853.62 428.016   1
  14   4   2 9909.70 431.666   1
 -15   4  -2 32.0648 34.0972   1
  15  -4   2 14.2359 33.2132   1
 -15  -4  -2 98.0572 43.9215   1
  15   4   2-4.76236 36.2087   1
 -16   4  -2 220.603 44.4349   1
  16  -4   2 223.542 46.7567   1
 -16  -4  -2 241.201 52.4024   1
  16   4   2 182.575 49.2658   1
 -17   4  -2 973.152 82.9830   1
  17  -4   2 922.006 82.9375   1
 -17  -4  -2 1084.93 87.7434   1
  17   4   2 1042.57 88.1365   1
 -18  -4  -2 335.643 56.4674   1
  18   4   2 481.067 62.5836   1
 -19   4  -2 616.268 67.0749   1
  19  -4   2 697.064 69.8952   1
 -19  -4  -2 725.280 72.1662   1
  19   4   2 737.817 72.4721   1
 -20   4  -2 666.346 70.8082   1
  20  -4   2 656.153 70.7965   1
 -21   4  -2 2260.25 138.519   1
 -21  -4  -2 2391.07 141.976   1
  21  -4   2 2075.31 137.139   1
  21   4   2 2189.74 140.356   1
 -22   4  -2 19.3472 43.3857   1
  22  -4   2 103.511 43.7680   1
 -23   4  -2-28.7192 41.5550   1
  23   4   2-44.1991 37.3147   1
 -23  -4  -2 48.4538 40.2362   1
  23  -4   2 63.5688 40.6059   1
  24   4   2 347.543 55.1317   1
 -24  -4  -2 217.391 49.8859   1
  26   5  -2 14.5352 39.0463   1
 -26  -5   2-28.6502 42.3276   1
  25   5  -2 299.942 54.0467   1
 -25  -5   2 238.172 51.4684   1
  23  -5  -2 1048.09 89.1159   1
 -23   5   2 1259.30 95.3845   1
  23   5  -2 981.745 90.7573   1
 -23  -5   2 1193.34 94.3874   1
  22  -5  -2 85.9613 41.4187   1
 -22   5   2 90.8950 42.5810   1
  21   5  -2 478.095 60.8949   1
  21  -5  -2 426.393 59.1288   1
 -21  -5   2 479.345 62.9409   1
 -21   5   2 428.765 58.8047   1
  20   5  -2 754.447 71.4410   1
  20  -5  -2 696.143 70.7159   1
 -20  -5   2 612.993 69.1954   1
 -20   5   2 769.500 72.7182   1
  19   5  -2 612.632 67.4274   1
  19  -5  -2 508.981 62.5636   1
 -19  -5   2 684.334 71.4866   1
 -19   5   2 524.807 62.1705   1
  18   5  -2 209.357 48.6951   1
  18  -5  -2 141.757 43.4314   1
 -18  -5   2 215.001 46.5416   1
 -18   5   2 172.038 43.1629   1
  17   5  -2 3606.33 184.927   1
  17  -5  -2 3054.13 175.400   1
 -17  -5   2 3111.49 177.676   1
 -17   5   2 3011.75 173.825   1
  16  -5  -2 4133.18 205.114   1
 -16  -5   2 3589.02 201.546   1
 -16   5   2 3738.01 200.902   1
  15   5  -2 4972.41 246.088   1
 -15   5   2 4749.62 240.590   1
  15  -5  -2 5080.80 243.251   1
 -15  -5   2 4310.08 240.436   1
  14   5  -2 12.9899 31.7444   1
  14  -5  -2 24.2103 30.4531   1
 -14   5   2 4.01016 29.8364   1
 -14  -5   2 30.6737 31.3982   1
  13  -5  -2 17909.7 764.413   1
 -13   5   2 18241.8 765.391   1
  13   5  -2 15685.5 763.412   1
 -13  -5   2 16846.3 766.238   1
  12  -5  -2 1081.70 76.2659   1
 -12   5   2 1025.94 76.1294   1
  12   5  -2 961.368 75.8587   1
 -12  -5   2 1070.53 78.6012   1
  11  -5  -2 25398.9 1119.89   1
 -11   5   2 27177.1 1121.93   1
  11   5  -2 25144.4 1123.62   1
 -11  -5   2 24998.0 1121.90   1
 -10   5   2 11155.4 494.110   1
  10  -5  -2 10732.8 494.238   1
  -9   5   2 3765.02 188.840   1
   9   5  -2 3986.05 197.037   1
  -9  -5   2 3958.87 197.598   1
   8  -5  -2 10.9190 20.4712   1
  -8   5   2 15.6894 21.7333   1
   8   5  -2 12.5516 23.0173   1
  -8  -5   2 57.2311 26.5710   1
   7  -5  -2 1380.71 81.2138   1
  -7   5   2 1333.19 79.8680   1
  -7  -5   2 1365.09 84.7582   1
   7   5  -2 1363.74 84.1801   1
  -6  -5   2 20685.7 926.303   1
  -6   5   2 21897.0 922.302   1
   6  -5  -2 22042.3 922.632   1
   6   5  -2 20214.0 924.285   1
  -5  -5   2 102754. 4224.83   1
  -5   5   2 104822. 4220.63   1
   5   5  -2 88590.9 4222.04   1
   5  -5  -2 100382. 4219.64   1
   4   5  -2 5729.51 264.947   1
  -4  -5   2 5647.90 264.550   1
   3   5  -2 12447.4 549.533   1
  -3  -5   2 12435.8 550.454   1
  -2  -5   2 7465.13 334.663   1
   2   5  -2 7251.94 333.889   1
  -1  -5   2 17084.5 789.942   1
   1   5  -2 19572.0 794.514   1
   0  -5   2 12330.6 552.102   1
   0   5   2 12983.8 550.332   1
   0   5  -2 12305.9 551.601   1
   0  -5  -2 12442.3 550.654   1
   1  -5   2 75579.2 3276.16   1
  -1   5  -2 78818.9 3276.33   1
   1   5   2 75685.6 3274.46   1
  -1  -5  -2 77341.7 3275.24   1
  -2   5  -2 2705.03 139.465   1
   2  -5   2 2592.47 141.671   1
   2   5   2 2782.91 138.559   1
  -2  -5  -2 2985.47 141.514   1
   3  -5   2 2783.38 140.074   1
  -3   5  -2 2654.99 138.831   1
  -3  -5  -2 2754.84 140.383   1
   3   5   2 2700.82 138.996   1
   4  -5   2 5305.54 240.553   1
  -4   5  -2 5069.06 238.408   1
  -4  -5  -2 5019.79 240.036   1
   4   5   2 4690.26 237.851   1
   5  -5   2 245.142 34.5010   1
  -5   5  -2 198.578 32.3669   1
  -5  -5  -2 139.108 31.2198   1
   5   5   2 144.898 31.2505   1
  -6  -5  -2 23429.0 981.173   1
   6   5   2 21859.0 979.402   1
   7  -5   2 1931.54 112.640   1
  -7   5  -2 2012.92 111.330   1
  -7  -5  -2 1873.62 112.062   1
   7   5   2 1779.40 111.981   1
   8  -5   2 569.988 57.5019   1
  -8   5  -2 698.168 58.3255   1
  -9  -5  -2 31609.8 1321.35   1
   9   5   2 29022.6 1317.56   1
  10  -5   2 1085.84 81.0897   1
  10   5   2 1180.25 84.2183   1
 -10  -5  -2 1070.73 81.3477   1
 -10   5  -2 1090.36 81.0975   1
 -11   5  -2 7447.31 341.180   1
  11  -5   2 7044.57 339.881   1
 -11  -5  -2 7488.14 344.276   1
  11   5   2 6467.42 338.799   1
 -12   5  -2 15011.5 685.175   1
  12  -5   2 15226.4 685.869   1
 -12  -5  -2 15027.5 687.262   1
  12   5   2 15699.4 691.484   1
 -13   5  -2 2257.55 135.697   1
  13  -5   2 2231.77 135.007   1
 -14  -5  -2 42.9356 39.1695   1
  14   5   2 14.7198 37.8133   1
  15  -5   2 9267.95 445.072   1
 -15  -5  -2 9243.90 445.815   1
  15   5   2 9902.15 449.252   1
 -16   5  -2 170.429 46.2676   1
  16  -5   2 139.911 43.1944   1
 -16  -5  -2 243.881 49.7509   1
  16   5   2 267.780 52.6592   1
 -17   5  -2-4.81510 35.5541   1
  17  -5   2-4.90626 36.4926   1
 -18   5  -2 29.2380 38.5778   1
  18  -5   2 64.5495 40.7881   1
 -18  -5  -2 50.3489 42.0890   1
  18   5   2 25.5124 39.3435   1
 -19   5  -2 1327.94 99.1176   1
  19  -5   2 1379.35 100.508   1
 -19  -5  -2 1346.34 100.770   1
  19   5   2 1230.49 101.211   1
  20  -5   2 264.803 51.0076   1
 -20   5  -2 267.814 52.5604   1
 -20  -5  -2 242.399 52.9012   1
 -21   5  -2 237.797 52.4356   1
  21   5   2 335.523 57.2786   1
  21  -5   2 348.835 55.8457   1
 -21  -5  -2 247.702 53.5489   1
  22  -5   2 738.861 72.0355   1
  22   5   2 681.442 70.8031   1
 -22  -5  -2 600.675 72.0083   1
 -22   5  -2 698.148 71.9417   1
 -23   5  -2 116.786 49.0795   1
  23   5   2 219.713 49.4325   1
 -23  -5  -2 313.261 53.3736   1
  23  -5   2 250.097 51.8569   1
  24   5   2 584.235 64.9956   1
 -24   5  -2 674.288 71.7126   1
 -24  -5  -2 601.244 66.2866   1
  24  -5   2 609.765 67.8906   1
 -26  -6   2 126.602 48.8136   1
  26   6  -2 166.000 47.6934   1
 -24  -6   2 14.7919 38.7414   1
  24   6  -2-25.1464 38.2121   1
 -23  -6   2-29.7787 44.4435   1
  23   6  -2 5.09491 41.0619   1
 -22   6   2 227.506 52.4390   1
  22  -6  -2 184.937 47.8148   1
 -22  -6   2 196.678 49.0945   1
  22   6  -2 262.769 50.4237   1
 -21   6   2 245.646 51.4005   1
  21  -6  -2 295.585 51.6182   1
 -21  -6   2 221.990 53.8741   1
  21   6  -2 199.643 49.1929   1
 -20   6   2 511.791 63.2380   1
  20  -6  -2 582.662 64.4656   1
 -20  -6   2 509.698 65.6124   1
  20   6  -2 580.302 65.6287   1
 -19   6   2 34.1398 34.6834   1
  19   6  -2 15.2956 38.4868   1
 -19  -6   2 70.1287 38.8626   1
  19  -6  -2-4.93167 35.0709   1
 -18   6   2 915.264 80.9700   1
  18  -6  -2 1026.32 83.7410   1
 -18  -6   2 1011.12 85.7182   1
  18   6  -2 1096.28 89.6651   1
 -17  -6   2 374.353 55.5501   1
  17   6  -2 416.233 59.7065   1
  16  -6  -2 1066.71 82.6051   1
 -16   6   2 808.142 75.1507   1
  16   6  -2 981.881 79.2014   1
 -16  -6   2 964.272 81.0253   1
 -15   6   2 89.7516 34.0268   1
  15  -6  -2 96.3888 35.5266   1
  14   6  -2 437.159 54.0688   1
  14  -6  -2 410.677 51.3403   1
 -14   6   2 395.795 51.3859   1
 -14  -6   2 430.225 55.5184   1
  13  -6  -2 566.234 56.7951   1
 -13   6   2 536.518 54.6134   1
  13   6  -2 551.015 57.3637   1
 -13  -6   2 479.381 56.1896   1
  12   6  -2 53.1326 34.1972   1
 -12  -6   2 44.3401 35.2397   1
  11  -6  -2 1849.10 109.262   1
 -11   6   2 1793.78 106.277   1
  11   6  -2 1687.64 110.314   1
 -11  -6   2 1858.84 112.338   1
  10  -6  -2 1137.30 77.2462   1
 -10   6   2 1101.76 75.2771   1
  10   6  -2 1062.97 78.2639   1
 -10  -6   2 1109.85 79.7053   1
  -9   6   2 3541.07 178.239   1
   9  -6  -2 3478.38 179.087   1
  -8   6   2 23945.8 1056.34   1
  -8  -6   2 24440.1 1062.78   1
   8   6  -2 24519.3 1060.94   1
  -7  -6   2 1475.83 91.0121   1
  -7   6   2 1458.35 86.6285   1
   7  -6  -2 1408.28 85.8319   1
   7   6  -2 1397.38 88.9508   1
  -6  -6   2 1405.30 85.7756   1
   6  -6  -2 1329.36 80.8504   1
   6   6  -2 1413.68 84.5589   1
  -6   6   2 1283.68 80.5854   1
   5  -6  -2 3351.30 161.906   1
   5   6  -2 3235.23 165.929   1
  -5   6   2 3360.26 162.372   1
  -5  -6   2 3054.55 165.145   1
   4  -6  -2-4.78467 21.3140   1
   4   6  -2 2.76966 19.9944   1
  -4   6   2 11.6280 19.1985   1
  -4  -6   2-2.80262 19.9186   1
   3  -6  -2 34.1848 20.0082   1
  -3  -6   2-2.79409 21.8237   1
   3   6  -2 5.44521 20.5555   1
  -3   6   2 30.4673 19.1332   1
   2  -6  -2 48594.5 2111.16   1
  -2  -6   2 47863.3 2113.36   1
   2   6  -2 50047.9 2114.15   1
  -2   6   2 50710.0 2111.56   1
  -1  -6   2 3185.57 162.553   1
  -1   6   2 3177.10 160.758   1
   1   6  -2 3303.38 163.515   1
   1  -6  -2 3352.90 161.242   1
   0  -6   2 2034.61 110.116   1
   0   6   2 2044.99 108.627   1
   0   6  -2 1987.05 109.929   1
   0  -6  -2 2063.08 109.745   1
   1  -6   2 2374.56 127.908   1
   1   6   2 2402.21 126.550   1
  -1   6  -2 2526.27 128.471   1
  -1  -6  -2 2396.62 126.856   1
   2  -6   2 120390. 5057.70   1
  -2   6  -2 120189. 5057.75   1
   2   6   2 115724. 5055.42   1
  -2  -6  -2 119225. 5057.49   1
  -3   6  -2 7816.94 361.313   1
   3  -6   2 8218.18 363.101   1
   3   6   2 7768.37 361.213   1
  -3  -6  -2 7769.44 362.623   1
   4   6   2 14786.0 657.741   1
  -4  -6  -2 15148.0 659.357   1
  -4   6  -2 15028.9 657.110   1
   4  -6   2 14381.0 656.150   1
   5   6   2 4492.70 219.536   1
  -5  -6  -2 4228.44 219.050   1
  -5   6  -2 4462.72 218.078   1
   5  -6   2 4596.72 219.454   1
   6   6   2-3.39678 23.9524   1
  -6  -6  -2 20.8434 26.3971   1
  -6   6  -2 26.5352 25.3789   1
   6  -6   2-3.40251 25.8549   1
  -7   6  -2 3053.13 167.577   1
   7  -6   2 3433.03 172.394   1
  -8  -6  -2 196.442 38.3371   1
   8   6   2 240.428 39.1560   1
   9   6   2 6159.16 315.844   1
  -9  -6  -2 7059.83 322.077   1
  -9   6  -2 6379.14 312.565   1
   9  -6   2 7064.75 322.861   1
  10   6   2 5157.09 273.626   1
  10  -6   2 5711.33 275.887   1
 -10   6  -2 5722.58 274.349   1
 -10  -6  -2 5738.59 277.435   1
  11  -6   2 2283.89 132.703   1
 -11   6  -2 2204.59 130.364   1
 -11  -6  -2 2273.63 134.923   1
  11   6   2 2034.44 131.198   1
  12  -6   2 808.362 73.2514   1
 -12   6  -2 840.299 75.1846   1
 -12  -6  -2 929.788 76.9315   1
  12   6   2 952.452 76.7768   1
  13  -6   2 991.156 77.8678   1
 -13   6  -2 763.374 72.3790   1
 -13  -6  -2 721.990 73.0150   1
  13   6   2 943.852 77.7565   1
  14  -6   2 951.082 79.0795   1
  14   6   2 1108.33 87.1088   1
 -15  -6  -2 142.015 42.1011   1
 -15   6  -2 111.303 39.5281   1
  15   6   2 92.4441 40.8941   1
  15  -6   2 105.250 37.8921   1
  16  -6   2 2623.20 153.837   1
 -16   6  -2 2352.98 151.085   1
 -16  -6  -2 2600.65 155.978   1
  16   6   2 2844.60 159.377   1
  17  -6   2 2809.78 165.259   1
 -17   6  -2 2927.67 166.952   1
 -17  -6  -2 2709.66 165.300   1
  17   6   2 2923.32 166.187   1
  18  -6   2 2677.91 154.589   1
 -18   6  -2 2496.42 152.129   1
 -18  -6  -2 2414.77 151.645   1
  18   6   2 2491.58 150.962   1
 -19   6  -2 25.3989 42.6798   1
  19  -6   2 20.1289 38.5108   1
  19   6   2 10.1519 43.1292   1
 -19  -6  -2 35.4608 41.3363   1
  20   6   2 1738.58 115.510   1
 -20  -6  -2 1311.44 105.686   1
  21  -6   2 843.397 75.7566   1
  21   6   2 634.104 72.9785   1
 -21   6  -2 615.522 69.5713   1
 -22  -6  -2 954.814 84.7037   1
  22   6   2 956.725 86.3198   1
 -23  -6  -2 28.6739 41.9339   1
  23  -6   2 9.81902 39.5717   1
 -23   6  -2 14.2628 42.3636   1
  23   6   2 19.0342 39.9776   1
 -25  -7   2 128.866 47.4900   1
  25   7  -2 116.853 43.0318   1
 -24  -7   2 4.84490 42.2838   1
  24   7  -2 4.97236 40.0713   1
  22  -7  -2 1292.12 101.213   1
  22   7  -2 1119.19 94.3496   1
 -22  -7   2 1208.81 97.1775   1
 -22   7   2 1258.44 92.4755   1
  21  -7  -2 92.5501 45.5953   1
 -21   7   2 63.9276 37.4043   1
  21   7  -2 90.0852 44.7176   1
 -20  -7   2 555.769 66.3001   1
  20   7  -2 570.764 67.9515   1
  19  -7  -2 1882.26 122.820   1
  19   7  -2 1941.29 125.173   1
 -19  -7   2 1723.33 118.279   1
 -19   7   2 1569.67 112.738   1
 -18   7   2 1820.62 120.008   1
  18  -7  -2 2186.57 131.949   1
 -17   7   2 159.252 37.5911   1
  17  -7  -2 240.907 47.0028   1
 -17  -7   2 243.057 49.8293   1
  16   7  -2 435.136 57.7785   1
 -16   7   2 281.273 41.7135   1
  16  -7  -2 487.399 61.5000   1
 -16  -7   2 358.084 54.9430   1
  15   7  -2 5451.72 264.073   1
  15  -7  -2 6019.85 266.777   1
 -15  -7   2 5274.60 262.854   1
 -14   7   2 3354.83 180.293   1
  14  -7  -2 3432.79 183.499   1
  13   7  -2 143.999 41.1350   1
 -13   7   2 99.8289 33.1955   1
  13  -7  -2 124.430 36.2049   1
 -13  -7   2 138.566 39.3247   1
  12   7  -2 4300.39 221.395   1
 -12   7   2 4064.38 215.461   1
 -12  -7   2 4276.35 220.747   1
  12  -7  -2 4470.45 219.446   1
 -11  -7   2 297.912 48.2845   1
  11   7  -2 314.731 48.4583   1
  10   7  -2 4471.80 228.983   1
 -10   7   2 4543.33 224.730   1
  10  -7  -2 4607.15 226.481   1
 -10  -7   2 4538.03 230.424   1
   9   7  -2 16751.4 737.621   1
  -9   7   2 17020.0 732.690   1
   9  -7  -2 16404.6 731.961   1
  -9  -7   2 15927.0 735.811   1
   8   7  -2 2321.56 128.861   1
   8  -7  -2 2206.17 124.485   1
  -8  -7   2 2271.87 129.773   1
  -8   7   2 2240.18 124.760   1
  -7   7   2 1028.61 70.3608   1
  -6  -7   2 783.904 65.7797   1
   6   7  -2 833.710 64.3597   1
  -6   7   2 950.109 64.1198   1
   6  -7  -2 877.965 62.5129   1
  -5  -7   2 6364.85 301.323   1
   5   7  -2 6265.84 300.553   1
  -5   7   2 6298.17 296.289   1
   5  -7  -2 6564.15 297.722   1
  -4  -7   2 220.564 36.0565   1
   4   7  -2 256.555 35.1017   1
  -4   7   2 230.381 31.9213   1
   4  -7  -2 263.286 32.8737   1
  -3  -7   2 1604.11 97.6329   1
   3   7  -2 1507.80 95.2007   1
  -3   7   2 1726.67 95.2030   1
   3  -7  -2 1564.06 91.5264   1
  -2  -7   2 4270.87 209.193   1
   2   7  -2 4085.40 207.178   1
  -2   7   2 4189.50 205.744   1
   2  -7  -2 4395.65 207.115   1
   1  -7  -2 3746.35 179.788   1
  -1   7   2 3508.62 177.433   1
   1   7  -2 3493.35 180.288   1
  -1  -7   2 3593.29 181.766   1
   0  -7  -2 16323.5 711.127   1
   0   7   2 16331.3 711.716   1
   0   7  -2 17240.8 713.736   1
   0  -7   2 14703.5 710.430   1
  -1  -7  -2 15207.2 675.086   1
   1   7   2 15460.3 675.203   1
  -1   7  -2 15335.8 675.114   1
   1  -7   2 15064.1 674.991   1
  -2  -7  -2 125.708 31.0619   1
   2   7   2 64.3244 25.4115   1
  -2   7  -2 70.7199 25.0829   1
   2  -7   2 121.601 30.4487   1
  -3  -7  -2 5003.39 250.761   1
   3  -7   2 5235.11 251.309   1
  -3   7  -2 5451.19 253.155   1
   3   7   2 5240.96 251.023   1
   4   7   2 1585.57 94.9110   1
  -4  -7  -2 1578.26 96.5353   1
  -4   7  -2 1471.39 93.6960   1
   4  -7   2 1527.83 94.8490   1
   5   7   2 477.970 50.2384   1
  -5  -7  -2 445.226 48.5596   1
  -5   7  -2 459.216 48.8922   1
   5  -7   2 552.693 51.7140   1
   7   7   2 504.879 51.1669   1
  -7  -7  -2 480.514 50.5459   1
  -7   7  -2 520.375 53.6596   1
   7  -7   2 492.195 52.5947   1
   8   7   2 634.209 59.7293   1
  -8  -7  -2 671.082 62.2244   1
  -8   7  -2 530.151 55.1113   1
   8  -7   2 563.468 56.6747   1
   9   7   2 6756.09 331.900   1
  -9   7  -2 7528.30 332.320   1
   9  -7   2 7263.22 331.935   1
  10   7   2 13963.8 648.303   1
 -10  -7  -2 15584.4 654.110   1
 -10   7  -2 15271.9 650.973   1
  10  -7   2 12969.4 646.258   1
  11   7   2 5894.90 289.636   1
 -11  -7  -2 5678.93 288.503   1
 -11   7  -2 5985.93 285.900   1
  11  -7   2 5682.17 287.076   1
  12   7   2 166.256 43.8514   1
 -12  -7  -2 84.8881 39.4764   1
 -12   7  -2 110.110 32.5844   1
 -13  -7  -2 2910.27 171.703   1
  13   7   2 3165.12 173.128   1
  14   7   2 406.447 55.6442   1
  14  -7   2 336.153 54.3631   1
 -14   7  -2 311.494 50.1172   1
 -14  -7  -2 328.068 52.8037   1
 -15   7  -2 2687.41 165.865   1
 -15  -7  -2 2681.20 166.820   1
 -16  -7  -2 340.530 58.1761   1
  16  -7   2 551.951 61.3084   1
 -16   7  -2 439.688 56.6819   1
  16   7   2 548.223 67.1577   1
 -17  -7  -2 328.430 54.4561   1
  17  -7   2 377.379 56.8070   1
 -17   7  -2 381.948 55.7883   1
  17   7   2 386.626 55.8514   1
 -18  -7  -2 25.6334 41.1425   1
  18  -7   2 20.1347 39.8932   1
 -18   7  -2 144.272 45.6470   1
  18   7   2 55.3532 43.7642   1
 -19  -7  -2 220.754 51.1013   1
  19   7   2 199.550 48.9141   1
 -19   7  -2 373.006 55.7360   1
  19  -7   2 233.785 51.0192   1
  20   7   2 1029.81 88.0126   1
 -20  -7  -2 962.187 86.3546   1
 -20   7  -2 1007.34 85.5787   1
 -21   7  -2 14.0510 37.5403   1
  21  -7   2 50.9511 39.8006   1
 -21  -7  -2 44.1309 40.9800   1
  22   7   2 4.97512 42.9776   1
 -22  -7  -2 82.1259 45.1777   1
 -22   7  -2 18.2115 38.4787   1
  22  -7   2 10.2604 39.2671   1
 -23  -7  -2 154.466 47.2998   1
 -23   7  -2 91.0152 38.1724   1
  23  -7   2 113.662 41.1013   1
 -25  -8   2 125.680 44.7109   1
  25   8  -2 76.8101 42.1190   1
  24   8  -2 67.5798 42.2252   1
 -23  -8   2 49.8802 44.5509   1
  23   8  -2 96.9156 41.9619   1
 -22  -8   2 271.771 53.1776   1
  22   8  -2 217.289 47.7180   1
  21   8  -2 209.707 49.1160   1
  21  -8  -2 170.058 46.5980   1
 -21   8   2 94.2620 43.7825   1
 -21  -8   2 140.765 45.7036   1
  20  -8  -2 449.754 59.1351   1
 -20   8   2 388.521 58.4499   1
  19  -8  -2 171.731 45.3316   1
 -19   8   2 189.660 44.5474   1
 -19  -8   2 137.550 43.9004   1
  19   8  -2 174.574 46.5204   1
  18   8  -2 2219.68 133.152   1
  18  -8  -2 2141.31 132.376   1
 -18   8   2 1907.91 127.086   1
 -18  -8   2 1860.84 127.412   1
 -17   8   2 164.315 42.6127   1
  17  -8  -2 165.466 41.9255   1
  16   8  -2 537.712 61.3580   1
 -16   8   2 504.719 58.9632   1
  16  -8  -2 517.387 58.6263   1
 -16  -8   2 420.101 59.4366   1
  15   8  -2 7824.88 376.496   1
 -15   8   2 7923.66 375.609   1
  15  -8  -2 8153.06 377.817   1
 -15  -8   2 7544.04 375.873   1
  14   8  -2 2063.21 129.379   1
  14  -8  -2 2093.79 128.459   1
 -14  -8   2 1824.49 125.404   1
 -13   8   2 836.794 69.8431   1
  13  -8  -2 805.912 69.3561   1
  12   8  -2 2621.89 148.950   1
 -12   8   2 2696.03 146.501   1
  12  -8  -2 2380.35 144.077   1
 -12  -8   2 2562.95 147.886   1
  11   8  -2 1689.19 108.392   1
 -11   8   2 1698.04 105.827   1
  11  -8  -2 1815.55 107.565   1
 -11  -8   2 1522.05 106.785   1
  10   8  -2 5913.42 291.157   1
 -10   8   2 5735.53 285.791   1
 -10  -8   2 6082.91 292.394   1
  10  -8  -2 6061.46 287.579   1
  -9  -8   2 5572.03 272.611   1
   9   8  -2 5484.77 271.609   1
   8   8  -2 6983.73 336.110   1
  -8  -8   2 7018.98 337.394   1
  -8   8   2 7223.17 334.268   1
   8  -8  -2 7131.67 332.910   1
   7  -8  -2 2355.09 131.887   1
  -7  -8   2 2410.91 135.905   1
   7   8  -2 2379.65 134.438   1
   6  -8  -2 5023.92 246.044   1
   6   8  -2 4998.22 248.404   1
  -6  -8   2 5079.90 250.347   1
  -6   8   2 5234.85 247.056   1
   5  -8  -2 25862.9 1130.05   1
  -5   8   2 26086.0 1130.30   1
   4  -8  -2 3176.19 159.339   1
   4   8  -2 2846.52 160.489   1
  -4  -8   2 2960.57 161.895   1
  -4   8   2 3281.98 160.993   1
   3  -8  -2 779.518 60.3120   1
   3   8  -2 757.592 61.0547   1
  -3  -8   2 752.242 62.3379   1
  -3   8   2 720.680 58.1171   1
   2  -8  -2 1003.63 69.8652   1
   2   8  -2 935.452 69.6519   1
  -2  -8   2 926.285 70.7762   1
  -2   8   2 997.317 68.6987   1
  -1  -8   2 239.438 38.2398   1
   1  -8  -2 304.062 40.3265   1
  -1   8   2 295.571 38.3994   1
   1   8  -2 277.537 39.3894   1
   0  -8   2 9310.57 437.605   1
   0   8   2 9529.26 436.974   1
   0  -8  -2 9578.91 437.713   1
   0   8  -2 10055.8 441.616   1
   1  -8   2 41566.3 1849.63   1
   1   8   2 44942.3 1851.15   1
  -1  -8  -2 43034.9 1850.16   1
  -1   8  -2 42269.3 1851.00   1
   2  -8   2 10147.4 466.338   1
   2   8   2 10362.0 465.422   1
  -2  -8  -2 10405.3 466.745   1
  -2   8  -2 10009.4 465.311   1
   3  -8   2 5541.40 256.900   1
  -3   8  -2 5235.53 255.152   1
  -3  -8  -2 5196.42 255.406   1
   3   8   2 5009.16 252.633   1
   5  -8   2 11337.2 524.225   1
  -5   8  -2 11736.1 525.317   1
   5   8   2 11933.8 527.069   1
  -5  -8  -2 11285.3 526.639   1
   6  -8   2 1034.98 76.1872   1
  -6   8  -2 948.412 73.4093   1
   6   8   2 925.744 75.5477   1
  -6  -8  -2 1143.73 80.6302   1
   7  -8   2 11691.4 513.300   1
  -7   8  -2 11064.8 511.427   1
   7   8   2 10723.1 511.409   1
  -7  -8  -2 11406.9 515.390   1
   8  -8   2 4879.38 244.917   1
  -8   8  -2 5009.74 245.831   1
   8   8   2 5121.86 248.098   1
  -8  -8  -2 4615.74 245.365   1
   9  -8   2 4520.70 229.526   1
  -9   8  -2 4472.49 229.263   1
   9   8   2 4157.84 229.047   1
  -9  -8  -2 4858.56 233.952   1
  10  -8   2 5432.65 272.007   1
 -10   8  -2 5596.74 271.611   1
 -10  -8  -2 5399.22 271.377   1
  10   8   2 5378.98 272.313   1
 -11   8  -2 4408.93 226.212   1
 -11  -8  -2 4109.21 226.293   1
  11   8   2 4589.71 229.628   1
 -12  -8  -2 1337.93 99.5560   1
  12   8   2 1323.78 99.2335   1
  13   8   2 3247.60 178.987   1
  13  -8   2 3092.51 175.836   1
 -13  -8  -2 2930.82 175.835   1
 -13   8  -2 3266.25 175.907   1
  14  -8   2 430.988 55.8691   1
 -14   8  -2 354.118 52.4257   1
  14   8   2 339.789 52.5115   1
 -14  -8  -2 246.122 48.9054   1
 -15   8  -2 2734.68 157.311   1
  15  -8   2 2589.33 157.789   1
 -16  -8  -2 1151.21 92.5243   1
  16   8   2 1368.79 101.858   1
  17   8   2 1051.34 90.8337   1
 -17  -8  -2 1012.53 87.8074   1
 -17   8  -2 904.634 80.5662   1
  17  -8   2 1120.34 87.2811   1
 -18   8  -2 104.705 39.2180   1
  18  -8   2 60.5715 38.7785   1
 -19  -8  -2 51.2798 44.6846   1
  19   8   2 128.874 46.9192   1
 -20   8  -2 75.8783 42.3962   1
  20  -8   2 90.5271 41.4218   1
 -21  -8  -2 464.988 61.0718   1
  22   8   2-4.87615 42.1107   1
 -22   8  -2 32.7197 39.9311   1
  22  -8   2 14.7410 37.8537   1
 -24  -9   2-28.7572 43.7684   1
  24   9  -2 4.66849 37.8566   1
 -23  -9   2 49.3241 39.0245   1
  23   9  -2 9.53661 37.7274   1
 -22  -9   2-44.2251 42.4353   1
  22   9  -2 75.1790 43.7446   1
 -21  -9   2 1397.91 108.620   1
  21   9  -2 1658.79 113.395   1
  20   9  -2 692.836 71.8032   1
  20  -9  -2 625.292 67.2593   1
 -20  -9   2 408.447 61.3552   1
 -20   9   2 511.291 64.4147   1
 -19   9   2 89.2329 42.4003   1
  19  -9  -2 121.588 44.0251   1
  19   9  -2 139.766 45.1900   1
  18  -9  -2 239.703 48.4815   1
 -18   9   2 180.387 46.3498   1
 -18  -9   2 182.145 46.5254   1
  17  -9  -2 1611.09 111.843   1
  17   9  -2 1822.09 117.271   1
 -17   9   2 1601.41 110.984   1
 -17  -9   2 1615.08 114.908   1
 -16   9   2 554.688 62.3596   1
  16  -9  -2 456.492 58.6300   1
  15   9  -2 8464.90 389.234   1
 -15  -9   2 7975.71 389.300   1
 -15   9   2 7857.70 385.637   1
  15  -9  -2 8206.87 388.176   1
  14   9  -2 6482.11 297.725   1
 -14  -9   2 5276.85 289.018   1
 -14   9   2 5879.73 290.510   1
  14  -9  -2 6051.34 292.835   1
  13   9  -2 1225.41 92.9856   1
 -13  -9   2 1086.07 89.6062   1
 -13   9   2 1269.30 90.9668   1
  13  -9  -2 1367.38 92.8634   1
  12   9  -2 3950.63 193.316   1
 -12  -9   2 3362.90 188.590   1
 -12   9   2 3204.37 184.556   1
  12  -9  -2 3562.99 188.380   1
  11   9  -2 5405.95 270.515   1
 -11  -9   2 5315.51 271.321   1
 -11   9   2 5512.76 268.388   1
  11  -9  -2 5433.83 269.314   1
  10   9  -2 152.339 40.0536   1
  10  -9  -2 160.340 36.0944   1
 -10  -9   2 161.284 40.3012   1
 -10   9   2 124.207 34.9795   1
   9  -9  -2 1365.48 89.0996   1
   9   9  -2 1350.71 93.0982   1
  -9  -9   2 1225.20 90.5492   1
  -9   9   2 1193.58 86.7606   1
   8  -9  -2 234.836 40.4762   1
  -8  -9   2 243.266 41.6426   1
  -8   9   2 263.117 40.5295   1
   8   9  -2 258.110 42.6664   1
  -7  -9   2 15990.6 695.138   1
   7   9  -2 14981.6 691.620   1
  -6  -9   2 7601.46 345.218   1
   6   9  -2 6825.53 340.560   1
   6  -9  -2 7290.95 339.954   1
  -5  -9   2 27193.1 1189.21   1
   5   9  -2 26137.7 1186.96   1
  -5   9   2 28195.7 1185.97   1
   5  -9  -2 27140.8 1183.67   1
  -4  -9   2 6874.46 331.907   1
   4   9  -2 6710.76 330.688   1
  -4   9   2 7302.42 330.434   1
  -3  -9   2 411.692 46.5500   1
   3   9  -2 339.977 46.1279   1
  -3   9   2 377.117 44.3569   1
   3  -9  -2 351.811 43.0369   1
   2   9  -2 58.3642 28.7379   1
  -2   9   2 51.5538 28.4502   1
   2  -9  -2 46.1165 28.8400   1
  -2  -9   2 41.2165 30.6380   1
   1  -9  -2 9775.29 432.648   1
  -1   9   2 9342.91 429.716   1
   1   9  -2 8816.57 431.020   1
  -1  -9   2 9567.98 433.648   1
   0  -9  -2 24774.1 1045.69   1
   0   9   2 24197.9 1043.94   1
   0   9  -2 22986.2 1046.31   1
   0  -9   2 23376.0 1045.76   1
  -1   9  -2 11962.9 533.689   1
   1  -9   2 11498.8 529.853   1
  -2   9  -2 824.213 66.8092   1
   2  -9   2 734.160 63.6079   1
  -3  -9  -2 1342.28 89.8256   1
   3   9   2 1256.24 87.3427   1
  -3   9  -2 1218.45 85.6148   1
   3  -9   2 1321.48 88.0107   1
  -4  -9  -2 13600.7 619.048   1
   4   9   2 14002.6 618.790   1
  -4   9  -2 13972.3 619.091   1
   4  -9   2 13377.8 618.295   1
   5  -9   2 128.392 36.4928   1
  -5   9  -2 206.178 42.1937   1
  -5  -9  -2 141.525 38.2237   1
   5   9   2 165.256 38.6978   1
   6  -9   2 31437.4 1471.63   1
  -6   9  -2 35264.3 1475.60   1
   6   9   2 35815.9 1478.34   1
  -6  -9  -2 33563.8 1476.54   1
   7  -9   2 845.413 70.7894   1
  -7   9  -2 862.527 70.5969   1
   7   9   2 860.594 72.9252   1
  -7  -9  -2 706.080 70.0939   1
   8  -9   2 286.966 46.1008   1
  -8   9  -2 212.659 44.0286   1
   8   9   2 241.397 44.0890   1
  -8  -9  -2 330.623 50.2564   1
   9  -9   2 5780.04 300.648   1
  -9   9  -2 6395.82 303.928   1
   9   9   2 6406.88 306.536   1
  -9  -9  -2 6258.84 305.248   1
  10  -9   2 3979.10 210.941   1
 -10   9  -2 4377.43 213.853   1
  10   9   2 4361.98 216.748   1
  11   9   2 148.286 40.2263   1
 -11  -9  -2 51.2978 35.6713   1
  12  -9   2 775.937 71.4031   1
 -12   9  -2 718.627 68.3859   1
  12   9   2 678.964 69.4079   1
 -12  -9  -2 680.268 72.4491   1
  13  -9   2 153.547 41.5606   1
 -13   9  -2 201.438 44.7271   1
  13   9   2 131.577 42.1916   1
 -13  -9  -2 164.113 46.1467   1
 -14   9  -2 3665.42 198.915   1
  14  -9   2 3661.37 200.427   1
  15   9   2 2315.93 142.445   1
 -15  -9  -2 2220.53 142.690   1
 -15   9  -2 2335.95 143.656   1
  15  -9   2 2500.03 147.623   1
  16   9   2 3333.97 183.118   1
 -16  -9  -2 3008.36 179.096   1
 -16   9  -2 3088.70 179.533   1
  16  -9   2 3422.59 184.399   1
 -17   9  -2 29.4798 39.6088   1
  17  -9   2 20.1858 40.1765   1
  18   9   2 36.7841 46.1292   1
 -18  -9  -2 50.1049 43.0616   1
 -18   9  -2-4.92281 39.4576   1
  18  -9   2 70.9696 39.8617   1
  19   9   2 431.508 59.5170   1
 -19  -9  -2 337.913 55.0341   1
 -19   9  -2 373.221 56.7029   1
  19  -9   2 374.232 57.1943   1
  20   9   2 1368.48 96.4461   1
 -20  -9  -2 1134.17 93.1265   1
  20  -9   2 1220.70 92.9767   1
 -21   9  -2 236.354 50.1892   1
  21  -9   2 119.216 43.9995   1
  22   9   2 99.5684 40.7179   1
 -23 -10   2 123.439 43.3418   1
  23  10  -2 71.8803 40.4635   1
 -22 -10   2 63.0783 38.8117   1
  22  10  -2 219.512 47.4239   1
 -21 -10   2 52.5071 38.5219   1
  21  10  -2 43.4313 44.0670   1
  20  10  -2 234.479 49.1595   1
 -20 -10   2 192.993 46.2971   1
 -20  10   2 215.097 49.6920   1
  19  10  -2 194.651 44.7451   1
 -19  10   2 118.909 43.3233   1
  19 -10  -2 164.639 43.3883   1
 -18 -10   2 566.355 67.2494   1
  17  10  -2 532.354 63.2059   1
 -17 -10   2 390.215 57.8151   1
 -17  10   2 357.093 55.3036   1
  17 -10  -2 453.391 58.4781   1
  16  10  -2 10541.1 458.041   1
 -16 -10   2 9293.92 454.147   1
 -16  10   2 8878.60 450.134   1
  16 -10  -2 10008.9 456.163   1
 -15  10   2 182.481 44.0306   1
  15 -10  -2 236.330 47.0064   1
  14  10  -2 2249.96 132.728   1
 -14 -10   2 1872.55 127.232   1
 -14  10   2 1860.06 126.284   1
  14 -10  -2 2349.76 134.297   1
  13  10  -2 226.425 44.9332   1
  13 -10  -2 274.728 45.2423   1
 -13  10   2 322.845 48.3629   1
 -13 -10   2 248.981 46.6946   1
  12  10  -2 22313.1 989.148   1
 -12 -10   2 21711.8 989.209   1
 -12  10   2 22563.9 986.707   1
  12 -10  -2 22582.6 986.923   1
  11 -10  -2 2335.38 138.769   1
  11  10  -2 2524.61 144.467   1
 -11 -10   2 2278.19 141.236   1
 -10  10   2 15753.4 720.740   1
  10 -10  -2 16463.1 723.125   1
  -9 -10   2 480.006 57.6078   1
  -9  10   2 410.103 50.2743   1
   9  10  -2 432.454 53.6367   1
   9 -10  -2 508.874 53.2011   1
  -8  10   2 2270.47 130.933   1
   8  10  -2 2132.90 132.285   1
  -8 -10   2 2128.30 133.280   1
   8 -10  -2 2416.43 133.853   1
  -7  10   2 330.996 46.4436   1
   7  10  -2 394.644 50.4202   1
  -7 -10   2 346.343 49.2073   1
   7 -10  -2 371.729 47.4614   1
  -6  10   2 13132.9 613.749   1
   6  10  -2 14036.4 618.505   1
  -6 -10   2 13736.2 618.600   1
   6 -10  -2 13711.6 614.011   1
   5  10  -2 6099.47 294.318   1
  -5 -10   2 6055.12 294.013   1
   5 -10  -2 5861.75 287.437   1
  -4  10   2 11694.0 522.751   1
   4  10  -2 11174.9 522.471   1
  -4 -10   2 10971.4 522.638   1
   4 -10  -2 11962.0 523.197   1
  -3  10   2 11196.1 509.127   1
   3  10  -2 11285.3 510.577   1
  -3 -10   2 10929.5 510.504   1
   2  10  -2 36519.0 1580.90   1
  -2  10   2 35932.8 1578.22   1
   2 -10  -2 37026.0 1580.17   1
  -2 -10   2 36225.5 1582.41   1
  -1  10   2 857.118 67.4955   1
   1  10  -2 691.082 64.6371   1
  -1 -10   2 776.083 67.4427   1
   1 -10  -2 781.223 68.7209   1
   0  10  -2 150.130 37.1685   1
   0  10   2 135.592 32.7404   1
   0 -10  -2 229.048 38.5413   1
   0 -10   2 144.935 37.9313   1
  -1  10  -2 803.346 68.9891   1
   1  10   2 954.997 72.2723   1
  -1 -10  -2 849.883 69.0919   1
  -2  10  -2 23270.7 1016.12   1
   2  10   2 23389.1 1014.26   1
  -2 -10  -2 23494.4 1015.91   1
   2 -10   2 22130.1 1013.03   1
  -3  10  -2 2208.26 130.460   1
   3  10   2 2358.39 131.752   1
  -3 -10  -2 2219.65 132.120   1
   3 -10   2 2172.38 130.285   1
  -4  10  -2 19707.3 848.359   1
   4  10   2 18040.2 844.710   1
  -4 -10  -2 19290.3 848.521   1
   4 -10   2 19443.7 849.659   1
   5  10   2 18489.7 830.196   1
  -5 -10  -2 19421.6 835.819   1
  -5  10  -2 18907.9 831.442   1
   5 -10   2 17969.9 831.750   1
   6  10   2 639.055 63.2270   1
  -6 -10  -2 639.087 62.6989   1
  -6  10  -2 735.602 65.5640   1
   6 -10   2 661.042 64.7631   1
   7  10   2 14002.2 643.031   1
  -7 -10  -2 14032.9 643.978   1
   7 -10   2 14130.9 640.444   1
  -7  10  -2 14504.2 642.459   1
  -8  10  -2 756.717 69.4027   1
   8 -10   2 873.480 72.5481   1
  -9 -10  -2 1403.76 102.889   1
   9  10   2 1621.20 107.339   1
  10 -10   2 4112.69 213.895   1
  10  10   2 4133.94 216.582   1
 -10 -10  -2 3881.60 214.152   1
  11 -10   2 7869.83 361.184   1
 -11  10  -2 7223.35 356.582   1
  11  10   2 7917.11 362.598   1
 -11 -10  -2 6788.16 356.356   1
  12 -10   2 206.948 45.1589   1
 -12  10  -2 236.949 45.5870   1
  12  10   2 177.849 42.1206   1
 -12 -10  -2 174.701 45.4771   1
 -13  10  -2 7758.39 375.119   1
  13 -10   2 7851.41 376.733   1
  14 -10   2 2051.22 131.644   1
 -14  10  -2 2395.20 136.968   1
 -14 -10  -2 2053.86 135.066   1
  14  10   2 1894.81 131.118   1
  15  10   2 2928.93 162.251   1
  15 -10   2 2574.25 156.239   1
 -15 -10  -2 2654.94 159.940   1
 -15  10  -2 2521.54 154.120   1
  16 -10   2 124.817 44.6301   1
 -16  10  -2 92.3910 42.3718   1
 -16 -10  -2 61.1174 43.1773   1
  16  10   2 64.9116 42.3364   1
  17  10   2 1592.16 106.751   1
 -17 -10  -2 1229.27 99.1372   1
 -17  10  -2 1233.24 97.8842   1
  17 -10   2 1402.43 103.387   1
  18  10   2 21.6201 41.6360   1
 -18 -10  -2-9.82110 38.0822   1
 -18  10  -2-39.0319 41.2174   1
  18 -10   2-20.0514 38.0902   1
  19  10   2 130.877 47.9473   1
 -19 -10  -2 94.4760 46.7373   1
 -19  10  -2 160.189 47.8610   1
  19 -10   2 74.8155 40.4871   1
  20  10   2 63.6662 38.5041   1
 -20 -10  -2 43.6720 38.6428   1
 -20  10  -2 4.82087 42.0958   1
  20 -10   2 4.94085 39.5939   1
  21  10   2 306.395 54.6714   1
 -21  10  -2 331.942 56.8785   1
 -21 -10  -2 430.711 62.5458   1
 -22 -11   2-4.71027 37.2555   1
  22  11  -2-30.3387 38.6900   1
 -21 -11   2 1207.48 94.6442   1
  21  11  -2 1232.49 96.0537   1
 -20 -11   2 173.019 49.1943   1
  20  11  -2 271.504 50.9416   1
 -19 -11   2 1468.98 107.746   1
 -19  11   2 1302.35 105.180   1
  18  11  -2 368.292 55.1515   1
 -18 -11   2 286.998 51.9690   1
 -18  11   2 259.290 52.6484   1
  18 -11  -2 347.835 53.5707   1
 -17 -11   2 838.562 80.8032   1
  17  11  -2 886.270 79.9448   1
  16  11  -2 1756.50 115.130   1
 -16 -11   2 1641.77 115.414   1
 -16  11   2 1615.26 113.389   1
  16 -11  -2 1938.90 119.053   1
  15  11  -2 7097.51 326.032   1
  15 -11  -2 6578.54 322.910   1
 -15  11   2 6284.35 320.212   1
 -15 -11   2 6251.04 320.486   1
  14  11  -2 1064.90 85.7795   1
 -14 -11   2 931.286 82.9082   1
 -14  11   2 812.991 76.5378   1
  14 -11  -2 917.200 78.2127   1
  13 -11  -2 3880.75 213.382   1
  13  11  -2 4494.32 220.862   1
 -13 -11   2 3854.92 215.822   1
  12  11  -2 1363.94 98.2274   1
 -12 -11   2 1272.13 98.8402   1
 -11 -11   2 23488.9 1086.80   1
  11 -11  -2 25899.9 1088.28   1
  11  11  -2 25112.5 1089.49   1
 -11  11   2 24070.5 1084.94   1
 -10 -11   2 2697.03 157.740   1
  10 -11  -2 2775.36 155.640   1
  10  11  -2 2738.65 158.120   1
 -10  11   2 2640.70 153.529   1
  -9 -11   2 2593.78 151.948   1
   9  11  -2 2579.46 150.720   1
  -9  11   2 2523.31 146.972   1
   9 -11  -2 2642.91 149.663   1
  -8  11   2 433.659 52.7214   1
   8  11  -2 573.836 61.3117   1
  -8 -11   2 463.723 58.1766   1
   8 -11  -2 548.846 57.0275   1
  -7  11   2 3218.04 171.234   1
   7  11  -2 3052.87 171.005   1
  -7 -11   2 2844.92 169.089   1
   7 -11  -2 3248.65 171.009   1
  -6  11   2 174.960 38.9588   1
   6  11  -2 186.942 38.7950   1
  -6 -11   2 161.957 39.3429   1
   6 -11  -2 192.917 37.0827   1
  -5  11   2 7830.13 365.846   1
   5  11  -2 7544.60 368.079   1
  -5 -11   2 7691.13 368.763   1
   5 -11  -2 7729.31 365.556   1
  -4  11   2 8693.42 414.358   1
   4  11  -2 9077.85 416.585   1
  -4 -11   2 8394.71 414.313   1
   4 -11  -2 9258.18 416.493   1
   3  11  -2 19720.5 847.028   1
  -3 -11   2 17771.7 844.547   1
   3 -11  -2 19563.8 846.209   1
   2  11  -2 35616.3 1542.62   1
  -2  11   2 36025.2 1541.92   1
   2 -11  -2 35494.6 1543.14   1
  -2 -11   2 34644.1 1543.59   1
   1  11  -2 16194.4 755.954   1
  -1  11   2 17176.1 757.532   1
  -1 -11   2 17521.3 760.623   1
   0  11  -2 12025.3 561.318   1
   0  11   2 12520.9 559.538   1
   0 -11  -2 12113.2 559.442   1
   0 -11   2 12455.6 561.999   1
  -1  11  -2 1827.36 118.045   1
   1  11   2 1961.57 120.416   1
  -1 -11  -2 1963.41 120.638   1
   1 -11   2 1961.00 119.990   1
  -2  11  -2 8238.72 368.800   1
   2  11   2 7977.69 364.869   1
  -2 -11  -2 7165.34 362.543   1
   2 -11   2 7334.43 361.892   1
  -3  11  -2 1431.24 100.481   1
   3  11   2 1571.67 100.655   1
  -3 -11  -2 1504.77 101.253   1
   3 -11   2 1418.95 99.5257   1
  -4  11  -2 19216.6 824.379   1
   4  11   2 18503.7 822.592   1
  -4 -11  -2 17917.8 823.757   1
   4 -11   2 18271.3 823.282   1
   5  11   2 11271.1 509.564   1
  -5 -11  -2 10784.3 510.321   1
  -5  11  -2 10845.0 506.337   1
   5 -11   2 11178.8 508.099   1
  -6  11  -2 15821.9 690.377   1
   6 -11   2 14745.6 687.179   1
  -7 -11  -2 1114.79 88.1809   1
   7  11   2 1129.55 87.8134   1
   8  11   2 6756.24 313.950   1
  -8 -11  -2 6382.72 312.083   1
  -8  11  -2 5856.07 307.138   1
   8 -11   2 6272.05 310.138   1
   9 -11   2 6673.31 314.625   1
   9  11   2 6355.76 313.893   1
  -9 -11  -2 6070.53 312.256   1
  10 -11   2 548.143 60.4099   1
 -10  11  -2 593.157 63.9991   1
  10  11   2 495.718 59.1082   1
 -10 -11  -2 460.382 57.1799   1
  11 -11   2 330.586 51.4297   1
 -11  11  -2 360.299 53.5155   1
  11  11   2 329.382 55.6071   1
 -11 -11  -2 299.906 52.5860   1
  12 -11   2 6256.59 314.349   1
 -12  11  -2 6364.64 314.770   1
  12  11   2 6851.03 318.213   1
 -12 -11  -2 6008.43 312.935   1
  13 -11   2 1216.54 95.7051   1
 -13  11  -2 1168.78 95.0572   1
  13  11   2 1400.25 99.9671   1
 -13 -11  -2 1412.86 101.919   1
  14 -11   2 4259.89 222.670   1
 -14  11  -2 4134.18 221.407   1
  14  11   2 4302.39 224.978   1
 -14 -11  -2 3991.83 222.653   1
  15 -11   2 44.2401 35.8560   1
 -15  11  -2 63.3644 39.8501   1
 -15 -11  -2 65.9735 41.7320   1
  15  11   2 79.8445 42.0009   1
  16  11   2 943.596 82.7095   1
 -16 -11  -2 920.172 83.2693   1
 -16  11  -2 759.350 76.0828   1
  16 -11   2 901.666 80.3832   1
  17  11   2 736.505 75.3153   1
 -17 -11  -2 647.691 73.8662   1
 -17  11  -2 544.049 68.1856   1
  17 -11   2 801.109 75.5521   1
  18  11   2 2156.45 130.688   1
 -18 -11  -2 1841.25 122.074   1
 -18  11  -2 1780.85 122.444   1
  18 -11   2 1887.46 123.866   1
 -19 -11  -2 339.697 55.1403   1
  19  11   2 342.158 58.3735   1
  20  11   2 1888.84 118.647   1
 -20 -11  -2 1726.60 115.795   1
 -20  11  -2 1751.93 116.735   1
 -21 -12   2 66.2175 40.4362   1
  21  12  -2 14.3070 39.4058   1
  20  12  -2 1938.23 128.747   1
 -20 -12   2 2174.17 133.329   1
 -19 -12   2 455.781 60.0632   1
  18  12  -2 1734.98 117.111   1
 -18  12   2 1742.06 117.258   1
 -18 -12   2 1571.66 114.896   1
  17  12  -2 789.924 74.8797   1
 -17 -12   2 799.201 78.1277   1
 -17  12   2 833.917 76.3348   1
  17 -12  -2 721.018 73.8008   1
  16 -12  -2 3092.44 176.666   1
 -15 -12   2 739.295 74.6852   1
  15 -12  -2 885.247 76.5094   1
  15  12  -2 837.675 76.4004   1
 -15  12   2 623.738 71.5895   1
 -14 -12   2 2242.02 142.516   1
  14 -12  -2 2318.80 142.769   1
  14  12  -2 2552.16 147.065   1
 -14  12   2 2336.13 143.628   1
 -13 -12   2 2277.59 139.770   1
  13 -12  -2 2340.39 139.954   1
  13  12  -2 2301.75 139.972   1
 -13  12   2 2155.83 138.685   1
  12 -12  -2 4954.50 253.900   1
 -12  12   2 4930.96 253.739   1
 -11 -12   2 906.366 80.6722   1
  11 -12  -2 923.255 79.5491   1
 -11  12   2 917.407 76.8587   1
  11  12  -2 908.886 81.2294   1
  10  12  -2 2297.18 141.965   1
 -10 -12   2 2288.33 141.678   1
  -9 -12   2 2596.00 153.252   1
   9  12  -2 2411.72 148.625   1
  -9  12   2 2739.09 151.362   1
   9 -12  -2 2484.90 147.980   1
  -8  12   2 356.193 50.5084   1
   8  12  -2 328.852 51.6721   1
  -8 -12   2 399.019 53.3082   1
   8 -12  -2 498.811 54.3059   1
  -7  12   2 20648.3 850.018   1
   7  12  -2 17625.5 842.517   1
  -7 -12   2 19237.2 847.992   1
   7 -12  -2 18570.4 843.101   1
  -6  12   2 13561.8 585.839   1
   6  12  -2 12450.0 582.457   1
  -6 -12   2 12049.4 583.853   1
   6 -12  -2 13043.9 583.979   1
  -5  12   2 550.952 60.8958   1
   5  12  -2 541.565 63.3782   1
  -5 -12   2 580.721 63.6641   1
   5 -12  -2 617.602 62.5416   1
  -4  12   2 10155.2 478.265   1
   4 -12  -2 10504.4 480.714   1
  -3  12   2 13134.1 603.620   1
   3 -12  -2 13467.6 606.233   1
   2  12  -2 17337.5 801.974   1
  -2 -12   2 17967.0 805.383   1
   2 -12  -2 18603.7 805.157   1
   1  12  -2 14486.5 663.567   1
  -1  12   2 14597.0 661.937   1
   1 -12  -2 15238.9 664.814   1
  -1 -12   2 14305.1 665.054   1
   0  12   2 12951.4 601.236   1
   0  12  -2 13658.9 604.297   1
   0 -12   2 13096.2 603.840   1
  -1  12  -2 1938.40 121.471   1
   1  12   2 1888.21 119.838   1
  -1 -12  -2 1785.51 118.734   1
   1 -12   2 1976.71 121.950   1
  -2  12  -2 626.090 63.1763   1
   2  12   2 566.327 60.6820   1
  -2 -12  -2 604.101 63.1937   1
   2 -12   2 566.767 61.2669   1
  -3  12  -2 17896.3 747.666   1
   3  12   2 15923.5 739.641   1
  -3 -12  -2 16428.7 742.830   1
   3 -12   2 15963.0 737.919   1
  -5  12  -2 214.292 45.4417   1
   5  12   2 243.715 45.9147   1
  -5 -12  -2 232.844 44.2704   1
   5 -12   2 250.352 45.8521   1
  -6  12  -2 215.743 44.4902   1
   6  12   2 218.698 46.9275   1
  -6 -12  -2 216.313 45.4975   1
   7  12   2 18304.9 841.101   1
  -7 -12  -2 18340.7 839.937   1
  -7  12  -2 19251.0 839.330   1
   7 -12   2 19126.4 841.471   1
   8  12   2 5789.15 290.259   1
  -8 -12  -2 5641.68 288.896   1
  -8  12  -2 5773.72 288.231   1
   8 -12   2 5821.72 289.081   1
   9  12   2 1473.41 105.044   1
  -9 -12  -2 1458.24 105.799   1
  -9  12  -2 1292.84 100.198   1
   9 -12   2 1555.90 105.532   1
  10  12   2 2837.20 163.236   1
  10 -12   2 2773.79 163.281   1
 -10 -12  -2 2890.16 163.991   1
 -10  12  -2 2730.65 162.619   1
  11 -12   2 14.3430 35.0424   1
  11  12   2 34.4147 38.8803   1
 -11  12  -2-14.4327 38.5307   1
 -11 -12  -2-4.90312 37.7681   1
  12  12   2 515.222 60.9211   1
 -12 -12  -2 503.222 58.7375   1
  13 -12   2 11815.7 514.067   1
 -13 -12  -2 10450.3 511.087   1
 -13  12  -2 9987.57 506.581   1
  13  12   2 11769.2 513.452   1
  14 -12   2-24.4467 36.3663   1
 -14  12  -2 19.2571 35.5476   1
  15 -12   2-29.5428 36.3590   1
 -15 -12  -2 71.3801 46.1098   1
 -15  12  -2-14.5097 38.4950   1
  15  12   2 34.6738 41.6096   1
 -16  12  -2 969.966 86.4214   1
  16 -12   2 970.959 86.4415   1
 -16 -12  -2 1160.20 91.3731   1
  16  12   2 1151.47 91.3170   1
 -17  12  -2 1894.13 124.685   1
  17 -12   2 1895.26 123.611   1
 -17 -12  -2 1926.50 125.648   1
  17  12   2 1863.92 122.509   1
  18  12   2 350.451 56.5976   1
 -18 -12  -2 341.775 56.1251   1
 -19 -12  -2 2611.98 162.247   1
 -19  12  -2 2769.26 163.489   1
  20  13  -2 340.784 51.9369   1
 -20 -13   2 262.886 50.2673   1
 -19 -13   2 2113.58 134.001   1
 -18 -13   2 24.3787 39.8002   1
  18  13  -2 43.2623 36.8030   1
 -17 -13   2 1500.27 105.276   1
  17  13  -2 1402.61 101.795   1
 -17  13   2 1239.60 100.589   1
 -16 -13   2 1241.24 95.4302   1
  16 -13  -2 1204.70 94.3175   1
  16  13  -2 1362.35 98.0923   1
 -16  13   2 1045.24 91.4335   1
 -15 -13   2 1521.53 111.959   1
  15 -13  -2 1940.23 120.305   1
 -15  13   2 1538.24 113.626   1
  15  13  -2 1872.47 119.369   1
  14  13  -2 1074.46 83.9025   1
 -14 -13   2 729.527 75.8953   1
 -13 -13   2 19.5916 37.2226   1
  13 -13  -2 35.1663 34.8537   1
  13  13  -2 4.82148 40.2767   1
 -13  13   2 19.2756 35.8517   1
 -12 -13   2 3130.71 182.055   1
  12 -13  -2 3446.59 184.797   1
  12  13  -2 3390.25 183.766   1
 -12  13   2 3073.69 179.588   1
 -11 -13   2 1102.48 86.2998   1
  11 -13  -2 1245.71 88.2670   1
  11  13  -2 904.573 82.2038   1
 -11  13   2 851.906 78.8042   1
  10 -13  -2 4.66691 33.9500   1
 -10  13   2 9.41853 34.7732   1
  -9 -13   2 13373.2 621.334   1
   9  13  -2 13508.8 619.813   1
  -9  13   2 14313.4 622.220   1
   9 -13  -2 13101.1 617.443   1
  -8  13   2 4165.01 215.669   1
   8  13  -2 4158.51 214.382   1
  -8 -13   2 3987.28 212.872   1
   8 -13  -2 3620.67 206.631   1
  -7  13   2 4882.10 250.219   1
   7  13  -2 4659.40 248.256   1
  -7 -13   2 4818.20 250.778   1
   7 -13  -2 5126.34 251.736   1
   6  13  -2 6581.96 334.311   1
  -6 -13   2 7257.47 340.021   1
   5  13  -2 5295.91 273.280   1
  -5 -13   2 5491.80 274.060   1
   4  13  -2 1778.69 117.995   1
  -4 -13   2 1717.97 116.137   1
   3  13  -2 7398.89 355.865   1
  -3 -13   2 7316.16 355.982   1
   2  13  -2 33745.0 1446.41   1
  -2 -13   2 32396.2 1445.24   1
   1  13  -2 4922.37 259.330   1
  -1 -13   2 5283.12 262.241   1
   0  13  -2 377.881 52.0768   1
   0 -13   2 423.089 55.7034   1
  -1  13  -2 7091.64 349.327   1
   1  13   2 6812.82 348.931   1
  -1 -13  -2 7560.91 353.261   1
   1 -13   2 7491.61 353.405   1
  -2  13  -2 8271.57 380.931   1
   2  13   2 7567.27 376.273   1
   2 -13   2 7860.43 379.814   1
  -3  13  -2 8212.74 386.338   1
   3  13   2 7815.31 384.606   1
  -3 -13  -2 8041.36 387.690   1
   3 -13   2 8185.23 387.165   1
  -4  13  -2 17692.2 749.661   1
   4  13   2 15917.1 743.074   1
  -4 -13  -2 16949.3 745.846   1
   4 -13   2 15744.1 739.861   1
  -5 -13  -2 908.244 79.8203   1
   5  13   2 852.283 77.7798   1
  -6 -13  -2 2111.97 132.577   1
   6  13   2 2037.20 130.753   1
   6 -13   2 2089.17 129.950   1
  -7  13  -2 602.986 62.8648   1
   7  13   2 460.765 59.9733   1
  -7 -13  -2 455.117 58.3412   1
   7 -13   2 530.660 60.9864   1
   8  13   2 21904.1 935.932   1
  -8 -13  -2 21052.0 932.700   1
  -8  13  -2 19505.1 927.827   1
   8 -13   2 21313.1 932.464   1
   9  13   2 651.583 68.4470   1
  -9 -13  -2 651.130 69.0263   1
  -9  13  -2 619.836 68.2689   1
   9 -13   2 651.223 68.7085   1
 -10 -13  -2 498.361 61.7663   1
  10  13   2 617.973 66.3988   1
  11 -13   2 53.9660 37.2358   1
  11  13   2 79.3822 41.3962   1
 -11 -13  -2 167.801 46.7342   1
 -11  13  -2 87.6685 40.8783   1
  12  13   2 1966.14 125.239   1
 -12 -13  -2 1724.90 121.786   1
 -12  13  -2 1893.95 123.887   1
  12 -13   2 1908.31 123.425   1
  13  13   2 803.870 78.0964   1
  13 -13   2 771.627 76.9028   1
 -13 -13  -2 977.833 83.1538   1
 -13  13  -2 766.666 76.5205   1
  14 -13   2 368.099 56.6283   1
  14  13   2 326.915 55.2936   1
 -14 -13  -2 361.674 59.5931   1
 -14  13  -2 324.703 56.4120   1
  15  13   2 270.558 53.6507   1
 -15  13  -2 180.021 48.6015   1
  15 -13   2 252.746 51.3965   1
 -15 -13  -2 165.661 49.0726   1
  16  13   2 146.178 49.1688   1
 -16  13  -2 188.556 49.1786   1
 -16 -13  -2 218.029 52.1039   1
  16 -13   2 163.728 42.7013   1
  17  13   2 248.067 51.1603   1
 -17 -13  -2 222.136 50.2190   1
  18  13   2 4928.78 251.621   1
  18 -13   2 5241.46 252.795   1
 -18  13  -2 4418.22 247.167   1
 -18 -13  -2 4909.18 250.920   1
 -19 -14   2 33.2558 43.6126   1
  18  14  -2 2311.60 142.871   1
 -18 -14   2 2348.75 144.326   1
  17  14  -2 178.956 48.6951   1
 -17 -14   2 122.345 50.5667   1
 -15  14   2 451.340 59.7757   1
 -15 -14   2 463.080 59.4211   1
  15  14  -2 449.813 60.9641   1
  15 -14  -2 474.275 59.5608   1
 -14  14   2 19.7884 39.3741   1
 -14 -14   2 4.83686 40.3988   1
  14  14  -2 4.82927 40.5665   1
  14 -14  -2 10.0299 35.6442   1
 -13  14   2 1922.93 129.813   1
 -13 -14   2 2088.79 131.613   1
  13 -14  -2 2134.40 131.931   1
  13  14  -2 2013.55 128.663   1
  12  14  -2 58.4277 41.6237   1
 -12 -14   2 167.280 47.0633   1
 -11  14   2 2772.96 162.434   1
 -11 -14   2 2634.83 161.609   1
  11  14  -2 2904.13 165.285   1
  11 -14  -2 2801.20 161.592   1
 -10  14   2 6466.07 308.003   1
 -10 -14   2 5920.67 304.171   1
  10  14  -2 5926.00 303.298   1
  10 -14  -2 6093.73 302.711   1
   9 -14  -2 66.4084 35.5607   1
  -9  14   2 174.131 44.3246   1
   9  14  -2 131.416 40.3362   1
  -9 -14   2 59.8370 38.9224   1
   8 -14  -2 4324.56 227.637   1
  -8  14   2 4475.88 228.912   1
   8  14  -2 4059.68 224.334   1
  -8 -14   2 4319.74 226.424   1
  -7  14   2 5073.05 266.072   1
   7 -14  -2 5366.28 268.560   1
   6 -14  -2 48.7670 36.6366   1
  -6  14   2 72.6361 41.2255   1
   6  14  -2 74.1607 37.6820   1
  -6 -14   2 62.1262 38.3715   1
   5 -14  -2-39.3598 39.4044   1
  -5  14   2-47.2141 39.8844   1
   5  14  -2 33.1854 33.6947   1
  -5 -14   2 4.78115 32.6055   1
   4  14  -2 2280.21 144.454   1
  -4  14   2 2452.27 146.739   1
  -4 -14   2 2498.25 148.092   1
   4 -14  -2 2531.20 148.638   1
   3  14  -2 10841.4 519.493   1
  -3  14   2 10781.1 518.579   1
   3 -14  -2 11992.8 524.850   1
  -3 -14   2 11309.7 521.921   1
  -2  14   2 11025.5 508.887   1
   2  14  -2 10377.0 507.115   1
   2 -14  -2 11347.1 511.610   1
  -2 -14   2 11023.1 510.243   1
   1  14  -2 3336.94 181.994   1
  -1  14   2 3148.79 179.764   1
  -1 -14   2 3237.33 183.691   1
   1 -14  -2 3178.79 180.951   1
   0  14   2 4002.24 213.743   1
   0  14  -2 4129.70 214.369   1
   0 -14   2 3891.98 214.117   1
   0 -14  -2 3881.05 212.756   1
   1 -14   2 201.400 44.6637   1
  -1  14  -2 230.958 44.5588   1
   1  14   2 228.080 49.1405   1
  -1 -14  -2 181.874 45.4215   1
  -2  14  -2 1148.19 90.4858   1
   2 -14   2 1141.04 92.2107   1
  -2 -14  -2 1125.71 89.5827   1
  -3  14  -2 17703.9 749.965   1
   3  14   2 15591.0 741.748   1
  -3 -14  -2 16315.4 744.761   1
  -4  14  -2 2614.18 154.954   1
   4 -14   2 2752.26 157.926   1
   4  14   2 2547.59 154.517   1
   5 -14   2 171.035 44.1375   1
  -5  14  -2 134.259 44.3479   1
   5  14   2 228.947 48.0328   1
  -5 -14  -2 226.324 49.1122   1
  -6  14  -2 4096.61 213.692   1
   6 -14   2 3761.86 208.601   1
   7 -14   2 3665.53 197.699   1
   7  14   2 3441.56 198.970   1
  -7  14  -2 3812.09 200.847   1
  -7 -14  -2 3611.50 200.033   1
   8 -14   2 149.605 42.2325   1
   8  14   2 178.399 47.6429   1
  -8 -14  -2 218.741 46.1013   1
   9 -14   2 3713.95 200.660   1
   9  14   2 3610.66 200.772   1
  -9  14  -2 3542.31 198.627   1
  -9 -14  -2 3698.98 201.553   1
  10 -14   2 192.950 45.9684   1
  10  14   2 146.889 42.6665   1
 -10 -14  -2 94.0794 39.0745   1
 -10  14  -2 115.473 42.1606   1
 -11  14  -2 258.191 52.6374   1
  11 -14   2 485.210 58.0487   1
  12 -14   2 3357.30 180.553   1
  12  14   2 3335.02 178.639   1
 -12 -14  -2 3020.43 175.176   1
  13  14   2 1485.06 106.555   1
 -13 -14  -2 1498.04 107.103   1
 -14  14  -2 1089.23 91.3356   1
  14 -14   2 1324.50 95.9664   1
  15  14   2-4.84949 37.8552   1
  15 -14   2-4.90611 35.4174   1
 -15  14  -2 53.5947 42.7451   1
 -15 -14  -2-34.4316 41.0810   1
  16  14   2 4.78339 36.6121   1
  16 -14   2 14.6128 38.5361   1
 -16 -14  -2 53.7307 40.1017   1
 -16  14  -2 33.8592 41.7830   1
 -17  14  -2 3233.11 189.619   1
 -17 -14  -2 3507.35 192.116   1
  17  14   2 3605.33 192.480   1
  18  15  -2 9.07347 39.4182   1
 -18 -15   2 69.9882 42.8411   1
  17  15  -2 1177.05 95.5083   1
 -17 -15   2 1418.22 103.277   1
  16  15  -2 174.203 47.8302   1
 -16 -15   2 209.727 50.9054   1
  15  15  -2 916.570 82.6497   1
 -15 -15   2 1042.19 87.2703   1
 -14  15   2 409.851 61.0274   1
 -14 -15   2 450.019 57.4849   1
  14  15  -2 573.599 62.3037   1
 -13  15   2 293.605 55.2903   1
  13  15  -2 382.673 55.3646   1
 -13 -15   2 391.498 58.5517   1
  13 -15  -2 333.058 54.0020   1
 -12  15   2 1029.79 90.7125   1
  12  15  -2 1179.12 92.4504   1
 -12 -15   2 1255.21 94.6790   1
  12 -15  -2 1225.94 92.5732   1
 -11  15   2 21.2213 40.6044   1
  11  15  -2 48.9775 37.7434   1
 -11 -15   2 49.3452 36.1850   1
  11 -15  -2-14.1849 34.4148   1
  10 -15  -2 342.624 54.1766   1
 -10  15   2 349.321 53.8491   1
  10  15  -2 315.638 55.4962   1
 -10 -15   2 285.827 52.1393   1
  -9 -15   2 2905.93 168.580   1
   9  15  -2 2871.57 166.830   1
   8 -15  -2 370.520 56.3143   1
   8  15  -2 358.814 53.7166   1
  -8 -15   2 492.199 58.3292   1
  -8  15   2 350.883 56.4118   1
   7 -15  -2 1022.51 84.8983   1
   7  15  -2 1007.58 84.1427   1
  -7 -15   2 887.884 82.6715   1
  -7  15   2 1067.10 84.6109   1
  -6  15   2 2282.21 142.632   1
   6  15  -2 2250.50 141.443   1
  -6 -15   2 2398.87 143.651   1
   6 -15  -2 2369.63 144.802   1
  -5  15   2 559.686 63.7098   1
   5  15  -2 533.997 62.4438   1
   5 -15  -2 568.429 64.4491   1
  -5 -15   2 549.418 64.8364   1
   4 -15  -2 265.856 50.3442   1
   4  15  -2 214.030 46.5031   1
  -4 -15   2 268.125 49.7636   1
  -4  15   2 263.254 51.0869   1
  -3  15   2 1494.45 106.487   1
   3 -15  -2 1549.03 108.476   1
  -2  15   2 1391.19 98.7829   1
   2 -15  -2 1074.41 90.6892   1
  -1  15   2 519.184 60.9057   1
   1 -15  -2 413.418 57.6806   1
   0  15   2 1442.94 104.889   1
   0 -15  -2 1375.04 104.157   1
   1  15   2 2847.47 173.083   1
  -1 -15  -2 3321.05 178.505   1
   2  15   2 644.697 69.0585   1
  -2 -15  -2 586.267 67.4160   1
   4 -15   2 864.357 80.9586   1
  -4 -15  -2 818.598 78.8158   1
  -5  15  -2 1898.57 126.752   1
   5  15   2 1917.94 126.519   1
  -5 -15  -2 2004.63 128.877   1
   5 -15   2 2138.20 130.292   1
  -6  15  -2 2472.41 149.013   1
   6  15   2 2304.18 147.629   1
   6 -15   2 2478.82 147.657   1
  -7  15  -2 5526.55 262.212   1
   7  15   2 5023.72 257.685   1
  -7 -15  -2 4513.38 251.702   1
   7 -15   2 4793.43 252.635   1
  -8  15  -2 108.920 45.3444   1
   8  15   2 134.512 46.4883   1
   8 -15   2 144.425 42.8293   1
  -8 -15  -2 145.012 45.1294   1
  -9  15  -2 39.2600 40.0632   1
   9 -15   2 33.8887 38.5605   1
 -10  15  -2 1654.24 112.662   1
  10  15   2 1564.80 112.891   1
  10 -15   2 1800.39 114.946   1
 -10 -15  -2 1453.89 111.255   1
 -11 -15  -2 206.682 51.0172   1
  11  15   2 262.222 52.7910   1
 -12  15  -2 2145.36 141.367   1
  12  15   2 2481.03 146.841   1
 -12 -15  -2 2360.51 144.305   1
  12 -15   2 2397.06 145.343   1
 -13  15  -2 395.179 56.2429   1
  13  15   2 265.384 53.4157   1
 -13 -15  -2 279.554 53.5354   1
  13 -15   2 334.043 54.3517   1
 -14  15  -2 4456.00 250.074   1
  14  15   2 4987.10 253.883   1
  14 -15   2 5506.62 259.430   1
 -14 -15  -2 4843.78 254.800   1
 -15  15  -2 433.922 59.8800   1
  15 -15   2 416.061 59.1074   1
 -16  15  -2 119.467 47.0310   1
 -16 -15  -2 119.569 42.3532   1
  16  15   2 256.738 48.9130   1
 -16 -16   2 191.052 44.2955   1
  16  16  -2 206.730 46.7541   1
 -14 -16   2 832.621 76.6435   1
  14  16  -2 892.390 77.6984   1
 -13 -16   2 545.178 63.5881   1
  13  16  -2 509.507 62.0671   1
 -12  16   2 2870.43 171.277   1
  12  16  -2 2937.68 169.274   1
 -12 -16   2 2978.86 170.505   1
  12 -16  -2 2950.74 170.318   1
 -11  16   2 46.2652 40.9826   1
  11  16  -2 92.3147 45.2759   1
 -11 -16   2 4.89510 40.4822   1
  11 -16  -2 87.6939 42.4019   1
 -10  16   2 1290.88 102.917   1
  10  16  -2 1411.83 102.670   1
 -10 -16   2 1421.28 103.404   1
  10 -16  -2 1601.54 109.542   1
  -9  16   2 3006.12 170.935   1
   9  16  -2 2791.98 167.777   1
  -9 -16   2 2869.37 169.083   1
   9 -16  -2 2968.23 171.049   1
   8 -16  -2 3363.47 183.896   1
  -8  16   2 3058.25 180.462   1
   7 -16  -2 530.833 64.8511   1
   7  16  -2 407.920 54.7193   1
  -7 -16   2 561.558 62.6269   1
  -7  16   2 474.407 63.9230   1
   6 -16  -2 1255.28 99.0950   1
  -6 -16   2 1356.85 99.7421   1
   6  16  -2 1157.57 93.4326   1
  -6  16   2 1245.34 97.1099   1
   5 -16  -2 2444.98 151.665   1
  -5 -16   2 2702.95 153.616   1
   5  16  -2 2314.19 147.107   1
  -5  16   2 2563.30 151.647   1
   4 -16  -2-5.07852 35.5163   1
  -4 -16   2 9.83511 36.8404   1
  -4  16   2 14.9200 38.3078   1
   4  16  -2-4.88119 36.0418   1
   3 -16  -2 39.8493 39.1389   1
  -3 -16   2-14.6829 38.2059   1
  -3  16   2 4.91196 37.5793   1
   3  16  -2-4.92104 39.6581   1
  -2 -16   2-24.4308 35.8132   1
   2 -16  -2 34.7291 39.4861   1
  -2  16   2 49.1916 37.1156   1
   2  16  -2-19.3778 36.5519   1
  -1 -16   2 2034.54 127.069   1
   1 -16  -2 1917.47 126.289   1
  -1  16   2 1883.87 125.063   1
   1  16  -2 1799.00 122.498   1
   0 -16  -2 114.983 40.2217   1
   0  16  -2 92.9509 43.5341   1
   0  16   2 64.6558 36.6536   1
   1 -16   2 160.820 41.3091   1
   1  16   2 193.855 46.0150   1
  -1 -16  -2 124.757 41.9887   1
  -2  16  -2 591.490 67.5616   1
   2  16   2 617.155 70.4577   1
  -2 -16  -2 752.464 73.0072   1
   2 -16   2 646.125 69.3901   1
   3  16   2 2198.90 143.250   1
   3 -16   2 2548.49 151.149   1
  -3 -16  -2 2509.15 148.758   1
   4 -16   2 2044.12 128.258   1
  -4  16  -2 1893.90 125.272   1
   4  16   2 1837.46 123.927   1
  -4 -16  -2 1860.83 124.750   1
  -5  16  -2 4509.17 241.697   1
   5  16   2 4257.80 238.047   1
  -5 -16  -2 4922.65 245.769   1
   5 -16   2 4729.48 244.073   1
  -6  16  -2 1356.67 105.685   1
   6  16   2 1569.77 108.208   1
   6 -16   2 1533.19 109.049   1
  -6 -16  -2 1349.49 104.489   1
  -7  16  -2 104.950 43.2291   1
   7 -16   2 138.602 46.5601   1
  -8 -16  -2 233.705 49.8403   1
   8  16   2 149.421 49.1175   1
  -9  16  -2 20.2270 44.1346   1
   9  16   2 19.5637 41.3176   1
   9 -16   2-4.76746 35.9728   1
 -10  16  -2 74.3729 46.7871   1
  10  16   2 63.0223 44.0683   1
 -10 -16  -2-4.90265 40.7249   1
  10 -16   2-24.0996 38.8578   1
 -11  16  -2 2372.14 153.924   1
  11  16   2 2864.58 161.339   1
 -11 -16  -2 2508.87 156.051   1
  11 -16   2 2911.88 158.916   1
 -12  16  -2-14.4955 41.5008   1
  12  16   2 19.2484 40.1927   1
 -12 -16  -2-9.61567 41.7410   1
  12 -16   2-38.6965 37.0085   1
 -13  16  -2 392.512 57.9921   1
  13  16   2 461.276 59.9667   1
 -13 -16  -2 443.418 59.9822   1
  13 -16   2 520.218 60.6622   1
 -14  16  -2 517.639 64.8682   1
  14  16   2 577.459 61.3542   1
  14 -16   2 549.306 63.7870   1
 -14 -16  -2 364.694 56.2202   1
  15  16   2 815.182 78.0030   1
 -15 -16  -2 859.159 79.0944   1
  15  17  -2 27.2609 37.5082   1
 -15 -17   2-18.1169 40.1479   1
  14  17  -2 952.866 79.8346   1
 -14 -17   2 747.869 76.2588   1
  12  17  -2 407.858 56.5584   1
 -12 -17   2 423.144 61.1434   1
 -11  17   2 1790.61 120.180   1
 -11 -17   2 1740.31 116.395   1
  11  17  -2 1569.76 113.383   1
 -10  17   2 687.892 74.3766   1
  10 -17  -2 567.595 69.3908   1
  -9 -17   2 1767.13 117.392   1
   9  17  -2 1711.46 115.642   1
   8 -17  -2 41.8403 40.0118   1
   8  17  -2-14.2460 36.5772   1
  -8 -17   2-34.3026 33.9881   1
  -8  17   2 30.1425 38.1695   1
   7 -17  -2 98.3164 41.1882   1
   7  17  -2 127.690 40.6669   1
  -7 -17   2 72.1967 40.6996   1
  -7  17   2 146.189 45.6045   1
   6 -17  -2 25.9084 39.9541   1
  -6  17   2 35.3488 40.7360   1
   6  17  -2 32.7557 38.6727   1
  -6 -17   2 77.8513 45.1041   1
   5  17  -2 42.7380 40.0336   1
  -5  17   2 110.867 44.5729   1
  -5 -17   2 121.588 44.7546   1
   5 -17  -2 51.4641 40.5807   1
   4  17  -2 401.147 58.7586   1
  -4  17   2 322.741 54.5790   1
   4 -17  -2 304.067 52.3780   1
  -4 -17   2 416.483 58.3727   1
  -3  17   2 799.041 75.8190   1
   3 -17  -2 772.795 76.6319   1
  -2  17   2 3981.90 207.684   1
   2 -17  -2 3488.32 203.123   1
   1  17  -2 38.7793 39.5588   1
  -1  17   2 5.03816 39.3436   1
   1 -17  -2 25.2431 40.7005   1
  -1 -17   2 39.2119 41.6511   1
   0  17  -2 3135.78 171.404   1
   0  17   2 2718.71 166.680   1
   0 -17   2 2929.10 169.302   1
   0 -17  -2 2870.48 169.133   1
   1  17   2 470.008 60.9735   1
  -1  17  -2 481.969 62.2573   1
   1 -17   2 449.151 60.9322   1
  -1 -17  -2 499.532 60.0481   1
   2  17   2 197.586 47.8751   1
  -2 -17  -2 310.147 52.7430   1
   4  17   2 235.571 49.7856   1
  -4 -17  -2 145.670 44.7968   1
  -5  17  -2 1100.22 87.8768   1
   5  17   2 852.852 82.9520   1
  -5 -17  -2 1032.19 86.1074   1
   5 -17   2 854.684 80.7608   1
  -6  17  -2 2576.85 158.199   1
   6  17   2 2721.87 159.924   1
   6 -17   2 2600.47 157.681   1
  -7  17  -2 35.2944 42.8303   1
   7  17   2-14.8913 41.6940   1
  -7 -17  -2-34.9928 43.1662   1
   7 -17   2 15.1747 38.6975   1
  -8  17  -2 119.461 44.3203   1
   8  17   2 88.7990 46.0971   1
   8 -17   2 79.8922 39.4565   1
  -8 -17  -2 108.354 46.4428   1
  -9  17  -2 690.608 74.1420   1
  -9 -17  -2 870.308 78.9880   1
   9 -17   2 862.252 76.8140   1
 -10 -17  -2 955.281 81.9276   1
 -11  17  -2 388.055 60.1344   1
  11  17   2 311.721 54.1344   1
  11 -17   2 267.358 49.5834   1
 -12  17  -2 9.75180 40.0370   1
  12  17   2 70.5466 45.3761   1
  12 -17   2 18.7800 36.6740   1
 -13 -17  -2 257.355 50.8151   1
  13  17   2 403.052 56.3168   1
 -12 -18   2 969.076 84.9614   1
  12  18  -2 1113.68 87.0493   1
 -11 -18   2 634.437 70.1856   1
  11  18  -2 716.885 72.6846   1
  10  18  -2 248.162 52.5073   1
 -10 -18   2 270.314 53.9929   1
   9  18  -2 1767.73 122.737   1
  -9 -18   2 2048.65 126.331   1
  -9  18   2 1816.11 123.462   1
   8 -18  -2 5.19691 38.9348   1
   8  18  -2 9.23682 38.5741   1
  -8 -18   2-14.7148 44.5748   1
  -8  18   2 40.4304 43.1696   1
  -7  18   2 491.207 64.4458   1
   7  18  -2 498.879 59.8165   1
   7 -18  -2 536.523 65.5967   1
  -7 -18   2 488.990 61.5436   1
  -6  18   2 131.381 42.1199   1
   6 -18  -2 144.481 45.1732   1
  -5  18   2 1320.37 98.4540   1
   5  18  -2 1116.32 92.7536   1
  -5 -18   2 1406.14 98.9199   1
   5 -18  -2 1276.12 97.9790   1
   4  18  -2 135.324 43.8101   1
  -4  18   2 89.4009 41.4403   1
   4 -18  -2 55.2603 41.4252   1
   3  18  -2 768.483 77.2557   1
  -3  18   2 896.561 81.4798   1
   3 -18  -2 881.145 79.9456   1
  -3 -18   2 799.424 78.0229   1
  -2  18   2 242.254 52.1596   1
   2  18  -2 283.708 52.3303   1
   2 -18  -2 395.213 58.3047   1
  -2 -18   2 309.435 53.2639   1
   1  18  -2 262.870 51.8768   1
  -1  18   2 225.513 50.8550   1
  -1 -18   2 146.353 47.3766   1
   1 -18  -2 151.450 48.1348   1
   0  18   2 14.4588 38.1182   1
   0  18  -2 14.4347 40.1897   1
   0 -18  -2 30.3131 39.1813   1
   0 -18   2-4.86832 40.6635   1
   1  18   2 1056.98 92.1922   1
  -1  18  -2 1257.88 95.0593   1
  -1 -18  -2 1244.01 95.5898   1
   1 -18   2 1157.46 93.4073   1
  -2  18  -2 665.782 69.4087   1
   2  18   2 573.421 66.3608   1
   2 -18   2 587.553 64.8351   1
  -2 -18  -2 690.573 71.1290   1
  -3  18  -2 1541.78 105.626   1
   3  18   2 1374.61 103.173   1
   3 -18   2 1496.21 104.623   1
  -3 -18  -2 1255.32 100.062   1
   4 -18   2 125.066 44.1315   1
  -4  18  -2 141.330 44.5271   1
   4  18   2 82.0738 44.1153   1
  -4 -18  -2 80.7058 42.8586   1
   5 -18   2 6390.18 302.197   1
   5  18   2 5642.06 295.809   1
  -5 -18  -2 5937.20 297.938   1
  -5  18  -2 5784.39 295.795   1
   6 -18   2 10.0633 41.3923   1
  -6  18  -2 127.628 46.8114   1
   6  18   2 92.5452 41.7035   1
  -6 -18  -2 39.6015 37.1953   1
  -7  18  -2 94.0841 42.8952   1
   7  18   2 39.0076 42.2424   1
  -7 -18  -2 93.8320 42.3215   1
   7 -18   2 94.7414 39.0735   1
  -8  18  -2 59.7324 43.2736   1
   8  18   2 33.7153 43.4026   1
   8 -18   2 79.6977 38.6936   1
  -8 -18  -2 38.9220 42.5225   1
  -9  18  -2 1255.79 99.2255   1
   9 -18   2 1333.95 98.5368   1
 -10  18  -2 116.635 43.2082   1
  10  18   2 55.8394 42.2141   1
 -10 -18  -2 18.8690 39.0865   1
  10 -18   2 126.723 43.1132   1
 -11  18  -2 4.82058 43.1648   1
 -11 -18  -2-32.4768 41.5437   1
  11  18   2 27.9940 43.0127   1
  11 -18   2-23.8597 40.7612   1
 -10 -19   2 50.6827 38.2173   1
  10  19  -2 124.222 40.1137   1
   9  19  -2 13.7592 42.0852   1
  -9 -19   2 13.9635 40.4113   1
   8  19  -2-18.3223 42.0391   1
  -8 -19   2-28.2448 41.3111   1
   6  19  -2 596.405 66.6573   1
  -5 -19   2 1188.21 92.4656   1
  -4  19   2 200.128 49.4856   1
   4  19  -2 157.451 46.6102   1
  -4 -19   2 166.070 46.0028   1
   4 -19  -2 75.0300 41.5391   1
  -3  19   2 401.153 62.1367   1
   3  19  -2 480.400 62.6787   1
  -3 -19   2 461.280 59.4733   1
   3 -19  -2 422.774 60.5281   1
  -2  19   2 721.970 76.0082   1
   2  19  -2 927.397 80.9922   1
   2 -19  -2 872.404 80.1553   1
  -2 -19   2 835.287 78.6183   1
   1  19  -2 4.83619 36.4884   1
  -1 -19   2-4.83091 35.9315   1
   0  19  -2 225.677 50.2408   1
   0 -19   2 101.048 42.9861   1
   1  19   2 4.74546 40.7651   1
  -1  19  -2-18.9836 40.5466   1
   1 -19   2 43.2042 39.1693   1
  -1 -19  -2 54.2627 42.1443   1
  -2  19  -2-4.76877 41.1823   1
   2  19   2-4.75041 38.0492   1
   2 -19   2 53.3827 39.5925   1
  -2 -19  -2 14.5938 37.9772   1
  -3  19  -2 43.3346 41.1589   1
   3  19   2 43.3495 41.6223   1
   3 -19   2 24.5863 41.0993   1
  -3 -19  -2 39.3760 41.8410   1
   4 -19   2 757.841 72.4193   1
  -4  19  -2 592.176 67.4594   1
  -4 -19  -2 702.551 71.1173   1
   4  19   2 561.755 67.9108   1
   5 -19   2 24.5887 39.6497   1
   5  19   2 14.4764 41.4617   1
  -5 -19  -2 43.8743 41.6581   1
  -5  19  -2 33.4996 42.0035   1
  -6  19  -2 143.102 46.6009   1
   6 -19   2 63.6793 36.9543   1
  -7 -19  -2-4.79988 43.2064   1
   7  19   2 42.8021 44.4718   1
  -7  19  -2 38.0115 44.6345   1
   8  19   2 2701.21 160.758   1
  -8  19  -2 2720.41 162.365   1
  -8 -19  -2 2721.65 161.744   1
   8 -19   2 3031.56 166.899   1
   9 -19   2 550.276 65.0378   1
  -9  19  -2 479.499 63.2137   1
  -6 -20   2 374.928 52.5382   1
   6  20  -2 390.632 54.8693   1
  -5 -20   2 109.582 46.7826   1
   5  20  -2 78.7151 44.1318   1
  -4 -20   2 13.8783 39.2988   1
   4  20  -2 8.95962 39.3043   1
  -4  20   2 4.93155 40.4730   1
   3 -20  -2 1060.39 88.7415   1
  -3 -20   2 1100.90 84.4741   1
  -3  20   2 945.296 86.9502   1
   3  20  -2 901.377 80.1968   1
   2 -20  -2 1500.25 106.797   1
  -2 -20   2 1428.57 102.851   1
   2  20  -2 1451.73 102.951   1
  -2  20   2 1235.94 102.902   1
  -1 -20   2 287.837 52.9138   1
   1 -20  -2 223.833 49.1847   1
  -1  20   2 231.335 53.1089   1
   1  20  -2 295.855 53.5048   1
   0 -20   2 504.975 62.4193   1
   0 -20  -2 582.011 67.7859   1
   0  20   2 526.186 66.5737   1
   0  20  -2 548.050 65.2803   1
   1 -20   2 643.663 67.9675   1
  -1  20  -2 482.856 64.7803   1
   2 -20   2 894.227 79.5307   1
  -2  20  -2 865.547 79.3936   1
   2  20   2 1062.46 87.9222   1
   3 -20   2 425.453 59.5243   1
  -3 -20  -2 525.849 62.9794   1
  -3  20  -2 416.973 58.1564   1
   3  20   2 372.799 57.4093   1
  -4 -20  -2 478.587 63.1664   1
   4 -20   2 405.215 60.2807   1
   4  20   2 418.412 59.9730   1
  -4  20  -2 476.924 62.4074   1
   5 -20   2 275.385 50.3448   1
  -5 -20  -2 261.204 53.2195   1
   5  20   2 177.193 51.9544   1
  -5  20  -2 241.859 52.8217   1
   6 -20   2 2148.11 130.219   1
  -6  20  -2 1837.82 126.124   1
 -25   0   3-5.00542 40.3384   1
  25   0  -3 21.2697 38.3880   1
 -24   0   3-5.05055 40.2003   1
  24   0  -3-26.7615 42.8702   1
 -23   0   3 20.2070 39.7216   1
  23   0  -3 53.4319 43.0859   1
 -22   0   3-19.8328 36.0834   1
  22   0  -3-31.3025 40.7385   1
  21   0  -3 5.01347 36.1980   1
 -21   0   3 24.5261 36.2245   1
  20   0  -3 4.94669 34.8765   1
 -20   0   3-4.78011 35.0346   1
  19   0  -3-4.81841 37.6125   1
 -19   0   3 4.68349 34.3265   1
  18   0  -3 18.5099 32.9349   1
 -18   0   3 64.0497 33.0737   1
  17   0  -3 4.46235 32.7069   1
 -17   0   3 8.79606 32.4752   1
  16   0  -3-50.7605 34.0924   1
 -16   0   3 25.1695 31.2052   1
  15   0  -3 44.1749 31.1571   1
 -15   0   3 3.95848 29.2453   1
  13   0  -3-17.7793 27.7586   1
 -13   0   3 3.48509 25.1605   1
 -12   0   3 19.1064 25.9895   1
  11   0  -3-11.8047 24.9356   1
 -11   0   3-14.5613 23.9061   1
  10   0  -3 10.4206 21.8850   1
 -10   0   3 5.28502 22.1987   1
   9   0  -3 13.5264 19.7834   1
  -9   0   3 7.09032 20.7397   1
   7   0  -3 10.3313 19.0293   1
  -7   0   3 31.1994 18.6776   1
   6   0  -3-1.34397 14.6446   1
  -6   0   3-14.2844 13.6146   1
   5   0  -3 3.88685 13.7323   1
  -5   0   3 8.85143 13.4450   1
   4   0  -3 6.41981 10.9690   1
  -4   0   3 3.16632 10.1770   1
   1   0  -3 0.56388 10.2110   1
  -1   0   3-1.73869 10.7736   1
   0   0  -3-22.0893 13.2981   1
   0   0   3-2.75951 14.2296   1
   1   0   3 12.5104 16.3488   1
  -1   0  -3-17.2526 19.1122   1
   2   0   3-1.57871 19.9912   1
  -2   0  -3 1.56499 19.6183   1
   3   0   3-3.80992 21.5768   1
  -3   0  -3-5.69312 22.2860   1
   4   0   3-2.24061 20.8510   1
  -4   0  -3 13.2497 20.5502   1
   5   0   3 2.55570 24.3263   1
  -5   0  -3 2.51885 23.1113   1
   6   0   3-20.0139 24.4243   1
  -6   0  -3 2.81790 23.6723   1
   7   0   3 3.13119 25.8519   1
  -7   0  -3 15.5971 25.9057   1
   8   0   3 30.7192 28.0376   1
  -8   0  -3 26.9831 27.2084   1
   9   0   3-33.0554 28.5111   1
  -9   0  -3-29.1295 29.0084   1
  10   0   3-19.6644 31.3002   1
 -10   0  -3 19.4033 30.8845   1
  11   0   3-4.17055 31.4681   1
 -11   0  -3 20.5480 32.0814   1
  12   0   3 13.0471 35.4775   1
 -12   0  -3-12.8988 34.8624   1
  13   0   3 9.08179 34.0270   1
 -13   0  -3 26.7239 34.5468   1
  15   0   3-29.1126 32.8011   1
 -15   0  -3 28.1162 32.7712   1
  16   0   3 4.87471 35.1931   1
 -16   0  -3 14.5893 36.6936   1
  17   0   3-5.08077 37.7912   1
 -17   0  -3-9.76146 39.0901   1
 -18   0  -3-4.94940 37.3431   1
  19   0   3-5.31279 40.0849   1
 -20   0  -3 4.98770 37.3657   1
  20   0   3-10.5895 40.5070   1
 -21   0  -3-14.7513 38.3949   1
  21   0   3-31.5104 41.0062   1
 -22   0  -3 68.4679 45.3339   1
  22   0   3 15.4739 42.1158   1
 -23   0  -3-62.8278 40.8529   1
  23   0   3-5.10235 41.9001   1
 -24   0  -3-33.3236 40.9108   1
  24   0   3-34.5647 37.8035   1
 -25  -1   3 35.2372 43.9592   1
 -25   1   3 25.5496 44.1506   1
  25   1  -3 47.9174 42.4002   1
 -24   1   3 55.8351 41.4446   1
  24  -1  -3 26.7962 38.7287   1
 -23   1   3 291.387 53.1674   1
  23  -1  -3 207.099 51.4748   1
  23   1  -3 228.574 47.3943   1
 -23  -1   3 192.655 49.2301   1
  22   1  -3 25.8186 42.1299   1
 -22  -1   3 9.90557 38.4133   1
 -21   1   3 186.628 45.8688   1
  21  -1  -3 213.794 46.8025   1
  21   1  -3 165.886 45.8287   1
 -21  -1   3 133.882 42.9876   1
 -20   1   3 4.82089 33.7209   1
  20  -1  -3 10.1988 36.8186   1
  20   1  -3 19.7942 37.0783   1
 -20  -1   3 29.2652 38.8240   1
 -19   1   3-9.31950 34.1557   1
  19  -1  -3-4.90576 34.3111   1
  19   1  -3-33.5403 36.1541   1
 -19  -1   3 4.75132 35.8511   1
 -18   1   3 3576.11 201.003   1
  18   1  -3 3831.41 204.572   1
 -18  -1   3 3579.93 201.323   1
 -17   1   3 6513.46 318.981   1
  17  -1  -3 7044.04 321.498   1
  17   1  -3 7279.97 324.557   1
 -16   1   3 1638.40 104.703   1
  16  -1  -3 1695.46 106.904   1
  16   1  -3 1779.63 110.650   1
 -16  -1   3 1422.85 103.579   1
 -15   1   3 1190.40 83.4878   1
  15  -1  -3 1293.64 87.7265   1
  15   1  -3 1269.78 88.3959   1
  14   1  -3 3114.37 166.978   1
 -13   1   3 2819.51 155.063   1
  13  -1  -3 2844.27 156.112   1
 -13  -1   3 3012.59 157.992   1
  13   1  -3 2968.81 157.032   1
 -12   1   3 12.6272 25.2840   1
 -12  -1   3 33.1822 26.5768   1
  12  -1  -3-16.0175 26.7569   1
  12   1  -3 3.30014 25.0757   1
 -11  -1   3 7017.35 320.459   1
 -11   1   3 6646.61 317.741   1
  11   1  -3 6915.44 320.708   1
 -10  -1   3 6557.27 326.163   1
 -10   1   3 7224.97 327.785   1
  10   1  -3 7864.18 334.379   1
  10  -1  -3 7140.36 327.272   1
   9   1  -3 8099.90 357.794   1
   9  -1  -3 8339.90 356.925   1
  -9   1   3 7436.92 354.849   1
  -9  -1   3 7725.42 357.098   1
   8  -1  -3 16910.2 711.404   1
   8   1  -3 18581.0 714.344   1
  -8  -1   3 17769.5 714.673   1
  -7   1   3 33334.7 1412.92   1
   7  -1  -3 33025.2 1412.00   1
  -7  -1   3 29136.8 1412.14   1
  -6   1   3 74.9118 16.5885   1
   6   1  -3 123.533 20.5636   1
   6  -1  -3 134.193 19.5640   1
  -6  -1   3 89.5976 18.4075   1
  -5   1   3 18397.4 869.034   1
   5  -1  -3 20577.8 870.573   1
  -5  -1   3 19901.8 873.045   1
  -4  -1   3 95552.1 3935.70   1
   4  -1  -3 97571.3 3931.82   1
   4   1  -3 101313. 3936.16   1
   3   1  -3 208016. 8607.56   1
  -3  -1   3 198303. 8607.34   1
   2   1  -3 33585.5 1320.46   1
  -2  -1   3 28840.6 1319.15   1
  -1  -1   3 2106.67 131.211   1
  -1   1   3 2551.69 125.844   1
   1   1  -3 3341.75 130.440   1
   1  -1  -3 3368.90 127.573   1
   0  -1   3 229555. 6987.65   1
   0   1  -3 223119. 6988.12   1
   0  -1  -3 212603. 6984.77   1
  -1  -1  -3 151159. 6170.23   1
   1  -1   3 148548. 6171.21   1
   1   1   3 139285. 6169.36   1
  -1   1  -3 143297. 6170.84   1
  -2  -1  -3 131188. 5608.37   1
   2  -1   3 131937. 5610.17   1
   2   1   3 126915. 5608.90   1
  -2   1  -3 138389. 5609.05   1
  -3  -1  -3 11.5907 23.5088   1
   3   1   3 58.5119 23.8627   1
  -4  -1  -3 12923.0 570.620   1
   4  -1   3 13114.0 570.743   1
   4   1   3 12897.5 569.437   1
  -4   1  -3 12837.5 569.221   1
  -5  -1  -3 7821.11 341.248   1
   5  -1   3 7193.27 340.510   1
   5   1   3 6885.82 337.206   1
  -5   1  -3 7942.24 340.885   1
  -6  -1  -3 14692.9 642.541   1
   6  -1   3 14881.7 642.299   1
   6   1   3 13892.9 640.673   1
  -6   1  -3 14562.4 641.950   1
  -7  -1  -3 874.593 64.8479   1
   7  -1   3 790.120 62.7154   1
   7   1   3 805.314 63.5805   1
  -7   1  -3 859.665 63.6461   1
  -8  -1  -3 688.452 58.0882   1
   8  -1   3 655.784 57.0482   1
   8   1   3 608.790 57.0838   1
  -8   1  -3 693.683 57.2388   1
  -9  -1  -3 18500.8 823.166   1
   9  -1   3 18600.7 823.310   1
   9   1   3 18832.7 824.911   1
  -9   1  -3 18454.3 822.104   1
 -10  -1  -3 3240.15 163.404   1
  10  -1   3 2872.63 160.794   1
  10   1   3 2970.08 162.645   1
 -10   1  -3 2737.70 158.563   1
 -11   1  -3 421.258 50.8794   1
 -11  -1  -3 500.280 54.7137   1
  11   1   3 484.022 55.8773   1
  11  -1   3 505.156 55.1751   1
 -12  -1  -3 176.444 42.9151   1
 -12   1  -3 199.208 42.1172   1
  12   1   3 198.438 42.1291   1
  12  -1   3 157.399 40.6673   1
 -13  -1  -3 2397.07 145.076   1
  13  -1   3 2750.96 152.296   1
  13   1   3 2517.75 146.915   1
 -13   1  -3 2438.12 146.050   1
  15  -1   3 2056.11 126.950   1
  15   1   3 2008.32 125.188   1
 -15   1  -3 1924.27 122.037   1
 -15  -1  -3 1583.08 117.977   1
 -16  -1  -3 258.963 48.3989   1
  16  -1   3 292.039 52.6499   1
  16   1   3 271.826 51.6484   1
 -16   1  -3 300.106 49.3254   1
  17  -1   3 3652.25 195.823   1
  17   1   3 3551.33 193.437   1
 -17   1  -3 3267.03 188.429   1
 -17  -1  -3 3331.80 189.380   1
 -18  -1  -3-24.6637 39.5071   1
  18  -1   3-5.24779 38.1762   1
  18   1   3-10.2143 35.7183   1
 -18   1  -3 4.91336 36.5468   1
 -19  -1  -3 24.9140 39.6572   1
  19  -1   3-26.2482 37.8985   1
  19   1   3-5.09326 38.6988   1
 -19   1  -3-19.8745 39.0406   1
  20  -1   3 10.5125 39.9365   1
  20   1   3-52.1566 46.4680   1
 -20  -1  -3 54.6083 43.0981   1
 -20   1  -3 4.98874 40.4507   1
  21  -1   3 840.270 81.1256   1
 -21   1  -3 930.277 82.6438   1
 -21  -1  -3 764.594 78.2085   1
  22  -1   3 224.338 49.2942   1
 -22   1  -3 184.839 48.7423   1
  23  -1   3 19.7583 41.2951   1
  23   1   3 15.2884 41.3615   1
 -23   1  -3 24.6686 42.8704   1
 -23  -1  -3 104.868 46.9855   1
  24   1   3 133.503 46.5436   1
  24  -1   3 163.413 44.4582   1
 -24   1  -3 167.053 46.9669   1
 -25  -2   3 95.6816 43.4402   1
  25   2  -3 95.8797 41.6109   1
 -24  -2   3-29.9251 42.3677   1
  24  -2  -3-10.2957 39.1130   1
  24   2  -3 36.3980 38.9546   1
 -24   2   3-15.6211 42.2207   1
 -23  -2   3 470.671 63.5955   1
  23  -2  -3 515.122 64.1980   1
  23   2  -3 364.116 58.5230   1
 -23   2   3 573.637 65.9507   1
  22   2  -3 4100.34 220.959   1
 -22  -2   3 4121.25 220.991   1
 -21  -2   3 1851.79 124.303   1
  21  -2  -3 1998.27 127.424   1
  21   2  -3 2103.92 127.920   1
 -21   2   3 1715.28 121.278   1
 -20  -2   3 321.771 53.3616   1
  20  -2  -3 410.356 56.5672   1
  20   2  -3 389.591 55.6503   1
 -20   2   3 336.630 51.6300   1
 -19  -2   3 951.958 83.3602   1
  19  -2  -3 1166.24 88.7668   1
  19   2  -3 1132.89 87.9408   1
 -19   2   3 1066.30 85.9882   1
  18  -2  -3 1519.59 102.251   1
 -18   2   3 1301.94 96.3227   1
 -17  -2   3 390.734 52.2354   1
  17  -2  -3 523.307 58.2618   1
  17   2  -3 423.203 54.3979   1
 -17   2   3 331.734 51.3721   1
 -16  -2   3 17.5299 31.6476   1
  16  -2  -3 8.77176 33.3329   1
  16   2  -3 34.1665 34.2137   1
 -16   2   3 16.5754 29.6947   1
 -15  -2   3 228.293 45.2464   1
  15  -2  -3 286.820 44.5251   1
  15   2  -3 230.914 43.2982   1
 -15   2   3 200.350 38.3640   1
 -14  -2   3 10047.6 478.989   1
  14   2  -3 10954.6 483.859   1
  13  -2  -3 2948.01 158.488   1
 -13   2   3 2948.09 156.731   1
  12  -2  -3 50125.8 2111.97   1
  12   2  -3 53011.2 2117.13   1
 -11  -2   3 4504.52 218.690   1
  11  -2  -3 4585.15 216.913   1
  11   2  -3 4421.58 217.170   1
 -11   2   3 4275.63 213.832   1
 -10   2   3 41930.3 1844.99   1
 -10  -2   3 43356.1 1849.23   1
  10   2  -3 43911.0 1849.30   1
   9  -2  -3 12540.5 520.404   1
  -9   2   3 11979.5 518.037   1
  -9  -2   3 11212.0 520.442   1
   9   2  -3 11112.7 519.599   1
  -8  -2   3 43943.0 1870.05   1
   8   2  -3 43309.2 1869.97   1
  -7   2   3 1034.30 65.2232   1
   7  -2  -3 1380.51 69.3444   1
   6  -2  -3 23831.4 1062.61   1
  -6   2   3 23098.3 1061.87   1
  -6  -2   3 25076.5 1067.20   1
   5  -2  -3 41412.3 1624.43   1
   5   2  -3 38697.0 1628.61   1
  -5   2   3 38806.6 1623.74   1
  -4  -2   3 3692.17 155.495   1
   4   2  -3 3939.74 156.461   1
   3   2  -3 7004.12 317.256   1
  -3   2   3 7362.45 309.915   1
   3  -2  -3 7870.65 310.467   1
   2  -2  -3 34841.2 1261.24   1
  -2  -2   3 27372.2 1264.50   1
   2   2  -3 33292.0 1266.68   1
  -2   2   3 25320.1 1259.59   1
  -1   2   3 7980.78 344.834   1
   1  -2  -3 8615.43 345.115   1
   1   2  -3 7909.21 348.237   1
   0   2   3 35936.4 1499.84   1
   0  -2  -3 35479.5 1499.94   1
   0   2  -3 34443.8 1502.32   1
   0  -2   3 34555.5 1502.99   1
   1   2   3 19331.5 807.864   1
   1  -2   3 21101.2 811.251   1
  -1   2  -3 19785.8 810.638   1
   2  -2   3 128839. 5485.45   1
  -2  -2  -3 127986. 5483.94   1
  -2   2  -3 132224. 5485.24   1
   2   2   3 127683. 5483.71   1
  -4   2  -3 9444.82 414.302   1
   4  -2   3 8763.80 412.991   1
   4   2   3 9101.36 412.232   1
  -4  -2  -3 9480.67 412.985   1
  -5   2  -3 26944.3 1241.49   1
   5  -2   3 28524.7 1242.33   1
   5   2   3 31468.6 1244.08   1
  -5  -2  -3 28137.9 1239.59   1
  -6   2  -3 16490.0 721.528   1
   6  -2   3 16583.6 723.605   1
   6   2   3 16251.6 723.187   1
  -6  -2  -3 16148.5 721.677   1
  -7   2  -3 5188.72 249.368   1
   7  -2   3 5325.46 251.313   1
   7   2   3 5296.44 251.450   1
  -7  -2  -3 4869.24 248.569   1
  -8   2  -3 23308.6 1006.39   1
   8  -2   3 22945.3 1008.84   1
   8   2   3 23108.5 1007.38   1
  -8  -2  -3 22533.0 1007.07   1
  -9   2  -3 3435.48 180.254   1
   9  -2   3 3516.36 183.596   1
 -10   2  -3 16859.5 745.471   1
  10  -2   3 15735.1 745.971   1
  10   2   3 17212.6 748.047   1
 -10  -2  -3 17123.9 747.621   1
 -11   2  -3 9296.90 443.150   1
  11  -2   3 9449.76 446.748   1
  11   2   3 10328.5 448.708   1
 -11  -2  -3 9315.63 444.631   1
 -12   2  -3 2564.40 142.989   1
  12  -2   3 2437.05 143.345   1
  12   2   3 2372.65 144.026   1
 -12  -2  -3 2339.17 141.723   1
 -13   2  -3 1248.60 89.1885   1
  13  -2   3 1219.00 92.2061   1
  13   2   3 1038.11 86.6383   1
 -13  -2  -3 1221.07 89.4984   1
 -15   2  -3 5164.78 272.185   1
  15  -2   3 6054.49 280.130   1
  15   2   3 6020.14 279.784   1
 -15  -2  -3 4707.73 269.977   1
 -16   2  -3 197.778 48.2248   1
  16  -2   3 137.237 46.4788   1
  16   2   3 222.458 47.5676   1
 -16  -2  -3 219.829 49.2096   1
 -17   2  -3 83.7657 39.8465   1
  17   2   3 100.889 42.7408   1
 -17  -2  -3 49.7786 41.9437   1
 -18  -2  -3 1277.67 99.5774   1
  18   2   3 1353.00 102.621   1
  18  -2   3 1512.49 106.351   1
  19  -2   3 51.5667 42.1411   1
  19   2   3 40.9354 37.3072   1
 -19  -2  -3 85.3273 43.4143   1
 -20   2  -3 1111.48 91.6992   1
  20  -2   3 996.411 88.4704   1
 -21   2  -3 296.242 57.2340   1
  21  -2   3 475.358 62.8881   1
  21   2   3 330.069 55.0549   1
 -21  -2  -3 384.238 58.2939   1
 -22   2  -3 44.0730 43.0415   1
  22  -2   3 79.8113 43.1523   1
 -23   2  -3 167.405 46.8983   1
 -23  -2  -3 81.7770 45.9675   1
  23  -2   3 152.008 43.2027   1
  23   2   3 152.656 49.2189   1
 -24  -2  -3 668.609 69.9897   1
 -24   2  -3 686.821 71.9868   1
  24  -2   3 573.744 68.7151   1
 -26  -3   3 160.623 47.8290   1
  25   3  -3-20.3540 37.0280   1
 -25  -3   3-24.9656 40.4970   1
 -24   3   3 14.9917 37.9696   1
  24   3  -3 5.14186 37.4053   1
 -24  -3   3 5.06837 39.3041   1
 -23   3   3 3172.53 173.296   1
 -23  -3   3 2962.09 171.597   1
  23  -3  -3 3058.29 172.406   1
  23   3  -3 2650.54 167.618   1
  22   3  -3 4283.90 225.895   1
 -22  -3   3 4076.97 222.569   1
 -21   3   3 24.7016 36.7474   1
  21  -3  -3-40.1185 37.5707   1
 -20   3   3 272.128 51.6292   1
  20  -3  -3 226.211 44.8791   1
  20   3  -3 253.570 51.0793   1
 -20  -3   3 260.022 51.5881   1
 -19   3   3 1098.25 84.3829   1
  19  -3  -3 960.399 81.1164   1
  19   3  -3 958.706 82.8282   1
 -19  -3   3 849.424 79.0962   1
 -18   3   3 115.827 39.0098   1
  18  -3  -3 32.6639 33.5345   1
  18   3  -3 75.1052 39.2968   1
 -18  -3   3 33.4802 37.1868   1
 -17   3   3 20068.6 873.192   1
  17  -3  -3 20670.8 875.129   1
  17   3  -3 18469.3 870.032   1
 -17  -3   3 19292.1 873.409   1
 -16   3   3 173.208 38.7081   1
  16  -3  -3 112.064 37.9405   1
  16   3  -3 67.2112 36.2248   1
 -16  -3   3 114.043 36.3347   1
 -15   3   3 170.810 37.3788   1
  15  -3  -3 148.299 37.2886   1
  15   3  -3 175.935 40.8912   1
 -15  -3   3 125.851 40.4705   1
 -14  -3   3 12892.6 582.558   1
 -13   3   3 11082.7 463.498   1
  13  -3  -3 10041.4 460.771   1
  13   3  -3 10117.8 462.509   1
 -13  -3   3 9161.40 459.251   1
 -12   3   3 16614.8 744.734   1
 -12  -3   3 15745.7 745.944   1
  12   3  -3 17263.2 749.155   1
  12  -3  -3 17902.0 747.696   1
 -11  -3   3 274.544 39.7654   1
  11  -3  -3 299.654 36.2249   1
  11   3  -3 352.500 42.5306   1
 -10   3   3 149.186 27.8474   1
 -10  -3   3 93.6880 30.1213   1
  10  -3  -3 140.810 27.3360   1
  10   3  -3 112.136 29.5520   1
  -9   3   3 73.5585 23.4559   1
   9  -3  -3 120.457 25.8634   1
  -9  -3   3 148.057 27.1305   1
   9   3  -3 140.216 28.8251   1
  -8  -3   3 2125.61 115.792   1
   8   3  -3 2198.75 116.599   1
   7  -3  -3 55386.6 2185.18   1
   7   3  -3 54528.1 2191.03   1
  -7  -3   3 56100.5 2191.74   1
   6   3  -3 8069.99 353.503   1
   6  -3  -3 8167.84 348.744   1
  -6  -3   3 7896.23 354.025   1
  -6   3   3 7476.16 347.619   1
   5  -3  -3 4442.03 206.729   1
  -5   3   3 4770.31 207.735   1
  -4  -3   3 2908.98 146.603   1
  -4   3   3 3013.78 140.570   1
   4   3  -3 3211.76 147.188   1
   4  -3  -3 3139.71 140.412   1
  -3  -3   3 70374.6 3044.86   1
   3   3  -3 73940.2 3045.17   1
  -3   3   3 70300.4 3038.37   1
   3  -3  -3 72100.2 3038.46   1
   2  -3  -3 4310.88 188.427   1
   2   3  -3 4711.37 195.144   1
  -2  -3   3 4464.45 194.053   1
   1  -3  -3 2334.25 99.4933   1
  -1  -3   3 2062.18 104.335   1
   1   3  -3 2318.94 103.618   1
   0  -3   3 79698.2 3383.53   1
   0   3  -3 78238.2 3384.05   1
   0  -3  -3 85368.5 3381.66   1
   0   3   3 75165.8 3379.97   1
   1  -3   3 17816.6 813.482   1
  -1   3  -3 18596.5 813.295   1
  -1  -3  -3 19503.1 812.191   1
   1   3   3 19123.4 811.226   1
   3  -3   3 12339.3 556.458   1
  -3   3  -3 12978.1 557.873   1
   3   3   3 12883.8 556.158   1
  -3  -3  -3 12302.2 555.491   1
  -4  -3  -3 551.700 46.2047   1
  -4   3  -3 533.102 45.8134   1
   4  -3   3 499.306 45.2935   1
   4   3   3 565.994 46.3005   1
  -5   3  -3 3922.59 194.976   1
   5  -3   3 4043.72 196.254   1
  -5  -3  -3 4022.67 196.081   1
   5   3   3 3991.96 195.317   1
   6   3   3 12580.7 583.408   1
   6  -3   3 13495.4 584.229   1
  -6  -3  -3 13527.7 585.422   1
  -6   3  -3 12778.6 581.833   1
   7   3   3 58742.4 2655.73   1
   7  -3   3 63167.3 2656.90   1
  -7  -3  -3 64094.5 2657.87   1
  -7   3  -3 62055.8 2655.73   1
   8   3   3 21496.3 884.270   1
   8  -3   3 20289.4 877.109   1
  -8  -3  -3 18887.0 874.605   1
  -8   3  -3 19247.5 874.502   1
   9   3   3 1743.83 110.049   1
  -9  -3  -3 1735.38 107.527   1
  10   3   3 15572.9 701.063   1
  10  -3   3 14849.2 697.676   1
 -10  -3  -3 15790.0 699.907   1
 -10   3  -3 16235.8 700.643   1
  11   3   3 2423.94 140.475   1
  11  -3   3 2221.86 136.762   1
 -11  -3  -3 2206.42 138.103   1
 -11   3  -3 2631.38 141.880   1
  12   3   3 2707.30 158.638   1
  12  -3   3 2749.51 158.522   1
 -12  -3  -3 3007.55 162.950   1
 -12   3  -3 2799.66 158.748   1
  13   3   3 6123.16 298.064   1
  13  -3   3 5718.75 294.984   1
 -13  -3  -3 5689.01 295.219   1
 -13   3  -3 6480.96 299.550   1
  14   3   3 10451.9 469.397   1
 -14  -3  -3 9526.84 464.360   1
  15  -3   3 2002.66 128.793   1
 -15  -3  -3 1869.89 125.733   1
 -15   3  -3 1821.24 125.531   1
 -16  -3  -3 7728.05 392.968   1
 -16   3  -3 7968.37 394.173   1
  17  -3   3 1126.93 92.2583   1
  18   3   3 487.309 61.1243   1
  18  -3   3 423.799 58.9875   1
 -18  -3  -3 489.230 60.6750   1
 -18   3  -3 341.787 53.9791   1
  19   3   3 1135.19 95.7264   1
  19  -3   3 1245.93 96.2649   1
 -19  -3  -3 1296.78 98.4242   1
 -19   3  -3 1220.61 94.9838   1
 -20  -3  -3 251.790 51.1321   1
  21   3   3 136.595 47.7396   1
  21  -3   3 120.879 45.3396   1
 -21  -3  -3 104.246 46.2151   1
 -21   3  -3 82.6833 44.0160   1
  22   3   3-35.0420 40.5985   1
 -22  -3  -3-4.83629 40.6317   1
  23   3   3 53.5535 38.3624   1
  23  -3   3 63.2388 42.1051   1
 -23  -3  -3 100.042 40.7947   1
 -23   3  -3 51.5547 42.0659   1
  24   3   3 1483.59 105.723   1
  24  -3   3 1499.94 102.954   1
 -24  -3  -3 1173.51 98.6666   1
 -24   3  -3 1224.73 97.1572   1
 -26  -4   3 534.747 66.5573   1
  24   4  -3 30.1182 35.1128   1
 -24  -4   3 5.04203 39.6234   1
  23  -4  -3 157.066 44.3766   1
 -23   4   3 193.873 48.3077   1
  22   4  -3 1310.84 101.360   1
  22  -4  -3 1354.48 101.902   1
 -22  -4   3 1403.89 102.984   1
 -22   4   3 1313.13 99.6201   1
  21   4  -3 66.6636 41.6682   1
  21  -4  -3 85.1047 38.3959   1
 -21  -4   3 39.9670 38.5777   1
 -21   4   3 67.5178 39.6716   1
  20   4  -3 114.166 41.7792   1
  20  -4  -3 88.8589 41.5542   1
 -20  -4   3 64.9528 45.2589   1
 -20   4   3 212.828 44.7169   1
  19   4  -3 193.159 43.8567   1
  19  -4  -3 172.907 43.2011   1
 -19  -4   3 204.812 48.9351   1
 -19   4   3 129.396 40.5733   1
  18   4  -3 1936.71 124.682   1
  18  -4  -3 2021.00 124.769   1
 -18  -4   3 1812.16 123.411   1
 -18   4   3 1949.62 122.508   1
  17  -4  -3 44.6391 33.1539   1
 -17   4   3 120.690 34.0555   1
  16   4  -3 4763.01 231.905   1
  16  -4  -3 4266.75 223.539   1
 -16   4   3 4074.75 219.824   1
  15   4  -3 1877.84 118.561   1
  15  -4  -3 1998.82 114.866   1
 -15   4   3 1615.21 107.730   1
 -15  -4   3 1724.43 112.964   1
 -14  -4   3 6213.66 283.111   1
  14   4  -3 5214.90 276.069   1
 -13   4   3 22697.2 947.682   1
  13  -4  -3 21708.4 947.376   1
  13   4  -3 20680.2 949.427   1
 -13  -4   3 21080.2 950.159   1
 -12   4   3 19009.8 794.935   1
  12  -4  -3 17049.9 793.373   1
  11   4  -3 5966.00 291.237   1
 -11   4   3 6240.42 287.949   1
  11  -4  -3 6237.30 288.490   1
 -11  -4   3 6009.85 291.564   1
 -10  -4   3 591.196 52.5826   1
  10   4  -3 442.344 48.9871   1
  10  -4  -3 574.027 47.6790   1
   9  -4  -3 27617.2 1179.66   1
  -9  -4   3 25805.7 1183.53   1
  -9   4   3 28215.2 1180.38   1
   9   4  -3 27329.0 1184.16   1
   8  -4  -3 36594.3 1533.56   1
  -8  -4   3 34905.1 1538.27   1
   8   4  -3 36378.7 1538.75   1
  -8   4   3 34941.9 1531.84   1
  -7  -4   3 34113.8 1406.75   1
   7   4  -3 31224.5 1403.88   1
  -6  -4   3 2961.61 150.436   1
   6   4  -3 3083.44 150.989   1
  -6   4   3 2992.79 144.205   1
   6  -4  -3 3068.70 145.679   1
  -5  -4   3 41854.7 1760.34   1
   5  -4  -3 42689.7 1753.21   1
  -5   4   3 38782.3 1752.23   1
   5   4  -3 41323.9 1759.40   1
   4   4  -3 1944.57 90.3026   1
  -4   4   3 1824.78 82.4333   1
  -4  -4   3 1839.83 90.1306   1
   3  -4  -3 7191.91 326.819   1
  -3   4   3 7667.60 328.776   1
  -2   4   3 33413.0 1496.69   1
   2  -4  -3 36668.4 1497.29   1
  -1   4   3 2800.23 133.514   1
   1  -4  -3 2793.12 133.585   1
   0  -4   3 56194.9 2281.22   1
   0   4   3 53180.9 2276.37   1
   0  -4  -3 51381.2 2276.29   1
  -1   4  -3 170664. 7414.39   1
   1  -4   3 178609. 7414.59   1
   2  -4   3 14096.7 610.376   1
  -2   4  -3 14890.2 610.975   1
   2   4   3 12961.2 608.378   1
  -2  -4  -3 13671.9 608.126   1
   3  -4   3 2774.19 139.827   1
  -3   4  -3 2622.69 137.829   1
   3   4   3 2606.74 137.135   1
  -3  -4  -3 2812.57 138.626   1
   4  -4   3 3402.40 165.890   1
  -4   4  -3 3120.90 161.447   1
   4   4   3 3291.46 163.541   1
  -4  -4  -3 3273.58 163.689   1
   5  -4   3 948.050 71.2694   1
  -5   4  -3 1070.29 72.4530   1
   5   4   3 1046.89 71.6325   1
  -5  -4  -3 986.376 70.7431   1
   6  -4   3 701.564 57.3193   1
  -6   4  -3 826.741 60.9599   1
  -6  -4  -3 719.541 58.1468   1
   6   4   3 734.482 58.7631   1
  -7   4  -3 75495.3 3294.18   1
   7  -4   3 77535.6 3295.09   1
  -7  -4  -3 77879.6 3296.49   1
   7   4   3 77320.3 3295.29   1
  -8   4  -3 2340.98 127.868   1
   8  -4   3 2095.06 126.147   1
  -9   4  -3 52074.0 2166.70   1
   9  -4   3 48362.8 2165.94   1
  -9  -4  -3 50890.7 2169.83   1
   9   4   3 49942.2 2169.00   1
 -10   4  -3 3832.40 210.550   1
  10  -4   3 4454.10 217.269   1
 -10  -4  -3 4025.10 212.709   1
  10   4   3 4596.36 222.143   1
 -11   4  -3 14978.1 632.703   1
  11  -4   3 13089.7 629.451   1
 -11  -4  -3 13211.0 630.117   1
  11   4   3 14753.6 637.612   1
 -12   4  -3 4251.27 214.394   1
  12  -4   3 3712.90 212.342   1
 -12  -4  -3 4305.36 217.917   1
  12   4   3 4231.35 218.866   1
 -13   4  -3 243.614 46.2843   1
  13  -4   3 330.615 50.4491   1
 -14   4  -3 1500.46 110.242   1
  14  -4   3 1596.90 112.347   1
 -14  -4  -3 1687.73 114.890   1
  14   4   3 1933.98 117.197   1
 -15   4  -3 15345.8 717.652   1
  15  -4   3 16999.9 724.463   1
 -15  -4  -3 14686.8 718.208   1
  15   4   3 16987.7 725.144   1
 -16   4  -3 109.293 38.3989   1
  16  -4   3 24.6929 36.8420   1
 -16  -4  -3 79.1256 43.2533   1
  16   4   3 50.7680 39.2076   1
 -17   4  -3 4446.53 241.155   1
  17  -4   3 4801.98 246.880   1
 -17  -4  -3 4355.43 243.451   1
 -18   4  -3 846.979 75.5827   1
  18  -4   3 836.639 77.4038   1
 -18  -4  -3 740.931 75.6784   1
  18   4   3 857.105 78.2400   1
 -19   4  -3 135.972 43.4327   1
  19  -4   3 35.2749 36.5784   1
 -19  -4  -3 105.621 44.7459   1
  19   4   3 86.7180 43.4994   1
 -20  -4  -3 1100.61 90.6571   1
  20   4   3 1073.23 89.6450   1
 -21   4  -3 778.880 75.1967   1
  21   4   3 913.484 80.3270   1
  21  -4   3 813.548 75.8118   1
 -22   4  -3 230.135 52.0461   1
  22  -4   3 151.833 48.0037   1
 -22  -4  -3 185.952 51.9957   1
  22   4   3 242.538 52.9500   1
 -23   4  -3 283.333 53.7326   1
  23  -4   3 182.805 50.6545   1
 -24   4  -3 55.8229 42.5051   1
  24   4   3 51.2216 42.3422   1
 -24  -4  -3-13.9376 42.0403   1
  24  -4   3 46.8436 40.2595   1
  25   5  -3 1122.04 94.7411   1
 -25  -5   3 1237.35 97.2941   1
  24   5  -3 312.236 54.6531   1
 -24  -5   3 269.953 53.8162   1
 -23   5   3 1070.32 89.6813   1
 -23  -5   3 1121.33 89.0147   1
  23   5  -3 1209.41 92.4982   1
 -22   5   3-10.0959 37.8182   1
  22  -5  -3 20.2125 37.5856   1
 -22  -5   3 25.2319 43.1056   1
  22   5  -3-5.11218 39.3784   1
 -21   5   3 570.250 65.7465   1
  21  -5  -3 608.681 66.0933   1
 -21  -5   3 539.282 66.4378   1
  21   5  -3 626.960 67.4497   1
 -20   5   3-4.84999 35.5522   1
  20  -5  -3-24.4271 37.6356   1
 -19   5   3 269.454 48.1616   1
  19  -5  -3 399.972 53.2975   1
 -19  -5   3 382.772 55.3183   1
  19   5  -3 426.057 55.8724   1
 -18  -5   3 1596.44 108.397   1
  18   5  -3 1457.14 107.822   1
 -17   5   3 5218.73 261.782   1
  17  -5  -3 5420.90 263.863   1
 -17  -5   3 4829.85 259.479   1
  17   5  -3 5493.81 270.696   1
  16  -5  -3 64.0350 34.3912   1
 -16   5   3 110.175 33.9288   1
 -15   5   3 5436.75 270.629   1
 -15  -5   3 5629.86 275.442   1
  15  -5  -3 5456.74 271.045   1
  14  -5  -3 11732.4 515.349   1
 -14  -5   3 10450.7 514.526   1
 -14   5   3 11106.9 512.335   1
  14   5  -3 11760.6 517.759   1
  13  -5  -3 11061.7 477.483   1
 -13  -5   3 10324.3 478.969   1
 -13   5   3 10176.3 474.722   1
  13   5  -3 10029.3 476.949   1
  12  -5  -3 3019.71 154.603   1
 -12  -5   3 2656.55 153.273   1
  12   5  -3 2858.40 155.978   1
 -12   5   3 2894.51 152.915   1
 -11   5   3 12573.9 557.435   1
  11  -5  -3 12323.1 558.416   1
  10  -5  -3 10007.4 425.189   1
 -10  -5   3 9015.34 425.982   1
 -10   5   3 8794.82 418.986   1
  10   5  -3 9489.69 428.009   1
  -9  -5   3 2807.31 152.909   1
   9  -5  -3 3034.49 149.096   1
   9   5  -3 2816.14 152.702   1
   8  -5  -3 63625.1 2766.17   1
  -8  -5   3 64300.0 2772.75   1
   8   5  -3 61773.8 2771.84   1
  -8   5   3 68950.5 2767.61   1
  -7  -5   3 7209.97 332.714   1
   7   5  -3 6978.22 331.244   1
  -7   5   3 7601.38 327.836   1
   7  -5  -3 7046.21 326.569   1
  -6  -5   3 544.137 47.3100   1
  -6   5   3 524.058 41.7598   1
   6   5  -3 547.368 45.9751   1
   5   5  -3 61.5433 23.9343   1
  -5  -5   3 28.2112 21.7442   1
  -4  -5   3 27887.1 1165.59   1
   4   5  -3 28749.5 1165.37   1
  -4   5   3 25932.3 1157.52   1
   4  -5  -3 26041.7 1157.16   1
  -3  -5   3 589.007 46.1664   1
   3   5  -3 625.745 46.1339   1
  -3   5   3 513.972 40.3922   1
   3  -5  -3 518.398 42.0679   1
   2   5  -3 154733. 6416.75   1
  -2  -5   3 147592. 6414.66   1
   1   5  -3 40320.7 1648.77   1
  -1  -5   3 36492.9 1648.22   1
   0  -5  -3 115378. 4830.12   1
   0   5  -3 114927. 4833.24   1
   0   5   3 115388. 4829.44   1
   0  -5   3 108141. 4832.86   1
  -1  -5  -3 29258.9 1251.99   1
   1  -5   3 28077.6 1252.87   1
   1   5   3 29298.3 1250.84   1
  -1   5  -3 29531.4 1254.04   1
   2  -5   3 2328.97 123.059   1
  -2   5  -3 2238.21 122.245   1
  -2  -5  -3 2321.91 122.170   1
   2   5   3 2398.72 122.479   1
   3  -5   3 2002.56 113.188   1
  -3   5  -3 2107.94 113.510   1
  -3  -5  -3 2183.75 114.807   1
   3   5   3 2038.30 113.332   1
   4  -5   3 702.200 54.4538   1
  -4   5  -3 617.248 51.3193   1
  -4  -5  -3 564.283 52.5523   1
   4   5   3 575.665 51.0324   1
   5  -5   3 204.190 35.5240   1
  -5   5  -3 153.377 29.1849   1
  -5  -5  -3 150.342 31.8383   1
   5   5   3 197.950 35.7909   1
   6  -5   3 97429.9 3785.98   1
  -6  -5  -3 88184.7 3780.35   1
  -6   5  -3 82059.2 3777.33   1
   6   5   3 88381.2 3780.46   1
  -7   5  -3 189.993 35.0658   1
   7   5   3 216.265 36.0753   1
  -7  -5  -3 175.372 35.7956   1
   7  -5   3 222.319 38.5264   1
   8   5   3 29095.9 1329.06   1
  -8  -5  -3 32175.8 1333.13   1
   9  -5   3 1080.59 80.7878   1
  -9  -5  -3 1000.74 78.7323   1
   9   5   3 1102.41 80.9327   1
  -9   5  -3 1140.98 82.5178   1
  10   5   3 21938.0 927.678   1
 -10  -5  -3 21401.2 927.569   1
  10  -5   3 21141.3 925.074   1
 -10   5  -3 19389.8 921.988   1
 -11   5  -3 3871.49 206.612   1
  11  -5   3 3912.86 207.087   1
 -11  -5  -3 4102.28 210.202   1
  11   5   3 4003.74 210.413   1
 -12   5  -3 5563.51 284.694   1
  12  -5   3 5445.70 283.545   1
 -12  -5  -3 5756.10 285.894   1
  12   5   3 6465.20 296.391   1
 -13  -5  -3 229.010 49.1917   1
  13   5   3 289.786 51.2483   1
 -14   5  -3 221.489 44.9272   1
  14  -5   3 235.118 45.3429   1
 -14  -5  -3 320.164 49.4387   1
  14   5   3 274.257 45.2391   1
 -15   5  -3 2367.88 147.040   1
  15  -5   3 2374.28 148.173   1
 -15  -5  -3 2432.90 151.634   1
 -16   5  -3 3575.33 199.810   1
  16  -5   3 3657.73 200.848   1
 -16  -5  -3 3813.27 205.666   1
  16   5   3 3780.69 203.633   1
 -17  -5  -3 3408.05 192.723   1
  17   5   3 3496.79 193.443   1
 -18   5  -3 5312.87 276.080   1
  18  -5   3 5468.35 277.633   1
 -18  -5  -3 5098.63 276.183   1
  18   5   3 6048.15 283.503   1
 -19   5  -3 44.5648 40.9692   1
  19  -5   3 204.521 45.4107   1
 -20   5  -3 3261.50 184.714   1
  20   5   3 3297.98 186.349   1
 -20  -5  -3 3435.18 186.414   1
  20  -5   3 3202.13 183.645   1
  21  -5   3 2090.99 129.503   1
 -21   5  -3 1877.18 127.158   1
 -22   5  -3 4.87281 42.5342   1
  22  -5   3 48.1659 38.5832   1
 -22  -5  -3 9.71901 42.6407   1
  22   5   3 9.84928 41.8404   1
 -23   5  -3 442.278 61.7955   1
 -23  -5  -3 479.930 62.4553   1
  23   5   3 303.799 54.1009   1
 -24   5  -3 4.73781 40.0237   1
  24  -5   3-23.4136 36.0714   1
  26   6  -3 754.874 77.5032   1
 -26  -6   3 1045.11 85.2614   1
  25   6  -3-5.00317 38.8005   1
 -25  -6   3 29.3148 43.0898   1
  23   6  -3 624.821 70.7389   1
 -23  -6   3 661.948 72.7924   1
  22  -6  -3 2619.11 153.158   1
 -22   6   3 2403.96 150.075   1
 -21   6   3 163.818 45.8185   1
  21   6  -3 164.326 41.8837   1
 -21  -6   3 144.203 46.1361   1
  21  -6  -3 157.750 46.2756   1
 -20   6   3 3164.11 175.678   1
  20  -6  -3 3036.84 174.667   1
 -20  -6   3 2823.54 172.910   1
  20   6  -3 3308.92 179.143   1
 -19   6   3 627.850 67.2851   1
  19  -6  -3 584.596 66.7822   1
 -19  -6   3 657.835 69.1927   1
 -18   6   3 628.906 65.9962   1
  18  -6  -3 596.781 64.5972   1
 -18  -6   3 623.657 64.8824   1
  18   6  -3 655.661 69.7469   1
 -17   6   3 2153.57 140.265   1
  17  -6  -3 2630.74 147.735   1
  17   6  -3 2608.42 148.508   1
 -16   6   3 9256.94 452.644   1
  16  -6  -3 10040.6 457.325   1
 -16  -6   3 9268.53 456.454   1
  16   6  -3 10701.3 462.061   1
  15  -6  -3 7607.38 339.844   1
 -15  -6   3 7100.92 341.194   1
  15   6  -3 6700.84 338.203   1
 -15   6   3 6742.27 333.594   1
  14  -6  -3 2361.69 133.194   1
 -14  -6   3 2270.04 135.157   1
 -14   6   3 2187.20 128.498   1
  14   6  -3 2104.81 131.136   1
  13   6  -3 280.174 45.0806   1
 -13  -6   3 222.345 43.8293   1
  12  -6  -3 86.9842 29.8306   1
 -12  -6   3 39.7363 32.2998   1
  12   6  -3 19.9265 31.3961   1
 -12   6   3 63.4570 28.3045   1
  11  -6  -3 2193.59 122.487   1
 -11  -6   3 2083.71 125.259   1
  11   6  -3 2094.09 124.903   1
 -11   6   3 2157.61 121.129   1
  10  -6  -3 27128.1 1179.43   1
 -10  -6   3 26377.7 1183.93   1
  10   6  -3 27211.6 1184.11   1
 -10   6   3 27705.3 1179.81   1
   9  -6  -3 17205.9 822.462   1
  -9  -6   3 19837.3 831.607   1
   9   6  -3 20113.1 830.617   1
  -9   6   3 18528.9 823.546   1
   8  -6  -3 459.360 40.5720   1
   8   6  -3 321.426 42.8851   1
  -8  -6   3 338.429 44.1707   1
   7  -6  -3 6488.07 304.754   1
  -7   6   3 6696.59 304.729   1
   7   6  -3 6583.66 310.009   1
  -7  -6   3 6755.16 312.406   1
  -6  -6   3 908.443 64.6012   1
   6   6  -3 758.582 61.1658   1
  -6   6   3 789.668 55.2429   1
  -5  -6   3 24492.9 1104.10   1
   5   6  -3 25305.9 1104.70   1
  -5   6   3 26350.5 1099.54   1
   5  -6  -3 25382.1 1099.35   1
  -4  -6   3 10859.5 509.603   1
   4   6  -3 11345.4 511.163   1
  -4   6   3 11725.5 504.426   1
   4  -6  -3 11454.4 503.364   1
  -3  -6   3 57836.0 2494.93   1
   3   6  -3 58372.1 2494.39   1
  -3   6   3 58465.8 2489.93   1
   3  -6  -3 58369.6 2489.89   1
   2  -6  -3 17543.9 751.133   1
  -2   6   3 17610.6 750.572   1
   2   6  -3 17756.1 755.937   1
  -2  -6   3 15804.1 753.938   1
   1  -6  -3 17426.4 755.161   1
  -1   6   3 17400.4 754.295   1
   1   6  -3 17678.3 758.509   1
  -1  -6   3 16588.2 757.074   1
   0  -6  -3 74717.6 3165.34   1
   0   6   3 74949.6 3164.97   1
   0   6  -3 72601.1 3166.15   1
   0  -6   3 74384.6 3167.91   1
  -1  -6  -3 119129. 5197.66   1
   1   6   3 124355. 5197.52   1
  -1   6  -3 126441. 5200.95   1
   1  -6   3 118938. 5200.24   1
  -2  -6  -3 10196.5 449.143   1
   2  -6   3 9562.04 448.192   1
   2   6   3 10344.3 448.541   1
  -2   6  -3 9681.93 447.932   1
   3   6   3 4299.53 213.024   1
  -3  -6  -3 4369.92 214.672   1
  -3   6  -3 4430.24 213.610   1
   3  -6   3 4369.89 213.615   1
   4   6   3 251.477 37.1796   1
  -4  -6  -3 314.657 39.1463   1
  -4   6  -3 302.613 38.3413   1
   4  -6   3 312.568 39.4766   1
   5   6   3 69.9424 30.4603   1
  -5  -6  -3 27.0653 27.9804   1
  -5   6  -3 33.2732 26.0283   1
   5  -6   3 34.0181 26.6086   1
   6   6   3 386.349 45.8423   1
  -6  -6  -3 313.271 42.2946   1
  -6   6  -3 395.834 46.4581   1
   6  -6   3 392.421 46.1016   1
  -7  -6  -3 46658.1 2014.80   1
   7   6   3 46798.9 2014.86   1
   8   6   3 19.4946 31.0327   1
  -8  -6  -3 28.2344 33.8827   1
  -8   6  -3 12.7359 25.6622   1
   8  -6   3-27.2905 37.7710   1
   9   6   3 9928.46 464.892   1
   9  -6   3 9729.62 463.815   1
  -9   6  -3 9905.93 460.743   1
  -9  -6  -3 10637.8 467.601   1
  10  -6   3 16171.0 762.280   1
  10   6   3 17218.8 764.613   1
 -10   6  -3 16419.5 760.593   1
 -10  -6  -3 18688.0 768.202   1
  11  -6   3 4656.32 232.591   1
 -11  -6  -3 4868.76 235.593   1
 -11   6  -3 4482.52 229.071   1
 -12   6  -3 843.136 72.2537   1
  12  -6   3 806.915 73.2835   1
 -13  -6  -3 320.401 51.4920   1
  13   6   3 580.044 64.6730   1
 -13   6  -3 541.384 60.6733   1
  13  -6   3 299.507 53.3395   1
  14  -6   3 2378.52 143.382   1
  14   6   3 2586.79 150.020   1
 -14  -6  -3 2193.09 141.842   1
 -14   6  -3 2381.82 143.592   1
  15   6   3 2232.51 138.809   1
 -15  -6  -3 1993.31 134.396   1
  15  -6   3 2220.26 135.194   1
  16  -6   3 3974.00 213.721   1
  16   6   3 4425.41 219.391   1
 -16   6  -3 4104.54 215.259   1
  17  -6   3 12494.1 579.566   1
  17   6   3 12657.5 579.828   1
 -17  -6  -3 12097.8 579.022   1
 -17   6  -3 13005.6 581.417   1
  18  -6   3 1467.25 109.661   1
  18   6   3 1741.50 115.046   1
 -18  -6  -3 1579.76 111.665   1
 -18   6  -3 1601.44 113.333   1
  19  -6   3 1245.74 96.6264   1
  19   6   3 1292.54 98.1126   1
 -19   6  -3 1224.91 96.2714   1
 -19  -6  -3 1259.11 97.1604   1
 -20  -6  -3 49.9114 39.5361   1
  20   6   3 15.4199 38.2984   1
 -20   6  -3 49.5943 43.7956   1
  20  -6   3 105.292 41.6964   1
  21  -6   3 2024.37 128.712   1
  21   6   3 1749.55 124.421   1
 -21   6  -3 1982.02 127.943   1
 -21  -6  -3 2036.47 127.561   1
  22   6   3 334.136 54.3961   1
  22  -6   3 496.152 59.3221   1
 -22   6  -3 460.059 61.5501   1
 -23  -6  -3 779.525 75.4840   1
  23   6   3 631.614 72.2749   1
 -23   6  -3 750.788 75.0609   1
 -26  -7   3 89.4826 45.1847   1
  24   7  -3 4.98076 40.6474   1
 -24  -7   3 49.1640 44.9087   1
  23   7  -3 374.743 56.3931   1
 -23  -7   3 496.058 63.6584   1
  22   7  -3 704.879 68.8615   1
 -22  -7   3 616.041 70.2787   1
 -22   7   3 549.219 62.5806   1
  21   7  -3 2673.75 155.514   1
 -21  -7   3 2530.09 153.885   1
 -21   7   3 2229.95 143.809   1
  20   7  -3 3870.88 197.265   1
 -20  -7   3 3212.84 187.998   1
 -20   7   3 2970.58 178.823   1
  20  -7  -3 3866.96 199.637   1
  19   7  -3 3069.90 174.177   1
 -19  -7   3 2950.29 168.158   1
 -19   7   3 2623.85 160.167   1
  19  -7  -3 3333.14 178.085   1
  18   7  -3 5116.16 248.400   1
 -18  -7   3 5006.30 248.057   1
  17   7  -3 216.530 46.9069   1
 -16   7   3 75.4023 34.9004   1
  16  -7  -3 109.074 36.4747   1
 -16  -7   3 158.974 42.7434   1
  15   7  -3 14483.3 624.735   1
 -15   7   3 12846.5 616.650   1
  15  -7  -3 14077.7 622.394   1
 -15  -7   3 13495.1 622.776   1
  14   7  -3 1335.69 92.3203   1
 -14   7   3 1184.76 86.7721   1
  14  -7  -3 1213.92 87.9238   1
 -14  -7   3 1167.97 89.6528   1
  13   7  -3 1936.68 120.735   1
 -13   7   3 1886.94 115.055   1
 -13  -7   3 1854.62 117.938   1
  13  -7  -3 1966.05 117.400   1
 -12  -7   3 603.718 61.9794   1
  12   7  -3 685.313 64.1750   1
  11   7  -3 7288.82 344.415   1
 -11   7   3 7391.61 340.532   1
  11  -7  -3 7333.55 341.655   1
 -11  -7   3 6967.39 344.610   1
  10   7  -3 7375.90 355.317   1
 -10   7   3 8087.51 352.964   1
  10  -7  -3 7368.82 350.724   1
 -10  -7   3 7349.67 355.643   1
   9   7  -3 8574.58 391.979   1
   9  -7  -3 8348.96 386.728   1
  -9  -7   3 8282.01 391.559   1
  -9   7   3 8460.61 386.863   1
  -8   7   3 22443.0 975.418   1
   8  -7  -3 22262.6 975.456   1
   7  -7  -3 2036.07 109.973   1
  -7  -7   3 1867.02 113.255   1
   7   7  -3 1915.62 112.622   1
   6  -7  -3 14248.6 621.704   1
   6   7  -3 13784.0 625.836   1
  -6  -7   3 14013.6 626.532   1
  -6   7   3 14072.1 622.107   1
   5   7  -3 48703.5 2131.01   1
  -5  -7   3 49214.8 2131.46   1
  -5   7   3 50728.8 2127.16   1
   4  -7  -3 24372.9 1083.25   1
   4   7  -3 24533.4 1089.01   1
  -4  -7   3 25659.2 1091.70   1
  -4   7   3 25639.0 1086.80   1
   3  -7  -3 6525.85 298.519   1
   3   7  -3 5864.86 299.094   1
  -3  -7   3 6354.69 303.036   1
  -3   7   3 6940.08 299.756   1
  -2  -7   3 9599.99 442.611   1
  -2   7   3 9499.22 437.768   1
   2  -7  -3 9622.52 438.908   1
   2   7  -3 10357.8 444.770   1
  -1  -7   3 35511.2 1631.96   1
  -1   7   3 37923.4 1631.77   1
   1  -7  -3 37740.6 1632.67   1
   1   7  -3 41119.1 1638.72   1
   0  -7   3 9256.25 437.171   1
   0   7   3 10078.1 437.680   1
   0  -7  -3 9553.84 436.628   1
   0   7  -3 9714.73 437.821   1
   1  -7   3 34478.9 1477.18   1
   1   7   3 33668.5 1473.13   1
  -1  -7  -3 34948.6 1475.81   1
  -1   7  -3 33539.0 1475.85   1
   2  -7   3 24210.1 1065.19   1
  -2   7  -3 24648.7 1064.82   1
  -2  -7  -3 24997.9 1064.56   1
   2   7   3 23745.6 1061.92   1
   3  -7   3 2725.44 148.377   1
   3   7   3 2542.16 146.414   1
  -3  -7  -3 2924.51 151.086   1
  -3   7  -3 3055.45 151.400   1
   4   7   3 35212.8 1465.27   1
  -4  -7  -3 33102.4 1463.97   1
  -4   7  -3 33815.2 1463.87   1
   4  -7   3 33051.7 1463.41   1
   6   7   3 29590.5 1257.72   1
  -6  -7  -3 30178.3 1258.70   1
  -6   7  -3 29769.7 1256.51   1
   6  -7   3 26032.5 1253.99   1
   7   7   3 9576.20 446.967   1
  -7  -7  -3 9340.76 446.011   1
  -7   7  -3 10166.4 447.707   1
   7  -7   3 9579.01 446.191   1
   8   7   3 1252.42 93.2044   1
  -8  -7  -3 1459.29 94.8209   1
  -8   7  -3 1455.07 94.7821   1
   8  -7   3 1244.20 91.5767   1
   9   7   3 3881.42 196.355   1
  -9  -7  -3 3582.27 195.284   1
  -9   7  -3 3620.98 192.855   1
   9  -7   3 3582.80 194.262   1
  10   7   3 1064.29 82.6316   1
  10  -7   3 946.872 81.2492   1
 -10  -7  -3 1079.47 83.6634   1
 -10   7  -3 1133.90 83.8962   1
 -11   7  -3 4895.63 256.035   1
  11  -7   3 5700.14 269.984   1
  12   7   3 8189.59 376.241   1
 -12  -7  -3 7398.66 372.975   1
  13   7   3 7703.20 351.263   1
 -13  -7  -3 6897.12 345.581   1
 -13   7  -3 6837.40 341.433   1
  14   7   3 4797.87 238.579   1
  14  -7   3 4448.95 231.349   1
 -14  -7  -3 3957.17 225.333   1
  15  -7   3 109.006 40.8219   1
 -15   7  -3 65.2777 35.6098   1
 -16  -7  -3 2691.68 164.313   1
  16   7   3 2952.79 168.391   1
  17  -7   3 1560.74 110.190   1
  17   7   3 1528.92 109.105   1
 -17   7  -3 1467.69 106.721   1
 -17  -7  -3 1485.60 108.125   1
  18  -7   3 211.465 48.6051   1
 -18   7  -3 173.228 46.5137   1
 -19  -7  -3 50.3990 43.8665   1
  19   7   3 136.413 47.3362   1
  19  -7   3 55.6970 38.8648   1
 -19   7  -3 61.9435 40.3737   1
 -20   7  -3 1292.63 101.894   1
  20  -7   3 1590.27 107.888   1
  21   7   3-15.0661 39.9702   1
 -21  -7  -3 87.7499 44.7310   1
 -21   7  -3-4.62614 37.0520   1
  21  -7   3-25.1638 36.0533   1
  22   7   3 3680.06 202.337   1
 -22  -7  -3 3669.00 199.908   1
 -22   7  -3 3344.09 193.977   1
  22  -7   3 4070.98 205.604   1
 -23   7  -3 992.896 84.4924   1
  23  -7   3 1340.46 98.2208   1
 -25  -8   3-4.75176 39.4573   1
  25   8  -3 9.62816 35.2837   1
 -24  -8   3 646.479 71.7610   1
  24   8  -3 461.549 61.6707   1
 -23  -8   3 25.3626 44.3199   1
  23   8  -3 72.8851 42.9021   1
 -22  -8   3 69.6933 44.6412   1
  22   8  -3 45.7687 39.7719   1
  21   8  -3 73.3990 43.1121   1
 -21  -8   3 50.0120 43.5031   1
 -21   8   3 74.8137 41.7451   1
  21  -8  -3 62.0483 37.4274   1
  20   8  -3 4631.08 235.616   1
  20  -8  -3 4318.34 229.608   1
 -20  -8   3 3992.94 224.300   1
 -20   8   3 4401.01 228.867   1
  19  -8  -3 15.0525 37.9049   1
 -19   8   3 9.68237 37.3392   1
 -19  -8   3 95.5036 43.6789   1
  19   8  -3 64.7673 40.4419   1
  18   8  -3 1990.54 126.400   1
  18  -8  -3 2033.02 126.822   1
 -18  -8   3 1851.97 125.342   1
 -18   8   3 1913.41 124.191   1
  17  -8  -3 5476.28 286.542   1
 -17  -8   3 5522.35 289.020   1
 -17   8   3 5510.65 285.915   1
  16   8  -3 3068.63 168.946   1
 -16   8   3 2664.43 162.393   1
  16  -8  -3 2959.06 166.577   1
 -16  -8   3 3048.92 170.291   1
  15   8  -3 3660.69 198.267   1
 -15   8   3 3838.30 197.780   1
  15  -8  -3 3978.24 200.795   1
 -15  -8   3 3327.08 196.932   1
  14   8  -3 1196.77 86.1988   1
  14  -8  -3 1093.30 81.4380   1
 -14  -8   3 1100.41 84.3398   1
 -13   8   3 1742.21 109.920   1
  13  -8  -3 1771.58 110.948   1
  12   8  -3 153.605 40.0422   1
 -12   8   3 69.1480 30.3877   1
  12  -8  -3 81.2765 31.7673   1
 -12  -8   3 34.9101 37.0290   1
  11   8  -3 901.958 74.6629   1
 -11   8   3 884.267 70.1732   1
  11  -8  -3 937.280 72.7265   1
 -11  -8   3 997.358 76.2740   1
  10   8  -3 25369.2 1134.09   1
  10  -8  -3 26035.6 1130.41   1
 -10   8   3 25553.6 1129.84   1
 -10  -8   3 26617.0 1136.71   1
   9  -8  -3 18184.9 800.279   1
  -9  -8   3 17940.0 806.600   1
  -9   8   3 18512.5 801.501   1
   9   8  -3 17837.2 803.763   1
  -8  -8   3 258.138 40.4773   1
   8  -8  -3 172.025 34.7528   1
   8   8  -3 203.539 34.9509   1
  -8   8   3 154.315 33.8741   1
  -7   8   3 40742.3 1781.76   1
   7   8  -3 39691.7 1784.54   1
  -7  -8   3 42399.8 1787.73   1
   7  -8  -3 42684.7 1783.15   1
   6   8  -3 13985.7 680.991   1
  -6  -8   3 15566.8 680.584   1
   6  -8  -3 15973.5 675.511   1
  -5   8   3 15123.9 669.853   1
   5  -8  -3 15077.3 667.875   1
  -4   8   3 11930.0 526.139   1
   4   8  -3 11392.9 528.918   1
  -4  -8   3 11749.3 531.112   1
  -3   8   3 19692.0 849.482   1
   3   8  -3 18590.5 851.061   1
  -3  -8   3 19038.4 852.583   1
   3  -8  -3 19966.5 849.985   1
  -2   8   3-3.04375 24.3808   1
   2   8  -3 10.4360 25.4998   1
   2  -8  -3 21.9177 25.8519   1
  -2  -8   3 13.9617 25.9649   1
   1   8  -3 40540.6 1758.66   1
  -1   8   3 39756.9 1754.19   1
   1  -8  -3 41715.3 1756.00   1
  -1  -8   3 41005.1 1758.59   1
   0   8  -3 28686.9 1247.11   1
   0   8   3 30232.0 1247.13   1
   0  -8  -3 28481.5 1244.63   1
   0  -8   3 27318.3 1245.53   1
  -1   8  -3 2570.32 141.527   1
   1   8   3 2775.84 141.967   1
  -1  -8  -3 2526.84 140.623   1
   1  -8   3 2415.15 141.056   1
  -2  -8  -3 13321.3 595.086   1
   2   8   3 13194.8 593.150   1
  -3  -8  -3 7925.33 355.802   1
   3   8   3 7208.73 351.948   1
  -4   8  -3 5706.94 283.084   1
   4  -8   3 6080.31 284.350   1
   5  -8   3 31759.6 1405.16   1
  -5   8  -3 33168.0 1405.32   1
   5   8   3 30877.9 1403.83   1
  -5  -8  -3 33597.4 1407.98   1
   6  -8   3 6315.83 301.888   1
  -6   8  -3 6385.11 301.653   1
   6   8   3 5958.58 300.492   1
  -6  -8  -3 6308.64 303.686   1
   7  -8   3 34740.9 1606.96   1
  -7   8  -3 37843.3 1610.13   1
   7   8   3 37653.6 1610.78   1
  -7  -8  -3 38391.4 1612.74   1
   8  -8   3 6758.43 321.761   1
  -8   8  -3 6744.68 320.228   1
   8   8   3 6337.37 320.441   1
  -8  -8  -3 6743.48 322.067   1
   9  -8   3 2381.76 140.630   1
  -9   8  -3 2435.97 140.834   1
   9   8   3 2530.82 143.712   1
  -9  -8  -3 2318.33 141.157   1
 -10   8  -3 717.054 67.5975   1
  10  -8   3 693.925 67.4905   1
 -11  -8  -3 142.878 41.5082   1
  11   8   3 192.417 46.1908   1
  12   8   3 3151.42 168.098   1
 -12  -8  -3 2624.33 162.993   1
 -12   8  -3 2818.62 163.023   1
  13   8   3 14211.5 633.504   1
 -13  -8  -3 13582.1 633.404   1
  13  -8   3 13733.2 632.657   1
  14  -8   3 873.391 76.6231   1
  14   8   3 716.775 73.9840   1
 -14  -8  -3 736.759 74.1147   1
 -14   8  -3 845.943 75.6757   1
  15  -8   3 803.944 74.4617   1
  15   8   3 852.440 81.5086   1
 -15  -8  -3 630.826 69.8888   1
 -15   8  -3 788.216 72.7563   1
  16  -8   3 90.1269 38.8669   1
  16   8   3 149.093 47.2040   1
 -16  -8  -3 161.866 48.8092   1
 -16   8  -3 75.5553 39.9565   1
  17  -8   3 221.430 48.7649   1
  17   8   3 310.615 56.1380   1
 -17  -8  -3 345.037 55.4552   1
 -17   8  -3 332.172 51.8872   1
  18  -8   3 689.930 71.2219   1
  18   8   3 708.058 71.4740   1
 -18  -8  -3 562.751 68.0016   1
 -18   8  -3 584.791 67.0371   1
  19  -8   3 2102.53 127.697   1
  19   8   3 1805.66 123.917   1
 -19  -8  -3 1735.10 125.578   1
 -19   8  -3 1798.12 121.176   1
  20  -8   3 258.796 49.2648   1
  20   8   3 128.696 47.3738   1
 -20  -8  -3 177.761 50.8485   1
 -20   8  -3 187.740 45.3830   1
  21  -8   3 795.617 77.0577   1
  21   8   3 724.642 75.2473   1
 -21   8  -3 805.883 76.7241   1
 -21  -8  -3 840.330 77.1215   1
 -22  -8  -3 1175.13 90.8318   1
 -24  -9   3 34.5886 43.5770   1
  24   9  -3-14.0532 38.8995   1
 -23  -9   3 336.809 55.8869   1
  23   9  -3 231.553 48.3964   1
 -21  -9   3 48.4634 38.8742   1
  21   9  -3 55.1163 43.9186   1
  20  -9  -3 494.911 63.6069   1
  20   9  -3 594.020 66.7934   1
 -20   9   3 584.250 65.1070   1
 -20  -9   3 559.282 66.4745   1
  19   9  -3 1631.51 115.825   1
  19  -9  -3 1670.02 115.416   1
 -19  -9   3 1739.24 118.575   1
 -19   9   3 1777.39 117.256   1
  18   9  -3 98.5464 40.8476   1
 -18   9   3 57.6103 36.1593   1
  18  -9  -3 108.924 41.9900   1
 -17  -9   3 1406.31 106.082   1
 -17   9   3 1532.26 105.281   1
  17  -9  -3 1539.84 105.525   1
  16   9  -3 4728.49 244.361   1
 -16  -9   3 4754.90 246.003   1
 -16   9   3 4411.00 240.077   1
  16  -9  -3 4987.11 245.284   1
  15   9  -3 15174.6 654.866   1
 -15  -9   3 14603.3 652.614   1
 -15   9   3 14188.6 648.353   1
  15  -9  -3 13488.5 647.253   1
  14   9  -3 2486.06 143.119   1
 -14  -9   3 2260.22 139.585   1
 -14   9   3 2244.80 136.506   1
  14  -9  -3 2351.83 138.553   1
  13   9  -3 949.566 78.0828   1
  13  -9  -3 861.608 74.5060   1
 -13   9   3 1062.72 77.9556   1
 -13  -9   3 848.848 76.6500   1
  12  -9  -3 163.869 40.4079   1
 -12   9   3 153.187 40.5904   1
  11   9  -3 844.234 76.8970   1
 -11  -9   3 939.619 76.6592   1
 -11   9   3 883.107 70.5416   1
  11  -9  -3 837.011 71.8483   1
 -10  -9   3 18148.9 802.289   1
  10  -9  -3 17187.9 796.239   1
 -10   9   3 17579.6 797.019   1
  10   9  -3 19182.0 804.010   1
   9   9  -3 19931.3 869.416   1
  -9  -9   3 19224.4 869.061   1
   8   9  -3 1662.77 107.248   1
  -8  -9   3 1672.83 108.685   1
  -7   9   3 678.285 58.0471   1
   7   9  -3 484.570 54.3593   1
  -7  -9   3 684.824 61.7835   1
   7  -9  -3 661.323 57.7281   1
  -6   9   3 24922.4 1104.74   1
   6   9  -3 25590.7 1110.30   1
  -6  -9   3 25914.3 1110.39   1
   6  -9  -3 24950.9 1104.12   1
  -5   9   3 1179.24 79.8064   1
   5   9  -3 1169.21 81.8678   1
  -5  -9   3 1140.43 83.0481   1
   5  -9  -3 1001.31 75.0951   1
  -4   9   3 8105.36 356.507   1
   4   9  -3 7151.71 356.887   1
  -4  -9   3 7341.68 358.038   1
   4  -9  -3 7740.45 355.601   1
  -3   9   3 3.36440 26.2703   1
   3   9  -3 3.70974 25.3057   1
  -3  -9   3 15.2387 26.4310   1
   3  -9  -3 42.0761 29.1226   1
   2   9  -3 17526.7 794.424   1
  -2   9   3 18151.2 793.456   1
   2  -9  -3 18140.0 794.060   1
  -2  -9   3 17905.2 796.189   1
   1   9  -3 1497.25 97.4162   1
  -1   9   3 1517.87 94.1981   1
   1  -9  -3 1484.02 94.0342   1
  -1  -9   3 1398.93 95.1786   1
   0   9  -3 7490.18 338.646   1
   0   9   3 7082.34 334.200   1
   0  -9  -3 7224.20 333.832   1
   0  -9   3 6521.41 330.207   1
  -1   9  -3 2626.19 140.479   1
   1  -9   3 2301.95 136.721   1
  -2   9  -3 5947.71 296.521   1
   2   9   3 6125.40 296.133   1
  -2  -9  -3 6353.09 298.812   1
   2  -9   3 6382.27 298.906   1
  -3   9  -3 45.9833 30.9460   1
   3   9   3 37.3719 29.2420   1
  -3  -9  -3 19.0193 29.7611   1
   3  -9   3 89.2351 31.5228   1
   4   9   3 41099.4 1833.88   1
   4  -9   3 42252.1 1835.82   1
  -4  -9  -3 43614.3 1837.93   1
  -4   9  -3 43021.9 1836.80   1
   5  -9   3 8701.12 415.112   1
  -5   9  -3 9126.82 416.702   1
   5   9   3 9049.99 418.080   1
  -5  -9  -3 8853.79 418.187   1
   6  -9   3 894.359 70.4153   1
  -6   9  -3 751.881 69.2162   1
   6   9   3 826.289 70.0807   1
  -6  -9  -3 784.049 69.6086   1
   7  -9   3 169.348 38.9380   1
  -7   9  -3 280.478 44.2927   1
   7   9   3 218.150 42.7170   1
  -7  -9  -3 173.800 43.8831   1
   8  -9   3 5604.36 286.687   1
  -8   9  -3 6134.44 289.503   1
   8   9   3 6051.80 290.149   1
  -8  -9  -3 5563.87 286.846   1
  -9   9  -3 828.565 71.8074   1
   9  -9   3 751.564 69.2953   1
 -10  -9  -3 6790.92 345.882   1
  10   9   3 7648.08 351.082   1
 -11   9  -3 710.962 66.9054   1
 -11  -9  -3 683.556 72.0571   1
  11   9   3 724.452 72.1628   1
  12  -9   3 4780.92 234.132   1
  12   9   3 4403.14 230.929   1
 -12  -9  -3 3972.06 227.748   1
  13  -9   3 24.3696 37.0529   1
 -13   9  -3 38.1177 38.6545   1
 -13  -9  -3 55.0313 36.4145   1
  13   9   3 4.95931 34.4203   1
  14   9   3 4570.09 234.768   1
  14  -9   3 4544.14 235.019   1
 -14  -9  -3 4082.20 232.762   1
 -14   9  -3 4514.78 233.100   1
  15  -9   3 85.0089 41.1074   1
 -15   9  -3 43.9835 39.4566   1
 -15  -9  -3 85.8869 43.9253   1
  15   9   3 15.2862 37.9750   1
  16   9   3 487.932 63.4586   1
 -16  -9  -3 409.885 58.3076   1
 -16   9  -3 332.981 56.2865   1
  16  -9   3 428.583 60.7230   1
  17   9   3 3090.45 174.733   1
 -17  -9  -3 2614.35 166.584   1
 -17   9  -3 2924.20 168.924   1
  17  -9   3 3233.42 173.830   1
 -18  -9  -3 1150.01 95.9044   1
 -18   9  -3 1010.39 90.2904   1
  18  -9   3 1095.14 91.9149   1
  19   9   3 19.5853 40.2171   1
 -19  -9  -3 81.0158 43.0452   1
 -19   9  -3 48.5051 41.9180   1
  19  -9   3 10.0308 38.9280   1
  20   9   3 14.4595 37.4055   1
 -20  -9  -3 14.8793 38.4900   1
 -20   9  -3 33.5890 41.6839   1
  20  -9   3 94.2042 43.5246   1
  21   9   3-19.1375 41.5353   1
 -21  -9  -3-28.6360 43.1607   1
 -21   9  -3 4.74054 39.5928   1
  21  -9   3 19.5281 37.0932   1
 -22   9  -3 664.043 73.1757   1
 -24 -10   3 482.047 63.8660   1
  24  10  -3 314.931 57.2392   1
  23  10  -3 382.184 57.8068   1
 -22 -10   3-38.7018 42.8828   1
  22  10  -3 57.1273 44.6039   1
 -21 -10   3 1484.26 107.246   1
  20  10  -3 97.7638 44.9217   1
 -20 -10   3 20.1650 44.5298   1
  19  10  -3 134.016 43.6981   1
 -19 -10   3 65.3261 41.3991   1
  19 -10  -3 54.8965 38.0920   1
  18  10  -3 1549.20 110.722   1
 -18  10   3 1516.24 108.186   1
  18 -10  -3 1643.41 111.232   1
 -17 -10   3 985.340 82.6196   1
 -17  10   3 1010.88 83.2089   1
  17 -10  -3 927.586 81.9409   1
  16  10  -3 3647.99 196.493   1
 -16 -10   3 3324.23 193.809   1
 -16  10   3 3674.80 195.554   1
  16 -10  -3 3696.07 196.911   1
  15  10  -3 310.931 52.4996   1
 -15 -10   3 348.759 54.8265   1
 -15  10   3 309.608 51.0073   1
  15 -10  -3 325.829 50.4997   1
  14  10  -3 1111.44 86.0468   1
 -14 -10   3 974.985 82.7285   1
 -14  10   3 954.704 79.4675   1
  14 -10  -3 1030.43 81.5432   1
  13  10  -3 73.9085 37.6758   1
 -13 -10   3 112.629 40.2920   1
 -13  10   3 95.4828 37.0926   1
  13 -10  -3 104.730 37.4961   1
  12  10  -3 174.390 43.5968   1
  12 -10  -3 157.701 37.2229   1
 -12 -10   3 222.692 44.8353   1
 -11 -10   3 2605.62 155.423   1
  11  10  -3 2875.52 158.803   1
 -11  10   3 2588.56 152.294   1
  11 -10  -3 2815.29 154.001   1
 -10  10   3 81.0293 34.2804   1
  10 -10  -3 115.174 37.2445   1
  -9  10   3 1154.27 84.0878   1
   9  10  -3 1335.92 90.4819   1
  -9 -10   3 1085.63 86.3575   1
   9 -10  -3 1231.90 88.3559   1
  -8  10   3 1654.82 105.483   1
   8  10  -3 1637.07 107.347   1
  -8 -10   3 1719.46 109.810   1
   8 -10  -3 1642.96 104.332   1
  -7  10   3 44074.3 1915.49   1
   7  10  -3 43715.6 1917.55   1
  -7 -10   3 44591.3 1920.50   1
   7 -10  -3 45097.2 1915.79   1
  -6  10   3 18845.0 782.707   1
   6  10  -3 18144.0 783.361   1
  -6 -10   3 17468.6 781.787   1
   6 -10  -3 16053.8 773.011   1
  -5  10   3 1039.74 78.4592   1
   5  10  -3 1057.41 80.8005   1
  -5 -10   3 957.106 79.1604   1
   5 -10  -3 1161.74 80.2443   1
   4  10  -3 1309.16 90.2044   1
  -4 -10   3 1221.89 88.6694   1
   3  10  -3 7555.04 367.086   1
  -3 -10   3 7932.76 369.856   1
   3 -10  -3 7848.52 366.501   1
  -2  10   3 12171.6 542.355   1
   2  10  -3 11699.0 543.512   1
  -2 -10   3 11990.0 546.132   1
   2 -10  -3 11897.2 543.218   1
   1  10  -3 16665.3 726.155   1
  -1  10   3 16270.7 722.638   1
  -1 -10   3 15640.3 724.820   1
   0  10  -3 1389.72 94.4694   1
   0  10   3 1414.66 93.3657   1
   0 -10  -3 1307.05 91.8970   1
   0 -10   3 1364.67 94.9968   1
  -1  10  -3 6332.82 298.703   1
   1  10   3 6113.65 294.704   1
  -1 -10  -3 6022.09 295.702   1
   1 -10   3 5921.92 294.260   1
  -2  10  -3 4545.96 221.536   1
   2  10   3 4064.46 216.813   1
  -2 -10  -3 4415.00 220.539   1
   2 -10   3 4172.93 218.835   1
  -3  10  -3 12784.9 576.871   1
   3  10   3 13462.5 577.760   1
  -3 -10  -3 12788.0 577.305   1
   3 -10   3 11805.1 574.989   1
   4  10   3 10546.3 503.094   1
  -4 -10  -3 11092.2 508.519   1
  -4  10  -3 11147.7 506.253   1
   4 -10   3 11236.8 507.254   1
   5  10   3 4663.33 229.480   1
   5 -10   3 4423.64 228.422   1
  -5 -10  -3 4348.80 228.105   1
  -5  10  -3 4342.97 227.181   1
   6 -10   3 231.802 44.8004   1
   6  10   3 224.304 41.7843   1
  -6 -10  -3 186.480 40.6354   1
  -6  10  -3 244.173 45.8488   1
   7 -10   3 2063.61 126.801   1
  -7  10  -3 2093.07 126.703   1
   7  10   3 1990.85 126.543   1
  -7 -10  -3 2110.27 130.241   1
   8  10   3 22.6657 31.9678   1
  -8 -10  -3 9.19341 32.6761   1
   9 -10   3 26331.1 1125.90   1
  -9  10  -3 25714.0 1124.18   1
  -9 -10  -3 23674.3 1122.56   1
   9  10   3 26477.2 1128.19   1
 -10  10  -3 504.733 58.6370   1
 -10 -10  -3 476.503 61.8483   1
  10  10   3 464.045 59.4650   1
  11 -10   3 300.911 50.9075   1
  11  10   3 266.482 47.0498   1
 -11 -10  -3 344.018 50.5469   1
  12 -10   3 1892.94 122.485   1
 -12  10  -3 1826.65 122.314   1
  12  10   3 2046.55 126.561   1
 -12 -10  -3 1819.28 124.675   1
  13 -10   3 5991.86 298.340   1
 -13  10  -3 6051.42 298.667   1
 -13 -10  -3 5557.68 299.113   1
  13  10   3 6317.53 302.972   1
  14  10   3 1248.82 96.7942   1
 -14 -10  -3 1166.92 96.5561   1
 -14  10  -3 1205.74 92.0625   1
  14 -10   3 1213.61 93.3624   1
  15  10   3 1549.97 107.152   1
  15 -10   3 1408.24 105.075   1
 -15 -10  -3 1387.20 104.846   1
 -15  10  -3 1443.51 104.959   1
  16 -10   3 40.0725 41.1080   1
 -16  10  -3-14.5730 41.0349   1
 -16 -10  -3-10.0119 35.8598   1
  16  10   3 15.3991 37.9017   1
  17  10   3 5.44540 46.0013   1
 -17 -10  -3 24.7359 41.0826   1
 -17  10  -3 4.86350 39.1964   1
  17 -10   3 9.99207 37.9620   1
 -18  10  -3 4.85137 39.3375   1
  18 -10   3-19.8823 38.5455   1
 -19 -10  -3 1274.81 101.770   1
  19  10   3 1410.78 104.343   1
  20  10   3 23.6004 36.3662   1
 -20  10  -3 23.7209 37.7659   1
  20 -10   3 9.72152 36.9403   1
 -21  10  -3 9.31834 38.9781   1
  21 -10   3 100.255 43.4427   1
 -23 -11   3 163.762 48.9156   1
  23  11  -3 250.187 51.0235   1
 -21 -11   3 58.5412 43.4865   1
  21  11  -3 9.75455 39.3304   1
 -20 -11   3 105.095 45.9717   1
  20  11  -3 4.83457 39.7379   1
 -19 -11   3 280.159 54.4746   1
  19  11  -3 190.987 48.6496   1
 -18 -11   3 79.7669 40.7098   1
  18  11  -3 9.82589 34.9643   1
  17  11  -3 66.8306 42.1431   1
  17 -11  -3 34.3983 35.8003   1
 -17 -11   3 30.0034 41.8100   1
 -17  11   3 53.2397 39.2929   1
  16 -11  -3 8277.67 380.019   1
  16  11  -3 8765.22 382.762   1
 -16 -11   3 7282.24 374.812   1
 -16  11   3 7196.13 373.575   1
  15  11  -3 290.792 48.6523   1
  15 -11  -3 234.955 44.5271   1
 -15 -11   3 183.687 44.9215   1
 -15  11   3 179.470 43.7319   1
 -14  11   3 1650.30 114.708   1
  14 -11  -3 1875.10 117.192   1
  13  11  -3 268.524 49.0848   1
 -13 -11   3 193.437 48.2434   1
 -12 -11   3 99.5516 39.9781   1
  12  11  -3 89.6968 40.0373   1
  12 -11  -3 76.8746 33.8221   1
 -12  11   3 71.6695 36.4939   1
 -11  11   3 21.8734 32.3015   1
  11  11  -3-13.8989 34.9552   1
 -11 -11   3-9.38564 34.3948   1
  11 -11  -3 4.44162 31.8166   1
 -10 -11   3 7224.27 349.672   1
  10  11  -3 7011.22 348.011   1
 -10  11   3 6983.50 343.589   1
  10 -11  -3 7594.75 347.815   1
  -9  11   3 22260.1 1002.00   1
   9  11  -3 22121.1 1005.97   1
  -9 -11   3 23329.3 1008.56   1
   9 -11  -3 23302.8 1004.75   1
  -8  11   3 1321.02 90.9112   1
   8 -11  -3 1171.61 87.8388   1
  -7  11   3 1682.78 108.726   1
   7  11  -3 1755.97 110.942   1
  -7 -11   3 1686.22 111.691   1
   7 -11  -3 1548.44 103.067   1
  -6  11   3 4789.93 225.484   1
   6  11  -3 4214.26 224.559   1
  -6 -11   3 4096.26 223.337   1
   6 -11  -3 4265.07 221.789   1
  -5  11   3 10768.6 468.736   1
   5  11  -3 9862.71 467.349   1
  -5 -11   3 9812.85 467.030   1
   5 -11  -3 9873.77 466.159   1
  -4  11   3 7103.80 349.521   1
   4  11  -3 7179.95 351.369   1
  -4 -11   3 7429.22 353.710   1
   4 -11  -3 7817.38 354.348   1
   3  11  -3 9249.70 444.230   1
  -3  11   3 9670.74 443.651   1
  -3 -11   3 9392.97 446.580   1
   3 -11  -3 9857.79 445.040   1
   2  11  -3 163.546 41.7457   1
  -2  11   3 128.915 37.1075   1
   2 -11  -3 123.470 37.3469   1
  -2 -11   3 164.543 43.7697   1
   1  11  -3 19963.7 887.001   1
  -1  11   3 19584.5 883.577   1
   1 -11  -3 19827.4 884.759   1
  -1 -11   3 20518.2 888.352   1
   0  11  -3 7946.93 380.921   1
   0  11   3 7726.35 376.762   1
   0 -11  -3 8224.34 379.944   1
   0 -11   3 8155.57 382.134   1
  -1  11  -3 25.9407 33.5621   1
   1  11   3 49.4480 34.0527   1
  -1 -11  -3 4.17751 33.4929   1
   1 -11   3 66.7940 33.8847   1
  -2  11  -3 621.220 61.7111   1
   2  11   3 522.214 56.7140   1
  -2 -11  -3 628.909 61.4100   1
   2 -11   3 552.675 58.8727   1
  -3  11  -3 16610.0 748.808   1
   3  11   3 16526.4 747.232   1
  -3 -11  -3 16518.9 749.003   1
   3 -11   3 17193.2 749.785   1
   4  11   3 2191.67 129.019   1
  -4 -11  -3 2008.23 128.291   1
  -4  11  -3 2213.94 129.805   1
   4 -11   3 2058.79 127.913   1
   5  11   3 6582.90 334.100   1
  -5 -11  -3 6771.03 336.170   1
  -5  11  -3 7205.39 336.594   1
   5 -11   3 7188.92 337.723   1
   7  11   3 2535.30 144.291   1
  -7 -11  -3 2349.11 142.489   1
  -7  11  -3 2380.20 142.393   1
   7 -11   3 2184.07 138.932   1
   8  11   3 4167.89 211.816   1
   8 -11   3 4233.60 210.657   1
  -8  11  -3 3730.13 206.760   1
  -8 -11  -3 3517.05 205.677   1
   9 -11   3 243.700 47.1250   1
  -9 -11  -3 296.917 47.8541   1
   9  11   3 230.696 48.5932   1
  -9  11  -3 183.627 44.2772   1
 -10 -11  -3 2302.55 148.790   1
  10 -11   3 2728.50 152.446   1
  10  11   3 2567.31 152.447   1
  11 -11   3 358.829 52.5933   1
 -11  11  -3 390.723 53.5124   1
  12 -11   3 140.661 43.2780   1
 -12 -11  -3 166.343 48.0216   1
  12  11   3 63.5864 42.0714   1
 -12  11  -3 100.717 45.1074   1
  13 -11   3 2259.39 139.459   1
 -13 -11  -3 1975.13 138.174   1
 -13  11  -3 2492.01 143.802   1
  13  11   3 2371.59 143.714   1
 -14  11  -3 2000.67 132.424   1
  14 -11   3 2282.07 136.594   1
 -14 -11  -3 2080.72 135.657   1
  14  11   3 2151.38 136.850   1
  15 -11   3 260.209 51.3259   1
 -15 -11  -3 163.783 49.7765   1
 -15  11  -3 223.003 49.0003   1
  15  11   3 210.024 50.8863   1
  16  11   3 30.0764 38.6359   1
 -16 -11  -3 35.4024 41.5277   1
 -17  11  -3 28.9715 41.7009   1
  17 -11   3 4.86481 39.4515   1
 -18  11  -3 613.249 67.5874   1
  18 -11   3 641.928 67.0497   1
 -18 -11  -3 492.153 64.7228   1
  18  11   3 664.550 75.1890   1
 -19  11  -3-14.2202 42.0166   1
  19 -11   3 19.0992 38.0007   1
 -20 -11  -3-23.7266 42.2971   1
  20  11   3-37.7576 40.5560   1
  22  12  -3 380.319 58.1465   1
 -22 -12   3 306.087 57.2669   1
  20  12  -3 53.0703 41.6785   1
 -20 -12   3 4.88226 42.4023   1
  18  12  -3 370.600 56.3734   1
 -18 -12   3 366.352 58.0339   1
 -17 -12   3 93.3467 43.8669   1
  17  12  -3 76.7289 44.0958   1
  17 -12  -3 80.0664 37.6009   1
 -17  12   3 20.0635 40.2758   1
  16 -12  -3 1031.18 84.3876   1
 -16 -12   3 944.879 83.1579   1
  16  12  -3 905.837 82.4365   1
 -16  12   3 932.284 82.8732   1
 -15 -12   3 33.9980 35.9936   1
  15  12  -3 73.2021 38.2186   1
  15 -12  -3 49.0870 36.3751   1
 -15  12   3 151.163 44.4190   1
 -14 -12   3 155.059 41.7424   1
  14 -12  -3 233.173 45.1071   1
  14  12  -3 153.319 42.8237   1
 -14  12   3 245.240 49.2081   1
 -13 -12   3 372.055 54.1134   1
  13 -12  -3 383.857 54.9091   1
  13  12  -3 445.185 56.9292   1
 -13  12   3 335.511 52.8116   1
 -12 -12   3 8935.57 418.239   1
  12 -12  -3 9114.65 418.381   1
 -12  12   3 8092.98 412.237   1
  12  12  -3 9023.47 418.460   1
  11  12  -3 604.020 66.0347   1
 -11 -12   3 580.571 65.8728   1
 -10 -12   3 654.736 66.7048   1
  10  12  -3 703.341 68.2022   1
 -10  12   3 608.108 64.0905   1
  10 -12  -3 720.789 67.4515   1
  -9  12   3 4253.62 219.277   1
   9  12  -3 4442.65 223.125   1
  -9 -12   3 3906.32 218.566   1
   9 -12  -3 4127.06 217.186   1
  -8  12   3 898.057 74.2424   1
   8  12  -3 823.034 71.2575   1
  -8 -12   3 704.020 70.1638   1
   8 -12  -3 775.603 66.9993   1
  -7  12   3 88.1662 36.4383   1
   7  12  -3 122.762 36.0299   1
  -7 -12   3 114.376 38.8912   1
   7 -12  -3 83.5582 33.6963   1
  -6  12   3 4.44430 33.5317   1
   6  12  -3 4.53253 31.9565   1
  -6 -12   3-13.6680 34.3744   1
   6 -12  -3 4.43528 32.7490   1
  -5  12   3 1827.97 112.941   1
   5  12  -3 1715.40 113.438   1
  -5 -12   3 1612.19 111.572   1
   5 -12  -3 1711.70 111.733   1
  -4  12   3 627.374 64.3972   1
   4 -12  -3 767.128 68.4250   1
  -3  12   3 252.993 45.0063   1
   3 -12  -3 273.526 45.3744   1
  -2  12   3 4075.42 211.818   1
   2 -12  -3 4009.27 212.357   1
   1  12  -3 8694.27 409.340   1
  -1  12   3 8068.33 405.907   1
   1 -12  -3 9101.18 410.516   1
  -1 -12   3 8814.49 410.838   1
   0  12  -3 58.9236 37.4949   1
   0 -12  -3 65.9386 35.5068   1
   0 -12   3 45.4774 33.9107   1
   1  12   3 5795.59 285.993   1
  -1 -12  -3 5746.67 286.139   1
   2  12   3 415.659 51.8126   1
   3  12   3 283.804 47.6369   1
  -3 -12  -3 371.213 50.9528   1
  -4  12  -3 3375.26 181.018   1
   4 -12   3 3166.38 179.712   1
   5  12   3 612.941 66.1971   1
  -5 -12  -3 586.428 65.4370   1
  -5  12  -3 644.295 66.4130   1
   5 -12   3 657.321 66.5092   1
   6  12   3 10387.7 475.908   1
  -6 -12  -3 9949.42 471.962   1
  -6  12  -3 10096.5 470.998   1
   6 -12   3 9925.22 472.176   1
   7  12   3 214.775 46.7786   1
  -7 -12  -3 120.565 39.9888   1
  -7  12  -3 176.606 43.2406   1
   8  12   3 879.654 80.6554   1
   8 -12   3 914.311 78.3882   1
  -8  12  -3 888.572 78.6170   1
  -8 -12  -3 963.137 83.1132   1
   9  12   3 339.823 53.7468   1
   9 -12   3 314.483 50.3548   1
  -9  12  -3 365.532 53.1551   1
  -9 -12  -3 335.458 53.8197   1
  10 -12   3-9.57255 36.6181   1
 -10  12  -3-4.79565 38.1678   1
  11  12   3 1466.22 104.491   1
 -11 -12  -3 1382.17 101.743   1
  12 -12   3 9.64219 35.3365   1
 -12  12  -3 9.59195 34.6237   1
  12  12   3 14.4080 36.9946   1
 -12 -12  -3-5.12182 38.3716   1
  13 -12   3 4.86890 33.7698   1
 -13  12  -3-9.59191 36.9414   1
  13  12   3-4.93807 41.2419   1
 -13 -12  -3 15.2319 40.1515   1
  14 -12   3 4.90523 36.2191   1
 -14  12  -3-4.81584 38.0841   1
  14  12   3-4.98632 38.6665   1
 -14 -12  -3-5.13236 39.7989   1
  15 -12   3 127.853 44.5732   1
 -15  12  -3 121.437 44.0377   1
  15  12   3 155.077 43.9855   1
 -15 -12  -3 101.243 41.3930   1
 -16  12  -3 170.149 45.4453   1
  16 -12   3 240.869 47.5914   1
  17 -12   3 43.8705 38.1629   1
 -17  12  -3 48.1880 39.8882   1
 -17 -12  -3 4.90477 41.9971   1
 -18  12  -3 42.8902 42.1907   1
  18 -12   3 134.787 44.1141   1
  19  12   3 222.243 54.3962   1
 -19 -12  -3 282.547 55.1289   1
 -19  12  -3 277.061 53.1830   1
  21  13  -3 114.577 42.9847   1
 -21 -13   3 47.4386 45.0871   1
  20  13  -3 65.8229 41.5068   1
 -20 -13   3 23.9137 42.0035   1
  19  13  -3 639.003 68.8699   1
 -18 -13   3 185.560 48.7342   1
  17  13  -3 9.55862 41.7169   1
 -17 -13   3-43.2864 41.9813   1
 -16 -13   3 464.103 61.5868   1
  16 -13  -3 611.599 65.4150   1
  16  13  -3 638.990 67.8929   1
 -16  13   3 508.571 64.4154   1
 -14 -13   3 63.3981 37.5722   1
  14 -13  -3 25.1274 34.2789   1
  14  13  -3-9.63111 36.0845   1
 -14  13   3-4.85756 35.3443   1
 -13 -13   3 432.723 58.0913   1
  13 -13  -3 544.403 60.6345   1
  13  13  -3 521.029 60.3847   1
 -13  13   3 390.254 56.8178   1
 -12 -13   3 63.9028 40.1387   1
  12  13  -3 38.8125 37.1588   1
 -12  13   3 42.8427 38.1657   1
  12 -13  -3 23.9478 34.0862   1
 -11  13   3 90.2802 39.4652   1
  11  13  -3 133.878 40.6222   1
 -11 -13   3 68.3224 38.0915   1
  11 -13  -3 117.154 39.6009   1
 -10  13   3 152.736 42.4468   1
  10 -13  -3 174.664 41.5356   1
  -9  13   3 803.221 74.4777   1
   9  13  -3 738.284 72.5912   1
  -9 -13   3 828.224 75.2330   1
   9 -13  -3 868.083 73.7499   1
   8  13  -3 1375.71 99.1099   1
  -8 -13   3 1355.03 100.586   1
   7  13  -3 427.457 54.3229   1
  -7 -13   3 454.797 56.7530   1
  -6  13   3 4410.52 220.436   1
   6  13  -3 4090.21 218.808   1
  -6 -13   3 3899.85 217.910   1
   6 -13  -3 4059.72 217.400   1
  -5  13   3 1410.63 98.7826   1
   5  13  -3 1458.71 104.344   1
  -5 -13   3 1343.95 99.7981   1
   5 -13  -3 1417.26 101.045   1
  -4  13   3 230.245 43.8783   1
   4  13  -3 173.031 42.9085   1
  -4 -13   3 179.604 44.5403   1
   4 -13  -3 162.428 42.0938   1
   3  13  -3 664.012 68.0839   1
  -3  13   3 664.404 65.6371   1
   3 -13  -3 669.550 67.0347   1
  -3 -13   3 766.582 70.7392   1
  -2  13   3 1207.04 89.5670   1
   2  13  -3 1209.28 91.1490   1
   2 -13  -3 1069.13 86.9598   1
  -2 -13   3 1245.69 92.7310   1
   1  13  -3 1483.40 101.906   1
  -1 -13   3 1382.63 101.106   1
   0  13  -3-32.3956 34.6843   1
   0 -13   3-14.2110 35.2466   1
  -1  13  -3 113.595 38.2430   1
   1  13   3 112.540 38.1492   1
  -1 -13  -3 121.027 41.7790   1
   1 -13   3 132.617 43.3373   1
  -2  13  -3 445.449 56.3810   1
  -2 -13  -3 436.876 55.4796   1
   2 -13   3 527.015 59.9088   1
  -3  13  -3 1465.73 103.442   1
   3  13   3 1347.27 98.3786   1
  -3 -13  -3 1375.42 99.7345   1
   3 -13   3 1430.59 99.8718   1
  -4  13  -3 392.642 55.1214   1
   4  13   3 381.619 54.9500   1
   4 -13   3 437.447 55.1366   1
  -5  13  -3 1686.92 112.887   1
  -5 -13  -3 1720.43 112.721   1
   5  13   3 1439.38 107.276   1
   5 -13   3 1521.56 107.163   1
  -6  13  -3 971.443 82.1453   1
  -6 -13  -3 945.059 82.3371   1
   6  13   3 1072.07 84.2714   1
  -7 -13  -3-4.89862 35.0908   1
   7  13   3-9.81406 34.3173   1
   7 -13   3 28.6368 36.0107   1
  -8  13  -3 704.004 69.0646   1
   8 -13   3 732.737 70.0241   1
  -9 -13  -3 14.8480 33.4744   1
   9  13   3 34.1683 37.6121   1
 -10  13  -3 9.70906 37.9035   1
  10  13   3 4.97962 37.5796   1
 -10 -13  -3 44.5997 39.9436   1
  10 -13   3 19.5564 36.1093   1
 -11  13  -3 962.924 87.1580   1
  11 -13   3 1279.14 93.8959   1
 -11 -13  -3 968.047 87.2304   1
  11  13   3 1271.05 94.7136   1
  12 -13   3 293.690 50.4574   1
 -12  13  -3 234.939 51.2104   1
 -13  13  -3 4.89964 41.8693   1
  13  13   3 39.2396 41.6839   1
  13 -13   3 38.9578 41.1545   1
 -13 -13  -3 35.4187 43.7090   1
  14  13   3 14.8873 42.1558   1
 -14  13  -3-4.84438 41.8334   1
  14 -13   3-14.5180 39.2409   1
 -14 -13  -3 45.3248 43.4887   1
 -15  13  -3 774.984 75.7541   1
  15 -13   3 901.477 76.4975   1
  16 -13   3 43.0368 41.7432   1
 -16 -13  -3-19.9662 39.7363   1
 -16  13  -3 9.53837 41.6326   1
  16  13   3 53.0806 39.6115   1
 -17  13  -3 131.884 47.1469   1
  17 -13   3 147.752 47.3158   1
  18  13   3 187.308 47.5509   1
 -18  13  -3 92.9086 46.9373   1
 -18 -13  -3 159.070 41.9846   1
 -20 -14   3 486.509 61.7035   1
  20  14  -3 613.839 63.3227   1
  19  14  -3-4.66469 34.9462   1
 -18 -14   3 2601.10 155.400   1
 -17 -14   3 481.338 63.8459   1
  17  14  -3 523.113 64.2860   1
 -16 -14   3 215.630 45.7501   1
  16  14  -3 268.477 48.3184   1
 -15  14   3 120.311 42.0499   1
  15  14  -3 179.293 46.9093   1
 -15 -14   3 120.716 45.5309   1
 -14  14   3 119.137 39.8793   1
 -14 -14   3 43.8807 38.1880   1
  14  14  -3 67.1963 40.4378   1
  14 -14  -3 70.0953 37.1014   1
 -12  14   3 754.608 76.4083   1
 -12 -14   3 903.670 78.8743   1
  12  14  -3 896.776 78.3153   1
  12 -14  -3 908.436 78.1170   1
 -11  14   3 524.462 63.5818   1
 -11 -14   3 496.808 60.8168   1
  11  14  -3 554.240 64.7108   1
  11 -14  -3 656.263 64.5313   1
 -10  14   3 6410.41 317.232   1
 -10 -14   3 6644.80 318.915   1
  10  14  -3 6135.84 314.656   1
  10 -14  -3 6412.77 316.264   1
   9 -14  -3 19.6736 36.0494   1
  -9  14   3 19.6087 35.1168   1
   9  14  -3-28.4458 37.9704   1
  -9 -14   3 19.3176 36.6940   1
   8 -14  -3 49.3217 39.8060   1
  -8  14   3 19.7673 37.6097   1
   8  14  -3 78.4006 39.8821   1
  -8 -14   3 52.7651 39.6585   1
  -7  14   3 3815.77 207.026   1
   7 -14  -3 3850.78 208.048   1
   6 -14  -3 19.7252 36.2329   1
  -6  14   3 94.6473 40.5029   1
   6  14  -3 51.9230 33.1093   1
  -6 -14   3 76.5712 38.1729   1
  -5  14   3 523.416 59.7527   1
   5  14  -3 568.727 63.5334   1
   5 -14  -3 644.566 65.7476   1
  -5 -14   3 542.308 61.4004   1
   4  14  -3 2275.57 140.470   1
  -4  14   3 2372.49 141.034   1
   4 -14  -3 2402.91 143.917   1
  -4 -14   3 2113.02 138.569   1
   3  14  -3 98.3627 39.6796   1
  -3  14   3 74.7236 37.9857   1
  -3 -14   3 42.7563 36.9606   1
   3 -14  -3 66.8505 38.8329   1
  -2  14   3 378.027 54.5060   1
   2  14  -3 411.913 54.7125   1
  -2 -14   3 558.764 62.6805   1
   2 -14  -3 443.522 56.3172   1
  -1  14   3 8926.38 430.520   1
   1  14  -3 8672.02 428.693   1
  -1 -14   3 9305.64 433.443   1
   1 -14  -3 9450.60 432.293   1
   0  14  -3 2412.45 143.580   1
   0  14   3 2357.30 145.245   1
   0 -14   3 2439.15 148.238   1
   0 -14  -3 2340.83 143.885   1
   1 -14   3 2254.47 144.023   1
  -1  14  -3 2672.88 148.565   1
   1  14   3 2141.35 138.731   1
  -1 -14  -3 2410.82 144.673   1
   2 -14   3 156.334 44.7017   1
  -2  14  -3 171.286 42.5789   1
   2  14   3 171.555 46.1733   1
  -2 -14  -3 144.340 44.2495   1
   3 -14   3 3618.53 196.439   1
  -3  14  -3 3600.96 195.050   1
   3  14   3 3418.39 193.694   1
  -3 -14  -3 3537.73 194.868   1
   4 -14   3 28.1067 33.5794   1
  -4  14  -3 39.3007 37.8604   1
  -4 -14  -3 19.8602 38.5218   1
   5 -14   3 4506.76 247.076   1
   5  14   3 4689.81 251.069   1
  -5  14  -3 5027.87 253.396   1
  -5 -14  -3 5238.74 254.739   1
   7 -14   3 52.8167 37.0144   1
   7  14   3 9.94314 39.5948   1
  -7  14  -3 14.3880 37.7128   1
  -7 -14  -3 64.8625 41.2161   1
   8 -14   3 589.520 63.9698   1
   8  14   3 541.882 64.4583   1
  -8  14  -3 504.460 61.1276   1
  -8 -14  -3 512.501 64.0977   1
   9 -14   3 2097.57 130.412   1
   9  14   3 2170.23 129.729   1
  -9  14  -3 1818.10 124.942   1
  -9 -14  -3 1741.80 121.791   1
  10  14   3 785.423 72.4632   1
 -10  14  -3 693.799 71.1536   1
 -10 -14  -3 552.302 66.8486   1
  11 -14   3 897.897 80.2426   1
  11  14   3 1026.89 83.0228   1
 -11 -14  -3 871.858 78.5405   1
  12  14   3 832.156 76.1648   1
 -12 -14  -3 718.394 74.5751   1
 -13  14  -3 331.988 54.8184   1
  13 -14   3 506.608 61.6632   1
  13  14   3 373.272 56.8363   1
 -13 -14  -3 356.060 54.7210   1
 -14  14  -3 48.4813 41.2268   1
  14 -14   3 19.5296 38.4091   1
  14  14   3 53.9020 40.7340   1
 -14 -14  -3 54.6717 37.0160   1
  15  14   3-14.5186 41.3378   1
 -15 -14  -3 14.8258 42.2123   1
 -16  14  -3 38.2522 41.1029   1
  16  14   3 28.7150 40.9160   1
 -16 -14  -3 34.0387 42.6967   1
  16 -14   3 62.1467 36.8635   1
 -17 -14  -3 314.090 53.4792   1
  17  14   3 396.848 56.7063   1
 -18 -15   3 333.933 55.8188   1
  18  15  -3 287.403 49.5114   1
 -16 -15   3 5783.63 290.585   1
  16  15  -3 5800.82 290.445   1
 -15 -15   3 1583.71 110.779   1
  15  15  -3 1652.52 111.972   1
 -14 -15   3 753.518 71.7048   1
  14  15  -3 732.261 70.1604   1
  13  15  -3 52.8015 41.6529   1
 -13 -15   3 9.89761 42.2390   1
  13 -15  -3 132.870 40.5944   1
 -12  15   3 147.051 47.7779   1
  12  15  -3 111.786 38.5415   1
 -12 -15   3 123.111 43.0667   1
  12 -15  -3 117.163 40.6355   1
  11 -15  -3-15.1450 38.6224   1
 -11  15   3 5.09863 42.5835   1
  10  15  -3 268.299 49.0954   1
 -10 -15   3 182.183 46.5980   1
   9 -15  -3 7673.10 366.079   1
   9  15  -3 7456.27 362.631   1
  -9 -15   3 7065.33 360.834   1
  -9  15   3 7739.96 366.108   1
   8 -15  -3 1162.18 92.8427   1
   8  15  -3 1068.91 88.3199   1
  -8 -15   3 1299.91 95.8987   1
  -8  15   3 1084.58 89.9500   1
  -7  15   3 1952.76 123.405   1
   7  15  -3 1576.87 115.818   1
   7 -15  -3 1896.90 123.802   1
  -7 -15   3 1966.93 124.265   1
  -6  15   3 10580.3 485.160   1
   6  15  -3 10353.7 483.697   1
   6 -15  -3 10273.4 486.401   1
  -6 -15   3 10141.0 483.878   1
   5  15  -3 9.71799 36.4099   1
  -5  15   3 14.6789 37.4415   1
  -5 -15   3 39.0774 37.8863   1
   5 -15  -3 10.0690 37.4542   1
   4  15  -3 19.3283 38.4638   1
  -4  15   3 29.1117 37.6320   1
  -4 -15   3 38.7008 39.4703   1
   4 -15  -3-14.8543 38.9118   1
  -3  15   3 986.908 82.6574   1
   3  15  -3 960.263 81.6160   1
   3 -15  -3 849.723 77.6077   1
  -3 -15   3 995.697 82.5762   1
  -2  15   3 1309.15 100.480   1
   2 -15  -3 1380.82 101.317   1
  -1  15   3 3186.99 180.510   1
   1 -15  -3 3182.29 180.531   1
   0  15   3 450.110 59.8250   1
   0 -15  -3 407.202 57.7961   1
   1  15   3 382.024 56.9710   1
  -1 -15  -3 440.109 58.0495   1
   2 -15   3 168.689 42.4449   1
  -2  15  -3 127.645 41.5435   1
  -2 -15  -3 113.147 41.3934   1
   2  15   3 61.5014 39.8306   1
  -3  15  -3 19.9896 36.6369   1
  -4  15  -3 6915.68 339.483   1
   4  15   3 6482.48 336.406   1
  -4 -15  -3 7098.12 342.295   1
   4 -15   3 7121.43 341.340   1
  -5  15  -3 856.566 80.9667   1
   5  15   3 1082.89 87.5121   1
  -5 -15  -3 988.584 83.6336   1
   5 -15   3 918.415 81.5437   1
   6 -15   3 121.632 41.6381   1
  -6 -15  -3 116.053 42.0674   1
   6  15   3-4.99860 38.4260   1
  -6  15  -3 126.819 45.1226   1
  -7  15  -3 271.247 49.9255   1
  -7 -15  -3 286.654 54.3208   1
   7 -15   3 316.552 52.4694   1
  -8  15  -3 4858.55 272.058   1
   8  15   3 5769.56 280.117   1
  -8 -15  -3 5629.93 279.413   1
   8 -15   3 5470.24 275.678   1
  -9  15  -3 338.055 56.2407   1
   9 -15   3 409.107 56.3443   1
   9  15   3 364.476 57.6111   1
 -10 -15  -3 986.991 86.9303   1
  10  15   3 1027.55 88.3304   1
 -11  15  -3-14.4205 41.0714   1
  11  15   3-24.6412 41.6431   1
  11 -15   3-39.1778 40.9139   1
 -11 -15  -3-19.6779 40.8629   1
 -12  15  -3-4.79302 37.4166   1
  12 -15   3-14.8755 37.4134   1
  13  15   3 1682.80 113.158   1
 -13 -15  -3 1632.90 113.172   1
  13 -15   3 1909.36 117.581   1
 -14  15  -3 1237.32 97.0836   1
  14  15   3 1335.27 99.0110   1
 -14 -15  -3 1287.96 97.9169   1
  14 -15   3 1416.58 99.2190   1
 -15  15  -3 57.0098 39.0548   1
  15  15   3 61.5151 43.0617   1
  15 -15   3 52.9676 42.3067   1
 -15 -15  -3 43.6350 42.5967   1
 -16  15  -3 4.68130 39.5448   1
  16 -15   3 4.75262 34.0449   1
  17  16  -3 1307.22 95.1075   1
 -17 -16   3 1109.78 92.1948   1
  16  16  -3 775.512 75.1015   1
 -16 -16   3 824.057 76.3996   1
  15  16  -3 969.086 81.5009   1
 -15 -16   3 951.027 81.7780   1
  14  16  -3 4334.93 221.010   1
 -14 -16   3 3985.50 218.643   1
  13  16  -3 511.616 62.5760   1
 -13 -16   3 620.264 68.4176   1
 -12  16   3 208.238 51.4682   1
 -12 -16   3 195.019 50.7825   1
  12  16  -3 163.607 45.6812   1
 -11  16   3 4993.30 250.301   1
  11  16  -3 4519.52 241.984   1
 -11 -16   3 4453.83 241.632   1
  11 -16  -3 4867.70 249.347   1
  10 -16  -3 5.21875 38.2524   1
 -10  16   3-5.19951 40.8562   1
 -10 -16   3 9.78112 37.4176   1
  10  16  -3 28.8152 37.2440   1
   9  16  -3 659.532 69.7752   1
  -9  16   3 719.038 75.7429   1
   9 -16  -3 845.233 78.2178   1
  -9 -16   3 577.255 68.3837   1
  -8  16   3 2818.07 169.424   1
   8 -16  -3 3058.61 174.431   1
  -7  16   3 3529.57 191.058   1
   7  16  -3 3172.33 185.561   1
   7 -16  -3 3411.81 192.058   1
  -7 -16   3 3351.65 188.209   1
  -6  16   3 3313.74 178.214   1
   6  16  -3 2657.64 167.587   1
  -6 -16   3 3061.24 172.745   1
   6 -16  -3 3244.46 179.108   1
   5  16  -3 1704.92 119.810   1
  -5 -16   3 1945.01 123.269   1
   4  16  -3 14.7114 37.5195   1
  -4 -16   3 9.80043 37.7480   1
   3  16  -3 639.890 67.2799   1
  -3 -16   3 726.510 70.2276   1
   2  16  -3 72.1721 39.6450   1
  -2  16   3 60.2306 39.5965   1
  -2 -16   3 107.294 41.5799   1
   2 -16  -3 95.2792 41.7916   1
  -1  16   3 10843.6 524.263   1
   1  16  -3 11603.9 525.537   1
  -1 -16   3 11658.3 527.810   1
   1 -16  -3 11017.9 526.473   1
   0  16  -3 4393.88 238.263   1
   0  16   3 4526.07 238.200   1
   0 -16  -3 4685.25 241.161   1
   0 -16   3 4610.62 242.080   1
  -1  16  -3 7046.72 347.613   1
   1  16   3 7069.09 348.640   1
  -1 -16  -3 7219.31 349.822   1
   1 -16   3 7110.74 350.281   1
   2 -16   3 101.660 39.5431   1
   2  16   3 52.6546 39.6430   1
  -2 -16  -3 39.7977 37.1364   1
  -2  16  -3 102.421 43.5670   1
   3 -16   3 928.172 84.1869   1
   3  16   3 933.534 83.7950   1
  -3 -16  -3 1066.07 87.5443   1
   4 -16   3 493.756 60.2708   1
  -4  16  -3 543.734 63.9944   1
   4  16   3 538.881 67.0780   1
  -4 -16  -3 488.859 63.0141   1
  -5  16  -3 7409.24 346.873   1
   5  16   3 6253.86 340.630   1
  -5 -16  -3 7308.55 345.901   1
   5 -16   3 7098.43 344.931   1
  -6  16  -3 1159.18 92.8900   1
   6  16   3 1197.72 95.5604   1
   6 -16   3 1137.87 90.9623   1
  -6 -16  -3 1214.22 94.7748   1
  -7 -16  -3 3562.31 194.956   1
   7  16   3 3444.11 195.384   1
  -8  16  -3 211.253 49.4902   1
   8  16   3 207.167 48.7712   1
  -8 -16  -3 284.505 52.5917   1
   8 -16   3 227.619 47.1570   1
  -9  16  -3 11313.6 558.070   1
   9  16   3 12479.3 562.179   1
   9 -16   3 12276.9 560.177   1
  -9 -16  -3 12457.3 562.459   1
 -10 -16  -3 1552.12 107.950   1
  10 -16   3 1696.97 108.965   1
 -11  16  -3 307.374 53.7135   1
  11  16   3 345.365 57.2479   1
 -11 -16  -3 301.397 56.3801   1
  11 -16   3 331.743 52.7231   1
 -12  16  -3 1008.83 86.8109   1
  12  16   3 1150.44 89.0189   1
  12 -16   3 1010.49 85.8366   1
  13  16   3 2512.50 140.468   1
  13 -16   3 2482.97 140.761   1
 -13 -16  -3 2090.84 135.953   1
 -14 -16  -3-28.5869 42.8784   1
  14  16   3 55.6242 43.3369   1
 -15  16  -3 128.261 44.8850   1
 -15 -17   3 834.394 79.6511   1
  15  17  -3 933.556 81.7651   1
 -14 -17   3 18.5470 42.3405   1
  14  17  -3-9.12638 40.2422   1
 -13 -17   3 1267.11 100.786   1
  13  17  -3 1488.76 102.974   1
 -12 -17   3 119.207 45.1338   1
  12  17  -3 56.6591 40.9378   1
 -11 -17   3 1594.07 114.254   1
  11  17  -3 1839.34 118.293   1
 -10  17   3 1695.73 117.350   1
   9 -17  -3 1728.02 120.947   1
  -9 -17   3 1715.56 117.140   1
   9  17  -3 1796.11 116.348   1
  -9  17   3 1608.27 116.673   1
   8  17  -3 1449.09 107.085   1
  -8  17   3 1664.11 112.897   1
   8 -17  -3 1657.79 113.937   1
  -8 -17   3 1417.38 106.315   1
  -7  17   3 45.8807 40.1144   1
   7  17  -3 32.5043 39.7231   1
   7 -17  -3 62.9316 39.6278   1
  -7 -17   3 67.6145 41.7609   1
   6  17  -3 7256.08 373.248   1
  -6  17   3 8424.29 381.852   1
   6 -17  -3 7876.76 381.030   1
  -6 -17   3 7802.19 377.410   1
  -5  17   3 60.1913 42.6223   1
   5  17  -3 33.4893 40.8793   1
   5 -17  -3-5.08517 38.3822   1
  -5 -17   3 14.6310 42.1269   1
   4  17  -3 2148.88 139.030   1
  -4  17   3 2390.60 142.568   1
  -4 -17   3 2183.89 139.043   1
   4 -17  -3 2247.61 141.667   1
  -3  17   3 648.416 70.8803   1
   3  17  -3 742.820 70.7081   1
   3 -17  -3 637.799 69.5177   1
  -3 -17   3 649.786 67.7895   1
  -2  17   3 4739.54 239.943   1
   2 -17  -3 4257.52 236.041   1
  -1  17   3 1428.91 105.421   1
   1 -17  -3 1371.06 104.418   1
   0  17   3 1366.79 102.261   1
   0 -17  -3 1328.06 101.566   1
   1  17   3 58.2579 41.2789   1
  -1 -17  -3 25.1968 40.8999   1
   2 -17   3 526.171 63.9550   1
   2  17   3 403.163 58.7281   1
  -2 -17  -3 407.972 60.1691   1
  -2  17  -3 478.392 62.6033   1
  -3  17  -3 4.88370 39.1138   1
   3 -17   3 10.1798 42.7546   1
   4  17   3 2440.96 149.476   1
  -4  17  -3 2337.13 148.383   1
  -4 -17  -3 2761.28 154.343   1
   4 -17   3 2348.20 149.547   1
   5 -17   3 80.4830 43.9436   1
  -5  17  -3 45.1398 43.1198   1
   5  17   3 19.8588 40.3023   1
  -5 -17  -3 45.5841 38.7974   1
  -6  17  -3 4246.69 230.562   1
   6  17   3 4172.56 230.604   1
  -6 -17  -3 4646.06 233.751   1
   6 -17   3 4266.62 230.956   1
  -7  17  -3 14.8442 38.1133   1
   7  17   3 14.8556 44.5610   1
   7 -17   3-4.96361 36.3799   1
  -7 -17  -3-10.0069 40.0718   1
  -8  17  -3 14861.5 714.161   1
   8 -17   3 16751.4 717.544   1
  -9 -17  -3 443.989 57.1983   1
   9  17   3 318.517 50.8949   1
 -10  17  -3 1620.89 118.934   1
  10  17   3 1941.48 123.411   1
  10 -17   3 1919.51 119.361   1
 -10 -17  -3 1727.66 118.253   1
 -11  17  -3-4.84251 43.1607   1
  11 -17   3-51.2902 38.7378   1
 -12 -17  -3 18.6449 34.4344   1
  12  17   3 32.8821 38.1036   1
 -13  17  -3 9.33689 41.8109   1
  13 -17   3 32.2442 37.8122   1
 -13 -18   3 825.631 78.4831   1
  13  18  -3 814.723 75.4236   1
 -12 -18   3 13.8817 40.6297   1
  12  18  -3 64.5430 43.1300   1
 -11 -18   3 37.5952 41.6729   1
  11  18  -3 18.6221 40.4335   1
 -10 -18   3 620.324 69.7436   1
  10  18  -3 746.564 73.6749   1
   9  18  -3 452.569 59.8508   1
  -9 -18   3 408.071 61.7043   1
  -8  18   3 310.588 56.5444   1
   8  18  -3 364.611 57.6705   1
  -8 -18   3 382.304 57.1349   1
   7  18  -3 3319.38 193.122   1
  -7  18   3 3613.19 199.283   1
  -7 -18   3 3670.27 197.127   1
   7 -18  -3 3799.24 202.831   1
  -6  18   3 181.539 48.5843   1
   6 -18  -3 102.239 43.5991   1
  -5  18   3 3258.72 187.801   1
   5  18  -3 3274.57 183.826   1
  -5 -18   3 3405.94 186.719   1
   5 -18  -3 3481.60 190.468   1
  -4  18   3 1876.59 124.651   1
   4  18  -3 1799.01 120.238   1
   4 -18  -3 1781.01 123.440   1
  -4 -18   3 1897.34 122.329   1
  -3  18   3 1147.18 90.2652   1
   3  18  -3 1073.67 89.1988   1
   3 -18  -3 1134.09 89.2343   1
  -3 -18   3 833.885 84.0682   1
   2  18  -3 770.904 73.3344   1
  -2  18   3 730.036 74.4240   1
   2 -18  -3 720.931 73.5459   1
  -1  18   3 2793.17 166.077   1
  -1 -18   3 2920.76 167.363   1
   1 -18  -3 2923.08 169.281   1
   0  18  -3 249.219 50.3480   1
   0  18   3 303.388 54.2562   1
   0 -18  -3 261.148 51.6575   1
   0 -18   3 308.249 52.0848   1
  -1  18  -3 3982.06 215.240   1
   1  18   3 3953.24 214.631   1
   1 -18   3 3980.12 217.630   1
  -1 -18  -3 4128.94 217.969   1
   2 -18   3 79.7921 42.9595   1
  -2  18  -3 92.3701 44.7297   1
   2  18   3 24.5190 42.2470   1
  -2 -18  -3 119.789 43.6869   1
   3 -18   3 2395.29 145.585   1
   3  18   3 2120.98 140.845   1
  -3 -18  -3 2475.79 146.278   1
  -3  18  -3 2410.88 144.107   1
   4 -18   3 145.232 48.1803   1
  -4  18  -3 125.085 45.5001   1
   4  18   3 109.258 48.4006   1
  -4 -18  -3 130.429 45.6837   1
  -6  18  -3 1096.35 91.5691   1
   6  18   3 1104.46 91.6527   1
  -6 -18  -3 1223.51 93.4627   1
   6 -18   3 1207.95 94.6566   1
  -7  18  -3 2060.50 136.386   1
   7  18   3 2250.02 139.897   1
   7 -18   3 2274.77 138.583   1
  -8  18  -3 1050.38 89.8974   1
   8  18   3 1085.97 88.2978   1
  -8 -18  -3 922.801 85.4943   1
   8 -18   3 1181.67 90.3230   1
  -9  18  -3 1143.17 95.5142   1
   9  18   3 1141.04 92.8728   1
  -9 -18  -3 1252.23 97.0995   1
   9 -18   3 1422.60 99.0980   1
 -10  18  -3-28.7276 44.1400   1
  10  18   3 23.6625 42.7978   1
 -10 -18  -3 23.5283 40.4155   1
  10 -18   3 9.39049 39.2149   1
  11 -18   3 800.127 73.6711   1
 -11  18  -3 767.252 75.7022   1
 -12  18  -3 219.806 45.7732   1
  10  19  -3 632.081 64.9980   1
 -10 -19   3 456.059 61.2121   1
   9  19  -3 596.880 67.0603   1
  -9 -19   3 593.896 67.6079   1
  -8 -19   3 2494.24 145.985   1
   8  19  -3 2298.86 142.444   1
  -6 -19   3 14.0591 41.3478   1
   6  19  -3 45.0822 40.5884   1
  -5 -19   3 187.878 44.2774   1
   5 -19  -3 81.0402 41.2137   1
  -5  19   3 141.922 47.7253   1
   5  19  -3 133.159 41.9133   1
   4 -19  -3 1947.71 124.816   1
  -4  19   3 1891.86 124.112   1
   4  19  -3 1603.53 115.437   1
  -3 -19   3 71.7103 40.0658   1
   3 -19  -3 96.0040 43.9913   1
  -3  19   3 70.1434 44.3092   1
   2 -19  -3 182.612 48.7182   1
  -2 -19   3 301.633 54.3614   1
  -2  19   3 270.957 51.9261   1
   2  19  -3 297.168 52.1717   1
  -1 -19   3 3693.03 197.604   1
   1 -19  -3 3717.34 199.736   1
   1  19  -3 3526.61 196.249   1
  -1  19   3 3523.39 197.061   1
   0 -19   3 209.386 47.1233   1
   0  19  -3 296.418 50.8089   1
   1 -19   3 221.337 48.5957   1
  -1 -19  -3 167.575 50.1379   1
  -1  19  -3 136.734 44.1487   1
   1  19   3 208.259 50.9775   1
   2 -19   3 3370.05 189.066   1
   2  19   3 3188.87 186.408   1
  -2  19  -3 3284.53 186.102   1
  -2 -19  -3 3727.09 192.496   1
  -3  19  -3 138.482 44.2644   1
   3  19   3 125.281 47.6847   1
   3 -19   3 117.907 42.6737   1
  -3 -19  -3 45.0507 41.3388   1
   4 -19   3 507.302 64.0251   1
  -4  19  -3 541.093 65.0584   1
   4  19   3 487.328 65.4431   1
  -4 -19  -3 563.576 65.2368   1
   5 -19   3 1156.20 92.1426   1
   5  19   3 1154.00 93.8256   1
  -5 -19  -3 1277.44 95.9609   1
  -5  19  -3 1121.19 91.6221   1
  -7  19  -3 494.081 67.1159   1
   7  19   3 581.772 66.4486   1
  -7 -19  -3 492.345 61.5086   1
   7 -19   3 508.354 65.3049   1
  -8  19  -3 565.700 68.3931   1
   8  19   3 488.179 66.1153   1
  -8 -19  -3 451.587 62.7249   1
   8 -19   3 430.796 60.5904   1
   9 -19   3 271.199 49.8555   1
  -9  19  -3 218.730 50.7279   1
  -6 -20   3 884.094 75.9403   1
   6  20  -3 695.575 69.1584   1
  -5 -20   3 64.1383 38.3586   1
  -4 -20   3 1884.10 122.383   1
   4  20  -3 1821.43 120.943   1
  -3 -20   3-9.26753 38.7037   1
   3  20  -3 31.8146 40.0839   1
  -2 -20   3 252.093 48.2609   1
   2  20  -3 264.824 50.6706   1
  -2  20   3 220.942 51.0588   1
  -1 -20   3 1382.18 101.911   1
   1 -20  -3 1530.67 107.707   1
   1  20  -3 1481.75 104.354   1
  -1  20   3 1456.37 106.134   1
   0 -20   3 144.156 42.5545   1
   0 -20  -3 189.404 49.8185   1
   0  20  -3 153.117 45.9757   1
   0  20   3 134.900 45.7126   1
   1 -20   3 18216.3 813.439   1
  -1  20  -3 18082.4 813.173   1
   2  20   3 708.309 74.4987   1
  -2  20  -3 733.921 73.5833   1
  -2 -20  -3 612.776 72.1704   1
   2 -20   3 786.561 74.9692   1
  -3  20  -3-4.62901 39.1037   1
   3  20   3-4.79623 44.4246   1
   3 -20   3 18.8832 37.3336   1
  -3 -20  -3 19.3775 42.2797   1
  -4  20  -3-4.60602 42.0617   1
   4  20   3 14.2167 38.4268   1
  -4 -20  -3 19.2626 36.8442   1
  -5  20  -3 239.612 49.9562   1
   5  20   3 165.993 49.5854   1
  -5 -20  -3 214.959 48.0649   1
   5 -20   3 212.773 44.8789   1
 -25   0   4-55.3719 42.1068   1
  24   0  -4 97.0033 43.2368   1
 -24   0   4 157.885 44.3177   1
  23   0  -4 37.1438 41.9792   1
 -23   0   4 20.1467 40.1027   1
  22   0  -4 5714.33 273.552   1
 -22   0   4 4864.80 264.978   1
  21   0  -4 4642.27 245.912   1
 -21   0   4 4863.65 247.667   1
  20   0  -4 4193.37 221.452   1
 -20   0   4 4074.28 218.128   1
  18   0  -4 2236.29 135.677   1
 -18   0   4 2254.25 134.894   1
 -17   0   4 396.592 50.7908   1
  17   0  -4 323.436 48.9320   1
 -16   0   4 4557.73 234.679   1
  16   0  -4 4787.18 236.229   1
 -15   0   4 13389.9 627.250   1
  15   0  -4 14689.2 631.740   1
 -14   0   4 1990.56 119.160   1
  14   0  -4 2097.47 120.692   1
 -13   0   4 9171.45 401.979   1
  13   0  -4 8286.13 401.117   1
  12   0  -4 5087.15 246.840   1
 -11   0   4 57.2348 25.1873   1
  11   0  -4 85.9793 27.3849   1
 -10   0   4 14917.1 650.423   1
  10   0  -4 14569.6 647.836   1
  -8   0   4 59690.8 2751.34   1
   8   0  -4 70531.8 2754.64   1
  -7   0   4 30112.9 1391.80   1
   7   0  -4 35239.2 1393.18   1
  -6   0   4 3680.32 172.369   1
   6   0  -4 3985.76 172.917   1
  -5   0   4 527044. 22273.2   1
   5   0  -4 524735. 22273.3   1
  -4   0   4 262263. 11598.8   1
   4   0  -4 285580. 11598.9   1
   2   0  -4 229527. 7714.61   1
  -2   0   4 138487. 7714.14   1
   1   0  -4 116898. 5397.22   1
  -1   0   4 136943. 5396.60   1
   0   0  -4 144882. 5926.09   1
   0   0   4 134471. 5926.14   1
  -1   0  -4 435430. 17828.4   1
   1   0   4 405728. 17828.7   1
  -2   0  -4 309368. 13060.4   1
   2   0   4 306747. 13059.6   1
  -3   0  -4 436.689 40.0624   1
   3   0   4 471.882 42.9986   1
  -4   0  -4 9140.25 401.998   1
   4   0   4 8696.62 401.259   1
  -5   0  -4 53589.3 2335.29   1
   5   0   4 55481.5 2336.17   1
   6   0   4 12.4318 24.1281   1
  -6   0  -4 43.0106 25.3879   1
  -7   0  -4 65127.3 2751.92   1
   7   0   4 63290.7 2751.01   1
  -8   0  -4 29015.5 1295.18   1
   8   0   4 30616.5 1297.98   1
  -9   0  -4 1048.23 77.2925   1
   9   0   4 1005.14 77.6858   1
 -10   0  -4 30716.2 1300.94   1
  10   0   4 28853.2 1299.29   1
 -11   0  -4 12531.2 566.074   1
  11   0   4 12239.7 566.922   1
 -12   0  -4 3176.44 179.210   1
  12   0   4 3455.92 184.530   1
  13   0   4 14.2696 35.1376   1
 -13   0  -4 35.9479 36.2277   1
 -14   0  -4 2989.28 171.233   1
  14   0   4 3089.30 173.466   1
 -15   0  -4 1996.59 135.272   1
  15   0   4 2659.20 145.759   1
 -16   0  -4 11276.1 538.591   1
  16   0   4 12088.1 543.563   1
 -18   0  -4 251.017 51.3942   1
  18   0   4 345.300 57.6499   1
 -19   0  -4 663.961 70.0459   1
  20   0   4 1190.12 97.8001   1
 -21   0  -4 2227.04 139.164   1
  21   0   4 2307.41 142.178   1
 -22   0  -4 9.71878 38.5591   1
  22   0   4 148.775 46.7279   1
 -24   0  -4 216.672 49.7953   1
  24   0   4 200.389 48.1980   1
 -25  -1   4 313.121 55.7054   1
  25   1  -4 318.874 56.2848   1
 -24   1   4 81.3204 42.2669   1
  24  -1  -4 37.4756 39.3062   1
  24   1  -4 36.4025 38.4675   1
 -24  -1   4 60.4967 41.1903   1
 -23   1   4 305.324 52.1367   1
  23  -1  -4 202.015 50.5388   1
  23   1  -4 217.048 49.4052   1
 -23  -1   4 249.650 50.0552   1
 -22  -1   4 1464.79 106.691   1
 -22   1   4 1593.03 109.265   1
  22  -1  -4 1544.80 110.700   1
  22   1  -4 1456.60 107.829   1
 -21  -1   4 5482.72 280.998   1
 -21   1   4 5354.99 279.560   1
  21   1  -4 5579.38 283.094   1
  21  -1  -4 5907.81 286.161   1
 -20  -1   4 918.427 82.7892   1
 -20   1   4 951.965 81.7746   1
  20   1  -4 1113.94 86.6128   1
  20  -1  -4 1117.51 87.8302   1
 -19   1   4 240.917 47.8815   1
  19  -1  -4 454.312 56.5159   1
 -18   1   4 2894.74 168.846   1
  18  -1  -4 3367.00 174.731   1
  18   1  -4 3138.64 173.795   1
 -18  -1   4 3032.60 171.447   1
 -17   1   4 12634.5 622.553   1
  17  -1  -4 15012.4 630.952   1
  17   1  -4 14893.6 631.128   1
 -17  -1   4 13187.0 625.597   1
 -16   1   4 2588.48 145.246   1
  16  -1  -4 2802.50 151.164   1
  16   1  -4 2775.57 151.012   1
 -16  -1   4 2336.43 144.630   1
  15   1  -4 121.025 33.2589   1
 -15  -1   4 3.89588 28.8764   1
 -14   1   4 4308.87 219.559   1
  14  -1  -4 4440.91 220.842   1
  14   1  -4 4515.15 221.921   1
 -14  -1   4 4376.31 222.476   1
 -13   1   4 9846.27 446.172   1
  13   1  -4 10106.4 449.219   1
  13  -1  -4 9477.93 446.126   1
 -12   1   4 24327.0 1052.54   1
 -12  -1   4 23947.9 1053.43   1
  12  -1  -4 22699.3 1051.75   1
  12   1  -4 26064.2 1057.50   1
  11  -1  -4 58656.2 2448.11   1
  11   1  -4 59882.5 2453.11   1
 -11   1   4 54439.8 2446.25   1
 -11  -1   4 56452.1 2448.64   1
  10   1  -4 3804.85 179.313   1
 -10   1   4 3351.93 175.407   1
 -10  -1   4 3817.73 179.316   1
   9   1  -4 12411.8 540.810   1
  -9  -1   4 12102.5 541.108   1
   8  -1  -4 68219.3 2775.54   1
  -8   1   4 62324.6 2774.18   1
   7  -1  -4 1658.35 80.5533   1
  -7  -1   4 1637.07 83.0702   1
   7   1  -4 1781.23 84.1717   1
   6   1  -4 354754. 12009.8   1
   6  -1  -4 333920. 12004.9   1
  -6  -1   4 315829. 12009.1   1
  -5   1   4 3055.47 124.088   1
   5  -1  -4 3031.37 124.314   1
   5   1  -4 2892.06 128.635   1
   4   1  -4 42152.8 1649.91   1
  -4  -1   4 35669.9 1649.02   1
   3   1  -4 9960.16 255.653   1
  -3  -1   4 4085.60 245.893   1
   2   1  -4 6328.03 283.096   1
  -2  -1   4 6645.07 283.483   1
  -1  -1   4 32222.1 1328.78   1
  -1   1   4 30940.3 1324.35   1
   0  -1   4 1627.92 81.4678   1
   0  -1  -4 1792.33 80.3223   1
   0   1  -4 1704.78 80.9936   1
   1   1   4 1804.66 87.6256   1
  -1  -1  -4 1735.66 86.6057   1
  -1   1  -4 1778.50 87.4144   1
   2   1   4 480097. 20831.1   1
   2  -1   4 461567. 20830.8   1
  -2  -1  -4 506164. 20831.6   1
  -2   1  -4 520920. 20832.2   1
   3   1   4 19925.0 859.623   1
   3  -1   4 20150.7 861.683   1
  -3  -1  -4 19444.5 860.000   1
  -3   1  -4 19719.4 859.775   1
   4   1   4 226811. 9702.95   1
   4  -1   4 233794. 9705.58   1
  -4  -1  -4 231492. 9704.16   1
  -4   1  -4 222988. 9702.87   1
   5   1   4 28825.7 1276.45   1
   5  -1   4 30126.9 1279.00   1
  -5  -1  -4 29639.9 1277.22   1
  -5   1  -4 29479.8 1276.28   1
   6   1   4 1876.51 108.877   1
   6  -1   4 1854.20 107.994   1
  -6  -1  -4 1867.99 108.038   1
  -6   1  -4 1845.18 107.422   1
   7   1   4 1409.77 89.9815   1
   7  -1   4 1375.57 89.0382   1
  -7  -1  -4 1299.70 86.8220   1
  -7   1  -4 1290.31 86.4666   1
   8   1   4 8628.81 405.212   1
   8  -1   4 8999.42 405.383   1
  -8  -1  -4 8648.84 404.356   1
  -8   1  -4 8577.66 402.854   1
   9   1   4 3224.02 176.890   1
   9  -1   4 3378.00 177.840   1
  -9  -1  -4 3359.90 176.413   1
  -9   1  -4 3335.36 176.252   1
  10   1   4 24153.6 1089.29   1
  10  -1   4 25153.2 1092.50   1
 -10  -1  -4 25127.2 1089.49   1
 -10   1  -4 24792.1 1088.63   1
  11   1   4 18911.8 896.406   1
  11  -1   4 20882.7 901.536   1
 -11  -1  -4 20525.2 898.804   1
 -11   1  -4 20725.8 898.125   1
  12   1   4 2234.94 138.395   1
  12  -1   4 2289.05 139.930   1
 -12  -1  -4 2288.67 138.121   1
 -12   1  -4 2573.97 141.820   1
  13  -1   4 726.368 69.8095   1
  13   1   4 557.985 62.9224   1
 -13  -1  -4 555.197 62.6431   1
 -13   1  -4 639.182 63.5583   1
  14   1   4 1849.80 119.317   1
  14  -1   4 1864.95 120.686   1
 -14  -1  -4 1751.17 116.476   1
 -14   1  -4 1639.49 114.565   1
  15  -1   4 2722.38 165.995   1
 -15  -1  -4 2623.30 161.558   1
 -15   1  -4 2731.46 163.387   1
  16   1   4 7827.13 364.772   1
  16  -1   4 7922.95 366.311   1
 -16  -1  -4 6671.20 357.158   1
 -16   1  -4 7463.75 360.304   1
  18   1   4 1604.99 110.558   1
  18  -1   4 1679.30 111.231   1
 -18  -1  -4 1380.63 104.551   1
 -18   1  -4 1325.62 102.765   1
  19   1   4 502.107 64.4130   1
  19  -1   4 483.790 62.0392   1
 -19   1  -4 499.290 62.6558   1
 -19  -1  -4 328.180 58.4882   1
  20  -1   4 1437.73 109.562   1
  20   1   4 1678.48 113.102   1
 -20   1  -4 1449.08 108.748   1
 -20  -1  -4 1473.64 106.453   1
  21  -1   4 1754.98 117.497   1
  21   1   4 1668.53 115.950   1
 -21   1  -4 1648.84 114.618   1
 -21  -1  -4 1492.89 110.213   1
  22   1   4 271.715 53.0063   1
  22  -1   4 289.585 50.7024   1
 -22  -1  -4 254.213 50.2864   1
 -22   1  -4 188.404 48.5711   1
  24  -1   4 220.585 47.0870   1
 -24   1  -4 202.780 48.9512   1
  25   2  -4 362.707 56.6737   1
 -25  -2   4 305.390 53.7686   1
  24   2  -4-15.5809 40.2774   1
  24  -2  -4-10.3346 37.3065   1
 -24  -2   4 55.8090 41.8868   1
 -24   2   4 20.8562 39.8931   1
  23   2  -4 293.945 54.7110   1
  23  -2  -4 386.388 56.8984   1
 -23  -2   4 396.298 59.7906   1
 -23   2   4 401.998 59.5289   1
  22  -2  -4 2104.81 135.457   1
 -22   2   4 2140.26 135.564   1
  21   2  -4 158.997 44.2322   1
  21  -2  -4 51.4825 37.6728   1
 -21  -2   4 94.1019 41.3288   1
 -21   2   4 82.8826 40.4554   1
  20   2  -4 2001.25 125.949   1
  20  -2  -4 1721.39 120.093   1
 -20  -2   4 1870.29 122.245   1
 -20   2   4 1933.99 122.384   1
  19   2  -4 752.156 74.8278   1
  19  -2  -4 791.561 71.6882   1
 -19  -2   4 690.950 69.5522   1
 -19   2   4 772.259 69.7599   1
  18   2  -4 844.382 72.9671   1
  18  -2  -4 795.097 72.8558   1
 -18  -2   4 796.131 72.3178   1
 -18   2   4 769.978 68.4327   1
  17   2  -4 12495.7 532.910   1
  17  -2  -4 12614.5 533.912   1
 -17  -2   4 10613.0 527.168   1
 -17   2   4 10705.8 524.953   1
  16   2  -4 759.541 67.3497   1
  16  -2  -4 787.506 69.2835   1
 -16  -2   4 701.460 67.9764   1
 -16   2   4 895.263 69.7176   1
  15   2  -4 15960.3 666.088   1
 -15  -2   4 13700.1 658.826   1
  14  -2  -4 1354.30 90.3174   1
 -14   2   4 1349.46 88.8127   1
  13   2  -4 557.024 56.8389   1
  13  -2  -4 654.381 55.2794   1
 -13  -2   4 552.198 52.8199   1
 -13   2   4 496.938 49.2638   1
 -12  -2   4 6971.76 343.737   1
 -12   2   4 7117.41 340.891   1
  11   2  -4 1087.90 71.7593   1
 -11   2   4 1035.18 67.0664   1
  11  -2  -4 1082.29 70.0650   1
 -11  -2   4 969.692 69.9611   1
  10   2  -4 5220.36 261.059   1
 -10   2   4 5739.82 258.824   1
 -10  -2   4 5279.24 261.478   1
  10  -2  -4 6101.96 261.844   1
  -9  -2   4 78536.9 3433.66   1
   9   2  -4 82688.1 3434.80   1
   8   2  -4 11617.2 571.209   1
  -8   2   4 11827.9 567.780   1
  -8  -2   4 14067.4 575.486   1
   8  -2  -4 15134.9 571.765   1
  -7   2   4 88945.8 3877.73   1
   7  -2  -4 93825.9 3878.74   1
   6   2  -4 60838.2 2466.51   1
   6  -2  -4 65546.4 2461.14   1
  -5  -2   4 34198.0 1537.88   1
   5  -2  -4 38731.6 1532.07   1
  -5   2   4 34275.9 1530.86   1
   5   2  -4 36727.5 1538.69   1
   4   2  -4 186.311 21.3982   1
  -4   2   4 194.118 14.2161   1
  -4  -2   4 143.127 20.0422   1
   4  -2  -4 206.931 14.8348   1
   3   2  -4 5104.65 210.719   1
  -3   2   4 4552.91 200.780   1
   3  -2  -4 4905.90 201.204   1
   2   2  -4 2163.64 75.9424   1
  -2  -2   4 1912.99 74.2877   1
   1   2  -4 2757.70 115.114   1
   1  -2  -4 2986.95 111.364   1
   0  -2   4 1117.39 60.9462   1
   0   2  -4 1302.29 59.8987   1
   0  -2  -4 1230.36 56.7521   1
   1  -2   4 18457.7 753.302   1
  -1   2  -4 19357.8 753.623   1
  -1  -2  -4 18193.7 750.636   1
   2   2   4 14276.8 636.652   1
  -2  -2  -4 14851.3 636.306   1
   3   2   4 18882.6 824.038   1
   3  -2   4 19297.9 823.811   1
  -3  -2  -4 18526.1 820.723   1
  -3   2  -4 18885.2 822.500   1
   4   2   4 24027.2 981.258   1
   4  -2   4 20163.1 980.324   1
  -4  -2  -4 23214.2 979.096   1
  -4   2  -4 22662.7 980.448   1
   5   2   4 47109.1 2092.56   1
   5  -2   4 48713.1 2093.39   1
  -5  -2  -4 50219.4 2093.89   1
  -5   2  -4 49077.0 2093.07   1
   6   2   4 1447.74 91.7059   1
   6  -2   4 1580.94 94.0374   1
  -6  -2  -4 1472.09 92.1263   1
  -6   2  -4 1438.71 90.8141   1
   7   2   4 25754.9 1156.92   1
   7  -2   4 27169.5 1160.52   1
  -7  -2  -4 26778.6 1159.86   1
  -7   2  -4 26667.2 1158.12   1
   8   2   4-3.65972 29.6766   1
   8  -2   4 3.81349 28.1606   1
  -8  -2  -4 18.8295 32.1695   1
  -8   2  -4 18.0377 27.7902   1
   9   2   4 2668.23 148.321   1
   9  -2   4 2643.95 150.449   1
  -9  -2  -4 2488.18 146.174   1
  -9   2  -4 2792.27 149.304   1
  10   2   4 5677.90 274.031   1
  10  -2   4 5029.31 269.431   1
 -10  -2  -4 5459.85 271.328   1
 -10   2  -4 5811.48 272.416   1
  11   2   4 20754.8 914.306   1
  11  -2   4 18846.8 910.409   1
 -11  -2  -4 21521.0 913.437   1
 -11   2  -4 21174.4 912.560   1
  12   2   4 1125.81 84.4899   1
  12  -2   4 1042.07 82.2025   1
 -12  -2  -4 945.020 79.6245   1
 -12   2  -4 999.014 79.9046   1
  13  -2   4 3955.76 214.803   1
 -13   2  -4 4150.65 214.546   1
  14   2   4 1829.84 116.198   1
  14  -2   4 1955.96 119.024   1
 -14  -2  -4 1455.22 108.889   1
 -14   2  -4 1583.73 110.552   1
  15   2   4 2386.15 141.649   1
  15  -2   4 2376.35 141.737   1
 -15  -2  -4 2070.51 135.552   1
 -15   2  -4 2110.27 135.469   1
  16   2   4 4639.02 225.649   1
  16  -2   4 4341.58 224.468   1
 -16   2  -4 3617.08 215.437   1
 -16  -2  -4 3916.34 217.937   1
  17   2   4 3791.67 202.673   1
 -17  -2  -4 3488.94 198.564   1
  18   2   4 271.386 51.7570   1
  18  -2   4 247.371 52.0745   1
 -18  -2  -4 241.089 47.5280   1
 -18   2  -4 350.992 56.8010   1
  19   2   4 52.0851 37.7015   1
  19  -2   4 92.5043 44.9359   1
 -19  -2  -4 63.9691 39.7502   1
 -19   2  -4 56.1161 43.9006   1
  20  -2   4 836.149 81.5320   1
 -20  -2  -4 881.392 80.5454   1
 -20   2  -4 1039.49 86.8213   1
  21   2   4 498.686 60.0524   1
  21  -2   4 410.084 60.2824   1
 -21   2  -4 320.304 58.3169   1
  22  -2   4 177.287 48.7228   1
  22   2   4 142.615 47.8079   1
 -22  -2  -4 198.265 45.4546   1
 -22   2  -4 216.945 52.9084   1
  23   2   4 205.582 50.8492   1
 -23  -2  -4 180.072 44.6356   1
  24  -2   4 258.019 46.9709   1
 -24   2  -4 230.268 47.9237   1
  25   3  -4-5.12285 37.5544   1
 -25  -3   4 40.5343 44.2264   1
 -24   3   4 80.3055 43.4731   1
  23   3  -4 131.556 45.0981   1
  23  -3  -4 200.660 47.2108   1
 -23  -3   4 157.542 48.3861   1
 -23   3   4 130.221 46.1999   1
  22   3  -4 885.408 82.0398   1
  22  -3  -4 936.632 84.0173   1
 -22  -3   4 985.275 84.6588   1
 -22   3   4 937.772 82.7158   1
  21   3  -4 3654.98 194.258   1
  21  -3  -4 3372.75 189.647   1
 -21  -3   4 3449.69 191.687   1
 -21   3   4 3254.31 187.722   1
  20   3  -4 1979.43 123.657   1
  20  -3  -4 1664.09 116.253   1
 -20  -3   4 1836.96 120.000   1
 -20   3   4 1739.02 118.244   1
  19   3  -4 2751.98 161.412   1
  19  -3  -4 2772.07 161.469   1
 -19  -3   4 2726.49 161.603   1
 -19   3   4 2978.92 163.528   1
  18  -3  -4 6543.41 314.447   1
 -18   3   4 6255.93 312.262   1
  17   3  -4 835.281 73.8532   1
  17  -3  -4 839.280 72.6940   1
 -17  -3   4 769.256 70.6390   1
 -17   3   4 862.984 72.7012   1
  16   3  -4 136.991 39.2344   1
  16  -3  -4 107.578 33.6516   1
 -16  -3   4 42.9662 36.1709   1
 -16   3   4 141.897 36.5848   1
  15   3  -4 7650.71 339.172   1
 -15  -3   4 6320.21 326.057   1
 -14   3   4 3365.59 175.759   1
  14   3  -4 3457.82 180.901   1
  14  -3  -4 3308.81 177.425   1
 -13   3   4 12884.4 569.922   1
  13  -3  -4 12549.8 570.040   1
  12   3  -4 22099.0 985.218   1
 -12   3   4 23077.4 983.236   1
 -12  -3   4 21756.8 985.342   1
  12  -3  -4 23018.5 982.977   1
  11   3  -4 8938.96 418.362   1
 -11   3   4 9588.68 416.362   1
 -11  -3   4 9512.70 421.066   1
  11  -3  -4 8803.76 414.591   1
 -10  -3   4 1042.13 71.2036   1
  10   3  -4 1000.78 71.3942   1
  10  -3  -4 1085.12 67.2024   1
  -9  -3   4 11430.5 498.771   1
   9   3  -4 10893.4 498.816   1
  -8  -3   4 26466.5 1050.88   1
   8   3  -4 26290.7 1050.04   1
   7  -3  -4 1148.32 65.9359   1
  -7  -3   4 1336.83 76.2713   1
   7   3  -4 1247.66 73.7357   1
  -7   3   4 1264.36 67.4466   1
  -6   3   4 39695.2 1835.04   1
   6  -3  -4 47169.9 1837.30   1
  -5  -3   4 61.7163 18.8595   1
   5  -3  -4 77.6455 14.7526   1
  -5   3   4 56.3363 15.1198   1
   5   3  -4 45.1108 19.7005   1
  -4  -3   4 34294.9 1363.89   1
   4   3  -4 34640.0 1365.28   1
   4  -3  -4 37110.5 1355.76   1
   3  -3  -4 40.9645 13.5358   1
  -3   3   4 11.6957 12.2902   1
   3   3  -4 11.9018 17.4577   1
  -3  -3   4 40.5555 19.2451   1
   2  -3  -4 8441.81 361.971   1
  -2  -3   4 7780.58 367.956   1
   2   3  -4 8465.16 367.559   1
  -2   3   4 8360.83 361.503   1
  -1  -3   4 1666.54 95.0105   1
   1   3  -4 2268.10 98.8345   1
  -1   3   4 1483.60 89.4752   1
   1  -3  -4 2297.82 94.1104   1
   0   3   4 3514.77 163.018   1
   0  -3  -4 3462.08 162.646   1
   1  -3   4 11496.9 494.896   1
  -1   3  -4 11730.8 494.312   1
   1   3   4 10253.3 490.782   1
  -1  -3  -4 11435.7 491.923   1
  -2   3  -4 46019.1 1999.84   1
   2  -3   4 47472.1 2001.40   1
   3  -3   4 2005.99 115.810   1
  -3   3  -4 2295.30 116.742   1
  -3  -3  -4 2285.50 115.928   1
   3   3   4 2044.67 114.439   1
   4   3   4 24232.6 1085.30   1
   4  -3   4 25121.5 1086.51   1
  -4  -3  -4 25662.1 1087.46   1
  -4   3  -4 25155.6 1086.28   1
   5   3   4 7437.19 364.376   1
   5  -3   4 8265.97 365.809   1
  -5  -3  -4 7968.83 365.870   1
  -5   3  -4 8061.88 363.974   1
   6   3   4 33575.5 1400.60   1
   6  -3   4 31728.4 1398.39   1
  -6  -3  -4 31733.6 1397.50   1
  -6   3  -4 32163.0 1397.96   1
   7   3   4 8554.36 401.514   1
   7  -3   4 8915.25 399.560   1
  -7  -3  -4 8457.73 397.905   1
  -7   3  -4 8492.93 397.449   1
   9   3   4 194.622 40.0586   1
   9  -3   4 219.185 39.4109   1
  -9  -3  -4 285.140 42.2243   1
  -9   3  -4 197.762 37.9935   1
  10   3   4 2229.61 139.996   1
  10  -3   4 2409.84 142.209   1
 -10  -3  -4 2725.13 147.270   1
 -10   3  -4 2672.49 144.800   1
  11   3   4 3473.14 178.382   1
 -11  -3  -4 3250.69 177.065   1
 -11   3  -4 3380.44 177.748   1
  12   3   4 5614.61 272.562   1
  12  -3   4 5077.40 269.675   1
 -12  -3  -4 5257.15 270.753   1
 -12   3  -4 5706.75 274.140   1
  14   3   4 6852.96 325.329   1
  14  -3   4 6795.90 323.756   1
 -14  -3  -4 6073.02 319.507   1
 -14   3  -4 6524.22 322.210   1
  15   3   4 4875.91 246.276   1
  15  -3   4 4675.12 242.572   1
 -15  -3  -4 4518.92 241.591   1
 -15   3  -4 4571.73 241.678   1
  16   3   4 778.817 75.0543   1
  16  -3   4 816.627 75.8688   1
 -16  -3  -4 799.782 74.0053   1
 -16   3  -4 745.900 72.7595   1
  17   3   4 3723.95 197.279   1
 -17  -3  -4 3309.78 193.016   1
 -17   3  -4 3525.75 194.061   1
  18   3   4 215.098 52.3247   1
 -18  -3  -4 353.750 56.7687   1
  18  -3   4 303.620 53.8740   1
  19  -3   4 769.954 75.4862   1
 -19   3  -4 789.021 75.6992   1
  20   3   4 55.9121 37.9535   1
  20  -3   4 95.6532 46.3124   1
 -20  -3  -4 89.7422 43.4113   1
 -20   3  -4 78.1916 45.8074   1
  21  -3   4 94.9592 44.5768   1
 -21   3  -4 9.61803 38.5720   1
  22   3   4 255.190 53.0653   1
  22  -3   4 264.750 50.7880   1
 -22  -3  -4 230.506 51.2483   1
 -22   3  -4 174.234 46.6203   1
  23  -3   4 14.2981 38.6452   1
  23   3   4 14.7233 36.5039   1
 -23   3  -4 4.60288 37.0940   1
 -23  -3  -4-9.32967 36.4145   1
  25   4  -4 86.2873 40.8272   1
 -25  -4   4 196.331 48.9081   1
  24   4  -4 230.333 50.6386   1
 -24  -4   4 206.765 51.7227   1
  23   4  -4 46.5387 37.9795   1
  23  -4  -4 55.7456 39.3753   1
 -23  -4   4 71.2911 42.8441   1
 -23   4   4 59.6812 40.6461   1
  22   4  -4 46.7163 39.4677   1
  22  -4  -4 50.4930 38.3942   1
 -22  -4   4 5.02294 41.0037   1
 -22   4   4 43.8784 38.8313   1
  21  -4  -4 892.106 77.7547   1
 -21   4   4 740.069 73.0100   1
  20   4  -4 686.911 67.6221   1
  20  -4  -4 527.922 63.0978   1
 -20  -4   4 586.877 68.3340   1
 -20   4   4 544.413 63.5181   1
  19   4  -4 5011.34 257.291   1
 -19  -4   4 5030.24 258.933   1
  18   4  -4 1944.30 119.659   1
  18  -4  -4 1741.53 113.373   1
 -18  -4   4 1542.39 112.480   1
 -18   4   4 1721.24 111.331   1
  17   4  -4 9.69186 36.1092   1
 -17  -4   4 36.1031 35.9824   1
 -17   4   4 70.7268 30.1132   1
  17  -4  -4 77.8022 32.6843   1
 -16  -4   4 4.33777 32.0650   1
  16   4  -4 75.6087 36.3132   1
 -16   4   4 19.7501 29.4188   1
  16  -4  -4 49.2627 30.5717   1
 -15  -4   4 21.4615 35.2381   1
 -15   4   4 29.6640 28.5773   1
  15  -4  -4-7.74140 28.5963   1
  15   4  -4 49.1651 31.9963   1
  14   4  -4 9645.38 444.346   1
 -14   4   4 9354.10 438.482   1
  14  -4  -4 9736.10 441.614   1
 -14  -4   4 9624.58 444.022   1
  13   4  -4 16343.8 806.736   1
 -13   4   4 19143.8 806.805   1
 -13  -4   4 19101.5 811.707   1
  13  -4  -4 18656.7 806.859   1
  12   4  -4 6.92407 27.7503   1
 -12   4   4 56.4463 25.1217   1
 -12  -4   4 3.54564 28.9463   1
  12  -4  -4 30.3285 24.4675   1
  11   4  -4 10224.9 482.136   1
  11  -4  -4 10984.7 478.333   1
 -11  -4   4 10409.0 482.080   1
 -11   4   4 10910.0 478.280   1
  10  -4  -4 13332.7 597.408   1
 -10   4   4 13895.9 599.323   1
 -10  -4   4 13828.4 604.312   1
  10   4  -4 13141.8 602.253   1
   9  -4  -4 1063.37 65.0690   1
  -9  -4   4 1026.27 69.7602   1
   9   4  -4 967.651 68.3922   1
  -8  -4   4 1449.23 87.1501   1
   8   4  -4 1523.49 87.6866   1
  -7  -4   4 2691.20 136.272   1
  -7   4   4 2558.06 128.370   1
   7   4  -4 2784.94 136.220   1
  -6  -4   4 5286.96 236.385   1
   6  -4  -4 5263.07 227.770   1
  -6   4   4 4674.59 226.625   1
   6   4  -4 4976.10 235.325   1
  -5  -4   4 46890.6 2002.75   1
  -5   4   4 45402.9 1994.17   1
   5   4  -4 46133.0 2001.71   1
   5  -4  -4 48677.1 1995.15   1
  -4  -4   4 13008.2 525.646   1
  -4   4   4 11269.2 515.168   1
   4   4  -4 12320.0 523.323   1
   4  -4  -4 11608.0 514.499   1
   3  -4  -4 21444.2 924.026   1
   3   4  -4 22852.9 932.104   1
  -3   4   4 22474.5 923.023   1
   2  -4  -4 65562.0 2842.24   1
   2   4  -4 67051.8 2848.14   1
  -2   4   4 66897.8 2842.50   1
  -2  -4   4 68183.0 2848.41   1
   1  -4  -4 10389.9 453.505   1
  -1  -4   4 10032.8 457.430   1
   1   4  -4 10456.1 458.127   1
  -1   4   4 10370.6 452.024   1
   0  -4   4 43465.2 1791.24   1
   0   4  -4 43905.4 1791.64   1
   0   4   4 38770.5 1785.39   1
   0  -4  -4 42009.3 1786.96   1
  -1   4  -4-11.6763 21.0218   1
   1  -4   4 42.5344 24.0383   1
   2  -4   4 794.558 58.8759   1
  -2   4  -4 869.520 58.4614   1
   2   4   4 835.436 56.8368   1
  -2  -4  -4 799.329 55.6837   1
  -3   4  -4 50552.8 2368.30   1
   3   4   4 55716.5 2372.18   1
  -3  -4  -4 56203.2 2372.42   1
   4  -4   4 71414.3 2987.52   1
  -4   4  -4 71279.1 2986.32   1
   4   4   4 64802.6 2984.32   1
  -4  -4  -4 72551.9 2988.10   1
   5  -4   4 28351.1 1290.56   1
  -5   4  -4 30231.0 1291.63   1
  -5  -4  -4 30297.7 1292.51   1
   5   4   4 30174.3 1291.08   1
  -6   4  -4 2653.54 145.661   1
   6   4   4 2665.10 146.544   1
  -6  -4  -4 2607.16 145.837   1
   6  -4   4 2844.59 147.515   1
   7   4   4 3111.90 172.604   1
   7  -4   4 3254.26 173.256   1
  -7  -4  -4 3297.13 175.203   1
  -7   4  -4 3595.40 176.282   1
   8   4   4 17702.4 823.350   1
   8  -4   4 18894.0 823.188   1
  -8  -4  -4 18783.0 823.648   1
  -8   4  -4 18824.1 822.008   1
   9   4   4 1914.55 124.147   1
   9  -4   4 1923.46 120.036   1
  -9  -4  -4 2127.66 123.475   1
  -9   4  -4 1996.86 119.226   1
  10   4   4 26.6471 36.0168   1
  10  -4   4-16.8760 33.3710   1
 -10  -4  -4 34.5420 32.8125   1
 -10   4  -4 20.3189 35.0975   1
  11   4   4 2940.96 158.967   1
  11  -4   4 2366.55 151.776   1
 -11  -4  -4 2950.28 157.898   1
 -11   4  -4 2584.60 151.694   1
  12   4   4 109.950 41.1074   1
  12  -4   4 132.718 40.2391   1
 -12  -4  -4 99.4897 41.2007   1
 -12   4  -4 118.358 39.3599   1
  13   4   4 2223.88 129.837   1
  13  -4   4 2120.89 129.496   1
 -13  -4  -4 2016.36 128.026   1
  14   4   4 3167.52 178.517   1
  14  -4   4 3090.51 177.144   1
 -14  -4  -4 3296.74 178.374   1
 -14   4  -4 2959.74 173.917   1
  15   4   4 15.2022 35.4698   1
  15  -4   4 9.85430 34.2064   1
 -15  -4  -4 54.3000 40.5382   1
 -15   4  -4 66.0729 40.9986   1
  16  -4   4 4131.15 213.775   1
 -16   4  -4 3665.21 206.560   1
  17   4   4 739.289 73.3196   1
 -17  -4  -4 620.784 70.4576   1
 -17   4  -4 681.404 69.1466   1
  18   4   4 2572.20 153.815   1
  18  -4   4 2633.35 152.223   1
 -18  -4  -4 2329.47 149.089   1
 -18   4  -4 2400.88 147.283   1
  19   4   4 894.423 80.2134   1
  19  -4   4 798.402 78.2887   1
 -19  -4  -4 823.891 76.3554   1
 -19   4  -4 804.806 77.1251   1
  20   4   4 76.1227 44.4909   1
  20  -4   4 162.897 48.8144   1
 -20  -4  -4 180.012 49.2345   1
 -20   4  -4 164.678 48.1074   1
  21  -4   4 44.0659 39.5130   1
 -21  -4  -4 73.9193 42.3757   1
 -21   4  -4 28.7817 39.4225   1
  22   4   4 103.946 46.4306   1
  22  -4   4 202.743 47.1184   1
 -22  -4  -4 105.215 46.2942   1
 -22   4  -4 127.944 46.2674   1
  23   4   4-18.9413 36.2365   1
  23  -4   4-37.6575 39.7716   1
 -23  -4  -4-14.0100 35.7370   1
 -23   4  -4-9.34727 42.6850   1
 -26  -5   4 73.5758 46.3777   1
  24   5  -4 139.250 45.2069   1
 -24  -5   4 60.6702 44.0926   1
 -23   5   4 20.4530 40.4452   1
  22   5  -4 10.1663 37.8114   1
 -22   5   4 70.7912 40.7522   1
 -22  -5   4-20.3612 41.5278   1
  22  -5  -4-9.99618 37.1786   1
 -21   5   4 1533.30 110.486   1
  21   5  -4 1724.57 115.222   1
 -21  -5   4 1737.65 117.114   1
  21  -5  -4 1609.27 111.186   1
  20   5  -4 253.486 49.1553   1
  20  -5  -4 318.128 51.3396   1
 -20  -5   4 294.925 51.7932   1
 -20   5   4 321.102 49.7857   1
  19   5  -4 3740.00 199.924   1
 -19  -5   4 3474.02 196.626   1
  18  -5  -4 2040.78 126.452   1
 -18  -5   4 1805.46 123.722   1
 -18   5   4 1957.00 125.662   1
  17   5  -4 7752.31 358.211   1
 -17   5   4 7053.21 351.273   1
 -17  -5   4 7109.08 354.165   1
  17  -5  -4 7638.21 354.887   1
  16  -5  -4 615.906 59.0502   1
 -16   5   4 582.455 58.6576   1
 -16  -5   4 670.276 66.4802   1
  16   5  -4 647.718 62.8943   1
 -15   5   4 3.89218 28.1023   1
  15  -5  -4-23.0878 29.0369   1
  15   5  -4 59.7964 33.9963   1
 -14  -5   4-8.31009 31.3512   1
  13  -5  -4 628.904 56.9844   1
 -13  -5   4 581.009 57.1642   1
 -13   5   4 621.924 56.1528   1
  13   5  -4 635.009 58.7232   1
  12  -5  -4 816.397 63.0456   1
 -12  -5   4 768.395 64.4743   1
  12   5  -4 848.179 67.0178   1
 -12   5   4 829.818 62.6752   1
 -11   5   4 3165.15 165.122   1
  11  -5  -4 3484.33 170.724   1
  10  -5  -4 11180.9 493.100   1
 -10  -5   4 11288.0 500.662   1
 -10   5   4 10784.4 491.053   1
  10   5  -4 10891.3 498.537   1
   9  -5  -4 43100.4 1819.31   1
  -9  -5   4 42305.4 1826.26   1
   9   5  -4 40577.3 1823.78   1
  -9   5   4 43261.7 1818.84   1
  -8  -5   4 14991.7 652.294   1
   8  -5  -4 14916.6 643.817   1
   8   5  -4 14119.6 649.522   1
   7   5  -4 29608.8 1285.25   1
  -7  -5   4 29864.1 1287.09   1
   6   5  -4 18167.1 799.488   1
  -6  -5   4 18356.7 799.390   1
  -5  -5   4 729.216 51.7484   1
   5   5  -4 671.122 50.7741   1
  -5   5   4 601.284 42.6353   1
   5  -5  -4 585.825 42.5992   1
  -4  -5   4 3321.53 164.926   1
   4   5  -4 3144.71 161.821   1
  -4   5   4 3212.91 156.878   1
   4  -5  -4 3466.15 156.988   1
   3  -5  -4 121215. 5151.93   1
  -3   5   4 122023. 5151.74   1
   3   5  -4 122790. 5159.26   1
  -3  -5   4 118788. 5158.84   1
   2  -5  -4 37938.6 1613.15   1
  -2   5   4 38056.7 1613.25   1
   2   5  -4 37704.4 1618.42   1
  -2  -5   4 36801.7 1618.19   1
   1   5  -4 332.786 36.1284   1
  -1  -5   4 371.935 38.8784   1
   0  -5  -4 1810.36 94.5776   1
   0  -5   4 1713.39 96.7379   1
   0   5  -4 1647.95 95.8759   1
   0   5   4 1680.96 92.6193   1
   1  -5   4 10001.0 451.280   1
  -1   5  -4 10015.0 451.213   1
  -1  -5  -4 10190.4 449.141   1
   1   5   4 9952.29 448.532   1
   2  -5   4 1917.50 110.471   1
  -2   5  -4 2036.23 111.532   1
  -2  -5  -4 2036.23 109.353   1
   2   5   4 2017.90 109.895   1
   3  -5   4 75762.9 3256.33   1
  -3   5  -4 77498.1 3256.49   1
  -3  -5  -4 71851.6 3253.34   1
   3   5   4 80106.4 3255.59   1
   4  -5   4 357.023 41.2946   1
  -4   5  -4 433.462 43.1423   1
  -4  -5  -4 388.424 43.3041   1
   4   5   4 376.412 42.2734   1
  -5  -5  -4 1264.71 85.0006   1
  -5   5  -4 1276.44 81.5684   1
   5   5   4 1295.94 85.5126   1
  -6   5  -4 44.1010 29.4910   1
   6   5   4 17.5000 27.3648   1
  -6  -5  -4 35.9852 28.4992   1
   6  -5   4 50.4977 31.3516   1
   8  -5   4 5669.44 281.082   1
   8   5   4 5460.93 280.040   1
  -8  -5  -4 5869.64 282.953   1
  -8   5  -4 6113.13 283.572   1
   9  -5   4 17397.0 795.234   1
  -9  -5  -4 17961.4 799.163   1
   9   5   4 16893.8 795.574   1
  -9   5  -4 19428.5 799.535   1
  10   5   4 1573.71 103.869   1
 -10  -5  -4 1535.08 101.604   1
  10  -5   4 1288.93 97.0591   1
 -10   5  -4 1440.68 100.470   1
 -11   5  -4 1883.60 115.978   1
  11  -5   4 1758.46 114.089   1
 -11  -5  -4 1694.11 113.489   1
  11   5   4 1809.51 119.030   1
 -12   5  -4 8951.69 408.872   1
  12  -5   4 8294.47 406.625   1
 -13   5  -4 110.653 37.6993   1
  13  -5   4 56.2249 33.3993   1
 -13  -5  -4 9.73104 37.3123   1
  13   5   4 58.0865 39.0935   1
 -14   5  -4 3048.88 172.092   1
  14  -5   4 3093.59 174.111   1
 -14  -5  -4 3011.56 175.318   1
  14   5   4 3049.43 173.363   1
 -15   5  -4 1961.69 130.502   1
  15  -5   4 2212.62 135.749   1
 -15  -5  -4 2167.18 136.487   1
  15   5   4 2141.75 135.327   1
 -16  -5  -4 211.653 49.4337   1
  16   5   4 270.692 55.6142   1
 -17   5  -4 161.624 45.9391   1
  17  -5   4 149.302 43.8158   1
 -17  -5  -4 120.904 46.7987   1
  17   5   4 109.133 45.9567   1
 -18   5  -4 2665.95 161.253   1
  18  -5   4 2720.58 161.938   1
 -18  -5  -4 2746.94 162.264   1
  18   5   4 2978.05 167.328   1
  19  -5   4 293.705 50.9972   1
 -19  -5  -4 370.273 55.7470   1
  19   5   4 222.272 51.6080   1
 -20   5  -4 157.750 45.3657   1
  20  -5   4 162.848 43.2087   1
 -20  -5  -4 69.8128 45.2252   1
  20   5   4 130.138 46.4851   1
 -21   5  -4 132.205 46.2993   1
  21  -5   4 120.956 46.1594   1
 -21  -5  -4 44.1104 40.1053   1
  21   5   4 19.8254 36.4624   1
 -22   5  -4 43.3877 42.8354   1
  22  -5   4 95.2468 41.2298   1
 -23   5  -4 212.915 51.9476   1
  23   5   4 264.886 50.7102   1
 -23  -5  -4 259.817 52.8046   1
  23  -5   4 187.189 49.1295   1
 -25  -6   4 302.043 53.7061   1
  25   6  -4 387.524 57.2299   1
 -24  -6   4 1099.94 94.0479   1
  24   6  -4 1172.54 95.7276   1
 -23  -6   4 55.9047 42.8196   1
  23   6  -4 100.981 43.4919   1
 -22  -6   4 36.5413 41.8581   1
  22   6  -4 59.3890 39.4414   1
  21  -6  -4 642.139 67.8830   1
  21   6  -4 584.862 65.5965   1
 -21   6   4 504.373 61.3315   1
 -21  -6   4 534.234 66.9354   1
  20  -6  -4 696.464 70.1776   1
 -20   6   4 789.122 71.9405   1
 -20  -6   4 630.313 71.4537   1
  19   6  -4-16.3125 41.0254   1
 -19   6   4-32.5401 35.8063   1
  19  -6  -4 4.80084 34.3898   1
 -19  -6   4 52.6022 40.1675   1
 -18   6   4 139.353 38.0139   1
  18  -6  -4 176.406 43.0214   1
 -18  -6   4 67.7322 38.5110   1
  18   6  -4 38.6999 36.2481   1
 -17  -6   4 572.629 66.0533   1
  17  -6  -4 677.025 65.4527   1
 -17   6   4 596.686 61.6331   1
 -16   6   4 2055.35 128.617   1
  16  -6  -4 2432.07 135.187   1
  15  -6  -4 3791.61 191.745   1
 -15   6   4 3473.86 186.418   1
  15   6  -4 3678.33 194.257   1
 -15  -6   4 3440.62 191.882   1
  14   6  -4 4384.74 217.185   1
 -14  -6   4 4144.26 215.538   1
  13  -6  -4 7187.55 324.758   1
 -13   6   4 6591.93 319.293   1
  13   6  -4 6659.67 325.689   1
 -13  -6   4 6784.77 325.624   1
  12  -6  -4 2055.83 118.334   1
 -12   6   4 2152.82 117.464   1
  12   6  -4 1847.29 118.133   1
 -12  -6   4 2013.61 120.959   1
  11  -6  -4 1356.68 88.0200   1
 -11   6   4 1443.45 88.3833   1
  11   6  -4 1462.15 93.8991   1
 -11  -6   4 1412.17 93.5375   1
 -10   6   4 996.725 67.0399   1
  10  -6  -4 907.487 66.6957   1
   9  -6  -4 449.616 40.8783   1
  -9   6   4 393.987 40.0655   1
  -9  -6   4 449.887 48.8464   1
   9   6  -4 406.086 45.8053   1
  -8  -6   4 239.506 36.3567   1
   8  -6  -4 184.921 28.5163   1
  -8   6   4 249.261 30.3365   1
   8   6  -4 214.755 35.7141   1
   7  -6  -4 325.311 34.3254   1
   7   6  -4 316.341 38.3140   1
  -7  -6   4 278.928 37.9408   1
  -7   6   4 218.462 30.3115   1
   6  -6  -4 2498.61 124.602   1
   6   6  -4 2239.49 129.078   1
  -6  -6   4 2347.90 130.422   1
  -6   6   4 2566.50 124.705   1
   5   6  -4 281.392 35.5228   1
  -5  -6   4 295.972 37.3056   1
  -5   6   4 287.183 30.7600   1
   4  -6  -4 25470.8 1050.39   1
   4   6  -4 22739.7 1053.77   1
  -4  -6   4 23650.0 1056.00   1
  -4   6   4 24888.8 1049.98   1
  -3  -6   4 21125.4 944.577   1
  -3   6   4 22524.8 937.579   1
   3  -6  -4 21215.5 937.759   1
   3   6  -4 21422.7 945.210   1
  -2  -6   4 53739.3 2454.53   1
  -2   6   4 57486.6 2451.34   1
   2  -6  -4 59050.6 2452.28   1
   2   6  -4 59340.4 2458.29   1
  -1  -6   4 21213.0 987.969   1
  -1   6   4 24122.5 985.289   1
   1  -6  -4 23262.3 984.775   1
   1   6  -4 21891.9 988.795   1
   0  -6   4 21010.2 934.520   1
   0   6  -4 22561.0 935.139   1
   0  -6  -4 21094.0 930.633   1
   0   6   4 21027.6 929.029   1
   1  -6   4 2849.81 156.323   1
  -1   6  -4 3144.50 158.516   1
   1   6   4 3036.84 155.122   1
  -1  -6  -4 3229.27 157.945   1
   2  -6   4 7479.19 363.837   1
  -2   6  -4 7667.81 364.182   1
   2   6   4 8296.00 364.193   1
  -2  -6  -4 8211.95 364.650   1
   3  -6   4 13052.6 581.228   1
  -3   6  -4 13140.9 580.871   1
   3   6   4 12642.8 579.552   1
  -3  -6  -4 13177.9 581.721   1
   4  -6   4 32360.9 1421.21   1
  -4   6  -4 33232.9 1420.98   1
   4   6   4 33559.4 1420.50   1
  -4  -6  -4 31980.2 1420.18   1
   5  -6   4 1993.60 118.740   1
  -5   6  -4 2074.08 118.036   1
   5   6   4 1835.20 115.161   1
  -5  -6  -4 2015.62 117.210   1
  -6   6  -4 668.785 59.5661   1
   6  -6   4 607.884 58.9385   1
   7  -6   4 35.6651 28.6864   1
  -7   6  -4 65.7226 28.2045   1
   7   6   4 42.4983 29.2269   1
  -7  -6  -4 55.7393 31.9569   1
   8  -6   4 7264.04 347.777   1
  -8   6  -4 6813.78 339.248   1
   8   6   4 7221.77 346.118   1
  -8  -6  -4 7781.61 349.211   1
   9  -6   4 3712.22 206.943   1
   9   6   4 3996.99 208.599   1
  -9  -6  -4 4293.53 211.233   1
  -9   6  -4 3918.31 206.151   1
  10  -6   4 6114.95 312.152   1
  10   6   4 6717.62 314.138   1
 -10  -6  -4 6585.16 315.918   1
 -10   6  -4 6235.74 310.883   1
  11  -6   4 734.012 68.1653   1
 -11   6  -4 609.095 62.6019   1
  12   6   4 375.508 55.6172   1
 -12  -6  -4 413.723 54.7987   1
 -12   6  -4 409.007 55.7831   1
  12  -6   4 541.975 60.2093   1
 -13   6  -4 485.636 60.1083   1
  13  -6   4 419.237 57.6705   1
 -13  -6  -4 331.192 56.3581   1
  13   6   4 469.934 61.6113   1
 -14   6  -4 295.977 52.1788   1
  14   6   4 329.372 53.9674   1
  14  -6   4 330.146 51.8458   1
 -14  -6  -4 292.646 50.9966   1
 -15   6  -4 1775.84 120.897   1
  15  -6   4 1824.24 121.025   1
  16  -6   4 8761.39 436.116   1
  16   6   4 10319.3 443.393   1
 -16   6  -4 9324.69 439.275   1
 -16  -6  -4 8672.00 437.083   1
  17  -6   4 885.040 82.5165   1
  17   6   4 939.694 83.6088   1
 -17  -6  -4 1110.61 87.5885   1
 -17   6  -4 880.040 83.1145   1
  18  -6   4 2920.11 169.151   1
 -18   6  -4 2917.30 168.598   1
 -19   6  -4 515.533 63.9006   1
  19  -6   4 486.105 63.9093   1
 -19  -6  -4 416.727 60.6127   1
  19   6   4 439.633 61.2112   1
 -20   6  -4 299.818 55.1140   1
  20  -6   4 318.133 53.7129   1
 -21   6  -4 101.427 46.5380   1
  21  -6   4 112.905 45.8359   1
 -21  -6  -4 194.812 49.4861   1
  21   6   4 141.724 48.0866   1
 -22  -6  -4 104.442 47.1597   1
 -23   6  -4 45.2849 41.0083   1
  23  -6   4 56.3758 39.2955   1
 -26  -7   4 52.7264 41.8926   1
 -25  -7   4 34.1793 45.0940   1
  25   7  -4 95.0061 45.5200   1
 -23  -7   4 777.550 77.1761   1
  23   7  -4 840.443 78.3039   1
 -21  -7   4 50.5093 38.2419   1
 -21   7   4 101.836 39.1766   1
  21  -7  -4 109.202 45.7132   1
  21   7  -4 46.7353 39.8549   1
 -20  -7   4 871.235 78.7704   1
 -20   7   4 759.074 71.3802   1
  20  -7  -4 989.215 85.2514   1
  20   7  -4 991.095 86.9987   1
 -19   7   4 380.423 51.8990   1
  19  -7  -4 614.995 65.4068   1
 -18  -7   4 1777.40 117.105   1
  18   7  -4 1544.32 111.213   1
  17  -7  -4 2321.10 136.163   1
 -17  -7   4 1973.10 134.168   1
  17   7  -4 2292.07 137.864   1
 -17   7   4 2272.88 133.386   1
  16   7  -4 441.902 55.8965   1
 -16   7   4 371.120 49.0226   1
  16  -7  -4 464.437 53.6315   1
 -15   7   4 5579.58 285.014   1
  15  -7  -4 6206.05 290.385   1
  14  -7  -4-24.0487 28.4949   1
 -14   7   4 23.3464 27.4430   1
  14   7  -4 30.4204 34.8116   1
 -14  -7   4 47.5585 34.1979   1
  13   7  -4 9836.12 456.256   1
 -13  -7   4 9799.63 456.029   1
  12  -7  -4 1668.52 100.419   1
 -12   7   4 1749.76 100.920   1
  12   7  -4 1413.65 100.762   1
 -12  -7   4 1496.74 103.330   1
  11  -7  -4 6962.62 315.721   1
 -11   7   4 6639.32 313.849   1
  11   7  -4 6611.07 320.090   1
 -11  -7   4 6451.74 319.025   1
  10  -7  -4 846.661 61.7519   1
 -10   7   4 800.617 61.6861   1
 -10  -7   4 754.625 66.2669   1
  10   7  -4 746.832 65.3184   1
  -9  -7   4-7.36261 28.3635   1
   9  -7  -4 41.1456 21.8698   1
  -9   7   4 11.6663 20.5740   1
   9   7  -4 3.60062 27.9289   1
   8  -7  -4 2807.98 144.439   1
  -8   7   4 2733.25 144.133   1
   7  -7  -4 451.409 43.5824   1
   7   7  -4 469.553 47.3747   1
  -7  -7   4 445.582 47.7641   1
  -7   7   4 412.847 41.2864   1
   6  -7  -4 144.943 27.0039   1
   6   7  -4 152.286 32.3552   1
  -6  -7   4 126.134 30.6166   1
  -6   7   4 145.179 26.1338   1
   5  -7  -4 3211.48 163.095   1
   5   7  -4 3211.69 168.881   1
  -5  -7   4 3069.02 168.489   1
  -5   7   4 3649.59 166.350   1
   4  -7  -4 5064.58 244.881   1
   4   7  -4 5075.32 249.550   1
  -4  -7   4 5295.08 251.364   1
  -4   7   4 5332.96 245.335   1
  -3  -7   4 6524.38 301.804   1
  -3   7   4 6232.51 295.896   1
   3  -7  -4 6169.83 295.637   1
   3   7  -4 6750.38 302.747   1
  -2  -7   4 709.348 58.0722   1
  -2   7   4 695.824 53.7383   1
   2  -7  -4 737.604 55.8486   1
   2   7  -4 788.592 61.3243   1
  -1  -7   4 18.6086 25.4631   1
  -1   7   4 27.6447 23.7543   1
   1  -7  -4 22.2054 22.5184   1
   1   7  -4 3.14220 21.9873   1
   0  -7   4 1006.60 73.1224   1
   0   7   4 1006.01 69.5387   1
   0  -7  -4 1140.56 73.0928   1
   0   7  -4 1119.48 74.8151   1
   1  -7   4 10226.4 476.483   1
  -1   7  -4 10721.7 478.159   1
  -1  -7  -4 10463.2 475.501   1
   1   7   4 10681.3 474.423   1
   2  -7   4 13277.2 596.848   1
  -2   7  -4 13671.6 597.959   1
  -2  -7  -4 13153.6 596.002   1
   2   7   4 13221.6 596.027   1
   3  -7   4 3.46815 25.4309   1
  -3   7  -4 23.8864 26.8228   1
  -3  -7  -4 20.4061 26.3846   1
   3   7   4 27.1704 26.8695   1
  -4  -7  -4 1232.08 82.4624   1
   4   7   4 949.788 75.1767   1
   5  -7   4 1780.26 104.004   1
  -5   7  -4 1457.00 99.2726   1
   6  -7   4 1213.15 90.0760   1
  -6   7  -4 1310.02 90.5834   1
  -6  -7  -4 1390.55 92.2522   1
   6   7   4 1409.99 91.5470   1
   7  -7   4 1858.43 117.069   1
  -7   7  -4 2003.82 118.580   1
  -7  -7  -4 1838.24 116.886   1
   7   7   4 2007.48 118.712   1
   8  -7   4 2818.59 167.350   1
  -8   7  -4 3030.50 167.725   1
  -8  -7  -4 3252.41 171.298   1
   8   7   4 3102.14 167.683   1
   9  -7   4 837.666 74.1387   1
  -9   7  -4 949.359 74.5845   1
  -9  -7  -4 1046.55 78.6975   1
   9   7   4 840.951 73.7887   1
  10  -7   4 1204.50 90.3779   1
 -10  -7  -4 1115.50 90.2805   1
  10   7   4 1234.04 90.5425   1
 -10   7  -4 1160.08 86.2361   1
 -11  -7  -4 1558.96 111.455   1
  11   7   4 1749.15 113.433   1
  12  -7   4 5710.48 260.513   1
 -12  -7  -4 4615.56 250.753   1
 -12   7  -4 4255.41 242.456   1
  12   7   4 5385.46 256.237   1
  13  -7   4 646.749 69.4303   1
 -13  -7  -4 474.416 60.2442   1
  13   7   4 682.506 70.9054   1
 -13   7  -4 604.954 62.0415   1
 -14  -7  -4 154.976 48.7294   1
  14   7   4 136.318 49.0960   1
 -14   7  -4 105.673 41.9099   1
 -15  -7  -4 699.120 71.6209   1
  15   7   4 744.322 73.3986   1
  16  -7   4 1361.79 101.772   1
 -16  -7  -4 1329.92 101.864   1
 -16   7  -4 1375.63 99.3906   1
  16   7   4 1310.51 99.7593   1
  17   7   4 503.074 63.7878   1
  17  -7   4 561.679 65.8494   1
 -17  -7  -4 572.585 67.9876   1
 -17   7  -4 557.093 65.1642   1
  18   7   4 611.835 69.6420   1
 -18  -7  -4 590.178 70.4584   1
  19   7   4 35.5924 43.9059   1
  19  -7   4 10.0605 38.4834   1
 -19   7  -4-33.1191 39.0582   1
 -19  -7  -4 4.98752 41.4148   1
 -20  -7  -4 255.151 53.1095   1
  20   7   4 258.416 54.2055   1
 -21   7  -4-8.96535 39.7350   1
  21  -7   4 15.1551 40.7102   1
  22  -7   4 91.2596 45.2966   1
 -22  -7  -4 93.4837 42.1983   1
  22   7   4 37.9296 41.5168   1
 -22   7  -4 97.8240 42.0290   1
 -25  -8   4-24.2858 45.4069   1
  25   8  -4 14.4775 39.1297   1
 -24  -8   4-15.2263 44.7590   1
  24   8  -4 14.5907 38.9514   1
 -23  -8   4 1851.03 127.899   1
  23   8  -4 2010.29 129.572   1
 -22  -8   4 35.3996 44.1573   1
  22   8  -4 30.7007 43.2456   1
  20  -8  -4 324.387 52.8706   1
 -20   8   4 383.913 55.4391   1
 -20  -8   4 255.101 50.4628   1
  19  -8  -4 84.0678 38.3276   1
 -19   8   4 173.331 43.1063   1
  19   8  -4 92.3176 41.0338   1
 -19  -8   4 50.9183 41.0008   1
 -18   8   4 117.440 39.8882   1
  18  -8  -4 72.2153 39.4817   1
  17  -8  -4 377.046 52.4049   1
 -17   8   4 245.764 46.3748   1
  17   8  -4 239.970 47.3775   1
 -17  -8   4 335.950 52.1881   1
  16  -8  -4 1018.47 80.1549   1
 -16   8   4 902.195 75.7510   1
  16   8  -4 1030.90 80.4865   1
 -16  -8   4 892.463 79.0174   1
  15  -8  -4 8.64517 28.9726   1
 -15   8   4-4.19089 29.5562   1
  15   8  -4 9.21596 35.7394   1
 -15  -8   4 59.0790 38.1792   1
  14  -8  -4 1698.51 110.658   1
 -14   8   4 1783.76 111.496   1
  14   8  -4 1889.45 116.292   1
 -14  -8   4 1701.33 113.797   1
  13  -8  -4 17009.0 757.376   1
 -13   8   4 16760.2 756.323   1
  13   8  -4 16791.9 761.257   1
 -13  -8   4 17494.5 763.240   1
  12  -8  -4 156.972 35.3896   1
 -12   8   4 188.726 35.9825   1
 -12  -8   4 173.586 42.3143   1
  12   8  -4 177.665 41.4526   1
 -11   8   4 3548.66 179.745   1
 -11  -8   4 3258.22 183.278   1
  11   8  -4 3501.36 185.344   1
 -10  -8   4 288.960 44.8324   1
  10  -8  -4 228.277 37.8089   1
  10   8  -4 209.871 41.6422   1
  -9   8   4 710.010 57.7077   1
   9   8  -4 698.690 60.8068   1
  -9  -8   4 591.535 60.5976   1
   9  -8  -4 659.395 55.7517   1
  -8   8   4 178.579 32.7933   1
   8   8  -4 188.429 38.0407   1
  -8  -8   4 238.122 38.8754   1
   8  -8  -4 185.030 31.9807   1
  -7   8   4 24141.9 1020.98   1
   7   8  -4 22371.9 1026.46   1
  -7  -8   4 22901.0 1027.07   1
   7  -8  -4 23937.8 1021.03   1
  -6   8   4 4087.29 189.601   1
   6   8  -4 3735.14 191.786   1
  -6  -8   4 3446.15 190.699   1
   6  -8  -4 3655.59 185.046   1
  -5   8   4 10107.0 459.746   1
   5  -8  -4 10257.3 460.669   1
   4  -8  -4 1301.54 83.1970   1
   3   8  -4 11420.7 518.342   1
  -3   8   4 11222.3 512.662   1
   3  -8  -4 11762.9 514.285   1
  -3  -8   4 11294.9 517.923   1
  -2   8   4 485.881 48.6013   1
  -2  -8   4 488.988 53.1754   1
   1   8  -4 3509.82 181.006   1
  -1   8   4 3667.65 178.904   1
   1  -8  -4 3486.02 177.265   1
  -1  -8   4 3277.85 177.789   1
   0   8   4 120.902 30.7194   1
   0  -8  -4 123.525 30.6880   1
   1   8   4 28923.0 1255.54   1
  -1  -8  -4 28862.6 1256.65   1
   2   8   4 1640.31 102.800   1
   2  -8   4 1762.19 106.817   1
  -2   8  -4 1632.54 105.140   1
  -2  -8  -4 1823.09 106.213   1
   3  -8   4 19013.5 840.713   1
   4  -8   4 10955.1 501.866   1
  -4   8  -4 10837.2 500.798   1
   4   8   4 11418.7 504.063   1
  -4  -8  -4 10773.1 502.931   1
   5  -8   4 4857.36 241.957   1
  -5   8  -4 5048.31 243.151   1
   5   8   4 4538.39 239.745   1
  -5  -8  -4 4914.68 243.419   1
   6  -8   4 96.7992 34.7677   1
  -6   8  -4 163.417 39.3746   1
   6   8   4 127.273 37.7810   1
  -6  -8  -4 61.3220 35.0412   1
   7  -8   4 25293.2 1116.83   1
  -7   8  -4 26632.4 1117.79   1
   7   8   4 23264.3 1113.72   1
  -7  -8  -4 26739.7 1119.20   1
   8  -8   4 684.211 66.6989   1
  -8   8  -4 722.592 67.5363   1
   8   8   4 707.408 64.0027   1
  -8  -8  -4 589.063 61.9024   1
   9  -8   4 3140.87 175.894   1
  -9   8  -4 3430.20 177.742   1
  -9  -8  -4 3111.93 177.886   1
   9   8   4 3180.80 177.269   1
 -10  -8  -4 422.243 56.6602   1
  10   8   4 565.676 61.8927   1
  11   8   4 856.460 75.0932   1
  11  -8   4 848.045 75.9479   1
 -11  -8  -4 802.850 75.5966   1
 -11   8  -4 767.741 72.4507   1
  12  -8   4 197.710 47.0178   1
 -12   8  -4 167.141 42.1293   1
 -12  -8  -4 80.1426 43.1261   1
  12   8   4 58.0881 40.7899   1
  13   8   4 1303.46 94.5704   1
 -13  -8  -4 1027.16 88.4822   1
 -13   8  -4 1078.27 88.2408   1
  14   8   4 1637.18 114.006   1
 -14  -8  -4 1339.50 100.778   1
  14  -8   4 1510.49 106.898   1
  15   8   4 58.7506 46.4489   1
 -15  -8  -4 86.2514 44.1323   1
 -15   8  -4-4.70968 38.9778   1
  15  -8   4 129.908 44.1491   1
  16   8   4 150.727 46.0212   1
 -16  -8  -4 132.446 46.7086   1
 -16   8  -4 99.4412 41.3602   1
  16  -8   4 210.884 46.7045   1
  17   8   4 4044.29 214.556   1
 -17  -8  -4 3832.02 212.087   1
 -17   8  -4 3920.04 211.154   1
  17  -8   4 3995.90 214.790   1
  18   8   4 438.528 61.8347   1
 -18  -8  -4 381.401 60.5014   1
 -18   8  -4 316.506 56.0207   1
  19   8   4 352.812 58.4355   1
 -19  -8  -4 439.998 63.2082   1
 -19   8  -4 337.661 55.8691   1
  19  -8   4 363.057 57.4550   1
  20   8   4 451.234 64.8251   1
 -20  -8  -4 301.448 58.8705   1
 -20   8  -4 490.822 58.2948   1
  20  -8   4 471.432 61.3245   1
  21   8   4 426.390 61.8645   1
 -21  -8  -4 336.981 59.3108   1
 -21   8  -4 413.207 58.4174   1
  21  -8   4 463.201 60.0561   1
 -22   8  -4 95.0051 44.8335   1
  22  -8   4 37.7675 37.9155   1
 -25  -9   4 222.012 54.8881   1
  25   9  -4 328.228 55.6606   1
 -24  -9   4 112.844 47.8323   1
  24   9  -4 144.430 45.7451   1
 -23  -9   4 143.225 49.2538   1
  23   9  -4 155.768 47.6109   1
 -22  -9   4 645.980 72.1174   1
  22   9  -4 741.079 77.7361   1
  21   9  -4 40.9530 41.2642   1
 -21  -9   4 4.94577 41.3169   1
  20   9  -4 206.746 48.8911   1
 -20  -9   4 304.502 54.1013   1
 -20   9   4 187.859 47.6750   1
  19   9  -4 809.714 75.1532   1
 -19  -9   4 573.352 69.5380   1
 -19   9   4 645.606 68.5145   1
  19  -9  -4 717.732 71.1539   1
  18   9  -4 3885.78 205.143   1
 -18  -9   4 3921.98 206.579   1
 -18   9   4 3619.27 200.772   1
  18  -9  -4 3589.11 201.784   1
 -17   9   4 4.62100 33.3641   1
  17  -9  -4-32.5839 36.1005   1
  16   9  -4 582.170 61.9457   1
 -16  -9   4 553.456 61.4788   1
 -16   9   4 434.365 55.8308   1
  16  -9  -4 538.629 58.6237   1
  15   9  -4 9395.52 416.742   1
 -15  -9   4 8253.19 411.373   1
 -15   9   4 8340.65 407.808   1
  15  -9  -4 8878.97 410.737   1
  14   9  -4 1698.30 109.427   1
 -14  -9   4 1453.42 105.380   1
 -14   9   4 1599.46 104.766   1
  14  -9  -4 1571.39 104.737   1
  13   9  -4 3846.58 194.638   1
 -13  -9   4 3450.06 191.713   1
 -13   9   4 3358.98 185.790   1
  13  -9  -4 3535.14 188.316   1
 -12   9   4 5289.85 265.736   1
  12  -9  -4 5579.85 267.887   1
 -11  -9   4 3921.88 207.096   1
  11  -9  -4 4003.82 203.096   1
 -11   9   4 3965.45 202.391   1
  11   9  -4 3855.29 205.558   1
 -10  -9   4 1829.57 111.140   1
  10   9  -4 1519.07 105.072   1
  -9   9   4 4936.70 243.584   1
   9   9  -4 5080.72 247.418   1
  -9  -9   4 4778.73 246.966   1
   9  -9  -4 4992.64 244.566   1
  -8   9   4 12777.0 555.567   1
   8   9  -4 11816.3 558.362   1
  -8  -9   4 12075.8 559.799   1
   8  -9  -4 12502.7 555.443   1
  -7   9   4 317.143 43.6428   1
   7   9  -4 495.490 52.5127   1
  -7  -9   4 394.475 50.5386   1
   7  -9  -4 456.349 47.0497   1
  -6   9   4 3595.14 182.432   1
   6   9  -4 3300.83 184.410   1
  -6  -9   4 3677.91 187.229   1
   6  -9  -4 3515.95 180.368   1
  -5   9   4 8895.66 386.196   1
   5   9  -4 7879.98 386.171   1
  -5  -9   4 8230.16 388.035   1
   5  -9  -4 8180.52 384.344   1
  -4   9   4 12110.4 548.528   1
   4   9  -4 12392.1 554.282   1
   4  -9  -4 12161.9 550.181   1
  -4  -9   4 12216.6 554.348   1
   3   9  -4 6680.10 327.146   1
   3  -9  -4 7024.51 324.900   1
  -3  -9   4 6897.47 329.226   1
   2   9  -4 8031.66 362.809   1
  -2   9   4 7332.78 355.242   1
   2  -9  -4 7391.05 355.561   1
  -2  -9   4 7977.16 361.699   1
   1   9  -4 12536.5 567.361   1
  -1   9   4 12692.5 563.669   1
  -1  -9   4 12239.3 564.337   1
   0   9  -4 6053.99 287.604   1
   0   9   4 5645.17 282.103   1
   0  -9  -4 6134.70 285.516   1
   0  -9   4 5760.34 284.326   1
  -1   9  -4 9140.19 420.028   1
   1  -9   4 8953.86 418.762   1
  -2   9  -4 27137.3 1136.12   1
   2   9   4 23810.0 1130.91   1
  -2  -9  -4 26066.9 1134.14   1
   2  -9   4 26941.7 1137.38   1
   3   9   4 10873.2 526.560   1
   3  -9   4 11496.5 530.955   1
  -3  -9  -4 12472.4 532.360   1
  -3   9  -4 11755.2 530.827   1
   4  -9   4 337.476 45.8072   1
   4   9   4 398.618 49.6283   1
  -4  -9  -4 431.760 51.5304   1
  -4   9  -4 334.113 47.6913   1
   5  -9   4 2129.06 132.456   1
  -5   9  -4 2129.04 131.902   1
   5   9   4 2352.75 135.000   1
  -5  -9  -4 2565.43 138.993   1
   6  -9   4 5963.80 301.727   1
  -6   9  -4 6333.47 302.868   1
   6   9   4 6104.01 302.144   1
  -6  -9  -4 6395.41 304.694   1
   7  -9   4 147.198 36.1757   1
  -7   9  -4 94.2648 34.5527   1
   7   9   4 31.0439 35.5255   1
  -7  -9  -4 101.454 37.2709   1
   8  -9   4 5136.17 268.075   1
  -8   9  -4 5426.38 268.875   1
   8   9   4 5532.36 271.400   1
  -8  -9  -4 5447.12 270.859   1
   9   9   4 11179.7 512.922   1
  -9  -9  -4 10922.1 512.740   1
  10  -9   4 360.200 52.2466   1
 -10   9  -4 391.642 51.9450   1
  10   9   4 371.403 50.9447   1
 -10  -9  -4 280.700 48.7892   1
  11  -9   4 510.222 61.3042   1
 -11   9  -4 511.764 59.5684   1
 -11  -9  -4 411.656 57.9327   1
  11   9   4 636.676 65.0116   1
  12   9   4 8186.46 372.498   1
 -12   9  -4 7457.70 366.409   1
 -12  -9  -4 7236.95 367.084   1
  13  -9   4 355.587 55.5137   1
  14  -9   4 194.473 45.5415   1
 -14   9  -4 228.608 47.3485   1
 -14  -9  -4 162.141 45.1283   1
  14   9   4 153.312 46.1892   1
  15   9   4 10.8900 44.9582   1
 -15  -9  -4-23.9336 38.1054   1
 -15   9  -4 73.5373 40.0018   1
  15  -9   4 20.0736 38.6645   1
 -16   9  -4 1032.97 87.6782   1
  16  -9   4 1194.73 91.2324   1
  17   9   4 180.550 49.4641   1
 -17  -9  -4 252.799 51.3764   1
 -17   9  -4 116.932 45.7553   1
  17  -9   4 166.257 48.7553   1
  18   9   4 913.514 83.6138   1
 -18  -9  -4 740.437 79.7271   1
 -18   9  -4 779.753 77.0180   1
 -19  -9  -4 631.205 73.4896   1
  19   9   4 842.201 78.2529   1
  20   9   4 106.507 41.3041   1
 -20  -9  -4 82.0996 40.9763   1
 -20   9  -4 85.0492 44.3379   1
  20  -9   4 87.9250 42.8042   1
  21   9   4 426.293 57.1657   1
 -21  -9  -4 396.594 54.5268   1
  21  -9   4 440.237 57.9124   1
 -24 -10   4 518.033 67.4968   1
  24  10  -4 537.950 66.8785   1
 -23 -10   4 309.209 55.7436   1
  23  10  -4 340.671 60.0665   1
 -22 -10   4-18.8709 41.4001   1
  22  10  -4 71.6091 44.8842   1
 -21 -10   4 1081.65 91.4895   1
  21  10  -4 1353.17 98.1518   1
 -20 -10   4 262.193 52.9501   1
  20  10  -4 241.282 48.6638   1
  19  10  -4 1973.86 123.382   1
 -19 -10   4 1761.51 122.353   1
 -19  10   4 1683.72 117.654   1
  18  10  -4 127.089 42.8917   1
 -18 -10   4 159.468 47.2143   1
 -18  10   4 126.336 39.8905   1
  18 -10  -4 181.631 44.1785   1
  17  10  -4 1004.70 83.2358   1
 -17  10   4 1004.37 83.9431   1
  17 -10  -4 1219.95 88.5903   1
 -16  10   4 608.602 62.8729   1
  16 -10  -4 491.896 58.7162   1
  15  10  -4 1591.17 105.174   1
  15 -10  -4 1382.72 98.7802   1
 -15 -10   4 1412.47 101.769   1
 -15  10   4 1299.25 98.4099   1
  14  10  -4 9999.76 440.329   1
  14 -10  -4 9936.22 436.840   1
 -14 -10   4 8750.69 435.138   1
 -14  10   4 8550.16 430.516   1
  13 -10  -4 9220.12 422.448   1
 -13 -10   4 8766.47 424.833   1
  13  10  -4 9224.57 426.692   1
 -13  10   4 8755.32 421.420   1
 -12 -10   4 272.448 47.7306   1
  12  10  -4 380.403 50.5047   1
  12 -10  -4 390.231 48.7064   1
 -12  10   4 379.167 48.8278   1
 -11 -10   4 8796.17 410.857   1
  11  10  -4 8593.84 410.147   1
 -11  10   4 8575.70 405.924   1
  11 -10  -4 8728.26 406.543   1
 -10  10   4 3007.87 172.464   1
  10 -10  -4 3635.45 180.028   1
  -9  10   4 12889.3 570.207   1
   9  10  -4 12584.0 572.050   1
  -9 -10   4 12452.7 573.853   1
   9 -10  -4 12363.9 568.607   1
  -8  10   4 53.1888 31.4065   1
   8  10  -4 53.5345 31.9755   1
  -8 -10   4-4.24606 31.6242   1
   8 -10  -4 52.1085 31.1292   1
   7  10  -4 12647.9 566.991   1
  -7 -10   4 12195.6 565.698   1
   6  10  -4 284.246 44.9727   1
  -6 -10   4 231.302 40.9512   1
   5  10  -4 4571.94 235.893   1
  -5 -10   4 4836.54 239.298   1
   4  10  -4 19276.3 877.331   1
  -4 -10   4 20301.5 879.577   1
   3  10  -4 10442.4 501.575   1
  -3 -10   4 11524.0 505.757   1
   2  10  -4 3570.83 183.089   1
  -2 -10   4 3177.56 179.447   1
   1  10  -4 85.6026 31.8726   1
   1 -10  -4 117.839 34.1371   1
  -1 -10   4 192.269 37.2178   1
   0  10  -4 4353.60 216.281   1
   0  10   4 4139.57 210.614   1
   0 -10  -4 3993.23 210.882   1
   0 -10   4 4020.91 210.238   1
  -1  10  -4 44.7163 33.4018   1
   1  10   4 30.4869 28.8001   1
   1 -10   4 44.0080 33.0686   1
  -2  10  -4 499.251 55.3151   1
   2  10   4 529.209 55.6559   1
  -2 -10  -4 542.661 55.2184   1
   2 -10   4 506.414 55.9621   1
   3  10   4 28387.4 1234.05   1
  -3 -10  -4 29184.4 1237.98   1
  -3  10  -4 28278.7 1235.34   1
   3 -10   4 27093.8 1235.90   1
   4  10   4 12971.3 583.935   1
  -4 -10  -4 12504.4 583.905   1
  -4  10  -4 13084.8 585.134   1
   4 -10   4 12752.0 585.201   1
   5  10   4 6272.01 311.490   1
   5 -10   4 6402.69 311.391   1
  -5  10  -4 6371.55 311.355   1
  -5 -10  -4 6505.93 312.936   1
   6 -10   4 155.356 39.2581   1
  -6  10  -4 95.3692 35.4053   1
   6  10   4 141.796 39.4990   1
  -6 -10  -4 159.745 40.4538   1
   8 -10   4 2912.57 157.166   1
  -8  10  -4 2565.35 152.351   1
   8  10   4 2498.65 152.595   1
[truncated: 887,223 more chars]
