# Supplementary material for: Structural insight into the cooperativity of spin crossover compounds
Source: Acta Crystallogr B Struct Sci Cryst Eng Mater. 2023 Aug 11;79(Pt 5):354–67. doi: 10.1107/S2052520623005814 (PMC10552598; doi:10.1107/S2052520623005814)
Supplement: Supplementary file 4 [file b-79-00354-sup4.zip › Bia_Pmono_102K.cif]

data_SC2_102K
 
_audit_creation_method            'SHELXL-2018/3'
_shelx_SHELXL_version_number      '2018/3'
_chemical_name_systematic         ?
_chemical_name_common             ?
_chemical_melting_point           ?
_chemical_formula_moiety          ?
_chemical_formula_sum
 'C38 H28 Fe N6 S2' 
_chemical_formula_weight          688.63

loop_
 _atom_type_symbol
 _atom_type_description
 _atom_type_scat_dispersion_real
 _atom_type_scat_dispersion_imag
 _atom_type_scat_source
 'C'  'C'   0.0024   0.0013
 'International Tables Vol C Tables 4.2.6.8 and 6.1.1.4'
 'H'  'H'   0.0000   0.0000
 'International Tables Vol C Tables 4.2.6.8 and 6.1.1.4'
 'N'  'N'   0.0049   0.0027
 'International Tables Vol C Tables 4.2.6.8 and 6.1.1.4'
 'S'  'S'   0.1051   0.1002
 'International Tables Vol C Tables 4.2.6.8 and 6.1.1.4'
 'Fe'  'Fe'   0.3265   0.6960
 'International Tables Vol C Tables 4.2.6.8 and 6.1.1.4'
 
_space_group_crystal_system       monoclinic
_space_group_IT_number            14
_space_group_name_H-M_alt         'P 21/c'
_space_group_name_Hall            '-P 2ybc'
 
_shelx_space_group_comment
;
The symmetry employed for this shelxl refinement is uniquely defined
by the following loop, which should always be used as a source of
symmetry information in preference to the above space-group names.
They are only intended as comments.
;
 
loop_
 _space_group_symop_operation_xyz
 'x, y, z'
 '-x, y+1/2, -z+1/2'
 '-x, -y, -z'
 'x, -y-1/2, z-1/2'
 
_cell_length_a                    17.1718(2)
_cell_length_b                    12.26000(10)
_cell_length_c                    16.9206(2)
_cell_angle_alpha                 90
_cell_angle_beta                  115.8222(12)
_cell_angle_gamma                 90
_cell_volume                      3206.54(7)
_cell_formula_units_Z             4
_cell_measurement_temperature     293(2)
_cell_measurement_reflns_used     17389
_cell_measurement_theta_min       1.885
_cell_measurement_theta_max       32.998
 
_exptl_crystal_description        Needle
_exptl_crystal_colour             ?
_exptl_crystal_density_meas       ?
_exptl_crystal_density_method     ?
_exptl_crystal_density_diffrn     1.426          
_exptl_crystal_F_000              1424
_exptl_transmission_factor_min    ?
_exptl_transmission_factor_max    ?
_exptl_crystal_size_max           ?
_exptl_crystal_size_mid           ?
_exptl_crystal_size_min           ?
_exptl_absorpt_coefficient_mu     0.469
_shelx_estimated_absorpt_T_min    ?
_shelx_estimated_absorpt_T_max    ?
_exptl_absorpt_correction_type    ?
_exptl_absorpt_correction_T_min   ?
_exptl_absorpt_correction_T_max   ?
_exptl_absorpt_process_details    ?
_exptl_absorpt_special_details    ?
_diffrn_ambient_temperature       293(2)
_diffrn_radiation_wavelength      0.63582
_diffrn_radiation_type            Synchrotron
_diffrn_source                    ?
_diffrn_measurement_device_type   '4-circle diffractometer'
_diffrn_measurement_method        ?
_diffrn_detector_area_resol_mean  ?
_diffrn_reflns_number             23713
_diffrn_reflns_av_unetI/netI      0.0282
_diffrn_reflns_av_R_equivalents   0.0281
_diffrn_reflns_limit_h_min        -22
_diffrn_reflns_limit_h_max        22
_diffrn_reflns_limit_k_min        -16
_diffrn_reflns_limit_k_max        16
_diffrn_reflns_limit_l_min        -21
_diffrn_reflns_limit_l_max        21
_diffrn_reflns_theta_min          1.897
_diffrn_reflns_theta_max          25.078
_diffrn_reflns_theta_full         22.426
_diffrn_measured_fraction_theta_max   0.937
_diffrn_measured_fraction_theta_full  0.968
_diffrn_reflns_Laue_measured_fraction_max    0.937
_diffrn_reflns_Laue_measured_fraction_full   0.968
_diffrn_reflns_point_group_measured_fraction_max   0.937
_diffrn_reflns_point_group_measured_fraction_full  0.968
_reflns_number_total              7460
_reflns_number_gt                 6996
_reflns_threshold_expression      'I > 2\s(I)'
_reflns_Friedel_coverage          0.000
_reflns_Friedel_fraction_max      .
_reflns_Friedel_fraction_full     .
 
_reflns_special_details
;
 Reflections were merged by SHELXL according to the crystal
 class for the calculation of statistics and refinement.
 
 _reflns_Friedel_fraction is defined as the number of unique
 Friedel pairs measured divided by the number that would be
 possible theoretically, ignoring centric projections and
 systematic absences.
;
 
_computing_data_collection        ?
_computing_cell_refinement        ?
_computing_data_reduction         ?
_computing_structure_solution     ?
_computing_structure_refinement 'SHELXL-2018/3 (Sheldrick, 2018)'
_computing_molecular_graphics     ?
_computing_publication_material   ?
_refine_special_details           ?
_refine_ls_structure_factor_coef  Fsqd
_refine_ls_matrix_type            full
_refine_ls_weighting_scheme       calc
_refine_ls_weighting_details
'w=1/[\s^2^(Fo^2^)+(0.0547P)^2^+1.2047P] where P=(Fo^2^+2Fc^2^)/3'
_atom_sites_solution_primary      ?
_atom_sites_solution_secondary    ?
_atom_sites_solution_hydrogens    geom
_refine_ls_hydrogen_treatment     constr
_refine_ls_extinction_method      'SHELXL-2018/3 (Sheldrick 2018)'
_refine_ls_extinction_coef        0.0000(4)
_refine_ls_extinction_expression
 'Fc^*^=kFc[1+0.001xFc^2^\l^3^/sin(2\q)]^-1/4^'
_refine_ls_number_reflns          7460
_refine_ls_number_parameters      457
_refine_ls_number_restraints      73
_refine_ls_R_factor_all           0.0346
_refine_ls_R_factor_gt            0.0331
_refine_ls_wR_factor_ref          0.0955
_refine_ls_wR_factor_gt           0.0942
_refine_ls_goodness_of_fit_ref    1.059
_refine_ls_restrained_S_all       1.057
_refine_ls_shift/su_max           0.099
_refine_ls_shift/su_mean          0.001
 
loop_
 _atom_site_label
 _atom_site_type_symbol
 _atom_site_fract_x
 _atom_site_fract_y
 _atom_site_fract_z
 _atom_site_U_iso_or_equiv
 _atom_site_adp_type
 _atom_site_occupancy
 _atom_site_site_symmetry_order  
 _atom_site_calc_flag
 _atom_site_refinement_flags_posn
 _atom_site_refinement_flags_adp
 _atom_site_refinement_flags_occupancy
 _atom_site_disorder_assembly
 _atom_site_disorder_group
Fe01 Fe 0.75578(2) 0.29083(2) 0.81287(2) 0.02075(7) Uani 1 1 d . . . . .
S002 S 0.54584(2) 0.33277(3) 0.91721(2) 0.02621(9) Uani 1 1 d . . . . .
S001 S 0.94758(2) 0.13783(3) 1.07752(2) 0.02946(10) Uani 1 1 d . . . . .
N005 N 0.71421(7) 0.14011(9) 0.79398(7) 0.0211(2) Uani 1 1 d . . . . .
N006 N 0.80013(8) 0.43844(9) 0.82243(8) 0.0266(2) Uani 1 1 d . . . . .
N003 N 0.67018(8) 0.30338(9) 0.69059(7) 0.0220(2) Uani 1 1 d . . . . .
N004 N 0.84107(8) 0.26619(9) 0.76737(8) 0.0235(2) Uani 1 1 d . . . . .
N002 N 0.67184(8) 0.32723(10) 0.85580(8) 0.0267(2) Uani 1 1 d . . . . .
N001 N 0.84030(8) 0.25705(10) 0.93092(8) 0.0252(2) Uani 1 1 d . . . . .
C015 C 0.63612(9) 0.21271(10) 0.65406(9) 0.0235(3) Uani 1 1 d . . . . .
H015 H 0.598240 0.208423 0.594729 0.028 Uiso 1 1 calc R U . . .
C016 C 0.65969(9) 0.11798(10) 0.70984(9) 0.0222(3) Uani 1 1 d . . . . .
C003 C 0.65017(9) 0.39752(10) 0.63597(9) 0.0226(3) Uani 1 1 d . . . . .
C021 C 0.85272(9) 0.16648(11) 0.73106(9) 0.0239(3) Uani 1 1 d . . . . .
C024 C 0.86495(9) -0.03130(11) 0.65812(9) 0.0257(3) Uani 1 1 d D . . . .
C007 C 0.60229(9) 0.58247(11) 0.60758(9) 0.0254(3) Uani 1 1 d . . . . .
H007 H 0.582635 0.645149 0.624113 0.030 Uiso 1 1 calc R U . . .
C012 C 0.57073(10) 0.86614(12) 0.37172(10) 0.0294(3) Uani 1 1 d . . . . .
H012 H 0.563099 0.928062 0.337372 0.035 Uiso 1 1 calc R U . . .
C010 C 0.56170(9) 0.67289(11) 0.38420(9) 0.0256(3) Uani 1 1 d . . . . .
H010 H 0.547443 0.604761 0.357533 0.031 Uiso 1 1 calc R U . . .
C022 C 0.83363(10) 0.16049(11) 0.64311(9) 0.0270(3) Uani 1 1 d . . . . .
H022 H 0.816144 0.222605 0.608169 0.032 Uiso 1 1 calc R U . . .
C008 C 0.62214(9) 0.49145(11) 0.66070(9) 0.0248(3) Uani 1 1 d . . . . .
H008 H 0.616665 0.493306 0.713004 0.030 Uiso 1 1 calc R U . . .
C025 C 0.88381(9) -0.02317(11) 0.74634(9) 0.0265(3) Uani 1 1 d . . . . .
H025 H 0.900183 -0.085376 0.781244 0.032 Uiso 1 1 calc R U . . .
C002 C 0.61984(9) 0.32964(10) 0.88168(9) 0.0234(3) Uani 1 1 d . . . . .
C004 C 0.65814(9) 0.39498(11) 0.55860(9) 0.0253(3) Uani 1 1 d . . . . .
H004 H 0.676554 0.331615 0.541638 0.030 Uiso 1 1 calc R U . . .
C020 C 0.73633(9) 0.05832(11) 0.85129(9) 0.0247(3) Uani 1 1 d . . . . .
H020 H 0.772251 0.072767 0.910002 0.030 Uiso 1 1 calc R U . . .
C005 C 0.63875(10) 0.48672(11) 0.50611(9) 0.0259(3) Uani 1 1 d . . . . .
H005 H 0.644313 0.484442 0.453869 0.031 Uiso 1 1 calc R U . . .
C009 C 0.59469(9) 0.68055(11) 0.47464(9) 0.0239(3) Uani 1 1 d . . . . .
C017 C 0.62882(9) 0.01484(11) 0.68121(9) 0.0270(3) Uani 1 1 d . . . . .
H017 H 0.591450 0.002341 0.622581 0.032 Uiso 1 1 calc R U . . .
C006 C 0.61114(9) 0.58214(11) 0.52988(9) 0.0239(3) Uani 1 1 d . . . . .
C018 C 0.65416(10) -0.06965(11) 0.74082(10) 0.0287(3) Uani 1 1 d . . . . .
H018 H 0.635163 -0.140467 0.723082 0.034 Uiso 1 1 calc R U . . .
C001 C 0.88551(9) 0.21026(10) 0.99291(9) 0.0238(3) Uani 1 1 d . . . . .
C011 C 0.54961(10) 0.76473(12) 0.33294(10) 0.0287(3) Uani 1 1 d . . . . .
H011 H 0.527212 0.758174 0.272245 0.034 Uiso 1 1 calc R U . . .
C026 C 0.87885(9) 0.07465(11) 0.78329(9) 0.0253(3) Uani 1 1 d . . . . .
H026 H 0.892945 0.079008 0.842860 0.030 Uiso 1 1 calc R U . . .
C028 C 0.86275(10) 0.45008(12) 0.79543(10) 0.0302(3) Uani 1 1 d . . . . .
C014 C 0.61477(10) 0.78342(11) 0.51251(10) 0.0282(3) Uani 1 1 d . . . . .
H014 H 0.636351 0.790518 0.573094 0.034 Uiso 1 1 calc R U . . .
C013 C 0.60313(11) 0.87527(11) 0.46143(11) 0.0310(3) Uani 1 1 d . . . . .
H013 H 0.617248 0.943581 0.487783 0.037 Uiso 1 1 calc R U . . .
C023 C 0.84053(10) 0.06223(12) 0.60716(10) 0.0284(3) Uani 1 1 d . . . . .
H023 H 0.828672 0.058648 0.548098 0.034 Uiso 1 1 calc R U . . .
C027 C 0.88208(10) 0.35069(12) 0.76245(10) 0.0287(3) Uani 1 1 d . . . . .
H027 H 0.921988 0.348174 0.739001 0.034 Uiso 1 1 calc R U . . .
C019 C 0.70806(10) -0.04699(11) 0.82697(10) 0.0270(3) Uani 1 1 d . . . . .
H019 H 0.725389 -0.102386 0.868684 0.032 Uiso 1 1 calc R U . . .
C032 C 0.77671(11) 0.52566(12) 0.85381(10) 0.0330(3) Uani 1 1 d . . . . .
H032 H 0.733999 0.518601 0.873306 0.040 Uiso 1 1 calc R U . . .
C031 C 0.81439(13) 0.62637(13) 0.85807(12) 0.0435(4) Uani 1 1 d . . . . .
H031 H 0.795743 0.686580 0.878586 0.052 Uiso 1 1 calc R U . . .
C029 C 0.90373(13) 0.54834(13) 0.79983(12) 0.0413(4) Uani 1 1 d . . . . .
H029 H 0.947192 0.553886 0.781242 0.050 Uiso 1 1 calc R U . . .
C030 C 0.87893(14) 0.63765(13) 0.83222(13) 0.0480(5) Uani 1 1 d . . . . .
H030 H 0.905694 0.704772 0.836472 0.058 Uiso 1 1 calc R U . . .
C1A C 0.8665(7) -0.1360(5) 0.6152(7) 0.0241(12) Uani 0.56(3) 1 d DG . P A 1
C2A C 0.8279(7) -0.2251(7) 0.6347(6) 0.0346(13) Uani 0.56(3) 1 d G . P A 1
H2A H 0.794717 -0.215203 0.665293 0.041 Uiso 0.56(3) 1 calc R U P A 1
C3A C 0.8389(7) -0.3291(5) 0.6084(7) 0.0411(14) Uani 0.56(3) 1 d G . P A 1
H3A H 0.813116 -0.388768 0.621449 0.049 Uiso 0.56(3) 1 calc R U P A 1
C4A C 0.8885(7) -0.3440(5) 0.5626(7) 0.0350(15) Uani 0.56(3) 1 d G . P A 1
H4A H 0.895878 -0.413541 0.545068 0.042 Uiso 0.56(3) 1 calc R U P A 1
C5A C 0.9271(7) -0.2548(8) 0.5431(6) 0.0336(14) Uani 0.56(3) 1 d G . P A 1
H5A H 0.960241 -0.264749 0.512531 0.040 Uiso 0.56(3) 1 calc R U P A 1
C6A C 0.9160(7) -0.1508(6) 0.5694(6) 0.0292(12) Uani 0.56(3) 1 d G . P A 1
H6A H 0.941843 -0.091183 0.556374 0.035 Uiso 0.56(3) 1 calc R U P A 1
C1B C 0.8820(8) -0.1389(6) 0.6288(8) 0.0228(14) Uani 0.44(3) 1 d DG . P A 2
C2B C 0.8453(9) -0.2360(8) 0.6385(6) 0.0256(14) Uani 0.44(3) 1 d G . P A 2
H2B H 0.813869 -0.237501 0.671476 0.031 Uiso 0.44(3) 1 calc R U P A 2
C3B C 0.8555(9) -0.3308(6) 0.5989(7) 0.0349(18) Uani 0.44(3) 1 d G . P A 2
H3B H 0.830863 -0.395702 0.605373 0.042 Uiso 0.44(3) 1 calc R U P A 2
C4B C 0.9024(9) -0.3285(9) 0.5496(8) 0.0360(19) Uani 0.44(3) 1 d G . P A 2
H4B H 0.909223 -0.391877 0.523103 0.043 Uiso 0.44(3) 1 calc R U P A 2
C5B C 0.9392(9) -0.2314(12) 0.5399(8) 0.0413(17) Uani 0.44(3) 1 d G . P A 2
H5B H 0.970590 -0.229851 0.506937 0.050 Uiso 0.44(3) 1 calc R U P A 2
C6B C 0.9290(9) -0.1366(8) 0.5795(9) 0.0377(18) Uani 0.44(3) 1 d G . P A 2
H6B H 0.953598 -0.071648 0.573039 0.045 Uiso 0.44(3) 1 calc R U P A 2
 
loop_
 _atom_site_aniso_label
 _atom_site_aniso_U_11
 _atom_site_aniso_U_22
 _atom_site_aniso_U_33
 _atom_site_aniso_U_23
 _atom_site_aniso_U_13
 _atom_site_aniso_U_12
Fe01 0.02583(11) 0.01512(10) 0.01819(11) -0.00067(6) 0.00670(8) -0.00033(6)
S002 0.03121(18) 0.02283(17) 0.02359(17) 0.00124(12) 0.01100(14) 0.00304(12)
S001 0.03203(18) 0.02735(18) 0.02543(18) 0.00696(13) 0.00920(15) 0.00285(13)
N005 0.0248(5) 0.0173(5) 0.0207(5) 0.0000(4) 0.0093(4) -0.0005(4)
N006 0.0325(6) 0.0176(5) 0.0220(5) -0.0010(4) 0.0048(5) -0.0015(4)
N003 0.0265(5) 0.0165(5) 0.0209(5) 0.0010(4) 0.0083(5) 0.0010(4)
N004 0.0278(6) 0.0192(5) 0.0200(5) 0.0007(4) 0.0073(5) -0.0009(4)
N002 0.0319(6) 0.0225(6) 0.0223(5) -0.0018(4) 0.0086(5) 0.0018(4)
N001 0.0292(6) 0.0211(5) 0.0221(5) -0.0025(4) 0.0081(5) -0.0012(4)
C015 0.0285(6) 0.0196(6) 0.0191(6) -0.0004(4) 0.0071(5) -0.0005(5)
C016 0.0265(6) 0.0182(6) 0.0201(6) -0.0008(5) 0.0085(5) -0.0008(5)
C003 0.0257(6) 0.0174(6) 0.0205(6) 0.0021(5) 0.0061(5) -0.0003(5)
C021 0.0262(6) 0.0214(6) 0.0240(6) -0.0005(5) 0.0110(5) -0.0008(5)
C024 0.0236(6) 0.0246(6) 0.0274(7) -0.0013(5) 0.0099(5) 0.0021(5)
C007 0.0316(7) 0.0183(6) 0.0261(6) 0.0005(5) 0.0123(6) 0.0030(5)
C012 0.0350(7) 0.0229(6) 0.0318(7) 0.0086(5) 0.0159(6) 0.0038(5)
C010 0.0285(6) 0.0211(6) 0.0255(6) 0.0008(5) 0.0103(6) 0.0015(5)
C022 0.0330(7) 0.0234(6) 0.0246(7) 0.0029(5) 0.0126(6) 0.0008(5)
C008 0.0310(7) 0.0215(6) 0.0215(6) 0.0009(5) 0.0110(5) 0.0018(5)
C025 0.0262(6) 0.0233(6) 0.0265(7) 0.0031(5) 0.0083(5) 0.0035(5)
C002 0.0306(7) 0.0159(6) 0.0180(6) -0.0004(4) 0.0053(5) 0.0025(5)
C004 0.0327(7) 0.0171(6) 0.0250(6) -0.0010(5) 0.0114(6) 0.0014(5)
C020 0.0292(6) 0.0205(6) 0.0222(6) 0.0018(5) 0.0093(5) -0.0017(5)
C005 0.0347(7) 0.0206(6) 0.0239(6) 0.0011(5) 0.0140(6) 0.0014(5)
C009 0.0270(6) 0.0184(6) 0.0265(6) 0.0027(5) 0.0119(5) 0.0026(5)
C017 0.0319(7) 0.0203(6) 0.0242(6) -0.0024(5) 0.0081(6) -0.0040(5)
C006 0.0271(6) 0.0179(6) 0.0239(6) 0.0013(5) 0.0086(5) 0.0005(5)
C018 0.0363(7) 0.0175(6) 0.0305(7) -0.0014(5) 0.0129(6) -0.0042(5)
C001 0.0278(6) 0.0203(6) 0.0229(6) -0.0022(5) 0.0108(5) -0.0020(5)
C011 0.0320(7) 0.0282(7) 0.0249(7) 0.0046(5) 0.0113(6) 0.0037(5)
C026 0.0272(6) 0.0250(6) 0.0218(6) 0.0012(5) 0.0088(5) 0.0014(5)
C028 0.0370(8) 0.0215(6) 0.0264(7) 0.0003(5) 0.0083(6) -0.0056(5)
C014 0.0370(8) 0.0213(6) 0.0254(7) 0.0007(5) 0.0129(6) 0.0017(5)
C013 0.0408(8) 0.0182(6) 0.0339(8) 0.0011(5) 0.0161(7) 0.0004(5)
C023 0.0337(7) 0.0286(7) 0.0241(6) 0.0001(5) 0.0136(6) 0.0014(5)
C027 0.0331(7) 0.0260(7) 0.0259(7) 0.0004(5) 0.0119(6) -0.0052(5)
C019 0.0318(7) 0.0193(6) 0.0283(7) 0.0039(5) 0.0117(6) -0.0012(5)
C032 0.0395(8) 0.0206(6) 0.0284(7) -0.0043(5) 0.0051(6) 0.0015(6)
C031 0.0548(10) 0.0190(7) 0.0409(9) -0.0059(6) 0.0060(8) -0.0005(7)
C029 0.0498(10) 0.0280(8) 0.0415(9) 0.0007(7) 0.0156(8) -0.0134(7)
C030 0.0612(12) 0.0210(7) 0.0487(10) -0.0016(7) 0.0119(9) -0.0129(7)
C1A 0.012(3) 0.0285(15) 0.017(3) -0.0001(13) -0.007(2) 0.0090(13)
C2A 0.024(3) 0.026(2) 0.045(2) -0.0014(16) 0.007(2) 0.0090(18)
C3A 0.040(3) 0.0328(19) 0.045(3) -0.0055(17) 0.0133(19) 0.0048(16)
C4A 0.045(3) 0.0260(17) 0.026(3) 0.0000(18) 0.0080(18) 0.0113(16)
C5A 0.036(3) 0.031(3) 0.032(2) -0.0056(19) 0.0131(17) 0.010(2)
C6A 0.021(2) 0.0305(19) 0.026(2) -0.0114(16) 0.0014(18) -0.0004(16)
C1B 0.010(3) 0.0263(18) 0.014(3) -0.0025(15) -0.012(2) 0.0083(14)
C2B 0.017(3) 0.024(2) 0.030(2) 0.0008(16) 0.005(2) 0.0141(19)
C3B 0.048(4) 0.022(2) 0.032(3) -0.0046(17) 0.016(3) 0.006(2)
C4B 0.050(4) 0.031(3) 0.023(3) 0.002(2) 0.011(2) 0.017(3)
C5B 0.038(4) 0.039(4) 0.044(3) -0.005(3) 0.015(2) 0.007(3)
C6B 0.031(4) 0.042(3) 0.033(3) -0.016(2) 0.007(3) 0.000(2)
 
_geom_special_details
;
 All esds (except the esd in the dihedral angle between two l.s. planes)
 are estimated using the full covariance matrix.  The cell esds are taken
 into account individually in the estimation of esds in distances, angles
 and torsion angles; correlations between esds in cell parameters are only
 used when they are defined by crystal symmetry.  An approximate (isotropic)
 treatment of cell esds is used for estimating esds involving l.s. planes.
;
 
loop_
 _geom_bond_atom_site_label_1
 _geom_bond_atom_site_label_2
 _geom_bond_distance
 _geom_bond_site_symmetry_2
 _geom_bond_publ_flag
Fe01 N002 1.9278(13) . ?
Fe01 N001 1.9344(12) . ?
Fe01 N006 1.9427(12) . ?
Fe01 N004 1.9522(13) . ?
Fe01 N003 1.9534(11) . ?
Fe01 N005 1.9563(11) . ?
S002 C002 1.6258(16) . ?
S001 C001 1.6263(14) . ?
N005 C020 1.3302(17) . ?
N005 C016 1.3475(17) . ?
N006 C032 1.3316(19) . ?
N006 C028 1.346(2) . ?
N003 C015 1.2825(17) . ?
N003 C003 1.4240(16) . ?
N004 C027 1.2756(18) . ?
N004 C021 1.4208(17) . ?
N002 C002 1.154(2) . ?
N001 C001 1.1500(19) . ?
C015 C016 1.4390(18) . ?
C016 C017 1.3751(18) . ?
C003 C004 1.375(2) . ?
C003 C008 1.3815(19) . ?
C021 C022 1.379(2) . ?
C021 C026 1.3800(19) . ?
C024 C023 1.385(2) . ?
C024 C025 1.386(2) . ?
C024 C1A 1.481(5) . ?
C024 C1B 1.483(7) . ?
C007 C008 1.3794(18) . ?
C007 C006 1.388(2) . ?
C012 C013 1.375(2) . ?
C012 C011 1.379(2) . ?
C010 C011 1.3807(19) . ?
C010 C009 1.384(2) . ?
C022 C023 1.378(2) . ?
C025 C026 1.3720(19) . ?
C004 C005 1.3810(18) . ?
C020 C019 1.3776(18) . ?
C005 C006 1.3860(19) . ?
C009 C014 1.3883(19) . ?
C009 C006 1.4763(18) . ?
C017 C018 1.377(2) . ?
C018 C019 1.372(2) . ?
C028 C029 1.381(2) . ?
C028 C027 1.438(2) . ?
C014 C013 1.3800(19) . ?
C032 C031 1.381(2) . ?
C031 C030 1.364(3) . ?
C029 C030 1.373(3) . ?
C1A C2A 1.3900 . ?
C1A C6A 1.3900 . ?
C2A C3A 1.3900 . ?
C3A C4A 1.3900 . ?
C4A C5A 1.3900 . ?
C5A C6A 1.3900 . ?
C1B C2B 1.3900 . ?
C1B C6B 1.3900 . ?
C2B C3B 1.3900 . ?
C3B C4B 1.3900 . ?
C4B C5B 1.3900 . ?
C5B C6B 1.3900 . ?
 
loop_
 _geom_angle_atom_site_label_1
 _geom_angle_atom_site_label_2
 _geom_angle_atom_site_label_3
 _geom_angle
 _geom_angle_site_symmetry_1
 _geom_angle_site_symmetry_3
 _geom_angle_publ_flag
N002 Fe01 N001 90.48(5) . . ?
N002 Fe01 N006 94.78(5) . . ?
N001 Fe01 N006 91.31(5) . . ?
N002 Fe01 N004 175.47(5) . . ?
N001 Fe01 N004 91.13(5) . . ?
N006 Fe01 N004 80.95(5) . . ?
N002 Fe01 N003 92.27(5) . . ?
N001 Fe01 N003 172.10(5) . . ?
N006 Fe01 N003 95.83(5) . . ?
N004 Fe01 N003 86.68(5) . . ?
N002 Fe01 N005 90.04(5) . . ?
N001 Fe01 N005 91.31(5) . . ?
N006 Fe01 N005 174.49(5) . . ?
N004 Fe01 N005 94.15(5) . . ?
N003 Fe01 N005 81.29(5) . . ?
C020 N005 C016 117.70(11) . . ?
C020 N005 Fe01 128.67(10) . . ?
C016 N005 Fe01 113.51(9) . . ?
C032 N006 C028 118.34(13) . . ?
C032 N006 Fe01 127.28(12) . . ?
C028 N006 Fe01 114.36(10) . . ?
C015 N003 C003 117.34(12) . . ?
C015 N003 Fe01 114.64(9) . . ?
C003 N003 Fe01 127.51(9) . . ?
C027 N004 C021 119.00(13) . . ?
C027 N004 Fe01 115.49(11) . . ?
C021 N004 Fe01 125.08(9) . . ?
C002 N002 Fe01 168.08(11) . . ?
C001 N001 Fe01 162.43(11) . . ?
N003 C015 C016 116.39(12) . . ?
N005 C016 C017 122.76(12) . . ?
N005 C016 C015 113.45(11) . . ?
C017 C016 C015 123.78(12) . . ?
C004 C003 C008 119.99(12) . . ?
C004 C003 N003 120.25(12) . . ?
C008 C003 N003 119.76(12) . . ?
C022 C021 C026 120.37(13) . . ?
C022 C021 N004 120.02(12) . . ?
C026 C021 N004 119.52(13) . . ?
C023 C024 C025 118.42(13) . . ?
C023 C024 C1A 118.5(4) . . ?
C025 C024 C1A 123.0(4) . . ?
C023 C024 C1B 125.3(5) . . ?
C025 C024 C1B 115.9(5) . . ?
C008 C007 C006 121.14(13) . . ?
C013 C012 C011 119.66(13) . . ?
C011 C010 C009 121.08(13) . . ?
C023 C022 C021 119.81(13) . . ?
C007 C008 C003 119.78(13) . . ?
C026 C025 C024 121.45(13) . . ?
N002 C002 S002 179.45(13) . . ?
C003 C004 C005 119.86(13) . . ?
N005 C020 C019 122.49(13) . . ?
C004 C005 C006 121.19(13) . . ?
C010 C009 C014 118.14(13) . . ?
C010 C009 C006 121.19(12) . . ?
C014 C009 C006 120.64(13) . . ?
C016 C017 C018 118.90(13) . . ?
C005 C006 C007 118.03(12) . . ?
C005 C006 C009 120.09(13) . . ?
C007 C006 C009 121.86(12) . . ?
C019 C018 C017 118.51(13) . . ?
N001 C001 S001 176.82(13) . . ?
C012 C011 C010 120.00(14) . . ?
C025 C026 C021 119.25(13) . . ?
N006 C028 C029 122.54(15) . . ?
N006 C028 C027 113.29(12) . . ?
C029 C028 C027 124.18(16) . . ?
C013 C014 C009 120.87(14) . . ?
C012 C013 C014 120.24(14) . . ?
C022 C023 C024 120.66(13) . . ?
N004 C027 C028 115.82(14) . . ?
C018 C019 C020 119.59(13) . . ?
N006 C032 C031 121.50(17) . . ?
C030 C031 C032 120.10(17) . . ?
C030 C029 C028 118.55(18) . . ?
C031 C030 C029 118.94(16) . . ?
C2A C1A C6A 120.0 . . ?
C2A C1A C024 117.0(6) . . ?
C6A C1A C024 122.2(5) . . ?
C1A C2A C3A 120.0 . . ?
C4A C3A C2A 120.0 . . ?
C3A C4A C5A 120.0 . . ?
C6A C5A C4A 120.0 . . ?
C5A C6A C1A 120.0 . . ?
C2B C1B C6B 120.0 . . ?
C2B C1B C024 123.8(7) . . ?
C6B C1B C024 115.7(7) . . ?
C1B C2B C3B 120.0 . . ?
C4B C3B C2B 120.0 . . ?
C3B C4B C5B 120.0 . . ?
C6B C5B C4B 120.0 . . ?
C5B C6B C1B 120.0 . . ?
 
_refine_diff_density_max    0.457
_refine_diff_density_min   -0.580
_refine_diff_density_rms    0.058

_shelx_res_file
;

TITL sc2_093K_a.res in P2(1)/c
    SC2_102K.res
    created by SHELXL-2018/3 at 12:18:27 on 15-Apr-2021
REM Old TITL SC2_093K in P2(1)/c
REM SHELXT solution in P2(1)/c: R1 0.091, Rweak 0.004, Alpha 0.025
REM <I/s>   0.460 for  267 systematic absences,  Orientation as input
REM Formula found by SHELXT:  C38 N6 S2 Fe

CELL 0.63582 17.1718 12.2600 16.9206 90.0000 115.8222 90.0000
ZERR 4.000 0.0002 0.0001 0.0002 0.0000 0.0012 0.0000
LATT  1
SYMM -X, 1/2+Y, 1/2-Z
SFAC C H N S FE
DISP $C  0.00244  0.00131  9.14798!source kissel
DISP $H -0.00002  0.00000  0.66440!source kissel
DISP $N  0.00493  0.00266 15.07095!source kissel
DISP $S  0.10506  0.10024 379.49005!source kissel
DISP $Fe  0.32649  0.69602 2544.24973!source kissel
UNIT 152.00 112.00 24.00 8.00 4.00
OMIT -5 0 2
OMIT 4 0 0
OMIT 2 0 2
L.S. 30
REM DAMP 100
REM ISOR 0.04 0.06 C1A > C6A
REM ISOR 0.04 0.06 C1B > C6B
RIGU 0.002 0.002 C1A > C6A
RIGU 0.002 0.002  C1B > C6B
SADI C024 C1A C024 C1B
BOND
LIST 6
SHEL 99 0.75
ACTA
FMAP 2
PLAN 20
WGHT    0.054700    1.204700
EXTI    0.000000
FVAR       2.97443   0.56047   0.07947
FE01  5    0.755785    0.290828    0.812874    11.00000    0.02583    0.01512 =
         0.01819   -0.00067    0.00670   -0.00033
S002  4    0.545838    0.332772    0.917212    11.00000    0.03121    0.02283 =
         0.02359    0.00124    0.01100    0.00304
S001  4    0.947581    0.137833    1.077517    11.00000    0.03203    0.02735 =
         0.02543    0.00696    0.00920    0.00285
N005  3    0.714210    0.140113    0.793977    11.00000    0.02478    0.01730 =
         0.02066   -0.00004    0.00926   -0.00046
N006  3    0.800130    0.438441    0.822429    11.00000    0.03250    0.01755 =
         0.02204   -0.00103    0.00478   -0.00147
N003  3    0.670183    0.303383    0.690592    11.00000    0.02646    0.01650 =
         0.02090    0.00099    0.00834    0.00103
N004  3    0.841070    0.266186    0.767372    11.00000    0.02783    0.01921 =
         0.02005    0.00068    0.00733   -0.00087
N002  3    0.671840    0.327226    0.855798    11.00000    0.03192    0.02247 =
         0.02227   -0.00179    0.00861    0.00181
N001  3    0.840297    0.257050    0.930917    11.00000    0.02922    0.02106 =
         0.02211   -0.00253    0.00813   -0.00120
C015  1    0.636122    0.212714    0.654062    11.00000    0.02846    0.01959 =
         0.01912   -0.00038    0.00715   -0.00045
AFIX  43
H015  2    0.598240    0.208423    0.594729    11.00000   -1.20000
AFIX   0
C016  1    0.659687    0.117983    0.709838    11.00000    0.02654    0.01816 =
         0.02005   -0.00080    0.00849   -0.00076
C003  1    0.650168    0.397525    0.635968    11.00000    0.02573    0.01741 =
         0.02048    0.00208    0.00610   -0.00032
C021  1    0.852720    0.166481    0.731064    11.00000    0.02618    0.02141 =
         0.02404   -0.00055    0.01097   -0.00076
C024    1    0.864947   -0.031302    0.658115    11.00000    0.02363    0.02460 =
         0.02743   -0.00129    0.00988    0.00212
C007  1    0.602289    0.582474    0.607576    11.00000    0.03157    0.01826 =
         0.02611    0.00048    0.01234    0.00300
AFIX  43
H007  2    0.582635    0.645149    0.624113    11.00000   -1.20000
AFIX   0
C012  1    0.570727    0.866138    0.371716    11.00000    0.03501    0.02295 =
         0.03175    0.00861    0.01592    0.00382
AFIX  43
H012  2    0.563099    0.928062    0.337372    11.00000   -1.20000
AFIX   0
C010  1    0.561698    0.672888    0.384200    11.00000    0.02852    0.02113 =
         0.02547    0.00076    0.01028    0.00154
AFIX  43
H010  2    0.547443    0.604761    0.357533    11.00000   -1.20000
AFIX   0
C022  1    0.833626    0.160490    0.643105    11.00000    0.03297    0.02341 =
         0.02457    0.00288    0.01262    0.00078
AFIX  43
H022  2    0.816144    0.222605    0.608169    11.00000   -1.20000
AFIX   0
C008  1    0.622136    0.491450    0.660705    11.00000    0.03103    0.02150 =
         0.02151    0.00092    0.01105    0.00181
AFIX  43
H008  2    0.616665    0.493306    0.713004    11.00000   -1.20000
AFIX   0
C025  1    0.883810   -0.023165    0.746341    11.00000    0.02619    0.02334 =
         0.02654    0.00309    0.00829    0.00347
AFIX  43
H025  2    0.900183   -0.085376    0.781244    11.00000   -1.20000
AFIX   0
C002  1    0.619838    0.329636    0.881683    11.00000    0.03064    0.01589 =
         0.01804   -0.00037    0.00529    0.00253
C004  1    0.658141    0.394981    0.558598    11.00000    0.03268    0.01708 =
         0.02502   -0.00099    0.01143    0.00144
AFIX  43
H004  2    0.676554    0.331615    0.541638    11.00000   -1.20000
AFIX   0
C020  1    0.736334    0.058316    0.851291    11.00000    0.02919    0.02052 =
         0.02224    0.00180    0.00931   -0.00168
AFIX  43
H020  2    0.772251    0.072767    0.910002    11.00000   -1.20000
AFIX   0
C005  1    0.638748    0.486723    0.506111    11.00000    0.03470    0.02057 =
         0.02387    0.00106    0.01395    0.00142
AFIX  43
H005  2    0.644313    0.484442    0.453869    11.00000   -1.20000
AFIX   0
C009  1    0.594692    0.680552    0.474636    11.00000    0.02703    0.01842 =
         0.02646    0.00266    0.01186    0.00259
C017  1    0.628817    0.014842    0.681213    11.00000    0.03191    0.02034 =
         0.02419   -0.00238    0.00809   -0.00402
AFIX  43
H017  2    0.591450    0.002341    0.622581    11.00000   -1.20000
AFIX   0
C006  1    0.611142    0.582140    0.529883    11.00000    0.02705    0.01793 =
         0.02390    0.00132    0.00856    0.00052
C018  1    0.654155   -0.069653    0.740820    11.00000    0.03629    0.01752 =
         0.03053   -0.00139    0.01291   -0.00424
AFIX  43
H018  2    0.635163   -0.140467    0.723082    11.00000   -1.20000
AFIX   0
C001  1    0.885508    0.210264    0.992907    11.00000    0.02777    0.02031 =
         0.02292   -0.00219    0.01077   -0.00197
C011  1    0.549606    0.764726    0.332936    11.00000    0.03196    0.02816 =
         0.02487    0.00457    0.01130    0.00375
AFIX  43
H011  2    0.527212    0.758174    0.272245    11.00000   -1.20000
AFIX   0
C026  1    0.878853    0.074646    0.783291    11.00000    0.02724    0.02496 =
         0.02180    0.00121    0.00880    0.00144
AFIX  43
H026  2    0.892945    0.079008    0.842860    11.00000   -1.20000
AFIX   0
C028  1    0.862749    0.450079    0.795435    11.00000    0.03696    0.02146 =
         0.02637    0.00033    0.00826   -0.00564
C014  1    0.614771    0.783417    0.512508    11.00000    0.03698    0.02126 =
         0.02543    0.00072    0.01287    0.00169
AFIX  43
H014  2    0.636351    0.790518    0.573094    11.00000   -1.20000
AFIX   0
C013  1    0.603129    0.875265    0.461432    11.00000    0.04083    0.01823 =
         0.03388    0.00106    0.01614    0.00043
AFIX  43
H013  2    0.617248    0.943581    0.487783    11.00000   -1.20000
AFIX   0
C023  1    0.840527    0.062227    0.607161    11.00000    0.03369    0.02859 =
         0.02407    0.00008    0.01364    0.00142
AFIX  43
H023  2    0.828672    0.058648    0.548098    11.00000   -1.20000
AFIX   0
C027  1    0.882081    0.350689    0.762452    11.00000    0.03306    0.02603 =
         0.02594    0.00039    0.01188   -0.00522
AFIX  43
H027  2    0.921988    0.348174    0.739001    11.00000   -1.20000
AFIX   0
C019  1    0.708058   -0.046991    0.826975    11.00000    0.03182    0.01928 =
         0.02828    0.00390    0.01167   -0.00116
AFIX  43
H019  2    0.725389   -0.102386    0.868684    11.00000   -1.20000
AFIX   0
C032  1    0.776707    0.525657    0.853810    11.00000    0.03953    0.02064 =
         0.02844   -0.00430    0.00509    0.00147
AFIX  43
H032  2    0.733999    0.518601    0.873306    11.00000   -1.20000
AFIX   0
C031  1    0.814395    0.626370    0.858066    11.00000    0.05479    0.01902 =
         0.04091   -0.00591    0.00604   -0.00050
AFIX  43
H031  2    0.795743    0.686580    0.878586    11.00000   -1.20000
AFIX   0
C029  1    0.903731    0.548336    0.799826    11.00000    0.04984    0.02800 =
         0.04154    0.00073    0.01560   -0.01342
AFIX  43
H029  2    0.947192    0.553886    0.781242    11.00000   -1.20000
AFIX   0
C030  1    0.878928    0.637645    0.832217    11.00000    0.06123    0.02105 =
         0.04874   -0.00164    0.01187   -0.01293
AFIX  43
H030  2    0.905694    0.704772    0.836472    11.00000   -1.20000
AFIX  66
REM #####
PART 1
C1A   1    0.866455   -0.135985    0.615181    21.00000    0.01180    0.02849 =
         0.01720   -0.00011   -0.00740    0.00900
C2A   1    0.827893   -0.225133    0.634675    21.00000    0.02362    0.02603 =
         0.04513   -0.00141    0.00664    0.00902
AFIX  43
H2A   2    0.794717   -0.215203    0.665293    21.00000   -1.20000
AFIX  65
C3A   1    0.838917   -0.329122    0.608406    21.00000    0.04014    0.03280 =
         0.04469   -0.00553    0.01327    0.00475
AFIX  43
H3A   2    0.813116   -0.388768    0.621449    21.00000   -1.20000
AFIX  65
C4A   1    0.888503   -0.343965    0.562643    21.00000    0.04518    0.02603 =
         0.02578   -0.00002    0.00805    0.01134
AFIX  43
H4A   2    0.895878   -0.413541    0.545068    21.00000   -1.20000
AFIX  65
C5A   1    0.927065   -0.254818    0.543149    21.00000    0.03578    0.03144 =
         0.03187   -0.00559    0.01313    0.00979
AFIX  43
H5A   2    0.960241   -0.264749    0.512531    21.00000   -1.20000
AFIX  65
C6A   1    0.916042   -0.150828    0.569417    21.00000    0.02121    0.03046 =
         0.02627   -0.01138    0.00140   -0.00037
AFIX  43
H6A   2    0.941843   -0.091183    0.556374    21.00000   -1.20000
AFIX  66
PART 2
C1B   1    0.882048   -0.138890    0.628811   -21.00000    0.00989    0.02628 =
         0.01364   -0.00253   -0.01219    0.00828
C2B   1    0.845281   -0.235967    0.638497   -21.00000    0.01738    0.02406 =
         0.02950    0.00077    0.00471    0.01409
AFIX  43
H2B   2    0.813869   -0.237501    0.671476   -21.00000   -1.20000
AFIX  65
C3B   1    0.855463   -0.330751    0.598892   -21.00000    0.04818    0.02221 =
         0.03249   -0.00459    0.01577    0.00650
AFIX  43
H3B   2    0.830863   -0.395702    0.605373   -21.00000   -1.20000
AFIX  65
C4B   1    0.902411   -0.328459    0.549601   -21.00000    0.04950    0.03142 =
         0.02253    0.00232    0.01145    0.01674
AFIX  43
H4B   2    0.909223   -0.391877    0.523103   -21.00000   -1.20000
AFIX  65
C5B   1    0.939178   -0.231384    0.539915   -21.00000    0.03844    0.03855 =
         0.04378   -0.00502    0.01495    0.00700
AFIX  43
H5B   2    0.970590   -0.229851    0.506937   -21.00000   -1.20000
AFIX  65
C6B   1    0.928998   -0.136599    0.579520   -21.00000    0.03144    0.04192 =
         0.03273   -0.01590    0.00736    0.00001
AFIX  43
H6B   2    0.953598   -0.071648    0.573039   -21.00000   -1.20000
PART 0
AFIX   0
HKLF 4


REM  sc2_093K_a.res in P2(1)/c
REM wR2 = 0.0955, GooF = S = 1.059, Restrained GooF = 1.057 for all data
REM R1 = 0.0331 for 6996 Fo > 4sig(Fo) and 0.0346 for all 7460 data
REM 457 parameters refined using 73 restraints

END

WGHT      0.0541      1.2266

REM Highest difference peak  0.457,  deepest hole -0.580,  1-sigma level  0.058
Q1    1   0.7798  0.3298  0.7868  11.00000  0.05    0.46
Q2    1   0.7355  0.2494  0.8441  11.00000  0.05    0.43
Q3    1   0.7372  0.3332  0.8423  11.00000  0.05    0.38
Q4    1   0.8696 -0.0832  0.6410  11.00000  0.05    0.37
Q5    1   0.6442  0.1670  0.6821  11.00000  0.05    0.37
Q6    1   0.8692  0.4015  0.7806  11.00000  0.05    0.36
Q7    1   0.6444 -0.0263  0.7127  11.00000  0.05    0.35
Q8    1   0.7824  0.2392  0.7962  11.00000  0.05    0.34
Q9    1   0.5770  0.3602  0.8913  11.00000  0.05    0.32
Q10   1   0.6242  0.5324  0.5177  11.00000  0.05    0.32
Q11   1   0.8481  0.2141  0.7494  11.00000  0.05    0.32
Q12   1   0.6320  0.4386  0.5316  11.00000  0.05    0.31
Q13   1   0.8386  0.1128  0.6305  11.00000  0.05    0.31
Q14   1   0.7951  0.5776  0.8544  11.00000  0.05    0.31
Q15   1   0.8585  0.1680  0.6938  11.00000  0.05    0.30
Q16   1   0.8827  0.5955  0.8062  11.00000  0.05    0.30
Q17   1   0.6283  0.4425  0.6425  11.00000  0.05    0.30
Q18   1   0.9378  0.1910  1.1087  11.00000  0.05    0.30
Q19   1   0.6027  0.5320  0.6298  11.00000  0.05    0.29
Q20   1   0.6067  0.8310  0.4848  11.00000  0.05    0.29
;
_shelx_res_checksum   89452

_shelx_hkl_file
;
  -2   0   0 176763. 6465.14   1
   2   0   0 178655. 6465.41   1
  -3   0   0 46652.4 1721.67   1
   3   0   0 47463.7 1723.44   1
  -4   0   0 999999. 35541.4   1
   4   0   0 953992. 35542.4   1
  -5   0   0 1550.99 70.2338   1
   5   0   0 997.566 64.5245   1
  -7   0   0 523.693 44.0535   1
   7   0   0 537.366 45.3964   1
  -8   0   0 49413.2 1824.64   1
   8   0   0 49097.2 1823.12   1
  -9   0   0 684.614 56.4077   1
   9   0   0 707.342 56.8737   1
 -10   0   0 155400. 5610.68   1
  10   0   0 151152. 5608.71   1
 -11   0   0 136.959 36.4430   1
  11   0   0 80.0298 32.4750   1
 -13   0   0 4674.20 214.841   1
  13   0   0 4245.00 207.728   1
  14   0   0 12970.7 520.557   1
 -14   0   0 12823.6 520.194   1
 -15   0   0 120.870 42.5491   1
  15   0   0-37.9846 38.5158   1
  16   0   0 3872.81 193.712   1
 -16   0   0 3968.30 198.904   1
  17   0   0 3170.99 171.720   1
 -17   0   0 3574.33 182.037   1
  18   0   0 5733.81 268.446   1
 -18   0   0 6053.75 275.540   1
  19   0   0 2276.82 138.767   1
 -19   0   0 2480.44 146.969   1
  20   0   0 5331.93 244.097   1
 -20   0   0 4622.10 238.124   1
  21   0   0 200.983 55.4201   1
 -21   0   0 133.649 50.6528   1
  22   0   0 1857.10 123.565   1
 -22   0   0 1777.00 120.916   1
  23   0   0 1420.50 104.459   1
 -23   0   0 1146.98 96.8002   1
  24   0   0 2570.62 141.754   1
 -24   0   0 1881.29 130.491   1
  25   0   0 707.246 76.8515   1
 -25   0   0 803.243 79.7517   1
  26   0   0-10.3674 47.7594   1
   1   1   0 312411. 10936.4   1
  -1  -1   0 314754. 10936.8   1
  -1   1   0 281859. 10936.5   1
   1  -1   0 294037. 10937.1   1
   2   1   0 284.333 22.4322   1
  -2   1   0 276.178 22.1283   1
  -2  -1   0 263.844 20.6351   1
   2  -1   0 294.339 23.6934   1
   3   1   0 212527. 8021.38   1
  -3   1   0 219230. 8021.24   1
  -3  -1   0 226261. 8021.78   1
   3  -1   0 223895. 8022.55   1
   4   1   0 43993.6 1630.67   1
  -4   1   0 43968.5 1631.98   1
   4  -1   0 43279.5 1632.01   1
  -4  -1   0 46482.1 1632.61   1
   5  -1   0 962.170 56.5017   1
  -5  -1   0 783.245 54.1698   1
   5   1   0 866.074 52.7143   1
  -5   1   0 926.490 55.3705   1
   6  -1   0 189.510 30.0682   1
  -6   1   0 158.766 32.6923   1
   7   1   0 21029.5 764.358   1
  -7  -1   0 20249.6 764.997   1
   7  -1   0 19461.9 763.985   1
  -7   1   0 20058.9 765.216   1
   8   1   0 12454.8 493.434   1
  -8  -1   0 12885.0 496.817   1
   8  -1   0 12464.1 495.321   1
  -8   1   0 12998.5 496.446   1
   9   1   0 123281. 4777.45   1
  -9  -1   0 124314. 4782.18   1
   9  -1   0 138431. 4783.42   1
  -9   1   0 137309. 4782.54   1
  10   1   0 2175.51 117.722   1
 -10  -1   0 2376.65 121.529   1
  10  -1   0 2356.83 122.560   1
 -10   1   0 2090.62 117.059   1
  11   1   0 47417.9 1817.05   1
 -11  -1   0 51594.4 1823.85   1
  11  -1   0 48210.1 1819.99   1
 -11   1   0 48435.2 1821.57   1
  12  -1   0 1923.40 113.408   1
 -12   1   0 2120.89 118.102   1
  13   1   0 1882.24 115.584   1
 -13  -1   0 1983.61 119.065   1
  13  -1   0 2101.39 118.840   1
 -13   1   0 2196.50 122.547   1
  14   1   0 707.853 65.9580   1
 -14  -1   0 707.882 69.4632   1
  14  -1   0 673.814 68.2521   1
 -14   1   0 687.928 69.3218   1
  15   1   0 12172.2 464.068   1
 -15  -1   0 11202.6 463.247   1
 -15   1   0 11499.4 462.194   1
 -16  -1   0 3425.40 180.752   1
  16  -1   0 3381.75 175.223   1
  17   1   0 649.840 69.7756   1
 -17   1   0 553.635 67.2013   1
 -17  -1   0 741.637 72.6079   1
  18   1   0 261.648 52.1673   1
 -18  -1   0 159.773 48.9968   1
  18  -1   0 257.013 53.4515   1
 -18   1   0 197.527 51.2385   1
  19  -1   0 1871.73 122.805   1
  19   1   0 1998.97 124.276   1
 -19  -1   0 1879.83 121.762   1
 -19   1   0 1864.62 123.789   1
  20  -1   0 105.702 44.9117   1
 -20   1   0 130.912 50.5197   1
  21  -1   0 1339.26 102.842   1
  21   1   0 1511.91 106.712   1
 -21  -1   0 1657.83 110.007   1
 -21   1   0 1386.75 109.731   1
  22  -1   0 4925.40 228.206   1
  22   1   0 4561.81 223.371   1
 -22  -1   0 4584.33 224.242   1
 -22   1   0 4125.08 222.877   1
  23  -1   0 763.170 82.5716   1
  23   1   0 1008.95 87.6158   1
 -23  -1   0 913.829 84.2202   1
 -23   1   0 939.198 87.9880   1
  24   1   0 1319.51 100.826   1
 -24  -1   0 1185.31 96.9039   1
  25   1   0 1252.39 98.8287   1
  25  -1   0 1220.42 96.6328   1
 -25   1   0 941.343 87.4114   1
 -25  -1   0 868.736 87.4441   1
  26  -1   0 175.446 55.0910   1
 -26   1   0 187.828 50.8013   1
   0   2   0 173736. 6258.77   1
   0  -2   0 170160. 6258.91   1
   1   2   0 56.6963 15.9012   1
  -1  -2   0 32.1778 14.4893   1
  -1   2   0 11.8571 16.0617   1
   1  -2   0 18.3038 17.4148   1
   2   2   0 793.295 44.3853   1
  -2  -2   0 827.280 44.5786   1
  -2   2   0 869.820 46.9286   1
   2  -2   0 920.530 47.2494   1
  -3   2   0 63786.1 2315.82   1
  -3  -2   0 63922.8 2314.17   1
   3   2   0 60578.8 2314.34   1
   3  -2   0 64946.6 2316.50   1
  -4   2   0 40973.5 1532.52   1
   4   2   0 41906.8 1532.14   1
  -4  -2   0 43451.5 1531.88   1
   4  -2   0 40019.9 1533.30   1
  -5  -2   0 643.800 45.1073   1
   5   2   0 688.214 46.7123   1
  -6   2   0 6238.95 248.272   1
   6   2   0 5654.67 245.572   1
  -6  -2   0 6064.98 247.943   1
   6  -2   0 6348.54 250.299   1
   7  -2   0 8792.97 358.939   1
  -7  -2   0 8849.69 357.909   1
  -7   2   0 9389.89 361.286   1
   7   2   0 9108.44 358.717   1
   8  -2   0 8614.29 355.916   1
  -8  -2   0 8206.91 350.935   1
  -8   2   0 8970.58 355.979   1
   8   2   0 9581.88 357.336   1
   9  -2   0 282.464 42.1104   1
  -9  -2   0 321.722 40.2953   1
  -9   2   0 258.305 39.0805   1
   9   2   0 280.289 39.8968   1
  10  -2   0 62910.6 2365.64   1
 -10  -2   0 67230.3 2366.64   1
 -10   2   0 63372.3 2368.32   1
  10   2   0 62325.9 2363.86   1
 -11  -2   0 875.530 67.3655   1
  11   2   0 918.120 70.5746   1
  12  -2   0 32189.2 1250.77   1
 -12   2   0 34074.5 1252.52   1
  13  -2   0 19194.3 717.611   1
 -13  -2   0 18158.9 710.668   1
 -13   2   0 17950.2 710.765   1
  13   2   0 17610.4 709.745   1
 -14   2   0 17496.8 683.976   1
  14   2   0 18649.7 686.037   1
  15  -2   0 2672.11 147.650   1
 -15  -2   0 2783.85 147.917   1
 -15   2   0 2544.72 146.673   1
 -16  -2   0 1137.81 88.4625   1
  16   2   0 1132.00 89.0114   1
  17  -2   0 428.971 59.9003   1
 -17  -2   0 484.114 59.6565   1
 -17   2   0 284.959 52.2833   1
  17   2   0 401.592 57.3100   1
  18  -2   0 280.167 55.4432   1
 -18   2   0 261.256 54.1799   1
  18   2   0 314.542 52.4869   1
  19  -2   0 306.701 56.8764   1
 -19  -2   0 209.833 50.8338   1
 -19   2   0 265.186 52.9962   1
  19   2   0 202.849 50.5485   1
 -20   2   0 1827.87 124.895   1
  20  -2   0 2004.19 126.010   1
  21   2   0-5.44954 42.5314   1
  21  -2   0 91.9098 47.8677   1
 -21  -2   0 94.7217 43.2602   1
 -22  -2   0 624.269 69.8190   1
  22   2   0 722.543 77.5228   1
 -23   2   0 2897.17 160.537   1
 -23  -2   0 2577.81 155.955   1
  23   2   0 2722.40 156.613   1
  23  -2   0 2735.59 155.267   1
 -24   2   0 693.095 79.6702   1
  24   2   0 819.062 80.6276   1
  24  -2   0 912.100 85.6357   1
 -25  -2   0 863.549 84.8486   1
 -25   2   0 888.579 85.3797   1
  25  -2   0 885.532 85.0046   1
  25   2   0 910.807 87.7779   1
 -26   2   0 62.0130 44.3007   1
  26  -2   0 84.2845 54.0046   1
   0  -3   0 16.3414 19.4468   1
   0   3   0 1.33334 18.8062   1
  -1  -3   0 46340.4 1684.77   1
   1   3   0 44269.0 1683.11   1
  -1   3   0 48407.3 1685.51   1
   1  -3   0 44923.5 1684.78   1
   2   3   0 94.4337 20.9233   1
  -2  -3   0 123.948 22.0478   1
  -2   3   0 70.2101 22.4529   1
   2  -3   0 89.1878 24.1640   1
   3   3   0 6992.35 272.073   1
  -3  -3   0 7008.30 272.420   1
  -3   3   0 6707.53 274.468   1
   3  -3   0 7048.75 273.368   1
   4   3   0 16209.8 614.991   1
  -4  -3   0 16473.9 616.514   1
   5  -3   0 801.487 53.2412   1
  -5   3   0 608.325 51.2089   1
  -6   3   0 2142.82 108.637   1
   6   3   0 2430.13 109.523   1
   6  -3   0 2186.96 110.491   1
  -6  -3   0 2235.00 108.083   1
  -7   3   0 72581.3 2786.08   1
   7   3   0 75366.9 2785.79   1
   7  -3   0 75595.1 2790.31   1
  -7  -3   0 79605.3 2786.58   1
  -8   3   0 338.062 41.7617   1
   8   3   0 383.197 40.6291   1
  -8  -3   0 330.841 39.0529   1
   8  -3   0 309.353 39.9988   1
   9  -3   0 2259.13 117.841   1
  -9  -3   0 2064.08 112.486   1
  -9   3   0 2112.77 116.989   1
   9   3   0 2349.62 117.089   1
  10  -3   0 5591.56 243.752   1
 -10  -3   0 5368.70 238.448   1
 -10   3   0 5580.80 243.968   1
  10   3   0 5544.24 241.486   1
 -11  -3   0 314.659 43.8540   1
  11   3   0 402.420 47.6381   1
  12  -3   0 4197.27 201.129   1
 -12  -3   0 4212.69 199.454   1
 -12   3   0 4457.16 206.142   1
  12   3   0 4271.44 200.657   1
  13  -3   0 19126.7 792.807   1
 -13   3   0 21568.6 796.943   1
  13   3   0 20691.5 792.787   1
  14  -3   0 7534.92 346.986   1
 -14  -3   0 9347.51 352.758   1
 -14   3   0 7087.40 342.439   1
  14   3   0 8831.38 350.574   1
  15  -3   0 1471.99 103.569   1
 -15  -3   0 1564.53 99.6145   1
 -15   3   0 1463.53 100.411   1
  15   3   0 1458.20 100.806   1
  16  -3   0 1519.58 103.240   1
 -16  -3   0 1505.24 99.6819   1
 -16   3   0 1421.49 101.051   1
  16   3   0 1335.32 97.4941   1
 -17  -3   0 1429.77 99.5631   1
  17  -3   0 1284.03 97.4473   1
  17   3   0 1492.49 104.085   1
  18  -3   0 652.693 69.9301   1
 -18  -3   0 628.969 66.2293   1
 -18   3   0 589.250 67.9473   1
  18   3   0 615.880 68.6019   1
 -19  -3   0 414.339 62.3700   1
  19   3   0 501.555 65.4037   1
  20  -3   0 604.886 71.1643   1
 -20  -3   0 836.613 78.4301   1
 -20   3   0 620.299 73.5644   1
  20   3   0 906.122 80.5008   1
  21  -3   0 38.2506 44.7815   1
 -21  -3   0 199.351 52.6445   1
 -21   3   0 148.653 51.3899   1
  21   3   0 86.1479 49.5391   1
  22  -3   0 256.212 57.6860   1
 -22  -3   0 135.068 48.6884   1
 -22   3   0 105.384 51.2284   1
  22   3   0 199.747 53.1770   1
  23  -3   0 555.227 70.9790   1
  23   3   0 451.816 66.4199   1
 -23  -3   0 412.987 61.9474   1
 -23   3   0 391.485 65.2144   1
  24   3   0 672.315 75.1447   1
  24  -3   0 794.589 78.9092   1
 -24   3   0 842.070 84.0639   1
  25   3   0 5.21816 46.3968   1
  26  -3   0 325.942 59.4585   1
 -26   3   0 246.935 55.4232   1
   0   4   0 20322.0 778.942   1
   0  -4   0 21461.1 779.837   1
  -1   4   0 19.9756 21.5994   1
   1   4   0-15.6779 19.9749   1
  -1  -4   0 3.56916 18.9154   1
   1  -4   0 12.9413 22.4375   1
   2   4   0 71131.2 2539.34   1
  -2  -4   0 67374.3 2540.09   1
   3  -4   0 15749.1 575.557   1
  -3   4   0 14536.5 574.206   1
   4  -4   0 12155.2 479.557   1
  -4   4   0 12698.4 479.242   1
  -5   4   0 17998.3 670.242   1
  -5  -4   0 17144.3 667.016   1
   5  -4   0 17692.5 670.761   1
   5   4   0 17575.5 667.362   1
  -6   4   0 11.1940 24.6194   1
  -6  -4   0 13.1185 20.7279   1
   6  -4   0 14.2022 22.8846   1
   6   4   0-17.9067 21.6410   1
  -7   4   0 2215.84 114.684   1
  -7  -4   0 2341.52 113.789   1
   7   4   0 2158.86 112.217   1
   7  -4   0 2461.68 119.565   1
  -8   4   0 59019.6 2103.17   1
   8   4   0 56906.8 2101.26   1
   8  -4   0 59824.1 2106.60   1
   9   4   0 938.313 65.7194   1
  -9  -4   0 912.243 65.0031   1
   9  -4   0 857.001 67.5329   1
 -10  -4   0 1730.32 100.716   1
  10   4   0 1732.47 100.179   1
  11  -4   0 1623.45 100.712   1
 -11   4   0 1600.58 100.189   1
  12  -4   0 5055.34 237.305   1
 -12   4   0 5468.95 240.287   1
  12   4   0 5108.63 232.977   1
  13  -4   0 17789.6 721.397   1
 -13  -4   0 19235.1 723.759   1
 -13   4   0 18401.5 727.985   1
  13   4   0 18516.4 721.847   1
  14  -4   0 85.8810 40.3770   1
 -14  -4   0 185.971 41.8253   1
 -14   4   0 159.177 43.1216   1
  14   4   0 63.5369 38.6541   1
 -15  -4   0 12334.2 492.473   1
  15   4   0 11790.1 490.123   1
  16  -4   0 1042.48 85.4801   1
 -16   4   0 886.497 81.1882   1
  17  -4   0 669.482 74.8392   1
 -17  -4   0 804.505 73.9618   1
 -17   4   0 717.151 73.1334   1
  17   4   0 624.720 69.3790   1
  18  -4   0 4767.47 228.537   1
 -18  -4   0 4795.86 228.046   1
 -18   4   0 5137.91 231.641   1
  19  -4   0 675.169 74.9920   1
 -19  -4   0 615.524 74.7728   1
 -19   4   0 743.103 77.2998   1
  19   4   0 913.976 79.7511   1
 -20  -4   0 351.765 58.9184   1
 -20   4   0 307.583 58.9558   1
  20   4   0 386.162 58.2989   1
  21  -4   0 59.9849 44.2997   1
 -21  -4   0 85.1958 44.0709   1
 -21   4   0 65.6823 45.2976   1
  21   4   0 90.7636 44.9868   1
  22  -4   0 60.0416 50.7909   1
 -22   4   0 5.55875 43.9291   1
 -23   4   0 665.256 84.5252   1
 -23  -4   0 650.204 82.3152   1
  23  -4   0 1036.13 90.4433   1
  23   4   0 1257.24 94.9311   1
 -24   4   0 136.396 52.5605   1
  24  -4   0 201.326 56.4910   1
 -25   4   0 260.784 58.7897   1
  25  -4   0 326.322 60.3488   1
   0   5   0-6.49621 21.1843   1
   0  -5   0-4.40932 23.0197   1
   1  -5   0 723.457 50.1077   1
  -1   5   0 687.099 48.0934   1
   1   5   0 624.152 47.6541   1
  -1  -5   0 689.442 48.1394   1
   2  -5   0 47939.0 1720.77   1
   2   5   0 48030.6 1718.34   1
  -2   5   0 44902.5 1718.73   1
  -2  -5   0 45383.7 1719.25   1
   3  -5   0 24367.8 931.206   1
  -3  -5   0 24843.2 930.469   1
  -3   5   0 26292.5 932.393   1
   3   5   0 23855.2 928.836   1
   4   5   0 87010.9 3164.17   1
  -4  -5   0 86035.3 3164.54   1
  -4   5   0 84096.4 3167.17   1
   4  -5   0 88038.1 3168.19   1
  -5   5   0 31784.2 1165.80   1
   5  -5   0 30656.0 1165.61   1
   5   5   0 31457.3 1162.58   1
  -5  -5   0 30718.6 1162.27   1
  -6   5   0 258.416 37.2599   1
   6  -5   0 265.203 37.6283   1
   6   5   0 311.102 36.9754   1
  -6  -5   0 260.393 35.3981   1
  -7   5   0 47074.9 1619.64   1
   7  -5   0 47259.0 1621.44   1
   7   5   0 46948.7 1618.40   1
  -8   5   0 5452.87 235.721   1
  -8  -5   0 5452.81 233.781   1
   8  -5   0 5288.00 235.515   1
   8   5   0 5384.40 233.522   1
  -9  -5   0 88.4977 27.9136   1
   9   5   0 62.5810 27.2362   1
 -10   5   0 2163.47 119.793   1
  10   5   0 2172.89 117.682   1
 -10  -5   0 2205.23 119.109   1
  10  -5   0 2207.20 123.621   1
 -11   5   0 1770.94 110.398   1
 -11  -5   0 1643.25 103.722   1
  11  -5   0 1989.66 114.062   1
  11   5   0 1870.64 106.616   1
  12   5   0 2120.27 115.962   1
 -12   5   0 1761.01 115.836   1
  12  -5   0 1809.36 113.136   1
 -12  -5   0 1932.45 114.593   1
 -13  -5   0 9740.78 379.767   1
  13  -5   0 9355.46 380.675   1
 -14   5   0 90.1934 41.8021   1
  14   5   0 133.402 40.1954   1
 -14  -5   0 94.0893 39.2670   1
  14  -5   0 83.7944 38.0623   1
  15  -5   0 2227.98 132.840   1
 -15  -5   0 2272.69 133.641   1
 -15   5   0 2536.62 142.393   1
  15   5   0 2411.08 134.101   1
  16  -5   0 331.148 56.2913   1
 -16  -5   0 465.428 58.5949   1
 -16   5   0 345.839 56.7121   1
  16   5   0 433.242 59.0803   1
  17  -5   0 12464.6 538.828   1
 -17  -5   0 13527.1 541.923   1
 -17   5   0 13797.9 543.736   1
  17   5   0 13266.9 539.445   1
 -18  -5   0 1789.14 117.088   1
  18  -5   0 1986.99 124.685   1
  18   5   0 1753.93 117.103   1
 -19  -5   0 48.5715 39.7568   1
 -19   5   0 65.0286 44.8223   1
  19   5   0 73.9191 45.2401   1
  20  -5   0 80.7771 43.8612   1
 -20  -5   0 125.641 47.9782   1
 -20   5   0 109.746 49.4759   1
  20   5   0 149.672 50.3766   1
 -21  -5   0-5.42241 41.7168   1
  21   5   0 102.188 48.8482   1
  22  -5   0 483.224 66.4698   1
 -22  -5   0 306.526 57.0535   1
 -22   5   0 380.745 59.7636   1
 -23  -5   0 465.774 63.4076   1
  23   5   0 405.136 62.5914   1
 -23   5   0 561.480 69.1053   1
  24   5   0 567.348 69.4602   1
 -24   5   0 472.998 66.0665   1
  24  -5   0 605.834 74.9136   1
 -25   5   0 236.468 54.4085   1
  25  -5   0 349.794 61.7273   1
   0   6   0 44094.7 1658.07   1
   0  -6   0 45440.5 1657.92   1
   1  -6   0 8927.66 354.820   1
   1   6   0 8660.51 352.654   1
  -1   6   0 8975.90 353.608   1
  -1  -6   0 9081.82 354.055   1
   2  -6   0 21160.9 798.969   1
   2   6   0 21527.7 797.135   1
  -2   6   0 21453.2 798.050   1
  -2  -6   0 20214.6 796.762   1
   3  -6   0 544.952 46.6622   1
  -3   6   0 518.451 45.9651   1
   3   6   0 488.488 42.5819   1
  -3  -6   0 396.047 43.2883   1
   4  -6   0 2686.77 128.843   1
  -4  -6   0 2495.41 124.683   1
  -4   6   0 2754.62 128.210   1
   4   6   0 2448.35 123.438   1
   5   6   0 4450.50 193.720   1
  -5  -6   0 4211.85 192.523   1
  -5   6   0 4669.42 198.539   1
   5  -6   0 4399.76 197.361   1
  -6   6   0 6737.54 271.136   1
   6   6   0 6074.71 264.686   1
  -6  -6   0 6392.39 267.005   1
   6  -6   0 6214.36 270.413   1
  -7   6   0 1968.37 111.458   1
   7   6   0 2176.37 111.509   1
  -7  -6   0 1980.59 110.167   1
   7  -6   0 2154.50 114.402   1
   8   6   0 712.442 59.2636   1
  -8  -6   0 726.010 59.3377   1
  -9   6   0 6954.40 292.644   1
   9   6   0 6670.19 287.807   1
   9  -6   0 6796.06 292.486   1
  -9  -6   0 6656.68 288.943   1
  10  -6   0 2267.93 125.332   1
 -10   6   0 2177.50 123.493   1
 -11   6   0 93.3243 38.9984   1
 -11  -6   0 149.282 39.7886   1
  11  -6   0 148.426 43.6262   1
  11   6   0 141.990 37.5060   1
 -12   6   0 13160.0 531.093   1
  12  -6   0 11892.2 525.409   1
  13  -6   0 1000.86 80.8502   1
 -13  -6   0 994.873 80.3180   1
 -13   6   0 1169.42 88.1993   1
  13   6   0 1026.39 79.3334   1
 -14   6   0 252.456 50.9606   1
  14   6   0 244.332 46.8345   1
  14  -6   0 283.848 54.3487   1
 -14  -6   0 262.409 47.5739   1
  15  -6   0 338.374 56.5307   1
 -15   6   0 436.635 60.3036   1
 -16  -6   0 2547.23 139.174   1
  16  -6   0 2103.63 131.692   1
 -16   6   0 2671.27 147.618   1
  16   6   0 2178.19 133.112   1
 -17   6   0 174.020 50.5980   1
 -17  -6   0 162.201 45.7202   1
  17  -6   0 133.976 45.2253   1
  17   6   0 211.607 49.0272   1
 -18   6   0 155.146 50.0899   1
 -18  -6   0 129.307 44.8701   1
  18  -6   0 189.476 53.4887   1
  18   6   0 154.237 45.5808   1
 -19   6   0 167.057 48.6678   1
  19  -6   0 144.752 53.5708   1
 -20   6   0 226.689 54.7195   1
 -20  -6   0 250.400 53.5941   1
  20  -6   0 301.788 60.5638   1
  20   6   0 242.127 53.6182   1
 -21   6   0 157.813 51.0493   1
  21   6   0 190.297 52.1264   1
  21  -6   0 172.088 51.1685   1
 -21  -6   0 204.415 50.4730   1
  22   6   0 2007.21 127.460   1
  22  -6   0 2302.16 132.308   1
 -22   6   0 2247.18 133.496   1
  23  -6   0 692.227 79.2393   1
 -23  -6   0 643.502 73.1706   1
  23   6   0 632.865 72.2670   1
 -23   6   0 827.262 81.3217   1
  25  -6   0 66.0498 48.0030   1
   0   7   0 11.8584 23.4269   1
   0  -7   0 18.0339 24.9852   1
   1  -7   0 5614.22 227.395   1
  -1   7   0 5365.30 225.248   1
   1   7   0 5150.87 225.067   1
  -1  -7   0 4924.35 225.400   1
   2  -7   0 18280.2 694.084   1
  -2   7   0 18831.1 692.456   1
   2   7   0 17374.8 688.262   1
  -2  -7   0 17748.6 690.686   1
   3  -7   0 1152.87 78.4017   1
  -3   7   0 1345.54 81.1125   1
   3   7   0 1348.69 78.4709   1
  -3  -7   0 1395.99 80.2566   1
   4  -7   0 16414.4 620.781   1
  -4   7   0 15935.7 618.907   1
   4   7   0 15689.2 615.846   1
  -4  -7   0 15925.8 617.348   1
   5  -7   0 7515.95 316.613   1
  -5  -7   0 7561.75 312.754   1
   5   7   0 7792.81 313.531   1
  -5   7   0 7468.34 316.046   1
  -6   7   0 46.9708 27.2855   1
  -6  -7   0 92.0666 29.7702   1
   6   7   0 56.9068 29.7035   1
   6  -7   0 71.0218 30.5936   1
   7   7   0 669.867 55.4462   1
  -7  -7   0 538.264 53.6490   1
  -8  -7   0 663.706 58.9656   1
   8   7   0 714.487 59.6040   1
  -8   7   0 744.143 63.7630   1
   8  -7   0 660.026 60.2849   1
  -9   7   0 3596.96 172.743   1
   9  -7   0 3414.29 171.462   1
 -10  -7   0 5524.50 239.711   1
  10   7   0 5158.12 234.044   1
  10  -7   0 5359.65 240.117   1
 -10   7   0 4988.03 236.553   1
 -11  -7   0 525.649 58.4807   1
 -11   7   0 481.990 57.3393   1
  11  -7   0 474.376 58.3447   1
 -12  -7   0 674.492 65.5471   1
  12   7   0 608.829 62.8466   1
 -12   7   0 739.721 67.7433   1
  12  -7   0 709.613 69.2343   1
  13   7   0 160.621 39.6443   1
 -13  -7   0 219.878 44.0575   1
 -14   7   0 3108.44 162.286   1
  14   7   0 2789.02 153.938   1
 -14  -7   0 2996.08 157.810   1
  14  -7   0 2860.27 158.062   1
 -15   7   0 14488.6 566.137   1
  15   7   0 13069.3 557.845   1
 -15  -7   0 13915.4 562.215   1
  15  -7   0 14271.9 566.887   1
 -16  -7   0 6618.78 291.675   1
  16  -7   0 5614.45 290.474   1
  16   7   0 6214.89 287.441   1
  17   7   0 350.598 54.5693   1
 -17  -7   0 352.898 55.4702   1
 -18  -7   0 42.2434 40.5906   1
  18   7   0-56.8473 43.7211   1
  18  -7   0-21.7690 43.8482   1
 -18   7   0-5.37547 41.6111   1
  19   7   0-10.4706 42.4543   1
  19  -7   0-27.0658 44.7216   1
 -19  -7   0-21.3968 41.9829   1
  20   7   0 10.5598 41.7313   1
 -20  -7   0 37.7354 42.0354   1
 -20   7   0 57.3883 46.1597   1
  21  -7   0 429.609 66.1593   1
 -21   7   0 331.720 59.5425   1
 -22  -7   0 400.013 60.9613   1
  22  -7   0 338.521 61.8259   1
 -22   7   0 417.527 64.0386   1
  22   7   0 365.636 61.1741   1
 -23   7   0-26.5365 41.9301   1
  23  -7   0 5.18741 43.3722   1
 -24   7   0 330.414 58.6943   1
  24  -7   0 267.140 58.7900   1
   0  -8   0 3630.55 171.581   1
   0   8   0 3728.10 170.678   1
   1  -8   0 9807.00 389.006   1
  -1   8   0 9628.04 387.323   1
   1   8   0 9523.56 386.674   1
  -1  -8   0 9464.97 387.465   1
   2  -8   0 17984.2 673.315   1
  -2   8   0 16734.0 668.852   1
   2   8   0 16864.0 667.678   1
  -2  -8   0 17876.1 669.968   1
   3  -8   0 2694.92 138.273   1
  -3   8   0 2551.01 135.902   1
   3   8   0 2915.90 136.811   1
  -3  -8   0 2792.25 136.433   1
   4  -8   0 7787.47 335.115   1
  -4   8   0 8536.78 337.757   1
   4   8   0 7850.80 333.357   1
  -4  -8   0 8263.56 335.400   1
   5   8   0 110.440 31.9713   1
  -5  -8   0 144.029 34.4425   1
  -6  -8   0 3396.36 168.268   1
   6   8   0 3706.37 169.827   1
  -6   8   0 3430.78 169.846   1
   6  -8   0 3530.74 172.168   1
  -7   8   0 3448.52 169.053   1
   7  -8   0 3388.67 168.758   1
  -8   8   0 6122.33 273.297   1
   8  -8   0 6396.90 275.620   1
   8   8   0 6114.54 267.822   1
  -9   8   0 12902.9 523.670   1
   9  -8   0 12853.8 523.691   1
   9   8   0 12971.8 520.996   1
  -9  -8   0 13451.6 523.953   1
 -10   8   0 106.484 42.1118   1
  10  -8   0 114.289 38.9390   1
 -10  -8   0 150.965 40.3819   1
 -11   8   0 31.9333 34.3203   1
  11  -8   0-9.46963 33.7381   1
  11   8   0 8.71380 34.1936   1
 -11  -8   0 22.3474 33.1270   1
  12   8   0 3146.37 165.257   1
 -12  -8   0 3387.37 169.507   1
 -13   8   0 2022.36 115.641   1
  13  -8   0 1928.01 116.916   1
  13   8   0 1877.47 109.971   1
  14  -8   0 6096.73 274.875   1
 -14   8   0 5891.92 273.663   1
 -15  -8   0 629.489 69.1826   1
  15   8   0 654.356 70.9202   1
  15  -8   0 610.038 70.6537   1
 -15   8   0 713.393 74.6809   1
  16   8   0 35.2492 38.4380   1
 -16  -8   0-5.23783 41.9323   1
 -17  -8   0 2025.80 123.622   1
  17   8   0 1595.75 115.074   1
  17  -8   0 1979.44 122.797   1
 -17   8   0 1861.38 121.838   1
  18  -8   0 1257.25 96.4596   1
 -18   8   0 1526.33 107.648   1
  19   8   0 851.603 80.3324   1
 -19  -8   0 873.565 80.8897   1
 -20  -8   0 687.405 74.3384   1
  20   8   0 856.570 77.7314   1
  20  -8   0 661.216 77.6203   1
 -20   8   0 637.330 75.7098   1
 -21  -8   0 5.46119 42.5852   1
 -21   8   0 30.8518 43.0106   1
  21   8   0 26.6241 44.5387   1
  21  -8   0 82.2962 48.0229   1
 -22   8   0-5.23256 44.5306   1
  22   8   0-10.5768 43.1579   1
  22  -8   0-53.2141 44.7631   1
 -23   8   0 233.585 52.6461   1
  23  -8   0 261.685 54.9254   1
  24  -8   0 10.0245 46.8539   1
  -3   9   0 14904.6 582.218   1
   3  -9   0 14640.6 582.408   1
  -4   9   0 2578.16 135.284   1
   4  -9   0 2590.07 135.753   1
   5   9   0 2306.63 123.622   1
  -5   9   0 2212.35 124.573   1
   5  -9   0 2332.60 127.200   1
  -5  -9   0 2273.01 125.218   1
   6   9   0 14541.2 569.844   1
  -6   9   0 14576.7 572.952   1
   6  -9   0 13901.0 571.262   1
  -6  -9   0 14686.0 571.617   1
  -7   9   0 14644.2 565.727   1
   7  -9   0 14008.6 565.047   1
   7   9   0 13901.3 560.354   1
  -8  -9   0 26709.8 1010.69   1
  -8   9   0 25828.8 1014.15   1
   8  -9   0 25517.2 1012.79   1
   8   9   0 27518.7 1009.61   1
  -9   9   0 2430.77 135.344   1
   9  -9   0 2418.70 136.092   1
  -9  -9   0 2268.87 130.769   1
 -10   9   0 17209.1 684.390   1
  10  -9   0 16839.3 684.922   1
  10   9   0 17553.0 680.892   1
 -10  -9   0 17699.1 682.957   1
 -11   9   0 1094.14 84.1199   1
  11  -9   0 1033.54 82.1617   1
  11   9   0 991.699 79.4605   1
 -11  -9   0 977.201 79.7268   1
 -12   9   0 993.896 79.2495   1
  12  -9   0 993.572 83.1485   1
  12   9   0 818.504 74.0463   1
 -12  -9   0 878.586 76.6321   1
  13  -9   0 4159.88 200.422   1
 -13   9   0 3734.41 192.585   1
 -14   9   0 65.8341 38.7112   1
  14  -9   0 73.5905 40.4619   1
  14   9   0 48.8230 42.7737   1
 -14  -9   0 45.1062 43.4266   1
  15   9   0 1093.23 89.3498   1
 -15  -9   0 1205.03 92.3291   1
 -16   9   0 42.7000 40.5672   1
 -16  -9   0 47.1816 41.8093   1
  16   9   0 126.869 45.7020   1
  16  -9   0 129.875 47.4535   1
  17  -9   0 6148.04 291.451   1
 -17   9   0 6732.87 294.606   1
 -18  -9   0 2325.76 141.888   1
  18   9   0 2357.31 140.353   1
  18  -9   0 2261.38 142.065   1
 -19  -9   0-59.8947 46.0724   1
  19   9   0-52.1774 45.4152   1
  19  -9   0-15.5774 39.9236   1
 -19   9   0 22.4126 44.2757   1
  20  -9   0 255.417 57.0655   1
 -21  -9   0 103.891 49.7676   1
 -21   9   0 256.248 55.5901   1
  21   9   0 255.672 56.4797   1
  21  -9   0 256.095 57.9316   1
 -22   9   0 14.8608 38.8830   1
  22  -9   0 37.6706 46.8394   1
 -23   9   0 716.943 78.9048   1
  23  -9   0 736.086 77.8328   1
   0  10   0 7280.44 310.465   1
   0 -10   0 7380.25 313.058   1
   1  10   0 32181.9 1181.90   1
  -1  10   0 30258.5 1179.35   1
   1 -10   0 31153.8 1182.09   1
  -1 -10   0 31291.1 1182.05   1
   2  10   0 19445.0 735.044   1
  -2  10   0 18500.3 734.099   1
   2 -10   0 18699.7 736.444   1
  -2 -10   0 19139.2 735.563   1
   3  10   0 33303.2 1293.93   1
  -3  10   0 36706.5 1300.96   1
   3 -10   0 33732.2 1297.51   1
  -3 -10   0 33969.9 1296.96   1
   4  10   0 3393.07 163.489   1
  -4  10   0 3256.19 163.689   1
   4 -10   0 3114.24 162.218   1
  -4 -10   0 3315.44 162.719   1
   5  10   0 10436.4 432.662   1
  -5  10   0 10488.5 436.508   1
   5 -10   0 10746.9 437.476   1
  -5 -10   0 10940.0 435.596   1
   6  10   0 3548.20 176.002   1
  -6  10   0 3731.50 181.065   1
   6 -10   0 3557.95 179.192   1
  -7  10   0 27812.5 1046.42   1
   7 -10   0 26748.8 1046.77   1
   7  10   0 28149.4 1042.81   1
  -7 -10   0 26583.1 1042.78   1
  -8  10   0 33421.9 1246.53   1
  -8 -10   0 32384.0 1242.07   1
   8  10   0 32217.0 1239.20   1
   8 -10   0 33061.7 1246.39   1
  -9 -10   0 6691.30 294.736   1
 -10 -10   0 134.766 41.2769   1
  10  10   0 214.406 43.8187   1
  10 -10   0 120.554 42.3481   1
 -11 -10   0 373.876 53.4758   1
  11  10   0 397.028 52.8220   1
 -11  10   0 366.741 53.2021   1
  11 -10   0 323.221 53.5846   1
 -12 -10   0 10389.1 438.791   1
  12  10   0 10425.0 437.075   1
 -12  10   0 10596.1 439.976   1
  12 -10   0 10818.3 441.336   1
 -13 -10   0-4.92844 37.3457   1
  13  10   0-24.2148 38.5144   1
 -13  10   0 4.88281 34.7889   1
  13 -10   0 30.7809 38.3067   1
  14  10   0 5109.52 242.206   1
 -14 -10   0 5305.93 245.649   1
 -15 -10   0 617.043 67.1362   1
 -15  10   0 634.778 69.8622   1
  15 -10   0 518.801 66.0785   1
  15  10   0 482.917 61.8555   1
  16  10   0 1221.86 93.9417   1
  16 -10   0 1321.37 99.4795   1
 -16  10   0 1208.32 98.5736   1
 -17 -10   0 542.940 67.6672   1
  17  10   0 486.872 63.2434   1
  17 -10   0 594.744 71.5865   1
 -17  10   0 600.769 69.9866   1
  18 -10   0 1933.54 125.940   1
 -18  10   0 2030.52 127.474   1
  18  10   0 1912.38 123.266   1
 -18 -10   0 1963.89 124.531   1
  19 -10   0 764.178 78.7929   1
 -19  10   0 933.131 86.0048   1
  19  10   0 718.276 75.6178   1
 -19 -10   0 771.003 78.8508   1
  20 -10   0-15.7568 46.4532   1
  20  10   0 10.4862 43.3113   1
 -20 -10   0 5.39019 43.7042   1
 -21  10   0 531.899 66.5931   1
  22 -10   0 547.745 67.9092   1
 -22  10   0 600.980 68.1362   1
   0  11   0 54.5770 32.9580   1
   0 -11   0-8.53083 34.8150   1
  -1  11   0 4486.88 202.461   1
   1  11   0 4090.46 197.865   1
   1 -11   0 4121.82 200.320   1
  -1 -11   0 4096.11 199.195   1
   2  11   0 19822.2 776.954   1
  -2  11   0 20911.6 779.634   1
   2 -11   0 19547.8 778.123   1
  -2 -11   0 19868.7 778.874   1
   3  11   0 5839.42 255.972   1
  -3  11   0 5535.12 254.473   1
   3 -11   0 5854.54 257.897   1
  -3 -11   0 5508.27 254.302   1
   4  11   0 18149.6 716.668   1
  -4  11   0 18652.0 719.802   1
   4 -11   0 18096.1 719.532   1
  -4 -11   0 18590.2 719.609   1
   5  11   0 1463.53 92.8454   1
  -5  11   0 1253.12 92.7333   1
   5 -11   0 1304.16 93.0338   1
  -5 -11   0 1327.86 92.4729   1
  -6  11   0 11350.9 496.064   1
   6 -11   0 12494.0 499.477   1
  -6 -11   0 12864.3 498.180   1
   7  11   0 15989.5 626.282   1
  -7 -11   0 15596.8 627.146   1
  -8  11   0 11310.7 454.317   1
   8 -11   0 10474.2 451.300   1
   8  11   0 10982.9 448.186   1
  -8 -11   0 10849.4 450.082   1
  -9  11   0 5108.09 240.994   1
   9 -11   0 5360.45 243.180   1
   9  11   0 5027.33 236.568   1
  -9 -11   0 5081.66 239.311   1
  10 -11   0 779.132 76.2370   1
 -10  11   0 945.614 80.5563   1
 -11 -11   0 11137.1 454.386   1
  11 -11   0 10972.6 455.097   1
 -11  11   0 10653.2 454.726   1
 -12 -11   0 224.704 48.4211   1
  12  11   0 269.567 51.7772   1
  12 -11   0 195.238 49.3418   1
 -12  11   0 180.670 48.4430   1
 -13 -11   0 5250.57 241.874   1
  13  11   0 5070.19 239.068   1
  13 -11   0 4839.93 239.510   1
 -13  11   0 5064.29 239.586   1
 -14 -11   0 25.6262 37.7012   1
  14  11   0 20.2428 38.6313   1
  14 -11   0 26.4027 40.5958   1
 -14  11   0 9.97012 34.3407   1
  15 -11   0 21.5127 46.8018   1
 -15  11   0-25.6895 43.4653   1
 -16 -11   0 2703.33 154.859   1
  16  11   0 2574.96 151.722   1
  16 -11   0 2805.83 156.420   1
 -16  11   0 2993.79 159.957   1
  17 -11   0 2741.77 157.480   1
  17  11   0 2775.65 156.082   1
 -17 -11   0 2765.84 156.868   1
 -17  11   0 3138.10 164.687   1
  18 -11   0 1087.28 89.6457   1
 -18 -11   0 961.855 85.3830   1
  18  11   0 924.502 86.8095   1
 -18  11   0 1050.75 89.1761   1
 -19 -11   0 828.907 79.9297   1
  19 -11   0 820.864 80.0104   1
  19  11   0 924.488 81.1760   1
 -20  11   0 1369.01 107.138   1
  20 -11   0 1332.89 99.1670   1
 -21  11   0 823.495 80.2693   1
   0 -12   0 2717.88 150.723   1
   0  12   0 3079.49 155.054   1
  -1 -12   0 11600.6 469.232   1
   1 -12   0 11181.3 468.647   1
   1  12   0 11254.0 466.700   1
  -1  12   0 11831.6 469.466   1
   2  12   0 25638.1 945.940   1
   2 -12   0 24198.2 944.763   1
  -2 -12   0 24456.4 945.271   1
  -2  12   0 23855.9 942.541   1
   3  12   0 2913.50 150.088   1
  -3  12   0 2539.96 146.689   1
   3 -12   0 2837.26 149.889   1
   4  12   0 16302.2 644.004   1
  -4 -12   0 16214.9 644.670   1
  -5  12   0 1018.07 84.3822   1
   5 -12   0 1159.93 88.5518   1
  -5 -12   0 1123.19 84.4976   1
   6  12   0 12955.6 518.656   1
   6 -12   0 12947.7 522.560   1
  -6  12   0 12924.3 522.162   1
  -6 -12   0 12404.2 517.892   1
   7 -12   0 3704.70 182.475   1
  -7  12   0 3307.52 176.298   1
  -8  12   0 7609.05 342.755   1
   8 -12   0 8282.24 347.592   1
   8  12   0 8112.23 341.659   1
  -8 -12   0 7695.60 341.651   1
  -9  12   0 269.224 50.6678   1
   9 -12   0 246.031 47.7929   1
   9  12   0 265.164 47.1686   1
  -9 -12   0 314.406 51.8518   1
 -10  12   0 313.548 52.2328   1
  10 -12   0 327.886 56.4599   1
  10  12   0 344.004 53.1993   1
 -10 -12   0 373.837 54.0569   1
  11  12   0 7328.93 327.970   1
 -11 -12   0 7873.46 334.366   1
 -12  12   0 3040.21 162.312   1
  12 -12   0 3044.38 163.612   1
  12  12   0 2782.10 157.965   1
 -12 -12   0 3018.16 162.667   1
 -13  12   0 3578.52 185.142   1
  13 -12   0 3746.75 190.389   1
  13  12   0 3606.33 185.502   1
 -13 -12   0 3479.07 188.555   1
  14 -12   0 213.990 49.8498   1
 -14  12   0 210.503 47.6996   1
  15  12   0 248.727 52.0274   1
 -15 -12   0 211.103 51.8588   1
 -16  12   0 3212.28 183.724   1
 -16 -12   0 3743.17 186.680   1
  16 -12   0 3548.39 185.456   1
  16  12   0 3495.34 182.229   1
 -17 -12   0 3997.64 204.626   1
  17 -12   0 4169.26 206.335   1
  17  12   0 3968.75 202.491   1
 -17  12   0 4096.77 205.401   1
  18 -12   0 2372.65 145.684   1
 -18 -12   0 2709.25 149.403   1
 -18  12   0 2546.81 145.395   1
  18  12   0 2353.99 141.323   1
  19 -12   0 443.366 65.8731   1
 -19  12   0 269.901 59.0275   1
 -20  12   0 110.704 50.8491   1
  20 -12   0 127.017 50.7432   1
   0 -13   0 9.46344 35.0669   1
   0  13   0-4.68847 33.9476   1
   1 -13   0 6883.94 291.772   1
  -1 -13   0 6203.95 286.927   1
   1  13   0 6420.97 287.432   1
  -1  13   0 6371.06 287.112   1
   2 -13   0 15602.9 618.254   1
   2  13   0 15483.7 615.728   1
  -2  13   0 15230.1 615.144   1
  -3 -13   0 14986.6 596.606   1
  -3  13   0 14556.6 595.199   1
   3 -13   0 15029.6 598.335   1
  -4 -13   0 1335.10 99.8667   1
  -4  13   0 1434.74 100.833   1
   4 -13   0 1635.33 105.932   1
   4  13   0 1656.81 104.382   1
  -5 -13   0 26370.3 1011.45   1
  -5  13   0 26498.0 1012.96   1
   5 -13   0 25961.5 1012.48   1
   5  13   0 26167.3 1009.46   1
  -6 -13   0 1211.96 92.5434   1
   6  13   0 1116.51 87.6229   1
  -6  13   0 1271.85 92.4494   1
   6 -13   0 1135.33 88.5141   1
   7  13   0 10914.4 443.081   1
  -7  13   0 10282.9 440.065   1
   7 -13   0 11052.5 446.000   1
  -7 -13   0 10170.4 440.344   1
   8  13   0 883.754 77.3872   1
  -8  13   0 973.681 83.3927   1
   8 -13   0 1023.17 84.0128   1
  -8 -13   0 972.570 82.1682   1
   9  13   0 1314.90 96.2084   1
  -9  13   0 1286.46 96.5731   1
  -9 -13   0 1131.41 91.0849   1
  10  13   0 3262.01 174.118   1
 -10  13   0 3253.34 173.383   1
  10 -13   0 3408.28 176.975   1
 -10 -13   0 3430.80 175.787   1
  11  13   0 2661.66 150.597   1
 -11  13   0 2846.93 153.049   1
 -11 -13   0 2703.97 153.294   1
  11 -13   0 2697.78 151.297   1
  12 -13   0 1964.25 130.708   1
 -12  13   0 2369.44 135.778   1
  13  13   0 786.814 76.8514   1
 -13  13   0 782.993 74.2574   1
  13 -13   0 728.376 74.8077   1
  14  13   0 1527.47 106.128   1
 -14  13   0 1644.83 108.636   1
  14 -13   0 1512.11 110.083   1
 -14 -13   0 1729.59 112.067   1
  15  13   0 1506.30 112.796   1
  15 -13   0 1934.51 125.285   1
 -15  13   0 1923.06 120.198   1
 -15 -13   0 1907.54 120.641   1
  16 -13   0 2489.06 146.580   1
 -16  13   0 2569.48 146.079   1
  17 -13   0 1122.89 90.0521   1
 -17  13   0 988.056 88.7248   1
 -17 -13   0 1054.16 89.8981   1
  18 -13   0 146.095 49.9328   1
 -18  13   0 236.738 57.1360   1
  19 -13   0 241.926 54.6764   1
 -19  13   0 247.650 55.4643   1
   0  14   0 12084.5 495.110   1
   1  14   0 4336.95 205.558   1
  -1  14   0 4039.70 201.338   1
   1 -14   0 4085.86 205.003   1
  -1 -14   0 3946.23 201.556   1
  -2  14   0 4389.70 212.528   1
   2 -14   0 4282.04 212.618   1
  -2 -14   0 4410.17 212.494   1
  -3  14   0 582.691 66.2207   1
   3  14   0 672.849 68.3556   1
   3 -14   0 700.140 70.0638   1
  -3 -14   0 650.425 66.1420   1
  -4 -14   0 1765.81 113.578   1
  -4  14   0 1839.79 114.957   1
   4 -14   0 1642.93 112.936   1
   4  14   0 1743.09 112.225   1
  -5 -14   0 232.768 51.4557   1
  -5  14   0 294.905 53.8839   1
   5 -14   0 259.710 53.2742   1
   5  14   0 174.510 49.4169   1
  -6 -14   0 11136.8 478.315   1
  -6  14   0 11279.0 479.758   1
   6 -14   0 12294.5 484.118   1
   6  14   0 11846.8 480.389   1
   7  14   0 1755.86 115.572   1
  -7 -14   0 2006.83 121.715   1
   8  14   0 10178.1 423.982   1
  -8  14   0 10046.6 425.033   1
   8 -14   0 10652.8 427.903   1
  -8 -14   0 9383.64 422.263   1
   9  14   0 1224.37 95.4603   1
  -9  14   0 1414.30 100.499   1
  -9 -14   0 1369.80 100.132   1
   9 -14   0 1506.40 102.229   1
  10 -14   0 335.244 54.1935   1
 -10  14   0 287.640 54.2849   1
  11  14   0 868.201 78.6694   1
 -11  14   0 821.318 79.9046   1
 -11 -14   0 795.506 75.6698   1
  11 -14   0 916.670 81.5216   1
  12  14   0 314.919 55.4144   1
 -12 -14   0 412.462 58.6419   1
  13  14   0 1117.55 89.8174   1
 -13  14   0 1152.86 90.4910   1
  13 -14   0 1211.11 92.8618   1
 -13 -14   0 1306.18 95.8406   1
  14  14   0 1733.65 114.319   1
 -14  14   0 1676.13 111.302   1
 -14 -14   0 1849.92 118.504   1
  14 -14   0 1613.08 112.319   1
  15  14   0 828.186 78.9411   1
 -15 -14   0 846.977 81.1924   1
  16  14   0 5483.60 264.459   1
  16 -14   0 6267.82 271.603   1
 -16  14   0 6020.48 268.488   1
 -16 -14   0 5384.96 264.206   1
  17 -14   0 2207.91 135.164   1
 -17  14   0 2192.32 133.656   1
  18 -14   0 235.902 56.2859   1
 -18  14   0 136.589 48.6396   1
   0 -15   0 25.2958 36.9324   1
  -1  15   0 2146.83 127.995   1
   1  15   0 1990.57 127.626   1
   1 -15   0 2057.27 128.624   1
  -1 -15   0 2084.57 128.953   1
  -2  15   0-24.7660 40.4150   1
  -2 -15   0 14.9782 36.7203   1
   2  15   0 29.6550 41.0768   1
   3  15   0 614.917 66.6508   1
  -3 -15   0 531.746 64.3541   1
  -4 -15   0 224.617 48.6481   1
  -4  15   0 272.263 56.3698   1
   4 -15   0 236.742 52.0295   1
   4  15   0 182.839 45.8251   1
  -5 -15   0 7543.31 335.650   1
   5  15   0 7721.99 336.654   1
  -5  15   0 7466.73 336.076   1
   5 -15   0 7981.15 339.504   1
  -6  15   0 228.381 50.3425   1
   6 -15   0 153.506 46.2566   1
   7 -15   0 3183.77 173.565   1
  -7  15   0 3320.54 173.526   1
   8  15   0-10.0925 38.7886   1
  -8 -15   0 15.5010 40.5470   1
  -8  15   0 10.3033 37.5958   1
   8 -15   0-10.4107 38.5768   1
  -9 -15   0 346.848 56.2749   1
   9 -15   0 637.195 69.7026   1
  -9  15   0 558.168 68.9250   1
   9  15   0 442.956 59.6596   1
  10  15   0 279.416 50.4358   1
 -10 -15   0 315.491 51.9513   1
  11  15   0 112.057 46.1070   1
 -11  15   0 45.4671 37.0046   1
  11 -15   0 92.3742 44.5259   1
 -11 -15   0 114.603 44.1826   1
  12  15   0 266.423 53.3197   1
 -12  15   0 236.739 52.8492   1
 -12 -15   0 213.970 53.2255   1
  12 -15   0 335.324 59.1707   1
  13 -15   0 25.7161 43.0111   1
 -13  15   0 25.1260 44.2176   1
  14  15   0 1085.05 90.8685   1
 -14  15   0 1077.30 88.7396   1
  14 -15   0 1116.85 92.1202   1
 -14 -15   0 1107.72 93.2547   1
  15  15   0 1123.51 90.7742   1
  15 -15   0 1302.53 95.9226   1
 -15  15   0 1147.24 89.4294   1
  17 -15   0 1268.86 98.7201   1
 -17  15   0 1184.28 94.3754   1
   0  16   0 499.717 63.1197   1
   0 -16   0 543.958 65.5942   1
  -1  16   0 15.0347 39.8588   1
   1  16   0-4.99930 41.0483   1
  -1 -16   0 30.8498 42.9913   1
   1 -16   0 20.4478 41.1885   1
   2  16   0 278.125 53.5705   1
  -2 -16   0 285.672 52.6030   1
   2 -16   0 276.169 50.6257   1
  -3  16   0 721.481 69.8610   1
   3  16   0 617.002 69.5068   1
   3 -16   0 727.440 72.0331   1
  -3 -16   0 580.077 68.5255   1
  -4  16   0 423.194 62.9131   1
  -4 -16   0 357.414 56.2665   1
   4  16   0 435.636 60.3098   1
  -5 -16   0 233.749 51.8121   1
  -5  16   0 169.941 47.3483   1
   5 -16   0 93.2711 39.9880   1
   5  16   0 170.966 48.9039   1
  -6 -16   0 1594.75 107.834   1
  -6  16   0 1473.90 105.083   1
   6 -16   0 1409.67 104.532   1
   6  16   0 1468.45 104.654   1
  -7 -16   0 5.16914 39.1702   1
   7  16   0-20.3367 43.0111   1
  -7  16   0-15.2758 42.5730   1
   7 -16   0 5.22735 44.7336   1
   8  16   0 4946.46 222.596   1
  -8  16   0 4481.05 221.435   1
   8 -16   0 4191.66 217.949   1
  -8 -16   0 4398.03 219.055   1
   9  16   0 1110.73 90.8802   1
  -9  16   0 1095.93 90.6711   1
   9 -16   0 1273.77 96.4414   1
  -9 -16   0 1143.55 92.2006   1
  10  16   0 1097.06 90.2189   1
 -10  16   0 1137.00 89.7285   1
  10 -16   0 1128.26 91.6968   1
 -10 -16   0 1187.39 94.6744   1
  11  16   0-15.2590 40.7151   1
 -11  16   0-9.99399 40.7717   1
  11 -16   0 15.2281 46.5362   1
 -11 -16   0 15.6288 42.7712   1
  12  16   0 5.10127 42.1825   1
 -12  16   0 89.3876 46.6792   1
 -12 -16   0 62.4175 43.2702   1
  13  16   0 1797.69 116.271   1
  13 -16   0 1699.61 116.528   1
 -13  16   0 1976.31 120.141   1
 -13 -16   0 1775.49 117.337   1
  14 -16   0 584.488 70.6222   1
 -14  16   0 628.511 69.4010   1
  15 -16   0 1266.15 98.4453   1
 -15  16   0 1417.14 98.3348   1
  16 -16   0 403.111 59.7352   1
 -16  16   0 352.888 57.1341   1
   0  17   0 5.02953 39.9981   1
   0 -17   0-5.15238 37.8940   1
  -1  17   0 1305.94 97.7598   1
   1  17   0 1319.23 97.5532   1
   1 -17   0 1333.60 100.153   1
  -1 -17   0 1247.67 97.0482   1
  -2  17   0 515.380 64.3583   1
   2  17   0 530.058 65.9331   1
   2 -17   0 464.562 62.9359   1
  -2 -17   0 518.707 65.7608   1
   3  17   0 71.3876 41.1477   1
  -3 -17   0 56.5613 40.6890   1
   4  17   0 3808.10 194.922   1
  -4 -17   0 3651.12 193.401   1
   4 -17   0 4045.79 199.648   1
  -5 -17   0 20.5754 39.0058   1
   5  17   0 70.6541 45.5990   1
   5 -17   0 10.2793 38.9740   1
  -5  17   0 61.5991 44.9393   1
   6  17   0 433.767 61.3762   1
  -6  17   0 367.070 58.3833   1
  -7  17   0 304.392 54.2185   1
   7 -17   0 279.398 52.7808   1
   8  17   0 956.929 90.4327   1
  -8  17   0 1235.56 92.9961   1
  -8 -17   0 1326.30 98.0267   1
   8 -17   0 1227.02 93.5470   1
   9  17   0 945.296 83.1921   1
  -9 -17   0 840.387 80.5907   1
  10  17   0 1291.96 96.9222   1
 -10  17   0 1052.41 89.9028   1
  10 -17   0 1394.58 100.000   1
 -10 -17   0 1308.93 98.1061   1
  11  17   0 775.945 77.2851   1
  11 -17   0 825.941 79.0818   1
 -11  17   0 741.211 75.5257   1
 -11 -17   0 796.629 77.6081   1
  12 -17   0 44.9551 45.8475   1
 -12  17   0 77.5486 46.8446   1
  13 -17   0 773.678 78.6459   1
 -13  17   0 674.086 73.1931   1
  14 -17   0 68.5589 47.3188   1
 -14  17   0 41.9686 44.6596   1
   0  18   0 1086.85 89.6754   1
   0 -18   0 962.191 86.0246   1
   1  18   0 2836.90 159.967   1
  -1  18   0 2826.80 159.138   1
   1 -18   0 2966.03 162.081   1
  -1 -18   0 3191.95 165.496   1
   2  18   0 273.440 55.0704   1
  -2  18   0 291.952 54.0075   1
  -2 -18   0 263.778 54.6384   1
   2 -18   0 223.386 52.6552   1
   3  18   0 337.739 56.4171   1
  -3  18   0 319.115 56.4902   1
  -3 -18   0 315.835 55.1182   1
   3 -18   0 319.490 56.9308   1
   4  18   0-5.08895 40.7361   1
  -4  18   0 15.2897 41.3235   1
  -4 -18   0 15.3950 39.4450   1
   4 -18   0-15.4406 40.9313   1
  -5 -18   0 178.801 48.2026   1
  -5  18   0 236.676 49.7038   1
   5 -18   0 218.299 49.4521   1
   5  18   0 252.985 53.6374   1
   6  18   0 1214.90 91.7537   1
  -6 -18   0 967.814 86.7412   1
  -7 -18   0-5.15600 41.8121   1
   7 -18   0 30.5098 43.7676   1
   7  18   0 35.0169 42.8148   1
   8  18   0-20.2224 41.5070   1
  -8 -18   0-5.18444 38.9998   1
  -8  18   0 35.1566 43.4646   1
   9 -18   0 372.273 60.1522   1
  -9  18   0 269.193 52.3420   1
  10  18   0 1338.74 101.868   1
 -10 -18   0 1552.71 105.358   1
  11 -18   0 4304.22 209.763   1
 -11  18   0 4258.57 208.366   1
  12 -18   0 208.443 52.9276   1
 -12  18   0 159.932 49.1874   1
   0  19   0-9.91545 42.6695   1
   0 -19   0-20.2296 40.7492   1
  -1  19   0 383.565 59.6739   1
   1 -19   0 250.693 55.1453   1
  -2  19   0 305.084 57.6736   1
   2 -19   0 299.562 54.2380   1
   3  19   0 525.969 65.3978   1
  -3  19   0 520.228 66.1515   1
   3 -19   0 422.709 63.1267   1
  -3 -19   0 490.920 67.5214   1
  -4  19   0 250.350 52.2754   1
   4  19   0 263.587 55.7598   1
  -4 -19   0 321.934 55.7028   1
   4 -19   0 290.689 55.0497   1
  -5  19   0 554.973 66.5051   1
   5  19   0 421.152 62.8258   1
   5 -19   0 542.946 67.8059   1
  -5 -19   0 467.669 61.3902   1
  -6  19   0 4.90032 42.9034   1
   6  19   0 90.4911 50.4691   1
  -6 -19   0 40.1991 41.0270   1
   6 -19   0 40.1804 41.0079   1
  -7 -19   0-20.1413 40.8306   1
   7  19   0-9.92046 45.4778   1
   8  19   0 419.984 61.0460   1
   8 -19   0 383.569 58.2439   1
  -8  19   0 345.517 58.7864   1
   9 -19   0 397.899 60.6225   1
  -9  19   0 300.662 60.7144   1
  -2  20   0 1086.08 88.2581   1
   2 -20   0 1141.07 90.2950   1
  -3  20   0 412.252 60.5635   1
   3 -20   0 404.844 60.4026   1
  -4  20   0 1115.58 92.9138   1
   4 -20   0 1260.25 94.4090   1
  -5 -20   0 1689.98 112.938   1
   5 -20   0 1698.43 113.960   1
  -5  20   0 1700.10 112.551   1
   5  20   0 1789.59 114.468   1
   6 -20   0 53.3277 43.3413   1
   6  20   0-4.88398 47.5789   1
  -6  20   0 23.9240 42.1033   1
  25   0  -1-31.8659 46.9740   1
 -25   0   1 10.9033 44.2041   1
  24   0  -1 49.4248 49.8454   1
 -24   0   1-43.7451 46.2588   1
  22   0  -1 22.4620 45.8209   1
 -22   0   1 5.48941 44.2289   1
  21   0  -1 16.7074 43.9973   1
 -21   0   1-5.59195 39.8417   1
 -20   0   1-22.5059 39.7655   1
  20   0  -1-21.5958 42.9435   1
 -19   0   1 5.57549 41.6320   1
  19   0  -1-10.4293 41.1967   1
 -18   0   1 32.2693 43.3320   1
  18   0  -1-5.01891 39.1200   1
 -16   0   1 19.6625 38.3178   1
  16   0  -1 14.4152 37.7119   1
 -15   0   1 9.32390 34.8201   1
  15   0  -1 36.7646 37.0338   1
  14   0  -1-43.8916 35.6234   1
 -13   0   1-4.17437 31.1706   1
  13   0  -1-8.27014 34.7782   1
 -12   0   1-15.5178 31.8513   1
  12   0  -1 3.88149 30.6650   1
 -11   0   1 18.0316 27.5272   1
  11   0  -1 3.55917 29.0428   1
 -10   0   1 9.93544 25.4576   1
  10   0  -1 3.23062 24.3033   1
  -9   0   1-2.96447 24.4883   1
   9   0  -1 2.91973 21.1406   1
  -8   0   1-23.6277 21.9568   1
   8   0  -1-7.82677 20.6188   1
  -7   0   1 13.4960 21.0262   1
   7   0  -1-4.69981 22.0707   1
  -6   0   1 1.87083 21.5875   1
   6   0  -1 1.97970 21.5205   1
  -5   0   1-3.11188 18.7229   1
   5   0  -1 4.73352 19.3646   1
  -4   0   1 3.58722 16.9746   1
   4   0  -1 23.0684 18.8989   1
  -3   0   1 14.7119 13.7454   1
   3   0  -1 2.47691 13.7888   1
  -1   0  -1-4.81092 10.4534   1
   1   0   1 4.73853 9.52663   1
  -2   0  -1-7.41035 16.0152   1
   2   0   1-2.07706 13.9888   1
  -3   0  -1 19.8879 19.9506   1
   3   0   1-8.42503 18.8699   1
  -4   0  -1-12.4784 20.1151   1
   4   0   1 5.28423 20.3252   1
  -6   0  -1-2.51300 21.8726   1
   6   0   1 29.2011 24.4221   1
  -7   0  -1-2.83656 20.5387   1
   7   0   1-2.78637 23.0173   1
  -8   0  -1-18.9052 25.2297   1
   8   0   1-15.5780 24.9475   1
  -9   0  -1 3.45144 24.5950   1
   9   0   1-30.9867 28.2708   1
 -10   0  -1 11.2490 29.0283   1
  10   0   1 14.8815 31.1085   1
 -12   0  -1-12.8712 33.8954   1
  12   0   1 21.3142 30.6203   1
 -13   0  -1 18.1613 33.3935   1
  13   0   1-4.46656 34.3336   1
 -14   0  -1 4.80006 36.6409   1
  14   0   1 28.1684 35.3216   1
 -15   0  -1 5.01066 35.4076   1
  15   0   1 14.4487 38.8040   1
 -16   0  -1-5.28029 37.3174   1
  16   0   1-29.7023 36.1336   1
 -17   0  -1 5.52024 40.2877   1
  17   0   1 15.2282 39.8354   1
 -18   0  -1 27.7395 40.5241   1
  18   0   1 68.4786 45.8714   1
  20   0   1-16.6760 43.3254   1
 -20   0  -1 5.54745 42.3402   1
  21   0   1-5.59207 47.0318   1
 -21   0  -1 16.4143 43.7982   1
  22   0   1-27.7067 47.9978   1
 -22   0  -1-81.0344 47.8222   1
  23   0   1-5.41241 46.0557   1
 -23   0  -1 32.5532 42.5790   1
  24   0   1 5.24538 43.5938   1
 -24   0  -1 5.39121 43.9887   1
  25  -1  -1 16.5061 45.1864   1
  25   1  -1 43.4231 50.0204   1
 -25   1   1 80.5816 50.4675   1
 -25  -1   1-10.3556 41.7310   1
  24   1  -1 364.614 63.1458   1
  24  -1  -1 423.795 65.6414   1
 -24   1   1 205.760 57.5170   1
 -24  -1   1 320.239 62.9240   1
  23  -1  -1 16.8968 47.3697   1
 -23   1   1-5.66818 43.2615   1
  22   1  -1 676.170 73.6438   1
  22  -1  -1 697.230 74.5729   1
 -22   1   1 734.124 80.0252   1
 -22  -1   1 534.864 70.8987   1
  21   1  -1-16.4061 42.0373   1
 -21  -1   1 10.8453 40.7931   1
 -21   1   1 5.72099 45.1981   1
  21  -1  -1 37.0295 42.6204   1
  20  -1  -1 1206.48 95.0394   1
  20   1  -1 1293.22 98.3540   1
 -20  -1   1 1253.21 95.4494   1
 -20   1   1 1056.64 92.7036   1
  19  -1  -1 2035.95 128.922   1
  19   1  -1 2113.91 131.066   1
 -19   1   1 2006.11 129.345   1
 -19  -1   1 2150.96 133.081   1
  18  -1  -1 1486.13 105.993   1
  18   1  -1 1616.46 109.504   1
 -18   1   1 1533.09 107.582   1
 -18  -1   1 1630.80 109.062   1
  16   1  -1 828.685 73.8910   1
 -16  -1   1 732.432 76.3154   1
 -16   1   1 766.058 73.8485   1
 -15  -1   1 4031.21 202.401   1
  15  -1  -1 4253.96 201.751   1
 -14   1   1 116.489 39.0652   1
 -14  -1   1 41.1495 34.4809   1
  14   1  -1 42.4203 34.0446   1
  14  -1  -1 74.3479 37.7169   1
  13   1  -1 12549.3 501.826   1
 -13  -1   1 12442.1 503.497   1
 -13   1   1 13446.7 507.079   1
  13  -1  -1 11798.7 500.069   1
  12   1  -1 1309.29 88.3764   1
 -12  -1   1 1551.85 94.5603   1
 -12   1   1 1417.14 92.3103   1
  12  -1  -1 1366.02 90.6581   1
 -11  -1   1 142.111 35.4240   1
 -11   1   1 177.203 36.8037   1
  11  -1  -1 205.861 38.1508   1
  11   1  -1 81.2620 29.8427   1
  10   1  -1 896.252 65.2205   1
 -10  -1   1 886.648 68.2531   1
 -10   1   1 1024.02 68.1041   1
  10  -1  -1 1003.08 68.3374   1
   9   1  -1 2554.90 126.272   1
  -9  -1   1 2585.72 128.178   1
  -9   1   1 2777.47 129.682   1
   9  -1  -1 2582.55 128.233   1
   8   1  -1 19434.5 755.038   1
  -8  -1   1 21467.8 757.822   1
  -8   1   1 20097.5 759.335   1
   8  -1  -1 19008.8 754.800   1
  -7   1   1 8476.18 330.268   1
   7  -1  -1 8116.66 330.479   1
   6   1  -1 79970.2 2802.98   1
   6  -1  -1 73927.9 2803.83   1
  -6   1   1 73595.1 2803.07   1
  -6  -1   1 78476.4 2804.03   1
   5   1  -1 59352.5 2238.13   1
  -5   1   1 61947.1 2240.96   1
   5  -1  -1 56622.7 2239.77   1
  -4   1   1 16269.7 649.002   1
   4  -1  -1 17336.0 650.370   1
  -4  -1   1 17048.6 648.723   1
   3   1  -1 105453. 3952.92   1
  -3   1   1 100193. 3953.60   1
  -3  -1   1 114036. 3951.70   1
   3  -1  -1 113455. 3953.84   1
  -2  -1   1 3889.53 138.510   1
   2   1  -1 3662.20 137.881   1
  -2   1   1 3581.86 140.562   1
  -1   1   1 20370.1 729.397   1
   1  -1  -1 19422.6 729.031   1
   0   1   1 1074.27 45.1906   1
   0  -1  -1 1126.42 44.9752   1
   0  -1   1 1155.86 43.5625   1
   1  -1   1 266.085 19.6901   1
   1   1   1 279.886 20.2017   1
  -1  -1  -1 261.699 20.7162   1
   2  -1   1 1242.08 54.8419   1
  -2  -1  -1 1159.68 53.8353   1
  -3   1  -1 213595. 7899.03   1
  -3  -1  -1 219289. 7899.18   1
   3  -1   1 217134. 7899.62   1
   3   1   1 217720. 7899.77   1
  -4   1  -1 40083.8 1459.55   1
  -4  -1  -1 40854.8 1461.43   1
   4  -1   1 37325.1 1459.91   1
   4   1   1 40063.5 1459.34   1
  -6   1  -1 36239.7 1378.83   1
  -6  -1  -1 38476.8 1381.01   1
   6  -1   1 37557.6 1379.97   1
   6   1   1 36445.2 1378.43   1
  -7   1  -1 5276.66 227.077   1
  -7  -1  -1 5793.15 230.658   1
   7  -1   1 4999.06 226.551   1
   7   1   1 5459.72 227.110   1
  -8   1  -1 6353.24 275.591   1
  -8  -1  -1 6865.61 279.465   1
   8  -1   1 6579.18 278.159   1
   8   1   1 6722.30 276.856   1
  -9   1  -1 18994.8 712.230   1
  -9  -1  -1 20332.5 716.129   1
   9  -1   1 18069.3 711.012   1
   9   1   1 16849.6 706.441   1
 -10   1  -1 1405.29 89.6110   1
 -10  -1  -1 1480.17 91.8231   1
  10  -1   1 1363.39 88.7270   1
  10   1   1 1261.25 84.9858   1
 -12  -1  -1 3894.02 192.456   1
  12  -1   1 3759.35 189.033   1
  12   1   1 3823.68 187.976   1
 -13   1  -1 783.123 71.1755   1
 -13  -1  -1 676.020 69.7469   1
  13  -1   1 778.233 69.5821   1
  13   1   1 746.856 68.2109   1
 -14   1  -1 528.933 61.7652   1
 -14  -1  -1 411.973 62.6185   1
  14  -1   1 567.483 62.6890   1
  14   1   1 507.605 62.1072   1
 -15   1  -1 3283.47 164.706   1
  15  -1   1 3386.51 164.555   1
  15   1   1 2952.27 161.043   1
 -16   1  -1 61.5486 41.5980   1
 -16  -1  -1 25.8891 38.0932   1
  16  -1   1 10.1551 35.8916   1
  16   1   1 10.3064 39.9002   1
 -17  -1  -1 602.635 71.5788   1
  17  -1   1 622.035 68.5535   1
 -18   1  -1 147.159 49.1758   1
 -18  -1  -1 169.760 49.3344   1
  18   1   1 244.869 54.7902   1
 -20   1  -1 63.2722 47.6469   1
 -20  -1  -1 135.960 49.7369   1
  20  -1   1 111.763 48.6782   1
  20   1   1 76.4322 49.1777   1
 -21   1  -1 217.249 59.2452   1
 -21  -1  -1 164.693 53.5416   1
  21  -1   1 362.127 62.3762   1
  21   1   1 264.406 52.6541   1
 -22   1  -1 95.1248 48.5279   1
 -22  -1  -1 213.868 51.8522   1
  22   1   1 196.967 52.8695   1
  22  -1   1 150.421 55.9951   1
 -23   1  -1 519.253 70.2531   1
 -23  -1  -1 559.908 70.4208   1
  23  -1   1 636.527 74.8793   1
  23   1   1 576.254 71.3429   1
 -24   1  -1 237.474 53.9780   1
 -24  -1  -1 235.465 54.8337   1
  24  -1   1 200.269 55.5541   1
  24   1   1 199.186 57.8191   1
 -25   1  -1-5.22999 41.6014   1
  25  -1   1 52.1870 45.6710   1
 -26   2   1-5.26454 44.2851   1
  26  -2  -1-43.0947 52.0125   1
 -25  -2   1 5.35281 35.5488   1
  25   2  -1-21.4053 45.0066   1
  25  -2  -1 11.0180 51.2502   1
 -24  -2   1 2878.12 157.086   1
  24   2  -1 2964.33 159.025   1
  24  -2  -1 2872.27 158.786   1
 -23   2   1 5.74384 45.0768   1
  23  -2  -1 21.2554 42.2624   1
 -22   2   1 11.3160 43.8098   1
 -22  -2   1 5.24314 43.3255   1
  22  -2  -1 59.4035 48.7807   1
  22   2  -1 49.4654 45.4148   1
 -21   2   1 61.0019 46.1501   1
 -21  -2   1 15.9240 40.5819   1
  21  -2  -1 98.1271 47.7589   1
  21   2  -1 92.0032 47.4133   1
 -20  -2   1 669.331 73.3953   1
  20   2  -1 716.930 74.2562   1
 -19   2   1 43.3144 41.6293   1
 -19  -2   1 31.8545 39.0589   1
  19  -2  -1 10.6601 42.6774   1
  19   2  -1 20.6839 40.8634   1
 -18   2   1 491.316 65.2831   1
 -18  -2   1 519.652 65.5509   1
  18  -2  -1 690.821 70.2336   1
  18   2  -1 555.946 67.0053   1
 -17   2   1 1967.49 122.826   1
 -16   2   1 74.3085 41.2644   1
 -16  -2   1 80.6642 39.5320   1
  16  -2  -1 86.9318 40.7129   1
  16   2  -1 63.2636 37.7709   1
 -15   2   1 1894.73 123.929   1
 -15  -2   1 2355.45 130.036   1
  15  -2  -1 2280.78 127.891   1
  15   2  -1 2174.34 126.694   1
 -14   2   1 38829.7 1464.84   1
  14  -2  -1 36161.2 1463.77   1
 -13   2   1 3309.80 164.373   1
  13  -2  -1 3272.13 165.138   1
  13   2  -1 3276.40 165.089   1
 -12  -2   1 42.8273 32.4020   1
  12   2  -1 51.0183 35.8408   1
 -11   2   1 6110.75 253.230   1
 -11  -2   1 5801.11 248.894   1
  11  -2  -1 5156.50 245.089   1
  11   2  -1 5860.61 249.936   1
 -10   2   1 16392.1 638.581   1
 -10  -2   1 17557.0 636.556   1
  10  -2  -1 15614.5 634.806   1
  10   2  -1 16137.9 634.404   1
  -9   2   1 12521.2 493.536   1
   9   2  -1 12757.9 490.195   1
  -9  -2   1 12749.7 490.262   1
   9  -2  -1 12022.2 492.448   1
  -8   2   1 164.008 33.3041   1
   8   2  -1 177.362 29.9106   1
   8  -2  -1 142.598 30.9037   1
  -8  -2   1 220.713 30.9922   1
   7   2  -1 27982.2 979.816   1
   7  -2  -1 29033.5 983.474   1
  -6   2   1 11172.8 437.142   1
   6   2  -1 10904.6 435.993   1
   6  -2  -1 11339.4 439.767   1
  -6  -2   1 12106.7 438.018   1
  -5   2   1 2839.92 113.695   1
   5   2  -1 2524.32 108.935   1
   5  -2  -1 2684.45 114.106   1
  -4   2   1 250953. 9529.37   1
   4  -2  -1 255017. 9530.91   1
   4   2  -1 260333. 9526.30   1
  -4  -2   1 277904. 9526.84   1
   3  -2  -1 60979.2 2317.41   1
  -3   2   1 63299.2 2317.44   1
   3   2  -1 65012.9 2314.04   1
  -3  -2   1 63555.2 2314.22   1
   2  -2  -1 48737.7 1858.09   1
  -2  -2   1 52287.9 1854.31   1
   2   2  -1 49654.3 1854.50   1
  -2   2   1 52027.1 1857.11   1
  -1  -2   1 4963.71 190.154   1
   1  -2  -1 5214.23 193.378   1
  -1   2   1 5192.75 193.088   1
   1   2  -1 4628.60 189.902   1
   0  -2  -1 37914.5 1386.69   1
   0   2   1 39157.4 1386.41   1
   0   2  -1 38146.9 1384.58   1
   0  -2   1 36282.4 1384.67   1
  -1  -2  -1 3002.56 112.773   1
   1  -2   1 3037.09 111.449   1
  -2  -2  -1 27667.2 1030.97   1
   2   2   1 28867.6 1030.78   1
  -2   2  -1 26777.2 1030.05   1
   2  -2   1 28459.8 1031.44   1
   3  -2   1 10260.0 398.586   1
  -3   2  -1 10369.5 397.381   1
   3   2   1 10455.7 396.890   1
  -3  -2  -1 10511.7 397.107   1
   4  -2   1 71861.1 2495.73   1
   4   2   1 69174.3 2494.15   1
  -4  -2  -1 70214.5 2493.63   1
   5  -2   1 5338.97 230.294   1
  -5   2  -1 5865.65 231.210   1
  -6   2  -1 33634.0 1281.31   1
  -6  -2  -1 34329.1 1281.64   1
   6  -2   1 34513.2 1284.43   1
   6   2   1 35222.2 1281.29   1
  -7   2  -1 28205.2 1057.23   1
  -7  -2  -1 27812.3 1053.87   1
   7  -2   1 27758.3 1057.39   1
   7   2   1 28630.2 1056.20   1
  -8   2  -1 7.16139 28.3193   1
  -8  -2  -1 56.4659 28.7901   1
   8  -2   1 44.4490 27.2020   1
   8   2   1 35.3903 26.9319   1
  -9   2  -1 22187.4 879.406   1
  -9  -2  -1 23806.6 880.990   1
   9  -2   1 22502.0 879.544   1
   9   2   1 23893.2 881.836   1
 -10   2  -1 32131.7 1208.02   1
 -10  -2  -1 32887.0 1208.52   1
  10  -2   1 31897.4 1207.35   1
  10   2   1 31063.0 1207.21   1
 -11   2  -1 1307.36 88.5020   1
  11  -2   1 1296.85 89.4363   1
 -12   2  -1 236.438 44.4775   1
 -12  -2  -1 264.071 47.7034   1
  12  -2   1 269.728 47.3213   1
  12   2   1 255.886 48.0563   1
 -13   2  -1 6406.55 267.651   1
 -13  -2  -1 5437.56 259.008   1
  13  -2   1 5337.88 258.462   1
  13   2   1 6296.48 265.859   1
 -14   2  -1 5678.45 267.136   1
 -14  -2  -1 6388.89 270.265   1
  14  -2   1 5853.30 266.858   1
  14   2   1 5759.84 266.606   1
 -15   2  -1 85.1482 38.6872   1
  15  -2   1 63.9752 39.0634   1
  15   2   1 181.223 47.6478   1
 -16   2  -1 15494.6 607.675   1
  16  -2   1 14082.8 602.601   1
 -16  -2  -1 15728.6 607.967   1
 -17   2  -1-15.8829 38.0287   1
 -17  -2  -1 36.4539 38.5944   1
  17  -2   1 20.9266 38.4769   1
  17   2   1-30.7129 40.1691   1
 -18   2  -1 65.0890 46.4174   1
 -18  -2  -1-42.7572 42.2244   1
  18  -2   1 10.7022 40.5492   1
  18   2   1 5.19837 41.6128   1
 -19   2  -1 2281.30 136.435   1
  19  -2   1 2132.21 132.741   1
 -20   2  -1 839.668 83.4669   1
 -20  -2  -1 778.928 77.4478   1
  20   2   1 1021.09 85.7957   1
  20  -2   1 884.453 83.8078   1
 -21   2  -1 136.058 50.2824   1
 -21  -2  -1 192.999 51.4288   1
  21  -2   1 213.965 51.8081   1
  21   2   1 153.093 55.0123   1
 -22   2  -1 5.74827 47.4846   1
 -22  -2  -1-26.2478 40.3518   1
  22  -2   1-5.31864 43.9356   1
  22   2   1 60.6349 50.2850   1
 -23   2  -1 394.791 65.1170   1
 -23  -2  -1 407.892 61.9635   1
  23  -2   1 449.379 67.8955   1
  23   2   1 466.880 64.9735   1
 -24   2  -1 92.3937 49.1725   1
 -24  -2  -1 21.1038 41.2306   1
  24  -2   1 151.934 53.8541   1
  24   2   1 73.8114 49.3741   1
 -25   2  -1 46.7670 46.5174   1
  25  -2   1 95.7238 52.3140   1
 -26   3   1 163.780 52.8557   1
  26  -3  -1 346.094 60.8750   1
 -25   3   1 303.945 63.2956   1
  25  -3  -1 323.226 59.7379   1
 -24   3   1 33.6873 45.5727   1
 -24  -3   1 86.2587 46.9626   1
  24  -3  -1 31.8920 47.8023   1
  24   3  -1 80.7461 47.6574   1
 -23   3   1 1322.74 108.741   1
  23  -3  -1 1545.82 109.194   1
 -22   3   1 442.010 65.8621   1
 -22  -3   1 531.183 66.3989   1
  22  -3  -1 611.822 71.8859   1
  22   3  -1 541.328 67.9554   1
 -21   3   1 27.7954 43.3352   1
 -21  -3   1 16.0490 43.6563   1
  21  -3  -1 27.3632 41.1751   1
  21   3  -1 16.1482 41.0899   1
 -20   3   1 21.7271 41.4710   1
 -20  -3   1 15.7713 40.9887   1
  20  -3  -1 76.2547 45.0066   1
  20   3  -1 5.37630 41.6295   1
 -19   3   1 3594.79 189.519   1
 -19  -3   1 3353.89 184.194   1
  19   3  -1 3761.51 191.120   1
 -18   3   1 58.2901 43.5653   1
 -18  -3   1 68.9218 40.7302   1
  18  -3  -1 77.5045 39.2188   1
  18   3  -1 41.4082 44.6026   1
 -17   3   1 138.098 47.0613   1
  17  -3  -1 355.935 53.8504   1
 -16  -3   1 143.654 39.8550   1
  16   3  -1 76.7837 36.8432   1
 -15   3   1 24492.1 955.049   1
 -15  -3   1 25913.6 955.104   1
  15  -3  -1 24071.9 954.406   1
  15   3  -1 24653.0 953.278   1
 -14  -3   1 5559.79 229.113   1
  14  -3  -1 4816.46 226.492   1
  14   3  -1 4973.62 224.943   1
 -13   3   1 32758.0 1204.47   1
 -13  -3   1 32930.3 1198.80   1
  13  -3  -1 31201.2 1198.88   1
  13   3  -1 29963.6 1194.60   1
 -12   3   1 576.627 59.6027   1
  12  -3  -1 481.397 55.2920   1
  12   3  -1 590.586 57.3028   1
 -11   3   1 4221.67 193.474   1
 -11  -3   1 4138.62 188.342   1
  11  -3  -1 4122.94 192.867   1
  11   3  -1 3966.09 188.372   1
 -10   3   1 1849.53 108.426   1
  10   3  -1 2053.72 108.330   1
 -10  -3   1 1973.90 105.977   1
  10  -3  -1 1994.57 110.900   1
  -9   3   1 35806.5 1351.95   1
   9   3  -1 35682.9 1348.47   1
   9  -3  -1 37265.0 1354.50   1
  -9  -3   1 35988.7 1348.44   1
  -8   3   1 612.918 49.6380   1
   8   3  -1 619.103 49.1689   1
   8  -3  -1 722.174 55.1833   1
  -8  -3   1 606.641 49.2357   1
  -7   3   1 3691.32 162.271   1
   7   3  -1 3854.83 160.291   1
  -7  -3   1 3418.97 161.023   1
   7  -3  -1 3547.93 162.376   1
   6  -3  -1 4800.70 196.285   1
  -6   3   1 4393.62 193.238   1
  -5  -3   1 49216.1 1769.75   1
   5  -3  -1 49051.1 1774.17   1
  -5   3   1 47570.5 1773.09   1
   5   3  -1 46664.4 1769.09   1
   4  -3  -1 2734.68 120.310   1
  -4   3   1 2433.12 119.848   1
   4   3  -1 2794.84 116.279   1
  -4  -3   1 2714.03 117.029   1
   3  -3  -1 952.804 54.5231   1
  -3  -3   1 923.445 49.5287   1
   3   3  -1 932.333 48.7925   1
  -3   3   1 803.016 52.1406   1
  -2  -3   1 6782.58 265.428   1
  -2   3   1 7187.11 268.461   1
   2   3  -1 6646.61 264.680   1
   2  -3  -1 6967.69 268.784   1
   1  -3  -1 702.900 41.5282   1
  -1  -3   1 673.647 40.1012   1
   1   3  -1 645.610 38.6025   1
  -1   3   1 670.855 41.0038   1
   0  -3  -1 37625.3 1430.04   1
   0   3   1 37455.4 1429.09   1
   0   3  -1 41266.4 1428.57   1
   0  -3   1 39016.7 1428.25   1
   1   3   1 376019. 13663.9   1
  -1  -3  -1 383919. 13664.4   1
  -1   3  -1 373449. 13663.3   1
   1  -3   1 369246. 13663.6   1
   2   3   1 1759.64 81.7440   1
  -2  -3  -1 1637.52 81.1918   1
  -2   3  -1 1590.06 80.0208   1
   2  -3   1 1795.33 81.9524   1
  -3  -3  -1 3074.21 139.153   1
   3   3   1 3156.14 138.845   1
  -3   3  -1 2987.38 138.338   1
  -4   3  -1 3894.02 167.934   1
   4  -3   1 4003.89 169.467   1
   5  -3   1 2393.27 112.725   1
  -5   3  -1 2271.92 110.617   1
   5   3   1 2337.29 110.695   1
  -5  -3  -1 2229.29 109.247   1
   6  -3   1 4620.86 203.839   1
  -6   3  -1 4678.14 199.049   1
   6   3   1 4671.67 198.969   1
  -6  -3  -1 4639.31 198.683   1
   7  -3   1 1989.09 109.607   1
  -7  -3  -1 2154.24 109.329   1
  -7   3  -1 1900.98 108.066   1
  -8   3  -1 30423.5 1123.46   1
  -8  -3  -1 29264.4 1118.43   1
   8  -3   1 29372.9 1122.02   1
   8   3   1 30031.1 1119.71   1
  -9   3  -1 7707.01 312.915   1
   9  -3   1 7543.14 312.013   1
   9   3   1 8170.51 313.476   1
 -10  -3  -1 21224.2 823.126   1
  10   3   1 21730.5 825.786   1
 -11  -3  -1 40941.3 1608.03   1
  11  -3   1 41769.0 1609.79   1
  11   3   1 42892.7 1612.18   1
 -12   3  -1 145.677 40.0341   1
 -12  -3  -1 140.683 36.2212   1
  12  -3   1 116.272 40.1338   1
  12   3   1 197.033 39.4522   1
 -13   3  -1 1245.78 92.5823   1
 -13  -3  -1 1326.98 90.9488   1
  13  -3   1 1263.36 93.7393   1
  13   3   1 1486.48 95.3264   1
 -14   3  -1 1127.08 85.6240   1
  14  -3   1 958.615 83.8337   1
  14   3   1 1096.57 85.0542   1
 -15  -3  -1 18639.6 699.889   1
  15   3   1 16853.7 697.098   1
 -16   3  -1 3262.17 167.108   1
 -16  -3  -1 2913.76 158.995   1
  16  -3   1 2898.98 160.866   1
  16   3   1 3098.23 164.450   1
 -17   3  -1 1553.88 110.397   1
 -17  -3  -1 1513.20 104.220   1
  17  -3   1 1416.97 104.061   1
  17   3   1 1723.93 111.173   1
 -18  -3  -1 3253.28 176.851   1
  18  -3   1 3401.33 183.211   1
  18   3   1 3849.27 186.859   1
 -19   3  -1 1117.52 91.7411   1
 -20   3  -1 120.948 49.4819   1
 -20  -3  -1 144.042 48.0377   1
  20  -3   1 174.918 50.9407   1
  20   3   1 198.616 50.5147   1
 -21  -3  -1 1734.83 114.689   1
  21   3   1 1619.22 112.763   1
 -22   3  -1 667.158 76.5517   1
 -22  -3  -1 756.410 75.6027   1
  22  -3   1 628.375 72.4381   1
  22   3   1 736.046 76.8052   1
 -23  -3  -1-15.9718 40.3425   1
  23   3   1 21.2646 46.0070   1
 -24  -3  -1 1464.08 106.343   1
 -24   3  -1 1533.03 112.815   1
  24   3   1 1569.12 110.597   1
  24  -3   1 1580.45 111.256   1
 -25   3  -1 257.290 57.5376   1
  25  -3   1 225.286 57.4764   1
  25   3   1 272.043 60.1054   1
 -26   4   1-21.6838 42.8368   1
  26  -4  -1-30.0966 47.7826   1
 -25   4   1 5.41503 43.3604   1
  25  -4  -1 52.1106 45.1111   1
 -24   4   1 1552.50 117.793   1
 -24  -4   1 1551.26 113.028   1
  24   4  -1 1834.47 118.113   1
  24  -4  -1 1797.33 119.381   1
 -23   4   1 607.294 81.9110   1
 -23  -4   1 882.638 78.9875   1
  23  -4  -1 773.759 80.5138   1
  23   4  -1 843.049 81.2899   1
 -22  -4   1 245.137 53.2142   1
  22   4  -1 118.428 50.2680   1
 -21   4   1 373.414 61.6957   1
 -21  -4   1 251.189 56.6348   1
  21  -4  -1 327.633 57.6055   1
  21   4  -1 250.524 55.2205   1
 -20   4   1-11.0174 40.5147   1
 -20  -4   1-21.1818 38.6455   1
  20  -4  -1-5.36267 43.7554   1
  20   4  -1 31.5801 43.4785   1
 -19   4   1 807.112 76.9546   1
 -19  -4   1 822.267 76.7162   1
  19  -4  -1 852.571 79.6446   1
  19   4  -1 670.164 72.6885   1
 -18   4   1 52.3914 44.1053   1
 -18  -4   1 40.5687 38.4749   1
  18   4  -1 66.0516 40.1862   1
  17  -4  -1 5.30024 39.8713   1
 -16   4   1 2402.52 144.971   1
 -16  -4   1 2641.35 141.358   1
  16  -4  -1 2276.29 140.548   1
  16   4  -1 2705.65 142.364   1
 -15   4   1 58.1219 37.2558   1
 -15  -4   1 13.7358 32.6510   1
  15  -4  -1 48.6222 37.3997   1
  15   4  -1 36.6456 38.0946   1
 -14   4   1 58688.6 1955.48   1
 -14  -4   1 54719.1 1942.00   1
  14  -4  -1 46379.0 1935.45   1
  14   4  -1 50306.0 1937.31   1
 -13   4   1 2109.11 124.146   1
 -13  -4   1 2194.09 123.211   1
  13   4  -1 2255.98 123.453   1
  13  -4  -1 2305.50 128.755   1
  12  -4  -1 6747.07 293.326   1
 -12   4   1 6711.25 291.221   1
 -11   4   1 3137.04 162.299   1
  11  -4  -1 2963.44 159.423   1
 -10   4   1 22391.1 890.827   1
  10   4  -1 23713.8 888.856   1
  10  -4  -1 24610.8 895.815   1
 -10  -4   1 22844.7 887.071   1
  -9   4   1 1588.53 89.5790   1
  -9  -4   1 1421.45 86.0518   1
   9  -4  -1 1524.73 90.6538   1
   9   4  -1 1363.13 85.3976   1
  -8  -4   1 43993.6 1588.40   1
   8  -4  -1 40872.9 1590.75   1
   8   4  -1 43866.8 1587.95   1
  -8   4   1 42118.3 1590.11   1
  -7  -4   1 2701.42 123.164   1
   7  -4  -1 2514.25 125.227   1
   7   4  -1 2539.25 121.186   1
  -7   4   1 2460.19 123.419   1
  -6  -4   1 32675.9 1192.72   1
   6  -4  -1 32047.3 1196.47   1
  -6   4   1 31588.9 1197.14   1
   6   4  -1 31795.5 1191.84   1
   5  -4  -1 10053.8 389.588   1
  -5   4   1 9750.22 387.409   1
   4  -4  -1 99004.8 3514.24   1
  -4  -4   1 98390.2 3510.11   1
   4   4  -1 94968.0 3509.33   1
  -4   4   1 91340.5 3514.02   1
   3   4  -1 3935.45 161.122   1
  -3  -4   1 3719.40 159.710   1
   2   4  -1 4982.75 196.340   1
  -2  -4   1 4729.80 196.390   1
  -1   4   1 51067.6 1925.13   1
   1   4  -1 51559.7 1923.17   1
  -1  -4   1 53221.6 1923.56   1
   1  -4  -1 53780.5 1926.25   1
   0  -4   1 93956.6 3469.98   1
   0   4  -1 96783.2 3470.23   1
   0   4   1 90898.5 3470.85   1
   0  -4  -1 98394.6 3472.63   1
   1  -4   1 4875.09 201.967   1
  -1  -4  -1 4655.75 201.742   1
   1   4   1 4936.32 201.671   1
  -1   4  -1 5355.90 202.083   1
  -3  -4  -1 1236.18 67.1900   1
   3   4   1 1243.04 67.2220   1
   3  -4   1 1212.68 69.2914   1
  -3   4  -1 1062.02 66.9377   1
  -4  -4  -1 5981.51 253.595   1
   4   4   1 6613.57 252.952   1
   4  -4   1 5871.34 254.421   1
  -4   4  -1 6176.35 254.785   1
  -5  -4  -1 13923.3 529.641   1
   5   4   1 13608.3 528.967   1
   5  -4   1 14197.6 531.390   1
  -5   4  -1 13121.5 529.500   1
  -6  -4  -1 114235. 4282.32   1
   6   4   1 119667. 4282.65   1
   6  -4   1 117087. 4284.79   1
  -6   4  -1 116771. 4283.30   1
  -7  -4  -1 5539.13 233.578   1
   7   4   1 5341.32 231.978   1
  -7   4  -1 5577.92 234.255   1
   7  -4   1 5275.67 234.314   1
   8  -4   1 624.690 55.7431   1
  -8   4  -1 537.711 52.1521   1
   8   4   1 464.304 47.7550   1
  -8  -4  -1 567.385 52.3431   1
   9  -4   1 39199.2 1424.78   1
  -9  -4  -1 38101.7 1420.02   1
   9   4   1 37655.2 1420.10   1
  -9   4  -1 36777.1 1423.95   1
  10  -4   1 8181.01 338.701   1
 -10   4  -1 7839.79 335.724   1
  11   4   1 18639.5 701.928   1
 -11  -4  -1 18633.0 703.373   1
  11  -4   1 16342.5 700.365   1
 -11   4  -1 18479.9 706.076   1
  12   4   1 24309.4 940.097   1
 -12  -4  -1 24538.5 940.804   1
  12  -4   1 23915.9 940.749   1
 -12   4  -1 25359.6 948.582   1
  13   4   1 7871.26 353.297   1
 -13  -4  -1 8468.84 355.563   1
  13  -4   1 8181.96 355.790   1
 -13   4  -1 9114.40 363.519   1
  14   4   1 10779.4 442.184   1
  14  -4   1 9610.55 439.562   1
 -14   4  -1 10393.3 443.342   1
  15   4   1 1628.03 103.824   1
 -15  -4  -1 1383.88 98.8194   1
  15  -4   1 1291.86 100.343   1
 -15   4  -1 1510.77 103.104   1
  16   4   1 4414.51 226.519   1
 -16  -4  -1 4988.49 232.416   1
  16  -4   1 4937.76 234.653   1
 -16   4  -1 5087.64 234.661   1
  17   4   1 46.1418 42.1335   1
 -17  -4  -1 35.8092 40.1872   1
  17  -4   1 68.5835 42.5450   1
 -17   4  -1 53.0762 43.8840   1
  18   4   1 2102.66 128.981   1
 -18  -4  -1 2116.48 129.817   1
  19   4   1 1948.08 123.228   1
 -19  -4  -1 1811.74 120.688   1
  19  -4   1 1791.75 120.710   1
 -19   4  -1 2136.72 127.741   1
  20   4   1 297.432 57.7340   1
  20  -4   1 323.579 56.9865   1
 -20   4  -1 366.917 60.7247   1
  21   4   1-5.34285 41.9319   1
 -21  -4  -1 10.5814 38.6161   1
  21  -4   1-60.0462 47.2453   1
 -21   4  -1-16.6295 46.0725   1
  22   4   1 48.1127 49.1275   1
 -22  -4  -1 83.6390 45.6166   1
  22  -4   1 107.916 52.2025   1
 -22   4  -1 130.957 49.8922   1
  23   4   1 243.532 57.0138   1
 -23  -4  -1 137.128 50.7768   1
  23  -4   1 159.994 53.3671   1
 -23   4  -1 277.918 56.0724   1
  24   4   1 78.4720 49.6649   1
 -24  -4  -1 228.644 52.0761   1
 -24   4  -1 222.871 56.5839   1
  24  -4   1 87.5176 47.0437   1
  25  -4   1 779.604 79.8267   1
 -24   5   1 10.8995 43.6416   1
  24  -5  -1 58.8739 50.7544   1
 -23  -5   1 1399.45 104.749   1
  23   5  -1 1334.24 102.549   1
 -23   5   1 1354.86 105.679   1
 -22   5   1 883.985 81.1776   1
 -22  -5   1 777.908 79.8818   1
  22  -5  -1 838.565 81.1933   1
  22   5  -1 649.211 76.7202   1
 -21   5   1 965.135 85.3854   1
  21  -5  -1 978.836 85.9566   1
  21   5  -1 873.926 82.8909   1
 -20   5   1 32.7064 43.3618   1
  20  -5  -1 21.6300 45.2216   1
 -19   5   1 1184.52 93.7105   1
 -19  -5   1 1315.17 97.2469   1
  19  -5  -1 1313.84 100.897   1
  19   5  -1 1229.09 94.7681   1
 -18   5   1 1718.61 118.906   1
  18  -5  -1 1964.43 128.693   1
  18   5  -1 1928.79 121.634   1
 -17  -5   1 222.147 49.9225   1
  17  -5  -1 110.154 44.2149   1
  17   5  -1 138.979 45.4019   1
 -16   5   1 811.735 76.6621   1
  16  -5  -1 703.548 71.0205   1
  16   5  -1 605.421 65.7471   1
 -16  -5   1 762.476 71.8690   1
  15   5  -1 3464.35 179.501   1
 -15  -5   1 3724.76 182.808   1
  14  -5  -1 174.634 45.7038   1
 -14  -5   1 180.777 43.2249   1
  14   5  -1 115.537 40.5349   1
 -14   5   1 162.015 43.4107   1
  13   5  -1 36058.0 1425.86   1
 -13  -5   1 40275.0 1431.60   1
  13  -5  -1 37809.1 1432.21   1
 -13   5   1 37947.4 1433.63   1
 -12  -5   1 5350.78 226.792   1
  12   5  -1 4911.39 222.864   1
 -12   5   1 4838.41 228.056   1
  12  -5  -1 4669.44 225.028   1
 -11  -5   1 16724.7 629.151   1
  11   5  -1 16127.9 627.438   1
  11  -5  -1 16920.8 636.789   1
 -11   5   1 14730.3 627.261   1
  10   5  -1 4291.55 195.791   1
   9   5  -1 12781.5 477.113   1
  -9   5   1 12430.2 480.383   1
   9  -5  -1 12444.8 482.214   1
  -8  -5   1 4085.77 177.918   1
   8   5  -1 3768.61 174.997   1
  -8   5   1 3956.54 181.299   1
   8  -5  -1 3809.09 180.992   1
  -7  -5   1 29974.0 1128.82   1
   7   5  -1 29691.6 1127.07   1
  -7   5   1 30063.8 1132.97   1
   7  -5  -1 30889.7 1134.25   1
  -6  -5   1 9603.18 367.823   1
   6   5  -1 9787.47 367.686   1
   6  -5  -1 8661.10 372.563   1
  -6   5   1 8809.80 370.923   1
   5  -5  -1 59059.4 2195.46   1
   5   5  -1 63076.0 2190.64   1
  -5  -5   1 56599.1 2189.70   1
  -5   5   1 59147.5 2195.08   1
   4  -5  -1 27960.8 1023.06   1
  -4  -5   1 27408.4 1019.35   1
   4   5  -1 27100.7 1018.10   1
  -4   5   1 26739.2 1021.45   1
  -3  -5   1 39955.4 1477.94   1
   3   5  -1 41651.3 1477.39   1
  -3   5   1 38792.7 1479.54   1
   3  -5  -1 39197.8 1481.34   1
  -2   5   1 12614.6 509.738   1
   2  -5  -1 13945.7 510.705   1
  -1   5   1 24656.9 914.940   1
   1  -5  -1 24235.8 915.348   1
   0  -5  -1 52659.3 1986.91   1
   0   5   1 53928.4 1986.70   1
   0   5  -1 53523.7 1984.29   1
   0  -5   1 55643.1 1986.17   1
  -1  -5  -1 103247. 3753.73   1
   1   5   1 101578. 3752.00   1
  -1   5  -1 103975. 3751.76   1
   1  -5   1 101304. 3752.61   1
  -2  -5  -1 897.182 57.3505   1
   2   5   1 784.156 52.8219   1
  -2   5  -1 897.084 55.3896   1
   2  -5   1 745.534 53.5711   1
   3   5   1 109032. 3919.53   1
  -3  -5  -1 107947. 3919.60   1
  -3   5  -1 106705. 3920.08   1
   3  -5   1 104390. 3920.77   1
  -4  -5  -1 1301.25 76.4163   1
   4   5   1 1324.44 77.0992   1
  -4   5  -1 1306.82 76.6093   1
   4  -5   1 1390.29 79.0853   1
  -5  -5  -1 15360.5 628.916   1
   5   5   1 16735.2 630.185   1
  -5   5  -1 16853.4 632.768   1
   5  -5   1 16838.5 633.374   1
  -6  -5  -1 50.1615 26.7923   1
   6   5   1 54.9942 25.5141   1
  -6   5  -1 82.9624 29.0697   1
   6  -5   1 94.4115 29.5057   1
  -7  -5  -1 93.0841 29.9579   1
   7   5   1 55.3573 26.5040   1
  -7   5  -1 54.8217 28.0523   1
   7  -5   1 52.6715 32.7488   1
  -8  -5  -1 23888.7 897.138   1
   8   5   1 22802.4 894.956   1
  -8   5  -1 23310.8 896.747   1
   8  -5   1 24230.5 900.585   1
  -9  -5  -1 24508.6 937.192   1
   9   5   1 24960.9 936.373   1
  -9   5  -1 23514.2 937.412   1
   9  -5   1 25467.7 944.824   1
 -10  -5  -1 34923.3 1358.20   1
  10   5   1 37133.7 1360.30   1
  10  -5   1 36575.7 1365.06   1
 -10   5  -1 36086.2 1364.72   1
 -11   5  -1 15716.1 597.583   1
  11  -5   1 13967.1 590.583   1
 -11  -5  -1 14637.3 590.610   1
  11   5   1 15502.2 591.654   1
  12   5   1 2567.32 135.548   1
  12  -5   1 2547.81 139.182   1
 -12   5  -1 2571.52 138.276   1
  13   5   1 1863.80 113.295   1
 -13  -5  -1 2050.82 117.387   1
  13  -5   1 1628.02 112.707   1
 -13   5  -1 1868.63 119.027   1
 -14  -5  -1 9812.96 411.396   1
  15  -5   1 4784.42 234.063   1
 -15   5  -1 5077.99 236.008   1
  16   5   1 25.0589 40.9073   1
 -16  -5  -1 10.1293 36.3958   1
  16  -5   1 47.4673 43.8464   1
 -16   5  -1 41.5529 41.0491   1
  17   5   1 82.2351 43.7748   1
 -17  -5  -1 26.1215 40.2034   1
  17  -5   1 110.527 50.9514   1
 -17   5  -1 5.13611 40.6219   1
  18   5   1 287.733 54.8042   1
 -18  -5  -1 414.929 56.7267   1
  18  -5   1 321.393 56.7322   1
 -18   5  -1 356.671 59.2485   1
 -19  -5  -1 81.4787 45.3491   1
  19   5   1 116.917 44.9037   1
  19  -5   1 156.307 47.1014   1
  20   5   1 3810.75 191.377   1
 -20   5  -1 3486.81 187.940   1
 -20  -5  -1 3629.47 191.045   1
  21  -5   1-21.7047 45.9124   1
 -21   5  -1-27.2840 44.2532   1
 -22   5  -1 988.602 87.6641   1
  22  -5   1 1036.72 89.3010   1
  22   5   1 890.663 84.5284   1
 -22  -5  -1 945.026 84.3240   1
  23  -5   1 1147.22 95.2886   1
 -23   5  -1 1190.57 96.0575   1
 -24   5  -1 806.958 78.9861   1
  24  -5   1 789.779 77.7824   1
  24   5   1 883.616 83.3671   1
  25  -6  -1 5.18166 44.5937   1
 -25   6   1 5.25870 45.0016   1
  24  -6  -1 700.895 77.9338   1
 -24   6   1 651.957 77.0554   1
  23   6  -1 869.213 82.0012   1
 -22  -6   1 3627.38 192.023   1
 -22   6   1 3839.62 196.277   1
  22   6  -1 3836.79 194.247   1
  22  -6  -1 3855.42 195.633   1
  21   6  -1 810.176 78.3306   1
 -21  -6   1 915.800 81.2761   1
 -20  -6   1 1412.64 104.133   1
 -20   6   1 1414.46 103.352   1
  20   6  -1 1437.58 103.430   1
  20  -6  -1 1626.51 111.513   1
 -19  -6   1 847.659 77.2323   1
 -19   6   1 935.866 83.3778   1
  19  -6  -1 747.386 80.4938   1
  19   6  -1 785.754 76.0066   1
 -18  -6   1 3744.50 184.826   1
  18   6  -1 3278.80 177.984   1
 -17   6   1 173.210 53.8005   1
 -17  -6   1 150.137 44.9083   1
  17   6  -1 247.216 48.9549   1
  17  -6  -1 101.593 44.3764   1
  16  -6  -1 4545.32 237.757   1
 -16   6   1 5659.93 247.367   1
  15   6  -1 13.9314 32.5880   1
 -15  -6   1 47.2241 35.3070   1
  15  -6  -1 30.7102 37.3956   1
 -15   6   1 109.934 41.0644   1
  14  -6  -1 1083.19 85.4144   1
 -14  -6   1 1211.37 85.1964   1
 -14   6   1 967.084 83.4268   1
  14   6  -1 916.856 77.9054   1
 -13  -6   1 1010.07 75.2404   1
  13   6  -1 947.457 72.9320   1
  13  -6  -1 914.111 78.3127   1
 -12  -6   1 26384.0 972.600   1
  12   6  -1 23986.9 966.171   1
 -12   6   1 24536.9 970.589   1
  12  -6  -1 26938.6 979.131   1
 -11   6   1 223.953 43.6669   1
  11  -6  -1 194.752 42.2853   1
 -10  -6   1 4002.41 183.263   1
  10   6  -1 3690.75 180.221   1
  10  -6  -1 4024.09 185.859   1
 -10   6   1 3683.48 182.195   1
   9   6  -1 1848.34 103.922   1
  -9   6   1 1689.07 103.890   1
   9  -6  -1 1913.28 107.817   1
  -8  -6   1 836.828 62.8501   1
   8   6  -1 721.198 58.6286   1
  -8   6   1 761.173 62.8531   1
   8  -6  -1 768.961 64.0932   1
  -7  -6   1 4731.15 207.204   1
   7   6  -1 4557.22 205.968   1
   7  -6  -1 4755.87 212.727   1
  -7   6   1 4884.12 212.244   1
   6  -6  -1 9067.36 373.892   1
   6   6  -1 9372.62 368.562   1
  -6  -6   1 9017.63 367.842   1
  -6   6   1 9401.66 372.850   1
   5  -6  -1 7107.44 292.921   1
  -5  -6   1 6821.40 288.850   1
  -5   6   1 7174.99 291.779   1
   5   6  -1 7117.18 288.343   1
  -4  -6   1 8993.74 330.384   1
  -4   6   1 7235.01 330.378   1
   4   6  -1 8707.07 327.439   1
   4  -6  -1 7547.89 332.757   1
  -3  -6   1 10188.4 403.434   1
  -3   6   1 10298.7 405.669   1
   3   6  -1 10143.6 402.290   1
   3  -6  -1 10543.2 408.445   1
  -2  -6   1 121552. 4510.33   1
  -2   6   1 121510. 4512.36   1
   2   6  -1 123815. 4509.68   1
   2  -6  -1 126590. 4513.96   1
  -1  -6   1 41891.1 1549.42   1
   1  -6  -1 42702.4 1551.10   1
  -1   6   1 40021.3 1549.90   1
   1   6  -1 42584.8 1548.85   1
   0  -6  -1 100321. 3669.02   1
   0   6  -1 99044.0 3666.51   1
   0   6   1 98545.5 3667.56   1
   0  -6   1 102518. 3667.75   1
  -1  -6  -1 12599.3 496.203   1
  -1   6  -1 13060.7 495.538   1
   1   6   1 12727.1 495.169   1
   1  -6   1 12761.5 496.044   1
  -2  -6  -1 94974.8 3600.34   1
  -2   6  -1 96384.7 3598.68   1
   2   6   1 100880. 3600.14   1
   2  -6   1 100607. 3601.27   1
  -3  -6  -1 1169.06 72.1104   1
  -3   6  -1 1039.36 69.3839   1
   3  -6   1 1064.36 69.9375   1
   4   6   1 14519.8 566.729   1
  -4  -6  -1 14179.7 566.088   1
  -4   6  -1 15176.8 569.221   1
   4  -6   1 14708.5 569.381   1
  -5  -6  -1 17926.4 690.765   1
   5   6   1 17899.8 690.101   1
  -5   6  -1 18233.7 693.078   1
   5  -6   1 17955.8 693.928   1
  -6  -6  -1 5568.93 232.403   1
   6   6   1 4991.13 228.258   1
  -6   6  -1 5216.32 231.447   1
   6  -6   1 5443.64 233.465   1
  -7  -6  -1 11517.9 442.936   1
   7   6   1 10980.9 439.276   1
  -7   6  -1 11056.7 441.982   1
   7  -6   1 10484.8 442.474   1
  -8  -6  -1 18536.6 690.552   1
   8   6   1 17144.3 686.854   1
  -8   6  -1 17662.5 689.771   1
   8  -6   1 17750.4 691.152   1
  -9   6  -1 3485.00 173.373   1
   9  -6   1 3797.25 178.228   1
 -10  -6  -1 5396.57 229.396   1
  10   6   1 4851.57 224.977   1
  10  -6   1 5193.76 232.856   1
 -11  -6  -1 20073.0 752.363   1
  11   6   1 18961.7 748.773   1
 -11   6  -1 19189.6 754.157   1
  11  -6   1 18957.6 753.260   1
 -12  -6  -1 3010.60 155.020   1
  12  -6   1 3059.62 158.233   1
  12   6   1 2757.50 150.130   1
 -12   6  -1 2820.55 157.674   1
 -13  -6  -1 498.314 57.4970   1
 -14  -6  -1 6887.31 304.315   1
 -14   6  -1 7126.08 307.587   1
  14   6   1 6793.22 301.779   1
  14  -6   1 6659.48 305.027   1
 -15  -6  -1 784.251 73.5522   1
 -15   6  -1 938.041 83.3819   1
  15  -6   1 711.635 73.4258   1
  15   6   1 745.495 72.1126   1
  16   6   1 5.00533 36.8299   1
 -16   6  -1 47.4275 37.2538   1
 -16  -6  -1 5.03535 37.0506   1
  16  -6   1 74.0791 43.4574   1
  17   6   1 1398.87 100.451   1
 -17  -6  -1 1423.20 100.816   1
 -18   6  -1 15.7413 38.3636   1
  18  -6   1 133.413 50.7635   1
 -19  -6  -1 8350.76 348.370   1
 -19   6  -1 8112.08 347.386   1
  19  -6   1 7515.07 346.550   1
  19   6   1 7535.71 342.526   1
  20   6   1 68.4214 46.5744   1
 -20  -6  -1 37.2893 44.5637   1
  20  -6   1 43.1653 44.0505   1
 -20   6  -1 16.3432 43.3503   1
  21  -6   1 4831.81 232.468   1
  21   6   1 4737.19 231.038   1
 -21  -6  -1 4627.22 230.000   1
 -21   6  -1 5013.93 235.857   1
  22  -6   1 870.271 85.5488   1
  22   6   1 1018.40 88.1819   1
 -22  -6  -1 885.275 83.0783   1
 -22   6  -1 848.767 82.8693   1
  23  -6   1 959.237 87.0086   1
  23   6   1 816.980 79.9521   1
 -23   6  -1 659.648 80.3494   1
 -23  -6  -1 888.797 81.9570   1
 -24   6  -1 291.689 60.5237   1
  24  -6   1 411.388 64.3943   1
 -25   7   1 439.218 66.3889   1
  25  -7  -1 378.727 63.8466   1
 -23   7   1 1213.33 97.1530   1
  23  -7  -1 1285.63 98.3674   1
  22  -7  -1 520.424 71.4628   1
 -22  -7   1 648.786 71.8409   1
 -22   7   1 515.889 67.7746   1
  21  -7  -1 4120.61 200.775   1
  21   7  -1 3665.97 191.277   1
 -21  -7   1 3561.19 191.533   1
 -21   7   1 3721.25 191.394   1
  20  -7  -1 218.106 52.8528   1
  20   7  -1 179.404 49.3314   1
 -20  -7   1 134.672 48.3862   1
 -20   7   1 220.149 50.8954   1
  19   7  -1 26.0443 40.0446   1
 -19  -7   1-21.2847 41.1948   1
 -19   7   1 53.6222 42.9293   1
  18   7  -1 379.620 58.4459   1
 -18  -7   1 382.414 59.0188   1
  18  -7  -1 528.782 65.6566   1
  17  -7  -1 4633.03 239.695   1
  17   7  -1 4882.03 235.503   1
 -17  -7   1 5399.17 240.841   1
 -17   7   1 5099.73 241.287   1
  16  -7  -1 1205.26 96.3976   1
  16   7  -1 1241.80 92.5729   1
 -16  -7   1 1216.38 93.3733   1
  15  -7  -1 3619.91 197.582   1
 -15  -7   1 4363.69 203.111   1
 -15   7   1 4718.46 210.178   1
  15   7  -1 3752.76 196.874   1
 -14  -7   1 4251.15 203.582   1
  14   7  -1 4370.56 203.994   1
 -14   7   1 4285.26 207.437   1
  14  -7  -1 3955.34 204.743   1
 -13  -7   1 11314.9 455.825   1
  13   7  -1 10612.1 451.461   1
 -13   7   1 11769.4 459.176   1
  13  -7  -1 10675.2 457.216   1
 -12  -7   1 2374.78 130.499   1
  12   7  -1 2279.68 125.959   1
 -12   7   1 2239.78 128.243   1
  12  -7  -1 2135.23 129.373   1
 -11  -7   1 15914.5 596.188   1
  11   7  -1 14872.4 590.391   1
 -11   7   1 14482.9 593.746   1
  11  -7  -1 14637.2 595.381   1
 -10   7   1 7531.69 323.072   1
  10  -7  -1 7645.10 325.543   1
  -9  -7   1 1555.85 92.0252   1
   9   7  -1 1445.73 89.6366   1
   9  -7  -1 1377.76 92.8898   1
  -9   7   1 1350.85 92.5869   1
   8   7  -1 675.710 57.9564   1
  -8   7   1 688.389 65.9030   1
   8  -7  -1 714.984 64.2024   1
   7   7  -1 44589.3 1647.76   1
  -7  -7   1 43922.5 1647.70   1
   6  -7  -1 61.5393 29.7621   1
  -6  -7   1 35.8024 25.4171   1
  -6   7   1 47.1001 27.4996   1
   6   7  -1 31.9313 27.3708   1
   5  -7  -1 22864.6 844.760   1
  -5   7   1 22131.2 842.669   1
   5   7  -1 21202.4 837.320   1
  -5  -7   1 22364.1 840.522   1
   4  -7  -1 2553.76 126.607   1
  -4   7   1 2445.22 124.177   1
   4   7  -1 2491.38 120.638   1
  -4  -7   1 2216.83 121.864   1
   3  -7  -1 30448.7 1132.54   1
  -3   7   1 31061.4 1132.29   1
   3   7  -1 29889.3 1127.15   1
  -3  -7   1 29157.8 1127.34   1
   2  -7  -1 1201.07 75.9472   1
  -2   7   1 1203.56 74.7122   1
   2   7  -1 1123.80 71.1042   1
  -2  -7   1 1202.75 72.7122   1
   1   7  -1 60722.0 2277.54   1
  -1   7   1 61403.3 2279.25   1
   1  -7  -1 63055.8 2281.08   1
  -1  -7   1 61899.8 2278.66   1
   0  -7   1 2588.61 123.403   1
   0   7  -1 2521.97 121.407   1
   0   7   1 2591.84 124.772   1
   0  -7  -1 2239.82 120.962   1
   1  -7   1 1710.66 98.1164   1
  -1   7  -1 1870.14 98.9503   1
   1   7   1 1872.61 98.9938   1
  -1  -7  -1 1970.69 101.674   1
   2  -7   1 5023.43 213.811   1
  -2   7  -1 4856.73 211.902   1
   2   7   1 4789.12 211.424   1
  -2  -7  -1 4909.42 214.105   1
   3  -7   1 74142.5 2734.67   1
  -3   7  -1 72183.6 2734.85   1
   3   7   1 74275.2 2732.65   1
  -3  -7  -1 76184.1 2735.68   1
  -4  -7  -1 19282.0 739.412   1
  -4   7  -1 19748.9 741.643   1
   4  -7   1 18832.3 740.953   1
  -5  -7  -1 1723.10 99.0080   1
   5   7   1 1900.24 102.028   1
  -5   7  -1 1775.81 101.663   1
   5  -7   1 1724.30 102.543   1
   6   7   1 275.863 40.4559   1
  -6  -7  -1 314.684 42.0001   1
  -7  -7  -1 113.324 36.0732   1
   7   7   1 113.868 32.7757   1
  -7   7  -1 147.588 35.1635   1
   7  -7   1 103.957 32.9109   1
  -8  -7  -1 494.402 52.5288   1
   8   7   1 408.027 46.9673   1
  -8   7  -1 380.440 50.6483   1
   8  -7   1 352.379 49.0807   1
  -9  -7  -1 22899.4 909.640   1
   9   7   1 24518.4 908.527   1
  -9   7  -1 23006.6 909.417   1
   9  -7   1 24383.4 912.640   1
 -10  -7  -1 23483.3 897.297   1
  10   7   1 23654.0 894.190   1
 -10   7  -1 22174.2 894.104   1
  10  -7   1 23829.1 899.343   1
 -11  -7  -1 2173.80 128.763   1
  11   7   1 2139.97 125.589   1
  11  -7   1 2462.25 135.161   1
 -11   7  -1 2050.56 125.054   1
 -12  -7  -1 3845.65 188.004   1
  12  -7   1 3787.29 188.943   1
 -12   7  -1 3557.57 185.485   1
 -13   7  -1 8054.58 343.818   1
  13   7   1 7571.00 336.763   1
 -13  -7  -1 8207.54 341.827   1
  13  -7   1 7619.22 340.579   1
 -14   7  -1 1673.43 110.831   1
  14   7   1 1584.06 106.911   1
 -14  -7  -1 1762.67 112.713   1
  14  -7   1 1685.22 113.148   1
 -15  -7  -1 2347.50 135.512   1
  15   7   1 2075.50 131.424   1
  15  -7   1 2123.37 134.597   1
 -16   7  -1 342.290 61.3520   1
  16  -7   1 298.420 51.2672   1
 -16  -7  -1 165.061 48.0523   1
  16   7   1 272.568 53.1972   1
  17   7   1 77.0034 42.8098   1
  17  -7   1 86.2450 41.5831   1
 -17  -7  -1 120.659 46.2853   1
 -17   7  -1 107.317 48.5852   1
  18   7   1 1571.10 105.487   1
 -18  -7  -1 1562.66 106.953   1
  18  -7   1 1369.67 106.154   1
 -18   7  -1 1465.98 107.730   1
  19   7   1 5937.57 290.424   1
 -19  -7  -1 6500.40 295.769   1
  19  -7   1 7124.69 303.154   1
 -19   7  -1 6728.08 297.204   1
  20  -7   1 6884.25 305.661   1
  20   7   1 6230.71 297.058   1
 -20  -7  -1 6940.51 303.217   1
  21   7   1 89.4794 45.0796   1
 -21  -7  -1 48.3595 40.1638   1
  21  -7   1 69.2041 44.8092   1
 -21   7  -1-10.7213 45.3865   1
  22   7   1 801.966 79.3922   1
 -22  -7  -1 625.509 74.0435   1
 -22   7  -1 772.349 78.0254   1
  22  -7   1 717.474 76.6499   1
  23   7   1 36.3818 43.7500   1
 -23   7  -1 88.6615 48.3191   1
  23  -7   1 20.6489 47.1267   1
 -24   7  -1 813.044 81.0257   1
  24  -7   1 1019.77 89.3223   1
 -24   8   1-10.3305 43.4427   1
  24  -8  -1-5.07117 46.4924   1
 -23   8   1 520.022 68.3793   1
  23  -8  -1 522.900 68.5933   1
  22   8  -1 1634.55 113.207   1
  22  -8  -1 1737.71 119.301   1
 -22   8   1 1399.32 104.702   1
  21   8  -1 1121.68 95.3190   1
 -21  -8   1 1224.48 97.3929   1
  21  -8  -1 1128.79 96.3984   1
 -21   8   1 1355.88 100.632   1
  20   8  -1 1678.86 120.102   1
 -20  -8   1 1991.64 126.668   1
  20  -8  -1 2120.37 128.542   1
 -20   8   1 2103.53 127.854   1
  19   8  -1 263.088 54.7388   1
 -19  -8   1 342.278 56.6556   1
  19  -8  -1 375.576 58.5041   1
 -19   8   1 315.209 56.5492   1
 -18  -8   1 439.298 71.5170   1
  18  -8  -1 542.875 65.2591   1
 -18   8   1 617.952 69.3874   1
  17   8  -1 1007.69 86.7072   1
 -17  -8   1 1012.53 88.7448   1
  17  -8  -1 1230.21 94.7756   1
 -17   8   1 1239.37 94.2253   1
 -16  -8   1 185.498 47.3909   1
 -16   8   1 201.743 51.6087   1
  16  -8  -1 83.8440 46.9825   1
  16   8  -1 192.889 47.7036   1
 -15  -8   1 6942.50 303.038   1
  15  -8  -1 6539.34 301.589   1
  15   8  -1 6209.61 295.281   1
 -14  -8   1 19.5178 38.3331   1
 -14   8   1 93.0147 39.2292   1
  14  -8  -1 67.0006 39.3774   1
  14   8  -1 18.5572 33.6399   1
 -13  -8   1 1448.34 99.8625   1
 -13   8   1 1642.90 103.580   1
  13  -8  -1 1387.97 99.3877   1
  13   8  -1 1511.54 99.2339   1
 -12  -8   1 62904.6 2223.58   1
 -12   8   1 59211.8 2221.99   1
  12  -8  -1 61967.8 2225.15   1
  12   8  -1 55309.1 2214.84   1
 -11  -8   1 73.4539 36.3731   1
 -11   8   1 58.5447 35.8482   1
  11  -8  -1-4.63649 31.9705   1
  11   8  -1 50.4452 34.3350   1
 -10  -8   1 9321.24 380.142   1
 -10   8   1 8627.28 380.992   1
  10  -8  -1 9353.57 384.143   1
  10   8  -1 9290.52 378.912   1
  -9  -8   1 2183.30 121.914   1
   9   8  -1 2202.27 120.466   1
  -9   8   1 2196.60 126.007   1
   9  -8  -1 2190.15 126.458   1
  -8   8   1 921.780 74.8451   1
   8  -8  -1 891.271 74.0264   1
   7  -8  -1 5123.65 225.952   1
   7   8  -1 4964.34 221.638   1
  -7   8   1 4775.83 222.275   1
   6   8  -1 25325.5 959.419   1
  -6   8   1 23423.2 963.529   1
   6  -8  -1 25324.5 965.674   1
  -6  -8   1 27011.0 963.302   1
   5   8  -1 233.636 37.6355   1
  -5  -8   1 264.263 38.9908   1
   4   8  -1 6900.21 279.356   1
  -4   8   1 6453.06 281.601   1
   4  -8  -1 6759.20 283.873   1
  -4  -8   1 6406.05 277.719   1
   3   8  -1 3718.69 173.016   1
  -3   8   1 3975.33 178.281   1
   3  -8  -1 3822.80 179.142   1
  -3  -8   1 3755.16 174.099   1
   2   8  -1 110218. 4010.35   1
  -2   8   1 107891. 4011.08   1
   2  -8  -1 110209. 4012.88   1
  -2  -8   1 108934. 4011.26   1
   1   8  -1 1161.52 75.2970   1
  -1   8   1 1263.98 79.3865   1
   1  -8  -1 1179.69 78.3458   1
  -1  -8   1 1226.98 77.6238   1
   0   8   1 7366.99 300.355   1
   0   8  -1 6987.98 297.944   1
   0  -8   1 7209.52 299.728   1
   0  -8  -1 7270.42 300.902   1
   1   8   1 3787.70 171.992   1
  -1   8  -1 3673.19 171.278   1
   1  -8   1 3459.05 170.695   1
  -1  -8  -1 3816.13 173.356   1
   2   8   1 36025.3 1294.13   1
  -2   8  -1 35122.9 1293.13   1
   2  -8   1 34178.8 1293.92   1
  -2  -8  -1 32590.1 1291.90   1
   3   8   1 16340.4 619.418   1
  -3   8  -1 15429.1 618.568   1
   3  -8   1 16234.2 621.149   1
  -3  -8  -1 15679.9 619.572   1
   4   8   1 53121.2 2008.34   1
  -4  -8  -1 55225.5 2010.93   1
   5  -8   1 20580.9 740.040   1
  -5   8  -1 19273.1 735.912   1
  -5  -8  -1 19330.7 735.556   1
  -6   8  -1 8064.74 349.379   1
   6  -8   1 8689.17 352.826   1
  -7  -8  -1 20422.5 763.487   1
   7  -8   1 19999.7 767.483   1
  -7   8  -1 18474.6 762.336   1
   7   8   1 19887.1 761.537   1
  -8  -8  -1 15505.0 637.931   1
   8  -8   1 16563.4 642.415   1
  -8   8  -1 16796.5 642.563   1
   8   8   1 16309.6 637.635   1
  -9  -8  -1 94.7692 38.9945   1
   9  -8   1 126.416 39.5768   1
  -9   8  -1 188.396 40.4488   1
   9   8   1 113.078 36.3563   1
 -10  -8  -1 7605.03 322.787   1
  10  -8   1 7377.03 322.925   1
  10   8   1 7096.52 316.637   1
 -10   8  -1 7702.21 323.783   1
 -11  -8  -1 1659.69 106.934   1
 -12  -8  -1 10797.2 458.708   1
  12  -8   1 11308.4 462.530   1
  12   8   1 10984.5 455.370   1
 -12   8  -1 11421.4 460.788   1
  13  -8   1 2632.12 148.493   1
 -13   8  -1 2562.10 147.466   1
  14   8   1 1614.43 112.214   1
 -14  -8  -1 1829.08 117.923   1
  14  -8   1 1945.12 120.903   1
 -14   8  -1 2003.16 121.787   1
  15   8   1 3277.47 175.473   1
 -15  -8  -1 2932.84 174.766   1
  15  -8   1 3868.51 186.899   1
 -15   8  -1 3602.30 181.026   1
  16   8   1 3037.67 166.275   1
 -16  -8  -1 3396.43 173.212   1
  16  -8   1 2991.93 171.495   1
 -16   8  -1 3270.27 173.018   1
  17  -8   1 4044.05 220.017   1
 -17   8  -1 5597.65 242.763   1
  18   8   1 1865.88 121.629   1
 -18  -8  -1 1811.50 122.582   1
  18  -8   1 1873.92 123.261   1
 -18   8  -1 2044.27 125.257   1
  19   8   1 233.241 54.6056   1
 -19  -8  -1 324.109 56.6896   1
  19  -8   1 275.257 57.7026   1
 -19   8  -1 300.916 59.7131   1
  20   8   1-21.1790 45.0520   1
 -20  -8  -1 59.4865 46.0145   1
  20  -8   1-5.47136 47.3506   1
 -20   8  -1-5.20287 39.4256   1
  21   8   1 585.889 71.3692   1
 -21   8  -1 501.854 70.2529   1
 -21  -8  -1 535.818 68.3917   1
 -22  -8  -1 434.747 64.4383   1
 -22   8  -1 554.637 67.4773   1
  22  -8   1 425.005 62.7419   1
 -23   8  -1 98.3873 45.5803   1
  23  -8   1 180.691 51.6348   1
 -23   9   1 50.0917 42.6754   1
  23  -9  -1 70.1031 52.5668   1
 -22   9   1 164.540 53.6671   1
  22  -9  -1 191.344 54.8097   1
  21   9  -1 2045.01 128.953   1
  20   9  -1 284.581 56.0464   1
 -20  -9   1 399.467 60.3871   1
  20  -9  -1 410.073 61.5956   1
 -20   9   1 394.556 61.2897   1
 -19  -9   1 108.682 45.2917   1
  19  -9  -1 182.599 51.7355   1
  19   9  -1 204.142 49.7592   1
  18  -9  -1 38.2506 42.3232   1
 -18   9   1 43.1303 41.7579   1
  17   9  -1 1478.07 105.668   1
 -17  -9   1 1444.06 105.297   1
  17  -9  -1 1518.98 109.203   1
 -17   9   1 1688.11 111.458   1
 -16  -9   1 665.860 70.3318   1
 -16   9   1 617.006 71.7754   1
  16  -9  -1 583.985 69.8289   1
  16   9  -1 572.562 66.9214   1
 -15  -9   1 580.021 65.4135   1
 -15   9   1 742.850 72.6053   1
  15   9  -1 618.836 66.6806   1
  15  -9  -1 606.903 68.7531   1
  14  -9  -1 601.508 69.3189   1
 -14   9   1 603.564 65.2706   1
 -13  -9   1 1936.07 118.451   1
 -13   9   1 1991.74 119.028   1
  13  -9  -1 1831.84 119.144   1
  13   9  -1 2012.02 119.971   1
 -12  -9   1 547.658 61.7360   1
 -12   9   1 497.332 61.3216   1
  12   9  -1 537.693 60.9662   1
  12  -9  -1 602.081 65.1178   1
 -11  -9   1 32600.6 1225.01   1
  11   9  -1 31917.7 1222.72   1
 -10  -9   1 2050.75 116.886   1
 -10   9   1 1826.33 116.627   1
  10  -9  -1 1846.91 117.746   1
  10   9  -1 1947.85 113.866   1
   9   9  -1 32.9919 31.9538   1
   9  -9  -1 64.4490 37.1161   1
  -9   9   1-4.55875 35.3160   1
  -9  -9   1 71.4409 37.1952   1
   8  -9  -1 15686.5 620.189   1
  -8   9   1 16186.9 621.064   1
   8   9  -1 14961.5 612.070   1
  -8  -9   1 15822.4 616.827   1
   7   9  -1 1346.32 85.5386   1
  -7   9   1 1234.19 86.6707   1
   7  -9  -1 1267.61 88.7529   1
  -7  -9   1 1186.60 84.3363   1
  -6   9   1 8266.65 349.897   1
   6  -9  -1 8336.28 350.026   1
  -5   9   1 17684.5 690.061   1
   5  -9  -1 17775.5 691.137   1
   4   9  -1 288.289 41.9725   1
  -4   9   1 344.387 45.1438   1
   4  -9  -1 209.254 42.0302   1
  -4  -9   1 371.394 45.2020   1
   3   9  -1 22373.4 821.045   1
  -3   9   1 20793.6 820.914   1
   3  -9  -1 21431.2 824.213   1
  -3  -9   1 21003.0 819.695   1
   2   9  -1 3234.14 153.805   1
  -2   9   1 3259.59 156.415   1
   2  -9  -1 2878.48 152.973   1
  -2  -9   1 3137.10 153.150   1
   1   9  -1 21561.3 814.464   1
  -1  -9   1 20918.4 817.293   1
   0   9  -1 25.2855 27.7733   1
   0  -9   1 10.9509 26.2278   1
   3   9   1 22462.4 858.868   1
  -3   9  -1 22677.2 859.566   1
   3  -9   1 22190.7 860.888   1
  -3  -9  -1 22306.2 859.949   1
   4   9   1 3904.37 192.535   1
  -4   9  -1 4036.24 194.947   1
   4  -9   1 4443.22 199.124   1
  -4  -9  -1 4376.38 197.401   1
   5   9   1 579.206 54.8069   1
  -5   9  -1 578.124 58.2409   1
   5  -9   1 520.828 57.1868   1
  -5  -9  -1 514.835 55.5938   1
  -6   9  -1 10855.3 428.296   1
  -6  -9  -1 10457.6 426.076   1
   6  -9   1 9998.23 426.339   1
   6   9   1 10265.2 423.282   1
  -7  -9  -1 11923.1 472.411   1
   7   9   1 11030.0 466.346   1
  -7   9  -1 11713.9 474.001   1
   7  -9   1 11848.3 474.387   1
  -8  -9  -1 107.945 41.4486   1
   8   9   1 89.5023 37.0386   1
  -8   9  -1 97.3266 38.6456   1
   8  -9   1 78.0740 39.2228   1
  -9  -9  -1 20378.7 795.949   1
   9   9   1 20102.7 792.598   1
   9  -9   1 20477.1 797.330   1
  -9   9  -1 20942.3 797.973   1
 -10  -9  -1 1515.12 99.8517   1
 -11   9  -1 2814.57 159.438   1
  11   9   1 3124.84 161.423   1
 -11  -9  -1 3332.18 165.218   1
 -12   9  -1 7454.71 326.120   1
  12  -9   1 7475.85 327.821   1
 -13  -9  -1 3102.49 166.886   1
  13   9   1 3259.23 168.933   1
 -13   9  -1 3547.27 175.481   1
  13  -9   1 2889.65 168.262   1
 -14  -9  -1 1672.49 112.242   1
  14   9   1 1543.94 107.880   1
  14  -9   1 1515.08 108.653   1
 -15   9  -1 988.841 84.4697   1
  15  -9   1 732.132 76.3358   1
  15   9   1 726.370 73.8519   1
 -15  -9  -1 771.182 76.0682   1
 -16   9  -1 3241.05 172.217   1
 -16  -9  -1 2968.83 167.877   1
  16  -9   1 3221.90 174.028   1
  16   9   1 3123.94 168.513   1
 -17  -9  -1 112.848 48.5448   1
  17   9   1 298.614 56.0166   1
  17  -9   1 181.320 53.5115   1
 -17   9  -1 180.985 50.0266   1
  18  -9   1 874.245 79.4981   1
  18   9   1 776.751 78.8076   1
 -18  -9  -1 702.202 77.7573   1
 -19   9  -1 564.102 68.7207   1
  19  -9   1 459.876 66.0582   1
  19   9   1 348.024 61.1888   1
  20   9   1 321.645 60.9394   1
 -20  -9  -1 359.825 60.3337   1
  21  -9   1 322.622 62.1876   1
  21   9   1 345.591 59.3434   1
  22  -9   1 186.622 54.7416   1
 -22   9  -1 81.5628 46.2774   1
  23 -10  -1 128.622 50.2977   1
 -23  10   1 215.207 51.2716   1
  21 -10  -1 36.7478 48.2053   1
 -21  10   1 114.932 48.6767   1
 -20  10   1 583.354 75.2883   1
 -19  10   1 721.594 76.4564   1
 -19 -10   1 659.414 71.8011   1
  19  10  -1 694.115 71.0557   1
  19 -10  -1 589.965 74.0055   1
  18  10  -1 5.20852 40.6011   1
 -18 -10   1 32.0731 39.9200   1
  17 -10  -1 534.181 68.1815   1
 -17  10   1 425.396 65.6404   1
 -16  10   1 2972.52 166.709   1
  16 -10  -1 3449.37 173.515   1
  16  10  -1 3142.36 167.516   1
 -16 -10   1 2920.34 164.803   1
 -15  10   1 4908.43 227.810   1
  15 -10  -1 4989.40 231.917   1
  15  10  -1 4572.87 223.223   1
 -15 -10   1 4317.06 223.453   1
 -14  10   1 1212.48 92.3897   1
  14 -10  -1 1180.42 93.5348   1
  14  10  -1 1455.42 96.8651   1
 -14 -10   1 1224.05 92.8797   1
 -13  10   1 127.950 40.1199   1
  13 -10  -1 117.522 43.9253   1
  13  10  -1 147.677 43.6575   1
 -13 -10   1 68.0173 38.8628   1
 -12  10   1 331.002 54.6728   1
 -12 -10   1 303.953 50.3439   1
  12  10  -1 393.704 55.2977   1
  12 -10  -1 405.945 55.8263   1
 -11  10   1 3154.03 170.651   1
  11 -10  -1 3285.37 172.672   1
  11  10  -1 3382.19 169.802   1
 -11 -10   1 3375.23 170.758   1
 -10 -10   1 5494.82 245.004   1
 -10  10   1 4980.14 243.755   1
  10 -10  -1 5405.43 247.915   1
   9 -10  -1 8718.22 389.090   1
  -9 -10   1 9460.13 389.892   1
  -9  10   1 9699.31 394.316   1
   9  10  -1 9381.38 387.459   1
   8 -10  -1 22989.9 892.347   1
  -8  10   1 24515.2 895.776   1
   8  10  -1 22918.9 887.717   1
  -8 -10   1 22044.6 888.277   1
   7  10  -1 10596.2 422.275   1
  -7  10   1 10182.1 424.557   1
   7 -10  -1 9796.70 422.772   1
  -7 -10   1 10534.2 423.947   1
  -6  10   1 920.780 77.3759   1
   6 -10  -1 1048.83 81.3157   1
  -6 -10   1 1055.99 76.7840   1
   5  10  -1 130.539 37.2483   1
  -5  10   1 97.4383 38.7139   1
   5 -10  -1 81.0757 36.7912   1
  -5 -10   1 194.082 43.4057   1
   4  10  -1 7187.30 292.856   1
  -4  10   1 6882.78 294.449   1
   4 -10  -1 6702.14 294.562   1
  -4 -10   1 6368.96 289.885   1
   3  10  -1 16393.4 621.944   1
  -3  10   1 15217.1 621.432   1
   3 -10  -1 16629.0 626.168   1
  -3 -10   1 15160.2 620.476   1
   2  10  -1 12775.7 515.346   1
  -2  10   1 13627.5 520.708   1
   2 -10  -1 12886.2 518.780   1
  -2 -10   1 12577.5 515.961   1
   1  10  -1 106476. 3883.23   1
  -1  10   1 99963.3 3882.27   1
  -1 -10   1 111630. 3887.04   1
   1 -10  -1 104845. 3886.34   1
   0  10   1 1224.71 81.2015   1
   0  10  -1 1089.76 80.9632   1
   0 -10   1 1109.65 81.4974   1
   0 -10  -1 1117.78 80.6541   1
   1  10   1 790.088 64.6082   1
  -1  10  -1 716.006 62.8976   1
   1 -10   1 654.151 62.1205   1
  -1 -10  -1 694.985 64.2087   1
   2  10   1 502.428 53.8045   1
  -2  10  -1 474.343 53.8199   1
   2 -10   1 517.990 56.1754   1
  -2 -10  -1 460.208 53.7207   1
   3  10   1 98771.0 3741.40   1
  -3  10  -1 102171. 3744.86   1
   3 -10   1 104623. 3746.76   1
  -3 -10  -1 101573. 3744.46   1
   4  10   1 5812.15 253.486   1
  -4  10  -1 5850.77 257.292   1
   4 -10   1 5690.19 255.967   1
  -4 -10  -1 5532.00 253.995   1
   5  10   1 1528.53 95.7857   1
  -5  10  -1 1488.03 97.7568   1
   5 -10   1 1411.88 97.7206   1
  -5 -10  -1 1470.69 97.6718   1
  -6  10  -1 2579.73 147.291   1
   6 -10   1 2842.74 152.171   1
   6  10   1 2938.04 148.802   1
  -6 -10  -1 2978.00 151.904   1
  -7  10  -1 767.757 71.4388   1
   7 -10   1 750.956 70.5517   1
   7  10   1 756.813 66.6696   1
  -8 -10  -1 8235.55 351.062   1
   8 -10   1 8079.20 352.957   1
  -8  10  -1 8312.16 353.354   1
  -9 -10  -1 5681.95 250.377   1
  -9  10  -1 5626.45 250.493   1
   9 -10   1 4877.71 244.061   1
 -10 -10  -1 1043.75 83.1510   1
  10  10   1 961.000 80.2040   1
 -10  10  -1 910.863 79.9804   1
  10 -10   1 1017.75 82.9307   1
 -11 -10  -1 13483.7 531.566   1
  11  10   1 13285.1 529.831   1
 -11  10  -1 13205.0 532.625   1
  11 -10   1 12267.8 530.258   1
 -12 -10  -1 5908.88 267.954   1
  12  10   1 5940.57 266.106   1
 -12  10  -1 5833.89 268.056   1
  12 -10   1 5662.14 268.152   1
 -13 -10  -1 4667.25 226.505   1
  13  10   1 4530.26 223.967   1
 -13  10  -1 4541.49 223.639   1
  13 -10   1 5328.00 236.629   1
 -14 -10  -1 542.082 67.8747   1
  14  10   1 670.293 69.3034   1
 -14  10  -1 566.054 69.7213   1
  14 -10   1 609.190 71.9517   1
 -15 -10  -1 991.173 84.6568   1
  15  10   1 935.065 81.9437   1
 -15  10  -1 1069.51 88.4197   1
  15 -10   1 915.756 81.9837   1
 -16 -10  -1-5.29404 40.6976   1
  16  10   1 46.3817 42.3151   1
  16 -10   1-5.54551 41.4123   1
 -16  10  -1 31.7760 39.5494   1
 -17  10  -1 7165.38 311.307   1
  17 -10   1 6779.00 309.169   1
  17  10   1 6477.12 305.448   1
 -17 -10  -1 7166.76 311.518   1
 -18  10  -1 1053.75 90.8248   1
  18 -10   1 849.931 82.2837   1
  18  10   1 969.504 84.0231   1
 -18 -10  -1 895.091 82.3218   1
 -19  10  -1-43.4536 47.7853   1
  19 -10   1 41.6746 46.5623   1
  19  10   1 5.21277 43.3239   1
 -19 -10  -1 32.1575 41.7747   1
 -20  10  -1 144.378 47.4875   1
  20 -10   1 69.3186 47.8725   1
  20  10   1 140.174 51.4260   1
 -20 -10  -1 138.760 50.3274   1
  22 -10   1 316.499 63.8166   1
 -22  10  -1 273.696 55.2135   1
  22 -11  -1 41.0927 45.2366   1
 -22  11   1 75.0816 47.2791   1
  20 -11  -1-15.8313 41.4181   1
 -20  11   1-26.8137 47.1836   1
 -19  11   1 2076.27 124.410   1
  19 -11  -1 1792.93 119.723   1
  19  11  -1 1766.73 118.386   1
 -19 -11   1 1717.19 118.287   1
 -18  11   1 962.086 85.5582   1
 -18 -11   1 1029.83 86.5574   1
  18 -11  -1 1115.56 90.8839   1
  18  11  -1 970.449 86.7956   1
 -17  11   1 37.4445 47.0658   1
  17 -11  -1-26.7194 41.3731   1
  17  11  -1 51.7942 43.8243   1
 -17 -11   1 36.9597 40.5936   1
  16 -11  -1 1353.35 104.262   1
 -16  11   1 1510.87 105.402   1
 -15  11   1 980.516 85.2782   1
  15 -11  -1 1264.37 94.8893   1
  15  11  -1 1364.98 96.3818   1
 -15 -11   1 1088.44 88.6949   1
 -14  11   1 24.7887 40.9654   1
 -14 -11   1 35.7001 39.4888   1
  14  11  -1 20.0316 39.3105   1
  14 -11  -1 26.1817 40.2614   1
 -13 -11   1 341.713 55.8053   1
  13  11  -1 335.354 55.0019   1
 -12 -11   1 3228.50 165.302   1
 -12  11   1 2821.32 160.340   1
  12 -11  -1 3017.47 164.023   1
 -11  11   1 2073.66 126.454   1
  11 -11  -1 2101.75 126.728   1
  10 -11  -1 7305.55 323.623   1
 -10  11   1 7448.27 323.076   1
  10  11  -1 7235.31 318.689   1
 -10 -11   1 7455.74 321.608   1
   9  11  -1 330.942 49.9657   1
  -9  11   1 353.424 53.8790   1
   9 -11  -1 274.499 51.5024   1
  -9 -11   1 311.989 49.2421   1
   8 -11  -1 4941.08 238.076   1
  -8  11   1 4544.36 232.877   1
   8  11  -1 5567.21 237.692   1
  -8 -11   1 5244.07 236.236   1
   7  11  -1 8.64902 33.5047   1
  -7 -11   1 75.2145 36.5762   1
   6  11  -1 55.4882 34.6924   1
  -6  11   1 73.0800 38.9388   1
   6 -11  -1 64.2251 39.1088   1
  -6 -11   1 74.2817 37.2576   1
  -5  11   1 20487.6 826.147   1
   5 -11  -1 21882.4 829.954   1
  -5 -11   1 21687.4 827.059   1
   4  11  -1 36472.9 1362.40   1
  -4  11   1 36618.5 1365.57   1
   4 -11  -1 34612.8 1363.74   1
  -4 -11   1 36816.6 1364.16   1
   3  11  -1 29.2562 33.9163   1
  -3  11   1 38.3928 35.2664   1
   3 -11  -1 48.6746 36.3562   1
   2  11  -1 6726.30 285.001   1
  -2  11   1 6417.46 284.847   1
   2 -11  -1 6293.67 285.850   1
  -2 -11   1 6642.49 286.729   1
  -1  11   1 1346.12 93.3602   1
   1  11  -1 1442.02 93.9131   1
   1 -11  -1 1408.82 96.3319   1
  -1 -11   1 1489.71 95.6681   1
   0  11   1 10739.1 460.736   1
   0  11  -1 11245.9 462.712   1
   0 -11  -1 11977.9 468.059   1
   0 -11   1 11763.0 466.157   1
   1  11   1 3594.77 173.145   1
  -1  11  -1 3433.28 171.676   1
   1 -11   1 3255.31 171.145   1
  -1 -11  -1 3448.93 172.914   1
   2  11   1 33125.5 1205.59   1
  -2  11  -1 31151.3 1202.72   1
   2 -11   1 31805.7 1204.94   1
  -2 -11  -1 30886.1 1205.12   1
   3  11   1 4625.31 214.472   1
  -3  11  -1 4740.07 217.078   1
   3 -11   1 4690.28 216.734   1
  -3 -11  -1 4400.41 215.106   1
   4  11   1 4702.42 219.610   1
  -4  11  -1 4756.62 221.775   1
   4 -11   1 4895.48 223.329   1
  -4 -11  -1 4624.69 220.439   1
   5  11   1 269.884 44.7949   1
  -5  11  -1 284.773 50.2310   1
   5 -11   1 193.267 46.8760   1
  -5 -11  -1 249.344 45.0515   1
   6  11   1 257.185 46.1550   1
  -6  11  -1 220.315 48.9929   1
   6 -11   1 199.446 49.3264   1
   7  11   1 2078.16 122.207   1
  -7 -11  -1 2078.74 125.085   1
  -8  11  -1 5028.88 231.768   1
  -8 -11  -1 4903.77 229.020   1
   8 -11   1 4554.48 226.870   1
   8  11   1 4767.38 224.999   1
  -9 -11  -1 28.9421 38.9095   1
  -9  11  -1 88.1439 40.7420   1
   9 -11   1 44.3046 37.6203   1
   9  11   1 50.4369 35.2962   1
 -10  11  -1 63.8748 39.7606   1
 -10 -11  -1 127.884 43.8912   1
  10 -11   1 120.745 44.6523   1
 -11 -11  -1 1497.39 102.862   1
  11 -11   1 1582.99 105.437   1
 -11  11  -1 1360.09 99.2448   1
  11  11   1 1401.77 101.097   1
 -12 -11  -1 3938.26 195.669   1
  12 -11   1 3997.18 197.001   1
 -12  11  -1 3707.52 191.821   1
  12  11   1 3778.37 192.840   1
 -13 -11  -1 102.078 43.9317   1
  13 -11   1 31.6773 42.2694   1
  13  11   1-10.0650 39.7658   1
 -13  11  -1-24.9194 43.1390   1
 -14  11  -1 25.7215 39.0337   1
  14 -11   1 86.6739 43.6904   1
 -15 -11  -1 576.679 66.6991   1
  15 -11   1 462.052 65.7952   1
 -15  11  -1 449.817 60.0866   1
  15  11   1 408.528 60.8314   1
 -16 -11  -1 376.573 59.8094   1
  16 -11   1 438.176 62.9405   1
  16  11   1 354.988 60.3735   1
 -16  11  -1 495.648 63.2365   1
  17  11   1 948.483 85.1049   1
 -17 -11  -1 1102.42 89.0693   1
  17 -11   1 1040.64 91.8852   1
 -17  11  -1 1072.72 88.9078   1
 -18 -11  -1 15.8755 39.5225   1
  18 -11   1 16.2531 44.2120   1
  18  11   1-30.9438 41.8241   1
 -18  11  -1 85.4416 44.6548   1
  19  11   1 82.2708 47.9525   1
 -19 -11  -1 94.9598 45.5248   1
  19 -11   1 111.338 46.5174   1
 -19  11  -1 74.1561 50.2941   1
  21 -11   1 449.651 63.9157   1
 -21  11  -1 597.474 67.2423   1
  21 -12  -1 14.6007 44.6345   1
 -21  12   1 53.3981 48.7259   1
  19 -12  -1 287.009 57.9047   1
 -19  12   1 221.633 55.4067   1
 -18 -12   1 257.438 53.1362   1
 -18  12   1 185.163 52.4320   1
  18 -12  -1 209.888 55.0123   1
  18  12  -1 273.970 51.3299   1
 -17 -12   1-69.4855 46.2687   1
 -17  12   1 10.5236 43.2123   1
  17 -12  -1-42.4929 45.7235   1
  17  12  -1-15.7468 41.7561   1
 -16 -12   1 42.5387 41.4488   1
 -16  12   1-5.07500 41.1535   1
  16  12  -1-5.22929 41.5916   1
  16 -12  -1 43.4804 45.9832   1
 -15  12   1 2287.57 133.187   1
  15 -12  -1 2088.94 131.796   1
  14 -12  -1 47.3174 44.8246   1
 -14 -12   1 110.014 42.3022   1
 -14  12   1 105.599 43.1254   1
  14  12  -1 49.5762 39.5284   1
  13 -12  -1 51.9866 42.5299   1
 -13  12   1 55.8017 41.2476   1
 -13 -12   1 138.884 48.4102   1
  13  12  -1 98.1466 41.8696   1
  12 -12  -1 642.301 69.8459   1
 -12 -12   1 749.377 71.0703   1
 -12  12   1 526.961 65.5805   1
  12  12  -1 626.410 67.0202   1
  11 -12  -1 349.144 54.2072   1
 -11 -12   1 245.047 48.0747   1
 -11  12   1 312.115 53.1535   1
  11  12  -1 326.055 53.4965   1
  10 -12  -1 698.665 72.5049   1
 -10 -12   1 812.761 71.7473   1
 -10  12   1 653.460 70.7183   1
  10  12  -1 635.998 66.4300   1
   9 -12  -1 3465.63 177.128   1
  -9  12   1 3246.61 175.118   1
  -9 -12   1 3295.61 172.584   1
   8 -12  -1 750.624 71.0563   1
  -8  12   1 697.047 69.0393   1
   7  12  -1 3237.45 170.295   1
  -7  12   1 3439.37 176.488   1
   7 -12  -1 3498.44 176.861   1
  -7 -12   1 3412.95 173.947   1
   6  12  -1 152.406 40.3611   1
  -6  12   1 142.526 42.7429   1
   6 -12  -1 110.357 42.0383   1
  -6 -12   1 129.142 40.2123   1
   5  12  -1 19077.0 738.238   1
  -5  12   1 18548.3 739.921   1
   5 -12  -1 19335.0 742.540   1
  -5 -12   1 18488.6 737.872   1
   4  12  -1 2226.97 125.480   1
  -4 -12   1 2004.96 122.246   1
  -3  12   1 2334.64 129.764   1
   3 -12  -1 2051.97 127.006   1
  -3 -12   1 2138.22 124.765   1
   2  12  -1 109.302 38.9979   1
  -2  12   1 80.8508 39.8481   1
   2 -12  -1 73.9111 40.0984   1
  -2 -12   1 76.3084 37.6578   1
  -1  12   1 2563.32 139.575   1
   1  12  -1 2560.85 138.319   1
   1 -12  -1 2371.23 137.593   1
  -1 -12   1 2486.13 137.875   1
   0  12   1 53.3453 36.0936   1
   0  12  -1 26.6255 34.1623   1
   0 -12   1 45.6120 36.0838   1
   0 -12  -1 86.1512 39.7191   1
   1  12   1 3814.50 187.465   1
  -1  12  -1 3810.14 187.571   1
  -1 -12  -1 3838.29 189.271   1
   1 -12   1 3849.33 189.808   1
   2  12   1 783.343 69.2976   1
  -2  12  -1 857.621 71.8197   1
   2 -12   1 694.005 68.4555   1
  -2 -12  -1 753.673 69.2418   1
   3  12   1 8343.56 341.484   1
  -3  12  -1 7453.23 338.175   1
   3 -12   1 8005.09 341.558   1
  -3 -12  -1 7873.96 340.781   1
   4  12   1 63.0774 39.2671   1
  -4 -12  -1 55.6261 38.5853   1
  -5  12  -1 1964.35 122.231   1
   5 -12   1 2015.55 122.167   1
  -6  12  -1 266.289 47.8868   1
   6 -12   1 260.475 47.7753   1
  -7  12  -1 1661.80 111.839   1
   7 -12   1 1661.89 111.337   1
   7  12   1 1797.87 111.084   1
  -7 -12  -1 1841.45 114.742   1
  -8  12  -1 3904.31 191.806   1
   8 -12   1 3636.84 188.395   1
   8  12   1 3750.38 185.815   1
  -8 -12  -1 3420.28 184.192   1
  -9  12  -1 382.158 56.1815   1
  -9 -12  -1 278.462 48.2109   1
   9 -12   1 270.787 53.6789   1
   9  12   1 295.425 49.6536   1
 -10 -12  -1 30.1391 38.6176   1
 -10  12  -1 14.9990 39.2402   1
  10  12   1 33.7257 36.2497   1
  10 -12   1-5.11141 39.0180   1
 -11 -12  -1 984.244 85.2422   1
  11  12   1 1090.54 87.0680   1
 -12 -12  -1 548.357 64.3010   1
 -12  12  -1 455.159 60.2031   1
  12  12   1 422.166 58.2435   1
  12 -12   1 503.954 63.2159   1
 -13  12  -1 959.008 82.3331   1
  13 -12   1 870.848 83.9203   1
 -14 -12  -1 1429.73 100.034   1
  14 -12   1 1273.37 99.2904   1
 -14  12  -1 1174.47 94.3110   1
  14  12   1 1244.63 96.8262   1
 -15 -12  -1 847.841 80.3232   1
  15 -12   1 879.810 81.2737   1
 -15  12  -1 1058.00 85.9783   1
  15  12   1 894.726 81.9014   1
 -16 -12  -1-5.26258 41.8699   1
  16 -12   1 111.719 43.4246   1
 -16  12  -1 26.6830 43.0128   1
  16  12   1-10.3830 45.1943   1
 -17 -12  -1 115.871 45.9897   1
  17 -12   1 59.9281 45.4360   1
 -17  12  -1 119.674 49.4730   1
  17  12   1 124.874 47.6156   1
 -18 -12  -1 31.5505 39.5578   1
  18 -12   1 21.2276 46.4357   1
  18  12   1 15.5490 43.8480   1
 -18  12  -1-31.4259 45.3291   1
  20 -12   1 87.6619 47.9699   1
 -20  12  -1 99.8506 44.5883   1
  20 -13  -1 101.862 49.9611   1
 -18  13   1 10.3834 44.1748   1
  18 -13  -1-10.3502 43.0095   1
  16 -13  -1 10.9326 47.8297   1
 -16  13   1-29.4192 41.9596   1
 -16 -13   1-21.4316 43.7169   1
  16  13  -1 20.4544 42.4988   1
  15 -13  -1 749.592 76.5841   1
 -15 -13   1 749.641 75.5747   1
 -15  13   1 728.367 73.6256   1
  15  13  -1 688.681 72.7488   1
 -14 -13   1 142.642 45.9326   1
  14  13  -1 218.231 51.5524   1
 -13  13   1 253.240 51.8783   1
  13 -13  -1 260.731 55.0340   1
  12 -13  -1 154.938 49.0019   1
 -12 -13   1 207.557 48.7709   1
 -12  13   1 181.887 48.1801   1
  12  13  -1 220.147 48.8011   1
  11 -13  -1 5106.64 239.285   1
 -11 -13   1 5037.66 238.679   1
 -11  13   1 4898.52 236.497   1
  11  13  -1 5031.69 236.637   1
  10 -13  -1 2015.09 124.192   1
 -10  13   1 1884.15 121.197   1
  10  13  -1 1966.67 120.138   1
 -10 -13   1 1841.46 119.882   1
   9  13  -1 295.337 51.7823   1
  -9  13   1 192.215 46.1633   1
   9 -13  -1 245.305 47.5438   1
  -9 -13   1 306.836 51.3294   1
   8 -13  -1 528.898 64.0424   1
  -8  13   1 590.154 65.3205   1
   8  13  -1 650.819 66.5248   1
  -8 -13   1 550.941 65.4239   1
   7  13  -1 744.707 70.1567   1
  -7  13   1 761.749 74.1186   1
   7 -13  -1 605.846 68.9330   1
  -7 -13   1 783.946 74.5774   1
   6  13  -1 354.209 53.8157   1
  -6  13   1 357.314 56.5516   1
   6 -13  -1 390.541 56.9081   1
  -6 -13   1 327.819 51.0342   1
   5  13  -1 41.9625 38.5207   1
  -5  13   1 19.2111 34.2249   1
   5 -13  -1 29.0620 35.6295   1
  -5 -13   1-19.0567 36.1069   1
  -4  13   1 369.717 56.1100   1
   4 -13  -1 193.545 47.5753   1
  -3  13   1 469.984 56.6070   1
   3 -13  -1 452.803 58.8881   1
  -2  13   1 130.288 43.9113   1
   2 -13  -1 105.739 38.4615   1
  -1  13   1 1822.78 116.879   1
   1 -13  -1 2054.17 121.127   1
   0  13   1 102.241 40.4416   1
   0 -13  -1 132.232 43.5029   1
   1  13   1 133.533 40.5883   1
  -1  13  -1 134.688 41.3704   1
   1 -13   1 119.525 41.4381   1
  -1 -13  -1 153.237 40.5733   1
   2  13   1 544.292 60.1170   1
  -2  13  -1 460.655 58.8255   1
   2 -13   1 498.918 61.9750   1
  -2 -13  -1 400.445 56.9926   1
   3  13   1 4850.53 224.216   1
  -3  13  -1 4677.71 223.844   1
   3 -13   1 4608.27 223.677   1
   4  13   1 799.219 74.0864   1
  -4  13  -1 785.970 75.5683   1
   4 -13   1 804.159 76.5065   1
  -4 -13  -1 898.077 77.1713   1
  -5  13  -1 1253.11 94.6034   1
   5 -13   1 1270.32 95.0611   1
  -5 -13  -1 1299.96 95.0197   1
   6 -13   1 3561.92 186.884   1
  -6  13  -1 3829.35 187.199   1
   6  13   1 3657.11 184.371   1
  -6 -13  -1 3525.69 184.285   1
   7  13   1 115.691 39.6826   1
  -7  13  -1 146.012 43.6495   1
   7 -13   1 172.729 46.6422   1
  -7 -13  -1 147.855 42.7407   1
  -8  13  -1 4364.33 215.012   1
   8 -13   1 4421.72 216.307   1
   8  13   1 4128.86 210.551   1
  -8 -13  -1 4652.95 216.740   1
   9  13   1 570.567 64.5442   1
  -9 -13  -1 531.766 63.1416   1
 -10  13  -1 743.782 77.3010   1
  10 -13   1 944.585 82.5963   1
  10  13   1 853.879 78.2189   1
 -10 -13  -1 893.794 79.8156   1
  11 -13   1-5.22462 38.4263   1
 -11  13  -1-10.1388 36.9968   1
 -12 -13  -1 213.652 50.2630   1
 -12  13  -1 204.499 51.4938   1
  12  13   1 270.831 53.9452   1
  12 -13   1 183.855 53.9504   1
 -13 -13  -1 1523.63 106.682   1
  13  13   1 1491.06 105.122   1
 -14 -13  -1 116.248 44.3507   1
  14 -13   1 177.700 48.5375   1
  14  13   1 55.2775 40.6746   1
 -14  13  -1 83.8599 43.3390   1
 -15 -13  -1 271.342 52.8360   1
  15 -13   1 176.021 47.7985   1
 -15  13  -1 179.851 46.8035   1
  15  13   1 236.726 51.3289   1
 -16 -13  -1 350.532 57.3079   1
 -17 -13  -1 63.3535 44.7033   1
  17  13   1 36.3810 46.0065   1
  17 -13   1 41.3691 41.4378   1
 -17  13  -1 68.1183 45.3869   1
  19 -13   1 10.2436 46.7257   1
 -19  13  -1-40.8935 47.5571   1
  19 -14  -1 44.5200 44.4763   1
 -19  14   1 50.1093 47.3154   1
  18 -14  -1 770.571 80.7076   1
 -18  14   1 1001.78 84.5722   1
  17 -14  -1 563.642 70.9135   1
 -17  14   1 567.759 68.6726   1
  16  14  -1 1812.21 115.772   1
 -16  14   1 1559.64 109.417   1
  16 -14  -1 1844.38 118.786   1
  15  14  -1 932.464 85.3049   1
  15 -14  -1 1033.59 88.3095   1
 -15  14   1 1128.29 85.9464   1
 -15 -14   1 1152.14 91.5026   1
  14  14  -1 15.4766 39.7315   1
  14 -14  -1 72.6727 42.9517   1
 -14  14   1 100.732 43.8992   1
 -14 -14   1 79.8104 41.8267   1
  13  14  -1 808.362 78.5824   1
  13 -14  -1 858.215 82.3126   1
 -13  14   1 856.381 80.6475   1
 -13 -14   1 1030.85 85.0098   1
  12  14  -1 5.07164 39.2594   1
  12 -14  -1 25.7892 37.0507   1
 -12 -14   1-25.9948 39.1111   1
 -12  14   1 30.3388 38.5946   1
 -11  14   1 1520.92 105.360   1
  11 -14  -1 1403.32 105.326   1
  10  14  -1 806.198 75.4663   1
  10 -14  -1 778.926 76.3748   1
 -10  14   1 908.000 81.8585   1
 -10 -14   1 730.800 73.9039   1
  -9 -14   1 344.245 54.9959   1
   9 -14  -1 356.675 55.6865   1
   9  14  -1 356.633 56.6548   1
  -9  14   1 445.106 57.2811   1
   8  14  -1 1938.54 120.015   1
   8 -14  -1 2069.67 125.111   1
  -8 -14   1 1982.95 122.042   1
  -8  14   1 1697.07 116.639   1
   7  14  -1 78.5780 43.5142   1
  -7 -14   1 65.0432 37.4503   1
   6 -14  -1 2233.02 132.975   1
   6  14  -1 2214.28 130.938   1
  -6  14   1 2237.01 132.761   1
  -6 -14   1 2118.18 130.303   1
   5 -14  -1 1551.05 109.664   1
   5  14  -1 1491.13 107.115   1
  -5  14   1 1788.26 114.012   1
  -5 -14   1 1856.24 113.294   1
   4 -14  -1 253.619 51.5939   1
   4  14  -1 221.118 48.7477   1
  -4  14   1 199.484 45.5884   1
  -4 -14   1 243.402 48.6694   1
  -3 -14   1 9745.35 407.118   1
   3 -14  -1 9878.66 408.426   1
   3  14  -1 9233.82 404.219   1
  -3  14   1 9724.64 406.426   1
   2 -14  -1 3242.56 173.484   1
  -2 -14   1 3199.37 172.948   1
  -2  14   1 3392.70 172.848   1
   2  14  -1 3525.93 176.836   1
  -1 -14   1 1541.13 108.500   1
   1 -14  -1 1525.08 105.641   1
   1  14  -1 1666.93 108.551   1
  -1  14   1 1758.77 111.070   1
   0 -14   1 34.6109 37.7738   1
   0 -14  -1 43.5254 35.6072   1
   0  14   1 58.7439 39.7266   1
   1 -14   1 241.656 49.6817   1
   1  14   1 292.968 52.6147   1
  -1  14  -1 304.400 53.1041   1
  -1 -14  -1 263.767 51.0085   1
   2  14   1 1355.43 97.9202   1
  -2  14  -1 1261.18 95.9641   1
   3 -14   1 5481.29 252.872   1
  -3  14  -1 5664.53 254.684   1
  -3 -14  -1 5084.74 249.307   1
   4 -14   1 5542.66 263.710   1
   4  14   1 5740.51 263.387   1
  -4  14  -1 6033.18 268.497   1
  -4 -14  -1 5680.21 263.996   1
   5 -14   1 20.2089 41.2358   1
   5  14   1 44.0325 42.1180   1
  -5  14  -1 5.04968 41.7268   1
  -5 -14  -1 44.8509 42.1715   1
   6 -14   1 36.0807 40.7826   1
   6  14   1 78.2973 37.6822   1
  -6  14  -1 69.8222 41.5096   1
  -6 -14  -1 60.5176 39.9051   1
   7  14   1 1022.89 87.3231   1
   7 -14   1 1156.80 89.1377   1
  -7 -14  -1 1006.44 85.5823   1
  -8 -14  -1 55.7936 39.0054   1
   8 -14   1 36.7925 42.0903   1
   8  14   1 4.95704 35.9114   1
  -8  14  -1 36.4461 43.5470   1
  -9  14  -1 71.4728 43.5847   1
   9 -14   1 126.004 47.7867   1
 -10 -14  -1 20.5539 38.9380   1
 -10  14  -1 20.3400 41.7492   1
  10  14   1 15.0613 38.0437   1
  10 -14   1-20.6542 38.2679   1
 -11 -14  -1 4186.91 208.500   1
 -11  14  -1 4232.24 207.346   1
  11  14   1 4027.52 205.859   1
  11 -14   1 4312.05 209.744   1
 -12 -14  -1-5.26700 41.3326   1
 -12  14  -1-10.2065 41.6396   1
  12  14   1 76.1816 44.1969   1
  12 -14   1-31.3393 46.1970   1
 -13 -14  -1 438.104 58.7821   1
 -13  14  -1 397.972 59.1763   1
  13  14   1 294.536 55.1401   1
  13 -14   1 378.189 59.6765   1
 -14 -14  -1 90.0218 46.1151   1
 -14  14  -1 9.88900 42.3493   1
  14  14   1 40.5574 45.1107   1
  14 -14   1 62.8541 42.7733   1
 -15 -14  -1 1913.89 120.634   1
 -15  14  -1 1534.70 111.631   1
  15  14   1 1766.54 116.160   1
  15 -14   1 1663.84 115.143   1
 -16  14  -1 10.3225 46.1365   1
 -16 -14  -1-31.5211 41.7850   1
  16 -14   1-46.6202 46.3041   1
  16  14   1-5.04413 43.1705   1
  17  14   1 905.016 84.4462   1
  17 -14   1 1056.19 89.8179   1
 -17  14  -1 931.267 89.0688   1
  18 -14   1 348.469 60.7817   1
 -18  14  -1 336.437 56.4743   1
  17 -15  -1 3278.15 169.219   1
 -17  15   1 2881.26 162.925   1
  16 -15  -1 252.378 59.3850   1
 -16  15   1 306.629 56.8722   1
  15 -15  -1 2978.58 164.400   1
 -15  15   1 3010.04 161.142   1
  13  15  -1 25.8046 41.0584   1
 -13  15   1 9.98130 39.4429   1
  13 -15  -1 41.1598 41.7310   1
 -13 -15   1 52.7118 43.0235   1
  12  15  -1 333.509 58.8193   1
 -12  15   1 196.050 50.0421   1
  12 -15  -1 271.772 52.4919   1
 -12 -15   1 230.613 52.7576   1
  11  15  -1 587.087 70.2832   1
 -11  15   1 592.835 69.5621   1
  11 -15  -1 530.848 67.8184   1
 -11 -15   1 510.309 66.1686   1
  10  15  -1 5713.81 266.202   1
 -10  15   1 6322.56 272.941   1
  10 -15  -1 5689.00 267.581   1
 -10 -15   1 5448.56 265.937   1
   9  15  -1 426.156 61.2988   1
  -9 -15   1 426.004 60.6393   1
   9 -15  -1 541.347 66.7588   1
  -9  15   1 627.165 70.5038   1
   8 -15  -1 3823.17 192.779   1
  -8  15   1 3598.71 188.253   1
  -7 -15   1 1936.55 123.350   1
  -7  15   1 2163.62 127.708   1
   7 -15  -1 1987.20 123.595   1
   7  15  -1 1863.60 121.767   1
  -6 -15   1 615.661 67.2865   1
   6  15  -1 507.293 63.9212   1
  -6  15   1 535.258 65.6140   1
   6 -15  -1 520.145 64.3667   1
   5  15  -1 3216.45 176.318   1
  -5  15   1 3592.05 180.784   1
  -5 -15   1 3639.10 182.957   1
   5 -15  -1 3316.62 177.510   1
  -4  15   1 955.549 83.5798   1
   4  15  -1 1074.97 86.1867   1
   4 -15  -1 975.396 84.6490   1
  -4 -15   1 990.703 83.2862   1
   3  15  -1 1069.86 85.9817   1
  -3 -15   1 870.496 79.5632   1
   2  15  -1 19.8395 39.4446   1
  -2 -15   1-10.1059 39.6528   1
   1  15  -1 598.363 66.1832   1
  -1  15   1 680.598 71.1741   1
   1 -15  -1 692.459 71.7470   1
  -1 -15   1 678.599 68.0567   1
   0  15   1 885.830 78.1858   1
   0  15  -1 830.968 78.5379   1
   0 -15   1 890.870 81.6645   1
   1  15   1 1002.08 83.6871   1
  -1  15  -1 897.229 79.8611   1
  -1 -15  -1 972.302 82.0295   1
   1 -15   1 893.336 81.0489   1
   2  15   1 11481.3 465.327   1
  -2 -15  -1 11161.1 465.548   1
   2 -15   1 10997.4 466.214   1
   3  15   1 1395.39 98.3321   1
  -3 -15  -1 1359.92 99.0152   1
  -4  15  -1 20.4057 37.5264   1
  -5  15  -1 467.918 65.5640   1
   5 -15   1 476.720 62.4709   1
   6  15   1 1569.37 105.917   1
  -6  15  -1 1303.13 100.902   1
   6 -15   1 1644.75 108.639   1
  -6 -15  -1 1649.13 108.530   1
   7  15   1 1235.51 93.9808   1
  -7  15  -1 1054.28 91.2885   1
   7 -15   1 1127.44 92.7377   1
  -7 -15  -1 1286.03 95.6780   1
  -8 -15  -1 283.239 54.5908   1
   8  15   1 270.416 52.9446   1
  -8  15  -1 256.495 53.1468   1
   8 -15   1 348.786 56.1747   1
   9  15   1 686.882 70.6895   1
  -9  15  -1 470.849 66.6488   1
  -9 -15  -1 637.536 67.7374   1
   9 -15   1 657.624 72.5573   1
  10  15   1-5.07103 41.1171   1
 -10  15  -1-30.4676 42.9584   1
 -10 -15  -1 15.5607 39.5887   1
  10 -15   1-5.15834 43.6386   1
  11  15   1-10.1569 42.2214   1
 -11  15  -1 60.8115 41.6210   1
  11 -15   1 31.1425 41.0207   1
 -11 -15  -1 36.2834 40.9648   1
 -12  15  -1 6215.36 280.972   1
  12 -15   1 6135.39 281.118   1
 -13 -15  -1 2871.67 154.000   1
  13  15   1 2511.53 149.279   1
  14  15   1 722.442 75.8603   1
 -14 -15  -1 664.950 73.1565   1
  14 -15   1 711.288 72.2940   1
 -14  15  -1 623.512 69.6577   1
  15 -15   1 786.027 77.1423   1
 -15  15  -1 650.774 70.9623   1
  16 -15   1 375.735 59.7516   1
 -16  15  -1 316.053 56.5319   1
 -17  15  -1 1237.33 96.0482   1
  17 -15   1 1103.39 93.7830   1
 -16  16   1 650.281 68.5212   1
  16 -16  -1 659.530 70.2872   1
 -15  16   1 136.903 45.4628   1
  15 -16  -1 149.524 51.8997   1
 -14  16   1 2019.22 127.793   1
  14 -16  -1 2351.81 134.073   1
  13  16  -1 2288.50 140.873   1
  13 -16  -1 2373.30 137.783   1
 -13  16   1 2469.93 138.624   1
  12  16  -1 3323.85 176.096   1
 -12 -16   1 3400.80 178.533   1
  11  16  -1 473.403 64.3228   1
 -11  16   1 395.520 60.8176   1
  11 -16  -1 412.284 60.7066   1
 -11 -16   1 333.641 56.1791   1
  10  16  -1 1823.26 117.189   1
 -10  16   1 1643.58 115.892   1
  10 -16  -1 1881.23 120.300   1
 -10 -16   1 1677.64 114.450   1
  -9 -16   1 452.668 60.3905   1
   9  16  -1 378.332 59.9581   1
  -9  16   1 450.751 62.0298   1
   9 -16  -1 446.041 66.0615   1
   8  16  -1 1509.47 108.260   1
  -8  16   1 1652.29 110.861   1
   8 -16  -1 1615.56 109.433   1
  -8 -16   1 1637.66 112.135   1
   7  16  -1-15.3304 41.1717   1
  -7 -16   1 51.9086 40.7356   1
  -7  16   1 10.1020 43.9555   1
   7 -16  -1-10.3449 41.9397   1
  -6  16   1 7286.78 324.644   1
   6  16  -1 7326.20 324.438   1
   6 -16  -1 7298.48 324.625   1
  -6 -16   1 7414.38 326.478   1
   5  16  -1 30.1956 44.9940   1
  -5 -16   1 25.6460 39.9918   1
  -5  16   1 25.4046 39.6156   1
   5 -16  -1 35.7247 38.4058   1
   4  16  -1 2536.06 146.103   1
  -4  16   1 2610.60 148.300   1
   4 -16  -1 2460.36 145.295   1
  -4 -16   1 2530.31 146.156   1
  -3  16   1 6021.42 280.810   1
   3  16  -1 6316.55 284.425   1
  -3 -16   1 6285.48 284.441   1
   3 -16  -1 6245.30 284.092   1
   2  16  -1 25.0920 39.6647   1
  -2  16   1 29.9743 35.6140   1
  -2 -16   1 46.4367 41.8524   1
  -1  16   1 6474.40 294.870   1
   1  16  -1 6662.98 296.748   1
   1 -16  -1 6690.92 297.755   1
  -1 -16   1 6478.69 297.251   1
   0  16  -1 40.2303 43.0400   1
   0 -16  -1-5.11813 42.2851   1
   0 -16   1 25.6491 41.3353   1
   1  16   1 277.218 55.1074   1
  -1  16  -1 236.340 50.1794   1
  -1 -16  -1 203.371 49.6473   1
   1 -16   1 251.444 50.5297   1
   2  16   1 2329.22 143.802   1
  -2  16  -1 2606.90 146.842   1
   2 -16   1 2837.82 150.554   1
  -2 -16  -1 2479.14 145.957   1
  -3  16  -1 4675.78 224.129   1
   3  16   1 4697.92 223.274   1
   3 -16   1 4527.77 223.662   1
  -3 -16  -1 4464.66 222.384   1
   4  16   1 3084.65 165.845   1
  -4 -16  -1 3025.96 164.769   1
   4 -16   1 3142.14 168.917   1
   5  16   1 616.938 67.9041   1
  -5 -16  -1 575.230 67.8978   1
  -5  16  -1 571.503 67.8223   1
   5 -16   1 601.399 67.9832   1
  -6 -16  -1 272.623 52.3749   1
  -6  16  -1 228.440 52.9328   1
   6  16   1 121.036 50.1200   1
  -7 -16  -1 8746.44 378.698   1
   7  16   1 8848.04 378.937   1
  -8 -16  -1 861.285 78.3564   1
   8  16   1 752.511 74.5645   1
  -8  16  -1 635.019 73.7524   1
   8 -16   1 746.360 78.4241   1
   9 -16   1 931.556 82.1028   1
  -9  16  -1 751.179 78.5762   1
  10  16   1 1751.31 116.043   1
 -10  16  -1 1802.65 117.352   1
 -10 -16  -1 1732.80 115.116   1
  10 -16   1 1871.43 116.949   1
  11  16   1 1729.27 114.955   1
 -11 -16  -1 1729.35 114.098   1
  12  16   1 3014.37 164.803   1
 -12  16  -1 3137.48 166.819   1
  12 -16   1 2997.75 164.964   1
 -12 -16  -1 3024.83 165.631   1
  13  16   1 1440.27 103.468   1
 -13  16  -1 1324.00 99.8070   1
  13 -16   1 1400.25 103.235   1
 -13 -16  -1 1372.83 99.9672   1
  14  16   1 1742.17 115.834   1
 -14  16  -1 1891.22 116.677   1
  14 -16   1 1866.64 117.266   1
  15 -16   1 191.197 52.0041   1
 -15  16  -1 151.260 48.7919   1
  14 -17  -1 306.757 55.8160   1
 -14  17   1 499.397 62.9384   1
  13 -17  -1 1669.65 111.522   1
 -13  17   1 1591.40 107.480   1
  12 -17  -1 84.2543 50.6679   1
 -12  17   1 106.923 48.6921   1
  11  17  -1 5238.30 234.726   1
 -11  17   1 4692.41 228.368   1
  11 -17  -1 4681.63 228.378   1
 -11 -17   1 4535.54 229.026   1
  10  17  -1 590.592 68.3298   1
 -10  17   1 545.274 68.9850   1
  10 -17  -1 526.601 68.8226   1
 -10 -17   1 507.717 64.4278   1
   9  17  -1 3442.09 179.030   1
   9 -17  -1 3412.51 179.748   1
  -9  17   1 3232.41 177.144   1
  -9 -17   1 3504.85 179.482   1
   8 -17  -1 755.274 77.4806   1
  -8  17   1 861.490 80.2421   1
  -7 -17   1 2603.30 152.382   1
  -7  17   1 2698.45 151.772   1
   7 -17  -1 2829.40 154.824   1
   7  17  -1 2602.07 151.673   1
   6  17  -1 157.853 51.2132   1
  -6 -17   1 134.533 46.3701   1
  -6  17   1 173.443 48.2598   1
   6 -17  -1 168.613 46.5039   1
   5  17  -1 3485.40 184.244   1
  -5  17   1 3539.22 184.736   1
  -5 -17   1 3720.34 187.575   1
   5 -17  -1 3599.10 186.273   1
  -4  17   1 1961.52 126.600   1
   4  17  -1 2215.92 130.668   1
  -4 -17   1 2110.53 129.696   1
   3  17  -1 3456.72 180.152   1
  -3 -17   1 3385.86 181.109   1
   2  17  -1 2037.82 129.423   1
   2 -17  -1 2179.37 131.348   1
  -2 -17   1 2254.66 134.163   1
   1  17  -1 1436.70 105.397   1
  -1  17   1 1546.21 107.032   1
   1 -17  -1 1584.13 108.156   1
  -1 -17   1 1523.30 106.731   1
   0  17  -1 441.178 61.7240   1
   0  17   1 396.335 58.6842   1
   0 -17   1 386.760 57.9284   1
   0 -17  -1 551.253 64.0374   1
   1  17   1 1376.01 102.473   1
  -1  17  -1 1361.66 100.336   1
   1 -17   1 1278.29 100.035   1
  -1 -17  -1 1449.58 102.476   1
   2  17   1 674.443 72.0967   1
   2 -17   1 547.517 69.4450   1
  -2 -17  -1 756.766 72.7689   1
   3  17   1 4288.91 217.793   1
  -3 -17  -1 4722.52 222.540   1
   4  17   1 130.454 45.5803   1
  -4  17  -1 139.417 49.8734   1
   4 -17   1 196.464 49.2629   1
  -4 -17  -1 86.9340 44.0401   1
   5 -17   1 4151.63 206.694   1
  -5  17  -1 4002.70 204.108   1
   6  17   1 3564.00 186.600   1
  -6  17  -1 3564.97 187.874   1
  -6 -17  -1 3829.27 190.622   1
   6 -17   1 3568.24 188.645   1
   7  17   1 2186.56 127.549   1
   7 -17   1 1883.12 123.412   1
  -7 -17  -1 1848.30 122.529   1
   8  17   1 2435.48 138.900   1
  -8  17  -1 2333.58 139.645   1
  -8 -17  -1 2229.56 138.060   1
   9  17   1 333.568 58.7666   1
  -9 -17  -1 406.462 60.6849   1
  10  17   1 1824.61 121.519   1
 -10  17  -1 1912.00 121.023   1
 -10 -17  -1 1948.22 122.860   1
  10 -17   1 1951.67 122.458   1
  11 -17   1 3238.45 169.159   1
 -11  17  -1 3079.48 167.160   1
  12  17   1 2435.58 137.754   1
 -12 -17  -1 2175.98 134.393   1
  13 -17   1 2196.91 131.662   1
 -13  17  -1 2215.37 131.275   1
  12 -18  -1 304.051 55.2002   1
 -12  18   1 344.573 56.0644   1
  11 -18  -1 246.950 53.6436   1
 -11  18   1 206.918 54.5682   1
  10 -18  -1 958.857 83.1792   1
 -10  18   1 734.644 77.9203   1
  -9 -18   1 173.204 51.0076   1
   9  18  -1 193.132 49.6313   1
  -9  18   1 159.844 50.2582   1
   9 -18  -1 121.512 47.6873   1
  -8 -18   1 2133.57 132.077   1
  -8  18   1 2272.81 131.711   1
   8 -18  -1 2080.82 130.030   1
   8  18  -1 2155.79 132.221   1
  -7 -18   1 335.854 55.3525   1
  -7  18   1 398.880 57.3013   1
   7 -18  -1 417.533 59.5106   1
   7  18  -1 299.710 55.2556   1
   6  18  -1 3865.81 191.345   1
  -6 -18   1 3417.05 185.705   1
   5  18  -1 1300.22 99.0858   1
  -5 -18   1 1313.29 100.604   1
   5 -18  -1 1323.08 101.100   1
   4  18  -1 2637.67 154.040   1
  -4  18   1 2718.60 155.088   1
  -4 -18   1 2787.11 157.193   1
   4 -18  -1 2927.63 157.113   1
   3  18  -1 711.383 75.6051   1
  -3  18   1 759.820 74.7702   1
  -3 -18   1 791.579 75.8554   1
   3 -18  -1 786.434 75.5984   1
   2  18  -1 2097.73 135.582   1
  -2  18   1 2533.09 140.887   1
   2 -18  -1 2375.31 139.947   1
  -2 -18   1 2495.05 141.993   1
  -1  18   1 359.714 59.1855   1
   1  18  -1 273.585 54.3890   1
   1 -18  -1 238.929 55.3490   1
  -1 -18   1 319.707 56.3100   1
   0  18  -1 3054.92 164.137   1
   0  18   1 2966.80 162.972   1
   0 -18   1 3189.50 167.658   1
   0 -18  -1 2959.53 163.988   1
  -1  18  -1 147.085 49.0388   1
   1  18   1 153.021 49.0000   1
   1 -18   1 173.909 47.8847   1
  -1 -18  -1 113.012 49.2159   1
   2  18   1 2026.99 125.729   1
  -2  18  -1 2057.25 129.252   1
  -2 -18  -1 2025.63 125.309   1
   2 -18   1 1951.52 126.259   1
  -3  18  -1 893.958 83.6692   1
   3  18   1 980.045 84.0420   1
   3 -18   1 933.608 84.0652   1
  -3 -18  -1 1008.82 82.9644   1
  -4  18  -1 1828.05 119.717   1
   4  18   1 1872.50 119.405   1
  -4 -18  -1 1834.80 118.217   1
   4 -18   1 1888.38 119.538   1
  -5  18  -1 531.106 68.8026   1
   5 -18   1 605.957 69.9507   1
  -5 -18  -1 594.508 68.5955   1
   5  18   1 605.089 68.5305   1
   6  18   1 1475.63 104.793   1
  -6 -18  -1 1543.73 107.382   1
  -7 -18  -1 195.359 50.8468   1
   7  18   1 250.607 54.4332   1
  -7  18  -1 258.640 52.6759   1
   7 -18   1 262.812 53.2949   1
   8 -18   1 2081.32 129.563   1
  -8  18  -1 2050.39 127.914   1
   9  18   1 2089.72 125.849   1
  -9  18  -1 1957.92 125.641   1
  -9 -18  -1 1726.58 120.081   1
   9 -18   1 2106.26 126.612   1
  10  18   1 1627.97 112.611   1
  10 -18   1 1746.21 112.932   1
 -10 -18  -1 1660.18 112.632   1
  11  18   1 676.546 72.7824   1
 -11  18  -1 681.588 70.6782   1
  10 -19  -1 480.217 65.2167   1
 -10  19   1 499.382 66.8830   1
  -9  19   1 355.937 60.2448   1
   8 -19  -1 1055.11 87.3427   1
  -8  19   1 1061.84 86.8341   1
  -7 -19   1 4206.97 208.177   1
   7  19  -1 4237.25 209.653   1
  -6 -19   1 2439.10 141.545   1
  -6  19   1 2478.22 140.664   1
   6  19  -1 2285.34 138.848   1
   6 -19  -1 2260.52 138.972   1
  -5  19   1 1967.80 122.197   1
   5 -19  -1 1930.62 121.629   1
  -4  19   1 946.272 85.6656   1
   4 -19  -1 903.177 82.3765   1
  -3  19   1 297.314 53.7878   1
   3 -19  -1 341.426 55.3957   1
  -2  19   1 444.272 64.2622   1
   2 -19  -1 437.387 62.9044   1
  -1  19   1 574.856 66.0746   1
   1 -19  -1 591.407 68.1918   1
   0  19   1 152.917 48.2319   1
   0 -19  -1 351.111 57.4709   1
  -1  19  -1 2161.16 133.956   1
   1  19   1 2133.86 131.981   1
   1 -19   1 2424.58 136.158   1
  -1 -19  -1 2124.11 134.282   1
  -2  19  -1 25.2559 42.2317   1
   2  19   1 4.87214 44.2224   1
  -2 -19  -1 5.06521 43.5911   1
   2 -19   1-30.8572 40.0841   1
  -3  19  -1 1319.70 101.464   1
   3  19   1 1271.58 98.0184   1
  -3 -19  -1 1364.00 100.206   1
   3 -19   1 1204.59 95.0362   1
   4  19   1 59.6222 45.1384   1
  -4  19  -1 29.7727 46.4238   1
  -4 -19  -1 20.1522 42.4157   1
   4 -19   1 101.587 44.2430   1
  -5  19  -1 34.6709 43.5765   1
   5 -19   1 10.1502 41.6711   1
  -5 -19  -1 4.97868 39.5981   1
   5  19   1 14.9435 41.4017   1
  -6 -19  -1 484.557 65.2870   1
   6  19   1 417.512 63.3277   1
  -6  19  -1 443.044 64.1175   1
   6 -19   1 552.913 65.6647   1
  -7 -19  -1 1798.24 118.759   1
   7 -19   1 2051.29 123.816   1
   7  19   1 1812.42 117.496   1
  -7  19  -1 1912.83 122.955   1
  -8 -19  -1 1415.39 106.210   1
   8 -19   1 1546.02 106.832   1
   8  19   1 1460.47 104.971   1
  -8  19  -1 1659.12 108.980   1
   9 -19   1 4800.08 225.101   1
   9  19   1 4906.98 227.670   1
  -9  19  -1 4469.81 222.358   1
   6 -20  -1 1862.08 118.598   1
  -6  20   1 1899.95 117.366   1
  -5  20   1 789.559 78.2895   1
   5 -20  -1 768.359 79.2564   1
   4  20  -1 3028.79 178.478   1
  -4  20   1 3687.38 182.026   1
   4 -20  -1 3617.42 180.270   1
  -4 -20   1 3442.71 181.508   1
   3  20  -1 9.86045 44.7541   1
  -3  20   1 29.0249 40.6898   1
   3 -20  -1 4.88443 39.1040   1
  -3 -20   1 25.0554 40.8916   1
   2  20  -1 2775.13 151.276   1
  -2  20   1 2400.56 144.244   1
   2 -20  -1 2750.69 149.085   1
  -2 -20   1 2714.77 150.512   1
   1  20  -1 2753.13 152.273   1
  -1  20   1 2770.84 152.441   1
  -1 -20   1 2870.32 152.975   1
   1 -20  -1 2551.61 149.860   1
   0  20  -1 617.476 68.9014   1
  -2  20  -1 163.890 54.6222   1
  -2 -20  -1 98.5895 43.9177   1
   2 -20   1 179.796 49.7724   1
   3  20   1 14.2729 46.1362   1
  -3  20  -1-24.4353 46.9700   1
  -3 -20  -1-9.89034 39.8420   1
   3 -20   1-9.89515 43.2910   1
  -4 -20  -1 1748.52 115.800   1
   4 -20   1 1838.30 116.982   1
   4  20   1 1692.38 114.828   1
  -4  20  -1 1692.38 113.564   1
  -5 -20  -1 2640.78 147.232   1
   5 -20   1 2533.12 145.437   1
  -5  20  -1 2743.08 148.706   1
   5  20   1 2517.32 145.530   1
  -6  20  -1 5461.22 257.713   1
  -6 -20  -1 5725.37 259.881   1
   6  20   1 5661.34 260.025   1
  25   0  -2 27.2171 45.8192   1
 -25   0   2 77.0404 46.5902   1
  24   0  -2 5432.72 254.615   1
 -24   0   2 5197.57 250.599   1
  23   0  -2 79.2837 49.3754   1
 -23   0   2 88.3584 45.4417   1
  22   0  -2 3349.47 180.543   1
 -22   0   2 3297.14 180.604   1
  20   0  -2 396.615 60.0590   1
 -20   0   2 351.921 59.8983   1
  19   0  -2 30.2748 40.6614   1
 -19   0   2 16.3827 40.7855   1
 -18   0   2 10753.4 449.632   1
 -17   0   2 100.182 46.0339   1
  17   0  -2 77.7525 39.0309   1
 -16   0   2 122.926 42.2078   1
  16   0  -2 88.3566 38.3670   1
 -15   0   2 2333.38 128.695   1
  15   0  -2 2014.62 121.905   1
 -14   0   2 10723.3 436.520   1
  14   0  -2 10546.7 433.874   1
  13   0  -2 9898.83 404.413   1
 -12   0   2 287.406 46.2699   1
  12   0  -2 338.140 44.4746   1
 -11   0   2 3549.09 163.777   1
  11   0  -2 3322.79 159.551   1
 -10   0   2 65728.7 2346.44   1
  10   0  -2 61506.2 2343.84   1
  -9   0   2 60805.8 2268.73   1
   9   0  -2 62351.1 2269.14   1
  -8   0   2 169270. 6083.71   1
   8   0  -2 163756. 6086.83   1
  -7   0   2 64688.1 2290.52   1
   7   0  -2 60128.0 2289.14   1
  -6   0   2 333089. 11471.1   1
   6   0  -2 298241. 11470.0   1
  -5   0   2 825972. 31523.1   1
   5   0  -2 905853. 31522.2   1
  -4   0   2 320642. 11568.9   1
   4   0  -2 315358. 11569.6   1
  -3   0   2 84803.0 2908.09   1
   3   0  -2 74870.6 2908.12   1
   0   0   2 152611. 5601.32   1
   0   0  -2 155248. 5601.26   1
  -1   0  -2 129459. 4696.03   1
   1   0   2 128307. 4694.88   1
  -2   0  -2 666221. 23979.0   1
   2   0   2 652487. 23979.6   1
  -3   0  -2 454204. 16591.6   1
   3   0   2 457905. 16591.6   1
  -4   0  -2 94077.4 3427.97   1
   4   0   2 93243.0 3428.80   1
  -5   0  -2 152241. 5431.90   1
   5   0   2 145317. 5430.44   1
  -6   0  -2 53020.8 1996.39   1
   6   0   2 55081.2 1997.04   1
  -7   0  -2 169.359 35.2816   1
   7   0   2 98.6309 29.3217   1
  -8   0  -2 7405.65 301.953   1
   8   0   2 7015.36 299.920   1
  -9   0  -2 34322.1 1261.17   1
   9   0   2 32687.0 1257.64   1
 -10   0  -2 116.173 35.5570   1
  10   0   2 225.308 41.8566   1
 -11   0  -2 241.679 42.3889   1
  11   0   2 239.277 44.5281   1
  12   0   2 20093.7 798.960   1
 -12   0  -2 21181.0 802.557   1
 -13   0  -2 23.9006 37.8118   1
  13   0   2 78.8153 39.2671   1
  14   0   2 11152.5 448.892   1
 -14   0  -2 10532.0 448.664   1
  16   0   2 5433.58 263.524   1
 -16   0  -2 6297.82 276.909   1
  17   0   2 1686.16 113.892   1
 -17   0  -2 1803.40 118.967   1
  18   0   2 392.084 61.1244   1
 -18   0  -2 295.505 61.0567   1
  19   0   2 3773.49 189.500   1
 -19   0  -2 3326.84 184.872   1
  20   0   2 1272.14 101.166   1
 -20   0  -2 1265.80 97.5084   1
  22   0   2 125.170 54.0108   1
 -22   0  -2 189.722 52.4183   1
  23   0   2 1761.79 117.776   1
 -23   0  -2 1636.24 116.151   1
  24   0   2 98.1413 48.6388   1
 -24   0  -2 94.2121 46.9122   1
  25   0   2 399.714 63.7207   1
 -25   0  -2 445.140 63.4225   1
  25  -1  -2 273.879 58.0132   1
  25   1  -2 339.711 63.1442   1
 -25  -1   2 243.300 53.0429   1
 -25   1   2 191.123 55.1607   1
  24  -1  -2 44.9793 49.4935   1
  24   1  -2 75.8820 47.9708   1
 -24  -1   2 54.9367 42.5610   1
 -24   1   2 16.8930 44.2238   1
  23   1  -2 4627.14 217.914   1
  23  -1  -2 4519.79 218.599   1
 -23  -1   2 3977.66 211.975   1
 -23   1   2 4056.90 216.526   1
  22   1  -2-27.3901 42.4029   1
 -22  -1   2 16.4797 43.1074   1
 -22   1   2 5.79321 42.6072   1
  22  -1  -2-5.36150 40.6273   1
  21   1  -2 209.000 53.3035   1
 -21  -1   2 257.394 52.9164   1
  20  -1  -2 1368.38 101.451   1
  20   1  -2 1316.76 100.757   1
 -20  -1   2 1336.27 102.252   1
 -20   1   2 1305.81 102.144   1
  19   1  -2 3954.28 197.824   1
  19  -1  -2 3977.68 197.265   1
 -19  -1   2 4227.52 200.801   1
 -18   1   2 511.166 63.2802   1
  18  -1  -2 341.242 55.7130   1
  17   1  -2 1982.69 120.216   1
 -17  -1   2 2290.52 129.702   1
 -17   1   2 1922.90 121.194   1
  17  -1  -2 1839.15 118.238   1
  16   1  -2 1538.01 101.589   1
 -16  -1   2 1654.89 107.726   1
 -16   1   2 1528.29 103.469   1
  16  -1  -2 1405.32 99.7107   1
 -15  -1   2 245.965 47.0190   1
 -15   1   2 140.895 39.8655   1
  15   1  -2 158.574 42.7844   1
 -14  -1   2 5766.53 264.705   1
  14  -1  -2 6172.25 264.750   1
  13   1  -2 80236.0 2913.15   1
 -13  -1   2 77526.0 2913.96   1
  12   1  -2 2775.30 146.733   1
 -12  -1   2 2934.05 151.612   1
 -12   1   2 3206.11 150.773   1
  12  -1  -2 3163.70 153.638   1
  11   1  -2 5253.64 229.171   1
 -11  -1   2 5634.14 232.943   1
 -11   1   2 5336.27 231.302   1
  11  -1  -2 4983.41 229.874   1
  10   1  -2 1493.97 86.2735   1
 -10  -1   2 1525.90 89.3051   1
 -10   1   2 1566.40 89.5004   1
  10  -1  -2 1573.52 89.6849   1
   9   1  -2 6148.81 249.659   1
  -9  -1   2 6202.86 250.570   1
  -9   1   2 6411.17 255.017   1
   9  -1  -2 5446.89 247.528   1
   8  -1  -2 99996.6 3947.78   1
  -8   1   2 107671. 3948.83   1
  -8  -1   2 114429. 3947.75   1
   8   1  -2 109302. 3947.85   1
  -7  -1   2 54885.8 1961.51   1
   7   1  -2 51859.2 1960.20   1
  -6  -1   2 865.123 49.5163   1
  -6   1   2 866.398 50.9105   1
   6   1  -2 864.634 48.7368   1
   6  -1  -2 765.514 49.7003   1
  -5   1   2 17900.4 649.016   1
   5   1  -2 15901.4 645.006   1
   5  -1  -2 15976.9 647.503   1
  -4  -1   2 22319.3 810.464   1
  -4   1   2 23764.2 813.262   1
   4  -1  -2 23274.7 813.150   1
  -3   1   2 107522. 3832.35   1
  -3  -1   2 113596. 3828.17   1
   3  -1  -2 105197. 3832.79   1
  -2   1   2 100470. 3560.85   1
   2  -1  -2 95079.2 3560.87   1
   1  -1  -2 283943. 10326.2   1
   0  -1  -2 56490.4 2008.52   1
   0   1   2 59778.9 2007.91   1
   0  -1   2 57520.7 2006.83   1
  -1   1  -2 126331. 4847.16   1
  -1  -1  -2 132827. 4848.96   1
   1  -1   2 142038. 4848.56   1
   1   1   2 131934. 4848.69   1
  -2   1  -2 43076.8 1695.28   1
  -2  -1  -2 47778.1 1696.27   1
   2  -1   2 47187.7 1696.28   1
   2   1   2 46921.9 1695.41   1
  -3   1  -2 19154.5 685.992   1
  -3  -1  -2 18496.1 683.853   1
   3   1   2 19749.5 686.221   1
  -5   1  -2 675.256 55.7412   1
  -5  -1  -2 880.974 57.5407   1
   5  -1   2 805.740 56.5773   1
   5   1   2 805.554 55.0849   1
  -6   1  -2 49138.9 1853.18   1
  -6  -1  -2 50201.7 1856.25   1
   6  -1   2 51019.8 1855.35   1
   6   1   2 50239.5 1853.60   1
  -7   1  -2 104721. 4002.61   1
  -7  -1  -2 115299. 4008.27   1
   7  -1   2 115767. 4008.38   1
   7   1   2 103002. 4001.59   1
  -8   1  -2 18160.4 725.327   1
  -8  -1  -2 20062.9 729.330   1
   8  -1   2 19381.2 726.789   1
   8   1   2 18061.9 723.065   1
  -9   1  -2 1034.24 73.6406   1
  -9  -1  -2 1056.89 77.4024   1
   9  -1   2 961.276 72.0780   1
   9   1   2 1008.77 74.2626   1
 -10  -1  -2 4390.65 209.660   1
  10   1   2 4578.04 206.738   1
 -11   1  -2 5652.27 253.084   1
 -11  -1  -2 5421.42 253.974   1
  11  -1   2 5574.63 251.301   1
  11   1   2 5827.95 251.693   1
 -12   1  -2 19464.6 742.151   1
 -12  -1  -2 19387.6 743.458   1
  12  -1   2 18003.7 737.373   1
  12   1   2 18962.3 738.964   1
 -13   1  -2 504.348 63.3995   1
 -13  -1  -2 713.816 68.9091   1
  13  -1   2 533.179 65.3748   1
  13   1   2 599.552 63.7340   1
 -14   1  -2 12554.7 531.248   1
  14  -1   2 13574.8 534.682   1
  14   1   2 12157.0 528.796   1
 -15   1  -2 5.08554 35.3315   1
 -16   1  -2 315.831 55.2470   1
 -16  -1  -2 236.123 50.2940   1
  16  -1   2 288.231 51.7700   1
  16   1   2 268.328 53.7416   1
 -17   1  -2 3722.95 184.230   1
 -17  -1  -2 3364.72 179.581   1
  17  -1   2 3421.69 178.122   1
  17   1   2 3050.71 175.784   1
 -18  -1  -2 2450.61 143.041   1
  18  -1   2 2299.54 138.376   1
  18   1   2 2382.12 142.361   1
 -19   1  -2 957.687 87.3638   1
 -19  -1  -2 937.423 83.6008   1
  19   1   2 935.674 84.8961   1
 -20  -1  -2 2085.84 131.261   1
 -20   1  -2 2066.05 132.300   1
  20   1   2 2295.29 134.175   1
  20  -1   2 2060.47 131.283   1
 -21   1  -2 665.807 75.3139   1
  21  -1   2 559.567 70.4973   1
 -22  -1  -2 1303.06 102.465   1
 -22   1  -2 1552.97 109.464   1
  22   1   2 1370.59 103.810   1
  22  -1   2 1610.65 110.536   1
 -23   1  -2 101.252 47.7321   1
  23  -1   2 70.9270 48.3541   1
 -24  -1  -2 2618.87 149.576   1
 -24   1  -2 2676.11 150.978   1
  24  -1   2 2545.74 151.375   1
  24   1   2 2846.26 155.903   1
 -25  -1  -2 130.713 48.0367   1
 -25   1  -2 134.134 49.9554   1
  25   1   2 101.855 49.5364   1
  25  -1   2 60.6722 46.9686   1
  26  -2  -2 443.037 70.1042   1
  25   2  -2 43.4469 47.2864   1
 -24   2   2 532.775 76.1656   1
 -24  -2   2 654.336 72.5146   1
  24  -2  -2 788.135 79.5705   1
  24   2  -2 801.463 79.7411   1
 -23   2   2 39.9446 44.1716   1
 -23  -2   2-21.1417 42.3101   1
  23  -2  -2-10.7733 45.3048   1
  23   2  -2 33.3466 48.8941   1
 -22   2   2 873.103 87.5187   1
 -22  -2   2 940.769 83.3983   1
  22  -2  -2 940.419 86.2237   1
  22   2  -2 1045.55 88.3094   1
 -21   2   2-32.9962 41.0702   1
 -21  -2   2 16.1670 39.6413   1
  21  -2  -2 32.5406 44.2574   1
  21   2  -2 69.5236 43.6418   1
 -20  -2   2 2559.51 149.040   1
  20  -2  -2 3059.51 158.071   1
  20   2  -2 2928.93 153.450   1
 -19   2   2 131.760 48.4016   1
 -19  -2   2 224.172 51.5343   1
  19  -2  -2 346.408 55.7086   1
  19   2  -2 271.454 53.1788   1
 -18   2   2 5486.35 260.712   1
  18  -2  -2 5813.63 263.170   1
 -17   2   2 130.411 44.7488   1
 -17  -2   2 43.2292 37.6176   1
  17  -2  -2 126.830 40.9501   1
  17   2  -2 107.912 43.0764   1
 -16   2   2 9.55898 35.9564   1
 -16  -2   2 18.5141 33.5166   1
  16   2  -2 9.47099 35.6255   1
 -15   2   2 2049.37 120.550   1
 -15  -2   2 1959.31 117.030   1
  15  -2  -2 2100.63 122.142   1
  15   2  -2 1894.66 116.869   1
 -14   2   2 14237.4 582.728   1
  14  -2  -2 13914.4 583.155   1
  14   2  -2 14450.6 583.715   1
 -13   2   2 69.2883 35.9250   1
  13  -2  -2 4.09825 35.3400   1
 -13  -2   2 115.304 36.6991   1
 -12   2   2 41127.7 1546.28   1
 -12  -2   2 42501.9 1545.47   1
  12  -2  -2 39757.1 1543.45   1
  12   2  -2 41804.0 1543.45   1
 -11   2   2 2829.39 143.910   1
 -11  -2   2 3070.74 142.945   1
  11  -2  -2 2740.42 140.435   1
  11   2  -2 2769.48 138.412   1
 -10   2   2 35722.3 1356.36   1
  10  -2  -2 38516.6 1359.40   1
  10   2  -2 37904.8 1357.24   1
  -9   2   2 35058.8 1346.20   1
   9   2  -2 36469.9 1344.22   1
  -9  -2   2 38219.4 1344.85   1
   9  -2  -2 34593.9 1344.68   1
  -8   2   2 3789.90 163.159   1
   8   2  -2 3606.07 161.114   1
   8  -2  -2 3645.78 163.165   1
  -7   2   2 4529.90 196.877   1
   7   2  -2 4336.93 193.268   1
   7  -2  -2 5177.87 200.957   1
  -7  -2   2 5012.41 196.609   1
   6   2  -2 8897.03 357.089   1
  -6  -2   2 9741.48 358.141   1
  -5   2   2 640.611 41.6949   1
   5  -2  -2 534.067 39.6402   1
   5   2  -2 486.268 35.6689   1
  -5  -2   2 595.659 36.7624   1
   4  -2  -2 272825. 9307.19   1
  -4   2   2 276674. 9306.77   1
  -4  -2   2 283906. 9301.52   1
   3  -2  -2 4850.75 187.908   1
  -3  -2   2 4342.22 180.024   1
   3   2  -2 4700.09 180.234   1
   2  -2  -2 2433.93 99.8630   1
  -2  -2   2 2498.39 94.9398   1
  -2   2   2 2410.11 100.354   1
   2   2  -2 2208.63 93.8187   1
   1  -2  -2 68452.3 2529.96   1
  -1   2   2 69918.5 2529.36   1
   1   2  -2 69379.1 2525.03   1
  -1  -2   2 69175.6 2525.38   1
   0   2   2 38406.9 1339.18   1
   0  -2  -2 35931.7 1339.26   1
   0   2  -2 35534.7 1336.06   1
   0  -2   2 36264.4 1336.80   1
  -1  -2  -2 3931.11 154.947   1
   1   2   2 3990.98 155.492   1
   1  -2   2 3501.20 153.212   1
  -1   2  -2 3813.64 152.564   1
  -2  -2  -2 291460. 10406.4   1
   2   2   2 282928. 10406.7   1
  -2   2  -2 287087. 10404.8   1
   2  -2   2 282057. 10405.4   1
   3  -2   2 20007.4 766.611   1
   3   2   2 21815.6 767.779   1
  -3  -2  -2 21196.7 767.430   1
  -3   2  -2 19091.9 765.656   1
  -5   2  -2 31038.0 1231.95   1
   5  -2   2 35276.1 1236.39   1
   5   2   2 34158.1 1234.08   1
  -5  -2  -2 32363.8 1231.62   1
   6  -2   2 67.8536 27.1192   1
   6   2   2 50.0786 25.4571   1
  -6  -2  -2 25.7464 29.1273   1
  -6   2  -2 70.7342 26.8246   1
  -7   2  -2 13043.9 489.341   1
  -7  -2  -2 12571.2 484.757   1
   7  -2   2 11577.1 481.787   1
   7   2   2 12217.3 484.230   1
  -8   2  -2 806.451 60.3342   1
  -8  -2  -2 742.366 58.5584   1
   8  -2   2 784.199 61.0150   1
   8   2   2 771.497 61.5843   1
  -9   2  -2 24312.7 936.389   1
  -9  -2  -2 25845.8 938.196   1
   9  -2   2 23209.3 934.806   1
   9   2   2 24958.6 937.177   1
 -11   2  -2 9726.90 405.687   1
 -11  -2  -2 10138.3 405.520   1
  11  -2   2 9486.84 405.546   1
  11   2   2 9951.39 406.044   1
 -12   2  -2 10504.1 427.859   1
 -12  -2  -2 10115.4 425.481   1
  12  -2   2 10552.0 426.640   1
  12   2   2 10120.3 424.968   1
 -13   2  -2 7839.10 322.659   1
 -13  -2  -2 7316.49 317.746   1
  13  -2   2 6927.55 315.820   1
  13   2   2 7319.94 318.619   1
 -14   2  -2 2004.99 120.432   1
 -14  -2  -2 1906.65 117.688   1
  14  -2   2 1787.49 116.795   1
  14   2   2 1924.01 117.496   1
 -15   2  -2 18109.1 685.092   1
  15  -2   2 16352.1 679.606   1
 -16   2  -2 652.261 71.1973   1
  16  -2   2 644.384 68.4790   1
  16   2   2 533.635 65.1801   1
 -17   2  -2 442.519 64.3192   1
  17  -2   2 367.243 59.8485   1
 -17  -2  -2 393.217 57.5539   1
 -18  -2  -2 85.2480 44.8959   1
  18   2   2 68.3138 42.4272   1
 -19   2  -2 1150.62 93.7667   1
 -19  -2  -2 1082.08 88.6301   1
  19  -2   2 1019.06 87.1095   1
  19   2   2 1092.09 91.3266   1
 -20   2  -2 11.3241 42.2929   1
 -20  -2  -2 46.8010 40.2671   1
  20  -2   2 16.0820 43.2033   1
  20   2   2 49.0742 44.7809   1
 -21   2  -2 1481.53 118.543   1
  21  -2   2 2006.62 123.132   1
 -22   2  -2 45.2202 50.5612   1
 -22  -2  -2 31.5434 42.9408   1
  22  -2   2 75.1933 46.5235   1
  22   2   2 65.0011 45.0614   1
 -23  -2  -2 683.288 80.2207   1
 -23   2  -2 1012.17 89.1956   1
  23  -2   2 935.917 85.6606   1
  23   2   2 972.940 88.5994   1
 -24  -2  -2 119.471 50.2709   1
  24   2   2 202.184 56.0682   1
 -25  -2  -2 716.305 73.6252   1
 -25   2  -2 594.925 73.5908   1
  25   2   2 733.283 75.2182   1
  25  -2   2 677.631 78.7579   1
 -26   3   2 105.802 52.1066   1
  26  -3  -2 31.6566 46.7247   1
 -25   3   2 225.553 56.2277   1
  25  -3  -2 221.219 54.1153   1
 -24   3   2 44.7462 45.9425   1
 -24  -3   2 32.6400 43.5686   1
  24  -3  -2 64.8486 47.3051   1
  24   3  -2 10.8654 45.7122   1
 -23  -3   2 70.8324 45.0023   1
  23   3  -2 206.957 55.5411   1
 -22   3   2 89.1195 47.7739   1
 -22  -3   2 48.7531 46.9906   1
  22  -3  -2 93.4889 49.5137   1
  22   3  -2 124.503 49.7317   1
 -21   3   2 2077.00 132.893   1
 -21  -3   2 1966.90 130.177   1
  21  -3  -2 2535.45 140.071   1
  21   3  -2 2365.65 138.205   1
 -20   3   2 422.511 62.9829   1
 -20  -3   2 542.496 64.2093   1
  20  -3  -2 417.961 61.9684   1
  20   3  -2 457.701 61.5784   1
 -19   3   2 391.852 59.5728   1
 -19  -3   2 274.909 52.7680   1
  19  -3  -2 275.581 51.3948   1
  19   3  -2 402.562 59.2487   1
 -18   3   2 444.363 61.1962   1
  18  -3  -2 364.153 55.4990   1
 -17  -3   2 6900.25 295.415   1
  17   3  -2 6492.82 295.494   1
 -16   3   2 4205.60 207.293   1
 -16  -3   2 4698.54 207.361   1
  16   3  -2 4426.67 207.303   1
 -15  -3   2 12057.9 460.265   1
  15   3  -2 11542.9 457.929   1
 -14   3   2 102.670 38.7149   1
 -14  -3   2 98.1242 34.7189   1
  14  -3  -2 163.394 41.7521   1
  14   3  -2 170.886 39.8032   1
 -13   3   2 8926.31 369.459   1
  13  -3  -2 8631.99 365.075   1
 -12  -3   2 10329.9 416.619   1
  11   3  -2 38498.7 1405.27   1
  11  -3  -2 35919.9 1406.01   1
 -11   3   2 38261.2 1410.33   1
 -10   3   2 27317.4 1019.64   1
  10   3  -2 28740.6 1015.89   1
  10  -3  -2 26508.0 1017.64   1
 -10  -3   2 25266.5 1011.07   1
  -9   3   2 603.595 51.2488   1
   9   3  -2 736.194 52.7589   1
   9  -3  -2 728.775 58.5692   1
  -9  -3   2 715.976 53.0293   1
  -8   3   2 9500.68 382.739   1
   8   3  -2 10039.3 380.265   1
  -8  -3   2 9615.23 379.187   1
   8  -3  -2 9459.98 383.744   1
   7  -3  -2 3141.33 141.474   1
  -7   3   2 3036.98 140.235   1
  -6  -3   2 29657.7 1107.17   1
   6  -3  -2 30377.0 1113.24   1
  -6   3   2 30622.8 1112.98   1
   6   3  -2 29100.4 1106.51   1
   5   3  -2 22131.7 845.390   1
  -5  -3   2 23369.8 845.680   1
   4  -3  -2 48476.4 1787.52   1
  -4  -3   2 50511.1 1782.82   1
   4   3  -2 48534.6 1781.71   1
  -4   3   2 46505.6 1786.51   1
  -3  -3   2 15010.9 558.653   1
  -3   3   2 15582.7 563.773   1
   3   3  -2 14674.7 557.290   1
   3  -3  -2 14711.3 564.612   1
   2  -3  -2 33423.6 1063.50   1
   2   3  -2 34150.7 1057.51   1
  -2   3   2 31897.8 1062.65   1
   1  -3  -2 69673.7 2539.33   1
   1   3  -2 69616.9 2534.62   1
  -1   3   2 69665.5 2538.77   1
  -1  -3   2 68677.3 2535.16   1
   0  -3  -2 85438.1 3119.33   1
   0   3  -2 86376.4 3115.64   1
   0  -3   2 84157.0 3115.65   1
   1   3   2 66.2331 20.6591   1
  -1  -3  -2 100.959 24.6349   1
  -1   3  -2 54.1273 20.2682   1
   1  -3   2 74.4451 21.5892   1
  -2  -3  -2 18680.2 698.391   1
   2   3   2 18773.6 696.970   1
   2  -3   2 18731.3 697.174   1
  -2   3  -2 18140.0 696.559   1
  -4  -3  -2 6128.46 251.852   1
   4   3   2 6186.65 251.242   1
  -4   3  -2 5806.44 248.859   1
   4  -3   2 6513.21 252.944   1
   5  -3   2 5378.56 226.604   1
  -5   3  -2 5354.30 225.328   1
   5   3   2 5511.13 225.350   1
  -5  -3  -2 5198.29 223.293   1
   6  -3   2 6900.82 286.429   1
   6   3   2 7061.83 286.007   1
  -6  -3  -2 6604.24 283.932   1
  -6   3  -2 7184.48 287.515   1
   7   3   2 4876.54 211.984   1
  -7  -3  -2 4793.98 211.294   1
   7  -3   2 4983.46 215.820   1
  -7   3  -2 4729.76 213.190   1
   8   3   2 958.915 67.3537   1
  -8  -3  -2 830.724 64.5082   1
   8  -3   2 916.427 69.3753   1
  -8   3  -2 1022.99 72.0115   1
   9   3   2 15286.0 595.179   1
  -9  -3  -2 14307.2 591.567   1
   9  -3   2 14683.7 594.456   1
  10  -3   2 22724.1 881.990   1
 -10   3  -2 23224.7 884.042   1
  11   3   2 13565.5 519.636   1
 -11  -3  -2 12620.8 514.591   1
  11  -3   2 13510.9 522.152   1
 -11   3  -2 12034.9 516.108   1
 -12  -3  -2 20765.4 835.830   1
  12  -3   2 20178.0 838.916   1
 -12   3  -2 22268.7 843.931   1
  13   3   2 70.2459 39.8670   1
 -13  -3  -2 22.3421 31.0694   1
  13  -3   2-5.01789 37.2091   1
 -13   3  -2 51.3140 37.3630   1
 -14  -3  -2 3012.70 156.722   1
  14   3   2 2914.22 158.135   1
  14  -3   2 2900.51 157.851   1
  15   3   2 4939.98 234.395   1
  15  -3   2 4829.75 232.235   1
 -15   3  -2 5021.88 235.449   1
  16   3   2 1297.71 99.8374   1
 -16  -3  -2 1394.28 99.1234   1
  16  -3   2 1507.45 106.156   1
  17   3   2 1160.30 93.3999   1
 -17  -3  -2 1164.14 91.7830   1
  17  -3   2 1322.77 99.2016   1
 -17   3  -2 1336.11 97.9798   1
  18   3   2 10.7104 43.6960   1
 -18  -3  -2 36.6515 41.6413   1
  18  -3   2 37.7746 40.5957   1
 -18   3  -2-48.9432 44.9239   1
 -19  -3  -2 1216.68 95.4013   1
  19   3   2 1218.90 93.7453   1
  19  -3   2 1058.76 93.0669   1
  20   3   2 1410.43 105.819   1
 -20  -3  -2 1487.90 108.965   1
 -20   3  -2 1393.42 105.587   1
  21   3   2 96.4800 50.1687   1
 -21  -3  -2 26.8242 41.0263   1
  21  -3   2 145.208 54.6916   1
 -21   3  -2 22.3294 48.1100   1
  22   3   2 3055.09 166.410   1
  22  -3   2 2880.25 163.257   1
 -22  -3  -2 3037.31 164.986   1
 -22   3  -2 3189.33 171.173   1
  23   3   2 67.8948 46.2056   1
 -23  -3  -2 5.25406 41.7993   1
  23  -3   2 20.7463 44.6501   1
 -23   3  -2 33.6183 45.4444   1
  24   3   2 148.807 54.1450   1
 -24  -3  -2 40.9329 46.3954   1
  24  -3   2 104.343 49.1778   1
 -24   3  -2 184.788 55.5890   1
  25   3   2 10.0688 48.6085   1
 -25  -3  -2 29.5375 44.0071   1
  26  -4  -2 915.046 86.3992   1
 -26   4   2 894.977 84.1374   1
  25  -4  -2 26.7830 50.7910   1
  24   4  -2-21.6754 45.3067   1
  24  -4  -2-32.5926 50.2921   1
 -24   4   2 27.3958 44.7068   1
  23   4  -2-16.2939 42.0416   1
 -23  -4   2-10.6238 41.1174   1
  23  -4  -2 10.9612 44.7180   1
 -23   4   2-5.56643 45.7013   1
  22   4  -2 269.223 56.7558   1
 -22  -4   2 213.219 51.5908   1
  22  -4  -2 203.157 50.9367   1
 -22   4   2 175.960 50.2641   1
  21  -4  -2 827.789 80.4971   1
 -21   4   2 847.813 81.7087   1
 -20  -4   2 1206.98 93.1872   1
  19   4  -2 839.760 76.0131   1
 -19  -4   2 846.530 76.9958   1
  19  -4  -2 847.744 79.5263   1
 -19   4   2 830.223 77.7740   1
  18   4  -2 737.726 72.5007   1
 -18  -4   2 636.678 68.7135   1
  18  -4  -2 653.181 72.2903   1
 -18   4   2 511.582 64.2027   1
  17   4  -2 1290.42 92.2506   1
 -17  -4   2 1244.47 91.4756   1
 -17   4   2 1196.65 92.7493   1
  16   4  -2 6839.35 304.904   1
 -16  -4   2 7235.52 306.593   1
  16  -4  -2 6402.22 303.913   1
 -16   4   2 7495.83 313.088   1
  15   4  -2 83.8040 38.5421   1
 -15  -4   2 176.136 41.8923   1
  15  -4  -2 169.597 44.5720   1
 -15   4   2 170.529 46.0141   1
  14   4  -2 874.198 70.7721   1
  14  -4  -2 716.011 72.5595   1
 -14   4   2 986.016 80.3912   1
 -14  -4   2 960.381 73.5917   1
 -13   4   2 528.576 57.8066   1
  13  -4  -2 493.633 56.9336   1
 -12  -4   2 10182.0 394.449   1
 -12   4   2 8942.93 398.845   1
  12  -4  -2 9501.75 397.102   1
  12   4  -2 9910.14 393.098   1
  11   4  -2 7694.14 313.622   1
 -11  -4   2 7355.53 311.819   1
 -10   4   2 16093.5 631.810   1
  10   4  -2 17336.0 630.626   1
  10  -4  -2 15370.0 632.185   1
  -9   4   2 10800.5 437.638   1
   9  -4  -2 10672.9 438.965   1
   9   4  -2 11213.0 434.318   1
  -9  -4   2 11341.7 434.735   1
  -8  -4   2 1371.17 78.8237   1
   8  -4  -2 1379.05 82.3412   1
   8   4  -2 1486.88 79.5858   1
  -8   4   2 1397.70 82.2043   1
  -7  -4   2 2126.79 106.711   1
   7  -4  -2 2416.39 114.278   1
  -7   4   2 2170.25 111.264   1
   7   4  -2 2240.33 107.874   1
   6  -4  -2 51299.8 1922.86   1
  -6   4   2 52802.4 1922.27   1
   5  -4  -2 191.238 28.5938   1
  -5   4   2 207.204 30.0275   1
   5   4  -2 170.741 24.5421   1
  -5  -4   2 227.061 26.0023   1
   4  -4  -2 7642.32 299.486   1
  -4  -4   2 7420.03 293.825   1
   4   4  -2 7360.59 293.277   1
  -4   4   2 7738.17 299.334   1
  -3  -4   2 5482.60 214.101   1
   3   4  -2 5227.72 212.025   1
  -2  -4   2 36234.9 1356.32   1
   2   4  -2 37402.8 1356.20   1
   1   4  -2 15425.4 550.688   1
  -1  -4   2 13812.5 550.441   1
   0   4  -2 40157.9 1461.76   1
   0  -4   2 39182.1 1462.08   1
  -1   4  -2 3541.68 147.681   1
   1  -4   2 3348.28 146.246   1
  -2  -4  -2 78124.7 2897.64   1
   2   4   2 79900.0 2897.13   1
  -3  -4  -2 20793.4 781.051   1
   3   4   2 20587.6 779.280   1
   3  -4   2 21122.5 780.846   1
  -3   4  -2 20297.5 779.122   1
   4   4   2 55187.2 1883.28   1
   4  -4   2 54046.6 1883.52   1
  -4   4  -2 50796.5 1882.38   1
  -5  -4  -2 34597.6 1258.77   1
   5   4   2 34907.6 1258.11   1
   5  -4   2 32929.5 1259.01   1
  -5   4  -2 32333.9 1256.99   1
  -6  -4  -2 4172.03 189.025   1
   6   4   2 4156.15 188.692   1
  -6   4  -2 4397.90 190.415   1
   6  -4   2 4356.34 191.166   1
   7  -4   2 1456.42 85.5320   1
   7   4   2 1264.26 80.2216   1
  -7  -4  -2 1426.68 83.9369   1
   8  -4   2-18.8901 25.7918   1
  -8  -4  -2-7.10260 26.1196   1
   8   4   2 32.0286 29.3983   1
  -8   4  -2 30.3322 30.5478   1
   9   4   2 3218.78 158.791   1
  -9  -4  -2 3222.02 158.734   1
  10   4   2 841.699 67.6881   1
 -10  -4  -2 901.234 69.6586   1
  10  -4   2 819.494 71.0669   1
 -10   4  -2 721.333 68.4197   1
  11   4   2 23423.6 905.393   1
 -11  -4  -2 22427.3 905.751   1
  11  -4   2 23322.5 906.886   1
 -11   4  -2 25589.8 919.026   1
  12   4   2 4221.23 203.262   1
 -12  -4  -2 4154.08 203.153   1
  12  -4   2 4151.70 204.826   1
 -12   4  -2 4540.61 209.296   1
  13   4   2 8990.46 359.923   1
 -13  -4  -2 8554.46 357.739   1
  13  -4   2 8281.75 357.618   1
 -13   4  -2 7711.15 354.885   1
  14   4   2 9528.15 404.159   1
 -14  -4  -2 9732.19 404.264   1
  14  -4   2 9440.68 407.522   1
 -14   4  -2 9856.26 409.302   1
  15   4   2 84.4255 40.3417   1
 -15  -4  -2 49.5805 36.8266   1
  15  -4   2 31.9496 40.7160   1
 -15   4  -2 111.982 48.0943   1
  16   4   2 163.025 47.2419   1
 -16  -4  -2 147.437 48.0506   1
  16  -4   2 288.744 53.3715   1
 -16   4  -2 184.779 49.6241   1
  17   4   2 938.985 84.7644   1
 -17  -4  -2 1169.03 90.2536   1
  17  -4   2 1147.25 92.9274   1
 -17   4  -2 1085.47 94.5690   1
  18  -4   2 479.380 66.1153   1
 -18   4  -2 459.567 64.8208   1
  19   4   2 734.345 74.9463   1
 -19  -4  -2 715.702 73.7657   1
  19  -4   2 644.568 74.9280   1
 -19   4  -2 651.225 72.3451   1
  20   4   2 642.830 74.0896   1
 -20  -4  -2 429.233 65.8913   1
  21   4   2 2207.60 134.023   1
  21  -4   2 2157.18 135.342   1
 -21  -4  -2 2155.86 132.517   1
 -21   4  -2 2392.76 143.063   1
  22   4   2 37.0033 49.1784   1
 -22  -4  -2-15.5504 44.3586   1
  23   4   2-10.4374 45.9104   1
 -23   4  -2 5.44192 45.4987   1
  23  -4   2 41.5600 47.8622   1
 -23  -4  -2-21.0859 43.0114   1
 -24   4  -2 265.010 59.4903   1
  24  -4   2 300.099 57.0130   1
 -26   5   2 47.5315 45.9639   1
  26  -5  -2-10.3446 48.1230   1
 -25   5   2 390.574 60.9616   1
  25  -5  -2 324.872 61.6589   1
 -23  -5   2 1098.68 90.9400   1
  23   5  -2 1066.84 93.2787   1
 -23   5   2 1094.64 94.2186   1
  23  -5  -2 1208.46 98.1698   1
 -22  -5   2 43.2902 42.3152   1
  22   5  -2 145.972 50.6527   1
 -21  -5   2 426.965 68.0769   1
  21  -5  -2 579.500 70.4950   1
  21   5  -2 455.658 65.2281   1
 -20   5   2 912.151 80.5480   1
  20  -5  -2 949.357 84.7499   1
  20   5  -2 851.659 78.7949   1
 -19   5   2 515.635 66.5155   1
 -19  -5   2 665.105 69.5235   1
  19  -5  -2 545.304 69.5053   1
  19   5  -2 614.332 67.3193   1
 -18   5   2 260.933 53.0864   1
 -18  -5   2 174.681 48.8013   1
  18  -5  -2 147.356 47.6003   1
  18   5  -2 231.113 50.5265   1
 -17   5   2 3629.74 180.312   1
 -17  -5   2 3327.56 173.977   1
  17  -5  -2 3222.65 174.716   1
  17   5  -2 3269.21 172.044   1
 -16  -5   2 4185.37 194.819   1
  16  -5  -2 3708.32 191.773   1
  16   5  -2 3737.30 188.996   1
 -15   5   2 4949.60 238.032   1
  15   5  -2 5265.17 236.565   1
 -15  -5   2 5284.54 238.711   1
  15  -5  -2 5049.33 238.908   1
 -14   5   2-13.9907 36.8429   1
 -14  -5   2-38.7662 33.1090   1
  14   5  -2 46.9415 30.1540   1
  14  -5  -2 4.72631 34.7603   1
 -13  -5   2 19561.2 708.977   1
  13   5  -2 18121.5 704.711   1
 -13   5   2 18057.3 711.957   1
  13  -5  -2 16844.2 707.464   1
 -12  -5   2 929.423 74.7785   1
  12   5  -2 974.405 72.0444   1
 -12   5   2 995.885 74.3518   1
  12  -5  -2 983.305 76.0932   1
 -11  -5   2 28538.5 1052.68   1
  11   5  -2 27876.2 1050.72   1
 -11   5   2 26883.2 1053.88   1
  11  -5  -2 27841.4 1057.20   1
  10   5  -2 11644.6 464.019   1
 -10  -5   2 11798.7 465.362   1
   9   5  -2 4150.68 188.600   1
  -9   5   2 4272.52 194.711   1
   9  -5  -2 4444.37 196.833   1
  -8  -5   2 20.2645 22.2543   1
   8   5  -2-11.1969 22.1164   1
  -8   5   2 30.0224 25.4618   1
   8  -5  -2-3.41001 26.0280   1
  -7  -5   2 1465.66 79.9065   1
   7   5  -2 1489.87 79.3920   1
   7  -5  -2 1256.84 81.1402   1
  -7   5   2 1293.11 81.3744   1
   6  -5  -2 22628.1 845.288   1
   6   5  -2 22530.1 838.357   1
  -6  -5   2 22570.1 838.967   1
  -6   5   2 21424.6 843.636   1
   5  -5  -2 107641. 3919.50   1
   5   5  -2 107011. 3912.73   1
  -5   5   2 102223. 3918.81   1
  -5  -5   2 110317. 3913.55   1
  -4   5   2 5556.95 235.898   1
   4  -5  -2 5864.88 237.886   1
  -3   5   2 13439.1 504.799   1
   3  -5  -2 12722.0 505.056   1
   2  -5  -2 7916.99 309.895   1
  -2   5   2 7576.14 308.065   1
   1  -5  -2 18116.5 695.981   1
  -1   5   2 18637.3 695.025   1
   0  -5  -2 13508.4 508.573   1
   0   5  -2 13172.9 504.310   1
   0   5   2 13216.2 507.154   1
   0  -5   2 12957.4 505.702   1
  -1  -5  -2 80552.4 3011.84   1
   1   5   2 84145.3 3011.09   1
  -1   5  -2 82105.8 3009.14   1
   1  -5   2 81502.5 3009.35   1
   2   5   2 2874.58 137.612   1
  -2  -5  -2 2841.98 138.487   1
  -2   5  -2 3174.07 139.249   1
   2  -5   2 3256.40 140.269   1
  -3  -5  -2 2801.88 134.222   1
   3   5   2 2796.58 133.413   1
   3  -5   2 2922.92 135.150   1
  -3   5  -2 3016.05 135.431   1
  -4  -5  -2 5731.94 233.448   1
   4   5   2 5357.68 231.446   1
   4  -5   2 5448.02 233.714   1
  -4   5  -2 5459.55 232.805   1
  -5  -5  -2 228.495 35.8017   1
   5   5   2 234.582 33.0519   1
   5  -5   2 145.841 34.0920   1
  -5   5  -2 161.126 35.3302   1
  -6  -5  -2 25823.0 929.211   1
   6   5   2 23781.2 926.322   1
   6  -5   2 23686.5 928.150   1
  -6   5  -2 24539.9 926.831   1
   7   5   2 1890.09 104.470   1
   7  -5   2 1891.67 107.992   1
  -7   5  -2 1689.68 104.910   1
  -8  -5  -2 758.034 63.1513   1
   8   5   2 683.208 59.6266   1
   9  -5   2 34287.2 1276.74   1
  -9   5  -2 33218.0 1275.09   1
 -10  -5  -2 1128.38 83.5520   1
 -10   5  -2 1196.23 85.9976   1
  10  -5   2 1302.91 87.6495   1
  10   5   2 1226.15 85.0712   1
  11   5   2 7104.25 317.096   1
 -11  -5  -2 7058.79 317.409   1
 -11   5  -2 7446.34 322.919   1
  12   5   2 16301.3 657.769   1
 -12  -5  -2 16931.2 660.425   1
  12  -5   2 16173.8 661.294   1
 -12   5  -2 17558.4 667.921   1
  13   5   2 2578.07 141.649   1
 -13  -5  -2 2477.11 141.267   1
  14  -5   2 5.17972 39.2538   1
 -14   5  -2 25.2539 37.9986   1
 -15  -5  -2 10105.0 411.317   1
  15  -5   2 9672.49 410.159   1
 -15   5  -2 9317.03 408.157   1
  16   5   2 199.252 50.3391   1
 -16  -5  -2 213.002 49.3819   1
  16  -5   2 267.194 55.9112   1
 -16   5  -2 173.829 46.7919   1
  17   5   2-26.0167 43.7635   1
 -17  -5  -2 5.28884 39.1973   1
  18   5   2 89.8446 46.2680   1
 -18  -5  -2-5.40486 44.4009   1
  18  -5   2 26.9237 42.5680   1
 -18   5  -2 59.9558 45.5963   1
  19   5   2 1460.46 106.910   1
 -19  -5  -2 1465.71 107.304   1
  19  -5   2 1372.42 106.444   1
 -19   5  -2 1725.33 114.699   1
 -20  -5  -2 304.396 59.0993   1
  20   5   2 385.910 63.6105   1
  20  -5   2 402.340 65.4341   1
  21   5   2 250.730 57.8885   1
 -21  -5  -2 333.392 59.1587   1
  21  -5   2 247.979 58.0679   1
 -21   5  -2 184.602 54.7919   1
  22   5   2 578.619 71.6637   1
 -22  -5  -2 607.563 70.3088   1
  22  -5   2 636.122 76.0543   1
 -22   5  -2 828.219 78.6455   1
  23   5   2 357.258 62.2967   1
 -23   5  -2 286.170 56.9510   1
 -23  -5  -2 145.642 53.8770   1
  23  -5   2 255.068 56.7689   1
 -24   5  -2 663.760 73.6816   1
 -24  -5  -2 529.180 66.6529   1
  24  -5   2 605.803 72.3212   1
  26  -6  -2 267.243 61.3259   1
 -26   6   2 187.306 53.7051   1
  24  -6  -2 74.5011 46.1043   1
 -24   6   2 43.0084 45.2664   1
  23  -6  -2 31.9081 49.0070   1
 -23   6   2 27.3149 43.4583   1
  22   6  -2 165.767 51.8214   1
 -22  -6   2 233.623 52.6317   1
  22  -6  -2 319.309 60.4237   1
 -22   6   2 190.451 50.8065   1
  21   6  -2 153.599 49.4983   1
 -21  -6   2 145.343 49.8106   1
 -21   6   2 143.018 50.6680   1
  20   6  -2 562.907 65.5698   1
 -20  -6   2 519.662 64.4832   1
  20  -6  -2 428.432 63.9265   1
 -20   6   2 459.501 63.3372   1
  19   6  -2-20.4351 40.8997   1
 -19   6   2 48.0153 42.9870   1
 -19  -6   2 10.4015 41.6356   1
  19  -6  -2 32.4432 40.6804   1
 -18  -6   2 801.588 78.0632   1
 -18   6   2 1088.85 90.7602   1
  18   6  -2 1056.77 84.7796   1
  17  -6  -2 384.189 59.7462   1
 -17   6   2 405.194 62.0307   1
 -16  -6   2 1109.41 82.6947   1
  16   6  -2 880.721 76.4345   1
 -16   6   2 1104.91 84.9824   1
  16  -6  -2 1032.00 85.8395   1
 -15  -6   2 59.6778 35.0658   1
  15   6  -2 18.0320 35.4045   1
 -14   6   2 483.287 61.0840   1
  14  -6  -2 470.100 61.2254   1
  14   6  -2 365.424 51.1535   1
 -14  -6   2 489.079 56.3160   1
 -13  -6   2 599.660 59.7456   1
  13   6  -2 643.944 60.3639   1
 -13   6   2 556.169 59.8617   1
  13  -6  -2 501.008 60.6026   1
 -12   6   2 45.7801 32.9274   1
  12  -6  -2 52.4407 33.8736   1
 -11  -6   2 1645.16 101.074   1
  11   6  -2 1826.60 103.540   1
 -11   6   2 1749.33 105.859   1
  11  -6  -2 1840.54 106.895   1
 -10  -6   2 1069.09 75.7024   1
  10   6  -2 1133.11 75.1985   1
 -10   6   2 1105.10 78.1556   1
  10  -6  -2 1127.38 78.6057   1
   9   6  -2 3619.55 167.371   1
  -9  -6   2 3599.40 168.234   1
   8   6  -2 24380.0 928.710   1
   8  -6  -2 23669.1 934.151   1
  -8   6   2 25731.8 936.470   1
  -7  -6   2 1648.38 89.8684   1
   7  -6  -2 1556.48 93.9751   1
   7   6  -2 1592.06 88.7956   1
  -7   6   2 1677.10 94.9368   1
   6  -6  -2 1631.43 90.3533   1
  -6  -6   2 1553.75 85.4151   1
  -6   6   2 1477.59 87.7903   1
   6   6  -2 1510.88 84.0321   1
  -5  -6   2 3406.56 148.368   1
  -5   6   2 3056.36 152.551   1
   5   6  -2 3325.45 145.326   1
   5  -6  -2 2967.91 150.876   1
  -4  -6   2 2.51599 22.2586   1
  -4   6   2 22.9449 22.3605   1
   4   6  -2 26.8557 20.7801   1
   4  -6  -2 2.98360 21.6094   1
  -3  -6   2 41.4182 21.5548   1
   3  -6  -2 19.9008 24.1960   1
   3   6  -2 2.38946 19.5034   1
  -3   6   2-2.81524 21.9487   1
  -2  -6   2 49262.2 1804.73   1
   2  -6  -2 49125.2 1808.97   1
  -2   6   2 49246.7 1808.80   1
   2   6  -2 47966.1 1803.32   1
   1  -6  -2 3277.57 149.980   1
   1   6  -2 3109.26 144.369   1
  -1   6   2 3106.08 147.501   1
  -1  -6   2 3555.11 148.310   1
   0  -6  -2 2176.55 109.918   1
   0   6  -2 2184.92 107.142   1
   0   6   2 2252.37 110.075   1
   0  -6   2 2170.92 107.693   1
  -1  -6  -2 2554.12 124.012   1
  -1   6  -2 2469.38 120.653   1
   1   6   2 2492.52 121.900   1
   1  -6   2 2615.89 121.916   1
  -2  -6  -2 124641. 4576.47   1
   2   6   2 124126. 4573.37   1
  -2   6  -2 125135. 4574.06   1
   2  -6   2 125972. 4574.68   1
   3   6   2 8862.23 335.759   1
  -3  -6  -2 8288.13 334.307   1
  -3   6  -2 7699.86 332.101   1
   3  -6   2 8073.68 334.271   1
  -4   6  -2 14881.2 590.737   1
   4  -6   2 15413.3 592.742   1
   4   6   2 15416.2 590.107   1
  -4  -6  -2 15240.1 591.796   1
  -5   6  -2 4134.39 197.987   1
   5  -6   2 4449.72 201.537   1
   5   6   2 4684.97 199.914   1
  -5  -6  -2 4496.34 199.090   1
  -6   6  -2 10.6831 25.7856   1
   6  -6   2 10.9241 28.7689   1
   6   6   2 6.88857 25.5272   1
  -6  -6  -2 3.59699 27.2579   1
   7   6   2 3434.94 168.654   1
  -7  -6  -2 3662.24 170.779   1
   8  -6   2 246.627 42.9332   1
  -8   6  -2 177.879 37.2704   1
  -9   6  -2 6661.45 307.399   1
   9  -6   2 7134.41 314.152   1
   9   6   2 7799.22 311.700   1
  -9  -6  -2 7430.28 311.337   1
 -10   6  -2 5612.20 255.166   1
 -10  -6  -2 5985.91 257.933   1
  10   6   2 6017.14 255.585   1
  10  -6   2 5082.04 250.646   1
 -11  -6  -2 2374.16 132.190   1
  11   6   2 2339.51 131.604   1
  11  -6   2 2386.28 135.465   1
 -11   6  -2 2372.67 137.022   1
 -12  -6  -2 766.240 72.1570   1
  12   6   2 953.476 76.7184   1
  12  -6   2 921.578 78.1767   1
 -13  -6  -2 966.868 78.9622   1
  13   6   2 790.167 74.4605   1
  13  -6   2 1007.67 83.6384   1
 -13   6  -2 988.422 80.5595   1
 -14  -6  -2 927.034 80.3351   1
  14  -6   2 896.423 79.6593   1
 -14   6  -2 1162.30 92.1055   1
  15  -6   2 84.3034 41.6006   1
  15   6   2 139.316 45.6197   1
 -15   6  -2 115.393 45.3718   1
 -15  -6  -2 170.244 45.2196   1
 -16  -6  -2 2998.67 157.968   1
  16   6   2 2818.50 154.610   1
  16  -6   2 2825.28 159.366   1
 -16   6  -2 2622.55 157.282   1
 -17  -6  -2 3196.71 166.025   1
  17   6   2 2956.60 161.692   1
  17  -6   2 3007.92 166.039   1
 -17   6  -2 2818.41 160.936   1
 -18  -6  -2 2592.53 149.438   1
  18   6   2 2519.92 148.315   1
  18  -6   2 2544.67 152.150   1
 -18   6  -2 2972.10 156.350   1
  19  -6   2 43.2232 46.4996   1
 -19  -6  -2-5.30397 42.7347   1
 -19   6  -2 5.44121 45.4950   1
  19   6   2 10.4795 43.8109   1
  20  -6   2 1582.10 111.540   1
 -20   6  -2 1604.60 115.145   1
 -21  -6  -2 632.716 71.1385   1
 -21   6  -2 692.597 78.0845   1
  21   6   2 684.656 74.3199   1
  22  -6   2 1166.84 93.1333   1
 -22   6  -2 799.914 86.3845   1
  23  -6   2-62.2946 44.6794   1
 -23  -6  -2-20.8277 44.0529   1
  23   6   2 10.2285 45.4762   1
 -23   6  -2 5.28710 42.6002   1
  25  -7  -2 237.039 57.5451   1
 -25   7   2 197.703 54.0729   1
  24  -7  -2 5.19208 46.4106   1
 -24   7   2 26.6694 42.7008   1
 -22  -7   2 1312.68 100.226   1
 -22   7   2 1445.67 102.114   1
  22  -7  -2 1318.47 104.387   1
  22   7  -2 1153.39 96.2988   1
 -21  -7   2 98.1073 46.4751   1
  21   7  -2 69.5485 42.3736   1
  20  -7  -2 545.542 69.1664   1
 -20   7   2 447.606 64.0830   1
 -19  -7   2 1747.25 117.065   1
 -19   7   2 2087.85 125.872   1
  19  -7  -2 1622.39 114.806   1
  19   7  -2 1807.07 117.218   1
  18   7  -2 2185.25 131.369   1
 -18  -7   2 2160.12 130.282   1
  17   7  -2 183.559 47.3023   1
 -17  -7   2 186.985 46.3603   1
  17  -7  -2 314.724 56.0782   1
 -16   7   2 474.023 61.8677   1
  16   7  -2 376.234 57.3213   1
 -16  -7   2 412.944 57.8259   1
  16  -7  -2 396.759 59.6702   1
 -15   7   2 6710.38 285.917   1
  15   7  -2 5925.61 276.822   1
 -15  -7   2 6531.51 281.846   1
  15  -7  -2 5883.56 279.722   1
  14   7  -2 3203.52 170.484   1
 -14  -7   2 3774.44 177.746   1
 -13   7   2 89.6803 38.0744   1
  13   7  -2 84.8627 36.0446   1
 -13  -7   2 97.2510 36.4401   1
  13  -7  -2 88.6932 40.5308   1
 -12   7   2 4362.20 206.080   1
  12   7  -2 4250.09 200.857   1
  12  -7  -2 4125.04 204.590   1
 -12  -7   2 4504.93 205.813   1
  11  -7  -2 178.775 44.7752   1
 -11   7   2 247.042 47.4112   1
 -10   7   2 4920.95 223.009   1
  10   7  -2 4995.31 217.632   1
 -10  -7   2 4886.15 218.063   1
  10  -7  -2 4502.36 219.968   1
  -9   7   2 16846.6 669.487   1
   9   7  -2 17073.2 662.150   1
  -9  -7   2 16910.0 662.518   1
   9  -7  -2 17632.5 672.130   1
  -8   7   2 2492.32 130.052   1
  -8  -7   2 2348.85 123.889   1
   8  -7  -2 2463.64 130.425   1
   8   7  -2 2449.46 123.446   1
   7   7  -2 1056.90 71.4339   1
   6  -7  -2 861.984 67.1419   1
  -6   7   2 1007.69 69.9265   1
   6   7  -2 916.663 63.3554   1
  -6  -7   2 921.707 64.5170   1
   5  -7  -2 6502.08 278.295   1
  -5   7   2 6710.17 278.551   1
   5   7  -2 6452.91 272.216   1
  -5  -7   2 6753.33 274.576   1
   4  -7  -2 226.775 37.6512   1
  -4   7   2 263.082 37.6978   1
   4   7  -2 276.217 34.9562   1
  -4  -7   2 244.403 36.2819   1
   3  -7  -2 1595.23 93.2492   1
  -3   7   2 1830.98 96.5823   1
   3   7  -2 1584.63 89.2376   1
  -3  -7   2 1663.91 90.2680   1
   2  -7  -2 4475.21 197.377   1
  -2   7   2 4475.62 196.271   1
   2   7  -2 4430.44 193.006   1
  -2  -7   2 4399.36 193.495   1
  -1  -7   2 3867.34 172.553   1
   1   7  -2 3786.69 171.537   1
  -1   7   2 3797.82 174.545   1
   1  -7  -2 4026.07 176.449   1
   0  -7   2 17475.2 662.332   1
   0   7  -2 16253.5 659.912   1
   0   7   2 18258.3 664.589   1
   0  -7  -2 17131.4 663.393   1
   1  -7   2 15904.3 602.201   1
  -1   7  -2 15104.0 599.514   1
   1   7   2 15354.3 600.515   1
  -1  -7  -2 15951.6 603.055   1
   2  -7   2 79.2776 28.3239   1
  -2   7  -2 53.4202 25.4599   1
   2   7   2 75.7871 28.3528   1
  -2  -7  -2 92.2266 27.6703   1
   3  -7   2 5515.41 234.337   1
  -3  -7  -2 5255.95 233.409   1
   3   7   2 5185.74 229.400   1
  -3   7  -2 5384.26 232.794   1
  -4   7  -2 1531.65 90.6981   1
   4  -7   2 1524.43 92.4409   1
   4   7   2 1576.20 92.1223   1
  -4  -7  -2 1533.23 91.7772   1
  -5   7  -2 456.889 49.5941   1
   5  -7   2 486.077 49.4047   1
   5   7   2 429.730 47.3009   1
  -5  -7  -2 383.747 49.1646   1
  -7   7  -2 577.107 57.9404   1
   7  -7   2 546.337 55.9238   1
   7   7   2 562.537 56.4483   1
  -7  -7  -2 636.956 58.0900   1
  -8   7  -2 612.551 58.9674   1
   8  -7   2 656.665 62.3625   1
   8   7   2 646.709 61.3519   1
  -8  -7  -2 583.693 60.4475   1
  -9   7  -2 6936.48 316.481   1
   9  -7   2 7294.34 319.635   1
   9   7   2 7580.92 315.539   1
  -9  -7  -2 7687.96 319.128   1
 -10   7  -2 15548.6 620.237   1
  10  -7   2 16188.7 626.114   1
  10   7   2 15469.7 620.150   1
 -10  -7  -2 15472.0 622.386   1
 -11   7  -2 6037.73 276.625   1
  11  -7   2 5857.51 276.138   1
  11   7   2 6396.29 277.372   1
 -11  -7  -2 6414.49 278.745   1
 -12   7  -2 135.375 44.0116   1
 -12  -7  -2 71.9716 38.5688   1
  12  -7   2 44.7651 38.3941   1
  12   7   2 141.227 42.4412   1
  13  -7   2 2907.02 161.698   1
 -13   7  -2 2955.65 160.877   1
 -14   7  -2 420.984 61.5556   1
 -14  -7  -2 326.849 54.1258   1
  14   7   2 339.951 54.6054   1
  14  -7   2 453.651 59.2681   1
 -15  -7  -2 3400.08 174.733   1
  15   7   2 2977.78 167.764   1
  15  -7   2 2943.94 168.817   1
  16  -7   2 352.734 62.1042   1
 -16  -7  -2 469.551 61.8476   1
  16   7   2 490.239 62.9209   1
 -16   7  -2 567.239 68.6417   1
  17  -7   2 395.786 59.8645   1
 -17  -7  -2 459.956 61.7521   1
  17   7   2 305.264 56.7050   1
 -17   7  -2 431.200 60.5413   1
  18  -7   2 83.0876 50.3612   1
 -18  -7  -2 69.3452 44.6934   1
  18   7   2 140.926 50.0226   1
 -18   7  -2 31.7325 44.8359   1
  19  -7   2 324.306 57.6885   1
 -19   7  -2 315.173 55.8562   1
  19   7   2 288.278 56.2888   1
 -19  -7  -2 315.987 58.4964   1
 -20   7  -2 1098.92 89.5700   1
  20  -7   2 1055.33 88.0842   1
  20   7   2 932.986 84.8034   1
 -20  -7  -2 1081.34 88.9756   1
  21  -7   2 36.7096 48.0784   1
  21   7   2-5.21534 44.8834   1
 -21  -7  -2-15.9714 45.2992   1
 -22   7  -2 31.6252 40.2443   1
  22  -7   2-20.8306 47.5190   1
  22   7   2 77.5505 48.1097   1
 -22  -7  -2 31.6437 40.2678   1
  23  -7   2 107.142 50.5322   1
  23   7   2 132.726 48.8143   1
 -23  -7  -2 119.583 48.5656   1
  25  -8  -2 79.9410 44.8335   1
 -25   8   2 144.289 51.6486   1
 -24   8   2 145.512 49.0945   1
  23  -8  -2 136.433 52.0672   1
 -23   8   2 36.4853 45.2131   1
  22  -8  -2 254.937 59.9748   1
 -22   8   2 281.552 53.6502   1
 -21   8   2 149.886 50.4719   1
  21  -8  -2 162.835 53.9696   1
  21   8  -2 90.6327 46.3518   1
 -21  -8   2 83.2799 45.2347   1
  20   8  -2 443.382 63.9101   1
 -20  -8   2 560.423 70.8957   1
 -19   8   2 200.943 51.0280   1
  19  -8  -2 274.368 56.3019   1
  19   8  -2 218.521 49.7331   1
 -19  -8   2 178.796 50.7854   1
 -18   8   2 2244.40 131.964   1
 -18  -8   2 1966.39 127.409   1
  18   8  -2 2137.20 127.158   1
  18  -8  -2 1861.08 125.462   1
  17   8  -2 164.163 46.2719   1
 -17  -8   2 186.893 48.7140   1
 -16   8   2 507.386 64.6788   1
  16   8  -2 488.283 59.9176   1
 -16  -8   2 607.388 66.0886   1
  16  -8  -2 553.845 64.9639   1
  15   8  -2 7487.35 332.305   1
 -15  -8   2 6968.64 330.131   1
  15  -8  -2 7961.63 340.231   1
 -14   8   2 2259.95 129.581   1
  14   8  -2 2055.07 123.412   1
 -14  -8   2 2330.01 130.601   1
  14  -8  -2 2189.92 130.018   1
  13   8  -2 790.233 70.2399   1
 -13  -8   2 932.334 75.1546   1
 -12   8   2 2404.58 138.996   1
  12   8  -2 2638.86 138.518   1
 -12  -8   2 2669.25 140.454   1
  12  -8  -2 2470.01 139.416   1
 -11   8   2 1924.17 113.909   1
  11   8  -2 1995.37 111.484   1
 -11  -8   2 1785.11 108.574   1
  11  -8  -2 1705.30 110.980   1
 -10   8   2 6170.66 271.781   1
  10   8  -2 6137.76 265.115   1
  10  -8  -2 5843.85 270.034   1
 -10  -8   2 6189.09 267.463   1
   9  -8  -2 6087.65 263.118   1
  -9   8   2 5660.45 260.331   1
  -8   8   2 6937.16 303.192   1
   8  -8  -2 7545.43 307.281   1
   8   8  -2 7133.73 300.013   1
  -8  -8   2 6860.98 298.968   1
  -7  -8   2 2559.56 131.202   1
   7  -8  -2 2521.57 135.518   1
  -7   8   2 2584.73 136.458   1
  -6  -8   2 5267.17 228.739   1
  -6   8   2 5316.55 233.555   1
   6  -8  -2 5049.05 230.710   1
   6   8  -2 5216.96 226.925   1
  -5  -8   2 26633.7 1017.97   1
   5   8  -2 27267.5 1017.69   1
  -4  -8   2 3185.43 150.673   1
  -4   8   2 2954.14 151.283   1
   4  -8  -2 3228.39 155.217   1
   4   8  -2 3086.60 147.925   1
  -3  -8   2 788.707 58.5206   1
  -3   8   2 775.289 61.2287   1
   3  -8  -2 804.651 63.2972   1
   3   8  -2 676.040 57.3104   1
  -2  -8   2 967.652 68.5802   1
  -2   8   2 1089.92 70.9499   1
   2  -8  -2 897.929 68.2834   1
   2   8  -2 961.713 66.4907   1
  -1  -8   2 278.588 39.1451   1
   1  -8  -2 220.048 37.9515   1
   1   8  -2 318.648 38.4381   1
  -1   8   2 284.180 39.7872   1
   0  -8  -2 9554.38 396.926   1
   0   8  -2 9910.49 395.226   1
   0  -8   2 10014.1 397.077   1
   0   8   2 9846.29 396.536   1
  -1  -8  -2 44230.0 1656.57   1
  -1   8  -2 45381.0 1655.53   1
   1  -8   2 43422.1 1655.26   1
   1   8   2 44798.4 1656.91   1
  -2  -8  -2 10868.6 432.744   1
  -2   8  -2 11086.7 432.079   1
   2  -8   2 10737.0 431.369   1
   2   8   2 10361.0 430.037   1
  -3  -8  -2 5517.80 240.018   1
   3   8   2 5434.87 238.551   1
   3  -8   2 5421.38 240.512   1
  -3   8  -2 5461.44 239.766   1
  -5  -8  -2 11571.3 476.374   1
   5   8   2 11972.8 475.994   1
  -5   8  -2 11559.7 476.699   1
   5  -8   2 12467.9 480.762   1
  -6  -8  -2 1141.90 79.3652   1
   6   8   2 1026.85 74.7464   1
  -6   8  -2 1006.01 79.1443   1
   6  -8   2 1096.75 81.7260   1
  -7  -8  -2 11566.2 470.530   1
   7   8   2 11619.2 469.678   1
  -7   8  -2 12109.2 473.826   1
   7  -8   2 11352.8 471.527   1
  -8  -8  -2 5240.36 235.033   1
   8   8   2 5191.98 234.788   1
  -8   8  -2 5307.19 236.726   1
   8  -8   2 4898.54 234.388   1
  -9  -8  -2 5046.63 224.946   1
   9   8   2 4622.91 218.713   1
  -9   8  -2 4669.07 221.910   1
   9  -8   2 4597.08 221.910   1
 -10  -8  -2 5915.98 253.944   1
  10   8   2 5580.02 248.918   1
 -10   8  -2 5582.22 250.714   1
  10  -8   2 4942.83 246.778   1
 -11  -8  -2 4500.15 219.186   1
  11   8   2 4577.28 216.310   1
  11  -8   2 4345.18 218.791   1
 -11   8  -2 4915.72 221.887   1
  12  -8   2 1397.19 100.988   1
 -12   8  -2 1399.75 102.405   1
 -13   8  -2 3532.33 182.027   1
 -13  -8  -2 3591.92 180.727   1
  13  -8   2 3063.70 174.923   1
  13   8   2 3583.32 177.892   1
 -14  -8  -2 357.440 56.9917   1
  14   8   2 278.831 50.3531   1
 -14   8  -2 257.284 50.7592   1
  14  -8   2 339.376 56.6802   1
  15   8   2 2885.14 157.019   1
 -15  -8  -2 2764.96 156.743   1
  16  -8   2 1187.66 93.3676   1
 -16   8  -2 1292.10 101.382   1
 -17   8  -2 991.097 89.4283   1
  17  -8   2 1079.20 92.3622   1
  17   8   2 1038.04 86.7022   1
 -17  -8  -2 1057.72 87.0856   1
  18   8   2 137.141 44.9386   1
 -18  -8  -2 155.839 44.4392   1
  19  -8   2 87.9592 49.3110   1
 -19   8  -2 141.725 50.3919   1
  20   8   2 100.137 45.7293   1
 -20  -8  -2 80.5166 43.9204   1
 -21   8  -2 457.803 63.4823   1
  21  -8   2 528.656 68.5351   1
  21   8   2 380.797 65.2641   1
 -22   8  -2 31.2600 44.8532   1
  22   8   2 61.8176 46.7732   1
 -22  -8  -2 5.28299 43.3904   1
 -24   9   2-45.2115 45.1437   1
  24  -9  -2-10.4291 43.6081   1
 -23   9   2-5.04829 40.1477   1
  23  -9  -2 15.9314 47.2175   1
 -22   9   2 47.3427 44.7769   1
  22  -9  -2 21.1804 47.3450   1
 -21   9   2 1702.41 114.446   1
  21  -9  -2 1647.88 114.099   1
  21   9  -2 1444.87 109.491   1
 -20   9   2 495.674 69.6696   1
 -20  -9   2 590.406 69.1082   1
  20  -9  -2 550.517 70.5717   1
  20   9  -2 629.987 70.8406   1
  19   9  -2 209.490 51.5457   1
 -19  -9   2 275.285 53.3077   1
 -19   9   2 243.803 52.3471   1
 -18  -9   2 206.792 49.5867   1
  18   9  -2 180.624 47.5952   1
  18  -9  -2 192.556 52.6239   1
 -17  -9   2 1708.27 111.161   1
 -17   9   2 1522.34 113.124   1
  17   9  -2 1701.28 111.623   1
  17  -9  -2 1649.37 113.636   1
  16   9  -2 479.137 60.7339   1
 -16  -9   2 569.139 64.8475   1
 -15   9   2 8649.25 363.301   1
  15   9  -2 8028.83 359.022   1
 -15  -9   2 7985.24 360.551   1
 -14   9   2 6137.99 282.190   1
  14  -9  -2 6390.07 286.628   1
  14   9  -2 6195.62 281.521   1
 -14  -9   2 6640.41 286.158   1
 -13   9   2 1282.21 94.6837   1
  13  -9  -2 1218.27 93.1185   1
  13   9  -2 1327.84 92.3701   1
 -13  -9   2 1446.62 96.0556   1
 -12   9   2 3621.34 185.240   1
  12  -9  -2 3821.19 186.732   1
  12   9  -2 3516.15 180.807   1
 -12  -9   2 3879.22 184.370   1
 -11   9   2 5343.97 248.705   1
  11  -9  -2 5360.49 248.451   1
  11   9  -2 5454.58 244.266   1
 -11  -9   2 5369.59 245.006   1
 -10   9   2 116.016 40.7951   1
 -10  -9   2 172.174 43.2179   1
  10  -9  -2 154.427 41.5713   1
  10   9  -2 185.419 38.3993   1
  -9  -9   2 1297.31 87.1772   1
  -9   9   2 1201.50 88.5483   1
   9  -9  -2 1270.84 89.3447   1
   9   9  -2 1108.30 79.8603   1
  -8  -9   2 288.198 45.7570   1
   8  -9  -2 214.252 43.9191   1
   8   9  -2 245.964 39.8087   1
  -8   9   2 260.399 44.8244   1
   7  -9  -2 16308.5 630.667   1
  -7   9   2 15571.1 628.704   1
   6  -9  -2 7042.23 312.848   1
  -6   9   2 7658.32 315.116   1
  -6  -9   2 7420.23 310.666   1
   5  -9  -2 27315.9 1064.54   1
  -5   9   2 28932.8 1065.08   1
   5   9  -2 28541.2 1060.37   1
  -5  -9   2 27259.5 1059.35   1
   4  -9  -2 6674.63 295.229   1
  -4   9   2 5934.53 292.097   1
   3  -9  -2 442.832 49.5662   1
  -3   9   2 412.032 47.9214   1
   3   9  -2 396.211 43.7202   1
  -3  -9   2 400.802 46.1626   1
   2   9  -2 42.0328 28.0826   1
  -2   9   2 59.6394 28.0836   1
  -2  -9   2 7.24154 26.6757   1
   2  -9  -2 65.0583 29.8690   1
  -1  -9   2 9832.10 388.423   1
   1   9  -2 9364.24 385.799   1
  -1   9   2 9844.17 390.700   1
   1  -9  -2 9058.40 388.812   1
   0  -9   2 25089.7 917.086   1
   0   9  -2 23405.3 912.374   1
   0   9   2 23328.2 915.264   1
   0  -9  -2 24173.0 916.964   1
   1   9   2 11805.8 490.023   1
  -1  -9  -2 12712.6 491.226   1
   2   9   2 815.536 65.0869   1
  -2  -9  -2 754.358 62.9497   1
   3  -9   2 1377.42 89.6233   1
  -3   9  -2 1351.64 88.2426   1
   3   9   2 1266.49 84.3069   1
  -3  -9  -2 1228.90 84.9653   1
   4  -9   2 13944.4 550.677   1
  -4   9  -2 13598.4 549.810   1
   4   9   2 13838.0 548.655   1
  -4  -9  -2 13993.6 551.776   1
  -5  -9  -2 169.995 42.4162   1
   5   9   2 146.302 38.6876   1
   5  -9   2 170.151 41.3630   1
  -5   9  -2 208.404 42.6348   1
  -6  -9  -2 34299.1 1326.85   1
   6   9   2 35097.3 1324.50   1
  -6   9  -2 35712.0 1328.26   1
   6  -9   2 35332.6 1328.04   1
  -7  -9  -2 752.900 68.8123   1
   7   9   2 818.654 70.2588   1
  -7   9  -2 647.280 67.9344   1
   7  -9   2 726.531 70.3809   1
  -8  -9  -2 239.679 44.7662   1
   8   9   2 230.608 46.7178   1
  -8   9  -2 338.445 50.4180   1
  -9  -9  -2 6085.60 279.983   1
   9   9   2 6559.06 281.312   1
  -9   9  -2 6312.52 283.293   1
   9  -9   2 6373.15 284.136   1
 -10  -9  -2 4375.73 205.857   1
  10   9   2 4436.95 205.142   1
 -10   9  -2 3887.05 202.573   1
  10  -9   2 4204.97 206.483   1
 -11   9  -2 171.471 45.3516   1
  11  -9   2 161.478 45.5076   1
 -12  -9  -2 735.318 71.1200   1
  12   9   2 609.878 66.7735   1
 -12   9  -2 657.665 69.5375   1
  12  -9   2 598.112 71.3792   1
 -13  -9  -2 126.910 42.2465   1
  13   9   2 202.655 47.3537   1
 -13   9  -2 73.5924 42.9285   1
  13  -9   2 157.962 46.3559   1
  14   9   2 3844.92 198.331   1
 -14  -9  -2 4159.10 202.408   1
 -15   9  -2 2765.54 149.986   1
  15  -9   2 2412.23 144.180   1
  15   9   2 2285.46 142.046   1
 -15  -9  -2 2573.92 147.594   1
  16  -9   2 3059.21 169.153   1
  16   9   2 2961.16 165.657   1
 -16  -9  -2 2799.94 162.700   1
  17   9   2 103.010 47.4956   1
 -17  -9  -2 10.8295 42.2522   1
 -18   9  -2 10.7372 42.9826   1
  18  -9   2-21.5719 44.5570   1
  18   9   2 36.2653 42.8043   1
 -18  -9  -2 65.1803 47.0144   1
 -19   9  -2 478.447 67.8275   1
  19  -9   2 331.101 57.3433   1
  19   9   2 352.046 57.6558   1
 -19  -9  -2 325.638 56.7341   1
 -20   9  -2 1110.29 89.6314   1
  20  -9   2 1078.76 94.6843   1
  20   9   2 1112.13 92.0199   1
 -20  -9  -2 1138.95 92.2767   1
  21   9   2 152.945 50.4557   1
 -21  -9  -2 272.527 54.6003   1
 -22   9  -2 193.050 53.9047   1
  23 -10  -2 61.6732 46.9736   1
 -23  10   2 101.192 48.2750   1
  22 -10  -2 99.7392 47.5787   1
 -22  10   2 123.884 47.2620   1
  21 -10  -2-9.95323 38.5286   1
 -21  10   2 61.6668 46.8766   1
 -20  10   2 303.246 56.1144   1
  20 -10  -2 184.528 52.4019   1
  20  10  -2 222.540 52.5445   1
 -19  10   2 196.742 51.4732   1
  19  10  -2 215.108 51.0288   1
 -19 -10   2 236.546 51.3303   1
  18 -10  -2 548.889 68.8920   1
 -17  10   2 480.054 63.2397   1
  17 -10  -2 433.610 62.7002   1
  17  10  -2 289.606 53.8181   1
 -17 -10   2 411.997 58.7169   1
 -16  10   2 10063.9 420.954   1
  16 -10  -2 10433.8 425.852   1
  16  10  -2 9665.05 417.915   1
 -16 -10   2 9823.20 421.055   1
  15  10  -2 284.051 51.2412   1
 -15 -10   2 179.531 46.0408   1
 -14  10   2 2093.83 126.880   1
  14 -10  -2 2142.62 129.735   1
  14  10  -2 2039.65 126.177   1
 -14 -10   2 2331.30 131.949   1
 -13  10   2 220.992 49.5779   1
 -13 -10   2 276.590 47.2044   1
  13  10  -2 320.470 52.0992   1
  13 -10  -2 231.963 47.6375   1
 -12  10   2 22688.2 897.365   1
  12 -10  -2 22940.1 898.206   1
  12  10  -2 23570.3 896.142   1
 -12 -10   2 23426.9 898.009   1
 -11 -10   2 2616.25 141.607   1
 -11  10   2 2527.00 142.692   1
  11 -10  -2 2558.83 143.874   1
 -10 -10   2 16727.8 649.689   1
  10  10  -2 16131.1 645.214   1
   9 -10  -2 464.416 58.1020   1
  -9  10   2 515.098 57.9766   1
   9  10  -2 432.002 54.5932   1
  -9 -10   2 432.776 56.1143   1
   8  10  -2 2336.58 126.124   1
  -8  10   2 2151.08 128.753   1
   8 -10  -2 2267.85 130.608   1
  -8 -10   2 2281.20 127.210   1
   7  10  -2 359.122 47.4737   1
  -7  10   2 380.609 53.5447   1
   7 -10  -2 365.115 52.8829   1
   6  10  -2 13971.5 544.421   1
  -6  10   2 13319.5 546.353   1
   6 -10  -2 13854.3 549.322   1
  -6 -10   2 13702.2 545.184   1
  -5  10   2 5863.77 270.688   1
   5 -10  -2 6543.65 276.096   1
  -5 -10   2 6170.31 270.368   1
   4  10  -2 11663.3 456.472   1
  -4  10   2 11396.1 458.233   1
   4 -10  -2 10887.6 459.045   1
  -4 -10   2 11233.3 456.211   1
   3  10  -2 11201.8 454.435   1
  -3  10   2 11574.7 459.089   1
   3 -10  -2 11100.3 458.189   1
   2  10  -2 35341.7 1359.88   1
  -2  10   2 35987.7 1364.22   1
  -2 -10   2 37279.7 1364.25   1
   2 -10  -2 36395.4 1365.90   1
  -1  10   2 646.538 62.0324   1
   1  10  -2 699.329 64.5096   1
  -1 -10   2 702.836 63.6806   1
   1 -10  -2 780.259 67.9105   1
   0  10   2 192.733 40.0803   1
   0  10  -2 225.105 40.8305   1
   0 -10   2 176.392 37.9607   1
   0 -10  -2 184.604 40.7508   1
   1  10   2 824.561 68.3546   1
  -1  10  -2 848.539 69.7832   1
   1 -10   2 815.543 70.3421   1
  -1 -10  -2 778.461 68.5789   1
   2  10   2 23021.0 897.932   1
  -2  10  -2 23303.0 898.759   1
   2 -10   2 23354.8 899.294   1
  -2 -10  -2 24029.8 902.037   1
   3  10   2 2373.52 127.570   1
  -3  10  -2 2077.44 125.575   1
   3 -10   2 2330.80 128.892   1
  -3 -10  -2 2424.88 129.493   1
   4  10   2 19784.7 787.216   1
  -4  10  -2 20669.5 793.569   1
   4 -10   2 21187.1 793.360   1
  -4 -10  -2 19959.3 790.254   1
  -5  10  -2 19917.4 753.702   1
   5 -10   2 18844.2 753.357   1
   5  10   2 19484.8 750.903   1
  -5 -10  -2 18943.1 752.924   1
  -6  10  -2 614.749 63.9715   1
   6 -10   2 554.522 62.1379   1
   6  10   2 687.517 63.6877   1
  -6 -10  -2 661.192 65.2486   1
  -7  10  -2 14470.9 573.574   1
   7 -10   2 14171.0 574.125   1
  -7 -10  -2 14987.0 574.248   1
   7  10   2 13487.4 566.815   1
   8  10   2 911.238 76.4932   1
  -8 -10  -2 812.524 74.6470   1
   9 -10   2 1606.32 105.973   1
  -9  10  -2 1348.89 100.486   1
 -10 -10  -2 4310.89 213.677   1
 -10  10  -2 4485.23 217.021   1
  10 -10   2 4632.77 219.305   1
 -11 -10  -2 8296.83 341.003   1
  11  10   2 7913.38 337.638   1
 -11  10  -2 7764.16 337.186   1
  11 -10   2 7171.79 336.082   1
 -12 -10  -2 200.412 46.9281   1
  12  10   2 239.082 49.0727   1
 -12  10  -2 180.883 46.4625   1
  12 -10   2 163.432 47.4194   1
  13  10   2 7170.29 325.397   1
 -13 -10  -2 7807.17 331.493   1
 -14 -10  -2 2475.41 144.458   1
  14  10   2 2300.39 139.937   1
  14 -10   2 2550.21 147.653   1
 -14  10  -2 2646.04 148.950   1
 -15  10  -2 3278.83 167.366   1
 -15 -10  -2 2843.09 160.462   1
  15 -10   2 2849.00 163.236   1
  15  10   2 2721.60 156.888   1
 -16 -10  -2 53.0851 42.4730   1
  16  10   2 144.515 47.0776   1
  16 -10   2 224.661 55.8569   1
 -16  10  -2 102.130 49.2557   1
 -17  10  -2 1158.32 95.3708   1
  17 -10   2 1161.13 95.1575   1
  17  10   2 1156.07 92.2532   1
 -17 -10  -2 1167.75 93.2071   1
 -18  10  -2-11.1359 42.1919   1
  18 -10   2 5.15817 39.6492   1
  18  10   2-5.19487 41.5843   1
 -18 -10  -2 31.9950 39.8178   1
 -19  10  -2 131.012 48.4568   1
  19 -10   2 112.866 51.8195   1
  19  10   2 144.903 49.2340   1
 -19 -10  -2 63.7231 44.5890   1
 -20  10  -2 25.7495 40.4382   1
  20 -10   2 10.4595 44.7766   1
 -20 -10  -2 89.5752 48.0880   1
 -21  10  -2 432.414 63.1891   1
  21  10   2 431.000 64.6349   1
  21 -10   2 416.845 67.4557   1
  22 -11  -2 55.0391 42.3524   1
 -22  11   2 20.8569 43.3579   1
  21 -11  -2 1378.22 101.941   1
 -21  11   2 1279.08 101.049   1
  20 -11  -2 261.749 58.1877   1
 -20  11   2 247.709 53.0351   1
 -19  11   2 1582.45 108.887   1
  19 -11  -2 1552.77 109.370   1
  19  11  -2 1362.25 103.964   1
 -18  11   2 400.610 61.3051   1
  18 -11  -2 303.587 54.6080   1
  18  11  -2 272.866 54.6802   1
 -18 -11   2 255.795 55.9198   1
  17 -11  -2 1028.60 89.5891   1
 -17  11   2 898.572 84.8164   1
 -16  11   2 1753.23 114.316   1
  16 -11  -2 1965.00 122.265   1
  16  11  -2 1623.33 112.850   1
 -16 -11   2 1772.58 115.521   1
 -15  11   2 6652.22 296.878   1
 -15 -11   2 6453.40 297.930   1
  15  11  -2 6787.05 298.364   1
  15 -11  -2 6718.93 300.529   1
 -14  11   2 1065.57 86.0799   1
  14 -11  -2 896.449 83.2348   1
  14  11  -2 919.507 81.2035   1
 -14 -11   2 950.620 81.7070   1
 -13 -11   2 4421.03 210.945   1
 -13  11   2 4196.21 209.475   1
  13 -11  -2 4151.61 209.962   1
 -12  11   2 1258.13 96.9423   1
  12 -11  -2 1267.21 96.1053   1
  11 -11  -2 25711.1 981.791   1
 -11 -11   2 25009.1 977.569   1
 -11  11   2 24882.7 979.134   1
  11  11  -2 25855.9 975.701   1
  10 -11  -2 2747.34 150.454   1
 -10 -11   2 2698.92 146.841   1
 -10  11   2 2469.60 146.819   1
  10  11  -2 2802.72 146.210   1
   9 -11  -2 2632.05 147.356   1
  -9  11   2 2415.29 142.596   1
   9  11  -2 2715.40 142.289   1
  -9 -11   2 2633.24 142.477   1
   8  11  -2 479.268 55.2185   1
  -8  11   2 495.984 59.3966   1
   8 -11  -2 443.342 60.4453   1
  -8 -11   2 494.723 56.2209   1
   7  11  -2 3117.18 163.865   1
  -7  11   2 3273.56 169.082   1
   7 -11  -2 3493.52 171.807   1
  -7 -11   2 3140.07 164.972   1
   6  11  -2 184.059 42.4230   1
  -6  11   2 130.557 40.0782   1
   6 -11  -2 145.272 41.4543   1
  -6 -11   2 219.560 41.2726   1
   5  11  -2 7602.35 325.697   1
  -5  11   2 8013.11 331.690   1
   5 -11  -2 7491.91 329.947   1
  -5 -11   2 7615.98 327.211   1
   4  11  -2 8986.85 370.208   1
  -4  11   2 9002.72 372.734   1
   4 -11  -2 8691.45 373.293   1
  -4 -11   2 8739.43 371.148   1
  -3  11   2 19633.7 757.499   1
  -3 -11   2 19477.4 756.813   1
   3 -11  -2 19188.5 758.439   1
   2  11  -2 35912.2 1346.84   1
  -2  11   2 37256.1 1350.66   1
  -2 -11   2 34356.2 1346.24   1
   2 -11  -2 35356.2 1349.75   1
  -1  11   2 17616.6 689.862   1
   1  11  -2 17864.2 690.989   1
   1 -11  -2 17446.8 692.495   1
   0  11   2 11927.0 488.166   1
   0  11  -2 11790.0 484.950   1
   0 -11   2 12402.9 489.806   1
   0 -11  -2 12113.3 490.119   1
   1  11   2 1960.71 114.375   1
  -1  11  -2 1620.01 109.117   1
   1 -11   2 1952.55 114.667   1
  -1 -11  -2 2000.62 115.511   1
   2  11   2 7387.07 323.198   1
  -2  11  -2 7922.00 327.161   1
   2 -11   2 7451.29 324.894   1
  -2 -11  -2 7606.79 327.404   1
   3  11   2 1400.74 95.7567   1
  -3  11  -2 1574.67 99.5345   1
   3 -11   2 1443.73 96.5432   1
  -3 -11  -2 1380.01 97.4277   1
   4  11   2 19233.3 726.500   1
  -4  11  -2 18248.9 727.649   1
   4 -11   2 17775.5 725.562   1
  -4 -11  -2 18902.4 727.180   1
  -5  11  -2 11127.4 459.421   1
   5 -11   2 11090.6 460.794   1
   5  11   2 11224.1 456.833   1
  -5 -11  -2 11168.0 458.358   1
   6  11   2 15267.9 608.444   1
  -6 -11  -2 15326.5 610.608   1
   7 -11   2 1382.43 96.7268   1
  -7  11  -2 1256.24 95.7220   1
   8 -11   2 6485.16 287.642   1
   8  11   2 5819.50 281.218   1
  -8 -11  -2 6344.47 287.538   1
  -9 -11  -2 6660.65 295.740   1
  -9  11  -2 6452.53 293.095   1
   9 -11   2 6617.39 294.659   1
 -10 -11  -2 641.079 67.6082   1
  10  11   2 653.461 66.9276   1
 -10  11  -2 643.282 69.0248   1
  10 -11   2 526.272 64.7672   1
 -11 -11  -2 446.105 59.5268   1
  11  11   2 266.855 54.4193   1
 -11  11  -2 322.455 55.3618   1
  11 -11   2 442.779 60.2679   1
 -12 -11  -2 6292.47 295.543   1
  12  11   2 6526.23 297.218   1
 -12  11  -2 6685.28 296.245   1
  12 -11   2 7012.88 301.544   1
 -13 -11  -2 1319.62 98.8439   1
  13  11   2 1329.43 100.030   1
 -13  11  -2 1587.71 107.288   1
  13 -11   2 1507.55 108.229   1
 -14 -11  -2 4544.46 218.783   1
  14  11   2 4332.54 216.207   1
 -14  11  -2 4941.77 225.990   1
  14 -11   2 4070.09 216.893   1
 -15 -11  -2 98.8450 43.3701   1
  15  11   2 86.8674 43.6117   1
  15 -11   2 75.0855 44.1645   1
 -15  11  -2 118.957 47.9444   1
 -16  11  -2 789.943 80.6868   1
 -16 -11  -2 933.808 81.9088   1
  16 -11   2 804.984 80.8178   1
  16  11   2 763.817 75.3721   1
 -17 -11  -2 610.336 71.6887   1
  17  11   2 697.519 73.4337   1
  17 -11   2 665.032 78.2206   1
 -17  11  -2 617.437 73.4879   1
 -18  11  -2 1747.26 120.608   1
  18 -11   2 1945.85 121.372   1
  18  11   2 1877.31 119.867   1
 -18 -11  -2 1794.17 118.707   1
  19 -11   2 429.644 63.8128   1
 -19  11  -2 277.252 58.5348   1
 -20  11  -2 1728.02 114.096   1
 -20 -11  -2 1429.00 108.453   1
  20 -11   2 1787.62 118.781   1
  20  11   2 1797.99 115.397   1
  21 -12  -2 98.4082 47.6866   1
 -21  12   2 144.683 48.5009   1
 -20  12   2 2428.23 138.096   1
  20 -12  -2 2088.55 133.946   1
  19 -12  -2 327.751 57.4018   1
 -18  12   2 1628.53 112.982   1
  18  12  -2 1586.93 109.899   1
  18 -12  -2 1552.44 112.215   1
 -17  12   2 1035.37 85.3905   1
  17 -12  -2 945.540 85.9700   1
  17  12  -2 829.351 83.5094   1
 -17 -12   2 869.547 80.8733   1
 -16 -12   2 3189.70 171.781   1
  15 -12  -2 783.151 77.6853   1
 -15 -12   2 823.136 75.5340   1
 -15  12   2 680.623 73.4671   1
  15  12  -2 773.745 72.7396   1
  14 -12  -2 2314.67 145.025   1
 -14 -12   2 2692.26 149.275   1
 -14  12   2 2530.43 148.299   1
  13 -12  -2 2545.53 142.429   1
 -13 -12   2 2561.75 142.317   1
 -13  12   2 2309.16 138.839   1
  13  12  -2 2267.79 137.453   1
 -12 -12   2 6088.33 267.282   1
  12  12  -2 5399.81 258.786   1
  11 -12  -2 966.889 84.6327   1
 -11 -12   2 867.764 77.8170   1
  11  12  -2 1036.85 81.4494   1
 -11  12   2 944.941 83.2921   1
 -10  12   2 2532.08 145.198   1
  10 -12  -2 2431.58 143.980   1
   9 -12  -2 2900.01 154.352   1
  -9  12   2 2690.30 149.173   1
   9  12  -2 2564.82 145.504   1
  -9 -12   2 2662.55 147.101   1
   8  12  -2 382.435 52.6801   1
  -8  12   2 344.261 54.4183   1
   8 -12  -2 540.545 62.0764   1
  -8 -12   2 390.591 54.0483   1
   7  12  -2 19585.5 762.545   1
  -7  12   2 19334.0 765.884   1
   7 -12  -2 19459.4 767.346   1
  -7 -12   2 19694.3 764.508   1
   6  12  -2 13347.7 521.593   1
  -6  12   2 12132.3 519.935   1
   6 -12  -2 13014.3 523.854   1
  -6 -12   2 13026.3 521.236   1
   5  12  -2 645.125 63.6955   1
  -5  12   2 626.509 66.1908   1
   5 -12  -2 573.654 65.8781   1
  -5 -12   2 694.218 66.3619   1
  -4 -12   2 10471.2 430.605   1
   4  12  -2 10319.1 428.567   1
   3  12  -2 13150.6 529.874   1
  -3 -12   2 13249.1 531.397   1
   2  12  -2 17383.0 695.309   1
  -2  12   2 18014.1 699.255   1
   2 -12  -2 17192.1 697.028   1
  -2 -12   2 18395.9 698.364   1
   1  12  -2 16229.4 605.701   1
  -1  12   2 15275.3 604.187   1
   1 -12  -2 14258.8 602.972   1
  -1 -12   2 14977.1 603.704   1
   0  12  -2 12855.1 531.951   1
   0  12   2 13489.7 535.206   1
   0 -12  -2 13506.0 537.001   1
   1  12   2 1999.93 115.877   1
  -1  12  -2 1780.48 111.390   1
   1 -12   2 1922.76 115.047   1
  -1 -12  -2 1758.54 112.525   1
   2  12   2 660.206 64.8660   1
  -2  12  -2 683.952 66.2550   1
   2 -12   2 610.792 63.5702   1
  -2 -12  -2 668.090 66.7286   1
   3  12   2 17331.7 680.397   1
  -3  12  -2 16734.4 680.465   1
   3 -12   2 17427.1 682.771   1
  -3 -12  -2 17519.5 682.723   1
   5  12   2 212.977 43.6721   1
  -5  12  -2 222.443 44.3890   1
   5 -12   2 303.299 50.1726   1
  -5 -12  -2 306.932 50.7357   1
   6  12   2 251.817 48.2053   1
  -6  12  -2 249.723 47.7113   1
   6 -12   2 148.244 44.8598   1
  -7  12  -2 18496.9 748.524   1
   7 -12   2 19426.0 750.934   1
   7  12   2 19149.1 746.116   1
  -7 -12  -2 18938.4 748.151   1
  -8  12  -2 5678.94 261.767   1
   8 -12   2 6019.85 265.619   1
   8  12   2 5578.13 258.359   1
  -8 -12  -2 5381.40 259.046   1
  -9  12  -2 1452.69 104.673   1
   9 -12   2 1449.40 105.670   1
   9  12   2 1523.17 102.947   1
  -9 -12  -2 1548.76 105.180   1
 -10  12  -2 2675.76 150.765   1
 -10 -12  -2 2762.57 153.685   1
  10 -12   2 2895.74 155.667   1
  10  12   2 2582.10 148.794   1
 -11 -12  -2-5.15256 40.1602   1
 -11  12  -2-15.1823 41.8054   1
  11  12   2 4.88138 39.3279   1
  11 -12   2 36.7601 40.9309   1
 -12  12  -2 485.351 60.3881   1
  12 -12   2 588.646 66.1474   1
 -13 -12  -2 12081.6 487.944   1
  13 -12   2 11993.3 490.793   1
  13  12   2 11518.2 484.435   1
 -13  12  -2 11402.3 482.052   1
 -14 -12  -2 62.8282 42.7394   1
  14  12   2 10.2844 40.9150   1
 -15 -12  -2 36.6354 40.2323   1
  15 -12   2 85.5718 48.5467   1
  15  12   2-15.5209 42.4794   1
 -15  12  -2-37.5048 46.8831   1
  16  12   2 1101.49 92.4786   1
 -16 -12  -2 1026.49 89.5825   1
  16 -12   2 1092.70 92.6531   1
 -16  12  -2 1072.41 90.9667   1
  17  12   2 1856.98 122.158   1
 -17 -12  -2 1639.33 122.453   1
  17 -12   2 2079.80 126.555   1
 -17  12  -2 2089.41 126.060   1
  18 -12   2 330.142 58.5873   1
 -18  12  -2 378.211 64.4616   1
  19  12   2 2849.17 155.341   1
 -19  12  -2 3007.86 162.070   1
 -19 -12  -2 2899.19 156.543   1
 -20  13   2 285.090 56.3817   1
  20 -13  -2 259.123 56.0141   1
  19 -13  -2 2593.13 147.999   1
  18 -13  -2 114.992 48.2734   1
 -18  13   2 67.1125 46.5043   1
  17 -13  -2 1538.49 107.592   1
 -17  13   2 1441.04 104.107   1
  17  13  -2 1246.93 98.6781   1
  16 -13  -2 1358.47 99.8631   1
 -16 -13   2 1250.12 96.7886   1
 -16  13   2 1467.66 99.1437   1
  15 -13  -2 1807.96 117.517   1
 -15 -13   2 1949.10 120.267   1
  15  13  -2 1717.61 114.856   1
 -15  13   2 1683.51 114.588   1
 -14  13   2 871.640 79.8273   1
  14 -13  -2 895.466 82.2114   1
  13 -13  -2 41.3726 40.8589   1
 -13 -13   2 5.21230 41.1807   1
 -13  13   2-5.05130 39.6420   1
  13  13  -2 10.1031 39.9110   1
  12 -13  -2 3377.69 176.728   1
 -12 -13   2 3562.74 179.548   1
 -12  13   2 3160.40 174.809   1
  12  13  -2 3478.06 178.160   1
  11 -13  -2 1200.54 92.4224   1
 -11 -13   2 1118.25 87.7414   1
 -11  13   2 1091.18 88.9442   1
  11  13  -2 1093.23 87.2464   1
 -10 -13   2 59.6123 41.3123   1
  10  13  -2 24.3057 36.3281   1
   9 -13  -2 13704.6 541.461   1
  -9  13   2 12953.5 536.737   1
   9  13  -2 13031.6 535.107   1
  -9 -13   2 13129.1 536.823   1
   8  13  -2 4057.00 198.717   1
  -8  13   2 3775.22 199.224   1
   8 -13  -2 4270.89 205.400   1
  -8 -13   2 4131.52 201.730   1
   7  13  -2 5013.68 239.638   1
  -7  13   2 5376.73 244.476   1
   7 -13  -2 5101.09 242.855   1
  -7 -13   2 5181.12 242.026   1
  -6  13   2 6704.86 297.604   1
   6 -13  -2 6588.42 298.032   1
  -5  13   2 4917.32 235.228   1
   5 -13  -2 5125.38 237.709   1
  -4  13   2 1820.00 114.533   1
   4 -13  -2 1735.68 114.035   1
  -3  13   2 7328.84 328.272   1
   3 -13  -2 7908.88 333.191   1
  -2  13   2 32075.0 1226.53   1
   2 -13  -2 32323.9 1227.29   1
  -1  13   2 5100.67 237.217   1
   1 -13  -2 4999.72 236.171   1
   0  13   2 305.598 48.8579   1
   0 -13  -2 253.317 47.0485   1
   1  13   2 6488.61 302.465   1
  -1  13  -2 7220.43 308.210   1
   1 -13   2 6722.67 306.422   1
  -1 -13  -2 7315.00 308.876   1
   2  13   2 7678.98 329.685   1
  -2  13  -2 7679.51 330.771   1
  -2 -13  -2 7376.76 329.748   1
   3  13   2 8129.76 356.891   1
  -3  13  -2 8328.91 359.728   1
   3 -13   2 8399.95 361.708   1
  -3 -13  -2 8570.57 360.519   1
   4  13   2 16857.0 679.607   1
  -4  13  -2 17407.3 683.113   1
   4 -13   2 17351.0 682.908   1
  -4 -13  -2 17132.9 681.966   1
  -5  13  -2 907.315 78.4062   1
   5 -13   2 988.209 81.2293   1
   5  13   2 945.641 78.7665   1
  -5 -13  -2 812.312 76.3117   1
   6 -13   2 2115.22 130.478   1
  -6  13  -2 2297.29 132.622   1
  -6 -13  -2 2107.99 129.423   1
  -7  13  -2 534.124 65.1085   1
   7 -13   2 523.690 63.9551   1
   7  13   2 469.671 60.7472   1
  -7 -13  -2 549.618 63.9352   1
  -8  13  -2 22078.4 834.477   1
   8 -13   2 21122.4 834.084   1
   8  13   2 20705.6 830.358   1
  -8 -13  -2 21252.7 833.238   1
  -9  13  -2 607.260 67.3694   1
   9 -13   2 668.326 70.9949   1
   9  13   2 563.034 65.4867   1
  -9 -13  -2 773.258 74.0638   1
  10 -13   2 491.986 61.8665   1
 -10  13  -2 523.044 64.1598   1
 -11 -13  -2 134.885 46.5191   1
 -11  13  -2 87.1784 43.5424   1
  11 -13   2 83.9525 44.5446   1
  11  13   2 104.828 40.1320   1
 -12  13  -2 2179.28 127.875   1
  12 -13   2 2181.96 131.263   1
  12  13   2 1752.93 121.997   1
 -12 -13  -2 1965.72 125.429   1
 -13  13  -2 956.844 82.8888   1
 -13 -13  -2 1040.61 86.6335   1
  13 -13   2 871.340 85.3109   1
  13  13   2 924.380 81.9197   1
 -14 -13  -2 206.040 54.2048   1
  14 -13   2 289.769 58.0010   1
  14  13   2 250.338 52.6526   1
 -14  13  -2 248.123 56.3219   1
 -15  13  -2 227.599 55.7082   1
 -15 -13  -2 279.815 53.8752   1
  15 -13   2 302.222 60.8165   1
 -16  13  -2 252.975 54.6605   1
  16  13   2 227.115 53.7606   1
  16 -13   2 177.387 52.8496   1
 -16 -13  -2 141.667 47.2089   1
 -17  13  -2 180.079 48.2969   1
  17 -13   2 174.199 52.4844   1
 -18 -13  -2 5070.02 234.170   1
 -18  13  -2 4484.78 231.241   1
  18 -13   2 5167.07 236.391   1
  18  13   2 4814.74 232.531   1
 -19  14   2 100.343 50.8476   1
  19 -14  -2 65.1283 47.5889   1
 -18  14   2 2472.42 144.534   1
  18 -14  -2 2475.67 145.636   1
 -17  14   2 139.113 46.5853   1
  17 -14  -2 138.792 53.3610   1
  15  14  -2 531.133 65.7625   1
  15 -14  -2 512.682 64.5710   1
 -15  14   2 458.894 62.8819   1
 -15 -14   2 509.036 65.5517   1
  14  14  -2 77.3240 44.1474   1
  14 -14  -2 77.6809 45.0993   1
 -14  14   2 10.0572 41.5757   1
 -14 -14   2 26.4475 40.9804   1
  13  14  -2 2372.48 135.085   1
  13 -14  -2 2242.01 132.915   1
 -13 -14   2 2032.77 132.574   1
 -13  14   2 2091.74 128.179   1
 -12  14   2 126.426 46.0608   1
  12 -14  -2 83.3165 46.4584   1
  11  14  -2 2851.71 157.003   1
  11 -14  -2 2913.19 160.094   1
 -11  14   2 2779.39 159.641   1
 -11 -14   2 2869.59 158.496   1
  10  14  -2 6224.04 284.110   1
  10 -14  -2 6644.59 288.259   1
 -10  14   2 5897.07 282.181   1
 -10 -14   2 6388.28 286.379   1
  -9 -14   2 137.634 45.9379   1
   9  14  -2 113.853 41.0468   1
  -9  14   2 54.9748 38.3108   1
   9 -14  -2 98.2581 43.8947   1
  -8 -14   2 4392.88 210.754   1
   8  14  -2 3947.38 205.674   1
  -8  14   2 4160.71 208.173   1
   8 -14  -2 4408.89 210.362   1
   7  14  -2 4976.07 236.832   1
  -7 -14   2 5064.02 238.287   1
  -6 -14   2 113.747 42.9411   1
   6  14  -2 53.6937 41.2006   1
  -6  14   2 94.1315 42.0563   1
   6 -14  -2 119.044 42.8291   1
  -5 -14   2 19.9322 38.5736   1
   5  14  -2-4.79498 37.1180   1
  -5  14   2 19.5312 34.5049   1
   5 -14  -2 9.93009 35.6659   1
  -4  14   2 2520.98 142.197   1
   4  14  -2 2447.24 141.163   1
   4 -14  -2 2584.25 145.059   1
  -4 -14   2 2488.23 142.128   1
  -3  14   2 10715.1 458.609   1
   3  14  -2 11031.6 460.515   1
   3 -14  -2 11611.5 463.939   1
  -3 -14   2 11150.7 460.936   1
  -2  14   2 10844.3 456.312   1
   2  14  -2 11605.1 460.632   1
   2 -14  -2 11171.6 459.285   1
  -2 -14   2 10616.6 457.440   1
  -1  14   2 3222.32 169.784   1
   1  14  -2 3194.10 168.476   1
   1 -14  -2 3128.51 169.521   1
  -1 -14   2 3441.57 173.480   1
   0  14   2 3911.88 197.996   1
   0  14  -2 4036.56 201.135   1
   0 -14  -2 4285.26 202.763   1
   0 -14   2 3965.43 201.140   1
  -1 -14  -2 229.360 46.8107   1
   1  14   2 153.441 43.7573   1
  -1  14  -2 135.676 45.5157   1
   1 -14   2 173.358 49.4840   1
   2  14   2 1171.77 89.1342   1
  -2 -14  -2 1022.03 85.6283   1
   2 -14   2 1081.53 88.4422   1
   3  14   2 16760.9 670.461   1
  -3  14  -2 17081.4 672.695   1
   3 -14   2 16752.1 673.365   1
   4  14   2 2610.77 148.318   1
  -4 -14  -2 2718.83 150.567   1
  -4  14  -2 2736.82 153.257   1
  -5 -14  -2 196.412 46.6646   1
   5  14   2 53.7517 40.9142   1
  -5  14  -2 144.706 46.2400   1
   5 -14   2 159.808 47.5219   1
   6  14   2 3734.32 188.756   1
  -6 -14  -2 3751.78 190.612   1
  -7 -14  -2 3480.19 185.969   1
  -7  14  -2 3728.19 190.206   1
   7  14   2 3530.09 185.053   1
   7 -14   2 3816.47 190.910   1
  -8 -14  -2 188.017 47.9893   1
  -8  14  -2 199.579 53.0480   1
   8  14   2 278.661 54.3414   1
   8 -14   2 247.571 53.0645   1
  -9 -14  -2 3729.65 189.138   1
  -9  14  -2 3528.71 186.454   1
   9  14   2 3724.81 186.886   1
   9 -14   2 3543.24 186.864   1
 -10 -14  -2 140.118 46.0585   1
 -10  14  -2 158.454 46.3255   1
  10 -14   2 172.765 48.1452   1
  10  14   2 201.626 50.5294   1
  11  14   2 469.742 62.1891   1
 -11 -14  -2 450.455 63.0718   1
 -12 -14  -2 3028.75 168.546   1
 -12  14  -2 3204.32 167.989   1
  12  14   2 2993.15 166.398   1
  12 -14   2 3316.87 172.714   1
 -13  14  -2 1809.07 115.269   1
  13 -14   2 1560.13 113.400   1
  14  14   2 1220.26 95.5913   1
 -14 -14  -2 1299.32 97.5487   1
 -15  14  -2-57.0056 44.3519   1
 -15 -14  -2 15.6944 42.9552   1
  15  14   2-30.0335 43.3236   1
  15 -14   2 15.7354 44.6336   1
 -16  14  -2 36.2214 43.2651   1
 -16 -14  -2 36.3872 42.9427   1
  16 -14   2 15.4111 39.2100   1
  16  14   2-34.7428 47.7039   1
  17  14   2 3002.45 172.455   1
  17 -14   2 3429.40 179.037   1
 -17  14  -2 3632.68 179.458   1
 -18  15   2 62.4507 45.1534   1
  18 -15  -2 34.9094 46.8723   1
 -17  15   2 1317.67 98.4030   1
  17 -15  -2 1385.27 106.048   1
 -16  15   2 266.576 53.1153   1
  16 -15  -2 111.355 50.6455   1
 -15  15   2 1168.99 88.7775   1
  15 -15  -2 930.306 87.2597   1
  14  15  -2 494.590 62.4702   1
  14 -15  -2 521.979 64.6089   1
 -14  15   2 501.853 63.5372   1
  13  15  -2 383.290 60.3892   1
 -13  15   2 359.870 59.4428   1
  13 -15  -2 408.860 60.7115   1
 -13 -15   2 348.278 58.9653   1
  12  15  -2 1238.93 95.0352   1
 -12  15   2 1132.36 92.1343   1
  12 -15  -2 1372.74 99.7136   1
 -12 -15   2 1266.08 96.2899   1
  11  15  -2-5.09786 42.1119   1
 -11  15   2 5.16665 37.9994   1
  11 -15  -2 15.7259 39.4329   1
 -11 -15   2 5.26442 40.4660   1
 -10 -15   2 344.900 57.3619   1
  10  15  -2 430.266 60.9432   1
 -10  15   2 384.519 59.3609   1
  10 -15  -2 301.830 58.4999   1
   9 -15  -2 2707.55 155.385   1
  -9  15   2 2898.76 157.528   1
  -8 -15   2 523.965 61.7250   1
  -8  15   2 362.979 57.6137   1
   8 -15  -2 456.009 60.6833   1
   8  15  -2 412.863 58.8145   1
  -7 -15   2 1089.26 86.8116   1
  -7  15   2 972.911 87.8964   1
   7 -15  -2 1065.15 89.2471   1
   7  15  -2 1022.04 85.2284   1
  -6  15   2 2321.58 137.094   1
   6  15  -2 2317.21 138.209   1
  -6 -15   2 2353.22 139.209   1
   6 -15  -2 2355.30 138.296   1
   5  15  -2 603.561 65.9925   1
  -5  15   2 498.808 64.5943   1
   5 -15  -2 487.164 60.6535   1
  -5 -15   2 584.468 66.3122   1
  -4  15   2 193.051 47.5253   1
  -4 -15   2 220.100 49.0824   1
   4 -15  -2 266.959 51.2986   1
   4  15  -2 290.144 52.7647   1
   3  15  -2 1724.84 113.658   1
  -3 -15   2 1772.58 115.415   1
   2  15  -2 1228.80 96.3589   1
  -2 -15   2 1531.89 103.705   1
   1  15  -2 344.775 55.7835   1
  -1 -15   2 405.485 56.1802   1
   0  15  -2 1445.00 105.139   1
   0 -15   2 1577.53 106.936   1
  -1  15  -2 2985.62 162.885   1
   1 -15   2 3047.50 164.154   1
  -2  15  -2 708.173 74.8938   1
   2 -15   2 737.566 74.2388   1
   4  15   2 927.739 81.2496   1
  -4 -15  -2 1067.65 87.0785   1
   4 -15   2 960.823 84.5096   1
   5  15   2 2092.54 124.654   1
  -5  15  -2 1787.68 119.870   1
   5 -15   2 2109.94 128.137   1
  -5 -15  -2 1923.19 122.411   1
   6  15   2 2337.64 142.240   1
  -6  15  -2 2617.53 148.984   1
  -6 -15  -2 2686.33 147.539   1
   7  15   2 5336.75 246.149   1
  -7  15  -2 5316.74 248.296   1
   7 -15   2 5362.65 249.285   1
  -7 -15  -2 4944.11 245.164   1
   8  15   2 175.930 49.7038   1
  -8  15  -2 154.215 48.1498   1
  -8 -15  -2 148.439 45.6171   1
   8 -15   2 137.580 47.8712   1
   9  15   2 5.04267 42.4111   1
  -9 -15  -2 5.16040 40.2212   1
  10  15   2 1620.65 111.526   1
 -10  15  -2 1590.80 111.248   1
 -10 -15  -2 1649.46 111.323   1
  10 -15   2 1743.54 114.827   1
  11 -15   2 255.829 52.9303   1
 -11  15  -2 234.649 52.1660   1
  12  15   2 2353.90 140.003   1
 -12  15  -2 2311.43 138.163   1
  12 -15   2 2337.89 139.126   1
 -12 -15  -2 2449.98 141.834   1
  13  15   2 368.984 58.5370   1
 -13  15  -2 373.699 59.7730   1
  13 -15   2 289.260 59.0157   1
 -13 -15  -2 323.147 56.2052   1
  14  15   2 5316.79 249.493   1
 -14  15  -2 5484.92 250.410   1
 -14 -15  -2 5557.41 254.149   1
  14 -15   2 5074.70 251.941   1
  15  15   2 422.973 61.8195   1
 -15 -15  -2 496.424 64.5873   1
  16  15   2 118.224 48.6560   1
  16 -15   2 306.050 53.5948   1
 -16  15  -2 236.624 52.5862   1
  16 -16  -2 202.206 50.4244   1
 -16  16   2 120.601 43.1164   1
  14 -16  -2 828.781 78.5720   1
 -14  16   2 989.739 81.9185   1
  13 -16  -2 629.139 70.2107   1
 -13  16   2 551.307 66.5780   1
  12  16  -2 3008.65 164.083   1
 -12  16   2 3002.62 162.338   1
  12 -16  -2 2937.85 162.429   1
 -12 -16   2 2898.71 163.801   1
  11  16  -2-10.3632 40.6674   1
 -11  16   2 76.8006 45.5291   1
  11 -16  -2 5.20894 44.8332   1
 -11 -16   2 5.27561 38.8062   1
  10  16  -2 1443.78 105.346   1
 -10  16   2 1519.65 105.119   1
  10 -16  -2 1551.80 106.534   1
 -10 -16   2 1510.23 106.654   1
   9  16  -2 2982.81 161.537   1
  -9  16   2 2853.49 161.280   1
   9 -16  -2 2895.62 161.142   1
  -9 -16   2 2995.09 161.897   1
  -8 -16   2 3025.52 167.216   1
   8  16  -2 3135.41 167.996   1
  -7 -16   2 547.601 65.6383   1
  -7  16   2 481.886 63.1852   1
   7 -16  -2 450.698 61.5546   1
   7  16  -2 567.531 67.7662   1
   6 -16  -2 1501.33 105.079   1
  -6 -16   2 1303.44 98.7142   1
   6  16  -2 1221.74 97.0880   1
  -6  16   2 1390.00 100.923   1
   5 -16  -2 2529.40 140.066   1
  -5 -16   2 2251.77 136.345   1
   5  16  -2 2203.55 134.859   1
  -5  16   2 2312.48 136.277   1
   4 -16  -2 15.2778 38.8691   1
  -4 -16   2 25.8125 39.4026   1
   4  16  -2-5.08966 42.8067   1
  -4  16   2-4.98077 36.9135   1
   3 -16  -2 40.6274 42.2214   1
  -3 -16   2 46.5774 40.6281   1
   3  16  -2 15.0934 39.4976   1
  -3  16   2 24.9523 41.2401   1
  -2 -16   2 10.3378 36.2194   1
   2 -16  -2 35.7145 42.4032   1
  -2  16   2-9.86782 38.9795   1
   2  16  -2-4.99767 37.8710   1
  -1 -16   2 1868.97 120.363   1
   1 -16  -2 1914.70 119.849   1
   1  16  -2 1705.87 116.917   1
  -1  16   2 1835.61 117.858   1
   0 -16   2 77.2549 44.4437   1
   0  16  -2 90.8377 42.8168   1
   0  16   2 100.299 43.5229   1
  -1 -16  -2 151.418 45.3954   1
  -1  16  -2 142.290 45.9367   1
   1 -16   2 122.982 43.8937   1
  -2  16  -2 719.355 73.9318   1
  -2 -16  -2 679.123 70.9407   1
   2 -16   2 624.098 69.2477   1
   2  16   2 516.973 64.0347   1
  -3  16  -2 2517.57 147.792   1
   3 -16   2 2643.25 149.799   1
  -3 -16  -2 2602.71 149.993   1
  -4 -16  -2 1948.71 122.201   1
   4  16   2 1858.38 119.691   1
  -4  16  -2 1855.81 121.227   1
   4 -16   2 1885.64 121.353   1
   5  16   2 4791.55 227.583   1
  -5  16  -2 4846.23 229.394   1
   5 -16   2 4823.69 230.527   1
  -5 -16  -2 4413.21 226.942   1
   6  16   2 1567.26 105.715   1
  -6  16  -2 1508.29 106.733   1
  -6 -16  -2 1206.89 98.0726   1
   6 -16   2 1296.14 101.980   1
   7  16   2 116.338 47.6066   1
  -7 -16  -2 51.5942 44.5089   1
   8 -16   2 194.902 51.7030   1
  -8  16  -2 157.372 48.1051   1
   9  16   2 40.2441 44.9712   1
  -9  16  -2-15.2176 43.6629   1
  -9 -16  -2 46.2655 44.9879   1
  10  16   2-5.03762 40.3282   1
 -10  16  -2-5.05032 42.9747   1
  10 -16   2 5.17095 41.6634   1
 -10 -16  -2-51.2867 41.0570   1
  11  16   2 2661.84 154.134   1
 -11  16  -2 2738.36 155.553   1
  11 -16   2 3092.32 160.983   1
 -11 -16  -2 2855.54 156.988   1
  12  16   2-25.1108 44.6543   1
 -12  16  -2-4.91798 43.7279   1
  12 -16   2-10.2863 44.7567   1
 -12 -16  -2 15.3477 41.2175   1
  13  16   2 597.004 69.5308   1
 -13  16  -2 598.519 69.0623   1
  13 -16   2 562.618 68.7867   1
 -13 -16  -2 513.475 66.2143   1
  14  16   2 410.552 62.4460   1
 -14  16  -2 488.269 61.6691   1
 -14 -16  -2 490.566 63.9157   1
  14 -16   2 434.360 61.8921   1
 -15  16  -2 1135.76 91.6851   1
  15 -16   2 1027.59 89.0126   1
 -15  17   2 9.36175 39.8409   1
  15 -17  -2 48.2596 45.7620   1
 -14  17   2 963.979 80.8392   1
  14 -17  -2 753.121 77.8171   1
 -12  17   2 402.963 62.3055   1
  12 -17  -2 528.435 66.6753   1
  11  17  -2 2017.75 124.514   1
  11 -17  -2 1791.79 119.957   1
 -11  17   2 1956.88 122.940   1
  10  17  -2 662.228 73.4681   1
 -10 -17   2 607.163 71.9179   1
   9 -17  -2 1920.67 120.340   1
  -9  17   2 1844.24 120.110   1
  -8 -17   2-5.29575 39.8393   1
  -8  17   2-9.93070 37.8994   1
   8 -17  -2-20.5242 38.8832   1
   8  17  -2-10.1907 41.5764   1
  -7 -17   2 130.369 47.8807   1
  -7  17   2 50.5131 40.7818   1
   7 -17  -2 65.9514 41.7348   1
   7  17  -2 51.3327 42.4859   1
  -6  17   2 55.8187 42.7509   1
  -6 -17   2 67.4914 41.9017   1
   6 -17  -2 61.7175 42.0384   1
   6  17  -2 93.2430 47.5566   1
  -5 -17   2 41.8063 40.6518   1
   5 -17  -2 125.998 45.6927   1
   5  17  -2 164.927 48.3465   1
  -5  17   2 110.996 48.4398   1
  -4 -17   2 304.099 56.2145   1
   4 -17  -2 434.560 61.6039   1
  -4  17   2 366.194 59.9634   1
   4  17  -2 219.395 48.9225   1
  -3 -17   2 742.490 74.4454   1
   3  17  -2 665.575 70.7733   1
  -2 -17   2 3779.93 191.396   1
   2  17  -2 3535.53 187.762   1
  -1 -17   2 41.5061 42.8949   1
  -1  17   2 74.0024 45.0398   1
   1  17  -2 30.6148 41.4092   1
   0 -17  -2 2882.55 155.893   1
   0 -17   2 2799.23 155.465   1
   0  17   2 2548.78 150.440   1
   0  17  -2 2770.28 154.943   1
  -1 -17  -2 468.306 59.5699   1
   1 -17   2 360.310 56.8023   1
  -1  17  -2 411.492 61.4222   1
   1  17   2 418.860 58.3689   1
   2 -17   2 389.895 58.3759   1
  -2  17  -2 336.378 57.1956   1
  -4 -17  -2 269.312 51.0908   1
  -4  17  -2 168.108 48.7479   1
   4 -17   2 231.615 51.4612   1
   5  17   2 1118.91 88.2316   1
  -5  17  -2 1008.24 89.8198   1
   5 -17   2 1143.79 91.5263   1
  -5 -17  -2 1031.23 87.7754   1
   6  17   2 2701.88 150.162   1
  -6  17  -2 2695.20 152.588   1
  -6 -17  -2 2425.05 146.179   1
   7  17   2 35.0654 46.6048   1
  -7  17  -2 15.6124 45.7851   1
   7 -17   2-36.9367 46.9198   1
  -7 -17  -2 45.9152 46.0746   1
   8  17   2 100.370 45.2683   1
  -8  17  -2 70.2989 47.3325   1
   8 -17   2 161.475 51.1155   1
  -8 -17  -2 117.504 41.6187   1
   9  17   2 709.174 75.5926   1
  -9  17  -2 840.226 79.6688   1
   9 -17   2 792.298 77.7508   1
  -9 -17  -2 959.231 82.7607   1
  10 -17   2 1062.06 89.5652   1
  11  17   2 350.878 59.9462   1
 -11  17  -2 350.154 56.1636   1
 -11 -17  -2 339.152 56.6393   1
  12  17   2 14.7784 43.3404   1
 -12  17  -2 43.0437 44.9225   1
 -12 -17  -2-10.0608 42.5598   1
  13 -17   2 371.458 59.5918   1
 -13  17  -2 389.750 58.3331   1
  12 -18  -2 947.915 82.8167   1
 -12  18   2 1012.93 82.9368   1
  11 -18  -2 620.787 72.2257   1
 -11  18   2 629.662 70.6194   1
 -10  18   2 218.677 54.0871   1
  10 -18  -2 160.594 51.8515   1
  -9  18   2 1871.76 118.648   1
   9 -18  -2 1836.06 118.792   1
   9  18  -2 1771.37 117.914   1
  -8 -18   2-31.2638 40.0558   1
  -8  18   2-24.4349 42.0607   1
   8 -18  -2-10.1145 39.9568   1
   8  18  -2 5.13345 40.8282   1
   7  18  -2 487.882 65.2747   1
  -7  18   2 464.350 59.8729   1
  -7 -18   2 560.322 67.1122   1
   7 -18  -2 461.723 61.6016   1
   6  18  -2 67.1522 46.2513   1
  -6 -18   2 83.8148 44.1424   1
   5  18  -2 1264.04 96.1779   1
  -5  18   2 1114.81 90.1381   1
  -5 -18   2 1193.34 94.3168   1
   5 -18  -2 1269.82 94.7150   1
   4  18  -2 85.8897 46.8274   1
  -4  18   2 59.5552 47.5345   1
  -4 -18   2 36.7653 40.9957   1
   3  18  -2 800.850 78.6093   1
  -3 -18   2 762.616 77.2373   1
   3 -18  -2 719.906 76.4792   1
  -2  18   2 337.274 54.3009   1
   2  18  -2 275.841 52.8729   1
   2 -18  -2 196.931 52.4909   1
  -2 -18   2 311.954 52.9379   1
  -1  18   2 143.158 46.9353   1
   1  18  -2 188.708 50.8662   1
   1 -18  -2 187.926 49.8035   1
  -1 -18   2 114.025 45.2217   1
   0  18  -2-15.3409 42.4987   1
   0  18   2-14.7066 42.1883   1
   0 -18  -2 35.6824 41.3310   1
   0 -18   2 10.3142 37.6358   1
   1  18   2 1019.08 88.0317   1
  -1  18  -2 1056.41 90.2419   1
  -1 -18  -2 1194.87 93.3748   1
   1 -18   2 1112.44 89.7958   1
   2  18   2 506.779 63.9190   1
  -2  18  -2 616.425 71.9496   1
  -2 -18  -2 561.782 65.0775   1
   2 -18   2 522.969 67.7200   1
   3  18   2 1131.51 93.4517   1
  -3  18  -2 1372.53 100.673   1
  -3 -18  -2 1475.06 101.152   1
   3 -18   2 1398.74 99.3986   1
  -4 -18  -2 110.991 44.5041   1
   4  18   2 99.2910 44.0316   1
  -4  18  -2 80.8794 45.7679   1
   4 -18   2 67.9051 44.0543   1
  -5 -18  -2 6260.68 272.655   1
  -5  18  -2 5770.38 269.301   1
   5 -18   2 5799.98 269.105   1
   5  18   2 5469.41 264.407   1
  -6 -18  -2 163.262 50.5645   1
   6  18   2 114.389 49.5105   1
  -6  18  -2 133.135 48.3248   1
   6 -18   2 114.435 43.2281   1
   7  18   2 94.8754 47.7031   1
  -7  18  -2 101.790 45.8779   1
   7 -18   2 130.119 47.6255   1
  -7 -18  -2 85.9531 44.6351   1
   8  18   2 29.7563 42.4670   1
  -8  18  -2 59.9898 46.9765   1
  -8 -18  -2 70.5263 41.8940   1
   8 -18   2 5.02129 43.7223   1
   9  18   2 1205.72 93.2340   1
  -9 -18  -2 1116.04 89.9724   1
  10  18   2 34.3284 44.7925   1
 -10  18  -2 43.4331 43.4159   1
  10 -18   2 69.6082 44.4963   1
 -10 -18  -2 99.8214 42.2823   1
  11  18   2-14.6568 43.4419   1
  11 -18   2 29.3960 44.0203   1
 -11  18  -2-57.5038 44.5821   1
 -11 -18  -2-4.98162 44.2957   1
  10 -19  -2 82.9608 42.7710   1
 -10  19   2 53.2265 42.4105   1
  -9  19   2 24.0697 44.0043   1
   9 -19  -2 131.931 48.9100   1
  -8  19   2-28.8597 42.9971   1
   8 -19  -2-9.81096 44.5306   1
  -6  19   2 638.146 70.7765   1
   5 -19  -2 1312.42 96.4313   1
   4  19  -2 151.958 50.3259   1
  -4  19   2 206.233 49.4204   1
  -4 -19   2 202.237 49.2846   1
   4 -19  -2 93.1635 45.3365   1
  -3  19   2 332.306 56.7797   1
   3  19  -2 405.766 63.6922   1
   3 -19  -2 413.879 59.6387   1
  -3 -19   2 423.156 62.8360   1
  -2  19   2 720.989 73.6845   1
   2  19  -2 757.882 75.9008   1
   2 -19  -2 775.199 75.2282   1
  -2 -19   2 800.124 77.3289   1
   1  19  -2 20.2940 45.1149   1
  -1  19   2-4.89103 42.5673   1
   1 -19  -2 39.7871 40.0739   1
   0  19   2 179.980 46.6948   1
   0 -19  -2 140.084 47.5696   1
  -1  19  -2 56.3260 46.0253   1
   1  19   2 9.66292 43.2050   1
   1 -19   2 67.4121 46.3683   1
  -1 -19  -2 20.1049 41.5419   1
   2  19   2 34.2033 44.1322   1
  -2  19  -2 30.6529 42.9741   1
  -2 -19  -2 5.02950 42.3071   1
   2 -19   2 15.3399 39.0338   1
   3  19   2 64.0257 44.4977   1
  -3  19  -2 15.0416 45.7588   1
   3 -19   2 25.6616 42.9321   1
  -3 -19  -2 44.9588 45.3623   1
  -4 -19  -2 715.566 73.7431   1
  -4  19  -2 781.094 76.3369   1
   4 -19   2 682.376 73.9561   1
   4  19   2 765.223 74.4530   1
  -5 -19  -2 34.6620 42.6862   1
  -5  19  -2 75.5218 46.4519   1
   5 -19   2 91.5009 46.2061   1
   5  19   2 73.0198 47.2704   1
   6  19   2 62.7673 44.7514   1
  -6 -19  -2 54.4722 41.2105   1
   7 -19   2-40.3884 45.3584   1
   7  19   2 53.0535 47.3866   1
  -7  19  -2-14.7762 44.9310   1
  -8 -19  -2 2618.56 151.121   1
  -8  19  -2 2651.98 150.906   1
   8 -19   2 2794.19 151.865   1
   8  19   2 2891.32 153.685   1
  -9 -19  -2 548.349 67.0440   1
   9  19   2 614.267 73.4192   1
   6 -20  -2 305.612 54.8252   1
  -6  20   2 427.702 60.1336   1
   5 -20  -2 76.8545 46.4517   1
  -5  20   2 72.1385 47.5312   1
   4 -20  -2 4.83017 42.9470   1
  -4  20   2-14.3552 44.3012   1
   3 -20  -2 1014.03 83.2610   1
  -3 -20   2 1009.79 88.1355   1
   3  20  -2 978.783 86.0523   1
  -3  20   2 1199.25 89.3540   1
  -2 -20   2 1271.58 99.8890   1
   2 -20  -2 1413.82 98.8095   1
   2  20  -2 1428.04 104.583   1
  -2  20   2 1313.45 97.2370   1
   1 -20  -2 325.062 55.2217   1
  -1 -20   2 210.086 54.2599   1
  -1  20   2 247.314 51.6763   1
   1  20  -2 264.882 59.5150   1
   0 -20   2 474.928 67.7802   1
   0 -20  -2 514.582 65.3664   1
   0  20  -2 605.919 73.1773   1
   0  20   2 620.672 67.4137   1
  -1 -20  -2 551.464 66.1347   1
   1  20   2 536.278 65.2007   1
  -2 -20  -2 979.134 83.2737   1
  -2  20  -2 902.295 83.4044   1
   2  20   2 941.893 81.3334   1
  -3 -20  -2 420.574 59.5340   1
   3 -20   2 337.056 56.8633   1
   3  20   2 356.929 59.4706   1
  -3  20  -2 443.008 62.3600   1
   4 -20   2 338.073 56.5166   1
  -4 -20  -2 423.526 61.1625   1
  -4  20  -2 363.234 60.4958   1
   4  20   2 392.080 60.2879   1
  -5 -20  -2 266.937 53.5362   1
   5 -20   2 144.321 49.8073   1
  -5  20  -2 195.707 58.0994   1
   5  20   2 158.606 51.9768   1
  -6 -20  -2 1954.56 123.343   1
   6  20   2 2075.17 126.325   1
  25   0  -3 60.8482 47.9408   1
 -25   0   3-205.119 44.7377   1
  24   0  -3 39.4300 49.5569   1
 -24   0   3-5.48938 41.6000   1
  23   0  -3 16.9319 43.9903   1
 -23   0   3-5.59654 41.7895   1
  22   0  -3 78.5523 46.0828   1
 -22   0   3-5.61137 40.3255   1
 -21   0   3-39.3878 41.3837   1
  21   0  -3 26.7250 38.0823   1
 -20   0   3 61.1433 46.4795   1
  20   0  -3-10.2808 39.2404   1
 -19   0   3 31.8579 39.9634   1
  19   0  -3 40.0573 37.6893   1
 -18   0   3 20.3068 39.0228   1
  18   0  -3-9.77820 34.2581   1
 -17   0   3-14.4311 37.2374   1
  17   0  -3-9.43479 36.2633   1
 -16   0   3 22.8008 34.0605   1
  16   0  -3 22.6042 36.1978   1
 -15   0   3-8.71685 34.4323   1
  15   0  -3 4.28832 33.4237   1
 -13   0   3 37.6845 31.7145   1
  13   0  -3 26.0111 27.7696   1
  12   0  -3-16.8729 27.7123   1
 -11   0   3-12.5340 24.5963   1
  11   0  -3 49.4616 26.1582   1
 -10   0   3-8.32331 22.2097   1
  10   0  -3-2.81672 22.5482   1
  -9   0   3 9.45611 20.4589   1
   9   0  -3-5.08056 21.8617   1
  -7   0   3 43.7279 19.7794   1
   7   0  -3 28.0487 19.0338   1
  -6   0   3 22.9053 16.0536   1
   6   0  -3 1.39157 15.8104   1
  -5   0   3 1.04757 12.2016   1
   5   0  -3 9.44995 15.9998   1
  -4   0   3-1.30263 10.1876   1
   4   0  -3 0.68033 11.1019   1
  -1   0   3 0.60013 10.8535   1
   1   0  -3-6.60764 11.2039   1
   0   0   3-13.6223 14.5407   1
   0   0  -3-15.5735 14.3270   1
  -1   0  -3 20.0438 19.1196   1
   1   0   3-7.73224 17.1178   1
  -2   0  -3-3.34705 21.2761   1
   2   0   3-33.1586 20.9147   1
  -3   0  -3 2.05361 22.4816   1
   3   0   3 10.0675 21.9657   1
  -4   0  -3-9.58267 23.5388   1
   4   0   3-4.71377 19.9400   1
  -5   0  -3 2.73541 25.9322   1
   5   0   3-2.69095 21.8185   1
  -6   0  -3 3.06354 24.8397   1
   6   0   3 3.01358 26.2248   1
  -7   0  -3-3.39204 26.0733   1
   7   0   3 6.65000 26.9594   1
  -8   0  -3 3.66949 29.7532   1
   8   0   3 7.23923 30.2633   1
  -9   0  -3-15.7052 32.2357   1
   9   0   3 3.88917 27.2519   1
 -10   0  -3-4.19704 30.1470   1
  10   0   3 4.12858 29.4151   1
 -11   0  -3 40.1546 36.6328   1
  11   0   3-13.1479 33.4523   1
 -12   0  -3 4.73302 38.3798   1
  12   0   3-36.4533 39.8738   1
 -13   0  -3 14.8753 36.1875   1
  13   0   3 4.71880 36.7804   1
 -15   0  -3 54.1439 44.4696   1
  15   0   3 20.0290 34.8089   1
 -16   0  -3-27.4344 40.3659   1
  16   0   3-26.0387 42.5024   1
  17   0   3 70.4780 43.7067   1
 -17   0  -3 11.1057 43.3084   1
  18   0   3 27.6313 43.0840   1
 -19   0  -3-10.8938 43.3191   1
  20   0   3-61.1625 45.3697   1
 -20   0  -3 27.1630 41.7608   1
  21   0   3-5.44654 43.3161   1
 -21   0  -3-16.2758 44.5436   1
  22   0   3 37.1191 46.3986   1
 -22   0  -3-48.5525 44.5643   1
  23   0   3 20.6170 47.2651   1
 -23   0  -3 37.1626 41.9550   1
  24   0   3 15.4044 44.4389   1
 -24   0  -3 5.03464 39.7761   1
  25   1  -3 55.1395 47.1862   1
  25  -1  -3-11.2788 46.5854   1
 -25   1   3-22.4901 45.8761   1
  24   1  -3-16.2536 44.2075   1
 -24  -1   3-5.57880 42.5808   1
  23   1  -3 225.090 54.2181   1
 -23  -1   3 149.847 52.1626   1
 -23   1   3 237.246 56.1080   1
  23  -1  -3 208.234 52.2400   1
 -22   1   3-34.4434 46.2509   1
  22  -1  -3 53.3156 42.6795   1
  21   1  -3 115.060 47.1883   1
 -21  -1   3 166.761 46.6001   1
 -21   1   3 154.624 49.6446   1
  21  -1  -3 148.664 46.5093   1
  20   1  -3 26.8167 42.0892   1
 -20  -1   3 15.9587 35.9901   1
 -20   1   3 21.4782 40.9834   1
  20  -1  -3-26.2630 43.3911   1
  19   1  -3-15.6221 40.5867   1
 -19  -1   3-26.1651 37.2840   1
 -19   1   3-10.3731 37.5539   1
  19  -1  -3 46.2831 42.2210   1
  18   1  -3 4033.90 204.247   1
 -18  -1   3 4178.24 207.232   1
 -18   1   3 4479.08 211.093   1
  18  -1  -3 4274.61 207.461   1
  17   1  -3 6525.76 295.772   1
 -17  -1   3 6648.84 300.192   1
 -17   1   3 7232.61 304.177   1
  17  -1  -3 6701.99 297.681   1
  16   1  -3 1640.80 101.582   1
 -16  -1   3 1618.06 106.574   1
 -16   1   3 1609.12 107.145   1
  16  -1  -3 1650.86 105.843   1
  15   1  -3 1332.32 88.7719   1
 -15  -1   3 1488.00 94.9190   1
 -15   1   3 1116.21 87.6847   1
  15  -1  -3 1258.54 89.2626   1
 -14   1   3 3437.21 169.790   1
  13   1  -3 2900.53 150.183   1
 -13  -1   3 2800.14 154.718   1
  13  -1  -3 3365.27 156.757   1
 -13   1   3 3093.58 152.834   1
  12   1  -3-6.72171 25.0954   1
  12  -1  -3 14.2320 26.9611   1
 -12  -1   3-17.1501 27.8109   1
 -12   1   3 3.45779 25.8191   1
  11  -1  -3 7539.58 318.222   1
  11   1  -3 7981.55 318.014   1
 -11   1   3 7747.38 318.604   1
  10  -1  -3 6902.96 294.765   1
  10   1  -3 7576.32 297.456   1
 -10   1   3 7491.48 301.560   1
 -10  -1   3 7225.94 296.331   1
  -9  -1   3 7763.22 326.735   1
  -9   1   3 7745.91 326.505   1
   9   1  -3 8553.84 325.766   1
   9  -1  -3 8643.06 329.082   1
  -8   1   3 20534.5 702.152   1
  -8  -1   3 18434.8 697.429   1
   8  -1  -3 19555.0 701.313   1
   7   1  -3 36217.9 1324.12   1
  -7  -1   3 34956.1 1324.77   1
   7  -1  -3 33644.0 1325.78   1
   6   1  -3 102.380 17.5607   1
  -6   1   3 96.9929 21.0610   1
  -6  -1   3 158.844 19.7641   1
   6  -1  -3 93.7160 22.3662   1
  -5   1   3 25722.8 879.513   1
  -5  -1   3 25688.4 875.856   1
   5  -1  -3 24474.2 878.740   1
   4  -1  -3 122479. 4026.03   1
  -4  -1   3 117809. 4019.53   1
  -4   1   3 123267. 4025.52   1
  -3   1   3 236729. 8842.86   1
   3  -1  -3 249387. 8842.75   1
  -2   1   3 42710.3 1555.62   1
   2  -1  -3 42396.3 1555.89   1
   1  -1  -3 3260.62 123.513   1
   1   1  -3 2982.06 117.104   1
  -1  -1   3 3145.87 118.349   1
   0  -1  -3 238367. 7752.90   1
   0   1   3 234738. 7753.15   1
   0  -1   3 234632. 7749.74   1
   1  -1   3 158132. 5748.81   1
  -1  -1  -3 156186. 5749.77   1
  -1   1  -3 160234. 5749.02   1
   1   1   3 156431. 5750.19   1
   2  -1   3 144196. 5069.25   1
  -2  -1  -3 135849. 5069.23   1
  -2   1  -3 133644. 5067.90   1
   2   1   3 142274. 5068.52   1
   3  -1   3-10.3061 24.9043   1
  -3   1  -3 86.8767 26.1586   1
   4  -1   3 12989.7 506.313   1
  -4  -1  -3 14001.4 507.271   1
   4   1   3 14118.2 507.317   1
   5  -1   3 8565.14 338.558   1
  -5  -1  -3 8467.96 339.430   1
  -5   1  -3 8037.91 334.962   1
   5   1   3 8601.43 338.034   1
   6  -1   3 15408.3 595.836   1
  -6  -1  -3 16187.2 597.602   1
  -6   1  -3 14966.6 594.016   1
   6   1   3 15078.9 594.453   1
   7  -1   3 966.296 69.6982   1
  -7  -1  -3 970.654 69.9018   1
  -7   1  -3 1036.49 69.8245   1
   7   1   3 785.849 65.3135   1
   8  -1   3 654.755 57.7392   1
  -8  -1  -3 709.353 61.4115   1
  -8   1  -3 672.730 60.5662   1
   8   1   3 660.851 57.6818   1
   9  -1   3 18999.7 750.142   1
  -9  -1  -3 19993.6 756.128   1
  -9   1  -3 19887.3 753.177   1
   9   1   3 18923.5 750.365   1
  10  -1   3 3257.41 158.866   1
 -10  -1  -3 3494.11 164.322   1
 -10   1  -3 3167.10 158.976   1
  11  -1   3 573.340 61.3094   1
 -11  -1  -3 651.052 63.0650   1
 -11   1  -3 404.033 57.0939   1
  11   1   3 470.312 56.2597   1
  12   1   3 226.185 46.8854   1
  12  -1   3 148.129 45.8624   1
 -12   1  -3 201.502 40.9768   1
 -12  -1  -3 219.938 42.9062   1
  13  -1   3 2780.69 149.703   1
 -13  -1  -3 2670.78 151.066   1
 -13   1  -3 2739.26 148.979   1
  13   1   3 2568.98 148.719   1
 -15  -1  -3 1990.97 123.798   1
 -15   1  -3 2007.90 125.876   1
  15   1   3 1892.26 121.154   1
  15  -1   3 1844.69 120.703   1
  16  -1   3 281.014 53.3901   1
 -16  -1  -3 304.221 53.5849   1
 -16   1  -3 248.043 51.1615   1
  16   1   3 274.380 53.3568   1
 -17  -1  -3 3495.54 185.058   1
  17   1   3 3282.31 182.963   1
  17  -1   3 3454.59 183.008   1
  18  -1   3 52.9343 42.1002   1
 -18  -1  -3-27.0005 44.0639   1
 -18   1  -3 46.0427 46.9622   1
  18   1   3-10.8446 40.7926   1
 -19  -1  -3 10.9279 46.2246   1
  19  -1   3 10.8310 43.0686   1
  19   1   3 5.40084 40.9264   1
 -20   1  -3-11.2622 43.2859   1
 -20  -1  -3 16.4853 41.9422   1
  20   1   3-16.0384 45.2284   1
  20  -1   3-39.1652 44.4973   1
 -21  -1  -3 868.845 83.0798   1
  21  -1   3 703.571 80.0537   1
  21   1   3 889.022 83.9641   1
 -22  -1  -3 227.614 51.0974   1
  22   1   3 241.069 53.5392   1
 -23  -1  -3-35.4071 42.8005   1
 -23   1  -3-36.7560 40.6551   1
  23   1   3-95.7176 53.3683   1
  23  -1   3 69.3767 48.4477   1
 -24   1  -3 134.618 48.7649   1
 -24  -1  -3 140.456 47.9285   1
  24   1   3 222.287 53.6856   1
  24  -1   3 158.750 52.5690   1
  25  -2  -3 169.164 52.6490   1
 -25   2   3 80.4068 47.3789   1
  24  -2  -3-26.9121 47.8643   1
 -24  -2   3-21.3547 42.1847   1
 -24   2   3 11.5838 44.2135   1
  24   2  -3-56.1653 47.5215   1
  23  -2  -3 619.163 73.5809   1
 -23  -2   3 492.140 67.1496   1
 -23   2   3 547.849 71.4348   1
  23   2  -3 634.216 73.1458   1
 -22   2   3 4450.61 216.273   1
  22  -2  -3 4115.94 212.047   1
  21  -2  -3 2000.05 125.455   1
 -21  -2   3 1913.38 121.834   1
 -21   2   3 1922.64 123.819   1
  21   2  -3 1844.91 118.974   1
  20  -2  -3 307.412 55.9798   1
 -20  -2   3 354.281 55.4363   1
 -20   2   3 284.322 56.8400   1
  20   2  -3 360.407 56.6368   1
  19  -2  -3 1108.34 88.6429   1
 -19  -2   3 1000.03 85.8406   1
 -19   2   3 1193.52 91.8408   1
  19   2  -3 1061.85 86.3504   1
 -18  -2   3 1403.89 99.2159   1
  18   2  -3 1390.08 97.5274   1
  17  -2  -3 326.877 51.3634   1
 -17  -2   3 494.076 57.8392   1
 -17   2   3 423.583 58.5640   1
  17   2  -3 535.350 60.9438   1
  16  -2  -3 90.1874 39.5027   1
 -16  -2   3 80.7741 36.8998   1
 -16   2   3 55.3844 35.5362   1
  16   2  -3 4.59930 33.8888   1
  15  -2  -3 140.791 42.2219   1
 -15  -2   3 262.529 45.4236   1
 -15   2   3 158.735 42.1873   1
  15   2  -3 212.006 42.7194   1
  14  -2  -3 10747.8 438.859   1
 -14   2   3 10758.9 438.860   1
 -13  -2   3 3348.18 163.235   1
  13   2  -3 3349.54 162.156   1
  12  -2  -3 46611.8 1838.29   1
 -12  -2   3 49635.0 1838.20   1
 -12   2   3 52784.5 1846.82   1
  11  -2  -3 4921.37 211.938   1
 -11  -2   3 4581.18 207.024   1
 -11   2   3 4828.95 210.516   1
  11   2  -3 4736.57 207.684   1
  10   2  -3 46403.0 1679.58   1
  10  -2  -3 43747.4 1681.65   1
 -10   2   3 45706.4 1683.02   1
  -9  -2   3 13119.5 473.439   1
   9   2  -3 11766.5 471.874   1
   9  -2  -3 11618.2 475.753   1
  -9   2   3 12332.7 475.706   1
   8  -2  -3 47762.2 1753.29   1
  -8   2   3 47146.6 1750.83   1
   7   2  -3 1061.72 59.5725   1
  -7  -2   3 1235.84 62.7335   1
  -6  -2   3 30400.5 1124.72   1
   6   2  -3 30564.2 1125.57   1
   6  -2  -3 30100.2 1129.94   1
  -6   2   3 30950.6 1130.60   1
  -5  -2   3 38008.6 1465.40   1
  -5   2   3 41798.5 1473.81   1
   5   2  -3 38046.3 1465.20   1
   4  -2  -3 4440.48 160.175   1
  -4  -2   3 4156.21 152.323   1
  -4   2   3 4698.51 160.706   1
  -3   2   3 8280.08 297.628   1
   3   2  -3 7815.21 288.756   1
  -3  -2   3 8050.17 289.449   1
  -2  -2   3 36263.3 1293.83   1
   2  -2  -3 35186.7 1300.32   1
  -2   2   3 35918.7 1300.05   1
   2   2  -3 34404.0 1293.37   1
   1   2  -3 8333.46 318.471   1
  -1  -2   3 9049.94 319.075   1
  -1   2   3 8405.16 323.788   1
   1  -2  -3 8008.49 323.930   1
   0   2  -3 38718.6 1372.06   1
   0  -2   3 36373.5 1372.16   1
   0   2   3 37312.9 1375.40   1
   0  -2  -3 37072.0 1375.83   1
  -1   2  -3 20678.0 802.754   1
  -1  -2  -3 22191.1 807.104   1
   1   2   3 21344.9 806.470   1
   1  -2   3 22609.0 805.125   1
  -2  -2  -3 146262. 5296.97   1
   2   2   3 146886. 5297.31   1
   2  -2   3 146809. 5296.73   1
  -2   2  -3 141133. 5294.49   1
  -4   2  -3 9735.82 379.053   1
  -4  -2  -3 9645.03 377.641   1
   4   2   3 9328.51 378.884   1
   4  -2   3 9732.65 379.230   1
  -5   2  -3 31585.5 1105.38   1
  -5  -2  -3 29726.7 1100.30   1
   5   2   3 27965.7 1101.51   1
   5  -2   3 28573.7 1099.30   1
  -6   2  -3 17060.8 670.020   1
  -6  -2  -3 18022.9 670.762   1
   6   2   3 17505.3 669.321   1
   6  -2   3 17182.2 670.494   1
  -7   2  -3 5527.38 232.422   1
  -7  -2  -3 5253.94 230.518   1
   7   2   3 5109.24 228.274   1
   7  -2   3 5185.13 230.762   1
  -8   2  -3 22608.6 919.293   1
  -8  -2  -3 25889.6 923.498   1
   8   2   3 25219.1 922.864   1
   8  -2   3 23149.2 920.740   1
   9   2   3 3356.05 169.584   1
  -9  -2  -3 3736.47 172.994   1
 -10   2  -3 16535.6 686.129   1
 -10  -2  -3 16553.7 683.710   1
  10   2   3 19053.4 691.322   1
  10  -2   3 18441.0 690.843   1
 -11   2  -3 9617.98 406.580   1
 -11  -2  -3 10069.6 409.094   1
  11   2   3 9974.46 407.661   1
  11  -2   3 9655.27 406.465   1
 -12   2  -3 2557.58 144.084   1
 -12  -2  -3 2454.26 142.268   1
  12   2   3 2699.35 143.929   1
  12  -2   3 2667.28 143.391   1
 -13   2  -3 1352.01 96.6520   1
 -13  -2  -3 1318.54 94.9138   1
  13   2   3 1204.50 92.1539   1
  13  -2   3 1437.77 95.6416   1
 -15   2  -3 5259.86 253.360   1
  15   2   3 5265.38 250.307   1
  15  -2   3 5036.49 251.770   1
 -16   2  -3 230.958 54.0639   1
 -16  -2  -3 73.9898 46.6951   1
  16   2   3 173.618 49.0639   1
  16  -2   3 259.582 54.4182   1
 -17   2  -3 32.5858 45.4301   1
  17   2   3 52.3045 38.7901   1
  17  -2   3 32.0692 40.8194   1
  18  -2   3 1422.65 106.532   1
 -18   2  -3 1621.95 113.879   1
 -18  -2  -3 1583.16 109.251   1
 -19   2  -3 96.2109 49.3720   1
 -19  -2  -3 83.0083 46.2593   1
  19  -2   3 107.124 47.7505   1
  20   2   3 941.586 86.6646   1
 -20  -2  -3 1041.17 87.9119   1
 -21   2  -3 237.888 57.0469   1
 -21  -2  -3 325.926 59.6434   1
  21   2   3 324.958 60.1782   1
  21  -2   3 371.106 60.7738   1
  22   2   3-10.5918 44.8766   1
 -22  -2  -3 157.343 49.3267   1
  23  -2   3 123.612 53.1845   1
  23   2   3 119.641 49.9317   1
 -23   2  -3 64.2961 46.5445   1
 -23  -2  -3 135.473 44.5180   1
  24  -2   3 596.943 74.3801   1
  24   2   3 681.847 76.6822   1
 -24  -2  -3 675.647 75.1528   1
  26  -3  -3 263.762 57.7402   1
 -25   3   3 33.8274 46.5771   1
  25  -3  -3 5.36906 42.9832   1
 -24   3   3-27.9451 45.3303   1
 -24  -3   3-43.7182 40.2072   1
  24   3  -3 32.8747 48.9854   1
  24  -3  -3-76.9527 47.5821   1
 -23   3   3 2835.64 165.485   1
  23   3  -3 3086.78 166.641   1
  23  -3  -3 3050.93 167.355   1
 -23  -3   3 2985.61 163.492   1
 -22   3   3 4384.94 223.306   1
  22  -3  -3 4556.20 222.582   1
  21   3  -3 31.9454 43.1744   1
 -21  -3   3 5.25709 39.5518   1
 -20   3   3 334.621 57.4916   1
 -20  -3   3 163.156 50.8998   1
  20   3  -3 210.073 49.6833   1
  20  -3  -3 307.173 57.6694   1
 -19   3   3 933.082 82.5687   1
 -19  -3   3 936.949 77.7993   1
  19   3  -3 902.968 81.2449   1
  19  -3  -3 952.631 81.5854   1
 -18   3   3 105.976 41.7322   1
 -18  -3   3 28.2569 35.2193   1
  18   3  -3 69.3147 40.4437   1
  18  -3  -3 10.2570 38.6282   1
 -17   3   3 20405.1 796.342   1
 -17  -3   3 21897.2 796.743   1
  17   3  -3 19990.1 794.990   1
  17  -3  -3 19381.8 796.392   1
 -16   3   3 211.673 45.0582   1
 -16  -3   3 147.333 39.2657   1
  16   3  -3 201.846 42.8154   1
  16  -3  -3 155.809 42.6917   1
 -15   3   3 144.281 42.6055   1
 -15  -3   3 213.113 39.8798   1
  15   3  -3 139.423 38.0799   1
  15  -3  -3 185.587 44.1427   1
  14  -3  -3 14535.9 575.983   1
 -13  -3   3 10667.0 410.199   1
  13   3  -3 10886.4 412.565   1
  13  -3  -3 10100.7 413.042   1
 -12   3   3 17897.9 689.488   1
  12  -3  -3 17238.4 687.529   1
 -12  -3   3 17713.2 682.023   1
  12   3  -3 17991.8 684.018   1
  11  -3  -3 304.888 42.2803   1
 -11   3   3 256.589 41.5687   1
 -11  -3   3 244.747 36.7904   1
 -10   3   3 73.0749 28.2098   1
  10  -3  -3 101.692 33.7223   1
 -10  -3   3 101.587 27.1397   1
  10   3  -3 61.0838 23.6770   1
  -9   3   3 139.911 29.7728   1
   9  -3  -3 160.371 32.8889   1
  -9  -3   3 105.688 23.9320   1
   9   3  -3 159.525 28.3142   1
  -8   3   3 2446.02 117.312   1
   8  -3  -3 2389.90 117.822   1
  -7   3   3 58055.4 2135.67   1
   7   3  -3 56014.2 2129.02   1
  -7  -3   3 58971.5 2129.04   1
   7  -3  -3 59210.5 2136.80   1
  -6   3   3 8353.73 338.266   1
  -6  -3   3 9001.35 332.816   1
   6  -3  -3 8369.53 340.040   1
   6   3  -3 8649.20 331.536   1
  -5  -3   3 6641.46 259.872   1
   5   3  -3 6811.87 259.773   1
   4  -3  -3 2935.99 132.941   1
   4   3  -3 2734.68 125.708   1
  -4   3   3 3537.49 134.483   1
  -4  -3   3 3270.47 126.131   1
   3  -3  -3 75071.8 2774.38   1
  -3   3   3 73066.0 2773.64   1
   3   3  -3 77949.3 2766.54   1
  -3  -3   3 75825.8 2766.32   1
  -2  -3   3 4681.14 182.476   1
   2   3  -3 4411.23 181.490   1
  -2   3   3 4888.26 189.342   1
   2  -3  -3 4841.45 189.102   1
  -1  -3   3 2535.92 101.823   1
   1  -3  -3 2246.20 106.970   1
  -1   3   3 2623.31 107.002   1
   1   3  -3 2177.71 100.674   1
   0  -3  -3 85233.4 3056.75   1
   0   3   3 85087.2 3056.75   1
   0  -3   3 85645.8 3054.27   1
   0   3  -3 79127.0 3052.11   1
  -1  -3  -3 19425.0 737.891   1
   1   3   3 19319.1 736.908   1
   1  -3   3 19849.9 735.251   1
  -1   3  -3 19947.1 734.018   1
  -3  -3  -3 12850.8 484.352   1
   3   3   3 13000.7 483.373   1
  -3   3  -3 11678.7 480.696   1
   3  -3   3 12575.5 482.542   1
   4  -3   3 606.225 48.6414   1
   4   3   3 592.760 48.3503   1
  -4  -3  -3 620.243 48.6627   1
  -4   3  -3 577.893 47.7319   1
  -5   3  -3 4175.27 188.824   1
  -5  -3  -3 4034.31 186.424   1
   5  -3   3 4572.94 190.425   1
   5   3   3 4353.30 188.592   1
  -6   3  -3 12637.4 519.968   1
  -6  -3  -3 13323.5 519.711   1
   6  -3   3 13980.6 523.856   1
   6   3   3 13279.5 519.657   1
  -7   3  -3 62553.4 2364.13   1
  -7  -3  -3 65607.6 2361.42   1
   7  -3   3 64063.1 2363.87   1
   7   3   3 63100.5 2359.61   1
  -8  -3  -3 20253.5 782.187   1
   8  -3   3 18931.5 779.915   1
   8   3   3 20060.5 782.225   1
  -9   3  -3 1693.01 103.916   1
   9  -3   3 1880.15 108.248   1
 -10   3  -3 16441.3 638.323   1
 -10  -3  -3 15294.9 631.917   1
  10  -3   3 15721.7 636.331   1
  10   3   3 17450.3 640.258   1
 -11   3  -3 2191.38 128.645   1
 -11  -3  -3 2343.28 130.286   1
  11  -3   3 2187.54 131.083   1
  11   3   3 2583.68 134.877   1
 -12   3  -3 3200.23 168.942   1
 -12  -3  -3 3192.92 165.337   1
  12  -3   3 3210.80 170.161   1
  12   3   3 3435.83 169.512   1
 -13   3  -3 5822.03 275.695   1
 -13  -3  -3 6492.76 277.532   1
  13  -3   3 6210.36 277.506   1
  13   3   3 5940.99 274.191   1
 -14   3  -3 10794.2 438.444   1
  14  -3   3 10101.4 433.386   1
 -15   3  -3 2182.78 127.339   1
  15  -3   3 2026.24 122.842   1
  15   3   3 1940.62 122.625   1
 -16   3  -3 9236.20 375.399   1
  16  -3   3 8296.57 369.658   1
  16   3   3 8276.73 369.273   1
 -17  -3  -3 1100.04 91.3119   1
 -18   3  -3 491.665 64.1501   1
 -18  -3  -3 596.084 67.6094   1
  18  -3   3 485.377 64.9439   1
  18   3   3 511.311 66.4603   1
 -19  -3  -3 1044.28 88.2970   1
 -19   3  -3 1114.30 96.1181   1
  19  -3   3 1085.85 92.2420   1
  19   3   3 1155.54 92.8281   1
  20  -3   3 141.138 46.4724   1
 -21   3  -3 78.5112 45.9328   1
 -21  -3  -3 116.782 46.6201   1
  21  -3   3 111.455 50.0086   1
  21   3   3 138.341 49.8991   1
 -22   3  -3-39.6664 49.5892   1
  22  -3   3-10.4237 44.0985   1
 -23   3  -3 10.9456 43.5233   1
 -23  -3  -3-10.3099 41.2644   1
  23  -3   3 57.2016 45.9923   1
  23   3   3-51.4350 50.0976   1
 -24   3  -3 1313.92 101.931   1
 -24  -3  -3 1353.50 98.4376   1
  24  -3   3 1209.77 100.726   1
  24   3   3 1279.00 99.9363   1
  26  -4  -3 529.037 69.5796   1
 -24   4   3 139.052 51.3120   1
  24  -4  -3 16.4821 43.4840   1
 -23  -4   3 181.005 47.8539   1
  23   4  -3 206.888 52.5622   1
 -22   4   3 1265.55 99.4850   1
 -22  -4   3 1170.14 95.4028   1
  22  -4  -3 1431.83 102.886   1
  22   4  -3 1428.64 103.323   1
 -21   4   3 87.9644 47.6092   1
 -21  -4   3-10.5604 39.4637   1
  21  -4  -3 37.5272 44.8545   1
  21   4  -3 79.0094 41.9235   1
 -20   4   3 69.9389 40.2955   1
 -20  -4   3 46.6373 42.1340   1
  20  -4  -3 96.0561 44.9924   1
  20   4  -3 133.890 44.9238   1
 -19   4   3 143.469 43.5610   1
 -19  -4   3 186.299 46.1424   1
  19  -4  -3 165.353 50.1798   1
  19   4  -3 205.131 46.9774   1
 -18   4   3 2066.72 125.372   1
 -18  -4   3 2298.21 128.215   1
  18  -4  -3 2050.06 126.724   1
  18   4  -3 1837.07 120.709   1
 -17  -4   3 98.0012 38.6167   1
  17   4  -3 32.7342 32.2866   1
 -16  -4   3 4476.98 214.262   1
  16   4  -3 4329.73 212.880   1
 -15   4   3 2034.25 126.296   1
 -15  -4   3 2307.38 125.473   1
  15   4  -3 2284.84 125.352   1
  15  -4  -3 2272.36 130.488   1
  14  -4  -3 5971.37 263.531   1
 -14   4   3 5768.18 261.072   1
  13   4  -3 24085.3 882.989   1
 -13  -4   3 22717.5 880.623   1
 -13   4   3 24629.6 891.321   1
  12   4  -3 20010.0 756.888   1
 -12  -4   3 19422.6 756.058   1
 -11   4   3 6173.88 267.512   1
  11   4  -3 6650.15 264.945   1
 -11  -4   3 5745.68 261.068   1
  11  -4  -3 6394.60 268.116   1
  10  -4  -3 537.059 53.5586   1
 -10   4   3 598.440 53.6529   1
 -10  -4   3 580.687 48.9403   1
  -9  -4   3 28697.6 1063.31   1
   9  -4  -3 27627.4 1069.22   1
   9   4  -3 29714.0 1064.04   1
  -9   4   3 27404.2 1068.52   1
  -8  -4   3 38254.0 1377.73   1
   8  -4  -3 36116.6 1384.91   1
  -8   4   3 37323.1 1385.32   1
   8   4  -3 36713.7 1375.93   1
   7  -4  -3 34611.0 1298.17   1
  -7   4   3 34973.7 1296.51   1
   6  -4  -3 3282.16 147.227   1
  -6   4   3 3250.17 146.978   1
   6   4  -3 3212.93 138.913   1
  -6  -4   3 3326.76 140.264   1
   5  -4  -3 44737.1 1615.54   1
  -5  -4   3 44568.5 1607.62   1
   5   4  -3 41610.6 1605.18   1
  -5   4   3 44623.2 1614.70   1
  -4   4   3 1835.62 89.7690   1
   4   4  -3 1971.20 84.0939   1
   4  -4  -3 1855.16 91.4143   1
  -3  -4   3 7895.07 293.833   1
   3   4  -3 7302.98 292.212   1
   2   4  -3 38275.9 1441.16   1
  -2  -4   3 40214.6 1442.84   1
   1   4  -3 2878.27 119.091   1
  -1  -4   3 2653.49 120.522   1
   0  -4  -3 56845.4 2215.12   1
   0   4  -3 59681.0 2210.26   1
   0  -4   3 63735.9 2211.45   1
   1   4   3 179738. 6609.37   1
  -1  -4  -3 182644. 6610.26   1
  -2  -4  -3 14927.3 572.059   1
   2   4   3 15190.1 571.496   1
  -2   4  -3 14934.0 570.438   1
   2  -4   3 14741.3 570.024   1
  -3  -4  -3 3135.15 138.085   1
   3   4   3 2855.70 135.666   1
  -3   4  -3 2777.27 132.636   1
   3  -4   3 2933.71 135.103   1
  -4  -4  -3 3457.46 153.915   1
   4   4   3 3276.22 153.424   1
  -4   4  -3 3320.04 151.063   1
   4  -4   3 3257.80 152.012   1
  -5  -4  -3 961.012 67.3308   1
   5   4   3 1064.39 68.5774   1
  -5   4  -3 824.802 61.8899   1
   5  -4   3 890.662 65.9910   1
  -6  -4  -3 770.148 59.3628   1
   6   4   3 815.366 60.4011   1
   6  -4   3 842.912 63.2794   1
  -6   4  -3 779.466 59.9901   1
   7   4   3 75438.1 2949.85   1
  -7  -4  -3 82757.9 2953.92   1
   7  -4   3 82264.9 2954.57   1
  -7   4  -3 80289.1 2953.78   1
   8   4   3 2449.08 127.477   1
  -8  -4  -3 2309.57 125.119   1
   9   4   3 53476.6 2021.86   1
  -9  -4  -3 56906.9 2024.85   1
   9  -4   3 53842.5 2027.24   1
  -9   4  -3 53292.5 2026.49   1
  10   4   3 4030.61 195.212   1
 -10  -4  -3 4235.61 197.987   1
  10  -4   3 3828.36 194.141   1
  11   4   3 14119.3 579.088   1
 -11  -4  -3 15171.2 582.708   1
  11  -4   3 14980.5 584.501   1
 -11   4  -3 14215.2 582.242   1
  12   4   3 4787.22 214.918   1
 -12  -4  -3 4972.41 216.751   1
  12  -4   3 4117.54 211.660   1
 -12   4  -3 3976.85 210.045   1
  13   4   3 258.137 50.4268   1
 -13  -4  -3 263.331 49.5500   1
  14   4   3 1631.53 110.055   1
 -14  -4  -3 1935.24 116.525   1
  14  -4   3 1576.97 109.938   1
 -14   4  -3 1755.25 115.025   1
  15   4   3 15980.5 670.626   1
 -15  -4  -3 17700.2 677.047   1
  15  -4   3 16254.7 673.826   1
 -15   4  -3 18137.5 680.213   1
  16   4   3 72.2637 43.7790   1
 -16  -4  -3 67.2376 42.8401   1
  16  -4   3 142.226 47.9150   1
 -16   4  -3 64.5935 46.1701   1
  17   4   3 4318.63 226.422   1
 -17  -4  -3 4797.82 231.600   1
  17  -4   3 4871.48 235.054   1
  18   4   3 889.472 81.3972   1
 -18  -4  -3 882.345 80.6595   1
  18  -4   3 813.388 81.0891   1
 -18   4  -3 1022.66 85.8298   1
  19   4   3 84.7695 44.6512   1
 -19  -4  -3 79.2686 43.2135   1
  19  -4   3 43.7207 43.5565   1
 -19   4  -3 110.219 51.1018   1
  20  -4   3 1133.14 95.1318   1
 -20   4  -3 1068.27 91.1577   1
  21   4   3 974.313 85.9856   1
 -21   4  -3 1001.64 88.4581   1
 -21  -4  -3 781.993 78.4848   1
 -22  -4  -3 78.1049 46.0625   1
  22  -4   3 152.195 52.0107   1
 -22   4  -3 173.857 52.2061   1
  23   4   3 195.624 55.0581   1
 -23  -4  -3 209.307 56.3532   1
  24   4   3 35.4064 47.2831   1
 -24   4  -3 26.5161 42.4538   1
  24  -4   3-15.0689 45.3631   1
 -24  -4  -3 5.12799 41.5809   1
 -25   5   3 821.083 90.0769   1
  25  -5  -3 1348.47 101.583   1
 -24   5   3 420.632 63.1293   1
  24  -5  -3 376.426 62.6553   1
 -23  -5   3 982.836 87.6227   1
  23   5  -3 1043.21 90.5877   1
  23  -5  -3 1042.79 90.5576   1
 -23   5   3 1093.69 91.1395   1
  22   5  -3 10.7985 44.0620   1
 -22  -5   3 37.8442 42.7190   1
  22  -5  -3 37.9746 46.6944   1
 -22   5   3 5.49056 44.2432   1
  21   5  -3 591.272 70.9596   1
 -21  -5   3 682.115 71.6468   1
  21  -5  -3 697.806 74.8040   1
 -21   5   3 718.685 75.9722   1
  20   5  -3-41.8497 41.0574   1
 -20  -5   3 5.30518 40.4971   1
  19   5  -3 386.985 57.5769   1
 -19  -5   3 420.675 57.8913   1
  19  -5  -3 381.316 59.3657   1
 -19   5   3 316.438 54.6561   1
  18  -5  -3 1409.42 104.581   1
 -18   5   3 1760.80 113.298   1
  17   5  -3 5632.68 255.131   1
 -17  -5   3 5592.04 255.267   1
  17  -5  -3 5077.60 252.057   1
 -16  -5   3 41.4912 39.3133   1
  16   5  -3 99.9365 38.7397   1
  15   5  -3 5494.16 253.031   1
  15  -5  -3 5776.58 261.544   1
 -15  -5   3 5853.60 255.877   1
 -14  -5   3 12314.3 473.640   1
  14  -5  -3 11230.7 472.635   1
  14   5  -3 11588.7 468.658   1
 -14   5   3 11403.5 473.883   1
 -13  -5   3 11432.4 440.900   1
  13  -5  -3 10358.7 442.961   1
  13   5  -3 10920.2 438.998   1
 -13   5   3 10719.1 443.915   1
 -12  -5   3 3210.16 153.328   1
  12  -5  -3 3029.57 155.690   1
 -12   5   3 3106.61 156.269   1
  12   5  -3 3108.84 151.983   1
  11   5  -3 12410.3 496.055   1
 -11  -5   3 12839.8 498.947   1
 -10  -5   3 10202.7 395.829   1
  10  -5  -3 9571.80 399.762   1
  10   5  -3 10129.4 393.889   1
 -10   5   3 9411.36 397.702   1
   9  -5  -3 2959.01 147.841   1
  -9  -5   3 3095.27 141.915   1
  -9   5   3 2999.30 147.613   1
  -8  -5   3 72415.1 2548.14   1
   8  -5  -3 68578.5 2554.67   1
  -8   5   3 64054.7 2553.01   1
   8   5  -3 70953.5 2546.04   1
   7  -5  -3 7499.62 308.733   1
  -7   5   3 7673.54 309.545   1
   7   5  -3 7696.95 301.830   1
  -7  -5   3 7366.16 301.075   1
   6  -5  -3 620.640 50.2256   1
  -6  -5   3 606.544 42.9291   1
  -6   5   3 589.291 49.8208   1
  -5   5   3 42.4076 24.2288   1
   5  -5  -3 43.4344 21.7863   1
   4  -5  -3 28530.3 1012.26   1
  -4   5   3 28603.6 1011.61   1
   4   5  -3 26918.5 1002.49   1
   3  -5  -3 520.343 45.0686   1
  -3   5   3 564.104 44.4956   1
   3   5  -3 627.006 41.6543   1
  -3  -5   3 468.414 40.1103   1
  -2   5   3 154678. 5625.42   1
   2  -5  -3 153375. 5625.85   1
  -1   5   3 41068.3 1520.15   1
   1  -5  -3 41016.9 1521.17   1
   0  -5   3 120078. 4374.20   1
   0   5   3 120844. 4377.94   1
   0   5  -3 122617. 4374.20   1
   0  -5  -3 114578. 4378.34   1
   1  -5   3 30847.5 1111.02   1
  -1  -5  -3 28454.4 1112.71   1
  -1   5  -3 29290.7 1109.41   1
   1   5   3 30451.2 1112.75   1
  -2  -5  -3 2429.52 116.237   1
   2   5   3 2331.30 114.741   1
   2  -5   3 2310.07 113.889   1
  -2   5  -3 2340.00 113.612   1
  -3  -5  -3 1996.97 105.381   1
   3   5   3 2056.13 104.670   1
   3  -5   3 1983.54 105.191   1
  -3   5  -3 2160.63 106.458   1
  -4  -5  -3 708.943 55.7711   1
   4   5   3 764.365 55.3194   1
   4  -5   3 616.915 54.9658   1
  -4   5  -3 614.372 51.8568   1
  -5  -5  -3 174.588 34.0967   1
   5   5   3 217.416 35.4502   1
   5  -5   3 217.636 37.2794   1
  -5   5  -3 214.364 35.5968   1
  -6  -5  -3 94162.1 3383.66   1
   6  -5   3 96481.5 3383.70   1
   6   5   3 88080.5 3381.85   1
  -6   5  -3 89348.6 3378.83   1
   7   5   3 197.638 37.3525   1
  -7   5  -3 194.348 35.9194   1
   7  -5   3 153.493 35.8311   1
  -7  -5  -3 206.251 38.9989   1
   8  -5   3 33716.0 1266.65   1
  -8   5  -3 33356.6 1266.46   1
  -9  -5  -3 928.124 76.0138   1
  -9   5  -3 1178.18 82.5869   1
   9   5   3 1068.00 79.2437   1
   9  -5   3 974.769 77.5068   1
 -10  -5  -3 23001.7 863.278   1
 -10   5  -3 22961.3 866.584   1
  10  -5   3 22256.8 865.734   1
  10   5   3 21276.3 859.473   1
  11   5   3 4157.93 199.233   1
 -11  -5  -3 4286.25 201.036   1
  11  -5   3 4043.32 201.474   1
 -11   5  -3 4057.02 203.540   1
  12   5   3 6237.84 277.026   1
 -12  -5  -3 5743.82 275.022   1
  12  -5   3 6332.28 277.943   1
 -12   5  -3 6492.92 283.896   1
  13  -5   3 257.116 51.5666   1
 -13   5  -3 248.730 49.9389   1
  14   5   3 238.450 49.6430   1
 -14  -5  -3 227.351 48.5284   1
  14  -5   3 318.034 55.1857   1
 -14   5  -3 225.995 47.9532   1
  15   5   3 2547.49 148.657   1
 -15  -5  -3 2899.45 154.498   1
  15  -5   3 2741.00 155.986   1
 -15   5  -3 2617.36 149.502   1
  16   5   3 3717.90 195.442   1
 -16  -5  -3 4164.88 200.761   1
  16  -5   3 3946.11 202.212   1
 -16   5  -3 3876.15 199.665   1
  17  -5   3 3263.95 177.545   1
 -17   5  -3 3377.74 179.475   1
  18   5   3 5481.41 262.658   1
 -18  -5  -3 5743.65 267.457   1
  18  -5   3 5472.16 264.612   1
 -18   5  -3 6118.50 271.021   1
  19   5   3 149.671 50.2555   1
 -19  -5  -3 146.364 51.6722   1
  20   5   3 3567.01 183.245   1
 -20   5  -3 3509.37 183.131   1
  20  -5   3 3452.49 182.925   1
 -20  -5  -3 3316.73 180.413   1
 -21  -5  -3 1626.50 111.018   1
  21   5   3 1535.17 111.456   1
  22   5   3-41.4242 46.5221   1
 -22  -5  -3-31.3002 42.5647   1
  22  -5   3 31.4563 46.3691   1
 -22   5  -3 21.3009 40.9334   1
  23   5   3 335.020 60.4614   1
 -23  -5  -3 362.980 60.5142   1
  23  -5   3 374.789 62.5374   1
 -23   5  -3 412.379 63.2191   1
  24   5   3 123.424 50.5915   1
 -24  -5  -3-9.92929 42.0455   1
 -26   6   3 1156.36 92.8536   1
  26  -6  -3 1034.69 93.0818   1
 -25   6   3-26.7314 42.5305   1
  25  -6  -3-32.0046 45.6590   1
 -23   6   3 753.346 79.9977   1
  23  -6  -3 798.340 80.9805   1
 -22  -6   3 2223.07 136.974   1
  22   6  -3 2367.54 140.110   1
  21   6  -3 158.404 49.5086   1
 -21   6   3 174.123 47.5647   1
  21  -6  -3 222.006 54.4108   1
 -21  -6   3 128.656 46.0296   1
  20   6  -3 2844.09 163.437   1
 -20  -6   3 3206.20 169.158   1
  20  -6  -3 3407.86 174.118   1
 -20   6   3 3149.40 170.543   1
  19   6  -3 792.111 75.1111   1
 -19  -6   3 774.574 75.3154   1
  19  -6  -3 801.738 78.9234   1
 -19   6   3 810.397 78.6022   1
  18   6  -3 612.182 66.1015   1
 -18  -6   3 602.510 66.7695   1
  18  -6  -3 617.229 70.0371   1
 -18   6   3 679.131 72.8941   1
  17   6  -3 2424.14 137.375   1
 -17  -6   3 2540.01 140.811   1
 -17   6   3 2415.05 142.211   1
  16   6  -3 10296.0 436.588   1
 -16  -6   3 10496.1 439.560   1
  16  -6  -3 10320.4 444.191   1
 -16   6   3 11670.7 448.488   1
 -15  -6   3 7154.59 310.391   1
  15  -6  -3 7206.81 316.051   1
 -15   6   3 6967.37 313.494   1
  15   6  -3 7373.51 310.419   1
 -14  -6   3 2783.64 136.110   1
  14  -6  -3 2180.43 133.418   1
  14   6  -3 2061.94 126.316   1
 -14   6   3 2722.89 139.840   1
 -13   6   3 246.979 44.9290   1
  13  -6  -3 267.897 48.5795   1
 -12  -6   3 79.5606 32.3060   1
  12  -6  -3 51.5410 35.9728   1
 -12   6   3 41.5660 30.8777   1
  12   6  -3 59.6323 32.1449   1
 -11  -6   3 2286.10 119.660   1
  11  -6  -3 2205.04 123.043   1
 -11   6   3 2349.30 124.300   1
  11   6  -3 1986.12 113.574   1
 -10  -6   3 27194.5 1015.20   1
  10  -6  -3 27291.4 1020.11   1
 -10   6   3 26119.7 1018.98   1
  10   6  -3 26580.4 1011.81   1
  -9  -6   3 19600.2 753.960   1
   9  -6  -3 21012.4 764.818   1
  -9   6   3 20184.4 762.055   1
   9   6  -3 18671.6 752.242   1
   8  -6  -3 352.432 47.0560   1
  -8  -6   3 390.454 40.5410   1
  -8   6   3 389.316 46.1027   1
  -7  -6   3 6499.13 282.086   1
   7   6  -3 6939.28 282.422   1
  -7   6   3 7098.64 290.960   1
   7  -6  -3 7275.71 291.812   1
   6  -6  -3 809.405 61.3245   1
  -6   6   3 797.902 60.3664   1
   6   6  -3 842.742 55.8958   1
   5  -6  -3 26511.4 1013.51   1
  -5   6   3 26580.8 1011.63   1
   5   6  -3 27743.5 1005.65   1
  -5  -6   3 26590.9 1005.56   1
   4  -6  -3 11084.7 454.206   1
  -4   6   3 11468.9 455.953   1
   4   6  -3 11864.3 447.055   1
  -4  -6   3 11593.1 447.036   1
   3  -6  -3 58582.9 2199.20   1
  -3   6   3 57855.7 2197.94   1
   3   6  -3 60933.1 2193.34   1
  -3  -6   3 60576.2 2193.12   1
  -2  -6   3 17421.0 669.578   1
   2   6  -3 17962.9 669.440   1
  -2   6   3 18361.8 675.340   1
   2  -6  -3 16915.6 673.997   1
  -1  -6   3 17928.7 677.269   1
   1   6  -3 18007.7 676.137   1
  -1   6   3 17363.8 679.380   1
   1  -6  -3 17953.7 681.329   1
   0  -6   3 76768.6 2786.31   1
   0   6  -3 76383.3 2785.49   1
   0   6   3 74500.0 2788.35   1
   0  -6  -3 75543.3 2790.49   1
   1  -6   3 131587. 4713.65   1
  -1   6  -3 129440. 4712.28   1
   1   6   3 128454. 4714.03   1
  -1  -6  -3 125547. 4715.28   1
   2  -6   3 10229.2 411.971   1
  -2  -6  -3 10235.1 413.026   1
  -2   6  -3 10237.3 411.406   1
   2   6   3 10912.4 413.995   1
  -3   6  -3 4551.61 200.193   1
   3  -6   3 4512.59 201.457   1
   3   6   3 4529.36 200.024   1
  -3  -6  -3 4520.00 200.309   1
  -4   6  -3 313.651 39.1258   1
   4  -6   3 376.500 43.1221   1
   4   6   3 304.727 40.3030   1
  -4  -6  -3 292.789 41.3328   1
  -5   6  -3 41.8232 29.7087   1
   5  -6   3 57.1077 32.6084   1
   5   6   3 62.6603 30.1790   1
  -5  -6  -3 35.8989 27.8448   1
  -6   6  -3 359.483 44.9869   1
   6  -6   3 341.504 45.5779   1
   6   6   3 354.262 46.1066   1
  -6  -6  -3 396.418 49.5722   1
   7  -6   3 48327.1 1767.35   1
  -7   6  -3 46377.2 1764.67   1
  -8   6  -3 20.2746 32.0345   1
   8  -6   3 17.5304 34.8534   1
   8   6   3-32.5783 33.4338   1
  -8  -6  -3 4.14985 30.0475   1
  -9   6  -3 10822.4 446.220   1
  -9  -6  -3 10649.8 444.165   1
   9   6   3 10825.2 442.361   1
   9  -6   3 11117.1 446.982   1
 -10  -6  -3 16819.9 687.225   1
 -10   6  -3 17743.2 692.805   1
  10  -6   3 18359.2 692.379   1
  10   6   3 17326.8 687.476   1
 -11  -6  -3 5025.38 231.138   1
 -11   6  -3 4552.84 228.667   1
  11   6   3 5043.29 228.681   1
  11  -6   3 5031.70 234.045   1
 -12  -6  -3 691.400 68.7592   1
  12   6   3 783.277 70.1940   1
  13  -6   3 430.432 57.7640   1
  13   6   3 356.503 54.6286   1
 -13  -6  -3 323.752 57.1490   1
 -14  -6  -3 2572.24 142.534   1
 -14   6  -3 2548.88 144.803   1
  14  -6   3 2454.70 142.476   1
  14   6   3 2258.53 136.929   1
 -15   6  -3 2222.07 135.555   1
  15  -6   3 2103.25 131.954   1
 -15  -6  -3 2181.45 129.996   1
 -16  -6  -3 4561.82 211.291   1
 -16   6  -3 3960.27 205.673   1
  16  -6   3 4195.98 210.240   1
  16   6   3 4006.82 204.792   1
 -17  -6  -3 13361.4 519.452   1
 -17   6  -3 12549.6 516.502   1
  17  -6   3 12329.0 517.875   1
  17   6   3 11994.7 511.821   1
 -18  -6  -3 1536.96 108.383   1
 -18   6  -3 1597.04 109.994   1
  18  -6   3 1615.32 111.205   1
  18   6   3 1407.65 106.752   1
 -19  -6  -3 1281.83 97.2667   1
 -19   6  -3 1312.99 99.8368   1
  19   6   3 1240.37 96.1292   1
  19  -6   3 1215.86 97.0146   1
  20  -6   3 101.771 48.4389   1
 -20   6  -3 130.497 44.7142   1
  20   6   3 62.5630 43.6641   1
 -20  -6  -3-15.9192 41.7192   1
 -21  -6  -3 1932.35 124.493   1
 -21   6  -3 1989.31 125.944   1
  21   6   3 2000.09 125.691   1
  21  -6   3 1989.02 127.006   1
 -22   6  -3 357.337 63.1283   1
 -22  -6  -3 411.174 62.2368   1
  22   6   3 450.516 63.7191   1
 -23  -6  -3 977.826 83.7648   1
  23  -6   3 975.177 84.2392   1
 -23   6  -3 816.713 83.7355   1
  23   6   3 983.439 88.0326   1
 -26   7   3 77.3097 49.6573   1
  26  -7  -3 113.152 51.3007   1
 -24   7   3-5.35116 43.4026   1
  24  -7  -3 68.7917 49.9463   1
 -23   7   3 648.076 73.0690   1
  23  -7  -3 457.672 69.6476   1
 -22   7   3 552.327 67.2270   1
  22  -7  -3 569.976 72.3845   1
  22   7  -3 525.526 65.9909   1
 -21   7   3 2588.44 152.717   1
  21  -7  -3 2762.24 156.517   1
  21   7  -3 2879.29 156.745   1
 -21  -7   3 2806.52 156.880   1
 -20   7   3 3724.60 192.434   1
  20  -7  -3 3783.31 191.863   1
  20   7  -3 3530.28 187.112   1
 -20  -7   3 3733.92 190.791   1
 -19   7   3 3402.25 174.660   1
  19  -7  -3 2878.39 163.998   1
  19   7  -3 2983.99 162.967   1
 -19  -7   3 3034.88 165.030   1
 -18   7   3 5349.51 251.764   1
 -18  -7   3 5414.13 250.607   1
  18   7  -3 5037.37 246.149   1
  18  -7  -3 5528.33 254.786   1
 -17   7   3 215.273 48.7706   1
  16   7  -3 74.9607 37.9577   1
 -16  -7   3 138.572 41.5464   1
  16  -7  -3 122.331 46.4375   1
 -15   7   3 15230.1 580.014   1
  15   7  -3 13354.6 570.321   1
 -15  -7   3 15290.8 577.912   1
  15  -7  -3 13768.9 576.179   1
 -14   7   3 1518.93 98.5821   1
  14   7  -3 1263.73 89.6618   1
 -14  -7   3 1392.28 93.8429   1
  14  -7  -3 1397.71 97.8718   1
 -13   7   3 1918.13 117.285   1
  13   7  -3 1943.45 113.235   1
 -13  -7   3 1903.90 114.536   1
  12  -7  -3 646.621 64.7108   1
 -12   7   3 758.257 67.9283   1
 -11   7   3 6624.77 306.623   1
  11   7  -3 7706.76 307.404   1
 -11  -7   3 7395.81 307.106   1
  11  -7  -3 7244.61 311.522   1
 -10   7   3 7904.03 335.363   1
  10   7  -3 7929.61 327.331   1
 -10  -7   3 7822.11 327.684   1
  10  -7  -3 7976.74 334.894   1
  -9   7   3 8747.03 357.498   1
  -9  -7   3 7918.19 348.230   1
   9  -7  -3 8974.03 359.201   1
   9   7  -3 8770.25 349.847   1
   8   7  -3 22809.9 870.630   1
  -8  -7   3 23058.6 871.399   1
  -7  -7   3 2248.24 111.149   1
   7  -7  -3 1984.36 113.632   1
  -7   7   3 2058.13 114.613   1
  -6  -7   3 15012.7 566.251   1
  -6   7   3 14367.4 570.518   1
   6  -7  -3 14705.6 572.496   1
   6   7  -3 14395.7 564.338   1
  -5   7   3 49705.8 1872.89   1
   5  -7  -3 51049.5 1875.21   1
   5   7  -3 50719.9 1867.56   1
  -4  -7   3 26606.2 999.404   1
  -4   7   3 26937.4 1004.72   1
   4  -7  -3 26290.0 1005.41   1
   4   7  -3 26559.2 998.368   1
  -3  -7   3 6556.49 274.415   1
  -3   7   3 6787.81 279.493   1
   3  -7  -3 6487.00 281.009   1
   3   7  -3 6900.64 275.169   1
   2  -7  -3 9920.53 393.531   1
   2   7  -3 10060.8 388.164   1
  -2  -7   3 9851.24 388.590   1
  -2   7   3 9302.35 390.783   1
   1  -7  -3 38939.2 1450.66   1
   1   7  -3 38588.7 1445.69   1
  -1  -7   3 39161.8 1447.83   1
  -1   7   3 38871.3 1449.49   1
   0  -7  -3 9786.95 402.637   1
   0   7  -3 10254.0 401.044   1
   0  -7   3 10118.9 401.062   1
   0   7   3 10156.3 402.572   1
  -1  -7  -3 34588.9 1295.76   1
  -1   7  -3 33190.2 1289.79   1
   1  -7   3 34722.6 1291.84   1
   1   7   3 35866.2 1294.52   1
  -2  -7  -3 25682.4 970.019   1
   2   7   3 25257.8 968.071   1
   2  -7   3 26537.7 969.164   1
  -2   7  -3 24789.8 966.619   1
  -3  -7  -3 3165.27 148.687   1
  -3   7  -3 3034.95 145.916   1
   3  -7   3 2888.98 144.961   1
   3   7   3 2868.24 145.062   1
  -4   7  -3 34468.7 1290.19   1
   4  -7   3 34826.9 1291.30   1
   4   7   3 33874.2 1289.41   1
  -4  -7  -3 34069.4 1289.40   1
  -6   7  -3 30709.1 1164.21   1
   6  -7   3 31159.2 1166.16   1
   6   7   3 30830.0 1163.10   1
  -6  -7  -3 30411.1 1165.11   1
  -7   7  -3 9832.89 410.694   1
   7  -7   3 9527.88 410.218   1
   7   7   3 10252.5 410.754   1
  -7  -7  -3 10487.4 413.219   1
  -8   7  -3 1616.97 99.8620   1
   8  -7   3 1461.55 99.0312   1
   8   7   3 1520.40 97.8700   1
  -8  -7  -3 1642.52 102.779   1
  -9   7  -3 3704.50 182.581   1
   9  -7   3 3685.85 186.187   1
   9   7   3 3697.33 181.203   1
  -9  -7  -3 3684.43 183.641   1
 -10   7  -3 953.841 80.4333   1
 -10  -7  -3 1096.01 85.9094   1
  10  -7   3 1119.96 85.3758   1
  10   7   3 1154.21 84.0849   1
  11   7   3 5326.59 246.714   1
 -11  -7  -3 5446.28 248.956   1
 -12   7  -3 9315.67 381.032   1
  12  -7   3 8416.88 376.467   1
 -13   7  -3 8285.85 354.032   1
  13  -7   3 8080.14 353.112   1
  13   7   3 7965.15 348.526   1
 -14   7  -3 5516.69 245.164   1
 -14  -7  -3 4943.85 231.501   1
 -15  -7  -3 98.7229 42.3027   1
  15   7   3 111.830 44.4000   1
  16  -7   3 2819.15 164.451   1
 -16   7  -3 3340.15 171.663   1
 -17  -7  -3 1614.91 113.034   1
 -17   7  -3 1668.17 114.229   1
  17   7   3 1835.07 117.348   1
  17  -7   3 1724.23 116.079   1
 -18  -7  -3 293.541 55.8739   1
  18   7   3 224.564 54.7074   1
  19  -7   3 134.515 52.5416   1
 -19   7  -3 59.5187 48.5076   1
 -19  -7  -3 138.772 49.5571   1
  19   7   3 78.3679 45.3700   1
  20   7   3 1331.48 102.680   1
 -20  -7  -3 1503.73 106.906   1
 -21   7  -3 31.8845 46.7517   1
  21  -7   3-26.1754 42.9830   1
 -21  -7  -3 42.0813 42.1092   1
 -22   7  -3 3960.50 200.062   1
  22  -7   3 3997.55 200.879   1
  22   7   3 3996.98 198.650   1
 -22  -7  -3 3756.28 195.462   1
  23   7   3 1264.82 98.8566   1
 -23  -7  -3 1318.80 99.3051   1
  25  -8  -3-30.6851 45.7109   1
 -25   8   3 41.3703 41.6634   1
  24  -8  -3 536.304 71.6651   1
 -24   8   3 527.191 68.5807   1
  23  -8  -3 82.2071 49.7489   1
 -23   8   3-41.3607 44.9962   1
  22  -8  -3 5.38009 44.1747   1
 -22   8   3 26.7697 43.9599   1
 -21   8   3 16.1631 43.4589   1
  21  -8  -3 21.6526 42.5321   1
  21   8  -3 117.191 44.8513   1
 -21  -8   3 88.7474 44.7385   1
 -20  -8   3 4703.45 228.734   1
  20  -8  -3 4265.31 221.627   1
  20   8  -3 4299.44 221.994   1
 -19  -8   3 5.36162 38.8757   1
  19   8  -3 97.6532 43.2750   1
  19  -8  -3 60.4632 48.3990   1
 -19   8   3 59.5389 40.1656   1
 -18   8   3 1857.16 122.907   1
 -18  -8   3 2160.93 127.832   1
  18  -8  -3 2152.93 129.680   1
  18   8  -3 1833.89 119.954   1
 -17  -8   3 5519.01 270.361   1
  17  -8  -3 5965.56 275.008   1
  17   8  -3 5785.76 269.592   1
 -16   8   3 2856.72 158.348   1
  16   8  -3 2780.87 153.767   1
 -16  -8   3 3076.62 160.604   1
  16  -8  -3 3018.90 162.874   1
 -15   8   3 3906.12 192.839   1
  15   8  -3 3673.04 188.709   1
 -15  -8   3 3961.86 195.202   1
  15  -8  -3 4192.93 202.462   1
 -14   8   3 1079.77 83.6161   1
  14   8  -3 1023.41 81.3860   1
 -14  -8   3 1178.04 85.0912   1
  14  -8  -3 1164.09 88.4511   1
  13   8  -3 1680.80 105.711   1
 -13  -8   3 1827.42 108.825   1
 -12   8   3 80.9725 38.4397   1
  12   8  -3 108.811 34.2760   1
 -12  -8   3 119.829 35.5366   1
  12  -8  -3 73.5536 38.5978   1
 -11   8   3 1111.20 81.9530   1
  11   8  -3 1079.89 76.5924   1
 -11  -8   3 958.716 74.4756   1
  11  -8  -3 1012.91 80.2640   1
  10   8  -3 26389.7 984.135   1
 -10   8   3 26071.2 991.221   1
  10  -8  -3 24996.6 988.439   1
  -9  -8   3 19310.2 731.842   1
   9  -8  -3 19647.9 738.775   1
   9   8  -3 17979.3 728.056   1
  -9   8   3 18952.2 735.655   1
   8  -8  -3 199.230 42.5059   1
  -8  -8   3 185.986 37.9408   1
  -8   8   3 166.823 38.8097   1
   8   8  -3 194.254 35.3553   1
   7   8  -3 41972.2 1585.71   1
  -7   8   3 42914.4 1592.63   1
   7  -8  -3 43378.1 1593.95   1
  -7  -8   3 42240.7 1587.07   1
  -6   8   3 14009.9 595.889   1
   6  -8  -3 15058.9 597.251   1
   5   8  -3 15880.8 604.971   1
  -5  -8   3 15335.6 604.954   1
   4   8  -3 12736.2 486.993   1
   4  -8  -3 11566.7 491.550   1
  -4   8   3 12825.9 493.764   1
   3   8  -3 19977.9 738.460   1
  -3   8   3 18776.7 741.247   1
   3  -8  -3 18796.1 741.703   1
  -3  -8   3 19505.4 738.912   1
   2   8  -3 40.4757 26.8021   1
  -2   8   3 14.0442 25.0233   1
  -2  -8   3 15.8250 23.1061   1
   2  -8  -3-3.56539 26.4306   1
  -1   8   3 43165.4 1579.91   1
   1   8  -3 41747.7 1574.55   1
  -1  -8   3 42086.6 1575.60   1
   1  -8  -3 42344.8 1579.85   1
   0   8   3 29744.3 1083.23   1
   0   8  -3 28127.9 1078.75   1
   0  -8   3 27729.3 1079.07   1
   0  -8  -3 29094.9 1082.82   1
   1   8   3 2989.55 145.275   1
  -1   8  -3 2796.19 141.250   1
   1  -8   3 2867.11 143.247   1
  -1  -8  -3 2888.81 145.940   1
   2  -8   3 13795.0 552.903   1
  -2   8  -3 14319.4 552.890   1
   3  -8   3 8196.64 334.336   1
  -3   8  -3 7771.79 330.066   1
   4   8   3 6305.25 270.398   1
  -4  -8  -3 6144.07 269.666   1
  -5  -8  -3 33628.8 1304.10   1
   5   8   3 33831.0 1302.59   1
  -5   8  -3 35818.8 1307.00   1
   5  -8   3 35248.3 1307.48   1
  -6  -8  -3 6451.44 275.401   1
   6   8   3 6531.67 275.126   1
  -6   8  -3 6096.36 274.260   1
   6  -8   3 6045.35 274.102   1
  -7  -8  -3 38313.1 1462.20   1
   7   8   3 38812.3 1460.96   1
  -7   8  -3 38809.3 1462.80   1
   7  -8   3 39505.2 1465.06   1
  -8  -8  -3 6744.28 301.790   1
   8   8   3 7143.32 302.783   1
  -8   8  -3 6805.90 303.266   1
   8  -8   3 7295.96 306.896   1
  -9  -8  -3 2493.70 138.457   1
   9   8   3 2449.57 135.844   1
  -9   8  -3 2464.49 137.112   1
   9  -8   3 2496.71 138.751   1
  10   8   3 614.994 64.9777   1
 -10  -8  -3 691.026 68.5403   1
  11  -8   3 106.465 43.4450   1
 -11   8  -3 181.877 48.1726   1
 -12   8  -3 3091.63 163.766   1
  12  -8   3 3035.81 162.273   1
  12   8   3 2796.51 156.442   1
  13  -8   3 14587.2 565.712   1
 -13  -8  -3 14767.8 565.601   1
 -14   8  -3 892.906 78.6231   1
  14  -8   3 801.959 79.2754   1
  14   8   3 734.557 72.9656   1
 -14  -8  -3 806.216 75.9215   1
  15  -8   3 807.219 78.2554   1
  15   8   3 803.999 80.2380   1
 -15  -8  -3 819.498 78.0696   1
 -16   8  -3 49.0705 43.1492   1
  16  -8   3 80.9087 49.2709   1
  16   8   3 104.415 45.7516   1
 -16  -8  -3 47.8737 42.1005   1
 -17   8  -3 335.030 57.2084   1
  17  -8   3 348.028 57.3441   1
  17   8   3 241.624 52.6998   1
 -17  -8  -3 251.541 53.4324   1
 -18   8  -3 532.403 66.5442   1
  18  -8   3 625.073 71.9420   1
  18   8   3 684.268 74.3189   1
 -18  -8  -3 638.211 72.0317   1
 -19   8  -3 2047.46 126.466   1
  19  -8   3 1883.21 126.325   1
  19   8   3 1712.52 119.138   1
 -19  -8  -3 2007.19 125.572   1
 -20   8  -3 121.941 49.7125   1
  20  -8   3 205.687 52.6306   1
  20   8   3 166.955 50.7510   1
 -20  -8  -3 186.005 49.5928   1
 -21   8  -3 910.156 83.9780   1
  21  -8   3 810.780 78.9562   1
  21   8   3 1028.70 88.1899   1
 -21  -8  -3 822.852 82.2159   1
  22  -8   3 1166.01 92.6276   1
  24  -9  -3 5.35544 46.0903   1
 -24   9   3 14.7835 41.2020   1
  23  -9  -3 328.056 62.2609   1
 -23   9   3 343.672 59.8197   1
  21  -9  -3 15.1797 43.3106   1
 -21   9   3 39.9006 45.9333   1
 -20  -9   3 493.752 65.8271   1
  20   9  -3 513.423 65.2793   1
  20  -9  -3 685.579 76.9417   1
 -20   9   3 629.308 71.5736   1
 -19   9   3 1736.45 116.856   1
 -19  -9   3 1608.45 113.253   1
  19  -9  -3 2014.19 124.720   1
  19   9  -3 1610.19 112.830   1
 -18   9   3 123.617 44.9736   1
  18   9  -3 214.121 47.9421   1
 -18  -9   3 94.3934 43.6347   1
  17  -9  -3 1663.64 114.515   1
  17   9  -3 1638.55 108.132   1
 -17  -9   3 1696.02 111.169   1
 -16   9   3 5411.40 247.823   1
  16  -9  -3 5473.38 252.262   1
  16   9  -3 5047.17 242.411   1
 -16  -9   3 5151.99 244.981   1
 -15   9   3 14512.9 581.814   1
  15  -9  -3 14413.3 584.212   1
  15   9  -3 14353.3 579.020   1
 -15  -9   3 14607.9 582.240   1
 -14   9   3 2167.08 130.248   1
  14  -9  -3 2503.58 137.011   1
  14   9  -3 2059.04 127.214   1
 -14  -9   3 2298.19 131.004   1
 -13   9   3 877.468 77.5920   1
 -13  -9   3 924.898 75.8335   1
  13   9  -3 910.723 75.8819   1
  13  -9  -3 967.485 80.4993   1
 -12  -9   3 103.852 36.2540   1
  12   9  -3 149.420 39.9800   1
 -11   9   3 937.589 80.1930   1
  11  -9  -3 911.660 79.2331   1
  11   9  -3 1005.54 76.9916   1
 -11  -9   3 1029.17 77.4126   1
  10  -9  -3 18831.2 719.547   1
 -10  -9   3 18171.7 714.889   1
  10   9  -3 17934.8 709.537   1
 -10   9   3 18405.3 718.397   1
  -9   9   3 19478.6 764.232   1
   9  -9  -3 19731.9 766.568   1
  -8   9   3 1923.05 115.722   1
   8  -9  -3 1747.10 110.288   1
   7   9  -3 714.068 59.1227   1
  -7   9   3 577.805 60.7410   1
   7  -9  -3 788.503 66.3080   1
  -7  -9   3 749.921 60.4866   1
   6   9  -3 26257.0 998.309   1
  -6   9   3 25108.0 1001.87   1
   6  -9  -3 27348.9 1006.39   1
  -6  -9   3 26701.8 999.614   1
   5   9  -3 1141.74 76.9101   1
  -5   9   3 1278.48 82.5700   1
   5  -9  -3 1217.33 83.8671   1
  -5  -9   3 1106.34 77.7774   1
   4   9  -3 8385.34 341.110   1
  -4   9   3 8279.14 346.328   1
   4  -9  -3 8186.38 346.254   1
  -4  -9   3 8291.83 341.601   1
   3   9  -3 13.7226 25.9967   1
  -3   9   3-3.82100 27.4467   1
  -3  -9   3 17.8475 31.2332   1
   3  -9  -3-3.88382 26.2759   1
  -2   9   3 17375.2 688.179   1
   2   9  -3 18576.8 688.006   1
  -2  -9   3 17878.4 687.481   1
   2  -9  -3 17146.2 689.685   1
  -1   9   3 1645.79 96.1898   1
   1   9  -3 1427.78 89.6196   1
  -1  -9   3 1543.14 92.0451   1
   1  -9  -3 1386.07 92.8146   1
   0   9   3 7086.49 307.763   1
   0   9  -3 7301.96 308.453   1
   0  -9   3 7494.55 309.831   1
   0  -9  -3 7391.03 310.707   1
   1   9   3 2500.43 133.909   1
  -1  -9  -3 2720.88 137.439   1
   2   9   3 6490.09 280.476   1
  -2   9  -3 6649.92 281.234   1
   2  -9   3 6464.40 280.481   1
  -2  -9  -3 6432.13 281.203   1
   3   9   3 62.8868 35.5373   1
  -3   9  -3 11.9339 33.1064   1
   3  -9   3 64.1820 35.1424   1
  -3  -9  -3 53.1902 33.2208   1
  -4   9  -3 45484.3 1627.33   1
   4  -9   3 44100.7 1627.50   1
   4   9   3 40837.9 1622.26   1
  -4  -9  -3 43397.1 1626.28   1
  -5  -9  -3 9833.17 397.661   1
  -5   9  -3 9493.89 397.554   1
   5  -9   3 9377.40 397.462   1
  -6  -9  -3 875.744 74.6940   1
   6   9   3 1013.77 77.2535   1
  -6   9  -3 935.840 75.8941   1
   6  -9   3 945.803 75.7399   1
  -7  -9  -3 178.377 41.3175   1
   7   9   3 148.813 38.7601   1
  -7   9  -3 152.039 43.3912   1
   7  -9   3 183.194 45.3921   1
  -8  -9  -3 5823.96 270.629   1
   8   9   3 6376.07 273.312   1
  -8   9  -3 6186.28 273.723   1
   8  -9   3 5971.08 272.440   1
   9   9   3 816.261 74.8448   1
  -9  -9  -3 942.584 78.3641   1
  10  -9   3 7382.93 320.788   1
 -10   9  -3 7176.54 317.361   1
  11   9   3 602.205 65.8072   1
  11  -9   3 700.936 74.3780   1
 -11   9  -3 808.675 73.8576   1
 -12  -9  -3 4522.75 220.056   1
 -12   9  -3 4831.61 224.465   1
  12  -9   3 4252.23 219.172   1
 -13  -9  -3-5.16713 41.3618   1
  13   9   3-30.0141 43.0501   1
  13  -9   3-10.5759 36.7374   1
 -13   9  -3 48.2454 38.5048   1
 -14   9  -3 4736.06 228.545   1
 -14  -9  -3 4786.53 228.780   1
  14  -9   3 4216.02 223.648   1
  14   9   3 4976.66 227.744   1
 -15  -9  -3 26.7019 40.7774   1
  15   9   3 86.5527 46.4606   1
  15  -9   3 27.5447 44.1147   1
 -15   9  -3-11.0012 44.0479   1
 -16   9  -3 483.941 69.3068   1
  16  -9   3 388.586 60.5669   1
  16   9   3 466.771 65.2650   1
 -16  -9  -3 420.627 63.4668   1
 -17   9  -3 3429.44 169.647   1
  17  -9   3 2794.01 160.930   1
  17   9   3 2595.49 157.444   1
 -17  -9  -3 3143.53 166.955   1
 -18   9  -3 994.993 91.9639   1
  18  -9   3 1015.31 93.1896   1
  18   9   3 1116.86 92.6218   1
 -18  -9  -3 1141.08 94.2236   1
 -19   9  -3-25.7810 45.1339   1
  19  -9   3 32.5230 44.7948   1
  19   9   3 72.0265 47.4162   1
 -19  -9  -3 64.5810 46.8501   1
 -20   9  -3 25.7770 39.3998   1
  20  -9   3 91.7407 49.5159   1
  20   9   3 71.1938 47.3518   1
 -20  -9  -3 42.6372 46.9302   1
 -21   9  -3-40.9895 44.5895   1
  21  -9   3-45.8683 47.6421   1
  21   9   3 25.0695 44.3476   1
 -21  -9  -3 5.25392 42.8707   1
  22   9   3 657.381 74.0094   1
  24 -10  -3 323.017 63.1216   1
 -24  10   3 361.887 59.0714   1
  22 -10  -3-51.4729 48.5747   1
 -22  10   3 21.4557 44.5830   1
  21 -10  -3 1382.59 104.994   1
 -20  10   3 101.140 48.5583   1
  20 -10  -3 168.135 54.4152   1
 -19  10   3 112.284 48.1730   1
  19 -10  -3 103.023 48.5973   1
 -19 -10   3 80.2133 42.6790   1
 -18  10   3 1398.44 105.591   1
  18  10  -3 1534.56 105.296   1
 -18 -10   3 1554.91 106.690   1
  17 -10  -3 1157.32 91.3409   1
  17  10  -3 1049.79 85.5820   1
 -17 -10   3 1052.73 86.6346   1
 -16  10   3 3837.84 188.199   1
  16 -10  -3 3788.22 190.734   1
  16  10  -3 3756.48 186.700   1
 -16 -10   3 3348.13 184.048   1
 -15  10   3 404.453 59.4240   1
  15 -10  -3 481.854 64.3808   1
  15  10  -3 354.075 53.9633   1
 -15 -10   3 300.407 51.5074   1
 -14  10   3 1159.63 89.5479   1
  14 -10  -3 1274.45 93.3604   1
  14  10  -3 1106.66 85.7255   1
 -14 -10   3 1103.78 86.4665   1
 -13  10   3 111.812 43.4331   1
  13 -10  -3 109.535 43.7713   1
  13  10  -3 59.8332 37.0875   1
 -13 -10   3 197.020 44.4687   1
 -12  10   3 167.809 45.4828   1
 -12 -10   3 201.927 45.5414   1
  12 -10  -3 157.959 44.8084   1
  11 -10  -3 3082.60 158.003   1
 -11  10   3 2888.59 156.091   1
  11  10  -3 2729.52 147.638   1
 -11 -10   3 2801.00 150.231   1
  10  10  -3 87.0424 36.0819   1
 -10 -10   3 130.050 38.3348   1
   9  10  -3 1097.20 81.1783   1
  -9  10   3 1200.74 87.4285   1
   9 -10  -3 1229.33 89.2066   1
  -9 -10   3 1246.98 85.8077   1
   8  10  -3 1783.91 103.636   1
  -8  10   3 1785.84 109.068   1
   8 -10  -3 1509.00 103.777   1
  -8 -10   3 1610.96 101.405   1
   7  10  -3 43755.7 1688.25   1
  -7  10   3 46240.5 1695.52   1
   7 -10  -3 44258.2 1693.32   1
  -7 -10   3 46715.7 1691.76   1
   6  10  -3 17352.9 675.414   1
  -6  10   3 17508.9 679.972   1
   6 -10  -3 15982.7 676.581   1
  -6 -10   3 18469.1 678.453   1
   5  10  -3 1209.02 79.4490   1
  -5  10   3 966.684 77.3157   1
   5 -10  -3 1137.18 81.3623   1
  -5 -10   3 1107.54 78.9069   1
  -4  10   3 1029.21 77.9341   1
   4 -10  -3 1031.42 78.4473   1
  -3  10   3 7756.02 328.002   1
   3 -10  -3 7974.68 330.546   1
  -3 -10   3 7474.40 325.138   1
  -2  10   3 11899.7 485.334   1
   2  10  -3 12718.2 485.705   1
  -2 -10   3 11788.2 482.840   1
   2 -10  -3 11916.1 487.847   1
  -1  10   3 16855.7 656.832   1
   1  10  -3 16598.5 653.786   1
   1 -10  -3 16853.7 659.255   1
   0  10   3 1327.16 90.2249   1
   0  10  -3 1433.54 90.7484   1
   0 -10   3 1359.52 90.8998   1
   0 -10  -3 1434.27 93.0204   1
   1  10   3 6350.54 275.774   1
  -1  10  -3 6298.05 274.398   1
   1 -10   3 6580.84 276.786   1
  -1 -10  -3 5995.66 274.313   1
   2  10   3 4385.82 209.337   1
  -2  10  -3 4832.68 213.020   1
   2 -10   3 4438.50 209.938   1
  -2 -10  -3 4483.45 211.550   1
   3  10   3 13925.4 541.601   1
  -3  10  -3 13751.2 542.291   1
   3 -10   3 13092.1 540.392   1
  -3 -10  -3 13402.8 542.320   1
  -4  10  -3 10247.3 441.298   1
   4 -10   3 10407.7 443.425   1
   4  10   3 11281.6 443.532   1
  -4 -10  -3 11344.7 446.756   1
  -5  10  -3 4799.86 224.683   1
  -5 -10  -3 4883.08 224.683   1
   5 -10   3 4910.23 225.023   1
   5  10   3 4570.71 219.593   1
  -6 -10  -3 275.597 51.1309   1
  -6  10  -3 271.232 47.7962   1
   6 -10   3 311.240 50.2883   1
   6  10   3 177.988 41.8150   1
  -7 -10  -3 2090.54 124.526   1
   7  10   3 2077.46 123.344   1
  -7  10  -3 2186.79 127.303   1
   7 -10   3 2098.76 125.382   1
  -8  10  -3 14.2132 33.5155   1
   8 -10   3 78.1356 39.1239   1
  -9 -10  -3 26868.9 1013.23   1
   9  10   3 25856.0 1009.81   1
  -9  10  -3 25693.6 1012.22   1
   9 -10   3 26847.7 1014.94   1
 -10 -10  -3 595.373 64.3533   1
  10  10   3 527.372 61.4918   1
  10 -10   3 553.141 66.1944   1
 -10  10  -3 514.751 62.1475   1
 -11 -10  -3 293.963 51.5585   1
 -11  10  -3 234.167 47.6996   1
  11 -10   3 293.449 53.1458   1
 -12 -10  -3 1973.57 122.987   1
  12  10   3 1900.89 121.325   1
 -12  10  -3 2093.11 127.009   1
  12 -10   3 1990.40 128.404   1
 -13 -10  -3 6133.69 278.600   1
  13  10   3 5716.74 274.260   1
  13 -10   3 6526.51 283.870   1
 -13  10  -3 5979.82 280.501   1
 -14  10  -3 1459.63 103.088   1
  14 -10   3 1140.43 96.1371   1
  14  10   3 1092.14 91.4561   1
 -14 -10  -3 1332.27 98.0414   1
 -15  10  -3 1617.64 109.979   1
 -15 -10  -3 1321.26 103.498   1
  15 -10   3 1515.57 109.240   1
  15  10   3 1515.86 105.248   1
 -16 -10  -3-15.9252 43.8693   1
  16  10   3-36.1299 46.1504   1
  16 -10   3 49.0561 40.7199   1
 -16  10  -3-127.438 46.6176   1
 -17  10  -3-56.0227 51.1058   1
  17 -10   3 31.1402 43.9063   1
  17  10   3 20.6959 40.8754   1
 -17 -10  -3 5.30844 41.9377   1
  18  10   3 46.4402 44.6885   1
 -18 -10  -3 47.6054 43.1920   1
  19 -10   3 1356.44 103.873   1
 -19  10  -3 1298.95 102.155   1
 -20  10  -3-44.5971 44.2903   1
  20  10   3 35.4301 46.4028   1
 -20 -10  -3-5.18673 41.5191   1
 -21  10  -3-4.98904 41.7126   1
  21  10   3 19.9099 46.0826   1
  21 -10   3 5.13414 48.2203   1
  23 -11  -3 268.064 57.5957   1
 -23  11   3 226.462 53.9035   1
  21 -11  -3 26.7174 43.3384   1
 -21  11   3 31.5804 41.8713   1
  20 -11  -3 21.5563 44.2456   1
 -20  11   3-5.22668 45.2336   1
  19 -11  -3 217.472 55.7215   1
 -19  11   3 213.648 51.2368   1
  18 -11  -3-42.8800 41.7773   1
 -18  11   3 31.7555 41.5335   1
 -17  11   3-5.03885 40.6032   1
 -17 -11   3 52.6560 41.8824   1
  17 -11  -3-5.51164 44.6954   1
  17  11  -3 41.3724 37.7489   1
 -16 -11   3 8890.34 370.825   1
 -16  11   3 8494.34 367.177   1
  16 -11  -3 8275.93 367.546   1
  16  11  -3 8597.67 368.442   1
 -15  11   3 281.154 51.4149   1
 -15 -11   3 254.780 51.3233   1
  15 -11  -3 250.189 53.7383   1
  15  11  -3 220.501 49.2454   1
  14  11  -3 1897.80 117.733   1
 -14 -11   3 1883.60 118.905   1
 -13  11   3 232.598 49.0851   1
  13 -11  -3 211.997 51.7044   1
  12 -11  -3 96.2669 45.1775   1
 -12  11   3 123.026 43.1920   1
 -12 -11   3 42.9006 38.5538   1
  12  11  -3 114.489 40.4304   1
  11  11  -3 67.3302 33.5220   1
 -11  11   3 14.8364 36.0963   1
  11 -11  -3-30.0808 37.9946   1
 -11 -11   3 4.67171 34.6272   1
  10 -11  -3 7578.66 334.448   1
 -10  11   3 7315.46 332.460   1
  10  11  -3 7823.44 330.255   1
 -10 -11   3 8036.93 333.197   1
   9  11  -3 23590.5 922.324   1
  -9  11   3 24483.2 928.460   1
   9 -11  -3 24061.8 930.019   1
  -9 -11   3 23918.4 924.063   1
   8  11  -3 1342.04 89.9979   1
  -8 -11   3 1231.77 89.3196   1
   7  11  -3 1780.88 104.675   1
  -7  11   3 1590.22 105.392   1
   7 -11  -3 1555.89 105.578   1
  -7 -11   3 1672.78 104.565   1
   6  11  -3 4193.61 202.292   1
  -6  11   3 4376.52 206.251   1
   6 -11  -3 4288.81 206.835   1
  -6 -11   3 4444.05 205.420   1
   5  11  -3 10246.9 410.814   1
  -5  11   3 9540.72 410.662   1
   5 -11  -3 9956.06 414.132   1
  -5 -11   3 10115.7 411.460   1
   4  11  -3 7434.70 306.632   1
  -4  11   3 6608.39 305.880   1
  -4 -11   3 7288.25 307.811   1
   4 -11  -3 7131.07 309.673   1
  -3  11   3 8929.97 403.518   1
   3  11  -3 10064.9 404.177   1
   3 -11  -3 10016.4 408.438   1
  -3 -11   3 10266.5 406.112   1
  -2  11   3 149.922 43.6351   1
   2  11  -3 111.575 38.4117   1
  -2 -11   3 172.669 40.9761   1
   2 -11  -3 128.118 43.7038   1
  -1  11   3 20377.5 779.282   1
   1  11  -3 19624.5 773.987   1
  -1 -11   3 20300.6 778.363   1
   1 -11  -3 19753.4 778.580   1
   0  11   3 7847.49 338.038   1
   0  11  -3 7525.78 335.242   1
   0 -11   3 8400.63 340.204   1
   0 -11  -3 8040.47 340.350   1
   1  11   3 47.8074 36.5804   1
  -1  11  -3 47.0703 35.1609   1
   1 -11   3 8.65507 33.5279   1
  -1 -11  -3 57.8818 41.6442   1
   2  11   3 544.650 59.4567   1
  -2  11  -3 554.635 59.5755   1
   2 -11   3 716.514 65.1606   1
  -2 -11  -3 677.207 65.5815   1
   3  11   3 18682.7 712.649   1
  -3  11  -3 18122.2 713.312   1
   3 -11   3 18143.0 713.233   1
  -3 -11  -3 17635.1 711.667   1
  -4  11  -3 2279.45 127.179   1
   4 -11   3 2109.42 126.830   1
   4  11   3 2057.77 123.250   1
  -4 -11  -3 2215.27 126.687   1
  -5  11  -3 6951.92 308.299   1
   5 -11   3 6906.73 309.627   1
   5  11   3 6736.33 303.998   1
  -5 -11  -3 7389.85 310.331   1
  -7  11  -3 2440.07 136.725   1
   7 -11   3 2292.34 134.340   1
   7  11   3 2199.15 130.331   1
  -7 -11  -3 2393.52 136.821   1
  -8  11  -3 4204.24 205.243   1
  -8 -11  -3 4365.41 206.813   1
   8  11   3 4076.08 201.802   1
   8 -11   3 3945.80 202.835   1
  -9 -11  -3 238.120 49.7404   1
   9 -11   3 229.303 49.3276   1
  -9  11  -3 218.894 48.1965   1
   9  11   3 292.723 54.6777   1
  10 -11   3 2434.69 140.703   1
 -10 -11  -3 2558.77 142.102   1
 -10  11  -3 2174.78 135.209   1
 -11 -11  -3 506.148 63.3397   1
  11  11   3 419.721 58.6441   1
 -12 -11  -3 138.117 47.8486   1
  12 -11   3 103.113 49.0119   1
 -12  11  -3 122.612 47.7872   1
  12  11   3 180.618 49.9656   1
 -13 -11  -3 2245.24 135.345   1
  13 -11   3 2358.04 140.829   1
  13  11   3 2170.48 133.813   1
 -13  11  -3 2527.50 143.319   1
  14  11   3 2467.43 139.499   1
 -14 -11  -3 1983.76 130.299   1
  14 -11   3 2216.75 136.849   1
 -14  11  -3 2424.62 141.338   1
 -15 -11  -3 135.794 48.9365   1
  15 -11   3 121.046 52.4856   1
  15  11   3 142.857 47.3656   1
 -15  11  -3 245.533 57.7021   1
 -16  11  -3 86.4547 44.9828   1
  16 -11   3 54.6545 45.7699   1
  17  11   3 5.10575 44.1943   1
 -17 -11  -3 41.7946 42.9005   1
  18  11   3 686.611 72.4589   1
 -18 -11  -3 545.448 66.8555   1
  18 -11   3 509.562 68.7528   1
 -18  11  -3 590.304 71.9102   1
  19  11   3-5.03260 45.6904   1
 -19 -11  -3 61.6837 43.4976   1
  20 -11   3-5.09420 45.7796   1
 -20  11  -3-44.5228 40.6276   1
 -22  12   3 350.510 61.1326   1
  22 -12  -3 228.326 60.9124   1
 -20  12   3 41.5007 45.2310   1
  20 -12  -3 121.004 53.3012   1
  18 -12  -3 478.220 65.3655   1
  17 -12  -3 85.8057 46.2963   1
 -17 -12   3 75.5193 43.6118   1
  17  12  -3 25.5316 39.6933   1
 -16 -12   3 1048.56 86.9771   1
  16 -12  -3 993.795 86.6020   1
 -16  12   3 1018.72 84.0992   1
  16  12  -3 963.013 83.5587   1
  15 -12  -3 51.9830 38.8940   1
 -15  12   3 76.1639 43.0259   1
 -15 -12   3 93.9725 43.7188   1
  15  12  -3 54.9289 39.2637   1
  14 -12  -3 258.179 52.8817   1
 -14 -12   3 179.602 47.2942   1
 -14  12   3 262.114 49.9893   1
  14  12  -3 202.032 47.8545   1
  13 -12  -3 419.890 57.7441   1
 -13 -12   3 328.247 52.2394   1
 -13  12   3 326.326 55.0869   1
  13  12  -3 320.392 50.9193   1
  12 -12  -3 9346.29 394.935   1
 -12 -12   3 9622.03 394.700   1
  12  12  -3 8982.84 389.319   1
 -12  12   3 9095.28 393.215   1
 -11  12   3 758.850 74.8605   1
  11 -12  -3 684.714 73.1961   1
  10 -12  -3 748.949 71.8106   1
 -10  12   3 735.482 70.5459   1
  10  12  -3 681.021 67.4139   1
 -10 -12   3 576.454 63.0720   1
   9  12  -3 4565.64 205.355   1
  -9  12   3 4081.28 205.589   1
   9 -12  -3 3878.69 203.663   1
  -9 -12   3 4220.45 204.164   1
   8  12  -3 893.702 73.7828   1
  -8  12   3 841.728 74.5051   1
   8 -12  -3 730.541 71.8244   1
  -8 -12   3 761.920 71.1562   1
   7  12  -3 160.468 40.5322   1
  -7  12   3 122.772 39.7636   1
   7 -12  -3 99.7288 39.9876   1
  -7 -12   3 140.838 37.6003   1
   6  12  -3 13.2155 30.8712   1
  -6  12   3 23.2137 33.6203   1
   6 -12  -3 14.2136 32.9198   1
  -6 -12   3 4.49489 33.3157   1
   5  12  -3 1748.94 107.005   1
  -5  12   3 1792.20 109.367   1
  -5 -12   3 1567.45 104.505   1
   5 -12  -3 1629.48 108.384   1
   4  12  -3 666.595 64.9011   1
  -4 -12   3 764.444 68.0761   1
   3  12  -3 295.408 46.4743   1
  -3 -12   3 269.198 47.8879   1
   2  12  -3 3883.41 191.757   1
  -2 -12   3 4104.73 196.369   1
   1  12  -3 8658.15 369.296   1
  -1  12   3 8726.24 370.713   1
   1 -12  -3 8890.87 373.237   1
  -1 -12   3 8884.05 372.531   1
   0  12   3 77.3238 39.0643   1
   0 -12   3 108.933 39.2020   1
   0 -12  -3 87.7694 40.1147   1
  -1  12  -3 5860.46 267.094   1
   1 -12   3 6049.32 268.833   1
  -2  12  -3 467.624 57.1643   1
  -3  12  -3 354.743 53.9027   1
   3 -12   3 397.941 53.2860   1
   4 -12   3 3485.58 175.608   1
   4  12   3 3255.14 169.817   1
  -4 -12  -3 3275.85 172.130   1
  -5  12  -3 600.446 68.5718   1
   5 -12   3 729.889 72.0516   1
   5  12   3 705.620 67.6511   1
  -5 -12  -3 655.184 69.4425   1
  -6  12  -3 10137.3 434.655   1
   6 -12   3 11141.0 439.133   1
   6  12   3 10494.2 432.522   1
  -6 -12  -3 9859.37 431.796   1
  -7  12  -3 222.332 48.3578   1
   7 -12   3 167.814 45.2146   1
   7  12   3 157.163 42.1843   1
  -8  12  -3 757.751 76.8200   1
  -8 -12  -3 955.713 79.9714   1
   8  12   3 880.832 77.8337   1
   8 -12   3 1090.95 86.7550   1
  -9  12  -3 327.553 53.9092   1
  -9 -12  -3 309.077 53.3957   1
   9  12   3 352.883 56.4877   1
   9 -12   3 300.881 55.4216   1
 -10 -12  -3-15.4312 38.9823   1
  10  12   3-19.4721 36.6251   1
 -11  12  -3 1613.56 106.263   1
  11 -12   3 1442.28 103.385   1
 -12 -12  -3 5.18900 38.4570   1
  12  12   3 76.4471 44.8361   1
 -12  12  -3-30.0280 37.6487   1
  12 -12   3-16.7232 45.4840   1
 -13 -12  -3 15.6388 38.6424   1
  13  12   3 20.4801 41.5224   1
 -13  12  -3 63.0734 41.8087   1
  13 -12   3-10.8265 44.7247   1
 -14 -12  -3 15.6265 38.0133   1
  14  12   3 5.14947 39.3022   1
 -14  12  -3-21.5460 40.2207   1
  14 -12   3-5.37941 43.8920   1
 -15 -12  -3 73.0376 44.0308   1
  15  12   3 66.9070 51.1332   1
 -15  12  -3 128.307 47.1752   1
  15 -12   3 130.046 49.5669   1
  16  12   3 245.672 54.6382   1
 -16 -12  -3 265.885 54.8068   1
 -17 -12  -3 41.3391 43.3217   1
  17  12   3 106.449 47.4911   1
 -17  12  -3 101.260 51.3215   1
  17 -12   3 106.803 54.1217   1
  18  12   3 60.1615 45.8228   1
 -18 -12  -3 97.0210 44.0373   1
 -19  12  -3 306.996 59.2695   1
 -19 -12  -3 322.459 58.6176   1
  19 -12   3 412.581 63.9649   1
  19  12   3 272.053 57.0586   1
 -21  13   3 59.6063 44.6187   1
  21 -13  -3 193.392 53.9252   1
 -20  13   3 168.623 52.4802   1
  20 -13  -3 55.6901 47.4981   1
 -19  13   3 726.189 74.8649   1
  19 -13  -3 610.117 73.7830   1
  18 -13  -3 237.779 52.6292   1
 -17  13   3-29.5325 41.8815   1
  17 -13  -3 46.9549 43.3601   1
  16 -13  -3 543.417 67.2809   1
 -16 -13   3 586.619 67.8946   1
 -16  13   3 517.239 64.4865   1
  16  13  -3 537.938 65.3119   1
  14 -13  -3 36.2114 40.8850   1
 -14 -13   3 26.2288 38.3009   1
 -14  13   3 35.3530 35.1069   1
  14  13  -3 30.5164 38.8361   1
  13 -13  -3 474.558 62.2149   1
 -13 -13   3 462.096 58.5900   1
 -13  13   3 425.776 60.2534   1
  13  13  -3 460.111 58.8077   1
  12 -13  -3 15.7254 40.3201   1
 -12  13   3 56.3521 38.5667   1
  12  13  -3 24.7014 38.2704   1
 -12 -13   3 70.6155 41.6937   1
  11  13  -3 121.766 41.6281   1
 -11  13   3 71.2153 43.4595   1
  11 -13  -3 118.665 43.3139   1
 -11 -13   3 119.891 40.1794   1
  10  13  -3 201.932 47.4698   1
 -10 -13   3 152.309 43.4662   1
   9  13  -3 755.541 71.2180   1
  -9  13   3 865.301 77.5167   1
   9 -13  -3 824.103 77.1095   1
  -9 -13   3 827.742 75.1861   1
  -8  13   3 1254.05 97.7363   1
   8 -13  -3 1431.79 101.563   1
  -7  13   3 555.384 63.5360   1
   7 -13  -3 521.826 61.7005   1
   6  13  -3 4316.80 203.105   1
  -6  13   3 3917.76 201.054   1
   6 -13  -3 4024.90 203.346   1
  -6 -13   3 4117.95 201.890   1
   5  13  -3 1418.52 97.4130   1
  -5  13   3 1479.83 100.277   1
   5 -13  -3 1247.73 95.7232   1
  -5 -13   3 1546.41 100.980   1
   4  13  -3 247.937 46.3642   1
  -4  13   3 154.111 45.9722   1
   4 -13  -3 194.326 47.1652   1
  -4 -13   3 139.996 43.0888   1
  -3  13   3 581.185 64.6411   1
   3  13  -3 727.373 68.1869   1
  -3 -13   3 790.144 70.2670   1
   3 -13  -3 729.865 69.3470   1
  -2  13   3 1332.90 91.3418   1
   2  13  -3 1073.10 84.8282   1
   2 -13  -3 1170.62 87.7934   1
  -2 -13   3 1056.09 84.7601   1
  -1  13   3 1256.83 93.6417   1
   1 -13  -3 1462.25 98.7755   1
   0  13   3-18.8735 35.2329   1
   0 -13  -3 4.82039 36.2621   1
   1  13   3 174.843 43.2204   1
  -1  13  -3 137.263 43.0740   1
   1 -13   3 157.578 44.5278   1
  -1 -13  -3 115.274 43.4802   1
   2  13   3 463.893 59.4114   1
   2 -13   3 414.671 56.3735   1
  -2 -13  -3 467.766 57.9906   1
   3  13   3 1342.34 96.0422   1
  -3  13  -3 1325.12 96.6395   1
   3 -13   3 1430.59 99.1202   1
  -3 -13  -3 1393.10 97.3799   1
   4  13   3 538.991 60.1410   1
  -4 -13  -3 453.609 58.2639   1
   5  13   3 1492.26 102.746   1
   5 -13   3 1347.73 102.430   1
  -5  13  -3 1616.49 108.544   1
  -5 -13  -3 1616.48 106.125   1
   6  13   3 1045.28 85.5947   1
   6 -13   3 1036.46 85.5835   1
  -6  13  -3 1011.14 85.3079   1
   7 -13   3 15.6027 38.8366   1
  -7  13  -3 20.0463 37.4230   1
  -7 -13  -3-5.02102 37.2126   1
   8  13   3 719.402 71.9573   1
  -8 -13  -3 812.611 75.6909   1
   9 -13   3 5.24350 38.8615   1
  -9  13  -3 15.2613 35.0379   1
  10  13   3-9.94750 40.3348   1
 -10  13  -3 15.4275 41.4383   1
  10 -13   3 36.8348 44.5224   1
 -10 -13  -3 46.5248 41.6551   1
  11  13   3 1024.66 87.6793   1
 -11 -13  -3 1015.48 89.3083   1
  11 -13   3 1119.06 93.5270   1
 -11  13  -3 1308.13 95.2695   1
 -12 -13  -3 167.448 47.5884   1
  12  13   3 233.793 48.3736   1
  13  13   3 14.9494 42.4208   1
 -13  13  -3 41.2846 45.6615   1
 -13 -13  -3 15.7730 41.8335   1
  13 -13   3 80.9798 48.5220   1
 -14  13  -3 10.6542 45.8491   1
  14  13   3 46.4220 46.1065   1
 -14 -13  -3-5.25172 41.2167   1
  14 -13   3 16.0346 46.2598   1
  15  13   3 1042.42 84.7918   1
 -15 -13  -3 898.067 82.6068   1
 -16 -13  -3 10.3609 44.3364   1
  16 -13   3 5.33145 40.6961   1
  16  13   3 10.1892 46.7107   1
 -16  13  -3 46.7680 47.6444   1
  17  13   3 55.4716 48.2604   1
 -17 -13  -3 205.352 52.3641   1
  18  13   3 159.394 51.9861   1
 -18  13  -3 176.496 52.4669   1
 -18 -13  -3 147.007 47.1200   1
  18 -13   3 199.285 48.5031   1
  20 -14  -3 598.350 68.9940   1
 -20  14   3 617.260 70.2914   1
 -19  14   3 55.0851 43.8625   1
  18 -14  -3 2802.30 159.170   1
  17 -14  -3 596.932 72.0798   1
 -17  14   3 626.123 69.6211   1
  16 -14  -3 216.876 53.2239   1
 -16  14   3 207.357 49.1131   1
  15  14  -3 192.783 48.3080   1
 -15  14   3 191.141 49.0767   1
  15 -14  -3 77.3443 44.4560   1
  14  14  -3 41.3405 41.6621   1
  14 -14  -3 30.8752 42.2766   1
 -14  14   3 80.3896 41.0244   1
 -14 -14   3 10.5518 39.7181   1
  12  14  -3 867.471 78.2875   1
  12 -14  -3 972.411 82.9974   1
 -12  14   3 925.030 81.7191   1
 -12 -14   3 914.387 81.9409   1
  11  14  -3 594.921 65.7693   1
  11 -14  -3 550.454 65.8362   1
 -11  14   3 742.075 70.9305   1
 -11 -14   3 622.211 68.5590   1
  10  14  -3 6367.53 287.717   1
  10 -14  -3 6733.89 292.026   1
 -10  14   3 6114.86 286.318   1
 -10 -14   3 6359.00 290.332   1
  -9 -14   3-20.1153 38.1118   1
   9  14  -3-24.6913 37.1536   1
  -9  14   3 20.0302 41.3705   1
   9 -14  -3-45.8218 40.2274   1
  -8 -14   3 64.8975 38.1659   1
   8  14  -3 63.5963 39.2227   1
  -8  14   3 20.1901 40.4655   1
   8 -14  -3 96.8719 41.3990   1
   7  14  -3 3786.74 192.073   1
  -7 -14   3 3875.40 193.339   1
  -6 -14   3 9.98658 38.1853   1
   6  14  -3 52.8146 36.7232   1
  -6  14   3 88.3751 40.1311   1
   6 -14  -3 104.196 41.3054   1
   5  14  -3 508.792 61.8517   1
  -5  14   3 546.005 62.8830   1
   5 -14  -3 501.411 60.1255   1
  -5 -14   3 581.420 65.9367   1
  -4  14   3 2225.51 131.844   1
   4  14  -3 2262.06 132.063   1
   4 -14  -3 2257.64 133.907   1
  -4 -14   3 2150.32 131.171   1
   3  14  -3 52.8189 42.0593   1
  -3  14   3 57.8730 34.1337   1
  -3 -14   3 59.2393 40.3261   1
   3 -14  -3 44.6679 36.8332   1
   2  14  -3 384.887 56.8148   1
  -2  14   3 502.194 60.6761   1
   2 -14  -3 413.207 57.2690   1
  -2 -14   3 473.255 59.2895   1
   1  14  -3 9461.35 388.061   1
  -1  14   3 8801.11 383.708   1
  -1 -14   3 9141.29 387.058   1
   1 -14  -3 8899.19 384.776   1
   0  14   3 2244.99 131.224   1
   0  14  -3 2150.03 131.082   1
   0 -14   3 2278.02 134.066   1
   0 -14  -3 2280.00 134.249   1
  -1 -14  -3 2031.77 129.311   1
   1  14   3 2328.90 132.877   1
  -1  14  -3 2247.80 131.575   1
   1 -14   3 2078.18 128.800   1
  -2 -14  -3 123.834 43.5429   1
   2  14   3 169.924 43.3792   1
  -2  14  -3 204.631 49.8398   1
   2 -14   3 188.105 46.7845   1
  -3 -14  -3 3432.32 178.215   1
   3  14   3 3355.57 177.041   1
  -3  14  -3 3566.36 181.343   1
   3 -14   3 3460.59 179.461   1
  -4 -14  -3-5.03702 39.5365   1
   4  14   3 24.4558 37.8701   1
   4 -14   3 61.9721 42.4085   1
  -5 -14  -3 4866.25 230.296   1
  -5  14  -3 4984.45 232.181   1
   5  14   3 4445.54 224.917   1
   5 -14   3 4754.22 229.535   1
  -7 -14  -3 40.5577 38.9718   1
  -7  14  -3-35.5736 40.1510   1
   7  14   3 24.8655 37.1370   1
   7 -14   3 21.0961 40.8267   1
  -8 -14  -3 622.157 67.8133   1
  -8  14  -3 526.986 64.7344   1
   8  14   3 478.448 60.8879   1
   8 -14   3 581.912 65.4709   1
  -9 -14  -3 1996.47 126.445   1
  -9  14  -3 1966.01 124.667   1
   9  14   3 2057.08 124.288   1
   9 -14   3 1897.31 123.164   1
 -10  14  -3 680.809 71.3549   1
  10  14   3 736.351 75.5059   1
  10 -14   3 675.698 73.4571   1
 -11 -14  -3 914.220 84.3540   1
  11  14   3 803.817 79.8486   1
 -11  14  -3 1067.53 84.6975   1
  11 -14   3 1019.97 86.7688   1
 -12  14  -3 817.834 78.3675   1
  12 -14   3 959.307 83.7729   1
  13  14   3 416.193 61.1095   1
 -13 -14  -3 500.121 64.3863   1
 -13  14  -3 365.015 59.8006   1
  13 -14   3 515.627 67.4622   1
  14  14   3 29.8629 43.1909   1
 -14 -14  -3 109.272 45.8867   1
 -14  14  -3 99.3749 43.8448   1
  14 -14   3 116.460 47.1753   1
 -15  14  -3 20.9171 50.2597   1
  15 -14   3-36.3388 46.4011   1
  16  14   3 19.5131 42.5091   1
 -16  14  -3 40.3358 45.3533   1
  16 -14   3 116.104 51.4500   1
 -16 -14  -3 82.0739 45.9019   1
  17 -14   3 321.238 58.4833   1
 -17  14  -3 362.450 59.3914   1
  18 -15  -3 366.490 60.5321   1
 -18  15   3 377.431 57.0772   1
  16 -15  -3 6447.18 286.529   1
 -16  15   3 6084.61 280.584   1
  15 -15  -3 1971.74 123.243   1
 -15  15   3 1899.58 120.453   1
  14 -15  -3 839.970 78.8868   1
 -14  15   3 750.531 74.2899   1
  13  15  -3 155.833 46.4219   1
 -13  15   3 60.3484 44.2513   1
  13 -15  -3 65.8173 48.0029   1
  12  15  -3 123.895 46.5662   1
 -12  15   3 97.2318 41.7008   1
  12 -15  -3 167.562 46.9867   1
 -12 -15   3 63.8220 40.8048   1
 -11 -15   3 15.7877 42.4023   1
 -10  15   3 167.132 43.8641   1
  10 -15  -3 175.662 47.3790   1
  10  15  -3 224.178 50.5122   1
  -9 -15   3 7721.07 327.561   1
  -9  15   3 6780.99 319.487   1
   9 -15  -3 7347.62 323.793   1
   9  15  -3 7465.81 325.118   1
  -8 -15   3 1024.79 84.9424   1
  -8  15   3 1003.81 87.7413   1
   8 -15  -3 1082.50 88.6036   1
   8  15  -3 1026.56 84.3470   1
   7  15  -3 1652.49 112.704   1
  -7  15   3 1829.28 116.694   1
  -7 -15   3 1629.83 112.849   1
   7 -15  -3 1852.40 116.960   1
   6  15  -3 9901.41 413.646   1
  -6  15   3 9788.32 414.319   1
  -6 -15   3 9490.79 412.500   1
   6 -15  -3 10007.4 415.576   1
  -5  15   3 24.7084 41.8286   1
   5  15  -3 20.0788 38.6099   1
   5 -15  -3 60.5295 42.6948   1
  -5 -15   3 50.1896 37.5025   1
  -4  15   3 9.85922 41.2156   1
   4  15  -3 4.97483 36.8689   1
  -4 -15   3-5.08848 37.1354   1
   4 -15  -3 10.0831 41.3919   1
   3  15  -3 1034.51 83.6648   1
  -3  15   3 962.882 80.5965   1
  -3 -15   3 1039.75 87.1947   1
   3 -15  -3 1092.76 87.1583   1
   2  15  -3 1431.94 101.300   1
  -2 -15   3 1249.63 97.8993   1
   1  15  -3 2862.19 160.338   1
  -1 -15   3 3028.23 162.740   1
   0  15  -3 410.232 59.3919   1
   0 -15   3 358.929 57.6302   1
  -1  15  -3 471.389 61.6843   1
   1 -15   3 410.014 59.4942   1
  -2 -15  -3 70.6335 39.4330   1
   2  15   3 59.5931 40.6261   1
   2 -15   3 103.827 45.0230   1
  -2  15  -3 97.3340 44.6765   1
   3  15   3 9.90654 41.9046   1
   4  15   3 6564.43 295.905   1
  -4  15  -3 6418.59 297.344   1
   4 -15   3 6854.56 303.683   1
  -4 -15  -3 6648.90 298.039   1
   5  15   3 883.499 80.0872   1
  -5  15  -3 931.078 82.6528   1
   5 -15   3 1092.81 87.3652   1
  -5 -15  -3 1068.49 85.2879   1
  -6 -15  -3 102.258 41.9677   1
   6 -15   3 138.451 48.3058   1
  -6  15  -3 126.637 46.1449   1
   6  15   3 139.177 45.3477   1
   7  15   3 295.480 54.5132   1
   7 -15   3 159.265 51.0241   1
  -7 -15  -3 234.580 49.5075   1
   8  15   3 5824.94 261.152   1
  -8  15  -3 5510.64 260.327   1
  -8 -15  -3 5510.94 260.994   1
   8 -15   3 5544.01 260.567   1
   9  15   3 432.103 62.8807   1
  -9 -15  -3 374.512 59.7129   1
  10 -15   3 1046.32 88.5707   1
 -10  15  -3 981.132 86.8875   1
  11  15   3 80.2034 47.5314   1
 -11  15  -3 35.1451 43.7019   1
 -11 -15  -3-5.16256 42.3962   1
  11 -15   3-5.26990 42.7399   1
  12  15   3 30.1460 42.5189   1
 -12 -15  -3 31.0848 40.6705   1
  13  15   3 1707.97 115.855   1
 -13  15  -3 1812.29 116.781   1
  13 -15   3 2056.46 124.876   1
 -13 -15  -3 1811.82 119.729   1
 -14  15  -3 1333.00 97.3341   1
  14 -15   3 1493.01 103.154   1
 -14 -15  -3 1429.10 101.077   1
  15  15   3-14.6715 43.4832   1
 -15  15  -3 25.4967 47.2106   1
 -15 -15  -3 5.09681 39.1774   1
  15 -15   3 5.08015 42.7261   1
  16  15   3-19.3068 44.9048   1
 -16 -15  -3-5.03834 38.4566   1
 -17  16   3 984.445 84.1467   1
  17 -16  -3 1049.17 91.5416   1
 -16  16   3 750.491 74.9022   1
  16 -16  -3 754.683 77.6657   1
 -15  16   3 982.910 82.9447   1
  15 -16  -3 955.022 84.4395   1
 -14  16   3 4130.80 203.423   1
  14 -16  -3 4209.17 205.341   1
 -13  16   3 703.474 72.7237   1
  13 -16  -3 588.514 68.9383   1
  12  16  -3 182.962 50.5560   1
  12 -16  -3 180.235 52.8221   1
 -12  16   3 106.243 47.6256   1
  11  16  -3 4226.17 214.734   1
 -11  16   3 4458.69 215.727   1
  11 -16  -3 4451.01 215.589   1
 -11 -16   3 4394.74 217.372   1
  10  16  -3 52.1290 41.4793   1
 -10  16   3 20.2383 38.9154   1
  10 -16  -3 25.6467 41.0825   1
 -10 -16   3 58.0501 42.2661   1
  -9 -16   3 682.031 70.2108   1
  -9  16   3 513.678 67.9009   1
   9  16  -3 693.971 73.9305   1
   9 -16  -3 665.194 74.8349   1
   8  16  -3 2868.26 160.412   1
  -8 -16   3 2974.68 163.036   1
   7  16  -3 3156.40 176.380   1
  -7  16   3 3544.58 181.999   1
  -7 -16   3 3335.73 179.254   1
   7 -16  -3 3624.93 182.911   1
  -6  16   3 3195.83 166.081   1
   6  16  -3 2887.19 164.261   1
  -6 -16   3 3112.92 166.439   1
   6 -16  -3 2982.69 163.937   1
  -5  16   3 1608.40 110.821   1
   5 -16  -3 1772.20 114.286   1
  -4  16   3 19.9205 40.6391   1
   4 -16  -3 15.2032 39.5035   1
  -3  16   3 705.419 69.8472   1
   3 -16  -3 804.278 74.8279   1
  -2  16   3 88.8619 43.3839   1
   2  16  -3 111.727 43.6461   1
  -2 -16   3 113.610 46.3327   1
   2 -16  -3 132.550 45.9807   1
  -1  16   3 10785.4 455.785   1
   1  16  -3 11064.5 457.473   1
   1 -16  -3 10755.6 456.177   1
  -1 -16   3 11216.1 459.470   1
   0  16  -3 4526.54 223.087   1
   0  16   3 4645.40 223.739   1
   0 -16  -3 4494.44 222.038   1
   0 -16   3 4668.68 224.240   1
  -1  16  -3 7147.68 318.915   1
   1  16   3 7269.21 316.782   1
  -1 -16  -3 7217.42 318.008   1
   1 -16   3 6943.81 317.075   1
  -2 -16  -3 41.1906 39.0666   1
  -2  16  -3 41.7282 40.9804   1
   2 -16   3 73.4819 45.9686   1
   2  16   3 64.4018 39.1881   1
  -3 -16  -3 810.541 78.5184   1
  -3  16  -3 940.783 83.4118   1
   3 -16   3 800.091 79.8235   1
   4  16   3 401.174 59.5230   1
  -4  16  -3 630.270 70.7571   1
  -4 -16  -3 555.606 64.9017   1
   4 -16   3 402.349 61.2276   1
   5  16   3 7018.50 306.674   1
  -5  16  -3 6595.87 307.171   1
   5 -16   3 7053.68 310.704   1
  -5 -16  -3 6756.85 306.021   1
   6  16   3 1031.94 88.5220   1
  -6  16  -3 1184.83 93.5658   1
  -6 -16  -3 1099.16 87.2234   1
   6 -16   3 1151.83 93.3077   1
   7 -16   3 3451.73 176.539   1
  -7  16  -3 3081.15 171.976   1
   8  16   3 230.099 50.9703   1
  -8  16  -3 163.534 50.3516   1
   8 -16   3 243.827 51.5332   1
  -8 -16  -3 194.280 47.9388   1
   9  16   3 12704.8 523.132   1
  -9  16  -3 12934.6 525.922   1
  -9 -16  -3 12412.9 523.597   1
   9 -16   3 13223.2 526.934   1
  10  16   3 1467.63 102.744   1
  10 -16   3 1393.36 102.075   1
 -10 -16  -3 1358.00 100.806   1
  11  16   3 324.321 56.3256   1
 -11  16  -3 288.089 54.7854   1
  11 -16   3 244.160 56.6024   1
 -11 -16  -3 376.279 56.0303   1
  12  16   3 1047.77 87.7014   1
 -12  16  -3 1097.67 87.8292   1
 -12 -16  -3 1176.73 91.4522   1
  13  16   3 2190.74 132.085   1
 -13  16  -3 1957.45 126.764   1
 -13 -16  -3 2270.58 134.330   1
  13 -16   3 2314.21 136.424   1
  14 -16   3 35.4212 47.5298   1
 -14  16  -3 4.91205 42.7506   1
  15  16   3 139.874 47.2525   1
  15 -17  -3 1058.15 88.4079   1
 -15  17   3 1006.37 85.7276   1
  14 -17  -3 4.87816 43.6014   1
 -14  17   3 4.75744 44.0454   1
  13 -17  -3 1082.73 91.9943   1
 -13  17   3 1312.91 95.7939   1
  12 -17  -3 136.359 46.9834   1
 -12  17   3 118.173 47.7590   1
  11 -17  -3 1607.36 109.377   1
 -11  17   3 1580.32 108.975   1
  10  17  -3 2030.42 126.754   1
  -9 -17   3 1417.96 108.351   1
  -9  17   3 1475.82 106.448   1
   9  17  -3 1671.55 112.944   1
  -8  17   3 1505.53 105.616   1
   8  17  -3 1407.21 104.662   1
   8 -17  -3 1457.28 104.448   1
  -8 -17   3 1526.64 107.209   1
  -7  17   3 101.167 45.5077   1
   7  17  -3 42.1029 44.0646   1
  -7 -17   3-5.19591 39.1571   1
   7 -17  -3 122.640 48.9472   1
   6  17  -3 7589.82 334.047   1
  -6  17   3 7622.92 333.220   1
  -6 -17   3 7159.23 331.636   1
   6 -17  -3 7882.46 334.911   1
   5  17  -3 46.1769 40.2955   1
  -5  17   3 9.98485 42.9954   1
   5 -17  -3 40.2302 42.0757   1
  -5 -17   3 84.4299 44.6703   1
  -4  17   3 2352.91 135.088   1
   4  17  -3 2194.68 135.077   1
  -4 -17   3 2332.20 139.558   1
   4 -17  -3 2168.70 132.661   1
   3  17  -3 656.822 71.9828   1
  -3  17   3 724.989 70.6715   1
   3 -17  -3 659.950 69.6322   1
  -3 -17   3 708.089 73.0748   1
   2  17  -3 4153.49 208.650   1
  -2 -17   3 4229.12 210.086   1
   1  17  -3 1398.56 102.333   1
  -1 -17   3 1350.55 99.8519   1
   0  17  -3 1453.98 107.092   1
   0 -17   3 1519.30 106.558   1
  -1  17  -3 31.2603 44.3539   1
   1 -17   3 47.7429 42.7624   1
  -2 -17  -3 429.817 60.3640   1
  -2  17  -3 434.329 64.4760   1
   2 -17   3 549.973 65.7599   1
   2  17   3 378.099 58.9373   1
   3  17   3 9.91572 41.4515   1
  -3 -17  -3-15.4585 43.3372   1
  -4  17  -3 2606.99 150.016   1
   4  17   3 2496.10 144.748   1
   4 -17   3 2621.20 148.837   1
  -4 -17  -3 2449.84 144.757   1
  -5 -17  -3 61.0604 43.0655   1
   5  17   3 60.1495 45.0528   1
  -5  17  -3 15.6691 42.1001   1
   5 -17   3 10.5927 42.9627   1
   6  17   3 3949.36 202.824   1
  -6  17  -3 4003.02 206.855   1
   6 -17   3 4250.53 209.862   1
  -6 -17  -3 4352.31 208.398   1
   7  17   3-19.9472 44.5721   1
  -7  17  -3-5.09652 44.3506   1
  -7 -17  -3 20.3129 41.1748   1
   7 -17   3 15.7352 41.9858   1
   8  17   3 15607.0 625.497   1
  -8 -17  -3 15648.6 627.316   1
   9 -17   3 621.163 70.5326   1
  -9  17  -3 421.151 62.9791   1
  10  17   3 1786.23 117.959   1
 -10  17  -3 1755.62 117.387   1
 -10 -17  -3 1960.32 119.953   1
  10 -17   3 1842.29 119.058   1
  11  17   3-4.89179 41.8637   1
 -11 -17  -3-19.9480 43.8741   1
  12 -17   3 74.2569 41.1686   1
 -12  17  -3 9.51285 37.3540   1
  13  17   3 24.0653 44.3439   1
 -13 -17  -3-39.3782 43.7664   1
  13 -18  -3 764.057 73.8766   1
 -13  18   3 805.288 78.3449   1
  12 -18  -3 73.3790 45.7393   1
 -12  18   3-14.2681 44.6803   1
 -11  18   3 24.5949 43.9658   1
  11 -18  -3-24.8275 43.9169   1
 -10  18   3 569.289 68.3573   1
  10 -18  -3 536.663 68.3926   1
  -9  18   3 541.815 68.2806   1
   9 -18  -3 530.296 66.4833   1
  -8  18   3 371.574 60.1755   1
   8  18  -3 305.077 59.7016   1
   8 -18  -3 425.534 61.7158   1
   7  18  -3 3595.73 191.243   1
  -7  18   3 3912.52 193.279   1
   7 -18  -3 3638.86 188.996   1
  -7 -18   3 3771.53 194.467   1
   6  18  -3 5.15695 44.4871   1
  -6 -18   3 169.692 50.8287   1
  -5  18   3 3401.81 178.759   1
   5  18  -3 3394.14 182.019   1
  -5 -18   3 3454.82 183.646   1
   5 -18  -3 3564.55 180.797   1
   4  18  -3 1793.66 118.174   1
  -4  18   3 1726.56 114.429   1
  -4 -18   3 1806.68 120.323   1
   4 -18  -3 1630.62 112.770   1
   3  18  -3 938.211 86.4574   1
  -3  18   3 1069.47 88.9856   1
  -3 -18   3 954.181 86.0855   1
   3 -18  -3 1078.25 87.9373   1
  -2  18   3 639.732 69.1701   1
   2  18  -3 678.975 75.3588   1
  -2 -18   3 700.495 73.7342   1
   1  18  -3 2908.39 164.702   1
   1 -18  -3 3121.64 167.251   1
  -1 -18   3 3079.28 166.393   1
   0  18   3 300.710 52.5587   1
   0  18  -3 296.301 59.0441   1
   0 -18   3 323.560 55.5173   1
   0 -18  -3 253.358 53.7669   1
   1  18   3 3758.76 197.087   1
  -1  18  -3 4094.17 202.824   1
  -1 -18  -3 3909.43 200.347   1
   1 -18   3 4091.77 203.017   1
  -2 -18  -3 110.041 43.4261   1
   2  18   3 84.1937 45.7602   1
  -2  18  -3 103.025 48.5049   1
   2 -18   3 83.7077 47.6129   1
  -3 -18  -3 2115.32 133.582   1
  -3  18  -3 2259.49 136.779   1
   3 -18   3 2424.46 139.436   1
   3  18   3 2337.35 135.873   1
  -4 -18  -3 81.1675 46.4483   1
   4  18   3 156.167 48.7273   1
  -4  18  -3 88.1017 45.2740   1
   4 -18   3 109.748 45.4028   1
   6  18   3 1105.20 90.7541   1
  -6  18  -3 1228.88 93.3139   1
   6 -18   3 1088.14 93.3908   1
  -6 -18  -3 1214.76 93.0316   1
   7  18   3 2091.47 129.047   1
  -7  18  -3 2178.02 131.437   1
  -7 -18  -3 2135.10 128.852   1
   8  18   3 1079.24 87.2807   1
  -8  18  -3 1039.60 88.0243   1
   8 -18   3 1085.14 88.8355   1
  -8 -18  -3 958.449 82.9770   1
   9  18   3 1440.37 101.153   1
  -9  18  -3 1192.29 95.5261   1
   9 -18   3 1298.52 98.0802   1
  -9 -18  -3 1460.82 100.817   1
  10  18   3 14.5583 45.1557   1
 -10  18  -3 29.1325 43.8584   1
  10 -18   3 19.8570 45.0690   1
 -10 -18  -3 44.5232 43.7644   1
 -11 -18  -3 753.227 74.3490   1
  11  18   3 731.866 76.6075   1
  12  18   3 291.769 48.5876   1
 -10  19   3 547.280 67.4626   1
  10 -19  -3 637.363 70.4461   1
  -9  19   3 449.166 64.5250   1
   9 -19  -3 484.271 64.2804   1
   8 -19  -3 2497.86 141.601   1
  -8  19   3 2369.90 138.292   1
   6 -19  -3 24.7148 43.2592   1
  -6  19   3 24.4478 43.7121   1
   5 -19  -3 136.420 45.0167   1
  -5 -19   3 130.971 41.4906   1
   5  19  -3 179.513 50.0505   1
  -5  19   3 175.214 44.9703   1
  -4 -19   3 1668.83 115.673   1
  -4  19   3 1715.01 114.211   1
   4  19  -3 1800.45 117.919   1
   3 -19  -3 182.579 46.6534   1
  -3 -19   3 119.572 45.5560   1
   3  19  -3 127.936 50.1304   1
   2 -19  -3 335.446 58.8053   1
  -2 -19   3 408.268 59.4929   1
  -2  19   3 232.675 53.0577   1
   2  19  -3 215.380 54.0170   1
  -1 -19   3 3827.93 189.738   1
   1 -19  -3 3528.63 185.131   1
  -1  19   3 3564.55 184.031   1
   1  19  -3 3669.68 188.652   1
   0 -19  -3 234.170 51.7579   1
   0  19   3 177.277 45.8197   1
  -1 -19  -3 239.098 52.6923   1
   1 -19   3 211.627 53.5410   1
   1  19   3 164.752 46.9071   1
  -1  19  -3 174.860 52.7280   1
  -2 -19  -3 3443.15 174.285   1
  -2  19  -3 3311.32 174.345   1
   2  19   3 3228.63 172.010   1
   2 -19   3 3153.72 173.331   1
  -3  19  -3 96.2159 46.9681   1
   3  19   3 44.0649 41.5155   1
   3 -19   3 62.2448 45.4736   1
  -3 -19  -3 107.702 47.1353   1
   4  19   3 535.935 68.6453   1
   4 -19   3 598.295 71.3088   1
  -4  19  -3 688.087 73.8457   1
  -4 -19  -3 648.197 70.1227   1
  -5 -19  -3 1178.35 89.5760   1
  -5  19  -3 1135.11 92.1284   1
   5 -19   3 1150.67 92.7972   1
   5  19   3 1158.50 90.4039   1
   7  19   3 524.163 68.4239   1
  -7  19  -3 490.152 64.7348   1
   7 -19   3 527.563 64.7738   1
  -7 -19  -3 525.031 66.4779   1
   8  19   3 609.063 70.9044   1
  -8  19  -3 610.810 71.2239   1
   8 -19   3 644.974 72.0593   1
  -8 -19  -3 529.139 66.5857   1
  -9 -19  -3 288.888 52.9683   1
   9  19   3 274.980 54.2953   1
  -6  20   3 807.934 76.4445   1
   6 -20  -3 826.167 77.4809   1
   5 -20  -3 77.1561 42.2869   1
  -4  20   3 1721.14 114.048   1
   4 -20  -3 1747.20 114.267   1
  -3  20   3 51.9852 43.3457   1
   3 -20  -3 19.0337 41.8809   1
   2  20  -3 263.965 56.4501   1
  -2  20   3 329.514 55.0520   1
   2 -20  -3 225.692 49.3942   1
   1  20  -3 1457.00 103.204   1
   1 -20  -3 1514.01 101.937   1
  -1 -20   3 1363.41 101.137   1
   0  20   3 61.0782 42.4343   1
   0  20  -3 142.874 53.0460   1
   0 -20   3 81.4952 43.8026   1
   0 -20  -3 193.321 48.0883   1
   1  20   3 16556.1 661.024   1
  -1 -20  -3 16861.8 665.032   1
  -2  20  -3 710.879 76.8799   1
   2  20   3 790.243 77.2055   1
  -2 -20  -3 677.077 74.5842   1
   2 -20   3 637.949 74.2504   1
   3  20   3 33.1485 42.3304   1
  -3  20  -3 29.9694 46.0226   1
   3 -20   3-15.1059 40.5721   1
  -3 -20  -3 19.2848 38.8475   1
  -4  20  -3-9.93288 45.5328   1
   4  20   3 4.75955 45.3312   1
   4 -20   3 35.3059 45.0820   1
   5  20   3 177.894 49.3048   1
  -5  20  -3 168.337 51.9012   1
   5 -20   3 185.642 50.3466   1
  -5 -20  -3 180.282 48.4325   1
  25   0  -4 33.6192 45.7343   1
 -24   0   4 117.006 47.8142   1
  24   0  -4 80.0286 46.1932   1
 -23   0   4 16.8686 43.2330   1
  23   0  -4 39.4335 45.1056   1
 -22   0   4 5220.61 251.611   1
  22   0  -4 5326.35 251.767   1
 -21   0   4 4243.14 222.245   1
  21   0  -4 4805.35 224.102   1
 -20   0   4 3242.83 189.943   1
  20   0  -4 4221.93 195.079   1
 -18   0   4 2506.05 133.947   1
  18   0  -4 1967.97 125.119   1
  17   0  -4 435.911 56.0815   1
 -17   0   4 380.971 53.8103   1
  16   0  -4 4717.40 205.901   1
 -16   0   4 3794.34 202.013   1
  15   0  -4 14283.8 578.966   1
 -15   0   4 15139.7 582.301   1
  14   0  -4 2129.53 116.277   1
 -14   0   4 2048.11 116.999   1
  13   0  -4 10062.2 398.690   1
 -13   0   4 9578.68 398.139   1
 -12   0   4 6204.69 262.697   1
  11   0  -4 81.4106 26.2456   1
 -11   0   4 57.7657 26.2064   1
  10   0  -4 14802.7 575.478   1
 -10   0   4 15013.9 572.618   1
   8   0  -4 60959.5 2462.51   1
  -8   0   4 74709.1 2466.60   1
   7   0  -4 42155.3 1519.22   1
  -7   0   4 40480.5 1518.09   1
   6   0  -4 3194.45 145.835   1
  -6   0   4 4325.25 149.476   1
   5   0  -4 543592. 19970.7   1
  -5   0   4 555026. 19970.6   1
   4   0  -4 301409. 11091.9   1
  -4   0   4 308799. 11092.0   1
  -2   0   4 281320. 10210.0   1
   2   0  -4 280256. 10210.1   1
  -1   0   4 123327. 4840.00   1
   1   0  -4 140814. 4837.87   1
   0   0   4 148905. 5490.96   1
   0   0  -4 152565. 5491.38   1
   1   0   4 466097. 16335.8   1
  -1   0  -4 429608. 16338.5   1
   2   0   4 355951. 12759.0   1
  -2   0  -4 345111. 12758.6   1
   3   0   4 494.485 42.8892   1
  -3   0  -4 506.247 43.0383   1
   4   0   4 9067.44 354.697   1
  -4   0  -4 8747.96 353.834   1
   5   0   4 56309.3 2126.44   1
  -5   0  -4 58905.2 2127.80   1
  -6   0  -4 56.2044 29.7241   1
   6   0   4 9.77835 25.0781   1
   7   0   4 67220.3 2564.96   1
  -7   0  -4 71871.6 2568.82   1
   8   0   4 31252.8 1214.09   1
  -8   0  -4 33295.5 1217.44   1
   9   0   4 1122.93 79.2718   1
  -9   0  -4 1098.00 80.3289   1
  10   0   4 31243.7 1185.54   1
 -10   0  -4 31235.1 1187.61   1
  11   0   4 12453.5 494.795   1
 -11   0  -4 11907.2 494.546   1
  12   0   4 3421.11 171.561   1
 -12   0  -4 3256.42 173.077   1
 -13   0  -4 10.3763 39.8885   1
  13   0   4 33.5599 36.3389   1
  14   0   4 3261.27 174.908   1
 -14   0  -4 3574.16 183.278   1
  15   0   4 2257.30 136.180   1
 -15   0  -4 2409.47 142.051   1
  16   0   4 11939.1 498.279   1
 -16   0  -4 12188.0 500.709   1
  18   0   4 411.609 64.7632   1
 -18   0  -4 375.299 61.2266   1
  19   0   4 678.017 75.9809   1
 -20   0  -4 1270.94 101.423   1
  21   0   4 2203.76 134.501   1
 -21   0  -4 2152.73 132.857   1
  22   0   4 5.17391 42.7399   1
 -22   0  -4-15.9890 45.8671   1
  24   0   4 298.774 57.5097   1
 -24   0  -4 212.576 52.4030   1
  25  -1  -4 193.355 54.1631   1
 -25   1   4 210.703 53.9863   1
  24   1  -4 60.1664 44.6565   1
 -24  -1   4 11.2439 41.3776   1
 -24   1   4 46.5079 45.6477   1
  24  -1  -4 55.7942 44.9791   1
  23   1  -4 380.446 61.8587   1
 -23  -1   4 248.664 57.7460   1
 -23   1   4 285.501 61.6887   1
  23  -1  -4 350.456 59.1220   1
  22   1  -4 1626.21 110.918   1
  22  -1  -4 1588.89 108.653   1
 -22   1   4 1293.66 105.547   1
 -22  -1   4 1452.06 106.687   1
  21   1  -4 5947.11 264.490   1
  21  -1  -4 5578.94 261.342   1
 -21  -1   4 5403.47 258.207   1
 -21   1   4 5354.94 261.682   1
  20  -1  -4 1216.07 93.6111   1
  20   1  -4 1265.95 95.3088   1
 -20  -1   4 1237.49 94.4537   1
 -20   1   4 1175.40 93.0435   1
  19   1  -4 481.253 61.5372   1
 -19  -1   4 355.814 56.7346   1
  18   1  -4 3416.53 170.514   1
 -18   1   4 2964.16 166.334   1
  18  -1  -4 3058.07 167.098   1
  17   1  -4 15074.7 549.055   1
 -17   1   4 13964.7 547.528   1
  17  -1  -4 13484.4 545.217   1
  16   1  -4 2863.37 143.924   1
 -16   1   4 2633.09 144.198   1
 -15   1   4 62.7108 35.4313   1
  15  -1  -4 53.9028 35.7467   1
  14   1  -4 4610.06 205.398   1
 -14  -1   4 4097.11 208.823   1
 -14   1   4 4652.74 207.142   1
  14  -1  -4 4383.99 205.265   1
  13   1  -4 9821.92 402.276   1
 -13   1   4 9924.20 404.984   1
 -13  -1   4 10244.1 404.730   1
  12   1  -4 26421.4 966.914   1
 -12  -1   4 26782.6 967.638   1
  12  -1  -4 24540.4 966.969   1
 -12   1   4 24531.3 965.610   1
  11  -1  -4 53727.7 2211.49   1
  11   1  -4 66520.6 2216.88   1
 -11  -1   4 62767.8 2215.59   1
 -11   1   4 58016.9 2216.74   1
 -10   1   4 4362.91 183.697   1
  10  -1  -4 4086.95 181.942   1
  10   1  -4 4129.70 181.027   1
  -9   1   4 14076.9 521.110   1
   9  -1  -4 13047.7 518.992   1
  -8  -1   4 74348.9 2552.71   1
   8   1  -4 65498.0 2550.06   1
   7   1  -4 1788.24 84.2707   1
  -7   1   4 1901.51 87.2020   1
   7  -1  -4 1905.63 88.5106   1
  -7  -1   4 2045.71 86.3355   1
  -6   1   4 376594. 12455.1   1
  -6  -1   4 373990. 12451.3   1
   6  -1  -4 385929. 12455.8   1
   5   1  -4 2981.37 112.379   1
  -5   1   4 2887.54 118.226   1
  -4   1   4 44750.4 1551.27   1
   4  -1  -4 40101.0 1550.76   1
  -3   1   4 10093.7 390.693   1
   3  -1  -4 10854.3 391.173   1
  -2   1   4 6571.12 264.631   1
   2  -1  -4 7506.27 266.540   1
   1  -1  -4 36744.2 1296.04   1
  -1   1   4 32921.7 1294.58   1
   1   1  -4 33245.5 1291.68   1
  -1  -1   4 38546.2 1293.20   1
   0   1  -4 1825.60 82.3768   1
   0  -1   4 1937.44 82.8871   1
   0   1   4 1992.69 84.8992   1
  -1   1  -4 1722.29 85.0998   1
  -1  -1  -4 1787.81 86.2774   1
   1  -1   4 1849.94 85.9382   1
   1   1   4 1988.66 87.6602   1
  -2   1  -4 533864. 19357.7   1
  -2  -1  -4 524256. 19359.2   1
   2  -1   4 527520. 19357.3   1
   2   1   4 542323. 19357.6   1
  -3   1  -4 20632.9 767.548   1
  -3  -1  -4 19208.8 766.339   1
   3  -1   4 20264.7 768.270   1
   3   1   4 21526.1 769.919   1
  -4   1  -4 243581. 8624.18   1
  -4  -1  -4 227540. 8623.50   1
   4  -1   4 238730. 8622.63   1
   4   1   4 235976. 8623.71   1
  -5   1  -4 31326.3 1190.27   1
  -5  -1  -4 32709.6 1192.52   1
   5  -1   4 31574.6 1190.29   1
   5   1   4 31662.6 1191.44   1
  -6   1  -4 1926.28 107.212   1
  -6  -1  -4 1958.32 107.435   1
   6  -1   4 2024.68 108.007   1
   6   1   4 1973.90 106.865   1
  -7   1  -4 1333.10 87.9937   1
  -7  -1  -4 1409.11 88.4243   1
   7  -1   4 1355.24 87.3398   1
   7   1   4 1439.52 88.5805   1
  -8   1  -4 9304.96 379.357   1
  -8  -1  -4 9802.19 380.635   1
   8  -1   4 8427.19 374.927   1
   8   1   4 9158.93 377.086   1
  -9   1  -4 3507.57 171.833   1
  -9  -1  -4 3483.02 171.632   1
   9  -1   4 3616.21 171.833   1
   9   1   4 3301.07 168.521   1
 -10   1  -4 25791.7 964.640   1
 -10  -1  -4 24170.6 962.804   1
  10  -1   4 26035.1 963.746   1
  10   1   4 24464.5 962.750   1
 -11   1  -4 21005.7 846.942   1
 -11  -1  -4 22338.3 848.297   1
  11  -1   4 21915.3 847.101   1
  11   1   4 22047.0 847.877   1
 -12   1  -4 2584.06 144.482   1
 -12  -1  -4 2763.86 147.482   1
  12  -1   4 2497.66 142.005   1
  12   1   4 2504.93 142.191   1
 -13   1  -4 381.692 62.0308   1
 -13  -1  -4 508.190 64.7908   1
  13  -1   4 528.635 61.6137   1
 -14   1  -4 2084.44 122.300   1
 -14  -1  -4 1766.23 121.677   1
  14   1   4 1634.00 114.529   1
  14  -1   4 1762.41 114.743   1
 -15   1  -4 3322.48 171.641   1
 -15  -1  -4 3351.83 171.830   1
  15  -1   4 2879.07 162.495   1
  15   1   4 2858.57 165.718   1
 -16  -1  -4 8275.38 344.117   1
 -16   1  -4 7487.72 344.431   1
  16  -1   4 7285.24 337.225   1
  16   1   4 8064.57 343.317   1
 -18   1  -4 1771.36 121.190   1
 -18  -1  -4 1679.96 113.611   1
  18  -1   4 1433.46 108.181   1
  18   1   4 1552.74 110.036   1
 -19  -1  -4 406.424 59.8107   1
 -19   1  -4 281.724 63.6062   1
  19  -1   4 381.935 63.9502   1
  19   1   4 443.330 62.3879   1
 -20   1  -4 1772.19 113.725   1
  20   1   4 1496.84 108.070   1
  20  -1   4 1697.41 112.513   1
 -21  -1  -4 1622.62 114.612   1
 -21   1  -4 1756.69 115.159   1
  21   1   4 1733.67 117.006   1
  21  -1   4 1641.56 115.650   1
 -22  -1  -4 137.032 47.1499   1
 -22   1  -4 162.661 50.5667   1
  22  -1   4 182.294 51.4220   1
  22   1   4 186.779 52.5559   1
 -24  -1  -4 143.992 48.6323   1
  24   1   4 229.829 53.2017   1
 -25   2   4 210.698 58.0181   1
  25  -2  -4 379.342 62.4857   1
 -24   2   4-17.2627 46.3634   1
 -24  -2   4-5.36746 41.5512   1
  24  -2  -4 21.7882 45.2733   1
  24   2  -4 67.3753 48.5933   1
 -23   2   4 203.940 57.6821   1
 -23  -2   4 353.251 56.5611   1
  23  -2  -4 296.999 59.3368   1
  23   2  -4 364.805 63.3434   1
 -22  -2   4 2090.36 131.346   1
  22   2  -4 2234.38 134.658   1
 -21   2   4 87.3853 45.1577   1
 -21  -2   4 48.0018 44.3685   1
  21  -2  -4 16.1321 42.8085   1
  21   2  -4 62.1338 40.6783   1
 -20   2   4 1848.86 122.087   1
 -20  -2   4 1669.28 116.371   1
  20  -2  -4 1967.59 122.588   1
  20   2  -4 2011.86 120.132   1
 -19  -2   4 928.087 78.1642   1
  19  -2  -4 866.344 79.5786   1
  19   2  -4 1009.97 80.8273   1
 -18   2   4 734.671 70.9682   1
 -18  -2   4 608.832 67.6096   1
  18  -2  -4 749.829 70.7911   1
  18   2  -4 893.700 73.9513   1
 -17   2   4 11951.3 483.489   1
 -17  -2   4 12728.4 485.493   1
  17  -2  -4 11733.9 483.069   1
  17   2  -4 10946.0 478.082   1
 -16   2   4 736.280 68.6215   1
 -16  -2   4 921.726 72.3622   1
  16  -2  -4 794.111 71.9090   1
  16   2  -4 799.075 69.4613   1
 -15   2   4 15443.1 607.123   1
  15  -2  -4 15295.3 606.641   1
 -14  -2   4 1401.12 90.4036   1
  14   2  -4 1415.15 90.9180   1
 -13   2   4 690.413 64.5010   1
 -13  -2   4 817.513 60.4004   1
  13  -2  -4 659.007 58.2757   1
  13   2  -4 639.419 57.3271   1
 -12  -2   4 8084.02 315.051   1
  12  -2  -4 7197.67 315.247   1
  12   2  -4 7556.36 312.737   1
 -11   2   4 1291.43 78.6973   1
  11   2  -4 1271.85 74.4733   1
 -11  -2   4 1256.42 74.8807   1
  11  -2  -4 1064.49 72.3470   1
 -10   2   4 6287.62 253.402   1
  10   2  -4 6212.66 249.126   1
  10  -2  -4 5504.60 250.329   1
 -10  -2   4 6174.17 248.688   1
   9  -2  -4 85699.9 3037.31   1
  -9   2   4 80007.6 3034.71   1
  -8   2   4 12946.2 521.532   1
   8   2  -4 12434.2 513.275   1
   8  -2  -4 14191.0 522.867   1
  -8  -2   4 14943.6 517.112   1
   7   2  -4 86715.4 3336.54   1
  -7  -2   4 96360.9 3337.53   1
  -6   2   4 65865.6 2274.00   1
   6  -2  -4 55267.5 2271.52   1
   6   2  -4 59408.2 2264.32   1
  -6  -2   4 67208.1 2265.78   1
   5  -2  -4 37228.4 1349.13   1
  -5  -2   4 41211.7 1339.88   1
  -5   2   4 40549.2 1349.44   1
   4   2  -4 216.109 14.8931   1
  -4   2   4 261.634 25.1449   1
   4  -2  -4 197.545 23.1235   1
  -4  -2   4 231.781 15.6470   1
  -3   2   4 4959.35 199.929   1
   3   2  -4 4898.39 190.235   1
  -3  -2   4 5205.24 190.425   1
   3  -2  -4 5360.32 200.648   1
  -2   2   4 2329.57 82.3552   1
   2  -2  -4 2212.96 82.0836   1
  -2  -2   4 2325.65 74.1309   1
   1  -2  -4 2827.56 120.067   1
  -1   2   4 2764.17 119.028   1
   1   2  -4 2872.22 114.513   1
  -1  -2   4 2789.14 114.404   1
   0  -2  -4 1191.42 67.4739   1
   0   2   4 1317.87 68.0266   1
   0  -2   4 1403.22 65.0492   1
   0   2  -4 1405.23 65.4915   1
  -1   2  -4 18809.5 744.443   1
   1   2   4 21040.5 747.172   1
  -1  -2  -4 19616.0 746.492   1
   1  -2   4 20331.2 745.457   1
  -2   2  -4 14935.7 589.222   1
   2  -2   4 16223.6 591.399   1
  -3   2  -4 22445.8 779.826   1
  -3  -2  -4 19994.6 775.463   1
   3  -2   4 19873.3 775.252   1
   3   2   4 20199.3 776.211   1
  -4   2  -4 23868.1 872.069   1
  -4  -2  -4 21201.0 870.210   1
   4  -2   4 23973.1 872.333   1
   4   2   4 23383.2 873.332   1
  -5   2  -4 47245.8 1829.83   1
  -5  -2  -4 48684.3 1830.08   1
   5  -2   4 49500.9 1832.57   1
   5   2   4 52520.4 1833.46   1
  -6   2  -4 1674.88 91.9556   1
  -6  -2  -4 1554.41 89.6677   1
   6  -2   4 1330.68 88.4017   1
   6   2   4 1364.80 85.3943   1
  -7   2  -4 27029.8 1054.48   1
  -7  -2  -4 28424.1 1057.35   1
   7  -2   4 28906.2 1059.89   1
   7   2   4 27473.4 1056.03   1
  -8   2  -4 11.6295 31.4347   1
  -8  -2  -4-31.2828 31.5080   1
   8  -2   4 56.7905 35.1088   1
   8   2   4 34.5827 31.3559   1
  -9   2  -4 2916.60 149.908   1
  -9  -2  -4 2919.62 149.840   1
   9  -2   4 2826.30 148.075   1
   9   2   4 2898.27 148.347   1
 -10   2  -4 5848.30 261.813   1
 -10  -2  -4 5590.35 259.105   1
  10  -2   4 5921.28 261.467   1
  10   2   4 6018.73 261.914   1
 -11   2  -4 22488.0 841.630   1
  11  -2   4 23659.0 843.148   1
  11   2   4 21705.5 839.624   1
 -12   2  -4 1065.88 84.0630   1
 -12  -2  -4 872.603 81.0954   1
  12  -2   4 1189.08 85.1736   1
  12   2   4 1137.40 85.2250   1
 -13  -2  -4 4384.09 205.677   1
  13   2   4 3957.45 201.004   1
 -14   2  -4 1786.41 112.299   1
 -14  -2  -4 1962.62 115.592   1
  14  -2   4 1447.97 105.145   1
  14   2   4 1434.02 103.478   1
 -15   2  -4 2584.28 142.940   1
 -15  -2  -4 2441.35 139.909   1
  15  -2   4 2194.26 136.665   1
  15   2   4 2237.18 134.810   1
 -16   2  -4 4704.31 216.035   1
  16   2   4 4231.87 210.785   1
  16  -2   4 4369.06 212.399   1
 -17   2  -4 4296.01 200.218   1
  17  -2   4 3196.04 183.799   1
 -18   2  -4 362.071 62.5471   1
 -18  -2  -4 300.328 55.6565   1
  18  -2   4 289.011 54.2482   1
  18   2   4 314.781 57.8024   1
 -19   2  -4 17.3918 48.7834   1
 -19  -2  -4 93.6375 46.2811   1
  19  -2   4 21.1621 38.6427   1
  19   2   4 43.7464 47.0873   1
  20   2   4 870.188 85.7493   1
  20  -2   4 1040.21 86.3164   1
 -21   2  -4 455.201 66.2835   1
 -21  -2  -4 478.044 67.5418   1
  21   2   4 473.484 69.7113   1
 -22  -2  -4 214.208 55.5523   1
 -22   2  -4 269.449 57.0400   1
  22   2   4 240.018 58.6580   1
  22  -2   4 302.385 58.2023   1
 -23   2  -4 181.216 48.9498   1
  23  -2   4 127.490 49.4982   1
 -24  -2  -4 298.088 53.0001   1
  24   2   4 183.533 52.1398   1
 -25   3   4 62.2843 47.0613   1
  25  -3  -4-21.8384 45.9209   1
  24   3  -4 93.5297 47.7343   1
 -23   3   4 84.5494 50.5610   1
 -23  -3   4 223.537 51.4009   1
  23  -3  -4 237.933 58.1589   1
  23   3  -4 190.659 51.5969   1
 -22   3   4 1140.29 94.9706   1
 -22  -3   4 976.469 86.0889   1
  22  -3  -4 1054.17 92.9626   1
  22   3  -4 1200.88 93.6245   1
 -21   3   4 3746.62 189.550   1
 -21  -3   4 3587.22 186.687   1
  21  -3  -4 3839.13 190.639   1
  21   3  -4 3368.43 183.503   1
 -20   3   4 1607.50 116.439   1
 -20  -3   4 1658.83 115.869   1
  20  -3  -4 1990.41 121.646   1
  20   3  -4 1971.84 120.749   1
 -19   3   4 2712.57 149.583   1
 -19  -3   4 2600.30 143.551   1
  19  -3  -4 2652.42 149.135   1
  19   3  -4 2639.01 148.548   1
 -18  -3   4 6877.84 296.756   1
  18   3  -4 6611.77 297.678   1
 -17   3   4 981.825 79.5031   1
 -17  -3   4 883.758 72.2059   1
  17  -3  -4 815.920 75.8972   1
  17   3  -4 762.085 70.5275   1
 -16   3   4 155.486 42.2588   1
 -16  -3   4 177.135 38.8693   1
  16  -3  -4 134.677 41.4138   1
  16   3  -4 116.197 36.3689   1
 -15   3   4 7743.00 305.705   1
  15  -3  -4 6060.89 286.485   1
 -14  -3   4 3477.49 168.355   1
 -14   3   4 3387.08 174.007   1
  14   3  -4 3557.90 168.041   1
  13   3  -4 12800.0 507.116   1
 -13  -3   4 12935.5 506.505   1
 -12   3   4 23786.4 842.776   1
  12   3  -4 23393.9 835.689   1
  12  -3  -4 22757.9 839.898   1
 -11   3   4 9202.28 386.883   1
  11   3  -4 10207.6 385.915   1
 -11  -3   4 9361.04 383.797   1
  11  -3  -4 9992.33 393.600   1
 -10   3   4 1081.85 71.3730   1
 -10  -3   4 1195.32 68.4215   1
  10  -3  -4 1054.68 71.5828   1
   9  -3  -4 11799.6 456.060   1
  -9   3   4 11459.1 454.636   1
   8  -3  -4 28344.5 1028.42   1
  -8   3   4 29476.9 1028.34   1
  -7  -3   4 1460.83 70.5659   1
  -7   3   4 1349.12 77.9624   1
   7   3  -4 1460.00 69.6759   1
   7  -3  -4 1468.40 78.8441   1
  -6  -3   4 38966.4 1530.41   1
   6   3  -4 44785.9 1532.02   1
  -5  -3   4 101.164 16.7713   1
   5   3  -4 74.2959 15.2605   1
   5  -3  -4 79.0871 22.2648   1
  -4  -3   4 37737.2 1361.03   1
   4  -3  -4 36440.6 1370.61   1
   4   3  -4 35815.8 1360.31   1
  -4   3   4 39486.0 1371.96   1
   3  -3  -4 15.9287 18.2166   1
  -3  -3   4 38.6794 13.3068   1
  -3   3   4 12.0420 18.4568   1
   3   3  -4 21.6228 12.1614   1
   2  -3  -4 8413.55 339.370   1
   2   3  -4 8538.96 331.157   1
  -2  -3   4 9179.79 331.505   1
  -2   3   4 8775.05 338.473   1
   1  -3  -4 1908.31 97.3031   1
  -1   3   4 2171.55 97.2656   1
   1   3  -4 1810.82 88.6648   1
  -1  -3   4 2340.63 92.0421   1
   0   3  -4 4179.34 174.228   1
   0  -3   4 4456.18 176.035   1
  -1  -3  -4 12372.7 459.694   1
   1   3   4 12159.9 458.407   1
  -1   3  -4 11201.5 453.593   1
   1  -3   4 12097.2 456.209   1
   2   3   4 48148.9 1713.15   1
  -2  -3  -4 44430.2 1713.89   1
  -3  -3  -4 2344.06 115.429   1
   3   3   4 2281.96 113.136   1
   3  -3   4 2370.65 113.894   1
  -3   3  -4 2343.41 113.971   1
  -4   3  -4 24988.6 975.610   1
  -4  -3  -4 26422.6 978.118   1
   4  -3   4 25975.1 978.043   1
   4   3   4 26504.1 977.843   1
  -5   3  -4 8414.10 342.095   1
  -5  -3  -4 7976.81 337.700   1
   5  -3   4 8154.38 341.573   1
   5   3   4 8902.95 341.334   1
  -6   3  -4 37976.2 1315.18   1
  -6  -3  -4 33779.5 1308.80   1
   6  -3   4 35938.0 1311.86   1
   6   3   4 32606.2 1308.66   1
  -7   3  -4 9340.83 376.822   1
  -7  -3  -4 8975.89 372.622   1
   7  -3   4 8757.54 372.209   1
   7   3   4 9386.23 374.153   1
  -9   3  -4 287.697 43.3941   1
  -9  -3  -4 248.627 41.5682   1
   9  -3   4 313.542 47.5362   1
   9   3   4 319.144 47.9262   1
 -10   3  -4 2753.73 141.537   1
 -10  -3  -4 2333.44 135.460   1
  10  -3   4 2733.06 144.222   1
  10   3   4 2676.96 141.842   1
 -11   3  -4 3176.28 169.113   1
 -11  -3  -4 3288.32 167.832   1
  11  -3   4 3267.51 170.029   1
  11   3   4 3470.16 171.700   1
 -12   3  -4 6215.21 256.641   1
  12  -3   4 5515.87 250.772   1
  12   3   4 5405.39 248.750   1
 -14   3  -4 7446.67 310.004   1
 -14  -3  -4 6690.30 301.379   1
  14  -3   4 6493.18 302.512   1
  14   3   4 6773.34 304.377   1
 -15   3  -4 5424.62 241.802   1
 -15  -3  -4 5042.05 235.315   1
  15  -3   4 4653.03 234.747   1
  15   3   4 4676.24 233.834   1
 -16   3  -4 912.703 81.8619   1
 -16  -3  -4 820.820 77.7016   1
  16  -3   4 746.160 75.3258   1
  16   3   4 641.579 69.8469   1
 -17   3  -4 4171.31 201.789   1
  17  -3   4 3762.55 196.747   1
  17   3   4 3637.41 193.921   1
 -18   3  -4 176.618 53.5137   1
  18  -3   4 238.906 56.0453   1
 -18  -3  -4 170.997 51.3804   1
 -19  -3  -4 834.580 79.7914   1
  19   3   4 828.506 80.0294   1
 -20   3  -4 50.6405 42.6993   1
 -20  -3  -4 47.7570 46.7381   1
  20  -3   4 37.2623 40.9822   1
  20   3   4 127.682 51.1830   1
 -21  -3  -4 63.2360 43.7989   1
  21   3   4-31.5692 45.2842   1
 -22   3  -4 154.221 56.5243   1
 -22  -3  -4 273.961 54.5651   1
  22  -3   4 204.099 53.7647   1
  22   3   4 242.111 54.5841   1
 -23  -3  -4 35.0889 42.1750   1
 -23   3  -4 26.3946 45.9528   1
  23   3   4 15.1884 43.3409   1
  23  -3   4 52.8082 46.9682   1
 -25   4   4 60.7528 44.5672   1
  25  -4  -4 76.7813 48.0529   1
 -24   4   4 178.125 54.2911   1
  24  -4  -4 335.730 62.7869   1
 -23   4   4 83.0834 47.2028   1
 -23  -4   4 69.1827 44.0400   1
  23  -4  -4 82.6204 46.6709   1
  23   4  -4 54.4229 44.2054   1
 -22   4   4 49.8184 44.6118   1
 -22  -4   4 10.5785 38.9183   1
  22  -4  -4 43.2791 46.5722   1
  22   4  -4 26.7042 39.8969   1
 -21  -4   4 909.417 80.2556   1
  21   4  -4 812.700 79.5782   1
 -20   4   4 681.269 71.3025   1
 -20  -4   4 545.813 63.5830   1
  20  -4  -4 669.164 73.4519   1
  20   4  -4 612.316 68.3285   1
 -19   4   4 5618.43 250.856   1
  19  -4  -4 5452.83 252.838   1
  19   4  -4 4885.64 242.149   1
 -18   4   4 1915.09 116.506   1
  18  -4  -4 1799.28 115.079   1
  18   4  -4 1885.56 112.049   1
 -17   4   4 10.0171 38.2320   1
  17   4  -4 18.0441 32.6690   1
 -17  -4   4 22.5908 31.9325   1
  17  -4  -4 19.1986 33.3512   1
  16   4  -4 8.50565 31.0613   1
 -16  -4   4 17.1456 33.2023   1
  16  -4  -4 57.0456 39.0488   1
 -16   4   4 62.8624 37.1898   1
  15   4  -4 48.0342 33.0795   1
 -15  -4   4 12.0991 29.2169   1
 -15   4   4 17.9419 33.7551   1
 -14   4   4 10932.8 414.785   1
  14   4  -4 10407.3 404.990   1
 -14  -4   4 9037.40 399.780   1
  14  -4  -4 9467.84 406.127   1
 -13   4   4 18713.3 757.162   1
  13   4  -4 20271.2 753.567   1
  13  -4  -4 19643.5 758.168   1
 -13  -4   4 19604.9 752.337   1
 -12   4   4-24.9217 27.7511   1
  12   4  -4 9.55871 25.3414   1
  12  -4  -4-23.3032 29.0027   1
 -12  -4   4-3.18152 24.4575   1
 -11   4   4 11188.4 461.710   1
 -11  -4   4 12256.9 458.422   1
  11   4  -4 11877.4 457.965   1
  11  -4  -4 11105.9 463.422   1
 -10  -4   4 14697.0 545.971   1
  10   4  -4 14436.5 545.561   1
  10  -4  -4 13203.1 550.350   1
 -10   4   4 14162.8 553.087   1
   9  -4  -4 1028.38 66.9233   1
  -9   4   4 1111.13 67.7980   1
   8  -4  -4 1655.84 90.1010   1
  -8   4   4 1584.64 88.2703   1
   7  -4  -4 2887.47 137.858   1
   7   4  -4 3010.12 129.156   1
  -7   4   4 3117.59 138.652   1
   6  -4  -4 5458.46 223.043   1
  -6  -4   4 5528.97 212.104   1
  -6   4   4 5377.81 221.779   1
   6   4  -4 4988.38 210.471   1
   5  -4  -4 50827.0 1836.34   1
  -5   4   4 50944.9 1835.21   1
   5   4  -4 47730.3 1824.27   1
  -5  -4   4 50554.4 1825.58   1
   4  -4  -4 12672.3 474.013   1
  -4   4   4 12778.1 472.991   1
   4   4  -4 11850.2 462.869   1
  -4  -4   4 12283.0 463.385   1
  -3  -4   4 22969.7 860.928   1
   3   4  -4 23843.3 860.917   1
  -3   4   4 23400.1 869.954   1
   3  -4  -4 22549.8 869.119   1
  -2  -4   4 69319.6 2532.03   1
   2   4  -4 67945.9 2531.57   1
  -2   4   4 69454.4 2538.91   1
   2  -4  -4 70523.3 2539.99   1
  -1  -4   4 10634.9 406.817   1
  -1   4   4 11418.7 413.060   1
   1   4  -4 11482.2 407.190   1
   0  -4  -4 46093.1 1671.85   1
   0   4   4 45451.7 1671.48   1
   0  -4   4 45267.2 1667.35   1
   0   4  -4 44309.3 1667.69   1
  -1  -4  -4 37.8714 25.3508   1
   1   4   4 14.7435 21.4022   1
  -2  -4  -4 798.094 56.9691   1
   2   4   4 824.187 56.0746   1
   2  -4   4 829.794 55.5698   1
  -2   4  -4 773.036 53.1133   1
  -3  -4  -4 60708.3 2206.62   1
   3   4   4 59550.9 2205.43   1
   3  -4   4 58537.3 2204.09   1
  -3   4  -4 60304.0 2202.33   1
  -4  -4  -4 73659.7 2682.63   1
   4   4   4 74168.7 2681.59   1
   4  -4   4 76342.0 2684.60   1
  -4   4  -4 67873.0 2677.73   1
  -5  -4  -4 30987.7 1167.20   1
   5   4   4 32375.4 1168.74   1
   5  -4   4 30949.5 1168.95   1
  -5   4  -4 29961.4 1167.09   1
  -6  -4  -4 2597.75 137.403   1
   6   4   4 2771.19 139.692   1
   6  -4   4 2856.32 142.588   1
  -6   4  -4 2858.42 140.882   1
   7   4   4 3429.01 170.100   1
  -7  -4  -4 3743.15 173.502   1
   7  -4   4 3470.68 172.366   1
  -7   4  -4 3644.81 173.280   1
   8   4   4 19624.9 756.875   1
  -8  -4  -4 18283.6 753.535   1
   8  -4   4 19607.5 758.383   1
  -8   4  -4 20923.9 763.371   1
   9   4   4 2080.12 119.704   1
  -9  -4  -4 2305.99 121.973   1
   9  -4   4 1989.25 118.399   1
  -9   4  -4 2087.87 123.998   1
  10   4   4-8.76248 35.2981   1
 -10  -4  -4-4.39431 31.8177   1
  10  -4   4 4.62364 35.2891   1
 -10   4  -4-4.54926 32.6772   1
  11   4   4 2926.66 152.578   1
 -11  -4  -4 2523.16 150.905   1
  11  -4   4 2884.51 154.129   1
 -11   4  -4 2860.11 153.778   1
  12   4   4 104.087 38.7637   1
 -12  -4  -4 95.3356 44.6971   1
  12  -4   4 101.683 46.7434   1
 -12   4  -4 86.4111 41.4641   1
  13   4   4 1981.53 124.590   1
 -13  -4  -4 2108.24 127.767   1
  13  -4   4 1965.31 126.203   1
 -13   4  -4 2332.54 130.638   1
  14   4   4 3149.43 170.385   1
 -14  -4  -4 3490.66 174.957   1
 -14   4  -4 3608.73 177.511   1
  15   4   4 86.9289 43.0563   1
 -15  -4  -4 20.5985 40.4641   1
  15  -4   4 73.5267 43.4337   1
 -15   4  -4 43.0939 42.3225   1
  16   4   4 3856.25 193.643   1
 -16  -4  -4 3661.17 193.326   1
  17   4   4 776.817 75.8527   1
 -17  -4  -4 758.429 74.3936   1
  17  -4   4 703.789 76.7133   1
 -17   4  -4 738.085 76.2057   1
  18   4   4 2790.55 150.518   1
 -18  -4  -4 2536.63 147.284   1
  18  -4   4 2460.85 148.736   1
 -18   4  -4 2476.92 152.131   1
  19   4   4 927.962 86.5359   1
 -19  -4  -4 803.348 79.8350   1
  19  -4   4 737.257 78.5810   1
 -19   4  -4 867.634 82.0682   1
  20   4   4 164.089 50.6657   1
 -20  -4  -4 176.013 47.9625   1
  20  -4   4 123.632 52.3702   1
 -20   4  -4 87.6707 50.2405   1
 -21  -4  -4 10.4231 39.7759   1
  21   4   4-10.4595 45.2594   1
  21  -4   4-5.27815 41.6983   1
  22   4   4 165.117 52.3108   1
 -22  -4  -4 188.813 47.9543   1
 -22   4  -4 120.257 51.6631   1
  23   4   4 76.1300 49.2184   1
 -23  -4  -4-31.0488 44.7861   1
  23  -4   4 10.0896 41.6757   1
 -23   4  -4-10.7092 47.8615   1
  26  -5  -4 156.043 55.3892   1
  24  -5  -4 76.4657 48.1359   1
 -24   5   4 82.8968 49.7361   1
  23   5  -4 48.8222 44.0197   1
  22   5  -4-21.4167 41.4452   1
 -22   5   4-49.4237 44.2438   1
 -22  -5   4 37.6662 41.9401   1
  22  -5  -4 10.8959 46.6214   1
  21   5  -4 1557.33 110.387   1
 -21  -5   4 1533.63 108.302   1
  21  -5  -4 1755.82 119.239   1
 -21   5   4 1700.12 113.766   1
  20   5  -4 210.557 49.3078   1
 -20  -5   4 297.561 52.9050   1
  20  -5  -4 254.131 55.4348   1
 -20   5   4 376.286 56.2744   1
  19  -5  -4 3670.66 185.644   1
 -19   5   4 3271.81 178.534   1
  18   5  -4 2234.10 129.034   1
 -18  -5   4 2182.40 127.830   1
  18  -5  -4 1924.85 124.414   1
 -18   5   4 2360.66 136.713   1
 -17   5   4 8261.16 341.416   1
  17   5  -4 7487.55 331.031   1
 -17  -5   4 7583.02 331.257   1
 -16   5   4 513.308 60.7189   1
 -16  -5   4 635.382 61.7027   1
  16   5  -4 538.770 57.6639   1
  16  -5  -4 659.368 66.3282   1
  15   5  -4 12.2441 32.8828   1
 -15  -5   4 16.4225 28.7689   1
 -15   5   4-13.9727 36.7964   1
  14  -5  -4 35.8264 33.2142   1
 -13  -5   4 733.637 59.2226   1
  13  -5  -4 494.297 57.7372   1
  13   5  -4 666.855 58.6413   1
 -13   5   4 558.539 57.9451   1
 -12  -5   4 940.174 66.0093   1
  12  -5  -4 787.458 68.0212   1
 -12   5   4 878.829 69.3114   1
  12   5  -4 837.867 63.6184   1
  11   5  -4 3544.67 162.077   1
 -11  -5   4 3481.89 162.635   1
 -10  -5   4 12214.7 477.410   1
  10  -5  -4 12427.9 486.713   1
  10   5  -4 12155.1 476.168   1
 -10   5   4 12050.1 483.991   1
  -9  -5   4 44467.2 1613.13   1
   9  -5  -4 42433.3 1621.31   1
  -9   5   4 43907.9 1621.51   1
   9   5  -4 43180.4 1610.98   1
   8  -5  -4 15902.9 610.965   1
  -8  -5   4 15854.6 600.255   1
  -8   5   4 15494.2 608.385   1
  -7   5   4 32259.9 1160.93   1
   7  -5  -4 29691.0 1158.96   1
  -6   5   4 18745.8 715.112   1
   6  -5  -4 18781.2 714.949   1
   5  -5  -4 757.843 53.3764   1
  -5   5   4 728.187 51.9491   1
   5   5  -4 701.945 45.3122   1
  -5  -5   4 747.565 46.8405   1
   4  -5  -4 3347.30 152.956   1
  -4   5   4 3451.40 152.669   1
   4   5  -4 3308.92 143.628   1
  -4  -5   4 3506.96 144.988   1
  -3  -5   4 120302. 4357.18   1
   3   5  -4 114795. 4357.16   1
  -3   5   4 120293. 4365.43   1
   3  -5  -4 123320. 4366.34   1
  -2  -5   4 41037.0 1493.47   1
   2   5  -4 40768.8 1492.39   1
  -2   5   4 39349.8 1499.25   1
   2  -5  -4 40443.7 1500.88   1
  -1   5   4 329.319 35.7178   1
   1  -5  -4 230.360 35.1594   1
   0  -5   4 1857.39 91.9577   1
   0  -5  -4 1899.61 96.6495   1
   0   5   4 1807.34 94.5404   1
   0   5  -4 1745.24 90.8977   1
  -1  -5  -4 10321.5 409.935   1
   1   5   4 10203.0 409.461   1
   1  -5   4 10944.7 408.288   1
  -1   5  -4 10066.4 405.807   1
  -2  -5  -4 2091.90 107.174   1
   2   5   4 2041.65 106.444   1
   2  -5   4 2161.48 105.956   1
  -2   5  -4 1933.27 102.990   1
  -3  -5  -4 81613.9 2926.73   1
   3   5   4 78935.4 2925.34   1
   3  -5   4 81257.0 2926.37   1
  -3   5  -4 76592.1 2922.82   1
  -4  -5  -4 505.196 48.9144   1
   4   5   4 442.482 45.0588   1
   4  -5   4 433.482 45.9225   1
  -4   5  -4 433.110 44.2457   1
  -5  -5  -4 1464.39 88.9750   1
   5  -5   4 1523.22 89.4728   1
   5   5   4 1504.14 89.5251   1
  -5   5  -4 1293.54 84.2158   1
   6   5   4 14.6803 26.5829   1
  -6   5  -4 37.2228 29.9972   1
   6  -5   4 11.5076 29.7000   1
  -6  -5  -4 15.0024 26.9495   1
  -8  -5  -4 6176.49 272.108   1
  -8   5  -4 6051.19 272.581   1
   8   5   4 6210.01 272.455   1
   8  -5   4 6592.91 277.847   1
  -9  -5  -4 20740.4 778.978   1
  -9   5  -4 19437.5 779.542   1
   9   5   4 20242.5 777.848   1
   9  -5   4 19706.0 781.209   1
 -10  -5  -4 1527.47 104.863   1
 -10   5  -4 1670.14 109.321   1
  10  -5   4 1749.64 110.439   1
  10   5   4 1738.30 107.393   1
  11   5   4 2039.44 118.827   1
 -11  -5  -4 2001.03 118.046   1
  11  -5   4 1827.72 115.947   1
 -11   5  -4 1796.10 117.915   1
  12   5   4 9960.00 402.202   1
 -12  -5  -4 9119.15 398.661   1
  13   5   4 84.3164 39.8417   1
 -13  -5  -4 65.9171 36.8647   1
  13  -5   4 109.453 45.7261   1
 -13   5  -4 117.545 44.5982   1
  14   5   4 2624.23 156.062   1
 -14  -5  -4 3125.17 164.330   1
  14  -5   4 2801.80 162.141   1
 -14   5  -4 3405.60 167.214   1
  15   5   4 2275.92 137.914   1
  15  -5   4 2205.52 138.586   1
 -15   5  -4 2266.00 140.881   1
  16  -5   4 241.816 57.0196   1
 -16   5  -4 168.599 52.5630   1
  17   5   4 111.214 49.0100   1
 -17  -5  -4 205.718 53.1505   1
  17  -5   4 193.972 53.1318   1
 -17   5  -4 232.430 55.2448   1
  18   5   4 3167.87 168.753   1
 -18  -5  -4 3028.69 167.550   1
  18  -5   4 2967.78 167.496   1
 -18   5  -4 3258.68 171.973   1
  19  -5   4 200.955 51.5643   1
 -19   5  -4 310.725 60.5572   1
  20   5   4 126.541 47.8192   1
 -20  -5  -4 184.781 49.7813   1
  20  -5   4 70.2118 49.7114   1
 -20   5  -4 99.0403 45.6662   1
 -21  -5  -4 41.7509 43.6657   1
  21  -5   4 52.8989 44.5213   1
 -21   5  -4 42.9007 47.9601   1
  22   5   4 61.0173 44.0608   1
 -22  -5  -4 61.4719 46.3143   1
  23   5   4 272.966 58.5050   1
 -23  -5  -4 219.731 56.3358   1
  23  -5   4 322.858 59.9372   1
 -23   5  -4 293.816 57.1273   1
  25  -6  -4 379.913 62.7278   1
 -25   6   4 434.278 63.3942   1
  24  -6  -4 1282.65 99.7657   1
 -24   6   4 980.538 92.0723   1
  23  -6  -4 147.377 55.9100   1
 -23   6   4 136.702 50.3960   1
  22  -6  -4 22.6430 44.7246   1
 -22   6   4 10.4235 38.6286   1
  21   6  -4 465.796 63.1002   1
 -21   6   4 554.343 66.9170   1
 -21  -6   4 534.171 65.1966   1
  21  -6  -4 590.377 69.1491   1
 -20  -6   4 739.853 72.8514   1
  20   6  -4 832.028 78.1236   1
 -20   6   4 859.133 78.6751   1
  20  -6  -4 754.045 80.5695   1
 -19   6   4-5.63205 42.9903   1
  19   6  -4 24.7731 40.4312   1
 -19  -6   4 35.4037 39.4255   1
  19  -6  -4 14.9899 40.5186   1
  18   6  -4 104.888 39.6827   1
 -18   6   4 151.841 47.2921   1
 -18  -6   4 166.026 46.3338   1
  18  -6  -4 116.821 48.1990   1
  17   6  -4 732.274 68.8802   1
 -17  -6   4 816.710 73.4311   1
  17  -6  -4 817.836 76.4277   1
 -17   6   4 637.785 68.5708   1
 -16  -6   4 2200.28 125.759   1
  16   6  -4 2127.68 122.902   1
 -15  -6   4 4021.56 186.149   1
  15  -6  -4 3592.55 187.393   1
 -15   6   4 3842.01 189.193   1
  15   6  -4 3688.59 181.644   1
 -14  -6   4 4795.36 210.397   1
  14  -6  -4 4299.23 210.296   1
 -14   6   4 4236.58 208.344   1
  14   6  -4 4650.26 208.498   1
 -13  -6   4 7147.70 306.770   1
  13  -6  -4 7715.12 314.839   1
 -13   6   4 7338.30 311.782   1
  13   6  -4 6857.14 304.022   1
 -12  -6   4 2108.33 114.480   1
  12  -6  -4 2040.89 118.022   1
 -12   6   4 2029.96 117.493   1
  12   6  -4 2039.65 110.740   1
 -11  -6   4 1522.73 88.9661   1
  11  -6  -4 1455.63 93.6665   1
  11   6  -4 1425.25 86.1708   1
 -11   6   4 1427.06 92.5861   1
 -10  -6   4 1066.27 70.0698   1
  10   6  -4 1005.41 67.8632   1
  -9  -6   4 452.131 41.9149   1
   9  -6  -4 370.783 50.7505   1
   9   6  -4 415.143 40.7175   1
  -9   6   4 472.318 50.5457   1
  -8  -6   4 230.385 32.2373   1
   8  -6  -4 257.544 39.9271   1
  -8   6   4 276.793 39.3270   1
   8   6  -4 245.008 34.2539   1
  -7  -6   4 245.799 31.9544   1
  -7   6   4 279.656 37.1409   1
   7  -6  -4 180.203 32.1418   1
   7   6  -4 214.951 30.4546   1
  -6  -6   4 2512.48 114.327   1
  -6   6   4 2301.93 122.070   1
   6  -6  -4 2224.17 121.935   1
   6   6  -4 2528.38 113.583   1
  -5   6   4 296.324 36.5911   1
   5  -6  -4 301.685 38.8491   1
   5   6  -4 332.378 32.5713   1
  -4  -6   4 24490.6 914.215   1
  -4   6   4 23471.5 920.450   1
   4  -6  -4 24611.3 922.739   1
   4   6  -4 24927.7 913.650   1
   3  -6  -4 20584.9 852.295   1
   3   6  -4 23803.2 845.485   1
  -3  -6   4 23155.4 845.828   1
  -3   6   4 22013.3 852.082   1
   2  -6  -4 58916.5 2169.01   1
   2   6  -4 58927.1 2161.98   1
  -2  -6   4 60258.6 2163.61   1
  -2   6   4 56630.3 2167.79   1
   1  -6  -4 22457.7 914.220   1
   1   6  -4 26620.4 910.668   1
  -1  -6   4 24998.1 910.404   1
  -1   6   4 22401.2 913.523   1
   0  -6  -4 21958.4 849.996   1
   0   6   4 21964.2 847.872   1
   0  -6   4 22716.4 846.376   1
   0   6  -4 22865.7 845.284   1
  -1  -6  -4 3484.91 154.998   1
   1   6   4 3204.78 152.429   1
  -1   6  -4 3168.66 148.699   1
   1  -6   4 3122.20 150.109   1
  -2  -6  -4 8374.54 333.745   1
   2   6   4 8058.86 332.637   1
  -2   6  -4 7920.41 329.239   1
   2  -6   4 8136.48 331.478   1
  -3  -6  -4 13166.1 521.358   1
   3   6   4 13342.7 520.963   1
  -3   6  -4 13132.7 518.811   1
   3  -6   4 13422.7 520.616   1
  -4  -6  -4 35925.7 1321.44   1
   4   6   4 35194.6 1320.17   1
  -4   6  -4 35211.4 1318.87   1
   4  -6   4 34462.4 1320.36   1
  -5  -6  -4 1727.59 114.466   1
   5   6   4 2076.69 111.317   1
  -5   6  -4 1793.09 107.288   1
   5  -6   4 2169.75 113.029   1
   6   6   4 600.498 57.3796   1
  -6  -6  -4 673.580 61.7075   1
  -7  -6  -4 86.7962 34.3718   1
   7   6   4-4.06999 28.7852   1
  -7   6  -4 24.4045 28.5267   1
   7  -6   4 38.5564 30.7964   1
  -8  -6  -4 8004.30 333.118   1
   8   6   4 7797.54 330.978   1
  -8   6  -4 7767.33 334.589   1
   8  -6   4 7690.21 334.587   1
  -9  -6  -4 4229.35 205.452   1
  -9   6  -4 4606.79 209.569   1
   9  -6   4 4506.06 208.461   1
   9   6   4 3959.08 200.893   1
 -10  -6  -4 6869.64 286.477   1
 -10   6  -4 5799.33 278.921   1
  10  -6   4 6413.37 285.314   1
  10   6   4 6289.48 280.104   1
 -11  -6  -4 933.608 77.1552   1
 -11   6  -4 751.599 73.5203   1
  11  -6   4 823.369 77.1281   1
  11   6   4 753.527 71.5626   1
 -12   6  -4 569.190 65.2128   1
  12  -6   4 428.141 56.4361   1
  12   6   4 533.689 61.7803   1
 -12  -6  -4 444.783 62.0834   1
  13   6   4 354.168 55.9999   1
 -13  -6  -4 380.593 58.5676   1
  13  -6   4 489.641 64.1462   1
 -13   6  -4 410.932 61.2485   1
  14   6   4 407.021 57.7111   1
 -14   6  -4 370.119 60.1822   1
 -14  -6  -4 381.605 57.4676   1
  14  -6   4 318.693 52.5477   1
  15   6   4 1755.38 116.727   1
 -15  -6  -4 1864.15 118.999   1
 -16  -6  -4 10296.0 411.927   1
 -16   6  -4 10134.1 411.679   1
  16   6   4 8768.02 403.253   1
  16  -6   4 9353.91 410.199   1
 -17  -6  -4 1011.71 86.2703   1
 -17   6  -4 1097.57 89.1424   1
  17  -6   4 993.412 88.5664   1
  17   6   4 858.994 82.7329   1
 -18  -6  -4 2880.64 157.712   1
  18   6   4 2709.20 154.381   1
  19   6   4 369.568 60.9926   1
 -19  -6  -4 460.910 64.5892   1
  19  -6   4 414.299 62.3352   1
 -19   6  -4 497.021 66.2840   1
  20   6   4 269.266 58.7702   1
 -20  -6  -4 299.824 58.5018   1
  21   6   4 97.1709 50.1567   1
 -21  -6  -4 67.7032 46.9252   1
  21  -6   4 142.377 51.2586   1
 -21   6  -4 85.6784 50.1814   1
  22  -6   4-20.5610 47.5951   1
  23   6   4 44.0449 45.5384   1
 -23  -6  -4 10.0209 42.8883   1
  26  -7  -4-10.3629 46.7934   1
  25  -7  -4 10.4835 46.8512   1
 -25   7   4-21.4024 43.1082   1
  23  -7  -4 1057.38 90.9617   1
 -23   7   4 802.223 79.5612   1
  21  -7  -4 21.9136 43.0228   1
  21   7  -4 5.32258 39.4805   1
 -21  -7   4 81.5405 47.0737   1
 -21   7   4 80.8095 47.4224   1
  20  -7  -4 742.905 76.4801   1
  20   7  -4 827.456 77.7990   1
 -20  -7   4 712.476 77.1209   1
  19   7  -4 516.730 62.2340   1
 -19  -7   4 304.748 54.7383   1
  18  -7  -4 1698.77 115.562   1
 -18   7   4 1637.50 113.064   1
  17  -7  -4 2020.98 132.463   1
 -17  -7   4 2344.86 134.043   1
 -17   7   4 2356.82 136.292   1
  17   7  -4 2304.03 131.419   1
 -16   7   4 516.003 61.8370   1
  16   7  -4 369.139 52.4209   1
 -16  -7   4 345.628 56.3684   1
  15   7  -4 6242.10 283.719   1
 -15  -7   4 6906.85 291.111   1
 -14  -7   4-12.7922 33.0160   1
  14   7  -4 32.4165 29.3505   1
 -14   7   4-4.46874 33.1277   1
  14  -7  -4 84.9074 39.4466   1
 -13   7   4 11008.9 446.430   1
  13  -7  -4 10598.3 443.907   1
 -12  -7   4 1756.93 102.612   1
  12   7  -4 1686.72 99.2046   1
 -12   7   4 1589.96 103.187   1
  12  -7  -4 1651.64 104.967   1
 -11  -7   4 6730.56 294.051   1
  11   7  -4 7150.57 294.445   1
 -11   7   4 7338.67 303.586   1
  11  -7  -4 6757.60 300.862   1
 -10  -7   4 740.918 58.8800   1
  10   7  -4 779.049 59.8767   1
  10  -7  -4 689.050 63.9005   1
 -10   7   4 770.962 65.6882   1
   9  -7  -4-19.5941 31.9762   1
  -9  -7   4 25.2370 24.0792   1
   9   7  -4 15.4673 24.7647   1
  -9   7   4 7.65581 27.9374   1
  -8  -7   4 3043.60 139.461   1
   8   7  -4 2738.27 134.910   1
  -7  -7   4 469.893 43.3885   1
  -7   7   4 436.963 48.8446   1
   7  -7  -4 435.624 50.6136   1
   7   7  -4 440.960 42.1287   1
  -6  -7   4 137.640 28.6855   1
  -6   7   4 146.817 31.8500   1
   6  -7  -4 214.240 36.1585   1
   6   7  -4 164.019 29.1002   1
  -5  -7   4 3523.53 152.596   1
  -5   7   4 3332.11 157.968   1
   5  -7  -4 3136.15 157.912   1
   5   7  -4 3377.34 151.431   1
  -4  -7   4 5148.33 222.799   1
  -4   7   4 5286.75 228.441   1
   4  -7  -4 5314.94 229.856   1
   4   7  -4 5377.64 222.131   1
   3  -7  -4 6475.36 274.119   1
   3   7  -4 6764.96 268.893   1
  -3  -7   4 6299.63 267.848   1
  -3   7   4 6578.58 274.301   1
   2  -7  -4 693.016 59.0972   1
   2   7  -4 723.575 54.0215   1
  -2  -7   4 795.876 56.4791   1
  -2   7   4 763.242 60.0944   1
   1  -7  -4-6.65646 23.7374   1
   1   7  -4 45.1861 24.4644   1
  -1  -7   4 60.4754 25.0835   1
  -1   7   4 22.7557 24.1160   1
   0  -7  -4 1144.81 75.8066   1
   0   7  -4 1328.99 76.6198   1
   0  -7   4 1047.14 71.3078   1
   0   7   4 1273.95 78.5075   1
  -1  -7  -4 10972.6 437.651   1
   1   7   4 10546.0 435.459   1
   1  -7   4 11090.7 434.988   1
  -1   7  -4 11102.1 434.265   1
  -2  -7  -4 13543.7 552.420   1
   2   7   4 13611.7 552.152   1
   2  -7   4 14784.7 553.406   1
  -2   7  -4 14368.0 551.451   1
  -3  -7  -4 3.66396 26.7418   1
   3   7   4 21.7012 27.6077   1
   3  -7   4 14.5168 30.3453   1
  -3   7  -4 3.57237 28.4124   1
   4  -7   4 1317.18 85.7137   1
  -4   7  -4 1237.71 83.9416   1
  -5  -7  -4 1840.31 106.397   1
   5   7   4 1670.11 102.005   1
  -6  -7  -4 1215.73 85.6594   1
   6   7   4 1273.71 86.4824   1
   6  -7   4 1255.61 85.8662   1
  -6   7  -4 1233.08 83.8146   1
  -7  -7  -4 2056.65 115.118   1
   7   7   4 1882.39 110.443   1
   7  -7   4 1745.33 110.943   1
  -7   7  -4 1861.78 110.298   1
  -8  -7  -4 3208.29 164.526   1
   8   7   4 3290.07 163.262   1
   8  -7   4 3129.86 165.592   1
  -8   7  -4 3065.99 161.693   1
  -9  -7  -4 945.434 80.0088   1
   9   7   4 1104.23 83.2762   1
   9  -7   4 1154.60 85.7033   1
  -9   7  -4 1060.08 83.3384   1
 -10  -7  -4 1311.35 92.8232   1
  10  -7   4 1300.93 93.5779   1
 -10   7  -4 1091.67 88.1921   1
  10   7   4 1127.36 88.0618   1
  11  -7   4 1611.16 112.848   1
 -11   7  -4 1869.88 116.575   1
 -12  -7  -4 5636.77 251.556   1
  12  -7   4 5501.91 253.148   1
 -12   7  -4 5642.83 253.823   1
 -13  -7  -4 718.701 69.8428   1
  13  -7   4 555.671 66.1957   1
 -13   7  -4 551.708 68.9563   1
  13   7   4 559.181 64.3349   1
  14  -7   4 171.616 52.3669   1
 -14   7  -4 123.841 49.9853   1
  14   7   4 202.736 49.7463   1
  15  -7   4 645.004 73.1196   1
 -15   7  -4 765.132 75.5119   1
 -16  -7  -4 1223.09 97.0636   1
  16  -7   4 1395.49 103.993   1
  16   7   4 1285.23 97.5898   1
 -16   7  -4 1363.22 100.046   1
 -17   7  -4 694.708 73.7396   1
 -17  -7  -4 643.918 73.0105   1
  17  -7   4 663.663 75.7293   1
  17   7   4 526.073 67.7251   1
 -18   7  -4 572.045 71.9206   1
  18  -7   4 534.978 72.3967   1
 -19   7  -4 37.9590 45.8756   1
 -19  -7  -4 21.2154 39.8992   1
  19   7   4 5.19115 39.6215   1
  19  -7   4-31.8549 44.6529   1
  20  -7   4 231.668 60.4552   1
 -20   7  -4 257.174 56.2196   1
  21   7   4 30.5149 48.4548   1
 -21  -7  -4 41.5106 46.1541   1
 -22  -7  -4 56.0824 45.1993   1
  22  -7   4 122.012 49.3966   1
 -22   7  -4 92.9937 47.2312   1
  22   7   4 70.0778 45.3101   1
  25  -8  -4-5.21982 49.0249   1
 -25   8   4-5.24243 42.5065   1
  24  -8  -4-11.1356 48.9894   1
 -24   8   4-35.4636 44.0958   1
  23  -8  -4 1726.80 119.339   1
 -23   8   4 1596.13 114.914   1
  22  -8  -4 82.5390 51.4947   1
 -22   8   4 53.6164 48.4813   1
 -20  -8   4 385.426 57.9009   1
  20   8  -4 393.382 58.1141   1
  20  -8  -4 357.495 59.6835   1
 -19  -8   4-5.30246 40.5444   1
  19   8  -4 115.943 44.8884   1
 -19   8   4 111.821 47.4084   1
  19  -8  -4 38.1904 43.1716   1
  18   8  -4 78.5665 42.6354   1
 -18  -8   4 112.820 44.7593   1
 -17  -8   4 286.502 52.5022   1
  17   8  -4 253.381 47.8021   1
 -17   8   4 285.197 53.7714   1
  17  -8  -4 377.914 59.2441   1
 -16  -8   4 1025.37 80.4513   1
  16   8  -4 919.238 77.3266   1
 -16   8   4 994.677 80.3329   1
  16  -8  -4 875.143 82.8739   1
 -15  -8   4 31.9373 33.0633   1
  15   8  -4 26.5954 31.8681   1
 -15   8   4 37.5951 36.1481   1
  15  -8  -4 59.2160 41.2801   1
 -14  -8   4 1918.75 110.436   1
  14   8  -4 1745.78 107.219   1
 -14   8   4 1645.95 108.558   1
  14  -8  -4 1824.26 114.586   1
 -13  -8   4 18500.5 678.249   1
  13   8  -4 17273.2 673.788   1
  13  -8  -4 16724.5 678.242   1
 -13   8   4 16466.2 678.158   1
 -12  -8   4 220.235 40.4263   1
 -12   8   4 238.139 46.8377   1
  12  -8  -4 270.964 47.0678   1
 -11  -8   4 3790.34 178.106   1
  11   8  -4 3661.18 176.639   1
  11  -8  -4 3909.77 186.795   1
 -11   8   4 3690.75 185.493   1
  10  -8  -4 284.659 47.4550   1
 -10  -8   4 217.885 39.7711   1
  10   8  -4 310.413 42.7440   1
 -10   8   4 295.987 45.1050   1
   9   8  -4 661.479 56.2325   1
  -9   8   4 732.763 64.4394   1
   9  -8  -4 752.263 65.8531   1
  -9  -8   4 842.177 62.9336   1
   8   8  -4 302.371 40.5274   1
  -8   8   4 238.952 44.3999   1
   8  -8  -4 291.025 44.5922   1
  -8  -8   4 197.855 33.7853   1
   7   8  -4 24308.8 914.125   1
  -7   8   4 23436.7 920.498   1
   7  -8  -4 24703.5 924.429   1
  -7  -8   4 24045.7 914.323   1
   6   8  -4 3859.94 172.911   1
  -6   8   4 3641.92 177.376   1
   6  -8  -4 3688.84 179.413   1
  -6  -8   4 3983.60 174.676   1
   5   8  -4 9365.00 389.640   1
  -5  -8   4 10236.2 392.514   1
  -4  -8   4 1078.97 71.2242   1
  -3   8   4 10874.9 447.705   1
   3   8  -4 11501.1 443.312   1
  -3  -8   4 11498.4 443.894   1
   3  -8  -4 10879.7 447.559   1
  -2   8   4 580.901 53.7122   1
   2   8  -4 646.170 51.1648   1
   2  -8  -4 461.055 52.7296   1
  -1   8   4 3330.70 161.065   1
   1   8  -4 3414.31 158.446   1
  -1  -8   4 3313.03 158.482   1
   1  -8  -4 3495.70 163.882   1
   0   8  -4 126.096 32.5439   1
   0  -8   4 87.1156 28.4359   1
  -1   8  -4 30378.4 1134.53   1
   1  -8   4 29696.4 1134.72   1
  -2   8  -4 1833.02 105.416   1
  -2  -8  -4 1927.28 109.002   1
   2   8   4 1796.74 105.712   1
   2  -8   4 1940.03 108.536   1
  -3  -8  -4 19620.0 760.441   1
  -4  -8  -4 11940.5 453.403   1
   4   8   4 11642.6 452.145   1
   4  -8   4 11036.3 451.633   1
  -5  -8  -4 4917.35 227.029   1
   5   8   4 5200.69 227.575   1
  -5   8  -4 4666.71 225.467   1
   5  -8   4 5164.64 228.743   1
  -6  -8  -4 51.4167 34.9419   1
   6   8   4 137.718 38.6304   1
  -6   8  -4 127.296 40.9526   1
   6  -8   4 100.293 38.3374   1
  -7  -8  -4 26745.9 1036.49   1
   7   8   4 26944.5 1034.88   1
  -7   8  -4 26715.4 1035.23   1
   7  -8   4 28082.0 1039.77   1
  -8  -8  -4 739.362 69.2445   1
   8   8   4 778.126 69.3802   1
  -8   8  -4 642.155 63.0821   1
   8  -8   4 674.924 66.0610   1
  -9  -8  -4 3622.94 173.101   1
   9   8   4 3055.44 165.107   1
   9  -8   4 3152.51 169.953   1
  -9   8  -4 3360.85 170.771   1
  10  -8   4 483.821 62.2236   1
 -10   8  -4 627.721 67.0639   1
 -11   8  -4 1044.76 85.4908   1
 -11  -8  -4 785.265 75.8499   1
  11  -8   4 885.851 81.2070   1
  11   8   4 813.335 75.9578   1
 -12  -8  -4 241.757 50.6321   1
  12   8   4 158.014 46.0601   1
  12  -8   4 64.1175 45.0244   1
 -12   8  -4 156.524 50.0077   1
 -13   8  -4 1138.68 92.2643   1
  13  -8   4 1263.91 96.3210   1
  13   8   4 1006.20 86.5101   1
 -14   8  -4 1814.10 119.904   1
  14  -8   4 1426.87 105.052   1
 -14  -8  -4 1602.28 111.052   1
 -15   8  -4 76.4119 47.5641   1
  15  -8   4 54.3609 47.3738   1
  15   8   4 15.5685 42.9437   1
 -15  -8  -4 137.864 48.4372   1
 -16   8  -4 184.257 51.4246   1
  16  -8   4 130.835 44.5325   1
  16   8   4 89.0161 46.1361   1
 -16  -8  -4 202.722 49.9250   1
 -17   8  -4 3838.33 196.728   1
  17  -8   4 4332.59 204.937   1
  17   8   4 3653.09 194.849   1
 -17  -8  -4 3744.72 197.250   1
 -18   8  -4 625.243 71.2174   1
  18  -8   4 565.289 75.5000   1
  18   8   4 560.535 69.2332   1
 -18  -8  -4 469.864 67.3530   1
 -19   8  -4 380.197 60.2520   1
  19  -8   4 387.734 65.0516   1
  19   8   4 374.988 58.2936   1
 -19  -8  -4 297.067 55.4443   1
 -20   8  -4 312.050 61.5901   1
  20  -8   4 393.402 63.2223   1
  20   8   4 355.434 59.1287   1
 -20  -8  -4 341.055 59.9870   1
 -21   8  -4 544.212 69.2078   1
  21  -8   4 449.034 65.7661   1
  21   8   4 369.139 59.9373   1
 -21  -8  -4 404.437 59.1254   1
  22   8   4 4.93320 45.0022   1
 -22  -8  -4-5.09371 42.5872   1
  25  -9  -4 243.349 59.0013   1
 -25   9   4 176.728 52.2590   1
  24  -9  -4 254.318 56.8997   1
 -24   9   4 81.4251 45.6576   1
  23  -9  -4 229.676 54.8363   1
 -23   9   4 110.616 50.0991   1
  22  -9  -4 866.844 82.7252   1
 -22   9   4 903.359 85.2554   1
  21  -9  -4 32.5797 46.2127   1
 -21   9   4 22.0675 43.8851   1
  20   9  -4 152.528 46.4120   1
  20  -9  -4 273.382 58.2479   1
 -20   9   4 214.675 50.2795   1
 -19   9   4 825.418 78.7413   1
 -19  -9   4 694.342 73.0218   1
  19  -9  -4 880.440 83.0289   1
  19   9  -4 669.729 74.0119   1
 -18   9   4 4097.64 202.450   1
  18  -9  -4 4170.22 202.311   1
  18   9  -4 3694.83 195.395   1
 -18  -9   4 3840.84 197.628   1
  17   9  -4 14.6247 38.7711   1
 -17  -9   4 9.99709 37.0469   1
  16  -9  -4 631.061 67.8558   1
  16   9  -4 622.602 65.7413   1
 -16  -9   4 608.733 63.8911   1
 -15   9   4 8660.78 370.536   1
  15  -9  -4 8696.49 373.455   1
  15   9  -4 8704.92 367.609   1
 -15  -9   4 8688.14 368.978   1
 -14   9   4 1858.65 112.131   1
  14  -9  -4 1612.05 109.036   1
  14   9  -4 1591.86 103.922   1
 -14  -9   4 1606.13 105.641   1
 -13   9   4 3766.26 180.148   1
  13  -9  -4 3227.30 174.278   1
  13   9  -4 3309.68 169.575   1
 -13  -9   4 3506.35 172.670   1
  12   9  -4 5487.83 247.584   1
 -12  -9   4 5689.40 251.361   1
  11  -9  -4 3840.00 189.963   1
 -11  -9   4 4120.24 187.854   1
  11   9  -4 3726.19 181.611   1
 -11   9   4 3794.53 190.084   1
  10  -9  -4 1827.98 112.569   1
 -10   9   4 1763.26 109.311   1
   9   9  -4 5024.39 220.185   1
  -9   9   4 4910.44 226.208   1
   9  -9  -4 4794.78 225.710   1
  -9  -9   4 4811.13 219.654   1
   8   9  -4 12909.4 498.488   1
  -8   9   4 12262.5 504.771   1
   8  -9  -4 12548.2 505.044   1
  -8  -9   4 12423.6 498.575   1
   7   9  -4 375.526 44.8935   1
  -7   9   4 334.735 46.9991   1
   7  -9  -4 354.123 47.4318   1
  -7  -9   4 425.527 46.3850   1
   6   9  -4 3355.43 165.432   1
  -6   9   4 3488.10 171.841   1
   6  -9  -4 3652.71 174.270   1
  -6  -9   4 3607.25 167.596   1
   5   9  -4 8739.82 350.392   1
  -5   9   4 8339.43 355.104   1
   5  -9  -4 8733.19 357.317   1
  -5  -9   4 8340.95 350.200   1
   4   9  -4 12576.3 485.767   1
  -4   9   4 12124.1 490.765   1
  -4  -9   4 12399.1 487.147   1
   4  -9  -4 11940.1 490.168   1
  -3   9   4 6980.09 285.904   1
   3  -9  -4 6342.49 284.531   1
  -3  -9   4 6488.93 279.363   1
  -2   9   4 7576.78 321.523   1
   2   9  -4 7573.06 316.638   1
  -2  -9   4 7710.45 318.864   1
   2  -9  -4 7719.14 322.644   1
  -1   9   4 12022.6 494.392   1
   1   9  -4 12578.2 492.278   1
   1  -9  -4 12555.2 497.305   1
   0   9   4 6276.29 268.729   1
   0   9  -4 6125.77 264.851   1
   0  -9   4 6031.59 266.616   1
   0  -9  -4 6177.22 269.287   1
   1   9   4 9029.32 381.291   1
  -1  -9  -4 9520.32 384.243   1
   2   9   4 27275.7 1050.85   1
  -2   9  -4 27951.8 1053.00   1
   2  -9   4 28141.8 1052.99   1
  -2  -9  -4 27188.5 1052.96   1
  -3   9  -4 11644.7 475.300   1
  -3  -9  -4 12194.1 477.457   1
   3  -9   4 11825.3 475.786   1
   3   9   4 11421.1 473.401   1
  -4  -9  -4 401.246 52.7570   1
  -4   9  -4 391.507 51.5811   1
   4  -9   4 303.791 46.7703   1
   4   9   4 277.523 44.0223   1
  -5  -9  -4 2416.85 131.795   1
   5   9   4 2359.34 129.736   1
  -5   9  -4 2249.87 129.680   1
   5  -9   4 2366.36 130.853   1
  -6  -9  -4 6372.05 269.953   1
   6   9   4 6658.68 270.831   1
  -6   9  -4 5328.95 262.451   1
   6  -9   4 5655.36 265.650   1
  -7  -9  -4 91.0314 36.6128   1
   7   9   4 102.806 39.2762   1
  -7   9  -4 110.023 39.3957   1
   7  -9   4 93.9150 37.2724   1
  -8  -9  -4 5637.68 255.101   1
   8   9   4 5586.05 252.103   1
  -8   9  -4 5306.59 251.687   1
   8  -9   4 5684.89 256.146   1
  -9   9  -4 10920.2 466.510   1
   9  -9   4 11978.3 475.228   1
 -10  -9  -4 395.723 54.7788   1
  10   9   4 408.580 54.7544   1
 -10   9  -4 318.804 51.2581   1
  10  -9   4 403.279 57.8758   1
 -11  -9  -4 569.177 64.0614   1
  11   9   4 412.635 60.4906   1
  11  -9   4 544.566 66.3856   1
 -11   9  -4 528.093 63.8500   1
 -12   9  -4 8284.71 345.115   1
  12   9   4 7379.85 335.576   1
  12  -9   4 7706.67 341.733   1
 -13  -9  -4 303.828 54.5556   1
 -14  -9  -4 191.018 48.4669   1
  14   9   4 198.197 49.5994   1
  14  -9   4 215.162 51.8381   1
 -14   9  -4 198.217 55.7282   1
 -15   9  -4 5.91602 47.0481   1
  15  -9   4 30.7532 42.0810   1
  15   9   4 10.2222 40.9135   1
 -15  -9  -4-42.9970 40.7266   1
  16   9   4 977.146 85.2828   1
 -16  -9  -4 1224.21 93.7287   1
 -17   9  -4 220.511 52.7528   1
  17  -9   4 265.102 57.8890   1
  17   9   4 144.335 53.3755   1
 -17  -9  -4 248.024 56.6375   1
 -18   9  -4 959.384 85.3513   1
  18  -9   4 862.523 84.8381   1
  18   9   4 846.839 80.0569   1
 -18  -9  -4 778.421 78.2895   1
  19  -9   4 664.125 71.5439   1
 -19   9  -4 603.428 72.3757   1
 -20   9  -4 82.8473 43.9426   1
  20  -9   4 51.5051 43.7111   1
 -20  -9  -4 26.2485 45.0594   1
 -21   9  -4 357.307 59.6964   1
  21  -9   4 378.367 61.0561   1
  21   9   4 309.741 57.7738   1
 -21  -9  -4 345.275 59.5053   1
  24 -10  -4 435.132 68.2641   1
 -24  10   4 443.096 65.5081   1
  23 -10  -4 386.492 64.9616   1
 -23  10   4 303.876 59.8590   1
  22 -10  -4 31.3357 49.0554   1
 -22  10   4 5.60229 43.9680   1
  21 -10  -4 1047.91 90.2299   1
 -21  10   4 976.365 87.1590   1
  20 -10  -4 269.010 58.5349   1
 -20  10   4 254.401 53.1548   1
 -19  10   4 2281.62 132.789   1
  19 -10  -4 2107.27 130.728   1
 -18  10   4 126.191 45.0152   1
  18 -10  -4 96.5151 46.9257   1
  18  10  -4 183.519 46.7695   1
 -18 -10   4 145.314 44.1859   1
 -17  10   4 1012.37 81.0951   1
  17  10  -4 1041.29 81.8930   1
  16  10  -4 651.193 66.5706   1
 -16 -10   4 555.596 64.2403   1
 -15  10   4 1650.69 108.375   1
 -15 -10   4 1619.40 106.669   1
  15 -10  -4 1623.37 108.448   1
  15  10  -4 1408.73 100.976   1
 -14  10   4 10010.0 425.825   1
 -14 -10   4 10446.2 425.025   1
  14 -10  -4 10012.4 425.603   1
  14  10  -4 10154.3 421.976   1
 -13 -10   4 9133.30 395.313   1
  13 -10  -4 9483.38 399.069   1
 -13  10   4 9314.23 399.083   1
  13  10  -4 9890.52 395.515   1
  12 -10  -4 361.060 52.6751   1
 -12  10   4 346.386 52.9454   1
 -12 -10   4 360.681 49.9543   1
  12  10  -4 361.680 48.2023   1
  11 -10  -4 8922.24 381.844   1
 -11  10   4 8676.51 381.156   1
  11  10  -4 9365.75 376.202   1
 -11 -10   4 9021.23 377.098   1
  10  10  -4 3160.86 161.804   1
 -10 -10   4 3395.13 165.657   1
   9  10  -4 12476.8 499.830   1
  -9  10   4 12301.2 506.557   1
   9 -10  -4 12496.5 507.120   1
  -9 -10   4 12695.0 502.026   1
   8  10  -4 85.1238 30.6586   1
  -8  10   4 62.0764 35.8010   1
   8 -10  -4 48.8268 35.8394   1
  -8 -10   4 59.2600 31.5067   1
  -7  10   4 12177.7 493.002   1
   7 -10  -4 12226.8 495.176   1
  -6  10   4 253.802 44.3842   1
   6 -10  -4 235.027 42.3929   1
  -5  10   4 4930.34 233.470   1
   5 -10  -4 5486.43 239.472   1
  -4  10   4 21353.7 801.878   1
   4 -10  -4 19960.7 798.980   1
  -3  10   4 10507.7 439.176   1
   3 -10  -4 11160.5 444.493   1
  -2  10   4 3277.61 162.004   1
   2 -10  -4 3121.47 161.459   1
  -1  10   4 128.119 35.5122   1
  -1 -10   4 126.095 36.1070   1
   1 -10  -4 155.746 39.0959   1
   0  10   4 3922.45 189.229   1
   0  10  -4 3987.65 188.422   1
   0 -10   4 4005.85 189.154   1
   0 -10  -4 3971.68 191.486   1
   1  10   4 25.0330 29.0250   1
  -1  10  -4 45.0969 32.4238   1
  -1 -10  -4 59.7580 35.5064   1
   2  10   4 678.885 63.0870   1
  -2  10  -4 553.457 59.0462   1
   2 -10   4 524.438 57.5900   1
  -2 -10  -4 535.239 58.8880   1
  -3  10  -4 29458.5 1105.90   1
   3 -10   4 29347.5 1108.18   1
   3  10   4 29234.8 1104.75   1
  -3 -10  -4 28072.2 1105.82   1
  -4  10  -4 13157.3 526.311   1
   4 -10   4 12932.1 525.456   1
   4  10   4 12869.3 522.851   1
  -4 -10  -4 13176.6 527.738   1
  -5 -10  -4 6823.04 287.829   1
   5  10   4 6811.57 285.121   1
   5 -10   4 6436.03 285.250   1
  -6 -10  -4 154.041 40.3515   1
   6  10   4 165.232 43.8849   1
  -6  10  -4 198.318 44.8901   1
   6 -10   4 112.453 41.1721   1
  -8 -10  -4 2626.81 150.584   1
   8  10   4 2905.05 152.931   1
  -8  10  -4 2803.46 151.918   1
   8 -10   4 2764.26 153.180   1
  -9 -10  -4 5789.01 262.737   1
   9  10   4 5504.81 258.261   1
  -9  10  -4 5787.68 261.185   1
[truncated: 883,659 more chars]
