# Supplementary material for: Structural insight into the cooperativity of spin crossover compounds
Source: Acta Crystallogr B Struct Sci Cryst Eng Mater. 2023 Aug 11;79(Pt 5):354–67. doi: 10.1107/S2052520623005814 (PMC10552598; doi:10.1107/S2052520623005814)
Supplement: Supplementary file 4 [file b-79-00354-sup4.zip › Bia_Pmono_105K.cif]

data_SC2_105K
 
_audit_creation_method            'SHELXL-2018/3'
_shelx_SHELXL_version_number      '2018/3'
_chemical_name_systematic         ?
_chemical_name_common             ?
_chemical_melting_point           ?
_chemical_formula_moiety          ?
_chemical_formula_sum
 'C38 H28 Fe N6 S2' 
_chemical_formula_weight          688.63

loop_
 _atom_type_symbol
 _atom_type_description
 _atom_type_scat_dispersion_real
 _atom_type_scat_dispersion_imag
 _atom_type_scat_source
 'C'  'C'   0.0024   0.0013
 'International Tables Vol C Tables 4.2.6.8 and 6.1.1.4'
 'H'  'H'   0.0000   0.0000
 'International Tables Vol C Tables 4.2.6.8 and 6.1.1.4'
 'N'  'N'   0.0049   0.0027
 'International Tables Vol C Tables 4.2.6.8 and 6.1.1.4'
 'S'  'S'   0.1051   0.1002
 'International Tables Vol C Tables 4.2.6.8 and 6.1.1.4'
 'Fe'  'Fe'   0.3265   0.6960
 'International Tables Vol C Tables 4.2.6.8 and 6.1.1.4'
 
_space_group_crystal_system       monoclinic
_space_group_IT_number            14
_space_group_name_H-M_alt         'P 21/c'
_space_group_name_Hall            '-P 2ybc'
 
_shelx_space_group_comment
;
The symmetry employed for this shelxl refinement is uniquely defined
by the following loop, which should always be used as a source of
symmetry information in preference to the above space-group names.
They are only intended as comments.
;
 
loop_
 _space_group_symop_operation_xyz
 'x, y, z'
 '-x, y+1/2, -z+1/2'
 '-x, -y, -z'
 'x, -y-1/2, z-1/2'
 
_cell_length_a                    17.1815(2)
_cell_length_b                    12.25870(10)
_cell_length_c                    16.9189(2)
_cell_angle_alpha                 90
_cell_angle_beta                  115.8247(12)
_cell_angle_gamma                 90
_cell_volume                      3207.62(7)
_cell_formula_units_Z             4
_cell_measurement_temperature     293(2)
_cell_measurement_reflns_used     17516
_cell_measurement_theta_min       1.886
_cell_measurement_theta_max       33.001
 
_exptl_crystal_description        Needle
_exptl_crystal_colour             ?
_exptl_crystal_density_meas       ?
_exptl_crystal_density_method     ?
_exptl_crystal_density_diffrn     1.426          
_exptl_crystal_F_000              1424
_exptl_transmission_factor_min    ?
_exptl_transmission_factor_max    ?
_exptl_crystal_size_max           ?
_exptl_crystal_size_mid           ?
_exptl_crystal_size_min           ?
_exptl_absorpt_coefficient_mu     0.469
_shelx_estimated_absorpt_T_min    ?
_shelx_estimated_absorpt_T_max    ?
_exptl_absorpt_correction_type    ?
_exptl_absorpt_correction_T_min   ?
_exptl_absorpt_correction_T_max   ?
_exptl_absorpt_process_details    ?
_exptl_absorpt_special_details    ?
_diffrn_ambient_temperature       293(2)
_diffrn_radiation_wavelength      0.63582
_diffrn_radiation_type            Synchrotron
_diffrn_source                    ?
_diffrn_measurement_device_type   '4-circle diffractometer'
_diffrn_measurement_method        ?
_diffrn_detector_area_resol_mean  ?
_diffrn_reflns_number             23770
_diffrn_reflns_av_unetI/netI      0.0271
_diffrn_reflns_av_R_equivalents   0.0270
_diffrn_reflns_limit_h_min        -22
_diffrn_reflns_limit_h_max        22
_diffrn_reflns_limit_k_min        -16
_diffrn_reflns_limit_k_max        16
_diffrn_reflns_limit_l_min        -21
_diffrn_reflns_limit_l_max        21
_diffrn_reflns_theta_min          1.896
_diffrn_reflns_theta_max          25.079
_diffrn_reflns_theta_full         22.426
_diffrn_measured_fraction_theta_max   0.937
_diffrn_measured_fraction_theta_full  0.969
_diffrn_reflns_Laue_measured_fraction_max    0.937
_diffrn_reflns_Laue_measured_fraction_full   0.969
_diffrn_reflns_point_group_measured_fraction_max   0.937
_diffrn_reflns_point_group_measured_fraction_full  0.969
_reflns_number_total              7469
_reflns_number_gt                 7000
_reflns_threshold_expression      'I > 2\s(I)'
_reflns_Friedel_coverage          0.000
_reflns_Friedel_fraction_max      .
_reflns_Friedel_fraction_full     .
 
_reflns_special_details
;
 Reflections were merged by SHELXL according to the crystal
 class for the calculation of statistics and refinement.
 
 _reflns_Friedel_fraction is defined as the number of unique
 Friedel pairs measured divided by the number that would be
 possible theoretically, ignoring centric projections and
 systematic absences.
;
 
_computing_data_collection        ?
_computing_cell_refinement        ?
_computing_data_reduction         ?
_computing_structure_solution     ?
_computing_structure_refinement 'SHELXL-2018/3 (Sheldrick, 2018)'
_computing_molecular_graphics     ?
_computing_publication_material   ?
_refine_special_details           ?
_refine_ls_structure_factor_coef  Fsqd
_refine_ls_matrix_type            full
_refine_ls_weighting_scheme       calc
_refine_ls_weighting_details
'w=1/[\s^2^(Fo^2^)+(0.0557P)^2^+1.1352P] where P=(Fo^2^+2Fc^2^)/3'
_atom_sites_solution_primary      ?
_atom_sites_solution_secondary    ?
_atom_sites_solution_hydrogens    geom
_refine_ls_hydrogen_treatment     constr
_refine_ls_extinction_method      'SHELXL-2018/3 (Sheldrick 2018)'
_refine_ls_extinction_coef        0.0001(4)
_refine_ls_extinction_expression
 'Fc^*^=kFc[1+0.001xFc^2^\l^3^/sin(2\q)]^-1/4^'
_refine_ls_number_reflns          7469
_refine_ls_number_parameters      457
_refine_ls_number_restraints      73
_refine_ls_R_factor_all           0.0346
_refine_ls_R_factor_gt            0.0330
_refine_ls_wR_factor_ref          0.0963
_refine_ls_wR_factor_gt           0.0950
_refine_ls_goodness_of_fit_ref    1.067
_refine_ls_restrained_S_all       1.064
_refine_ls_shift/su_max           0.284
_refine_ls_shift/su_mean          0.002
 
loop_
 _atom_site_label
 _atom_site_type_symbol
 _atom_site_fract_x
 _atom_site_fract_y
 _atom_site_fract_z
 _atom_site_U_iso_or_equiv
 _atom_site_adp_type
 _atom_site_occupancy
 _atom_site_site_symmetry_order  
 _atom_site_calc_flag
 _atom_site_refinement_flags_posn
 _atom_site_refinement_flags_adp
 _atom_site_refinement_flags_occupancy
 _atom_site_disorder_assembly
 _atom_site_disorder_group
Fe01 Fe 0.75573(2) 0.29076(2) 0.81293(2) 0.02109(7) Uani 1 1 d . . . . .
S002 S 0.54585(2) 0.33273(3) 0.91721(2) 0.02663(9) Uani 1 1 d . . . . .
S001 S 0.94761(2) 0.13783(3) 1.07757(2) 0.03001(10) Uani 1 1 d . . . . .
N005 N 0.71421(7) 0.14004(9) 0.79408(7) 0.0215(2) Uani 1 1 d . . . . .
N006 N 0.80000(8) 0.43841(9) 0.82250(8) 0.0270(2) Uani 1 1 d . . . . .
N003 N 0.67012(7) 0.30330(9) 0.69062(7) 0.0222(2) Uani 1 1 d . . . . .
N004 N 0.84103(8) 0.26613(9) 0.76741(7) 0.0236(2) Uani 1 1 d . . . . .
N002 N 0.67189(8) 0.32709(10) 0.85587(8) 0.0271(2) Uani 1 1 d . . . . .
N001 N 0.84021(8) 0.25704(9) 0.93098(8) 0.0256(2) Uani 1 1 d . . . . .
C015 C 0.63603(9) 0.21268(10) 0.65413(9) 0.0239(3) Uani 1 1 d . . . . .
H015 H 0.598089 0.208426 0.594808 0.029 Uiso 1 1 calc R U . . .
C016 C 0.65961(9) 0.11792(10) 0.70985(9) 0.0226(3) Uani 1 1 d . . . . .
C003 C 0.65029(9) 0.39760(10) 0.63613(9) 0.0230(3) Uani 1 1 d . . . . .
C021 C 0.85262(9) 0.16646(11) 0.73106(9) 0.0241(3) Uani 1 1 d . . . . .
C024 C 0.86502(9) -0.03121(12) 0.65814(9) 0.0261(3) Uani 1 1 d D . . . .
C007 C 0.60241(9) 0.58253(11) 0.60766(9) 0.0258(3) Uani 1 1 d . . . . .
H007 H 0.582850 0.645261 0.624228 0.031 Uiso 1 1 calc R U . . .
C012 C 0.57066(10) 0.86618(12) 0.37169(10) 0.0302(3) Uani 1 1 d . . . . .
H012 H 0.562973 0.928094 0.337310 0.036 Uiso 1 1 calc R U . . .
C010 C 0.56172(9) 0.67285(11) 0.38421(9) 0.0262(3) Uani 1 1 d . . . . .
H010 H 0.547519 0.604725 0.357525 0.031 Uiso 1 1 calc R U . . .
C022 C 0.83359(10) 0.16060(11) 0.64314(9) 0.0274(3) Uani 1 1 d . . . . .
H022 H 0.816118 0.222742 0.608224 0.033 Uiso 1 1 calc R U . . .
C008 C 0.62216(9) 0.49148(11) 0.66077(9) 0.0249(3) Uani 1 1 d . . . . .
H008 H 0.616542 0.493301 0.712998 0.030 Uiso 1 1 calc R U . . .
C025 C 0.88369(9) -0.02310(11) 0.74632(9) 0.0267(3) Uani 1 1 d . . . . .
H025 H 0.899950 -0.085355 0.781192 0.032 Uiso 1 1 calc R U . . .
C002 C 0.61987(9) 0.32949(10) 0.88169(9) 0.0239(3) Uani 1 1 d . . . . .
C004 C 0.65819(9) 0.39494(11) 0.55866(9) 0.0256(3) Uani 1 1 d . . . . .
H004 H 0.676573 0.331567 0.541680 0.031 Uiso 1 1 calc R U . . .
C020 C 0.73629(9) 0.05816(11) 0.85135(9) 0.0250(3) Uani 1 1 d . . . . .
H020 H 0.772191 0.072593 0.910069 0.030 Uiso 1 1 calc R U . . .
C005 C 0.63871(10) 0.48672(11) 0.50621(9) 0.0265(3) Uani 1 1 d . . . . .
H005 H 0.644148 0.484395 0.453897 0.032 Uiso 1 1 calc R U . . .
C009 C 0.59472(9) 0.68051(11) 0.47475(9) 0.0242(3) Uani 1 1 d . . . . .
C017 C 0.62872(9) 0.01470(11) 0.68116(9) 0.0273(3) Uani 1 1 d . . . . .
H017 H 0.591386 0.002149 0.622528 0.033 Uiso 1 1 calc R U . . .
C006 C 0.61124(9) 0.58215(11) 0.52993(9) 0.0242(3) Uani 1 1 d . . . . .
C018 C 0.65413(10) -0.06975(11) 0.74093(10) 0.0293(3) Uani 1 1 d . . . . .
H018 H 0.635104 -0.140567 0.723250 0.035 Uiso 1 1 calc R U . . .
C001 C 0.88543(9) 0.21021(10) 0.99292(9) 0.0241(3) Uani 1 1 d . . . . .
C011 C 0.54959(10) 0.76471(12) 0.33302(10) 0.0291(3) Uani 1 1 d . . . . .
H011 H 0.527167 0.758146 0.272319 0.035 Uiso 1 1 calc R U . . .
C026 C 0.87872(9) 0.07473(11) 0.78334(9) 0.0257(3) Uani 1 1 d . . . . .
H026 H 0.892782 0.079098 0.842907 0.031 Uiso 1 1 calc R U . . .
C028 C 0.86252(10) 0.45024(12) 0.79542(10) 0.0310(3) Uani 1 1 d . . . . .
C014 C 0.61491(10) 0.78338(11) 0.51263(10) 0.0288(3) Uani 1 1 d . . . . .
H014 H 0.636648 0.790457 0.573241 0.035 Uiso 1 1 calc R U . . .
C013 C 0.60314(11) 0.87530(12) 0.46152(11) 0.0317(3) Uani 1 1 d . . . . .
H013 H 0.617202 0.943624 0.487879 0.038 Uiso 1 1 calc R U . . .
C023 C 0.84054(10) 0.06232(12) 0.60721(10) 0.0288(3) Uani 1 1 d . . . . .
H023 H 0.828678 0.058753 0.548134 0.035 Uiso 1 1 calc R U . . .
C027 C 0.88180(10) 0.35082(12) 0.76243(10) 0.0295(3) Uani 1 1 d . . . . .
H027 H 0.921601 0.348413 0.738875 0.035 Uiso 1 1 calc R U . . .
C019 C 0.70808(10) -0.04713(11) 0.82706(10) 0.0275(3) Uani 1 1 d . . . . .
H019 H 0.725470 -0.102551 0.868761 0.033 Uiso 1 1 calc R U . . .
C032 C 0.77656(11) 0.52551(12) 0.85395(10) 0.0337(3) Uani 1 1 d . . . . .
H032 H 0.733887 0.518407 0.873457 0.040 Uiso 1 1 calc R U . . .
C031 C 0.81432(13) 0.62636(13) 0.85822(12) 0.0444(4) Uani 1 1 d . . . . .
H031 H 0.795769 0.686532 0.878877 0.053 Uiso 1 1 calc R U . . .
C029 C 0.90348(13) 0.54838(14) 0.79984(12) 0.0426(4) Uani 1 1 d . . . . .
H029 H 0.946928 0.553840 0.781267 0.051 Uiso 1 1 calc R U . . .
C030 C 0.87882(14) 0.63779(14) 0.83218(13) 0.0489(5) Uani 1 1 d . . . . .
H030 H 0.905506 0.704944 0.836298 0.059 Uiso 1 1 calc R U . . .
C1A C 0.8660(7) -0.1362(5) 0.6150(7) 0.0244(12) Uani 0.55(3) 1 d DG . P A 1
C2A C 0.8275(7) -0.2253(7) 0.6346(6) 0.0348(13) Uani 0.55(3) 1 d G . P A 1
H2A H 0.794253 -0.215273 0.665048 0.042 Uiso 0.55(3) 1 calc R U P A 1
C3A C 0.8388(7) -0.3294(5) 0.6086(6) 0.0402(14) Uani 0.55(3) 1 d G . P A 1
H3A H 0.813017 -0.389005 0.621739 0.048 Uiso 0.55(3) 1 calc R U P A 1
C4A C 0.8885(7) -0.3444(5) 0.5631(7) 0.0345(15) Uani 0.55(3) 1 d G . P A 1
H4A H 0.896044 -0.414008 0.545709 0.041 Uiso 0.55(3) 1 calc R U P A 1
C5A C 0.9270(7) -0.2553(8) 0.5435(5) 0.0342(14) Uani 0.55(3) 1 d G . P A 1
H5A H 0.960307 -0.265279 0.512986 0.041 Uiso 0.55(3) 1 calc R U P A 1
C6A C 0.9158(7) -0.1512(6) 0.5694(6) 0.0294(11) Uani 0.55(3) 1 d G . P A 1
H6A H 0.941544 -0.091546 0.556292 0.035 Uiso 0.55(3) 1 calc R U P A 1
C1B C 0.8822(8) -0.1385(6) 0.6285(7) 0.0225(13) Uani 0.45(3) 1 d DG . P A 2
C2B C 0.8455(8) -0.2356(7) 0.6382(6) 0.0267(14) Uani 0.45(3) 1 d G . P A 2
H2B H 0.814048 -0.237127 0.671183 0.032 Uiso 0.45(3) 1 calc R U P A 2
C3B C 0.8557(8) -0.3304(6) 0.5987(7) 0.0356(17) Uani 0.45(3) 1 d G . P A 2
H3B H 0.831126 -0.395372 0.605165 0.043 Uiso 0.45(3) 1 calc R U P A 2
C4B C 0.9027(8) -0.3281(9) 0.5494(7) 0.0352(18) Uani 0.45(3) 1 d G . P A 2
H4B H 0.909524 -0.391568 0.522971 0.042 Uiso 0.45(3) 1 calc R U P A 2
C5B C 0.9394(8) -0.2310(11) 0.5397(7) 0.0410(16) Uani 0.45(3) 1 d G . P A 2
H5B H 0.970842 -0.229519 0.506793 0.049 Uiso 0.45(3) 1 calc R U P A 2
C6B C 0.9292(8) -0.1362(8) 0.5793(8) 0.0371(16) Uani 0.45(3) 1 d G . P A 2
H6B H 0.953764 -0.071272 0.572810 0.045 Uiso 0.45(3) 1 calc R U P A 2
 
loop_
 _atom_site_aniso_label
 _atom_site_aniso_U_11
 _atom_site_aniso_U_22
 _atom_site_aniso_U_33
 _atom_site_aniso_U_23
 _atom_site_aniso_U_13
 _atom_site_aniso_U_12
Fe01 0.02610(11) 0.01537(10) 0.01871(11) -0.00069(6) 0.00690(8) -0.00038(6)
S002 0.03147(18) 0.02329(17) 0.02419(17) 0.00122(12) 0.01124(14) 0.00306(12)
S001 0.03245(19) 0.02805(18) 0.02593(18) 0.00724(13) 0.00937(15) 0.00294(13)
N005 0.0253(5) 0.0172(5) 0.0211(5) 0.0001(4) 0.0092(4) -0.0003(4)
N006 0.0328(6) 0.0179(5) 0.0229(5) -0.0007(4) 0.0052(5) -0.0013(4)
N003 0.0265(5) 0.0165(5) 0.0212(5) 0.0010(4) 0.0083(4) 0.0012(4)
N004 0.0282(6) 0.0194(5) 0.0201(5) 0.0007(4) 0.0074(5) -0.0007(4)
N002 0.0321(6) 0.0228(6) 0.0230(5) -0.0022(4) 0.0090(5) 0.0021(4)
N001 0.0296(6) 0.0208(5) 0.0227(5) -0.0025(4) 0.0078(5) -0.0009(4)
C015 0.0279(6) 0.0197(6) 0.0205(6) -0.0002(4) 0.0071(5) -0.0004(5)
C016 0.0271(6) 0.0184(6) 0.0208(6) -0.0005(5) 0.0090(5) -0.0003(5)
C003 0.0260(6) 0.0175(5) 0.0211(6) 0.0021(4) 0.0061(5) 0.0002(5)
C021 0.0261(6) 0.0217(6) 0.0248(6) -0.0009(5) 0.0113(5) -0.0008(5)
C024 0.0243(6) 0.0252(6) 0.0277(7) -0.0013(5) 0.0102(5) 0.0018(5)
C007 0.0315(7) 0.0192(6) 0.0259(6) 0.0006(5) 0.0117(6) 0.0035(5)
C012 0.0365(7) 0.0236(6) 0.0327(7) 0.0087(5) 0.0170(6) 0.0036(5)
C010 0.0288(6) 0.0216(6) 0.0263(7) 0.0004(5) 0.0103(6) 0.0015(5)
C022 0.0332(7) 0.0238(6) 0.0251(7) 0.0030(5) 0.0126(6) 0.0010(5)
C008 0.0310(7) 0.0219(6) 0.0215(6) 0.0004(5) 0.0110(5) 0.0015(5)
C025 0.0267(6) 0.0236(6) 0.0269(7) 0.0033(5) 0.0088(5) 0.0037(5)
C002 0.0309(7) 0.0160(5) 0.0188(6) 0.0000(4) 0.0053(5) 0.0025(5)
C004 0.0328(7) 0.0175(6) 0.0254(6) -0.0011(5) 0.0117(6) 0.0011(5)
C020 0.0293(6) 0.0208(6) 0.0229(6) 0.0021(5) 0.0095(5) -0.0018(5)
C005 0.0357(7) 0.0208(6) 0.0242(6) 0.0014(5) 0.0142(6) 0.0016(5)
C009 0.0272(6) 0.0189(6) 0.0270(6) 0.0030(5) 0.0122(5) 0.0029(5)
C017 0.0326(7) 0.0207(6) 0.0243(6) -0.0020(5) 0.0082(6) -0.0041(5)
C006 0.0274(6) 0.0183(6) 0.0244(6) 0.0015(5) 0.0089(5) 0.0008(5)
C018 0.0368(7) 0.0176(6) 0.0316(7) -0.0010(5) 0.0133(6) -0.0044(5)
C001 0.0283(6) 0.0208(6) 0.0230(6) -0.0028(5) 0.0110(5) -0.0020(5)
C011 0.0325(7) 0.0286(7) 0.0249(7) 0.0044(5) 0.0113(6) 0.0035(6)
C026 0.0279(6) 0.0248(6) 0.0223(6) 0.0010(5) 0.0091(5) 0.0015(5)
C028 0.0380(8) 0.0220(6) 0.0268(7) 0.0006(5) 0.0084(6) -0.0058(5)
C014 0.0373(8) 0.0218(6) 0.0269(7) 0.0007(5) 0.0135(6) 0.0020(5)
C013 0.0407(8) 0.0192(6) 0.0346(8) 0.0013(5) 0.0160(7) 0.0005(5)
C023 0.0339(7) 0.0294(7) 0.0244(6) -0.0002(5) 0.0141(6) 0.0013(5)
C027 0.0341(7) 0.0262(7) 0.0273(7) 0.0002(5) 0.0127(6) -0.0054(5)
C019 0.0322(7) 0.0199(6) 0.0288(7) 0.0042(5) 0.0118(6) -0.0017(5)
C032 0.0404(8) 0.0208(6) 0.0289(7) -0.0045(5) 0.0049(6) 0.0014(6)
C031 0.0563(11) 0.0195(7) 0.0411(9) -0.0060(6) 0.0061(8) -0.0011(7)
C029 0.0511(10) 0.0290(8) 0.0426(9) 0.0012(7) 0.0157(8) -0.0130(7)
C030 0.0634(12) 0.0218(7) 0.0486(10) -0.0023(7) 0.0123(9) -0.0140(7)
C1A 0.011(3) 0.0286(15) 0.018(3) 0.0003(13) -0.008(2) 0.0098(13)
C2A 0.024(3) 0.0262(19) 0.046(2) -0.0008(16) 0.007(2) 0.0092(18)
C3A 0.040(3) 0.0325(19) 0.044(3) -0.0050(17) 0.0145(19) 0.0045(16)
C4A 0.046(3) 0.0263(17) 0.026(3) 0.0015(17) 0.0100(18) 0.0107(16)
C5A 0.039(3) 0.031(3) 0.032(2) -0.0057(19) 0.0155(17) 0.008(2)
C6A 0.021(2) 0.0314(19) 0.026(2) -0.0116(16) 0.0010(18) -0.0013(16)
C1B 0.009(3) 0.0267(18) 0.014(3) -0.0024(14) -0.012(2) 0.0078(14)
C2B 0.017(3) 0.026(2) 0.031(2) 0.0002(16) 0.005(2) 0.0139(18)
C3B 0.049(4) 0.023(2) 0.035(3) -0.0033(16) 0.019(3) 0.006(2)
C4B 0.047(4) 0.032(3) 0.023(3) 0.003(2) 0.012(2) 0.016(2)
C5B 0.036(3) 0.037(4) 0.046(3) -0.003(3) 0.015(2) 0.007(3)
C6B 0.029(4) 0.041(3) 0.035(3) -0.016(2) 0.008(3) -0.001(2)
 
_geom_special_details
;
 All esds (except the esd in the dihedral angle between two l.s. planes)
 are estimated using the full covariance matrix.  The cell esds are taken
 into account individually in the estimation of esds in distances, angles
 and torsion angles; correlations between esds in cell parameters are only
 used when they are defined by crystal symmetry.  An approximate (isotropic)
 treatment of cell esds is used for estimating esds involving l.s. planes.
;
 
loop_
 _geom_bond_atom_site_label_1
 _geom_bond_atom_site_label_2
 _geom_bond_distance
 _geom_bond_site_symmetry_2
 _geom_bond_publ_flag
Fe01 N002 1.9270(13) . ?
Fe01 N001 1.9342(12) . ?
Fe01 N006 1.9425(12) . ?
Fe01 N004 1.9532(13) . ?
Fe01 N003 1.9539(11) . ?
Fe01 N005 1.9560(11) . ?
S002 C002 1.6266(16) . ?
S001 C001 1.6269(14) . ?
N005 C020 1.3304(17) . ?
N005 C016 1.3490(17) . ?
N006 C032 1.3312(19) . ?
N006 C028 1.347(2) . ?
N003 C015 1.2819(17) . ?
N003 C003 1.4242(16) . ?
N004 C027 1.2755(18) . ?
N004 C021 1.4204(17) . ?
N002 C002 1.154(2) . ?
N001 C001 1.1498(19) . ?
C015 C016 1.4387(17) . ?
C016 C017 1.3762(18) . ?
C003 C004 1.376(2) . ?
C003 C008 1.3811(18) . ?
C021 C022 1.379(2) . ?
C021 C026 1.3793(19) . ?
C024 C023 1.385(2) . ?
C024 C025 1.386(2) . ?
C024 C1B 1.482(6) . ?
C024 C1A 1.484(5) . ?
C007 C008 1.3794(18) . ?
C007 C006 1.388(2) . ?
C012 C013 1.377(2) . ?
C012 C011 1.378(2) . ?
C010 C011 1.3800(19) . ?
C010 C009 1.386(2) . ?
C022 C023 1.378(2) . ?
C025 C026 1.3727(19) . ?
C004 C005 1.3809(18) . ?
C020 C019 1.3771(18) . ?
C005 C006 1.3847(19) . ?
C009 C014 1.3884(19) . ?
C009 C006 1.4748(18) . ?
C017 C018 1.3785(19) . ?
C018 C019 1.372(2) . ?
C028 C029 1.379(2) . ?
C028 C027 1.438(2) . ?
C014 C013 1.381(2) . ?
C032 C031 1.383(2) . ?
C031 C030 1.366(3) . ?
C029 C030 1.372(3) . ?
C1A C2A 1.3900 . ?
C1A C6A 1.3900 . ?
C2A C3A 1.3900 . ?
C3A C4A 1.3900 . ?
C4A C5A 1.3900 . ?
C5A C6A 1.3900 . ?
C1B C2B 1.3900 . ?
C1B C6B 1.3900 . ?
C2B C3B 1.3900 . ?
C3B C4B 1.3900 . ?
C4B C5B 1.3900 . ?
C5B C6B 1.3900 . ?
 
loop_
 _geom_angle_atom_site_label_1
 _geom_angle_atom_site_label_2
 _geom_angle_atom_site_label_3
 _geom_angle
 _geom_angle_site_symmetry_1
 _geom_angle_site_symmetry_3
 _geom_angle_publ_flag
N002 Fe01 N001 90.46(5) . . ?
N002 Fe01 N006 94.77(5) . . ?
N001 Fe01 N006 91.30(5) . . ?
N002 Fe01 N004 175.48(5) . . ?
N001 Fe01 N004 91.13(5) . . ?
N006 Fe01 N004 80.97(5) . . ?
N002 Fe01 N003 92.27(5) . . ?
N001 Fe01 N003 172.12(5) . . ?
N006 Fe01 N003 95.84(5) . . ?
N004 Fe01 N003 86.71(5) . . ?
N002 Fe01 N005 90.01(5) . . ?
N001 Fe01 N005 91.31(5) . . ?
N006 Fe01 N005 174.54(5) . . ?
N004 Fe01 N005 94.18(5) . . ?
N003 Fe01 N005 81.31(5) . . ?
C020 N005 C016 117.65(11) . . ?
C020 N005 Fe01 128.75(10) . . ?
C016 N005 Fe01 113.49(9) . . ?
C032 N006 C028 118.34(13) . . ?
C032 N006 Fe01 127.23(12) . . ?
C028 N006 Fe01 114.42(10) . . ?
C015 N003 C003 117.47(12) . . ?
C015 N003 Fe01 114.65(9) . . ?
C003 N003 Fe01 127.36(9) . . ?
C027 N004 C021 119.14(13) . . ?
C027 N004 Fe01 115.35(11) . . ?
C021 N004 Fe01 125.06(9) . . ?
C002 N002 Fe01 168.09(11) . . ?
C001 N001 Fe01 162.36(11) . . ?
N003 C015 C016 116.42(12) . . ?
N005 C016 C017 122.78(12) . . ?
N005 C016 C015 113.43(11) . . ?
C017 C016 C015 123.78(12) . . ?
C004 C003 C008 120.01(12) . . ?
C004 C003 N003 120.16(12) . . ?
C008 C003 N003 119.83(12) . . ?
C022 C021 C026 120.49(13) . . ?
C022 C021 N004 119.99(12) . . ?
C026 C021 N004 119.44(13) . . ?
C023 C024 C025 118.38(13) . . ?
C023 C024 C1B 125.1(4) . . ?
C025 C024 C1B 116.1(5) . . ?
C023 C024 C1A 118.5(4) . . ?
C025 C024 C1A 123.0(4) . . ?
C008 C007 C006 121.14(13) . . ?
C013 C012 C011 119.58(13) . . ?
C011 C010 C009 121.05(13) . . ?
C023 C022 C021 119.75(13) . . ?
C007 C008 C003 119.79(13) . . ?
C026 C025 C024 121.50(13) . . ?
N002 C002 S002 179.48(13) . . ?
C003 C004 C005 119.75(13) . . ?
N005 C020 C019 122.56(13) . . ?
C004 C005 C006 121.32(13) . . ?
C010 C009 C014 118.13(13) . . ?
C010 C009 C006 121.17(12) . . ?
C014 C009 C006 120.65(13) . . ?
C016 C017 C018 118.78(13) . . ?
C005 C006 C007 117.98(12) . . ?
C005 C006 C009 120.21(13) . . ?
C007 C006 C009 121.79(12) . . ?
C019 C018 C017 118.62(13) . . ?
N001 C001 S001 176.90(13) . . ?
C012 C011 C010 120.12(14) . . ?
C025 C026 C021 119.16(13) . . ?
N006 C028 C029 122.63(15) . . ?
N006 C028 C027 113.17(12) . . ?
C029 C028 C027 124.19(16) . . ?
C013 C014 C009 120.88(14) . . ?
C012 C013 C014 120.24(14) . . ?
C022 C023 C024 120.70(13) . . ?
N004 C027 C028 115.99(14) . . ?
C018 C019 C020 119.56(13) . . ?
N006 C032 C031 121.40(17) . . ?
C030 C031 C032 120.17(17) . . ?
C030 C029 C028 118.66(18) . . ?
C031 C030 C029 118.78(16) . . ?
C2A C1A C6A 120.0 . . ?
C2A C1A C024 117.1(5) . . ?
C6A C1A C024 122.0(5) . . ?
C3A C2A C1A 120.0 . . ?
C2A C3A C4A 120.0 . . ?
C5A C4A C3A 120.0 . . ?
C4A C5A C6A 120.0 . . ?
C5A C6A C1A 120.0 . . ?
C2B C1B C6B 120.0 . . ?
C2B C1B C024 123.5(6) . . ?
C6B C1B C024 116.0(7) . . ?
C1B C2B C3B 120.0 . . ?
C4B C3B C2B 120.0 . . ?
C5B C4B C3B 120.0 . . ?
C4B C5B C6B 120.0 . . ?
C5B C6B C1B 120.0 . . ?
 
_refine_diff_density_max    0.403
_refine_diff_density_min   -0.522
_refine_diff_density_rms    0.057

_shelx_res_file
;

TITL sc2_093K_a.res in P2(1)/c
    SC2_105K.res
    created by SHELXL-2018/3 at 12:18:30 on 15-Apr-2021
REM Old TITL SC2_093K in P2(1)/c
REM SHELXT solution in P2(1)/c: R1 0.091, Rweak 0.004, Alpha 0.025
REM <I/s>   0.460 for  267 systematic absences,  Orientation as input
REM Formula found by SHELXT:  C38 N6 S2 Fe

CELL 0.63582 17.1815 12.2587 16.9189 90.0000 115.8247 90.0000
ZERR 4.000 0.0002 0.0001 0.0002 0.0000 0.0012 0.0000
LATT  1
SYMM -X, 1/2+Y, 1/2-Z
SFAC C H N S FE
DISP $C  0.00244  0.00131  9.14798!source kissel
DISP $H -0.00002  0.00000  0.66440!source kissel
DISP $N  0.00493  0.00266 15.07095!source kissel
DISP $S  0.10506  0.10024 379.49005!source kissel
DISP $Fe  0.32649  0.69602 2544.24973!source kissel
UNIT 152.00 112.00 24.00 8.00 4.00
OMIT -5 0 2
OMIT 4 0 0
OMIT 2 0 2
L.S. 30
REM DAMP 100
REM ISOR 0.04 0.06 C1A > C6A
REM ISOR 0.04 0.06 C1B > C6B
RIGU 0.002 0.002 C1A > C6A
RIGU 0.002 0.002  C1B > C6B
SADI C024 C1A C024 C1B
BOND
LIST 6
SHEL 99 0.75
ACTA
FMAP 2
PLAN 20
WGHT    0.055700    1.135200
EXTI    0.000095
FVAR       2.97306   0.54713   0.07947
FE01  5    0.755735    0.290757    0.812929    11.00000    0.02610    0.01537 =
         0.01871   -0.00069    0.00690   -0.00038
S002  4    0.545852    0.332735    0.917208    11.00000    0.03147    0.02329 =
         0.02419    0.00122    0.01124    0.00306
S001  4    0.947606    0.137832    1.077574    11.00000    0.03245    0.02805 =
         0.02593    0.00724    0.00937    0.00294
N005  3    0.714206    0.140045    0.794085    11.00000    0.02530    0.01717 =
         0.02105    0.00010    0.00916   -0.00033
N006  3    0.800000    0.438406    0.822497    11.00000    0.03285    0.01793 =
         0.02289   -0.00069    0.00524   -0.00125
N003  3    0.670120    0.303304    0.690618    11.00000    0.02648    0.01652 =
         0.02122    0.00095    0.00828    0.00117
N004  3    0.841026    0.266132    0.767409    11.00000    0.02815    0.01937 =
         0.02006    0.00067    0.00740   -0.00068
N002  3    0.671888    0.327085    0.855869    11.00000    0.03214    0.02283 =
         0.02305   -0.00218    0.00900    0.00209
N001  3    0.840212    0.257041    0.930981    11.00000    0.02961    0.02081 =
         0.02269   -0.00247    0.00785   -0.00092
C015  1    0.636030    0.212684    0.654126    11.00000    0.02789    0.01968 =
         0.02048   -0.00017    0.00709   -0.00043
AFIX  43
H015  2    0.598089    0.208426    0.594808    11.00000   -1.20000
AFIX   0
C016  1    0.659610    0.117917    0.709854    11.00000    0.02706    0.01839 =
         0.02084   -0.00053    0.00901   -0.00029
C003  1    0.650292    0.397596    0.636131    11.00000    0.02597    0.01749 =
         0.02111    0.00206    0.00614    0.00022
C021  1    0.852618    0.166462    0.731058    11.00000    0.02607    0.02172 =
         0.02484   -0.00090    0.01128   -0.00083
C024    1    0.865023   -0.031213    0.658136    11.00000    0.02433    0.02516 =
         0.02766   -0.00127    0.01020    0.00184
C007  1    0.602413    0.582534    0.607662    11.00000    0.03148    0.01921 =
         0.02594    0.00064    0.01168    0.00345
AFIX  43
H007  2    0.582850    0.645261    0.624228    11.00000   -1.20000
AFIX   0
C012  1    0.570656    0.866183    0.371691    11.00000    0.03648    0.02360 =
         0.03272    0.00867    0.01701    0.00356
AFIX  43
H012  2    0.562973    0.928094    0.337310    11.00000   -1.20000
AFIX   0
C010  1    0.561720    0.672851    0.384215    11.00000    0.02883    0.02163 =
         0.02626    0.00042    0.01029    0.00153
AFIX  43
H010  2    0.547519    0.604725    0.357525    11.00000   -1.20000
AFIX   0
C022  1    0.833586    0.160602    0.643142    11.00000    0.03321    0.02381 =
         0.02508    0.00304    0.01258    0.00103
AFIX  43
H022  2    0.816118    0.222742    0.608224    11.00000   -1.20000
AFIX   0
C008  1    0.622157    0.491479    0.660770    11.00000    0.03099    0.02189 =
         0.02147    0.00042    0.01103    0.00150
AFIX  43
H008  2    0.616542    0.493301    0.712998    11.00000   -1.20000
AFIX   0
C025  1    0.883692   -0.023103    0.746321    11.00000    0.02666    0.02356 =
         0.02686    0.00329    0.00879    0.00374
AFIX  43
H025  2    0.899950   -0.085355    0.781192    11.00000   -1.20000
AFIX   0
C002  1    0.619874    0.329491    0.881695    11.00000    0.03094    0.01599 =
         0.01875    0.00004    0.00526    0.00248
C004  1    0.658187    0.394938    0.558662    11.00000    0.03277    0.01752 =
         0.02538   -0.00112    0.01172    0.00109
AFIX  43
H004  2    0.676573    0.331567    0.541680    11.00000   -1.20000
AFIX   0
C020  1    0.736293    0.058162    0.851347    11.00000    0.02933    0.02082 =
         0.02285    0.00212    0.00948   -0.00180
AFIX  43
H020  2    0.772191    0.072593    0.910069    11.00000   -1.20000
AFIX   0
C005  1    0.638708    0.486720    0.506207    11.00000    0.03570    0.02076 =
         0.02418    0.00138    0.01423    0.00157
AFIX  43
H005  2    0.644148    0.484395    0.453897    11.00000   -1.20000
AFIX   0
C009  1    0.594720    0.680512    0.474747    11.00000    0.02722    0.01892 =
         0.02704    0.00296    0.01225    0.00294
C017  1    0.628720    0.014700    0.681165    11.00000    0.03258    0.02067 =
         0.02428   -0.00202    0.00823   -0.00407
AFIX  43
H017  2    0.591386    0.002149    0.622528    11.00000   -1.20000
AFIX   0
C006  1    0.611238    0.582153    0.529928    11.00000    0.02736    0.01827 =
         0.02444    0.00145    0.00889    0.00075
C018  1    0.654130   -0.069745    0.740934    11.00000    0.03684    0.01762 =
         0.03157   -0.00105    0.01326   -0.00438
AFIX  43
H018  2    0.635104   -0.140567    0.723250    11.00000   -1.20000
AFIX   0
C001  1    0.885428    0.210207    0.992916    11.00000    0.02829    0.02081 =
         0.02299   -0.00281    0.01104   -0.00199
C011  1    0.549592    0.764713    0.333020    11.00000    0.03246    0.02863 =
         0.02494    0.00442    0.01125    0.00352
AFIX  43
H011  2    0.527167    0.758146    0.272319    11.00000   -1.20000
AFIX   0
C026  1    0.878724    0.074727    0.783337    11.00000    0.02793    0.02478 =
         0.02230    0.00100    0.00911    0.00150
AFIX  43
H026  2    0.892782    0.079098    0.842907    11.00000   -1.20000
AFIX   0
C028  1    0.862519    0.450240    0.795420    11.00000    0.03797    0.02204 =
         0.02684    0.00063    0.00842   -0.00582
C014  1    0.614907    0.783379    0.512631    11.00000    0.03729    0.02182 =
         0.02691    0.00067    0.01354    0.00196
AFIX  43
H014  2    0.636648    0.790457    0.573241    11.00000   -1.20000
AFIX   0
C013  1    0.603137    0.875298    0.461523    11.00000    0.04072    0.01923 =
         0.03462    0.00132    0.01603    0.00047
AFIX  43
H013  2    0.617202    0.943624    0.487879    11.00000   -1.20000
AFIX   0
C023  1    0.840545    0.062317    0.607209    11.00000    0.03395    0.02943 =
         0.02439   -0.00017    0.01407    0.00132
AFIX  43
H023  2    0.828678    0.058753    0.548134    11.00000   -1.20000
AFIX   0
C027  1    0.881796    0.350821    0.762430    11.00000    0.03406    0.02622 =
         0.02732    0.00024    0.01266   -0.00539
AFIX  43
H027  2    0.921601    0.348413    0.738875    11.00000   -1.20000
AFIX   0
C019  1    0.708075   -0.047134    0.827060    11.00000    0.03217    0.01988 =
         0.02885    0.00417    0.01182   -0.00166
AFIX  43
H019  2    0.725470   -0.102551    0.868761    11.00000   -1.20000
AFIX   0
C032  1    0.776558    0.525506    0.853947    11.00000    0.04036    0.02078 =
         0.02889   -0.00450    0.00489    0.00139
AFIX  43
H032  2    0.733887    0.518407    0.873457    11.00000   -1.20000
AFIX   0
C031  1    0.814323    0.626361    0.858223    11.00000    0.05635    0.01950 =
         0.04115   -0.00601    0.00613   -0.00109
AFIX  43
H031  2    0.795769    0.686532    0.878877    11.00000   -1.20000
AFIX   0
C029  1    0.903476    0.548385    0.799837    11.00000    0.05111    0.02902 =
         0.04257    0.00118    0.01568   -0.01298
AFIX  43
H029  2    0.946928    0.553840    0.781267    11.00000   -1.20000
AFIX   0
C030  1    0.878819    0.637792    0.832177    11.00000    0.06342    0.02180 =
         0.04857   -0.00226    0.01228   -0.01400
AFIX  43
H030  2    0.905506    0.704944    0.836298    11.00000   -1.20000
AFIX  66
REM #####
PART 1
C1A   1    0.866037   -0.136186    0.614964    21.00000    0.01146    0.02863 =
         0.01765    0.00027   -0.00812    0.00984
C2A   1    0.827536   -0.225296    0.634570    21.00000    0.02402    0.02624 =
         0.04579   -0.00077    0.00743    0.00916
AFIX  43
H2A   2    0.794253   -0.215273    0.665048    21.00000   -1.20000
AFIX  65
C3A   1    0.838778   -0.329385    0.608622    21.00000    0.03972    0.03251 =
         0.04438   -0.00499    0.01452    0.00447
AFIX  43
H3A   2    0.813017   -0.389005    0.621739    21.00000   -1.20000
AFIX  65
C4A   1    0.888522   -0.344365    0.563069    21.00000    0.04552    0.02633 =
         0.02573    0.00150    0.01003    0.01073
AFIX  43
H4A   2    0.896044   -0.414008    0.545709    21.00000   -1.20000
AFIX  65
C5A   1    0.927025   -0.255256    0.543463    21.00000    0.03891    0.03136 =
         0.03226   -0.00570    0.01553    0.00848
AFIX  43
H5A   2    0.960307   -0.265279    0.512986    21.00000   -1.20000
AFIX  65
C6A   1    0.915783   -0.151166    0.569410    21.00000    0.02062    0.03140 =
         0.02636   -0.01161    0.00103   -0.00132
AFIX  43
H6A   2    0.941544   -0.091546    0.556292    21.00000   -1.20000
AFIX  66
PART 2
C1B   1    0.882212   -0.138511    0.628542   -21.00000    0.00882    0.02672 =
         0.01409   -0.00239   -0.01176    0.00780
C2B   1    0.845474   -0.235602    0.638234   -21.00000    0.01728    0.02608 =
         0.03079    0.00022    0.00500    0.01387
AFIX  43
H2B   2    0.814048   -0.237127    0.671183   -21.00000   -1.20000
AFIX  65
C3B   1    0.855707   -0.330412    0.598681   -21.00000    0.04909    0.02350 =
         0.03488   -0.00334    0.01897    0.00565
AFIX  43
H3B   2    0.831126   -0.395372    0.605165   -21.00000   -1.20000
AFIX  65
C4B   1    0.902678   -0.328133    0.549435   -21.00000    0.04675    0.03169 =
         0.02316    0.00286    0.01154    0.01604
AFIX  43
H4B   2    0.909524   -0.391568    0.522971   -21.00000   -1.20000
AFIX  65
C5B   1    0.939416   -0.231043    0.539742   -21.00000    0.03620    0.03749 =
         0.04632   -0.00319    0.01516    0.00747
AFIX  43
H5B   2    0.970842   -0.229519    0.506793   -21.00000   -1.20000
AFIX  65
C6B   1    0.929184   -0.136231    0.579295   -21.00000    0.02875    0.04116 =
         0.03491   -0.01570    0.00776   -0.00108
AFIX  43
H6B   2    0.953764   -0.071272    0.572810   -21.00000   -1.20000
PART 0
AFIX   0
HKLF 4


REM  sc2_093K_a.res in P2(1)/c
REM wR2 = 0.0963, GooF = S = 1.067, Restrained GooF = 1.064 for all data
REM R1 = 0.0330 for 7000 Fo > 4sig(Fo) and 0.0346 for all 7469 data
REM 457 parameters refined using 73 restraints

END

WGHT      0.0559      1.1352

REM Highest difference peak  0.403,  deepest hole -0.522,  1-sigma level  0.057
Q1    1   0.7361  0.2501  0.8424  11.00000  0.05    0.40
Q2    1   0.7805  0.3307  0.7869  11.00000  0.05    0.40
Q3    1   0.8694  0.4001  0.7802  11.00000  0.05    0.38
Q4    1   0.6500 -0.0284  0.7105  11.00000  0.05    0.36
Q5    1   0.6512  0.1639  0.6809  11.00000  0.05    0.35
Q6    1   0.6243  0.5349  0.5163  11.00000  0.05    0.35
Q7    1   0.7369  0.3355  0.8422  11.00000  0.05    0.34
Q8    1   0.8671 -0.0849  0.6430  11.00000  0.05    0.33
Q9    1   0.8694  0.0280  0.7614  11.00000  0.05    0.33
Q10   1   0.6352  0.4421  0.5349  11.00000  0.05    0.32
Q11   1   0.6197  0.5931  0.5731  11.00000  0.05    0.31
Q12   1   0.6412  0.4477  0.6488  11.00000  0.05    0.31
Q13   1   0.7808  0.2394  0.7983  11.00000  0.05    0.30
Q14   1   0.5795  0.2973  0.8975  11.00000  0.05    0.30
Q15   1   0.9182  0.0917  1.0934  11.00000  0.05    0.30
Q16   1   0.8480  0.2145  0.7492  11.00000  0.05    0.30
Q17   1   0.7990  0.5756  0.8523  11.00000  0.05    0.30
Q18   1   0.8704  0.1201  0.7584  11.00000  0.05    0.30
Q19   1   0.8618  0.1675  0.6968  11.00000  0.05    0.29
Q20   1   0.6326  0.0712  0.7001  11.00000  0.05    0.29
;
_shelx_res_checksum   28264

_shelx_hkl_file
;
  -2   0   0 173848. 6125.30   1
   2   0   0 176098. 6125.72   1
  -3   0   0 45618.2 1642.90   1
   3   0   0 47761.3 1645.15   1
  -4   0   0 999999. 33805.3   1
   4   0   0 931309. 33806.2   1
  -5   0   0 1668.65 75.9201   1
   5   0   0 1333.38 74.4136   1
  -7   0   0 519.175 44.2214   1
   7   0   0 535.984 45.4994   1
  -8   0   0 50039.7 1780.43   1
   8   0   0 49727.2 1780.37   1
  -9   0   0 595.952 52.7661   1
   9   0   0 629.695 54.6817   1
 -10   0   0 155747. 5320.43   1
  10   0   0 146343. 5316.61   1
 -11   0   0 145.465 37.1792   1
  11   0   0 102.346 34.0779   1
 -13   0   0 4446.29 211.313   1
  13   0   0 4728.01 212.924   1
  14   0   0 13343.8 505.765   1
 -14   0   0 12380.6 501.028   1
 -15   0   0 33.5056 39.1797   1
  15   0   0 76.5227 38.6509   1
  16   0   0 3424.64 178.346   1
 -16   0   0 3748.10 184.501   1
  17   0   0 2969.27 156.303   1
 -17   0   0 2774.15 155.236   1
  18   0   0 5927.51 273.873   1
 -18   0   0 6520.00 281.198   1
  19   0   0 1980.06 124.979   1
 -19   0   0 2113.15 131.649   1
  20   0   0 4541.08 210.293   1
 -20   0   0 3726.99 212.465   1
  21   0   0 163.607 51.8801   1
 -21   0   0 121.533 48.9867   1
  22   0   0 1945.19 123.116   1
 -22   0   0 1758.14 119.472   1
  23   0   0 1597.16 108.814   1
 -23   0   0 1217.01 100.486   1
  24   0   0 2138.69 133.320   1
 -24   0   0 2198.23 132.588   1
  25   0   0 903.363 82.5750   1
 -25   0   0 583.528 72.3079   1
  26   0   0 15.6823 45.3604   1
   1   1   0 303610. 10021.4   1
  -1  -1   0 289986. 10021.8   1
   1  -1   0 297577. 10022.5   1
   2   1   0 268.624 22.4204   1
  -2   1   0 289.203 22.4335   1
  -2  -1   0 264.381 21.3420   1
   2  -1   0 302.079 23.7385   1
   3   1   0 203924. 7621.28   1
  -3   1   0 219084. 7622.55   1
  -3  -1   0 225312. 7622.33   1
   3  -1   0 223560. 7623.58   1
   4   1   0 42576.7 1559.84   1
  -4   1   0 43112.3 1561.11   1
   4  -1   0 43316.4 1561.68   1
  -4  -1   0 47784.4 1562.63   1
   5  -1   0 965.219 57.9328   1
  -5  -1   0 1003.38 57.0648   1
   5   1   0 915.571 54.8816   1
  -5   1   0 898.822 55.2381   1
   6  -1   0 228.339 32.1214   1
  -6   1   0 200.585 33.8370   1
   7   1   0 20778.9 735.046   1
  -7  -1   0 19019.4 732.250   1
   7  -1   0 19655.0 735.589   1
  -7   1   0 21049.5 737.225   1
   8   1   0 12640.4 475.634   1
  -8  -1   0 12575.6 476.870   1
   8  -1   0 12056.4 475.637   1
  -8   1   0 13102.4 477.620   1
   9   1   0 127403. 4580.19   1
  -9  -1   0 122404. 4581.30   1
   9  -1   0 133826. 4583.71   1
  -9   1   0 136565. 4583.27   1
  10   1   0 2310.12 116.856   1
 -10  -1   0 2017.86 112.901   1
  10  -1   0 2095.64 114.669   1
 -10   1   0 2216.26 114.506   1
  11   1   0 49734.3 1718.60   1
 -11  -1   0 43996.7 1714.36   1
  11  -1   0 48215.6 1719.60   1
 -11   1   0 49509.1 1720.86   1
  12  -1   0 1893.63 111.016   1
 -12   1   0 1949.17 111.433   1
  13   1   0 2324.89 123.060   1
 -13  -1   0 1955.83 120.011   1
  13  -1   0 2079.73 119.595   1
 -13   1   0 2070.06 120.461   1
  14   1   0 705.862 66.7859   1
 -14  -1   0 585.005 63.9602   1
  14  -1   0 572.722 63.8814   1
 -14   1   0 639.942 67.4586   1
  15   1   0 10693.3 444.023   1
 -15  -1   0 11821.2 452.264   1
  15  -1   0 10948.6 446.259   1
 -15   1   0 11268.7 449.264   1
 -16  -1   0 2864.48 159.954   1
  16  -1   0 3197.02 162.896   1
  17   1   0 745.295 72.5060   1
 -17   1   0 594.422 66.0282   1
 -17  -1   0 624.310 69.9570   1
  18   1   0 230.297 49.7230   1
 -18  -1   0 246.322 50.7108   1
  18  -1   0 279.875 54.6521   1
 -18   1   0 311.771 57.2212   1
  19   1   0 2102.37 125.898   1
  19  -1   0 2138.96 128.874   1
 -19   1   0 1909.81 125.786   1
 -19  -1   0 1871.29 122.895   1
  20  -1   0 112.308 46.8365   1
 -20   1   0 118.580 48.0498   1
  21   1   0 1210.76 97.6795   1
  21  -1   0 1423.26 103.119   1
 -21  -1   0 1579.81 106.114   1
 -21   1   0 1299.13 102.011   1
  22  -1   0 4335.74 208.237   1
 -22   1   0 3712.73 202.384   1
 -22  -1   0 3967.91 206.318   1
  23  -1   0 816.338 84.6270   1
  23   1   0 959.540 84.6341   1
 -23   1   0 766.217 82.6786   1
 -23  -1   0 875.443 82.1753   1
  24   1   0 900.434 85.4516   1
 -24  -1   0 998.555 87.3130   1
  25  -1   0 1111.64 92.4612   1
  25   1   0 1129.50 95.8966   1
 -25  -1   0 1028.38 89.8122   1
 -25   1   0 1188.53 94.3726   1
  26  -1   0 123.405 49.3522   1
 -26   1   0 134.353 48.4437   1
   0   2   0 172790. 5999.60   1
   0  -2   0 169736. 6000.07   1
   1   2   0 52.0045 14.9444   1
  -1  -2   0 39.7484 16.0758   1
  -1   2   0 3.97325 16.4445   1
   1  -2   0 2.03579 16.7458   1
   2   2   0 842.042 44.9489   1
  -2  -2   0 898.726 45.7227   1
  -2   2   0 860.484 46.5758   1
   2  -2   0 925.250 47.3519   1
  -3   2   0 61671.5 2200.62   1
  -3  -2   0 64275.1 2199.40   1
   3   2   0 61750.5 2199.83   1
   3  -2   0 61899.4 2200.66   1
  -4   2   0 38892.9 1454.90   1
   4   2   0 40942.1 1455.17   1
  -4  -2   0 44400.3 1455.33   1
   4  -2   0 39757.9 1456.64   1
  -5  -2   0 607.994 43.6993   1
   5   2   0 596.992 44.4757   1
  -6   2   0 5669.30 234.225   1
   6   2   0 5729.19 234.522   1
  -6  -2   0 5969.03 234.514   1
   6  -2   0 6217.28 238.750   1
   7  -2   0 8790.24 339.133   1
  -7  -2   0 8777.05 337.721   1
  -7   2   0 8694.62 338.811   1
   7   2   0 8660.50 337.349   1
   8  -2   0 8873.16 344.442   1
  -8  -2   0 8246.30 339.512   1
  -8   2   0 8601.67 342.490   1
   8   2   0 9486.26 344.682   1
   9  -2   0 208.580 37.4364   1
  -9  -2   0 274.176 37.0187   1
  -9   2   0 264.887 38.7948   1
   9   2   0 276.552 37.6706   1
  10  -2   0 63611.4 2327.05   1
 -10  -2   0 66322.7 2327.06   1
 -10   2   0 65092.0 2329.09   1
  10   2   0 66069.7 2326.96   1
 -11  -2   0 709.891 61.8680   1
  11   2   0 851.553 65.2212   1
  12  -2   0 30806.5 1120.42   1
 -12   2   0 30283.9 1118.42   1
  13  -2   0 17425.7 674.920   1
 -13  -2   0 19124.0 674.803   1
 -13   2   0 16607.0 669.167   1
  13   2   0 17854.5 671.596   1
  14  -2   0 16935.0 640.757   1
 -14   2   0 15573.8 637.431   1
  14   2   0 17648.3 641.252   1
  15  -2   0 2568.46 146.293   1
 -15   2   0 2404.90 146.558   1
 -16  -2   0 1030.31 88.0718   1
  16   2   0 1179.62 89.8002   1
  17  -2   0 350.327 55.5879   1
 -17  -2   0 384.586 55.2468   1
 -17   2   0 442.215 59.8558   1
  17   2   0 328.807 54.0400   1
  18  -2   0 199.220 50.9563   1
 -18  -2   0 197.830 48.5970   1
 -18   2   0 184.075 50.2621   1
  18   2   0 195.952 46.9623   1
  19  -2   0 187.018 50.8180   1
 -19  -2   0 260.873 55.4054   1
 -19   2   0 226.761 49.9527   1
  19   2   0 131.396 46.1344   1
 -20   2   0 2223.10 132.904   1
  20  -2   0 1860.30 124.411   1
  21  -2   0 38.5401 42.4102   1
  21   2   0 16.5015 42.9699   1
 -21   2   0 66.4723 43.8685   1
 -21  -2   0 95.4100 42.5434   1
  22   2   0 605.769 72.2342   1
 -22  -2   0 623.798 68.1690   1
  23   2   0 2944.36 158.109   1
  23  -2   0 2648.71 149.907   1
 -23  -2   0 2325.38 149.271   1
 -23   2   0 2686.41 152.460   1
  24  -2   0 765.271 79.8670   1
  24   2   0 701.372 75.9425   1
 -24  -2   0 722.542 74.3772   1
 -25  -2   0 860.141 83.2265   1
 -25   2   0 897.370 83.9478   1
  25  -2   0 891.246 84.9851   1
  25   2   0 856.940 84.5455   1
 -26   2   0 5.11007 42.8469   1
  26  -2   0 92.9227 52.0355   1
   0  -3   0-1.37099 19.9772   1
   0   3   0 1.33855 18.6707   1
  -1  -3   0 40917.2 1552.31   1
   1   3   0 42848.3 1550.39   1
   1  -3   0 44379.5 1552.11   1
   2   3   0 145.970 22.4359   1
  -2  -3   0 162.831 23.0742   1
  -2   3   0 119.357 23.5917   1
   2  -3   0 136.116 25.6543   1
   3   3   0 6940.46 269.318   1
  -3  -3   0 7264.17 270.489   1
  -3   3   0 6966.18 272.499   1
   3  -3   0 7345.96 272.076   1
   4   3   0 16384.6 585.268   1
  -4  -3   0 15751.8 585.560   1
   5  -3   0 773.150 52.5756   1
  -5   3   0 707.717 54.9511   1
  -6   3   0 2326.63 110.162   1
   6   3   0 2243.11 107.258   1
   6  -3   0 2202.62 110.040   1
  -6  -3   0 2364.23 108.614   1
  -7   3   0 76722.5 2743.54   1
   7   3   0 76531.5 2741.80   1
   7  -3   0 77746.4 2746.16   1
  -7  -3   0 78815.3 2742.44   1
  -8   3   0 256.491 38.2610   1
   8   3   0 323.362 39.6049   1
  -8  -3   0 315.538 37.4886   1
   8  -3   0 344.404 42.7444   1
   9   3   0 2235.02 113.830   1
  -9  -3   0 2142.46 111.894   1
  -9   3   0 2144.38 115.267   1
   9  -3   0 2228.23 116.329   1
  10   3   0 5408.63 230.073   1
 -10  -3   0 5398.79 228.085   1
 -10   3   0 5085.98 228.172   1
  10  -3   0 5380.48 231.036   1
  11   3   0 356.230 46.0994   1
 -11  -3   0 365.830 46.0012   1
  12   3   0 4631.68 198.398   1
 -12  -3   0 4159.58 192.735   1
 -12   3   0 4126.96 196.345   1
  12  -3   0 3931.76 192.963   1
  13   3   0 19575.3 744.312   1
 -13   3   0 20787.0 749.133   1
  13  -3   0 19077.8 747.472   1
  14   3   0 7770.24 347.032   1
 -14  -3   0 8823.90 351.115   1
 -14   3   0 9092.38 355.870   1
  14  -3   0 8298.69 352.919   1
  15   3   0 1534.80 102.652   1
 -15  -3   0 1516.72 100.012   1
 -15   3   0 1535.15 102.076   1
  15  -3   0 1635.55 107.209   1
  16   3   0 1357.03 98.1510   1
 -16  -3   0 1632.42 101.236   1
 -16   3   0 1413.40 101.271   1
  16  -3   0 1390.91 99.9608   1
 -17  -3   0 1452.29 98.5028   1
  17   3   0 1303.54 98.8708   1
  17  -3   0 1320.31 97.3822   1
  18   3   0 729.354 72.1784   1
 -18   3   0 645.882 69.4608   1
 -18  -3   0 615.557 67.0596   1
  19   3   0 507.965 65.0180   1
 -19  -3   0 362.108 59.4455   1
  20   3   0 670.236 73.0367   1
 -20  -3   0 770.297 75.4747   1
 -20   3   0 680.314 74.2984   1
  20  -3   0 766.027 76.4881   1
  21   3   0 218.740 53.9615   1
 -21  -3   0 86.6489 45.4136   1
 -21   3   0 144.852 49.8709   1
  21  -3   0 155.883 53.2300   1
  22   3   0 146.754 50.0805   1
 -22  -3   0 152.693 50.7421   1
 -22   3   0 148.160 52.2876   1
  22  -3   0 224.937 56.7153   1
  23   3   0 393.693 63.7264   1
 -23  -3   0 455.973 64.4996   1
 -23   3   0 625.102 71.3141   1
  23  -3   0 510.167 68.0609   1
  24   3   0 593.359 71.7114   1
 -24   3   0 672.693 77.9988   1
  24  -3   0 660.668 73.2268   1
  25   3   0 5.26487 46.9480   1
  26  -3   0 271.088 57.7189   1
 -26   3   0 231.909 55.5533   1
   0  -4   0 20974.8 735.267   1
   0   4   0 19830.9 734.152   1
   1  -4   0-1.86443 22.0267   1
  -1  -4   0-7.13212 19.6105   1
   1   4   0 1.75312 19.0782   1
  -1   4   0 7.28279 21.0488   1
  -2  -4   0 70850.7 2547.53   1
   2   4   0 73485.6 2546.94   1
  -3   4   0 14719.4 555.248   1
   3  -4   0 15536.9 555.830   1
   4  -4   0 12750.3 470.594   1
  -4   4   0 12413.8 467.973   1
  -5   4   0 17024.6 636.831   1
  -5  -4   0 17757.6 636.061   1
   5  -4   0 17285.9 637.409   1
   5   4   0 17186.6 634.405   1
  -6   4   0 2.83042 23.8639   1
  -6  -4   0 36.6553 22.7229   1
   6  -4   0-2.90502 23.9026   1
   6   4   0 18.1332 22.2281   1
  -7   4   0 2158.24 110.357   1
  -7  -4   0 2124.69 106.701   1
   7   4   0 2286.14 109.218   1
   7  -4   0 2127.06 111.987   1
  -8   4   0 59052.2 2019.68   1
   8   4   0 55703.7 2015.54   1
   8  -4   0 58922.4 2021.96   1
  -8  -4   0 52918.8 2017.05   1
  -9   4   0 827.672 65.1676   1
   9   4   0 966.855 66.9916   1
  -9  -4   0 847.974 64.6801   1
   9  -4   0 888.206 69.7265   1
 -10  -4   0 1872.85 103.757   1
  10   4   0 1775.15 101.944   1
  11  -4   0 1660.40 99.6066   1
 -11   4   0 1490.97 96.5654   1
  12  -4   0 5259.80 236.197   1
 -12   4   0 5151.80 233.445   1
  12   4   0 5406.05 232.681   1
  13  -4   0 16774.5 672.510   1
 -13  -4   0 19235.6 679.322   1
 -13   4   0 17043.7 676.296   1
  13   4   0 18208.3 676.164   1
  14  -4   0 140.175 45.6931   1
 -14  -4   0 119.348 37.4557   1
 -14   4   0 96.7089 39.6884   1
  14   4   0 59.2923 38.6108   1
 -15  -4   0 12200.5 470.747   1
  15   4   0 11454.7 467.511   1
  16  -4   0 984.269 85.6570   1
 -16   4   0 884.689 79.7529   1
  17  -4   0 523.961 65.6301   1
 -17  -4   0 575.383 64.7035   1
 -17   4   0 559.874 63.4799   1
  17   4   0 672.376 69.4592   1
  18  -4   0 4348.39 212.698   1
 -18  -4   0 4622.24 214.664   1
 -18   4   0 4661.21 215.362   1
  18   4   0 3882.77 206.036   1
  19  -4   0 886.087 81.7130   1
 -19   4   0 729.017 78.3300   1
  19   4   0 749.487 75.2920   1
 -20  -4   0 296.065 54.3091   1
 -20   4   0 357.772 59.9197   1
  20   4   0 331.172 58.6271   1
  21  -4   0 104.370 49.8836   1
 -21  -4   0 92.1543 44.7330   1
 -21   4   0 65.7030 48.4300   1
  21   4   0 140.145 49.4528   1
  22  -4   0 173.071 56.1628   1
 -22   4   0 75.1571 45.1673   1
 -23   4   0 908.846 89.0542   1
 -23  -4   0 1154.50 94.4771   1
  23  -4   0 1120.73 96.4975   1
  23   4   0 1051.36 91.1524   1
 -24   4   0 106.979 47.1085   1
  24  -4   0 128.629 53.0200   1
 -25   4   0 263.305 58.0125   1
  25  -4   0 346.339 58.4546   1
   0   5   0-17.3679 20.7548   1
   0  -5   0-4.44628 22.4956   1
   1  -5   0 780.579 52.4257   1
  -1   5   0 695.446 49.1109   1
   1   5   0 685.321 48.9554   1
  -1  -5   0 768.021 50.2297   1
   2  -5   0 49081.3 1690.75   1
   2   5   0 47940.2 1687.98   1
  -2   5   0 46600.1 1688.09   1
  -2  -5   0 46387.3 1688.93   1
   3  -5   0 25128.2 904.834   1
  -3  -5   0 24725.5 902.960   1
  -3   5   0 26432.7 905.490   1
   3   5   0 23685.0 902.144   1
   4   5   0 88343.0 3106.50   1
  -4  -5   0 86525.0 3106.43   1
  -4   5   0 89256.4 3109.75   1
   4  -5   0 87944.8 3110.09   1
  -5   5   0 31839.6 1122.24   1
   5  -5   0 30463.5 1122.43   1
   5   5   0 30720.0 1117.81   1
  -5  -5   0 31246.4 1119.27   1
  -6   5   0 316.761 40.1879   1
   6  -5   0 242.656 35.8130   1
   6   5   0 279.538 35.6026   1
  -6  -5   0 239.169 35.9085   1
  -7   5   0 48815.3 1701.36   1
   7  -5   0 47600.3 1702.14   1
   7   5   0 45833.4 1696.88   1
  -7  -5   0 47725.9 1698.68   1
  -8   5   0 5118.44 225.268   1
  -8  -5   0 5646.19 226.133   1
   8  -5   0 5158.28 227.429   1
   8   5   0 5241.51 223.858   1
  -9  -5   0 99.0585 32.0276   1
   9   5   0 77.3864 28.1845   1
 -10   5   0 2095.45 115.169   1
  10   5   0 1992.11 110.856   1
 -10  -5   0 1974.83 110.824   1
  10  -5   0 2196.63 120.439   1
 -11   5   0 1776.09 106.914   1
 -11  -5   0 1620.08 102.197   1
  11  -5   0 1712.02 105.907   1
  11   5   0 1732.80 101.283   1
  12   5   0 1890.88 112.379   1
 -12   5   0 2219.64 120.853   1
  12  -5   0 1809.41 113.664   1
 -12  -5   0 1913.13 113.493   1
 -13   5   0 8833.69 366.368   1
 -13  -5   0 9244.16 368.056   1
  13  -5   0 8654.31 367.232   1
 -14   5   0 171.153 43.6656   1
  14   5   0 180.940 44.0149   1
 -14  -5   0 106.914 42.1921   1
  14  -5   0 120.935 41.5668   1
 -15  -5   0 2609.93 139.511   1
 -15   5   0 2589.80 142.835   1
  15   5   0 2497.65 136.460   1
  16  -5   0 395.112 57.1858   1
 -16  -5   0 415.167 57.3731   1
 -16   5   0 325.122 53.7406   1
  16   5   0 312.475 52.9354   1
  17  -5   0 12747.0 528.576   1
 -17  -5   0 13225.2 528.873   1
 -17   5   0 14273.2 533.974   1
  17   5   0 13205.9 527.332   1
  18  -5   0 1826.08 123.259   1
 -18  -5   0 1992.08 122.146   1
 -18   5   0 1800.33 116.897   1
  18   5   0 1960.51 120.792   1
 -19  -5   0 127.862 45.4756   1
 -19   5   0-5.41121 39.8554   1
  19   5   0 37.2469 42.4203   1
  20  -5   0 136.255 47.3123   1
 -20  -5   0 161.825 49.3899   1
 -20   5   0 185.787 52.2477   1
  20   5   0 118.523 49.0792   1
 -21  -5   0 5.41147 41.0423   1
  21   5   0-5.41269 44.8041   1
  22  -5   0 503.318 68.1801   1
 -22  -5   0 372.314 61.1192   1
 -22   5   0 453.334 64.6137   1
 -23  -5   0 374.471 58.1525   1
  23   5   0 405.996 62.8657   1
  24   5   0 484.466 65.2264   1
 -24   5   0 490.436 64.7378   1
  24  -5   0 574.287 72.0835   1
 -25   5   0 196.652 52.9804   1
  25  -5   0 274.333 58.6736   1
   0   6   0 42473.1 1549.09   1
   0  -6   0 44304.6 1550.22   1
   1  -6   0 8947.15 341.096   1
   1   6   0 8388.92 338.967   1
  -1   6   0 8682.94 339.044   1
  -1  -6   0 9255.10 341.198   1
   2  -6   0 21625.5 774.628   1
   2   6   0 21567.0 772.304   1
  -2   6   0 21105.4 773.067   1
  -2  -6   0 20323.9 772.667   1
   3  -6   0 470.766 44.8263   1
  -3   6   0 540.033 46.6929   1
   3   6   0 535.779 43.6858   1
   4  -6   0 2529.47 123.753   1
  -4  -6   0 2549.64 122.289   1
  -4   6   0 2772.27 125.292   1
   4   6   0 2380.98 119.344   1
   5   6   0 4629.38 187.509   1
  -5  -6   0 4224.73 185.732   1
  -5   6   0 3982.25 186.173   1
   5  -6   0 4484.24 191.790   1
  -6   6   0 6623.56 270.194   1
   6   6   0 6408.93 265.881   1
  -6  -6   0 6819.22 268.209   1
   6  -6   0 6332.17 270.095   1
  -7   6   0 2057.51 111.329   1
   7   6   0 2037.29 107.580   1
  -7  -6   0 2020.06 107.776   1
   7  -6   0 1983.06 110.074   1
   8   6   0 634.796 55.1884   1
  -8  -6   0 718.292 60.5732   1
  -9   6   0 6725.45 282.271   1
   9   6   0 6485.68 276.580   1
   9  -6   0 6777.62 284.069   1
  -9  -6   0 6737.50 279.704   1
  10  -6   0 2309.00 126.894   1
 -10   6   0 2278.72 126.074   1
 -11   6   0 141.189 40.8884   1
 -11  -6   0 83.0460 35.8313   1
  11  -6   0 107.644 41.2446   1
  11   6   0 114.599 38.3994   1
 -12   6   0 12812.6 519.350   1
  12  -6   0 13383.5 521.616   1
 -12  -6   0 13733.8 521.936   1
  13  -6   0 965.711 82.4982   1
 -13   6   0 975.269 83.3048   1
  13   6   0 1079.01 83.0096   1
 -14   6   0 236.877 48.2857   1
  14   6   0 294.271 50.8842   1
  14  -6   0 348.456 56.8299   1
 -14  -6   0 265.898 46.8630   1
  15  -6   0 306.284 53.8253   1
 -15   6   0 379.697 59.3632   1
 -16  -6   0 2409.08 136.197   1
  16   6   0 2446.01 137.556   1
 -17   6   0 316.191 58.8764   1
 -17  -6   0 231.910 49.9162   1
  17  -6   0 233.494 55.2425   1
  17   6   0 271.633 53.2806   1
 -18   6   0 253.139 53.9086   1
 -18  -6   0 185.106 47.6612   1
  18  -6   0 103.734 47.4771   1
  18   6   0 141.129 47.9591   1
 -19   6   0 109.659 42.6114   1
  19  -6   0 124.921 48.3206   1
 -20   6   0 156.271 51.4179   1
 -20  -6   0 241.493 50.5893   1
  20  -6   0 235.640 58.2449   1
  20   6   0 289.175 56.9428   1
 -21   6   0 141.498 48.4653   1
  21   6   0 198.475 52.8621   1
  21  -6   0 239.142 52.6079   1
 -21  -6   0 180.930 49.3899   1
 -22  -6   0 1932.21 123.874   1
  22   6   0 1882.08 123.830   1
  22  -6   0 2092.18 128.678   1
 -22   6   0 2125.98 127.972   1
  23  -6   0 625.983 76.7845   1
 -23  -6   0 572.889 68.6452   1
  23   6   0 591.811 68.9097   1
 -23   6   0 621.685 71.3091   1
  25  -6   0 124.233 52.5495   1
   0   7   0-5.91467 21.5900   1
   0  -7   0-6.05866 23.9685   1
   1  -7   0 5410.38 218.474   1
  -1   7   0 5298.57 216.961   1
   1   7   0 4850.90 215.875   1
  -1  -7   0 5120.01 219.020   1
   2  -7   0 18919.0 672.180   1
  -2   7   0 17904.6 669.857   1
   2   7   0 17627.0 667.043   1
  -2  -7   0 17884.2 668.735   1
   3  -7   0 1308.41 80.5601   1
  -3   7   0 1266.22 78.1875   1
   3   7   0 1285.68 77.7488   1
  -3  -7   0 1372.69 79.6048   1
   4  -7   0 16295.0 599.319   1
  -4   7   0 15316.8 596.354   1
   4   7   0 16049.9 595.144   1
  -4  -7   0 16054.8 596.008   1
   5  -7   0 7181.86 295.190   1
  -5  -7   0 7316.28 290.895   1
   5   7   0 7405.45 290.317   1
  -5   7   0 6790.30 291.486   1
  -6   7   0 72.9416 29.4144   1
  -6  -7   0 81.7877 29.0707   1
   6   7   0 87.6171 29.0832   1
   6  -7   0 124.257 32.8251   1
   7   7   0 625.919 54.6270   1
  -7  -7   0 623.548 55.8077   1
  -8  -7   0 647.283 57.9477   1
   8   7   0 593.760 56.6701   1
  -8   7   0 577.525 57.8290   1
   8  -7   0 674.433 60.2715   1
  -9   7   0 3400.80 164.086   1
   9  -7   0 3180.15 161.193   1
 -10  -7   0 5087.47 224.435   1
  10   7   0 5064.18 221.480   1
  10  -7   0 5151.13 227.467   1
 -10   7   0 4708.98 223.275   1
 -11  -7   0 494.546 57.3526   1
 -11   7   0 526.425 58.7742   1
  11  -7   0 516.632 60.5673   1
 -12  -7   0 629.610 64.0506   1
  12   7   0 741.893 67.3474   1
 -12   7   0 546.694 61.9174   1
  12  -7   0 641.099 66.9499   1
 -13  -7   0 225.752 46.4732   1
  13   7   0 163.730 41.3236   1
 -14  -7   0 2916.28 151.668   1
 -14   7   0 2952.10 154.813   1
  14  -7   0 2534.72 149.292   1
  14   7   0 2789.73 148.095   1
 -15  -7   0 14143.6 531.242   1
 -15   7   0 13925.8 530.736   1
  15  -7   0 13838.8 533.601   1
 -16  -7   0 6421.30 280.212   1
 -16   7   0 6796.03 285.040   1
  16   7   0 5791.04 274.519   1
  16  -7   0 6228.64 282.359   1
 -17  -7   0 410.810 55.5587   1
  17   7   0 261.046 50.2942   1
  18   7   0 62.5420 42.8846   1
 -18  -7   0 5.28393 38.2777   1
  18  -7   0 16.5441 46.2182   1
 -18   7   0 21.5876 41.5400   1
 -19  -7   0 5.35201 39.6861   1
  19  -7   0 10.9664 42.4940   1
  19   7   0-5.27859 42.8775   1
 -20  -7   0 102.577 45.3896   1
 -20   7   0 114.804 47.4156   1
  20   7   0 100.994 49.2722   1
  21  -7   0 447.347 66.8226   1
 -21   7   0 432.833 59.5387   1
  22   7   0 383.636 61.3116   1
 -22  -7   0 416.622 62.2144   1
 -22   7   0 353.274 63.8962   1
  23  -7   0 63.1291 46.7175   1
 -23   7   0 68.4396 41.1503   1
  24  -7   0 184.790 55.3761   1
 -24   7   0 243.717 52.7926   1
   0   8   0 3642.82 163.530   1
   0  -8   0 3477.70 164.660   1
   1   8   0 9556.89 380.539   1
  -1   8   0 10089.9 382.507   1
  -1  -8   0 9288.99 380.939   1
   1  -8   0 10092.2 383.443   1
   2   8   0 16717.9 633.997   1
  -2   8   0 17037.5 636.747   1
  -2  -8   0 17356.7 635.902   1
   2  -8   0 16746.3 636.451   1
   3   8   0 2937.78 134.844   1
  -3   8   0 2428.60 131.500   1
  -3  -8   0 2674.05 131.888   1
   3  -8   0 2761.53 135.963   1
   4   8   0 7860.53 320.878   1
  -4   8   0 7955.22 323.370   1
   4  -8   0 8089.92 323.967   1
  -4  -8   0 8063.36 322.320   1
   5   8   0 84.2362 30.7398   1
  -5  -8   0 166.751 37.5098   1
  -6   8   0 3208.81 158.191   1
  -6  -8   0 3347.46 158.095   1
   6   8   0 3376.90 157.050   1
   6  -8   0 3166.51 160.065   1
  -7   8   0 3246.54 159.545   1
   7  -8   0 3172.73 158.706   1
  -8   8   0 6067.56 262.700   1
   8  -8   0 5965.70 261.687   1
   8   8   0 6188.69 258.705   1
  -9   8   0 12687.2 500.121   1
   9  -8   0 13289.8 503.850   1
   9   8   0 12697.2 497.100   1
  -9  -8   0 12606.1 499.975   1
 -10   8   0 154.053 40.4638   1
  10  -8   0 125.766 40.6907   1
 -10  -8   0 125.423 38.2376   1
 -11   8   0-4.71744 32.1776   1
  11  -8   0 14.3951 35.8536   1
  11   8   0-17.5537 34.0098   1
 -11  -8   0 26.8874 32.9727   1
  12   8   0 3251.33 163.350   1
 -12  -8   0 3188.85 164.233   1
 -13   8   0 1643.57 108.966   1
  13  -8   0 1785.50 114.102   1
  13   8   0 1806.84 109.712   1
 -13  -8   0 1600.75 111.856   1
  14  -8   0 5413.24 258.607   1
 -14   8   0 6228.66 264.759   1
 -15  -8   0 640.612 68.8585   1
  15   8   0 587.769 66.7630   1
  15  -8   0 651.417 71.4216   1
 -15   8   0 615.809 70.4761   1
  16   8   0-15.1375 37.4207   1
 -16  -8   0-21.0701 41.6806   1
 -17  -8   0 2118.55 126.151   1
  17   8   0 1963.73 123.950   1
  17  -8   0 1823.51 122.656   1
 -17   8   0 2170.94 128.670   1
  18  -8   0 1373.33 102.000   1
 -18   8   0 1684.77 113.040   1
  19   8   0 820.904 79.0792   1
 -19  -8   0 792.605 77.4760   1
 -20  -8   0 609.960 72.1142   1
  20   8   0 772.366 75.6050   1
  20  -8   0 601.562 76.0846   1
 -20   8   0 830.499 82.1765   1
 -21  -8   0-16.4991 43.5156   1
  21   8   0 58.2598 46.9790   1
  21  -8   0 5.59611 46.6101   1
 -21   8   0 10.2919 37.2704   1
 -22  -8   0-5.49096 31.1317   1
 -22   8   0 41.8110 46.3558   1
  22   8   0-5.27875 44.4972   1
  22  -8   0-31.9009 47.9125   1
 -23   8   0 207.715 47.8781   1
  23  -8   0 306.061 56.3515   1
 -24   8   0 50.6371 45.2258   1
  24  -8   0 96.4071 51.1856   1
  -3   9   0 14346.9 549.778   1
   3  -9   0 14382.8 550.886   1
  -4   9   0 2264.34 124.056   1
   4  -9   0 2456.79 126.904   1
   5   9   0 2201.72 119.841   1
  -5   9   0 2024.74 118.704   1
   5  -9   0 2436.14 126.278   1
  -5  -9   0 2148.33 119.595   1
   6   9   0 14434.7 545.994   1
  -6   9   0 14439.0 548.357   1
   6  -9   0 13703.6 547.327   1
  -6  -9   0 14215.7 546.164   1
  -7   9   0 14142.5 533.540   1
   7  -9   0 13676.2 532.988   1
   7   9   0 13368.9 527.408   1
  -8  -9   0 25339.9 940.009   1
  -8   9   0 25084.8 944.845   1
   8  -9   0 25713.0 942.850   1
   8   9   0 25266.8 936.866   1
  -9   9   0 2401.02 136.277   1
   9  -9   0 2353.49 135.082   1
  -9  -9   0 2581.33 135.802   1
 -10   9   0 17918.3 670.888   1
  10  -9   0 17645.0 670.671   1
  10   9   0 16471.6 661.607   1
 -10  -9   0 18043.5 667.236   1
 -11   9   0 1037.91 82.8493   1
  11  -9   0 1139.73 86.7280   1
  11   9   0 1066.01 81.2390   1
 -11  -9   0 1049.58 81.5952   1
 -12   9   0 1021.18 82.5299   1
  12  -9   0 1023.01 83.7375   1
  12   9   0 990.615 80.8139   1
 -12  -9   0 954.369 79.1087   1
  13  -9   0 3632.95 187.503   1
 -13   9   0 3906.18 189.346   1
 -14   9   0 76.7145 40.0094   1
  14  -9   0 96.1681 46.9571   1
  14   9   0 103.202 45.0584   1
 -14  -9   0 45.2419 39.0561   1
  15   9   0 1091.94 87.9589   1
 -15  -9   0 1110.97 89.5362   1
 -16   9   0 63.7419 42.4033   1
 -16  -9   0 57.8595 40.2844   1
  16   9   0 133.187 46.4878   1
  16  -9   0 70.7649 44.0226   1
  17  -9   0 6069.64 275.321   1
 -17   9   0 6094.57 272.646   1
 -18  -9   0 2191.67 133.806   1
  18   9   0 2281.13 133.851   1
  18  -9   0 2109.26 130.954   1
 -18   9   0 2309.60 135.081   1
 -19  -9   0-10.9240 43.2147   1
  19   9   0 26.4018 41.7774   1
  19  -9   0-5.28121 39.4610   1
 -19   9   0-5.59798 44.2904   1
  20  -9   0 254.041 55.6549   1
 -21  -9   0 153.779 50.3142   1
 -21   9   0 200.476 54.3184   1
  21   9   0 147.979 52.6474   1
  21  -9   0 129.385 52.3008   1
 -22   9   0 24.7258 41.4372   1
  22  -9   0-11.0367 44.8255   1
 -23   9   0 599.366 72.7750   1
  23  -9   0 735.128 78.3459   1
   0  10   0 7192.76 286.908   1
   0 -10   0 6416.17 285.249   1
   1  10   0 31297.0 1135.87   1
  -1  10   0 31136.1 1136.51   1
   1 -10   0 30526.7 1137.61   1
  -1 -10   0 31413.5 1137.94   1
   2  10   0 18385.1 676.055   1
  -2  10   0 17870.0 676.277   1
   2 -10   0 17623.4 676.895   1
  -2 -10   0 17816.5 677.890   1
   3  10   0 34933.3 1263.37   1
  -3  10   0 34750.1 1265.82   1
   3 -10   0 34351.3 1266.02   1
  -3 -10   0 34849.7 1265.48   1
   4  10   0 3042.06 153.105   1
  -4  10   0 3127.36 154.757   1
   4 -10   0 3183.39 156.568   1
  -4 -10   0 2985.13 152.655   1
   5  10   0 10599.7 401.962   1
  -5  10   0 9775.02 402.166   1
   5 -10   0 9761.95 402.982   1
  -5 -10   0 10016.8 400.968   1
   6  10   0 3263.91 166.722   1
  -6  10   0 3632.49 174.484   1
   6 -10   0 3613.79 174.219   1
  -7  10   0 26124.8 999.397   1
   7 -10   0 27183.4 1003.16   1
   7  10   0 27145.0 997.502   1
  -7 -10   0 27720.4 1000.76   1
  -8  10   0 29892.9 1153.91   1
  -8 -10   0 32791.3 1155.28   1
   8  10   0 31268.7 1150.75   1
   8 -10   0 31608.1 1155.35   1
  -9 -10   0 6532.80 282.817   1
 -10 -10   0 135.313 39.7721   1
  10  10   0 205.972 46.1090   1
  10 -10   0 168.067 45.3921   1
 -11 -10   0 275.376 47.8779   1
  11  10   0 351.591 53.2266   1
 -11  10   0 419.241 55.1281   1
  11 -10   0 299.168 51.9998   1
 -12 -10   0 10370.6 426.942   1
  12  10   0 10515.5 426.423   1
 -12  10   0 10881.5 430.990   1
  12 -10   0 10469.8 429.452   1
 -13 -10   0-4.99011 38.6731   1
  13  10   0-29.5005 38.9013   1
 -13  10   0-5.06522 35.4800   1
  13 -10   0 10.3868 36.6900   1
  14  10   0 5081.68 235.830   1
 -14 -10   0 5119.15 237.013   1
 -15 -10   0 504.838 62.7374   1
 -15  10   0 574.321 65.0881   1
  15 -10   0 572.567 67.8726   1
  15  10   0 525.631 63.9107   1
  16  10   0 1183.17 92.7060   1
  16 -10   0 1186.35 96.6516   1
 -16  10   0 1298.00 97.9377   1
 -17 -10   0 528.514 64.7936   1
  17  10   0 537.855 66.5105   1
  17 -10   0 579.864 70.9665   1
 -17  10   0 472.313 64.1482   1
  18 -10   0 1666.78 115.387   1
 -18  10   0 1836.28 118.279   1
  18  10   0 1663.45 112.417   1
 -18 -10   0 1706.57 114.891   1
  19 -10   0 665.660 74.3085   1
 -19  10   0 698.711 77.2205   1
  19  10   0 622.902 71.0144   1
 -19 -10   0 861.199 79.0239   1
  20 -10   0-26.6333 48.2526   1
  20  10   0 5.27809 45.0203   1
 -20 -10   0-16.2415 41.9585   1
 -21  10   0 542.219 66.6505   1
  22 -10   0 461.122 65.0418   1
 -22  10   0 366.330 61.0495   1
   0  11   0 12.6792 32.7568   1
   0 -11   0 12.9301 33.6392   1
  -1  11   0 4339.52 194.723   1
   1  11   0 4083.69 191.119   1
  -1 -11   0 3970.14 192.244   1
   1 -11   0 3966.96 193.122   1
   2  11   0 19857.8 749.546   1
  -2  11   0 19655.0 749.182   1
   2 -11   0 20338.4 752.879   1
  -2 -11   0 19959.4 752.462   1
   3  11   0 6159.74 259.819   1
  -3  11   0 6046.93 259.982   1
   3 -11   0 5715.12 257.956   1
  -3 -11   0 5758.47 258.729   1
   4  11   0 18879.2 690.977   1
  -4  11   0 17290.6 688.647   1
   4 -11   0 17805.2 691.339   1
  -4 -11   0 18916.6 693.423   1
   5  11   0 1344.90 90.7585   1
  -5  11   0 1368.26 95.0990   1
   5 -11   0 1404.29 96.4214   1
  -5 -11   0 1257.52 89.5420   1
  -6  11   0 11628.5 478.036   1
   6 -11   0 12419.8 481.367   1
  -6 -11   0 12151.8 476.435   1
   7  11   0 15148.3 576.592   1
  -7 -11   0 14626.5 576.346   1
  -8  11   0 10813.7 436.754   1
   8 -11   0 10208.1 433.451   1
   8  11   0 11122.6 434.035   1
  -8 -11   0 11033.8 435.786   1
  -9  11   0 5170.49 233.033   1
   9 -11   0 5161.87 230.808   1
   9  11   0 4775.46 226.010   1
  -9 -11   0 4771.81 227.219   1
  10 -11   0 901.432 80.2271   1
 -10  11   0 915.714 81.6507   1
 -11 -11   0 11147.1 429.822   1
  11 -11   0 10415.9 428.818   1
 -11  11   0 9950.18 429.003   1
 -12 -11   0 245.782 50.1123   1
  12  11   0 152.327 45.4363   1
  12 -11   0 184.596 51.0613   1
 -12  11   0 164.069 49.8847   1
 -13 -11   0 5263.32 234.930   1
  13  11   0 5074.59 233.215   1
  13 -11   0 4743.23 232.643   1
 -13  11   0 4934.47 233.360   1
 -14 -11   0 20.5662 37.5370   1
  14  11   0 25.4014 39.9247   1
  14 -11   0 16.0975 38.2302   1
 -14  11   0-5.16508 35.8686   1
  15 -11   0 87.4869 49.0226   1
 -15  11   0-36.5097 43.1796   1
 -16 -11   0 2724.12 150.023   1
  16  11   0 2406.47 143.866   1
  16 -11   0 2400.64 145.380   1
 -16  11   0 2927.65 153.905   1
  17 -11   0 2645.80 150.616   1
  17  11   0 2482.42 147.676   1
 -17 -11   0 2897.95 154.694   1
 -17  11   0 2724.44 152.718   1
  18 -11   0 1084.08 91.0877   1
 -18 -11   0 1003.62 86.5531   1
  18  11   0 967.559 84.3739   1
 -18  11   0 1031.76 86.1969   1
 -19 -11   0 662.977 73.6195   1
  19 -11   0 774.287 78.3684   1
  19  11   0 720.700 73.4946   1
 -19  11   0 645.666 74.4615   1
 -20  11   0 1822.49 117.999   1
  20 -11   0 1338.06 103.943   1
 -21  11   0 806.982 80.5553   1
   0 -12   0 3064.66 156.832   1
   0  12   0 2937.75 152.954   1
   1 -12   0 11791.5 458.469   1
  -1 -12   0 11235.2 454.492   1
   1  12   0 11140.2 452.652   1
  -1  12   0 11583.9 454.872   1
   2  12   0 23723.4 884.767   1
  -2 -12   0 23695.2 887.046   1
   2 -12   0 23528.7 886.090   1
  -2  12   0 23917.9 885.368   1
   3  12   0 2771.66 146.883   1
  -3  12   0 2921.71 151.463   1
   3 -12   0 2731.03 147.427   1
   4  12   0 15966.9 623.753   1
  -4 -12   0 16578.1 627.116   1
  -5  12   0 1158.10 87.1620   1
   5 -12   0 1185.59 89.5995   1
  -5 -12   0 1128.46 85.4445   1
   6  12   0 12063.1 490.979   1
   6 -12   0 13020.1 498.343   1
  -6  12   0 12215.4 494.757   1
  -6 -12   0 12667.1 494.433   1
   7 -12   0 3650.88 186.205   1
  -7  12   0 3760.06 184.916   1
  -8  12   0 7735.30 326.202   1
   8 -12   0 7445.61 324.505   1
   8  12   0 7256.49 318.701   1
  -8 -12   0 7925.00 324.451   1
  -9  12   0 341.997 53.4058   1
   9 -12   0 294.239 49.3300   1
   9  12   0 313.242 50.3541   1
  -9 -12   0 300.834 52.2691   1
 -10  12   0 308.309 54.9168   1
  10 -12   0 422.456 56.2649   1
  10  12   0 320.968 52.3853   1
 -10 -12   0 419.185 59.2266   1
  11  12   0 7046.87 308.849   1
 -11 -12   0 7364.78 312.916   1
 -12  12   0 2892.20 155.604   1
  12 -12   0 2809.07 154.928   1
  12  12   0 2615.46 149.607   1
 -12 -12   0 2765.32 154.210   1
 -13  12   0 3936.94 191.008   1
  13 -12   0 3484.63 187.224   1
  13  12   0 3721.16 187.139   1
 -13 -12   0 3675.05 187.692   1
  14 -12   0 175.649 49.8113   1
 -14  12   0 170.985 48.9745   1
  15  12   0 243.640 52.1332   1
 -15 -12   0 190.794 51.9199   1
 -16  12   0 3624.51 181.851   1
 -16 -12   0 3346.27 176.552   1
  16 -12   0 3557.03 181.856   1
  16  12   0 3221.14 174.255   1
 -17 -12   0 3875.50 197.095   1
  17 -12   0 4092.59 201.828   1
  17  12   0 3723.37 196.159   1
 -17  12   0 4336.42 203.517   1
 -18 -12   0 2466.43 142.343   1
 -18  12   0 2287.42 140.288   1
  18  12   0 2325.05 140.388   1
  19 -12   0 346.464 63.2342   1
 -19  12   0 459.297 65.5487   1
 -20  12   0 25.6835 44.4398   1
  20 -12   0 164.627 52.2157   1
   0 -13   0 66.9204 37.3101   1
   0  13   0-23.5485 37.0156   1
  -1 -13   0 6605.74 281.364   1
   1 -13   0 6715.86 283.014   1
   1  13   0 6099.31 276.973   1
  -1  13   0 6193.94 278.479   1
  -2 -13   0 15354.0 592.932   1
   2 -13   0 15555.4 593.466   1
  -2  13   0 14789.6 589.364   1
   2  13   0 15294.4 590.602   1
  -3 -13   0 15141.5 584.967   1
  -3  13   0 14403.2 581.434   1
   3 -13   0 15486.5 586.751   1
  -4 -13   0 1212.92 96.2353   1
  -4  13   0 1505.90 101.522   1
   4 -13   0 1535.24 101.305   1
   4  13   0 1415.93 97.2927   1
  -5 -13   0 26111.4 965.012   1
  -5  13   0 25462.1 964.836   1
   5 -13   0 25895.6 967.929   1
   5  13   0 25915.9 962.903   1
  -6 -13   0 1133.89 90.1467   1
   6  13   0 1034.05 85.1488   1
  -6  13   0 1230.28 89.5347   1
   6 -13   0 1157.09 89.0694   1
   7  13   0 10534.7 428.939   1
  -7  13   0 10415.2 428.985   1
   7 -13   0 11197.7 434.974   1
  -7 -13   0 10163.4 428.175   1
   8  13   0 890.914 77.8330   1
  -8  13   0 788.625 77.4476   1
   8 -13   0 1050.67 84.5378   1
  -8 -13   0 996.466 82.1449   1
   9  13   0 1153.31 92.9820   1
  -9  13   0 1452.76 100.523   1
   9 -13   0 1287.53 95.5505   1
  -9 -13   0 1227.20 93.6992   1
  10  13   0 3370.98 175.286   1
 -10  13   0 3482.59 177.374   1
  10 -13   0 3503.25 177.503   1
 -10 -13   0 3355.11 175.690   1
  11  13   0 2568.48 144.300   1
 -11  13   0 2380.41 142.467   1
 -11 -13   0 2658.98 147.442   1
  11 -13   0 2671.56 147.167   1
  12 -13   0 2268.25 137.174   1
 -12  13   0 2255.53 134.879   1
  13  13   0 807.084 79.3020   1
 -13  13   0 916.796 80.4623   1
  13 -13   0 844.778 78.1178   1
 -13 -13   0 811.911 78.6836   1
  14  13   0 1777.35 113.313   1
 -14  13   0 1640.22 111.270   1
  14 -13   0 1623.85 112.717   1
 -14 -13   0 1560.50 109.960   1
  15  13   0 1507.06 109.315   1
 -15  13   0 1573.32 111.040   1
 -15 -13   0 1650.91 112.769   1
  16 -13   0 2209.41 135.834   1
 -16  13   0 2336.12 137.380   1
  17  13   0 943.024 86.5274   1
  17 -13   0 1168.15 91.6463   1
 -17  13   0 1005.27 89.1175   1
 -17 -13   0 1059.82 88.1993   1
  18 -13   0 184.019 51.8170   1
 -18  13   0 189.755 52.9292   1
  19 -13   0 358.257 61.9631   1
 -19  13   0 218.032 55.4059   1
   0  14   0 11817.1 472.946   1
  -1  14   0 3888.46 193.489   1
   1  14   0 3948.77 194.277   1
   1 -14   0 3944.80 195.889   1
  -1 -14   0 4114.85 197.632   1
  -2  14   0 4348.63 208.122   1
  -2 -14   0 4219.54 207.443   1
   2 -14   0 4439.72 210.439   1
   3  14   0 569.054 65.3935   1
  -3  14   0 599.674 66.9664   1
   3 -14   0 689.460 69.1838   1
  -3 -14   0 712.590 71.8633   1
  -4 -14   0 1763.40 113.486   1
  -4  14   0 1763.69 112.754   1
   4 -14   0 1756.98 116.013   1
   4  14   0 1732.42 112.176   1
  -5 -14   0 246.108 51.5408   1
  -5  14   0 239.657 49.1408   1
   5 -14   0 195.321 48.0654   1
   5  14   0 156.455 48.3529   1
  -6 -14   0 11712.2 472.956   1
  -6  14   0 11460.4 472.637   1
   6 -14   0 12048.4 476.281   1
   6  14   0 11942.0 472.811   1
   7  14   0 1717.82 112.438   1
  -7 -14   0 1823.30 114.949   1
   8  14   0 9445.89 396.244   1
  -8  14   0 9668.49 398.722   1
   8 -14   0 9697.03 397.911   1
  -8 -14   0 9516.55 397.302   1
   9  14   0 1224.38 92.9769   1
  -9  14   0 1212.69 93.3276   1
  -9 -14   0 1197.48 91.3036   1
   9 -14   0 1281.18 94.1018   1
  10 -14   0 409.356 59.4722   1
 -10  14   0 347.318 56.9577   1
  11  14   0 853.632 79.5849   1
 -11  14   0 819.056 76.9837   1
 -11 -14   0 748.106 73.9358   1
  11 -14   0 788.232 77.2697   1
  12  14   0 329.245 56.1204   1
 -12 -14   0 253.404 53.2881   1
  13  14   0 1061.83 89.5815   1
 -13  14   0 1327.85 94.3491   1
  13 -14   0 1137.43 91.5366   1
 -13 -14   0 1248.92 94.2823   1
  14  14   0 1498.01 108.252   1
 -14  14   0 1733.36 113.284   1
 -14 -14   0 1740.10 114.694   1
  14 -14   0 1779.08 115.272   1
  15  14   0 802.083 79.3071   1
 -15 -14   0 913.209 80.6471   1
  16  14   0 5477.44 262.453   1
  16 -14   0 6059.58 267.687   1
 -16  14   0 6239.12 266.146   1
 -16 -14   0 5631.54 263.707   1
  17 -14   0 1871.44 127.499   1
 -17  14   0 2351.73 132.167   1
  18 -14   0 178.491 54.3738   1
 -18  14   0 231.088 52.5715   1
   0 -15   0-25.5620 40.1842   1
  -1  15   0 2175.32 128.505   1
   1  15   0 2040.16 126.038   1
  -1 -15   0 2070.49 127.682   1
   1 -15   0 1986.68 126.718   1
  -2  15   0 4.98678 37.2614   1
  -2 -15   0 5.05337 35.3967   1
   2  15   0 4.96349 36.5212   1
  -3 -15   0 620.388 65.1005   1
   3  15   0 537.672 65.0067   1
  -4 -15   0 247.755 48.5995   1
  -4  15   0 200.664 50.3254   1
   4 -15   0 225.277 54.8850   1
   4  15   0 233.188 50.8207   1
  -5 -15   0 7814.40 324.166   1
   5  15   0 7026.81 316.897   1
  -5  15   0 7328.86 319.149   1
   5 -15   0 7591.39 323.395   1
  -6  15   0 159.256 45.9816   1
   6 -15   0 68.1563 43.3113   1
   7 -15   0 3709.20 184.779   1
  -7  15   0 3303.82 176.802   1
   8  15   0-30.6321 39.8439   1
  -8 -15   0 52.2924 42.2039   1
  -8  15   0 5.23005 35.3488   1
   8 -15   0 5.20917 35.5321   1
  -9 -15   0 470.949 63.0794   1
   9 -15   0 568.187 69.2002   1
  -9  15   0 608.714 69.0525   1
   9  15   0 483.944 61.7320   1
  10  15   0 298.776 51.6035   1
 -10 -15   0 344.663 54.0159   1
  11  15   0 119.145 46.8088   1
 -11  15   0 92.4548 40.7844   1
  11 -15   0 94.9477 41.0245   1
 -11 -15   0 89.0458 44.0253   1
  12  15   0 233.643 51.0791   1
 -12  15   0 334.787 58.3048   1
 -12 -15   0 188.947 51.1598   1
  12 -15   0 411.166 60.6095   1
  13 -15   0 31.7194 44.3030   1
 -13  15   0 10.3104 43.7197   1
  14  15   0 783.543 81.1134   1
 -14  15   0 1068.65 89.7705   1
  14 -15   0 1163.05 91.8322   1
 -14 -15   0 893.592 84.5098   1
  15  15   0 1120.77 90.9176   1
  15 -15   0 1009.19 89.3392   1
  17 -15   0 1369.53 103.625   1
 -17  15   0 1482.13 103.840   1
   0  16   0 483.400 64.4825   1
   0 -16   0 609.685 68.8667   1
   1  16   0 25.3992 40.4651   1
  -1  16   0 10.1111 38.3466   1
  -1 -16   0 10.3484 43.8780   1
   1 -16   0 15.4323 40.9769   1
   2  16   0 320.698 57.6351   1
  -2 -16   0 273.710 51.2484   1
   2 -16   0 266.160 51.6754   1
   3  16   0 601.556 67.9965   1
  -3  16   0 567.886 65.5821   1
  -3 -16   0 587.473 68.8700   1
   3 -16   0 618.130 69.3307   1
  -4  16   0 388.153 59.8000   1
  -4 -16   0 409.263 60.2344   1
   4  16   0 415.846 60.1303   1
  -5 -16   0 157.724 45.8355   1
  -5  16   0 195.171 49.9682   1
   5 -16   0 110.695 45.9537   1
   5  16   0 55.5702 39.6771   1
  -6 -16   0 1473.90 107.164   1
  -6  16   0 1734.14 113.782   1
   6 -16   0 1728.36 112.952   1
   6  16   0 1586.58 108.012   1
  -7 -16   0-26.1988 42.8377   1
   7  16   0 20.4984 42.1606   1
  -7  16   0 56.9531 47.8607   1
   7 -16   0 15.8768 44.6149   1
   8  16   0 4164.12 206.070   1
  -8  16   0 4151.69 209.630   1
   8 -16   0 4172.62 206.073   1
  -8 -16   0 4455.40 210.566   1
   9  16   0 1176.16 92.6081   1
  -9  16   0 1008.78 86.8382   1
   9 -16   0 1175.19 88.7881   1
  -9 -16   0 957.746 85.6971   1
  10  16   0 1237.14 92.9052   1
 -10  16   0 1014.49 86.4960   1
  10 -16   0 1117.46 90.6731   1
 -10 -16   0 1102.09 91.3993   1
  11  16   0 41.2916 43.7843   1
 -11  16   0 25.4178 38.5753   1
  11 -16   0 67.8681 46.3215   1
 -11 -16   0 10.5541 39.7468   1
  12  16   0 87.8773 46.6513   1
 -12  16   0 101.620 48.6305   1
 -12 -16   0 26.2727 44.3651   1
  13  16   0 1765.69 116.163   1
  13 -16   0 1765.60 116.604   1
 -13  16   0 1766.42 114.501   1
 -13 -16   0 1650.81 112.169   1
  14 -16   0 836.519 79.5131   1
 -14  16   0 604.421 71.0963   1
  15 -16   0 1205.82 94.4936   1
 -15  16   0 1264.69 93.6180   1
  16 -16   0 348.307 57.5951   1
 -16  16   0 514.880 60.6596   1
   0  17   0-5.07581 36.7702   1
   0 -17   0-46.6665 41.8574   1
  -1  17   0 1319.75 97.7401   1
   1  17   0 1243.07 95.0375   1
   1 -17   0 1327.03 97.8432   1
  -1 -17   0 1338.33 98.7979   1
   2  17   0 502.675 65.8693   1
  -2 -17   0 370.609 59.6810   1
   2 -17   0 381.783 60.3600   1
   3  17   0 51.3515 40.3976   1
  -3 -17   0 57.2970 43.4233   1
   4  17   0 3692.48 193.328   1
   4 -17   0 4076.17 199.595   1
  -4 -17   0 3960.08 196.984   1
  -5 -17   0 62.6674 42.4464   1
   5  17   0 30.6862 42.0992   1
   5 -17   0 42.0233 42.9675   1
  -5  17   0 36.1175 43.2595   1
   6  17   0 502.302 63.9413   1
  -6  17   0 558.224 68.6565   1
  -7  17   0 278.989 53.6844   1
   7 -17   0 240.172 51.8450   1
   8  17   0 1152.64 93.4409   1
  -8  17   0 1272.37 95.6149   1
  -8 -17   0 1162.74 96.4528   1
   8 -17   0 1266.02 94.6425   1
   9  17   0 836.988 80.3164   1
  -9 -17   0 964.593 83.2602   1
  10  17   0 1106.82 91.2868   1
 -10  17   0 1208.45 91.6654   1
  10 -17   0 1313.68 94.1782   1
 -10 -17   0 1102.52 92.3486   1
  11  17   0 941.263 83.1139   1
  11 -17   0 687.106 74.9998   1
 -11  17   0 767.030 76.2561   1
 -11 -17   0 802.599 77.2335   1
  12 -17   0 46.0157 43.9554   1
 -12  17   0 119.353 50.1865   1
  13 -17   0 765.846 79.6672   1
 -13  17   0 737.056 75.8988   1
  14 -17   0 29.7618 44.9401   1
 -14  17   0 19.4308 42.8619   1
   0  18   0 1055.47 89.6952   1
   0 -18   0 1001.54 87.7264   1
  -1  18   0 2818.61 155.309   1
   1  18   0 2798.08 156.159   1
  -1 -18   0 2804.39 155.298   1
   1 -18   0 2956.04 157.033   1
   2  18   0 283.726 58.7262   1
  -2  18   0 292.633 55.8502   1
  -2 -18   0 276.778 56.5456   1
   2 -18   0 190.957 52.3619   1
  -3  18   0 381.398 59.4134   1
   3  18   0 389.547 61.1486   1
  -3 -18   0 307.641 54.2586   1
   3 -18   0 376.645 61.5356   1
   4  18   0 10.2603 41.1423   1
  -4  18   0 30.5942 41.6920   1
   4 -18   0 10.4625 38.7996   1
  -4 -18   0 46.8237 39.1764   1
  -5  18   0 250.299 53.0807   1
   5 -18   0 260.622 53.0703   1
  -5 -18   0 170.954 46.8235   1
   5  18   0 188.340 49.2512   1
   6  18   0 1080.71 90.1791   1
  -6 -18   0 1230.69 94.7984   1
  -7 -18   0-5.22480 41.0592   1
   7 -18   0-30.6741 43.0961   1
   7  18   0 5.06479 45.1650   1
  -8 -18   0-10.4980 39.8137   1
   8  18   0-40.5871 44.5158   1
   8 -18   0-15.1408 42.5466   1
  -8  18   0 5.08067 41.7989   1
  -9  18   0 203.028 50.3465   1
  10  18   0 1485.78 102.558   1
 -10 -18   0 1296.76 100.397   1
  11 -18   0 4410.66 207.266   1
 -11  18   0 4082.79 203.189   1
  12 -18   0 253.291 55.7204   1
 -12  18   0 256.026 53.3186   1
   0  19   0-15.1131 40.6610   1
   0 -19   0-15.2172 38.4743   1
  -1  19   0 215.191 52.8272   1
   1 -19   0 294.520 55.7752   1
  -2  19   0 295.749 56.5677   1
   2 -19   0 325.723 55.6577   1
   3  19   0 481.681 67.0956   1
  -3  19   0 335.868 58.5762   1
   3 -19   0 484.846 63.4399   1
  -3 -19   0 413.359 60.6352   1
   4  19   0 349.449 58.3044   1
  -4  19   0 327.642 59.5011   1
   4 -19   0 235.976 53.2881   1
  -4 -19   0 237.111 53.7447   1
   5  19   0 552.687 66.0458   1
  -5  19   0 449.856 61.6713   1
  -5 -19   0 514.741 63.1921   1
   5 -19   0 453.524 63.2634   1
  -6  19   0 39.9554 42.6587   1
   6  19   0 60.5755 45.7819   1
  -6 -19   0 91.9861 46.1074   1
   6 -19   0 71.2812 42.4652   1
  -7 -19   0 25.5787 39.6507   1
   7  19   0 10.0441 44.0663   1
  -8 -19   0 342.870 59.4215   1
   8  19   0 335.964 56.6145   1
   8 -19   0 391.796 56.4511   1
  -8  19   0 383.366 60.1952   1
   9 -19   0 472.148 63.6126   1
  -9  19   0 410.927 65.0128   1
  -2  20   0 1047.12 86.5835   1
   2 -20   0 1097.75 88.4193   1
  -3  20   0 407.414 61.6898   1
   3 -20   0 307.218 56.0336   1
  -4  20   0 1157.45 92.6535   1
   4 -20   0 1060.62 91.4538   1
   5 -20   0 1472.32 106.478   1
  -5  20   0 1346.85 102.929   1
   5  20   0 1455.44 104.998   1
   6 -20   0 19.5639 39.7289   1
   6  20   0-9.89440 47.2862   1
  -6  20   0-19.5204 41.6238   1
  25   0  -1 5.32614 46.7336   1
 -25   0   1 26.9796 42.1149   1
  24   0  -1 32.7337 48.6670   1
 -24   0   1 43.4261 43.5448   1
  22   0  -1-11.0008 46.3664   1
 -22   0   1-5.46350 42.3421   1
  21   0  -1-16.2882 43.2592   1
 -21   0   1-44.9411 41.0237   1
 -20   0   1-5.58881 39.1537   1
  20   0  -1-37.3377 41.9219   1
 -19   0   1-5.50130 40.8016   1
  19   0  -1-41.8412 41.1082   1
 -18   0   1 10.6543 38.9075   1
  18   0  -1 55.8933 39.6729   1
 -16   0   1-4.84828 34.8324   1
  16   0  -1-29.0587 35.6404   1
 -15   0   1-13.8130 33.6125   1
  15   0  -1 14.0135 38.1858   1
 -14   0   1 4.29044 32.5413   1
  14   0  -1-22.5892 34.2658   1
 -13   0   1 32.9815 31.0464   1
  13   0  -1 8.43879 33.1657   1
 -12   0   1 11.7044 29.8093   1
  12   0  -1-27.0395 29.7267   1
 -11   0   1-21.7194 26.8425   1
  11   0  -1 14.3086 25.9062   1
 -10   0   1 9.86405 25.8471   1
  10   0  -1 29.5334 27.5048   1
  -9   0   1-8.90932 23.8146   1
   9   0  -1-11.8370 23.4160   1
  -8   0   1 13.2025 22.9138   1
   8   0  -1 7.87882 20.9217   1
  -7   0   1-6.72400 21.0226   1
   7   0  -1 4.65949 19.9862   1
  -6   0   1 7.44229 19.1324   1
   6   0  -1-2.02086 20.6973   1
  -5   0   1-11.0169 18.5945   1
   5   0  -1 3.18735 20.7814   1
  -4   0   1-9.57259 17.8490   1
   4   0  -1 25.8584 18.3328   1
  -3   0   1 0.84276 12.8316   1
   3   0  -1 8.89229 13.7709   1
  -1   0  -1 6.19271 10.6465   1
   1   0   1-0.68323 10.0547   1
  -2   0  -1-3.17188 16.5607   1
   2   0   1 10.5172 14.2173   1
  -3   0  -1 12.7919 19.0785   1
   3   0   1-8.51787 18.5575   1
  -4   0  -1-5.35059 21.4515   1
   4   0   1-5.33743 20.8922   1
  -6   0  -1-7.47706 22.6937   1
   6   0   1-4.94973 24.9357   1
  -7   0  -1-2.82674 23.1087   1
   7   0   1-8.46045 23.3449   1
  -8   0  -1-3.16420 25.5379   1
   8   0   1 15.6383 24.4097   1
  -9   0  -1 17.3333 25.5084   1
   9   0   1-30.8825 29.0975   1
 -10   0  -1-11.2228 28.1632   1
  10   0   1 15.0763 28.1624   1
 -12   0  -1 37.6180 29.7941   1
  12   0   1 17.4294 32.3254   1
 -13   0  -1 35.8467 34.7294   1
  13   0   1-9.05590 34.8465   1
 -14   0  -1-14.1909 34.8052   1
  14   0   1 4.72422 33.0910   1
 -15   0  -1-9.91495 36.7612   1
  15   0   1 24.4785 36.5814   1
 -16   0  -1 36.5581 40.1936   1
  16   0   1 5.01982 36.6516   1
 -17   0  -1 5.44611 40.6932   1
  17   0   1-10.2392 38.2534   1
 -18   0  -1 5.48868 39.4397   1
  18   0   1-63.2575 44.7106   1
  20   0   1 54.2839 45.2273   1
 -20   0  -1 16.5015 41.7356   1
  21   0   1-27.2657 45.9752   1
 -21   0  -1-21.6361 41.0325   1
  22   0   1-10.9200 43.4903   1
 -22   0  -1 26.9394 44.5994   1
  23   0   1-32.2759 47.7145   1
 -23   0  -1 5.37741 41.0853   1
  24   0   1 10.5089 43.2255   1
 -24   0  -1-26.6273 43.2587   1
  26   0   1 5.14470 43.8808   1
  25   1  -1-5.47383 46.9587   1
  25  -1  -1 16.1936 46.3070   1
 -25   1   1-21.3503 43.9090   1
 -25  -1   1-10.4662 41.6828   1
  24  -1  -1 333.508 61.1831   1
  24   1  -1 437.229 66.6951   1
 -24  -1   1 204.517 54.0448   1
 -24   1   1 333.648 60.5845   1
  23  -1  -1-10.9715 46.7912   1
 -23   1   1-11.3367 42.9924   1
  22  -1  -1 840.110 79.3830   1
  22   1  -1 576.707 72.5921   1
 -22   1   1 704.002 77.7066   1
 -22  -1   1 721.889 75.8166   1
  21   1  -1 92.8227 49.4709   1
 -21  -1   1 21.5980 38.8005   1
 -21   1   1 22.8844 42.7605   1
  21  -1  -1-5.34793 39.0546   1
  20   1  -1 1118.94 92.5516   1
  20  -1  -1 1077.06 91.9677   1
 -20  -1   1 1224.41 93.7091   1
 -20   1   1 1177.73 94.3737   1
  19  -1  -1 2205.07 130.411   1
  19   1  -1 2012.61 127.652   1
 -19  -1   1 2005.49 127.579   1
 -19   1   1 2073.22 128.052   1
  18   1  -1 1546.78 105.222   1
  18  -1  -1 1578.24 107.287   1
 -18   1   1 1400.53 102.344   1
 -18  -1   1 1653.30 108.016   1
  16   1  -1 744.795 72.8779   1
 -16   1   1 813.702 74.3889   1
 -15  -1   1 4122.06 200.549   1
  15  -1  -1 4290.27 200.270   1
 -14  -1   1 31.7917 37.4501   1
 -14   1   1 84.5157 37.8065   1
  14   1  -1 60.1970 35.6850   1
  14  -1  -1 124.306 40.5032   1
  13   1  -1 11555.2 485.540   1
 -13  -1   1 13602.8 493.434   1
 -13   1   1 13049.1 491.182   1
  13  -1  -1 12145.0 487.013   1
  12   1  -1 1514.37 93.4883   1
 -12  -1   1 1545.49 94.0468   1
 -12   1   1 1604.43 95.6438   1
  12  -1  -1 1307.44 90.0504   1
 -11  -1   1 82.2878 31.1126   1
 -11   1   1 86.7485 30.3583   1
  11   1  -1 96.6751 31.4832   1
  10   1  -1 835.502 63.5159   1
 -10  -1   1 944.338 66.4898   1
 -10   1   1 850.315 63.2659   1
  10  -1  -1 1024.12 68.2941   1
   9   1  -1 2506.75 123.678   1
  -9  -1   1 2565.51 126.204   1
  -9   1   1 2707.47 125.809   1
   9  -1  -1 2704.25 127.927   1
   8   1  -1 19760.9 727.904   1
  -8  -1   1 20464.1 728.750   1
  -8   1   1 21728.8 733.660   1
  -7   1   1 8059.22 306.941   1
   7  -1  -1 7774.48 305.601   1
   6   1  -1 80746.8 2683.62   1
   6  -1  -1 73924.2 2684.51   1
  -6   1   1 75238.5 2683.72   1
  -6  -1   1 74087.0 2684.52   1
   5   1  -1 58789.0 2111.78   1
  -5   1   1 61712.5 2114.46   1
   5  -1  -1 55743.2 2112.97   1
  -5  -1   1 63536.9 2113.66   1
   4   1  -1 18501.2 610.256   1
  -4   1   1 15701.7 612.313   1
   4  -1  -1 17672.7 613.508   1
  -4  -1   1 15991.0 611.862   1
   3   1  -1 110533. 3818.41   1
  -3  -1   1 115120. 3817.79   1
   3  -1  -1 114587. 3820.09   1
   2  -1  -1 3652.48 141.039   1
  -2  -1   1 3909.56 138.643   1
   2   1  -1 3734.06 138.179   1
  -2   1   1 3729.51 140.888   1
  -1   1   1 21245.2 719.755   1
   1  -1  -1 19570.2 719.217   1
   0   1   1 1112.44 45.9092   1
   0  -1  -1 1141.77 45.4532   1
   0  -1   1 1163.10 43.9954   1
   1  -1   1 292.377 21.2548   1
   1   1   1 309.447 22.0718   1
  -1  -1  -1 306.700 21.9450   1
  -2  -1  -1 1118.39 53.2336   1
  -2   1  -1 1135.80 52.9573   1
  -3   1  -1 207524. 7449.56   1
  -3  -1  -1 214912. 7449.82   1
   3  -1   1 213072. 7450.52   1
   3   1   1 214872. 7449.85   1
  -4   1  -1 39987.1 1419.94   1
  -4  -1  -1 41078.2 1422.26   1
   4  -1   1 38326.9 1420.75   1
   4   1   1 40553.5 1420.11   1
  -6   1  -1 37145.2 1348.60   1
  -6  -1  -1 39661.5 1350.90   1
   6  -1   1 38031.5 1349.98   1
   6   1   1 36146.8 1347.66   1
  -7   1  -1 5352.82 222.939   1
  -7  -1  -1 5783.37 224.931   1
   7  -1   1 5037.24 222.589   1
   7   1   1 5403.94 222.238   1
  -8   1  -1 6146.73 264.871   1
  -8  -1  -1 6382.41 266.130   1
   8  -1   1 6768.99 271.280   1
   8   1   1 6826.74 267.189   1
  -9   1  -1 16971.7 651.097   1
  -9  -1  -1 18595.2 654.044   1
   9  -1   1 16985.9 651.655   1
   9   1   1 17114.7 650.547   1
 -10   1  -1 1383.44 90.2185   1
 -10  -1  -1 1485.80 94.3602   1
  10  -1   1 1257.33 85.4614   1
  10   1   1 1416.64 87.4841   1
 -12   1  -1 3822.20 186.392   1
  12  -1   1 3635.61 184.424   1
  12   1   1 4050.73 186.755   1
 -13   1  -1 795.830 71.6482   1
  13  -1   1 800.048 68.1696   1
 -13  -1  -1 727.026 70.9358   1
 -14  -1  -1 447.830 63.8126   1
 -14   1  -1 555.860 61.9288   1
  14  -1   1 576.276 63.1424   1
  14   1   1 352.116 55.4991   1
 -15   1  -1 2859.32 149.489   1
  15  -1   1 2854.66 150.031   1
  15   1   1 3011.45 153.102   1
 -16   1  -1 30.1990 36.7490   1
 -16  -1  -1-15.5940 37.9520   1
  16  -1   1 5.17288 40.9325   1
  16   1   1 60.4663 42.4803   1
  17  -1   1 467.112 62.6078   1
 -17  -1  -1 540.381 68.8372   1
 -18   1  -1 123.990 45.4016   1
 -18  -1  -1 136.407 46.0046   1
  18   1   1 132.387 50.1161   1
  19   1   1 26.9404 39.9645   1
 -20   1  -1 22.6690 42.7281   1
 -20  -1  -1 37.7684 40.3817   1
  20  -1   1 118.092 49.9152   1
  20   1   1 97.5792 46.8299   1
 -21   1  -1 311.069 60.4068   1
 -21  -1  -1 201.241 58.3554   1
  21  -1   1 215.949 55.5438   1
  21   1   1 280.216 56.9734   1
 -22   1  -1 67.3487 48.9869   1
 -22  -1  -1 119.481 48.9753   1
  22  -1   1 184.447 53.7698   1
  22   1   1 241.891 54.4182   1
 -23   1  -1 456.993 67.7947   1
 -23  -1  -1 433.003 64.6948   1
  23   1   1 597.417 71.9904   1
  23  -1   1 561.047 70.8462   1
 -24  -1  -1 87.6446 46.8877   1
 -24   1  -1 178.856 48.7937   1
  24  -1   1 229.257 56.2661   1
  24   1   1 237.369 60.4892   1
 -25   1  -1-20.7308 41.2910   1
  25  -1   1-31.1138 45.5064   1
 -26   2   1-57.5882 47.2251   1
  26  -2  -1-63.2568 52.0349   1
 -25  -2   1-5.38055 36.3668   1
  25  -2  -1 21.4589 44.1334   1
  25   2  -1-48.9192 47.4276   1
 -24  -2   1 2707.34 151.445   1
  24  -2  -1 2838.36 153.967   1
  24   2  -1 2813.63 152.886   1
 -23   2   1-28.7057 46.0342   1
  23  -2  -1 42.9564 45.5328   1
 -22   2   1 22.4012 43.7086   1
 -22  -2   1 21.2102 39.3221   1
  22  -2  -1 5.49453 44.3470   1
  22   2  -1 5.54378 44.7444   1
 -21   2   1 54.9101 44.6707   1
 -21  -2   1 21.2616 39.1875   1
  21  -2  -1 93.3326 48.2319   1
  21   2  -1 120.258 49.3209   1
 -20  -2   1 616.671 70.7042   1
  20   2  -1 699.638 73.9698   1
 -19   2   1 5.28071 38.2459   1
 -19  -2   1 10.5222 37.4842   1
  19  -2  -1 49.1168 44.8973   1
  19   2  -1-5.18820 41.3275   1
 -18   2   1 514.761 65.9675   1
 -18  -2   1 393.518 58.5495   1
  18  -2  -1 572.451 65.3985   1
  18   2  -1 483.570 64.5767   1
 -17   2   1 1744.17 112.709   1
 -16   2   1 133.286 43.4323   1
 -16  -2   1 56.9376 38.6771   1
  16  -2  -1 122.492 39.6757   1
  16   2  -1 62.4533 37.3714   1
 -15   2   1 2292.25 132.847   1
 -15  -2   1 2197.81 128.795   1
  15  -2  -1 2224.43 129.243   1
  15   2  -1 2494.88 132.492   1
 -14   2   1 35077.2 1363.27   1
  14  -2  -1 36764.1 1367.75   1
 -13   2   1 3146.80 160.901   1
  13  -2  -1 3535.79 167.284   1
  13   2  -1 3380.08 163.457   1
 -12  -2   1 50.1715 30.4152   1
  12   2  -1 84.7456 34.4269   1
 -11   2   1 5893.69 241.159   1
 -11  -2   1 5742.53 237.449   1
  11  -2  -1 5291.86 235.043   1
  11   2  -1 5263.88 235.082   1
 -10   2   1 16969.4 593.459   1
 -10  -2   1 15547.1 587.835   1
  10   2  -1 16083.3 587.846   1
  -9   2   1 11972.8 471.285   1
   9   2  -1 12524.9 468.853   1
  -9  -2   1 12768.7 470.204   1
   9  -2  -1 12190.2 473.254   1
  -8   2   1 196.637 32.4543   1
   8   2  -1 158.546 30.3728   1
   8  -2  -1 176.308 32.3581   1
  -8  -2   1 164.816 27.5720   1
  -7   2   1 27041.6 930.512   1
   7   2  -1 26637.6 929.084   1
   7  -2  -1 27844.6 932.543   1
  -6   2   1 11776.0 431.678   1
   6   2  -1 10806.9 427.474   1
   6  -2  -1 11569.4 432.664   1
  -6  -2   1 12238.9 430.044   1
  -5   2   1 2752.44 110.653   1
   5   2  -1 2756.11 108.628   1
   5  -2  -1 2730.10 112.724   1
  -4   2   1 245903. 9192.50   1
   4  -2  -1 258747. 9193.46   1
   4   2  -1 256007. 9188.97   1
   3  -2  -1 61602.5 2220.23   1
  -3   2   1 63196.9 2220.22   1
   3   2  -1 64639.0 2216.65   1
  -3  -2   1 62378.4 2216.83   1
   2  -2  -1 50164.7 1841.32   1
  -2  -2   1 53224.5 1837.82   1
   2   2  -1 51624.3 1838.07   1
  -2   2   1 53839.1 1840.91   1
  -1  -2   1 5054.37 178.855   1
   1  -2  -1 5002.09 181.728   1
  -1   2   1 4930.51 181.610   1
   0  -2  -1 38145.0 1319.61   1
   0   2   1 37687.4 1318.77   1
   0   2  -1 36962.4 1317.06   1
   0  -2   1 36844.3 1317.58   1
   1   2   1 2233.11 106.507   1
  -1  -2  -1 2896.53 109.897   1
  -1   2  -1 2596.35 108.989   1
   1  -2   1 3171.79 109.791   1
  -2  -2  -1 28030.6 995.705   1
   2   2   1 28115.0 995.166   1
  -2   2  -1 28110.0 995.466   1
   2  -2   1 27689.4 995.491   1
   3  -2   1 10510.1 394.064   1
  -3   2  -1 10308.3 391.965   1
   3   2   1 10837.0 392.188   1
  -3  -2  -1 10830.1 392.383   1
   4  -2   1 71261.7 2401.38   1
   4   2   1 67559.2 2400.05   1
  -4  -2  -1 71793.6 2399.91   1
   5  -2   1 5369.13 223.657   1
  -5   2  -1 5788.99 224.479   1
  -6   2  -1 32868.4 1208.67   1
  -6  -2  -1 33668.2 1208.01   1
   6  -2   1 33702.2 1210.23   1
   6   2   1 34328.3 1208.71   1
  -7   2  -1 26975.9 998.516   1
  -7  -2  -1 27547.1 996.453   1
   7  -2   1 27209.0 1000.13   1
   7   2   1 28257.2 998.115   1
  -8   2  -1 53.9568 27.7899   1
  -8  -2  -1 47.0071 26.1513   1
   8  -2   1 61.9100 30.1746   1
   8   2   1 28.5681 25.6703   1
  -9   2  -1 24530.8 865.260   1
  -9  -2  -1 23357.7 860.378   1
   9  -2   1 22755.5 860.972   1
   9   2   1 23016.2 859.899   1
 -10   2  -1 34676.4 1179.84   1
 -10  -2  -1 31705.4 1174.57   1
  10  -2   1 31286.6 1175.66   1
  10   2   1 31695.6 1175.38   1
 -11   2  -1 1452.58 90.7730   1
  11  -2   1 1200.61 87.1261   1
 -12   2  -1 239.420 42.9076   1
 -12  -2  -1 227.628 46.8802   1
  12  -2   1 306.907 46.0447   1
  12   2   1 238.344 43.2576   1
 -13   2  -1 6017.57 262.589   1
  13  -2   1 6534.40 265.297   1
  13   2   1 6152.05 260.920   1
 -14  -2  -1 6155.62 258.366   1
  14  -2   1 5686.27 256.165   1
  14   2   1 6278.31 260.334   1
 -15   2  -1 144.663 42.4734   1
  15  -2   1 29.8735 38.5053   1
  15   2   1 160.541 44.2351   1
 -16   2  -1 15358.5 556.391   1
 -16  -2  -1 14750.3 552.644   1
 -17   2  -1 15.6619 35.6269   1
 -17  -2  -1 46.4642 40.0253   1
  17  -2   1 58.2742 41.0708   1
  17   2   1 10.2273 39.0836   1
 -18   2  -1-26.2084 43.6557   1
 -18  -2  -1-52.8413 38.2677   1
  18  -2   1 27.3379 43.2586   1
  18   2   1 57.3300 44.4530   1
 -19   2  -1 2244.05 136.872   1
  19  -2   1 2459.68 140.490   1
 -20  -2  -1 1086.50 85.8072   1
 -20   2  -1 965.517 85.7559   1
  20   2   1 866.632 82.4364   1
  20  -2   1 812.104 84.1242   1
 -21   2  -1 201.473 53.8192   1
 -21  -2  -1 136.983 48.0911   1
  21  -2   1 157.233 50.2174   1
  21   2   1 187.285 52.0045   1
 -22   2  -1 33.9643 46.8572   1
 -22  -2  -1 5.30788 43.3908   1
  22  -2   1-16.0926 42.4408   1
  22   2   1-33.4245 50.7211   1
 -23  -2  -1 475.988 62.6683   1
  23  -2   1 336.374 61.7916   1
  23   2   1 332.272 61.1787   1
 -24  -2  -1 21.1841 40.4938   1
 -24   2  -1 64.9403 49.0479   1
  24  -2   1 21.1337 46.8900   1
  24   2   1 85.5905 46.9623   1
 -25   2  -1 144.601 49.5144   1
  25  -2   1 77.7445 49.9202   1
 -26   3   1 216.737 57.0565   1
  26  -3  -1 196.701 55.1682   1
 -25   3   1 338.561 61.4416   1
  25  -3  -1 247.219 55.8574   1
 -24   3   1 44.3739 44.7867   1
 -24  -3   1-5.46255 41.7557   1
  24  -3  -1 97.3289 51.9393   1
  24   3  -1 27.0062 43.3292   1
 -23   3   1 1345.43 102.470   1
  23  -3  -1 1310.85 103.457   1
 -22   3   1 434.143 64.0843   1
 -22  -3   1 469.806 63.6971   1
  22  -3  -1 466.000 66.6098   1
  22   3  -1 421.776 63.4600   1
 -21   3   1 54.2272 45.4413   1
 -21  -3   1-43.1076 39.6514   1
  21  -3  -1-28.0268 41.5682   1
  21   3  -1-38.2942 42.6972   1
 -20   3   1 49.1828 43.5510   1
 -20  -3   1 21.2644 38.8348   1
  20  -3  -1 21.6604 41.3956   1
  20   3  -1 76.2990 44.5749   1
 -19   3   1 3754.45 186.913   1
 -19  -3   1 3357.73 180.440   1
  19  -3  -1 3492.71 183.057   1
  19   3  -1 3928.27 189.561   1
 -18   3   1 5.27925 40.3832   1
 -18  -3   1 89.4937 41.4575   1
  18  -3  -1 73.3574 39.7915   1
  18   3  -1 57.4496 42.1986   1
 -17   3   1 314.207 54.0629   1
  17  -3  -1 245.600 50.3085   1
 -16  -3   1 121.552 38.4525   1
  16   3  -1 121.215 40.8483   1
 -15   3   1 19182.3 828.835   1
 -15  -3   1 25633.0 841.303   1
  15  -3  -1 21565.9 836.436   1
  15   3  -1 23556.8 839.155   1
 -14   3   1 4491.47 221.849   1
 -14  -3   1 5461.40 227.502   1
  14  -3  -1 4809.82 226.569   1
  14   3  -1 5288.87 228.216   1
 -13   3   1 31494.4 1131.00   1
 -13  -3   1 32618.7 1127.34   1
  13  -3  -1 30858.9 1127.45   1
  13   3  -1 28331.9 1120.90   1
 -12   3   1 561.153 58.6742   1
  12   3  -1 640.258 57.5131   1
 -11   3   1 4285.33 192.272   1
 -11  -3   1 4104.90 187.934   1
  11  -3  -1 4290.51 193.691   1
  11   3  -1 4163.44 189.103   1
 -10   3   1 1889.34 105.664   1
  10   3  -1 1810.10 101.077   1
 -10  -3   1 1987.41 102.538   1
  10  -3  -1 1810.79 105.700   1
  -9   3   1 37369.5 1312.72   1
   9   3  -1 35133.5 1307.71   1
   9  -3  -1 36470.2 1313.15   1
  -9  -3   1 36544.8 1308.41   1
  -8   3   1 530.491 47.4228   1
   8   3  -1 596.939 47.1648   1
   8  -3  -1 547.766 48.4367   1
  -8  -3   1 587.893 48.4991   1
  -7   3   1 3834.60 149.694   1
   7   3  -1 3713.70 145.591   1
   7  -3  -1 3601.73 149.377   1
   6  -3  -1 4759.85 197.065   1
  -6   3   1 4828.43 197.028   1
  -5  -3   1 48575.4 1681.81   1
   5  -3  -1 45998.0 1684.78   1
  -5   3   1 47768.8 1685.47   1
   5   3  -1 47264.1 1681.38   1
   4  -3  -1 2695.67 118.452   1
  -4   3   1 2665.13 118.884   1
   4   3  -1 2637.33 113.558   1
  -4  -3   1 2807.07 115.404   1
   3  -3  -1 863.742 52.3849   1
  -3  -3   1 918.558 49.4700   1
   3   3  -1 971.213 49.2110   1
  -3   3   1 951.454 53.7465   1
  -2  -3   1 6871.02 254.274   1
  -2   3   1 6644.49 255.919   1
   2   3  -1 6669.02 253.395   1
   2  -3  -1 7012.44 257.882   1
   1  -3  -1 689.727 41.3828   1
  -1  -3   1 681.899 40.0061   1
  -1   3   1 698.933 41.8783   1
   1   3  -1 708.180 39.1367   1
   0  -3  -1 38741.1 1396.50   1
   0   3   1 40651.4 1396.29   1
   0   3  -1 39250.9 1393.83   1
   0  -3   1 39091.4 1394.34   1
   1   3   1 382980. 13082.2   1
  -1  -3  -1 381387. 13081.8   1
  -1   3  -1 375458. 13080.6   1
   1  -3   1 356202. 13080.4   1
   2   3   1 1693.09 82.0560   1
  -2  -3  -1 1730.09 83.1490   1
  -2   3  -1 1815.25 82.5645   1
   2  -3   1 1885.99 84.1091   1
  -3  -3  -1 3209.78 136.009   1
   3   3   1 3084.78 134.472   1
  -3   3  -1 3341.45 137.595   1
   3  -3   1 3226.66 135.534   1
  -4   3  -1 3693.07 162.158   1
   4  -3   1 4131.78 164.499   1
   5  -3   1 2504.43 113.598   1
  -5   3  -1 2254.83 111.252   1
   5   3   1 2313.39 110.578   1
  -5  -3  -1 2435.21 111.201   1
   6  -3   1 4435.66 201.795   1
  -6   3  -1 4799.27 200.205   1
   6   3   1 5059.01 200.592   1
  -6  -3  -1 4881.99 200.424   1
   7  -3   1 2063.06 109.078   1
   7   3   1 2263.26 108.033   1
  -7  -3  -1 2209.44 109.080   1
  -7   3  -1 1892.85 106.199   1
  -8   3  -1 29131.5 1071.99   1
  -8  -3  -1 29485.7 1070.05   1
   8  -3   1 29055.0 1072.30   1
   8   3   1 30132.4 1071.57   1
  -9   3  -1 7626.12 320.569   1
  -9  -3  -1 7737.70 318.549   1
   9  -3   1 8151.12 323.167   1
   9   3   1 8219.14 322.638   1
 -10  -3  -1 21889.6 821.249   1
  10   3   1 22516.4 824.457   1
 -11   3  -1 46088.5 1562.99   1
  11  -3   1 41534.7 1555.32   1
 -11  -3  -1 42023.4 1554.87   1
 -12   3  -1 163.067 41.3975   1
 -12  -3  -1 158.412 37.8501   1
  12  -3   1 109.047 36.7234   1
  12   3   1 108.094 35.4246   1
 -13   3  -1 1707.06 104.913   1
 -13  -3  -1 1661.07 100.215   1
  13  -3   1 1331.89 99.9326   1
  13   3   1 1373.02 96.3480   1
 -14   3  -1 1075.49 83.9201   1
  14  -3   1 1085.84 87.1930   1
  14   3   1 978.833 80.9146   1
 -15  -3  -1 17504.7 669.662   1
  15   3   1 17556.4 672.244   1
 -16   3  -1 2849.47 158.134   1
 -16  -3  -1 3015.73 157.279   1
  16  -3   1 3015.51 158.530   1
  16   3   1 2922.94 158.267   1
 -17   3  -1 1701.59 110.779   1
 -17  -3  -1 1516.11 103.008   1
  17  -3   1 1533.83 105.442   1
  17   3   1 1394.17 102.942   1
 -18  -3  -1 3794.29 184.915   1
  18  -3   1 3473.76 184.763   1
  18   3   1 3542.38 184.406   1
 -19   3  -1 906.994 81.5572   1
 -20   3  -1 144.547 48.8025   1
 -20  -3  -1 187.854 51.1163   1
  20  -3   1 262.451 54.3661   1
  20   3   1 250.753 53.5672   1
 -21  -3  -1 1399.29 102.927   1
  21   3   1 1451.91 104.818   1
 -22   3  -1 621.008 73.7277   1
 -22  -3  -1 590.943 69.4922   1
  22  -3   1 541.018 69.6367   1
  22   3   1 619.829 72.9281   1
 -23  -3  -1 5.38578 41.7405   1
  23   3   1-26.6330 45.1686   1
 -24  -3  -1 1371.99 102.767   1
 -24   3  -1 1537.25 107.774   1
  24  -3   1 1342.27 103.130   1
  24   3   1 1462.12 105.141   1
 -25   3  -1 213.481 57.9275   1
  25  -3   1 230.793 56.6942   1
  25   3   1 186.568 56.2775   1
 -26   4   1-16.1342 41.6800   1
  26  -4  -1 35.4755 48.6647   1
 -25   4   1-48.2229 46.2742   1
  25  -4  -1-68.8834 51.1537   1
 -24   4   1 1741.39 114.438   1
  24   4  -1 1708.58 113.660   1
  24  -4  -1 1517.10 112.086   1
 -23   4   1 843.513 81.0541   1
 -23  -4   1 843.262 82.2446   1
  23  -4  -1 880.471 84.9155   1
  23   4  -1 826.424 80.6610   1
 -22  -4   1 130.776 48.7542   1
  22   4  -1 239.045 55.5627   1
 -21   4   1 248.379 55.8948   1
 -21  -4   1 200.629 55.8438   1
  21  -4  -1 403.878 61.9540   1
  21   4  -1 344.694 58.7039   1
 -20   4   1 10.9299 36.9414   1
 -20  -4   1 32.2089 40.4185   1
  20  -4  -1 5.44115 43.0546   1
  20   4  -1 26.6055 39.4621   1
 -19   4   1 783.196 74.7805   1
 -19  -4   1 854.438 78.8388   1
  19  -4  -1 811.608 78.4604   1
  19   4  -1 751.055 75.3733   1
 -18   4   1 26.1653 43.0865   1
 -18  -4   1 71.9664 42.5887   1
  18   4  -1 56.1382 41.7585   1
  17  -4  -1-10.8118 41.8966   1
 -16   4   1 2847.28 151.893   1
 -16  -4   1 2535.09 142.086   1
  16  -4  -1 2474.89 144.785   1
  16   4  -1 2870.13 147.265   1
 -15   4   1 9.72407 38.7320   1
 -15  -4   1 23.1798 34.3822   1
  15  -4  -1 4.93176 36.8555   1
  15   4  -1 32.2555 34.4362   1
 -14   4   1 48813.3 1690.61   1
 -14  -4   1 42606.5 1685.74   1
  14  -4  -1 44256.9 1679.25   1
  14   4  -1 50838.2 1685.51   1
 -13   4   1 1948.91 117.717   1
  13   4  -1 2096.14 118.066   1
  13  -4  -1 1923.05 118.534   1
  12  -4  -1 6428.74 271.804   1
 -12   4   1 6180.28 268.866   1
 -11   4   1 3526.97 171.787   1
  11   4  -1 3517.92 166.927   1
  11  -4  -1 3656.56 173.160   1
 -10   4   1 23424.8 879.951   1
  10   4  -1 23971.7 877.336   1
  10  -4  -1 23434.9 881.958   1
 -10  -4   1 24582.0 878.889   1
  -9   4   1 1346.86 84.2135   1
  -9  -4   1 1366.19 81.7466   1
   9  -4  -1 1520.77 87.6235   1
   9   4  -1 1264.81 79.8099   1
  -8  -4   1 43173.4 1537.02   1
   8  -4  -1 40652.7 1541.00   1
   8   4  -1 45068.4 1538.33   1
  -8   4   1 42626.3 1541.52   1
  -7  -4   1 2564.74 115.317   1
   7  -4  -1 2289.58 117.683   1
   7   4  -1 2276.39 113.118   1
  -7   4   1 2621.57 120.534   1
  -6  -4   1 30250.0 1102.38   1
   6  -4  -1 31383.5 1106.65   1
  -6   4   1 30423.3 1106.75   1
   6   4  -1 30705.8 1101.64   1
   5  -4  -1 9928.04 378.642   1
  -5   4   1 9871.38 375.813   1
   4  -4  -1 99064.6 3406.06   1
  -4  -4   1 98737.6 3401.60   1
   4   4  -1 95264.1 3400.85   1
  -4   4   1 93281.9 3405.65   1
   3   4  -1 3436.97 145.300   1
  -3  -4   1 3592.85 146.596   1
   2   4  -1 4861.13 195.418   1
  -2  -4   1 5156.70 196.588   1
  -1   4   1 50898.5 1831.46   1
   1   4  -1 50317.1 1829.01   1
   1  -4  -1 52961.5 1832.47   1
  -1  -4   1 52819.8 1829.57   1
   0  -4   1 96391.4 3294.30   1
   0   4  -1 91485.0 3292.59   1
   0   4   1 92276.8 3295.08   1
   0  -4  -1 94359.5 3295.36   1
   1  -4   1 5003.54 199.746   1
  -1  -4  -1 4781.98 199.631   1
   1   4   1 5245.16 200.508   1
  -1   4  -1 5197.32 199.311   1
  -3  -4  -1 1178.91 66.3396   1
   3   4   1 1296.01 67.8176   1
   3  -4   1 1090.97 68.7031   1
  -3   4  -1 1212.32 68.7829   1
  -4  -4  -1 6556.92 250.785   1
   4   4   1 6486.56 249.251   1
   4  -4   1 6231.12 249.743   1
  -4   4  -1 5869.39 251.230   1
  -5  -4  -1 13323.0 506.140   1
   5   4   1 13776.9 506.076   1
   5  -4   1 13930.0 508.823   1
  -5   4  -1 13147.2 507.826   1
  -6  -4  -1 116448. 4126.36   1
   6   4   1 119123. 4127.54   1
   6  -4   1 115948. 4129.61   1
  -6   4  -1 116556. 4128.55   1
  -7  -4  -1 5740.08 226.833   1
   7   4   1 5051.36 222.546   1
  -7   4  -1 5351.52 226.315   1
   7  -4   1 5317.40 226.919   1
  -8   4  -1 547.808 53.0001   1
   8   4   1 514.891 49.3703   1
  -8  -4  -1 478.580 48.0357   1
   9  -4   1 38733.4 1394.30   1
  -9  -4  -1 38704.9 1391.39   1
   9   4   1 38266.1 1390.01   1
  -9   4  -1 38208.4 1394.40   1
  10  -4   1 8138.21 328.211   1
 -10   4  -1 7800.40 325.064   1
  11   4   1 18191.6 678.797   1
 -11  -4  -1 18572.3 682.603   1
  11  -4   1 17217.6 680.154   1
 -11   4  -1 18008.3 682.534   1
  12   4   1 25048.4 899.776   1
 -12  -4  -1 24424.9 899.702   1
  12  -4   1 23593.5 896.703   1
 -12   4  -1 23626.2 900.806   1
  13   4   1 8434.58 353.806   1
 -13  -4  -1 8787.67 355.518   1
  13  -4   1 8464.54 356.309   1
 -13   4  -1 8723.72 358.753   1
  14   4   1 10966.0 425.939   1
 -14  -4  -1 10401.2 423.501   1
  14  -4   1 10879.4 428.993   1
 -14   4  -1 9930.14 423.536   1
  15   4   1 1381.21 96.9568   1
 -15  -4  -1 1213.03 94.4371   1
  15  -4   1 1455.35 101.534   1
 -15   4  -1 1444.21 98.3484   1
  16   4   1 4944.55 232.130   1
 -16  -4  -1 5016.23 233.881   1
  16  -4   1 4847.60 233.572   1
 -16   4  -1 5270.42 236.159   1
  17   4   1 20.5604 38.9947   1
 -17  -4  -1 46.5922 40.1303   1
  17  -4   1 15.9086 37.4736   1
 -17   4  -1 21.3564 39.2948   1
  18   4   1 2097.47 127.951   1
 -18  -4  -1 2143.54 129.238   1
 -19  -4  -1 1780.36 118.050   1
  19  -4   1 1958.40 122.740   1
 -19   4  -1 1944.66 123.451   1
  20   4   1 262.590 57.0555   1
 -20  -4  -1 226.602 54.3494   1
  20  -4   1 266.964 52.7703   1
 -20   4  -1 214.384 54.6522   1
  21   4   1 43.0933 44.0430   1
 -21  -4  -1 21.6171 39.7732   1
  21  -4   1 39.0854 47.3542   1
 -21   4  -1-5.40151 42.4548   1
  22   4   1 177.263 54.3079   1
 -22  -4  -1 108.188 48.7022   1
  22  -4   1 76.6127 49.5202   1
 -22   4  -1 149.889 50.1717   1
  23   4   1 261.085 58.5822   1
 -23  -4  -1 258.514 56.0065   1
  23  -4   1 268.152 57.9161   1
 -23   4  -1 182.428 48.3167   1
  24   4   1 221.025 54.5074   1
 -24   4  -1 193.153 52.6316   1
  24  -4   1 183.072 53.7533   1
 -24  -4  -1 153.787 47.9857   1
  25  -4   1 695.269 76.3544   1
 -26   5   1 71.9502 47.8045   1
 -24   5   1 26.3205 41.4532   1
  24  -5  -1 143.112 55.5217   1
 -23  -5   1 1566.77 107.560   1
  23   5  -1 1596.88 109.821   1
 -23   5   1 1581.20 109.353   1
  23  -5  -1 1281.13 105.984   1
 -22   5   1 791.386 80.4971   1
 -22  -5   1 732.238 77.6875   1
  22  -5  -1 1004.29 87.3947   1
  22   5  -1 830.768 82.4303   1
 -21   5   1 928.651 86.1008   1
 -21  -5   1 1039.38 87.6042   1
  21  -5  -1 927.396 84.3889   1
  21   5  -1 956.000 87.9997   1
 -20   5   1 92.8734 46.8794   1
  20  -5  -1-32.6538 44.5030   1
 -19   5   1 1014.03 87.5649   1
 -19  -5   1 1241.10 93.3476   1
  19  -5  -1 1197.83 94.3859   1
  19   5  -1 1186.76 92.1077   1
 -18   5   1 2239.14 130.521   1
 -18  -5   1 2069.92 127.021   1
  18  -5  -1 1968.59 129.465   1
  18   5  -1 2103.96 126.575   1
 -17   5   1 174.148 48.9166   1
 -17  -5   1 186.747 45.2163   1
  17  -5  -1 144.103 50.7001   1
  17   5  -1 220.287 49.9999   1
 -16   5   1 680.175 71.2203   1
  16  -5  -1 618.199 68.9050   1
  16   5  -1 707.709 68.9050   1
 -16  -5   1 640.180 66.5816   1
  15   5  -1 3361.58 174.931   1
 -15  -5   1 3803.08 181.384   1
  14  -5  -1 170.950 44.8022   1
 -14  -5   1 116.571 42.8023   1
  14   5  -1 175.090 43.2543   1
 -14   5   1 158.592 40.6103   1
  13   5  -1 36806.9 1375.78   1
 -13  -5   1 39840.3 1380.14   1
  13  -5  -1 38644.9 1383.08   1
 -13   5   1 36470.2 1380.89   1
 -12  -5   1 5134.73 217.360   1
  12   5  -1 4871.50 215.170   1
 -12   5   1 4847.05 219.606   1
  12  -5  -1 4525.13 217.247   1
 -11  -5   1 16198.4 610.814   1
  11   5  -1 16323.3 611.471   1
  11  -5  -1 16715.6 619.961   1
 -11   5   1 15494.7 613.522   1
  10   5  -1 4481.74 198.488   1
  -9  -5   1 13097.2 483.802   1
   9   5  -1 12488.0 482.230   1
  -9   5   1 12543.1 487.287   1
   9  -5  -1 12443.4 487.668   1
  -8  -5   1 4158.26 178.894   1
   8   5  -1 4219.16 178.194   1
  -8   5   1 3851.63 181.374   1
   8  -5  -1 3854.24 182.694   1
  -7  -5   1 29113.8 1047.40   1
   7   5  -1 28299.3 1044.95   1
  -7   5   1 29046.0 1051.25   1
   7  -5  -1 29236.7 1050.31   1
  -6  -5   1 9628.14 363.580   1
   6   5  -1 10253.0 364.392   1
   6  -5  -1 9219.92 369.252   1
  -6   5   1 8600.21 365.849   1
   5  -5  -1 59774.1 2164.14   1
  -5  -5   1 59836.1 2159.04   1
   5   5  -1 61195.2 2158.04   1
  -5   5   1 62738.0 2163.77   1
   4  -5  -1 27412.4 951.587   1
  -4   5   1 25842.7 950.116   1
   4   5  -1 25177.5 944.956   1
  -4  -5   1 26818.8 948.111   1
  -3  -5   1 41396.3 1442.38   1
  -3   5   1 39178.9 1443.41   1
   3   5  -1 41154.9 1440.85   1
   3  -5  -1 39921.1 1445.49   1
  -2   5   1 12914.6 495.221   1
   2  -5  -1 13741.0 495.593   1
   1  -5  -1 24190.3 866.477   1
  -1   5   1 23732.5 865.105   1
   0  -5  -1 52041.3 1901.28   1
   0   5  -1 53022.1 1898.91   1
   0   5   1 53179.0 1900.47   1
   0  -5   1 56160.5 1901.71   1
  -1  -5  -1 103115. 3589.86   1
  -1   5  -1 101687. 3588.16   1
   1   5   1 100582. 3588.45   1
   1  -5   1 102017. 3589.00   1
  -2  -5  -1 699.205 50.4803   1
   2   5   1 804.436 50.9624   1
  -2   5  -1 724.086 50.1966   1
   2  -5   1 658.425 48.6090   1
   3   5   1 110025. 3850.88   1
  -3  -5  -1 110746. 3851.00   1
  -3   5  -1 106573. 3850.52   1
   3  -5   1 109708. 3852.53   1
  -4  -5  -1 1348.53 76.8040   1
   4   5   1 1342.36 76.7456   1
   4  -5   1 1423.98 80.0688   1
  -4   5  -1 1390.08 78.4218   1
  -5  -5  -1 15112.9 595.867   1
   5   5   1 16196.9 597.364   1
   5  -5   1 16019.7 598.766   1
  -5   5  -1 17129.3 601.632   1
  -6  -5  -1 116.779 30.0211   1
   6   5   1 63.7704 26.2049   1
   6  -5   1 86.1150 29.8266   1
  -6   5  -1 61.5354 28.5567   1
  -7  -5  -1 99.7864 33.7305   1
   7   5   1 29.4656 28.1809   1
   7  -5   1 75.4934 32.3090   1
  -7   5  -1 69.7348 29.3069   1
  -8  -5  -1 24135.7 866.061   1
   8   5   1 23276.7 864.633   1
   8  -5   1 23259.4 868.058   1
  -8   5  -1 23340.9 867.725   1
  -9  -5  -1 24008.6 882.184   1
   9   5   1 24094.6 882.444   1
   9  -5   1 25199.6 891.883   1
  -9   5  -1 22586.5 883.314   1
 -10  -5  -1 36546.3 1283.03   1
  10   5   1 35289.2 1282.07   1
  10  -5   1 36161.0 1288.07   1
 -10   5  -1 33132.2 1284.30   1
 -11  -5  -1 15109.4 573.950   1
 -11   5  -1 15723.9 580.679   1
  11  -5   1 14426.1 575.802   1
  11   5   1 14643.8 571.965   1
  12   5   1 2553.87 134.300   1
 -12  -5  -1 2458.28 135.101   1
  12  -5   1 2374.70 135.372   1
 -12   5  -1 2328.68 132.182   1
  13   5   1 1970.79 112.244   1
 -13  -5  -1 1909.13 111.799   1
  13  -5   1 1602.15 108.405   1
 -13   5  -1 1480.30 109.755   1
 -14  -5  -1 9727.79 398.009   1
  15  -5   1 4770.88 228.654   1
 -15   5  -1 4858.29 226.569   1
  16   5   1 60.7000 42.6569   1
 -16  -5  -1 46.0715 39.9690   1
  16  -5   1 5.31598 38.8270   1
 -16   5  -1 31.4109 38.2372   1
  17   5   1 10.3471 38.9546   1
 -17  -5  -1 15.6515 39.8646   1
  17  -5   1 67.9248 47.1480   1
 -17   5  -1-5.13300 38.6492   1
  18   5   1 463.541 61.1193   1
 -18  -5  -1 313.397 54.6326   1
  18  -5   1 282.806 54.7431   1
 -18   5  -1 323.455 56.7227   1
 -19  -5  -1 128.604 46.3547   1
  19   5   1 64.2247 43.6041   1
  19  -5   1 98.0015 47.8871   1
  20   5   1 3806.01 188.488   1
 -20  -5  -1 3443.28 183.939   1
 -20   5  -1 3592.95 185.174   1
 -21   5  -1-10.9532 41.2300   1
  21  -5   1 16.2540 48.3135   1
  21   5   1 10.7877 42.3862   1
 -22   5  -1 1060.17 87.5419   1
  22  -5   1 908.288 87.5877   1
  22   5   1 981.009 85.5243   1
 -22  -5  -1 867.298 81.6567   1
  23  -5   1 1231.61 97.2609   1
 -23   5  -1 1097.15 90.8322   1
 -24   5  -1 896.761 79.3358   1
  24  -5   1 705.333 79.4827   1
  24   5   1 711.630 79.4427   1
 -24  -5  -1 808.329 80.3318   1
  25  -6  -1-21.2282 46.0480   1
 -25   6   1 20.5155 44.7512   1
  24  -6  -1 887.136 84.3907   1
 -24   6   1 724.262 82.5947   1
  23   6  -1 684.914 76.1789   1
 -23  -6   1 758.304 77.6012   1
 -22  -6   1 3798.82 194.892   1
 -22   6   1 4108.12 198.861   1
  22   6  -1 3860.31 195.088   1
  22  -6  -1 3881.89 195.822   1
  21   6  -1 827.825 77.9132   1
 -21  -6   1 805.517 77.0882   1
 -20  -6   1 1686.60 109.096   1
 -20   6   1 1282.49 99.0613   1
  20   6  -1 1394.42 103.472   1
  20  -6  -1 1563.92 110.800   1
 -19  -6   1 810.163 76.3407   1
 -19   6   1 701.394 72.7218   1
  19  -6  -1 859.944 83.5291   1
  19   6  -1 847.424 76.9065   1
 -18  -6   1 3840.97 186.224   1
  18   6  -1 3524.70 183.823   1
  18  -6  -1 3590.55 188.996   1
 -17   6   1 179.292 53.6028   1
 -17  -6   1 123.452 40.5068   1
  17   6  -1 156.108 44.5413   1
  17  -6  -1 201.470 49.4705   1
  16  -6  -1 5107.80 236.454   1
 -16   6   1 5026.60 236.114   1
  15   6  -1 84.7420 39.2511   1
 -15  -6   1 61.1263 36.4842   1
  15  -6  -1 67.6172 42.5576   1
 -15   6   1 4.85402 34.9145   1
  14  -6  -1 1204.52 90.2135   1
 -14  -6   1 1307.01 89.4698   1
 -14   6   1 1264.37 91.8055   1
  14   6  -1 982.920 83.1470   1
 -13  -6   1 978.599 74.7433   1
  13   6  -1 838.905 70.1610   1
 -13   6   1 790.908 72.6257   1
  13  -6  -1 869.202 77.6761   1
 -12  -6   1 26726.5 961.841   1
  12   6  -1 26608.6 960.359   1
 -12   6   1 24200.6 960.769   1
  12  -6  -1 26543.7 967.988   1
 -11   6   1 187.233 42.2561   1
  11  -6  -1 238.531 45.9043   1
 -10  -6   1 3663.00 177.883   1
  10   6  -1 3808.25 176.444   1
  10  -6  -1 3822.03 181.721   1
 -10   6   1 4113.16 183.557   1
   9   6  -1 1847.39 101.232   1
  -9   6   1 1780.44 104.045   1
   9  -6  -1 1712.07 102.414   1
  -8  -6   1 838.154 62.9243   1
   8   6  -1 790.447 59.5652   1
  -8   6   1 775.200 64.3477   1
   8  -6  -1 786.288 64.9040   1
  -7  -6   1 4713.58 201.862   1
   7   6  -1 4653.74 201.483   1
   7  -6  -1 4546.27 205.333   1
  -7   6   1 4856.90 206.724   1
   6  -6  -1 8611.11 356.340   1
  -6  -6   1 8627.71 348.595   1
   6   6  -1 9339.50 350.987   1
  -6   6   1 9377.29 355.155   1
   5  -6  -1 7154.68 282.876   1
  -5   6   1 7260.82 282.576   1
   5   6  -1 6810.35 276.844   1
  -5  -6   1 6743.04 278.402   1
  -4  -6   1 8966.48 326.080   1
  -4   6   1 8276.76 330.183   1
   4   6  -1 8776.98 324.441   1
  -3  -6   1 9537.79 384.310   1
  -3   6   1 10770.2 388.474   1
   3   6  -1 10011.6 383.776   1
   3  -6  -1 10096.7 388.373   1
  -2  -6   1 119070. 4215.59   1
  -2   6   1 121249. 4218.22   1
   2   6  -1 117263. 4214.27   1
   2  -6  -1 121514. 4219.11   1
   1  -6  -1 43224.3 1497.23   1
  -1  -6   1 41631.3 1494.99   1
   1   6  -1 41813.3 1493.91   1
  -1   6   1 40709.7 1496.03   1
   0  -6  -1 103812. 3598.61   1
   0   6  -1 99707.5 3595.31   1
   0   6   1 101295. 3597.00   1
   0  -6   1 103215. 3597.05   1
  -1  -6  -1 12789.0 473.515   1
  -1   6  -1 12314.1 471.448   1
   1   6   1 12796.2 472.770   1
   1  -6   1 12411.7 472.792   1
  -2  -6  -1 96808.9 3503.39   1
  -2   6  -1 101342. 3502.53   1
   2   6   1 100861. 3502.30   1
   2  -6   1 97701.7 3502.21   1
  -3  -6  -1 952.848 65.2174   1
  -3   6  -1 983.318 66.3698   1
   3  -6   1 1081.57 67.8442   1
   4   6   1 14521.8 557.470   1
  -4  -6  -1 14463.8 557.627   1
  -4   6  -1 15018.6 559.271   1
   4  -6   1 15658.7 562.612   1
  -5  -6  -1 18319.6 665.231   1
   5   6   1 17661.3 663.570   1
  -5   6  -1 18084.0 667.052   1
   5  -6   1 17505.0 665.742   1
  -6  -6  -1 5358.52 226.487   1
   6   6   1 5236.92 224.978   1
  -6   6  -1 5336.30 228.801   1
   6  -6   1 5417.22 228.620   1
  -7  -6  -1 11225.5 433.601   1
   7   6   1 10927.8 430.196   1
  -7   6  -1 11116.4 433.838   1
   7  -6   1 11209.9 435.103   1
  -8  -6  -1 17561.3 642.786   1
   8   6   1 16939.3 639.735   1
  -8   6  -1 16754.1 642.730   1
   8  -6   1 16790.7 644.141   1
  -9   6  -1 3835.78 174.605   1
   9  -6   1 3368.83 170.142   1
 -10  -6  -1 5330.36 229.467   1
  10   6   1 5073.10 226.455   1
 -10   6  -1 4816.33 227.498   1
  10  -6   1 5337.01 234.734   1
 -11  -6  -1 20543.6 749.967   1
  11   6   1 20063.5 747.553   1
 -11   6  -1 19030.3 749.721   1
  11  -6   1 19924.4 752.275   1
 -12  -6  -1 2905.97 153.907   1
  12  -6   1 2871.64 152.279   1
  12   6   1 2779.57 146.806   1
 -12   6  -1 2858.84 152.727   1
 -13  -6  -1 458.555 56.2204   1
 -14  -6  -1 7279.74 303.349   1
 -14   6  -1 7930.36 310.120   1
  14   6   1 6803.44 299.650   1
  14  -6   1 6204.52 298.393   1
 -15  -6  -1 850.515 74.8333   1
 -15   6  -1 1025.53 85.1795   1
  15  -6   1 738.330 72.4759   1
  15   6   1 867.313 76.7544   1
  16   6   1 111.886 41.8585   1
 -16   6  -1 31.7148 36.4052   1
 -16  -6  -1 15.0158 34.1670   1
  16  -6   1-5.36291 41.2897   1
  17   6   1 1193.59 93.2024   1
 -17  -6  -1 1439.48 99.0827   1
 -18   6  -1 42.1556 39.7655   1
  18  -6   1 135.942 51.3822   1
 -19  -6  -1 8106.11 332.714   1
 -19   6  -1 8135.04 333.740   1
  19  -6   1 7434.22 331.350   1
  19   6   1 7081.90 326.455   1
  20   6   1 42.8077 45.4730   1
 -20  -6  -1 73.4520 43.5329   1
  20  -6   1 135.932 47.2736   1
 -20   6  -1 87.4075 43.6168   1
  21  -6   1 4808.18 223.953   1
  21   6   1 4738.31 221.164   1
 -21  -6  -1 4081.89 214.461   1
 -21   6  -1 4811.81 223.537   1
  22  -6   1 730.246 81.1084   1
  22   6   1 775.435 78.9114   1
 -22  -6  -1 858.582 79.9622   1
 -22   6  -1 841.070 81.6283   1
  23  -6   1 769.689 82.8563   1
  23   6   1 1051.14 88.4540   1
 -23   6  -1 862.618 85.1464   1
 -23  -6  -1 881.636 81.6069   1
 -24   6  -1 295.615 56.7865   1
  24  -6   1 216.736 58.6381   1
 -25   7   1 400.262 62.4090   1
  25  -7  -1 310.512 59.7662   1
 -23   7   1 1420.19 103.453   1
  23  -7  -1 1190.55 96.2422   1
  22  -7  -1 625.847 74.2443   1
 -22  -7   1 644.246 71.6273   1
 -22   7   1 499.390 67.5408   1
  21  -7  -1 3868.61 196.615   1
  21   7  -1 3741.87 189.091   1
 -21  -7   1 3604.80 188.348   1
 -21   7   1 3688.32 187.107   1
  20  -7  -1 203.642 51.8721   1
  20   7  -1 53.1586 44.2944   1
 -20  -7   1 215.989 52.0977   1
 -20   7   1 119.191 45.4067   1
  19   7  -1 10.4975 41.8068   1
 -19  -7   1-5.33365 38.6263   1
 -19   7   1-5.36344 39.1540   1
  18   7  -1 428.687 61.3575   1
 -18  -7   1 404.142 57.4339   1
  18  -7  -1 381.233 58.3944   1
  17  -7  -1 4653.16 226.682   1
  17   7  -1 4564.06 223.761   1
 -17  -7   1 4922.13 226.962   1
 -17   7   1 5107.80 230.629   1
  16  -7  -1 1462.37 103.217   1
  16   7  -1 1390.25 96.9933   1
 -16  -7   1 1338.46 98.2330   1
 -16   7   1 1309.86 96.1156   1
  15  -7  -1 3903.29 198.626   1
 -15  -7   1 4249.30 198.392   1
 -15   7   1 4118.20 199.907   1
  15   7  -1 3940.54 194.303   1
 -14  -7   1 4119.74 198.697   1
  14   7  -1 3853.18 193.591   1
  14  -7  -1 4084.37 202.216   1
 -13  -7   1 11563.6 444.119   1
  13   7  -1 10110.4 435.696   1
 -13   7   1 11658.8 446.783   1
  13  -7  -1 11129.3 447.277   1
 -12  -7   1 2227.38 124.205   1
  12   7  -1 2233.68 122.794   1
 -12   7   1 2115.68 124.729   1
  12  -7  -1 2197.79 127.809   1
 -11  -7   1 15304.8 571.533   1
  11   7  -1 14278.9 565.846   1
 -11   7   1 15095.2 574.960   1
  11  -7  -1 14683.9 573.016   1
 -10   7   1 7747.29 326.774   1
  10  -7  -1 8116.39 329.660   1
  -9  -7   1 1584.18 92.5400   1
   9   7  -1 1414.55 89.7580   1
   9  -7  -1 1387.98 93.4343   1
  -9   7   1 1491.73 95.7402   1
   8   7  -1 750.306 59.8929   1
  -8   7   1 654.426 64.8000   1
   8  -7  -1 696.111 65.0414   1
   7   7  -1 44992.4 1595.49   1
  -7  -7   1 43874.3 1594.51   1
   6  -7  -1 58.8059 29.3020   1
  -6  -7   1 26.0963 24.5902   1
  -6   7   1 32.3610 25.6474   1
   6   7  -1 31.8850 25.9305   1
   5  -7  -1 22734.6 827.922   1
  -5   7   1 21127.5 824.745   1
   5   7  -1 23085.8 824.398   1
  -5  -7   1 22904.2 824.880   1
   4  -7  -1 2597.05 125.351   1
  -4   7   1 2561.25 124.289   1
   4   7  -1 2496.45 119.903   1
  -4  -7   1 2168.02 120.271   1
   3  -7  -1 29536.7 1072.63   1
  -3   7   1 28991.8 1071.48   1
   3   7  -1 30281.4 1069.07   1
  -3  -7   1 29236.7 1068.20   1
   2  -7  -1 1222.84 74.9500   1
  -2   7   1 1100.09 72.0917   1
   2   7  -1 1205.07 71.3898   1
  -2  -7   1 1120.55 70.7702   1
  -1   7   1 60333.1 2177.54   1
   1   7  -1 60353.3 2176.59   1
   1  -7  -1 61890.9 2179.36   1
  -1  -7   1 62344.2 2178.24   1
   0  -7   1 2493.65 125.434   1
   0   7  -1 2740.79 126.689   1
   0   7   1 2806.13 129.226   1
   0  -7  -1 2616.01 128.215   1
   1  -7   1 1905.69 100.983   1
  -1   7  -1 1739.80 98.3037   1
   1   7   1 2000.47 100.429   1
  -1  -7  -1 1882.84 99.6307   1
   2  -7   1 5268.99 207.770   1
  -2   7  -1 4760.21 203.548   1
   2   7   1 4681.17 203.832   1
  -2  -7  -1 4539.18 205.733   1
   3  -7   1 74503.0 2627.21   1
  -3   7  -1 73707.8 2626.73   1
   3   7   1 71804.1 2624.26   1
  -3  -7  -1 75966.9 2627.84   1
  -4  -7  -1 18853.1 705.892   1
  -4   7  -1 18954.3 707.379   1
   4  -7   1 19340.1 710.035   1
  -5  -7  -1 1916.83 103.038   1
   5   7   1 1669.51 99.2881   1
  -5   7  -1 1820.46 103.658   1
  -6  -7  -1 376.590 45.2943   1
   6   7   1 262.818 40.7201   1
  -7  -7  -1 128.617 35.6849   1
   7  -7   1 142.626 33.4143   1
  -7   7  -1 94.4102 31.5633   1
   7   7   1 77.6796 31.0418   1
  -8  -7  -1 435.970 49.6692   1
   8  -7   1 479.035 55.1461   1
  -8   7  -1 446.287 53.2310   1
   8   7   1 445.868 49.6034   1
  -9  -7  -1 24143.8 878.764   1
   9  -7   1 23586.3 881.501   1
  -9   7  -1 23471.6 879.367   1
   9   7   1 23412.8 875.407   1
 -10  -7  -1 21930.7 844.451   1
  10  -7   1 22964.2 844.402   1
 -10   7  -1 21701.7 841.584   1
  10   7   1 23519.9 840.657   1
 -11  -7  -1 2338.86 134.491   1
 -11   7  -1 2183.90 130.155   1
  11   7   1 2313.01 130.435   1
  12  -7   1 3612.64 183.328   1
 -12  -7  -1 4045.09 186.151   1
 -12   7  -1 3462.79 182.396   1
 -13  -7  -1 8072.06 332.300   1
 -13   7  -1 8463.79 336.716   1
  13   7   1 7733.24 328.803   1
  13  -7   1 7133.03 328.018   1
 -14  -7  -1 1711.16 108.982   1
 -14   7  -1 1819.37 113.842   1
  14   7   1 1554.04 104.975   1
  14  -7   1 1594.90 110.551   1
 -15  -7  -1 2401.92 136.309   1
  15   7   1 2095.83 130.364   1
  15  -7   1 2268.04 134.938   1
 -15   7  -1 2546.03 139.813   1
  16   7   1 228.691 50.5748   1
 -16  -7  -1 196.222 50.7041   1
  16  -7   1 246.020 48.6852   1
 -16   7  -1 261.858 53.3906   1
  17   7   1 93.1423 44.0647   1
 -17   7  -1 177.704 50.1842   1
 -17  -7  -1 73.4777 41.1597   1
  17  -7   1 131.063 49.3781   1
 -18  -7  -1 1530.67 105.205   1
 -18   7  -1 1572.33 108.709   1
  18  -7   1 1575.34 111.309   1
  18   7   1 1305.44 99.9116   1
 -19  -7  -1 6315.05 280.223   1
 -19   7  -1 6344.87 279.781   1
  19  -7   1 6546.43 284.919   1
  19   7   1 5860.87 275.479   1
  20  -7   1 6284.71 281.597   1
 -20  -7  -1 6628.59 281.688   1
  20   7   1 5741.63 273.534   1
 -21  -7  -1 48.3979 41.9830   1
 -21   7  -1-32.3625 47.0762   1
  21  -7   1 118.059 49.3692   1
  21   7   1-5.29509 44.1152   1
 -22  -7  -1 615.053 72.9519   1
 -22   7  -1 765.720 76.7462   1
  22   7   1 716.301 77.3180   1
  22  -7   1 760.885 75.8477   1
  23   7   1 114.170 49.2398   1
 -23   7  -1 68.0458 42.9023   1
 -24   7  -1 851.282 81.6487   1
  24  -7   1 767.587 80.3967   1
 -24   8   1 46.4357 43.7503   1
  24  -8  -1-51.3738 52.1896   1
 -23   8   1 494.848 67.6652   1
  23  -8  -1 478.531 66.5495   1
 -22   8   1 1483.27 103.212   1
  22  -8  -1 1519.69 110.474   1
  22   8  -1 1253.82 100.696   1
 -21  -8   1 1187.97 95.3898   1
 -21   8   1 1300.61 98.3740   1
  21  -8  -1 1195.61 99.0617   1
  21   8  -1 1072.27 91.7301   1
 -20  -8   1 2181.61 130.698   1
 -20   8   1 2102.61 127.755   1
  20  -8  -1 1954.22 129.680   1
  20   8  -1 1995.55 126.216   1
 -19  -8   1 289.916 56.0266   1
 -19   8   1 360.005 59.6188   1
  19  -8  -1 259.994 51.2450   1
  19   8  -1 257.464 53.2357   1
 -18   8   1 673.564 71.4432   1
  18   8  -1 637.071 67.8906   1
  18  -8  -1 618.452 66.3606   1
 -17   8   1 1052.31 87.8620   1
 -17  -8   1 1128.00 90.9051   1
  17  -8  -1 976.934 87.8850   1
  17   8  -1 869.563 80.8603   1
 -16   8   1 183.967 49.9161   1
  16   8  -1 109.450 43.5735   1
 -16  -8   1 98.9169 44.3079   1
  16  -8  -1 37.2605 45.5583   1
 -15   8   1 6539.38 268.351   1
  15   8  -1 6070.91 261.887   1
  15  -8  -1 6075.26 266.673   1
 -14   8   1 19.8541 33.2575   1
  14   8  -1 18.8413 34.1345   1
 -14  -8   1 24.5460 35.8593   1
  14  -8  -1 89.0189 41.1673   1
 -13   8   1 1491.22 101.302   1
  13   8  -1 1328.01 94.6043   1
 -13  -8   1 1540.82 101.508   1
  13  -8  -1 1400.85 99.0685   1
 -12   8   1 61520.6 2140.24   1
  12   8  -1 56570.0 2129.04   1
 -12  -8   1 62025.5 2137.08   1
  12  -8  -1 58130.8 2136.16   1
 -11   8   1 41.3238 33.5867   1
  11   8  -1 93.2483 36.2146   1
 -11  -8   1 78.0237 37.2468   1
  11  -8  -1 33.1695 37.8030   1
 -10   8   1 9768.14 379.495   1
  10   8  -1 9008.07 371.513   1
 -10  -8   1 9336.25 374.518   1
  10  -8  -1 9019.01 377.538   1
  -9   8   1 2288.50 125.682   1
   9   8  -1 2112.95 118.065   1
   9  -8  -1 2154.81 123.980   1
  -9  -8   1 2187.30 120.666   1
  -8   8   1 927.636 74.9814   1
   8  -8  -1 860.468 73.1889   1
  -7   8   1 5086.69 220.512   1
   7  -8  -1 5072.34 221.229   1
   7   8  -1 4709.12 213.926   1
   6   8  -1 24783.5 934.127   1
  -6   8   1 24123.2 937.982   1
   6  -8  -1 26316.9 942.748   1
  -6  -8   1 26893.4 938.114   1
   5   8  -1 248.361 38.8590   1
  -5  -8   1 265.334 41.0965   1
   4   8  -1 6878.85 275.852   1
  -4   8   1 6222.92 276.596   1
   4  -8  -1 7082.29 282.420   1
  -4  -8   1 6831.12 276.111   1
   3   8  -1 4176.25 177.674   1
  -3   8   1 3838.07 177.909   1
   3  -8  -1 3803.44 180.126   1
  -3  -8   1 4040.88 177.324   1
   2   8  -1 106255. 3721.16   1
  -2   8   1 104943. 3721.83   1
   2  -8  -1 105293. 3724.14   1
  -2  -8   1 104506. 3722.21   1
   1   8  -1 1029.59 69.7276   1
  -1   8   1 1064.46 72.7197   1
  -1  -8   1 1143.98 73.0123   1
   1  -8  -1 1109.15 75.0164   1
   0   8   1 7499.40 299.180   1
   0   8  -1 7262.92 297.134   1
   0  -8   1 7567.24 299.172   1
   0  -8  -1 7272.50 298.763   1
   1   8   1 3672.92 166.964   1
  -1   8  -1 3762.82 168.997   1
   1  -8   1 3357.65 166.179   1
  -1  -8  -1 3742.80 169.184   1
   2   8   1 33345.1 1248.84   1
  -2   8  -1 35418.5 1250.98   1
   2  -8   1 35316.9 1252.73   1
  -2  -8  -1 34128.3 1250.57   1
   3   8   1 16154.8 602.033   1
  -3   8  -1 16041.2 602.660   1
   3  -8   1 16480.5 604.587   1
  -3  -8  -1 15285.6 602.039   1
   4   8   1 51729.1 1883.70   1
  -4  -8  -1 53559.6 1886.16   1
  -5   8  -1 18653.0 694.839   1
   5  -8   1 19633.2 697.713   1
   5   8   1 17693.5 689.420   1
  -5  -8  -1 18112.6 691.397   1
  -6   8  -1 8277.99 337.763   1
   6  -8   1 8156.11 335.969   1
  -7  -8  -1 19319.4 731.210   1
   7  -8   1 19680.8 734.415   1
  -7   8  -1 20155.2 736.128   1
   7   8   1 18989.2 730.035   1
  -8  -8  -1 16557.8 624.163   1
   8  -8   1 16393.1 626.773   1
  -8   8  -1 16067.0 624.503   1
   8   8   1 16484.8 622.106   1
  -9  -8  -1 60.4128 35.6917   1
   9  -8   1 105.765 34.2997   1
  -9   8  -1 116.288 36.7502   1
   9   8   1 139.221 38.5905   1
 -10  -8  -1 7306.89 314.426   1
  10  -8   1 7610.74 317.673   1
 -10   8  -1 7635.25 318.275   1
  10   8   1 7328.81 311.369   1
  11  -8   1 1599.75 105.159   1
 -11  -8  -1 1677.52 106.459   1
 -12  -8  -1 11575.4 446.295   1
  12  -8   1 11266.2 448.820   1
  12   8   1 10792.9 440.186   1
 -12   8  -1 10591.5 442.736   1
  13  -8   1 2476.95 140.413   1
 -13   8  -1 2402.87 139.954   1
  14   8   1 1919.03 117.231   1
 -14  -8  -1 1771.09 114.888   1
  14  -8   1 1596.57 112.746   1
 -14   8  -1 1853.61 116.601   1
  15   8   1 3419.70 175.286   1
 -15  -8  -1 3185.80 176.466   1
  15  -8   1 3489.50 180.259   1
 -15   8  -1 3646.57 179.263   1
  16   8   1 2741.13 157.779   1
 -16  -8  -1 3257.48 167.336   1
  16  -8   1 2795.79 163.023   1
 -16   8  -1 3555.40 171.488   1
  17  -8   1 4038.88 212.808   1
 -17   8  -1 5463.78 233.623   1
  18   8   1 1750.78 117.118   1
 -18  -8  -1 1846.78 120.442   1
  18  -8   1 1877.83 120.594   1
 -18   8  -1 1796.65 119.445   1
  19   8   1 304.055 56.3204   1
 -19  -8  -1 245.085 54.8998   1
 -19   8  -1 340.720 58.4704   1
  19  -8   1 273.275 57.7730   1
 -20  -8  -1 10.9085 42.2703   1
  20  -8   1-44.4302 47.9180   1
 -20   8  -1 5.22596 38.4529   1
  21   8   1 482.667 65.0468   1
 -21   8  -1 442.215 66.4667   1
 -21  -8  -1 615.487 69.7271   1
 -22  -8  -1 561.728 71.2917   1
 -22   8  -1 624.728 72.2565   1
  22  -8   1 569.542 70.1566   1
 -23   8  -1 82.1693 43.7016   1
  23  -8   1 132.679 52.6023   1
 -23   9   1 64.9736 41.4463   1
  23  -9  -1 79.9445 48.5899   1
 -22   9   1 5.20494 44.4520   1
  22  -9  -1 129.377 52.5197   1
  21   9  -1 2124.77 130.914   1
  20   9  -1 340.871 58.8941   1
 -20  -9   1 361.997 58.6370   1
  20  -9  -1 405.947 62.4316   1
 -20   9   1 426.782 63.6845   1
 -19  -9   1 196.116 48.5423   1
  19  -9  -1 221.372 52.4337   1
  19   9  -1 169.216 49.3543   1
  18  -9  -1 27.3036 40.5210   1
 -18   9   1 58.2952 40.5170   1
  17   9  -1 1404.45 100.031   1
 -17  -9   1 1423.78 101.598   1
  17  -9  -1 1311.55 102.097   1
 -17   9   1 1440.63 103.254   1
 -16  -9   1 480.546 66.2165   1
 -16   9   1 545.037 68.0374   1
  16  -9  -1 547.915 68.8147   1
  16   9  -1 541.579 65.7975   1
 -15  -9   1 657.968 68.8040   1
 -15   9   1 682.087 70.5673   1
  15   9  -1 663.003 68.3506   1
  15  -9  -1 629.763 71.3019   1
  14  -9  -1 490.841 65.3659   1
 -14   9   1 587.585 64.6421   1
 -13  -9   1 1894.19 120.056   1
 -13   9   1 2133.72 125.848   1
  13  -9  -1 2126.96 126.057   1
  13   9  -1 2085.02 122.645   1
 -12  -9   1 727.133 68.3717   1
 -12   9   1 624.959 67.7969   1
  12   9  -1 662.890 66.6737   1
  12  -9  -1 557.446 66.3858   1
 -11  -9   1 33476.3 1183.69   1
  11   9  -1 31069.5 1178.80   1
 -10  -9   1 1962.41 112.950   1
 -10   9   1 1783.15 113.655   1
  10  -9  -1 1883.86 115.450   1
  10   9  -1 1947.47 112.365   1
   9   9  -1 12.3989 31.5767   1
   9  -9  -1-17.9984 33.1087   1
  -9   9   1 13.7149 33.1090   1
  -9  -9   1 25.3170 33.3853   1
   8  -9  -1 15584.8 594.601   1
  -8   9   1 15382.8 593.849   1
   8   9  -1 15043.9 586.951   1
  -8  -9   1 15664.6 590.144   1
   7   9  -1 1270.47 84.6113   1
  -7   9   1 1197.41 85.5867   1
   7  -9  -1 1191.85 86.6990   1
  -7  -9   1 1247.71 84.3654   1
  -6   9   1 7854.42 331.040   1
   6  -9  -1 8297.09 334.781   1
  -5   9   1 17627.5 677.303   1
   5  -9  -1 18444.2 680.859   1
   4   9  -1 299.433 41.6041   1
  -4   9   1 380.687 46.0648   1
   4  -9  -1 268.854 43.4722   1
  -4  -9   1 298.998 43.6406   1
   3   9  -1 21285.7 780.283   1
  -3   9   1 20742.7 783.106   1
   3  -9  -1 20546.7 783.598   1
  -3  -9   1 21519.5 782.622   1
   2   9  -1 3185.00 151.234   1
  -2   9   1 3114.43 153.223   1
   2  -9  -1 3029.99 154.391   1
  -2  -9   1 3339.22 154.147   1
   1   9  -1 21147.3 783.575   1
  -1  -9   1 21149.2 786.771   1
   0   9  -1 18.0566 25.9585   1
   0  -9   1 36.7859 28.7239   1
   3   9   1 22009.6 825.568   1
  -3   9  -1 22288.9 825.766   1
   3  -9   1 22301.0 828.688   1
  -3  -9  -1 22492.5 827.289   1
   4   9   1 4004.52 186.154   1
  -4   9  -1 4074.04 188.119   1
   4  -9   1 3936.45 188.773   1
  -4  -9  -1 4175.54 188.386   1
   5   9   1 568.225 54.5429   1
  -5   9  -1 599.373 60.2041   1
   5  -9   1 641.341 60.8176   1
  -5  -9  -1 532.787 56.4469   1
  -6   9  -1 10013.3 404.125   1
  -6  -9  -1 9807.97 403.058   1
   6  -9   1 10444.4 407.421   1
   6   9   1 10089.5 402.343   1
  -7  -9  -1 11697.6 459.469   1
   7   9   1 11723.7 457.184   1
  -7   9  -1 11924.4 462.636   1
   7  -9   1 11292.3 458.962   1
  -8  -9  -1 112.471 39.5478   1
   8   9   1 136.717 41.7390   1
  -8   9  -1 113.215 42.0111   1
   8  -9   1 45.2942 39.0204   1
  -9  -9  -1 19831.3 735.404   1
   9   9   1 19431.0 731.826   1
   9  -9   1 19426.1 735.852   1
  -9   9  -1 18964.1 734.090   1
 -10  -9  -1 1389.84 94.8993   1
 -11   9  -1 2992.15 159.906   1
  11   9   1 3096.49 158.707   1
 -11  -9  -1 3095.35 159.229   1
 -12   9  -1 7482.11 308.767   1
  12  -9   1 6707.07 305.995   1
 -13  -9  -1 3599.45 175.759   1
  13   9   1 3319.38 170.883   1
 -13   9  -1 3483.62 176.833   1
  13  -9   1 3126.03 175.800   1
 -14  -9  -1 1563.94 108.815   1
  14   9   1 1510.55 105.122   1
  14  -9   1 1560.25 109.581   1
 -14   9  -1 1808.58 113.053   1
 -15   9  -1 798.015 76.2265   1
  15  -9   1 856.384 79.3980   1
  15   9   1 631.074 70.0121   1
 -15  -9  -1 945.802 81.4023   1
 -16  -9  -1 2878.39 165.657   1
  16  -9   1 3245.60 173.304   1
  16   9   1 3067.21 167.260   1
 -17  -9  -1 183.164 51.3467   1
  17   9   1 93.7021 47.0313   1
  17  -9   1 193.982 52.3060   1
 -17   9  -1 198.759 49.0106   1
 -18   9  -1 1028.07 87.6851   1
  18  -9   1 936.608 82.5730   1
  18   9   1 845.208 80.3223   1
 -18  -9  -1 842.669 81.9663   1
 -19   9  -1 532.035 67.3167   1
  19  -9   1 482.484 63.7398   1
  19   9   1 421.231 64.8686   1
  20   9   1 452.223 65.1337   1
 -20  -9  -1 345.146 60.4055   1
  21  -9   1 394.935 63.9901   1
  21   9   1 371.136 61.2633   1
 -21  -9  -1 196.063 54.6318   1
  22  -9   1 108.715 52.2233   1
 -22   9  -1 45.8160 43.9987   1
  23 -10  -1 188.242 53.4907   1
 -23  10   1 172.143 48.2844   1
  21 -10  -1-26.6352 46.7422   1
 -21  10   1 63.4588 46.4017   1
 -20  10   1 500.039 70.5671   1
 -19 -10   1 628.974 70.7168   1
 -19  10   1 498.293 69.8161   1
  19  10  -1 716.006 73.8235   1
  19 -10  -1 782.146 77.0658   1
  18  10  -1-26.3163 40.7900   1
 -18 -10   1 42.9781 40.1421   1
  17 -10  -1 433.699 65.5740   1
 -17  10   1 598.284 71.5936   1
  16 -10  -1 3172.65 166.675   1
  16  10  -1 3003.69 163.802   1
 -15  10   1 4861.70 221.386   1
  15 -10  -1 4835.15 225.256   1
  15  10  -1 4303.32 214.325   1
 -15 -10   1 4343.64 217.124   1
 -14  10   1 1359.06 97.4483   1
  14 -10  -1 1140.34 95.0635   1
  14  10  -1 1201.82 92.9656   1
 -14 -10   1 1430.63 97.1577   1
 -13  10   1 152.900 42.7098   1
  13 -10  -1 98.4972 43.1707   1
  13  10  -1 173.217 44.9429   1
 -13 -10   1 117.098 41.3985   1
 -12  10   1 352.621 55.2578   1
 -12 -10   1 400.342 53.3369   1
  12  10  -1 385.974 54.4660   1
  12 -10  -1 369.060 56.1449   1
 -11  10   1 3502.78 171.777   1
  11 -10  -1 3277.80 169.902   1
  11  10  -1 3124.25 164.004   1
 -11 -10   1 3214.54 166.248   1
 -10  10   1 5348.12 251.565   1
  10 -10  -1 5395.28 250.554   1
  10  10  -1 5634.84 246.870   1
 -10 -10   1 5872.55 251.168   1
   9 -10  -1 9346.83 388.423   1
  -9 -10   1 9138.36 384.795   1
  -9  10   1 9615.93 390.070   1
   9  10  -1 9994.26 387.331   1
   8 -10  -1 20898.5 813.354   1
  -8  10   1 23510.5 817.862   1
   8  10  -1 22478.5 811.194   1
  -8 -10   1 19785.8 810.856   1
   7  10  -1 10051.1 399.385   1
  -7  10   1 9539.30 400.999   1
   7 -10  -1 9970.42 403.307   1
  -7 -10   1 10352.3 402.623   1
  -6  10   1 1062.94 80.8793   1
   6 -10  -1 892.880 77.2569   1
  -6 -10   1 977.187 74.6894   1
   5  10  -1 168.395 40.2561   1
  -5  10   1 63.4533 37.5312   1
   5 -10  -1 141.751 42.0006   1
  -5 -10   1 93.2448 34.6083   1
   4  10  -1 6702.37 274.321   1
  -4  10   1 6544.57 276.619   1
   4 -10  -1 6243.67 275.834   1
  -4 -10   1 6382.86 273.607   1
   3  10  -1 15712.8 583.521   1
  -3  10   1 13944.1 583.322   1
   3 -10  -1 15685.9 587.647   1
  -3 -10   1 15845.4 585.960   1
   2  10  -1 12605.9 489.708   1
  -2  10   1 13600.5 496.528   1
   2 -10  -1 12537.2 493.444   1
  -2 -10   1 11995.4 489.712   1
   1  10  -1 104036. 3690.97   1
  -1  10   1 103753. 3693.11   1
   1 -10  -1 103062. 3694.89   1
  -1 -10   1 105924. 3694.54   1
   0  10   1 1191.54 80.8653   1
   0  10  -1 1156.86 81.0842   1
   0 -10   1 1058.64 81.7488   1
   0 -10  -1 1157.98 81.2974   1
   1  10   1 598.934 59.4704   1
  -1  10  -1 663.974 59.4813   1
   1 -10   1 679.224 61.9882   1
  -1 -10  -1 736.043 65.6135   1
   2  10   1 467.195 52.3429   1
  -2  10  -1 371.338 49.8884   1
   2 -10   1 456.650 52.1522   1
  -2 -10  -1 441.620 53.8007   1
   3  10   1 99636.8 3614.39   1
  -3  10  -1 106290. 3618.97   1
   3 -10   1 102587. 3618.15   1
  -3 -10  -1 99675.5 3615.67   1
   4  10   1 5653.66 246.306   1
  -4  10  -1 5733.94 249.288   1
   4 -10   1 5613.79 249.860   1
  -4 -10  -1 5750.59 248.944   1
   5  10   1 1587.43 96.5537   1
  -5  10  -1 1501.55 98.2641   1
   5 -10   1 1511.78 99.2458   1
  -5 -10  -1 1384.74 94.2061   1
  -6  10  -1 3016.97 152.199   1
   6 -10   1 2945.32 152.575   1
   6  10   1 2856.86 147.860   1
  -6 -10  -1 2703.40 148.605   1
  -7  10  -1 718.720 68.2653   1
   7 -10   1 720.018 67.4590   1
   7  10   1 672.063 65.5269   1
  -8 -10  -1 8685.12 349.794   1
   8 -10   1 8236.12 347.893   1
  -8  10  -1 8165.93 348.885   1
  -9 -10  -1 5460.59 239.320   1
  -9  10  -1 5026.97 237.478   1
   9 -10   1 5226.90 239.634   1
 -10 -10  -1 1108.13 84.3430   1
  10  10   1 949.327 80.7562   1
 -10  10  -1 911.542 81.6351   1
  10 -10   1 896.905 80.6688   1
 -11 -10  -1 13117.7 515.925   1
  11  10   1 12838.3 513.821   1
 -11  10  -1 13334.8 520.143   1
  11 -10   1 13061.5 519.291   1
 -12 -10  -1 6110.34 269.317   1
  12  10   1 5817.71 264.775   1
 -12  10  -1 5862.27 269.296   1
  12 -10   1 6309.24 273.846   1
 -13 -10  -1 4978.38 227.530   1
  13  10   1 4549.17 222.831   1
 -13  10  -1 4627.65 223.407   1
  13 -10   1 5070.22 232.078   1
 -14 -10  -1 682.768 72.4062   1
  14  10   1 659.384 69.4440   1
  14 -10   1 598.850 72.2031   1
 -14  10  -1 705.151 73.3769   1
 -15 -10  -1 895.851 81.1202   1
  15  10   1 938.898 81.2244   1
  15 -10   1 919.904 82.9381   1
 -15  10  -1 876.097 80.5498   1
 -16 -10  -1 68.9975 43.4387   1
  16  10   1 62.2816 44.5745   1
  16 -10   1 71.9050 44.1068   1
 -16  10  -1 42.2302 37.3520   1
  17 -10   1 6858.86 298.005   1
  17  10   1 6136.18 289.772   1
 -17 -10  -1 6435.37 294.591   1
 -18  10  -1 907.105 83.9296   1
  18 -10   1 797.111 76.9867   1
  18  10   1 828.726 79.8182   1
 -18 -10  -1 871.366 80.9730   1
 -19  10  -1-43.3666 47.3018   1
  19 -10   1 10.5798 44.0608   1
  19  10   1-26.2200 43.9439   1
 -19 -10  -1-5.37756 41.3842   1
 -20  10  -1 103.085 44.3206   1
  20 -10   1 37.9310 47.6389   1
  20  10   1 94.0060 48.3684   1
 -20 -10  -1 106.984 46.7723   1
  22 -10   1 229.976 61.1627   1
 -22  10  -1 225.262 50.1135   1
  22 -11  -1 109.697 51.3802   1
 -22  11   1 60.1307 46.8643   1
  20 -11  -1 25.9388 41.8696   1
 -20  11   1-10.4834 44.9680   1
 -19  11   1 1647.52 109.441   1
  19 -11  -1 1656.52 112.890   1
  19  11  -1 1491.54 109.258   1
 -19 -11   1 1669.41 111.952   1
 -18  11   1 1090.68 89.8235   1
 -18 -11   1 1024.36 87.1310   1
  18 -11  -1 933.648 84.8579   1
  18  11  -1 835.535 82.4492   1
 -17  11   1 63.9241 47.2888   1
  17 -11  -1 54.0552 44.2321   1
  17  11  -1 83.7134 43.3532   1
 -17 -11   1 21.2509 41.5076   1
  16 -11  -1 1666.61 114.017   1
 -16  11   1 1506.37 107.539   1
 -15  11   1 953.315 84.0455   1
  15 -11  -1 1238.73 91.8618   1
  15  11  -1 987.365 85.4892   1
 -15 -11   1 1108.24 87.1239   1
 -14  11   1 62.0026 42.7993   1
 -14 -11   1 40.9614 37.7075   1
  14  11  -1 55.3380 41.9292   1
  14 -11  -1 21.0932 44.2148   1
 -13 -11   1 287.609 51.9980   1
  13  11  -1 389.835 54.9971   1
 -12 -11   1 2916.65 153.756   1
 -12  11   1 2648.88 153.765   1
  12 -11  -1 2813.43 155.337   1
 -11  11   1 2084.40 129.369   1
  11 -11  -1 2288.62 131.124   1
  10 -11  -1 6859.80 303.947   1
 -10  11   1 7147.00 307.674   1
  10  11  -1 7115.14 303.890   1
 -10 -11   1 7297.30 306.151   1
   9  11  -1 332.775 49.4534   1
  -9  11   1 293.984 54.6443   1
   9 -11  -1 385.323 57.2908   1
  -9 -11   1 357.978 51.5531   1
   8 -11  -1 5041.73 231.371   1
  -8  11   1 4805.64 228.355   1
   8  11  -1 4794.43 224.314   1
  -8 -11   1 5265.57 229.611   1
   7  11  -1 83.0342 37.5660   1
  -7 -11   1 53.2946 34.0135   1
   6  11  -1 60.6427 34.3699   1
  -6  11   1 68.3884 39.1988   1
   6 -11  -1 88.3151 40.6404   1
  -6 -11   1 83.3008 36.6072   1
  -5  11   1 20482.7 792.258   1
   5 -11  -1 21596.2 795.727   1
  -5 -11   1 21267.8 792.373   1
   4  11  -1 35824.2 1287.48   1
  -4  11   1 35222.9 1289.01   1
   4 -11  -1 34573.9 1289.88   1
  -4 -11   1 35542.1 1288.32   1
   3  11  -1 62.9891 33.3174   1
  -3  11   1 95.1861 38.8660   1
   3 -11  -1 57.7299 36.6162   1
  -2  11   1 6872.17 286.948   1
   2  11  -1 6745.47 284.846   1
   2 -11  -1 6323.96 285.139   1
  -2 -11   1 6955.45 288.033   1
   1  11  -1 1393.50 91.1250   1
  -1  11   1 1147.16 87.1118   1
   1 -11  -1 1471.07 95.4677   1
  -1 -11   1 1279.54 89.2611   1
   0  11   1 10877.0 443.803   1
   0  11  -1 11422.1 446.256   1
   0 -11   1 11003.4 445.984   1
   0 -11  -1 11808.1 450.259   1
   1  11   1 3718.22 173.670   1
  -1  11  -1 3531.09 171.743   1
   1 -11   1 3508.98 172.347   1
  -1 -11  -1 3208.20 169.006   1
   2  11   1 30448.3 1158.48   1
  -2  11  -1 31304.0 1160.19   1
   2 -11   1 33254.8 1164.78   1
  -2 -11  -1 31858.8 1163.62   1
   3  11   1 4395.72 201.078   1
  -3  11  -1 4481.60 204.145   1
   3 -11   1 3997.28 199.430   1
  -3 -11  -1 4505.56 204.958   1
   4  11   1 4521.81 210.395   1
  -4  11  -1 4627.42 212.596   1
   4 -11   1 4592.53 212.847   1
  -4 -11  -1 4549.84 210.867   1
   5  11   1 246.372 43.1612   1
  -5  11  -1 216.105 48.2863   1
   5 -11   1 266.957 50.0890   1
  -5 -11  -1 280.996 46.3478   1
   6  11   1 178.950 41.5588   1
  -6  11  -1 125.692 42.7859   1
   6 -11   1 198.669 48.7624   1
   7  11   1 2189.98 124.048   1
  -7 -11  -1 2054.36 123.942   1
  -8  11  -1 4899.83 225.945   1
  -8 -11  -1 4804.59 223.829   1
   8 -11   1 4546.90 220.037   1
   8  11   1 4901.97 221.945   1
  -9  11  -1 49.2485 37.3617   1
   9 -11   1-4.97954 36.3617   1
  -9 -11  -1 29.0320 37.2438   1
 -10  11  -1 110.567 42.9770   1
 -10 -11  -1 68.9197 38.2757   1
  10 -11   1 86.8735 44.1981   1
 -11 -11  -1 1403.82 103.400   1
  11 -11   1 1619.41 109.076   1
 -11  11  -1 1580.80 107.949   1
  11  11   1 1634.77 106.174   1
 -12 -11  -1 4054.30 195.333   1
  12 -11   1 3940.04 195.516   1
 -12  11  -1 3853.21 193.689   1
  12  11   1 3806.43 191.748   1
 -13 -11  -1 117.581 44.6684   1
  13 -11   1 10.6580 42.2284   1
  13  11   1 75.7629 42.1326   1
 -13  11  -1 61.9025 45.8151   1
 -14  11  -1 31.3090 41.0138   1
  14 -11   1 16.5113 39.2189   1
 -15 -11  -1 430.236 58.4536   1
  15 -11   1 352.544 55.8093   1
  15  11   1 310.318 56.6806   1
 -16 -11  -1 446.002 61.4303   1
  16 -11   1 422.902 63.0418   1
  16  11   1 375.990 59.5234   1
 -16  11  -1 528.686 64.4390   1
  17  11   1 914.707 85.0287   1
 -17 -11  -1 930.582 84.9851   1
  17 -11   1 1029.53 89.1052   1
 -17  11  -1 1116.17 88.1202   1
 -18 -11  -1 5.35753 41.2368   1
  18 -11   1-64.1764 42.8908   1
  18  11   1 5.25801 42.7202   1
 -18  11  -1-36.7887 39.5762   1
  19  11   1 141.530 50.2644   1
 -19 -11  -1 64.0781 46.2474   1
  19 -11   1 123.592 47.6415   1
 -19  11  -1 126.161 49.3372   1
  21 -11   1 476.179 65.4165   1
 -21  11  -1 493.771 64.1090   1
  21 -12  -1 33.3054 43.7655   1
 -21  12   1 5.17863 43.6586   1
  19 -12  -1 193.498 55.9572   1
 -19  12   1 217.872 51.7657   1
 -18 -12   1 193.921 47.3659   1
 -18  12   1 99.7424 50.7489   1
  18 -12  -1 186.490 53.5569   1
  18  12  -1 190.644 49.0584   1
 -17 -12   1-5.37290 42.2214   1
 -17  12   1 63.1007 47.8772   1
  17 -12  -1-21.4684 48.3656   1
  17  12  -1-26.3354 44.9243   1
 -16 -12   1 26.6848 41.3622   1
 -16  12   1 5.18163 40.9979   1
  16  12  -1-36.5502 41.3130   1
  16 -12  -1-38.5971 43.9203   1
 -15  12   1 2384.43 137.630   1
  15 -12  -1 2211.82 135.564   1
  14 -12  -1 58.4769 44.6054   1
 -14 -12   1 73.3633 39.2242   1
 -14  12   1 62.9589 42.4074   1
  14  12  -1 70.8598 42.9817   1
  13 -12  -1 117.494 47.1533   1
 -13  12   1 62.1615 43.4480   1
 -13 -12   1 5.17039 39.8332   1
  13  12  -1 45.0977 38.8812   1
  12 -12  -1 720.959 72.9139   1
 -12 -12   1 710.405 71.0123   1
 -12  12   1 570.112 68.1295   1
  12  12  -1 544.851 66.1208   1
  11 -12  -1 210.057 48.1569   1
 -11 -12   1 238.370 49.0371   1
 -11  12   1 248.304 53.0418   1
  11  12  -1 307.643 52.3364   1
  10 -12  -1 567.084 66.5320   1
 -10 -12   1 751.902 70.8580   1
 -10  12   1 674.410 71.8566   1
  10  12  -1 748.988 70.3946   1
   9 -12  -1 3146.51 164.037   1
  -9  12   1 2907.70 160.270   1
  -9 -12   1 3040.89 159.468   1
   8 -12  -1 774.751 72.5915   1
  -8  12   1 760.989 71.6151   1
   7  12  -1 3359.88 167.383   1
  -7  12   1 3164.52 167.844   1
   7 -12  -1 3301.74 169.687   1
  -7 -12   1 3263.71 167.589   1
   6  12  -1 181.164 44.3036   1
  -6  12   1 147.190 45.3674   1
   6 -12  -1 199.517 47.5422   1
  -6 -12   1 167.555 41.5043   1
   5  12  -1 18335.8 687.310   1
  -5  12   1 17315.2 687.118   1
   5 -12  -1 17840.0 689.532   1
  -5 -12   1 18742.5 689.776   1
   4  12  -1 1895.47 114.142   1
  -4 -12   1 1934.38 115.695   1
  -3  12   1 2170.28 123.925   1
   3 -12  -1 2035.27 123.549   1
  -3 -12   1 2106.01 122.221   1
   2  12  -1 39.7660 36.4288   1
  -2  12   1 91.0262 40.2241   1
   2 -12  -1 69.5624 37.9883   1
  -2 -12   1 81.7695 38.5970   1
  -1  12   1 2502.86 135.007   1
   1  12  -1 2398.51 131.919   1
  -1 -12   1 2521.64 134.476   1
   1 -12  -1 2213.16 131.876   1
   0  12   1 71.8199 38.1291   1
   0  12  -1 49.4402 37.7281   1
   0 -12   1 64.0432 38.1657   1
   0 -12  -1 73.3936 39.4159   1
   1  12   1 4246.16 192.118   1
  -1  12  -1 3701.84 186.814   1
  -1 -12  -1 3903.32 190.610   1
   1 -12   1 3948.04 190.870   1
   2  12   1 725.277 69.5252   1
  -2  12  -1 757.300 68.4164   1
   2 -12   1 688.473 68.3563   1
  -2 -12  -1 735.079 67.9908   1
   3  12   1 7954.45 325.381   1
  -3  12  -1 7868.35 326.111   1
   3 -12   1 7144.99 322.068   1
  -3 -12  -1 7924.42 326.814   1
   4  12   1 63.6904 37.2582   1
  -4 -12  -1 65.6114 37.8906   1
  -5  12  -1 1800.97 114.811   1
   5 -12   1 1831.95 116.187   1
  -6  12  -1 212.372 46.2691   1
   6 -12   1 276.318 50.9025   1
  -7  12  -1 1835.05 116.058   1
   7 -12   1 1812.89 114.733   1
   7  12   1 1792.61 113.600   1
  -7 -12  -1 1625.02 109.705   1
  -8  12  -1 3580.24 182.022   1
   8 -12   1 3398.64 177.770   1
   8  12   1 3637.26 178.229   1
  -8 -12  -1 3441.90 176.703   1
  -9  12  -1 191.572 47.2652   1
  -9 -12  -1 266.979 48.7934   1
   9 -12   1 213.152 50.0277   1
   9  12   1 232.844 46.1819   1
 -10 -12  -1 40.5315 39.5607   1
 -10  12  -1 45.9705 45.0788   1
  10 -12   1 10.4141 41.2179   1
  10  12   1 49.0913 41.6473   1
  11  12   1 901.483 81.9918   1
 -11 -12  -1 1150.95 88.1591   1
 -12  12  -1 549.897 66.5679   1
  12 -12   1 420.925 60.1227   1
  12  12   1 480.215 65.6052   1
 -12 -12  -1 630.975 67.6653   1
 -13  12  -1 1155.65 91.3516   1
  13 -12   1 1046.89 89.7423   1
 -14 -12  -1 1299.20 94.5290   1
  14 -12   1 1186.52 97.7257   1
 -14  12  -1 1268.07 96.1740   1
  14  12   1 964.029 88.2924   1
 -15 -12  -1 787.222 75.8029   1
  15 -12   1 786.337 78.4997   1
 -15  12  -1 841.036 79.2365   1
  15  12   1 747.888 76.9455   1
 -16 -12  -1 26.4343 43.5646   1
  16 -12   1 91.4570 44.0510   1
 -16  12  -1 143.396 49.1549   1
  16  12   1 20.8709 46.3476   1
 -17 -12  -1 100.372 47.1919   1
  17 -12   1 48.9630 45.3982   1
 -17  12  -1 67.4449 44.5966   1
  17  12   1 109.681 49.7699   1
 -18 -12  -1 31.5761 41.6420   1
  18 -12   1 26.5223 43.0917   1
  18  12   1 26.0759 41.8201   1
 -18  12  -1-15.4441 44.6722   1
  20 -12   1 133.805 46.8908   1
 -20  12  -1 105.067 45.5164   1
  20 -13  -1 71.3242 47.1563   1
 -18  13   1 51.7075 47.5787   1
  18 -13  -1 31.4380 42.0363   1
  16 -13  -1 33.1396 50.5487   1
 -16  13   1 15.1431 44.5341   1
 -16 -13   1 21.5433 39.9417   1
  16  13  -1 5.23047 41.9430   1
  15 -13  -1 659.739 72.4160   1
 -15 -13   1 628.309 71.8713   1
 -15  13   1 751.226 73.2794   1
  15  13  -1 640.297 70.8865   1
 -14 -13   1 198.195 48.7874   1
  14  13  -1 206.606 51.4335   1
 -13  13   1 284.603 55.4516   1
  13 -13  -1 309.894 56.1285   1
  12 -13  -1 52.6837 47.0548   1
 -12 -13   1 203.331 49.2132   1
 -12  13   1 222.156 49.9172   1
  12  13  -1 152.892 45.2986   1
  11 -13  -1 4746.25 220.381   1
 -11 -13   1 4363.50 219.681   1
 -11  13   1 4303.05 216.251   1
  11  13  -1 5044.77 222.148   1
  10 -13  -1 1901.01 119.111   1
 -10  13   1 1982.20 120.511   1
  10  13  -1 1846.48 115.489   1
 -10 -13   1 1745.37 115.271   1
   9  13  -1 211.170 45.3802   1
  -9  13   1 276.961 50.9408   1
   9 -13  -1 250.314 52.4552   1
  -9 -13   1 293.300 50.8824   1
   8 -13  -1 579.174 68.6932   1
  -8  13   1 604.209 65.6829   1
   8  13  -1 562.484 64.2767   1
  -8 -13   1 575.524 65.8940   1
   7  13  -1 720.106 71.4976   1
  -7  13   1 867.037 77.7932   1
   7 -13  -1 882.960 79.0294   1
  -7 -13   1 830.114 75.6307   1
   6  13  -1 348.453 53.5048   1
  -6  13   1 381.743 58.1897   1
   6 -13  -1 426.391 59.3943   1
  -6 -13   1 321.968 52.5481   1
   5  13  -1-18.8026 35.9143   1
  -5  13   1 33.5745 37.1728   1
   5 -13  -1 14.7195 37.4869   1
  -5 -13   1 14.4882 36.3594   1
  -4  13   1 359.632 53.3932   1
   4 -13  -1 333.948 54.7776   1
  -3  13   1 387.871 53.6742   1
   3 -13  -1 367.352 54.0513   1
  -2  13   1 56.5368 39.1568   1
   2 -13  -1 150.329 43.8406   1
  -1  13   1 1896.46 116.587   1
   1 -13  -1 1840.37 115.106   1
   0  13   1 187.343 47.0384   1
   0 -13  -1 181.534 47.7597   1
   1  13   1 134.110 40.8037   1
  -1  13  -1 93.7694 42.0309   1
   1 -13   1 153.516 39.7010   1
  -1 -13  -1 111.208 41.9405   1
   2  13   1 371.295 53.6915   1
  -2  13  -1 437.561 57.8653   1
   2 -13   1 436.736 59.0191   1
  -2 -13  -1 491.349 57.0291   1
   3  13   1 4429.55 211.347   1
  -3  13  -1 4528.94 212.813   1
   3 -13   1 4646.71 216.455   1
   4  13   1 802.542 74.4931   1
  -4  13  -1 727.225 75.0430   1
   4 -13   1 820.711 75.9054   1
  -4 -13  -1 927.733 78.2560   1
  -5  13  -1 1305.55 96.2014   1
   5 -13   1 1274.36 95.5964   1
  -5 -13  -1 1290.87 92.9386   1
   6 -13   1 3752.18 184.851   1
  -6  13  -1 3586.51 180.910   1
   6  13   1 3480.86 179.527   1
  -6 -13  -1 3574.46 181.001   1
   7  13   1 161.248 47.7512   1
  -7  13  -1 199.286 47.1698   1
   7 -13   1 188.322 45.0832   1
  -7 -13  -1 158.308 43.8437   1
  -8  13  -1 4121.14 201.593   1
   8 -13   1 4192.42 201.401   1
   8  13   1 3896.85 196.922   1
  -8 -13  -1 4100.70 199.688   1
   9  13   1 556.339 64.3255   1
  -9 -13  -1 590.924 66.6393   1
 -10  13  -1 929.349 84.2161   1
  10 -13   1 948.965 84.9045   1
  10  13   1 978.177 83.7012   1
 -10 -13  -1 851.275 80.6084   1
  11 -13   1 32.0208 43.0832   1
 -11  13  -1 25.9529 39.3799   1
 -12  13  -1 214.859 53.4590   1
 -12 -13  -1 158.228 46.0186   1
  12  13   1 168.564 44.1028   1
  12 -13   1 257.960 56.1225   1
 -13 -13  -1 1456.76 103.973   1
  13  13   1 1399.50 103.199   1
 -14 -13  -1 143.206 46.6552   1
  14 -13   1 125.116 45.1526   1
  14  13   1 15.4087 39.3824   1
 -14  13  -1 102.625 43.3829   1
 -15 -13  -1 249.986 54.6212   1
  15 -13   1 217.067 52.7179   1
 -15  13  -1 270.107 51.1874   1
  15  13   1 174.760 47.7115   1
 -16 -13  -1 276.639 52.6777   1
 -17 -13  -1 47.6295 40.4855   1
  17  13   1 77.8660 45.8421   1
  17 -13   1 94.6697 43.0454   1
 -17  13  -1 15.5801 41.6931   1
  19 -13   1-65.4136 48.9885   1
 -19  13  -1 4.98744 44.2489   1
  19 -14  -1 45.3269 46.1065   1
 -19  14   1 29.8241 39.3484   1
  18 -14  -1 886.727 85.8246   1
 -18  14   1 1004.00 86.4428   1
  17 -14  -1 611.015 72.0088   1
 -17  14   1 438.630 64.6211   1
  16  14  -1 1380.49 104.806   1
 -16  14   1 1534.07 105.493   1
  16 -14  -1 1679.41 110.456   1
  15  14  -1 985.271 86.0577   1
  15 -14  -1 1064.39 86.9642   1
 -15  14   1 926.809 81.9036   1
 -15 -14   1 1052.75 87.8304   1
  14  14  -1 31.3859 40.5826   1
  14 -14  -1 47.7185 45.2615   1
 -14  14   1 41.5457 43.2926   1
 -14 -14   1 96.3308 41.5172   1
  13  14  -1 855.157 80.8173   1
  13 -14  -1 902.193 84.4565   1
 -13  14   1 1084.07 88.4180   1
 -13 -14   1 801.279 81.4337   1
  12  14  -1 30.8192 39.8158   1
  12 -14  -1 10.5493 40.8857   1
 -12 -14   1 57.3829 40.4363   1
 -12  14   1 5.15560 36.7389   1
 -11  14   1 1360.16 101.969   1
  11 -14  -1 1463.39 104.002   1
  10  14  -1 839.667 75.3704   1
  10 -14  -1 687.080 73.1872   1
 -10  14   1 750.455 75.6188   1
 -10 -14   1 724.550 72.0978   1
  -9 -14   1 337.837 54.4541   1
   9 -14  -1 398.087 58.3591   1
   9  14  -1 306.200 52.8607   1
  -9  14   1 461.980 61.2453   1
   8  14  -1 2057.49 123.808   1
   8 -14  -1 1918.09 124.759   1
  -8 -14   1 1937.02 121.873   1
  -8  14   1 2205.77 128.639   1
   7  14  -1 34.7339 36.8115   1
  -7 -14   1 30.3934 38.1525   1
   6 -14  -1 2449.12 139.351   1
   6  14  -1 2238.29 132.601   1
  -6  14   1 2169.23 132.967   1
  -6 -14   1 2445.55 137.173   1
   5 -14  -1 1834.60 111.979   1
   5  14  -1 1480.17 103.843   1
  -5  14   1 1589.45 106.763   1
  -5 -14   1 1465.31 104.605   1
   4 -14  -1 332.776 51.8373   1
   4  14  -1 226.745 48.4142   1
  -4  14   1 260.999 49.7907   1
  -4 -14   1 326.346 53.5865   1
  -3 -14   1 9191.40 383.438   1
   3 -14  -1 9253.58 384.936   1
   3  14  -1 8997.23 382.000   1
  -3  14   1 9696.41 385.484   1
  -2 -14   1 3037.05 165.853   1
   2 -14  -1 3437.83 170.751   1
  -2  14   1 3103.67 165.092   1
   2  14  -1 3278.83 167.614   1
  -1 -14   1 1616.75 108.070   1
   1 -14  -1 1635.51 106.900   1
   1  14  -1 1520.30 105.349   1
  -1  14   1 1524.23 104.005   1
   0 -14   1 39.8501 38.9308   1
   0 -14  -1 63.9742 38.4619   1
   0  14   1 73.2252 38.6795   1
   1 -14   1 148.658 46.0932   1
   1  14   1 208.264 47.4351   1
  -1  14  -1 233.639 49.7243   1
  -1 -14  -1 198.300 48.7436   1
   2  14   1 1235.53 92.5337   1
  -2  14  -1 1163.64 92.3532   1
   3 -14   1 5399.42 244.207   1
  -3  14  -1 5088.72 239.688   1
  -3 -14  -1 5257.89 241.868   1
   4 -14   1 5566.04 254.728   1
   4  14   1 5612.15 251.904   1
  -4  14  -1 5481.19 252.896   1
  -4 -14  -1 5507.94 251.890   1
   5 -14   1 36.1424 42.4913   1
   5  14   1 29.6381 37.2071   1
  -5  14  -1 81.0290 46.5937   1
  -5 -14  -1-5.04249 38.5428   1
   6 -14   1 52.7609 43.9718   1
   6  14   1 24.7592 39.7370   1
  -6  14  -1 81.1031 42.7591   1
  -6 -14  -1 30.4760 37.6985   1
   7  14   1 1075.67 87.9175   1
   7 -14   1 1014.69 84.7565   1
  -7 -14  -1 996.173 84.6592   1
  -8 -14  -1 96.8141 43.0056   1
   8 -14   1 41.1994 38.2472   1
   8  14   1 45.3362 38.5442   1
  -8  14  -1 62.8044 40.9008   1
  -9  14  -1 119.958 48.5752   1
   9 -14   1 83.0644 44.4207   1
 -10 -14  -1 15.4951 38.0055   1
 -10  14  -1-5.16625 40.3202   1
  10  14   1 10.1643 38.5465   1
  10 -14   1 21.2230 36.8441   1
 -11 -14  -1 3894.59 196.843   1
 -11  14  -1 4298.39 201.021   1
  11  14   1 3767.28 194.640   1
  11 -14   1 3968.06 198.425   1
 -12 -14  -1 26.4497 41.5704   1
 -12  14  -1 5.23373 43.0555   1
  12  14   1-31.0263 45.6188   1
  12 -14   1-32.1913 44.6854   1
 -13 -14  -1 346.512 58.2650   1
 -13  14  -1 285.429 56.5770   1
  13  14   1 326.424 55.2712   1
  13 -14   1 322.998 59.3038   1
 -14 -14  -1-5.35841 44.6312   1
 -14  14  -1 35.9066 43.2428   1
  14  14   1-15.5019 43.8198   1
  14 -14   1 42.6321 45.7194   1
 -15 -14  -1 1654.50 112.076   1
 -15  14  -1 1553.99 109.313   1
  15  14   1 1416.86 106.610   1
  15 -14   1 1665.95 112.944   1
 -16  14  -1-30.8502 44.3627   1
 -16 -14  -1 58.3413 41.1041   1
  16 -14   1-47.1143 47.6642   1
  16  14   1 46.2888 45.3729   1
  17 -14   1 979.783 87.7851   1
 -17  14  -1 1123.25 90.8900   1
  18 -14   1 411.797 62.3346   1
 -18  14  -1 376.634 55.5113   1
  17 -15  -1 2810.53 160.589   1
 -17  15   1 3076.71 159.643   1
  16 -15  -1 250.147 58.6640   1
 -16  15   1 282.504 56.2368   1
  15 -15  -1 3300.14 170.588   1
 -15  15   1 3132.52 167.618   1
  13  15  -1 47.1565 41.5086   1
 -13  15   1 81.8690 38.5787   1
  13 -15  -1 84.1667 43.5946   1
 -13 -15   1 15.9025 42.8329   1
  12  15  -1 255.986 55.9270   1
 -12  15   1 312.826 54.9345   1
  12 -15  -1 361.886 58.3746   1
 -12 -15   1 226.956 52.1458   1
  11  15  -1 542.912 64.1778   1
 -11  15   1 397.494 62.6596   1
  11 -15  -1 542.005 67.0021   1
 -11 -15   1 569.732 68.1973   1
  10  15  -1 5496.78 257.070   1
 -10  15   1 5807.26 260.823   1
  10 -15  -1 5540.59 257.087   1
 -10 -15   1 5961.54 262.707   1
  -9 -15   1 357.604 56.1103   1
   9  15  -1 508.354 64.7628   1
  -9  15   1 532.174 66.9628   1
   9 -15  -1 332.251 58.8336   1
   8 -15  -1 3831.17 188.824   1
  -8  15   1 3511.79 183.799   1
  -7 -15   1 1799.14 121.614   1
  -7  15   1 2097.63 125.786   1
   7 -15  -1 2182.48 128.209   1
   7  15  -1 1930.84 121.545   1
  -6 -15   1 500.302 61.9977   1
   6  15  -1 544.033 63.7652   1
  -6  15   1 386.892 62.3168   1
   6 -15  -1 511.864 65.4258   1
  -5  15   1 3207.22 169.081   1
   5  15  -1 3304.66 170.240   1
  -5 -15   1 3132.82 170.159   1
   5 -15  -1 3309.44 171.218   1
  -4  15   1 1083.57 88.2353   1
   4  15  -1 923.381 82.0134   1
  -4 -15   1 1132.09 87.6748   1
   4 -15  -1 1126.31 90.9714   1
   3  15  -1 984.861 81.8410   1
  -3 -15   1 850.838 78.5393   1
   2  15  -1 70.1328 45.1847   1
  -2 -15   1 40.7682 40.6368   1
   1  15  -1 552.151 65.3314   1
  -1  15   1 575.855 65.8490   1
  -1 -15   1 593.698 69.3037   1
   1 -15  -1 684.365 70.5906   1
   0  15   1 883.965 77.5510   1
   0  15  -1 914.598 80.4226   1
   0 -15   1 783.195 77.6401   1
  -1  15  -1 803.573 75.9296   1
   1  15   1 971.376 82.3270   1
  -1 -15  -1 928.351 81.7895   1
   1 -15   1 788.212 76.4226   1
   2  15   1 11437.2 451.533   1
   2 -15   1 11064.3 452.683   1
  -2 -15  -1 10992.4 450.729   1
   3  15   1 1351.11 97.7913   1
  -3 -15  -1 1323.63 97.9368   1
  -4  15  -1 5.09412 37.7740   1
  -5  15  -1 514.849 66.7534   1
   5 -15   1 488.465 65.2045   1
   6  15   1 1430.41 98.4594   1
  -6  15  -1 1257.96 96.9210   1
   6 -15   1 1448.21 102.229   1
  -6 -15  -1 1417.99 100.640   1
   7  15   1 1148.19 90.9780   1
  -7  15  -1 1264.35 97.2295   1
   7 -15   1 1185.79 94.2333   1
  -7 -15  -1 1223.05 95.7664   1
  -8 -15  -1 265.393 54.1212   1
   8  15   1 187.451 48.2058   1
  -8  15  -1 205.358 47.1544   1
   8 -15   1 269.515 49.7444   1
   9  15   1 614.349 70.4476   1
  -9  15  -1 795.256 78.8913   1
  -9 -15  -1 638.559 70.2010   1
   9 -15   1 655.902 73.5549   1
  10  15   1 61.7517 47.0988   1
 -10  15  -1 20.6499 43.2646   1
 -10 -15  -1 5.20938 43.3939   1
  10 -15   1 5.30186 41.6709   1
  11  15   1 30.8491 43.1117   1
 -11  15  -1 46.6325 39.6178   1
  11 -15   1 53.0311 41.1295   1
 -11 -15  -1 52.0550 41.4936   1
 -12  15  -1 6103.60 270.329   1
  12 -15   1 5900.03 269.539   1
 -13 -15  -1 2529.06 145.299   1
  13  15   1 2630.53 146.452   1
  14  15   1 643.105 71.4729   1
 -14 -15  -1 680.024 73.8559   1
  14 -15   1 594.701 68.7822   1
 -14  15  -1 691.887 70.4467   1
  15 -15   1 723.762 74.2168   1
 -15  15  -1 595.111 69.4235   1
  16 -15   1 241.321 56.1649   1
 -16  15  -1 260.923 56.6378   1
 -17  15  -1 1104.38 91.2560   1
  17 -15   1 1128.73 93.8256   1
  16 -16  -1 712.354 71.8635   1
 -16  16   1 675.694 70.4402   1
  15 -16  -1 130.815 45.0406   1
 -15  16   1 98.6243 42.9706   1
  14 -16  -1 2434.51 136.661   1
 -14  16   1 2067.71 129.049   1
  13  16  -1 2045.06 129.594   1
 -13 -16   1 1808.60 124.953   1
  13 -16  -1 2019.65 126.289   1
  12  16  -1 3465.33 176.864   1
 -12 -16   1 3190.20 173.089   1
  11  16  -1 459.301 62.3923   1
 -11  16   1 402.617 61.1901   1
  11 -16  -1 420.830 61.9529   1
 -11 -16   1 454.053 62.4323   1
  10  16  -1 1708.82 111.635   1
 -10  16   1 1479.28 109.017   1
  10 -16  -1 1739.66 113.418   1
 -10 -16   1 1509.29 108.904   1
  -9 -16   1 401.609 59.6300   1
   9  16  -1 527.534 65.7388   1
  -9  16   1 442.131 62.9002   1
   9 -16  -1 439.929 64.3910   1
   8  16  -1 1578.53 108.174   1
  -8  16   1 1458.33 105.351   1
   8 -16  -1 1586.90 109.368   1
  -8 -16   1 1571.84 109.037   1
  -7 -16   1 63.0936 43.5349   1
  -7  16   1 15.3893 41.6819   1
   7 -16  -1 15.8705 43.2590   1
   7  16  -1 25.6588 40.3404   1
   6  16  -1 7194.10 314.878   1
  -6  16   1 7368.40 316.112   1
  -6 -16   1 7320.93 317.799   1
   6 -16  -1 7283.51 316.838   1
  -5 -16   1-5.20511 41.4618   1
  -5  16   1 25.4438 38.8801   1
   5 -16  -1 5.18776 41.0472   1
   5  16  -1 25.4892 41.4116   1
   4  16  -1 2569.76 141.747   1
  -4  16   1 2214.90 137.077   1
   4 -16  -1 2507.70 141.622   1
  -4 -16   1 2269.14 137.773   1
  -3  16   1 5926.33 267.396   1
   3  16  -1 6073.31 269.405   1
  -3 -16   1 5827.77 268.425   1
   3 -16  -1 5984.08 268.522   1
  -2  16   1 30.2313 36.5161   1
   2  16  -1 35.7002 44.5217   1
  -2 -16   1 57.1374 41.6719   1
  -1  16   1 6285.74 284.327   1
   1  16  -1 6297.51 285.453   1
   1 -16  -1 6736.16 288.449   1
  -1 -16   1 6512.31 288.266   1
   0  16  -1 5.07282 41.7311   1
   0 -16   1 5.15996 38.5554   1
   0 -16  -1 5.16765 44.0766   1
  -1  16  -1 214.168 45.9137   1
   1  16   1 157.249 48.0015   1
  -1 -16  -1 164.667 48.2204   1
   1 -16   1 184.906 45.2652   1
  -2  16  -1 2767.65 153.133   1
   2  16   1 2623.55 151.711   1
  -2 -16  -1 2859.14 156.249   1
   2 -16   1 2910.07 156.265   1
  -3  16  -1 4396.15 219.202   1
   3  16   1 4640.50 220.181   1
  -3 -16  -1 4687.92 221.636   1
   3 -16   1 4834.39 224.555   1
   4  16   1 2922.11 160.078   1
  -4 -16  -1 3160.00 164.564   1
   4 -16   1 3037.45 166.096   1
  -5 -16  -1 748.888 72.9502   1
  -5  16  -1 694.381 70.9738   1
   5 -16   1 599.697 68.2911   1
   5  16   1 517.794 66.4692   1
   6  16   1 147.776 50.6270   1
  -6  16  -1 221.518 53.1115   1
  -6 -16  -1 151.267 48.5967   1
   7  16   1 8446.41 348.673   1
  -7 -16  -1 7835.90 346.371   1
   8  16   1 864.731 78.8380   1
  -8  16  -1 782.309 79.4911   1
  -8 -16  -1 862.159 79.2645   1
   8 -16   1 841.582 80.7410   1
   9 -16   1 938.169 81.4743   1
  -9  16  -1 912.584 83.4298   1
  10  16   1 1495.51 109.085   1
 -10  16  -1 1798.01 116.001   1
 -10 -16  -1 1727.96 113.371   1
  10 -16   1 1908.97 119.637   1
  11  16   1 1656.45 111.588   1
 -11 -16  -1 1616.12 111.050   1
  12  16   1 3102.50 166.580   1
 -12  16  -1 3142.36 167.380   1
  12 -16   1 3179.90 167.598   1
 -12 -16  -1 3047.63 166.240   1
  13  16   1 1400.64 100.832   1
 -13  16  -1 1519.28 105.055   1
  13 -16   1 1303.99 100.743   1
 -13 -16  -1 1328.57 99.9194   1
  14  16   1 1810.56 115.975   1
 -14  16  -1 1729.59 114.568   1
  14 -16   1 2041.75 121.204   1
  15 -16   1 146.626 54.1260   1
 -15  16  -1 164.650 50.6877   1
  14 -17  -1 350.692 60.5206   1
 -14  17   1 371.360 58.4062   1
  13 -17  -1 1588.18 110.940   1
 -13  17   1 1623.03 109.046   1
  12 -17  -1 76.1516 46.4162   1
 -12  17   1 163.801 49.1389   1
  11  17  -1 4466.05 217.544   1
 -11  17   1 4719.25 217.750   1
  11 -17  -1 4429.39 214.793   1
 -11 -17   1 4487.97 219.584   1
  10  17  -1 513.388 65.3373   1
 -10  17   1 462.292 66.4607   1
  10 -17  -1 495.706 67.1450   1
 -10 -17   1 467.920 62.4457   1
   9  17  -1 3186.75 167.904   1
   9 -17  -1 3085.37 167.396   1
  -9  17   1 3069.06 166.842   1
  -9 -17   1 3289.85 170.817   1
   8 -17  -1 746.475 76.6961   1
  -8  17   1 908.348 80.8650   1
  -7 -17   1 2815.39 155.359   1
  -7  17   1 2844.70 153.546   1
   7 -17  -1 2740.77 153.999   1
   7  17  -1 2566.55 150.278   1
   6  17  -1 118.429 45.3403   1
  -6 -17   1 78.9919 45.8547   1
  -6  17   1 169.185 51.1491   1
   6 -17  -1 73.0986 42.5865   1
   5  17  -1 3403.55 177.437   1
  -5  17   1 3287.60 175.548   1
   5 -17  -1 3644.86 181.567   1
  -5 -17   1 3411.77 177.470   1
  -4  17   1 2051.29 124.216   1
   4  17  -1 2057.04 126.070   1
  -4 -17   1 1928.99 124.162   1
   3  17  -1 3155.09 166.612   1
  -3 -17   1 2923.99 162.580   1
   2  17  -1 2215.04 129.523   1
   2 -17  -1 1957.43 123.793   1
  -2 -17   1 1923.83 125.629   1
   1  17  -1 1500.77 104.293   1
  -1  17   1 1211.92 98.0813   1
  -1 -17   1 1470.42 104.262   1
   1 -17  -1 1619.65 106.724   1
   0  17   1 272.598 51.7014   1
   0  17  -1 456.146 58.6362   1
   0 -17  -1 447.124 62.6188   1
   0 -17   1 430.924 57.9954   1
   1  17   1 1319.99 100.170   1
  -1  17  -1 1368.79 100.006   1
   1 -17   1 1266.03 97.8111   1
  -1 -17  -1 1463.56 103.708   1
   2  17   1 704.557 71.8721   1
  -2  17  -1 730.674 74.6363   1
   2 -17   1 713.823 73.6601   1
  -2 -17  -1 564.538 67.4604   1
   3  17   1 4952.64 232.185   1
  -3 -17  -1 4872.62 231.511   1
   4  17   1 132.099 43.7330   1
  -4  17  -1 109.000 46.1764   1
   4 -17   1 26.4225 43.8894   1
  -4 -17  -1 134.929 46.9030   1
   5 -17   1 4114.56 205.752   1
  -5  17  -1 4169.78 205.672   1
   6  17   1 3459.37 178.374   1
  -6  17  -1 3293.84 179.285   1
  -6 -17  -1 3517.72 180.088   1
   6 -17   1 3684.69 184.051   1
   7  17   1 2123.63 126.350   1
   7 -17   1 1954.78 124.503   1
  -7 -17  -1 1840.08 121.366   1
   8  17   1 2449.86 136.167   1
  -8  17  -1 2193.47 135.127   1
  -8 -17  -1 1934.96 129.124   1
   8 -17   1 2343.80 135.988   1
   9  17   1 394.031 62.5904   1
  -9 -17  -1 407.001 59.2677   1
  10  17   1 1887.91 121.175   1
 -10  17  -1 1805.11 118.903   1
 -10 -17  -1 1814.43 120.402   1
  10 -17   1 2040.22 124.553   1
  11 -17   1 2953.82 159.200   1
 -11  17  -1 2931.42 158.374   1
  12  17   1 2073.12 125.990   1
 -12 -17  -1 2050.80 126.032   1
  13 -17   1 1929.34 125.038   1
 -13  17  -1 2184.68 127.396   1
  12 -18  -1 310.848 56.1007   1
 -12  18   1 261.370 53.2372   1
  11 -18  -1 273.082 58.6045   1
 -11  18   1 229.401 56.3954   1
  10 -18  -1 885.574 81.5202   1
 -10  18   1 839.854 80.8314   1
  -9 -18   1 143.608 46.4346   1
   9  18  -1 133.007 45.6630   1
  -9  18   1 171.267 51.4292   1
   9 -18  -1 139.802 47.5571   1
  -8 -18   1 2109.67 128.701   1
  -8  18   1 1932.82 123.963   1
   8 -18  -1 2116.96 126.040   1
   8  18  -1 2009.71 125.561   1
  -7 -18   1 372.878 57.7322   1
  -7  18   1 356.135 56.8046   1
   7 -18  -1 440.117 62.2542   1
   7  18  -1 380.454 58.5270   1
   6  18  -1 3627.09 182.684   1
  -6 -18   1 3306.90 179.460   1
   5  18  -1 1231.41 98.2833   1
  -5 -18   1 1450.13 102.690   1
   5 -18  -1 1380.87 101.499   1
   4  18  -1 2664.15 153.066   1
  -4  18   1 2903.47 155.204   1
   4 -18  -1 2655.28 151.951   1
  -4 -18   1 2837.63 155.986   1
   3  18  -1 715.515 73.9157   1
  -3  18   1 766.377 74.2267   1
  -3 -18   1 752.785 75.6939   1
   3 -18  -1 814.746 76.1537   1
   2  18  -1 2370.82 140.969   1
  -2  18   1 2611.22 142.539   1
  -2 -18   1 2465.23 141.828   1
   2 -18  -1 2307.81 138.979   1
   1  18  -1 265.915 57.6684   1
  -1  18   1 221.694 54.5246   1
  -1 -18   1 255.177 54.4467   1
   1 -18  -1 241.208 51.7746   1
   0  18  -1 2773.36 154.571   1
   0  18   1 2557.05 151.713   1
   0 -18   1 3184.99 159.955   1
   0 -18  -1 2768.90 155.514   1
  -1  18  -1 76.2659 43.3915   1
   1  18   1 170.992 48.0976   1
   1 -18   1 156.029 48.7947   1
  -1 -18  -1 165.894 50.6984   1
  -2  18  -1 1952.83 125.653   1
   2  18   1 1933.65 123.972   1
   2 -18   1 2193.89 130.801   1
  -2 -18  -1 1935.90 123.154   1
   3  18   1 962.147 84.3189   1
  -3  18  -1 791.704 80.2941   1
  -3 -18  -1 1001.52 83.7308   1
   3 -18   1 975.729 84.7184   1
   4  18   1 1858.70 117.116   1
  -4  18  -1 1756.68 116.302   1
  -4 -18  -1 1696.23 113.294   1
   4 -18   1 1876.02 118.159   1
  -5 -18  -1 522.336 64.3252   1
  -5  18  -1 546.208 66.6137   1
   5 -18   1 602.561 71.0617   1
   5  18   1 510.600 65.3645   1
   6  18   1 1407.08 102.531   1
  -6 -18  -1 1423.00 104.204   1
  -7 -18  -1 270.558 53.1728   1
   7  18   1 221.288 53.0709   1
  -7  18  -1 159.048 48.4756   1
   7 -18   1 219.155 47.9340   1
   8 -18   1 2019.77 124.815   1
  -8  18  -1 2021.00 125.810   1
   9  18   1 2133.56 127.316   1
  -9  18  -1 1983.13 126.140   1
  -9 -18  -1 2051.61 125.269   1
   9 -18   1 1989.24 126.040   1
  10  18   1 1474.73 106.714   1
  10 -18   1 1607.35 108.825   1
 -10 -18  -1 1529.12 107.930   1
  11  18   1 804.899 78.8927   1
 -11  18  -1 724.238 73.1069   1
  10 -19  -1 590.968 64.9066   1
 -10  19   1 502.179 67.2871   1
  -9  19   1 290.117 57.7452   1
   8 -19  -1 813.462 78.9490   1
  -8  19   1 1055.31 88.5540   1
  -7 -19   1 4009.85 196.926   1
   7  19  -1 3872.55 195.161   1
  -6 -19   1 2269.13 137.165   1
  -6  19   1 2181.70 133.278   1
   6  19  -1 2207.21 134.643   1
   6 -19  -1 2438.23 139.520   1
  -5  19   1 1940.73 120.452   1
  -5 -19   1 1864.00 120.385   1
   5 -19  -1 1884.30 120.710   1
  -4  19   1 903.730 83.1745   1
   4 -19  -1 919.649 84.0573   1
  -3  19   1 278.089 54.1256   1
   3 -19  -1 272.261 54.3375   1
  -2  19   1 367.466 61.7678   1
   2 -19  -1 412.537 61.5036   1
  -1  19   1 743.720 74.3153   1
   1 -19  -1 552.825 65.6502   1
   0  19   1 164.626 48.5816   1
   0 -19  -1 222.812 52.7032   1
  -1  19  -1 2100.52 129.153   1
   1  19   1 2083.25 128.837   1
  -1 -19  -1 2054.08 127.934   1
   1 -19   1 2173.79 129.547   1
   2  19   1 9.94540 45.7356   1
  -2  19  -1 5.06222 41.6436   1
  -2 -19  -1-20.5707 41.5047   1
   2 -19   1 10.4184 39.7976   1
   3  19   1 1139.03 95.0983   1
  -3  19  -1 1293.11 97.6587   1
  -3 -19  -1 1343.44 99.2636   1
   3 -19   1 1279.76 97.7685   1
   4  19   1 65.2864 47.3503   1
  -4  19  -1 35.3549 39.9845   1
   4 -19   1 62.4925 42.0524   1
  -4 -19  -1-5.10027 41.9795   1
  -5  19  -1 40.3892 45.0196   1
  -5 -19  -1-10.1241 41.6422   1
   5 -19   1-5.14524 42.5903   1
   5  19   1-19.9933 41.6287   1
  -6 -19  -1 364.750 59.0882   1
   6  19   1 392.785 63.4029   1
  -6  19  -1 435.848 62.1561   1
   6 -19   1 564.954 67.6960   1
  -7 -19  -1 1832.66 116.070   1
   7 -19   1 1942.56 118.866   1
   7  19   1 1626.54 114.229   1
  -7  19  -1 1904.30 119.741   1
  -8 -19  -1 1610.50 107.014   1
   8 -19   1 1485.42 102.726   1
   8  19   1 1279.37 99.2354   1
  -8  19  -1 1426.45 102.937   1
   9 -19   1 4491.19 214.924   1
   9  19   1 4473.19 216.100   1
  -9  19  -1 4716.83 216.283   1
   6 -20  -1 1958.78 120.442   1
  -6  20   1 1803.49 115.520   1
  -5  20   1 799.030 80.9422   1
   5 -20  -1 937.212 83.6159   1
   4  20  -1 3466.75 183.269   1
  -4  20   1 3643.34 181.661   1
  -4 -20   1 3523.82 183.172   1
   4 -20  -1 3738.45 184.489   1
  -3  20   1 58.3202 42.8976   1
   3  20  -1 14.9737 46.1572   1
   3 -20  -1 29.8794 41.7518   1
  -3 -20   1 55.7008 44.4503   1
   2  20  -1 2322.71 139.275   1
  -2  20   1 2447.92 140.266   1
   2 -20  -1 2588.91 142.517   1
  -2 -20   1 2599.58 143.909   1
  -1  20   1 2513.73 140.740   1
   1  20  -1 2560.53 142.150   1
  -1 -20   1 2386.55 140.373   1
   1 -20  -1 2388.02 139.922   1
   0  20  -1 757.076 74.4299   1
   0 -20   1 726.268 75.2635   1
  -2  20  -1 144.017 51.2506   1
  -2 -20  -1 134.208 45.0033   1
   2 -20   1 91.7169 46.3596   1
   3  20   1-38.8636 43.0883   1
  -3  20  -1 44.6496 47.6378   1
   3 -20   1 5.07875 42.8116   1
  -3 -20  -1 15.0037 39.5693   1
  -4 -20  -1 1689.38 113.512   1
   4 -20   1 1726.49 114.673   1
   4  20   1 1679.77 112.814   1
  -4  20  -1 1707.16 113.223   1
  -5 -20  -1 2472.40 140.872   1
   5 -20   1 2625.96 143.445   1
  -5  20  -1 2422.54 139.963   1
   5  20   1 2382.92 139.439   1
  -6  20  -1 5494.13 251.068   1
  -6 -20  -1 5463.99 250.454   1
   6  20   1 5595.33 251.370   1
  25   0  -2 130.331 51.7561   1
 -25   0   2 43.6595 42.7023   1
  24   0  -2 5195.42 234.219   1
 -24   0   2 4471.54 225.915   1
  23   0  -2 55.2128 46.0567   1
 -23   0   2 92.9647 46.7138   1
  22   0  -2 3528.32 181.883   1
 -22   0   2 3413.47 181.060   1
  20   0  -2 318.041 55.1763   1
 -20   0   2 242.670 55.5156   1
  19   0  -2 25.5344 39.5815   1
 -19   0   2 5.46380 41.4432   1
 -18   0   2 11554.9 466.400   1
 -17   0   2 157.433 43.6658   1
  17   0  -2 118.214 42.0416   1
 -16   0   2 126.207 43.8313   1
  16   0  -2 113.337 42.7606   1
 -15   0   2 2382.39 130.400   1
  15   0  -2 2373.88 132.452   1
 -14   0   2 10303.6 414.614   1
  14   0  -2 10492.1 415.177   1
  13   0  -2 10041.6 397.913   1
 -12   0   2 410.769 48.8186   1
  12   0  -2 314.449 45.3758   1
 -11   0   2 3373.95 154.207   1
  11   0  -2 3134.83 150.409   1
 -10   0   2 61359.3 2167.26   1
  10   0  -2 60399.3 2167.00   1
  -9   0   2 65257.7 2264.26   1
   9   0  -2 62344.9 2263.14   1
  -8   0   2 150453. 5593.29   1
   8   0  -2 169056. 5597.45   1
  -7   0   2 64754.3 2335.15   1
   7   0  -2 67424.6 2335.88   1
  -6   0   2 346988. 11409.1   1
   6   0  -2 304391. 11409.2   1
  -5   0   2 806290. 29371.0   1
   5   0  -2 871196. 29370.1   1
  -4   0   2 316585. 10751.9   1
   4   0  -2 296819. 10753.2   1
  -3   0   2 85229.8 2749.26   1
   3   0  -2 72262.2 2748.55   1
   0   0   2 148147. 5225.64   1
   0   0  -2 150304. 5225.51   1
  -1   0  -2 126171. 4442.61   1
   1   0   2 127250. 4443.27   1
  -2   0  -2 647139. 22798.1   1
   2   0   2 656401. 22799.1   1
  -3   0  -2 448381. 15865.1   1
   3   0   2 458117. 15865.6   1
  -4   0  -2 94508.2 3336.36   1
   4   0   2 94826.6 3336.21   1
  -5   0  -2 146614. 5080.51   1
   5   0   2 142355. 5079.24   1
  -6   0  -2 52691.6 1890.65   1
   6   0   2 53504.7 1891.11   1
  -7   0  -2 111.317 33.2359   1
   7   0   2 94.9514 29.2226   1
  -8   0  -2 7278.56 296.109   1
   8   0   2 7293.98 296.059   1
  -9   0  -2 32684.3 1185.82   1
   9   0   2 32582.1 1186.21   1
 -10   0  -2 115.584 37.4783   1
  10   0   2 162.406 38.3882   1
 -11   0  -2 224.670 42.0730   1
  11   0   2 316.288 46.7746   1
  12   0   2 21662.0 790.664   1
 -12   0  -2 20419.7 788.216   1
 -13   0  -2 177.960 46.5320   1
  13   0   2 37.5041 38.4943   1
  14   0   2 11247.1 469.431   1
 -14   0  -2 12576.3 476.451   1
  16   0   2 5359.87 246.261   1
 -16   0  -2 5415.17 254.461   1
  17   0   2 1340.72 100.533   1
 -17   0  -2 1662.88 110.386   1
  18   0   2 399.753 59.2084   1
 -18   0  -2 210.916 58.9822   1
  19   0   2 3824.90 192.501   1
 -19   0  -2 3813.85 193.839   1
  20   0   2 1207.39 96.2313   1
 -20   0  -2 1290.09 96.2352   1
  22   0   2 194.300 54.6198   1
 -22   0  -2 107.434 46.6297   1
  23   0   2 1551.67 108.886   1
 -23   0  -2 1477.61 106.551   1
  24   0   2 46.9011 47.2690   1
 -24   0  -2 93.4815 43.3234   1
  25   0   2 418.229 65.2548   1
 -25   0  -2 432.612 60.6019   1
  25   1  -2 293.305 60.8144   1
  25  -1  -2 327.393 59.3521   1
 -25   1   2 293.557 58.2859   1
 -25  -1   2 223.889 52.1295   1
  24  -1  -2 49.3492 44.0202   1
  24   1  -2 54.8350 49.2060   1
 -24   1   2 56.1592 46.2511   1
 -24  -1   2 92.8951 47.7300   1
  23   1  -2 4264.32 196.603   1
  23  -1  -2 4580.77 200.187   1
 -23  -1   2 3306.51 184.215   1
 -23   1   2 2758.81 184.933   1
  22   1  -2 43.6532 44.6139   1
 -22  -1   2 10.9094 41.3778   1
 -22   1   2-17.1472 45.2290   1
  22  -1  -2 48.7199 44.5389   1
  21   1  -2 271.538 53.7549   1
 -21  -1   2 353.734 54.8807   1
  20   1  -2 1462.40 102.992   1
  20  -1  -2 1203.00 96.3378   1
 -20   1   2 1405.94 100.349   1
 -20  -1   2 1123.92 95.0711   1
  19   1  -2 3835.72 192.071   1
  19  -1  -2 4133.67 196.630   1
 -19  -1   2 4090.67 195.735   1
 -19   1   2 3479.88 188.888   1
 -18   1   2 418.152 58.0384   1
  18  -1  -2 304.298 57.0797   1
  17   1  -2 1812.03 115.015   1
 -17  -1   2 2050.83 121.617   1
 -17   1   2 2021.19 119.866   1
  17  -1  -2 1791.28 116.190   1
  16   1  -2 1410.39 99.4424   1
 -16  -1   2 1513.66 106.042   1
 -16   1   2 1651.27 105.336   1
  16  -1  -2 1764.90 107.151   1
 -15  -1   2 129.156 44.4854   1
 -15   1   2 171.876 44.6167   1
  15   1  -2 203.904 43.9288   1
 -14  -1   2 6207.74 259.276   1
  14  -1  -2 5598.39 252.842   1
  13   1  -2 80134.4 2740.42   1
 -13  -1   2 73938.8 2736.97   1
  12   1  -2 2763.73 145.290   1
 -12  -1   2 2985.23 148.284   1
 -12   1   2 3317.26 150.635   1
  12  -1  -2 3205.27 152.128   1
  11   1  -2 5376.94 221.222   1
 -11  -1   2 4948.76 220.528   1
 -11   1   2 5390.29 222.461   1
  11  -1  -2 4903.21 221.029   1
  10   1  -2 1654.62 89.9734   1
 -10  -1   2 1449.76 87.8597   1
 -10   1   2 1723.24 91.4641   1
  10  -1  -2 1668.18 92.5269   1
   9   1  -2 6276.39 249.777   1
  -9  -1   2 6183.59 248.696   1
  -9   1   2 6575.24 254.988   1
   9  -1  -2 5875.02 248.323   1
   8   1  -2 107462. 3744.38   1
  -8  -1   2 108732. 3742.13   1
  -8   1   2 103986. 3745.25   1
   8  -1  -2 104351. 3745.23   1
  -7  -1   2 52884.5 1806.17   1
   7   1  -2 49119.8 1804.20   1
  -6  -1   2 867.170 48.7936   1
  -6   1   2 794.532 50.1080   1
   6   1  -2 903.132 48.6189   1
   6  -1  -2 833.955 51.5671   1
  -5  -1   2 19267.9 609.937   1
  -5   1   2 19508.4 613.032   1
   5   1  -2 14729.8 605.538   1
   5  -1  -2 15429.0 608.650   1
  -4  -1   2 22939.5 759.827   1
  -4   1   2 23018.9 763.176   1
   4  -1  -2 21458.2 760.957   1
  -3   1   2 106774. 3782.34   1
  -3  -1   2 109575. 3778.31   1
   3  -1  -2 105985. 3782.89   1
   3   1  -2 108009. 3778.54   1
  -2   1   2 98822.0 3334.22   1
   2  -1  -2 91501.5 3334.06   1
   1  -1  -2 281755. 9859.48   1
   0  -1  -2 59786.9 1973.24   1
   0   1   2 60067.9 1972.10   1
   0  -1   2 60113.7 1971.16   1
  -1   1  -2 127773. 4605.60   1
  -1  -1  -2 129330. 4607.65   1
   1  -1   2 135081. 4606.66   1
   1   1   2 133638. 4607.40   1
  -2   1  -2 42911.0 1598.98   1
  -2  -1  -2 45070.8 1599.63   1
   2  -1   2 46456.3 1600.28   1
   2   1   2 46743.4 1600.01   1
  -3   1  -2 19454.6 642.561   1
  -3  -1  -2 18007.7 638.785   1
   3   1   2 17715.3 638.688   1
  -5   1  -2 787.187 59.4108   1
  -5  -1  -2 856.248 56.1237   1
   5  -1   2 750.880 55.3627   1
   5   1   2 898.922 57.4291   1
  -6   1  -2 52191.6 1836.46   1
  -6  -1  -2 51991.8 1838.91   1
   6  -1   2 53243.5 1839.17   1
   6   1   2 49047.3 1834.58   1
  -7   1  -2 103679. 3761.99   1
  -7  -1  -2 104532. 3766.10   1
   7  -1   2 112043. 3767.92   1
   7   1   2 106549. 3763.75   1
  -8   1  -2 16860.8 682.741   1
  -8  -1  -2 19454.8 687.201   1
   8  -1   2 18247.3 684.491   1
   8   1   2 19058.4 684.619   1
  -9   1  -2 943.496 71.7696   1
  -9  -1  -2 1155.70 79.5111   1
   9  -1   2 912.506 71.5597   1
   9   1   2 1025.93 73.4947   1
 -10  -1  -2 4870.40 215.767   1
  10   1   2 4621.32 209.724   1
 -11   1  -2 5469.61 241.689   1
 -11  -1  -2 5482.96 244.851   1
  11  -1   2 5403.43 241.052   1
  11   1   2 5644.96 241.075   1
 -12   1  -2 18144.6 690.804   1
 -12  -1  -2 18925.1 695.990   1
  12  -1   2 18166.5 690.150   1
  12   1   2 17604.1 688.180   1
 -13   1  -2 479.083 58.4486   1
 -13  -1  -2 611.742 65.4379   1
  13  -1   2 482.771 61.6840   1
  13   1   2 531.736 60.3587   1
 -14   1  -2 12474.3 495.359   1
 -14  -1  -2 12619.6 497.148   1
  14  -1   2 12802.6 497.760   1
  14   1   2 12199.5 493.398   1
 -16   1  -2 338.123 55.3213   1
 -16  -1  -2 257.847 52.7700   1
  16  -1   2 359.426 55.1873   1
  16   1   2 231.787 53.5545   1
 -17   1  -2 3449.29 174.528   1
 -17  -1  -2 3199.84 171.433   1
  17  -1   2 3279.05 171.413   1
  17   1   2 3093.35 169.673   1
 -18  -1  -2 2284.25 135.854   1
  18   1   2 2265.83 136.934   1
  18  -1   2 2260.99 134.932   1
 -19   1  -2 1050.27 88.6707   1
 -19  -1  -2 918.334 84.5324   1
  19   1   2 917.310 81.7680   1
 -20  -1  -2 1935.15 121.979   1
  20   1   2 1719.60 119.465   1
  20  -1   2 1750.82 118.380   1
 -21   1  -2 611.312 72.4295   1
 -22  -1  -2 1366.74 103.267   1
 -22   1  -2 1528.46 106.307   1
  22  -1   2 1500.36 105.431   1
  22   1   2 1381.89 104.331   1
 -23   1  -2 5.28625 44.0338   1
  23  -1   2 37.4049 45.0504   1
 -24  -1  -2 2436.78 143.986   1
 -24   1  -2 2635.85 147.648   1
  24  -1   2 2811.10 150.504   1
  24   1   2 2599.61 149.964   1
 -25   1  -2 25.4778 42.7015   1
 -25  -1  -2 35.4850 40.9175   1
  25   1   2 20.6566 46.2983   1
  25  -1   2-5.04453 42.0185   1
  26  -2  -2 401.020 65.0795   1
  25   2  -2 88.3471 48.5440   1
 -24   2   2 571.287 73.1383   1
 -24  -2   2 706.773 73.9668   1
  24  -2  -2 676.691 74.8511   1
  24   2  -2 717.185 78.5835   1
 -23   2   2-50.7814 41.5333   1
 -23  -2   2-21.3405 42.5120   1
  23  -2  -2-98.4248 50.0538   1
  23   2  -2 39.2436 47.2730   1
 -22  -2   2 1076.64 86.5492   1
  22   2  -2 951.315 83.3702   1
  22  -2  -2 974.556 86.0527   1
 -21   2   2-27.1625 39.3459   1
 -21  -2   2 48.2857 40.0912   1
  21  -2  -2-11.0254 43.6191   1
  21   2  -2-70.3046 44.4917   1
  20  -2  -2 2756.55 149.127   1
  20   2  -2 2928.17 148.135   1
 -19   2   2 269.266 54.7886   1
 -19  -2   2 93.1577 49.3288   1
  19  -2  -2 232.887 51.3550   1
  19   2  -2 257.314 53.8467   1
 -18   2   2 5562.75 246.378   1
  18  -2  -2 5008.97 239.953   1
 -17   2   2 55.0381 38.4573   1
 -17  -2   2 115.279 41.4209   1
  17  -2  -2 139.050 42.8101   1
  17   2  -2 175.188 44.5074   1
 -16   2   2 48.1753 38.9108   1
 -16  -2   2 69.1500 34.7396   1
  16   2  -2 13.9704 34.2986   1
 -15   2   2 1786.81 113.425   1
 -15  -2   2 2157.74 118.569   1
  15  -2  -2 1966.01 117.565   1
  15   2  -2 2044.18 117.233   1
 -14   2   2 14778.9 574.689   1
 -14  -2   2 15788.1 577.966   1
  14  -2  -2 14257.4 574.441   1
  14   2  -2 14993.5 572.815   1
 -13   2   2 102.298 38.5063   1
  13  -2  -2 62.3179 35.3659   1
 -13  -2   2 101.934 33.1947   1
 -12   2   2 41541.7 1468.37   1
 -12  -2   2 41171.9 1464.68   1
  12  -2  -2 38497.0 1464.05   1
  12   2  -2 41081.0 1462.54   1
 -11   2   2 3064.60 147.606   1
 -11  -2   2 3175.85 144.603   1
  11  -2  -2 2869.86 142.240   1
  11   2  -2 2853.50 140.175   1
 -10   2   2 37100.3 1349.44   1
 -10  -2   2 38200.8 1349.30   1
  10  -2  -2 38205.4 1352.28   1
  10   2  -2 36444.7 1347.21   1
  -9   2   2 35341.9 1290.80   1
   9   2  -2 36427.8 1288.87   1
  -9  -2   2 36744.6 1288.64   1
   9  -2  -2 34925.2 1291.90   1
  -8   2   2 3469.59 154.503   1
   8   2  -2 3571.20 152.969   1
   8  -2  -2 3671.61 157.009   1
  -7   2   2 4451.44 192.878   1
   7   2  -2 4617.86 189.996   1
   7  -2  -2 5031.75 195.837   1
  -7  -2   2 4967.93 191.706   1
   6   2  -2 9829.55 364.337   1
  -6  -2   2 9819.13 363.892   1
   5  -2  -2 533.231 38.1867   1
  -5  -2   2 540.489 35.6833   1
   5   2  -2 461.495 34.4134   1
  -4   2   2 273365. 9641.70   1
   4  -2  -2 269694. 9642.41   1
   4   2  -2 273116. 9637.69   1
  -4  -2   2 282529. 9636.70   1
  -3   2   2 5090.38 182.148   1
  -3  -2   2 4480.75 175.310   1
   3   2  -2 4816.01 175.558   1
   3  -2  -2 4703.06 182.249   1
  -2   2   2 2473.56 100.619   1
   2  -2  -2 2593.51 100.959   1
  -2  -2   2 2636.19 95.2794   1
   1  -2  -2 68194.4 2467.99   1
  -1  -2   2 71253.0 2463.50   1
  -1   2   2 72104.1 2468.00   1
   1   2  -2 69215.9 2463.16   1
   0   2   2 37633.8 1296.96   1
   0  -2  -2 36672.1 1297.60   1
   0   2  -2 36441.1 1294.08   1
   0  -2   2 36068.6 1295.05   1
  -1  -2  -2 4006.16 148.204   1
   1   2   2 3687.47 147.071   1
   1  -2   2 3445.17 145.414   1
  -1   2  -2 3712.76 144.667   1
  -2  -2  -2 289018. 9875.61   1
   2   2   2 283856. 9876.08   1
  -2   2  -2 272824. 9873.57   1
   2  -2   2 282847. 9874.68   1
   3  -2   2 19605.1 748.410   1
   3   2   2 22240.9 750.154   1
  -3  -2  -2 21436.2 749.637   1
  -3   2  -2 19875.9 747.243   1
  -5   2  -2 29830.9 1154.22   1
   5  -2   2 33560.8 1157.80   1
   5   2   2 34051.8 1156.92   1
  -5  -2  -2 31363.0 1154.18   1
   6  -2   2 46.2454 25.8315   1
   6   2   2 64.1587 23.8552   1
  -6  -2  -2 50.9304 25.8200   1
  -6   2  -2 34.5720 24.4906   1
  -7   2  -2 13014.6 472.960   1
  -7  -2  -2 12351.7 466.987   1
   7  -2   2 11526.7 464.507   1
   7   2   2 12314.7 467.129   1
  -8   2  -2 666.429 58.8113   1
  -8  -2  -2 721.740 57.4873   1
   8  -2   2 722.147 60.0044   1
   8   2   2 681.522 57.9924   1
  -9   2  -2 24641.1 904.195   1
  -9  -2  -2 24934.0 902.627   1
   9  -2   2 24313.9 903.959   1
   9   2   2 24102.3 901.823   1
 -11   2  -2 9622.46 394.473   1
 -11  -2  -2 10136.7 396.212   1
  11  -2   2 9769.31 396.954   1
  11   2   2 9934.14 394.684   1
 -12   2  -2 10040.8 415.833   1
 -12  -2  -2 10452.5 416.130   1
  12  -2   2 10605.5 418.062   1
  12   2   2 10399.6 415.635   1
 -13   2  -2 7459.94 322.803   1
 -13  -2  -2 8146.30 324.908   1
  13  -2   2 7581.87 322.266   1
  13   2   2 7507.20 321.378   1
 -14   2  -2 2148.80 122.464   1
 -14  -2  -2 1877.33 114.926   1
  14  -2   2 1784.24 116.331   1
  14   2   2 1880.65 116.781   1
 -15   2  -2 18349.8 661.848   1
  15  -2   2 15961.7 653.654   1
 -16   2  -2 715.052 73.6620   1
  16  -2   2 762.880 74.9767   1
  16   2   2 685.266 70.9704   1
 -17   2  -2 440.885 60.7995   1
  17  -2   2 267.977 60.5022   1
 -17  -2  -2 393.710 58.5881   1
 -18  -2  -2-5.28880 38.6161   1
  18   2   2 47.7523 41.7007   1
 -19   2  -2 1170.53 92.5882   1
 -19  -2  -2 1059.96 89.3145   1
  19  -2   2 1166.68 93.6479   1
  19   2   2 976.186 87.6403   1
 -20   2  -2 50.2825 44.7984   1
 -20  -2  -2 5.24920 38.3222   1
  20  -2   2-10.8856 44.4957   1
  20   2   2 5.48826 43.1299   1
 -21   2  -2 1961.28 128.900   1
  21  -2   2 2073.53 128.814   1
 -22   2  -2-5.60100 42.7958   1
 -22  -2  -2-53.1675 42.3534   1
  22  -2   2 117.394 48.8360   1
  22   2   2 27.3884 46.7250   1
 -23   2  -2 1003.61 87.5286   1
 -23  -2  -2 934.980 86.2936   1
  23  -2   2 1010.62 86.5283   1
  23   2   2 836.863 84.8963   1
 -24  -2  -2 99.2312 51.0762   1
  24   2   2 182.388 54.0267   1
 -25   2  -2 552.538 69.9242   1
 -25  -2  -2 631.948 71.2971   1
  25   2   2 673.558 73.5992   1
  25  -2   2 804.469 81.8385   1
 -26   3   2 5.49214 44.3807   1
  26  -3  -2 116.270 48.6588   1
 -25   3   2 167.522 53.7735   1
  25  -3  -2 202.643 50.6827   1
 -24   3   2 60.9221 45.3606   1
 -24  -3   2 82.7045 45.1587   1
  24  -3  -2 44.0516 45.6652   1
  24   3  -2 136.287 53.1354   1
 -23  -3   2 110.157 50.7962   1
  23   3  -2 104.303 49.8679   1
 -22   3   2 48.2855 43.3967   1
 -22  -3   2 76.3190 43.8058   1
  22  -3  -2 141.460 47.7858   1
  22   3  -2 66.0663 46.4997   1
 -21   3   2 2187.97 134.841   1
 -21  -3   2 2262.86 135.838   1
  21  -3  -2 2270.99 137.147   1
  21   3  -2 2439.75 140.390   1
 -20   3   2 506.411 65.8446   1
 -20  -3   2 487.298 63.1812   1
  20  -3  -2 527.789 67.7608   1
  20   3  -2 534.318 68.0772   1
 -19   3   2 356.864 56.9816   1
 -19  -3   2 235.863 48.8395   1
  19  -3  -2 296.296 53.1673   1
  19   3  -2 423.546 59.3108   1
 -18   3   2 322.828 58.2215   1
  18  -3  -2 336.487 54.8822   1
 -17  -3   2 6994.81 297.062   1
  17   3  -2 6861.86 298.979   1
 -16   3   2 4249.67 206.242   1
 -16  -3   2 4696.21 205.072   1
  16  -3  -2 4041.37 205.459   1
  16   3  -2 4353.53 204.895   1
 -15  -3   2 12102.0 451.559   1
  15  -3  -2 10713.1 448.965   1
  15   3  -2 11152.5 447.586   1
 -14   3   2 62.7473 38.7489   1
 -14  -3   2 90.2529 37.8124   1
  14  -3  -2 49.2666 36.9272   1
  14   3  -2 80.0987 37.0703   1
 -13   3   2 9160.30 359.933   1
  13  -3  -2 8403.02 352.645   1
 -12  -3   2 9806.52 386.991   1
  11   3  -2 38591.4 1378.56   1
  11  -3  -2 37088.9 1381.08   1
 -11   3   2 38962.8 1383.97   1
 -10   3   2 28292.9 1019.82   1
  10   3  -2 27936.0 1015.40   1
  10  -3  -2 27684.1 1020.19   1
 -10  -3   2 27805.4 1013.40   1
  -9   3   2 669.577 56.2658   1
   9   3  -2 786.167 54.9649   1
   9  -3  -2 738.065 58.4434   1
  -9  -3   2 766.275 54.5674   1
  -8   3   2 9657.72 370.240   1
   8   3  -2 9416.61 365.342   1
  -8  -3   2 9755.19 366.423   1
   8  -3  -2 9589.41 370.226   1
   7  -3  -2 3248.76 142.997   1
  -7   3   2 3149.41 141.399   1
  -6  -3   2 29285.6 1043.14   1
   6  -3  -2 28823.0 1048.09   1
  -6   3   2 30049.2 1049.81   1
   6   3  -2 28700.9 1043.18   1
   5   3  -2 22537.1 806.326   1
  -5  -3   2 22463.4 807.218   1
   4  -3  -2 46679.7 1686.79   1
  -4  -3   2 47949.3 1682.27   1
   4   3  -2 49763.7 1681.60   1
  -4   3   2 45409.8 1685.76   1
  -3  -3   2 14665.4 525.929   1
  -3   3   2 15348.3 531.180   1
   3   3  -2 15008.8 525.157   1
   2  -3  -2 33888.3 1171.45   1
  -2  -3   2 31233.5 1165.11   1
   2   3  -2 35037.6 1166.05   1
  -2   3   2 31658.3 1170.43   1
   1  -3  -2 70524.6 2448.99   1
   1   3  -2 69045.8 2443.82   1
  -1   3   2 69385.1 2448.35   1
  -1  -3   2 69264.2 2444.91   1
   0  -3  -2 84453.0 2926.93   1
   0   3  -2 82080.8 2922.27   1
   0  -3   2 83129.6 2922.91   1
   1   3   2 87.3940 21.8690   1
  -1  -3  -2 73.4516 21.9622   1
  -1   3  -2 69.9964 20.2359   1
   1  -3   2 57.8897 20.7520   1
  -2  -3  -2 18745.5 665.543   1
   2   3   2 19241.5 664.878   1
   2  -3   2 18743.7 663.887   1
  -2   3  -2 16780.5 662.192   1
  -4  -3  -2 5640.05 240.550   1
   4   3   2 6338.99 242.706   1
  -4   3  -2 5944.95 242.320   1
   4  -3   2 6456.77 243.950   1
   5  -3   2 5485.88 221.696   1
  -5   3  -2 5415.93 218.766   1
   5   3   2 5172.44 218.139   1
  -5  -3  -2 5291.66 218.638   1
   6  -3   2 7085.76 277.682   1
   6   3   2 7101.59 276.548   1
  -6  -3  -2 6759.79 275.848   1
  -6   3  -2 6543.26 274.423   1
  -7   3  -2 4243.95 196.822   1
  -7  -3  -2 4742.94 198.178   1
   7  -3   2 4395.64 198.477   1
   7   3   2 4932.37 199.655   1
  -8   3  -2 970.024 69.3655   1
  -8  -3  -2 1043.88 69.2275   1
   8  -3   2 857.165 67.3687   1
   8   3   2 928.726 67.6777   1
  -9   3  -2 15556.8 572.284   1
  -9  -3  -2 14948.3 566.310   1
   9  -3   2 14105.1 565.294   1
   9   3   2 15106.0 568.654   1
 -10   3  -2 23616.6 866.924   1
  10  -3   2 22991.2 864.467   1
 -11   3  -2 12721.8 510.340   1
 -11  -3  -2 13368.7 509.871   1
  11  -3   2 13495.3 515.178   1
  11   3   2 12983.9 509.921   1
 -12   3  -2 19373.1 764.155   1
 -12  -3  -2 20845.2 765.481   1
  12  -3   2 18378.4 763.764   1
 -13   3  -2 18.5754 36.0037   1
 -13  -3  -2 27.0840 31.6350   1
  13  -3   2 19.7922 37.8166   1
  13   3   2 51.9100 35.8059   1
 -14   3  -2 2802.58 156.338   1
 -14  -3  -2 3059.05 157.288   1
  14  -3   2 3125.74 160.084   1
  14   3   2 3005.45 158.848   1
  15  -3   2 3881.39 203.335   1
  15   3   2 4304.79 208.319   1
 -16   3  -2 1664.16 112.104   1
 -16  -3  -2 1599.80 105.453   1
  16  -3   2 1471.36 106.854   1
  16   3   2 1646.60 108.423   1
 -17   3  -2 1323.89 97.0261   1
 -17  -3  -2 1163.97 90.3468   1
  17  -3   2 1192.56 94.3052   1
  17   3   2 1275.44 97.2775   1
 -18   3  -2 96.8336 47.2093   1
 -18  -3  -2 52.8503 43.7580   1
  18  -3   2 5.46205 38.9248   1
  18   3   2-37.9330 43.1739   1
 -19  -3  -2 1009.63 85.0096   1
  19  -3   2 1014.87 91.9991   1
  19   3   2 1111.81 89.6088   1
 -20   3  -2 1568.04 108.666   1
 -20  -3  -2 1339.99 104.956   1
  20   3   2 1572.99 110.865   1
 -21   3  -2 81.9927 48.5878   1
  21  -3   2 120.467 53.1560   1
 -21  -3  -2 75.7113 42.3253   1
 -22  -3  -2 2656.66 150.806   1
 -22   3  -2 2584.35 152.914   1
  22   3   2 2654.72 152.108   1
  22  -3   2 3067.80 158.106   1
 -23   3  -2 88.2568 46.2792   1
 -23  -3  -2 116.871 48.6707   1
  23  -3   2 31.3611 45.9186   1
  23   3   2 31.6028 43.1213   1
 -24   3  -2 134.633 53.8926   1
 -24  -3  -2 150.822 47.9500   1
  24  -3   2 159.435 49.7291   1
  24   3   2 227.543 57.9624   1
 -25  -3  -2 81.4450 44.2818   1
  25   3   2 101.077 52.4792   1
  26  -4  -2 652.218 77.9625   1
 -26   4   2 836.219 80.2083   1
  25  -4  -2-21.5810 48.1162   1
 -24   4   2 5.38462 42.3141   1
  24  -4  -2 22.1606 45.0026   1
  24   4  -2-49.1679 45.5003   1
 -23   4   2 5.43229 42.3947   1
 -23  -4   2-11.0135 39.8797   1
  23  -4  -2-61.4639 47.6584   1
  23   4  -2 71.0790 44.1271   1
 -22   4   2 210.040 52.4527   1
 -22  -4   2 174.563 49.2855   1
  22  -4  -2 175.233 51.4820   1
  22   4  -2 146.846 49.8980   1
 -21   4   2 895.033 85.3806   1
  21  -4  -2 904.701 83.9208   1
 -20  -4   2 1123.21 89.3875   1
 -19   4   2 829.703 77.1792   1
 -19  -4   2 796.258 75.1074   1
  19  -4  -2 847.590 78.5466   1
  19   4  -2 571.082 67.2397   1
 -18   4   2 627.777 66.2782   1
 -18  -4   2 630.850 66.2454   1
  18  -4  -2 628.028 71.8562   1
  18   4  -2 535.962 63.6686   1
 -17   4   2 1160.12 89.9672   1
 -17  -4   2 1184.07 88.3034   1
  17   4  -2 1102.90 86.4313   1
 -16   4   2 7678.22 309.454   1
 -16  -4   2 7628.71 305.490   1
  16   4  -2 6872.58 299.844   1
 -15   4   2 188.816 46.2359   1
 -15  -4   2 165.272 41.4266   1
  15  -4  -2 116.355 41.2986   1
  15   4  -2 146.321 41.3289   1
 -14   4   2 897.928 75.0387   1
  14   4  -2 803.172 68.4294   1
  14  -4  -2 798.430 74.3538   1
 -14  -4   2 766.805 67.7410   1
  13  -4  -2 383.552 52.1875   1
 -13   4   2 390.033 51.1414   1
 -12  -4   2 10109.4 383.766   1
 -12   4   2 8670.18 381.591   1
  12  -4  -2 9843.55 387.253   1
  12   4  -2 9825.12 380.971   1
  11   4  -2 7770.74 309.007   1
 -11  -4   2 7461.37 308.236   1
 -10   4   2 16045.4 622.943   1
  10   4  -2 17790.1 621.155   1
  10  -4  -2 15831.4 624.320   1
  -9   4   2 10468.4 424.745   1
   9  -4  -2 10935.9 427.811   1
   9   4  -2 11357.2 422.159   1
  -9  -4   2 11345.6 421.691   1
  -8  -4   2 1503.69 80.8768   1
   8  -4  -2 1510.71 84.9606   1
   8   4  -2 1412.47 79.4247   1
  -8   4   2 1444.82 84.2332   1
  -7  -4   2 2215.00 103.841   1
   7  -4  -2 2026.45 106.071   1
  -7   4   2 2171.55 107.672   1
   7   4  -2 2192.13 102.803   1
   6  -4  -2 54439.5 1883.87   1
  -6   4   2 51498.8 1880.76   1
   5  -4  -2 210.065 31.7521   1
  -5   4   2 196.682 31.3471   1
   5   4  -2 224.104 27.1099   1
  -5  -4   2 221.653 25.8442   1
   4  -4  -2 7710.06 297.280   1
  -4  -4   2 7624.19 291.594   1
   4   4  -2 7813.74 291.826   1
  -4   4   2 7786.58 297.983   1
  -3  -4   2 5498.08 211.970   1
   3   4  -2 5479.25 211.151   1
  -2  -4   2 36511.6 1259.82   1
   2   4  -2 34485.1 1258.30   1
   1   4  -2 15181.4 534.103   1
  -1  -4   2 14176.1 534.638   1
   0   4  -2 38334.7 1363.61   1
   0  -4   2 38479.5 1364.45   1
  -1   4  -2 3515.57 147.702   1
   1  -4   2 3615.29 147.673   1
  -2  -4  -2 77424.7 2758.66   1
   2   4   2 78792.1 2758.50   1
  -3  -4  -2 19969.0 740.858   1
   3   4   2 20313.0 740.333   1
   3  -4   2 20141.0 739.643   1
  -3   4  -2 20900.3 740.760   1
  -4  -4  -2 50726.5 1845.27   1
   4   4   2 53404.1 1843.59   1
   4  -4   2 53234.4 1845.36   1
  -4   4  -2 49822.3 1842.89   1
  -5  -4  -2 34199.2 1202.62   1
   5   4   2 34198.4 1202.32   1
   5  -4   2 32604.9 1203.29   1
  -5   4  -2 32391.8 1201.86   1
  -6  -4  -2 4163.79 182.039   1
   6   4   2 4272.89 183.298   1
  -6   4  -2 3964.91 180.647   1
   6  -4   2 4250.94 184.391   1
   7  -4   2 1325.28 84.0466   1
  -7   4  -2 1351.03 82.5363   1
   7   4   2 1261.20 80.4053   1
  -7  -4  -2 1376.19 82.2003   1
   8  -4   2 38.0905 28.2536   1
  -8  -4  -2 3.62923 27.5345   1
   8   4   2 21.5069 27.9831   1
  -8   4  -2 18.8019 27.4606   1
   9   4   2 3307.18 158.545   1
  -9  -4  -2 3257.49 159.450   1
  10   4   2 837.692 68.4839   1
  10  -4   2 746.780 71.0101   1
 -10   4  -2 945.911 74.1719   1
  11   4   2 23646.1 873.989   1
 -11  -4  -2 23415.5 875.946   1
  11  -4   2 22232.9 870.274   1
 -11   4  -2 24939.7 882.068   1
  12   4   2 4352.70 198.882   1
 -12  -4  -2 3911.31 195.645   1
  12  -4   2 4083.55 198.441   1
 -12   4  -2 4348.02 201.834   1
  13   4   2 9141.60 361.839   1
 -13  -4  -2 9362.36 363.934   1
  13  -4   2 8498.54 361.366   1
  14   4   2 9485.19 389.509   1
 -14  -4  -2 10165.7 393.525   1
  14  -4   2 9054.52 391.816   1
 -14   4  -2 9423.33 391.760   1
  15   4   2 84.6354 41.2374   1
 -15  -4  -2 60.1777 35.1576   1
  15  -4   2-26.3350 41.4159   1
 -15   4  -2 40.0115 41.1705   1
  16   4   2 239.959 51.3586   1
 -16  -4  -2 262.234 50.6235   1
  16  -4   2 189.866 52.1222   1
 -16   4  -2 175.156 51.2997   1
  17   4   2 945.986 82.7051   1
 -17  -4  -2 1004.45 84.6319   1
  17  -4   2 1027.67 87.3017   1
 -17   4  -2 861.785 86.7861   1
  18  -4   2 558.608 69.2006   1
 -18   4  -2 490.215 65.7677   1
  19   4   2 602.388 69.6614   1
 -19  -4  -2 783.902 76.5844   1
  19  -4   2 745.034 77.3074   1
 -19   4  -2 686.256 73.2501   1
  20   4   2 626.870 72.5890   1
 -20  -4  -2 409.646 64.7950   1
  21  -4   2 2284.28 134.220   1
  21   4   2 2047.02 129.195   1
 -21  -4  -2 2061.91 126.277   1
 -21   4  -2 1855.65 128.087   1
  22   4   2 5.32319 47.7229   1
 -22  -4  -2-37.6337 45.0521   1
  23   4   2-36.7518 49.4876   1
 -23   4  -2 69.9118 46.9305   1
  23  -4   2 5.27488 41.1742   1
 -23  -4  -2 58.5062 45.6352   1
 -24   4  -2 237.434 57.0856   1
  24  -4   2 196.771 54.0420   1
 -26   5   2 36.6081 41.9518   1
  26  -5  -2 36.6924 50.5797   1
 -25   5   2 333.901 56.1853   1
  25  -5  -2 217.901 54.6012   1
 -23  -5   2 1158.79 93.2678   1
  23   5  -2 1108.50 94.7720   1
 -23   5   2 1128.40 96.9761   1
  23  -5  -2 1235.34 98.2610   1
 -22  -5   2 59.8039 43.0852   1
  22   5  -2 81.6339 47.2855   1
 -21   5   2 555.034 69.4625   1
 -21  -5   2 480.690 67.2598   1
  21  -5  -2 497.328 67.0654   1
  21   5  -2 545.437 67.8004   1
 -20   5   2 770.665 74.9285   1
 -20  -5   2 760.919 75.3242   1
  20  -5  -2 636.275 73.7196   1
  20   5  -2 730.264 74.6400   1
 -19   5   2 663.156 73.3158   1
 -19  -5   2 798.659 74.3430   1
  19  -5  -2 548.549 71.9094   1
  19   5  -2 662.048 69.9488   1
 -18   5   2 229.689 53.9079   1
 -18  -5   2 253.966 49.7128   1
  18  -5  -2 202.706 52.3694   1
  18   5  -2 268.839 51.1587   1
 -17   5   2 3356.36 169.391   1
 -17  -5   2 3275.39 164.667   1
  17  -5  -2 2925.46 163.291   1
  17   5  -2 2961.46 159.949   1
  16  -5  -2 3622.00 186.943   1
  16   5  -2 3584.45 184.282   1
 -15   5   2 5069.93 232.481   1
  15   5  -2 5077.86 228.728   1
 -15  -5   2 5302.19 232.297   1
  15  -5  -2 4842.18 231.016   1
 -14   5   2-13.9255 33.6172   1
 -14  -5   2 25.8388 33.8421   1
  14   5  -2 4.30312 31.4145   1
  14  -5  -2 14.2656 31.5389   1
 -13  -5   2 18589.3 681.111   1
  13   5  -2 17684.6 678.473   1
 -13   5   2 18117.3 686.565   1
  13  -5  -2 17795.5 685.567   1
 -12  -5   2 1087.23 77.3867   1
  12   5  -2 1166.01 77.4994   1
 -12   5   2 1036.13 78.2234   1
  12  -5  -2 1031.48 80.6515   1
 -11  -5   2 28292.6 1008.17   1
  11   5  -2 28544.4 1008.22   1
 -11   5   2 26787.7 1012.25   1
  11  -5  -2 26437.7 1012.07   1
  10   5  -2 11570.0 442.852   1
 -10  -5   2 11388.7 443.033   1
   9   5  -2 4236.25 177.893   1
  -9   5   2 4034.91 183.281   1
   9  -5  -2 3829.49 182.948   1
  -8  -5   2 20.4013 22.4327   1
   8   5  -2 11.1851 21.6766   1
  -8   5   2-13.4995 27.0647   1
   8  -5  -2 43.1735 27.9992   1
  -7  -5   2 1281.83 76.8667   1
   7   5  -2 1423.07 77.4768   1
   7  -5  -2 1390.47 82.8052   1
  -7   5   2 1481.19 83.8691   1
   6  -5  -2 23165.6 832.355   1
   6   5  -2 22361.3 823.940   1
  -6  -5   2 23100.7 825.457   1
  -6   5   2 22382.8 830.211   1
   5  -5  -2 108376. 3805.58   1
   5   5  -2 109325. 3799.29   1
  -5   5   2 102092. 3804.39   1
  -5  -5   2 110919. 3799.65   1
  -4   5   2 4893.90 212.350   1
   4  -5  -2 5502.90 214.401   1
  -3   5   2 11643.0 464.444   1
   3  -5  -2 13150.0 466.029   1
   2  -5  -2 7982.74 303.977   1
  -2   5   2 7683.60 302.074   1
   1  -5  -2 18610.6 702.533   1
  -1   5   2 19868.8 702.002   1
   0  -5  -2 13518.9 505.646   1
   0   5  -2 13524.4 501.995   1
   0   5   2 14034.9 505.773   1
   0  -5   2 13400.3 502.695   1
  -1  -5  -2 80597.3 2830.98   1
   1   5   2 79104.2 2829.11   1
  -1   5  -2 80449.6 2828.44   1
   1  -5   2 80160.6 2828.14   1
   2   5   2 3005.66 135.945   1
  -2  -5  -2 2840.79 135.501   1
  -2   5  -2 3132.18 135.218   1
   2  -5   2 3153.38 137.121   1
  -3  -5  -2 2772.19 129.296   1
   3   5   2 2802.40 129.112   1
   3  -5   2 2850.24 129.936   1
  -3   5  -2 2824.66 129.645   1
  -4  -5  -2 5619.69 226.819   1
   4   5   2 5352.81 225.022   1
   4  -5   2 5594.32 227.092   1
  -4   5  -2 5403.86 227.073   1
  -5  -5  -2 201.189 32.6871   1
   5   5   2 225.904 33.2581   1
   5  -5   2 144.727 32.7771   1
  -5   5  -2 164.035 33.4561   1
  -6  -5  -2 25088.1 906.848   1
   6   5   2 23803.3 903.461   1
   6  -5   2 24571.3 907.859   1
  -6   5  -2 25483.0 906.634   1
  -7  -5  -2 2041.67 107.780   1
   7   5   2 1964.92 107.189   1
   7  -5   2 1818.10 107.652   1
  -7   5  -2 1984.99 109.656   1
  -8  -5  -2 634.922 59.6691   1
   8   5   2 665.576 60.1324   1
   9  -5   2 34593.1 1207.72   1
  -9   5  -2 31532.6 1202.86   1
 -10  -5  -2 1131.15 85.7168   1
 -10   5  -2 1382.99 90.5653   1
  10  -5   2 1435.89 92.2360   1
  10   5   2 1267.37 85.9957   1
  11   5   2 7572.55 316.455   1
 -11  -5  -2 7977.96 318.963   1
  11  -5   2 7584.55 320.623   1
 -11   5  -2 7201.74 315.984   1
  12   5   2 16395.2 651.342   1
 -12  -5  -2 18262.8 657.174   1
  12  -5   2 16317.9 653.871   1
 -12   5  -2 17684.8 659.492   1
  13   5   2 2463.73 139.978   1
 -13  -5  -2 2691.63 143.431   1
  14  -5   2 25.9669 40.8139   1
 -14   5  -2 5.04215 35.9250   1
 -15  -5  -2 9789.18 401.523   1
  15  -5   2 9594.99 401.866   1
 -15   5  -2 9902.18 402.740   1
  16   5   2 169.608 49.6575   1
 -16  -5  -2 243.635 49.6184   1
  16  -5   2 249.916 56.6529   1
 -16   5  -2 178.797 47.0738   1
  17   5   2 10.4696 39.4133   1
 -17  -5  -2 21.1152 40.0398   1
  18   5   2 85.1563 47.0424   1
 -18  -5  -2 58.6125 43.6561   1
  18  -5   2 59.7746 45.3517   1
 -18   5  -2 136.129 49.9153   1
  19   5   2 1282.75 100.115   1
 -19  -5  -2 1488.45 105.663   1
  19  -5   2 1346.81 103.423   1
 -19   5  -2 1463.47 105.831   1
 -20  -5  -2 269.007 54.3223   1
  20   5   2 377.124 62.7750   1
  20  -5   2 358.073 63.5940   1
  21   5   2 294.842 58.6974   1
 -21  -5  -2 182.216 52.1022   1
  21  -5   2 229.186 58.8796   1
 -21   5  -2 227.133 55.5387   1
  22   5   2 626.616 72.5903   1
 -22  -5  -2 627.447 68.5142   1
  22  -5   2 603.728 75.9027   1
 -22   5  -2 598.475 68.8857   1
  23   5   2 321.675 62.0958   1
  23  -5   2 374.297 60.7981   1
 -23   5  -2 256.632 55.6096   1
  24   5   2 604.504 71.9919   1
 -24  -5  -2 617.388 69.8178   1
  24  -5   2 616.089 69.6168   1
 -24   5  -2 728.072 75.5558   1
  26  -6  -2 110.397 53.5184   1
 -26   6   2 90.2149 47.8096   1
  24  -6  -2 42.7703 45.0792   1
 -24   6   2 16.2001 44.9872   1
  23  -6  -2-5.40816 47.2132   1
 -23   6   2 87.1336 46.7437   1
  22   6  -2 287.337 56.3553   1
 -22  -6   2 168.750 50.4934   1
  22  -6  -2 228.864 53.6770   1
 -22   6   2 257.650 53.7564   1
  21   6  -2 187.939 50.9830   1
 -21  -6   2 166.168 47.9439   1
  21  -6  -2 180.259 54.6891   1
 -21   6   2 174.409 45.5005   1
  20   6  -2 497.534 63.2927   1
 -20  -6   2 446.580 59.8079   1
  20  -6  -2 434.459 65.4183   1
 -20   6   2 382.055 63.5179   1
  19   6  -2 20.7692 42.1766   1
 -19   6   2 5.33663 42.2228   1
 -19  -6   2-5.15265 38.2077   1
  19  -6  -2-5.50423 41.1275   1
 -18  -6   2 1181.45 88.1907   1
 -18   6   2 968.378 89.1379   1
  18   6  -2 1038.58 84.7460   1
  17  -6  -2 273.158 54.6449   1
 -17   6   2 328.284 58.8508   1
 -16  -6   2 982.500 80.2945   1
  16   6  -2 1054.94 81.7832   1
 -16   6   2 1146.20 86.1476   1
  16  -6  -2 1008.38 84.7977   1
  15   6  -2 36.5431 34.4253   1
 -15  -6   2 55.1157 37.3420   1
 -14   6   2 585.163 62.1754   1
 -14  -6   2 444.698 55.5608   1
  14   6  -2 427.196 51.8999   1
  14  -6  -2 431.008 58.4875   1
 -13  -6   2 504.266 55.4574   1
  13   6  -2 642.002 60.7909   1
 -13   6   2 539.867 58.1633   1
  13  -6  -2 574.601 62.1168   1
 -12   6   2 47.4462 35.5188   1
  12  -6  -2 44.2260 34.5521   1
 -11  -6   2 1820.86 104.392   1
  11   6  -2 1841.22 103.215   1
 -11   6   2 1663.94 105.536   1
  11  -6  -2 1928.80 110.037   1
 -10  -6   2 1133.25 77.1649   1
  10   6  -2 1051.10 73.3347   1
 -10   6   2 1124.77 78.5453   1
  10  -6  -2 1099.14 78.6736   1
   9   6  -2 3660.07 169.176   1
  -9  -6   2 3865.15 171.516   1
   8   6  -2 23996.9 884.782   1
   8  -6  -2 23009.5 889.918   1
  -8   6   2 25803.9 894.102   1
  -7  -6   2 1500.33 85.2343   1
   7  -6  -2 1495.05 90.7540   1
   7   6  -2 1576.41 86.0979   1
  -7   6   2 1538.97 90.2955   1
   6  -6  -2 1590.63 90.6893   1
  -6  -6   2 1520.67 84.6447   1
  -6   6   2 1604.27 89.9709   1
   6   6  -2 1600.97 84.7877   1
  -5  -6   2 3187.81 137.664   1
  -5   6   2 2707.63 140.610   1
   5   6  -2 3157.92 136.143   1
   5  -6  -2 2851.03 141.031   1
  -4  -6   2 27.7532 22.1419   1
  -4   6   2 17.4159 22.5006   1
   4   6  -2 9.82542 22.2562   1
   4  -6  -2 2.99085 21.6655   1
   3  -6  -2 20.0201 24.5371   1
  -3  -6   2 4.89412 20.6297   1
  -3   6   2-5.61950 22.5307   1
   3   6  -2 16.8203 21.9915   1
   2  -6  -2 49043.6 1743.38   1
  -2  -6   2 50106.8 1739.26   1
   2   6  -2 47698.9 1737.10   1
  -2   6   2 48642.2 1741.81   1
   1  -6  -2 3446.27 152.526   1
   1   6  -2 3384.40 146.802   1
  -1   6   2 3432.11 150.038   1
  -1  -6   2 3260.21 147.177   1
   0  -6  -2 2102.34 107.045   1
   0   6  -2 2179.73 105.668   1
   0   6   2 2348.65 109.695   1
   0  -6   2 2186.46 106.652   1
  -1  -6  -2 2481.34 117.498   1
  -1   6  -2 2377.83 113.427   1
   1   6   2 2310.93 114.649   1
   1  -6   2 2346.36 113.549   1
  -2  -6  -2 119406. 4281.59   1
   2   6   2 122913. 4279.84   1
  -2   6  -2 117227. 4277.81   1
   2  -6   2 126342. 4281.06   1
   3   6   2 8186.81 319.501   1
  -3  -6  -2 8098.69 319.629   1
  -3   6  -2 7823.29 319.579   1
   3  -6   2 8174.31 321.846   1
  -4   6  -2 15003.2 578.667   1
   4  -6   2 15201.5 579.623   1
   4   6   2 15997.8 579.669   1
  -4  -6  -2 15522.5 579.831   1
  -5   6  -2 4035.22 189.711   1
   5  -6   2 4263.87 190.284   1
   5   6   2 4547.97 190.646   1
  -5  -6  -2 4317.20 189.167   1
  -6   6  -2 3.62646 26.6832   1
   6  -6   2-18.4850 29.4472   1
   6   6   2 6.95710 29.8416   1
  -6  -6  -2-3.60096 27.7097   1
   7   6   2 3603.95 170.450   1
  -7  -6  -2 3816.67 174.290   1
   8  -6   2 234.434 42.3280   1
  -8   6  -2 209.850 41.5595   1
  -9   6  -2 7120.22 306.947   1
   9  -6   2 7332.43 311.204   1
   9   6   2 7533.70 305.798   1
  -9  -6  -2 7523.45 307.813   1
 -10   6  -2 5664.18 252.819   1
 -10  -6  -2 5555.70 249.889   1
  10   6   2 5700.13 250.004   1
  10  -6   2 5980.47 255.048   1
 -11  -6  -2 2434.86 133.167   1
  11   6   2 2140.09 127.691   1
  11  -6   2 2477.00 136.422   1
 -11   6  -2 2525.11 136.608   1
 -12  -6  -2 927.046 77.8572   1
  12   6   2 908.535 75.1736   1
  12  -6   2 874.174 77.6318   1
 -12   6  -2 924.027 76.7511   1
 -13  -6  -2 842.695 73.8209   1
  13   6   2 748.770 71.7737   1
  13  -6   2 880.963 77.9857   1
 -13   6  -2 975.681 79.1547   1
 -14  -6  -2 782.487 75.3799   1
  14  -6   2 869.326 77.4061   1
  15  -6   2 112.035 42.1291   1
  15   6   2 161.710 45.7285   1
 -15   6  -2 110.467 45.0591   1
 -15  -6  -2 94.4875 39.5648   1
 -16  -6  -2 2978.55 155.195   1
  16   6   2 2676.47 151.652   1
  16  -6   2 2776.58 157.904   1
 -16   6  -2 2999.37 160.537   1
 -17  -6  -2 2866.15 157.865   1
  17   6   2 2928.04 159.243   1
  17  -6   2 3239.60 168.411   1
 -17   6  -2 2870.76 159.516   1
 -18  -6  -2 2564.12 142.015   1
  18   6   2 2230.63 138.282   1
  18  -6   2 2583.19 146.705   1
 -18   6  -2 2551.37 144.074   1
  19   6   2 63.8880 46.7154   1
 -19  -6  -2 46.9784 45.2954   1
 -19   6  -2-27.3672 47.7619   1
  19  -6   2-10.8784 44.7493   1
 -20   6  -2 1406.04 107.000   1
  20  -6   2 1428.50 105.114   1
 -21  -6  -2 719.812 74.0945   1
 -21   6  -2 675.958 77.8184   1
  21   6   2 598.200 70.6834   1
  22  -6   2 924.497 87.7170   1
 -22   6  -2 1058.99 89.7378   1
  23  -6   2 26.6558 48.0485   1
 -23  -6  -2 10.3829 41.6330   1
  23   6   2-5.16152 45.2926   1
 -23   6  -2 56.1035 44.2613   1
  25  -7  -2 129.404 51.0941   1
 -25   7   2 287.437 57.5083   1
  24  -7  -2 36.9722 50.7217   1
 -24   7   2 5.31665 41.7852   1
 -22  -7   2 1291.84 98.2891   1
 -22   7   2 1048.96 89.6895   1
  22  -7  -2 1252.77 99.4843   1
  22   7  -2 1121.37 92.6138   1
 -21  -7   2 54.8076 43.1027   1
  21   7  -2 42.8212 44.6123   1
  20  -7  -2 516.446 70.2127   1
 -20   7   2 495.544 67.3768   1
 -19  -7   2 1783.25 115.614   1
 -19   7   2 1963.97 123.062   1
  19  -7  -2 1718.30 116.758   1
  19   7  -2 1621.21 112.436   1
  18   7  -2 1856.42 120.840   1
 -18  -7   2 2245.60 127.901   1
  17   7  -2 177.692 44.2440   1
 -17  -7   2 213.727 49.7228   1
  17  -7  -2 155.902 51.0672   1
 -16   7   2 308.609 56.5830   1
  16   7  -2 330.444 51.2057   1
 -16  -7   2 454.259 58.6276   1
  16  -7  -2 352.143 58.9601   1
 -15   7   2 6588.03 279.476   1
  15   7  -2 6168.40 271.592   1
 -15  -7   2 6498.32 277.335   1
  15  -7  -2 5885.41 274.474   1
  14   7  -2 3013.24 158.528   1
 -14  -7   2 3408.93 165.997   1
 -13   7   2 101.823 38.8072   1
  13   7  -2 136.381 37.4560   1
 -13  -7   2 142.738 42.0775   1
  13  -7  -2 133.148 42.6401   1
 -12   7   2 4449.25 207.491   1
  12   7  -2 4188.23 197.943   1
  12  -7  -2 4465.98 207.144   1
 -12  -7   2 4405.19 202.460   1
  11  -7  -2 315.480 50.3046   1
 -11   7   2 325.654 51.2781   1
 -10   7   2 4471.73 215.258   1
  10   7  -2 4794.21 210.988   1
 -10  -7   2 4872.19 212.423   1
  10  -7  -2 5032.88 219.467   1
  -9   7   2 16574.3 625.094   1
   9   7  -2 16599.7 616.422   1
  -9  -7   2 16681.0 616.898   1
   9  -7  -2 15586.3 619.663   1
  -8   7   2 2331.91 125.013   1
  -8  -7   2 2304.66 119.570   1
   8  -7  -2 2430.03 126.754   1
   8   7  -2 2432.21 120.645   1
   7   7  -2 1061.54 70.7670   1
   6  -7  -2 932.760 69.5213   1
  -6   7   2 938.663 68.5990   1
   6   7  -2 906.652 62.2543   1
  -6  -7   2 967.600 64.5102   1
   5  -7  -2 6293.97 266.319   1
  -5   7   2 6406.79 265.895   1
   5   7  -2 6548.38 261.925   1
  -5  -7   2 6621.97 263.030   1
   4  -7  -2 238.547 35.5269   1
  -4   7   2 194.566 33.8455   1
   4   7  -2 307.020 35.4106   1
  -4  -7   2 273.419 35.4299   1
   3  -7  -2 1725.49 93.9637   1
  -3   7   2 1632.45 92.7648   1
   3   7  -2 1723.96 89.9278   1
  -3  -7   2 1509.38 87.2273   1
   2  -7  -2 4586.47 191.085   1
  -2   7   2 4396.31 189.005   1
   2   7  -2 4237.13 184.930   1
  -2  -7   2 4303.21 186.808   1
  -1  -7   2 3884.78 172.309   1
   1   7  -2 4052.17 172.356   1
  -1   7   2 3954.61 174.359   1
   1  -7  -2 3935.41 174.814   1
   0  -7   2 18146.2 640.892   1
   0   7  -2 16101.7 637.750   1
   0   7   2 18069.1 641.686   1
   0  -7  -2 16658.8 639.817   1
   1  -7   2 15889.4 584.587   1
  -1   7  -2 15654.0 583.289   1
   1   7   2 15391.2 583.607   1
  -1  -7  -2 15603.8 584.881   1
   2  -7   2 89.5627 30.6800   1
  -2   7  -2 49.9884 25.5065   1
   2   7   2 96.1006 28.9800   1
  -2  -7  -2 63.2023 28.3222   1
   3  -7   2 5186.22 226.870   1
  -3  -7  -2 5571.91 227.528   1
   3   7   2 5464.38 226.673   1
  -3   7  -2 5106.68 225.012   1
  -4   7  -2 1534.59 89.7865   1
   4  -7   2 1538.20 90.8151   1
   4   7   2 1587.90 91.3519   1
  -4  -7  -2 1415.58 89.2436   1
  -5   7  -2 413.058 49.3227   1
   5  -7   2 516.499 51.3541   1
   5   7   2 409.604 48.2194   1
  -5  -7  -2 491.395 51.0512   1
  -7   7  -2 471.176 52.7300   1
   7  -7   2 520.489 55.6336   1
   7   7   2 604.057 56.7201   1
  -7  -7  -2 518.861 55.0633   1
  -8   7  -2 659.747 63.8224   1
   8  -7   2 724.547 65.2059   1
   8   7   2 721.954 63.9622   1
  -8  -7  -2 722.390 66.5570   1
  -9   7  -2 7374.93 321.092   1
   9  -7   2 7513.10 322.537   1
   9   7   2 7809.87 318.044   1
  -9  -7  -2 8021.89 322.333   1
 -10   7  -2 15371.7 582.830   1
  10  -7   2 15424.5 585.756   1
  10   7   2 14589.2 578.510   1
 -10  -7  -2 14746.7 580.924   1
 -11   7  -2 6190.88 279.013   1
  11  -7   2 6458.17 280.870   1
  11   7   2 6379.37 276.288   1
 -11  -7  -2 6630.37 281.411   1
 -12   7  -2 99.2807 41.4085   1
  12  -7   2 85.5388 43.7206   1
  12   7   2 27.9787 36.2129   1
  13  -7   2 2915.46 160.680   1
 -13   7  -2 3092.47 160.210   1
 -14   7  -2 330.792 57.7007   1
 -14  -7  -2 462.871 58.1061   1
  14   7   2 267.348 50.4797   1
  14  -7   2 315.580 57.0560   1
 -15  -7  -2 3341.57 167.367   1
 -15   7  -2 3552.44 174.921   1
  15   7   2 2934.62 161.163   1
  15  -7   2 2565.16 155.432   1
  16  -7   2 292.311 59.9668   1
 -16  -7  -2 370.370 57.2966   1
  16   7   2 318.973 55.7534   1
  17  -7   2 449.737 62.2961   1
 -17  -7  -2 528.331 64.1299   1
  18  -7   2 28.0945 46.5587   1
 -18  -7  -2 64.0305 45.5599   1
  18   7   2 36.7923 44.6186   1
 -18   7  -2 106.723 48.3824   1
  19  -7   2 221.285 51.5237   1
 -19   7  -2 185.969 49.7786   1
  19   7   2 237.600 53.5924   1
 -19  -7  -2 289.046 55.6363   1
 -20   7  -2 1067.11 90.4770   1
  20  -7   2 958.568 84.8314   1
  20   7   2 759.906 79.1986   1
 -20  -7  -2 1086.11 87.0522   1
  21  -7   2 21.2571 46.3699   1
  21   7   2 10.4874 42.8671   1
 -21  -7  -2-5.32510 41.2696   1
 -22   7  -2-21.0778 43.6204   1
  22  -7   2 20.9333 45.9176   1
  22   7   2-10.3828 42.9745   1
 -22  -7  -2-31.6340 39.6941   1
  23   7   2 91.6723 45.3375   1
  23  -7   2 133.517 51.8833   1
  25  -8  -2 147.494 51.8872   1
 -25   8   2 122.734 49.3361   1
  23  -8  -2 108.164 52.2941   1
 -23   8   2 98.6375 48.1216   1
  22  -8  -2 291.567 59.8148   1
 -22   8   2 268.695 53.9791   1
 -21   8   2 160.690 47.8352   1
  21  -8  -2 149.190 54.3103   1
  21   8  -2 182.083 53.3421   1
 -21  -8   2 145.278 49.8731   1
  20   8  -2 450.752 64.2503   1
 -20  -8   2 499.020 66.7936   1
 -19   8   2 228.396 51.8223   1
  19  -8  -2 205.948 51.2851   1
  19   8  -2 219.627 51.0233   1
 -19  -8   2 224.205 50.1263   1
 -18   8   2 2226.81 126.674   1
  18   8  -2 1842.02 118.829   1
  18  -8  -2 2027.96 125.151   1
  17   8  -2 155.625 43.8382   1
 -17  -8   2 125.966 43.7258   1
 -16   8   2 546.733 65.8392   1
  16   8  -2 670.688 67.2936   1
 -16  -8   2 504.900 60.9365   1
  16  -8  -2 607.550 69.3136   1
 -15   8   2 8937.81 352.614   1
  15   8  -2 8037.73 343.989   1
 -15  -8   2 7541.17 341.453   1
  15  -8  -2 8817.10 353.649   1
 -14   8   2 2332.02 130.177   1
  14   8  -2 2144.63 122.833   1
 -14  -8   2 2227.24 127.051   1
  14  -8  -2 1925.36 122.959   1
  13   8  -2 925.350 75.7130   1
 -13  -8   2 904.315 75.6780   1
 -12   8   2 2443.94 135.346   1
  12   8  -2 2431.39 132.164   1
 -12  -8   2 2557.22 135.281   1
  12  -8  -2 2492.89 137.904   1
 -11   8   2 1677.66 108.304   1
  11   8  -2 2000.48 109.616   1
 -11  -8   2 1777.91 107.075   1
  11  -8  -2 1637.41 107.654   1
 -10   8   2 6237.46 266.267   1
  10   8  -2 6149.07 258.255   1
  10  -8  -2 5761.88 261.904   1
 -10  -8   2 6020.40 258.019   1
   9  -8  -2 6244.10 263.143   1
  -9   8   2 5857.86 260.709   1
  -8   8   2 6882.28 291.443   1
   8  -8  -2 7113.92 294.832   1
   8   8  -2 6822.96 286.282   1
  -8  -8   2 7039.20 287.736   1
  -7  -8   2 2482.50 127.382   1
   7  -8  -2 2613.79 134.080   1
  -7   8   2 2448.23 132.631   1
  -6  -8   2 5107.69 211.686   1
  -6   8   2 4482.92 211.345   1
   6  -8  -2 4714.44 212.937   1
   6   8  -2 5071.19 210.825   1
  -5  -8   2 26856.3 990.576   1
   5   8  -2 27485.3 990.699   1
  -4  -8   2 3079.91 148.530   1
  -4   8   2 3254.50 152.694   1
   4  -8  -2 3191.11 152.917   1
   4   8  -2 3199.03 148.397   1
  -3   8   2 674.826 59.0806   1
   3  -8  -2 708.816 60.6255   1
   3   8  -2 760.550 58.3365   1
  -2  -8   2 888.305 65.6752   1
  -2   8   2 973.346 68.3013   1
   2  -8  -2 972.521 69.5311   1
   2   8  -2 962.963 65.5581   1
  -1  -8   2 280.922 39.7596   1
   1  -8  -2 289.130 41.4566   1
  -1   8   2 347.076 40.9619   1
   1   8  -2 281.704 38.5729   1
   0  -8  -2 9577.35 377.675   1
   0   8  -2 9198.84 374.128   1
   0  -8   2 9436.84 375.882   1
   0   8   2 10193.0 378.904   1
  -1  -8  -2 43547.2 1585.04   1
  -1   8  -2 45203.1 1584.42   1
   1  -8   2 45119.6 1585.55   1
   1   8   2 42540.0 1583.74   1
  -2  -8  -2 11209.0 430.955   1
  -2   8  -2 11379.6 430.555   1
   2  -8   2 11117.5 430.252   1
   2   8   2 10592.9 428.885   1
  -3  -8  -2 5539.42 234.443   1
   3   8   2 5541.82 233.367   1
   3  -8   2 5408.78 234.566   1
  -3   8  -2 5251.38 231.186   1
  -5  -8  -2 11931.7 459.551   1
   5   8   2 11665.0 457.127   1
  -5   8  -2 11784.7 460.248   1
   5  -8   2 11660.0 459.689   1
  -6  -8  -2 1056.79 74.9279   1
   6   8   2 926.531 69.5931   1
  -6   8  -2 1030.05 78.2241   1
   6  -8   2 903.593 72.9945   1
  -7  -8  -2 11569.3 448.633   1
   7   8   2 10993.6 444.501   1
  -7   8  -2 11381.0 448.724   1
   7  -8   2 11461.2 450.007   1
  -8  -8  -2 5262.99 229.684   1
   8   8   2 5254.21 227.983   1
  -8   8  -2 4867.90 227.333   1
   8  -8   2 5009.95 230.171   1
  -9  -8  -2 4866.84 219.203   1
   9   8   2 4507.68 213.714   1
  -9   8  -2 4870.59 220.314   1
   9  -8   2 4683.38 219.686   1
 -10  -8  -2 5527.20 243.994   1
  10   8   2 5420.14 240.159   1
 -10   8  -2 5230.23 242.625   1
  10  -8   2 5421.17 244.581   1
 -11  -8  -2 4587.24 211.927   1
  11   8   2 4598.09 208.925   1
  11  -8   2 4175.95 210.658   1
 -11   8  -2 4408.16 210.769   1
  12  -8   2 1474.52 104.892   1
 -12   8  -2 1580.99 106.310   1
 -13   8  -2 3342.52 170.136   1
 -13  -8  -2 2932.41 165.736   1
  13  -8   2 2925.69 163.858   1
  13   8   2 3378.62 166.507   1
 -14  -8  -2 374.688 55.1899   1
  14   8   2 309.117 52.3826   1
 -14   8  -2 343.394 53.5695   1
  14  -8   2 315.149 52.5249   1
  15   8   2 2684.34 150.836   1
 -15  -8  -2 2842.43 154.764   1
  16  -8   2 1224.82 93.9943   1
 -16   8  -2 1540.10 107.328   1
 -17   8  -2 1233.15 95.7446   1
  17  -8   2 1126.56 94.1765   1
  17   8   2 1072.37 88.5294   1
 -17  -8  -2 936.819 84.2595   1
  18   8   2 62.5607 40.7871   1
 -18  -8  -2 102.905 44.9235   1
  19  -8   2 105.975 53.1022   1
 -19   8  -2 206.575 55.3904   1
  20   8   2 93.7369 46.0487   1
 -20  -8  -2 86.5596 46.2510   1
 -21   8  -2 502.922 65.1136   1
  21  -8   2 489.435 68.2778   1
  21   8   2 476.664 67.1143   1
 -21  -8  -2 441.279 66.1196   1
 -22   8  -2-5.18742 41.0487   1
  22   8   2 25.5853 48.6882   1
 -22  -8  -2 47.8205 45.3253   1
 -24   9   2 5.00725 43.4585   1
  24  -9  -2 51.7010 46.3583   1
 -23   9   2 30.4651 43.8084   1
  23  -9  -2-21.5935 47.6236   1
 -22   9   2 5.28202 39.4686   1
  22  -9  -2 16.1073 46.3253   1
 -21   9   2 1552.85 107.447   1
  21  -9  -2 1380.92 105.636   1
  21   9  -2 1350.77 104.157   1
 -20   9   2 579.828 70.0319   1
 -20  -9   2 719.058 74.9353   1
  20  -9  -2 461.833 67.0101   1
  20   9  -2 598.735 71.4557   1
 -19  -9   2 211.442 52.4624   1
 -19   9   2 165.619 46.5493   1
 -18  -9   2 138.375 46.0218   1
  18   9  -2 156.267 48.0174   1
  18  -9  -2 198.704 51.3452   1
 -17  -9   2 1443.90 104.261   1
  17   9  -2 1327.78 100.437   1
  17  -9  -2 1639.07 111.839   1
  16   9  -2 627.109 67.3311   1
 -16  -9   2 638.365 66.9517   1
 -15   9   2 8652.00 362.066   1
  15  -9  -2 9147.28 368.629   1
  15   9  -2 8396.81 358.402   1
 -15  -9   2 8513.54 360.962   1
 -14   9   2 6079.34 275.720   1
  14  -9  -2 6194.00 278.286   1
  14   9  -2 6640.98 277.846   1
 -14  -9   2 6291.03 276.073   1
 -13   9   2 1327.25 95.7549   1
  13  -9  -2 1340.95 97.5139   1
  13   9  -2 1409.93 94.1318   1
 -13  -9   2 1273.79 92.3721   1
 -12   9   2 3713.64 182.057   1
  12  -9  -2 3498.76 178.823   1
  12   9  -2 3419.53 174.668   1
 -12  -9   2 3882.89 179.868   1
 -11   9   2 4793.82 232.450   1
  11  -9  -2 5223.54 234.381   1
  11   9  -2 5001.95 227.718   1
 -11  -9   2 5359.90 232.150   1
 -10   9   2 218.852 45.0850   1
 -10  -9   2 147.631 40.1715   1
  10  -9  -2 159.245 42.2444   1
  10   9  -2 144.581 38.9904   1
  -9  -9   2 1501.17 94.1577   1
  -9   9   2 1312.09 92.7252   1
   9  -9  -2 1500.08 97.4922   1
   9   9  -2 1268.57 87.7076   1
  -8  -9   2 282.560 44.1761   1
   8  -9  -2 285.130 45.5024   1
   8   9  -2 200.403 39.1677   1
  -8   9   2 323.950 47.2820   1
   7  -9  -2 16114.2 615.712   1
  -7   9   2 16017.1 613.523   1
   6  -9  -2 7164.36 305.343   1
  -6   9   2 7618.03 307.204   1
  -6  -9   2 7331.56 301.554   1
   5  -9  -2 27316.3 1010.97   1
  -5   9   2 27019.9 1009.42   1
   5   9  -2 29178.1 1008.27   1
  -5  -9   2 26480.7 1005.10   1
   4  -9  -2 7034.04 300.496   1
  -4   9   2 7085.08 297.356   1
   4   9  -2 7385.21 294.664   1
   3  -9  -2 470.941 50.4868   1
  -3   9   2 392.353 49.0593   1
   3   9  -2 394.621 45.3011   1
  -3  -9   2 386.936 44.4282   1
  -2   9   2 71.4111 30.9459   1
   2   9  -2-3.50326 26.0097   1
   2  -9  -2 61.8120 29.7563   1
  -2  -9   2 21.8852 30.2208   1
  -1  -9   2 9441.90 362.160   1
   1   9  -2 9129.08 359.312   1
  -1   9   2 8778.25 360.926   1
   1  -9  -2 8835.34 362.699   1
   0  -9   2 24051.9 886.820   1
   0   9  -2 24963.4 885.965   1
   0   9   2 23111.9 886.716   1
   0  -9  -2 23906.2 887.904   1
   1   9   2 12734.2 484.804   1
  -1  -9  -2 12343.0 485.345   1
   2   9   2 757.824 63.8239   1
  -2  -9  -2 840.254 66.3677   1
   3  -9   2 1257.35 87.7180   1
  -3   9  -2 1206.82 84.9993   1
   3   9   2 1399.78 87.3296   1
  -3  -9  -2 1308.71 86.2399   1
   4  -9   2 14062.6 537.057   1
  -4   9  -2 13881.9 535.522   1
   4   9   2 13826.0 534.129   1
  -4  -9  -2 13752.8 535.395   1
  -5  -9  -2 174.567 42.7146   1
   5   9   2 140.889 39.7102   1
   5  -9   2 213.456 43.3166   1
  -5   9  -2 211.187 42.5130   1
  -6  -9  -2 33559.5 1271.80   1
   6   9   2 34345.9 1270.16   1
  -6   9  -2 36843.7 1276.65   1
   6  -9   2 34940.0 1273.59   1
  -7  -9  -2 838.135 71.3217   1
   7   9   2 768.247 67.7987   1
  -7   9  -2 680.278 67.6968   1
   7  -9   2 640.201 66.8331   1
  -8  -9  -2 240.227 45.8126   1
   8   9   2 245.664 45.9133   1
  -8   9  -2 207.069 46.7620   1
   8  -9   2 290.854 49.7456   1
  -9  -9  -2 5986.07 267.738   1
   9   9   2 6124.05 266.637   1
  -9   9  -2 6273.38 271.942   1
   9  -9   2 6106.99 271.055   1
 -10  -9  -2 4334.56 198.752   1
  10   9   2 4352.05 197.892   1
 -10   9  -2 3883.60 196.132   1
  10  -9   2 3812.26 194.919   1
 -11   9  -2 157.756 44.0634   1
  11  -9   2 153.599 45.0041   1
 -12  -9  -2 846.411 74.6067   1
  12   9   2 720.304 71.6133   1
 -12   9  -2 676.369 70.7965   1
  12  -9   2 745.382 76.2345   1
 -13  -9  -2 193.248 44.6309   1
  13   9   2 154.298 42.7233   1
 -13   9  -2 57.4871 43.5246   1
  13  -9   2 137.975 46.0364   1
  14   9   2 3466.49 179.753   1
 -14  -9  -2 3638.36 183.754   1
 -15   9  -2 2670.28 143.995   1
  15  -9   2 2521.92 144.848   1
  15   9   2 2269.98 139.688   1
 -15  -9  -2 2381.62 141.771   1
 -16   9  -2 3274.42 168.608   1
  16  -9   2 3192.87 166.573   1
  16   9   2 3032.19 165.837   1
 -16  -9  -2 2770.79 162.461   1
  17   9   2 26.0970 45.8154   1
 -17  -9  -2 54.4024 43.0657   1
 -18   9  -2 32.3264 42.0813   1
  18  -9   2 109.290 49.5286   1
  18   9   2 36.6945 42.8866   1
 -18  -9  -2 27.2827 44.0706   1
 -19   9  -2 326.347 58.2131   1
  19  -9   2 313.584 58.8080   1
  19   9   2 282.795 56.2081   1
 -19  -9  -2 332.465 57.3265   1
 -20   9  -2 1012.24 86.1107   1
  20  -9   2 1146.78 92.8740   1
  20   9   2 859.519 84.5704   1
 -20  -9  -2 937.902 85.7317   1
  21   9   2 221.761 52.3573   1
 -21  -9  -2 236.098 53.0673   1
 -22   9  -2 137.589 52.4117   1
  23 -10  -2 98.6547 47.6176   1
 -23  10   2 76.6094 49.3638   1
  22 -10  -2 149.165 48.6777   1
 -22  10   2 82.6818 45.7714   1
  21 -10  -2-10.1472 40.4131   1
 -21  10   2 33.7570 44.5147   1
 -20  10   2 196.470 52.7043   1
  20 -10  -2 229.190 51.2841   1
  20  10  -2 230.324 52.2338   1
 -19 -10   2 179.023 47.7160   1
  19  10  -2 202.019 52.7796   1
 -19  10   2 144.774 46.0087   1
  18 -10  -2 552.515 70.7680   1
 -18  10   2 652.584 73.6683   1
 -17  10   2 498.928 62.9212   1
  17 -10  -2 372.918 60.6370   1
  17  10  -2 414.843 58.3275   1
 -17 -10   2 401.801 61.1600   1
 -16  10   2 10254.6 404.002   1
  16 -10  -2 10171.9 406.829   1
  16  10  -2 9308.60 397.788   1
 -16 -10   2 9183.47 397.701   1
  15  10  -2 213.603 48.3294   1
 -15 -10   2 231.815 47.9030   1
 -14  10   2 2002.82 127.265   1
  14 -10  -2 2201.77 130.066   1
  14  10  -2 2149.31 127.474   1
 -14 -10   2 2356.87 131.836   1
 -13  10   2 230.534 49.0795   1
 -13 -10   2 335.525 51.7649   1
  13  10  -2 392.518 54.6795   1
  13 -10  -2 279.262 49.6695   1
 -12  10   2 21941.4 841.425   1
  12 -10  -2 21902.5 841.095   1
  12  10  -2 22418.7 837.986   1
 -12 -10   2 23102.1 841.996   1
 -11 -10   2 2428.20 136.146   1
 -11  10   2 2464.27 138.508   1
  11 -10  -2 2473.55 138.351   1
  10  10  -2 15992.4 622.461   1
 -10 -10   2 16615.7 625.880   1
   9  10  -2 468.705 53.5239   1
  -9  10   2 312.674 50.5303   1
   9 -10  -2 410.198 54.4014   1
  -9 -10   2 416.382 54.2354   1
   8  10  -2 2248.26 124.470   1
  -8  10   2 2352.63 129.406   1
   8 -10  -2 2205.93 129.243   1
  -8 -10   2 2272.51 125.627   1
   7  10  -2 411.391 49.8321   1
  -7  10   2 436.627 54.7131   1
   7 -10  -2 376.780 53.0105   1
  -7 -10   2 443.074 50.1918   1
   6  10  -2 12941.3 515.626   1
  -6  10   2 13137.1 518.949   1
   6 -10  -2 13820.5 523.055   1
  -6 -10   2 13637.2 517.866   1
  -5  10   2 6317.81 274.599   1
   5 -10  -2 6368.41 275.418   1
  -5 -10   2 6513.29 272.297   1
   4  10  -2 11427.2 440.828   1
  -4  10   2 10865.0 441.076   1
   4 -10  -2 11283.1 444.298   1
  -4 -10   2 11342.9 441.773   1
   3  10  -2 11139.6 440.132   1
  -3  10   2 11107.6 443.909   1
   3 -10  -2 11612.1 446.953   1
  -2  10   2 35590.4 1294.22   1
   2  10  -2 35876.3 1291.34   1
   2 -10  -2 34749.8 1294.70   1
  -2 -10   2 35989.5 1293.98   1
   1  10  -2 782.006 64.6395   1
  -1  10   2 684.656 63.1200   1
   1 -10  -2 676.820 64.1030   1
  -1 -10   2 680.621 63.4531   1
   0  10   2 209.924 40.7852   1
   0  10  -2 156.883 37.8019   1
   0 -10   2 153.406 36.8798   1
   0 -10  -2 178.333 38.2429   1
   1  10   2 961.579 73.0564   1
  -1  10  -2 943.497 72.8230   1
   1 -10   2 868.818 72.2694   1
  -1 -10  -2 914.187 75.7769   1
   2  10   2 21884.1 855.357   1
  -2  10  -2 24231.3 859.819   1
   2 -10   2 23210.6 858.812   1
  -2 -10  -2 23094.3 859.546   1
   3  10   2 2180.44 120.430   1
  -3  10  -2 2297.69 123.653   1
   3 -10   2 1996.83 119.213   1
  -3 -10  -2 2041.43 118.251   1
   4  10   2 20839.9 759.636   1
  -4  10  -2 18976.6 758.888   1
   4 -10   2 20627.7 762.280   1
  -4 -10  -2 20486.6 760.693   1
  -5  10  -2 20743.9 749.164   1
   5 -10   2 19963.7 749.892   1
   5  10   2 19922.9 745.601   1
  -5 -10  -2 18678.2 744.858   1
  -6  10  -2 578.559 63.4038   1
   6 -10   2 580.526 61.5958   1
   6  10   2 674.436 64.4829   1
  -6 -10  -2 767.582 68.6765   1
  -7  10  -2 13166.0 541.076   1
   7 -10   2 13994.0 542.351   1
  -7 -10  -2 14406.3 543.272   1
   7  10   2 13893.9 540.578   1
   8  10   2 848.625 72.5826   1
  -8 -10  -2 661.896 68.1284   1
   9 -10   2 1526.90 104.693   1
  -9  10  -2 1533.61 105.275   1
 -10 -10  -2 4235.97 200.833   1
 -10  10  -2 4311.15 203.613   1
  10 -10   2 3920.09 200.146   1
 -11 -10  -2 7521.37 316.084   1
  11  10   2 7225.90 312.345   1
 -11  10  -2 7509.70 315.994   1
  11 -10   2 7021.09 314.629   1
 -12 -10  -2 187.522 44.9760   1
  12  10   2 164.083 46.2266   1
 -12  10  -2 145.609 41.8526   1
  12 -10   2 294.193 53.6909   1
 -13 -10  -2 7710.08 324.519   1
  13  10   2 7315.12 319.998   1
 -14 -10  -2 2641.96 143.482   1
  14  10   2 2480.83 139.683   1
  14 -10   2 2326.90 141.205   1
 -14  10  -2 2161.12 139.162   1
 -15  10  -2 3064.81 161.279   1
 -15 -10  -2 2849.85 156.254   1
  15 -10   2 2625.67 155.994   1
  15  10   2 2848.91 155.451   1
 -16 -10  -2 31.9603 43.5880   1
  16  10   2-10.3813 41.6643   1
  16 -10   2 82.0688 49.8531   1
 -16  10  -2 136.769 52.8133   1
 -17  10  -2 1351.21 98.3156   1
  17 -10   2 1113.51 92.5637   1
  17  10   2 1188.76 93.2495   1
 -17 -10  -2 1197.63 94.6277   1
 -18  10  -2-66.7269 47.4280   1
  18 -10   2-5.24380 41.2073   1
  18  10   2 5.22461 42.1663   1
 -18 -10  -2 42.7376 40.5174   1
 -19  10  -2 99.5417 52.2968   1
  19 -10   2 169.247 53.3143   1
  19  10   2 130.096 48.7634   1
 -19 -10  -2 95.7883 46.3732   1
 -20  10  -2 31.1668 42.7528   1
  20 -10   2 47.4821 47.5620   1
 -21  10  -2 465.806 65.5180   1
  21  10   2 387.455 63.4593   1
  21 -10   2 502.944 71.2026   1
  22 -11  -2-10.1769 45.6212   1
 -22  11   2-31.2652 41.5119   1
  21 -11  -2 1205.95 93.6167   1
 -21  11   2 1147.12 93.5154   1
  20 -11  -2 192.308 56.0274   1
 -20  11   2 207.302 49.8033   1
 -19  11   2 1614.90 106.189   1
  19 -11  -2 1409.17 103.936   1
  19  11  -2 1315.16 102.421   1
 -18  11   2 366.905 59.8690   1
  18 -11  -2 323.312 57.0969   1
  18  11  -2 285.942 54.2093   1
 -18 -11   2 256.907 51.1082   1
  17 -11  -2 938.916 87.3599   1
 -17  11   2 982.270 87.4097   1
 -16  11   2 1615.34 110.485   1
  16 -11  -2 1730.52 116.318   1
  16  11  -2 1645.29 111.335   1
 -16 -11   2 1870.96 114.628   1
 -15  11   2 7015.29 291.857   1
 -15 -11   2 6219.33 285.984   1
  15  11  -2 6471.79 286.477   1
  15 -11  -2 6460.70 288.900   1
 -14  11   2 885.476 81.8198   1
  14 -11  -2 972.311 86.7379   1
  14  11  -2 808.629 77.5428   1
 -14 -11   2 847.444 77.7955   1
 -13 -11   2 3929.13 194.310   1
 -13  11   2 3884.44 196.102   1
  13 -11  -2 4085.61 199.988   1
 -12  11   2 1232.98 97.3759   1
  12 -11  -2 1403.98 99.1583   1
  11 -11  -2 24522.9 917.347   1
 -11 -11   2 24172.6 916.676   1
 -11  11   2 24528.9 918.736   1
  11  11  -2 24731.0 913.673   1
  10 -11  -2 2726.43 149.353   1
 -10 -11   2 2726.08 147.186   1
 -10  11   2 2872.78 152.230   1
  10  11  -2 2667.56 146.116   1
   9 -11  -2 2488.89 141.031   1
  -9  11   2 2568.96 141.247   1
   9  11  -2 2555.29 135.885   1
  -9 -11   2 2369.85 134.984   1
   8  11  -2 506.172 56.6449   1
  -8  11   2 491.417 59.6489   1
   8 -11  -2 525.547 63.2968   1
  -8 -11   2 492.287 57.0481   1
   7  11  -2 3240.80 160.662   1
  -7  11   2 3093.98 162.967   1
   7 -11  -2 3184.11 164.582   1
  -7 -11   2 3085.05 159.612   1
   6  11  -2 194.326 40.7929   1
  -6  11   2 135.286 39.5557   1
   6 -11  -2 132.857 38.3632   1
  -6 -11   2 204.078 40.9432   1
   5  11  -2 7217.74 298.439   1
  -5  11   2 7102.53 301.031   1
   5 -11  -2 6704.79 299.967   1
  -5 -11   2 7256.87 299.580   1
   4  11  -2 8939.23 361.341   1
  -4  11   2 8670.19 362.541   1
   4 -11  -2 8729.76 364.212   1
  -4 -11   2 9177.98 364.276   1
  -3  11   2 19596.8 723.949   1
   3 -11  -2 18876.6 722.660   1
  -3 -11   2 18880.0 720.747   1
  -2  11   2 35770.5 1256.95   1
   2  11  -2 33818.3 1251.85   1
   2 -11  -2 33385.1 1255.92   1
  -2 -11   2 34445.3 1254.98   1
   1  11  -2 17049.4 646.615   1
  -1  11   2 17074.7 646.727   1
   1 -11  -2 16890.1 649.594   1
   0  11   2 11912.2 467.602   1
   0  11  -2 12147.8 466.337   1
   0 -11   2 11600.7 466.866   1
   0 -11  -2 11736.3 469.064   1
   1  11   2 1859.52 110.532   1
  -1  11  -2 1713.29 109.574   1
   1 -11   2 2000.84 113.384   1
  -1 -11  -2 1801.69 110.674   1
   2  11   2 7796.15 325.773   1
  -2  11  -2 8173.08 328.150   1
   2 -11   2 7716.98 326.428   1
  -2 -11  -2 7728.90 328.170   1
   3  11   2 1402.25 96.3705   1
  -3  11  -2 1648.45 101.289   1
   3 -11   2 1492.71 99.8570   1
  -3 -11  -2 1332.48 95.7081   1
   4  11   2 18507.5 685.982   1
  -4  11  -2 17503.9 686.453   1
   4 -11   2 18360.6 690.174   1
  -4 -11  -2 17770.4 686.072   1
  -5  11  -2 11695.7 460.275   1
   5 -11   2 11319.3 460.506   1
   5  11   2 11933.7 457.720   1
  -5 -11  -2 10940.5 455.117   1
   6  11   2 14730.7 563.519   1
  -6 -11  -2 14245.0 563.647   1
   7 -11   2 1209.72 89.5174   1
  -7  11  -2 1206.77 91.3196   1
  -8  11  -2 5876.33 267.359   1
   8 -11   2 5867.65 266.280   1
   8  11   2 6489.67 269.588   1
  -8 -11  -2 5892.23 266.566   1
  -9 -11  -2 6245.33 287.184   1
  -9  11  -2 6614.88 289.628   1
   9 -11   2 7032.13 293.807   1
 -10 -11  -2 593.008 64.5939   1
  10  11   2 536.014 62.8133   1
 -10  11  -2 498.257 61.1364   1
  10 -11   2 581.926 66.9730   1
 -11 -11  -2 372.685 57.1119   1
  11  11   2 460.801 60.8492   1
 -11  11  -2 288.386 55.1691   1
  11 -11   2 383.912 59.5077   1
 -12 -11  -2 6499.70 286.090   1
 -12  11  -2 6966.15 288.658   1
  12 -11   2 6687.73 288.483   1
 -13 -11  -2 1333.88 98.6625   1
  13  11   2 1371.61 100.081   1
 -13  11  -2 1436.36 103.840   1
  13 -11   2 1481.60 107.631   1
 -14 -11  -2 4438.62 210.367   1
  14  11   2 4062.62 205.306   1
 -14  11  -2 4434.73 213.054   1
  14 -11   2 4275.87 211.665   1
 -15 -11  -2 84.4590 43.3643   1
  15  11   2 150.739 49.1744   1
  15 -11   2 157.693 48.4200   1
 -15  11  -2 96.4410 47.2029   1
 -16  11  -2 912.786 81.5051   1
 -16 -11  -2 845.355 79.3441   1
  16 -11   2 796.241 82.2582   1
  16  11   2 773.083 76.8008   1
 -17 -11  -2 628.368 70.6947   1
  17  11   2 658.522 71.1488   1
  17 -11   2 580.986 73.2123   1
 -17  11  -2 592.778 70.9745   1
 -18  11  -2 1730.12 115.444   1
  18 -11   2 1833.25 115.272   1
  18  11   2 1542.84 111.271   1
 -18 -11  -2 1821.34 117.815   1
  19 -11   2 293.906 55.5587   1
 -19  11  -2 356.831 61.5197   1
 -20  11  -2 1631.65 110.875   1
 -20 -11  -2 1731.41 113.639   1
  20 -11   2 1724.87 114.739   1
  20  11   2 1561.37 111.106   1
  21 -12  -2 117.066 48.2466   1
 -21  12   2 182.549 51.7720   1
 -20  12   2 1972.91 126.048   1
  20 -12  -2 2238.06 132.027   1
  19 -12  -2 275.236 56.9608   1
  18 -12  -2 1600.77 112.673   1
  18  12  -2 1556.87 110.177   1
 -18  12   2 1759.46 115.579   1
 -17 -12   2 867.112 80.2747   1
  17 -12  -2 951.167 85.9987   1
  17  12  -2 818.684 79.5329   1
 -17  12   2 766.892 77.7986   1
 -16 -12   2 2620.98 149.346   1
  15 -12  -2 765.206 77.1982   1
 -15  12   2 811.540 77.0903   1
 -15 -12   2 612.771 69.1885   1
  15  12  -2 648.357 69.1071   1
  14 -12  -2 2641.11 149.989   1
 -14 -12   2 2544.99 145.299   1
 -14  12   2 2597.83 147.877   1
  14  12  -2 2643.52 145.399   1
  13 -12  -2 2299.86 137.018   1
 -13 -12   2 2495.73 139.824   1
 -13  12   2 2323.61 137.480   1
  13  12  -2 2401.27 136.962   1
 -12 -12   2 5244.21 251.215   1
  12  12  -2 5909.41 255.104   1
  11 -12  -2 924.137 83.3344   1
 -11 -12   2 906.920 79.0531   1
  11  12  -2 984.519 79.2984   1
 -11  12   2 897.577 82.4423   1
 -10  12   2 2178.51 134.300   1
  10 -12  -2 2374.72 136.397   1
   9 -12  -2 2570.08 142.522   1
  -9  12   2 2362.14 139.007   1
   9  12  -2 2431.69 136.712   1
  -9 -12   2 2596.50 140.383   1
   8  12  -2 360.414 52.5019   1
  -8  12   2 380.601 56.5414   1
   8 -12  -2 343.003 54.3762   1
  -8 -12   2 345.582 52.3306   1
   7  12  -2 19674.9 732.444   1
  -7  12   2 18987.4 733.743   1
   7 -12  -2 19588.4 738.520   1
  -7 -12   2 18992.2 732.851   1
   6  12  -2 12222.8 494.577   1
  -6  12   2 12463.4 497.606   1
   6 -12  -2 12682.7 499.922   1
  -6 -12   2 13087.1 498.719   1
   5  12  -2 623.019 62.6954   1
  -5  12   2 563.551 62.9772   1
   5 -12  -2 672.464 68.4741   1
  -5 -12   2 652.961 64.4071   1
  -4 -12   2 10047.2 405.089   1
   4  12  -2 9991.60 403.666   1
   3  12  -2 13260.2 513.204   1
  -3 -12   2 13012.0 514.118   1
  -2  12   2 18007.6 686.992   1
   2  12  -2 18208.8 685.163   1
  -2 -12   2 18285.0 686.562   1
   2 -12  -2 17613.7 686.606   1
  -1  12   2 14857.0 574.512   1
   1  12  -2 14852.7 573.772   1
   1 -12  -2 14597.0 576.721   1
  -1 -12   2 15093.6 576.344   1
   0  12   2 13249.9 511.663   1
   0  12  -2 12655.7 508.842   1
   0 -12  -2 13264.0 513.559   1
   1  12   2 1814.36 109.979   1
  -1  12  -2 1824.68 110.104   1
   1 -12   2 1652.89 107.211   1
  -1 -12  -2 1880.04 113.024   1
   2  12   2 707.394 67.4996   1
  -2  12  -2 610.745 63.8053   1
   2 -12   2 671.292 65.3753   1
  -2 -12  -2 675.307 68.5861   1
   3  12   2 16332.5 645.465   1
  -3  12  -2 17425.9 650.522   1
   3 -12   2 16912.4 649.827   1
  -3 -12  -2 16886.4 647.882   1
   5  12   2 173.143 42.2018   1
  -5  12  -2 196.912 45.6893   1
   5 -12   2 224.979 48.6103   1
  -5 -12  -2 288.847 49.0937   1
   6  12   2 226.396 46.6621   1
  -6  12  -2 258.215 48.6223   1
   6 -12   2 232.492 50.3274   1
  -7  12  -2 18182.1 703.647   1
   7 -12   2 17785.3 700.408   1
   7  12   2 18934.6 702.266   1
  -7 -12  -2 18470.2 702.003   1
  -8  12  -2 5515.77 252.171   1
   8 -12   2 5780.95 254.457   1
   8  12   2 5450.09 249.690   1
  -8 -12  -2 5397.79 253.858   1
  -9  12  -2 1504.86 105.000   1
   9 -12   2 1465.80 105.462   1
   9  12   2 1351.15 99.3226   1
  -9 -12  -2 1419.84 101.288   1
 -10  12  -2 2963.54 156.500   1
 -10 -12  -2 2660.98 152.575   1
  10 -12   2 2903.89 158.216   1
  10  12   2 2846.29 154.580   1
 -11 -12  -2 87.4971 44.9255   1
 -11  12  -2 36.6757 43.9191   1
  11  12   2 14.9360 38.8743   1
  11 -12   2 5.33090 40.1520   1
 -12  12  -2 565.716 64.1447   1
  12 -12   2 510.947 63.0333   1
 -13 -12  -2 11521.3 453.731   1
  13 -12   2 11649.5 457.439   1
  13  12   2 10381.3 446.402   1
 -13  12  -2 11044.4 449.599   1
 -14 -12  -2 42.0179 42.1172   1
  14  12   2-5.16154 40.0057   1
 -15 -12  -2 15.7601 38.6678   1
  15 -12   2 32.4749 44.8147   1
  15  12   2 5.18609 40.4869   1
 -15  12  -2 74.6705 48.5733   1
  16  12   2 1209.00 92.4663   1
  16 -12   2 1094.33 92.2122   1
 -16  12  -2 1083.67 88.0847   1
  17  12   2 1844.61 119.052   1
 -17 -12  -2 1757.30 117.019   1
  17 -12   2 1880.06 121.041   1
 -17  12  -2 1779.45 116.128   1
  18 -12   2 484.163 64.9039   1
  18  12   2 437.684 64.3662   1
 -18  12  -2 405.919 64.1255   1
  19  12   2 2518.15 148.334   1
 -19  12  -2 2891.98 156.876   1
  19 -12   2 2557.53 148.423   1
 -19 -12  -2 2870.75 153.792   1
 -20  13   2 321.359 54.4692   1
  20 -13  -2 166.594 49.3319   1
  19 -13  -2 2490.38 143.096   1
  18 -13  -2 15.8503 40.7218   1
 -18  13   2 123.882 48.9326   1
  17 -13  -2 1452.83 109.036   1
 -17  13   2 1482.40 106.708   1
  17  13  -2 1539.26 106.920   1
  16 -13  -2 1233.54 95.3481   1
 -16 -13   2 1315.46 98.7547   1
 -16  13   2 1097.74 92.2168   1
  16  13  -2 1237.38 93.8963   1
  15 -13  -2 1770.18 117.051   1
 -15 -13   2 1957.67 121.033   1
  15  13  -2 1757.39 115.806   1
 -15  13   2 1678.42 115.125   1
 -14  13   2 818.083 78.6880   1
  14 -13  -2 1026.41 87.5742   1
  13 -13  -2 21.0375 41.8985   1
 -13 -13   2 31.4377 39.4530   1
 -13  13   2 5.17279 40.9334   1
  13  13  -2 30.7813 42.9938   1
  12 -13  -2 3416.79 175.878   1
 -12 -13   2 3540.30 177.381   1
 -12  13   2 3230.82 173.557   1
  12  13  -2 3403.48 175.396   1
  11 -13  -2 1077.04 87.0108   1
 -11 -13   2 1113.99 88.9828   1
 -11  13   2 1277.88 94.8261   1
  11  13  -2 1181.05 89.7655   1
 -10 -13   2 19.9603 40.0114   1
  10  13  -2-4.92899 37.3838   1
   9 -13  -2 13458.0 519.253   1
  -9  13   2 12121.0 512.550   1
   9  13  -2 13333.4 515.402   1
  -9 -13   2 13119.9 514.528   1
   8  13  -2 4076.90 196.854   1
  -8  13   2 3991.53 199.179   1
   8 -13  -2 4034.10 199.979   1
  -8 -13   2 4124.15 198.605   1
   7  13  -2 4513.90 221.167   1
  -7  13   2 4723.69 225.599   1
   7 -13  -2 4836.98 226.935   1
  -7 -13   2 5261.98 229.577   1
  -6  13   2 6893.87 302.242   1
   6 -13  -2 7200.70 306.702   1
  -5  13   2 4608.42 225.680   1
   5 -13  -2 5292.84 233.099   1
  -4  13   2 1783.61 113.601   1
   4 -13  -2 1856.79 116.397   1
  -3  13   2 7028.28 306.327   1
   3 -13  -2 7341.35 310.044   1
  -2  13   2 32069.8 1181.58   1
   2 -13  -2 32118.7 1183.27   1
  -1  13   2 4920.17 233.292   1
   1 -13  -2 5319.19 236.974   1
   0  13   2 322.353 48.8890   1
   0 -13  -2 352.112 54.5136   1
   1  13   2 7434.63 310.812   1
  -1  13  -2 7243.95 310.877   1
   1 -13   2 7112.69 311.342   1
  -1 -13  -2 7299.51 312.536   1
   2  13   2 7830.57 330.697   1
  -2  13  -2 8267.98 334.773   1
  -2 -13  -2 7492.55 329.987   1
   3  13   2 7800.67 329.712   1
  -3  13  -2 7537.52 330.210   1
   3 -13   2 7902.27 334.068   1
  -3 -13  -2 7961.70 332.212   1
   4  13   2 16271.5 643.205   1
  -4  13  -2 16736.9 646.369   1
   4 -13   2 17294.8 649.044   1
  -4 -13  -2 16718.9 646.188   1
  -5  13  -2 996.092 82.4878   1
   5  13   2 1000.64 82.3718   1
   5 -13   2 758.000 77.4131   1
  -5 -13  -2 1068.68 82.2396   1
  -6  13  -2 2014.87 127.494   1
  -6 -13  -2 2006.22 124.808   1
  -7  13  -2 546.790 64.7880   1
   7 -13   2 543.165 62.2765   1
   7  13   2 401.209 57.8018   1
  -7 -13  -2 511.976 62.1006   1
  -8  13  -2 19972.2 747.739   1
   8 -13   2 20612.9 747.923   1
   8  13   2 18378.8 739.445   1
  -8 -13  -2 19163.0 745.619   1
  -9  13  -2 667.816 70.7198   1
   9 -13   2 728.085 73.5504   1
   9  13   2 708.496 70.2668   1
  -9 -13  -2 606.658 67.7024   1
  10 -13   2 507.552 64.3461   1
 -10  13  -2 525.040 64.7199   1
 -11 -13  -2 110.178 41.6823   1
 -11  13  -2 99.8142 42.5668   1
  11 -13   2 123.914 47.9352   1
  11  13   2 101.631 42.4911   1
 -12  13  -2 1722.01 116.944   1
  12 -13   2 1864.60 120.843   1
  12  13   2 1784.00 116.007   1
 -12 -13  -2 1795.41 117.491   1
 -13  13  -2 930.635 86.4863   1
 -13 -13  -2 912.239 83.9714   1
  13 -13   2 912.811 86.1316   1
  13  13   2 1031.52 85.6912   1
 -14 -13  -2 280.086 56.5219   1
 -14  13  -2 271.759 58.1439   1
  14 -13   2 294.833 58.3383   1
  14  13   2 296.236 54.4855   1
 -15  13  -2 226.315 58.5019   1
  15  13   2 227.580 53.8554   1
 -15 -13  -2 274.832 55.2174   1
  15 -13   2 240.907 58.4575   1
 -16  13  -2 172.566 53.3295   1
  16  13   2 216.153 52.9237   1
  16 -13   2 143.294 51.8630   1
 -16 -13  -2 231.381 51.3970   1
 -17  13  -2 322.195 55.5068   1
  17 -13   2 309.542 60.1336   1
 -18 -13  -2 4692.03 218.074   1
 -18  13  -2 4501.61 215.899   1
  18 -13   2 4462.88 216.286   1
  18  13   2 4434.01 215.381   1
 -19  14   2-5.00240 44.8459   1
  19 -14  -2-20.2987 47.5999   1
 -18  14   2 2359.03 139.901   1
  18 -14  -2 2407.05 142.710   1
 -17  14   2 128.454 47.6530   1
  17 -14  -2 128.702 53.5382   1
  15  14  -2 489.890 64.2340   1
  15 -14  -2 337.030 59.2776   1
 -15  14   2 543.339 64.9449   1
 -15 -14   2 545.326 65.5450   1
  14  14  -2 15.6831 41.6394   1
  14 -14  -2-53.2032 47.4423   1
 -14  14   2-5.14281 42.8323   1
 -14 -14   2 58.5996 42.1484   1
  13  14  -2 2139.67 129.344   1
  13 -14  -2 2166.58 129.037   1
 -13 -14   2 1994.75 127.976   1
 -13  14   2 2129.93 127.455   1
 -12  14   2 82.2727 43.9649   1
  12 -14  -2 93.2376 45.5499   1
  11  14  -2 2702.69 150.610   1
  11 -14  -2 2526.79 147.174   1
 -11  14   2 2822.24 154.511   1
 -11 -14   2 2709.98 150.291   1
  10  14  -2 6107.20 267.950   1
  10 -14  -2 5941.06 267.019   1
 -10  14   2 5791.88 268.354   1
 -10 -14   2 5924.97 267.691   1
  -9 -14   2 77.0648 42.3949   1
   9  14  -2 95.3169 40.3615   1
  -9  14   2 116.499 41.5403   1
   9 -14  -2 88.8958 42.6060   1
  -8 -14   2 4310.85 208.873   1
   8  14  -2 4232.70 207.943   1
  -8  14   2 4428.86 209.669   1
   8 -14  -2 4244.62 208.621   1
   7  14  -2 4671.87 223.734   1
  -7 -14   2 4930.59 227.236   1
  -6 -14   2 130.273 44.6047   1
   6  14  -2 88.0690 42.1463   1
  -6  14   2 128.457 42.0679   1
   6 -14  -2 90.7073 40.5851   1
  -5 -14   2 45.3920 37.9734   1
   5  14  -2-4.81592 36.2598   1
  -5  14   2 14.7591 34.4640   1
   5 -14  -2 9.97681 34.6427   1
  -4  14   2 2344.24 138.614   1
   4  14  -2 2595.38 140.893   1
   4 -14  -2 2345.52 137.882   1
  -4 -14   2 2655.81 143.379   1
  -3  14   2 10755.1 448.683   1
   3  14  -2 11517.7 452.481   1
  -3 -14   2 10934.2 450.097   1
   3 -14  -2 11622.5 454.174   1
   2  14  -2 10837.0 438.711   1
  -2  14   2 10467.7 437.590   1
  -2 -14   2 10867.3 439.833   1
   2 -14  -2 11246.8 441.551   1
  -1  14   2 3409.66 173.365   1
   1  14  -2 3589.76 175.289   1
  -1 -14   2 3416.59 173.742   1
   1 -14  -2 3123.05 170.797   1
   0  14   2 3940.62 191.950   1
   0  14  -2 3716.21 190.454   1
   0 -14   2 4148.34 197.047   1
   0 -14  -2 3874.48 192.930   1
  -1 -14  -2 146.163 43.8011   1
   1  14   2 163.582 43.4487   1
  -1  14  -2 137.325 42.4003   1
   1 -14   2 153.388 43.2525   1
   2  14   2 1086.51 85.9734   1
  -2 -14  -2 1048.15 86.8603   1
   2 -14   2 966.735 85.6419   1
   3  14   2 15276.5 607.808   1
  -3  14  -2 15656.0 609.798   1
   3 -14   2 16133.6 613.899   1
   4  14   2 2798.17 152.659   1
  -4 -14  -2 2890.90 154.633   1
  -4  14  -2 2773.00 153.617   1
  -5 -14  -2 172.386 45.3563   1
   5  14   2 133.448 46.5110   1
  -5  14  -2 192.703 52.2714   1
   5 -14   2 179.400 49.1276   1
   6  14   2 3809.42 189.728   1
  -6 -14  -2 3860.44 191.188   1
  -7 -14  -2 3875.64 184.618   1
  -7  14  -2 3652.80 184.002   1
   7  14   2 3138.85 176.839   1
   7 -14   2 3522.38 181.595   1
  -8 -14  -2 229.393 50.8629   1
  -8  14  -2 292.734 56.3785   1
   8  14   2 236.605 51.3050   1
   8 -14   2 275.664 54.2368   1
  -9 -14  -2 3773.01 184.666   1
  -9  14  -2 3460.26 182.730   1
   9  14   2 3288.30 178.169   1
   9 -14   2 3809.23 187.247   1
 -10 -14  -2 250.555 51.1640   1
 -10  14  -2 266.434 50.2954   1
  10 -14   2 176.381 48.2795   1
  10  14   2 188.430 51.0322   1
  11  14   2 395.821 59.0078   1
 -11 -14  -2 357.567 59.3155   1
 -12 -14  -2 3205.84 170.026   1
 -12  14  -2 3215.34 168.214   1
  12  14   2 3037.24 164.828   1
  12 -14   2 3032.48 166.709   1
 -13  14  -2 1558.67 107.069   1
  13 -14   2 1546.07 110.249   1
  14  14   2 1216.86 94.5179   1
 -14 -14  -2 1208.33 95.4741   1
 -15  14  -2 15.5398 41.2595   1
 -15 -14  -2-5.26568 42.7731   1
  15  14   2 25.5390 43.3125   1
  15 -14   2-10.5973 44.9308   1
 -16  14  -2-10.2740 40.9170   1
 -16 -14  -2 31.3290 41.8663   1
  16 -14   2-10.4200 39.8039   1
  16  14   2 5.06381 44.4284   1
  17  14   2 3208.67 176.108   1
  17 -14   2 3824.33 185.000   1
 -17  14  -2 3411.33 177.839   1
 -18  15   2-24.3303 45.4283   1
  18 -15  -2 76.2781 50.3797   1
 -17  15   2 1206.10 100.456   1
  17 -15  -2 1521.27 108.393   1
 -16  15   2 204.718 53.1859   1
  16 -15  -2 178.123 53.1732   1
 -15  15   2 1175.54 90.6727   1
  15 -15  -2 1023.48 88.0523   1
  14  15  -2 481.418 64.5193   1
  14 -15  -2 572.131 67.9360   1
 -14  15   2 447.392 61.6607   1
  13  15  -2 416.437 61.7826   1
 -13  15   2 281.414 56.6247   1
  13 -15  -2 354.783 59.4573   1
 -13 -15   2 356.549 60.1983   1
  12  15  -2 1308.67 95.3193   1
 -12  15   2 1136.64 91.7921   1
  12 -15  -2 1154.85 93.0244   1
 -12 -15   2 1228.07 94.3293   1
  11  15  -2-10.3317 42.2299   1
 -11  15   2 10.4442 39.0192   1
  11 -15  -2 5.12953 38.3276   1
 -11 -15   2-10.6362 42.0761   1
 -10 -15   2 296.950 53.1182   1
  10  15  -2 430.259 62.5160   1
 -10  15   2 400.462 61.2356   1
  10 -15  -2 315.799 56.5294   1
   9 -15  -2 2523.07 150.073   1
  -9  15   2 2823.10 152.216   1
  -8 -15   2 349.154 56.1253   1
  -8  15   2 404.156 60.5255   1
   8 -15  -2 461.208 61.7340   1
   8  15  -2 442.098 60.3243   1
  -7 -15   2 1128.96 86.4421   1
  -7  15   2 828.641 82.6237   1
   7 -15  -2 928.800 85.1241   1
   7  15  -2 980.453 81.4285   1
  -6  15   2 2139.13 130.267   1
   6  15  -2 1981.65 127.599   1
   6 -15  -2 2488.35 136.829   1
  -6 -15   2 2163.80 131.929   1
  -5  15   2 554.581 63.4357   1
   5  15  -2 575.722 65.5227   1
  -5 -15   2 635.153 69.3533   1
   5 -15  -2 466.712 61.1990   1
  -4  15   2 204.730 50.2589   1
   4 -15  -2 248.025 51.5595   1
  -4 -15   2 319.856 53.3712   1
   4  15  -2 250.554 53.6951   1
   3  15  -2 1581.54 108.510   1
  -3 -15   2 1634.83 110.007   1
   2  15  -2 1300.91 97.9235   1
  -2 -15   2 1420.90 101.549   1
   1  15  -2 547.802 63.1867   1
  -1 -15   2 407.660 59.4151   1
   0  15  -2 1274.97 96.6905   1
   0 -15   2 1360.24 99.3325   1
  -1  15  -2 2981.57 156.404   1
   1 -15   2 2693.52 153.479   1
  -2  15  -2 588.859 69.5862   1
   2 -15   2 683.050 73.0342   1
   4  15   2 1060.24 86.0386   1
  -4 -15  -2 933.588 83.9958   1
   4 -15   2 1037.11 88.5088   1
   5  15   2 2024.98 125.105   1
  -5  15  -2 2095.17 127.639   1
   5 -15   2 2059.55 127.937   1
  -5 -15  -2 2122.18 127.043   1
   6  15   2 2444.31 142.209   1
  -6  15  -2 2557.00 147.796   1
  -6 -15  -2 2690.85 147.287   1
   7  15   2 4837.05 230.597   1
  -7  15  -2 5339.47 237.852   1
   7 -15   2 5050.88 233.709   1
  -7 -15  -2 4760.81 231.233   1
   8  15   2 76.3967 45.1347   1
  -8  15  -2 147.128 49.4714   1
  -8 -15  -2 123.947 43.7447   1
   8 -15   2 151.626 49.4622   1
   9  15   2 10.2340 42.8785   1
  -9 -15  -2 15.5420 40.7133   1
  10  15   2 1762.75 114.464   1
 -10  15  -2 1704.39 114.150   1
 -10 -15  -2 1634.87 110.505   1
  10 -15   2 1733.84 115.485   1
  11 -15   2 220.222 54.3933   1
 -11  15  -2 287.172 57.3093   1
  12  15   2 2345.65 141.599   1
 -12  15  -2 2714.66 147.183   1
  12 -15   2 2560.44 145.575   1
 -12 -15  -2 2459.55 143.345   1
  13  15   2 384.035 59.9606   1
 -13  15  -2 412.711 63.4274   1
  13 -15   2 310.525 61.3480   1
 -13 -15  -2 513.184 63.2934   1
  14  15   2 4796.99 232.904   1
 -14  15  -2 5168.86 236.243   1
 -14 -15  -2 5068.13 237.335   1
  14 -15   2 5348.99 243.160   1
  15  15   2 472.022 64.5602   1
 -15 -15  -2 574.294 67.8111   1
  16  15   2 241.156 52.8759   1
  16 -15   2 223.594 51.1721   1
 -16  15  -2 215.720 54.3893   1
  16 -16  -2 218.282 52.2531   1
 -16  16   2 243.373 48.6862   1
  14 -16  -2 726.538 74.0597   1
 -14  16   2 928.337 80.5174   1
  13 -16  -2 441.967 62.8079   1
 -13  16   2 589.876 66.4145   1
  12  16  -2 3253.12 170.412   1
 -12  16   2 3207.46 167.598   1
  12 -16  -2 3232.81 168.459   1
 -12 -16   2 2898.79 166.614   1
  11  16  -2 41.9904 43.1834   1
 -11  16   2 15.5330 44.4225   1
  11 -16  -2-5.09834 43.2364   1
 -11 -16   2 21.4111 38.7702   1
  10  16  -2 1276.45 98.8865   1
 -10  16   2 1481.59 102.696   1
  10 -16  -2 1454.07 102.651   1
 -10 -16   2 1423.68 101.821   1
   9  16  -2 2971.03 154.801   1
  -9  16   2 2533.99 150.003   1
   9 -16  -2 2721.87 151.930   1
  -9 -16   2 2658.93 151.531   1
  -8 -16   2 3044.33 161.126   1
   8  16  -2 2806.84 156.396   1
  -7 -16   2 496.102 63.5799   1
  -7  16   2 541.937 65.1549   1
   7 -16  -2 527.988 64.9397   1
   7  16  -2 372.030 58.3699   1
  -6 -16   2 1163.83 93.4533   1
   6 -16  -2 1302.30 98.8465   1
   6  16  -2 1265.76 96.2778   1
  -6  16   2 1138.45 92.5046   1
  -5 -16   2 2213.71 134.747   1
   5 -16  -2 2217.67 135.199   1
   5  16  -2 2445.06 138.820   1
  -5  16   2 2408.92 137.130   1
  -4 -16   2-10.4374 37.4885   1
   4 -16  -2 5.09296 37.7657   1
  -4  16   2 10.0950 39.6649   1
   4  16  -2 20.5429 39.2370   1
  -3 -16   2 26.1359 38.7611   1
   3 -16  -2-30.6890 41.0117   1
  -3  16   2 10.0716 42.1966   1
   3  16  -2 20.4201 37.2684   1
  -2 -16   2 15.6173 37.7011   1
   2 -16  -2 15.4054 39.5159   1
   2  16  -2-5.08234 42.8424   1
  -2  16   2 5.01429 40.4693   1
   1 -16  -2 1737.00 115.788   1
  -1 -16   2 1735.98 114.949   1
   1  16  -2 1914.64 119.763   1
  -1  16   2 1825.99 115.791   1
   0 -16   2 139.191 45.5033   1
   0  16   2 166.918 43.1784   1
   0  16  -2 117.709 45.9065   1
  -1 -16  -2 173.716 44.0776   1
  -1  16  -2 234.950 50.3728   1
   1 -16   2 160.876 47.4719   1
  -2  16  -2 545.609 66.3262   1
   2  16   2 548.402 64.9639   1
  -2 -16  -2 585.842 66.9000   1
   2 -16   2 571.800 67.3133   1
  -3  16  -2 2573.21 149.752   1
  -3 -16  -2 2750.97 153.644   1
   3 -16   2 2816.57 153.388   1
  -4 -16  -2 1827.51 118.768   1
   4  16   2 2167.73 125.731   1
  -4  16  -2 1681.55 117.089   1
   4 -16   2 1988.84 123.863   1
   5  16   2 4573.52 217.482   1
  -5  16  -2 4431.19 216.558   1
   5 -16   2 4514.89 219.260   1
  -5 -16  -2 4641.57 219.765   1
   6  16   2 1451.47 104.034   1
  -6  16  -2 1273.18 103.062   1
  -6 -16  -2 1316.27 101.562   1
   7  16   2 25.5840 44.6551   1
  -7 -16  -2 26.1280 42.1835   1
   8 -16   2 151.285 50.3347   1
  -8  16  -2 130.461 48.9594   1
   9  16   2 15.2645 40.2813   1
  -9  16  -2 51.6002 43.5192   1
  -9 -16  -2 57.2213 45.9119   1
  10  16   2-56.1735 42.5328   1
 -10  16  -2 41.3322 45.8264   1
  10 -16   2 89.8628 47.8841   1
 -10 -16  -2-20.7096 41.7865   1
  11  16   2 2982.81 158.070   1
 -11  16  -2 2732.63 156.548   1
  11 -16   2 3044.35 160.563   1
 -11 -16  -2 2689.56 153.170   1
  12  16   2 10.1737 44.8751   1
 -12  16  -2 56.5205 48.1940   1
  12 -16   2-46.8620 46.6769   1
 -12 -16  -2-15.4254 40.1276   1
  13  16   2 529.048 67.1493   1
 -13  16  -2 479.772 64.8758   1
  13 -16   2 549.114 65.9830   1
 -13 -16  -2 494.879 66.2928   1
  14  16   2 415.708 63.0259   1
 -14  16  -2 441.192 62.0962   1
 -14 -16  -2 478.042 62.5539   1
  14 -16   2 429.390 62.8165   1
 -15  16  -2 704.842 77.5672   1
  15 -16   2 1060.87 88.3486   1
 -15  17   2-4.83447 41.7115   1
  15 -17  -2-4.93563 41.1070   1
 -14  17   2 885.180 78.3593   1
  14 -17  -2 783.270 80.0136   1
 -12  17   2 382.099 59.5712   1
  12 -17  -2 275.863 57.2898   1
  11  17  -2 1795.16 118.961   1
  11 -17  -2 1785.46 115.578   1
 -11  17   2 1883.90 118.204   1
  10  17  -2 675.723 73.3400   1
 -10 -17   2 750.481 76.1460   1
   9 -17  -2 1887.63 120.339   1
  -9  17   2 1964.27 122.302   1
  -8 -17   2 32.1892 43.8584   1
  -8  17   2 10.1127 38.6321   1
   8 -17  -2 10.5247 39.6188   1
   8  17  -2-5.13477 42.7670   1
  -7 -17   2 153.972 45.9542   1
  -7  17   2 96.9142 42.6389   1
   7 -17  -2 62.3327 45.2185   1
   7  17  -2 114.171 45.6785   1
  -6  17   2 55.8079 42.0312   1
  -6 -17   2 52.6382 43.8737   1
   6 -17  -2 26.1005 43.5098   1
   6  17  -2 62.3673 44.1040   1
   5 -17  -2 66.6784 47.2949   1
  -5 -17   2 116.315 43.8943   1
   5  17  -2 119.719 47.2708   1
  -5  17   2 80.7753 44.1790   1
  -4 -17   2 354.046 58.1565   1
   4 -17  -2 342.280 59.1631   1
  -4  17   2 271.709 55.6720   1
   4  17  -2 301.019 54.9204   1
  -3 -17   2 664.062 70.7724   1
   3  17  -2 755.355 74.6548   1
  -2 -17   2 3499.10 182.055   1
   2  17  -2 3498.49 181.353   1
  -1 -17   2 31.3470 41.6407   1
  -1  17   2 45.2087 43.6107   1
   1  17  -2 51.5533 44.2514   1
   0 -17   2 2865.81 154.753   1
   0 -17  -2 2612.55 150.754   1
   0  17   2 2590.58 148.550   1
   0  17  -2 2928.81 156.080   1
  -1 -17  -2 391.526 59.0312   1
   1 -17   2 440.275 61.3200   1
  -1  17  -2 467.708 62.5831   1
   1  17   2 604.413 66.8145   1
   2 -17   2 367.739 58.6312   1
  -2  17  -2 378.079 59.5885   1
  -4 -17  -2 199.316 51.6127   1
  -4  17  -2 176.419 50.3966   1
   4 -17   2 280.030 55.8911   1
  -5  17  -2 938.126 84.9443   1
   5  17   2 915.118 81.8654   1
   5 -17   2 937.077 84.0052   1
  -5 -17  -2 933.608 82.8326   1
   6  17   2 2443.95 142.650   1
  -6  17  -2 2515.13 146.434   1
  -6 -17  -2 2632.39 147.033   1
   7  17   2-20.2323 45.8177   1
  -7  17  -2-5.26420 44.1096   1
   7 -17   2 15.5092 42.5281   1
  -7 -17  -2 15.5797 43.7763   1
   8  17   2 71.1124 46.5317   1
  -8  17  -2 77.4849 47.0806   1
   8 -17   2 88.0896 48.1791   1
  -8 -17  -2 15.5380 37.5684   1
   9  17   2 946.576 81.9645   1
  -9  17  -2 799.299 77.4543   1
   9 -17   2 726.522 78.0552   1
  -9 -17  -2 853.530 79.6603   1
  10 -17   2 1096.83 89.4865   1
  11  17   2 361.029 60.4371   1
 -11  17  -2 348.791 58.3679   1
 -11 -17  -2 394.578 59.3188   1
  12  17   2 24.9473 42.8330   1
 -12  17  -2 49.8039 44.6751   1
 -12 -17  -2 66.1228 44.6550   1
  13 -17   2 359.633 59.9059   1
 -13  17  -2 238.399 52.6268   1
  12 -18  -2 986.425 82.8426   1
 -12  18   2 926.012 83.2004   1
  11 -18  -2 699.782 72.4618   1
 -11  18   2 642.629 73.2623   1
 -10  18   2 224.339 53.9224   1
  10 -18  -2 79.0817 45.9842   1
  -9  18   2 1772.82 116.655   1
   9 -18  -2 1680.33 113.529   1
   9  18  -2 1735.90 114.559   1
  -8 -18   2-10.5860 38.9451   1
  -8  18   2 29.7930 39.5508   1
   8 -18  -2-5.12628 39.1642   1
   8  18  -2-15.5828 42.9962   1
   7  18  -2 429.004 65.0507   1
  -7  18   2 341.423 55.3045   1
   7 -18  -2 360.021 56.7701   1
  -7 -18   2 432.563 61.8733   1
   6  18  -2 109.687 47.1918   1
  -6 -18   2 84.8413 44.8273   1
  -5  18   2 1208.04 94.3326   1
   5  18  -2 1218.99 96.4244   1
   5 -18  -2 1368.99 98.5884   1
  -5 -18   2 1193.02 94.8316   1
  -4  18   2 119.332 47.6126   1
   4  18  -2 61.8550 45.8102   1
  -4 -18   2 63.7053 44.8435   1
   3  18  -2 654.471 73.2922   1
  -3 -18   2 773.598 78.0339   1
   3 -18  -2 770.857 76.9363   1
  -2  18   2 215.122 47.4804   1
   2  18  -2 257.816 53.0806   1
  -2 -18   2 283.515 54.2383   1
   2 -18  -2 234.404 47.1837   1
  -1  18   2 179.949 47.7474   1
   1  18  -2 159.813 51.2327   1
  -1 -18   2 161.971 51.0166   1
   1 -18  -2 214.673 51.2351   1
   0  18   2-44.9786 44.8010   1
   0  18  -2 10.2516 44.9722   1
   0 -18  -2 30.8922 40.4597   1
   0 -18   2 10.4832 37.0300   1
  -1  18  -2 1163.32 93.6909   1
   1  18   2 1283.36 96.8806   1
  -1 -18  -2 1099.82 91.9082   1
   1 -18   2 1111.47 92.4973   1
   2  18   2 505.527 65.4780   1
  -2  18  -2 575.399 70.9455   1
  -2 -18  -2 579.207 66.1390   1
   2 -18   2 632.642 70.9531   1
   3  18   2 1168.14 91.9850   1
  -3  18  -2 1127.50 92.7356   1
  -3 -18  -2 1010.41 87.2079   1
   3 -18   2 1383.19 97.9418   1
  -4 -18  -2 61.5961 38.7577   1
   4  18   2 110.388 43.3937   1
  -4  18  -2 97.8440 45.7727   1
   4 -18   2 69.9097 44.0621   1
  -5 -18  -2 5529.62 260.472   1
  -5  18  -2 5982.84 264.876   1
   5 -18   2 6121.17 266.249   1
   5  18   2 5479.71 257.298   1
  -6 -18  -2 98.0750 47.6187   1
   6  18   2 154.631 49.1226   1
  -6  18  -2 124.330 47.3114   1
   6 -18   2 51.4461 39.7599   1
   7  18   2 55.1482 45.5506   1
  -7  18  -2 98.4690 48.5042   1
   7 -18   2 173.406 49.5467   1
  -7 -18  -2 76.9187 43.8795   1
   8  18   2 69.9955 46.0174   1
  -8  18  -2 55.5680 48.3164   1
  -8 -18  -2 30.6712 40.7547   1
   8 -18   2 45.9304 48.3571   1
   9  18   2 1247.97 93.8860   1
  -9 -18  -2 1113.84 90.3318   1
  10  18   2 29.7953 42.8798   1
  10 -18   2 15.2778 41.1367   1
 -10  18  -2 89.1862 47.8262   1
 -10 -18  -2 65.8111 38.1505   1
  11 -18   2-40.4349 44.3501   1
 -11  18  -2-24.5746 48.6905   1
 -11 -18  -2 10.1012 42.5788   1
  10 -19  -2 14.3017 39.2591   1
 -10  19   2 92.7290 43.3261   1
   9 -19  -2 14.6186 43.2767   1
  -9  19   2 112.600 51.3860   1
   8 -19  -2-4.95551 41.5239   1
  -8  19   2 19.6222 42.5650   1
  -6  19   2 622.397 73.5291   1
   5 -19  -2 1141.18 91.1904   1
  -4 -19   2 83.6464 42.0880   1
   4 -19  -2 154.878 48.9925   1
  -4  19   2 118.061 45.8500   1
   4  19  -2 71.6998 49.7705   1
  -3 -19   2 339.003 58.0760   1
   3 -19  -2 309.874 54.6170   1
   3  19  -2 415.087 62.4959   1
  -3  19   2 349.302 57.1281   1
   2 -19  -2 692.421 71.0138   1
  -2 -19   2 750.599 73.7814   1
   2  19  -2 693.116 73.2438   1
  -2  19   2 647.915 72.0182   1
   1 -19  -2 5.01952 38.3495   1
   1  19  -2 25.5551 41.7823   1
  -1  19   2-4.94502 39.3886   1
   0 -19  -2 141.123 47.9155   1
   0  19   2 103.506 45.5317   1
  -1 -19  -2-5.07562 41.5015   1
   1 -19   2 36.9178 45.5117   1
   1  19   2 29.5641 43.9469   1
  -1  19  -2 41.0317 48.3459   1
   2 -19   2-26.1739 39.9946   1
  -2 -19  -2 30.3765 42.1668   1
  -2  19  -2 15.4305 42.5774   1
   2  19   2 24.8623 45.5056   1
  -3 -19  -2-5.05387 41.3211   1
   3 -19   2 52.6243 47.6747   1
  -3  19  -2-25.5259 48.3479   1
   3  19   2 64.6934 42.9424   1
  -4  19  -2 678.628 71.1625   1
   4  19   2 673.787 71.4992   1
  -4 -19  -2 531.626 66.4745   1
   4 -19   2 572.188 67.3451   1
  -5 -19  -2 80.4752 45.6041   1
  -5  19  -2 41.0086 47.6569   1
   5 -19   2 20.4015 44.2994   1
   5  19   2 83.7263 47.1166   1
   6  19   2 142.037 49.9604   1
  -6 -19  -2 115.686 44.6009   1
   7 -19   2-9.95868 44.6371   1
  -7  19  -2 40.2532 49.4111   1
   7  19   2-24.2733 44.8727   1
  -8  19  -2 2529.44 140.349   1
   8  19   2 2509.06 141.971   1
   8 -19   2 2496.58 141.647   1
  -8 -19  -2 2373.47 140.169   1
  -9 -19  -2 437.416 60.7398   1
   9  19   2 524.787 67.7994   1
   6 -20  -2 274.331 53.2943   1
  -6  20   2 296.606 54.2740   1
   5 -20  -2 58.9799 47.0575   1
  -5  20   2 96.1852 47.9225   1
   4 -20  -2 14.7696 43.1948   1
  -4  20   2-4.80473 42.8448   1
   3 -20  -2 1058.49 86.0872   1
  -3 -20   2 1089.70 87.7957   1
  -3  20   2 1090.77 86.2224   1
   3  20  -2 1061.03 88.9556   1
  -2 -20   2 1179.23 94.8659   1
   2 -20  -2 1140.07 89.7650   1
   2  20  -2 1240.32 97.4264   1
  -2  20   2 1310.42 93.4459   1
  -1 -20   2 214.414 54.0856   1
   1 -20  -2 277.412 54.8329   1
   1  20  -2 246.455 59.0243   1
  -1  20   2 280.341 51.6739   1
   0 -20  -2 553.911 65.3503   1
   0  20  -2 463.049 69.3104   1
   0  20   2 487.741 63.3845   1
  -1 -20  -2 501.789 62.8521   1
   1  20   2 563.007 65.7536   1
  -2 -20  -2 989.905 82.6961   1
   2  20   2 1004.73 83.4172   1
   3 -20   2 482.289 63.8689   1
  -3 -20  -2 330.477 57.7745   1
  -3  20  -2 476.887 64.6224   1
   3  20   2 276.224 56.4689   1
   4 -20   2 371.345 59.8508   1
  -4 -20  -2 408.570 59.1137   1
   4  20   2 382.507 59.8733   1
  -4  20  -2 340.497 60.9577   1
  -5 -20  -2 293.335 55.4558   1
   5 -20   2 231.720 54.6126   1
   5  20   2 178.933 54.1422   1
  -5  20  -2 203.677 55.0195   1
  -6 -20  -2 2158.30 127.389   1
   6  20   2 2090.17 128.206   1
  25   0  -3 5.50860 46.1592   1
 -25   0   3 16.5208 42.3780   1
  24   0  -3-66.7087 51.3889   1
 -24   0   3 21.9891 42.0051   1
  23   0  -3-16.6233 45.3268   1
 -23   0   3-77.6351 46.2137   1
  22   0  -3 60.1840 44.7275   1
 -22   0   3-39.4928 45.5342   1
 -21   0   3 55.9534 44.8960   1
  21   0  -3 42.6099 39.8338   1
 -20   0   3-5.52930 42.2453   1
  20   0  -3 25.9948 40.5759   1
 -19   0   3 10.5153 39.8774   1
  19   0  -3 10.1831 38.0455   1
 -18   0   3-29.9386 37.5679   1
  18   0  -3 59.8688 39.2082   1
 -17   0   3 38.2811 36.2921   1
  17   0  -3-38.3073 36.8471   1
 -16   0   3-22.2785 33.0511   1
  16   0  -3-27.7097 36.5496   1
 -15   0   3 4.26134 31.1085   1
  15   0  -3-8.79946 35.5086   1
 -13   0   3-3.78504 26.9656   1
  13   0  -3 7.48012 29.1882   1
  12   0  -3-3.44222 26.2984   1
 -11   0   3 43.9864 27.1152   1
  11   0  -3-3.13227 23.0555   1
 -10   0   3 5.55449 21.2192   1
  10   0  -3 8.46156 23.4920   1
  -9   0   3-4.74075 18.5005   1
   9   0  -3-10.2936 21.1710   1
  -7   0   3 56.3014 20.4642   1
   7   0  -3 73.0490 20.9777   1
  -6   0   3-5.60218 15.4038   1
   6   0  -3 5.46772 16.7733   1
  -5   0   3 15.5672 13.9323   1
   5   0  -3-3.17336 15.5067   1
  -4   0   3 11.4804 11.1982   1
   4   0  -3-2.75716 10.9265   1
  -1   0   3 4.82924 11.1342   1
   1   0  -3 8.48517 11.2620   1
   0   0   3-16.1003 14.7314   1
   0   0  -3 25.3930 15.1648   1
  -1   0  -3 19.7896 19.0801   1
   1   0   3 15.7382 17.0699   1
  -2   0  -3 11.4940 21.9380   1
   2   0   3 1.68815 20.3047   1
  -3   0  -3 5.94352 22.6166   1
   3   0   3 18.5350 21.3505   1
  -4   0  -3 2.33346 22.2022   1
   4   0   3 14.3915 21.0467   1
  -5   0  -3 18.6487 26.1687   1
   5   0   3 16.4293 22.9521   1
  -6   0  -3 2.98370 23.6066   1
   6   0   3-3.06651 26.4574   1
  -7   0  -3 6.54275 23.6935   1
   7   0   3 13.5991 29.6659   1
  -8   0  -3 28.3511 30.5787   1
   8   0   3-7.39183 30.5958   1
  -9   0  -3 15.4057 30.4756   1
   9   0   3 11.8723 30.2380   1
 -10   0  -3-12.4673 34.6154   1
  10   0   3-16.7188 28.5141   1
 -11   0  -3-26.4511 35.8099   1
  11   0   3 30.8309 35.5465   1
 -12   0  -3-4.63407 34.3623   1
  12   0   3 9.26571 37.1465   1
 -13   0  -3-39.3571 37.3287   1
  13   0   3-23.9523 36.8796   1
 -15   0  -3 26.6365 39.2104   1
  15   0   3 30.2770 35.6633   1
 -16   0  -3 27.0970 39.8754   1
  16   0   3-20.8216 40.6242   1
  17   0   3-47.7474 40.2406   1
 -17   0  -3 27.6112 44.8598   1
  18   0   3-16.1239 43.3803   1
 -19   0  -3 43.2654 45.0676   1
  20   0   3 16.3308 43.3606   1
 -20   0  -3-32.3162 39.3206   1
  21   0   3-43.1893 42.4355   1
 -21   0  -3-10.7272 44.1340   1
  22   0   3 15.8651 45.3672   1
 -22   0  -3-10.6750 41.9432   1
  23   0   3 15.5926 45.6026   1
 -23   0  -3-31.4977 41.2537   1
  24   0   3-46.5269 45.6060   1
 -24   0  -3 55.2892 39.7678   1
  25  -1  -3 16.6006 48.0135   1
  25   1  -3-16.7149 47.5225   1
 -25   1   3-16.6077 44.6786   1
  24   1  -3 49.3433 44.5680   1
 -24  -1   3 49.8416 47.2665   1
  23   1  -3 290.571 57.6553   1
 -23  -1   3 88.1674 46.3731   1
 -23   1   3 211.408 55.2663   1
  23  -1  -3 181.282 49.6920   1
 -22   1   3 28.5151 42.6569   1
  22  -1  -3 81.0577 45.3213   1
  21   1  -3 150.794 48.3064   1
 -21  -1   3 186.644 47.5863   1
 -21   1   3 142.301 48.5641   1
  21  -1  -3 119.022 46.9686   1
  20   1  -3-36.8787 38.7671   1
 -20  -1   3-21.0934 39.9977   1
 -20   1   3 10.6466 40.0784   1
  20  -1  -3-5.32811 44.3780   1
  19   1  -3 20.3514 38.3323   1
 -19  -1   3 42.1251 38.4692   1
 -19   1   3 60.7526 38.4265   1
  19  -1  -3 47.2653 41.0127   1
 -18  -1   3 4337.31 198.079   1
 -18   1   3 3889.32 192.131   1
  18  -1  -3 4175.00 196.567   1
  17   1  -3 6383.06 288.255   1
 -17  -1   3 6534.08 292.043   1
 -17   1   3 7318.04 295.763   1
  17  -1  -3 6859.61 292.253   1
  16   1  -3 1742.05 104.929   1
 -16  -1   3 1836.45 110.224   1
 -16   1   3 1551.61 105.815   1
  16  -1  -3 1608.60 105.129   1
  15   1  -3 1190.75 84.3628   1
 -15  -1   3 1248.06 87.4046   1
 -15   1   3 1112.11 85.3774   1
  15  -1  -3 1326.77 89.2801   1
 -14   1   3 2894.90 146.591   1
 -13  -1   3 3260.23 152.998   1
 -13   1   3 3144.57 151.682   1
  13  -1  -3 2930.75 150.550   1
 -12   1   3 10.5118 25.1834   1
 -12  -1   3 13.6618 27.2171   1
  12   1  -3 30.7413 27.2191   1
  12  -1  -3 43.2073 30.3626   1
  11   1  -3 7004.76 297.016   1
 -11   1   3 7933.58 302.025   1
  11  -1  -3 7612.63 303.379   1
  10   1  -3 8025.02 301.058   1
  10  -1  -3 7020.98 297.323   1
 -10  -1   3 7519.79 298.565   1
 -10   1   3 7954.18 304.881   1
  -9  -1   3 7940.23 314.669   1
  -9   1   3 8697.81 320.024   1
   9   1  -3 8060.25 316.808   1
   9  -1  -3 8044.15 316.795   1
  -8   1   3 19713.4 693.496   1
  -8  -1   3 18207.7 688.816   1
   8   1  -3 18905.2 690.691   1
   8  -1  -3 19320.6 693.104   1
   7   1  -3 38115.5 1344.73   1
  -7  -1   3 35557.1 1343.15   1
   7  -1  -3 39596.1 1348.52   1
  -7   1   3 38538.0 1347.12   1
   6   1  -3 158.869 19.0902   1
  -6   1   3 103.763 21.6170   1
  -6  -1   3 159.244 20.4501   1
   6  -1  -3 128.219 22.8395   1
  -5   1   3 25213.1 815.709   1
  -5  -1   3 25608.8 811.742   1
   5  -1  -3 23880.4 814.846   1
   4  -1  -3 125866. 4377.75   1
   4   1  -3 126381. 4371.22   1
  -4  -1   3 121684. 4371.69   1
  -4   1   3 126436. 4377.17   1
  -3   1   3 235663. 8304.12   1
   3  -1  -3 238755. 8303.95   1
  -2   1   3 40879.9 1486.50   1
   2  -1  -3 43684.0 1487.06   1
   1  -1  -3 3564.17 130.224   1
   1   1  -3 3117.08 124.181   1
  -1   1   3 2836.16 129.836   1
  -1  -1   3 3884.96 126.144   1
   0  -1  -3 236941. 7469.16   1
   0   1   3 233705. 7469.46   1
   0  -1   3 243552. 7466.59   1
   1  -1   3 154630. 5462.46   1
  -1  -1  -3 156604. 5463.46   1
  -1   1  -3 159206. 5462.33   1
   1   1   3 152424. 5463.68   1
   2  -1   3 138893. 4894.41   1
  -2  -1  -3 141436. 4894.42   1
  -2   1  -3 133574. 4892.45   1
   2   1   3 144083. 4894.20   1
   3  -1   3 31.1708 25.7239   1
  -3   1  -3 87.4574 27.1210   1
   4  -1   3 13221.3 489.399   1
  -4  -1  -3 13623.9 488.236   1
  -4   1  -3 12319.5 485.081   1
   4   1   3 13270.4 487.152   1
   5  -1   3 8367.28 314.018   1
  -5  -1  -3 8026.37 315.130   1
  -5   1  -3 7622.06 308.774   1
   5   1   3 7920.91 311.941   1
   6  -1   3 15550.6 589.098   1
  -6  -1  -3 16144.5 590.459   1
  -6   1  -3 15947.6 589.417   1
   6   1   3 15469.4 587.701   1
   7  -1   3 878.598 65.2640   1
  -7  -1  -3 1045.52 70.1700   1
  -7   1  -3 1014.58 69.0148   1
   7   1   3 865.818 65.4375   1
   8  -1   3 615.338 58.1976   1
  -8  -1  -3 724.779 61.2223   1
  -8   1  -3 633.855 61.2512   1
   8   1   3 765.314 60.8173   1
   9  -1   3 19031.0 705.733   1
  -9  -1  -3 17882.7 706.031   1
  -9   1  -3 19116.0 707.238   1
   9   1   3 19173.2 705.888   1
  10  -1   3 3084.68 157.672   1
 -10   1  -3 3279.74 161.025   1
  10   1   3 3060.38 157.259   1
  11  -1   3 542.453 58.4101   1
 -11  -1  -3 481.792 56.7503   1
 -11   1  -3 507.523 60.3206   1
  11   1   3 462.835 54.1249   1
  12  -1   3 206.068 47.4674   1
 -12  -1  -3 185.558 44.2736   1
 -12   1  -3 161.483 44.4068   1
  12   1   3 218.561 45.9862   1
  13  -1   3 2718.75 144.268   1
 -13  -1  -3 2251.00 138.352   1
 -13   1  -3 2758.89 142.937   1
  13   1   3 2468.37 140.042   1
 -15   1  -3 1859.89 118.649   1
 -15  -1  -3 1853.54 115.986   1
  15   1   3 1708.96 112.436   1
  15  -1   3 1708.54 114.609   1
  16  -1   3 333.405 55.9554   1
 -16  -1  -3 305.752 53.3605   1
 -16   1  -3 223.612 49.9636   1
  16   1   3 282.398 52.3056   1
 -17   1  -3 3391.18 176.925   1
 -17  -1  -3 3578.56 177.632   1
  17   1   3 3234.82 173.594   1
  17  -1   3 3200.01 172.369   1
  18  -1   3 5.32964 37.6550   1
 -18  -1  -3 26.7100 43.3952   1
 -18   1  -3-11.3386 44.8574   1
  18   1   3 32.2454 40.1590   1
 -19  -1  -3-10.8121 41.3032   1
  19  -1   3 64.5198 44.7811   1
  19   1   3-16.1311 40.7828   1
 -20  -1  -3 21.6956 39.5958   1
 -20   1  -3 50.5927 45.6624   1
  20   1   3 5.35000 41.7529   1
  20  -1   3-70.6653 48.7292   1
  21   1   3 955.167 87.0391   1
  21  -1   3 880.614 83.6576   1
 -22  -1  -3 103.994 42.5939   1
  22  -1   3 198.144 53.5601   1
  22   1   3 183.462 51.8684   1
 -23  -1  -3-10.1736 44.3949   1
 -23   1  -3-10.4281 40.9846   1
  23   1   3 80.4477 51.9784   1
  23  -1   3 63.2630 45.4959   1
 -24   1  -3 194.620 49.0596   1
 -24  -1  -3 126.678 48.0955   1
  24   1   3 187.996 54.6387   1
  24  -1   3 142.676 53.3293   1
  25  -2  -3 120.322 51.2080   1
 -25   2   3 108.100 50.0783   1
  24  -2  -3-54.5231 48.8840   1
 -24  -2   3 5.42159 38.6335   1
 -24   2   3-28.7613 43.6348   1
  24   2  -3-17.0783 45.9517   1
  23  -2  -3 481.242 66.3398   1
 -23  -2   3 464.824 63.6321   1
 -23   2   3 307.775 59.0929   1
  23   2  -3 516.673 69.0605   1
 -22   2   3 3909.71 196.033   1
  22  -2  -3 3607.15 190.548   1
 -21  -2   3 1819.79 119.407   1
 -21   2   3 1803.55 121.087   1
  21  -2  -3 1952.58 124.857   1
  21   2  -3 1948.28 120.871   1
  20  -2  -3 338.936 58.3159   1
 -20  -2   3 361.908 57.7285   1
 -20   2   3 317.967 56.0155   1
  20   2  -3 357.085 56.5938   1
  19  -2  -3 1010.89 83.1148   1
 -19  -2   3 847.205 78.5036   1
 -19   2   3 938.498 82.9301   1
  19   2  -3 1066.24 84.3638   1
 -18  -2   3 1263.72 96.2678   1
  18   2  -3 1522.38 99.9497   1
  17  -2  -3 437.928 57.5850   1
 -17  -2   3 546.149 59.7585   1
 -17   2   3 458.430 58.3983   1
  17   2  -3 444.215 57.0659   1
  16  -2  -3 14.1271 34.9373   1
 -16  -2   3 4.45160 31.2027   1
 -16   2   3 50.7939 35.2972   1
  16   2  -3 67.3852 36.9738   1
 -15  -2   3 190.188 39.2403   1
 -15   2   3 90.6703 36.5741   1
  15   2  -3 190.652 41.7681   1
  14  -2  -3 9934.40 421.220   1
 -14   2   3 11526.8 427.966   1
 -13  -2   3 3090.68 152.420   1
  13   2  -3 3220.30 152.799   1
  12  -2  -3 44880.2 1693.76   1
 -12   2   3 45919.3 1698.45   1
  11  -2  -3 4852.40 207.870   1
 -11  -2   3 4911.66 204.911   1
 -11   2   3 4481.45 204.549   1
  11   2  -3 4955.02 205.368   1
  10   2  -3 44746.8 1595.83   1
  10  -2  -3 43942.9 1599.34   1
 -10   2   3 45323.3 1600.28   1
  -9  -2   3 12706.9 465.558   1
   9   2  -3 12771.8 466.223   1
   9  -2  -3 11957.8 469.071   1
  -9   2   3 12280.2 468.117   1
   8  -2  -3 47641.0 1703.92   1
  -8   2   3 48034.0 1702.83   1
   7   2  -3 1466.68 70.6877   1
  -7  -2   3 1414.16 70.5217   1
  -6  -2   3 29922.9 1084.05   1
   6   2  -3 29865.6 1084.69   1
   6  -2  -3 30801.1 1089.31   1
  -6   2   3 31837.5 1090.87   1
  -5  -2   3 43529.9 1478.40   1
  -5   2   3 44081.2 1486.13   1
   5  -2  -3 44080.1 1486.35   1
   4  -2  -3 4002.00 156.938   1
  -4  -2   3 4199.56 151.421   1
   3  -2  -3 6475.58 261.760   1
  -3  -2   3 6410.34 255.535   1
  -2  -2   3 35869.9 1257.08   1
   2  -2  -3 35908.8 1264.18   1
  -2   2   3 36017.3 1263.78   1
   2   2  -3 35330.1 1256.89   1
   1   2  -3 7617.89 295.735   1
  -1   2   3 8317.76 301.754   1
   1  -2  -3 7847.02 301.800   1
   0   2  -3 36993.5 1320.81   1
   0  -2   3 36808.5 1321.41   1
   0   2   3 38177.4 1324.76   1
   0  -2  -3 37802.3 1325.06   1
  -1   2  -3 22148.9 778.892   1
  -1  -2  -3 22119.8 781.576   1
   1   2   3 20985.5 781.292   1
   1  -2   3 21740.8 779.232   1
  -2  -2  -3 140753. 4982.08   1
   2   2   3 140827. 4982.33   1
   2  -2   3 141847. 4982.14   1
  -2   2  -3 143777. 4980.82   1
  -4   2  -3 9614.78 364.730   1
  -4  -2  -3 9682.51 364.894   1
   4   2   3 9606.75 367.110   1
   4  -2   3 9355.16 365.433   1
  -5   2  -3 30730.8 1057.06   1
  -5  -2  -3 29113.0 1053.88   1
   5   2   3 28119.4 1055.51   1
   5  -2   3 28808.4 1052.35   1
  -6   2  -3 17157.4 649.154   1
  -6  -2  -3 17535.7 648.326   1
   6   2   3 17421.2 648.483   1
   6  -2   3 17760.8 650.707   1
  -7   2  -3 5017.30 216.180   1
  -7  -2  -3 4530.04 214.670   1
   7   2   3 5159.22 215.511   1
   7  -2   3 5298.30 218.480   1
  -8   2  -3 24077.3 901.547   1
  -8  -2  -3 24798.2 900.460   1
   8   2   3 24271.5 900.853   1
   8  -2   3 24754.8 903.197   1
   9   2   3 3666.21 169.264   1
  -9  -2  -3 3444.03 166.711   1
 -10   2  -3 17403.6 657.812   1
 -10  -2  -3 16345.8 654.087   1
  10   2   3 17462.0 656.991   1
  10  -2   3 18314.3 661.437   1
 -11   2  -3 9136.92 383.308   1
 -11  -2  -3 10000.5 386.815   1
  11   2   3 9014.36 380.889   1
  11  -2   3 9889.91 386.416   1
 -12   2  -3 2637.05 147.587   1
 -12  -2  -3 2615.66 145.060   1
  12   2   3 2948.54 147.610   1
  12  -2   3 2725.48 146.462   1
 -13   2  -3 1133.95 89.8594   1
 -13  -2  -3 1330.24 94.9451   1
  13   2   3 1225.05 90.1501   1
  13  -2   3 1325.34 91.7922   1
 -15   2  -3 5708.30 253.801   1
 -15  -2  -3 5816.16 252.724   1
  15   2   3 5469.70 249.291   1
  15  -2   3 5109.61 249.284   1
 -16   2  -3 278.606 52.9881   1
 -16  -2  -3 109.625 47.2016   1
  16   2   3 175.013 49.1314   1
  16  -2   3 156.770 49.6053   1
 -17   2  -3 85.6010 48.2362   1
  17   2   3 36.9504 38.8693   1
  17  -2   3 16.2221 40.4322   1
  18  -2   3 1414.82 102.718   1
 -18  -2  -3 1318.11 100.178   1
 -18   2  -3 1603.89 110.415   1
 -19   2  -3 89.2955 46.5819   1
 -19  -2  -3 73.2835 43.9676   1
  19  -2   3 97.8587 41.9465   1
  20   2   3 949.701 87.3044   1
 -20  -2  -3 817.408 79.5661   1
 -21   2  -3 341.171 62.7112   1
 -21  -2  -3 244.370 57.0057   1
  21   2   3 350.289 62.8389   1
  21  -2   3 333.090 59.9106   1
  22   2   3 16.1038 44.9887   1
 -22  -2  -3 36.9995 42.6690   1
  23   2   3 136.448 51.3559   1
  23  -2   3 136.645 52.5527   1
 -23   2  -3 152.516 51.6909   1
 -23  -2  -3 177.981 48.4364   1
  24   2   3 575.942 72.6115   1
  24  -2   3 630.661 72.0940   1
 -24   2  -3 492.211 70.7931   1
 -24  -2  -3 568.961 70.8297   1
  26  -3  -3 319.695 59.8596   1
 -25   3   3-33.6339 44.0683   1
  25  -3  -3-38.2521 44.9711   1
 -24   3   3 60.9285 44.7029   1
  24   3  -3-44.0209 46.1074   1
  24  -3  -3-5.53877 44.1171   1
 -23   3   3 2675.01 154.329   1
  23   3  -3 2909.82 158.007   1
  23  -3  -3 2927.48 159.877   1
 -23  -3   3 2627.02 152.110   1
 -22   3   3 4315.06 217.015   1
  22  -3  -3 4569.24 219.982   1
  21   3  -3-5.42144 40.8162   1
 -21  -3   3-15.9719 38.8676   1
 -20   3   3 273.469 55.4368   1
 -20  -3   3 232.834 53.5452   1
  20   3  -3 287.779 54.0047   1
  20  -3  -3 240.976 54.2587   1
 -19   3   3 945.068 85.8835   1
 -19  -3   3 1044.80 84.3750   1
  19   3  -3 988.152 84.5359   1
  19  -3  -3 1053.09 86.6753   1
 -18   3   3 5.04579 38.2881   1
 -18  -3   3 52.3891 36.9295   1
  18   3  -3 35.0072 38.7759   1
  18  -3  -3 46.1596 40.8698   1
 -17   3   3 22381.6 805.711   1
 -17  -3   3 21747.3 801.815   1
  17   3  -3 20333.5 800.271   1
  17  -3  -3 20847.3 805.989   1
 -16   3   3 128.068 43.2613   1
 -16  -3   3 210.049 41.7436   1
  16   3  -3 113.479 38.8194   1
  16  -3  -3 124.536 43.0088   1
 -15   3   3 132.387 40.1350   1
 -15  -3   3 224.704 41.3722   1
  15   3  -3 213.798 42.6674   1
  15  -3  -3 165.411 44.1897   1
  14  -3  -3 14358.8 551.596   1
 -13   3   3 10333.6 401.773   1
 -13  -3   3 10414.9 397.723   1
  13   3  -3 9982.92 397.557   1
  13  -3  -3 9590.12 398.450   1
 -12   3   3 17017.3 651.004   1
  12  -3  -3 17233.6 652.045   1
 -12  -3   3 17422.1 646.160   1
  12   3  -3 17529.2 648.691   1
  11  -3  -3 304.032 42.8776   1
 -11   3   3 270.228 41.1109   1
 -11  -3   3 271.373 35.5680   1
 -10   3   3 75.5560 28.8270   1
  10  -3  -3 132.264 34.0012   1
 -10  -3   3 125.231 26.8096   1
  10   3  -3 144.452 28.1319   1
  -9   3   3 153.599 30.2799   1
   9  -3  -3 138.067 31.6110   1
  -9  -3   3 107.012 23.6262   1
   9   3  -3 178.529 30.3045   1
  -8   3   3 2635.00 119.540   1
   8  -3  -3 2345.68 118.529   1
  -7   3   3 57589.0 2005.07   1
   7   3  -3 53084.1 1997.54   1
  -7  -3   3 58787.4 1997.97   1
   7  -3  -3 56761.1 2003.98   1
  -6   3   3 8242.56 316.392   1
  -6  -3   3 8666.61 309.902   1
   6  -3  -3 8273.84 318.917   1
   6   3  -3 7951.88 307.435   1
  -5  -3   3 6717.77 255.725   1
   5   3  -3 6981.46 255.874   1
   4  -3  -3 2960.94 129.572   1
   4   3  -3 2823.69 121.258   1
  -4  -3   3 3183.58 121.834   1
   3  -3  -3 73795.1 2605.79   1
  -3   3   3 74672.2 2605.63   1
   3   3  -3 72494.3 2597.22   1
  -3  -3   3 75014.3 2597.42   1
  -2  -3   3 4707.21 177.275   1
   2   3  -3 4468.30 175.850   1
  -2   3   3 4756.35 183.598   1
   2  -3  -3 4836.92 184.022   1
  -1  -3   3 2481.87 100.149   1
   1  -3  -3 2227.57 106.487   1
  -1   3   3 2462.74 104.832   1
   1   3  -3 2467.68 100.243   1
   0  -3  -3 85722.7 2976.27   1
   0   3   3 89055.1 2976.59   1
   0  -3   3 84653.7 2972.82   1
   0   3  -3 79802.2 2971.43   1
  -1  -3  -3 18930.2 696.482   1
   1   3   3 18854.4 695.362   1
   1  -3   3 19372.1 693.486   1
  -1   3  -3 19580.8 692.591   1
  -3  -3  -3 11831.1 461.408   1
   3   3   3 12843.7 463.134   1
  -3   3  -3 11890.0 459.929   1
   3  -3   3 12941.1 463.352   1
   4  -3   3 643.357 50.7413   1
   4   3   3 683.893 51.8021   1
  -4  -3  -3 597.705 48.5712   1
  -4   3  -3 666.984 50.1830   1
  -5   3  -3 4214.81 182.663   1
  -5  -3  -3 4091.79 180.583   1
   5  -3   3 4154.66 181.742   1
   5   3   3 4390.81 183.416   1
  -6   3  -3 13061.2 503.955   1
  -6  -3  -3 13042.8 505.165   1
   6  -3   3 14245.6 509.822   1
   6   3   3 13103.7 504.492   1
  -7   3  -3 62045.2 2261.44   1
  -7  -3  -3 64994.1 2262.38   1
   7  -3   3 61614.1 2261.32   1
   7   3   3 65176.1 2262.57   1
  -8   3  -3 21625.2 749.646   1
  -8  -3  -3 19784.7 741.570   1
   8  -3   3 18670.2 738.430   1
   8   3   3 19917.3 742.312   1
  -9   3  -3 1512.42 96.2723   1
   9  -3   3 1815.16 102.656   1
 -10   3  -3 16299.1 620.712   1
 -10  -3  -3 16118.5 616.305   1
  10  -3   3 15036.7 616.427   1
  10   3   3 17550.7 623.020   1
 -11   3  -3 2236.48 126.868   1
 -11  -3  -3 2296.53 127.548   1
  11  -3   3 2089.43 127.688   1
  11   3   3 2516.73 131.798   1
 -12   3  -3 2960.20 160.374   1
 -12  -3  -3 3354.02 162.466   1
  12  -3   3 3091.62 163.826   1
  12   3   3 3335.99 165.257   1
 -13   3  -3 5652.83 264.225   1
 -13  -3  -3 5881.65 262.529   1
  13  -3   3 5757.22 264.120   1
  13   3   3 6629.56 269.589   1
 -14   3  -3 10070.4 403.927   1
  14  -3   3 9539.53 400.312   1
 -15   3  -3 1883.98 121.363   1
 -15  -3  -3 2246.12 126.305   1
  15  -3   3 1927.05 120.809   1
  15   3   3 1807.90 120.045   1
 -16   3  -3 8323.19 339.829   1
  16  -3   3 7353.97 332.434   1
  16   3   3 7902.33 336.839   1
 -17  -3  -3 1283.23 98.6587   1
 -18  -3  -3 558.474 66.1832   1
  18  -3   3 576.484 70.2782   1
  18   3   3 415.965 61.9609   1
 -19  -3  -3 924.180 85.5218   1
 -19   3  -3 1081.31 94.4426   1
  19  -3   3 1137.30 94.9145   1
  20  -3   3 224.748 50.7755   1
 -21   3  -3 82.9421 50.0063   1
 -21  -3  -3 144.775 48.5031   1
  21  -3   3 145.444 51.4217   1
  21   3   3 106.486 48.4123   1
 -22   3  -3-78.1128 50.8218   1
  22  -3   3-10.4988 45.8262   1
 -23   3  -3 92.1401 48.3560   1
 -23  -3  -3 5.21602 43.7335   1
  23  -3   3 36.1385 41.6947   1
  23   3   3 46.6271 47.9123   1
 -24  -3  -3 1336.89 97.2278   1
  24  -3   3 1277.83 99.4675   1
  24   3   3 1215.70 96.6031   1
 -26   4   3 428.166 63.1573   1
  26  -4  -3 453.012 68.1225   1
 -24   4   3 5.35833 43.5251   1
  24  -4  -3-11.3074 46.2178   1
 -23  -4   3 226.487 53.2929   1
  23   4  -3 186.460 51.9442   1
 -22   4   3 1312.34 100.864   1
 -22  -4   3 1225.24 97.2544   1
  22  -4  -3 1424.13 102.826   1
  22   4  -3 1356.79 99.5372   1
 -21   4   3-27.3777 43.0396   1
 -21  -4   3 59.0187 40.1021   1
  21  -4  -3 54.4275 44.2221   1
  21   4  -3 26.6370 40.1190   1
 -20   4   3 107.964 41.3602   1
 -20  -4   3 57.8601 42.8409   1
  20  -4  -3 91.6125 45.8030   1
  20   4  -3 99.0427 45.8424   1
 -19   4   3 90.2717 43.9788   1
 -19  -4   3 122.683 43.5678   1
  19  -4  -3 136.288 48.0318   1
  19   4  -3 156.786 45.5514   1
 -18   4   3 2123.42 125.012   1
 -18  -4   3 2254.85 124.222   1
  18  -4  -3 1763.27 118.875   1
  18   4  -3 1754.28 115.418   1
 -17  -4   3 113.736 39.1440   1
  17   4  -3 89.3557 37.8731   1
 -16  -4   3 4626.83 214.621   1
  16   4  -3 4353.51 212.180   1
 -15  -4   3 2364.41 129.826   1
  15   4  -3 2268.14 127.610   1
  15  -4  -3 2208.15 129.884   1
  14  -4  -3 5668.99 249.543   1
 -14   4   3 5490.29 244.036   1
  13   4  -3 24380.1 882.628   1
 -13  -4   3 24090.4 882.984   1
 -13   4   3 24322.5 888.829   1
  13  -4  -3 22809.0 886.142   1
  12   4  -3 20025.7 726.607   1
 -12  -4   3 19057.3 725.997   1
 -11   4   3 5798.22 245.053   1
  11   4  -3 6614.31 243.773   1
  11  -4  -3 6148.71 247.830   1
  10  -4  -3 532.934 54.4475   1
 -10   4   3 629.050 56.3695   1
 -10  -4   3 686.150 51.5861   1
  -9  -4   3 29039.2 1026.04   1
   9  -4  -3 28071.2 1033.63   1
   9   4  -3 29487.1 1027.02   1
  -9   4   3 26826.4 1031.07   1
  -8  -4   3 37333.3 1294.22   1
   8  -4  -3 34457.4 1299.98   1
  -8   4   3 36619.9 1301.81   1
   8   4  -3 36046.4 1292.87   1
   7  -4  -3 31242.9 1192.87   1
  -7   4   3 34906.2 1192.75   1
   6  -4  -3 3210.74 141.490   1
  -6   4   3 3236.33 140.315   1
   6   4  -3 2950.62 131.210   1
  -6  -4   3 3364.06 134.379   1
   5  -4  -3 44962.7 1564.96   1
  -5  -4   3 44170.6 1556.69   1
   5   4  -3 42367.6 1555.11   1
  -5   4   3 44790.6 1564.43   1
  -4  -4   3 1734.12 82.1932   1
  -4   4   3 1749.80 87.3127   1
   4   4  -3 1907.82 81.3849   1
   4  -4  -3 1763.61 88.9348   1
  -3  -4   3 7982.70 292.158   1
   3   4  -3 7673.97 290.978   1
   2   4  -3 40254.1 1420.27   1
  -2  -4   3 39926.0 1420.70   1
   1   4  -3 2823.05 113.927   1
  -1  -4   3 2574.08 114.278   1
   0  -4  -3 52278.5 1967.44   1
   0   4  -3 51941.4 1960.34   1
   1   4   3 186146. 6482.02   1
  -1  -4  -3 183029. 6482.08   1
  -2  -4  -3 14713.8 535.438   1
   2   4   3 15050.6 535.206   1
  -2   4  -3 13845.2 532.632   1
   2  -4   3 14194.3 531.901   1
  -3  -4  -3 2781.93 132.927   1
   3   4   3 2803.18 132.987   1
  -3   4  -3 2989.92 133.194   1
   3  -4   3 3178.33 135.286   1
  -4  -4  -3 3317.60 148.449   1
   4   4   3 3299.90 148.182   1
  -4   4  -3 3068.06 145.693   1
   4  -4   3 3427.43 148.917   1
  -5  -4  -3 997.500 66.8622   1
   5   4   3 955.805 65.5423   1
  -5   4  -3 878.317 62.3082   1
   5  -4   3 824.815 64.6908   1
  -6  -4  -3 732.785 58.6716   1
   6   4   3 767.711 57.4567   1
   6  -4   3 681.608 56.9664   1
  -6   4  -3 641.006 55.0330   1
   7   4   3 76866.3 2816.56   1
  -7  -4  -3 81033.2 2818.28   1
   7  -4   3 80056.6 2819.74   1
  -7   4  -3 79339.9 2819.30   1
   8   4   3 2434.44 127.187   1
  -8  -4  -3 2492.74 128.991   1
   9   4   3 55981.1 1999.41   1
  -9  -4  -3 56631.2 2000.94   1
   9  -4   3 54558.9 2002.06   1
  -9   4  -3 55866.5 2002.12   1
  10   4   3 4631.59 203.686   1
 -10  -4  -3 4439.40 202.665   1
 -10   4  -3 4860.34 211.239   1
  11   4   3 13927.4 559.187   1
 -11  -4  -3 15437.0 564.902   1
  11  -4   3 15033.1 566.583   1
 -11   4  -3 13864.5 562.288   1
  12   4   3 4606.70 206.577   1
 -12  -4  -3 5010.89 211.601   1
  12  -4   3 4077.50 205.093   1
 -12   4  -3 3816.19 201.865   1
  13   4   3 292.125 51.7076   1
 -13  -4  -3 261.612 48.5474   1
  14   4   3 1362.51 102.902   1
 -14  -4  -3 1757.93 110.535   1
  14  -4   3 1458.91 105.019   1
 -14   4  -3 1964.60 115.464   1
  15   4   3 14944.8 622.751   1
 -15  -4  -3 18136.7 634.760   1
  15  -4   3 14957.2 625.501   1
 -15   4  -3 17304.4 634.444   1
  16   4   3 36.1803 41.5069   1
 -16  -4  -3 83.6641 43.6116   1
  16  -4   3 5.33185 43.0937   1
 -16   4  -3 150.227 50.1343   1
  17   4   3 4537.97 229.368   1
 -17  -4  -3 5073.92 234.790   1
  17  -4   3 4737.90 233.053   1
  18   4   3 865.001 79.9875   1
 -18  -4  -3 775.425 76.6694   1
  18  -4   3 793.017 80.3694   1
 -18   4  -3 1069.25 88.3824   1
  19   4   3 96.1051 50.3645   1
 -19  -4  -3 128.909 47.9438   1
  19  -4   3 5.55784 45.1964   1
 -19   4  -3 16.2816 43.8532   1
  20  -4   3 1178.50 95.9399   1
 -20   4  -3 1097.77 89.2260   1
  21   4   3 871.745 82.4695   1
 -21  -4  -3 893.890 80.7491   1
 -21   4  -3 805.447 81.2878   1
  22  -4   3 186.695 55.9512   1
 -22   4  -3 214.652 55.4108   1
  23   4   3 155.193 53.8407   1
 -23  -4  -3 234.651 55.7280   1
  24   4   3-15.2341 48.3116   1
 -24   4  -3-31.3067 42.6545   1
  24  -4   3 30.1104 47.7443   1
 -24  -4  -3 40.5388 42.2040   1
 -25   5   3 1031.30 97.3016   1
  25  -5  -3 1442.82 105.315   1
 -24   5   3 417.413 64.9550   1
  24  -5  -3 364.735 63.4269   1
 -23  -5   3 1049.07 90.7257   1
  23   5  -3 1064.03 93.4998   1
  23  -5  -3 1227.14 96.3036   1
 -23   5   3 1184.90 97.8791   1
  22   5  -3-16.3160 43.6079   1
 -22  -5   3 5.43530 40.3037   1
  22  -5  -3-43.9243 47.9072   1
 -22   5   3 38.4917 43.2111   1
  21   5  -3 698.248 74.7177   1
 -21  -5   3 542.472 66.4166   1
  21  -5  -3 587.733 72.1461   1
 -21   5   3 632.041 72.4357   1
  20   5  -3-5.27486 39.7111   1
 -20  -5   3 10.5160 37.4592   1
  19   5  -3 390.269 58.0693   1
 -19  -5   3 353.762 55.0309   1
  19  -5  -3 402.937 60.0042   1
 -19   5   3 398.735 58.8035   1
  18  -5  -3 1535.86 107.364   1
 -18   5   3 1711.92 111.839   1
  17   5  -3 5651.56 247.383   1
 -17  -5   3 5827.33 248.994   1
 -17   5   3 6060.21 256.921   1
 -16  -5   3 36.5640 33.4246   1
  16   5  -3 77.9386 37.2934   1
  15   5  -3 5499.95 244.588   1
  15  -5  -3 5674.00 252.691   1
 -15  -5   3 5584.71 244.830   1
 -14  -5   3 12305.4 472.467   1
  14  -5  -3 11915.8 474.918   1
  14   5  -3 11831.0 468.361   1
 -14   5   3 12087.9 475.686   1
  13  -5  -3 10894.6 422.520   1
  13   5  -3 10888.6 415.229   1
 -13   5   3 11092.6 422.331   1
 -12  -5   3 3208.38 151.479   1
  12  -5  -3 3006.40 154.027   1
 -12   5   3 2940.34 154.675   1
  12   5  -3 3370.22 152.370   1
  11   5  -3 12804.8 493.687   1
 -11  -5   3 13139.9 495.889   1
 -10  -5   3 10121.8 383.071   1
  10  -5  -3 9436.07 388.244   1
  10   5  -3 9898.38 381.138   1
 -10   5   3 9833.58 388.696   1
   9  -5  -3 3009.61 143.438   1
  -9  -5   3 2961.63 136.224   1
  -9   5   3 2823.61 140.005   1
  -8  -5   3 72117.6 2454.93   1
   8  -5  -3 68193.6 2461.70   1
  -8   5   3 65307.8 2462.11   1
   8   5  -3 70400.5 2453.04   1
   7  -5  -3 6994.60 289.497   1
  -7   5   3 7212.76 289.413   1
   7   5  -3 7526.33 283.024   1
  -7  -5   3 7229.76 282.352   1
   6  -5  -3 532.302 47.9748   1
  -6  -5   3 596.203 41.8635   1
  -6   5   3 620.563 49.8599   1
  -5   5   3 42.5021 22.1937   1
   5  -5  -3 59.6676 24.2487   1
   4  -5  -3 28187.7 971.506   1
  -4   5   3 27430.8 970.014   1
   4   5  -3 26644.1 961.658   1
  -4  -5   3 25586.0 961.705   1
   3  -5  -3 554.755 44.8727   1
  -3   5   3 639.395 47.3145   1
   3   5  -3 614.489 41.4444   1
  -3  -5   3 525.497 41.6973   1
  -2   5   3 157668. 5398.85   1
   2  -5  -3 149388. 5398.85   1
  -1   5   3 40251.1 1428.24   1
   1  -5  -3 39703.5 1429.31   1
   0  -5   3 122122. 4311.89   1
   0   5   3 122009. 4316.35   1
   0   5  -3 126401. 4312.32   1
   0  -5  -3 119179. 4316.74   1
   1  -5   3 32249.3 1101.48   1
  -1  -5  -3 28447.7 1101.46   1
  -1   5  -3 30742.9 1098.88   1
   1   5   3 30933.5 1101.88   1
  -2  -5  -3 2251.42 112.674   1
   2   5   3 2588.13 115.507   1
   2  -5   3 2189.77 110.871   1
  -2   5  -3 2359.64 111.766   1
  -3  -5  -3 1935.97 101.779   1
   3   5   3 2023.32 102.781   1
   3  -5   3 2142.96 104.387   1
  -3   5  -3 1944.60 101.918   1
  -4  -5  -3 672.800 53.2226   1
   4   5   3 692.329 52.4741   1
   4  -5   3 521.137 51.5156   1
  -4   5  -3 601.172 51.5694   1
  -5  -5  -3 209.617 34.9397   1
   5   5   3 253.708 37.5747   1
   5  -5   3 272.122 39.2222   1
  -5   5  -3 166.503 34.3039   1
  -6  -5  -3 96097.0 3303.22   1
   6  -5   3 95004.3 3304.84   1
   6   5   3 86297.8 3302.12   1
  -6   5  -3 95601.5 3303.69   1
   7   5   3 199.775 36.5340   1
  -7   5  -3 249.378 38.5585   1
   7  -5   3 159.442 38.2209   1
  -7  -5  -3 194.258 37.8264   1
   8  -5   3 33990.8 1196.05   1
  -8   5  -3 31534.2 1192.35   1
  -9  -5  -3 837.871 70.0129   1
  -9   5  -3 967.249 73.7776   1
   9   5   3 918.780 73.6539   1
   9  -5   3 964.886 74.0585   1
 -10  -5  -3 22832.2 799.402   1
 -10   5  -3 19766.6 794.477   1
  10  -5   3 22615.3 803.258   1
  10   5   3 20212.3 793.607   1
  11   5   3 4207.52 196.217   1
 -11  -5  -3 4108.62 194.990   1
  11  -5   3 3981.74 195.879   1
 -11   5  -3 4212.88 199.310   1
  12   5   3 6140.62 273.785   1
 -12  -5  -3 6237.82 276.045   1
  12  -5   3 6164.27 274.350   1
 -12   5  -3 6715.11 283.199   1
  13  -5   3 161.671 48.4490   1
 -13   5  -3 228.205 48.7677   1
  14   5   3 219.790 48.8080   1
 -14  -5  -3 236.780 48.9919   1
  14  -5   3 346.616 55.5988   1
 -14   5  -3 243.056 49.3382   1
  15   5   3 2545.90 145.875   1
 -15  -5  -3 2794.09 149.642   1
  15  -5   3 2665.09 152.235   1
 -15   5  -3 2608.93 146.248   1
  16   5   3 3931.76 192.578   1
 -16  -5  -3 4011.98 193.833   1
  16  -5   3 3749.90 193.872   1
 -16   5  -3 3646.41 190.799   1
  17  -5   3 3323.22 170.470   1
 -17   5  -3 2817.42 162.424   1
  18   5   3 5552.81 257.425   1
 -18  -5  -3 5816.74 260.876   1
  18  -5   3 5505.64 258.879   1
 -18   5  -3 5816.70 261.551   1
  19   5   3 85.9022 45.3564   1
 -19  -5  -3 85.7545 42.2241   1
  20   5   3 3405.29 176.526   1
 -20   5  -3 3412.34 177.349   1
  20  -5   3 3417.02 178.206   1
 -20  -5  -3 3256.16 174.822   1
 -21  -5  -3 1835.13 120.255   1
  21   5   3 1900.98 122.510   1
  22   5   3 5.18537 43.1878   1
 -22  -5  -3-20.8097 41.9880   1
  22  -5   3-5.30671 47.0695   1
 -22   5  -3-15.7381 41.5071   1
  23   5   3 395.293 62.9092   1
 -23  -5  -3 305.144 58.1713   1
  23  -5   3 342.190 62.4247   1
 -23   5  -3 429.563 60.2854   1
  24   5   3 50.0685 45.1527   1
 -24  -5  -3 49.2075 37.9051   1
 -26   6   3 859.584 82.2463   1
  26  -6  -3 948.617 87.5108   1
 -25   6   3 10.7494 41.9452   1
  25  -6  -3-5.32335 45.9292   1
 -23   6   3 688.684 78.8162   1
  23  -6  -3 655.173 75.9668   1
 -22  -6   3 2120.38 130.597   1
  22   6  -3 2218.93 133.961   1
  21   6  -3 203.309 51.1200   1
 -21   6   3 307.854 55.2244   1
  21  -6  -3 332.868 60.6530   1
 -21  -6   3 123.588 46.3338   1
  20   6  -3 2860.37 156.931   1
 -20  -6   3 2740.20 155.810   1
  20  -6  -3 2989.65 161.700   1
 -20   6   3 3086.88 161.733   1
  19   6  -3 839.680 77.1337   1
 -19  -6   3 899.563 78.5855   1
  19  -6  -3 996.635 86.9314   1
 -19   6   3 942.844 82.4440   1
  18   6  -3 586.566 65.4947   1
 -18  -6   3 585.551 64.4299   1
  18  -6  -3 609.752 67.7807   1
 -18   6   3 566.607 68.6199   1
  17   6  -3 2328.15 131.372   1
 -17  -6   3 2310.52 132.218   1
 -17   6   3 2278.41 133.161   1
  16   6  -3 9801.26 396.499   1
 -16  -6   3 9287.10 394.105   1
  16  -6  -3 9474.56 401.351   1
 -16   6   3 10744.8 406.665   1
 -15  -6   3 7891.50 311.064   1
  15  -6  -3 6760.94 308.309   1
 -15   6   3 7159.51 310.375   1
  15   6  -3 7300.87 305.016   1
 -14  -6   3 2690.18 133.838   1
  14  -6  -3 2337.15 134.182   1
  14   6  -3 2074.80 123.299   1
 -14   6   3 2418.07 133.959   1
 -13   6   3 219.812 47.2805   1
  13  -6  -3 227.116 47.1728   1
 -12  -6   3 114.827 36.1854   1
  12  -6  -3 87.2375 37.5278   1
 -12   6   3 34.2060 33.2588   1
  12   6  -3 91.9193 34.1047   1
 -11  -6   3 1991.07 109.616   1
  11  -6  -3 1981.27 115.856   1
 -11   6   3 2123.43 117.643   1
  11   6  -3 1970.76 108.207   1
 -10  -6   3 26691.3 986.947   1
  10  -6  -3 27032.4 992.450   1
 -10   6   3 27986.0 994.434   1
  10   6  -3 26491.6 984.056   1
  -9  -6   3 19871.9 726.572   1
   9  -6  -3 19889.4 733.285   1
   9   6  -3 18921.1 724.211   1
  -9   6   3 20049.6 733.256   1
  -8  -6   3 383.537 40.0760   1
   8  -6  -3 250.496 42.6060   1
  -8   6   3 296.660 43.0316   1
  -7  -6   3 6429.69 271.834   1
   7  -6  -3 7098.02 281.173   1
  -7   6   3 6924.59 279.191   1
   7   6  -3 6917.25 271.169   1
   6   6  -3 919.724 57.3454   1
  -6   6   3 815.527 62.1581   1
   6  -6  -3 800.106 61.3487   1
   5   6  -3 26187.0 943.775   1
  -5   6   3 25766.4 950.987   1
   5  -6  -3 25411.4 952.177   1
  -5  -6   3 27047.6 945.481   1
   4   6  -3 10987.7 416.662   1
  -4   6   3 10676.4 425.740   1
   4  -6  -3 10963.0 425.793   1
  -4  -6   3 11625.8 418.558   1
   3   6  -3 59387.1 2089.88   1
  -3   6   3 57545.3 2095.27   1
   3  -6  -3 58235.8 2096.62   1
  -3  -6   3 60289.2 2090.49   1
  -2   6   3 17658.6 648.164   1
   2   6  -3 17712.8 642.675   1
  -2  -6   3 17779.3 643.719   1
   2  -6  -3 16985.0 647.939   1
  -1   6   3 18016.4 682.832   1
   1   6  -3 19094.8 679.758   1
  -1  -6   3 18898.4 680.300   1
   1  -6  -3 18111.4 683.605   1
   0   6   3 83041.3 2753.35   1
   0   6  -3 77509.9 2747.24   1
   0  -6   3 76096.6 2747.35   1
   0  -6  -3 74553.4 2751.03   1
   1   6   3 125454. 4515.97   1
   1  -6   3 131092. 4516.07   1
  -1   6  -3 129874. 4514.36   1
  -1  -6  -3 126008. 4517.70   1
  -2   6  -3 10775.4 402.198   1
  -2  -6  -3 10243.3 402.537   1
   2  -6   3 9912.48 401.268   1
   2   6   3 10909.7 403.534   1
  -3   6  -3 4509.48 195.797   1
   3  -6   3 4518.10 196.546   1
   3   6   3 4830.02 197.918   1
  -3  -6  -3 4307.44 195.009   1
  -4   6  -3 333.650 41.8536   1
   4  -6   3 360.578 43.8582   1
   4   6   3 379.712 43.3323   1
  -4  -6  -3 377.912 43.7655   1
  -5   6  -3 53.2692 29.8436   1
   5  -6   3 83.0825 33.4664   1
   5   6   3 66.5911 27.8225   1
  -5  -6  -3 61.1039 29.6557   1
  -6   6  -3 446.269 48.5305   1
   6  -6   3 469.369 50.4408   1
   6   6   3 352.941 46.4334   1
  -6  -6  -3 311.179 47.8214   1
   7  -6   3 49950.5 1730.26   1
  -7   6  -3 46185.5 1727.23   1
  -8   6  -3-4.13140 32.2424   1
   8  -6   3 22.1456 33.3440   1
   8   6   3 8.06073 29.6550   1
  -8  -6  -3-16.6131 32.4131   1
  -9   6  -3 10240.9 422.444   1
  -9  -6  -3 10869.6 423.808   1
   9   6   3 10548.1 420.716   1
   9  -6   3 10747.8 425.141   1
 -10  -6  -3 17427.5 669.231   1
 -10   6  -3 18040.1 671.606   1
  10  -6   3 17516.8 669.995   1
  10   6   3 17258.2 666.293   1
 -11   6  -3 5062.83 228.358   1
  11   6   3 5228.10 226.364   1
  11  -6   3 5292.36 232.628   1
 -12  -6  -3 871.429 73.7148   1
  12   6   3 773.097 70.5095   1
  13  -6   3 308.872 54.3969   1
 -13   6  -3 380.347 59.6258   1
  13   6   3 370.978 55.8897   1
 -13  -6  -3 484.595 59.3147   1
 -14  -6  -3 2702.33 141.766   1
 -14   6  -3 2407.35 140.349   1
  14  -6   3 2181.53 137.420   1
  14   6   3 2534.68 140.466   1
 -15   6  -3 2197.57 132.384   1
  15  -6   3 2035.63 129.063   1
 -15  -6  -3 2014.04 123.680   1
 -16  -6  -3 4282.40 197.341   1
 -16   6  -3 3731.32 192.784   1
  16  -6   3 3729.80 194.763   1
  16   6   3 3757.61 192.168   1
 -17  -6  -3 13058.2 498.798   1
 -17   6  -3 13374.5 501.747   1
  17  -6   3 12268.8 498.718   1
 -18  -6  -3 1410.29 103.404   1
 -18   6  -3 1588.60 107.632   1
  18  -6   3 1317.53 102.327   1
  18   6   3 1433.82 104.725   1
 -19  -6  -3 1250.37 93.9601   1
 -19   6  -3 1163.85 93.2725   1
  19   6   3 1286.00 96.9531   1
  19  -6   3 1122.47 93.6436   1
  20  -6   3 48.5419 46.5865   1
 -20   6  -3 59.7402 42.4407   1
  20   6   3 68.6256 45.8561   1
 -20  -6  -3 73.3356 44.7322   1
 -21  -6  -3 1787.01 117.527   1
 -21   6  -3 1971.09 122.907   1
  21   6   3 1649.05 115.496   1
  21  -6   3 1948.29 121.918   1
  22   6   3 382.169 60.4052   1
 -22   6  -3 365.000 61.0647   1
 -22  -6  -3 383.875 59.1421   1
 -23   6  -3 720.185 76.3327   1
  23  -6   3 839.110 80.9187   1
 -23  -6  -3 673.287 72.1754   1
  23   6   3 890.881 81.4679   1
 -26   7   3 36.2707 42.6677   1
  26  -7  -3 71.8502 47.7100   1
 -24   7   3 64.4637 45.5701   1
  24  -7  -3 5.35508 48.2747   1
 -23   7   3 455.042 66.0602   1
  23  -7  -3 393.652 64.7172   1
 -22   7   3 582.007 67.8314   1
  22  -7  -3 556.853 71.9694   1
  22   7  -3 495.771 65.5179   1
 -21   7   3 2593.20 147.479   1
  21  -7  -3 2530.34 147.691   1
 -21  -7   3 2540.61 146.479   1
 -20   7   3 3581.89 185.888   1
  20  -7  -3 3866.80 188.809   1
  20   7  -3 3447.89 181.716   1
 -20  -7   3 3506.16 183.736   1
 -19   7   3 3037.70 162.860   1
  19  -7  -3 3068.36 159.287   1
  19   7  -3 2759.76 154.525   1
 -19  -7   3 2881.38 157.796   1
 -18   7   3 5581.67 245.224   1
 -18  -7   3 4728.87 239.547   1
  18   7  -3 5036.65 236.954   1
  18  -7  -3 5556.54 247.122   1
 -17   7   3 245.335 48.0156   1
  16   7  -3 74.3193 37.7916   1
 -16  -7   3 38.6358 34.1860   1
  16  -7  -3 72.1926 40.5788   1
 -15   7   3 15193.9 558.537   1
  15   7  -3 13992.4 550.752   1
 -15  -7   3 14022.8 552.322   1
  15  -7  -3 13693.3 554.931   1
 -14   7   3 1541.03 100.495   1
  14   7  -3 1261.65 90.1461   1
 -14  -7   3 1513.82 96.2785   1
  14  -7  -3 1351.51 98.3579   1
 -13   7   3 1883.37 118.055   1
  13   7  -3 2090.85 115.454   1
  13  -7  -3 2029.68 120.503   1
 -13  -7   3 2165.03 118.769   1
  12  -7  -3 661.092 67.1598   1
 -12   7   3 729.149 68.4545   1
 -11   7   3 7579.89 309.902   1
  11   7  -3 7453.65 302.833   1
 -11  -7   3 7340.46 303.389   1
  11  -7  -3 7166.09 309.710   1
 -10   7   3 8024.76 328.717   1
  10   7  -3 8008.22 321.418   1
 -10  -7   3 8032.38 322.165   1
  10  -7  -3 7783.46 325.966   1
  -9   7   3 8981.85 345.150   1
  -9  -7   3 8110.12 334.016   1
   9  -7  -3 8392.75 341.990   1
   9   7  -3 8285.04 333.600   1
   8   7  -3 21595.9 820.862   1
  -8  -7   3 23255.2 824.235   1
  -7  -7   3 1939.77 103.778   1
   7  -7  -3 1968.72 111.786   1
  -7   7   3 2129.04 111.739   1
  -6  -7   3 14294.6 536.834   1
  -6   7   3 14840.5 544.136   1
   6  -7  -3 14166.5 543.070   1
   6   7  -3 13970.5 535.275   1
  -5   7   3 50250.3 1782.43   1
   5  -7  -3 50128.1 1782.55   1
   5   7  -3 49082.8 1774.14   1
  -4  -7   3 26926.4 949.538   1
  -4   7   3 26145.0 953.599   1
   4  -7  -3 26100.2 955.901   1
   4   7  -3 25423.2 946.685   1
  -3  -7   3 6424.48 252.262   1
  -3   7   3 5864.30 253.497   1
   3  -7  -3 6429.46 258.661   1
   3   7  -3 6144.18 249.590   1
   2  -7  -3 9651.81 381.740   1
   2   7  -3 9479.02 374.848   1
  -2  -7   3 10081.7 378.053   1
  -2   7   3 10007.5 382.170   1
   1  -7  -3 38885.3 1390.86   1
   1   7  -3 38634.1 1386.26   1
  -1  -7   3 38041.0 1386.85   1
  -1   7   3 39055.0 1390.13   1
   0  -7  -3 10207.1 389.698   1
   0   7  -3 9596.60 385.285   1
   0  -7   3 10064.7 386.856   1
   0   7   3 10300.6 389.932   1
  -1  -7  -3 34391.4 1250.53   1
  -1   7  -3 35929.1 1247.10   1
   1  -7   3 35640.1 1248.27   1
   1   7   3 32328.5 1246.55   1
  -2  -7  -3 25992.0 947.710   1
   2   7   3 24658.2 945.694   1
   2  -7   3 27166.7 948.408   1
  -2   7  -3 25798.7 945.943   1
  -3  -7  -3 2876.24 141.014   1
  -3   7  -3 2870.75 140.767   1
   3  -7   3 2915.86 141.643   1
   3   7   3 2997.85 142.098   1
  -4   7  -3 34314.5 1230.63   1
   4  -7   3 33309.5 1229.16   1
   4   7   3 33488.5 1229.97   1
  -4  -7  -3 34445.5 1231.03   1
  -6   7  -3 31795.5 1108.12   1
   6  -7   3 28594.2 1105.90   1
   6   7   3 31027.2 1105.40   1
  -6  -7  -3 29526.3 1105.01   1
  -7   7  -3 9401.37 392.619   1
   7  -7   3 9607.92 394.301   1
   7   7   3 10104.1 393.116   1
  -7  -7  -3 10260.1 395.703   1
  -8   7  -3 1694.05 102.462   1
   8  -7   3 1701.89 103.823   1
   8   7   3 1495.17 97.5133   1
  -8  -7  -3 1557.04 100.471   1
  -9   7  -3 3345.50 172.512   1
   9  -7   3 3826.34 181.993   1
   9   7   3 3549.12 172.837   1
  -9  -7  -3 3498.07 174.598   1
 -10   7  -3 1082.91 83.9265   1
 -10  -7  -3 1074.42 84.2969   1
  10  -7   3 1311.93 90.8614   1
  10   7   3 1141.78 85.3230   1
  11   7   3 5370.74 243.988   1
 -11  -7  -3 5617.90 247.931   1
  12  -7   3 8073.47 351.914   1
 -12   7  -3 8714.28 353.539   1
 -13   7  -3 7515.68 318.084   1
  13   7   3 7313.09 314.019   1
  13  -7   3 7216.13 317.276   1
 -14   7  -3 5060.57 225.471   1
 -14  -7  -3 4621.69 215.815   1
  15   7   3 112.602 43.7115   1
 -15  -7  -3 186.836 47.7782   1
  16  -7   3 3239.74 171.718   1
 -16   7  -3 3118.47 169.351   1
 -17  -7  -3 1587.61 109.994   1
 -17   7  -3 1441.94 106.016   1
  17   7   3 1509.33 108.602   1
  17  -7   3 1777.67 114.683   1
 -18  -7  -3 202.765 52.7324   1
  18   7   3 236.573 53.3033   1
  19  -7   3 102.728 50.7741   1
 -19   7  -3 21.7608 46.1979   1
 -19  -7  -3 58.6232 43.0840   1
  19   7   3 99.8722 49.3659   1
  20   7   3 1512.52 108.697   1
 -20  -7  -3 1490.49 106.745   1
  21  -7   3 42.1753 43.9244   1
 -21   7  -3 26.4651 47.2146   1
 -22   7  -3 3926.37 190.949   1
  22  -7   3 3418.04 185.125   1
  22   7   3 3608.57 183.953   1
 -22  -7  -3 3778.86 186.652   1
  23   7   3 976.881 87.2247   1
 -23  -7  -3 1244.96 94.3006   1
  25  -8  -3 41.4047 45.9254   1
 -25   8   3 36.2590 42.0972   1
  24  -8  -3 719.684 78.3428   1
 -24   8   3 667.988 73.6358   1
  23  -8  -3 16.7907 48.2967   1
 -23   8   3 30.8592 46.3556   1
  22  -8  -3 32.7356 48.9118   1
 -22   8   3-5.39584 44.3906   1
 -21   8   3 119.130 49.0887   1
  21  -8  -3 65.9478 45.5318   1
  21   8  -3 10.7199 40.3977   1
 -21  -8   3 28.0264 41.2881   1
 -20   8   3 4975.95 224.362   1
  20  -8  -3 4363.13 209.863   1
  20   8  -3 4644.86 214.525   1
 -19  -8   3 27.1195 38.6744   1
  19   8  -3 20.7579 39.6795   1
  19  -8  -3 114.023 49.7142   1
 -19   8   3 32.0439 39.3286   1
 -18   8   3 1677.35 114.112   1
 -18  -8   3 1818.37 118.007   1
  18  -8  -3 1743.66 117.084   1
  18   8  -3 2085.70 121.155   1
 -17  -8   3 5753.21 265.328   1
 -17   8   3 5825.43 265.939   1
  17  -8  -3 6402.06 271.376   1
  17   8  -3 5718.20 261.718   1
 -16   8   3 2684.94 150.114   1
  16   8  -3 2843.20 147.919   1
 -16  -8   3 2833.86 150.659   1
  16  -8  -3 2609.55 151.723   1
 -15   8   3 3987.25 189.222   1
  15   8  -3 3512.98 181.667   1
 -15  -8   3 3726.27 186.256   1
  15  -8  -3 4082.03 194.124   1
 -14   8   3 1260.59 88.6028   1
  14   8  -3 973.831 79.5119   1
 -14  -8   3 1000.67 80.3934   1
  14  -8  -3 1053.28 83.1310   1
  13   8  -3 1716.86 104.338   1
 -13  -8   3 1717.41 105.124   1
 -12   8   3 82.6647 37.1457   1
  12   8  -3 53.3466 32.5599   1
 -12  -8   3 96.2039 36.1721   1
  12  -8  -3 51.4758 35.8362   1
 -11   8   3 1133.98 83.0731   1
  11   8  -3 977.818 74.2164   1
 -11  -8   3 1075.61 78.3459   1
  11  -8  -3 1039.85 80.3687   1
 -10   8   3 24935.4 945.752   1
 -10  -8   3 25746.6 940.189   1
  10   8  -3 25872.1 939.963   1
  10  -8  -3 25485.8 946.253   1
  -9  -8   3 19926.0 728.729   1
   9  -8  -3 20062.3 736.508   1
   9   8  -3 19062.1 725.963   1
  -9   8   3 19110.9 733.008   1
   8  -8  -3 194.196 41.9062   1
  -8  -8   3 221.832 38.4501   1
  -8   8   3 177.820 38.2266   1
   8   8  -3 228.876 37.4755   1
   7   8  -3 43365.8 1535.77   1
  -7   8   3 42533.0 1540.77   1
   7  -8  -3 41321.1 1541.44   1
  -7  -8   3 43447.1 1536.39   1
  -6   8   3 15615.2 598.913   1
   6  -8  -3 15718.5 598.641   1
  -6  -8   3 15982.9 592.437   1
   5   8  -3 15024.5 561.697   1
  -5  -8   3 14816.8 562.577   1
   4   8  -3 11680.3 443.026   1
   4  -8  -3 11041.6 449.329   1
  -4   8   3 11978.1 450.820   1
   3   8  -3 19760.2 710.883   1
  -3   8   3 18721.2 713.871   1
   3  -8  -3 19084.4 716.405   1
  -3  -8   3 19190.0 710.870   1
   2   8  -3 9.38186 23.9019   1
  -2   8   3 21.0702 25.6451   1
  -2  -8   3 41.4835 24.3888   1
   2  -8  -3 7.19511 25.4245   1
  -1   8   3 42757.4 1541.76   1
   1   8  -3 42288.5 1537.50   1
  -1  -8   3 43678.1 1538.91   1
   1  -8  -3 42642.9 1542.77   1
   0   8   3 28393.8 1027.73   1
   0   8  -3 27569.5 1024.12   1
   0  -8   3 28419.1 1026.40   1
   0  -8  -3 28225.8 1028.52   1
   1   8   3 2928.19 142.503   1
   1  -8   3 2889.42 142.223   1
  -1   8  -3 2959.76 141.556   1
  -1  -8  -3 2937.27 145.626   1
  -2   8  -3 13938.2 526.595   1
   2  -8   3 13684.0 527.375   1
  -3   8  -3 8050.15 336.528   1
   3  -8   3 8811.96 342.386   1
   4   8   3 6408.14 269.407   1
  -4  -8  -3 6421.07 270.278   1
  -5  -8  -3 32719.2 1223.14   1
   5   8   3 34734.3 1224.54   1
  -5   8  -3 31869.6 1223.46   1
   5  -8   3 35095.0 1226.72   1
  -6  -8  -3 6713.76 275.065   1
   6   8   3 6405.11 272.405   1
  -6   8  -3 6416.65 274.175   1
   6  -8   3 6145.29 273.631   1
  -7  -8  -3 38669.1 1419.94   1
   7   8   3 39878.5 1419.16   1
  -7   8  -3 39629.1 1422.11   1
   7  -8   3 38110.6 1421.79   1
  -8  -8  -3 6533.17 284.863   1
   8   8   3 6912.71 285.351   1
  -8   8  -3 6623.50 286.841   1
   8  -8   3 6577.65 286.861   1
  -9  -8  -3 2643.91 140.899   1
   9   8   3 2519.14 136.973   1
  -9   8  -3 2363.41 137.128   1
   9  -8   3 2738.09 143.378   1
  10   8   3 698.594 67.0756   1
 -10  -8  -3 710.401 68.2913   1
  11  -8   3 209.311 50.0491   1
 -11   8  -3 225.640 50.6694   1
 -12   8  -3 3125.22 160.619   1
  12  -8   3 2895.53 158.363   1
  12   8   3 2878.25 155.793   1
 -13   8  -3 14025.6 556.026   1
  13  -8   3 14009.2 559.413   1
 -13  -8  -3 14461.0 559.071   1
 -14  -8  -3 893.990 80.1003   1
 -14   8  -3 813.466 76.4984   1
  14  -8   3 897.752 79.9786   1
  14   8   3 777.874 75.8253   1
 -15  -8  -3 957.230 82.8869   1
 -15   8  -3 1009.07 87.9688   1
  15  -8   3 736.427 76.6070   1
  15   8   3 839.285 78.0981   1
 -16  -8  -3 85.7288 43.3662   1
 -16   8  -3 92.8272 48.5419   1
  16  -8   3 98.3179 49.8392   1
  16   8   3 97.9590 45.8459   1
 -17  -8  -3 323.454 57.8909   1
 -17   8  -3 400.572 61.0344   1
  17  -8   3 241.987 51.1246   1
  17   8   3 238.621 54.5383   1
 -18  -8  -3 605.165 70.9517   1
 -18   8  -3 632.720 69.4206   1
  18  -8   3 771.211 78.6855   1
  18   8   3 603.130 71.0111   1
 -19  -8  -3 1810.97 117.519   1
 -19   8  -3 1701.06 116.079   1
  19  -8   3 1813.44 121.555   1
  19   8   3 1810.45 117.217   1
 -20  -8  -3 165.920 48.7258   1
 -20   8  -3 138.615 49.5179   1
  20  -8   3 63.6062 48.9925   1
  20   8   3 180.326 48.3370   1
 -21  -8  -3 885.242 82.7552   1
 -21   8  -3 816.533 81.4234   1
  21   8   3 924.005 83.8629   1
  21  -8   3 784.650 78.4774   1
  22  -8   3 1184.90 93.7130   1
  24  -9  -3-21.9858 46.3332   1
 -24   9   3 4.98018 41.2248   1
  23  -9  -3 245.958 55.8070   1
 -23   9   3 305.046 58.2295   1
  21  -9  -3 25.7961 41.9183   1
 -21   9   3 28.6038 44.3449   1
 -20  -9   3 479.346 63.4468   1
 -20   9   3 672.619 74.2945   1
  20   9  -3 549.899 67.6791   1
  20  -9  -3 479.440 66.9706   1
 -19   9   3 1672.66 114.075   1
 -19  -9   3 1631.16 113.776   1
  19  -9  -3 1901.71 122.964   1
  19   9  -3 1931.50 119.488   1
 -18   9   3 207.883 49.1568   1
  18   9  -3 143.882 44.2487   1
 -18  -9   3 168.674 46.3922   1
  17  -9  -3 1803.10 115.095   1
  17   9  -3 1546.85 105.414   1
 -17  -9   3 1519.99 105.581   1
 -16   9   3 5408.54 239.859   1
  16  -9  -3 5451.50 245.220   1
  16   9  -3 4775.20 232.126   1
 -16  -9   3 4955.39 235.029   1
 -15   9   3 14705.6 554.657   1
  15  -9  -3 13534.4 551.325   1
  15   9  -3 13747.6 546.549   1
 -15  -9   3 14205.5 551.166   1
 -14   9   3 2090.86 124.482   1
  14  -9  -3 1874.61 120.182   1
  14   9  -3 1986.64 119.690   1
 -14  -9   3 2174.24 122.984   1
 -13   9   3 926.344 77.9138   1
 -13  -9   3 846.868 73.6558   1
  13   9  -3 965.888 76.3478   1
  13  -9  -3 872.655 78.5566   1
 -12  -9   3 108.637 38.0647   1
  12   9  -3 85.8084 33.1858   1
 -11   9   3 879.966 76.7048   1
  11  -9  -3 893.996 77.4789   1
  11   9  -3 876.120 71.7418   1
 -11  -9   3 890.535 71.9467   1
  10  -9  -3 18512.5 688.355   1
 -10  -9   3 18196.6 683.393   1
  10   9  -3 17630.0 679.291   1
 -10   9   3 18047.6 688.177   1
  -9   9   3 19100.3 740.928   1
   9  -9  -3 20197.7 744.389   1
  -8   9   3 1771.93 109.700   1
   8  -9  -3 1797.14 111.391   1
   7   9  -3 663.403 57.7204   1
  -7   9   3 639.362 62.2440   1
   7  -9  -3 671.649 64.4669   1
  -7  -9   3 741.328 60.7735   1
   6   9  -3 27724.9 990.566   1
  -6   9   3 26007.9 994.109   1
   6  -9  -3 27291.7 995.996   1
  -6  -9   3 27091.3 990.030   1
   5   9  -3 1088.23 74.6307   1
  -5   9   3 1180.86 80.8835   1
   5  -9  -3 1183.38 81.1535   1
  -5  -9   3 1047.54 75.4329   1
   4   9  -3 8162.79 326.286   1
  -4   9   3 7849.36 331.473   1
   4  -9  -3 8052.06 332.508   1
  -4  -9   3 8481.27 328.721   1
  -3   9   3 3.83927 25.9601   1
   3   9  -3 27.4691 27.1778   1
   3  -9  -3 39.2938 30.0303   1
  -3  -9   3 21.5889 26.8967   1
  -2   9   3 17404.1 658.830   1
   2   9  -3 18077.2 656.998   1
  -2  -9   3 16778.6 656.132   1
   2  -9  -3 17824.1 661.642   1
  -1   9   3 1388.18 88.7358   1
   1   9  -3 1376.93 85.8546   1
  -1  -9   3 1462.93 87.9808   1
   1  -9  -3 1344.29 89.5141   1
   0   9   3 7116.35 293.666   1
   0   9  -3 7256.22 293.720   1
   0  -9   3 7006.36 292.905   1
   0  -9  -3 7016.04 294.824   1
   1   9   3 2317.89 127.565   1
  -1  -9  -3 2650.84 132.327   1
   2   9   3 6678.35 276.303   1
  -2   9  -3 6725.64 276.060   1
   2  -9   3 6366.00 274.262   1
  -2  -9  -3 6375.26 274.745   1
   3   9   3 87.9033 36.2782   1
  -3   9  -3 104.203 38.5639   1
   3  -9   3 61.3847 36.5758   1
  -3  -9  -3 33.0203 33.1874   1
  -4   9  -3 43557.3 1561.15   1
   4  -9   3 44721.5 1563.77   1
   4   9   3 42561.7 1559.46   1
  -4  -9  -3 41916.4 1560.76   1
  -5  -9  -3 9083.08 371.256   1
  -5   9  -3 9232.60 373.202   1
   5  -9   3 9176.94 372.623   1
  -6  -9  -3 1016.42 77.8791   1
   6   9   3 947.190 76.4584   1
  -6   9  -3 895.187 76.5603   1
   6  -9   3 924.043 74.4887   1
  -7  -9  -3 227.097 42.1610   1
   7   9   3 211.321 40.9036   1
  -7   9  -3 210.023 45.3893   1
   7  -9   3 153.164 42.8458   1
  -8  -9  -3 6119.32 266.015   1
  -8   9  -3 5608.14 262.765   1
   8  -9   3 5652.53 263.380   1
   9   9   3 719.812 70.2798   1
  -9  -9  -3 762.624 72.0248   1
  10  -9   3 6607.41 305.377   1
 -10   9  -3 7797.40 312.261   1
  11   9   3 687.684 68.4589   1
  11  -9   3 679.617 73.7562   1
 -11   9  -3 698.350 71.0105   1
 -12  -9  -3 4497.35 212.548   1
 -12   9  -3 4558.81 214.189   1
  12  -9   3 4126.91 209.863   1
 -13  -9  -3 36.2156 43.0925   1
  13   9   3 20.1580 40.9387   1
  13  -9   3-5.36608 37.9131   1
 -13   9  -3 15.8991 38.3841   1
 -14   9  -3 4621.34 222.024   1
 -14  -9  -3 5002.25 226.736   1
  14  -9   3 4570.26 225.307   1
  14   9   3 4571.02 220.631   1
 -15  -9  -3 21.4226 40.0224   1
  15   9   3 36.0553 43.1639   1
  15  -9   3 21.5910 43.5681   1
 -15   9  -3-5.38098 41.1151   1
 -16   9  -3 475.948 67.2444   1
  16  -9   3 495.172 64.0353   1
  16   9   3 368.745 62.2336   1
 -17   9  -3 3000.90 162.526   1
  17  -9   3 2869.28 161.127   1
  17   9   3 2853.76 158.572   1
 -17  -9  -3 3117.55 163.572   1
 -18   9  -3 1055.61 89.8242   1
  18  -9   3 1056.54 92.9471   1
  18   9   3 1048.03 91.8018   1
 -18  -9  -3 1144.93 93.3326   1
 -19   9  -3 103.517 49.4964   1
  19  -9   3 5.49881 41.4268   1
  19   9   3 15.5801 45.8416   1
 -19  -9  -3 64.8663 45.5930   1
 -20   9  -3 35.8974 41.6910   1
  20  -9   3 101.449 51.2995   1
  20   9   3 35.9785 45.3746   1
 -20  -9  -3 26.7451 44.0363   1
 -21   9  -3 5.15499 45.2284   1
  21  -9   3 30.7410 47.8242   1
  21   9   3 5.06765 43.9708   1
 -21  -9  -3-31.6403 44.1866   1
  22   9   3 759.677 79.0737   1
  24 -10  -3 348.597 64.8996   1
 -24  10   3 371.613 61.5250   1
  22 -10  -3-26.1747 46.4335   1
 -22  10   3 5.36100 43.5484   1
  21 -10  -3 1189.73 100.647   1
 -21  10   3 1681.62 113.028   1
  20 -10  -3 103.150 49.5629   1
 -20  10   3 104.371 46.1798   1
  19 -10  -3 191.135 52.7348   1
 -19  10   3 133.182 44.4493   1
 -18  10   3 1437.07 106.007   1
  18  10  -3 1535.48 105.778   1
 -18 -10   3 1568.26 106.522   1
  17 -10  -3 1248.70 95.9979   1
  17  10  -3 1082.70 87.2422   1
 -17 -10   3 1135.06 89.0292   1
 -16  10   3 3784.83 186.280   1
  16 -10  -3 3441.87 183.665   1
  16  10  -3 3682.63 183.274   1
 -16 -10   3 3706.81 184.218   1
 -15  10   3 332.976 56.6842   1
  15 -10  -3 308.700 57.6394   1
  15  10  -3 371.543 54.4045   1
 -15 -10   3 380.275 56.7789   1
 -14  10   3 1132.55 89.5424   1
  14 -10  -3 1209.67 92.7953   1
  14  10  -3 1015.61 83.3459   1
 -14 -10   3 1202.31 88.0164   1
 -13  10   3 59.6802 40.6057   1
  13 -10  -3 131.497 44.0746   1
  13  10  -3 120.056 41.1606   1
 -13 -10   3 160.325 42.6908   1
 -12  10   3 175.301 44.9071   1
 -12 -10   3 179.006 41.7338   1
  12 -10  -3 122.557 43.1341   1
  11 -10  -3 2876.85 153.050   1
  11  10  -3 2777.44 147.225   1
 -11  10   3 2962.30 156.051   1
 -11 -10   3 3010.55 152.588   1
  10  10  -3 76.0387 37.1517   1
 -10 -10   3 70.1613 35.4829   1
   9 -10  -3 1182.46 88.5978   1
   9  10  -3 1178.61 83.7107   1
  -9  10   3 1215.63 87.9600   1
  -9 -10   3 1218.30 85.2406   1
   8  10  -3 1702.13 100.538   1
  -8  10   3 1679.90 105.880   1
   8 -10  -3 1571.91 103.820   1
  -8 -10   3 1600.67 100.513   1
   7  10  -3 47011.8 1648.03   1
  -7  10   3 44740.0 1649.41   1
   7 -10  -3 43373.5 1648.51   1
  -7 -10   3 47420.8 1648.09   1
   6  10  -3 16224.9 639.936   1
  -6  10   3 16959.4 646.884   1
   6 -10  -3 17565.0 649.112   1
  -6 -10   3 17298.4 643.854   1
   5  10  -3 980.005 73.7763   1
  -5  10   3 999.699 77.3241   1
   5 -10  -3 1032.71 78.3137   1
  -5 -10   3 1084.29 77.5993   1
  -4  10   3 1012.06 77.7532   1
   4 -10  -3 1060.67 79.3713   1
  -3  10   3 7614.21 315.745   1
  -3 -10   3 7490.88 313.696   1
   3 -10  -3 7751.00 317.974   1
   2  10  -3 12292.8 460.277   1
  -2  10   3 11472.0 458.862   1
  -2 -10   3 11843.2 459.086   1
   2 -10  -3 11386.4 461.549   1
  -1  10   3 17041.4 639.255   1
   1  10  -3 16016.1 634.267   1
   1 -10  -3 17592.4 642.380   1
   0  10   3 1432.61 91.5234   1
   0  10  -3 1313.67 88.3475   1
   0 -10   3 1369.89 90.2909   1
   0 -10  -3 1615.73 96.4313   1
   1  10   3 6178.84 265.914   1
  -1  10  -3 6300.06 265.445   1
   1 -10   3 6396.50 266.624   1
  -1 -10  -3 5963.40 265.706   1
   2  10   3 4173.22 201.403   1
  -2  10  -3 4346.92 203.016   1
  -2 -10  -3 4361.93 204.232   1
   3  10   3 13038.7 517.230   1
  -3  10  -3 13155.4 519.414   1
   3 -10   3 13504.3 521.274   1
  -3 -10  -3 13856.7 523.744   1
  -4  10  -3 11101.1 445.383   1
   4 -10   3 11425.6 448.611   1
   4  10   3 11286.4 444.644   1
  -4 -10  -3 11047.6 445.836   1
  -5  10  -3 4706.63 215.348   1
  -5 -10  -3 4469.46 213.323   1
   5 -10   3 4806.28 215.866   1
   5  10   3 4565.37 211.400   1
  -6 -10  -3 229.093 48.5509   1
  -6  10  -3 251.962 47.3161   1
   6 -10   3 318.840 50.7610   1
   6  10   3 247.832 48.5168   1
  -7 -10  -3 1975.56 119.271   1
   7  10   3 2086.40 120.206   1
  -7  10  -3 2023.08 122.271   1
   7 -10   3 1980.44 121.489   1
  -8  10  -3 19.3515 36.4648   1
   8 -10   3 79.6034 36.6504   1
  -9 -10  -3 26174.4 938.861   1
   9  10   3 24387.9 933.557   1
  -9  10  -3 25111.1 939.521   1
   9 -10   3 24659.0 938.452   1
 -10 -10  -3 521.577 61.5267   1
  10  10   3 436.573 57.5221   1
  10 -10   3 549.098 66.7015   1
 -10  10  -3 432.483 60.7021   1
 -11 -10  -3 237.148 52.6675   1
 -11  10  -3 170.299 46.9443   1
  11 -10   3 271.737 52.0456   1
 -12 -10  -3 1978.53 122.115   1
  12  10   3 1885.15 119.996   1
  12 -10   3 1741.50 122.082   1
 -13 -10  -3 6412.54 268.935   1
  13  10   3 5447.62 260.835   1
  13 -10   3 5875.48 267.840   1
 -13  10  -3 5758.73 266.298   1
 -14  10  -3 1258.84 96.8845   1
  14 -10   3 1208.83 98.4958   1
  14  10   3 1130.12 92.4485   1
 -14 -10  -3 1155.56 90.8346   1
 -15  10  -3 1682.46 109.481   1
 -15 -10  -3 1431.35 105.830   1
  15 -10   3 1568.99 111.375   1
  15  10   3 1493.00 105.134   1
 -16 -10  -3-5.32089 42.6634   1
  16  10   3 15.5614 42.1345   1
  16 -10   3-5.34795 40.5608   1
 -16  10  -3-16.2168 41.5965   1
 -17  10  -3-11.4387 48.2115   1
  17 -10   3 15.8166 41.9938   1
  17  10   3-20.7926 41.4041   1
 -17 -10  -3 5.31527 38.8024   1
  18  10   3 25.9533 45.2907   1
 -18 -10  -3-15.8851 43.0113   1
  19 -10   3 1154.94 96.4502   1
 -19  10  -3 1260.32 99.0104   1
 -20  10  -3-39.6423 40.5084   1
  20  10   3 30.5371 42.1290   1
 -20 -10  -3 20.7615 40.5067   1
 -21  10  -3 49.7964 41.7367   1
  21 -10   3 5.08342 46.0576   1
  21  10   3 40.0416 48.2912   1
 -21 -10  -3 10.2090 41.7396   1
  23 -11  -3 267.136 55.6760   1
 -23  11   3 263.084 57.5519   1
  21 -11  -3 52.8006 47.5963   1
 -21  11   3 15.5607 44.7678   1
  20 -11  -3 87.2200 50.4130   1
 -20  11   3 10.2769 43.6015   1
  19 -11  -3 199.040 54.2642   1
 -19  11   3 227.986 52.3748   1
  18 -11  -3 10.8276 41.6663   1
 -18  11   3 31.7356 41.2853   1
 -17  11   3 56.7052 43.9994   1
 -17 -11   3-5.29164 37.4198   1
  17 -11  -3 78.0480 50.2650   1
  17  11  -3 62.4163 44.1359   1
 -16 -11   3 7994.67 346.608   1
 -16  11   3 8426.58 349.259   1
  16 -11  -3 8320.29 350.814   1
  16  11  -3 8082.49 345.552   1
 -15  11   3 260.064 49.2114   1
 -15 -11   3 347.607 53.5976   1
  15  11  -3 245.552 49.4522   1
  15 -11  -3 222.292 53.0336   1
 -14 -11   3 1751.71 115.670   1
  14  11  -3 1972.38 117.359   1
 -13  11   3 176.415 48.4833   1
  13 -11  -3 134.052 48.4323   1
  12 -11  -3 74.9742 42.7363   1
 -12  11   3 80.3504 44.4028   1
  12  11  -3 93.1976 38.2106   1
 -12 -11   3 91.6812 41.0255   1
  11  11  -3-4.57950 33.4369   1
 -11  11   3 4.96845 37.6874   1
  11 -11  -3 54.1788 42.2577   1
 -11 -11   3 23.5917 36.3132   1
  10 -11  -3 7474.17 320.518   1
 -10  11   3 7661.06 322.361   1
  10  11  -3 7447.73 315.485   1
 -10 -11   3 7495.25 317.745   1
   9  11  -3 23461.2 888.669   1
  -9  11   3 24179.6 894.759   1
   9 -11  -3 23807.0 895.743   1
  -9 -11   3 24133.9 890.680   1
   8  11  -3 1077.45 81.2578   1
  -8 -11   3 1149.88 84.7175   1
   7  11  -3 1673.91 102.179   1
  -7  11   3 1615.46 105.058   1
   7 -11  -3 1536.95 105.054   1
  -7 -11   3 1742.19 105.526   1
   6  11  -3 4233.03 194.587   1
  -6  11   3 4281.96 198.185   1
   6 -11  -3 4061.49 196.084   1
  -6 -11   3 4136.78 195.839   1
   5  11  -3 9462.89 379.657   1
  -5  11   3 9149.81 382.310   1
   5 -11  -3 9404.91 384.131   1
  -5 -11   3 9686.51 382.177   1
   4  11  -3 6829.88 288.500   1
  -4  11   3 6601.78 291.798   1
  -4 -11   3 7434.28 294.515   1
   4 -11  -3 6648.45 292.920   1
   3  11  -3 9598.55 378.697   1
  -3  11   3 9266.39 381.558   1
  -3 -11   3 9486.16 379.602   1
   3 -11  -3 9228.10 381.728   1
  -2  11   3 155.645 42.1458   1
   2  11  -3 108.194 39.1137   1
  -2 -11   3 122.844 39.6152   1
   2 -11  -3 142.438 43.5690   1
  -1  11   3 21134.3 766.922   1
   1  11  -3 20094.9 761.739   1
  -1 -11   3 20070.9 764.168   1
   1 -11  -3 20114.6 765.786   1
   0  11   3 7815.11 328.824   1
   0  11  -3 7885.65 327.013   1
   0 -11   3 8055.26 329.724   1
   0 -11  -3 7907.46 331.205   1
   1  11   3 8.76535 33.2452   1
  -1  11  -3 25.6847 33.4136   1
  -1 -11  -3 17.9670 35.3024   1
   2  11   3 619.924 60.8391   1
  -2  11  -3 637.085 63.6900   1
   2 -11   3 586.831 62.3714   1
   3  11   3 17927.9 662.149   1
  -3  11  -3 16782.1 662.150   1
   3 -11   3 17546.8 663.455   1
  -3 -11  -3 17046.8 661.229   1
  -4  11  -3 2232.20 126.531   1
   4 -11   3 2141.56 126.769   1
   4  11   3 2346.40 129.032   1
  -4 -11  -3 2091.01 124.465   1
  -5  11  -3 6473.42 296.459   1
   5 -11   3 7360.77 302.359   1
   5  11   3 7140.81 297.496   1
  -5 -11  -3 6748.11 297.231   1
  -7  11  -3 2082.15 130.097   1
   7 -11   3 2204.20 131.627   1
   7  11   3 2391.71 131.658   1
  -7 -11  -3 2588.71 138.256   1
  -8  11  -3 3983.64 196.756   1
  -8 -11  -3 4249.02 198.260   1
   8  11   3 3882.41 193.619   1
   8 -11   3 3922.64 196.769   1
  -9 -11  -3 178.977 48.0836   1
   9 -11   3 339.741 56.5214   1
  -9  11  -3 202.833 47.8902   1
   9  11   3 282.102 51.5398   1
  10 -11   3 2429.93 144.155   1
 -10 -11  -3 2761.10 145.618   1
 -10  11  -3 2436.86 143.433   1
 -11 -11  -3 380.224 56.7626   1
  11  11   3 470.889 59.6196   1
 -12 -11  -3 128.197 44.7265   1
  12 -11   3 126.735 48.8235   1
 -12  11  -3 156.205 49.9762   1
  12  11   3 111.286 46.7474   1
 -13 -11  -3 2570.22 139.093   1
  13 -11   3 2176.58 136.906   1
  13  11   3 2139.66 132.191   1
 -13  11  -3 2244.63 137.072   1
  14  11   3 1955.20 126.772   1
 -14 -11  -3 2190.35 131.132   1
  14 -11   3 1963.95 130.325   1
 -14  11  -3 2403.15 137.040   1
 -15 -11  -3 174.583 49.5199   1
  15 -11   3 155.103 53.0537   1
  15  11   3 187.125 50.7370   1
 -15  11  -3 178.972 51.5992   1
 -16  11  -3 37.2724 38.2949   1
  16 -11   3 75.9818 48.4324   1
  17  11   3 25.9268 46.9708   1
 -17 -11  -3-15.8540 42.9270   1
  18  11   3 463.632 65.9156   1
 -18 -11  -3 656.136 70.2648   1
  18 -11   3 548.826 70.6517   1
 -18  11  -3 749.585 76.9371   1
  19  11   3 15.2896 44.7188   1
 -19 -11  -3 15.5795 41.9155   1
  20 -11   3-46.3190 44.4158   1
 -20  11  -3-15.0110 44.6304   1
 -22  12   3 438.718 61.9149   1
  22 -12  -3 319.606 61.1701   1
 -20  12   3 51.7072 39.8118   1
  20 -12  -3 21.2124 45.7742   1
  18 -12  -3 538.292 71.3076   1
  17 -12  -3 43.3575 46.3254   1
 -17  12   3 102.215 43.4430   1
 -17 -12   3 86.4112 42.8372   1
  17  12  -3 109.566 45.1175   1
 -16 -12   3 762.028 77.5733   1
  16 -12  -3 776.364 78.3422   1
 -16  12   3 979.292 83.6957   1
  16  12  -3 738.587 76.2542   1
  15 -12  -3 37.3634 42.5745   1
 -15  12   3 140.500 43.9224   1
 -15 -12   3 47.3561 39.3803   1
  15  12  -3 25.5120 39.3277   1
  14 -12  -3 237.184 51.0264   1
 -14 -12   3 213.364 48.7734   1
 -14  12   3 164.750 47.3238   1
  14  12  -3 135.512 42.8030   1
  13 -12  -3 500.839 61.4224   1
 -13 -12   3 352.132 55.9835   1
 -13  12   3 411.672 57.6941   1
  13  12  -3 361.744 55.7863   1
  12 -12  -3 8960.01 377.568   1
 -12 -12   3 9037.93 377.447   1
  12  12  -3 8968.61 375.604   1
 -12  12   3 9499.18 382.264   1
 -11  12   3 734.677 75.9369   1
  11 -12  -3 715.092 72.6297   1
  10 -12  -3 776.489 74.2913   1
 -10  12   3 671.445 69.5797   1
  10  12  -3 628.353 66.9050   1
 -10 -12   3 626.564 65.1851   1
   9  12  -3 3897.54 188.673   1
  -9  12   3 3792.96 191.472   1
   9 -12  -3 3940.80 193.583   1
  -9 -12   3 3919.70 189.725   1
   8  12  -3 750.300 70.1082   1
  -8  12   3 896.973 75.6836   1
   8 -12  -3 982.654 79.2772   1
  -8 -12   3 796.326 72.7417   1
   7  12  -3 125.974 37.4215   1
  -7  12   3 84.5348 35.5454   1
   7 -12  -3 125.084 38.9999   1
  -7 -12   3 87.3041 34.7860   1
   6  12  -3 22.1829 32.1467   1
  -6  12   3 18.7743 34.2798   1
   6 -12  -3 42.5542 34.5328   1
  -6 -12   3 36.4235 30.7895   1
   5  12  -3 1439.64 97.1029   1
  -5  12   3 1529.10 101.273   1
   5 -12  -3 1572.36 103.518   1
  -5 -12   3 1666.22 103.085   1
   4  12  -3 682.420 66.5882   1
  -4 -12   3 696.959 66.4265   1
   3  12  -3 299.599 49.9268   1
  -3 -12   3 348.382 50.7447   1
   2  12  -3 4140.69 190.498   1
  -2 -12   3 3750.29 187.742   1
  -1  12   3 8594.10 357.205   1
   1  12  -3 8990.61 359.411   1
  -1 -12   3 8715.18 359.410   1
   1 -12  -3 8449.94 359.295   1
   0  12   3 72.9538 38.7950   1
   0 -12   3 132.307 41.4501   1
   0 -12  -3 70.0864 40.2103   1
  -1  12  -3 5739.15 252.576   1
   1 -12   3 5666.94 253.280   1
  -2  12  -3 402.187 53.2639   1
  -3  12  -3 421.486 57.1574   1
   3 -12   3 448.577 57.6307   1
   4 -12   3 3307.76 167.650   1
   4  12   3 3032.22 161.198   1
  -4 -12  -3 3202.44 165.100   1
  -5  12  -3 791.081 76.9783   1
   5 -12   3 758.220 72.2912   1
   5  12   3 764.828 70.9519   1
  -5 -12  -3 791.667 74.8574   1
  -6  12  -3 10393.0 414.777   1
   6 -12   3 9514.96 409.013   1
   6  12   3 10396.8 411.256   1
  -6 -12  -3 10071.1 411.389   1
  -7  12  -3 155.449 42.0789   1
   7 -12   3 126.212 44.1054   1
   7  12   3 160.011 45.9861   1
  -8  12  -3 997.801 84.7081   1
  -8 -12  -3 955.580 80.5337   1
   8  12   3 861.557 78.2410   1
   8 -12   3 799.365 78.8191   1
  -9  12  -3 293.079 55.3279   1
  -9 -12  -3 360.913 55.3265   1
   9  12   3 384.365 57.5954   1
   9 -12   3 387.315 62.1986   1
 -10 -12  -3 20.5443 38.1108   1
  10  12   3 59.5282 37.0929   1
 -11  12  -3 1647.22 107.934   1
  11 -12   3 1428.19 102.909   1
 -12 -12  -3-10.4164 36.7944   1
  12  12   3-20.4133 38.7059   1
 -12  12  -3 25.7169 40.9683   1
  12 -12   3-22.3230 45.9098   1
 -13 -12  -3 41.8132 40.7956   1
  13  12   3 25.6832 41.7300   1
 -13  12  -3 42.4104 41.6645   1
  13 -12   3-38.3253 46.1571   1
 -14 -12  -3-5.22573 41.0685   1
  14  12   3 5.15922 38.5533   1
 -14  12  -3 42.8839 41.5464   1
  14 -12   3 21.7508 43.3154   1
 -15 -12  -3 161.750 49.1307   1
  15  12   3 129.043 49.9790   1
 -15  12  -3 85.1157 42.3109   1
  15 -12   3 130.843 47.2361   1
  16  12   3 231.900 52.7703   1
 -16 -12  -3 234.406 48.8335   1
 -17 -12  -3 56.9708 41.5852   1
  17  12   3 71.5762 47.0738   1
 -17  12  -3 52.2220 43.8132   1
  17 -12   3 73.3651 47.7638   1
  18  12   3 60.7450 47.6854   1
 -18 -12  -3 195.201 52.5843   1
 -19  12  -3 242.593 57.1628   1
 -19 -12  -3 243.245 52.1522   1
  19 -12   3 304.690 59.1428   1
  19  12   3 304.488 57.0337   1
 -21  13   3 102.129 45.5875   1
  21 -13  -3 139.950 52.8222   1
 -20  13   3 101.527 47.9733   1
 -19  13   3 749.272 75.9329   1
  18 -13  -3 193.655 52.3299   1
 -17  13   3 10.2177 43.8297   1
  17 -13  -3 15.9311 47.1030   1
  16 -13  -3 570.600 70.2499   1
 -16 -13   3 447.094 63.4612   1
 -16  13   3 517.231 66.5338   1
  16  13  -3 544.033 67.1396   1
  14 -13  -3 94.7210 44.6747   1
 -14 -13   3 89.7070 42.9187   1
 -14  13   3-5.17508 36.0008   1
  14  13  -3 92.8593 42.7584   1
  13 -13  -3 417.325 58.5303   1
 -13 -13   3 532.464 63.7967   1
 -13  13   3 492.026 60.0438   1
  13  13  -3 451.279 60.1786   1
  12 -13  -3 128.059 45.7345   1
 -12  13   3 31.2035 38.9262   1
  12  13  -3 50.0332 39.9181   1
 -12 -13   3 55.6992 38.1893   1
  11  13  -3 64.4025 40.3188   1
 -11  13   3 66.8346 41.2978   1
  11 -13  -3 56.2806 42.1639   1
 -11 -13   3 100.230 39.9958   1
  10  13  -3 165.442 46.0016   1
 -10 -13   3 163.853 42.4945   1
   9  13  -3 711.957 71.6600   1
  -9  13   3 736.740 72.3553   1
   9 -13  -3 877.949 77.7025   1
  -9 -13   3 774.784 72.2614   1
  -8  13   3 1215.58 93.9372   1
   8 -13  -3 1241.42 96.1454   1
  -7  13   3 602.045 63.1370   1
   7 -13  -3 480.313 59.4177   1
   6  13  -3 3797.07 183.950   1
  -6  13   3 3336.52 181.397   1
   6 -13  -3 3694.40 187.179   1
  -6 -13   3 4100.14 189.482   1
   5  13  -3 1297.28 92.9441   1
  -5  13   3 1288.05 92.3219   1
   5 -13  -3 1432.72 99.1614   1
  -5 -13   3 1414.19 97.3197   1
   4  13  -3 212.916 47.1503   1
  -4  13   3 151.807 43.7503   1
   4 -13  -3 229.782 45.7224   1
  -4 -13   3 202.921 46.0503   1
  -3  13   3 643.973 67.3685   1
   3  13  -3 769.976 70.2731   1
  -3 -13   3 735.063 68.9819   1
   3 -13  -3 563.653 64.5689   1
  -2  13   3 1052.57 82.7604   1
   2  13  -3 1035.65 84.2297   1
   2 -13  -3 1028.56 84.2024   1
  -2 -13   3 1142.39 85.7666   1
  -1  13   3 1373.39 94.0578   1
   1 -13  -3 1276.49 93.6625   1
   0  13   3 4.71050 37.2695   1
   0 -13  -3-19.4282 37.1080   1
   1  13   3 208.984 45.1394   1
  -1  13  -3 160.703 44.2883   1
   1 -13   3 159.607 43.9717   1
  -1 -13  -3 136.019 42.7838   1
   2  13   3 401.386 55.7861   1
  -2 -13  -3 511.919 59.4017   1
   3  13   3 1318.01 95.6337   1
  -3  13  -3 1396.77 98.4466   1
   3 -13   3 1377.45 98.5457   1
  -3 -13  -3 1430.62 100.064   1
   4  13   3 366.186 54.1392   1
  -4  13  -3 435.006 56.7474   1
  -4 -13  -3 359.142 54.0859   1
  -5  13  -3 1726.74 111.867   1
   5 -13   3 1552.85 108.391   1
   5  13   3 1628.57 108.745   1
  -5 -13  -3 1684.72 109.123   1
  -6  13  -3 1015.37 83.4657   1
   6 -13   3 953.654 81.8425   1
   6  13   3 992.844 83.2939   1
   7 -13   3 20.5554 38.1056   1
  -7  13  -3 5.14037 37.8225   1
  -7 -13  -3-10.1120 33.5333   1
   8  13   3 776.605 75.1656   1
  -8 -13  -3 784.291 74.4694   1
   9 -13   3 80.2738 40.6156   1
  -9  13  -3 5.20639 39.8042   1
 -10  13  -3 10.5338 40.8247   1
  10 -13   3 5.39945 42.4370   1
  10  13   3 55.6730 42.4154   1
 -10 -13  -3 15.6817 38.7682   1
 -11  13  -3 971.702 86.2035   1
  11 -13   3 1138.81 92.4439   1
 -11 -13  -3 1076.50 87.7080   1
  11  13   3 1014.81 88.1182   1
  12  13   3 223.485 52.6774   1
 -12 -13  -3 251.876 50.6077   1
 -13 -13  -3 42.0631 44.8511   1
 -13  13  -3 20.9494 42.8197   1
  13 -13   3 10.9832 45.4623   1
  13  13   3 5.08038 44.5790   1
 -14  13  -3-15.8996 46.2512   1
  14  13   3 72.0190 46.3652   1
 -14 -13  -3 21.0227 42.6998   1
  14 -13   3 21.5853 45.4965   1
  15  13   3 972.024 82.4809   1
 -15 -13  -3 935.950 84.1428   1
 -16 -13  -3 52.0271 47.3702   1
  16 -13   3-5.38870 43.7717   1
  16  13   3-20.3627 43.6714   1
 -16  13  -3-15.2494 45.0854   1
 -17 -13  -3 159.692 51.6508   1
  17  13   3 91.0381 49.2025   1
 -18 -13  -3 101.706 46.5102   1
  18 -13   3 117.104 46.8447   1
 -18  13  -3 150.329 49.5133   1
  18  13   3 134.844 48.3763   1
  20 -14  -3 647.432 72.0502   1
 -20  14   3 742.130 75.2453   1
 -19  14   3 30.0556 40.1784   1
  18 -14  -3 2724.66 153.067   1
 -18  14   3 2673.49 150.884   1
  17 -14  -3 811.308 80.6795   1
 -17  14   3 563.615 69.2964   1
  16 -14  -3 182.884 51.8313   1
 -16  14   3 231.987 49.5886   1
  15  14  -3 110.923 44.7963   1
 -15  14   3 195.389 51.3892   1
  15 -14  -3 116.670 48.5350   1
  14  14  -3 36.6713 40.6601   1
  14 -14  -3 99.5250 44.9915   1
 -14  14   3 51.4974 41.6210   1
 -14 -14   3 63.6394 43.6831   1
  12  14  -3 946.785 79.6127   1
  12 -14  -3 730.053 74.9232   1
 -12  14   3 913.424 81.0246   1
 -12 -14   3 855.724 79.5669   1
 -11 -14   3 603.067 65.8123   1
 -11  14   3 465.947 61.8257   1
  11  14  -3 592.109 65.2312   1
  11 -14  -3 644.047 68.9587   1
  10  14  -3 5672.18 271.244   1
  10 -14  -3 6466.47 278.575   1
 -10  14   3 6060.75 274.702   1
 -10 -14   3 6529.22 279.183   1
  -9 -14   3 10.1924 38.0858   1
   9  14  -3 19.9860 38.7292   1
  -9  14   3 10.1564 40.9910   1
   9 -14  -3 46.8399 42.8200   1
  -8 -14   3 101.275 41.7306   1
   8  14  -3 74.0271 40.6745   1
  -8  14   3 80.5438 45.9016   1
   8 -14  -3 31.0009 39.5524   1
   7  14  -3 3416.39 178.782   1
  -7 -14   3 3781.38 183.359   1
  -6 -14   3 80.8285 40.3837   1
   6  14  -3 52.8297 39.4102   1
  -6  14   3 142.747 44.9478   1
   6 -14  -3 110.057 40.7798   1
  -5 -14   3 455.670 59.1649   1
  -5  14   3 465.826 59.4828   1
   5  14  -3 503.919 62.1192   1
   5 -14  -3 504.621 63.4156   1
   4  14  -3 2272.75 129.342   1
  -4  14   3 2077.45 125.465   1
   4 -14  -3 2032.57 126.421   1
  -4 -14   3 2202.15 129.378   1
  -3  14   3 24.4130 35.9741   1
   3  14  -3 121.763 43.9305   1
   3 -14  -3 40.0217 39.6249   1
  -3 -14   3 39.6582 37.3669   1
  -2  14   3 460.236 58.7730   1
   2  14  -3 463.731 60.7115   1
   2 -14  -3 521.645 62.4725   1
  -2 -14   3 510.614 61.1707   1
   1  14  -3 9083.11 369.809   1
  -1  14   3 8949.95 368.286   1
  -1 -14   3 8863.85 369.875   1
   1 -14  -3 8503.67 367.252   1
   0  14   3 1952.89 124.119   1
   0  14  -3 2166.47 129.230   1
   0 -14   3 2176.51 129.214   1
   0 -14  -3 2387.45 132.506   1
  -1 -14  -3 2122.74 128.997   1
   1  14   3 2185.42 128.297   1
  -1  14  -3 2072.19 125.305   1
   1 -14   3 2107.93 127.142   1
  -2 -14  -3 135.369 42.1222   1
   2  14   3 185.783 46.1897   1
  -2  14  -3 164.495 49.0485   1
   2 -14   3 148.790 45.1081   1
  -3 -14  -3 3326.50 170.792   1
   3  14   3 3003.82 165.399   1
  -3  14  -3 3330.49 170.870   1
   3 -14   3 3391.37 172.290   1
  -4 -14  -3 55.7488 37.0517   1
   4  14   3 74.2296 39.7287   1
   4 -14   3 37.1041 42.2671   1
  -5 -14  -3 4652.68 224.934   1
  -5  14  -3 4920.43 229.489   1
   5  14   3 4883.90 226.615   1
   5 -14   3 4813.22 228.582   1
  -7 -14  -3 71.2078 41.3219   1
  -7  14  -3-10.4333 41.8341   1
   7  14   3-20.1173 38.7082   1
   7 -14   3 46.9201 43.6900   1
  -8 -14  -3 471.148 59.6839   1
  -8  14  -3 519.642 66.5984   1
   8  14   3 488.899 61.4996   1
   8 -14   3 512.169 65.7409   1
  -9 -14  -3 1813.60 122.312   1
  -9  14  -3 2018.66 123.459   1
   9  14   3 1894.20 120.511   1
   9 -14   3 1941.97 122.534   1
 -10  14  -3 733.184 75.8505   1
  10  14   3 623.938 72.4249   1
  10 -14   3 748.870 77.3285   1
 -11 -14  -3 890.969 82.5554   1
  11  14   3 849.828 82.1678   1
 -11  14  -3 878.317 82.2456   1
  11 -14   3 1073.75 88.2353   1
 -12  14  -3 976.980 84.6444   1
  12 -14   3 804.949 81.8441   1
  13  14   3 479.792 61.1647   1
 -13 -14  -3 321.411 56.1560   1
 -13  14  -3 393.419 60.8860   1
  13 -14   3 286.462 58.7954   1
  14  14   3 50.7803 41.2802   1
 -14 -14  -3 57.5668 41.9927   1
 -14  14  -3 47.0390 43.2939   1
  14 -14   3 32.0795 40.8796   1
 -15  14  -3 41.5197 46.7706   1
  15 -14   3-21.0482 48.8794   1
  16  14   3 54.8129 46.1005   1
 -16  14  -3 55.3294 45.1333   1
  16 -14   3 73.8192 48.7770   1
 -16 -14  -3 41.1524 46.3971   1
  17 -14   3 295.726 54.8958   1
 -17  14  -3 306.906 56.7439   1
  18 -15  -3 339.852 60.6034   1
 -18  15   3 376.952 57.4374   1
  16 -15  -3 5951.75 270.456   1
 -16  15   3 6049.41 269.746   1
  15 -15  -3 1749.82 114.144   1
 -15  15   3 1492.99 105.786   1
  14 -15  -3 684.107 72.4552   1
 -14  15   3 759.429 74.5640   1
  13  15  -3 173.536 48.0013   1
 -13  15   3 152.705 49.8980   1
  13 -15  -3 207.243 55.0674   1
 -13 -15   3 145.188 47.8056   1
  12  15  -3 131.119 47.8583   1
 -12  15   3 119.606 39.8557   1
  12 -15  -3 51.2229 37.8223   1
 -12 -15   3 64.4266 41.4353   1
 -11 -15   3-5.33462 39.2519   1
  10  15  -3 195.754 49.0632   1
 -10  15   3 139.115 46.2451   1
  10 -15  -3 124.948 43.9396   1
   9  15  -3 7154.97 310.891   1
  -9 -15   3 6972.23 310.989   1
   9 -15  -3 7696.02 315.417   1
  -9  15   3 6746.91 307.566   1
  -8 -15   3 1056.84 86.3615   1
  -8  15   3 944.669 85.9319   1
   8 -15  -3 1074.08 91.2557   1
   8  15  -3 1217.45 90.8971   1
  -7  15   3 1674.18 113.515   1
   7  15  -3 1720.97 114.095   1
   7 -15  -3 1959.42 119.400   1
  -7 -15   3 1718.25 114.123   1
   6  15  -3 9895.53 408.901   1
  -6  15   3 9782.11 407.574   1
  -6 -15   3 10377.0 412.129   1
   6 -15  -3 9817.95 408.427   1
   5  15  -3 65.6432 38.8898   1
  -5  15   3 15.0143 39.8965   1
  -5 -15   3 56.0326 43.2241   1
   5 -15  -3 50.5268 39.4655   1
   4  15  -3 10.0686 38.1866   1
  -4  15   3 4.96555 40.5968   1
   4 -15  -3 35.4252 42.9170   1
  -4 -15   3 20.5139 40.8534   1
   3  15  -3 921.211 80.7894   1
  -3  15   3 910.190 79.3021   1
  -3 -15   3 866.617 80.3602   1
   3 -15  -3 938.003 80.2525   1
   2  15  -3 1332.91 100.286   1
  -2 -15   3 1398.96 101.730   1
   1  15  -3 2868.45 159.645   1
  -1 -15   3 3177.13 164.706   1
   0  15  -3 371.476 57.7358   1
   0 -15   3 295.917 54.7580   1
  -1  15  -3 319.160 55.7012   1
   1 -15   3 272.711 51.5734   1
  -2 -15  -3 61.2173 38.2101   1
   2  15   3 84.6173 39.9980   1
   2 -15   3 57.9060 43.9233   1
  -2  15  -3 102.511 47.6845   1
   3  15   3 19.9632 38.4108   1
   4  15   3 6584.84 279.222   1
  -4  15  -3 5759.89 275.895   1
   4 -15   3 6258.62 282.609   1
  -4 -15  -3 6362.21 280.611   1
   5  15   3 978.659 84.1905   1
  -5  15  -3 1071.69 88.1964   1
   5 -15   3 972.585 86.2800   1
  -5 -15  -3 1142.11 90.6055   1
  -6 -15  -3 92.9146 40.7238   1
   6 -15   3 114.881 43.9037   1
  -6  15  -3 95.5118 45.4018   1
   6  15   3 110.532 43.4980   1
   7  15   3 289.102 54.0397   1
   7 -15   3 246.747 53.0963   1
  -7 -15  -3 282.854 52.0483   1
   8  15   3 5438.79 251.768   1
  -8  15  -3 5839.63 257.868   1
  -8 -15  -3 5596.46 254.623   1
   8 -15   3 5322.11 253.460   1
   9  15   3 249.072 53.4470   1
  -9 -15  -3 391.160 58.2761   1
  10 -15   3 935.263 85.7284   1
 -10  15  -3 998.920 87.8306   1
  11  15   3 20.3223 43.0808   1
 -11  15  -3 10.4412 44.7859   1
 -11 -15  -3-20.8099 41.9872   1
  11 -15   3-5.33135 46.7757   1
  12  15   3 10.1782 43.1689   1
 -12 -15  -3 57.2378 40.3426   1
  13  15   3 1636.47 111.240   1
 -13  15  -3 1844.27 115.034   1
  13 -15   3 1808.14 118.565   1
 -13 -15  -3 1558.78 110.463   1
  14  15   3 1300.89 96.7408   1
 -14  15  -3 1095.41 91.4839   1
  14 -15   3 1301.02 96.3301   1
 -14 -15  -3 1240.06 96.6711   1
  15  15   3 39.8174 47.3568   1
 -15  15  -3 45.7238 46.9644   1
 -15 -15  -3-20.6553 41.6810   1
  15 -15   3 15.4337 44.6435   1
  16  15   3 44.2565 42.9118   1
 -16 -15  -3-5.09509 38.3642   1
 -17  16   3 1057.36 88.1462   1
  17 -16  -3 1148.90 92.2594   1
 -16  16   3 848.316 78.1956   1
  16 -16  -3 733.019 76.1364   1
 -15  16   3 956.497 82.5176   1
  15 -16  -3 936.059 85.1373   1
 -14  16   3 3525.28 184.827   1
  14 -16  -3 4034.16 191.510   1
 -13  16   3 542.011 66.5250   1
  13 -16  -3 664.083 72.0233   1
  12  16  -3 137.598 46.1220   1
  12 -16  -3 96.2287 47.4720   1
 -12  16   3 138.877 52.6440   1
  11  16  -3 4192.67 208.114   1
 -11  16   3 3961.81 204.205   1
  11 -16  -3 4446.42 208.457   1
 -11 -16   3 4541.14 213.304   1
 -10 -16   3 16.0847 38.2159   1
 -10  16   3 46.3211 41.2847   1
  10 -16  -3 36.1264 41.6691   1
  10  16  -3 36.6995 39.1922   1
   9  16  -3 762.678 73.5340   1
  -9  16   3 619.095 69.7796   1
   9 -16  -3 637.625 72.6591   1
  -9 -16   3 625.554 71.7845   1
   8  16  -3 2745.85 152.536   1
  -8 -16   3 2761.89 155.052   1
   7  16  -3 3413.09 178.066   1
  -7  16   3 3256.36 176.147   1
   7 -16  -3 3777.24 183.535   1
  -7 -16   3 3229.05 176.191   1
   6  16  -3 2770.74 153.636   1
  -6  16   3 2666.61 149.903   1
  -6 -16   3 2707.37 152.888   1
   6 -16  -3 2936.51 155.151   1
  -5  16   3 1661.87 111.958   1
   5 -16  -3 1730.90 113.762   1
  -4  16   3-5.02377 42.0984   1
   4 -16  -3 35.7078 42.7465   1
  -3  16   3 715.292 69.5020   1
   3 -16  -3 731.881 70.2746   1
  -2  16   3 60.0803 40.2315   1
   2  16  -3 56.4002 42.7852   1
   2 -16  -3 77.2856 42.2030   1
  -2 -16   3 114.517 43.9586   1
  -1  16   3 10704.5 431.736   1
   1  16  -3 10236.5 429.838   1
   1 -16  -3 10713.2 432.633   1
  -1 -16   3 10601.9 432.730   1
   0  16   3 4269.13 212.814   1
   0  16  -3 4454.36 213.783   1
   0 -16   3 4504.92 215.702   1
   0 -16  -3 4538.68 215.750   1
   1  16   3 7168.81 306.145   1
  -1  16  -3 6781.10 304.497   1
  -1 -16  -3 6838.84 306.248   1
   1 -16   3 7118.02 307.659   1
  -2 -16  -3 31.2575 38.9829   1
  -2  16  -3 67.6181 42.5726   1
   2 -16   3 117.462 45.8518   1
   2  16   3 39.8026 41.7425   1
  -3 -16  -3 763.310 74.5234   1
  -3  16  -3 814.762 79.3695   1
   3 -16   3 755.123 80.4007   1
  -4 -16  -3 413.162 59.3593   1
   4  16   3 509.988 63.9765   1
  -4  16  -3 588.306 67.9334   1
   4 -16   3 476.720 65.2159   1
   5  16   3 6328.98 285.890   1
  -5  16  -3 6467.23 291.869   1
   5 -16   3 6715.48 290.573   1
  -5 -16  -3 6559.38 288.769   1
   6  16   3 1068.88 88.9478   1
  -6  16  -3 1053.65 90.6391   1
  -6 -16  -3 1128.33 90.7549   1
   6 -16   3 1196.44 91.2374   1
   7 -16   3 3207.97 172.469   1
  -7  16  -3 3413.74 175.714   1
   8  16   3 267.991 52.9763   1
  -8  16  -3 259.898 55.0431   1
   8 -16   3 213.467 52.7223   1
  -8 -16  -3 289.589 54.3530   1
   9  16   3 12558.5 501.045   1
  -9  16  -3 12875.9 504.615   1
  -9 -16  -3 12447.9 501.638   1
   9 -16   3 12417.5 503.372   1
  10  16   3 1476.21 102.969   1
  10 -16   3 1444.36 104.842   1
 -10 -16  -3 1266.92 98.0150   1
  11  16   3 328.358 58.3618   1
 -11  16  -3 316.533 59.7114   1
  11 -16   3 262.821 57.6949   1
 -11 -16  -3 255.294 55.5017   1
  12  16   3 1045.68 87.4337   1
 -12  16  -3 1202.50 90.7835   1
 -12 -16  -3 1048.96 87.5981   1
  13  16   3 1944.13 126.190   1
 -13 -16  -3 2151.34 130.559   1
  14 -16   3 35.8981 44.2588   1
 -14  16  -3 24.8291 44.5283   1
  15  16   3 214.425 53.9343   1
  15 -17  -3 859.884 83.7651   1
 -15  17   3 982.425 84.1553   1
  14 -17  -3 19.8616 44.2826   1
 -14  17   3 19.5315 43.3145   1
  13 -17  -3 1373.98 98.4288   1
 -13  17   3 1139.15 92.6625   1
  12 -17  -3 79.5678 45.1088   1
 -12  17   3 55.2410 48.2796   1
  11 -17  -3 1563.80 105.986   1
 -11  17   3 1551.94 108.165   1
  10  17  -3 1723.82 115.093   1
  -9 -17   3 1688.05 114.766   1
   9 -17  -3 1779.31 113.697   1
  -9  17   3 1582.33 110.144   1
   9  17  -3 1701.51 113.588   1
  -8  17   3 1216.42 96.3168   1
   8  17  -3 1371.56 99.6776   1
   8 -17  -3 1484.32 104.205   1
  -8 -17   3 1296.74 100.349   1
  -7  17   3 5.05473 44.3872   1
   7  17  -3 73.6911 43.6096   1
  -7 -17   3 53.0438 43.4014   1
   7 -17  -3 83.0082 45.5555   1
   6  17  -3 7558.92 326.764   1
  -6  17   3 7577.45 325.745   1
  -6 -17   3 7580.48 327.303   1
   6 -17  -3 7499.27 325.646   1
   5  17  -3-15.6315 41.2805   1
  -5  17   3 85.1040 48.5567   1
  -5 -17   3 53.3544 41.6942   1
   5 -17  -3 127.073 48.1791   1
   4  17  -3 2120.27 133.957   1
  -4  17   3 2260.22 134.760   1
  -4 -17   3 2366.80 139.392   1
   4 -17  -3 2362.27 135.649   1
   3  17  -3 652.370 70.3611   1
  -3  17   3 781.168 73.2459   1
  -3 -17   3 733.458 73.0317   1
   2  17  -3 4174.71 203.343   1
  -2 -17   3 3980.80 201.217   1
   1  17  -3 1543.37 104.530   1
  -1 -17   3 1271.81 98.5251   1
   0  17  -3 1569.76 110.606   1
   0 -17   3 1551.70 109.770   1
  -1  17  -3 15.6419 43.1656   1
   1 -17   3 26.8235 41.8737   1
  -2 -17  -3 406.069 61.2097   1
  -2  17  -3 531.310 65.6490   1
   2 -17   3 449.702 64.3368   1
   2  17   3 462.241 63.3912   1
   3  17   3-19.9274 41.7451   1
  -3 -17  -3 41.7309 43.9726   1
  -4  17  -3 2565.23 146.736   1
   4  17   3 2633.51 144.983   1
   4 -17   3 2442.09 144.314   1
  -4 -17  -3 2475.60 144.529   1
  -5 -17  -3 67.0867 43.5581   1
   5  17   3 100.794 46.4056   1
  -5  17  -3 100.527 47.7316   1
   5 -17   3-5.26276 41.1326   1
   6  17   3 4061.43 201.443   1
  -6  17  -3 4129.97 205.462   1
   6 -17   3 4257.83 205.721   1
  -6 -17  -3 4143.95 203.995   1
   7  17   3 15.1354 43.5304   1
  -7  17  -3 51.9269 47.2805   1
  -7 -17  -3 10.2919 43.6370   1
   7 -17   3-31.3567 45.3473   1
   8  17   3 15195.4 586.650   1
  -8 -17  -3 14767.6 585.837   1
   9 -17   3 409.571 60.5191   1
  -9  17  -3 374.642 59.0320   1
  10  17   3 1861.14 118.568   1
 -10  17  -3 1824.32 118.880   1
 -10 -17  -3 1958.55 120.428   1
  10 -17   3 1765.69 117.841   1
  11  17   3-34.6591 41.2552   1
 -11 -17  -3-35.2356 41.4266   1
  12 -17   3 70.8408 45.4173   1
 -12  17  -3 59.1326 42.0909   1
  13  17   3 19.5441 45.8336   1
 -13 -17  -3 19.7769 41.1839   1
  13 -18  -3 800.074 77.2223   1
 -13  18   3 765.328 75.4963   1
  12 -18  -3 19.3921 43.2336   1
 -12  18   3 9.74112 43.4345   1
 -11  18   3-34.6948 46.4896   1
  11 -18  -3 14.6349 44.1904   1
  10 -18  -3 565.945 68.7483   1
 -10  18   3 623.405 72.7454   1
   9 -18  -3 395.291 63.1024   1
  -9  18   3 372.616 61.9185   1
   8 -18  -3 440.858 60.1039   1
   8  18  -3 365.162 60.9977   1
  -8  18   3 303.210 58.8998   1
   7 -18  -3 3548.88 183.198   1
  -7 -18   3 3545.01 185.249   1
   7  18  -3 3618.89 186.423   1
  -7  18   3 3686.78 184.977   1
  -6 -18   3 101.933 48.9192   1
   6  18  -3 52.4094 44.5202   1
   5 -18  -3 3396.73 175.087   1
  -5 -18   3 3474.21 178.698   1
   5  18  -3 3358.03 177.413   1
  -5  18   3 3286.08 172.757   1
  -4 -18   3 1606.77 114.565   1
   4 -18  -3 1933.54 118.069   1
   4  18  -3 1785.76 116.672   1
  -4  18   3 1679.03 113.191   1
  -3 -18   3 871.735 82.8696   1
   3 -18  -3 918.986 84.0285   1
  -3  18   3 1070.93 88.4581   1
   3  18  -3 985.653 87.4103   1
  -2 -18   3 663.982 73.1175   1
   2  18  -3 629.195 71.9249   1
  -2  18   3 640.702 67.4927   1
   1 -18  -3 2956.25 159.350   1
  -1 -18   3 2816.26 158.307   1
   1  18  -3 2936.83 158.876   1
   0 -18   3 302.833 57.7447   1
   0 -18  -3 239.914 51.2049   1
   0  18  -3 281.582 56.7036   1
   0  18   3 255.622 52.5812   1
   1 -18   3 3713.15 187.741   1
  -1 -18  -3 3248.72 182.040   1
   1  18   3 3419.16 180.636   1
   2  18   3 144.395 50.7342   1
  -2  18  -3 83.8141 50.4534   1
  -2 -18  -3 96.3044 45.6069   1
   2 -18   3 123.344 50.6936   1
  -3 -18  -3 2196.97 134.094   1
  -3  18  -3 2192.88 134.695   1
   3 -18   3 2290.05 136.816   1
   3  18   3 2395.89 136.795   1
  -4 -18  -3 61.6182 43.6335   1
   4  18   3 83.5357 45.7323   1
  -4  18  -3 89.7276 50.5286   1
   4 -18   3 89.3207 43.5843   1
   6  18   3 1183.79 91.6671   1
  -6  18  -3 1099.49 90.6593   1
   6 -18   3 1143.76 89.4806   1
  -6 -18  -3 1027.95 89.9413   1
  -7  18  -3 2261.76 132.590   1
  -7 -18  -3 2363.48 132.731   1
   8  18   3 1030.72 85.8083   1
  -8  18  -3 875.192 81.7847   1
   8 -18   3 1029.10 86.7360   1
  -8 -18  -3 1044.68 86.1196   1
   9  18   3 1235.95 94.8903   1
  -9  18  -3 1208.93 95.5999   1
   9 -18   3 1376.34 98.7976   1
  -9 -18  -3 1360.59 96.6615   1
  10  18   3 14.7316 45.8364   1
 -10  18  -3-39.8404 47.3792   1
 -10 -18  -3-20.0769 41.2899   1
  10 -18   3 46.0889 44.6825   1
 -11 -18  -3 600.367 66.5783   1
  11  18   3 674.062 73.1475   1
  12  18   3 357.645 53.5590   1
  10 -19  -3 480.286 64.6984   1
 -10  19   3 762.483 72.9703   1
  -9  19   3 481.946 65.3120   1
   9 -19  -3 502.782 66.0900   1
   8 -19  -3 2172.40 129.686   1
  -8  19   3 2121.29 128.198   1
  -6  19   3 78.2816 48.3127   1
   6 -19  -3 55.2168 46.2273   1
   5  19  -3 186.657 50.2135   1
  -5  19   3 73.3077 40.4503   1
  -5 -19   3 105.586 40.5791   1
   5 -19  -3 163.614 44.4358   1
  -4  19   3 1530.96 108.202   1
   4  19  -3 1682.75 113.550   1
  -4 -19   3 1683.12 112.365   1
   3  19  -3 139.780 50.1222   1
   3 -19  -3 133.478 45.8953   1
  -3 -19   3 89.1712 45.9676   1
   2  19  -3 360.053 58.4710   1
  -2  19   3 259.222 55.3459   1
  -2 -19   3 315.584 56.5213   1
   2 -19  -3 368.657 60.8117   1
  -1  19   3 3405.60 174.772   1
   1  19  -3 3191.53 176.763   1
  -1 -19   3 3646.74 182.133   1
   1 -19  -3 3553.50 177.776   1
   0  19   3 200.328 48.0795   1
   0 -19  -3 281.785 51.1742   1
  -1  19  -3 166.497 54.4351   1
   1  19   3 133.105 44.0893   1
  -1 -19  -3 180.747 48.3210   1
   1 -19   3 174.739 53.2042   1
  -2 -19  -3 2981.96 166.879   1
   2 -19   3 3514.23 177.743   1
  -2  19  -3 3464.34 174.935   1
   2  19   3 3266.93 169.599   1
  -3  19  -3 103.210 48.2823   1
   3  19   3 88.4039 45.5157   1
  -3 -19  -3 124.332 47.2084   1
   3 -19   3 57.8462 43.3855   1
  -4 -19  -3 597.111 69.9471   1
   4  19   3 414.996 64.1615   1
  -4  19  -3 477.012 68.6837   1
   4 -19   3 515.797 64.2775   1
  -5 -19  -3 1072.07 89.2773   1
  -5  19  -3 1062.50 91.4937   1
   5 -19   3 1151.71 90.8882   1
   5  19   3 1276.67 92.4884   1
   7  19   3 457.720 65.5829   1
  -7  19  -3 547.362 67.2376   1
   7 -19   3 672.615 70.2756   1
  -7 -19  -3 526.070 66.6078   1
   8  19   3 572.922 67.3210   1
  -8  19  -3 537.927 69.0264   1
   8 -19   3 502.857 68.2286   1
  -8 -19  -3 536.937 65.7067   1
  -9 -19  -3 200.329 47.3413   1
   9  19   3 243.799 54.2257   1
  -6  20   3 779.390 78.0534   1
   6 -20  -3 840.238 77.8986   1
  -5  20   3 128.160 46.7333   1
   5 -20  -3 63.5119 43.4624   1
  -4  20   3 1863.02 119.192   1
   4 -20  -3 1968.86 121.507   1
  -3  20   3 80.7155 45.1907   1
   3 -20  -3-4.81917 42.0699   1
  -2  20   3 301.284 55.0758   1
   2  20  -3 239.383 58.1750   1
   2 -20  -3 279.309 53.8331   1
  -1  20   3 1352.56 97.8426   1
   1  20  -3 1370.05 104.701   1
   1 -20  -3 1411.76 98.0393   1
  -1 -20   3 1487.33 104.827   1
   0  20   3 200.023 50.4000   1
   0  20  -3 112.339 51.0628   1
   0 -20  -3 136.363 46.8358   1
   0 -20   3 130.371 49.8819   1
   1  20   3 16570.2 640.812   1
  -1 -20  -3 16741.7 642.947   1
  -2 -20  -3 670.435 73.8035   1
   2 -20   3 767.075 79.4131   1
  -2  20  -3 728.753 78.4836   1
   2  20   3 702.542 74.3851   1
  -3  20  -3-5.09489 48.9228   1
   3  20   3-4.79261 42.7365   1
   3 -20   3 35.4857 40.9133   1
  -3 -20  -3-9.74733 39.3337   1
  -4  20  -3-5.03344 45.3614   1
   4  20   3 4.78704 45.3322   1
   4 -20   3 39.9751 37.9010   1
   5  20   3 170.070 48.5029   1
  -5  20  -3 155.611 53.9255   1
   5 -20   3 133.034 45.8760   1
  -5 -20  -3 168.427 45.2562   1
  25   0  -4 5.60060 46.0729   1
 -24   0   4 33.1396 45.4410   1
  24   0  -4 5.57688 41.9899   1
 -23   0   4 33.5439 44.8328   1
  23   0  -4 11.0380 45.1233   1
 -22   0   4 4842.68 243.012   1
  22   0  -4 5631.32 248.144   1
 -21   0   4 3620.72 202.087   1
  21   0  -4 4570.87 207.875   1
 -20   0   4 2916.86 170.907   1
  20   0  -4 3576.51 174.552   1
 -18   0   4 2286.58 128.582   1
  18   0  -4 2152.67 127.157   1
 -17   0   4 443.935 56.9690   1
  17   0  -4 429.888 55.3103   1
  16   0  -4 4575.25 206.179   1
 -16   0   4 4211.40 201.827   1
  15   0  -4 13929.7 540.777   1
 -15   0   4 14234.8 542.687   1
  14   0  -4 2172.26 114.789   1
 -14   0   4 1898.57 113.504   1
  13   0  -4 10096.5 385.021   1
 -13   0   4 9394.58 382.530   1
 -12   0   4 6513.36 267.018   1
  11   0  -4 78.6600 24.3732   1
 -11   0   4 52.0690 25.2052   1
  10   0  -4 15523.9 561.812   1
 -10   0   4 14586.8 555.795   1
   8   0  -4 61947.6 2282.41   1
  -8   0   4 67631.8 2284.61   1
   7   0  -4 39020.8 1384.92   1
  -7   0   4 39130.6 1385.31   1
   6   0  -4 2804.99 129.588   1
  -6   0   4 4132.08 134.255   1
   5   0  -4 575175. 20111.8   1
  -5   0   4 574801. 20111.6   1
   4   0  -4 297833. 10628.3   1
  -4   0   4 309731. 10628.3   1
  -2   0   4 282573. 9834.49   1
   2   0  -4 279551. 9834.75   1
  -1   0   4 129958. 4852.33   1
   1   0  -4 145484. 4850.13   1
   0   0   4 140553. 5120.77   1
   0   0  -4 151719. 5121.44   1
   1   0   4 462525. 15729.0   1
  -1   0  -4 433903. 15732.4   1
   2   0   4 339545. 12201.2   1
  -2   0  -4 357194. 12201.8   1
   3   0   4 613.379 48.5614   1
  -3   0  -4 618.791 49.1580   1
   4   0   4 8765.85 337.909   1
  -4   0  -4 8698.18 337.102   1
   5   0   4 57634.0 1982.27   1
  -5   0  -4 53745.8 1979.06   1
  -6   0  -4 32.5578 28.2912   1
   6   0   4 52.8571 25.6479   1
   7   0   4 66503.3 2421.42   1
  -7   0  -4 69471.5 2422.88   1
   8   0   4 30404.9 1129.64   1
  -8   0  -4 31545.2 1131.72   1
   9   0   4 1160.79 80.1393   1
  -9   0  -4 1100.06 79.8368   1
  10   0   4 31763.6 1175.89   1
 -10   0  -4 32437.3 1176.34   1
  11   0   4 12196.0 505.941   1
 -11   0  -4 13925.4 512.941   1
  12   0   4 3022.72 156.845   1
 -12   0  -4 2973.95 158.491   1
 -13   0  -4 36.2086 41.5053   1
  13   0   4 53.1731 38.0194   1
  14   0   4 3241.40 168.428   1
 -14   0  -4 3250.14 173.373   1
  15   0   4 2074.85 128.334   1
 -15   0  -4 2439.53 138.568   1
  16   0   4 10757.8 467.599   1
 -16   0  -4 12936.6 480.505   1
  18   0   4 303.117 56.6553   1
 -18   0  -4 367.014 61.3105   1
  19   0   4 701.503 74.1919   1
 -20   0  -4 756.798 83.4444   1
  21   0   4 2084.67 128.844   1
 -21   0  -4 2111.88 128.279   1
  22   0   4-5.21432 44.2199   1
 -22   0  -4 47.5244 45.0435   1
  24   0   4 193.489 52.5253   1
 -24   0  -4 165.554 48.6404   1
  25  -1  -4 316.468 60.0174   1
 -25   1   4 199.030 54.6027   1
  24   1  -4 32.9842 42.9028   1
 -24  -1   4-5.57112 41.6274   1
 -24   1   4 5.77980 43.5126   1
  24  -1  -4-49.6663 44.8261   1
  23   1  -4 280.384 56.1787   1
 -23  -1   4 313.307 59.2674   1
 -23   1   4 304.970 59.6532   1
  23  -1  -4 321.681 58.8041   1
  22   1  -4 1755.67 114.866   1
  22  -1  -4 1515.05 110.816   1
 -22   1   4 1846.10 118.051   1
 -22  -1   4 1345.03 105.206   1
  21  -1  -4 5536.46 252.156   1
  21   1  -4 5714.87 252.308   1
 -21   1   4 5059.23 248.012   1
 -21  -1   4 5434.50 248.696   1
  20  -1  -4 1137.19 91.1305   1
  20   1  -4 1132.04 89.4649   1
 -20   1   4 1235.41 91.8373   1
 -20  -1   4 1084.36 88.3477   1
  19   1  -4 399.994 57.1370   1
 -19  -1   4 263.713 54.6322   1
  18   1  -4 3119.57 165.166   1
 -18  -1   4 3253.12 170.265   1
 -18   1   4 3496.79 172.520   1
  18  -1  -4 3441.93 170.922   1
  17   1  -4 13501.2 531.438   1
 -17   1   4 14998.4 539.868   1
  17  -1  -4 14241.7 535.642   1
  16   1  -4 2578.61 136.285   1
 -16  -1   4 2619.92 141.137   1
 -16   1   4 2679.62 140.563   1
  16  -1  -4 2498.72 137.272   1
 -15   1   4 113.937 38.2872   1
  15  -1  -4 16.7516 32.5285   1
  14   1  -4 4659.82 212.934   1
 -14  -1   4 5290.24 218.394   1
 -14   1   4 4756.61 214.685   1
  14  -1  -4 4712.17 215.421   1
  13   1  -4 10014.8 392.618   1
 -13   1   4 10057.1 392.692   1
 -13  -1   4 9914.42 392.997   1
  12   1  -4 25846.5 953.261   1
 -12  -1   4 26869.8 954.386   1
  12  -1  -4 25720.5 955.915   1
 -12   1   4 26175.3 955.441   1
  11   1  -4 64473.6 2150.55   1
 -11  -1   4 60407.7 2148.09   1
 -11   1   4 62590.5 2154.42   1
 -10   1   4 4265.52 180.723   1
  10   1  -4 4191.60 181.158   1
  10  -1  -4 4321.19 181.733   1
  -9   1   4 12631.4 487.423   1
   9  -1  -4 13699.5 490.213   1
  -8  -1   4 76041.6 2608.71   1
   8   1  -4 71968.3 2607.89   1
   7   1  -4 2031.87 84.6529   1
  -7   1   4 1945.61 86.5875   1
   7  -1  -4 1706.16 85.7016   1
  -7  -1   4 1943.68 83.9415   1
  -6   1   4 389959. 13593.0   1
   6   1  -4 384259. 13588.9   1
  -6  -1   4 393939. 13588.2   1
   6  -1  -4 384169. 13593.1   1
  -5  -1   4 2670.42 102.794   1
   5   1  -4 2702.47 101.769   1
  -5   1   4 2824.34 108.578   1
   5  -1  -4 2545.87 108.245   1
  -4   1   4 44263.1 1437.53   1
   4  -1  -4 37353.2 1437.16   1
  -3   1   4 10749.4 385.638   1
   3  -1  -4 10686.6 385.733   1
  -2   1   4 6004.63 241.025   1
   2  -1  -4 7361.99 244.052   1
   1  -1  -4 37418.6 1215.21   1
  -1   1   4 32959.5 1213.18   1
   1   1  -4 32255.0 1209.83   1
  -1  -1   4 35449.6 1210.88   1
   0   1  -4 2090.55 83.0624   1
   0  -1   4 1961.63 82.7589   1
   0   1   4 1866.42 83.8167   1
  -1   1  -4 1883.93 85.7569   1
  -1  -1  -4 1872.49 87.3221   1
   1  -1   4 1835.36 85.7499   1
   1   1   4 1989.93 88.1471   1
  -2   1  -4 510533. 18161.8   1
  -2  -1  -4 510101. 18163.3   1
   2  -1   4 517020. 18162.0   1
   2   1   4 537899. 18163.0   1
  -3   1  -4 19930.3 714.843   1
  -3  -1  -4 19040.1 714.808   1
   3  -1   4 18564.6 714.950   1
   3   1   4 21059.9 717.123   1
  -4   1  -4 225626. 8058.67   1
  -4  -1  -4 226301. 8059.80   1
   4  -1   4 234385. 8060.63   1
   4   1   4 232340. 8060.84   1
  -5   1  -4 31179.5 1113.70   1
  -5  -1  -4 31182.4 1113.71   1
   5  -1   4 30559.3 1112.82   1
   5   1   4 30223.9 1112.35   1
  -6   1  -4 1791.76 102.521   1
  -6  -1  -4 2022.48 106.338   1
   6  -1   4 1890.20 104.793   1
   6   1   4 2147.10 107.300   1
  -7   1  -4 1258.00 83.6645   1
  -7  -1  -4 1405.34 85.7890   1
   7  -1   4 1235.03 83.5318   1
   7   1   4 1287.88 81.9059   1
  -8   1  -4 8133.98 358.661   1
   8  -1   4 8747.80 357.657   1
   8   1   4 8965.13 355.482   1
  -9   1  -4 3260.75 165.353   1
  -9  -1  -4 3349.33 165.987   1
   9  -1   4 3582.89 167.687   1
   9   1   4 3480.47 165.244   1
 -10   1  -4 25468.5 965.024   1
 -10  -1  -4 26928.3 968.629   1
  10  -1   4 26608.7 966.911   1
  10   1   4 25500.8 964.414   1
 -11   1  -4 22258.4 845.924   1
 -11  -1  -4 22782.1 848.182   1
  11  -1   4 22887.2 848.904   1
  11   1   4 22530.0 846.300   1
 -12   1  -4 2869.47 146.343   1
 -12  -1  -4 2604.30 144.729   1
  12  -1   4 2727.99 147.092   1
  12   1   4 2493.40 142.144   1
 -13  -1  -4 617.544 67.9361   1
 -13   1  -4 662.696 69.4715   1
  13  -1   4 594.812 67.6943   1
  13   1   4 535.747 63.5364   1
 -14  -1  -4 1727.66 116.467   1
 -14   1  -4 1668.54 110.033   1
  14   1   4 1804.37 114.686   1
  14  -1   4 1707.91 112.160   1
 -15   1  -4 3257.52 164.657   1
 -15  -1  -4 2916.64 159.699   1
  15   1   4 2814.81 157.443   1
  15  -1   4 2779.66 156.079   1
 -16  -1  -4 7856.92 323.537   1
 -16   1  -4 7459.12 325.180   1
  16   1   4 7599.24 321.740   1
  16  -1   4 6839.54 317.185   1
 -18  -1  -4 1698.95 110.170   1
 -18   1  -4 1279.50 106.163   1
  18  -1   4 1379.56 104.060   1
  18   1   4 1474.53 105.134   1
 -19   1  -4 331.407 61.5415   1
 -19  -1  -4 400.964 60.4925   1
  19  -1   4 395.035 63.2227   1
  19   1   4 315.209 57.8327   1
 -20  -1  -4 1364.84 105.861   1
 -20   1  -4 1610.88 109.202   1
  20   1   4 1299.38 104.031   1
  20  -1   4 1530.58 106.948   1
 -21  -1  -4 1634.66 109.891   1
 -21   1  -4 1525.77 106.195   1
  21   1   4 1437.20 107.842   1
  21  -1   4 1471.19 107.333   1
 -22   1  -4 120.154 51.0841   1
 -22  -1  -4 198.973 48.3419   1
  22   1   4 241.352 54.6934   1
  22  -1   4 217.033 52.6585   1
 -24  -1  -4 219.188 50.1735   1
  24   1   4 303.620 55.8171   1
  24  -1   4 138.924 52.2188   1
 -25   2   4 248.457 55.2849   1
  25  -2  -4 295.746 55.7715   1
 -24   2   4-22.7837 45.0702   1
 -24  -2   4-5.38770 39.0235   1
  24  -2  -4-16.6538 43.9259   1
  24   2  -4 130.826 50.1837   1
 -23   2   4 322.414 58.8445   1
 -23  -2   4 352.503 56.4393   1
  23  -2  -4 373.566 61.4151   1
  23   2  -4 446.701 63.8160   1
 -22  -2   4 1794.39 118.521   1
  22   2  -4 1965.35 123.034   1
 -21   2   4 117.414 45.1673   1
 -21  -2   4 100.741 42.9796   1
  21  -2  -4 160.020 49.3677   1
  21   2  -4 83.9649 42.5430   1
 -20   2   4 1713.17 114.628   1
 -20  -2   4 1383.08 102.216   1
  20  -2  -4 1666.02 111.977   1
  20   2  -4 1755.98 110.496   1
 -19   2   4 869.088 78.5885   1
 -19  -2   4 933.458 78.5675   1
  19  -2  -4 895.895 79.6898   1
  19   2  -4 739.643 73.0520   1
 -18   2   4 760.007 70.1954   1
 -18  -2   4 550.682 62.7928   1
  18  -2  -4 810.255 72.6171   1
  18   2  -4 724.788 68.1250   1
 -17   2   4 12119.1 481.649   1
 -17  -2   4 13156.9 483.765   1
  17  -2  -4 11480.3 479.008   1
  17   2  -4 11966.4 478.750   1
 -16   2   4 718.555 67.7985   1
 -16  -2   4 872.394 70.6179   1
  16  -2  -4 825.193 73.4137   1
  16   2  -4 815.156 69.5598   1
 -15   2   4 14659.6 561.262   1
  15  -2  -4 14446.1 560.859   1
 -14  -2   4 1428.61 86.7340   1
  14   2  -4 1128.51 79.8423   1
 -13   2   4 672.708 62.5041   1
 -13  -2   4 779.446 60.7636   1
  13  -2  -4 612.465 57.3159   1
  13   2  -4 699.445 58.0806   1
 -12  -2   4 7669.87 304.485   1
  12  -2  -4 7653.65 307.980   1
  12   2  -4 7525.31 303.474   1
 -11   2   4 1162.41 74.7874   1
  11   2  -4 1219.75 71.7152   1
 -11  -2   4 1223.25 71.7527   1
  11  -2  -4 1095.80 72.6912   1
 -10   2   4 6208.38 237.829   1
  10   2  -4 5564.03 229.640   1
  10  -2  -4 5238.21 234.761   1
 -10  -2   4 6009.32 231.632   1
   9  -2  -4 83949.5 3010.09   1
  -9   2   4 86424.7 3010.03   1
  -8   2   4 13083.6 513.307   1
   8   2  -4 14223.0 509.246   1
   8  -2  -4 14047.4 518.527   1
  -8  -2   4 14275.2 510.278   1
   7   2  -4 93891.9 3372.36   1
  -7  -2   4 98002.6 3372.10   1
  -6   2   4 62934.0 2104.14   1
   6  -2  -4 54754.6 2100.37   1
   6   2  -4 56702.0 2092.13   1
  -6  -2   4 64202.6 2094.79   1
   5  -2  -4 42888.5 1368.40   1
  -5  -2   4 41259.0 1357.50   1
  -5   2   4 41083.9 1367.38   1
   4   2  -4 218.675 14.9895   1
  -4   2   4 239.728 24.3982   1
   4  -2  -4 208.166 23.7954   1
  -4  -2   4 239.080 15.8384   1
  -3   2   4 5133.05 190.821   1
   3   2  -4 4571.67 179.457   1
  -3  -2   4 5249.66 179.999   1
   3  -2  -4 5217.03 190.609   1
  -2   2   4 2263.94 80.6515   1
   2  -2  -4 2255.14 81.7222   1
  -2  -2   4 2334.57 72.8939   1
   1  -2  -4 2815.18 115.552   1
  -1   2   4 2803.13 114.681   1
   1   2  -4 2820.92 109.684   1
  -1  -2   4 2649.42 109.144   1
   0  -2  -4 1215.46 67.3416   1
   0   2   4 1310.99 66.0028   1
   0  -2   4 1395.90 63.6499   1
   0   2  -4 1384.13 64.0282   1
   1   2   4 20252.7 699.752   1
  -1  -2  -4 19126.7 698.316   1
   1  -2   4 20305.1 697.954   1
  -2   2  -4 15980.8 595.398   1
   2  -2   4 16596.3 596.259   1
  -3   2  -4 20928.6 734.891   1
  -3  -2  -4 20561.8 733.843   1
   3  -2   4 18899.0 731.262   1
   3   2   4 20200.5 734.553   1
  -4   2  -4 23925.3 851.659   1
   4  -2   4 24184.3 852.467   1
   4   2   4 24347.8 854.097   1
  -5   2  -4 51624.6 1791.74   1
  -5  -2  -4 47719.8 1788.40   1
   5  -2   4 50138.3 1791.98   1
   5   2   4 51281.0 1791.92   1
  -6   2  -4 1848.84 96.6621   1
  -6  -2  -4 1469.35 91.1205   1
   6  -2   4 1648.78 95.4959   1
   6   2   4 1659.83 93.9553   1
  -7   2  -4 27914.2 1013.73   1
  -7  -2  -4 28149.2 1014.61   1
   7  -2   4 28039.1 1018.29   1
   7   2   4 26940.6 1013.65   1
  -8   2  -4-7.69669 29.6153   1
  -8  -2  -4 15.4852 28.2634   1
   8  -2   4 24.0343 31.2634   1
   8   2   4 11.4984 31.5319   1
  -9   2  -4 2847.23 149.098   1
  -9  -2  -4 3010.93 147.700   1
   9  -2   4 2842.96 147.696   1
   9   2   4 2920.64 146.170   1
 -10   2  -4 5707.42 249.955   1
 -10  -2  -4 5536.15 247.377   1
  10  -2   4 5858.65 250.726   1
  10   2   4 5620.98 248.061   1
 -11   2  -4 22374.9 797.248   1
 -11  -2  -4 20087.7 788.974   1
  11  -2   4 21926.7 793.930   1
  11   2   4 19958.7 789.705   1
 -12   2  -4 1101.41 82.8939   1
 -12  -2  -4 787.626 78.4336   1
  12  -2   4 1002.54 78.7091   1
  12   2   4 919.711 77.4454   1
 -13  -2  -4 4207.96 200.235   1
  13   2   4 4098.30 198.383   1
 -14   2  -4 1778.01 110.467   1
 -14  -2  -4 1677.98 108.171   1
  14  -2   4 1519.09 105.988   1
  14   2   4 1509.43 103.554   1
 -15   2  -4 2320.52 136.322   1
 -15  -2  -4 2398.63 136.727   1
  15  -2   4 2333.84 137.976   1
  15   2   4 2306.42 134.311   1
 -16   2  -4 4183.49 208.769   1
 -16  -2  -4 4636.92 213.786   1
  16   2   4 4115.42 208.987   1
  16  -2   4 4369.47 210.984   1
 -17   2  -4 3949.94 190.845   1
  17  -2   4 3384.77 183.589   1
 -18   2  -4 334.395 56.3785   1
 -18  -2  -4 318.501 55.9341   1
  18  -2   4 331.189 53.3722   1
  18   2   4 321.939 59.4206   1
 -19   2  -4 62.7519 46.4017   1
 -19  -2  -4 26.1592 43.9052   1
  19  -2   4 111.968 43.0990   1
  19   2   4 66.1557 47.6267   1
 -20  -2  -4 926.032 86.3930   1
  20  -2   4 887.877 82.6370   1
  20   2   4 938.774 87.9243   1
 -21   2  -4 564.537 69.1717   1
 -21  -2  -4 381.073 63.1983   1
  21   2   4 420.477 67.6499   1
 -22  -2  -4 162.271 50.9174   1
 -22   2  -4 154.641 49.2366   1
  22   2   4 94.6802 50.0042   1
 -23   2  -4 265.638 54.4305   1
  23  -2   4 139.286 51.7947   1
 -24  -2  -4 205.621 49.6249   1
  24   2   4 143.826 50.7502   1
 -25   3   4 100.118 47.7249   1
  25  -3  -4-38.9739 48.8584   1
  24   3  -4 49.7406 44.0555   1
 -23   3   4 70.8892 48.1109   1
 -23  -3   4 187.391 50.1817   1
  23  -3  -4 158.730 54.1708   1
  23   3  -4 170.427 49.0245   1
 -22   3   4 1099.36 91.9573   1
 -22  -3   4 1151.06 91.1438   1
  22  -3  -4 1218.24 95.3644   1
  22   3  -4 1058.74 90.6331   1
 -21   3   4 3450.06 184.214   1
 -21  -3   4 3796.23 186.536   1
  21  -3  -4 4009.46 190.734   1
  21   3  -4 3367.89 182.415   1
 -20   3   4 1618.78 116.197   1
 -20  -3   4 1899.39 119.093   1
  20  -3  -4 1889.55 119.732   1
  20   3  -4 1861.82 118.162   1
 -19   3   4 2930.54 155.275   1
 -19  -3   4 2883.37 151.621   1
  19  -3  -4 2645.23 151.170   1
  19   3  -4 2865.28 154.187   1
 -18  -3   4 6979.23 292.399   1
  18   3  -4 6622.05 292.705   1
 -17   3   4 885.958 76.7258   1
 -17  -3   4 901.145 73.0439   1
  17  -3  -4 879.904 77.9438   1
  17   3  -4 848.975 73.9246   1
 -16   3   4 187.761 42.8735   1
 -16  -3   4 116.998 36.0386   1
  16  -3  -4 160.366 42.6189   1
  16   3  -4 156.833 41.0146   1
 -15   3   4 6905.58 281.219   1
  15  -3  -4 6001.10 270.681   1
 -14  -3   4 3642.76 170.079   1
 -14   3   4 3441.18 173.091   1
  14   3  -4 3679.88 169.081   1
  13   3  -4 12747.3 481.393   1
 -13  -3   4 12341.5 479.389   1
 -12   3   4 24084.3 855.794   1
  12   3  -4 22810.0 847.508   1
 -12  -3   4 22579.8 846.146   1
  12  -3  -4 23190.2 853.900   1
 -11   3   4 9569.88 377.101   1
  11   3  -4 9762.44 372.110   1
 -11  -3   4 9250.18 370.979   1
  11  -3  -4 10010.7 380.992   1
 -10   3   4 1125.88 73.5887   1
 -10  -3   4 1304.64 70.7345   1
  10  -3  -4 1102.00 73.6160   1
   9  -3  -4 11332.6 426.325   1
  -9   3   4 10959.6 424.037   1
   8  -3  -4 28151.7 987.676   1
  -8   3   4 29260.9 988.675   1
  -7  -3   4 1517.56 68.0036   1
  -7   3   4 1306.96 75.4468   1
   7   3  -4 1288.29 65.0232   1
   7  -3  -4 1474.53 77.0678   1
  -6  -3   4 38091.4 1451.01   1
   6   3  -4 44611.4 1453.74   1
  -5  -3   4 104.286 16.7366   1
   5   3  -4 79.4897 15.4532   1
   5  -3  -4 106.002 23.6769   1
  -4  -3   4 38520.3 1271.35   1
   4  -3  -4 35559.1 1281.86   1
  -4   3   4 38566.1 1282.90   1
   3  -3  -4 1.76973 18.8577   1
  -3  -3   4 35.1301 12.2812   1
  -3   3   4 5.18973 17.8764   1
   3   3  -4 25.2222 12.5925   1
   2  -3  -4 8450.82 326.542   1
   2   3  -4 8632.50 317.594   1
  -2  -3   4 9214.39 318.153   1
  -2   3   4 8232.44 324.501   1
   1  -3  -4 2058.42 99.3765   1
  -1   3   4 2169.79 98.1574   1
   1   3  -4 1882.75 89.5412   1
   0   3  -4 4548.93 180.929   1
   0  -3   4 4702.58 181.578   1
  -1  -3  -4 12105.4 450.492   1
   1   3   4 12122.1 449.668   1
  -1   3  -4 12183.0 447.265   1
   1  -3   4 12003.7 447.243   1
   2   3   4 48647.1 1642.59   1
  -2  -3  -4 43413.9 1643.41   1
  -3  -3  -4 2147.95 109.834   1
   3   3   4 2315.93 110.541   1
   3  -3   4 2368.13 110.107   1
  -3   3  -4 2271.92 109.906   1
  -4   3  -4 24588.2 939.102   1
  -4  -3  -4 26348.3 942.212   1
   4  -3   4 25928.7 942.338   1
   4   3   4 26871.6 942.799   1
  -5   3  -4 7751.77 326.246   1
  -5  -3  -4 8221.61 324.775   1
   5  -3   4 7867.05 325.916   1
   5   3   4 8955.89 327.308   1
  -6   3  -4 33165.6 1213.22   1
  -6  -3  -4 33810.8 1213.59   1
   6  -3   4 32982.7 1212.57   1
   6   3   4 33986.4 1215.53   1
  -7   3  -4 8972.91 360.935   1
  -7  -3  -4 9173.37 359.534   1
   7  -3   4 9094.99 359.411   1
   7   3   4 8680.69 357.132   1
  -9   3  -4 199.967 40.2634   1
  -9  -3  -4 288.497 43.2618   1
   9  -3   4 311.127 47.1412   1
   9   3   4 305.598 46.1730   1
 -10   3  -4 2383.75 131.093   1
 -10  -3  -4 2507.16 133.252   1
  10  -3   4 2578.14 137.787   1
  10   3   4 2342.71 132.315   1
 -11   3  -4 3605.90 176.047   1
 -11  -3  -4 3571.87 174.983   1
  11  -3   4 3426.72 175.024   1
  11   3   4 3607.06 178.280   1
 -12   3  -4 6225.02 267.140   1
 -12  -3  -4 5852.34 262.075   1
  12  -3   4 5560.41 261.621   1
  12   3   4 6217.42 267.264   1
 -14   3  -4 7115.84 292.989   1
 -14  -3  -4 6625.01 286.398   1
  14   3   4 6602.55 288.211   1
 -15   3  -4 5150.28 227.209   1
 -15  -3  -4 5114.92 223.516   1
  15  -3   4 3972.45 214.809   1
  15   3   4 4362.40 217.035   1
 -16   3  -4 742.886 72.6861   1
 -16  -3  -4 649.177 69.9068   1
  16  -3   4 754.364 76.3307   1
  16   3   4 762.668 74.0302   1
 -17   3  -4 3872.76 186.680   1
  17   3   4 3724.81 185.631   1
 -18   3  -4 152.067 50.9194   1
  18  -3   4 219.677 53.4260   1
 -18  -3  -4 219.687 49.0267   1
 -19  -3  -4 926.468 84.4323   1
  19   3   4 960.991 84.6296   1
 -20   3  -4 83.1657 44.8513   1
 -20  -3  -4 80.5075 46.4084   1
  20  -3   4 91.8304 44.5424   1
  20   3   4 95.7819 48.7919   1
 -21  -3  -4 42.5729 42.1365   1
  21   3   4 52.6221 46.7032   1
 -22   3  -4 185.375 53.5447   1
 -22  -3  -4 198.581 49.5298   1
  22  -3   4 155.787 52.5850   1
  22   3   4 269.788 55.8983   1
 -23   3  -4 79.2947 46.9478   1
 -23  -3  -4 71.4997 45.1167   1
  23   3   4 56.0127 46.8939   1
  23  -3   4 66.6527 41.9806   1
 -25   4   4 172.516 51.8942   1
  25  -4  -4 179.073 54.8147   1
 -24   4   4 461.991 64.4561   1
  24  -4  -4 264.843 60.0082   1
 -23   4   4 133.690 50.7766   1
 -23  -4   4 60.7619 44.9354   1
  23  -4  -4 55.1293 45.6989   1
  23   4  -4 32.9119 42.8779   1
 -22   4   4-38.5125 45.2600   1
 -22  -4   4 48.7689 41.9948   1
  22  -4  -4-16.4894 46.3328   1
  22   4  -4 27.0588 41.3455   1
 -21  -4   4 955.097 81.8893   1
  21   4  -4 970.479 82.4868   1
 -20   4   4 606.466 67.8305   1
 -20  -4   4 645.306 68.3956   1
  20  -4  -4 576.659 70.3099   1
  20   4  -4 630.340 69.4010   1
 -19   4   4 4991.26 236.020   1
  19  -4  -4 5344.64 241.710   1
  19   4  -4 4899.53 231.600   1
 -18   4   4 1554.55 105.151   1
  18   4  -4 1600.21 102.913   1
 -17   4   4 50.0456 35.3772   1
  17  -4  -4 58.5868 37.5896   1
 -17  -4   4-4.58852 33.7847   1
  17   4  -4 40.8594 34.4549   1
  16  -4  -4 46.7479 35.9964   1
 -16   4   4 75.6524 38.6746   1
  16   4  -4 12.9311 30.9902   1
 -16  -4   4 21.7786 34.7183   1
  15  -4  -4 32.3500 36.0877   1
  15   4  -4 52.7531 33.1956   1
 -15  -4   4 8.19379 30.1697   1
 -15   4   4 52.3667 35.9201   1
 -14   4   4 10214.4 397.396   1
  14   4  -4 10212.1 391.223   1
  14  -4  -4 10203.5 396.439   1
 -13   4   4 18722.7 722.497   1
  13   4  -4 20411.2 719.666   1
  13  -4  -4 17657.5 719.169   1
 -13  -4   4 20259.0 720.518   1
 -12   4   4 48.1284 31.9504   1
  12   4  -4 28.9978 23.3451   1
  12  -4  -4 3.87315 31.8703   1
 -12  -4   4 3.26256 24.7552   1
 -11   4   4 11800.4 450.480   1
 -11  -4   4 12330.9 443.811   1
  11   4  -4 10858.9 441.016   1
  11  -4  -4 11594.2 450.675   1
 -10  -4   4 14288.0 507.769   1
  10   4  -4 13856.0 508.665   1
  10  -4  -4 13354.8 516.149   1
 -10   4   4 12607.7 514.110   1
  -9  -4   4 1225.91 67.1840   1
   9  -4  -4 1037.20 71.9478   1
  -9   4   4 1138.10 71.5468   1
   8  -4  -4 1689.68 89.7182   1
  -8   4   4 1566.58 87.8303   1
   7  -4  -4 3014.41 137.811   1
   7   4  -4 3073.07 127.425   1
  -7   4   4 2983.63 135.815   1
   6  -4  -4 5384.39 212.561   1
  -6  -4   4 5354.92 201.399   1
  -6   4   4 5392.05 211.849   1
   6   4  -4 4782.40 199.373   1
   5  -4  -4 49754.1 1781.70   1
  -5   4   4 51816.6 1781.75   1
   5   4  -4 49106.2 1770.03   1
  -5  -4   4 50386.7 1770.76   1
   4  -4  -4 12674.5 471.798   1
  -4   4   4 12483.7 470.650   1
   4   4  -4 12588.8 461.159   1
  -4  -4   4 13011.2 461.962   1
  -3  -4   4 23250.1 836.849   1
   3   4  -4 24160.3 836.605   1
  -3   4   4 23474.7 845.950   1
   3  -4  -4 22511.7 845.384   1
  -2  -4   4 68411.2 2405.56   1
   2   4  -4 65520.3 2404.87   1
  -2   4   4 71083.2 2414.48   1
   2  -4  -4 69410.4 2414.19   1
  -1  -4   4 11212.7 381.594   1
  -1   4   4 10988.2 387.272   1
   1   4  -4 10058.7 378.958   1
   0  -4  -4 44887.6 1564.55   1
   0   4   4 45963.2 1565.06   1
   0  -4   4 43422.2 1560.08   1
   0   4  -4 41895.9 1559.15   1
  -1  -4  -4 20.1750 24.3475   1
   1   4   4 37.0196 24.4681   1
  -2  -4  -4 722.693 53.8243   1
   2   4   4 699.533 51.8077   1
   2  -4   4 796.363 53.6382   1
  -2   4  -4 758.869 51.7579   1
  -3  -4  -4 58889.9 2083.53   1
   3   4   4 58004.7 2081.56   1
   3  -4   4 59170.8 2082.03   1
  -3   4  -4 58153.9 2079.80   1
  -4  -4  -4 73981.7 2580.21   1
   4   4   4 74181.2 2580.17   1
   4  -4   4 73813.0 2581.45   1
  -4   4  -4 69103.8 2576.92   1
  -5  -4  -4 30325.3 1110.30   1
   5   4   4 31910.7 1114.02   1
   5  -4   4 31438.3 1114.46   1
  -5   4  -4 29014.8 1110.64   1
  -6  -4  -4 2655.31 131.898   1
  -6   4  -4 2660.78 133.728   1
   6  -4   4 2571.98 133.235   1
   6   4   4 2631.92 131.753   1
   7   4   4 3650.82 166.416   1
  -7  -4  -4 3321.30 163.414   1
   7  -4   4 3842.40 169.482   1
  -7   4  -4 3125.38 161.250   1
   8   4   4 18395.8 717.343   1
  -8  -4  -4 19742.0 721.761   1
   8  -4   4 18779.1 719.172   1
  -8   4  -4 19816.2 722.077   1
   9   4   4 2032.12 117.951   1
  -9  -4  -4 2352.79 122.489   1
   9  -4   4 2046.30 118.505   1
  -9   4  -4 2106.23 122.738   1
  10   4   4 26.4880 34.4563   1
 -10  -4  -4 57.8138 36.5875   1
  10  -4   4 32.7040 34.9122   1
 -10   4  -4-36.2970 34.1604   1
  11   4   4 2913.51 147.170   1
  11  -4   4 2650.46 145.858   1
 -11   4  -4 3141.07 152.568   1
  12   4   4 195.546 43.2966   1
 -12  -4  -4 110.808 44.1755   1
  12  -4   4 175.909 49.0397   1
 -12   4  -4 110.679 43.6787   1
  13   4   4 2001.88 124.844   1
 -13  -4  -4 2237.86 129.075   1
  13  -4   4 1961.74 125.838   1
 -13   4  -4 2300.80 130.389   1
  14   4   4 2911.46 162.020   1
 -14  -4  -4 3498.63 169.832   1
  14  -4   4 2801.15 161.793   1
 -14   4  -4 3339.31 168.503   1
  15   4   4 72.1365 38.8774   1
 -15  -4  -4 52.0516 43.9536   1
  15  -4   4 106.216 40.9493   1
 -15   4  -4 58.8665 45.4524   1
  16   4   4 3545.55 181.474   1
 -16  -4  -4 3467.47 182.134   1
  17   4   4 808.999 78.0006   1
 -17  -4  -4 713.915 72.8068   1
  17  -4   4 797.482 79.3077   1
 -17   4  -4 854.711 80.0001   1
  18   4   4 2480.78 144.121   1
 -18  -4  -4 2570.32 145.737   1
  18  -4   4 2634.45 149.526   1
 -18   4  -4 2410.82 148.047   1
  19   4   4 843.021 82.2284   1
  19  -4   4 824.232 82.4068   1
 -19  -4  -4 797.580 79.0087   1
 -19   4  -4 886.207 80.1914   1
  20   4   4 196.471 53.8260   1
 -20  -4  -4 139.067 48.3124   1
  20  -4   4 206.444 54.8276   1
 -20   4  -4 135.620 51.2248   1
  21   4   4 78.8353 47.6168   1
 -21  -4  -4-5.31264 41.7581   1
  21  -4   4 5.36137 42.4285   1
 -21   4  -4 32.3626 43.8227   1
  22   4   4 186.477 51.9405   1
 -22  -4  -4 114.882 45.2705   1
 -22   4  -4 75.5338 48.5676   1
  23   4   4-66.2034 50.8850   1
 -23  -4  -4-10.1640 43.3524   1
  23  -4   4-35.2982 43.0165   1
 -23   4  -4 36.8569 47.9459   1
  26  -5  -4 126.674 56.3534   1
  24  -5  -4 87.8528 48.7569   1
 -24   5   4 44.2994 44.7512   1
  23   5  -4 54.5654 40.1938   1
  22   5  -4-37.6687 40.8133   1
 -22   5   4 33.0626 42.7050   1
 -22  -5   4 16.1663 39.6501   1
  22  -5  -4-27.4504 43.7293   1
 -21   5   4 1536.01 109.532   1
  21  -5  -4 1731.41 116.622   1
 -21  -5   4 1776.31 112.921   1
  21   5  -4 1559.79 108.889   1
  20   5  -4 228.038 50.2848   1
 -20  -5   4 264.434 50.7562   1
  20  -5  -4 322.662 57.5364   1
 -20   5   4 319.128 57.4809   1
  19  -5  -4 3838.52 192.223   1
 -19   5   4 3615.82 188.797   1
  18   5  -4 2158.83 128.510   1
 -18  -5   4 2483.68 133.672   1
  18  -5  -4 2228.95 130.661   1
 -18   5   4 2232.63 135.353   1
 -17  -5   4 8616.17 337.202   1
  17   5  -4 8139.43 334.746   1
  16   5  -4 574.151 59.5259   1
 -16  -5   4 719.891 64.7447   1
  16  -5  -4 587.057 66.3960   1
 -16   5   4 610.050 64.2131   1
 -15  -5   4-61.8894 32.6535   1
  15   5  -4 8.22026 34.4485   1
 -15   5   4-4.63779 33.3242   1
  14  -5  -4 9.05851 33.3272   1
 -13  -5   4 702.745 61.4365   1
  13  -5  -4 884.199 71.8654   1
  13   5  -4 877.175 64.8115   1
 -13   5   4 835.162 69.6482   1
 -12  -5   4 849.490 63.7737   1
  12  -5  -4 746.081 65.4957   1
 -12   5   4 837.821 66.5899   1
  12   5  -4 800.262 61.7128   1
  11   5  -4 3176.81 152.094   1
 -11  -5   4 3606.43 157.512   1
 -10  -5   4 12477.3 462.664   1
  10  -5  -4 11751.1 469.052   1
  10   5  -4 12125.4 460.197   1
 -10   5   4 12413.3 470.157   1
  -9  -5   4 43697.4 1533.27   1
   9  -5  -4 42535.0 1542.31   1
   9   5  -4 42404.6 1531.83   1
  -9   5   4 42960.4 1542.12   1
  -8  -5   4 15648.1 573.166   1
   8  -5  -4 15526.8 584.004   1
  -8   5   4 15461.2 581.995   1
   7  -5  -4 28335.1 1091.59   1
  -7   5   4 32134.5 1094.53   1
   6  -5  -4 18461.2 662.665   1
  -6   5   4 18386.1 662.163   1
   6   5  -4 17288.7 650.060   1
   5  -5  -4 807.721 56.0354   1
  -5   5   4 881.457 56.9137   1
   5   5  -4 807.675 48.2172   1
  -5  -5   4 806.054 49.1458   1
   4  -5  -4 3244.28 144.887   1
  -4   5   4 3149.73 143.115   1
   4   5  -4 3242.09 135.330   1
  -4  -5   4 3384.51 136.915   1
  -3  -5   4 116477. 4203.61   1
   3   5  -4 119470. 4204.10   1
  -3   5   4 120770. 4213.01   1
   3  -5  -4 122991. 4213.54   1
  -2  -5   4 40589.6 1400.49   1
   2   5  -4 38587.4 1398.51   1
  -2   5   4 39004.2 1406.73   1
   2  -5  -4 39128.3 1407.52   1
  -1   5   4 299.776 35.3418   1
   1  -5  -4 277.591 36.4150   1
   0  -5   4 2026.98 92.9398   1
   0  -5  -4 1734.20 94.0278   1
   0   5   4 1760.04 93.1748   1
   0   5  -4 1824.50 90.0573   1
  -1  -5  -4 10025.7 390.759   1
   1   5   4 10278.9 392.609   1
   1  -5   4 10290.7 388.947   1
  -1   5  -4 10319.1 388.737   1
  -2  -5  -4 2121.54 106.662   1
   2   5   4 2007.80 104.732   1
   2  -5   4 2211.01 104.716   1
  -2   5  -4 1964.70 101.972   1
  -3  -5  -4 80736.0 2823.50   1
   3   5   4 77470.7 2822.84   1
   3  -5   4 80557.5 2823.39   1
  -3   5  -4 79804.6 2821.77   1
  -4  -5  -4 415.130 44.6628   1
   4   5   4 452.745 44.8091   1
   4  -5   4 468.870 47.8439   1
  -4   5  -4 410.444 44.6288   1
  -5  -5  -4 1344.97 85.3732   1
   5  -5   4 1523.66 87.8866   1
   5   5   4 1253.85 83.4732   1
  -5   5  -4 1390.11 84.3248   1
   6   5   4 25.8453 28.0107   1
  -6   5  -4 7.47972 28.1630   1
   6  -5   4 34.7838 30.5856   1
  -6  -5  -4 11.2306 24.5974   1
  -8  -5  -4 5950.49 260.703   1
  -8   5  -4 6291.86 264.214   1
   8   5   4 5970.69 261.495   1
   8  -5   4 6375.10 267.489   1
  -9  -5  -4 19751.7 712.142   1
  -9   5  -4 17328.1 708.659   1
   9   5   4 19467.2 711.626   1
   9  -5   4 18785.9 713.646   1
 -10  -5  -4 1721.15 106.786   1
 -10   5  -4 1771.88 109.320   1
  10  -5   4 1501.22 103.497   1
  10   5   4 1829.57 108.529   1
  11   5   4 1785.54 113.876   1
 -11  -5  -4 2241.39 122.947   1
  11  -5   4 1889.48 117.760   1
 -11   5  -4 1960.81 120.209   1
  12   5   4 9529.92 398.271   1
 -12  -5  -4 10094.7 402.066   1
  13   5   4 49.8793 39.2375   1
 -13  -5  -4 69.9453 36.8047   1
  13  -5   4 36.7557 40.7326   1
 -13   5  -4 45.9541 42.5638   1
  14   5   4 2648.94 153.299   1
 -14  -5  -4 3133.80 160.342   1
  14  -5   4 2646.21 161.126   1
 -14   5  -4 3311.62 163.402   1
  15   5   4 2075.24 130.832   1
 -15  -5  -4 2578.40 140.427   1
  15  -5   4 2198.24 135.885   1
 -15   5  -4 2347.94 138.621   1
  16  -5   4 281.692 58.9027   1
 -16   5  -4 271.390 56.6453   1
  17   5   4 79.8625 48.0396   1
 -17  -5  -4 133.303 48.3597   1
  17  -5   4 168.624 52.9906   1
 -17   5  -4 235.476 51.6533   1
  18   5   4 3040.71 161.382   1
 -18  -5  -4 2821.70 156.113   1
  18  -5   4 2831.27 158.535   1
 -18   5  -4 2901.48 159.345   1
  19  -5   4 256.531 52.4551   1
 -19   5  -4 163.261 51.0923   1
  20   5   4 148.046 48.3990   1
 -20  -5  -4 132.052 46.8639   1
  20  -5   4 149.568 54.8646   1
 -20   5  -4 143.133 47.0321   1
  21  -5   4 37.5165 42.7063   1
 -21   5  -4 31.6810 43.9929   1
  22   5   4 56.5382 43.3410   1
 -22  -5  -4 10.1846 38.6381   1
  23   5   4 195.832 57.7439   1
 -23  -5  -4 223.232 52.9017   1
  23  -5   4 312.444 57.3873   1
 -23   5  -4 382.772 61.1255   1
  25  -6  -4 383.758 62.9026   1
 -25   6   4 315.468 60.6591   1
  24  -6  -4 1340.89 102.124   1
 -24   6   4 1024.47 95.3762   1
  23  -6  -4 71.4456 47.0186   1
 -23   6   4 142.164 48.8954   1
  22  -6  -4-11.6225 45.6676   1
 -22   6   4-10.4173 42.5812   1
  21   6  -4 540.993 66.6068   1
 -21   6   4 445.811 63.0095   1
 -21  -6   4 458.938 64.2333   1
  21  -6  -4 602.108 70.6518   1
  20   6  -4 858.885 77.5605   1
 -20   6   4 801.301 76.2633   1
 -19   6   4-11.1052 44.5267   1
  19   6  -4 60.2582 39.1955   1
 -19  -6   4-30.3271 36.6118   1
  19  -6  -4 61.1286 43.7063   1
  18   6  -4 164.471 43.5300   1
 -18  -6   4 34.2374 37.5591   1
  18  -6  -4 131.149 45.4202   1
 -18   6   4 103.106 41.7791   1
  17  -6  -4 923.842 79.8530   1
 -17  -6   4 849.382 74.1642   1
  17   6  -4 575.953 63.7909   1
 -17   6   4 625.067 66.8493   1
  16   6  -4 2099.13 124.116   1
 -16  -6   4 2424.64 129.960   1
 -15  -6   4 3949.78 186.269   1
  15   6  -4 3930.98 184.124   1
 -15   6   4 3901.81 189.638   1
  15  -6  -4 3833.64 190.845   1
 -14  -6   4 4542.72 206.517   1
  14   6  -4 4470.41 203.146   1
 -14   6   4 4435.77 208.195   1
  14  -6  -4 4598.14 211.973   1
 -13  -6   4 7110.01 288.260   1
  13   6  -4 6789.45 285.691   1
 -13   6   4 6944.03 293.266   1
  13  -6  -4 6731.07 291.590   1
 -12  -6   4 2205.24 116.847   1
  12   6  -4 2039.63 111.904   1
 -12   6   4 2161.89 120.543   1
  12  -6  -4 2179.17 121.599   1
 -11  -6   4 1518.96 88.1929   1
  11   6  -4 1521.79 87.3216   1
 -11   6   4 1468.02 95.2651   1
  11  -6  -4 1343.77 90.6188   1
  10   6  -4 1124.46 71.6531   1
 -10  -6   4 1086.43 71.4457   1
  -9  -6   4 472.088 43.1012   1
   9   6  -4 403.584 41.6389   1
   9  -6  -4 369.223 48.2010   1
  -9   6   4 467.228 50.5457   1
   8  -6  -4 179.624 36.1009   1
  -8  -6   4 233.987 32.7302   1
  -8   6   4 229.994 37.4199   1
   8   6  -4 198.423 32.9652   1
  -7  -6   4 266.515 33.3626   1
   7  -6  -4 244.123 36.0356   1
  -7   6   4 175.504 34.6371   1
  -6  -6   4 2399.28 111.516   1
  -6   6   4 2435.96 121.640   1
   6  -6  -4 2258.36 118.920   1
   6   6  -4 2503.29 111.767   1
  -5   6   4 318.757 38.8174   1
   5  -6  -4 308.703 39.2095   1
   5   6  -4 359.044 34.9420   1
  -4  -6   4 24081.8 879.072   1
  -4   6   4 23309.5 885.629   1
   4  -6  -4 24671.5 888.225   1
   4   6  -4 25123.3 878.923   1
   3  -6  -4 20688.4 799.018   1
   3   6  -4 21896.0 788.880   1
  -3  -6   4 22229.8 790.557   1
  -3   6   4 22061.2 798.035   1
   2  -6  -4 56962.6 2024.21   1
   2   6  -4 56443.1 2016.42   1
  -2  -6   4 58130.5 2018.20   1
  -2   6   4 55757.0 2022.76   1
   1  -6  -4 21254.1 855.736   1
   1   6  -4 25589.9 851.043   1
  -1  -6   4 24346.6 850.422   1
  -1   6   4 21936.3 855.543   1
   0  -6  -4 21644.0 812.679   1
   0   6   4 21088.5 810.387   1
   0  -6   4 22838.7 809.860   1
   0   6  -4 22965.8 808.079   1
  -1  -6  -4 3560.20 156.211   1
   1   6   4 3325.12 153.515   1
  -1   6  -4 3192.63 150.133   1
   1  -6   4 3407.72 154.404   1
  -2  -6  -4 7847.30 319.858   1
   2   6   4 7782.51 320.515   1
  -2   6  -4 8649.16 321.022   1
   2  -6   4 7937.77 319.017   1
  -3  -6  -4 13189.1 497.533   1
   3   6   4 13005.8 496.399   1
  -3   6  -4 12948.2 495.483   1
   3  -6   4 13003.7 496.175   1
  -4  -6  -4 34596.0 1241.25   1
   4   6   4 34405.4 1239.66   1
  -4   6  -4 34183.1 1239.00   1
   4  -6   4 33692.1 1240.13   1
   5   6   4 2068.30 110.163   1
  -5   6  -4 2087.33 111.332   1
   5  -6   4 2037.93 110.907   1
   6   6   4 647.406 59.4540   1
  -6  -6  -4 689.263 60.8774   1
  -7  -6  -4 49.9004 30.8689   1
   7   6   4 51.9498 28.0285   1
  -7   6  -4 49.3534 30.9964   1
   7  -6   4 8.67494 31.6974   1
  -8  -6  -4 8134.70 325.561   1
   8   6   4 7924.11 322.671   1
  -8   6  -4 7872.70 326.112   1
   8  -6   4 7313.67 322.917   1
  -9  -6  -4 4125.67 198.890   1
  -9   6  -4 4068.69 199.239   1
   9  -6   4 4563.27 204.535   1
   9   6   4 4340.47 199.446   1
 -10  -6  -4 6758.94 287.314   1
 -10   6  -4 6534.58 285.000   1
  10  -6   4 6718.18 290.603   1
  10   6   4 6534.39 284.097   1
 -11  -6  -4 854.633 73.7286   1
 -11   6  -4 813.051 73.1142   1
  11  -6   4 756.355 72.4667   1
  11   6   4 703.724 68.8848   1
 -12   6  -4 617.969 67.9504   1
  12  -6   4 522.636 59.1172   1
  12   6   4 500.604 61.5111   1
 -12  -6  -4 562.943 63.1866   1
  13   6   4 318.732 54.3906   1
 -13  -6  -4 380.676 56.9988   1
  13  -6   4 420.404 62.8483   1
 -13   6  -4 468.848 61.5877   1
  14   6   4 244.775 48.9041   1
 -14   6  -4 430.279 62.4286   1
 -14  -6  -4 390.064 54.6054   1
  14  -6   4 246.883 53.2028   1
  15   6   4 1656.23 116.010   1
 -15  -6  -4 2185.35 125.204   1
 -16  -6  -4 9542.58 380.948   1
 -16   6  -4 9451.45 382.388   1
  16   6   4 8677.28 377.355   1
  16  -6   4 8740.82 380.165   1
 -17  -6  -4 864.953 81.5937   1
 -17   6  -4 1019.81 85.7530   1
  17  -6   4 997.238 86.3325   1
  17   6   4 903.452 83.5311   1
 -18  -6  -4 3053.43 156.088   1
  18   6   4 2468.41 148.754   1
  19   6   4 458.274 65.0164   1
 -19  -6  -4 381.552 60.8587   1
  19  -6   4 498.186 64.4579   1
 -19   6  -4 507.088 68.2760   1
  20   6   4 235.307 56.9955   1
 -20  -6  -4 275.138 57.7898   1
  21   6   4 211.680 54.8935   1
 -21  -6  -4 46.6731 45.4070   1
  21  -6   4 86.1799 51.6216   1
 -21   6  -4 93.7849 45.8699   1
  22  -6   4 5.22754 47.8388   1
  23   6   4-14.8147 41.8863   1
 -23  -6  -4 74.7559 41.2660   1
  26  -7  -4 26.1660 45.6707   1
  25  -7  -4 21.2909 49.1993   1
 -25   7   4-10.7002 43.4582   1
  23  -7  -4 946.767 87.9294   1
 -23   7   4 739.809 77.1165   1
  21  -7  -4 83.3987 45.5288   1
  21   7  -4 73.9555 42.1600   1
 -21  -7   4 32.7711 39.0022   1
 -21   7   4 113.272 46.3491   1
  20  -7  -4 892.244 80.6802   1
  20   7  -4 862.968 78.7105   1
 -20  -7   4 758.532 76.3691   1
 -20   7   4 995.613 88.2968   1
  19   7  -4 415.305 59.2186   1
 -19  -7   4 483.730 61.0240   1
  18  -7  -4 1485.04 109.140   1
 -18   7   4 1574.50 106.770   1
 -17  -7   4 2048.99 125.005   1
  17  -7  -4 2131.68 130.522   1
 -17   7   4 2261.85 131.126   1
  17   7  -4 2122.63 124.744   1
  16   7  -4 275.675 48.2477   1
 -16  -7   4 235.501 53.9680   1
  15   7  -4 6062.26 247.414   1
 -15  -7   4 5077.20 242.765   1
 -14  -7   4 34.3632 36.4485   1
  14   7  -4 24.7147 29.6204   1
 -14   7   4 4.65581 35.0770   1
  14  -7  -4 104.493 41.0024   1
 -13   7   4 10198.3 413.117   1
  13  -7  -4 10370.1 415.772   1
 -12  -7   4 1606.59 94.2495   1
  12   7  -4 1589.10 92.9092   1
 -12   7   4 1414.22 97.2932   1
  12  -7  -4 1268.37 94.7347   1
 -11  -7   4 6979.25 287.765   1
  11   7  -4 6898.90 285.434   1
 -11   7   4 7284.32 295.590   1
  11  -7  -4 6717.41 292.086   1
 -10  -7   4 769.816 60.9840   1
  10   7  -4 823.197 60.9736   1
  10  -7  -4 756.398 65.9944   1
 -10   7   4 869.805 69.5445   1
   9  -7  -4 3.99151 30.2779   1
  -9  -7   4 31.6744 24.7256   1
   9   7  -4 9.29816 24.1946   1
  -9   7   4 15.4858 31.2500   1
  -8  -7   4 2917.28 134.165   1
   8   7  -4 2769.50 132.176   1
  -7  -7   4 424.525 42.6499   1
  -7   7   4 535.931 50.2231   1
   7  -7  -4 396.697 48.1693   1
   7   7  -4 540.805 45.9658   1
  -6  -7   4 137.751 27.8326   1
  -6   7   4 147.703 33.3370   1
   6  -7  -4 151.075 34.3872   1
   6   7  -4 124.917 26.6389   1
  -5  -7   4 3195.77 144.099   1
  -5   7   4 3428.06 153.588   1
   5  -7  -4 3019.32 150.373   1
   5   7  -4 3320.86 145.039   1
  -4  -7   4 5188.41 213.323   1
  -4   7   4 5205.73 219.716   1
   4  -7  -4 5125.61 219.678   1
   4   7  -4 5151.02 212.028   1
   3  -7  -4 6459.43 267.255   1
   3   7  -4 6561.07 260.955   1
  -3  -7   4 6486.58 261.598   1
  -3   7   4 6634.39 267.826   1
   2  -7  -4 750.763 61.3175   1
   2   7  -4 816.318 56.8904   1
  -2  -7   4 767.330 56.0941   1
  -2   7   4 830.828 62.0799   1
   1  -7  -4 9.97321 24.3025   1
   1   7  -4 31.0840 21.1533   1
  -1  -7   4 69.1883 23.4521   1
  -1   7   4 32.8103 26.6822   1
   0  -7  -4 1191.01 77.2741   1
   0   7  -4 1174.62 71.9806   1
   0  -7   4 1257.51 74.6632   1
   0   7   4 1058.59 73.0208   1
  -1  -7  -4 10296.8 420.562   1
   1   7   4 10644.7 421.299   1
   1  -7   4 11460.6 421.565   1
  -1   7  -4 11064.3 419.013   1
  -2  -7  -4 13419.2 519.978   1
   2   7   4 13435.9 519.784   1
  -2   7  -4 13833.4 519.078   1
   2  -7   4 13789.8 518.756   1
  -3  -7  -4-3.66130 24.5162   1
   3   7   4 3.61796 27.0342   1
  -3   7  -4 7.17645 25.7764   1
   3  -7   4 21.1547 28.8234   1
  -4   7  -4 1214.06 81.8435   1
   4  -7   4 1226.22 82.7818   1
   5   7   4 1827.04 105.000   1
  -5  -7  -4 1740.31 104.229   1
  -6  -7  -4 1240.62 86.4788   1
   6   7   4 1279.87 84.8970   1
  -6   7  -4 1259.95 84.4142   1
   6  -7   4 1143.24 83.7540   1
  -7  -7  -4 2161.46 117.766   1
   7   7   4 1840.74 111.133   1
  -7   7  -4 1891.45 111.913   1
   7  -7   4 1987.22 115.824   1
  -8  -7  -4 2941.28 158.616   1
   8   7   4 3199.49 157.230   1
  -8   7  -4 2859.33 153.792   1
   8  -7   4 3286.06 163.074   1
  -9  -7  -4 1056.69 83.3398   1
   9   7   4 974.298 79.8198   1
   9  -7   4 1094.44 83.2896   1
  -9   7  -4 1041.83 82.0837   1
 -10   7  -4 1318.24 94.0745   1
  10  -7   4 1243.98 93.3096   1
  10   7   4 1212.84 89.7760   1
 -10  -7  -4 1285.95 92.9652   1
  11  -7   4 1706.46 113.193   1
 -11   7  -4 1724.64 112.764   1
 -12   7  -4 5588.40 237.405   1
  12  -7   4 4534.79 228.445   1
  12   7   4 4547.31 225.499   1
 -12  -7  -4 5353.51 234.479   1
 -13   7  -4 501.524 64.1770   1
  13  -7   4 451.870 58.3766   1
  13   7   4 551.275 63.5494   1
 -13  -7  -4 626.346 65.1629   1
 -14   7  -4 102.425 48.2424   1
  14   7   4 112.017 43.6183   1
  14  -7   4 135.696 51.0726   1
  15  -7   4 553.282 67.5685   1
 -15   7  -4 830.267 78.0188   1
 -16   7  -4 1191.85 96.4581   1
 -16  -7  -4 1485.36 102.339   1
  16  -7   4 1511.39 106.185   1
  16   7   4 1266.26 97.0252   1
 -17  -7  -4 563.085 68.7055   1
  17  -7   4 708.691 78.0280   1
  17   7   4 665.289 72.3250   1
 -17   7  -4 622.828 70.0167   1
  18  -7   4 484.049 69.9070   1
 -18   7  -4 555.744 69.4833   1
 -19  -7  -4 52.9307 41.6049   1
  19  -7   4 43.0212 47.9627   1
 -19   7  -4 10.8077 41.5938   1
  19   7   4 5.21972 41.8628   1
  20  -7   4 270.780 59.9017   1
 -20   7  -4 250.477 55.5515   1
  21   7   4 66.2991 48.0807   1
 -21  -7  -4 5.18050 42.6354   1
 -22  -7  -4 122.545 47.8126   1
  22  -7   4 118.912 49.3341   1
 -22   7  -4 100.567 45.4722   1
  22   7   4 94.7427 49.1148   1
  25  -8  -4-26.2817 51.1640   1
 -25   8   4 42.0791 41.3349   1
  24  -8  -4-16.5217 50.6565   1
 -24   8   4 45.5736 40.3392   1
  23  -8  -4 1538.52 116.774   1
 -23   8   4 1900.59 119.498   1
  22  -8  -4 67.1881 49.1463   1
 -22   8   4 21.4768 41.3426   1
 -20  -8   4 267.873 52.5206   1
  20   8  -4 273.120 55.4034   1
  20  -8  -4 426.872 61.3177   1
 -19  -8   4 74.7842 46.5031   1
  19   8  -4 184.487 46.8125   1
 -19   8   4 36.2553 39.7500   1
  19  -8  -4 138.788 50.6874   1
  18   8  -4 149.339 43.8329   1
 -18  -8   4 61.8176 40.3745   1
 -17  -8   4 302.726 54.2050   1
  17   8  -4 381.711 54.3113   1
 -17   8   4 310.736 53.7925   1
  17  -8  -4 286.206 55.8546   1
 -16  -8   4 992.297 80.1867   1
  16   8  -4 811.896 73.1193   1
 -16   8   4 952.739 80.3715   1
  16  -8  -4 836.876 79.7598   1
 -15  -8   4 13.7588 32.9586   1
  15   8  -4 49.1521 35.6039   1
 -15   8   4-9.75108 37.7966   1
  15  -8  -4 59.9917 42.6511   1
 -14  -8   4 1912.78 109.872   1
  14   8  -4 1787.74 106.215   1
 -14   8   4 1757.47 111.094   1
  14  -8  -4 1639.06 110.547   1
 -13  -8   4 15136.3 618.303   1
  13   8  -4 16958.6 619.675   1
  13  -8  -4 17424.2 627.725   1
 -13   8   4 15438.8 623.145   1
 -12  -8   4 226.498 41.4971   1
 -12   8   4 185.258 44.1835   1
  12  -8  -4 205.576 46.2122   1
 -11  -8   4 3846.83 175.862   1
  11   8  -4 3911.44 175.329   1
  11  -8  -4 3541.76 179.245   1
 -11   8   4 3693.20 180.792   1
  10  -8  -4 251.319 44.9335   1
 -10  -8   4 302.049 41.4137   1
  10   8  -4 356.176 44.6216   1
 -10   8   4 304.464 47.3728   1
   9   8  -4 647.457 56.7680   1
  -9   8   4 806.926 68.1850   1
   9  -8  -4 716.407 65.0254   1
  -9  -8   4 685.861 57.9924   1
   8   8  -4 249.384 38.8487   1
  -8   8   4 234.540 43.7590   1
   8  -8  -4 229.786 39.9511   1
  -8  -8   4 242.669 37.1075   1
   7   8  -4 23268.5 872.015   1
  -7   8   4 24164.1 881.842   1
   7  -8  -4 23759.7 882.512   1
  -7  -8   4 24223.0 874.292   1
   6   8  -4 3702.99 166.736   1
  -6   8   4 3545.51 172.037   1
   6  -8  -4 3883.65 175.212   1
  -6  -8   4 3839.83 168.183   1
   5   8  -4 9901.88 392.301   1
  -5  -8   4 10454.8 394.377   1
  -4  -8   4 1246.12 77.3181   1
  -3   8   4 10642.4 428.454   1
   3   8  -4 11412.5 424.060   1
  -3  -8   4 11118.4 423.899   1
   3  -8  -4 10878.7 429.499   1
  -2   8   4 559.408 52.9856   1
   2   8  -4 610.929 50.3490   1
   2  -8  -4 497.553 53.4911   1
  -1   8   4 3371.36 160.487   1
   1   8  -4 3371.09 156.241   1
  -1  -8   4 3542.89 158.345   1
   1  -8  -4 3420.98 161.120   1
   0   8  -4 115.500 32.3235   1
   0  -8   4 155.484 33.0914   1
  -1   8  -4 27761.0 1023.91   1
   1  -8   4 28330.8 1027.67   1
  -2   8  -4 1676.35 100.564   1
  -2  -8  -4 1820.91 104.598   1
   2   8   4 1719.32 101.243   1
   2  -8   4 1991.46 106.644   1
  -3  -8  -4 19369.7 727.252   1
  -4  -8  -4 11063.9 430.816   1
   4   8   4 11186.7 431.283   1
  -4   8  -4 10714.0 432.758   1
   4  -8   4 10641.4 429.590   1
  -5  -8  -4 5505.03 232.560   1
   5   8   4 5436.95 231.667   1
  -5   8  -4 5083.52 230.597   1
   5  -8   4 4829.03 228.523   1
  -6  -8  -4 147.122 42.1196   1
   6   8   4 106.133 36.8451   1
  -6   8  -4 86.3839 40.3187   1
   6  -8   4 120.386 39.5363   1
  -7  -8  -4 25609.7 1003.02   1
   7   8   4 27361.0 1004.27   1
  -7   8  -4 28365.6 1008.86   1
   7  -8   4 27593.6 1007.30   1
  -8  -8  -4 702.802 69.7535   1
   8   8   4 646.585 65.0508   1
  -8   8  -4 712.992 65.7477   1
   8  -8   4 698.872 66.5203   1
  -9  -8  -4 3377.73 164.603   1
   9   8   4 3034.43 159.444   1
   9  -8   4 3033.82 163.414   1
  -9   8  -4 3285.67 165.642   1
  10  -8   4 426.116 59.5322   1
 -10   8  -4 568.201 63.2391   1
 -11   8  -4 828.831 77.0886   1
 -11  -8  -4 669.426 73.3049   1
  11  -8   4 851.015 78.4834   1
  11   8   4 829.696 74.8368   1
 -12  -8  -4 144.841 45.7685   1
  12   8   4 128.596 44.7304   1
  12  -8   4 151.795 49.4619   1
 -12   8  -4 259.602 53.5010   1
  13  -8   4 949.366 87.0164   1
  13   8   4 1046.01 87.3025   1
  14  -8   4 1446.16 103.558   1
 -14  -8  -4 1451.17 107.269   1
 -15   8  -4 76.5249 45.3391   1
  15  -8   4 38.5236 48.3723   1
  15   8   4 139.025 46.2500   1
 -15  -8  -4 69.5558 42.7160   1
 -16   8  -4 157.361 50.6097   1
  16  -8   4 154.308 48.8307   1
  16   8   4 139.531 47.0338   1
 -16  -8  -4 80.5557 40.9856   1
 -17   8  -4 3863.07 192.889   1
  17  -8   4 4160.87 199.712   1
  17   8   4 3419.27 186.746   1
 -17  -8  -4 3930.12 195.115   1
 -18   8  -4 413.057 60.0602   1
  18  -8   4 496.072 68.9286   1
  18   8   4 403.319 63.8418   1
 -18  -8  -4 440.613 64.1427   1
  19   8   4 303.257 57.5152   1
 -19  -8  -4 421.819 62.4103   1
 -20   8  -4 274.128 57.6511   1
  20  -8   4 414.055 66.7042   1
  20   8   4 406.594 61.4860   1
 -20  -8  -4 522.699 64.1204   1
 -21   8  -4 453.883 66.2298   1
  21  -8   4 441.912 66.8346   1
  21   8   4 386.120 60.7388   1
 -21  -8  -4 348.908 59.3892   1
  22   8   4 63.8493 47.8145   1
 -22  -8  -4-15.3286 44.0934   1
  25  -9  -4 183.582 57.9118   1
 -25   9   4 216.412 53.2398   1
  24  -9  -4 129.072 51.6025   1
 -24   9   4 129.735 51.1607   1
  23  -9  -4 141.498 54.4203   1
 -23   9   4 173.988 51.1552   1
  22  -9  -4 769.312 81.2460   1
 -22   9   4 700.254 78.2948   1
  21  -9  -4-48.0703 47.8958   1
 -21   9   4-21.5732 44.3838   1
 -20   9   4 168.385 47.4751   1
  20   9  -4 206.806 48.8183   1
  20  -9  -4 253.675 57.8365   1
 -19  -9   4 543.730 65.5672   1
 -19   9   4 669.663 72.3543   1
  19  -9  -4 728.071 76.6413   1
  19   9  -4 691.037 72.3147   1
 -18   9   4 4280.21 197.649   1
  18  -9  -4 3829.37 193.313   1
  18   9  -4 3496.77 185.947   1
 -18  -9   4 3741.39 189.303   1
  17   9  -4 19.7747 38.5823   1
 -17  -9   4-35.3203 39.6515   1
  16  -9  -4 616.177 68.0127   1
  16   9  -4 557.435 62.6877   1
 -16  -9   4 406.667 58.1507   1
 -15   9   4 8458.74 358.518   1
  15  -9  -4 8530.77 358.863   1
  15   9  -4 8392.46 352.309   1
 -15  -9   4 8725.67 356.425   1
 -14   9   4 1789.21 112.053   1
  14  -9  -4 1821.60 113.845   1
  14   9  -4 1573.27 104.526   1
 -14  -9   4 1831.11 109.543   1
 -13   9   4 3699.74 177.515   1
  13  -9  -4 3489.83 176.504   1
  13   9  -4 3407.75 168.945   1
 -13  -9   4 3380.80 170.072   1
  12   9  -4 5642.10 247.531   1
 -12  -9   4 5780.90 250.243   1
  11  -9  -4 3493.18 180.671   1
 -11  -9   4 3760.11 180.506   1
  11   9  -4 3764.52 177.971   1
 -11   9   4 4028.26 186.599   1
  10  -9  -4 1635.29 104.099   1
 -10   9   4 1551.60 101.580   1
   9   9  -4 5002.09 213.991   1
  -9   9   4 4919.00 219.702   1
   9  -9  -4 4532.50 217.293   1
  -9  -9   4 4845.46 213.050   1
   8   9  -4 12571.8 478.659   1
  -8   9   4 12121.4 484.308   1
   8  -9  -4 12458.8 486.773   1
  -8  -9   4 12447.9 478.858   1
   7   9  -4 414.887 45.4207   1
  -7   9   4 366.686 46.6682   1
   7  -9  -4 311.337 45.7405   1
  -7  -9   4 267.733 41.1238   1
   6   9  -4 3480.96 158.844   1
  -6   9   4 3119.92 161.391   1
   6  -9  -4 3328.98 163.881   1
  -6  -9   4 3513.79 161.111   1
   5   9  -4 8392.15 334.141   1
  -5   9   4 8612.80 341.971   1
   5  -9  -4 8523.41 341.703   1
  -5  -9   4 7991.93 333.288   1
   4   9  -4 11477.4 459.807   1
  -4   9   4 12091.8 469.023   1
   4  -9  -4 12258.7 469.696   1
  -4  -9   4 12379.5 464.509   1
  -3   9   4 6916.42 280.107   1
  -3  -9   4 6588.46 274.797   1
   3  -9  -4 6490.28 281.175   1
  -2   9   4 7219.20 310.867   1
   2   9  -4 7418.98 306.348   1
  -2  -9   4 7879.89 311.005   1
   2  -9  -4 7954.42 314.928   1
  -1   9   4 12397.9 477.051   1
   1   9  -4 12028.0 471.482   1
   1  -9  -4 12356.6 478.004   1
   0   9   4 6076.14 254.976   1
   0   9  -4 6097.63 251.992   1
   0  -9   4 5700.29 250.974   1
   0  -9  -4 5831.52 254.283   1
   1   9   4 8647.54 357.359   1
  -1  -9  -4 9083.67 359.576   1
  -2   9  -4 26047.7 1001.76   1
   2  -9   4 27578.5 1003.83   1
   2   9   4 28585.7 1004.34   1
  -2  -9  -4 26737.7 1002.87   1
  -3   9  -4 12379.4 462.679   1
  -3  -9  -4 11880.4 461.634   1
   3  -9   4 11330.7 458.789   1
   3   9   4 11313.4 458.298   1
  -4  -9  -4 369.747 49.1434   1
  -4   9  -4 224.064 43.1262   1
   4  -9   4 303.117 45.6133   1
   4   9   4 348.845 46.1500   1
  -5  -9  -4 2363.85 125.787   1
   5   9   4 2131.12 121.439   1
  -5   9  -4 2079.36 123.172   1
   5  -9   4 2137.53 122.347   1
  -6  -9  -4 6485.38 273.061   1
   6   9   4 6349.41 270.855   1
  -6   9  -4 5806.43 269.075   1
   6  -9   4 6457.51 275.549   1
  -7  -9  -4 105.441 38.5306   1
   7   9   4 49.6972 34.1449   1
  -7   9  -4 74.7619 38.0737   1
   7  -9   4 120.202 41.3561   1
  -8  -9  -4 5258.30 239.122   1
   8   9   4 5111.59 236.169   1
  -8   9  -4 5410.51 241.934   1
   8  -9   4 5345.06 240.767   1
  -9   9  -4 11432.8 455.767   1
   9  -9   4 11232.9 457.260   1
 -10  -9  -4 411.423 56.4142   1
  10   9   4 323.528 49.1663   1
 -10   9  -4 406.724 54.8218   1
  10  -9   4 351.487 55.2772   1
 -11  -9  -4 443.455 60.1939   1
  11   9   4 533.234 64.4129   1
  11  -9   4 390.197 61.2629   1
 -11   9  -4 519.390 63.5415   1
 -12   9  -4 7920.80 329.940   1
  12   9   4 7017.58 320.137   1
  12  -9   4 7947.63 329.896   1
 -13  -9  -4 335.077 57.1623   1
 -14  -9  -4 185.855 48.7004   1
  14   9   4 169.338 43.9211   1
  14  -9   4 226.943 51.0088   1
 -14   9  -4 317.793 56.7795   1
 -15   9  -4 5.67980 44.9399   1
  15  -9   4 15.6341 44.1921   1
  15   9   4 36.2093 40.9286   1
 -15  -9  -4-10.7833 41.1939   1
  16   9   4 1055.04 89.9690   1
 -16  -9  -4 1266.03 95.5556   1
 -17   9  -4 290.907 55.8104   1
  17  -9   4 158.729 51.5397   1
  17   9   4 155.848 54.4813   1
 -17  -9  -4 156.989 52.4227   1
 -18   9  -4 825.625 82.3126   1
  18  -9   4 730.697 81.8331   1
  18   9   4 833.420 80.8961   1
 -18  -9  -4 813.752 78.3730   1
  19  -9   4 683.730 73.4606   1
 -19   9  -4 677.341 74.5943   1
  20   9   4 45.5201 44.7444   1
 -20  -9  -4 152.645 49.9551   1
 -21   9  -4 406.306 61.5457   1
  21  -9   4 342.860 58.2370   1
  21   9   4 377.441 58.4856   1
 -21  -9  -4 351.373 56.8992   1
  24 -10  -4 426.783 70.0829   1
 -24  10   4 562.841 68.0030   1
  23 -10  -4 244.009 60.2502   1
 -23  10   4 410.566 62.6731   1
  22 -10  -4 35.8335 45.4041   1
 -22  10   4-27.1666 43.5647   1
  21 -10  -4 983.339 88.5827   1
 -21  10   4 1000.85 87.2299   1
  20 -10  -4 253.632 57.6468   1
 -20  10   4 267.117 54.1950   1
 -19  10   4 1694.56 114.218   1
  19 -10  -4 1847.13 119.219   1
  19  10  -4 1734.77 114.294   1
 -18  10   4 79.3237 45.3716   1
  18 -10  -4 233.211 54.6361   1
  18  10  -4 103.464 44.9031   1
 -18 -10   4 146.911 46.5464   1
 -17  10   4 914.330 80.9904   1
  17  10  -4 924.721 81.1773   1
 -17 -10   4 1104.62 85.0290   1
  16  10  -4 467.682 58.9635   1
 -16 -10   4 523.416 61.0355   1
 -15  10   4 1588.80 109.052   1
 -15 -10   4 1578.52 105.380   1
  15 -10  -4 1623.98 110.565   1
  15  10  -4 1674.78 106.619   1
 -14  10   4 9814.07 412.304   1
 -14 -10   4 10435.7 412.218   1
  14 -10  -4 10132.3 414.666   1
  14  10  -4 10036.2 408.304   1
 -13 -10   4 9204.26 382.786   1
  13 -10  -4 9584.00 388.070   1
 -13  10   4 9250.83 389.007   1
  13  10  -4 9429.05 381.127   1
  12 -10  -4 314.071 51.0949   1
 -12  10   4 339.350 51.7675   1
 -12 -10   4 295.893 46.5031   1
  12  10  -4 317.180 46.8861   1
  11 -10  -4 8303.23 358.954   1
 -11  10   4 8744.72 362.050   1
  11  10  -4 8933.66 354.161   1
 -11 -10   4 8599.99 354.670   1
  10  10  -4 3382.14 165.552   1
 -10 -10   4 3473.14 167.893   1
   9  10  -4 12416.1 471.959   1
  -9  10   4 11942.9 477.127   1
   9 -10  -4 11784.4 476.299   1
  -9 -10   4 12049.9 470.980   1
   8  10  -4 58.8992 32.3715   1
  -8  10   4 70.5856 36.8036   1
   8 -10  -4 36.0013 35.1844   1
  -8 -10   4 75.4406 32.1153   1
  -7  10   4 11927.2 469.300   1
   7 -10  -4 11890.2 470.108   1
  -6  10   4 294.040 46.4684   1
   6 -10  -4 449.068 51.8342   1
  -5  10   4 4920.07 225.088   1
   5 -10  -4 5210.00 228.358   1
  -4  10   4 19526.2 725.272   1
   4 -10  -4 18846.0 726.462   1
  -3  10   4 10969.9 434.309   1
   3 -10  -4 11083.0 438.431   1
  -2  10   4 3198.66 154.996   1
   2 -10  -4 2974.79 153.695   1
  -1  10   4 170.690 36.4841   1
  -1 -10   4 169.946 38.6381   1
   1 -10  -4 101.919 35.0911   1
   0  10   4 4168.55 189.136   1
   0  10  -4 4014.03 187.087   1
   0 -10   4 4017.15 187.496   1
   0 -10  -4 3937.29 189.723   1
   1  10   4 29.5704 32.0616   1
  -1  10  -4 49.0644 34.4869   1
  -1 -10  -4 25.6421 30.7231   1
   2  10   4 455.126 53.9707   1
  -2  10  -4 477.647 55.1901   1
   2 -10   4 431.575 52.6379   1
  -2 -10  -4 445.342 56.3507   1
  -3  10  -4 28317.7 1000.97   1
   3 -10   4 24718.0 995.142   1
   3  10   4 27482.2 999.094   1
  -3 -10  -4 27833.5 1002.26   1
  -4  10  -4 12242.5 480.466   1
[truncated: 885,903 more chars]
