# Supplementary material for: Structural insight into the cooperativity of spin crossover compounds
Source: Acta Crystallogr B Struct Sci Cryst Eng Mater. 2023 Aug 11;79(Pt 5):354–67. doi: 10.1107/S2052520623005814 (PMC10552598; doi:10.1107/S2052520623005814)
Supplement: Supplementary file 4 [file b-79-00354-sup4.zip › Bia_Pmono_108K.cif]

data_SC2_108K
 
_audit_creation_method            'SHELXL-2018/3'
_shelx_SHELXL_version_number      '2018/3'
_chemical_name_systematic         ?
_chemical_name_common             ?
_chemical_melting_point           ?
_chemical_formula_moiety          ?
_chemical_formula_sum
 'C38 H28 Fe N6 S2' 
_chemical_formula_weight          688.63

loop_
 _atom_type_symbol
 _atom_type_description
 _atom_type_scat_dispersion_real
 _atom_type_scat_dispersion_imag
 _atom_type_scat_source
 'C'  'C'   0.0024   0.0013
 'International Tables Vol C Tables 4.2.6.8 and 6.1.1.4'
 'H'  'H'   0.0000   0.0000
 'International Tables Vol C Tables 4.2.6.8 and 6.1.1.4'
 'N'  'N'   0.0049   0.0027
 'International Tables Vol C Tables 4.2.6.8 and 6.1.1.4'
 'S'  'S'   0.1051   0.1002
 'International Tables Vol C Tables 4.2.6.8 and 6.1.1.4'
 'Fe'  'Fe'   0.3265   0.6960
 'International Tables Vol C Tables 4.2.6.8 and 6.1.1.4'
 
_space_group_crystal_system       monoclinic
_space_group_IT_number            14
_space_group_name_H-M_alt         'P 21/c'
_space_group_name_Hall            '-P 2ybc'
 
_shelx_space_group_comment
;
The symmetry employed for this shelxl refinement is uniquely defined
by the following loop, which should always be used as a source of
symmetry information in preference to the above space-group names.
They are only intended as comments.
;
 
loop_
 _space_group_symop_operation_xyz
 'x, y, z'
 '-x, y+1/2, -z+1/2'
 '-x, -y, -z'
 'x, -y-1/2, z-1/2'
 
_cell_length_a                    17.1908(2)
_cell_length_b                    12.25680(10)
_cell_length_c                    16.9166(2)
_cell_angle_alpha                 90
_cell_angle_beta                  115.8262(11)
_cell_angle_gamma                 90
_cell_volume                      3208.38(7)
_cell_formula_units_Z             4
_cell_measurement_temperature     293(2)
_cell_measurement_reflns_used     17990
_cell_measurement_theta_min       1.89
_cell_measurement_theta_max       32.948
 
_exptl_crystal_description        Needle
_exptl_crystal_colour             ?
_exptl_crystal_density_meas       ?
_exptl_crystal_density_method     ?
_exptl_crystal_density_diffrn     1.426          
_exptl_crystal_F_000              1424
_exptl_transmission_factor_min    ?
_exptl_transmission_factor_max    ?
_exptl_crystal_size_max           ?
_exptl_crystal_size_mid           ?
_exptl_crystal_size_min           ?
_exptl_absorpt_coefficient_mu     0.469
_shelx_estimated_absorpt_T_min    ?
_shelx_estimated_absorpt_T_max    ?
_exptl_absorpt_correction_type    ?
_exptl_absorpt_correction_T_min   ?
_exptl_absorpt_correction_T_max   ?
_exptl_absorpt_process_details    ?
_exptl_absorpt_special_details    ?
_diffrn_ambient_temperature       293(2)
_diffrn_radiation_wavelength      0.63582
_diffrn_radiation_type            Synchrotron
_diffrn_source                    ?
_diffrn_measurement_device_type   '4-circle diffractometer'
_diffrn_measurement_method        ?
_diffrn_detector_area_resol_mean  ?
_diffrn_reflns_number             23864
_diffrn_reflns_av_unetI/netI      0.0272
_diffrn_reflns_av_R_equivalents   0.0268
_diffrn_reflns_limit_h_min        -22
_diffrn_reflns_limit_h_max        22
_diffrn_reflns_limit_k_min        -16
_diffrn_reflns_limit_k_max        16
_diffrn_reflns_limit_l_min        -21
_diffrn_reflns_limit_l_max        21
_diffrn_reflns_theta_min          1.896
_diffrn_reflns_theta_max          25.080
_diffrn_reflns_theta_full         22.426
_diffrn_measured_fraction_theta_max   0.938
_diffrn_measured_fraction_theta_full  0.968
_diffrn_reflns_Laue_measured_fraction_max    0.938
_diffrn_reflns_Laue_measured_fraction_full   0.968
_diffrn_reflns_point_group_measured_fraction_max   0.938
_diffrn_reflns_point_group_measured_fraction_full  0.968
_reflns_number_total              7472
_reflns_number_gt                 6997
_reflns_threshold_expression      'I > 2\s(I)'
_reflns_Friedel_coverage          0.000
_reflns_Friedel_fraction_max      .
_reflns_Friedel_fraction_full     .
 
_reflns_special_details
;
 Reflections were merged by SHELXL according to the crystal
 class for the calculation of statistics and refinement.
 
 _reflns_Friedel_fraction is defined as the number of unique
 Friedel pairs measured divided by the number that would be
 possible theoretically, ignoring centric projections and
 systematic absences.
;
 
_computing_data_collection        ?
_computing_cell_refinement        ?
_computing_data_reduction         ?
_computing_structure_solution     ?
_computing_structure_refinement 'SHELXL-2018/3 (Sheldrick, 2018)'
_computing_molecular_graphics     ?
_computing_publication_material   ?
_refine_special_details           ?
_refine_ls_structure_factor_coef  Fsqd
_refine_ls_matrix_type            full
_refine_ls_weighting_scheme       calc
_refine_ls_weighting_details
'w=1/[\s^2^(Fo^2^)+(0.0555P)^2^+1.1167P] where P=(Fo^2^+2Fc^2^)/3'
_atom_sites_solution_primary      ?
_atom_sites_solution_secondary    ?
_atom_sites_solution_hydrogens    geom
_refine_ls_hydrogen_treatment     constr
_refine_ls_extinction_method      'SHELXL-2018/3 (Sheldrick 2018)'
_refine_ls_extinction_coef        0.0002(4)
_refine_ls_extinction_expression
 'Fc^*^=kFc[1+0.001xFc^2^\l^3^/sin(2\q)]^-1/4^'
_refine_ls_number_reflns          7472
_refine_ls_number_parameters      457
_refine_ls_number_restraints      73
_refine_ls_R_factor_all           0.0341
_refine_ls_R_factor_gt            0.0324
_refine_ls_wR_factor_ref          0.0951
_refine_ls_wR_factor_gt           0.0937
_refine_ls_goodness_of_fit_ref    1.056
_refine_ls_restrained_S_all       1.054
_refine_ls_shift/su_max           0.596
_refine_ls_shift/su_mean          0.004
 
loop_
 _atom_site_label
 _atom_site_type_symbol
 _atom_site_fract_x
 _atom_site_fract_y
 _atom_site_fract_z
 _atom_site_U_iso_or_equiv
 _atom_site_adp_type
 _atom_site_occupancy
 _atom_site_site_symmetry_order  
 _atom_site_calc_flag
 _atom_site_refinement_flags_posn
 _atom_site_refinement_flags_adp
 _atom_site_refinement_flags_occupancy
 _atom_site_disorder_assembly
 _atom_site_disorder_group
Fe01 Fe 0.75567(2) 0.29069(2) 0.81301(2) 0.02146(7) Uani 1 1 d . . . . .
S002 S 0.54585(2) 0.33264(3) 0.91720(2) 0.02719(9) Uani 1 1 d . . . . .
S001 S 0.94761(2) 0.13785(3) 1.07765(2) 0.03060(10) Uani 1 1 d . . . . .
N005 N 0.71421(7) 0.13998(9) 0.79411(7) 0.0220(2) Uani 1 1 d . . . . .
N006 N 0.79992(8) 0.43834(9) 0.82252(8) 0.0276(2) Uani 1 1 d . . . . .
N003 N 0.67015(7) 0.30330(9) 0.69074(7) 0.0228(2) Uani 1 1 d . . . . .
N004 N 0.84084(7) 0.26609(9) 0.76750(7) 0.0241(2) Uani 1 1 d . . . . .
N002 N 0.67187(8) 0.32696(10) 0.85596(8) 0.0276(2) Uani 1 1 d . . . . .
N001 N 0.84010(8) 0.25690(9) 0.93105(8) 0.0261(2) Uani 1 1 d . . . . .
C015 C 0.63598(9) 0.21262(10) 0.65422(9) 0.0242(3) Uani 1 1 d . . . . .
H015 H 0.598022 0.208377 0.594902 0.029 Uiso 1 1 calc R U . . .
C016 C 0.65956(9) 0.11781(10) 0.70998(9) 0.0232(3) Uani 1 1 d . . . . .
C003 C 0.65022(9) 0.39741(10) 0.63616(9) 0.0235(3) Uani 1 1 d . . . . .
C021 C 0.85248(9) 0.16653(11) 0.73102(9) 0.0246(3) Uani 1 1 d . . . . .
C024 C 0.86518(9) -0.03108(11) 0.65819(9) 0.0266(3) Uani 1 1 d D . . . .
C007 C 0.60237(9) 0.58250(11) 0.60772(9) 0.0263(3) Uani 1 1 d . . . . .
H007 H 0.582658 0.645179 0.624191 0.032 Uiso 1 1 calc R U . . .
C012 C 0.57081(10) 0.86622(12) 0.37184(10) 0.0308(3) Uani 1 1 d . . . . .
H012 H 0.563190 0.928169 0.337500 0.037 Uiso 1 1 calc R U . . .
C010 C 0.56173(9) 0.67291(11) 0.38437(9) 0.0267(3) Uani 1 1 d . . . . .
H010 H 0.547390 0.604777 0.357693 0.032 Uiso 1 1 calc R U . . .
C022 C 0.83355(10) 0.16060(11) 0.64307(9) 0.0278(3) Uani 1 1 d . . . . .
H022 H 0.816176 0.222749 0.608145 0.033 Uiso 1 1 calc R U . . .
C008 C 0.62216(9) 0.49142(11) 0.66092(9) 0.0254(3) Uani 1 1 d . . . . .
H008 H 0.616648 0.493272 0.713208 0.030 Uiso 1 1 calc R U . . .
C025 C 0.88375(9) -0.02311(11) 0.74631(9) 0.0274(3) Uani 1 1 d . . . . .
H025 H 0.900035 -0.085395 0.781153 0.033 Uiso 1 1 calc R U . . .
C002 C 0.61979(9) 0.32939(10) 0.88177(8) 0.0241(3) Uani 1 1 d . . . . .
C004 C 0.65824(9) 0.39500(11) 0.55872(9) 0.0260(3) Uani 1 1 d . . . . .
H004 H 0.676793 0.331720 0.541784 0.031 Uiso 1 1 calc R U . . .
C020 C 0.73636(9) 0.05804(11) 0.85144(9) 0.0255(3) Uani 1 1 d . . . . .
H020 H 0.772307 0.072438 0.910159 0.031 Uiso 1 1 calc R U . . .
C005 C 0.63869(9) 0.48667(11) 0.50626(9) 0.0270(3) Uani 1 1 d . . . . .
H005 H 0.643965 0.484320 0.453862 0.032 Uiso 1 1 calc R U . . .
C009 C 0.59478(9) 0.68053(11) 0.47484(9) 0.0246(3) Uani 1 1 d . . . . .
C017 C 0.62878(9) 0.01470(11) 0.68135(9) 0.0279(3) Uani 1 1 d . . . . .
H017 H 0.591476 0.002213 0.622686 0.034 Uiso 1 1 calc R U . . .
C006 C 0.61136(9) 0.58218(10) 0.53013(9) 0.0246(3) Uani 1 1 d . . . . .
C018 C 0.65405(10) -0.06975(11) 0.74088(10) 0.0297(3) Uani 1 1 d . . . . .
H018 H 0.634948 -0.140540 0.723118 0.036 Uiso 1 1 calc R U . . .
C001 C 0.88544(9) 0.21002(10) 0.99303(9) 0.0243(3) Uani 1 1 d . . . . .
C011 C 0.54967(10) 0.76484(12) 0.33303(10) 0.0297(3) Uani 1 1 d . . . . .
H011 H 0.527294 0.758284 0.272319 0.036 Uiso 1 1 calc R U . . .
C026 C 0.87864(9) 0.07467(11) 0.78337(9) 0.0262(3) Uani 1 1 d . . . . .
H026 H 0.892617 0.078993 0.842931 0.031 Uiso 1 1 calc R U . . .
C028 C 0.86227(10) 0.45013(12) 0.79535(10) 0.0317(3) Uani 1 1 d . . . . .
C014 C 0.61508(10) 0.78331(11) 0.51278(10) 0.0294(3) Uani 1 1 d . . . . .
H014 H 0.636927 0.790343 0.573408 0.035 Uiso 1 1 calc R U . . .
C013 C 0.60325(10) 0.87533(11) 0.46164(10) 0.0322(3) Uani 1 1 d . . . . .
H013 H 0.617254 0.943671 0.487999 0.039 Uiso 1 1 calc R U . . .
C023 C 0.84046(10) 0.06240(12) 0.60718(10) 0.0295(3) Uani 1 1 d . . . . .
H023 H 0.828407 0.058771 0.548049 0.035 Uiso 1 1 calc R U . . .
C027 C 0.88155(10) 0.35080(12) 0.76236(10) 0.0299(3) Uani 1 1 d . . . . .
H027 H 0.921259 0.348391 0.738712 0.036 Uiso 1 1 calc R U . . .
C019 C 0.70807(9) -0.04725(11) 0.82708(9) 0.0279(3) Uani 1 1 d . . . . .
H019 H 0.725447 -0.102732 0.868737 0.034 Uiso 1 1 calc R U . . .
C032 C 0.77644(11) 0.52546(12) 0.85397(10) 0.0349(3) Uani 1 1 d . . . . .
H032 H 0.733795 0.518293 0.873485 0.042 Uiso 1 1 calc R U . . .
C031 C 0.81411(13) 0.62639(13) 0.85826(12) 0.0455(4) Uani 1 1 d . . . . .
H031 H 0.795502 0.686597 0.878833 0.055 Uiso 1 1 calc R U . . .
C029 C 0.90321(13) 0.54850(13) 0.79975(12) 0.0432(4) Uani 1 1 d . . . . .
H029 H 0.946522 0.554138 0.781030 0.052 Uiso 1 1 calc R U . . .
C030 C 0.87855(14) 0.63765(13) 0.83232(13) 0.0503(5) Uani 1 1 d . . . . .
H030 H 0.905346 0.704775 0.836660 0.060 Uiso 1 1 calc R U . . .
C1A C 0.8664(7) -0.1364(5) 0.6148(7) 0.0245(12) Uani 0.56(3) 1 d DG . P A 1
C2A C 0.8275(7) -0.2256(7) 0.6338(5) 0.0357(13) Uani 0.56(3) 1 d G . P A 1
H2A H 0.793971 -0.215707 0.663944 0.043 Uiso 0.56(3) 1 calc R U P A 1
C3A C 0.8388(7) -0.3296(5) 0.6077(6) 0.0434(14) Uani 0.56(3) 1 d G . P A 1
H3A H 0.812812 -0.389286 0.620380 0.052 Uiso 0.56(3) 1 calc R U P A 1
C4A C 0.8890(7) -0.3444(6) 0.5626(7) 0.0381(15) Uani 0.56(3) 1 d G . P A 1
H4A H 0.896529 -0.414008 0.545089 0.046 Uiso 0.56(3) 1 calc R U P A 1
C5A C 0.9278(6) -0.2552(8) 0.5435(5) 0.0357(14) Uani 0.56(3) 1 d G . P A 1
H5A H 0.961405 -0.265151 0.513360 0.043 Uiso 0.56(3) 1 calc R U P A 1
C6A C 0.9166(7) -0.1512(6) 0.5696(6) 0.0307(11) Uani 0.56(3) 1 d G . P A 1
H6A H 0.942565 -0.091570 0.556923 0.037 Uiso 0.56(3) 1 calc R U P A 1
C1B C 0.8824(8) -0.1378(6) 0.6290(8) 0.0239(13) Uani 0.44(3) 1 d DG . P A 2
C2B C 0.8461(8) -0.2351(8) 0.6389(6) 0.0266(14) Uani 0.44(3) 1 d G . P A 2
H2B H 0.814907 -0.236793 0.672145 0.032 Uiso 0.44(3) 1 calc R U P A 2
C3B C 0.8563(9) -0.3298(6) 0.5993(7) 0.0375(17) Uani 0.44(3) 1 d G . P A 2
H3B H 0.832046 -0.394904 0.605983 0.045 Uiso 0.44(3) 1 calc R U P A 2
C4B C 0.9029(8) -0.3272(9) 0.5497(7) 0.0371(19) Uani 0.44(3) 1 d G . P A 2
H4B H 0.909787 -0.390616 0.523174 0.045 Uiso 0.44(3) 1 calc R U P A 2
C5B C 0.9392(8) -0.2299(12) 0.5397(7) 0.0421(17) Uani 0.44(3) 1 d G . P A 2
H5B H 0.970389 -0.228217 0.506525 0.051 Uiso 0.44(3) 1 calc R U P A 2
C6B C 0.9290(8) -0.1352(9) 0.5794(8) 0.0378(17) Uani 0.44(3) 1 d G . P A 2
H6B H 0.953253 -0.070106 0.572687 0.045 Uiso 0.44(3) 1 calc R U P A 2
 
loop_
 _atom_site_aniso_label
 _atom_site_aniso_U_11
 _atom_site_aniso_U_22
 _atom_site_aniso_U_33
 _atom_site_aniso_U_23
 _atom_site_aniso_U_13
 _atom_site_aniso_U_12
Fe01 0.02597(11) 0.01605(10) 0.01891(11) -0.00074(6) 0.00658(8) -0.00037(6)
S002 0.03146(18) 0.02407(17) 0.02459(17) 0.00126(12) 0.01086(14) 0.00316(12)
S001 0.03230(18) 0.02921(18) 0.02642(18) 0.00739(13) 0.00920(15) 0.00310(13)
N005 0.0251(5) 0.0179(5) 0.0215(5) 0.0003(4) 0.0088(4) -0.0002(4)
N006 0.0323(6) 0.0189(5) 0.0230(5) -0.0009(4) 0.0041(5) -0.0012(4)
N003 0.0270(5) 0.0174(5) 0.0213(5) 0.0010(4) 0.0081(4) 0.0011(4)
N004 0.0283(5) 0.0203(5) 0.0199(5) 0.0007(4) 0.0071(4) -0.0011(4)
N002 0.0320(6) 0.0238(6) 0.0230(5) -0.0022(4) 0.0082(5) 0.0019(4)
N001 0.0297(6) 0.0220(5) 0.0226(5) -0.0021(4) 0.0077(5) -0.0008(4)
C015 0.0280(6) 0.0204(6) 0.0201(6) -0.0005(4) 0.0068(5) -0.0009(5)
C016 0.0267(6) 0.0192(6) 0.0212(6) -0.0005(4) 0.0082(5) -0.0006(5)
C003 0.0267(6) 0.0181(5) 0.0209(6) 0.0020(4) 0.0060(5) 0.0001(5)
C021 0.0260(6) 0.0224(6) 0.0250(6) -0.0007(5) 0.0108(5) -0.0007(5)
C024 0.0245(6) 0.0257(6) 0.0286(7) -0.0011(5) 0.0106(5) 0.0024(5)
C007 0.0317(7) 0.0194(6) 0.0264(6) 0.0005(5) 0.0114(5) 0.0036(5)
C012 0.0363(7) 0.0238(6) 0.0340(7) 0.0089(5) 0.0171(6) 0.0038(5)
C010 0.0292(6) 0.0219(6) 0.0266(6) 0.0010(5) 0.0100(5) 0.0021(5)
C022 0.0332(7) 0.0245(6) 0.0255(7) 0.0030(5) 0.0125(6) 0.0008(5)
C008 0.0311(6) 0.0219(6) 0.0223(6) 0.0013(5) 0.0109(5) 0.0015(5)
C025 0.0261(6) 0.0244(6) 0.0281(7) 0.0036(5) 0.0084(5) 0.0039(5)
C002 0.0308(6) 0.0168(5) 0.0184(6) -0.0002(4) 0.0049(5) 0.0028(5)
C004 0.0327(7) 0.0179(6) 0.0257(6) -0.0010(5) 0.0112(5) 0.0017(5)
C020 0.0290(6) 0.0218(6) 0.0230(6) 0.0019(5) 0.0088(5) -0.0017(5)
C005 0.0354(7) 0.0213(6) 0.0250(6) 0.0009(5) 0.0138(6) 0.0015(5)
C009 0.0267(6) 0.0199(6) 0.0272(6) 0.0030(5) 0.0117(5) 0.0028(5)
C017 0.0326(7) 0.0217(6) 0.0248(6) -0.0023(5) 0.0082(5) -0.0038(5)
C006 0.0272(6) 0.0190(6) 0.0247(6) 0.0015(5) 0.0085(5) 0.0012(5)
C018 0.0366(7) 0.0182(6) 0.0324(7) -0.0015(5) 0.0131(6) -0.0045(5)
C001 0.0278(6) 0.0210(6) 0.0236(6) -0.0025(5) 0.0108(5) -0.0021(5)
C011 0.0323(7) 0.0297(7) 0.0253(7) 0.0044(5) 0.0109(6) 0.0040(5)
C026 0.0272(6) 0.0260(6) 0.0229(6) 0.0014(5) 0.0086(5) 0.0013(5)
C028 0.0383(8) 0.0224(6) 0.0277(7) 0.0004(5) 0.0083(6) -0.0061(5)
C014 0.0372(7) 0.0223(6) 0.0275(7) 0.0005(5) 0.0131(6) 0.0021(5)
C013 0.0405(8) 0.0199(6) 0.0355(8) 0.0011(5) 0.0158(7) 0.0002(5)
C023 0.0341(7) 0.0300(7) 0.0253(6) 0.0001(5) 0.0138(6) 0.0017(5)
C027 0.0337(7) 0.0274(7) 0.0272(7) 0.0005(5) 0.0120(6) -0.0056(5)
C019 0.0324(7) 0.0205(6) 0.0293(7) 0.0039(5) 0.0119(6) -0.0016(5)
C032 0.0411(8) 0.0213(6) 0.0304(7) -0.0043(5) 0.0044(6) 0.0010(6)
C031 0.0575(11) 0.0201(7) 0.0425(9) -0.0061(6) 0.0065(8) -0.0011(7)
C029 0.0518(10) 0.0293(8) 0.0435(9) 0.0011(7) 0.0161(8) -0.0135(7)
C030 0.0646(12) 0.0222(7) 0.0505(10) -0.0020(7) 0.0126(9) -0.0145(7)
C1A 0.012(3) 0.0287(15) 0.017(2) -0.0022(13) -0.009(2) 0.0089(13)
C2A 0.022(3) 0.0285(19) 0.046(2) -0.0010(16) 0.005(2) 0.0093(18)
C3A 0.040(3) 0.0349(19) 0.048(3) -0.0053(17) 0.0125(19) 0.0036(16)
C4A 0.048(3) 0.0288(18) 0.027(3) 0.0014(18) 0.0074(18) 0.0111(17)
C5A 0.040(3) 0.031(3) 0.034(2) -0.005(2) 0.0149(17) 0.012(2)
C6A 0.023(2) 0.032(2) 0.027(2) -0.0133(16) 0.0021(17) -0.0008(17)
C1B 0.009(3) 0.0300(18) 0.014(3) -0.0024(14) -0.012(2) 0.0070(15)
C2B 0.015(3) 0.027(2) 0.031(2) 0.0016(15) 0.004(2) 0.0136(19)
C3B 0.049(4) 0.025(2) 0.036(3) -0.0033(17) 0.016(3) 0.007(2)
C4B 0.051(4) 0.030(3) 0.026(3) 0.003(2) 0.012(2) 0.019(3)
C5B 0.039(3) 0.037(4) 0.046(3) -0.003(3) 0.015(2) 0.009(3)
C6B 0.031(4) 0.041(3) 0.035(3) -0.016(2) 0.009(3) 0.001(2)
 
_geom_special_details
;
 All esds (except the esd in the dihedral angle between two l.s. planes)
 are estimated using the full covariance matrix.  The cell esds are taken
 into account individually in the estimation of esds in distances, angles
 and torsion angles; correlations between esds in cell parameters are only
 used when they are defined by crystal symmetry.  An approximate (isotropic)
 treatment of cell esds is used for estimating esds involving l.s. planes.
;
 
loop_
 _geom_bond_atom_site_label_1
 _geom_bond_atom_site_label_2
 _geom_bond_distance
 _geom_bond_site_symmetry_2
 _geom_bond_publ_flag
Fe01 N002 1.9268(13) . ?
Fe01 N001 1.9340(12) . ?
Fe01 N006 1.9424(12) . ?
Fe01 N004 1.9516(12) . ?
Fe01 N003 1.9531(11) . ?
Fe01 N005 1.9555(11) . ?
S002 C002 1.6248(15) . ?
S001 C001 1.6251(14) . ?
N005 C020 1.3313(17) . ?
N005 C016 1.3479(17) . ?
N006 C032 1.3317(19) . ?
N006 C028 1.345(2) . ?
N003 C015 1.2828(16) . ?
N003 C003 1.4230(16) . ?
N004 C027 1.2761(18) . ?
N004 C021 1.4206(17) . ?
N002 C002 1.155(2) . ?
N001 C001 1.1510(18) . ?
C015 C016 1.4393(17) . ?
C016 C017 1.3741(18) . ?
C003 C004 1.376(2) . ?
C003 C008 1.3827(18) . ?
C021 C022 1.379(2) . ?
C021 C026 1.3809(18) . ?
C024 C023 1.385(2) . ?
C024 C025 1.385(2) . ?
C024 C1B 1.473(6) . ?
C024 C1A 1.490(5) . ?
C007 C008 1.3803(18) . ?
C007 C006 1.387(2) . ?
C012 C013 1.376(2) . ?
C012 C011 1.378(2) . ?
C010 C011 1.3821(19) . ?
C010 C009 1.3841(19) . ?
C022 C023 1.376(2) . ?
C025 C026 1.3729(19) . ?
C004 C005 1.3795(18) . ?
C020 C019 1.3774(18) . ?
C005 C006 1.3854(18) . ?
C009 C014 1.3877(19) . ?
C009 C006 1.4755(18) . ?
C017 C018 1.3761(19) . ?
C018 C019 1.373(2) . ?
C028 C029 1.382(2) . ?
C028 C027 1.437(2) . ?
C014 C013 1.381(2) . ?
C032 C031 1.384(2) . ?
C031 C030 1.365(3) . ?
C029 C030 1.371(3) . ?
C1A C2A 1.3900 . ?
C1A C6A 1.3900 . ?
C2A C3A 1.3900 . ?
C3A C4A 1.3900 . ?
C4A C5A 1.3900 . ?
C5A C6A 1.3900 . ?
C1B C2B 1.3900 . ?
C1B C6B 1.3900 . ?
C2B C3B 1.3900 . ?
C3B C4B 1.3900 . ?
C4B C5B 1.3900 . ?
C5B C6B 1.3900 . ?
 
loop_
 _geom_angle_atom_site_label_1
 _geom_angle_atom_site_label_2
 _geom_angle_atom_site_label_3
 _geom_angle
 _geom_angle_site_symmetry_1
 _geom_angle_site_symmetry_3
 _geom_angle_publ_flag
N002 Fe01 N001 90.47(5) . . ?
N002 Fe01 N006 94.82(5) . . ?
N001 Fe01 N006 91.34(5) . . ?
N002 Fe01 N004 175.50(5) . . ?
N001 Fe01 N004 91.13(5) . . ?
N006 Fe01 N004 80.94(5) . . ?
N002 Fe01 N003 92.27(5) . . ?
N001 Fe01 N003 172.12(5) . . ?
N006 Fe01 N003 95.79(5) . . ?
N004 Fe01 N003 86.70(5) . . ?
N002 Fe01 N005 90.03(5) . . ?
N001 Fe01 N005 91.30(5) . . ?
N006 Fe01 N005 174.46(5) . . ?
N004 Fe01 N005 94.14(5) . . ?
N003 Fe01 N005 81.31(5) . . ?
C020 N005 C016 117.62(11) . . ?
C020 N005 Fe01 128.70(9) . . ?
C016 N005 Fe01 113.57(9) . . ?
C032 N006 C028 118.40(13) . . ?
C032 N006 Fe01 127.17(12) . . ?
C028 N006 Fe01 114.41(9) . . ?
C015 N003 C003 117.36(11) . . ?
C015 N003 Fe01 114.64(9) . . ?
C003 N003 Fe01 127.50(9) . . ?
C027 N004 C021 118.95(13) . . ?
C027 N004 Fe01 115.42(10) . . ?
C021 N004 Fe01 125.17(9) . . ?
C002 N002 Fe01 168.13(11) . . ?
C001 N001 Fe01 162.40(11) . . ?
N003 C015 C016 116.41(12) . . ?
N005 C016 C017 122.81(12) . . ?
N005 C016 C015 113.39(11) . . ?
C017 C016 C015 123.80(12) . . ?
C004 C003 C008 119.95(12) . . ?
C004 C003 N003 120.30(12) . . ?
C008 C003 N003 119.74(12) . . ?
C022 C021 C026 120.44(13) . . ?
C022 C021 N004 120.15(12) . . ?
C026 C021 N004 119.33(12) . . ?
C023 C024 C025 118.45(13) . . ?
C023 C024 C1B 125.3(5) . . ?
C025 C024 C1B 116.0(5) . . ?
C023 C024 C1A 118.4(4) . . ?
C025 C024 C1A 123.1(4) . . ?
C008 C007 C006 121.15(13) . . ?
C013 C012 C011 119.68(13) . . ?
C011 C010 C009 121.12(13) . . ?
C023 C022 C021 119.78(13) . . ?
C007 C008 C003 119.73(13) . . ?
C026 C025 C024 121.49(13) . . ?
N002 C002 S002 179.48(13) . . ?
C003 C004 C005 119.83(13) . . ?
N005 C020 C019 122.49(13) . . ?
C004 C005 C006 121.28(13) . . ?
C010 C009 C014 118.16(13) . . ?
C010 C009 C006 121.24(12) . . ?
C014 C009 C006 120.55(13) . . ?
C016 C017 C018 118.91(13) . . ?
C005 C006 C007 118.03(12) . . ?
C005 C006 C009 120.13(13) . . ?
C007 C006 C009 121.82(12) . . ?
C019 C018 C017 118.56(13) . . ?
N001 C001 S001 176.96(13) . . ?
C012 C011 C010 119.96(14) . . ?
C025 C026 C021 119.12(13) . . ?
N006 C028 C029 122.56(15) . . ?
N006 C028 C027 113.24(12) . . ?
C029 C028 C027 124.20(16) . . ?
C013 C014 C009 120.85(14) . . ?
C012 C013 C014 120.22(14) . . ?
C022 C023 C024 120.71(13) . . ?
N004 C027 C028 115.89(14) . . ?
C018 C019 C020 119.56(13) . . ?
N006 C032 C031 121.44(17) . . ?
C030 C031 C032 120.03(17) . . ?
C030 C029 C028 118.53(18) . . ?
C031 C030 C029 119.00(16) . . ?
C2A C1A C6A 120.0 . . ?
C2A C1A C024 117.1(5) . . ?
C6A C1A C024 121.9(5) . . ?
C3A C2A C1A 120.0 . . ?
C4A C3A C2A 120.0 . . ?
C3A C4A C5A 120.0 . . ?
C6A C5A C4A 120.0 . . ?
C5A C6A C1A 120.0 . . ?
C2B C1B C6B 120.0 . . ?
C2B C1B C024 123.7(6) . . ?
C6B C1B C024 115.8(7) . . ?
C3B C2B C1B 120.0 . . ?
C4B C3B C2B 120.0 . . ?
C3B C4B C5B 120.0 . . ?
C6B C5B C4B 120.0 . . ?
C5B C6B C1B 120.0 . . ?
 
_refine_diff_density_max    0.403
_refine_diff_density_min   -0.509
_refine_diff_density_rms    0.056

_shelx_res_file
;

TITL sc2_093K_a.res in P2(1)/c
    SC2_108K.res
    created by SHELXL-2018/3 at 12:18:33 on 15-Apr-2021
REM Old TITL SC2_093K in P2(1)/c
REM SHELXT solution in P2(1)/c: R1 0.091, Rweak 0.004, Alpha 0.025
REM <I/s>   0.460 for  267 systematic absences,  Orientation as input
REM Formula found by SHELXT:  C38 N6 S2 Fe

CELL 0.63582 17.1908 12.2568 16.9166 90.0000 115.8262 90.0000
ZERR 4.000 0.0002 0.0001 0.0002 0.0000 0.0011 0.0000
LATT  1
SYMM -X, 1/2+Y, 1/2-Z
SFAC C H N S FE
DISP $C  0.00244  0.00131  9.14798!source kissel
DISP $H -0.00002  0.00000  0.66440!source kissel
DISP $N  0.00493  0.00266 15.07095!source kissel
DISP $S  0.10506  0.10024 379.49005!source kissel
DISP $Fe  0.32649  0.69602 2544.24973!source kissel
UNIT 152.00 112.00 24.00 8.00 4.00
OMIT -5 0 2
OMIT 4 0 0
OMIT 2 0 2
L.S. 30
REM DAMP 100
REM ISOR 0.04 0.06 C1A > C6A
REM ISOR 0.04 0.06 C1B > C6B
RIGU 0.002 0.002 C1A > C6A
RIGU 0.002 0.002  C1B > C6B
SADI C024 C1A C024 C1B
BOND
LIST 6
SHEL 99 0.75
ACTA
FMAP 2
PLAN 20
WGHT    0.055500    1.116700
EXTI    0.000176
FVAR       3.00938   0.55583   0.07947
FE01  5    0.755673    0.290688    0.813013    11.00000    0.02597    0.01605 =
         0.01891   -0.00074    0.00658   -0.00037
S002  4    0.545853    0.332638    0.917196    11.00000    0.03146    0.02407 =
         0.02459    0.00126    0.01086    0.00316
S001  4    0.947612    0.137852    1.077647    11.00000    0.03230    0.02921 =
         0.02642    0.00739    0.00920    0.00310
N005  3    0.714207    0.139976    0.794106    11.00000    0.02511    0.01795 =
         0.02151    0.00026    0.00877   -0.00021
N006  3    0.799920    0.438335    0.822520    11.00000    0.03234    0.01885 =
         0.02299   -0.00094    0.00410   -0.00117
N003  3    0.670148    0.303295    0.690736    11.00000    0.02698    0.01737 =
         0.02134    0.00098    0.00808    0.00113
N004  3    0.840835    0.266093    0.767505    11.00000    0.02827    0.02027 =
         0.01994    0.00073    0.00708   -0.00108
N002  3    0.671872    0.326959    0.855957    11.00000    0.03197    0.02378 =
         0.02302   -0.00225    0.00823    0.00189
N001  3    0.840105    0.256895    0.931051    11.00000    0.02968    0.02202 =
         0.02263   -0.00211    0.00771   -0.00079
C015  1    0.635982    0.212621    0.654219    11.00000    0.02805    0.02037 =
         0.02012   -0.00046    0.00682   -0.00087
AFIX  43
H015  2    0.598022    0.208377    0.594902    11.00000   -1.20000
AFIX   0
C016  1    0.659557    0.117805    0.709984    11.00000    0.02665    0.01920 =
         0.02120   -0.00052    0.00817   -0.00060
C003  1    0.650218    0.397413    0.636156    11.00000    0.02673    0.01809 =
         0.02095    0.00202    0.00599    0.00009
C021  1    0.852479    0.166526    0.731016    11.00000    0.02601    0.02237 =
         0.02504   -0.00074    0.01078   -0.00071
C024    1    0.865184   -0.031080    0.658185    11.00000    0.02449    0.02571 =
         0.02860   -0.00114    0.01057    0.00237
C007  1    0.602368    0.582500    0.607720    11.00000    0.03171    0.01938 =
         0.02644    0.00048    0.01141    0.00358
AFIX  43
H007  2    0.582658    0.645179    0.624191    11.00000   -1.20000
AFIX   0
C012  1    0.570810    0.866218    0.371841    11.00000    0.03631    0.02384 =
         0.03402    0.00885    0.01709    0.00379
AFIX  43
H012  2    0.563190    0.928169    0.337500    11.00000   -1.20000
AFIX   0
C010  1    0.561726    0.672909    0.384375    11.00000    0.02918    0.02189 =
         0.02662    0.00096    0.00998    0.00205
AFIX  43
H010  2    0.547390    0.604777    0.357693    11.00000   -1.20000
AFIX   0
C022  1    0.833551    0.160596    0.643073    11.00000    0.03324    0.02450 =
         0.02549    0.00300    0.01253    0.00082
AFIX  43
H022  2    0.816176    0.222749    0.608145    11.00000   -1.20000
AFIX   0
C008  1    0.622161    0.491419    0.660921    11.00000    0.03114    0.02191 =
         0.02228    0.00131    0.01093    0.00150
AFIX  43
H008  2    0.616648    0.493272    0.713208    11.00000   -1.20000
AFIX   0
C025  1    0.883747   -0.023106    0.746310    11.00000    0.02608    0.02439 =
         0.02812    0.00362    0.00843    0.00394
AFIX  43
H025  2    0.900035   -0.085395    0.781153    11.00000   -1.20000
AFIX   0
C002  1    0.619794    0.329394    0.881774    11.00000    0.03075    0.01680 =
         0.01839   -0.00016    0.00489    0.00279
C004  1    0.658240    0.394997    0.558718    11.00000    0.03272    0.01786 =
         0.02568   -0.00103    0.01117    0.00167
AFIX  43
H004  2    0.676793    0.331720    0.541784    11.00000   -1.20000
AFIX   0
C020  1    0.736364    0.058039    0.851438    11.00000    0.02898    0.02179 =
         0.02303    0.00193    0.00885   -0.00171
AFIX  43
H020  2    0.772307    0.072438    0.910159    11.00000   -1.20000
AFIX   0
C005  1    0.638692    0.486673    0.506265    11.00000    0.03543    0.02135 =
         0.02496    0.00094    0.01384    0.00146
AFIX  43
H005  2    0.643965    0.484320    0.453862    11.00000   -1.20000
AFIX   0
C009  1    0.594779    0.680528    0.474838    11.00000    0.02671    0.01987 =
         0.02723    0.00303    0.01172    0.00277
C017  1    0.628777    0.014705    0.681345    11.00000    0.03262    0.02171 =
         0.02479   -0.00233    0.00816   -0.00379
AFIX  43
H017  2    0.591476    0.002213    0.622686    11.00000   -1.20000
AFIX   0
C006  1    0.611360    0.582178    0.530132    11.00000    0.02721    0.01896 =
         0.02467    0.00154    0.00852    0.00116
C018  1    0.654049   -0.069754    0.740883    11.00000    0.03664    0.01816 =
         0.03235   -0.00149    0.01315   -0.00455
AFIX  43
H018  2    0.634948   -0.140540    0.723118    11.00000   -1.20000
AFIX   0
C001  1    0.885436    0.210023    0.993029    11.00000    0.02775    0.02104 =
         0.02361   -0.00246    0.01080   -0.00214
C011  1    0.549665    0.764835    0.333027    11.00000    0.03228    0.02970 =
         0.02533    0.00443    0.01087    0.00400
AFIX  43
H011  2    0.527294    0.758284    0.272319    11.00000   -1.20000
AFIX   0
C026  1    0.878642    0.074675    0.783367    11.00000    0.02722    0.02597 =
         0.02289    0.00141    0.00859    0.00128
AFIX  43
H026  2    0.892617    0.078993    0.842931    11.00000   -1.20000
AFIX   0
C028  1    0.862267    0.450127    0.795348    11.00000    0.03827    0.02242 =
         0.02775    0.00040    0.00826   -0.00612
C014  1    0.615077    0.783313    0.512775    11.00000    0.03721    0.02232 =
         0.02752    0.00055    0.01313    0.00215
AFIX  43
H014  2    0.636927    0.790343    0.573408    11.00000   -1.20000
AFIX   0
C013  1    0.603246    0.875332    0.461637    11.00000    0.04046    0.01989 =
         0.03545    0.00109    0.01583    0.00017
AFIX  43
H013  2    0.617254    0.943671    0.487999    11.00000   -1.20000
AFIX   0
C023  1    0.840464    0.062396    0.607181    11.00000    0.03407    0.03002 =
         0.02532    0.00014    0.01381    0.00174
AFIX  43
H023  2    0.828407    0.058771    0.548049    11.00000   -1.20000
AFIX   0
C027  1    0.881548    0.350799    0.762360    11.00000    0.03369    0.02736 =
         0.02723    0.00054    0.01204   -0.00563
AFIX  43
H027  2    0.921259    0.348391    0.738712    11.00000   -1.20000
AFIX   0
C019  1    0.708071   -0.047254    0.827075    11.00000    0.03240    0.02050 =
         0.02930    0.00393    0.01193   -0.00161
AFIX  43
H019  2    0.725447   -0.102732    0.868737    11.00000   -1.20000
AFIX   0
C032  1    0.776440    0.525456    0.853975    11.00000    0.04108    0.02129 =
         0.03036   -0.00434    0.00441    0.00099
AFIX  43
H032  2    0.733795    0.518293    0.873485    11.00000   -1.20000
AFIX   0
C031  1    0.814106    0.626391    0.858262    11.00000    0.05749    0.02013 =
         0.04247   -0.00610    0.00649   -0.00110
AFIX  43
H031  2    0.795502    0.686597    0.878833    11.00000   -1.20000
AFIX   0
C029  1    0.903206    0.548505    0.799746    11.00000    0.05185    0.02928 =
         0.04347    0.00115    0.01611   -0.01346
AFIX  43
H029  2    0.946522    0.554138    0.781030    11.00000   -1.20000
AFIX   0
C030  1    0.878554    0.637652    0.832316    11.00000    0.06465    0.02219 =
         0.05051   -0.00202    0.01258   -0.01450
AFIX  43
H030  2    0.905346    0.704775    0.836660    11.00000   -1.20000
AFIX  66
REM #####
PART 1
C1A   1    0.866399   -0.136429    0.614753    21.00000    0.01228    0.02872 =
         0.01650   -0.00222   -0.00858    0.00893
C2A   1    0.827530   -0.225616    0.633762    21.00000    0.02190    0.02846 =
         0.04643   -0.00097    0.00533    0.00929
AFIX  43
H2A   2    0.793971   -0.215707    0.663944    21.00000   -1.20000
AFIX  65
C3A   1    0.838818   -0.329615    0.607662    21.00000    0.04011    0.03494 =
         0.04786   -0.00526    0.01250    0.00361
AFIX  43
H3A   2    0.812812   -0.389286    0.620380    21.00000   -1.20000
AFIX  65
C4A   1    0.888977   -0.344427    0.562552    21.00000    0.04839    0.02884 =
         0.02727    0.00142    0.00741    0.01110
AFIX  43
H4A   2    0.896529   -0.414008    0.545089    21.00000   -1.20000
AFIX  65
C5A   1    0.927846   -0.255240    0.543542    21.00000    0.04035    0.03150 =
         0.03378   -0.00504    0.01485    0.01191
AFIX  43
H5A   2    0.961405   -0.265151    0.513360    21.00000   -1.20000
AFIX  65
C6A   1    0.916559   -0.151242    0.569642    21.00000    0.02312    0.03202 =
         0.02736   -0.01325    0.00210   -0.00075
AFIX  43
H6A   2    0.942565   -0.091570    0.556923    21.00000   -1.20000
AFIX  66
PART 2
C1B   1    0.882380   -0.137774    0.628976   -21.00000    0.00928    0.03002 =
         0.01378   -0.00236   -0.01224    0.00698
C2B   1    0.846071   -0.235074    0.638950   -21.00000    0.01537    0.02692 =
         0.03068    0.00159    0.00355    0.01359
AFIX  43
H2B   2    0.814907   -0.236793    0.672145   -21.00000   -1.20000
AFIX  65
C3B   1    0.856339   -0.329804    0.599309   -21.00000    0.04892    0.02498 =
         0.03642   -0.00327    0.01642    0.00687
AFIX  43
H3B   2    0.832046   -0.394904    0.605983   -21.00000   -1.20000
AFIX  65
C4B   1    0.902917   -0.327235    0.549695   -21.00000    0.05066    0.02968 =
         0.02594    0.00296    0.01198    0.01881
AFIX  43
H4B   2    0.909787   -0.390616    0.523174   -21.00000   -1.20000
AFIX  65
C5B   1    0.939226   -0.229936    0.539721   -21.00000    0.03931    0.03727 =
         0.04585   -0.00290    0.01483    0.00938
AFIX  43
H5B   2    0.970389   -0.228217    0.506525   -21.00000   -1.20000
AFIX  65
C6B   1    0.928959   -0.135205    0.579361   -21.00000    0.03092    0.04079 =
         0.03533   -0.01566    0.00855    0.00126
AFIX  43
H6B   2    0.953253   -0.070106    0.572687   -21.00000   -1.20000
PART 0
AFIX   0
HKLF 4


REM  sc2_093K_a.res in P2(1)/c
REM wR2 = 0.0951, GooF = S = 1.056, Restrained GooF = 1.054 for all data
REM R1 = 0.0324 for 6997 Fo > 4sig(Fo) and 0.0341 for all 7472 data
REM 457 parameters refined using 73 restraints

END

WGHT      0.0555      1.1171

REM Highest difference peak  0.403,  deepest hole -0.509,  1-sigma level  0.056
Q1    1   0.7809  0.2377  0.7989  11.00000  0.05    0.40
Q2    1   0.7377  0.2453  0.8417  11.00000  0.05    0.39
Q3    1   0.7777  0.3384  0.7914  11.00000  0.05    0.38
Q4    1   0.8696  0.4004  0.7813  11.00000  0.05    0.38
Q5    1   0.6513  0.1624  0.6820  11.00000  0.05    0.38
Q6    1   0.6325  0.4412  0.5313  11.00000  0.05    0.37
Q7    1   0.7300  0.3422  0.8304  11.00000  0.05    0.37
Q8    1   0.8714 -0.0825  0.6409  11.00000  0.05    0.36
Q9    1   0.6441 -0.0274  0.7122  11.00000  0.05    0.35
Q10   1   0.6259  0.5365  0.5213  11.00000  0.05    0.34
Q11   1   0.6087  0.5356  0.6329  11.00000  0.05    0.33
Q12   1   0.8489  0.2144  0.7485  11.00000  0.05    0.31
Q13   1   0.6230  0.5879  0.5755  11.00000  0.05    0.31
Q14   1   0.6269  0.4417  0.6434  11.00000  0.05    0.31
Q15   1   0.7973  0.5755  0.8538  11.00000  0.05    0.30
Q16   1   0.6295  0.0711  0.7010  11.00000  0.05    0.30
Q17   1   0.9184  0.0899  1.0922  11.00000  0.05    0.30
Q18   1   0.8719  0.0266  0.7620  11.00000  0.05    0.30
Q19   1   0.8674  0.1195  0.7585  11.00000  0.05    0.29
Q20   1   0.6552  0.4061  0.6021  11.00000  0.05    0.29
;
_shelx_res_checksum   49274

_shelx_hkl_file
;
  -2   0   0 181191. 6437.75   1
   2   0   0 185288. 6438.27   1
  -3   0   0 45346.9 1689.96   1
   3   0   0 50743.0 1692.72   1
  -4   0   0 999999. 34233.4   1
   4   0   0 949148. 34234.0   1
  -5   0   0 1704.94 81.6345   1
   5   0   0 1706.60 82.9294   1
  -7   0   0 528.391 46.2041   1
   7   0   0 608.302 47.2254   1
  -8   0   0 52720.8 1825.55   1
   8   0   0 49281.2 1823.30   1
  -9   0   0 546.371 50.6454   1
   9   0   0 539.415 52.0410   1
 -10   0   0 160824. 5682.61   1
  10   0   0 160408. 5682.94   1
 -11   0   0 159.133 37.5566   1
  11   0   0 75.1506 34.6376   1
 -13   0   0 4852.73 222.289   1
  13   0   0 4820.63 221.741   1
  14   0   0 13558.8 513.177   1
 -14   0   0 12397.7 508.074   1
 -15   0   0 87.8743 41.3197   1
  15   0   0 15.5546 34.2784   1
  16   0   0 4103.21 205.837   1
 -16   0   0 4546.39 216.122   1
  17   0   0 3031.72 162.349   1
 -17   0   0 3026.77 163.718   1
  18   0   0 5859.98 274.225   1
 -18   0   0 6536.20 282.256   1
  19   0   0 2088.80 130.757   1
 -19   0   0 2224.75 134.605   1
  20   0   0 5125.34 241.647   1
 -20   0   0 5047.71 244.535   1
  21   0   0 111.275 49.7671   1
 -21   0   0 82.6353 49.8744   1
  22   0   0 2077.12 131.094   1
 -22   0   0 1924.41 126.302   1
  23   0   0 1439.28 107.461   1
 -23   0   0 1334.21 102.646   1
  24   0   0 2357.29 141.653   1
 -24   0   0 2327.97 141.048   1
  25   0   0 802.642 80.2370   1
 -25   0   0 745.854 78.4128   1
  26   0   0 39.0495 47.3133   1
   1   1   0 314484. 10723.8   1
  -1  -1   0 312440. 10724.2   1
  -1   1   0 282628. 10723.9   1
   1  -1   0 313161. 10724.9   1
   2   1   0 318.420 22.9258   1
  -2   1   0 271.837 22.2663   1
  -2  -1   0 299.792 22.0218   1
   2  -1   0 302.579 24.2408   1
  -3   1   0 223610. 7788.16   1
  -3  -1   0 238631. 7787.68   1
   3  -1   0 229366. 7789.14   1
   4   1   0 41845.6 1497.44   1
  -4   1   0 41801.9 1498.44   1
   4  -1   0 43867.0 1499.81   1
  -4  -1   0 41190.3 1498.77   1
   5  -1   0 1016.15 58.7998   1
   5   1   0 943.741 55.9241   1
  -5   1   0 1137.27 59.1023   1
   6  -1   0 226.601 33.1835   1
  -6   1   0 260.482 36.4280   1
   7   1   0 22396.7 773.157   1
  -7  -1   0 21190.5 771.693   1
   7  -1   0 19981.9 771.581   1
  -7   1   0 20765.5 772.770   1
   8   1   0 12844.1 486.350   1
  -8  -1   0 12576.3 487.016   1
   8  -1   0 13429.3 491.181   1
  -8   1   0 12610.9 487.659   1
   9   1   0 135654. 4810.39   1
  -9  -1   0 132743. 4810.87   1
   9  -1   0 137796. 4813.79   1
  -9   1   0 137641. 4811.40   1
  10   1   0 2196.28 116.027   1
 -10  -1   0 2404.35 119.505   1
  10  -1   0 2117.58 117.084   1
 -10   1   0 1956.17 112.528   1
  11   1   0 51765.0 1834.35   1
 -11  -1   0 50577.8 1834.84   1
  11  -1   0 47385.9 1831.52   1
 -11   1   0 54019.6 1837.31   1
  12  -1   0 2080.12 116.944   1
 -12   1   0 1872.57 113.733   1
  13   1   0 2324.24 130.913   1
 -13  -1   0 2386.48 137.133   1
  13  -1   0 2494.22 135.322   1
 -13   1   0 2626.32 137.202   1
  14   1   0 715.833 67.4930   1
 -14  -1   0 595.426 66.7723   1
  14  -1   0 734.503 70.3268   1
 -14   1   0 545.662 64.7063   1
  15   1   0 11591.9 461.489   1
 -15  -1   0 10687.8 460.415   1
  15  -1   0 12282.2 467.430   1
 -15   1   0 11615.7 462.992   1
 -16  -1   0 3045.75 167.856   1
  16  -1   0 3383.01 170.500   1
  17   1   0 779.931 75.0602   1
 -17  -1   0 685.619 74.5404   1
 -17   1   0 616.767 69.8124   1
  18   1   0 213.916 51.0437   1
 -18  -1   0 336.385 54.2256   1
  18  -1   0 316.069 57.6584   1
 -18   1   0 268.690 55.7338   1
  19   1   0 1887.02 123.294   1
  19  -1   0 2267.79 132.493   1
 -19  -1   0 1896.05 123.949   1
 -19   1   0 1884.08 126.972   1
  20  -1   0 11.5443 43.4440   1
 -20   1   0 115.352 48.2254   1
  21  -1   0 1293.25 101.585   1
  21   1   0 1366.92 103.546   1
 -21  -1   0 1405.43 103.276   1
 -21   1   0 1497.85 107.188   1
  22  -1   0 4576.50 210.916   1
  22   1   0 4403.24 210.922   1
 -22   1   0 3736.50 204.252   1
 -22  -1   0 3837.18 203.703   1
  23  -1   0 985.558 90.0621   1
  23   1   0 954.682 87.2941   1
 -23  -1   0 884.559 84.0892   1
 -23   1   0 683.541 81.7170   1
  24   1   0 1023.04 93.7257   1
 -24  -1   0 993.160 88.6610   1
  25   1   0 886.771 90.4491   1
  25  -1   0 1213.20 96.3119   1
 -25   1   0 1200.19 93.9552   1
 -25  -1   0 1003.71 87.7557   1
  26  -1   0 104.582 51.5089   1
 -26   1   0 82.8770 43.4087   1
   0   2   0 125311. 4953.08   1
   0  -2   0 159905. 4955.33   1
   1   2   0 74.3126 16.7433   1
  -1  -2   0 45.5179 15.5442   1
  -1   2   0 35.8941 15.5964   1
   2   2   0 856.140 45.2394   1
  -2  -2   0 867.721 46.2401   1
  -2   2   0 858.788 46.6949   1
   2  -2   0 1009.31 49.2827   1
  -3   2   0 65092.1 2234.68   1
  -3  -2   0 63512.1 2231.84   1
   3   2   0 59502.0 2232.25   1
   3  -2   0 64814.8 2234.30   1
  -4   2   0 40385.6 1512.83   1
   4   2   0 42903.6 1513.17   1
   4  -2   0 40355.8 1514.41   1
  -5  -2   0 709.750 46.6647   1
   5   2   0 653.180 46.0501   1
  -6   2   0 6385.50 247.992   1
   6   2   0 5934.90 244.839   1
  -6  -2   0 5964.53 244.289   1
   6  -2   0 6586.00 249.844   1
   7  -2   0 8874.35 352.146   1
  -7  -2   0 9268.52 349.669   1
  -7   2   0 8948.40 350.874   1
   7   2   0 9069.10 348.639   1
   8  -2   0 9172.31 367.267   1
  -8  -2   0 9336.99 366.374   1
  -8   2   0 9780.70 367.094   1
   8   2   0 9233.38 363.845   1
   9  -2   0 198.082 37.2669   1
  -9  -2   0 256.834 36.0699   1
  -9   2   0 250.846 39.2019   1
   9   2   0 215.862 34.4384   1
  10  -2   0 68357.0 2365.45   1
 -10  -2   0 66350.0 2361.53   1
 -10   2   0 64369.2 2364.30   1
  10   2   0 65093.1 2360.40   1
 -11  -2   0 790.679 65.1391   1
  11   2   0 724.064 62.4992   1
  12  -2   0 33974.2 1207.81   1
 -12   2   0 31775.0 1203.72   1
  13  -2   0 19169.2 703.809   1
 -13  -2   0 17857.6 695.613   1
 -13   2   0 18208.4 699.109   1
  13   2   0 18285.3 696.571   1
  14  -2   0 17164.8 655.527   1
 -14   2   0 16294.2 653.079   1
  14   2   0 17561.0 653.210   1
  15  -2   0 2789.27 156.192   1
 -15  -2   0 3119.08 157.897   1
 -15   2   0 2854.76 157.995   1
 -16  -2   0 1255.91 94.7547   1
  16   2   0 1265.27 94.7044   1
  17  -2   0 467.735 61.9143   1
 -17  -2   0 340.099 54.5309   1
 -17   2   0 319.026 53.9975   1
  17   2   0 304.348 52.2584   1
  18  -2   0 259.367 57.2198   1
 -18  -2   0 275.815 54.9922   1
 -18   2   0 269.470 56.4511   1
  18   2   0 228.816 52.4194   1
  19  -2   0 252.761 56.6887   1
 -19  -2   0 277.555 52.2622   1
 -19   2   0 217.840 49.5014   1
  19   2   0 327.832 56.6590   1
 -20   2   0 2267.93 133.927   1
  20  -2   0 1764.85 126.322   1
  21  -2   0 23.8126 47.2718   1
  21   2   0 65.0625 44.8125   1
 -21   2   0 29.9926 41.7819   1
 -21  -2   0 51.2034 41.5623   1
  22   2   0 570.968 72.1337   1
 -22  -2   0 614.001 70.5290   1
  23  -2   0 2926.01 157.570   1
  23   2   0 2651.39 155.753   1
 -23   2   0 2868.67 157.896   1
  24  -2   0 720.290 80.5868   1
  24   2   0 680.369 78.4565   1
 -24   2   0 544.008 77.6455   1
 -24  -2   0 678.403 73.5395   1
 -25   2   0 900.574 83.7774   1
  25   2   0 735.632 82.2416   1
  25  -2   0 827.676 80.6771   1
 -26   2   0 75.9823 47.8836   1
  26  -2   0 98.7074 53.8435   1
   0  -3   0-8.30128 17.4519   1
   0   3   0-2.75872 18.5944   1
  -1  -3   0 46925.0 1635.34   1
   1   3   0 44799.5 1634.35   1
  -1   3   0 46254.9 1634.92   1
   1  -3   0 46485.6 1635.44   1
   2   3   0 186.819 22.7520   1
  -2  -3   0 177.731 24.4378   1
  -2   3   0 69.2695 23.9677   1
   2  -3   0 77.7832 24.7854   1
   3   3   0 6949.85 267.836   1
  -3  -3   0 6552.11 269.366   1
  -3   3   0 6943.62 270.951   1
   4   3   0 15942.8 584.386   1
  -4  -3   0 16080.6 586.253   1
   5  -3   0 915.316 57.3057   1
  -5   3   0 665.543 53.4985   1
  -6   3   0 2173.97 109.267   1
   6   3   0 2459.19 109.769   1
   6  -3   0 2269.58 111.943   1
  -6  -3   0 2258.88 108.229   1
  -7   3   0 80450.9 2868.09   1
   7   3   0 79972.0 2865.22   1
   7  -3   0 80800.5 2869.94   1
  -7  -3   0 81465.0 2865.29   1
  -8   3   0 323.222 40.8197   1
   8   3   0 282.280 36.9882   1
  -8  -3   0 259.792 35.7725   1
   8  -3   0 287.147 40.0755   1
   9   3   0 2417.62 116.974   1
  -9  -3   0 2149.91 111.487   1
  -9   3   0 2090.67 114.514   1
   9  -3   0 2041.58 114.568   1
  10   3   0 5275.80 233.264   1
 -10  -3   0 5553.08 233.360   1
 -10   3   0 5597.33 237.011   1
  10  -3   0 5421.28 237.514   1
  11   3   0 311.762 47.1257   1
 -11  -3   0 298.492 44.8066   1
  12   3   0 4287.32 196.877   1
 -12  -3   0 4003.75 194.193   1
 -12   3   0 4505.21 202.484   1
  12  -3   0 4240.34 198.174   1
  13   3   0 21405.7 793.940   1
 -13   3   0 20655.3 794.340   1
  13  -3   0 21117.8 796.820   1
  14   3   0 9089.23 369.967   1
 -14  -3   0 9126.74 367.799   1
  14  -3   0 9617.30 376.428   1
  15   3   0 1683.30 108.838   1
 -15  -3   0 1904.94 111.527   1
 -15   3   0 1708.59 112.147   1
  15  -3   0 1555.82 110.415   1
  16   3   0 1504.76 104.041   1
 -16  -3   0 1650.25 105.935   1
 -16   3   0 1537.64 105.854   1
  16  -3   0 1530.71 106.609   1
 -17  -3   0 1268.42 94.4480   1
  17   3   0 1442.95 102.126   1
  17  -3   0 1320.45 99.1747   1
  18   3   0 601.899 70.8737   1
 -18  -3   0 613.906 69.5492   1
 -18   3   0 851.102 76.8346   1
  18  -3   0 665.372 73.5502   1
  19   3   0 605.534 71.2488   1
 -19  -3   0 473.722 61.3246   1
  20   3   0 770.441 79.5077   1
 -20  -3   0 658.771 73.4470   1
 -20   3   0 774.245 77.4102   1
  20  -3   0 712.426 75.6358   1
  21   3   0 188.300 51.6017   1
 -21  -3   0 121.042 46.9831   1
 -21   3   0 98.9670 50.2477   1
  21  -3   0 268.927 58.1368   1
  22   3   0 134.975 54.4314   1
 -22  -3   0 232.169 56.0718   1
 -22   3   0 224.751 55.8728   1
  22  -3   0 154.855 56.0039   1
  23   3   0 520.269 70.2837   1
 -23  -3   0 518.267 68.1370   1
 -23   3   0 541.314 70.8347   1
  23  -3   0 496.005 68.1798   1
  24   3   0 721.658 79.4878   1
  24  -3   0 698.250 78.5577   1
 -24   3   0 773.636 83.8254   1
 -24  -3   0 750.563 77.5780   1
  25   3   0-39.5579 49.2561   1
  26  -3   0 254.841 57.0942   1
 -26   3   0 249.322 55.2548   1
   0  -4   0 18985.2 696.625   1
   0   4   0 19534.0 697.358   1
   1  -4   0 1.92248 21.7164   1
  -1  -4   0 1.86004 18.0807   1
   1   4   0 1.81780 16.8981   1
  -1   4   0 11.2615 20.8635   1
  -2  -4   0 70198.9 2598.30   1
   2   4   0 76424.3 2598.01   1
  -3   4   0 14622.8 557.693   1
   3  -4   0 15581.5 557.524   1
   4  -4   0 13050.5 498.274   1
  -4   4   0 13626.6 497.990   1
  -5   4   0 18531.7 680.174   1
  -5  -4   0 18483.5 677.761   1
   5  -4   0 18186.0 679.589   1
   5   4   0 18619.7 677.338   1
  -6   4   0 12.1612 21.3551   1
  -6  -4   0 8.39201 22.3588   1
   6  -4   0 39.9969 24.8976   1
   6   4   0 37.7604 22.2301   1
  -7   4   0 2098.41 110.536   1
  -7  -4   0 2191.44 107.448   1
   7   4   0 2177.50 108.281   1
   7  -4   0 2216.92 113.606   1
  -8   4   0 61887.3 2100.44   1
   8   4   0 55359.1 2094.92   1
   8  -4   0 60637.6 2101.55   1
  -8  -4   0 57226.9 2095.11   1
  -9   4   0 828.752 64.6765   1
   9   4   0 826.052 63.0197   1
  -9  -4   0 764.258 60.7059   1
   9  -4   0 913.580 69.8608   1
 -10  -4   0 1706.33 103.929   1
  10   4   0 1947.77 105.135   1
  11  -4   0 1683.74 102.449   1
 -11   4   0 1615.05 101.035   1
  12  -4   0 5349.31 243.801   1
 -12   4   0 5567.89 246.107   1
  12   4   0 5544.05 240.884   1
  13  -4   0 18915.1 723.605   1
 -13  -4   0 19813.1 724.651   1
 -13   4   0 18558.1 727.593   1
  13   4   0 18947.4 722.415   1
  14  -4   0 211.439 47.3081   1
 -14  -4   0 185.701 44.0158   1
 -14   4   0 233.372 50.2335   1
  14   4   0 162.047 42.6545   1
 -15  -4   0 12370.4 498.507   1
  15   4   0 12850.0 500.993   1
  16  -4   0 1115.85 91.3955   1
 -16   4   0 1069.01 90.4170   1
  17  -4   0 610.752 69.7816   1
 -17  -4   0 575.622 64.5595   1
 -17   4   0 488.670 63.0519   1
  17   4   0 493.739 63.0792   1
 -18  -4   0 4441.19 215.854   1
  18  -4   0 4477.23 219.379   1
  18   4   0 4436.34 217.373   1
  19  -4   0 841.823 82.3755   1
 -19  -4   0 764.176 77.0963   1
 -19   4   0 697.073 80.9944   1
  19   4   0 864.595 82.6535   1
  20  -4   0 327.259 63.4366   1
 -20  -4   0 394.753 60.2243   1
 -20   4   0 266.011 60.0596   1
  20   4   0 463.229 64.3784   1
  21  -4   0 102.250 51.0733   1
 -21  -4   0 46.0340 42.4254   1
 -21   4   0 144.424 51.9949   1
  21   4   0 46.6105 46.3316   1
  22  -4   0 219.477 59.1279   1
 -22   4   0 214.075 59.3143   1
 -23  -4   0 1122.15 92.8120   1
 -23   4   0 880.890 88.3855   1
  23  -4   0 1063.86 96.7710   1
  23   4   0 1116.70 96.0418   1
 -24   4   0 161.941 51.8890   1
  24  -4   0 80.8587 52.3353   1
 -25   4   0 281.750 58.3222   1
  25  -4   0 182.415 52.4752   1
   0   5   0 2.21741 19.3198   1
   0  -5   0 2.26109 21.4077   1
   1  -5   0 759.254 50.5904   1
  -1   5   0 744.458 49.2613   1
   1   5   0 678.680 49.3780   1
  -1  -5   0 688.165 47.7899   1
   2  -5   0 49516.7 1723.40   1
   2   5   0 48489.3 1720.98   1
  -2   5   0 46843.1 1720.91   1
  -2  -5   0 48188.1 1721.87   1
   3  -5   0 23622.0 903.698   1
  -3  -5   0 24571.7 902.124   1
  -3   5   0 26392.3 903.448   1
   3   5   0 24604.7 900.833   1
   4   5   0 89819.0 3112.74   1
  -4  -5   0 88117.7 3112.26   1
  -4   5   0 83942.4 3113.89   1
   4  -5   0 89452.9 3117.12   1
  -5   5   0 29969.3 1091.68   1
   5  -5   0 30041.3 1092.65   1
   5   5   0 30421.7 1088.42   1
  -5  -5   0 29861.3 1087.91   1
  -6   5   0 355.108 40.4297   1
   6  -5   0 293.149 39.3625   1
   6   5   0 339.971 38.9385   1
  -6  -5   0 311.758 38.9234   1
  -7   5   0 46382.9 1721.20   1
   7  -5   0 48618.7 1722.54   1
   7   5   0 47777.2 1717.54   1
  -7  -5   0 48474.5 1718.05   1
  -8   5   0 5098.84 225.594   1
  -8  -5   0 5554.73 226.232   1
   8  -5   0 5296.59 228.800   1
   8   5   0 5133.82 223.320   1
  -9  -5   0 18.6493 24.8763   1
   9   5   0 37.1502 28.1470   1
 -10   5   0 2026.90 115.633   1
  10   5   0 2109.98 113.793   1
 -10  -5   0 2048.85 112.500   1
  10  -5   0 2115.60 120.201   1
 -11   5   0 1918.91 114.405   1
 -11  -5   0 1713.27 105.193   1
  11  -5   0 1954.48 115.981   1
  11   5   0 2054.39 111.128   1
  12   5   0 2012.11 114.974   1
 -12   5   0 1849.57 114.926   1
  12  -5   0 1921.32 115.971   1
 -12  -5   0 1841.77 111.476   1
 -13   5   0 9021.89 385.416   1
 -13  -5   0 9514.72 384.257   1
  13  -5   0 9730.17 390.918   1
 -14   5   0 123.643 43.5976   1
  14   5   0 128.784 42.1578   1
 -14  -5   0 126.860 42.2286   1
 -15  -5   0 2666.22 138.701   1
 -15   5   0 2595.00 143.884   1
  15   5   0 2364.81 135.115   1
  16  -5   0 305.698 54.8185   1
 -16  -5   0 310.150 51.9487   1
 -16   5   0 370.617 58.0463   1
  16   5   0 329.756 54.6613   1
  17  -5   0 13268.4 543.446   1
 -17  -5   0 13319.6 538.937   1
 -17   5   0 14981.6 547.965   1
  17   5   0 13090.7 538.572   1
  18  -5   0 2079.90 127.558   1
 -18  -5   0 1818.81 118.307   1
 -18   5   0 1717.83 116.908   1
  18   5   0 1776.65 117.747   1
 -19  -5   0 84.0427 44.5523   1
 -19   5   0 40.9149 45.5713   1
  19   5   0 108.627 48.0001   1
  20  -5   0 171.888 51.6290   1
 -20  -5   0 73.4559 43.3990   1
 -20   5   0 170.306 54.8372   1
  20   5   0 185.512 55.8667   1
 -21  -5   0 22.6582 42.6226   1
  21   5   0 75.5654 50.1309   1
  22  -5   0 465.478 67.6244   1
 -22   5   0 402.125 62.0868   1
 -23  -5   0 483.578 65.5304   1
  23   5   0 374.500 62.0190   1
  24   5   0 499.541 69.4874   1
 -24   5   0 538.776 66.5052   1
  24  -5   0 630.461 74.3309   1
 -25   5   0 250.824 55.2292   1
  25  -5   0 290.388 60.3380   1
   0   6   0 44116.1 1574.90   1
   0  -6   0 43835.5 1575.85   1
   1  -6   0 9043.40 348.993   1
   1   6   0 8961.37 349.334   1
  -1   6   0 9135.62 347.829   1
  -1  -6   0 8941.45 346.799   1
   2  -6   0 22125.6 789.124   1
   2   6   0 21543.8 785.722   1
  -2   6   0 22093.6 788.235   1
  -2  -6   0 20277.8 786.338   1
   3  -6   0 414.872 45.5597   1
  -3   6   0 489.696 45.3952   1
   3   6   0 431.676 41.4444   1
  -3  -6   0 429.098 42.6580   1
   4  -6   0 2710.24 126.866   1
  -4  -6   0 2440.18 123.435   1
  -4   6   0 2693.68 125.338   1
   4   6   0 2496.01 121.501   1
   5   6   0 4421.86 187.328   1
  -5  -6   0 4264.13 187.768   1
  -5   6   0 4473.63 192.099   1
   5  -6   0 4251.75 191.333   1
  -6   6   0 6684.21 270.463   1
   6   6   0 6478.45 265.513   1
  -6  -6   0 6305.02 264.703   1
   6  -6   0 6637.91 271.799   1
  -7   6   0 2000.68 110.963   1
   7   6   0 2246.01 110.427   1
  -7  -6   0 2082.15 108.257   1
   7  -6   0 1788.80 106.525   1
   8   6   0 743.816 60.1311   1
  -8  -6   0 792.472 62.1277   1
  -9   6   0 6651.00 284.462   1
   9   6   0 6883.48 280.628   1
   9  -6   0 6201.45 282.018   1
  -9  -6   0 7010.39 281.771   1
  10  -6   0 2633.90 133.967   1
 -10   6   0 2128.05 124.295   1
 -11   6   0 176.651 43.5663   1
 -11  -6   0 114.865 41.0568   1
  11  -6   0 174.861 46.7705   1
  11   6   0 168.196 40.6554   1
 -12   6   0 12606.4 484.619   1
  12  -6   0 14390.3 493.867   1
  13  -6   0 1046.36 84.1035   1
 -13  -6   0 999.846 82.2911   1
 -13   6   0 1160.28 87.7761   1
  13   6   0 1116.19 84.1607   1
 -14   6   0 314.360 53.0745   1
  14   6   0 259.874 47.8705   1
  14  -6   0 275.978 55.4081   1
 -14  -6   0 256.045 47.4010   1
 -15   6   0 461.526 62.3867   1
  15  -6   0 261.496 52.0690   1
  15   6   0 405.354 57.7142   1
 -15  -6   0 287.869 49.9478   1
 -16  -6   0 2208.27 127.949   1
  16  -6   0 2086.91 129.716   1
  16   6   0 1976.75 126.093   1
 -17   6   0 199.295 55.1418   1
 -17  -6   0 174.194 48.7170   1
  17  -6   0 271.057 56.0762   1
  17   6   0 209.916 52.8307   1
 -18   6   0 120.045 47.1949   1
 -18  -6   0 156.089 47.2885   1
  18  -6   0 154.541 54.0248   1
  18   6   0 265.092 53.2667   1
 -19   6   0 22.7929 38.1131   1
  19  -6   0 175.646 50.8704   1
 -20   6   0 181.097 56.0787   1
 -20  -6   0 269.379 52.1392   1
  20  -6   0 233.752 59.9787   1
  20   6   0 180.020 50.8999   1
 -21   6   0 238.807 52.8350   1
  21   6   0 156.237 52.2385   1
  21  -6   0 259.603 55.0607   1
 -21  -6   0 162.096 49.7388   1
 -22  -6   0 1968.17 123.109   1
  22   6   0 1813.59 122.242   1
  22  -6   0 2205.47 130.947   1
 -22   6   0 1774.83 120.501   1
  23  -6   0 632.604 77.6706   1
 -23  -6   0 489.771 65.8803   1
  23   6   0 604.156 72.4806   1
 -23   6   0 431.225 66.7498   1
  25  -6   0 66.1677 50.0979   1
   0   7   0-9.09836 21.6325   1
   0  -7   0 15.5243 21.4319   1
   1  -7   0 5546.04 221.944   1
  -1   7   0 5764.24 223.005   1
   1   7   0 4838.54 219.311   1
  -1  -7   0 4966.53 218.908   1
   2  -7   0 18809.2 693.111   1
  -2   7   0 18622.2 692.148   1
   2   7   0 18806.1 690.354   1
  -2  -7   0 18300.9 690.181   1
   3  -7   0 1384.59 82.6727   1
  -3   7   0 1425.27 82.4105   1
   3   7   0 1262.77 78.0427   1
  -3  -7   0 1352.87 80.5901   1
   4  -7   0 16087.9 615.390   1
  -4   7   0 16388.6 614.903   1
   4   7   0 16116.9 611.588   1
  -4  -7   0 16865.7 614.436   1
   5  -7   0 7368.30 306.038   1
  -5  -7   0 7296.81 300.486   1
   5   7   0 7683.42 302.072   1
  -5   7   0 7515.34 304.947   1
  -6   7   0 90.3340 32.5367   1
  -6  -7   0 103.349 30.0753   1
   6   7   0 131.087 35.0516   1
   6  -7   0 82.4568 28.2244   1
   7   7   0 626.897 56.3983   1
  -7  -7   0 703.934 57.2986   1
  -8  -7   0 729.989 61.5454   1
   8   7   0 699.996 60.0742   1
  -8   7   0 601.052 59.3172   1
   8  -7   0 607.693 57.5062   1
  -9   7   0 3802.14 176.964   1
   9  -7   0 3401.77 172.536   1
 -10  -7   0 5119.95 230.578   1
  10   7   0 5204.64 229.457   1
  10  -7   0 5439.59 236.323   1
 -10   7   0 5025.02 231.733   1
 -11  -7   0 529.891 58.4370   1
 -11   7   0 530.804 60.2407   1
  11  -7   0 528.832 62.7374   1
 -12  -7   0 626.491 64.6696   1
  12   7   0 575.644 62.3505   1
 -12   7   0 581.054 63.6780   1
  12  -7   0 698.966 67.8821   1
 -13  -7   0 114.295 39.2838   1
  13   7   0 187.207 44.5822   1
 -14  -7   0 2837.72 151.226   1
 -14   7   0 2779.30 152.014   1
  14  -7   0 2642.27 149.697   1
  14   7   0 2671.28 147.540   1
 -15  -7   0 13695.7 542.404   1
 -15   7   0 14613.3 547.281   1
  15  -7   0 13742.0 546.527   1
  15   7   0 13036.7 539.366   1
 -16  -7   0 6395.87 286.802   1
  16   7   0 5955.21 283.724   1
  16  -7   0 6218.64 288.523   1
 -17  -7   0 277.342 52.5505   1
  17   7   0 300.774 55.2211   1
  18   7   0 22.2639 40.9512   1
 -18  -7   0 5.63997 39.9177   1
  18  -7   0 23.1953 44.8361   1
 -18   7   0 51.9290 44.6124   1
  19  -7   0 41.7572 44.5413   1
 -19  -7   0 17.1925 41.8514   1
  19   7   0 28.1254 42.9051   1
  20   7   0 62.5180 45.7295   1
 -20   7   0 45.4788 47.9687   1
 -20  -7   0 68.9345 42.9319   1
  21  -7   0 406.233 67.2248   1
 -21   7   0 393.212 61.3222   1
  22   7   0 331.172 61.9642   1
 -22  -7   0 382.624 62.8183   1
 -22   7   0 434.596 67.1615   1
 -23   7   0 34.1081 47.3895   1
  23  -7   0 34.0830 45.0998   1
 -24   7   0 202.693 52.2215   1
  24  -7   0 341.778 63.7621   1
   0   8   0 3900.14 167.802   1
   0  -8   0 3430.80 166.441   1
   1   8   0 9252.77 378.984   1
  -1   8   0 10123.8 380.959   1
   1  -8   0 9944.90 381.958   1
  -1  -8   0 9460.30 379.053   1
   2   8   0 16925.0 624.727   1
  -2   8   0 16469.9 623.321   1
   2  -8   0 16451.1 624.880   1
  -2  -8   0 16524.3 621.906   1
   3   8   0 2836.86 134.907   1
  -3   8   0 2788.75 137.238   1
   3  -8   0 2638.41 136.474   1
  -3  -8   0 2733.21 134.974   1
   4   8   0 8391.18 324.281   1
  -4   8   0 7483.93 321.687   1
  -4  -8   0 7669.10 321.604   1
   4  -8   0 8513.85 327.627   1
   5   8   0 93.1900 29.7714   1
  -5  -8   0 191.544 37.3776   1
   6  -8   0 3256.24 162.395   1
  -6   8   0 3446.14 163.123   1
  -6  -8   0 3192.38 156.756   1
  -7   8   0 3574.29 172.229   1
   7  -8   0 3429.59 169.838   1
  -8   8   0 5818.05 262.046   1
   8  -8   0 6403.26 264.273   1
   8   8   0 5942.77 257.354   1
  -9   8   0 12785.3 503.011   1
   9  -8   0 12783.7 503.735   1
   9   8   0 12715.6 498.235   1
  -9  -8   0 12874.7 499.372   1
 -10   8   0 125.829 41.4670   1
  10  -8   0 83.6568 40.5017   1
 -10  -8   0 144.188 41.8952   1
 -11   8   0-14.6054 31.8532   1
  11  -8   0 25.5974 37.0932   1
  11   8   0 51.4677 35.6799   1
 -11  -8   0-9.39303 31.5858   1
  12   8   0 3225.30 164.043   1
 -12  -8   0 3209.99 165.420   1
  13  -8   0 1719.79 114.803   1
  13   8   0 1622.05 108.605   1
 -13  -8   0 1611.61 109.950   1
  14  -8   0 5802.89 270.504   1
 -14   8   0 6309.43 272.923   1
 -15   8   0 578.992 67.3446   1
 -15  -8   0 442.835 63.8918   1
  15  -8   0 552.318 70.9654   1
  15   8   0 601.084 67.9048   1
  16   8   0 21.9423 38.8186   1
 -16  -8   0 5.50607 39.2766   1
 -17  -8   0 2185.24 131.890   1
  17   8   0 2000.75 128.401   1
  17  -8   0 1966.38 129.222   1
  18  -8   0 1201.01 97.1096   1
 -18   8   0 1691.51 113.148   1
  19   8   0 799.434 80.1738   1
 -19  -8   0 830.851 80.4107   1
 -20  -8   0 816.980 79.5621   1
  20   8   0 659.061 75.7488   1
  20  -8   0 550.230 76.0441   1
 -20   8   0 781.621 81.5808   1
 -21  -8   0-17.2296 44.9976   1
  21   8   0 28.8985 46.1686   1
  21  -8   0 41.6105 47.4836   1
 -21   8   0 16.7843 41.1583   1
 -22  -8   0 17.1203 34.7822   1
 -22   8   0 5.64384 45.6464   1
  22   8   0-5.73713 47.8115   1
  22  -8   0-23.1520 50.1602   1
 -23   8   0 199.291 50.0519   1
  23  -8   0 224.240 54.5319   1
 -24   8   0 54.5719 43.8781   1
  24  -8   0 5.45261 49.2571   1
  -3   9   0 13953.2 553.550   1
   3  -9   0 15021.4 557.184   1
  -4   9   0 2553.51 132.305   1
   4  -9   0 2586.51 133.952   1
   5   9   0 2237.45 120.199   1
  -5   9   0 2317.18 122.252   1
   5  -9   0 2352.61 123.186   1
   6   9   0 14198.6 559.955   1
  -6   9   0 14765.5 564.133   1
   6  -9   0 14698.9 565.024   1
  -6  -9   0 14665.8 562.328   1
  -7   9   0 13919.2 539.776   1
   7  -9   0 13725.0 539.629   1
   7   9   0 13974.8 537.188   1
  -8  -9   0 26151.1 939.919   1
  -8   9   0 24118.2 940.803   1
   8  -9   0 24966.2 940.954   1
   8   9   0 25641.8 937.108   1
  -9   9   0 2635.10 144.691   1
   9  -9   0 2587.36 142.268   1
  -9  -9   0 2605.46 138.192   1
 -10   9   0 17565.4 660.629   1
  10  -9   0 16651.1 658.157   1
  10   9   0 17101.4 654.693   1
 -10  -9   0 17119.5 654.930   1
 -11   9   0 1009.22 82.8885   1
  11  -9   0 1061.62 84.9856   1
  11   9   0 1131.89 83.0094   1
 -11  -9   0 947.047 77.6453   1
 -12   9   0 1010.18 81.0463   1
  12  -9   0 999.350 82.5931   1
  12   9   0 852.789 76.8367   1
 -12  -9   0 832.182 75.7385   1
  13  -9   0 4057.77 200.962   1
 -13   9   0 4071.58 200.519   1
 -14   9   0 5.38635 34.2381   1
  14  -9   0 28.2028 39.5988   1
  14   9   0 10.5221 36.9356   1
 -14  -9   0 63.2374 43.4119   1
  15   9   0 1245.67 94.2960   1
 -15  -9   0 1287.61 94.9665   1
 -16   9   0 106.333 47.0343   1
 -16  -9   0 94.2473 44.1332   1
  16   9   0 104.835 46.1096   1
  16  -9   0 85.7901 46.3833   1
  17  -9   0 6338.64 292.481   1
 -17   9   0 6790.11 293.956   1
 -18  -9   0 2393.29 140.745   1
  18   9   0 2369.88 139.561   1
  18  -9   0 2145.88 135.935   1
 -18   9   0 2475.75 143.828   1
 -19  -9   0 45.9458 44.4106   1
  19   9   0 5.69242 41.8857   1
  19  -9   0 44.8464 41.5552   1
 -19   9   0 23.8469 42.5372   1
  20  -9   0 180.104 53.8709   1
 -21  -9   0 228.985 56.5616   1
 -21   9   0 134.132 51.4588   1
  21   9   0 193.362 55.2596   1
  21  -9   0 262.027 62.3152   1
 -22   9   0 10.8130 41.7957   1
  22  -9   0 5.79830 45.1262   1
 -23   9   0 675.779 76.1017   1
  23  -9   0 676.061 78.3735   1
   0  10   0 6688.63 277.929   1
   0 -10   0 6436.48 277.312   1
   1  10   0 29572.6 1123.76   1
  -1  10   0 31484.7 1127.88   1
   1 -10   0 31205.1 1129.05   1
  -1 -10   0 30710.7 1127.25   1
   2  10   0 18431.4 677.229   1
  -2  10   0 18184.4 679.535   1
   2 -10   0 17224.7 678.895   1
  -2 -10   0 17840.1 676.918   1
   3  10   0 36103.0 1260.87   1
  -3  10   0 33872.8 1258.58   1
   3 -10   0 34680.2 1260.75   1
  -3 -10   0 33228.6 1255.15   1
   4  10   0 3195.92 151.582   1
  -4  10   0 2785.94 147.686   1
   4 -10   0 2969.76 150.654   1
  -4 -10   0 2850.59 147.123   1
   5  10   0 9907.13 396.530   1
  -5  10   0 10023.6 399.901   1
   5 -10   0 9856.00 399.150   1
  -5 -10   0 9756.48 396.121   1
   6  10   0 4055.24 187.413   1
  -6  10   0 3891.84 189.248   1
   6 -10   0 3831.04 189.887   1
  -7  10   0 26978.8 1016.34   1
   7 -10   0 26966.5 1016.85   1
   7  10   0 27376.0 1013.56   1
  -7 -10   0 28051.5 1014.85   1
  -8  10   0 31560.5 1192.51   1
  -8 -10   0 32860.3 1191.83   1
   8  10   0 32497.9 1190.20   1
   8 -10   0 32428.9 1193.18   1
  -9 -10   0 6643.39 287.898   1
 -10 -10   0 214.807 46.2370   1
  10  10   0 150.631 43.0264   1
  10 -10   0 175.766 46.1883   1
 -11 -10   0 297.512 47.7962   1
  11  10   0 319.347 52.2887   1
 -11  10   0 336.287 52.2390   1
  11 -10   0 298.605 49.6212   1
 -12 -10   0 9881.91 414.389   1
  12  10   0 10187.6 415.953   1
 -12  10   0 10625.8 420.614   1
  12 -10   0 10123.0 419.602   1
 -13 -10   0-51.9094 39.3077   1
  13  10   0-20.8902 38.4169   1
 -13  10   0 21.2471 36.3546   1
  13 -10   0 11.0562 36.1674   1
  14  10   0 5558.70 244.622   1
 -14 -10   0 4880.59 238.113   1
 -15 -10   0 598.609 68.3704   1
  15  10   0 487.519 64.2469   1
  15 -10   0 537.429 68.4580   1
 -15  10   0 610.503 69.1442   1
 -16  10   0 1338.13 102.132   1
 -16 -10   0 1418.87 100.633   1
  16 -10   0 1170.83 97.2988   1
  16  10   0 1219.36 95.4584   1
 -17 -10   0 584.172 65.9707   1
  17  10   0 541.311 67.2843   1
  17 -10   0 506.028 69.4881   1
 -17  10   0 662.699 72.5352   1
  18 -10   0 1874.07 125.456   1
 -18  10   0 2195.22 130.092   1
  18  10   0 1835.92 121.312   1
 -18 -10   0 1880.86 121.792   1
  19 -10   0 573.738 72.2690   1
 -19  10   0 673.135 78.4958   1
  19  10   0 780.540 78.7936   1
 -19 -10   0 779.389 77.8660   1
  20 -10   0 11.1273 45.8264   1
  20  10   0-5.64865 44.2558   1
 -20 -10   0 39.4373 41.7529   1
 -21  10   0 536.333 67.6468   1
  22 -10   0 493.613 68.1964   1
 -22  10   0 419.162 63.3226   1
   0  11   0-8.79143 30.0839   1
   0 -11   0 4.46466 33.8071   1
   1  11   0 4267.97 196.029   1
  -1  11   0 4233.23 196.996   1
   1 -11   0 4068.16 196.968   1
  -1 -11   0 4238.39 197.396   1
   2  11   0 20784.0 774.850   1
  -2  11   0 20420.9 775.125   1
   2 -11   0 21569.4 780.560   1
  -2 -11   0 19757.4 774.900   1
   3  11   0 6195.89 261.668   1
  -3  11   0 5967.75 260.627   1
   3 -11   0 5970.53 261.513   1
  -3 -11   0 5747.82 259.358   1
   4  11   0 18991.0 704.041   1
  -4  11   0 18501.8 703.327   1
   4 -11   0 18738.6 704.941   1
  -4 -11   0 17797.9 698.631   1
   5  11   0 1238.12 88.6136   1
  -5  11   0 1288.98 91.2727   1
   5 -11   0 1442.33 95.9767   1
  -5 -11   0 1189.71 87.5118   1
  -6  11   0 10802.5 456.839   1
   6 -11   0 11693.1 461.149   1
  -6 -11   0 11922.8 458.541   1
   7  11   0 14967.5 566.941   1
  -7 -11   0 14123.5 565.216   1
  -8  11   0 10004.1 428.253   1
   8 -11   0 10565.1 429.718   1
   8  11   0 11045.8 428.837   1
  -8 -11   0 10615.6 428.439   1
  -9  11   0 5306.58 239.927   1
   9 -11   0 5069.65 237.028   1
   9  11   0 5232.40 238.669   1
  -9 -11   0 5117.89 238.266   1
  10 -11   0 835.531 77.5755   1
 -10  11   0 818.125 78.7321   1
 -11 -11   0 10969.0 437.395   1
  11 -11   0 10207.2 434.481   1
 -11  11   0 10836.8 437.082   1
 -12 -11   0 221.723 49.0856   1
  12  11   0 157.559 48.6095   1
  12 -11   0 143.340 50.2524   1
 -12  11   0 253.723 51.3325   1
 -13 -11   0 5113.83 235.775   1
  13  11   0 5124.84 236.759   1
  13 -11   0 5232.02 239.882   1
 -13  11   0 4669.73 232.079   1
 -14 -11   0 26.9012 38.3762   1
  14  11   0-16.3163 39.1002   1
  14 -11   0-5.69178 37.9331   1
 -14  11   0-11.1146 38.3600   1
  15 -11   0 126.518 49.6618   1
 -15  11   0 49.5611 44.3658   1
 -16 -11   0 2421.03 141.880   1
  16  11   0 2412.87 143.384   1
  16 -11   0 2394.55 144.210   1
 -16  11   0 2861.13 150.995   1
 -17 -11   0 2952.52 156.674   1
 -17  11   0 2832.19 155.799   1
  17 -11   0 2860.88 156.515   1
  17  11   0 2465.98 151.164   1
 -18 -11   0 1107.30 91.0725   1
 -18  11   0 1105.41 88.2188   1
  18 -11   0 1003.83 88.6986   1
  18  11   0 875.285 84.4926   1
 -19 -11   0 628.336 70.7577   1
  19  11   0 709.703 75.2199   1
 -19  11   0 825.131 80.5833   1
  19 -11   0 778.721 78.9540   1
 -20  11   0 1434.31 107.931   1
  20 -11   0 1118.35 93.3110   1
 -21  11   0 819.816 81.1692   1
   0 -12   0 3004.03 159.724   1
   0  12   0 3257.88 160.725   1
  -1 -12   0 11186.2 448.004   1
   1 -12   0 11620.2 451.702   1
   1  12   0 10817.7 446.585   1
  -1  12   0 11267.5 447.114   1
   2  12   0 23371.3 892.967   1
   2 -12   0 23800.5 895.682   1
  -2 -12   0 23955.4 896.616   1
  -2  12   0 24592.8 896.734   1
   3  12   0 3116.13 152.647   1
  -3  12   0 2633.83 149.131   1
   3 -12   0 2805.00 150.699   1
   4  12   0 15763.3 603.376   1
  -4 -12   0 15404.9 601.915   1
  -5  12   0 1161.42 87.8978   1
   5 -12   0 1259.27 90.0012   1
  -5 -12   0 1129.94 83.3007   1
   6  12   0 12467.7 506.739   1
   6 -12   0 12376.1 510.343   1
  -6  12   0 14023.3 514.946   1
  -6 -12   0 12623.4 506.279   1
   7 -12   0 3498.68 181.825   1
  -7  12   0 3772.28 185.601   1
  -8  12   0 7813.33 336.714   1
   8 -12   0 7724.70 335.791   1
   8  12   0 8172.40 334.919   1
  -8 -12   0 7814.18 333.458   1
  -9  12   0 319.972 51.4264   1
   9 -12   0 261.481 48.2293   1
   9  12   0 278.684 51.5259   1
  -9 -12   0 254.813 48.4228   1
 -10  12   0 305.950 54.9056   1
  10 -12   0 374.125 53.9061   1
  10  12   0 410.466 56.6721   1
 -10 -12   0 395.874 55.2284   1
  11  12   0 7018.92 305.626   1
 -11 -12   0 6938.34 304.927   1
 -12  12   0 3191.43 167.087   1
  12 -12   0 3105.99 165.953   1
  12  12   0 3037.99 163.704   1
 -12 -12   0 2979.12 164.794   1
 -13  12   0 3561.52 185.721   1
  13 -12   0 3591.52 187.588   1
  13  12   0 3642.41 185.746   1
 -13 -12   0 3776.58 189.625   1
  14 -12   0 203.163 51.4902   1
 -14  12   0 213.593 49.5139   1
  15  12   0 273.508 53.4859   1
 -15 -12   0 196.111 51.5169   1
 -16 -12   0 3107.87 172.967   1
 -16  12   0 3429.30 177.282   1
  16 -12   0 3439.77 180.215   1
  16  12   0 3549.49 179.823   1
  17 -12   0 4241.37 202.297   1
  17  12   0 3672.18 194.395   1
 -17 -12   0 3712.45 193.748   1
 -17  12   0 4043.48 198.798   1
  18 -12   0 2555.18 145.414   1
 -18 -12   0 2406.82 139.125   1
 -18  12   0 2305.21 139.956   1
  18  12   0 2202.73 138.293   1
  19 -12   0 355.297 64.3501   1
 -19  12   0 512.759 68.7530   1
 -20  12   0 39.3182 46.5689   1
  20 -12   0 58.2758 45.1988   1
   0 -13   0 19.8794 37.3786   1
   0  13   0 34.3762 37.9753   1
   1 -13   0 6470.06 279.895   1
  -1 -13   0 6306.79 278.637   1
   1  13   0 6151.61 275.960   1
  -1  13   0 6482.47 278.676   1
   2 -13   0 15287.3 588.191   1
  -2 -13   0 14937.2 586.238   1
   2  13   0 15120.0 585.907   1
  -2  13   0 14871.9 586.543   1
  -3 -13   0 15186.7 606.598   1
  -3  13   0 16141.4 610.026   1
   3 -13   0 15588.6 609.362   1
  -4 -13   0 1381.64 97.1609   1
  -4  13   0 1410.14 98.9540   1
   4 -13   0 1352.82 98.4646   1
   4  13   0 1543.96 100.808   1
  -5 -13   0 25608.3 986.383   1
  -5  13   0 25795.1 989.407   1
   5 -13   0 26292.7 990.731   1
   5  13   0 28301.8 992.951   1
  -6 -13   0 1092.12 84.9661   1
   6  13   0 1364.98 95.6129   1
  -6  13   0 1047.37 87.2356   1
   6 -13   0 1145.36 90.0479   1
   7  13   0 11400.6 440.375   1
  -7  13   0 10339.9 436.824   1
   7 -13   0 11083.8 441.135   1
  -7 -13   0 10257.8 435.148   1
   8  13   0 730.105 71.2808   1
  -8  13   0 729.604 76.0157   1
   8 -13   0 843.548 78.5038   1
  -8 -13   0 832.250 75.3022   1
   9  13   0 1289.39 96.7251   1
  -9  13   0 1418.51 101.537   1
   9 -13   0 1238.44 95.4436   1
  -9 -13   0 1087.11 91.6896   1
  10  13   0 3265.73 177.452   1
 -10  13   0 3450.84 180.013   1
  10 -13   0 3680.49 180.147   1
 -10 -13   0 3440.50 177.902   1
  11  13   0 2981.51 155.262   1
 -11  13   0 2597.51 149.539   1
 -11 -13   0 2630.01 150.762   1
  11 -13   0 2731.60 151.892   1
  12 -13   0 2134.69 132.761   1
 -12  13   0 2219.34 135.418   1
  13  13   0 869.100 80.9542   1
 -13  13   0 769.487 76.1501   1
  13 -13   0 915.719 80.7748   1
 -13 -13   0 805.413 80.1587   1
  14  13   0 1546.34 110.537   1
 -14  13   0 1600.73 110.771   1
  14 -13   0 1696.65 114.320   1
 -14 -13   0 1746.04 115.374   1
  15  13   0 1780.32 120.092   1
 -15  13   0 1778.55 118.895   1
 -15 -13   0 1934.75 122.865   1
  15 -13   0 1961.44 126.137   1
  16 -13   0 2319.19 140.494   1
 -16  13   0 2452.69 141.098   1
  17  13   0 1230.50 95.8950   1
  17 -13   0 933.376 87.6995   1
 -17  13   0 1079.36 90.5714   1
 -17 -13   0 1194.24 94.6805   1
  18 -13   0 131.528 49.6086   1
 -18  13   0 215.250 55.2475   1
  19 -13   0 252.092 57.5420   1
 -19  13   0 274.121 55.4082   1
   0  14   0 11374.1 457.699   1
   1  14   0 3852.23 195.795   1
  -1  14   0 4113.52 198.541   1
  -1 -14   0 4002.78 198.659   1
   1 -14   0 4275.15 201.517   1
  -2  14   0 4615.61 221.417   1
   2  14   0 4850.94 222.206   1
   2 -14   0 4525.27 220.771   1
  -2 -14   0 4787.13 222.138   1
  -3  14   0 641.571 67.6224   1
   3  14   0 601.335 67.8000   1
  -3 -14   0 568.201 64.2523   1
   3 -14   0 650.347 68.9389   1
  -4 -14   0 1710.14 113.068   1
  -4  14   0 1796.93 115.512   1
   4 -14   0 1877.39 118.475   1
   4  14   0 1878.63 116.789   1
  -5 -14   0 196.121 48.5273   1
  -5  14   0 285.402 52.5279   1
   5 -14   0 219.444 50.0386   1
   5  14   0 282.557 51.7210   1
  -6 -14   0 11144.8 463.199   1
  -6  14   0 10966.2 465.320   1
   6 -14   0 11880.8 471.085   1
   6  14   0 12302.4 468.956   1
   7  14   0 1747.53 117.401   1
  -7 -14   0 1872.16 113.893   1
   8  14   0 10165.3 410.889   1
  -8  14   0 9575.70 408.996   1
   8 -14   0 10027.5 410.050   1
  -8 -14   0 9727.93 408.929   1
   9  14   0 1185.07 94.5652   1
  -9  14   0 1341.91 98.5775   1
  -9 -14   0 1223.26 93.8199   1
   9 -14   0 1391.35 98.5780   1
  10 -14   0 422.197 58.4631   1
 -10  14   0 307.597 57.4273   1
  11  14   0 720.731 74.1244   1
 -11  14   0 844.475 78.6923   1
 -11 -14   0 867.237 78.6022   1
  11 -14   0 957.175 83.4231   1
  12  14   0 322.664 56.0698   1
 -12 -14   0 364.516 57.6397   1
  13  14   0 1222.17 93.7755   1
 -13  14   0 1038.03 87.9565   1
  13 -14   0 1147.73 91.9233   1
 -13 -14   0 1184.54 93.0396   1
  14  14   0 1365.20 103.297   1
 -14  14   0 1467.48 104.173   1
 -14 -14   0 1216.44 99.3722   1
  15  14   0 889.093 85.1893   1
 -15 -14   0 878.298 83.2196   1
  16  14   0 5832.29 269.431   1
  16 -14   0 6204.20 269.893   1
 -16  14   0 6314.08 269.093   1
  17 -14   0 2040.91 133.068   1
 -17  14   0 2484.63 138.502   1
  18 -14   0 206.943 54.5127   1
 -18  14   0 147.475 51.1348   1
   0 -15   0 15.9544 37.3303   1
   1  15   0 2093.10 126.675   1
  -1  15   0 2019.97 124.643   1
  -1 -15   0 1991.54 125.456   1
   1 -15   0 2009.94 125.018   1
  -2  15   0 63.8579 44.8616   1
  -2 -15   0-10.6034 38.4128   1
   2  15   0-15.7600 40.0593   1
   3  15   0 620.778 66.1861   1
  -3 -15   0 553.848 65.1481   1
  -4 -15   0 245.118 46.6937   1
  -4  15   0 272.540 55.1878   1
   4 -15   0 224.016 51.4177   1
   4  15   0 221.465 50.8479   1
  -5 -15   0 7226.62 323.527   1
   5  15   0 7673.43 326.170   1
  -5  15   0 7664.77 327.050   1
   5 -15   0 7652.86 328.019   1
  -6  15   0 148.506 44.0460   1
   6 -15   0 187.274 44.6595   1
   7 -15   0 3491.62 180.221   1
  -7  15   0 3342.50 179.460   1
  -8 -15   0 5.33047 38.3219   1
   8  15   0 5.50945 38.9848   1
  -8  15   0 11.0562 37.8339   1
   8 -15   0-5.48762 38.1989   1
   9  15   0 520.303 67.8505   1
  -9  15   0 473.300 66.5226   1
  -9 -15   0 415.766 57.5612   1
   9 -15   0 638.522 70.6966   1
  10  15   0 223.474 52.2798   1
 -10 -15   0 306.217 57.4284   1
  11  15   0 128.315 44.9966   1
 -11  15   0 92.9942 44.6705   1
  11 -15   0 27.4016 41.9549   1
 -11 -15   0 187.298 48.6473   1
  12  15   0 280.170 55.2389   1
 -12  15   0 164.020 53.9351   1
 -12 -15   0 355.645 57.2422   1
  12 -15   0 242.918 54.4479   1
  13 -15   0-11.0188 46.4446   1
 -13  15   0 5.38156 46.1337   1
  14  15   0 1023.52 90.6559   1
 -14  15   0 1174.42 92.2608   1
  14 -15   0 1130.30 93.5228   1
 -14 -15   0 1083.01 91.6369   1
  15  15   0 1149.54 94.1872   1
  15 -15   0 1161.80 95.2241   1
 -15  15   0 1220.13 95.1448   1
  17 -15   0 1237.49 99.7356   1
 -17  15   0 1511.49 103.882   1
   0  16   0 504.983 65.7673   1
   0 -16   0 470.622 64.3832   1
   1  16   0 58.7518 44.2655   1
  -1  16   0 37.7925 44.4808   1
   1 -16   0 26.9670 39.9829   1
  -1 -16   0 5.38382 40.7823   1
   2  16   0 322.685 56.4804   1
  -2 -16   0 172.995 47.4849   1
   2 -16   0 289.204 53.5977   1
   3  16   0 516.520 65.1853   1
  -3 -16   0 573.144 68.4742   1
  -3  16   0 711.024 71.5883   1
   3 -16   0 468.886 63.6477   1
  -4  16   0 494.113 65.3412   1
   4  16   0 409.635 59.6127   1
  -4 -16   0 441.966 60.5875   1
   5  16   0 75.6015 45.7339   1
  -5 -16   0 119.784 44.5235   1
   5 -16   0 71.5914 41.0443   1
   6  16   0 1471.36 104.818   1
  -6 -16   0 1474.06 104.847   1
   6 -16   0 1638.88 110.585   1
  -6  16   0 1480.03 107.845   1
  -7 -16   0 10.8717 40.8715   1
   7  16   0 16.3189 42.0521   1
  -7  16   0-16.6662 46.0281   1
   7 -16   0-49.2291 44.7836   1
   8  16   0 4376.04 211.585   1
  -8  16   0 4331.64 213.146   1
   8 -16   0 4255.91 211.192   1
  -8 -16   0 4403.04 210.703   1
   9  16   0 1100.40 88.8228   1
  -9  16   0 963.519 85.1666   1
   9 -16   0 966.535 83.7214   1
  -9 -16   0 1105.99 88.9980   1
  10  16   0 1228.37 93.2954   1
 -10  16   0 990.624 88.7825   1
  10 -16   0 944.398 84.9518   1
 -10 -16   0 1004.13 85.7570   1
  11  16   0 11.5192 46.2948   1
 -11  16   0 32.5110 44.3624   1
  11 -16   0 5.42105 45.1782   1
 -11 -16   0-16.0139 41.8196   1
  12  16   0 28.3642 44.7626   1
 -12  16   0 32.3811 47.0485   1
 -12 -16   0 77.2228 44.9150   1
  13  16   0 1814.50 117.477   1
  13 -16   0 1556.97 112.279   1
 -13  16   0 1703.85 112.903   1
 -13 -16   0 1712.86 113.956   1
  14 -16   0 575.374 68.7028   1
 -14  16   0 596.764 69.7786   1
  15 -16   0 1176.26 94.5544   1
 -15  16   0 1196.33 92.9434   1
  16 -16   0 534.765 65.7328   1
 -16  16   0 529.549 64.0031   1
   0  17   0 21.7580 40.0169   1
   0 -17   0 16.3176 37.8675   1
  -1  17   0 1214.24 97.3670   1
   1  17   0 1246.85 97.8062   1
   1 -17   0 1524.41 104.112   1
  -1 -17   0 1420.09 101.882   1
   2  17   0 455.208 64.0063   1
  -2  17   0 519.957 63.7886   1
   2 -17   0 468.355 62.6032   1
  -2 -17   0 452.703 63.6423   1
   3  17   0 43.6697 43.6430   1
  -3 -17   0 65.6506 40.2883   1
   4  17   0 3761.85 192.902   1
   4 -17   0 4069.47 197.065   1
  -4 -17   0 3606.35 191.267   1
  -5 -17   0 43.6124 44.9229   1
   5  17   0 49.2152 44.7925   1
   5 -17   0 27.6189 41.2581   1
  -5  17   0 44.1494 41.8125   1
   6  17   0 409.178 63.2400   1
  -6  17   0 486.325 63.2334   1
  -7  17   0 342.775 56.2669   1
   7 -17   0 239.798 52.3801   1
   8  17   0 1274.89 98.7551   1
  -8  17   0 1264.84 97.3601   1
  -8 -17   0 1154.88 95.0358   1
   8 -17   0 1355.33 97.1508   1
   9  17   0 1105.18 89.3660   1
  -9 -17   0 952.016 84.8258   1
  10  17   0 1109.47 91.4374   1
 -10  17   0 1069.21 90.4112   1
  10 -17   0 1171.02 90.3539   1
 -10 -17   0 1204.54 92.3947   1
  11  17   0 715.362 76.1883   1
  11 -17   0 712.099 73.3881   1
 -11  17   0 773.497 76.2308   1
 -11 -17   0 840.071 78.5141   1
  12 -17   0 37.3217 45.2170   1
 -12  17   0 31.7965 44.4363   1
  13 -17   0 780.956 77.6554   1
 -13  17   0 532.537 70.3336   1
  14 -17   0 15.6758 45.0625   1
 -14  17   0 65.0764 46.1189   1
   0  18   0 982.196 89.7617   1
   0 -18   0 992.176 89.2661   1
   1  18   0 2931.47 160.192   1
  -1  18   0 2669.16 154.936   1
  -1 -18   0 3101.98 162.739   1
   1 -18   0 2830.24 156.933   1
  -2  18   0 227.971 53.0145   1
   2  18   0 256.181 59.6098   1
  -2 -18   0 259.445 57.6424   1
   2 -18   0 243.141 53.8843   1
   3  18   0 272.450 54.4187   1
  -3  18   0 245.261 56.5915   1
   3 -18   0 275.049 53.6581   1
  -3 -18   0 251.605 54.1751   1
   4  18   0 10.9708 44.0900   1
  -4  18   0-10.9442 46.6514   1
   4 -18   0 16.4366 39.9991   1
  -4 -18   0-21.9360 38.8044   1
  -5  18   0 253.621 53.1825   1
   5 -18   0 159.211 45.8141   1
  -5 -18   0 192.132 50.8454   1
   5  18   0 241.364 55.3861   1
   6  18   0 1087.56 90.7177   1
  -6 -18   0 1176.43 93.0733   1
  -7 -18   0 16.4198 41.7356   1
   7 -18   0-43.0892 44.0972   1
   7  18   0 5.48829 41.8503   1
  -8 -18   0-32.9030 39.7325   1
   8  18   0-38.5456 45.6234   1
   8 -18   0 37.2150 47.7771   1
  -8  18   0-5.38579 45.6610   1
  -9  18   0 297.298 55.5152   1
  10  18   0 1358.19 102.222   1
 -10 -18   0 1395.03 101.355   1
  11 -18   0 3920.27 193.758   1
 -11  18   0 3801.90 191.199   1
  12 -18   0 284.708 57.2969   1
 -12  18   0 226.691 54.1409   1
   0  19   0 5.42297 41.6387   1
   0 -19   0-21.7903 39.7719   1
  -1  19   0 209.878 57.5475   1
  -1 -19   0 210.825 50.6197   1
   1 -19   0 247.200 56.0296   1
  -2  19   0 431.729 61.0342   1
   2 -19   0 272.327 51.7990   1
  -3  19   0 393.693 61.6872   1
   3  19   0 396.199 60.1159   1
   3 -19   0 346.087 60.1037   1
  -3 -19   0 323.314 58.0150   1
   4  19   0 227.754 54.0527   1
  -4  19   0 217.226 54.1298   1
  -4 -19   0 346.882 57.8438   1
   4 -19   0 184.022 51.0230   1
   5  19   0 452.556 66.1992   1
  -5  19   0 456.033 65.3865   1
   5 -19   0 426.028 63.1433   1
  -5 -19   0 478.509 64.3812   1
  -6  19   0 48.6132 47.3284   1
   6  19   0-5.46171 45.2690   1
  -6 -19   0 21.7603 43.1949   1
   6 -19   0 68.7768 41.4669   1
  -7 -19   0 5.41548 41.5811   1
   7  19   0 10.8841 46.9084   1
  -8 -19   0 344.764 59.2704   1
   8  19   0 375.415 63.3333   1
   8 -19   0 251.728 52.5347   1
  -8  19   0 384.091 59.8435   1
   9 -19   0 478.474 66.5144   1
  -9  19   0 371.819 63.8379   1
  -2  20   0 1285.01 97.5169   1
   2 -20   0 1275.16 97.8500   1
  -3  20   0 393.682 63.9285   1
   3 -20   0 318.033 58.3107   1
  -4  20   0 1110.37 94.0372   1
   4 -20   0 1047.32 90.6150   1
  -5 -20   0 1376.94 103.775   1
   5 -20   0 1588.97 108.134   1
  -5  20   0 1574.89 107.011   1
   5  20   0 1622.08 111.553   1
   6 -20   0 30.9070 40.3556   1
   6  20   0-10.6956 46.5941   1
  -6  20   0-10.4961 44.7413   1
  25   0  -1-45.4947 50.3487   1
 -25   0   1-28.6924 45.2695   1
  24   0  -1-5.80261 49.1951   1
 -24   0   1-17.5070 43.5635   1
  22   0  -1-5.89274 46.7703   1
 -22   0   1-17.5406 42.6878   1
  21   0  -1 23.1706 47.1390   1
 -21   0   1-35.6270 45.2783   1
 -20   0   1-35.2432 42.9003   1
  20   0  -1-34.3613 44.8822   1
 -19   0   1-17.5559 42.0956   1
  19   0  -1-61.8393 41.6846   1
 -18   0   1-17.1958 40.8846   1
  18   0  -1 10.9499 39.0518   1
 -16   0   1-5.25547 35.6564   1
  16   0  -1 5.25542 35.6560   1
 -15   0   1-14.9165 34.6126   1
  15   0  -1-5.03102 38.6301   1
 -14   0   1-37.4433 39.0176   1
  14   0  -1-19.1082 35.1525   1
 -13   0   1 13.1392 36.2932   1
  13   0  -1 26.9320 37.1956   1
 -12   0   1 73.7485 35.1482   1
  12   0  -1 4.27055 32.3647   1
 -11   0   1-15.4637 28.0129   1
  11   0  -1-11.6376 27.4531   1
 -10   0   1 14.1817 25.0910   1
  10   0  -1 10.5941 25.3912   1
  -9   0   1 22.1889 25.4790   1
   9   0  -1-9.55523 23.6034   1
  -8   0   1-2.79709 24.3711   1
   8   0  -1-8.51499 21.7939   1
  -7   0   1-2.42074 22.5035   1
   7   0  -1 15.1116 22.5210   1
  -6   0   1 2.00880 19.8584   1
   6   0  -1 10.6165 20.8159   1
  -5   0   1 29.6723 19.5021   1
   5   0  -1 17.0630 19.7732   1
  -4   0   1-2.54871 17.4815   1
   4   0  -1 12.8538 17.5949   1
  -3   0   1 8.24828 14.2249   1
   3   0  -1 17.9963 13.8483   1
  -1   0  -1 0.72049 10.1550   1
   1   0   1-0.71341 10.1771   1
  -2   0  -1-2.21479 15.8603   1
   2   0   1 5.51353 14.6312   1
  -3   0  -1 1.49109 18.8073   1
   3   0   1-4.48251 18.5083   1
  -4   0  -1 16.9435 22.9487   1
   4   0   1-13.1494 21.1517   1
  -6   0  -1 2.65303 21.9807   1
   6   0   1-5.25609 24.2001   1
  -7   0  -1 9.05940 22.0503   1
   7   0   1 14.9577 24.4954   1
  -8   0  -1-3.34490 24.6059   1
   8   0   1-13.4118 25.5687   1
  -9   0  -1 21.7377 27.6299   1
   9   0   1 3.73254 27.2539   1
 -10   0  -1 11.7628 31.5182   1
  10   0   1 12.1579 32.7796   1
 -12   0  -1-9.04211 31.7317   1
  12   0   1 4.61024 29.8754   1
 -13   0  -1 4.85620 37.2865   1
  13   0   1-14.6229 37.4254   1
 -14   0  -1 41.0500 41.2504   1
  14   0   1 5.11196 38.7157   1
 -15   0  -1 53.9534 42.0230   1
  15   0   1 42.1105 42.0776   1
 -16   0  -1-11.2860 38.6201   1
  16   0   1 5.39464 35.6245   1
 -17   0  -1 46.9823 44.4776   1
  17   0   1 5.54001 39.8370   1
 -18   0  -1-17.6656 39.2445   1
  18   0   1 11.3051 40.3184   1
  20   0   1 23.3638 44.2289   1
 -20   0  -1-35.3990 44.9883   1
  21   0   1 5.89853 45.5987   1
 -21   0  -1 5.82466 45.6320   1
  22   0   1 23.3596 47.8129   1
 -22   0  -1-41.1563 47.5534   1
  23   0   1-23.1719 46.2745   1
 -23   0  -1-11.6663 42.9114   1
  24   0   1-17.0084 44.9965   1
 -24   0  -1 17.1167 46.4296   1
  26   0   1 32.9796 48.1533   1
 -26   0  -1 21.0817 41.5708   1
  25  -1  -1 79.9064 49.2179   1
  25   1  -1 29.0590 47.0270   1
 -25   1   1 5.69211 44.0263   1
 -25  -1   1 50.0256 43.5696   1
  24   1  -1 303.536 64.2750   1
  24  -1  -1 373.331 62.4986   1
 -24  -1   1 369.573 65.1165   1
 -24   1   1 306.474 60.4302   1
  23  -1  -1 122.361 53.9312   1
 -23   1   1-23.8006 42.1307   1
  22   1  -1 631.828 73.0213   1
  22  -1  -1 704.420 74.5580   1
 -22   1   1 579.255 72.2991   1
 -22  -1   1 687.311 74.2382   1
  21   1  -1-11.6265 44.0204   1
 -21  -1   1 5.86089 41.4734   1
 -21   1   1 6.12285 41.1773   1
  21  -1  -1 46.0209 46.8142   1
  20   1  -1 1050.61 88.9540   1
 -20  -1   1 1055.72 88.6116   1
 -20   1   1 971.373 94.8994   1
  19  -1  -1 2447.01 139.168   1
  19   1  -1 1941.06 130.369   1
 -19  -1   1 2161.74 136.555   1
 -19   1   1 2349.46 136.917   1
  18  -1  -1 1810.67 116.390   1
  18   1  -1 1537.12 108.730   1
 -18   1   1 1685.46 111.882   1
 -18  -1   1 1667.97 111.710   1
  17   1  -1 1210.74 92.5683   1
  16   1  -1 968.136 82.0938   1
 -16  -1   1 1086.31 87.3369   1
 -16   1   1 997.159 82.2890   1
 -15  -1   1 4469.16 209.489   1
  15  -1  -1 4188.82 205.170   1
 -14   1   1 168.833 42.8374   1
 -14  -1   1 48.6335 37.2498   1
  14  -1  -1 115.658 39.8456   1
  14   1  -1 73.7768 37.9135   1
  13   1  -1 12977.7 482.106   1
 -13   1   1 13642.1 487.400   1
  13  -1  -1 12450.2 481.536   1
  12   1  -1 1498.32 96.4464   1
 -12   1   1 1447.72 96.6941   1
  12  -1  -1 1558.22 98.3261   1
 -11  -1   1 96.5396 35.4303   1
 -11   1   1 125.669 33.5786   1
  11   1  -1 84.2955 29.4718   1
  11  -1  -1 148.228 39.5226   1
  10   1  -1 1010.40 68.8625   1
 -10  -1   1 887.747 67.3244   1
 -10   1   1 974.521 68.2504   1
  10  -1  -1 977.405 68.9836   1
   9   1  -1 2652.29 127.818   1
  -9  -1   1 2389.24 126.780   1
  -9   1   1 2839.68 129.677   1
   9  -1  -1 2864.65 132.001   1
   8   1  -1 19390.2 750.120   1
  -8  -1   1 20342.5 752.353   1
   8  -1  -1 19757.9 752.139   1
  -7   1   1 8512.24 329.262   1
   7  -1  -1 8523.90 328.801   1
   6   1  -1 80581.6 2865.59   1
   6  -1  -1 83124.9 2868.51   1
  -6   1   1 78131.4 2866.09   1
  -6  -1   1 82209.0 2867.22   1
   5   1  -1 60247.2 2137.31   1
  -5   1   1 64662.6 2140.22   1
   5  -1  -1 56397.0 2138.50   1
  -5  -1   1 60411.1 2138.50   1
   4   1  -1 18953.6 641.775   1
   4  -1  -1 19168.1 645.722   1
  -4  -1   1 17825.0 644.993   1
   3   1  -1 115941. 4046.05   1
  -3   1   1 109012. 4048.31   1
  -3  -1   1 115047. 4045.46   1
   3  -1  -1 119607. 4048.11   1
   2  -1  -1 3765.80 145.086   1
  -2  -1   1 3836.03 142.168   1
   2   1  -1 3916.22 142.109   1
  -2   1   1 3892.27 144.906   1
  -1   1   1 20271.9 705.612   1
   1  -1  -1 19548.5 705.419   1
   0   1   1 1106.65 46.7398   1
   0  -1  -1 1237.72 47.0439   1
   0  -1   1 1231.18 45.4321   1
   1  -1   1 271.729 20.2678   1
   1   1   1 327.121 22.4192   1
  -1  -1  -1 306.905 21.7011   1
  -2  -1  -1 1114.21 52.2117   1
  -2   1  -1 1065.30 51.9532   1
  -3   1  -1 220548. 7705.49   1
  -3  -1  -1 218690. 7704.81   1
   3  -1   1 219393. 7705.69   1
   3   1   1 217578. 7704.77   1
  -4   1  -1 41269.0 1453.54   1
  -4  -1  -1 42538.8 1454.07   1
   4  -1   1 38738.3 1453.61   1
   4   1   1 40519.6 1452.08   1
  -6   1  -1 39817.8 1367.85   1
  -6  -1  -1 38425.3 1366.83   1
   6  -1   1 38099.5 1366.46   1
   6   1   1 35992.5 1364.15   1
  -7   1  -1 5633.57 226.707   1
  -7  -1  -1 5192.01 223.703   1
   7  -1   1 5504.20 227.818   1
   7   1   1 5409.17 224.121   1
  -8   1  -1 6191.69 264.894   1
  -8  -1  -1 6605.90 267.311   1
   8  -1   1 6129.91 266.226   1
   8   1   1 6855.35 265.717   1
  -9   1  -1 18081.9 685.234   1
  -9  -1  -1 19327.2 687.621   1
   9  -1   1 17961.3 685.944   1
   9   1   1 17772.2 682.632   1
 -10   1  -1 1757.58 100.212   1
 -10  -1  -1 1443.93 95.8292   1
  10  -1   1 1641.76 97.8860   1
  10   1   1 1427.49 92.3566   1
 -12   1  -1 4717.36 208.549   1
 -12  -1  -1 4315.01 206.398   1
  12  -1   1 4184.36 202.713   1
  12   1   1 4410.75 202.827   1
 -13   1  -1 802.145 72.3132   1
 -13  -1  -1 792.022 72.3748   1
  13  -1   1 851.246 74.7817   1
  13   1   1 755.720 69.0454   1
 -14  -1  -1 533.243 63.2019   1
 -14   1  -1 577.543 62.8398   1
  14   1   1 500.595 61.1277   1
  14  -1   1 562.214 65.0967   1
 -15   1  -1 2927.15 157.119   1
 -15  -1  -1 2668.19 156.314   1
  15  -1   1 2955.83 157.740   1
  15   1   1 3235.05 161.170   1
 -16   1  -1 65.5606 39.0185   1
 -16  -1  -1 27.6278 39.4614   1
  16  -1   1 66.6306 42.6777   1
  16   1   1 64.4971 42.7025   1
 -17  -1  -1 432.359 64.3499   1
  17  -1   1 763.769 74.7793   1
 -18   1  -1 111.363 45.7484   1
 -18  -1  -1 56.4768 41.9971   1
  18   1   1 136.297 51.1538   1
 -19  -1  -1-5.80871 42.7279   1
  19   1   1 17.2765 41.4018   1
 -20   1  -1 79.2645 44.9659   1
 -20  -1  -1 23.5302 40.3887   1
  20  -1   1 151.340 50.8174   1
  20   1   1 128.085 48.9073   1
 -21   1  -1 437.808 66.9195   1
 -21  -1  -1 247.599 60.7169   1
  21  -1   1 361.318 64.0288   1
  21   1   1 356.665 62.4897   1
 -22  -1  -1 185.568 55.5128   1
 -22   1  -1 143.396 57.1745   1
  22  -1   1 127.914 55.6570   1
  22   1   1 260.602 58.0633   1
 -23   1  -1 380.666 64.6108   1
 -23  -1  -1 509.367 69.3469   1
  23  -1   1 570.929 74.0623   1
 -24  -1  -1 122.017 48.1219   1
 -24   1  -1 131.040 51.7485   1
  24  -1   1 130.877 52.4383   1
  24   1   1 255.227 62.1419   1
 -25   1  -1-22.4131 45.3222   1
  25  -1   1-11.1368 48.5192   1
 -26   2   1 11.0861 45.6552   1
 -25  -2   1-5.64957 38.6811   1
  25   2  -1 46.2973 47.6774   1
  25  -2  -1 62.4050 48.9127   1
 -24  -2   1 2750.16 150.184   1
  24  -2  -1 2522.56 148.893   1
  24   2  -1 2674.14 150.973   1
 -23   2   1-6.12224 45.3712   1
  23  -2  -1 34.5445 48.5379   1
 -22   2   1 48.0260 45.4662   1
 -22  -2   1-17.0347 42.7017   1
  22  -2  -1 41.2859 49.4451   1
  22   2  -1 35.5676 45.5237   1
 -21   2   1 88.5471 49.2686   1
 -21  -2   1 39.6833 43.0110   1
  21  -2  -1 95.2226 49.9574   1
  21   2  -1 88.0767 48.1479   1
 -20  -2   1 809.000 78.0203   1
  20   2  -1 653.043 74.7560   1
 -19   2   1 5.63740 40.8499   1
 -19  -2   1 62.3017 44.0843   1
  19  -2  -1-5.79979 43.2997   1
  19   2  -1 16.7824 42.9579   1
 -18   2   1 354.229 59.1573   1
 -18  -2   1 453.508 65.2720   1
  18   2  -1 537.885 66.1134   1
 -17   2   1 1942.43 122.035   1
 -16   2   1 79.7224 43.6272   1
 -16  -2   1 97.9161 41.0230   1
  16  -2  -1 58.7575 40.8533   1
  16   2  -1 122.763 41.7445   1
 -15   2   1 2360.90 134.527   1
 -15  -2   1 2475.94 134.170   1
  15  -2  -1 2276.88 133.420   1
  15   2  -1 2292.42 131.443   1
 -14   2   1 40790.7 1474.66   1
  14  -2  -1 39980.7 1475.45   1
 -14  -2   1 40360.9 1472.01   1
 -13   2   1 3567.59 171.588   1
  13  -2  -1 3824.79 175.966   1
 -12  -2   1 65.5692 31.4232   1
  12   2  -1 122.999 33.3241   1
 -11   2   1 6162.77 248.615   1
 -11  -2   1 5655.09 241.667   1
  11  -2  -1 5543.84 241.745   1
  11   2  -1 5402.06 240.930   1
 -10   2   1 16709.1 609.293   1
 -10  -2   1 15505.8 602.074   1
  10  -2  -1 15304.3 603.145   1
  10   2  -1 16694.3 604.349   1
  -9   2   1 11771.1 480.419   1
   9   2  -1 13331.7 479.692   1
  -9  -2   1 12982.9 479.781   1
   9  -2  -1 12162.4 483.431   1
  -8   2   1 202.559 35.0706   1
   8   2  -1 185.086 31.4934   1
   8  -2  -1 180.913 32.3052   1
  -8  -2   1 225.995 30.6858   1
  -7   2   1 28483.8 1000.96   1
   7   2  -1 27420.1 998.434   1
   7  -2  -1 29100.8 1003.59   1
  -7  -2   1 25772.2 997.465   1
  -6   2   1 11662.9 445.291   1
   6   2  -1 11351.2 443.226   1
   6  -2  -1 12606.3 448.626   1
  -6  -2   1 12261.2 444.028   1
  -5   2   1 3033.81 120.496   1
   5   2  -1 2872.53 117.007   1
   5  -2  -1 2730.35 120.874   1
  -4   2   1 261096. 9470.69   1
   4  -2  -1 261984. 9471.24   1
   4   2  -1 258393. 9465.93   1
   3  -2  -1 62339.8 2222.53   1
  -3   2   1 62150.3 2221.36   1
   3   2  -1 65303.5 2218.05   1
  -3  -2   1 61192.8 2218.20   1
   2  -2  -1 49361.5 1868.35   1
  -2  -2   1 53558.6 1864.21   1
   2   2  -1 53432.9 1864.75   1
  -2   2   1 54323.3 1867.53   1
   1  -2  -1 4888.15 180.677   1
  -1  -2   1 4900.40 178.086   1
   1   2  -1 4403.67 177.923   1
  -1   2   1 5059.00 181.185   1
   0  -2  -1 38553.0 1366.25   1
   0   2   1 39446.9 1365.63   1
   0   2  -1 38386.5 1363.55   1
   0  -2   1 37952.4 1364.11   1
   1   2   1 2279.54 106.278   1
  -1  -2  -1 2937.34 109.885   1
  -1   2  -1 2459.31 108.679   1
   1  -2   1 3128.47 109.716   1
  -2  -2  -1 29559.1 1048.96   1
   2   2   1 29414.9 1048.12   1
  -2   2  -1 29998.6 1049.89   1
   2  -2   1 28678.3 1048.34   1
   3  -2   1 10350.8 396.159   1
  -3   2  -1 11058.8 395.302   1
   3   2   1 10114.6 392.456   1
  -3  -2  -1 11086.2 394.994   1
   4  -2   1 73393.2 2484.22   1
   4   2   1 70386.4 2482.89   1
  -4  -2  -1 73557.5 2481.93   1
   5  -2   1 5734.61 231.222   1
  -5   2  -1 5756.73 229.546   1
  -6   2  -1 33820.5 1252.42   1
  -6  -2  -1 35589.5 1252.49   1
   6  -2   1 34506.3 1253.95   1
   6   2   1 35120.9 1251.93   1
  -7   2  -1 28793.7 990.359   1
   7  -2   1 28323.2 990.108   1
   7   2   1 28190.7 986.720   1
  -8   2  -1 66.8777 29.5119   1
  -8  -2  -1 13.4447 24.3811   1
   8  -2   1 33.7203 26.9597   1
   8   2   1 29.7003 23.0019   1
  -9   2  -1 23242.9 869.657   1
  -9  -2  -1 24121.5 868.807   1
   9  -2   1 24249.3 871.312   1
   9   2   1 22506.1 865.932   1
 -10   2  -1 33512.4 1172.02   1
 -10  -2  -1 32927.2 1169.04   1
  10  -2   1 30543.6 1167.51   1
  10   2   1 30912.2 1166.46   1
 -11   2  -1 1329.33 93.1746   1
  11  -2   1 1553.64 98.0864   1
 -12   2  -1 168.152 41.8055   1
 -12  -2  -1 152.885 43.6054   1
  12  -2   1 257.914 46.8847   1
  12   2   1 282.810 46.4284   1
 -13   2  -1 7118.28 292.151   1
 -13  -2  -1 6080.51 284.007   1
  13  -2   1 7064.71 292.006   1
  13   2   1 6496.29 286.402   1
 -14   2  -1 6535.13 276.349   1
 -14  -2  -1 5864.34 270.337   1
  14  -2   1 6124.40 272.539   1
  14   2   1 6036.98 270.248   1
 -15   2  -1 173.366 44.6614   1
  15  -2   1 102.532 42.3213   1
  15   2   1 171.159 48.0452   1
 -16   2  -1 15655.5 600.338   1
  16  -2   1 14911.5 598.289   1
 -16  -2  -1 15226.4 598.116   1
 -17   2  -1-22.3514 35.8615   1
 -17  -2  -1-27.9555 39.8807   1
  17  -2   1-22.9610 43.7716   1
  17   2   1 49.7649 41.8702   1
 -18   2  -1 11.4251 42.9503   1
 -18  -2  -1-28.3957 39.2009   1
  18  -2   1-11.6908 45.7940   1
  18   2   1 33.7621 45.7903   1
 -19   2  -1 2622.85 149.317   1
  19  -2   1 2482.69 147.755   1
 -20  -2  -1 836.790 80.3654   1
 -20   2  -1 958.020 86.8231   1
  20  -2   1 733.258 81.8887   1
  20   2   1 963.475 86.5276   1
 -21   2  -1 133.506 54.0885   1
 -21  -2  -1 125.186 49.7258   1
  21  -2   1 222.199 55.4811   1
  21   2   1 248.704 57.9129   1
 -22   2  -1-18.2511 49.8076   1
 -22  -2  -1-11.3332 47.4975   1
  22  -2   1 17.4346 46.7115   1
  22   2   1 5.92873 49.1201   1
 -23   2  -1 336.478 65.1317   1
 -23  -2  -1 368.825 59.2944   1
  23  -2   1 298.523 61.4925   1
  23   2   1 443.597 67.1464   1
 -24  -2  -1 33.7983 42.6953   1
 -24   2  -1 121.754 50.5492   1
  24   2   1 23.0074 47.4107   1
  24  -2   1 45.1882 43.4101   1
 -25   2  -1 66.2721 48.2412   1
  25  -2   1 128.350 53.4204   1
 -26   3   1 241.483 56.7577   1
  26  -3  -1 214.130 58.5052   1
 -25   3   1 363.926 64.5812   1
  25  -3  -1 365.879 62.4485   1
 -24   3   1 53.3883 47.5195   1
 -24  -3   1 103.495 47.2123   1
  24  -3  -1 138.213 54.6442   1
  24   3  -1 122.517 52.8141   1
 -23   3   1 1464.64 108.452   1
  23  -3  -1 1339.39 107.222   1
 -22   3   1 402.596 64.2361   1
 -22  -3   1 405.151 61.1453   1
  22  -3  -1 375.766 63.8226   1
  22   3  -1 406.272 64.7951   1
 -21   3   1-5.79821 41.6879   1
 -21  -3   1 22.8243 40.0527   1
  21  -3  -1 41.6646 42.7940   1
  21   3  -1 5.86529 42.4982   1
 -20   3   1 45.5363 41.3079   1
 -20  -3   1 5.62597 38.5767   1
  20  -3  -1 150.338 52.4476   1
  20   3  -1 81.3383 47.9104   1
 -19   3   1 3839.85 191.311   1
 -19  -3   1 3409.48 183.286   1
  19   3  -1 3294.57 184.180   1
 -18   3   1 147.592 45.4388   1
 -18  -3   1 37.3499 39.3608   1
  18  -3  -1 68.5204 42.7276   1
  18   3  -1 83.8181 46.1192   1
 -17   3   1 258.282 52.4277   1
  17  -3  -1 207.356 49.4993   1
 -16  -3   1 35.1003 36.7031   1
  16  -3  -1 105.761 46.4636   1
  16   3  -1 93.6067 39.7422   1
 -15   3   1 27084.8 975.723   1
 -15  -3   1 25920.4 970.830   1
  15  -3  -1 25913.4 974.659   1
  15   3  -1 25274.4 970.739   1
 -14   3   1 5089.60 239.917   1
 -14  -3   1 5819.78 241.862   1
  14  -3  -1 5238.17 241.495   1
  14   3  -1 5272.63 238.595   1
 -13   3   1 31873.5 1161.39   1
 -13  -3   1 33514.2 1158.59   1
  13  -3  -1 29580.2 1155.43   1
  13   3  -1 31099.7 1155.85   1
 -12   3   1 666.346 63.7695   1
  12  -3  -1 505.005 57.6928   1
  12   3  -1 653.016 60.1863   1
 -11   3   1 4154.22 194.299   1
 -11  -3   1 4409.82 192.981   1
  11  -3  -1 4309.60 196.816   1
  11   3  -1 4163.91 191.931   1
 -10   3   1 1792.92 103.546   1
  10   3  -1 1848.10 100.739   1
 -10  -3   1 1798.47 99.5618   1
  10  -3  -1 1855.82 105.013   1
  -9   3   1 37899.2 1366.29   1
   9   3  -1 37418.4 1363.09   1
   9  -3  -1 38847.6 1369.77   1
  -9  -3   1 37067.5 1362.33   1
  -8   3   1 645.044 53.4214   1
   8   3  -1 689.271 50.9544   1
   8  -3  -1 548.057 51.8944   1
  -8  -3   1 687.430 51.0435   1
  -7   3   1 3650.81 166.995   1
   7   3  -1 4000.73 166.647   1
  -7  -3   1 4151.85 167.559   1
   7  -3  -1 3798.30 170.125   1
   6  -3  -1 5183.53 208.197   1
  -6   3   1 4950.39 207.345   1
  -5  -3   1 49659.3 1745.37   1
   5  -3  -1 49938.5 1750.16   1
  -5   3   1 48255.7 1749.93   1
   5   3  -1 48454.5 1745.27   1
   4  -3  -1 3233.37 130.296   1
   4   3  -1 3019.44 124.436   1
  -4  -3   1 3008.92 125.414   1
   3  -3  -1 1074.64 58.0109   1
  -3  -3   1 1103.12 52.8065   1
   3   3  -1 957.901 51.0505   1
  -3   3   1 891.640 55.0765   1
  -2  -3   1 7279.87 268.048   1
  -2   3   1 7411.94 270.108   1
   2   3  -1 6793.85 266.447   1
   2  -3  -1 7204.17 270.527   1
  -1  -3   1 728.086 39.0463   1
   1  -3  -1 714.879 40.4408   1
  -1   3   1 630.731 38.9837   1
   1   3  -1 574.509 37.3535   1
   0  -3  -1 37170.9 1356.24   1
   0   3   1 37313.6 1354.46   1
   0   3  -1 38629.8 1353.11   1
   0  -3   1 39139.1 1353.92   1
   1   3   1 380962. 12824.7   1
  -1  -3  -1 383445. 12824.7   1
   1  -3   1 367409. 12824.3   1
   2   3   1 1744.05 83.1507   1
  -2   3  -1 1913.47 84.4481   1
   2  -3   1 1906.24 84.5452   1
  -3  -3  -1 3069.79 136.106   1
   3   3   1 3171.31 135.058   1
  -3   3  -1 3329.00 136.697   1
   3  -3   1 3167.69 134.627   1
  -4   3  -1 4048.98 172.938   1
   4  -3   1 4288.37 173.879   1
   5  -3   1 2457.02 112.851   1
  -5   3  -1 2147.74 109.009   1
   5   3   1 2462.33 110.919   1
  -5  -3  -1 2269.08 109.928   1
   6  -3   1 4777.22 210.840   1
  -6   3  -1 4862.78 208.078   1
   6   3   1 5495.53 209.708   1
  -6  -3  -1 4908.42 207.206   1
   7  -3   1 2164.43 114.470   1
   7   3   1 2301.87 112.483   1
  -7  -3  -1 2229.44 113.132   1
  -7   3  -1 2317.42 114.542   1
  -8   3  -1 29357.5 1057.43   1
  -8  -3  -1 29475.4 1054.74   1
   8  -3   1 27538.7 1055.00   1
   8   3   1 29215.2 1055.35   1
  -9   3  -1 7993.67 332.581   1
  -9  -3  -1 8571.10 332.178   1
   9  -3   1 7970.10 334.033   1
   9   3   1 8310.12 333.033   1
 -10  -3  -1 22747.1 842.277   1
  10   3   1 22633.1 843.554   1
 -11   3  -1 46663.7 1629.93   1
  11  -3   1 43203.4 1623.42   1
 -12   3  -1 166.560 39.7392   1
 -12  -3  -1 155.793 40.1089   1
  12  -3   1 121.798 40.1947   1
  12   3   1 123.798 36.0276   1
 -13   3  -1 1497.68 103.533   1
 -13  -3  -1 1669.11 103.436   1
  13  -3   1 1572.45 107.328   1
  13   3   1 1581.10 102.301   1
 -14   3  -1 1086.56 87.4420   1
  14  -3   1 992.438 85.3048   1
  14   3   1 1038.44 84.9332   1
 -15  -3  -1 18880.3 704.541   1
  15   3   1 17864.6 702.771   1
 -16   3  -1 3275.22 169.463   1
 -16  -3  -1 3061.61 162.761   1
  16  -3   1 3093.81 165.702   1
  16   3   1 2914.60 162.788   1
 -17   3  -1 1786.43 117.326   1
 -17  -3  -1 1671.94 110.389   1
  17  -3   1 1642.85 113.814   1
  17   3   1 1648.16 112.096   1
 -18  -3  -1 3617.90 184.757   1
  18  -3   1 3841.18 192.158   1
  18   3   1 3384.82 183.571   1
 -19   3  -1 815.000 78.3155   1
 -20   3  -1 250.777 55.9807   1
 -20  -3  -1 183.116 52.2338   1
  20  -3   1 185.098 52.5723   1
  20   3   1 246.204 55.0163   1
 -21  -3  -1 1476.53 105.134   1
  21   3   1 1385.87 105.364   1
 -22   3  -1 727.959 77.5678   1
 -22  -3  -1 607.472 73.9356   1
  22  -3   1 520.328 70.9993   1
  22   3   1 549.603 71.4453   1
 -23  -3  -1 5.73010 43.0834   1
  23   3   1-23.1869 46.5934   1
 -24   3  -1 1193.13 100.395   1
 -24  -3  -1 1414.56 102.602   1
  24   3   1 1371.60 104.609   1
  24  -3   1 1370.26 103.626   1
 -25   3  -1 292.251 59.8096   1
  25  -3   1 252.495 58.6338   1
 -26   4   1-57.3078 49.3994   1
  26  -4  -1 21.6920 47.9998   1
 -25   4   1-22.9934 44.7582   1
  25  -4  -1-56.4863 52.2803   1
 -24  -4   1 1688.73 114.130   1
 -24   4   1 1612.19 114.257   1
  24   4  -1 1466.35 111.189   1
 -23   4   1 948.204 86.3315   1
 -23  -4   1 846.513 81.2329   1
  23  -4  -1 821.552 84.0964   1
  23   4  -1 740.809 79.5857   1
 -22  -4   1 80.5230 47.8418   1
  22   4  -1 163.487 51.5852   1
 -21   4   1 211.390 57.6984   1
 -21  -4   1 264.223 54.5592   1
  21  -4  -1 335.105 63.0404   1
  21   4  -1 325.524 56.8966   1
 -20   4   1 5.88864 40.6534   1
 -20  -4   1-34.1618 44.9033   1
  20  -4  -1-47.2149 48.0323   1
  20   4  -1-11.5443 43.7134   1
 -19   4   1 859.027 78.1183   1
 -19  -4   1 746.471 77.1480   1
  19  -4  -1 755.838 80.6154   1
  19   4  -1 828.697 78.4046   1
 -18   4   1 5.67751 40.1909   1
 -18  -4   1 43.8753 42.1259   1
  18   4  -1 49.8997 40.1871   1
  17  -4  -1 68.9569 46.5388   1
 -16   4   1 3040.93 156.697   1
 -16  -4   1 2477.25 146.462   1
  16  -4  -1 2594.50 151.801   1
  16   4  -1 2918.33 151.380   1
 -15   4   1-5.21530 38.0765   1
 -15  -4   1 4.94243 34.4054   1
  15  -4  -1-21.0086 40.0505   1
  15   4  -1 54.7628 37.4324   1
 -14   4   1 57051.2 1948.68   1
 -14  -4   1 55070.2 1938.29   1
  14  -4  -1 51694.4 1936.75   1
  14   4  -1 51266.7 1934.31   1
 -13   4   1 1893.33 118.690   1
 -13  -4   1 2216.21 121.256   1
  13   4  -1 2015.90 116.736   1
  13  -4  -1 2229.49 123.675   1
  12  -4  -1 6109.48 266.729   1
 -12   4   1 6260.76 267.466   1
 -11   4   1 3740.40 176.587   1
  11   4  -1 3623.29 169.162   1
  11  -4  -1 3435.91 172.581   1
 -10   4   1 24621.8 914.380   1
  10   4  -1 24988.8 910.856   1
  10  -4  -1 24253.6 916.295   1
 -10  -4   1 24921.3 910.661   1
  -9   4   1 1477.31 87.4867   1
  -9  -4   1 1300.60 81.7131   1
   9  -4  -1 1522.62 89.8653   1
   9   4  -1 1369.68 83.8859   1
  -8  -4   1 44928.9 1579.88   1
   8  -4  -1 41710.4 1585.82   1
   8   4  -1 46735.2 1582.05   1
  -8   4   1 42258.6 1584.86   1
  -7  -4   1 2416.71 112.092   1
   7  -4  -1 2233.95 115.265   1
   7   4  -1 2371.18 112.219   1
  -7   4   1 2278.77 115.034   1
  -6  -4   1 31536.3 1130.52   1
   6  -4  -1 30541.7 1134.45   1
  -6   4   1 32126.1 1135.75   1
   6   4  -1 31220.5 1129.43   1
   5  -4  -1 10593.0 402.119   1
  -5   4   1 10480.3 400.354   1
   4  -4  -1 100353. 3477.83   1
  -4  -4   1 99015.2 3472.23   1
   4   4  -1 97937.8 3472.45   1
  -4   4   1 95758.7 3477.06   1
   3   4  -1 3747.73 153.850   1
  -3  -4   1 3716.15 153.862   1
   2   4  -1 5196.44 202.815   1
  -2  -4   1 5203.45 203.382   1
  -1   4   1 51969.0 1848.10   1
   1   4  -1 49740.2 1844.89   1
  -1  -4   1 53763.0 1845.96   1
   1  -4  -1 52742.8 1848.23   1
   0  -4   1 99161.9 3462.57   1
   0   4  -1 98976.0 3462.02   1
   0   4   1 95111.9 3464.05   1
   0  -4  -1 98828.1 3464.73   1
   1  -4   1 4942.13 197.673   1
  -1  -4  -1 4951.62 198.485   1
   1   4   1 4998.09 197.959   1
  -1   4  -1 5034.11 196.756   1
  -3  -4  -1 1319.87 71.1087   1
   3   4   1 1321.50 70.8186   1
   3  -4   1 1255.14 70.7612   1
  -3   4  -1 1302.76 73.1155   1
  -4  -4  -1 6632.96 258.429   1
   4   4   1 6866.66 257.972   1
   4  -4   1 6190.96 258.044   1
  -4   4  -1 6315.88 258.049   1
  -5  -4  -1 13322.1 517.703   1
   5   4   1 13570.5 514.835   1
   5  -4   1 14772.3 520.287   1
  -5   4  -1 13521.8 517.753   1
  -6  -4  -1 116532. 4191.18   1
   6   4   1 121730. 4193.23   1
   6  -4   1 120428. 4196.21   1
  -6   4  -1 115358. 4193.00   1
  -7  -4  -1 5111.62 227.013   1
   7   4   1 5609.26 229.207   1
  -7   4  -1 5602.34 230.284   1
   7  -4   1 5362.00 231.155   1
   8  -4   1 588.713 55.3185   1
  -8   4  -1 474.091 48.9540   1
   8   4   1 533.664 50.3706   1
  -8  -4  -1 543.758 49.6249   1
   9  -4   1 38409.7 1382.63   1
  -9  -4  -1 38504.2 1378.78   1
   9   4   1 37129.8 1377.06   1
  -9   4  -1 37887.2 1381.10   1
  10   4   1 8261.92 327.360   1
 -10  -4  -1 7426.80 325.762   1
  10  -4   1 8409.03 332.532   1
 -10   4  -1 7886.82 329.027   1
  11   4   1 18783.4 713.937   1
 -11  -4  -1 19649.0 717.079   1
  11  -4   1 18208.9 717.067   1
 -11   4  -1 19119.6 720.582   1
  12   4   1 24205.3 918.123   1
 -12  -4  -1 25501.6 921.819   1
  12  -4   1 23170.9 916.763   1
 -12   4  -1 26091.8 928.521   1
  13   4   1 8233.57 350.919   1
 -13  -4  -1 8502.76 352.085   1
  13  -4   1 8516.79 354.583   1
 -13   4  -1 8785.84 358.011   1
  14   4   1 10799.9 431.886   1
  14  -4   1 11567.2 439.583   1
 -14   4  -1 11740.9 439.899   1
  15   4   1 1224.73 92.7820   1
 -15  -4  -1 1124.72 93.1522   1
  15  -4   1 1213.26 95.6596   1
 -15   4  -1 1449.00 99.6423   1
  16   4   1 5090.42 240.154   1
 -16  -4  -1 4759.04 235.595   1
  16  -4   1 5229.92 245.046   1
  17   4   1 111.502 47.3626   1
 -17  -4  -1 33.1852 43.4369   1
  17  -4   1 110.367 43.4680   1
 -17   4  -1 85.6945 46.5894   1
  18   4   1 2144.88 131.813   1
 -18  -4  -1 2173.67 132.118   1
  19  -4   1 1938.61 126.641   1
 -19   4  -1 2010.48 128.517   1
  20   4   1 226.092 57.5683   1
 -20  -4  -1 304.531 59.3612   1
  20  -4   1 266.847 58.9110   1
 -20   4  -1 250.007 56.0523   1
  21   4   1 5.80914 43.9877   1
 -21  -4  -1-17.2210 42.5385   1
  21  -4   1 41.6432 48.1148   1
 -21   4  -1-11.6327 47.6191   1
  22   4   1 144.822 52.2705   1
 -22  -4  -1 102.556 49.8643   1
  22  -4   1 195.075 56.9145   1
 -22   4  -1 104.425 48.5761   1
  23   4   1 206.491 56.9169   1
 -23  -4  -1 158.289 51.8049   1
  23  -4   1 267.980 60.7983   1
 -23   4  -1 186.382 51.7810   1
  24   4   1 186.294 57.9422   1
 -24  -4  -1 83.2328 47.4368   1
 -24   4  -1 220.273 57.6251   1
  24  -4   1 207.451 52.7168   1
  25  -4   1 836.622 83.7330   1
 -26   5   1-16.5012 41.9458   1
 -24   5   1 61.8736 46.9768   1
  24  -5  -1 115.545 54.2902   1
 -23  -5   1 1550.54 109.625   1
  23   5  -1 1609.03 112.506   1
 -23   5   1 1484.89 107.621   1
  23  -5  -1 1599.46 115.869   1
 -22   5   1 874.969 82.4073   1
 -22  -5   1 898.474 81.4591   1
  22  -5  -1 809.626 83.0359   1
  22   5  -1 752.941 80.9589   1
 -21   5   1 882.106 85.0167   1
 -21  -5   1 916.566 83.4955   1
  21  -5  -1 917.279 86.4675   1
  21   5  -1 887.514 87.6942   1
 -20   5   1 11.6822 44.8552   1
  20  -5  -1 35.6419 46.8497   1
 -19   5   1 1282.73 97.7986   1
 -19  -5   1 1154.49 92.1516   1
  19  -5  -1 1372.20 102.589   1
  19   5  -1 1139.76 94.1227   1
 -18   5   1 1996.73 129.503   1
 -18  -5   1 1996.00 127.215   1
  18  -5  -1 2281.52 137.461   1
  18   5  -1 2413.41 135.296   1
 -17   5   1 77.9099 45.8439   1
 -17  -5   1 164.614 43.7708   1
  17  -5  -1 194.944 52.2859   1
  17   5  -1 145.324 44.8826   1
 -16   5   1 829.806 76.6443   1
  16  -5  -1 775.260 75.6234   1
  16   5  -1 676.925 69.7531   1
 -16  -5   1 632.511 67.1177   1
  15   5  -1 3548.44 179.077   1
 -15  -5   1 3705.28 180.162   1
  14  -5  -1 131.063 42.4047   1
 -14  -5   1 136.667 39.1039   1
  14   5  -1 144.116 44.4899   1
 -14   5   1 130.300 40.5604   1
  13   5  -1 40354.2 1408.28   1
 -13  -5   1 39707.6 1407.09   1
  13  -5  -1 36503.3 1407.44   1
 -13   5   1 37652.8 1409.18   1
 -12  -5   1 5086.61 217.227   1
  12   5  -1 4682.17 214.311   1
 -12   5   1 4464.23 216.032   1
  12  -5  -1 5009.74 222.184   1
 -11  -5   1 16473.7 631.467   1
  11   5  -1 16795.0 633.516   1
  11  -5  -1 17503.4 643.621   1
 -11   5   1 16242.9 637.343   1
  10   5  -1 4724.60 207.836   1
   9   5  -1 13288.8 459.368   1
  -9   5   1 13099.6 463.941   1
   9  -5  -1 12992.8 464.053   1
  -8  -5   1 4499.93 183.698   1
   8   5  -1 3889.77 180.312   1
  -8   5   1 4065.87 185.216   1
   8  -5  -1 3951.86 185.908   1
  -7  -5   1 29730.1 1081.31   1
   7   5  -1 29387.4 1079.82   1
  -7   5   1 30158.5 1086.13   1
   7  -5  -1 29882.3 1085.14   1
  -6  -5   1 9762.97 371.012   1
   6   5  -1 10044.5 371.274   1
   6  -5  -1 9450.03 377.227   1
  -6   5   1 9168.90 378.293   1
   5  -5  -1 63173.2 2212.86   1
  -5  -5   1 62074.3 2205.68   1
   5   5  -1 62985.8 2206.09   1
  -5   5   1 59725.9 2209.65   1
   4  -5  -1 29113.8 1025.49   1
  -4   5   1 27581.7 1023.42   1
   4   5  -1 28495.5 1020.12   1
  -4  -5   1 27927.9 1020.66   1
  -3  -5   1 41536.1 1449.13   1
  -3   5   1 39094.7 1450.01   1
   3   5  -1 41513.1 1448.22   1
   3  -5  -1 39633.1 1452.66   1
  -2   5   1 13553.7 526.745   1
   2  -5  -1 14890.1 528.359   1
   1  -5  -1 23478.5 869.030   1
  -1   5   1 24482.5 869.481   1
   0  -5  -1 52859.2 1958.25   1
   0   5  -1 55651.1 1956.61   1
   0   5   1 54714.3 1958.35   1
   0  -5   1 56743.1 1957.87   1
  -1  -5  -1 105752. 3736.99   1
  -1   5  -1 105499. 3734.93   1
   1   5   1 104698. 3735.85   1
   1  -5   1 106638. 3736.27   1
  -2  -5  -1 804.909 53.9805   1
   2   5   1 731.250 51.9466   1
  -2   5  -1 824.000 53.4101   1
   2  -5   1 724.116 51.4485   1
   3   5   1 108872. 3889.56   1
  -3  -5  -1 109764. 3890.35   1
  -3   5  -1 114131. 3891.82   1
   3  -5   1 107204. 3890.91   1
  -4  -5  -1 1455.05 79.2685   1
   4   5   1 1526.34 80.6123   1
  -4   5  -1 1444.09 81.2941   1
   4  -5   1 1241.08 77.0317   1
   5   5   1 17320.1 598.761   1
  -5   5  -1 17462.5 600.884   1
   5  -5   1 16770.2 599.477   1
  -6  -5  -1 131.633 30.9968   1
   6   5   1 113.415 29.9697   1
  -6   5  -1 69.0938 30.3690   1
   6  -5   1 147.104 32.8071   1
  -7  -5  -1 52.6062 31.1009   1
   7   5   1 30.9502 26.4758   1
  -7   5  -1 66.8161 26.7572   1
   7  -5   1 75.4309 32.0337   1
  -8  -5  -1 24516.8 870.646   1
   8   5   1 23543.6 868.361   1
  -8   5  -1 22864.4 869.999   1
   8  -5   1 23111.1 873.133   1
  -9  -5  -1 23705.6 899.729   1
   9   5   1 24201.1 900.397   1
  -9   5  -1 23411.6 903.754   1
   9  -5   1 26512.7 912.060   1
 -10  -5  -1 35337.3 1296.35   1
  10   5   1 33561.7 1293.48   1
  10  -5   1 38603.1 1305.40   1
 -10   5  -1 35293.4 1299.07   1
 -11   5  -1 15309.7 589.355   1
 -11  -5  -1 15128.1 583.877   1
  11  -5   1 14931.6 587.834   1
  11   5   1 15369.7 584.558   1
  12   5   1 2194.42 126.441   1
 -12  -5  -1 2363.63 128.897   1
  12  -5   1 2037.39 128.290   1
 -12   5  -1 2245.20 127.618   1
  13   5   1 2083.76 120.341   1
 -13  -5  -1 1941.69 118.162   1
  13  -5   1 2002.81 122.687   1
 -13   5  -1 2013.24 125.696   1
 -14  -5  -1 9194.46 380.164   1
  15  -5   1 4895.17 233.906   1
 -15   5  -1 4955.49 233.669   1
  16   5   1 54.1499 42.1985   1
 -16  -5  -1 64.3001 43.6584   1
  16  -5   1 34.7454 42.3334   1
 -16   5  -1 89.4126 41.4689   1
  17   5   1 16.6481 40.5147   1
 -17  -5  -1 27.4345 38.5115   1
  17  -5   1-11.9900 45.3956   1
 -17   5  -1-5.61854 43.1402   1
  18   5   1 367.755 59.4721   1
 -18  -5  -1 357.588 55.9109   1
  18  -5   1 339.735 58.9538   1
 -18   5  -1 461.376 65.2145   1
 -19  -5  -1 135.328 44.9868   1
  19   5   1 120.731 49.2273   1
  19  -5   1 136.335 49.0366   1
  20   5   1 3803.88 191.380   1
 -20  -5  -1 3613.32 187.277   1
 -20   5  -1 3586.55 188.464   1
  21   5   1-52.2002 45.7365   1
 -21   5  -1 23.3330 41.2757   1
  21  -5   1 11.9096 46.9570   1
 -21  -5  -1 11.3133 40.0261   1
 -22   5  -1 914.400 84.2282   1
 -22  -5  -1 980.732 86.1535   1
  22   5   1 854.772 84.5043   1
  22  -5   1 1052.05 91.1272   1
 -23   5  -1 1060.90 92.5239   1
  23  -5   1 1335.53 101.901   1
 -24   5  -1 702.922 77.1044   1
  24   5   1 693.787 80.6066   1
  24  -5   1 808.536 78.9732   1
 -25   6   1-16.3126 42.0362   1
  25  -6  -1-5.58339 46.8016   1
 -24   6   1 633.307 77.6671   1
  24  -6  -1 919.056 87.7000   1
  23   6  -1 817.880 80.8099   1
 -22   6   1 4455.31 209.468   1
  22   6  -1 3900.03 202.100   1
 -22  -6   1 3878.32 200.068   1
  22  -6  -1 4177.41 206.869   1
  21   6  -1 806.216 78.0886   1
 -21  -6   1 805.820 76.3716   1
 -20   6   1 1489.35 106.361   1
  20   6  -1 1500.06 109.262   1
 -20  -6   1 1482.67 107.299   1
  20  -6  -1 1711.95 115.814   1
 -19   6   1 670.323 74.0221   1
 -19  -6   1 806.021 74.3943   1
  19   6  -1 805.767 77.8578   1
  19  -6  -1 886.233 85.4699   1
 -18  -6   1 3695.53 189.406   1
  18   6  -1 3782.16 191.927   1
  18  -6  -1 3956.76 197.987   1
 -17   6   1 181.424 53.7069   1
 -17  -6   1 228.159 47.2086   1
  17   6  -1 163.969 47.7396   1
  17  -6  -1 99.3292 46.8995   1
 -16   6   1 5835.57 244.434   1
  16  -6  -1 4343.88 229.400   1
 -15   6   1 25.9245 35.5160   1
  15  -6  -1 72.5677 43.1780   1
 -15  -6   1 34.8289 36.3552   1
  15   6  -1 45.5683 35.8575   1
  14   6  -1 1178.96 87.4556   1
 -14  -6   1 1131.25 86.4532   1
  14  -6  -1 1161.17 90.5037   1
 -14   6   1 1261.51 92.7994   1
 -13  -6   1 897.625 75.0364   1
 -13   6   1 936.986 80.6506   1
  13   6  -1 957.310 75.3913   1
  13  -6  -1 962.550 83.4749   1
 -12  -6   1 27788.1 986.733   1
 -12   6   1 25120.4 985.310   1
  12  -6  -1 27095.4 992.462   1
  12   6  -1 26340.7 981.879   1
  11  -6  -1 225.001 44.0428   1
 -11   6   1 272.264 44.2592   1
 -10  -6   1 4021.59 183.458   1
 -10   6   1 3775.02 182.909   1
  10  -6  -1 3730.95 183.523   1
  10   6  -1 4159.76 183.156   1
  -9   6   1 2014.23 110.649   1
   9   6  -1 1860.49 104.578   1
   9  -6  -1 1804.57 107.609   1
  -8  -6   1 886.747 63.7275   1
  -8   6   1 773.362 65.7022   1
   8   6  -1 902.305 63.3810   1
   8  -6  -1 789.790 65.1515   1
  -7  -6   1 4953.00 209.803   1
  -7   6   1 4944.30 214.841   1
   7  -6  -1 4988.84 215.890   1
   7   6  -1 4826.30 209.973   1
   6  -6  -1 8870.85 363.239   1
  -6  -6   1 8893.98 356.195   1
   6   6  -1 9190.35 356.765   1
  -6   6   1 9743.71 364.937   1
   5  -6  -1 7329.01 292.693   1
  -5   6   1 7335.68 292.388   1
   5   6  -1 7402.99 288.389   1
  -5  -6   1 6962.32 287.857   1
  -4  -6   1 9278.85 338.166   1
  -4   6   1 7738.99 340.640   1
   4   6  -1 9535.07 338.423   1
   4  -6  -1 7929.50 340.487   1
  -3  -6   1 9198.94 369.674   1
  -3   6   1 9545.40 371.280   1
   3   6  -1 10149.7 370.625   1
   3  -6  -1 9688.44 374.056   1
  -2  -6   1 121938. 4452.68   1
  -2   6   1 128107. 4456.21   1
   2   6  -1 128965. 4454.38   1
   2  -6  -1 125383. 4457.07   1
   1  -6  -1 42946.3 1524.22   1
  -1  -6   1 42634.2 1521.68   1
  -1   6   1 42785.7 1524.18   1
   1   6  -1 41630.7 1520.51   1
   0  -6  -1 97638.5 3491.75   1
   0   6  -1 92116.8 3489.27   1
   0   6   1 102461. 3494.97   1
   0  -6   1 103177. 3492.63   1
  -1  -6  -1 12928.7 489.524   1
  -1   6  -1 12753.4 487.351   1
   1   6   1 13306.2 489.268   1
   1  -6   1 13044.8 488.995   1
  -2  -6  -1 94077.6 3418.27   1
  -2   6  -1 93163.1 3416.27   1
   2   6   1 98418.7 3417.55   1
   2  -6   1 100001. 3418.20   1
  -3  -6  -1 928.697 65.1022   1
  -3   6  -1 949.489 65.5674   1
   3  -6   1 1003.40 65.9685   1
   4   6   1 14274.2 546.869   1
  -4  -6  -1 14103.7 547.498   1
  -4   6  -1 14678.8 549.053   1
   4  -6   1 15134.7 551.630   1
  -5  -6  -1 17925.2 676.240   1
   5   6   1 18268.9 677.353   1
   5  -6   1 18728.7 682.233   1
  -5   6  -1 18017.5 680.324   1
  -6  -6  -1 5817.69 234.516   1
   6   6   1 5534.73 233.020   1
   6  -6   1 5623.28 236.097   1
  -6   6  -1 5143.56 234.066   1
  -7  -6  -1 10804.5 424.387   1
   7   6   1 11064.5 424.223   1
   7  -6   1 10686.1 426.572   1
  -7   6  -1 10846.0 426.498   1
  -8  -6  -1 17139.4 645.718   1
   8   6   1 16550.9 642.885   1
   8  -6   1 16867.7 648.291   1
  -8   6  -1 17712.0 649.316   1
   9  -6   1 3611.37 176.530   1
  -9   6  -1 3672.35 175.506   1
 -10  -6  -1 5303.46 233.850   1
  10   6   1 5106.32 230.170   1
  10  -6   1 5387.00 239.085   1
 -10   6  -1 5187.35 234.811   1
  11   6   1 20787.8 738.823   1
  11  -6   1 19806.4 742.751   1
 -11   6  -1 20779.1 743.471   1
 -12  -6  -1 3083.09 160.065   1
 -12   6  -1 3238.57 165.188   1
  12   6   1 3165.68 159.777   1
  12  -6   1 3066.25 163.492   1
 -13  -6  -1 599.933 62.1533   1
 -14  -6  -1 7012.73 297.778   1
 -14   6  -1 7100.35 303.110   1
  14   6   1 6823.94 298.973   1
  14  -6   1 6526.92 297.200   1
 -15  -6  -1 1042.84 82.3406   1
 -15   6  -1 1052.66 88.4672   1
  15  -6   1 876.884 80.7539   1
  15   6   1 827.393 78.1799   1
  16   6   1-21.8579 37.7243   1
 -16   6  -1 22.6625 39.7699   1
 -16  -6  -1 52.3209 37.6195   1
  16  -6   1 17.0560 41.1956   1
  17   6   1 1340.23 100.063   1
 -17  -6  -1 1351.15 98.3385   1
 -18   6  -1 51.5710 44.9251   1
  18  -6   1 48.0274 48.5861   1
 -19  -6  -1 7989.62 336.364   1
 -19   6  -1 7787.42 338.929   1
  19  -6   1 7838.21 341.242   1
  19   6   1 7571.87 336.683   1
  20   6   1 110.200 51.4966   1
 -20  -6  -1 104.471 44.1080   1
  20  -6   1 142.074 51.7387   1
 -20   6  -1 111.103 48.0482   1
  21  -6   1 5078.50 227.393   1
  21   6   1 4421.28 220.422   1
 -21  -6  -1 4259.04 215.780   1
 -21   6  -1 4499.04 220.737   1
  22  -6   1 883.742 88.8991   1
  22   6   1 821.790 82.8230   1
 -22  -6  -1 920.768 82.1655   1
 -22   6  -1 870.119 84.1580   1
  23  -6   1 738.288 83.8320   1
  23   6   1 815.929 82.0278   1
 -23   6  -1 865.489 83.5837   1
 -23  -6  -1 840.212 82.1432   1
  24  -6   1 346.267 66.6943   1
 -24   6  -1 437.373 66.4477   1
  25  -7  -1 598.378 74.8972   1
 -25   7   1 411.334 65.3428   1
  23  -7  -1 1267.90 102.393   1
 -23   7   1 1231.46 99.2856   1
  22  -7  -1 625.035 78.4475   1
 -22   7   1 558.291 69.1850   1
  21  -7  -1 3973.20 203.388   1
  21   7  -1 3869.27 197.490   1
 -21  -7   1 3891.74 197.950   1
 -21   7   1 3992.71 197.694   1
  20  -7  -1 220.931 56.2712   1
  20   7  -1 103.004 47.7057   1
 -20  -7   1 108.782 46.3224   1
 -20   7   1 172.250 47.5850   1
  19   7  -1 73.1444 42.6075   1
 -19  -7   1-11.3712 41.5115   1
 -19   7   1-17.3055 41.4737   1
  18   7  -1 428.187 61.1130   1
 -18  -7   1 384.936 58.7883   1
  18  -7  -1 362.243 59.7508   1
  17  -7  -1 4645.90 231.935   1
  17   7  -1 4867.78 230.601   1
 -17  -7   1 4880.98 231.356   1
 -17   7   1 5337.84 239.882   1
  16  -7  -1 1428.02 103.784   1
  16   7  -1 1152.07 92.4554   1
 -16  -7   1 1267.85 94.8911   1
 -16   7   1 1406.83 99.0620   1
  15  -7  -1 4402.51 207.280   1
 -15  -7   1 4482.64 205.426   1
 -15   7   1 4323.56 206.076   1
 -14  -7   1 4286.28 198.924   1
  14   7  -1 4015.72 195.216   1
 -14   7   1 3982.59 197.597   1
  14  -7  -1 3911.80 198.118   1
 -13  -7   1 12012.6 474.265   1
  13   7  -1 11489.8 470.475   1
 -13   7   1 11786.8 476.226   1
  13  -7  -1 12353.9 480.516   1
 -12  -7   1 2313.23 128.456   1
  12   7  -1 2319.18 127.796   1
 -12   7   1 2226.89 129.318   1
  12  -7  -1 2277.05 132.784   1
  11   7  -1 15497.1 558.336   1
 -11   7   1 14597.0 560.130   1
  11  -7  -1 15169.0 563.147   1
 -10   7   1 8023.06 333.218   1
  10  -7  -1 7920.19 331.762   1
  -9  -7   1 1531.03 94.7958   1
   9   7  -1 1550.71 95.1314   1
   9  -7  -1 1510.78 97.3634   1
  -9   7   1 1609.80 99.8402   1
   8   7  -1 790.519 63.3478   1
  -8   7   1 805.367 67.9064   1
   8  -7  -1 691.377 66.1524   1
   7   7  -1 44094.8 1626.22   1
  -7  -7   1 46265.4 1628.00   1
   6  -7  -1 15.5711 29.5010   1
  -6  -7   1 34.3134 28.4543   1
  -6   7   1 41.9412 29.0987   1
   6   7  -1 43.7511 27.9091   1
   5  -7  -1 22995.6 842.348   1
  -5   7   1 22598.0 841.553   1
   5   7  -1 22643.3 838.489   1
  -5  -7   1 22936.9 839.698   1
   4  -7  -1 2766.61 130.216   1
  -4   7   1 2577.28 127.829   1
   4   7  -1 2634.29 125.206   1
  -4  -7   1 2306.32 124.816   1
   3  -7  -1 29660.6 1080.21   1
  -3   7   1 28033.7 1077.30   1
   3   7  -1 30698.7 1077.52   1
  -3  -7   1 30187.8 1077.66   1
   2  -7  -1 1207.78 74.9106   1
  -2   7   1 1177.41 73.9058   1
   2   7  -1 1094.09 71.1834   1
  -2  -7   1 1221.12 72.1064   1
  -1   7   1 61255.1 2219.67   1
   1   7  -1 64702.4 2219.45   1
   1  -7  -1 61758.9 2221.18   1
  -1  -7   1 61086.1 2218.77   1
   0  -7   1 2662.25 126.121   1
   0   7  -1 2530.23 124.381   1
   0   7   1 2737.43 127.042   1
   0  -7  -1 2646.49 127.283   1
   1  -7   1 1857.29 101.913   1
  -1   7  -1 2045.27 104.564   1
   1   7   1 2093.23 104.307   1
  -1  -7  -1 2030.15 104.389   1
   2  -7   1 4996.30 203.699   1
  -2   7  -1 4920.58 202.812   1
   2   7   1 4623.62 201.421   1
  -2  -7  -1 4322.98 202.311   1
   3  -7   1 76585.5 2714.74   1
  -3   7  -1 75328.0 2713.95   1
   3   7   1 73965.6 2713.13   1
  -3  -7  -1 79094.0 2716.12   1
  -4  -7  -1 19982.7 724.112   1
  -4   7  -1 18381.9 721.819   1
   4  -7   1 20033.2 726.542   1
  -5  -7  -1 1947.98 105.070   1
   5  -7   1 1907.03 107.043   1
   5   7   1 1770.36 103.163   1
  -5   7  -1 2114.00 110.337   1
  -6  -7  -1 319.844 43.0697   1
   6   7   1 370.101 45.1388   1
  -7  -7  -1 168.422 37.2681   1
   7  -7   1 115.280 33.2602   1
  -7   7  -1 212.896 39.1395   1
   7   7   1 224.296 38.8835   1
  -8  -7  -1 509.362 53.8182   1
   8  -7   1 512.127 55.4071   1
  -8   7  -1 381.384 50.6317   1
   8   7   1 414.006 48.6621   1
  -9  -7  -1 23958.1 878.325   1
   9  -7   1 23691.2 882.041   1
  -9   7  -1 22756.4 878.332   1
   9   7   1 23759.3 875.881   1
 -10  -7  -1 24397.3 890.451   1
  10  -7   1 23249.2 891.291   1
 -10   7  -1 22887.3 889.445   1
  10   7   1 24802.4 890.134   1
 -11  -7  -1 2447.58 137.838   1
  11  -7   1 2567.88 140.788   1
 -11   7  -1 2272.78 134.220   1
  11   7   1 2442.98 134.796   1
  12  -7   1 3615.65 187.025   1
 -12   7  -1 3520.22 184.722   1
 -13  -7  -1 8448.04 349.490   1
  13   7   1 8294.26 347.735   1
 -13   7  -1 8179.05 349.953   1
  13  -7   1 8142.86 348.979   1
 -14  -7  -1 1665.80 109.235   1
  14   7   1 1710.35 110.246   1
 -14   7  -1 1818.54 114.500   1
  14  -7   1 1581.12 110.745   1
 -15  -7  -1 2225.25 132.280   1
 -15   7  -1 2333.18 134.536   1
  15  -7   1 2097.55 129.497   1
  15   7   1 1978.23 125.504   1
 -16   7  -1 355.784 59.9648   1
 -16  -7  -1 285.881 53.0148   1
  16  -7   1 235.685 49.0509   1
  16   7   1 286.692 55.2714   1
 -17   7  -1 103.753 49.2544   1
  17   7   1 93.4623 43.4823   1
 -17  -7  -1 117.993 44.1452   1
  17  -7   1 63.5788 48.0039   1
 -18   7  -1 1775.88 116.400   1
  18  -7   1 1398.74 110.863   1
  18   7   1 1560.58 108.435   1
 -18  -7  -1 1593.33 110.119   1
 -19   7  -1 7165.30 293.646   1
  19  -7   1 6139.85 288.013   1
  19   7   1 6210.25 285.463   1
 -19  -7  -1 6225.46 286.285   1
  20  -7   1 6689.46 291.937   1
  20   7   1 6151.88 283.142   1
 -20  -7  -1 6232.34 284.660   1
 -21   7  -1 40.2335 49.0276   1
  21   7   1 5.65441 43.4455   1
 -21  -7  -1 91.4638 44.2212   1
 -22   7  -1 711.829 76.1007   1
  22  -7   1 739.107 77.8657   1
  22   7   1 637.923 74.1132   1
 -22  -7  -1 768.672 77.0897   1
  23   7   1 89.2394 48.4369   1
 -24   7  -1 725.362 76.6362   1
  24  -7   1 892.213 85.4046   1
 -24   8   1-71.1350 45.1195   1
  24  -8  -1-49.7658 52.3970   1
 -23   8   1 520.597 68.9910   1
  23  -8  -1 479.270 68.9122   1
 -22   8   1 1468.52 106.206   1
  22   8  -1 1285.60 107.128   1
 -21   8   1 1047.05 90.9170   1
  21  -8  -1 1055.17 93.5986   1
  21   8  -1 1163.65 94.0563   1
 -21  -8   1 1018.14 88.4064   1
 -20   8   1 2312.27 134.571   1
  20  -8  -1 2234.63 134.384   1
  20   8  -1 1889.55 126.754   1
 -20  -8   1 1858.04 125.199   1
 -19   8   1 353.156 57.5269   1
  19  -8  -1 248.367 53.1525   1
  19   8  -1 321.836 59.0351   1
 -19  -8   1 206.176 54.1469   1
  18  -8  -1 596.809 68.3741   1
  18   8  -1 723.532 75.7580   1
 -18  -8   1 542.907 68.2602   1
 -17   8   1 1097.50 90.9735   1
 -17  -8   1 1047.49 88.8917   1
  17  -8  -1 1181.85 95.4533   1
  17   8  -1 1215.00 93.2865   1
 -16   8   1 193.844 54.6535   1
  16   8  -1 123.885 44.8032   1
 -16  -8   1 196.821 47.7928   1
  16  -8  -1 207.878 54.9703   1
 -15   8   1 6206.93 267.269   1
  15   8  -1 6146.17 264.075   1
  15  -8  -1 6183.46 268.703   1
 -14   8   1 5.26582 34.7803   1
  14   8  -1 20.3291 34.1843   1
 -14  -8   1 20.7356 35.7890   1
  14  -8  -1 33.3151 39.9237   1
 -13   8   1 1480.34 99.2895   1
  13   8  -1 1179.47 93.7538   1
 -13  -8   1 1302.61 94.6204   1
  13  -8  -1 1364.09 97.0103   1
 -12   8   1 61838.3 2255.70   1
  12   8  -1 59422.2 2249.63   1
 -12  -8   1 64601.7 2255.37   1
  12  -8  -1 65018.9 2260.91   1
 -11   8   1 83.6442 37.0147   1
  11   8  -1 22.5499 32.4473   1
 -11  -8   1 36.2897 32.6357   1
  11  -8  -1 5.00135 33.9555   1
 -10   8   1 9194.94 365.121   1
  10   8  -1 9270.33 359.825   1
 -10  -8   1 8661.10 356.692   1
  10  -8  -1 8068.69 359.274   1
  -9   8   1 2329.54 129.218   1
   9   8  -1 2374.14 123.916   1
   9  -8  -1 2066.04 124.025   1
  -9  -8   1 2214.70 121.841   1
  -8   8   1 971.900 77.6451   1
   8  -8  -1 1054.26 79.6794   1
  -7   8   1 5105.51 228.616   1
   7  -8  -1 5508.78 232.608   1
   7   8  -1 5057.42 224.225   1
   6   8  -1 26102.5 967.759   1
  -6   8   1 25247.7 972.344   1
   6  -8  -1 25985.0 974.086   1
  -6  -8   1 27905.8 970.413   1
   5   8  -1 229.821 37.4574   1
  -5  -8   1 248.259 38.7523   1
   4   8  -1 7023.77 289.261   1
  -4   8   1 6918.27 293.138   1
   4  -8  -1 7502.91 296.584   1
  -4  -8   1 7128.13 290.128   1
   3   8  -1 4174.24 179.748   1
  -3   8   1 3745.25 177.959   1
   3  -8  -1 3792.34 180.617   1
  -3  -8   1 4264.50 179.324   1
   2   8  -1 110747. 3851.98   1
  -2   8   1 109026. 3853.09   1
   2  -8  -1 107164. 3854.47   1
  -2  -8   1 107395. 3851.72   1
   1   8  -1 988.620 67.6931   1
  -1   8   1 1123.03 72.9749   1
  -1  -8   1 1019.44 69.3487   1
   1  -8  -1 1008.45 71.4313   1
   0   8   1 7105.02 296.116   1
   0   8  -1 7478.77 297.185   1
   0  -8   1 7442.64 297.986   1
   0  -8  -1 7437.21 298.181   1
   1   8   1 3978.62 171.398   1
  -1   8  -1 3621.93 166.976   1
   1  -8   1 3713.33 167.757   1
  -1  -8  -1 3365.35 163.443   1
   2   8   1 37111.8 1298.54   1
  -2   8  -1 35001.5 1296.57   1
   2  -8   1 35227.5 1297.95   1
  -2  -8  -1 35710.6 1297.32   1
   3   8   1 16636.6 614.329   1
  -3   8  -1 16688.7 614.372   1
   3  -8   1 15982.4 613.948   1
  -3  -8  -1 15713.8 613.050   1
   4   8   1 52287.6 1886.85   1
  -4  -8  -1 52660.7 1888.80   1
  -5   8  -1 18860.9 718.102   1
   5  -8   1 20253.5 722.804   1
   5   8   1 18357.8 715.333   1
  -5  -8  -1 19162.3 718.107   1
  -6   8  -1 8295.41 346.074   1
   6  -8   1 8639.18 346.892   1
  -7  -8  -1 19379.3 748.648   1
   7  -8   1 19411.6 750.088   1
  -7   8  -1 20968.8 755.071   1
   7   8   1 20182.6 749.486   1
  -8  -8  -1 16084.5 630.056   1
   8  -8   1 16744.5 636.419   1
  -8   8  -1 16529.0 635.967   1
   8   8   1 17034.9 632.296   1
  -9  -8  -1 67.0775 35.6313   1
   9  -8   1 115.994 36.4748   1
  -9   8  -1 52.4193 32.4850   1
   9   8   1 132.890 39.1302   1
 -10  -8  -1 7593.66 315.945   1
  10  -8   1 7425.49 318.710   1
 -10   8  -1 7187.08 315.317   1
  10   8   1 7596.75 314.040   1
  11  -8   1 1490.49 104.040   1
 -11   8  -1 1590.05 105.477   1
 -11  -8  -1 1646.38 104.750   1
 -12  -8  -1 11404.8 449.644   1
  12  -8   1 10323.0 449.167   1
  12   8   1 11541.3 450.003   1
 -12   8  -1 11441.2 453.103   1
  13  -8   1 2095.84 132.225   1
 -13   8  -1 2380.27 135.291   1
  14   8   1 1661.20 110.282   1
  14  -8   1 1923.73 116.123   1
 -14   8  -1 1965.01 117.040   1
  15   8   1 3514.02 181.471   1
 -15  -8  -1 3386.58 180.091   1
  15  -8   1 3514.42 185.675   1
 -15   8  -1 3764.95 184.250   1
  16   8   1 3108.40 167.311   1
 -16  -8  -1 3088.25 166.351   1
  16  -8   1 2924.46 166.012   1
 -16   8  -1 3442.73 174.233   1
  17  -8   1 4178.13 217.918   1
 -17   8  -1 5311.74 235.064   1
  18   8   1 1748.86 120.754   1
 -18  -8  -1 1990.83 125.720   1
  18  -8   1 1704.89 119.568   1
  19   8   1 377.651 62.1738   1
 -19  -8  -1 206.178 52.5346   1
  19  -8   1 343.958 63.4850   1
 -19   8  -1 280.808 57.1587   1
  20  -8   1-5.93220 48.8593   1
 -20   8  -1-5.66696 39.4475   1
  21   8   1 611.756 72.5599   1
 -21   8  -1 691.004 77.6631   1
 -21  -8  -1 637.492 74.4089   1
 -22   8  -1 543.102 68.5006   1
  22  -8   1 470.385 64.4313   1
 -23   8  -1 132.828 46.7885   1
  23  -8   1 60.7178 51.9069   1
 -23   9   1 43.2712 41.5780   1
  23  -9  -1 75.1502 50.4060   1
 -22   9   1 126.931 51.4613   1
  22  -9  -1 103.948 54.3330   1
  21   9  -1 1877.93 124.465   1
  20   9  -1 374.151 62.5187   1
 -20  -9   1 351.567 60.6336   1
  20  -9  -1 373.960 61.5944   1
 -20   9   1 571.004 69.8338   1
 -19  -9   1 103.259 44.4860   1
  19  -9  -1 180.182 48.9334   1
  19   9  -1 257.638 54.8063   1
  18  -9  -1 40.6361 43.9666   1
 -18   9   1 11.3551 40.8270   1
  17   9  -1 1513.43 106.873   1
 -17  -9   1 1468.37 105.906   1
  17  -9  -1 1650.59 112.417   1
 -17   9   1 1650.49 112.206   1
 -16  -9   1 563.051 67.5579   1
 -16   9   1 578.433 69.8744   1
  16  -9  -1 730.242 76.9422   1
  16   9  -1 655.554 72.1766   1
 -15  -9   1 745.455 72.7898   1
 -15   9   1 661.860 69.2126   1
  15   9  -1 692.407 71.2180   1
  15  -9  -1 554.869 68.0170   1
  14  -9  -1 464.742 62.3459   1
 -14   9   1 465.391 60.3346   1
 -13  -9   1 2126.84 124.782   1
 -13   9   1 2163.31 126.221   1
  13  -9  -1 2125.50 128.358   1
  13   9  -1 1921.24 121.410   1
 -12  -9   1 617.237 64.6827   1
 -12   9   1 582.953 64.8491   1
  12   9  -1 722.012 67.1170   1
  12  -9  -1 545.001 64.9533   1
 -11  -9   1 32333.7 1186.79   1
  11   9  -1 32154.8 1186.48   1
 -10  -9   1 1666.71 106.174   1
 -10   9   1 1765.46 112.677   1
  10  -9  -1 1852.44 113.687   1
  10   9  -1 1774.22 108.465   1
   9   9  -1 74.7538 36.8996   1
   9  -9  -1 19.0739 34.0575   1
  -9   9   1 72.0743 38.9009   1
  -9  -9   1 39.9630 32.4644   1
   8  -9  -1 15651.7 605.346   1
  -8   9   1 14680.5 602.637   1
   8   9  -1 16231.3 601.597   1
  -8  -9   1 16128.1 604.856   1
   7   9  -1 1364.19 88.8447   1
  -7   9   1 1381.20 91.1523   1
   7  -9  -1 1392.20 94.1248   1
  -7  -9   1 1225.56 85.8534   1
  -6   9   1 8221.21 347.528   1
   6  -9  -1 8760.36 349.351   1
  -5   9   1 18252.7 686.449   1
   5  -9  -1 18117.7 687.841   1
   4   9  -1 325.880 41.9929   1
  -4   9   1 363.977 46.0724   1
   4  -9  -1 277.650 43.2520   1
  -4  -9   1 370.922 45.4093   1
   3   9  -1 21289.8 768.580   1
  -3   9   1 19746.8 768.046   1
   3  -9  -1 20244.8 771.534   1
  -3  -9   1 21096.4 767.833   1
   2   9  -1 3154.07 149.043   1
  -2   9   1 2928.16 150.820   1
   2  -9  -1 3137.83 153.333   1
  -2  -9   1 3221.51 150.370   1
  -1  -9   1 21069.4 797.978   1
   1   9  -1 21859.5 797.317   1
   0   9  -1 41.1759 26.7144   1
   0  -9   1 7.62983 28.0753   1
   3   9   1 23774.3 850.730   1
  -3   9  -1 22232.8 847.479   1
   3  -9   1 22362.6 850.794   1
  -3  -9  -1 23088.3 850.552   1
   4   9   1 4325.09 195.327   1
  -4   9  -1 4251.73 194.955   1
   4  -9   1 4132.06 194.820   1
  -4  -9  -1 4205.12 194.140   1
   5   9   1 622.387 59.6104   1
  -5   9  -1 618.971 60.5727   1
   5  -9   1 632.513 61.3560   1
  -5  -9  -1 704.093 63.4489   1
  -6   9  -1 10923.2 429.395   1
  -6  -9  -1 9664.71 424.480   1
   6  -9   1 11216.1 429.918   1
   6   9   1 11050.1 426.374   1
  -7  -9  -1 11404.3 460.157   1
   7   9   1 11986.2 460.188   1
  -7   9  -1 11808.2 464.091   1
   7  -9   1 11490.8 462.150   1
  -8  -9  -1 62.7969 35.3821   1
   8   9   1 134.823 41.9791   1
  -8   9  -1 185.377 46.1639   1
   8  -9   1 107.636 41.8367   1
  -9  -9  -1 20044.0 769.086   1
   9   9   1 20290.8 768.132   1
   9  -9   1 20441.7 773.501   1
  -9   9  -1 20798.0 774.023   1
 -10  -9  -1 1302.35 92.2554   1
 -11   9  -1 3060.24 158.942   1
  11   9   1 2830.24 153.290   1
 -11  -9  -1 3078.44 157.772   1
 -12   9  -1 7772.57 321.001   1
  12  -9   1 6985.15 316.672   1
 -13  -9  -1 3378.93 176.696   1
  13   9   1 3452.63 176.792   1
 -13   9  -1 3536.63 180.181   1
  13  -9   1 3618.91 184.282   1
 -14  -9  -1 1768.48 112.926   1
  14   9   1 1504.10 107.472   1
  14  -9   1 1815.64 114.479   1
 -14   9  -1 1718.01 113.630   1
 -15   9  -1 900.317 80.1538   1
  15  -9   1 717.064 75.2354   1
  15   9   1 703.451 72.3329   1
 -15  -9  -1 741.377 73.1085   1
 -16   9  -1 3158.83 170.068   1
 -16  -9  -1 2991.40 167.172   1
  16  -9   1 3405.60 176.861   1
  16   9   1 3266.71 170.632   1
 -17  -9  -1 130.248 47.6999   1
  17  -9   1 171.044 51.9562   1
 -17   9  -1 163.468 51.6037   1
 -18   9  -1 1202.70 95.4214   1
  18  -9   1 865.765 81.8016   1
  18   9   1 1067.73 91.9293   1
 -18  -9  -1 944.887 85.4299   1
 -19   9  -1 498.061 67.7735   1
  19  -9   1 433.639 62.0025   1
  19   9   1 334.318 62.7182   1
 -19  -9  -1 339.542 64.2760   1
  20   9   1 407.297 64.7332   1
 -20  -9  -1 315.799 59.7230   1
  21  -9   1 337.233 60.6421   1
  21   9   1 387.814 61.8515   1
  22  -9   1 123.853 54.4477   1
 -22   9  -1 137.619 52.0864   1
  23 -10  -1 105.545 47.5261   1
 -23  10   1 121.624 46.9723   1
  21 -10  -1 11.2187 49.2145   1
 -21  10   1 151.511 51.0090   1
 -20  10   1 603.528 75.6673   1
 -19  10   1 790.591 78.9394   1
 -19 -10   1 564.974 68.6262   1
  19  10  -1 659.707 73.2489   1
  19 -10  -1 682.824 75.7408   1
  18  10  -1-11.2935 42.4600   1
 -18 -10   1 44.7155 39.2351   1
  17 -10  -1 392.749 65.0095   1
 -17  10   1 556.187 68.0735   1
 -16  10   1 3306.23 169.562   1
  16 -10  -1 3308.03 171.351   1
  16  10  -1 3113.42 167.313   1
 -16 -10   1 2808.45 162.545   1
  15 -10  -1 4890.82 231.499   1
  15  10  -1 4281.27 219.589   1
 -15 -10   1 4624.23 223.129   1
 -14  10   1 1392.68 98.8986   1
  14 -10  -1 1279.31 98.3487   1
  14  10  -1 1131.84 92.4504   1
 -14 -10   1 1416.00 98.1740   1
 -13  10   1 126.080 39.4256   1
  13 -10  -1 110.541 43.7737   1
  13  10  -1 93.2529 41.5800   1
 -13 -10   1 133.869 42.6019   1
 -12  10   1 456.555 58.0150   1
 -12 -10   1 429.983 58.0654   1
  12  10  -1 433.387 58.1460   1
  12 -10  -1 307.098 53.8321   1
 -11  10   1 3472.15 173.179   1
  11 -10  -1 3092.74 167.865   1
  11  10  -1 3335.43 167.791   1
 -11 -10   1 3165.66 165.586   1
 -10 -10   1 5492.66 247.942   1
 -10  10   1 6004.11 258.132   1
  10 -10  -1 5157.75 247.362   1
   9 -10  -1 9402.12 384.958   1
  -9 -10   1 9823.83 383.208   1
  -9  10   1 9462.67 384.830   1
   9  10  -1 8640.37 376.439   1
   8 -10  -1 24564.9 896.101   1
  -8  10   1 23157.4 894.941   1
   8  10  -1 24557.2 892.168   1
  -8 -10   1 23095.6 890.032   1
   7  10  -1 10309.1 408.029   1
  -7  10   1 10195.9 412.159   1
   7 -10  -1 10355.7 413.860   1
  -7 -10   1 9857.29 407.133   1
  -6  10   1 1015.66 80.2959   1
   6 -10  -1 1158.37 83.7270   1
  -6 -10   1 981.124 77.3235   1
   5  10  -1 202.561 42.1442   1
  -5  10   1 88.9444 36.9217   1
   5 -10  -1 126.682 38.8501   1
  -5 -10   1 122.177 38.3314   1
   4  10  -1 7131.68 280.469   1
  -4  10   1 6839.19 279.886   1
   4 -10  -1 6514.50 277.853   1
   3  10  -1 14866.6 573.460   1
   3 -10  -1 15968.2 581.032   1
  -3 -10   1 15629.7 576.010   1
   2  10  -1 12803.0 496.031   1
  -2  10   1 12318.4 496.888   1
   2 -10  -1 13356.1 501.502   1
  -2 -10   1 12787.0 498.054   1
  -1 -10   1 102561. 3654.28   1
   1 -10  -1 100029. 3655.96   1
  -1  10   1 101300. 3654.65   1
   1  10  -1 106798. 3654.10   1
   0  10   1 1116.54 80.3603   1
   0  10  -1 1201.94 81.6067   1
   0 -10  -1 1132.00 81.0611   1
   0 -10   1 1204.94 83.3641   1
   1  10   1 638.385 57.9043   1
  -1  10  -1 637.855 59.0338   1
   1 -10   1 712.978 63.9965   1
  -1 -10  -1 646.338 61.4387   1
   2  10   1 434.356 50.4008   1
  -2  10  -1 456.799 53.8455   1
   2 -10   1 422.552 52.0834   1
  -2 -10  -1 459.720 54.8773   1
   3  10   1 105395. 3696.04   1
  -3  10  -1 103754. 3695.85   1
   3 -10   1 105847. 3697.86   1
  -3 -10  -1 100551. 3694.49   1
   4  10   1 5443.31 240.742   1
  -4  10  -1 5688.36 245.868   1
   4 -10   1 5471.05 244.343   1
  -4 -10  -1 5580.26 243.037   1
   5  10   1 1499.75 94.4170   1
  -5  10  -1 1418.60 95.3309   1
   5 -10   1 1450.88 96.8155   1
  -5 -10  -1 1336.65 91.7015   1
  -6  10  -1 2769.17 150.262   1
   6 -10   1 2863.23 151.988   1
   6  10   1 3129.29 152.371   1
  -6 -10  -1 2844.55 150.784   1
  -7  10  -1 769.148 69.2385   1
   7 -10   1 692.376 68.4992   1
   7  10   1 733.729 66.9182   1
  -8 -10  -1 8324.60 341.258   1
   8 -10   1 7835.45 338.371   1
  -8  10  -1 8143.52 344.104   1
  -9 -10  -1 5380.39 239.178   1
  -9  10  -1 5279.71 242.257   1
   9 -10   1 5126.25 240.141   1
 -10 -10  -1 1071.31 83.7922   1
  10  10   1 1002.85 82.1319   1
 -10  10  -1 1088.02 87.8052   1
  10 -10   1 1085.93 87.1842   1
 -11 -10  -1 13070.0 515.119   1
  11  10   1 13700.8 518.136   1
 -11  10  -1 12785.2 517.562   1
  11 -10   1 12553.5 517.638   1
 -12 -10  -1 5879.91 269.490   1
  12  10   1 6234.62 271.928   1
 -12  10  -1 6229.36 274.149   1
  12 -10   1 6030.33 275.260   1
 -13 -10  -1 4415.60 218.010   1
  13  10   1 4415.27 218.968   1
 -13  10  -1 4812.17 223.154   1
  13 -10   1 5086.03 229.743   1
 -14 -10  -1 645.887 70.0423   1
  14  10   1 668.881 71.3537   1
  14 -10   1 699.409 76.3391   1
 -14  10  -1 800.769 76.8200   1
 -15 -10  -1 1014.63 82.6877   1
  15  10   1 834.153 80.0813   1
  15 -10   1 940.334 83.4767   1
 -15  10  -1 919.550 82.7570   1
 -16 -10  -1 71.8681 43.9375   1
  16  10   1 82.9134 46.3901   1
  16 -10   1 57.5638 41.4485   1
 -16  10  -1 56.0409 40.0400   1
 -17  10  -1 7468.38 307.659   1
  17 -10   1 6492.81 300.933   1
  17  10   1 6703.29 300.299   1
 -17 -10  -1 6799.08 302.039   1
 -18  10  -1 970.471 87.0046   1
  18 -10   1 836.549 81.5354   1
  18  10   1 791.169 80.4014   1
 -18 -10  -1 818.463 80.4949   1
 -19  10  -1-52.0307 49.5598   1
  19 -10   1 5.59118 46.5956   1
  19  10   1 5.61144 42.1907   1
 -19 -10  -1 11.1980 40.8768   1
 -20  10  -1 89.1561 47.0476   1
  20 -10   1 102.280 50.1002   1
  20  10   1 83.7645 49.2392   1
 -20 -10  -1 22.2696 44.2642   1
  21  10   1 154.887 53.1215   1
 -22  10  -1 235.938 54.4964   1
  22 -10   1 207.518 58.0007   1
 -22  11   1 106.967 50.5587   1
  22 -11  -1 114.943 52.6616   1
  20 -11  -1-32.9776 41.6221   1
 -20  11   1 5.70444 43.8024   1
 -19  11   1 1891.99 116.728   1
  19 -11  -1 1727.90 116.354   1
  19  11  -1 1488.82 111.890   1
 -19 -11   1 1685.28 114.304   1
 -18  11   1 884.744 83.7084   1
 -18 -11   1 966.358 86.6280   1
  18 -11  -1 984.232 86.9612   1
  18  11  -1 956.418 85.6459   1
 -17  11   1 61.4290 47.6181   1
  17 -11  -1 22.7306 43.0396   1
  17  11  -1 16.9718 43.4466   1
 -17 -11   1 5.59173 39.8953   1
  16 -11  -1 1636.64 114.968   1
 -16  11   1 1621.79 111.775   1
 -15  11   1 1263.53 95.3015   1
  15 -11  -1 1171.62 91.5279   1
  15  11  -1 1024.83 88.1983   1
 -15 -11   1 924.750 84.7908   1
 -14  11   1 26.8185 40.6374   1
 -14 -11   1 80.5124 40.6661   1
  14  11  -1 10.8342 40.7517   1
  14 -11  -1 39.3866 43.2230   1
 -13 -11   1 374.572 56.7940   1
  13  11  -1 324.411 55.2349   1
 -12 -11   1 2864.43 156.540   1
 -12  11   1 2802.26 157.783   1
  12 -11  -1 2946.95 160.084   1
 -11  11   1 2253.21 133.328   1
  11 -11  -1 2188.99 130.866   1
  10 -11  -1 6712.27 299.343   1
 -10  11   1 6964.68 303.622   1
  10  11  -1 7029.90 301.677   1
 -10 -11   1 7084.63 302.827   1
   9  11  -1 338.646 50.6709   1
  -9  11   1 305.248 54.2781   1
   9 -11  -1 337.260 54.6267   1
  -9 -11   1 345.619 51.5357   1
   8 -11  -1 5136.18 234.900   1
  -8  11   1 5001.53 233.952   1
   8  11  -1 5107.10 230.430   1
  -8 -11   1 4956.80 229.612   1
   7  11  -1 79.0039 37.1687   1
  -7 -11   1 32.7044 32.3062   1
   6  11  -1 73.4038 39.5736   1
  -6  11   1 38.5731 39.2662   1
   6 -11  -1 38.7555 36.9717   1
  -6 -11   1 27.4166 32.3692   1
  -5  11   1 20336.0 779.481   1
   5 -11  -1 21062.1 782.745   1
  -5 -11   1 20601.1 776.342   1
   4  11  -1 36183.5 1308.95   1
  -4  11   1 36789.6 1311.82   1
   4 -11  -1 35043.0 1310.94   1
  -4 -11   1 35127.5 1306.89   1
   3  11  -1 34.8064 32.2937   1
  -3  11   1 31.8857 32.0235   1
   3 -11  -1 102.232 40.5289   1
   2  11  -1 6585.06 286.148   1
  -2  11   1 6852.47 289.485   1
   2 -11  -1 6684.20 289.442   1
  -2 -11   1 7017.63 289.689   1
  -1  11   1 1199.82 85.7951   1
   1  11  -1 1163.40 83.8032   1
  -1 -11   1 1247.23 85.4432   1
   1 -11  -1 1197.28 88.0151   1
   0  11   1 10929.7 445.275   1
   0  11  -1 11396.3 446.511   1
   0 -11   1 10842.9 445.924   1
   0 -11  -1 11988.1 450.894   1
   1  11   1 3464.28 169.889   1
  -1  11  -1 3519.80 169.849   1
   1 -11   1 3338.20 169.579   1
  -1 -11  -1 3488.29 171.101   1
   2  11   1 32170.5 1167.94   1
  -2  11  -1 31952.9 1169.26   1
   2 -11   1 32256.3 1170.37   1
  -2 -11  -1 30749.5 1168.05   1
  -3  11  -1 3829.89 191.874   1
   3 -11   1 4164.15 195.682   1
  -3 -11  -1 3939.75 190.613   1
   4  11   1 4328.15 204.728   1
  -4  11  -1 4298.69 205.461   1
   4 -11   1 4500.06 205.778   1
  -4 -11  -1 4323.43 203.517   1
   5  11   1 324.016 47.3248   1
  -5  11  -1 174.789 46.1822   1
   5 -11   1 230.053 48.3789   1
  -5 -11  -1 256.815 44.8731   1
   6  11   1 237.427 48.6038   1
  -6  11  -1 337.865 54.9254   1
   6 -11   1 224.174 50.3108   1
   7  11   1 2093.44 122.844   1
  -7 -11  -1 2005.93 121.286   1
  -8  11  -1 4877.64 229.474   1
  -8 -11  -1 5039.85 228.470   1
   8 -11   1 4727.10 225.139   1
   8  11   1 4902.11 225.339   1
  -9  11  -1 37.1508 41.9195   1
   9 -11   1 123.059 43.5357   1
  -9 -11  -1 46.2319 37.5790   1
 -10  11  -1 196.400 50.8240   1
 -10 -11  -1 140.966 41.3232   1
  10 -11   1 172.047 49.1495   1
 -11 -11  -1 1449.62 102.913   1
  11 -11   1 1405.75 102.874   1
 -11  11  -1 1690.69 108.749   1
  11  11   1 1376.99 102.050   1
 -12 -11  -1 3973.20 195.296   1
  12 -11   1 3740.61 194.556   1
 -12  11  -1 4207.82 199.127   1
  12  11   1 3789.35 193.187   1
 -13 -11  -1 79.9215 43.6440   1
  13 -11   1 11.3234 43.1949   1
  13  11   1 48.3696 41.8497   1
 -13  11  -1 16.4733 43.3233   1
 -14  11  -1 5.50197 36.6747   1
  14 -11   1 34.5722 40.4476   1
 -15 -11  -1 350.212 56.6249   1
 -15  11  -1 465.787 62.1080   1
  15  11   1 363.825 59.1261   1
 -16 -11  -1 467.159 63.1922   1
  16 -11   1 502.916 65.0337   1
  16  11   1 565.976 69.8919   1
 -16  11  -1 476.536 64.5600   1
  17  11   1 991.645 86.7601   1
 -17 -11  -1 849.440 81.3178   1
  17 -11   1 852.030 82.8902   1
 -17  11  -1 933.379 83.2245   1
 -18 -11  -1-22.0211 41.9841   1
  18 -11   1-56.1154 42.7943   1
  18  11   1-11.1353 45.0348   1
 -18  11  -1 17.0359 40.8296   1
 -19 -11  -1 126.024 47.2280   1
  19 -11   1 107.058 46.8965   1
 -19  11  -1 194.713 54.5549   1
  19  11   1 138.744 50.8531   1
  21 -11   1 550.697 69.5384   1
 -21  11  -1 449.118 63.9594   1
  21 -12  -1 10.4012 45.8073   1
 -21  12   1 61.7048 47.0351   1
  20 -12  -1 141.742 54.3403   1
  19 -12  -1 153.261 53.7260   1
 -19  12   1 128.566 48.8674   1
 -18 -12   1 112.622 47.0429   1
 -18  12   1 137.819 53.0067   1
  18 -12  -1 234.185 56.1222   1
  18  12  -1 205.569 52.9273   1
 -17 -12   1-17.0233 38.8352   1
 -17  12   1 5.46503 45.0112   1
  17 -12  -1 16.9574 47.1061   1
  17  12  -1 5.69188 43.7025   1
 -16 -12   1 5.67966 42.3983   1
 -16  12   1 43.9478 39.1851   1
  16  12  -1-11.3235 40.0635   1
  16 -12  -1-5.80956 43.6811   1
 -15  12   1 2346.47 137.388   1
  15 -12  -1 2247.25 136.939   1
  14 -12  -1 56.7633 47.3493   1
 -14 -12   1 16.9454 41.2886   1
 -14  12   1 32.1644 42.3224   1
  14  12  -1 139.031 48.7536   1
  13 -12  -1 39.0209 43.1749   1
 -13  12   1 49.4288 46.6369   1
 -13 -12   1 55.4285 39.9373   1
  13  12  -1 164.258 46.7543   1
  12 -12  -1 625.853 69.8501   1
 -12 -12   1 687.266 73.4708   1
 -12  12   1 621.296 69.3849   1
  12  12  -1 806.091 76.5710   1
  11 -12  -1 244.665 47.8867   1
 -11 -12   1 266.065 49.5509   1
 -11  12   1 186.630 45.5230   1
  11  12  -1 324.431 54.9900   1
  10 -12  -1 674.284 70.1835   1
 -10 -12   1 733.057 71.0716   1
 -10  12   1 710.093 72.4586   1
  10  12  -1 731.426 72.4701   1
   9 -12  -1 3384.03 170.415   1
  -9  12   1 3127.17 167.688   1
  -9 -12   1 2948.10 162.126   1
   8 -12  -1 598.364 67.0261   1
  -8  12   1 864.691 74.7618   1
   7  12  -1 3376.99 169.164   1
  -7  12   1 3428.93 173.375   1
   7 -12  -1 3170.15 170.177   1
  -7 -12   1 3290.27 168.037   1
   6  12  -1 124.063 42.2565   1
  -6  12   1 135.420 42.2256   1
   6 -12  -1 141.770 43.5842   1
  -6 -12   1 65.1085 33.4063   1
   5  12  -1 20357.9 729.385   1
  -5  12   1 18658.3 727.166   1
   5 -12  -1 19360.8 729.810   1
  -5 -12   1 18110.1 722.679   1
   4  12  -1 1760.49 110.793   1
  -4 -12   1 1921.65 113.469   1
  -3  12   1 2170.21 126.070   1
  -3 -12   1 2241.67 126.696   1
   3 -12  -1 2250.73 129.301   1
   2  12  -1 69.3688 31.7702   1
  -2  12   1 94.3660 37.7876   1
   2 -12  -1 76.8720 39.6671   1
  -2 -12   1 74.7510 36.9442   1
   1  12  -1 2671.81 135.348   1
  -1  12   1 2284.56 132.438   1
  -1 -12   1 2273.58 131.161   1
   1 -12  -1 2295.45 133.342   1
   0  12   1 56.1782 36.9683   1
   0  12  -1 69.7609 35.2702   1
   0 -12   1 47.2085 38.6993   1
   0 -12  -1 47.3484 35.6531   1
  -1  12  -1 3800.70 187.754   1
   1  12   1 4049.82 190.670   1
  -1 -12  -1 4070.65 191.588   1
   1 -12   1 3900.81 190.232   1
   2  12   1 668.490 68.0635   1
  -2  12  -1 771.681 70.3189   1
   2 -12   1 697.350 67.2697   1
  -2 -12  -1 922.792 73.8446   1
   3  12   1 8077.85 329.022   1
  -3  12  -1 7681.06 328.833   1
   3 -12   1 7672.83 328.882   1
  -3 -12  -1 7805.58 328.060   1
   4  12   1 50.0549 37.1134   1
  -4 -12  -1 22.9681 32.5277   1
  -5  12  -1 1833.99 115.959   1
   5 -12   1 1823.25 115.659   1
  -6  12  -1 242.240 46.0056   1
   6 -12   1 263.219 46.0668   1
  -7  12  -1 1505.16 106.773   1
   7 -12   1 1609.88 108.717   1
   7  12   1 1657.70 106.396   1
  -7 -12  -1 1695.45 107.506   1
  -8  12  -1 3336.88 175.456   1
   8 -12   1 3374.04 175.818   1
   8  12   1 3619.52 178.131   1
  -8 -12  -1 3349.63 174.337   1
  -9  12  -1 282.501 52.9025   1
  -9 -12  -1 267.284 51.7369   1
   9 -12   1 271.899 51.6216   1
   9  12   1 213.686 47.4678   1
 -10 -12  -1 53.6774 40.3695   1
 -10  12  -1 26.9692 41.7079   1
  10  12   1-5.27657 36.4349   1
  10 -12   1 43.6822 44.1721   1
 -11 -12  -1 1000.07 86.4029   1
  11  12   1 967.244 85.1848   1
 -12 -12  -1 547.015 66.0993   1
 -12  12  -1 424.059 60.6220   1
  12  12   1 400.316 62.9615   1
  12 -12   1 617.223 67.9959   1
 -13  12  -1 1006.40 86.9928   1
  13 -12   1 993.257 87.9876   1
 -14 -12  -1 1187.34 94.3348   1
  14 -12   1 1227.68 100.172   1
 -14  12  -1 1385.85 101.401   1
  14  12   1 1244.52 96.8181   1
 -15 -12  -1 929.391 82.1000   1
  15 -12   1 836.754 80.1954   1
 -15  12  -1 791.925 77.3533   1
  15  12   1 682.451 75.6834   1
 -16 -12  -1 71.2057 42.0653   1
  16 -12   1 22.4326 39.3722   1
 -16  12  -1 44.4844 43.2846   1
  16  12   1-33.4237 46.4328   1
 -17 -12  -1 121.120 46.7872   1
  17 -12   1 39.4485 39.6868   1
 -17  12  -1 148.451 49.7618   1
  17  12   1 61.4423 45.0134   1
 -18 -12  -1 82.4278 44.4635   1
  18 -12   1 33.5067 49.4434   1
  18  12   1-5.57992 44.5881   1
 -18  12  -1 38.4934 43.9426   1
  20 -12   1 140.968 50.2450   1
 -20  12  -1 78.0702 40.8955   1
  20 -13  -1 118.347 49.4739   1
 -18  13   1 16.2630 45.4628   1
  18 -13  -1 65.8321 46.2709   1
  16 -13  -1 5.83129 50.5368   1
 -16  13   1-26.9950 45.7734   1
 -16 -13   1 5.77591 42.8037   1
  16  13  -1 63.0037 44.2786   1
 -15 -13   1 683.973 75.1584   1
 -15  13   1 614.753 69.2550   1
  15  13  -1 793.260 78.3005   1
 -14 -13   1 232.338 52.8643   1
  14  13  -1 250.249 54.2695   1
 -13  13   1 276.149 56.3568   1
  13 -13  -1 284.998 55.6590   1
  12 -13  -1 100.246 46.7546   1
 -12 -13   1 143.952 48.0556   1
 -12  13   1 169.900 48.8347   1
  12  13  -1 232.218 52.4161   1
  11 -13  -1 5047.42 232.288   1
 -11 -13   1 4613.74 228.713   1
 -11  13   1 5006.64 233.883   1
  11  13  -1 5031.10 232.886   1
  10 -13  -1 1770.34 114.123   1
 -10  13   1 1585.93 112.706   1
  10  13  -1 1909.85 117.160   1
 -10 -13   1 1853.18 115.238   1
   9  13  -1 310.522 53.7521   1
  -9  13   1 276.614 53.3748   1
  -9 -13   1 319.359 52.0096   1
   9 -13  -1 205.599 48.3623   1
  -8  13   1 585.027 64.1451   1
   8  13  -1 475.546 62.0582   1
   8 -13  -1 472.425 60.6148   1
  -8 -13   1 513.639 60.3847   1
   7  13  -1 745.211 74.0225   1
  -7  13   1 621.615 71.0674   1
   7 -13  -1 668.616 71.8179   1
  -7 -13   1 664.326 67.8564   1
   6  13  -1 328.258 53.1696   1
  -6  13   1 305.377 54.0255   1
   6 -13  -1 339.181 55.0468   1
  -6 -13   1 418.788 55.1364   1
   5  13  -1 39.4570 38.6431   1
  -5  13   1 5.08764 31.6803   1
   5 -13  -1 25.6076 34.4457   1
  -5 -13   1-4.95545 33.9188   1
  -4  13   1 328.254 55.3502   1
   4 -13  -1 344.225 55.5045   1
  -3  13   1 324.819 51.0583   1
   3 -13  -1 201.936 47.4048   1
  -2  13   1 152.547 46.3186   1
   2 -13  -1 176.453 44.0722   1
  -1  13   1 1719.49 107.940   1
   1 -13  -1 1584.09 106.131   1
   0  13   1 117.675 45.1736   1
   0  13  -1 126.888 42.7733   1
   0 -13  -1 153.914 46.5997   1
   1  13   1 107.492 39.5408   1
  -1  13  -1 143.373 42.8613   1
   1 -13   1 139.496 43.1879   1
  -1 -13  -1 134.472 36.9224   1
   2  13   1 426.928 56.5695   1
  -2  13  -1 375.685 53.4690   1
   2 -13   1 450.387 58.9207   1
  -2 -13  -1 456.987 57.2132   1
   3  13   1 4334.38 206.109   1
  -3  13  -1 4338.10 207.821   1
   3 -13   1 4380.63 208.991   1
   4  13   1 771.640 73.2117   1
  -4  13  -1 716.342 72.1054   1
   4 -13   1 873.156 77.8734   1
  -4 -13  -1 705.789 70.6138   1
   5 -13   1 1268.21 96.7854   1
  -5 -13  -1 1286.97 93.9880   1
   6 -13   1 3529.22 182.558   1
  -6  13  -1 3647.85 182.918   1
   6  13   1 3704.80 182.955   1
  -6 -13  -1 3556.91 180.735   1
   7  13   1 201.787 47.6750   1
  -7  13  -1 199.064 45.3479   1
   7 -13   1 197.409 47.7076   1
  -7 -13  -1 175.864 44.8585   1
  -8  13  -1 4443.54 211.567   1
   8 -13   1 4454.44 210.361   1
   8  13   1 4359.25 209.378   1
  -8 -13  -1 4093.02 206.629   1
   9  13   1 429.126 61.4838   1
  -9 -13  -1 540.481 63.1318   1
 -10  13  -1 921.901 83.9268   1
  10 -13   1 763.515 80.8928   1
  10  13   1 928.313 82.0196   1
 -10 -13  -1 922.971 81.5664   1
  11 -13   1 44.4532 37.0339   1
 -11  13  -1-22.0148 35.6667   1
 -12  13  -1 238.434 54.6540   1
 -12 -13  -1 239.672 51.2894   1
  12  13   1 138.141 47.5987   1
  12 -13   1 161.990 51.6433   1
 -13 -13  -1 1501.10 105.034   1
  13  13   1 1313.00 101.792   1
 -14 -13  -1 79.1032 45.2107   1
  14 -13   1 73.9225 43.4436   1
  14  13   1 78.1805 43.8317   1
 -14  13  -1 76.6522 38.8356   1
 -15 -13  -1 182.123 48.7175   1
  15 -13   1 226.518 52.8251   1
 -15  13  -1 157.692 46.5883   1
  15  13   1 206.948 53.1444   1
 -16 -13  -1 282.728 54.9202   1
 -17 -13  -1 95.3036 44.6322   1
  17  13   1 83.6617 48.9788   1
  17 -13   1 87.4880 45.1728   1
 -17  13  -1 130.429 48.4740   1
  19 -13   1 5.28199 46.0203   1
 -19  13  -1-5.42507 46.2503   1
  19 -14  -1-36.8080 48.6527   1
 -19  14   1 5.20906 44.4115   1
  18 -14  -1 968.148 87.2137   1
 -18  14   1 1048.11 89.5381   1
  17 -14  -1 453.320 66.4820   1
 -17  14   1 566.059 68.4463   1
  16  14  -1 1489.98 109.799   1
 -16  14   1 1561.13 106.357   1
  16 -14  -1 1543.08 109.133   1
  15  14  -1 983.328 89.4823   1
  15 -14  -1 1222.09 92.5076   1
 -15  14   1 1102.19 87.0719   1
  14  14  -1 45.9989 42.3409   1
  14 -14  -1 72.5838 47.6412   1
 -14  14   1 37.6683 39.9262   1
 -14 -14   1 73.1925 41.7692   1
  13  14  -1 883.457 83.1675   1
  13 -14  -1 946.882 87.0434   1
 -13  14   1 984.509 87.1040   1
 -13 -14   1 1032.83 86.9263   1
  12  14  -1 66.8670 45.3576   1
  12 -14  -1 55.4169 39.5426   1
 -12 -14   1 44.3251 42.2628   1
 -12  14   1-27.4236 36.2356   1
 -11  14   1 1424.00 104.393   1
  11 -14  -1 1264.36 98.3521   1
  10  14  -1 762.773 74.6209   1
  10 -14  -1 765.384 72.8221   1
 -10  14   1 808.465 75.9006   1
 -10 -14   1 687.393 71.1173   1
  -9 -14   1 455.256 58.1757   1
   9 -14  -1 492.440 62.3657   1
   9  14  -1 453.539 64.7558   1
  -9  14   1 362.505 58.1508   1
   8  14  -1 1785.98 118.395   1
  -8 -14   1 1766.63 114.568   1
  -8  14   1 1658.31 116.293   1
   7  14  -1 110.572 43.6937   1
  -7 -14   1 36.3880 36.2686   1
   6 -14  -1 1919.94 126.358   1
   6  14  -1 2017.32 124.337   1
  -6  14   1 2289.35 132.538   1
  -6 -14   1 2213.03 128.186   1
   5 -14  -1 1654.96 109.083   1
   5  14  -1 1589.71 105.313   1
  -5  14   1 1613.46 108.591   1
  -5 -14   1 1554.32 106.153   1
   4 -14  -1 268.677 49.0184   1
   4  14  -1 179.060 46.2954   1
  -4  14   1 290.546 52.6065   1
  -4 -14   1 232.793 50.5691   1
   3 -14  -1 8996.33 385.851   1
  -3 -14   1 9423.14 387.390   1
   3  14  -1 8883.20 384.410   1
  -3  14   1 10107.3 391.759   1
  -2 -14   1 3095.97 167.109   1
   2 -14  -1 3247.00 168.881   1
  -2  14   1 3570.49 172.580   1
   2  14  -1 3079.76 167.859   1
   1 -14  -1 1539.25 105.040   1
  -1 -14   1 1480.56 104.274   1
  -1  14   1 1678.49 108.894   1
   1  14  -1 1637.09 106.826   1
   0 -14  -1 41.3292 37.1560   1
   0 -14   1-15.5350 41.1125   1
   0  14   1 66.2974 42.2661   1
   1 -14   1 175.643 46.5979   1
   1  14   1 218.781 50.6749   1
  -1  14  -1 206.426 47.6922   1
  -1 -14  -1 277.222 49.2114   1
  -2  14  -1 1518.60 102.255   1
   2  14   1 1357.49 97.9416   1
   3 -14   1 4908.43 230.249   1
  -3  14  -1 4883.56 229.342   1
  -3 -14  -1 4822.06 227.467   1
   4 -14   1 4884.47 245.078   1
   4  14   1 5661.05 248.626   1
  -4  14  -1 5325.89 247.787   1
  -4 -14  -1 5699.80 248.914   1
   5 -14   1 16.1944 42.0239   1
   5  14   1 36.3237 41.1973   1
  -5  14  -1 48.5346 46.2413   1
  -5 -14  -1 20.5853 36.7225   1
   6 -14   1 97.5292 44.4518   1
   6  14   1 86.1319 43.8998   1
  -6  14  -1 54.2805 43.7227   1
  -6 -14  -1 86.4532 39.4168   1
   7  14   1 980.070 86.4179   1
   7 -14   1 1128.52 87.6330   1
  -7 -14  -1 899.206 81.2199   1
  -8 -14  -1 26.6009 34.5169   1
   8 -14   1 80.5737 44.0095   1
   8  14   1 32.1208 42.7929   1
  -8  14  -1 54.6964 42.6006   1
  -9  14  -1 67.0705 46.1299   1
   9 -14   1 101.259 45.0256   1
 -10 -14  -1-5.43425 38.1428   1
 -10  14  -1 10.9690 39.1214   1
  10  14   1-43.4643 43.9428   1
  10 -14   1-5.48997 37.5745   1
 -11 -14  -1 4005.68 199.462   1
 -11  14  -1 4350.80 203.270   1
  11  14   1 3772.17 196.735   1
  11 -14   1 3845.15 197.084   1
 -12 -14  -1 22.2004 39.6049   1
 -12  14  -1 43.5848 44.8869   1
  12  14   1-16.7474 45.7188   1
  12 -14   1 89.1349 49.8256   1
 -13 -14  -1 369.220 61.2958   1
 -13  14  -1 353.432 59.1694   1
  13  14   1 302.007 56.7870   1
  13 -14   1 340.167 60.4893   1
 -14 -14  -1 5.60618 42.1592   1
 -14  14  -1 10.9908 43.3427   1
  14 -14   1 50.3866 42.6985   1
 -15 -14  -1 1444.89 109.045   1
 -15  14  -1 1575.53 109.537   1
  15  14   1 1594.52 111.578   1
  15 -14   1 1560.68 111.498   1
 -16  14  -1-5.34238 43.2105   1
 -16 -14  -1 45.0658 42.3565   1
  16 -14   1-38.2198 48.3263   1
  16  14   1 55.9270 48.9881   1
  17  14   1 826.571 85.9970   1
  17 -14   1 855.445 84.4254   1
 -17  14  -1 1069.41 91.3697   1
  18 -14   1 327.165 58.1068   1
 -18  14  -1 361.487 59.2204   1
  17 -15  -1 2603.48 153.676   1
 -17  15   1 2930.53 155.005   1
  16 -15  -1 306.555 61.2445   1
 -16  15   1 255.721 57.6928   1
  15 -15  -1 2987.58 164.110   1
 -15  15   1 3116.50 163.413   1
  13  15  -1 56.9561 44.6444   1
 -13  15   1 27.2661 37.0268   1
  13 -15  -1 38.6058 42.6591   1
 -13 -15   1 50.5911 44.0620   1
  12  15  -1 255.457 53.2455   1
 -12  15   1 185.565 51.9468   1
  12 -15  -1 297.371 55.5761   1
 -12 -15   1 262.022 55.3464   1
  11  15  -1 624.551 71.3256   1
  11 -15  -1 547.651 67.3569   1
 -11 -15   1 524.533 64.9085   1
  10  15  -1 5889.49 263.451   1
 -10  15   1 5346.32 254.103   1
  10 -15  -1 5529.28 254.740   1
 -10 -15   1 5585.49 254.732   1
  -9 -15   1 382.082 57.2014   1
   9  15  -1 479.470 64.0105   1
  -9  15   1 446.765 65.2747   1
   9 -15  -1 434.638 64.5541   1
   8 -15  -1 3747.20 189.759   1
  -8  15   1 3743.94 191.061   1
  -7 -15   1 1975.73 123.298   1
  -7  15   1 1847.80 124.325   1
   7 -15  -1 2075.23 128.418   1
   7  15  -1 2228.57 127.860   1
  -6 -15   1 498.820 63.8944   1
   6  15  -1 582.048 66.9877   1
  -6  15   1 531.276 69.1319   1
   6 -15  -1 645.295 70.8903   1
   5  15  -1 3049.26 165.006   1
  -5  15   1 3190.10 166.606   1
  -5 -15   1 3063.73 165.720   1
   5 -15  -1 2971.75 163.273   1
   4  15  -1 1148.93 89.2123   1
  -4  15   1 1010.31 88.2521   1
   4 -15  -1 1059.54 88.2972   1
  -4 -15   1 1228.13 89.8313   1
   3  15  -1 1024.37 84.6449   1
  -3 -15   1 914.530 81.7193   1
   2  15  -1 21.0701 39.8890   1
  -2 -15   1 5.30674 39.3279   1
   1  15  -1 524.087 65.5030   1
  -1  15   1 609.799 69.5735   1
   1 -15  -1 563.903 67.5856   1
  -1 -15   1 676.015 69.1274   1
   0  15   1 862.801 77.6745   1
   0  15  -1 755.682 77.2233   1
   0 -15   1 864.266 80.1828   1
   1  15   1 749.194 76.3014   1
  -1  15  -1 666.029 73.3335   1
   1 -15   1 856.237 76.5693   1
  -1 -15  -1 793.614 76.3707   1
   2  15   1 11116.4 438.903   1
  -2 -15  -1 10576.3 437.275   1
   2 -15   1 10523.3 438.201   1
   3  15   1 1346.43 96.7618   1
  -3 -15  -1 1274.03 96.7028   1
  -4  15  -1 32.4660 38.9173   1
  -5  15  -1 374.257 59.6830   1
   5 -15   1 599.214 68.0314   1
   6  15   1 1372.63 99.7726   1
  -6  15  -1 1377.50 100.409   1
   6 -15   1 1509.78 104.473   1
  -6 -15  -1 1396.45 99.2838   1
   7  15   1 1171.84 92.4426   1
  -7  15  -1 1134.40 93.7222   1
   7 -15   1 1227.32 95.9205   1
  -7 -15  -1 1051.84 88.9220   1
  -8 -15  -1 265.998 52.8173   1
   8  15   1 285.061 56.7103   1
  -8  15  -1 275.475 52.0625   1
   8 -15   1 243.245 53.3697   1
   9  15   1 711.735 73.6573   1
  -9 -15  -1 584.606 65.6867   1
   9 -15   1 614.303 72.7713   1
  10  15   1-44.0187 45.0572   1
 -10  15  -1 76.7774 45.1774   1
 -10 -15  -1 27.2802 43.5888   1
  10 -15   1 38.3764 43.2411   1
  11  15   1 71.8152 47.9450   1
 -11  15  -1 65.8331 40.1363   1
  11 -15   1 71.8615 42.5223   1
 -11 -15  -1 88.1046 43.7807   1
 -12  15  -1 6236.33 277.232   1
  12 -15   1 6188.95 277.714   1
 -13 -15  -1 2625.86 149.657   1
  13  15   1 2716.11 150.700   1
  14  15   1 602.745 72.5907   1
 -14  15  -1 627.880 70.0924   1
 -14 -15  -1 792.658 76.4881   1
  14 -15   1 647.201 71.9767   1
 -15  15  -1 707.524 71.4908   1
  15  15   1 548.130 70.4785   1
  15 -15   1 631.421 73.1533   1
  16 -15   1 273.099 58.4048   1
 -16  15  -1 296.112 58.9728   1
 -17  15  -1 1252.23 98.1305   1
  17 -15   1 1165.31 97.4432   1
  16 -16  -1 715.308 74.6286   1
 -16  16   1 638.516 70.0811   1
  15 -16  -1 138.638 49.5016   1
 -15  16   1 97.1275 41.5441   1
  14 -16  -1 2259.66 133.772   1
 -14  16   1 2147.67 130.709   1
  13  16  -1 2189.31 136.635   1
 -13  16   1 2308.78 133.763   1
  13 -16  -1 2499.96 135.279   1
  12  16  -1 3200.08 174.941   1
 -12 -16   1 3212.75 169.433   1
  11  16  -1 411.708 63.5410   1
 -11  16   1 293.085 59.4761   1
  11 -16  -1 244.558 52.6997   1
 -11 -16   1 377.210 57.1578   1
 -10  16   1 1390.53 107.237   1
  10 -16  -1 1456.09 106.010   1
 -10 -16   1 1364.12 103.121   1
  -9 -16   1 388.731 58.6924   1
   9  16  -1 387.462 61.7477   1
  -9  16   1 434.926 63.9724   1
   9 -16  -1 499.056 64.1189   1
   8  16  -1 1773.91 115.241   1
  -8  16   1 1439.66 106.436   1
   8 -16  -1 1589.98 109.133   1
  -8 -16   1 1669.53 111.854   1
  -7 -16   1 5.48946 38.8441   1
  -7  16   1 33.1720 46.0751   1
   7 -16  -1 5.53507 43.3638   1
   7  16  -1-10.9888 43.6077   1
   6  16  -1 7469.69 318.072   1
  -6  16   1 7030.36 315.621   1
  -6 -16   1 7164.48 316.198   1
   6 -16  -1 7368.87 317.437   1
  -5 -16   1 21.7136 38.4111   1
  -5  16   1-32.4867 40.1234   1
   5 -16  -1-16.2113 36.6626   1
   5  16  -1 27.2158 41.7927   1
  -4  16   1 2315.65 137.507   1
   4  16  -1 2311.67 138.386   1
   4 -16  -1 2329.83 139.409   1
  -4 -16   1 2467.93 140.115   1
  -3  16   1 5835.12 268.367   1
   3  16  -1 6109.79 271.716   1
  -3 -16   1 5947.70 269.960   1
   3 -16  -1 5971.16 270.951   1
   2  16  -1 80.6450 44.0344   1
  -2  16   1 16.1236 37.4329   1
  -2 -16   1 16.2773 39.3305   1
  -1  16   1 6530.83 281.919   1
   1  16  -1 6111.91 279.638   1
   1 -16  -1 6593.43 284.020   1
  -1 -16   1 5823.41 278.737   1
   0  16  -1 5.42622 41.0887   1
   0 -16   1 37.8405 40.6447   1
   0 -16  -1-21.5352 40.1893   1
   1  16   1 256.328 52.9480   1
  -1  16  -1 167.908 43.9844   1
  -1 -16  -1 226.057 52.6947   1
   1 -16   1 262.367 51.1906   1
  -2  16  -1 2714.12 152.004   1
   2  16   1 2728.45 151.007   1
  -2 -16  -1 2876.73 154.275   1
   2 -16   1 2520.71 149.509   1
  -3  16  -1 4321.53 214.077   1
   3  16   1 4323.32 211.413   1
   3 -16   1 4332.15 214.306   1
  -3 -16  -1 4493.86 213.603   1
   4  16   1 3135.18 164.205   1
  -4 -16  -1 3042.94 163.101   1
   4 -16   1 2894.39 163.197   1
  -5 -16  -1 560.995 65.5521   1
  -5  16  -1 678.273 72.3601   1
   5 -16   1 570.732 67.5236   1
   5  16   1 596.486 66.5671   1
   6  16   1 150.566 50.0759   1
  -6  16  -1 211.163 55.6738   1
  -6 -16  -1 129.173 49.1779   1
   7  16   1 7886.10 336.294   1
  -7 -16  -1 7799.96 337.433   1
   8  16   1 817.257 78.3887   1
  -8  16  -1 685.515 75.2567   1
  -8 -16  -1 716.861 72.8077   1
   8 -16   1 801.252 76.7268   1
   9 -16   1 1090.01 84.5435   1
  -9  16  -1 710.154 81.0009   1
  10  16   1 1847.53 119.478   1
 -10  16  -1 1721.43 115.306   1
 -10 -16  -1 1680.65 112.387   1
  10 -16   1 1750.49 115.136   1
  11  16   1 1795.77 119.116   1
 -11 -16  -1 1771.07 115.813   1
  12  16   1 3060.05 168.586   1
 -12  16  -1 3137.10 164.498   1
  12 -16   1 3106.53 164.853   1
 -12 -16  -1 2848.56 161.337   1
  13  16   1 1122.37 95.0756   1
 -13  16  -1 1468.26 100.262   1
  13 -16   1 1206.31 97.3308   1
 -13 -16  -1 1365.49 100.017   1
  14  16   1 1874.13 118.209   1
 -14  16  -1 1864.75 118.653   1
 -14 -16  -1 1592.11 113.454   1
  14 -16   1 1656.71 115.442   1
  15 -16   1 185.852 53.5546   1
 -15  16  -1 195.218 52.6593   1
  14 -17  -1 382.087 60.1769   1
 -14  17   1 312.048 58.8704   1
  13 -17  -1 1587.98 109.835   1
 -13  17   1 1459.41 105.516   1
  12 -17  -1 58.8311 49.0789   1
 -12  17   1 84.7134 47.1689   1
  11  17  -1 4563.78 221.379   1
 -11  17   1 4807.12 224.454   1
  11 -17  -1 4521.87 218.213   1
 -11 -17   1 4433.16 218.995   1
  10  17  -1 486.743 64.8732   1
 -10  17   1 401.558 65.8260   1
  10 -17  -1 517.234 66.7247   1
 -10 -17   1 533.013 64.2207   1
   9  17  -1 2922.94 162.317   1
   9 -17  -1 3063.36 162.908   1
  -9  17   1 2888.59 162.420   1
  -9 -17   1 3034.43 163.677   1
   8 -17  -1 792.606 80.1010   1
  -8  17   1 769.604 79.3177   1
  -7 -17   1 2681.76 151.684   1
  -7  17   1 2450.89 149.124   1
   7 -17  -1 2743.01 152.102   1
   7  17  -1 2628.13 149.870   1
   6  17  -1 171.876 49.1589   1
  -6 -17   1 127.072 46.6687   1
  -6  17   1 235.959 53.4247   1
   6 -17  -1 126.604 50.2918   1
  -5  17   1 3057.10 169.500   1
   5  17  -1 3457.58 176.625   1
  -5 -17   1 3318.32 172.302   1
   5 -17  -1 3200.40 171.705   1
  -4  17   1 2042.28 130.719   1
   4  17  -1 2294.72 137.150   1
  -4 -17   1 2316.57 136.243   1
   3  17  -1 3163.23 168.519   1
  -3 -17   1 3122.49 167.916   1
   2  17  -1 1772.48 122.687   1
  -2 -17   1 2144.66 129.080   1
   2 -17  -1 1968.99 123.856   1
  -1  17   1 1668.21 112.464   1
   1  17  -1 1508.09 108.331   1
  -1 -17   1 1657.80 110.252   1
   1 -17  -1 1579.88 108.914   1
   0  17  -1 374.844 58.6158   1
   0  17   1 392.481 60.9944   1
   0 -17   1 356.998 58.4123   1
   0 -17  -1 372.052 58.2011   1
  -1  17  -1 1221.83 96.7197   1
   1  17   1 1455.64 103.220   1
  -1 -17  -1 1450.02 103.699   1
   1 -17   1 1324.32 100.149   1
   2  17   1 670.127 71.6558   1
  -2  17  -1 694.919 73.1148   1
   2 -17   1 744.915 73.1955   1
  -2 -17  -1 646.259 70.2931   1
   3  17   1 4855.66 227.584   1
  -3 -17  -1 4552.46 223.837   1
   4  17   1 135.136 48.7989   1
  -4  17  -1 61.0833 44.8767   1
   4 -17   1 116.422 45.6271   1
  -4 -17  -1 216.140 49.2626   1
   5 -17   1 4027.30 202.994   1
  -5  17  -1 4098.33 203.246   1
  -6  17  -1 3287.75 176.755   1
   6 -17   1 3615.61 180.754   1
  -6 -17  -1 3274.13 174.826   1
   6  17   1 3284.06 175.207   1
   7  17   1 1717.44 118.605   1
   7 -17   1 1825.39 118.940   1
  -7 -17  -1 1904.56 119.732   1
   8  17   1 2124.43 128.799   1
  -8  17  -1 2299.38 134.708   1
  -8 -17  -1 2081.27 128.031   1
   8 -17   1 1970.39 127.130   1
   9  17   1 337.998 61.9241   1
  -9 -17  -1 487.910 63.5692   1
  10  17   1 1840.84 119.852   1
 -10  17  -1 1672.41 114.926   1
 -10 -17  -1 1780.20 115.445   1
  10 -17   1 1648.31 113.718   1
  11 -17   1 2900.11 158.890   1
 -11  17  -1 2987.53 160.181   1
  12  17   1 2231.15 133.326   1
 -12 -17  -1 2049.96 126.024   1
  13 -17   1 2203.00 132.795   1
 -13  17  -1 2287.21 132.237   1
  12 -18  -1 353.288 59.4418   1
 -12  18   1 355.358 59.3085   1
  11 -18  -1 122.412 49.7880   1
 -11  18   1 138.024 52.8897   1
  10 -18  -1 721.486 73.7375   1
 -10  18   1 737.024 76.8971   1
  -9 -18   1 111.545 48.3022   1
   9  18  -1 173.173 50.9170   1
  -9  18   1 90.7606 43.1686   1
   9 -18  -1 168.190 49.0828   1
  -8 -18   1 2007.83 127.697   1
  -8  18   1 2020.24 127.152   1
   8 -18  -1 2098.28 126.323   1
   8  18  -1 2046.66 129.538   1
  -7 -18   1 371.215 61.5328   1
  -7  18   1 396.585 61.1727   1
   7 -18  -1 377.271 56.7138   1
   7  18  -1 323.478 59.6494   1
   6  18  -1 3766.96 193.520   1
  -6 -18   1 3885.74 195.269   1
   5  18  -1 1551.08 105.855   1
   5 -18  -1 1259.07 98.7673   1
  -5 -18   1 1264.20 98.7061   1
   4  18  -1 2660.64 152.675   1
  -4  18   1 2760.34 154.005   1
   4 -18  -1 2717.43 152.077   1
  -4 -18   1 2681.63 152.798   1
  -3  18   1 634.689 70.6664   1
   3  18  -1 662.007 71.7515   1
  -3 -18   1 741.133 76.9261   1
   3 -18  -1 761.937 74.5242   1
   2  18  -1 2634.43 151.532   1
  -2  18   1 2627.91 149.249   1
  -2 -18   1 2646.80 151.023   1
   2 -18  -1 2631.64 149.155   1
   1  18  -1 210.783 53.8863   1
  -1  18   1 249.924 56.5241   1
   1 -18  -1 384.260 60.1704   1
  -1 -18   1 280.368 52.9625   1
   0  18  -1 2850.95 156.691   1
   0  18   1 2593.48 150.376   1
   0 -18  -1 2590.54 150.618   1
   0 -18   1 2902.61 154.752   1
   1  18   1 129.354 52.3796   1
  -1  18  -1 191.819 52.1037   1
  -1 -18  -1 93.0208 47.6551   1
   1 -18   1 119.709 46.1135   1
   2  18   1 2115.88 130.386   1
  -2  18  -1 1837.44 125.750   1
   2 -18   1 1975.71 127.125   1
  -2 -18  -1 2232.28 130.149   1
   3  18   1 839.563 78.5007   1
  -3  18  -1 927.695 85.6127   1
  -3 -18  -1 944.450 82.3360   1
   3 -18   1 727.903 76.2491   1
   4  18   1 1856.25 120.396   1
  -4  18  -1 1891.33 121.322   1
  -4 -18  -1 1737.75 117.284   1
   4 -18   1 2039.30 124.290   1
  -5  18  -1 530.643 69.5457   1
   5 -18   1 512.996 67.6735   1
  -5 -18  -1 600.275 68.1569   1
   5  18   1 541.725 67.0394   1
   6  18   1 1403.93 103.167   1
  -6 -18  -1 1363.24 101.781   1
  -7 -18  -1 227.382 52.2748   1
   7  18   1 157.200 49.3045   1
  -7  18  -1 271.727 55.1303   1
   7 -18   1 214.110 51.0216   1
   8 -18   1 1923.01 121.792   1
  -8  18  -1 2035.40 126.749   1
   9  18   1 1804.70 121.821   1
  -9  18  -1 2209.63 129.414   1
  -9 -18  -1 1940.75 122.847   1
   9 -18   1 1901.32 122.439   1
  10  18   1 1529.39 111.084   1
  10 -18   1 1761.32 113.262   1
 -10 -18  -1 1664.30 112.397   1
  11  18   1 878.566 83.5506   1
 -11  18  -1 995.174 83.6147   1
  10 -19  -1 558.550 66.2804   1
 -10  19   1 514.133 70.7209   1
  -9  19   1 260.007 58.3317   1
   8 -19  -1 1039.81 86.5957   1
  -8  19   1 1018.04 85.8484   1
  -7 -19   1 3983.00 197.624   1
   7  19  -1 3800.38 196.894   1
  -6 -19   1 2100.47 131.233   1
  -6  19   1 2020.27 130.412   1
   6  19  -1 2292.04 135.221   1
   6 -19  -1 2241.40 134.537   1
  -5  19   1 1906.57 120.787   1
   5 -19  -1 1952.77 122.131   1
  -5 -19   1 1856.30 122.487   1
  -4  19   1 986.280 87.4355   1
   4 -19  -1 905.542 85.5407   1
  -3  19   1 357.436 59.6269   1
   3 -19  -1 238.087 53.5324   1
  -2  19   1 463.741 65.5681   1
   2 -19  -1 415.151 65.3013   1
  -1  19   1 658.790 72.7257   1
   1 -19  -1 825.446 78.7572   1
   0  19   1 188.551 52.3490   1
   0 -19  -1 288.851 58.2751   1
   1  19   1 2135.24 131.342   1
  -1  19  -1 2196.09 133.050   1
   1 -19   1 2140.92 129.372   1
  -1 -19  -1 2094.62 131.302   1
   2  19   1-42.8064 46.6203   1
  -2  19  -1 27.2847 49.0388   1
  -2 -19  -1-10.8389 44.3698   1
   2 -19   1 5.45798 42.1930   1
  -3  19  -1 1346.19 100.292   1
   3  19   1 1314.48 98.7863   1
   3 -19   1 1370.98 99.4532   1
  -3 -19  -1 1044.26 92.3001   1
  -4  19  -1 32.9480 41.3044   1
   4  19   1 69.8045 43.1757   1
  -4 -19  -1 5.36789 40.9489   1
   4 -19   1 27.2122 41.2280   1
   5  19   1 48.3159 44.5295   1
  -5  19  -1 27.3151 44.5073   1
  -5 -19  -1 75.1449 41.8273   1
   5 -19   1 90.7598 46.5646   1
  -6 -19  -1 352.543 59.9636   1
   6  19   1 524.542 68.3639   1
  -6  19  -1 427.013 67.6230   1
   6 -19   1 425.193 63.5705   1
  -7 -19  -1 1940.65 122.896   1
   7 -19   1 1814.87 118.893   1
   7  19   1 1959.11 124.446   1
  -7  19  -1 2044.03 124.106   1
  -8 -19  -1 1390.59 102.864   1
   8 -19   1 1360.16 101.375   1
   8  19   1 1454.24 102.362   1
  -8  19  -1 1294.76 102.892   1
   9 -19   1 4502.29 215.320   1
   9  19   1 4571.17 219.382   1
  -9  19  -1 4668.98 218.575   1
   6 -20  -1 1900.64 118.548   1
  -6  20   1 1912.59 121.141   1
  -5  20   1 816.207 79.3111   1
   5 -20  -1 706.023 76.6997   1
  -4  20   1 3389.24 176.714   1
   4  20  -1 3346.57 176.977   1
   4 -20  -1 3353.20 175.512   1
  -4 -20   1 3455.44 178.695   1
   3  20  -1-5.47078 50.3888   1
  -3  20   1 68.0655 45.8729   1
   3 -20  -1 36.4547 40.0006   1
  -3 -20   1 16.1766 44.6881   1
   2  20  -1 2457.14 146.493   1
  -2  20   1 2500.89 144.105   1
   2 -20  -1 2713.97 146.392   1
  -2 -20   1 2602.06 147.240   1
  -1  20   1 2590.01 144.763   1
   1  20  -1 2296.92 141.918   1
  -1 -20   1 2264.71 139.566   1
   1 -20  -1 2788.49 146.094   1
   0  20  -1 722.173 78.0969   1
   0 -20  -1 841.607 78.7654   1
  -2  20  -1 80.9429 50.6616   1
   2 -20   1 5.36394 46.7709   1
  -2 -20  -1 68.2921 40.0999   1
   3  20   1-10.5154 43.5658   1
  -3  20  -1 54.1509 49.6309   1
   3 -20   1 26.7585 45.6299   1
  -3 -20  -1 15.9244 41.3160   1
  -4 -20  -1 1504.21 107.936   1
   4 -20   1 1781.27 113.065   1
   4  20   1 1610.38 112.962   1
  -4  20  -1 1452.52 106.553   1
  -5 -20  -1 2230.90 136.007   1
   5 -20   1 2225.00 134.725   1
  -5  20  -1 2443.10 140.679   1
   5  20   1 2466.13 140.911   1
  -6  20  -1 5475.38 255.422   1
  -6 -20  -1 5511.97 254.548   1
   6  20   1 5735.23 255.721   1
  25   0  -2 115.428 50.1043   1
 -25   0   2 52.0366 45.3933   1
  24   0  -2 5067.67 236.642   1
 -24   0   2 4793.06 233.765   1
  23   0  -2 123.037 52.5222   1
 -23   0   2 92.5866 47.8091   1
  22   0  -2 3527.27 183.393   1
 -22   0   2 3442.60 182.690   1
 -20   0   2 293.919 58.3296   1
  20   0  -2 373.302 58.9077   1
 -19   0   2 29.2215 40.3983   1
  19   0  -2 93.3107 43.0547   1
 -17   0   2 95.9180 44.7711   1
  17   0  -2 79.7828 39.8220   1
 -16   0   2 65.7189 37.9119   1
  16   0  -2 148.104 44.1705   1
 -15   0   2 2435.07 131.589   1
  15   0  -2 2186.42 129.192   1
 -14   0   2 11133.5 445.970   1
  14   0  -2 11289.7 445.919   1
  13   0  -2 11926.8 468.835   1
 -12   0   2 249.086 44.5605   1
  12   0  -2 258.400 41.8487   1
 -11   0   2 2948.03 145.647   1
  11   0  -2 3201.90 148.456   1
 -10   0   2 65398.9 2276.96   1
  10   0  -2 62156.9 2276.14   1
  -9   0   2 62393.4 2269.18   1
   9   0  -2 65114.5 2271.97   1
  -8   0   2 156200. 5884.58   1
   8   0  -2 179023. 5889.16   1
  -7   0   2 70860.2 2398.25   1
   7   0  -2 64442.2 2396.93   1
  -6   0   2 321748. 11225.0   1
   6   0  -2 316610. 11226.0   1
  -5   0   2 816663. 29681.3   1
   5   0  -2 872359. 29680.4   1
  -4   0   2 329515. 11157.8   1
   4   0  -2 305835. 11157.6   1
  -3   0   2 88112.1 2762.64   1
   3   0  -2 70595.0 2761.16   1
   0   0   2 156744. 5424.95   1
   0   0  -2 151950. 5424.97   1
  -1   0  -2 123477. 4264.78   1
   1   0   2 118796. 4264.57   1
  -2   0  -2 629132. 21712.2   1
   2   0   2 607232. 21712.3   1
  -3   0  -2 473131. 16604.1   1
   3   0   2 471878. 16604.2   1
  -4   0  -2 102878. 3600.07   1
   4   0   2 100793. 3600.15   1
  -5   0  -2 147874. 5296.70   1
   5   0   2 152346. 5297.70   1
  -6   0  -2 55933.2 1995.67   1
   6   0   2 55863.8 1997.28   1
  -7   0  -2 105.087 29.5646   1
   7   0   2 109.601 29.7853   1
  -8   0  -2 7209.05 301.442   1
   8   0   2 7746.73 305.484   1
  -9   0  -2 33759.0 1226.99   1
   9   0   2 33431.2 1224.98   1
 -10   0  -2 83.6379 34.8349   1
  10   0   2 122.927 35.9157   1
 -11   0  -2 282.017 46.6044   1
  11   0   2 289.772 46.7604   1
  12   0   2 21142.0 811.309   1
 -12   0  -2 21998.5 813.998   1
 -13   0  -2 101.719 46.2884   1
  13   0   2 95.6556 40.3602   1
  14   0   2 11181.8 459.273   1
 -14   0  -2 11775.3 465.175   1
  16   0   2 5850.15 272.340   1
 -16   0  -2 6424.70 282.380   1
  17   0   2 1621.18 110.974   1
 -17   0  -2 1756.89 116.646   1
  18   0   2 395.144 65.5536   1
 -18   0  -2 394.929 61.7395   1
  19   0   2 3899.98 188.983   1
 -19   0  -2 3213.83 183.803   1
  20   0   2 1153.97 95.2298   1
 -20   0  -2 1257.08 97.1479   1
  22   0   2 162.600 56.8955   1
 -22   0  -2 117.460 49.4662   1
  24   0   2 106.799 51.0828   1
 -24   0  -2 44.4890 43.6461   1
  25   0   2 378.241 67.1153   1
 -25   0  -2 438.894 63.4363   1
  26  -1  -2 401.067 66.3206   1
  25  -1  -2 260.758 60.0346   1
  25   1  -2 339.956 61.6126   1
 -25  -1   2 336.619 58.4003   1
 -25   1   2 234.022 57.1262   1
  24   1  -2 116.557 50.3328   1
  24  -1  -2 115.842 49.7535   1
 -24  -1   2 34.3987 43.8307   1
 -24   1   2 94.6932 49.4228   1
  23  -1  -2 4334.66 207.318   1
  23   1  -2 4184.23 205.752   1
 -23   1   2 4518.31 210.699   1
  22   1  -2-17.4914 45.3809   1
 -22  -1   2 23.3959 42.7069   1
 -22   1   2-30.2855 45.8704   1
  22  -1  -2-52.3021 47.2954   1
  21   1  -2 224.894 52.3450   1
 -21  -1   2 196.698 50.4107   1
  20   1  -2 1228.75 99.5431   1
  20  -1  -2 1517.63 107.306   1
 -20   1   2 1505.70 105.234   1
 -20  -1   2 1225.97 99.2256   1
  19  -1  -2 3821.53 197.449   1
  19   1  -2 4126.49 199.849   1
 -19  -1   2 4191.17 200.737   1
 -19   1   2 3770.24 196.987   1
 -18   1   2 460.560 60.2490   1
  18  -1  -2 327.670 59.2029   1
  17   1  -2 2054.70 119.371   1
 -17  -1   2 1835.52 118.793   1
 -17   1   2 1900.48 118.658   1
  17  -1  -2 1871.35 118.724   1
  16   1  -2 1577.69 106.277   1
 -16  -1   2 1884.77 114.057   1
 -16   1   2 1786.57 111.077   1
  16  -1  -2 1664.19 109.576   1
 -15   1   2 117.484 40.6672   1
 -15  -1   2 203.973 45.0227   1
  15   1  -2 140.609 45.0884   1
 -14  -1   2 5824.20 265.756   1
  14  -1  -2 6024.95 259.892   1
  13   1  -2 79762.5 3018.79   1
 -13  -1   2 90558.9 3027.74   1
  12   1  -2 2666.11 146.160   1
 -12  -1   2 2925.10 149.541   1
 -12   1   2 3422.43 153.794   1
  12  -1  -2 3281.42 156.134   1
  11   1  -2 5444.45 226.762   1
 -11  -1   2 5281.74 226.822   1
 -11   1   2 5249.83 226.915   1
  11  -1  -2 5251.22 228.253   1
  10   1  -2 1779.63 95.2547   1
 -10  -1   2 1609.93 95.1056   1
 -10   1   2 1827.32 96.5388   1
  10  -1  -2 1715.16 96.7758   1
   9   1  -2 6732.68 261.082   1
  -9  -1   2 6488.86 260.548   1
  -9   1   2 6868.43 265.798   1
   9  -1  -2 5924.50 257.629   1
   8   1  -2 112761. 3972.99   1
  -8  -1   2 116181. 3972.54   1
  -8   1   2 109662. 3974.36   1
   8  -1  -2 110500. 3974.23   1
  -7  -1   2 55112.9 1888.80   1
   7   1  -2 51214.9 1886.70   1
  -6  -1   2 932.768 49.8346   1
  -6   1   2 733.941 49.8784   1
   6   1  -2 906.123 49.9612   1
   6  -1  -2 807.221 50.1660   1
  -5  -1   2 20584.0 684.105   1
  -5   1   2 19647.4 685.449   1
   5  -1  -2 19076.0 687.054   1
  -4  -1   2 25596.2 811.089   1
  -4   1   2 24818.5 814.962   1
   4  -1  -2 24188.4 813.687   1
  -3   1   2 112735. 3990.69   1
  -3  -1   2 113982. 3986.39   1
   3  -1  -2 111532. 3991.05   1
   3   1  -2 114361. 3986.72   1
  -2   1   2 95268.4 3272.27   1
   2  -1  -2 90747.5 3272.20   1
   1  -1  -2 296221. 10405.2   1
   0  -1  -2 59773.9 2139.30   1
   0   1   2 60574.8 2138.17   1
   0   1  -2 56318.5 2136.21   1
  -1   1  -2 134403. 4796.76   1
  -1  -1  -2 132301. 4798.71   1
   1  -1   2 142519. 4797.60   1
   1   1   2 135868. 4798.10   1
  -2   1  -2 42109.9 1609.41   1
  -2  -1  -2 45049.4 1609.99   1
   2  -1   2 47188.8 1610.47   1
   2   1   2 47321.8 1610.13   1
  -3   1  -2 18383.5 631.282   1
  -3  -1  -2 17486.9 628.274   1
   3   1   2 18010.5 628.407   1
  -5  -1  -2 928.720 57.8993   1
   5  -1   2 852.206 58.1885   1
   5   1   2 1000.69 59.9056   1
  -6   1  -2 50025.3 1852.05   1
  -6  -1  -2 55739.6 1856.14   1
   6  -1   2 53726.3 1855.16   1
   6   1   2 48433.9 1849.60   1
  -7   1  -2 106563. 3905.82   1
  -7  -1  -2 115987. 3911.20   1
   7  -1   2 115568. 3911.62   1
   7   1   2 104522. 3904.12   1
  -8   1  -2 18775.9 715.937   1
  -8  -1  -2 20231.2 720.391   1
   8  -1   2 19449.1 718.238   1
   8   1   2 18492.9 713.583   1
  -9   1  -2 1065.65 77.7675   1
  -9  -1  -2 1125.62 78.4168   1
   9  -1   2 1051.68 76.6914   1
   9   1   2 1077.26 75.3693   1
 -10  -1  -2 5064.51 219.779   1
  10   1   2 4580.21 211.437   1
 -11   1  -2 6054.54 255.611   1
  11  -1   2 6045.26 255.086   1
  11   1   2 6178.75 254.032   1
 -12   1  -2 18077.3 713.036   1
 -12  -1  -2 19513.6 718.365   1
  12  -1   2 19178.1 716.073   1
  12   1   2 18354.7 710.755   1
 -13   1  -2 555.292 63.9951   1
 -13  -1  -2 582.399 63.9584   1
  13  -1   2 466.725 62.8654   1
  13   1   2 620.494 63.4557   1
 -14   1  -2 13651.5 553.610   1
 -14  -1  -2 15219.6 559.382   1
  14  -1   2 14163.4 556.252   1
  14   1   2 13564.9 552.044   1
 -16   1  -2 389.359 58.1807   1
 -16  -1  -2 367.912 59.6525   1
  16  -1   2 361.389 57.3267   1
  16   1   2 370.192 58.5232   1
 -17   1  -2 3925.29 189.194   1
 -17  -1  -2 3397.23 180.932   1
  17  -1   2 3362.52 180.979   1
  17   1   2 3424.17 181.007   1
 -18  -1  -2 2388.86 141.008   1
  18   1   2 2295.78 140.609   1
  18  -1   2 2471.49 143.125   1
 -19   1  -2 1059.78 90.4808   1
 -19  -1  -2 1086.18 91.1801   1
  19   1   2 979.594 86.8326   1
 -20  -1  -2 1832.66 125.966   1
 -20   1  -2 2209.57 134.347   1
  20  -1   2 1996.90 127.554   1
  20   1   2 2254.07 134.330   1
 -22   1  -2 1707.64 112.756   1
  22  -1   2 1514.59 108.190   1
  22   1   2 1516.41 107.968   1
 -23   1  -2 5.74364 45.8892   1
  23  -1   2 51.5848 44.0211   1
 -24   1  -2 2910.54 157.071   1
  24  -1   2 2998.23 158.482   1
  24   1   2 2815.66 157.254   1
 -25  -1  -2 5.38605 40.8077   1
 -25   1  -2 71.6167 44.3016   1
  25  -1   2 10.9370 45.5941   1
  25   1   2 77.5511 48.7934   1
  26  -2  -2 405.427 67.1133   1
  25   2  -2 75.9467 47.9034   1
 -24   2   2 650.221 76.1983   1
 -24  -2   2 675.540 74.2374   1
  24   2  -2 543.741 72.8395   1
  24  -2  -2 849.852 82.7983   1
 -23   2   2-18.0450 42.5618   1
 -23  -2   2-5.67366 42.0443   1
  23  -2  -2-40.7884 48.5598   1
  23   2  -2 53.5786 49.3228   1
 -22  -2   2 906.825 82.2191   1
 -22   2   2 950.690 86.8210   1
  22   2  -2 750.548 79.4383   1
  22  -2  -2 856.635 84.5782   1
 -21   2   2 40.7432 41.8493   1
 -21  -2   2-73.4135 43.3642   1
  21  -2  -2-29.5851 43.2029   1
  21   2  -2-5.79607 42.9562   1
 -20   2   2 2947.33 162.121   1
 -20  -2   2 2775.18 158.351   1
  20  -2  -2 3011.57 163.779   1
  20   2  -2 2857.03 159.259   1
 -19   2   2 282.629 54.9292   1
 -19  -2   2 144.773 53.1047   1
  19  -2  -2 185.212 50.2764   1
  19   2  -2 315.557 55.7692   1
 -18   2   2 5363.07 256.201   1
  18  -2  -2 5955.86 261.164   1
 -17   2   2 139.430 45.3900   1
 -17  -2   2 109.442 43.1155   1
  17  -2  -2 113.477 42.8045   1
  17   2  -2 103.601 42.0918   1
 -16   2   2 92.2311 38.8124   1
 -16  -2   2 4.96553 35.9901   1
  16   2  -2-4.96074 35.6779   1
 -15   2   2 2010.79 120.718   1
 -15  -2   2 2128.91 119.250   1
  15  -2  -2 2056.86 122.089   1
  15   2  -2 1879.15 116.197   1
 -14   2   2 14449.5 576.432   1
 -14  -2   2 15965.1 578.693   1
  14  -2  -2 14846.6 578.150   1
  14   2  -2 14388.5 572.900   1
 -13   2   2 91.7642 37.1356   1
  13  -2  -2 67.9636 36.0528   1
 -13  -2   2 62.5125 34.4215   1
 -12   2   2 42867.7 1523.84   1
 -12  -2   2 40653.1 1519.46   1
  12  -2  -2 41886.5 1521.95   1
  12   2  -2 42600.7 1519.03   1
 -11   2   2 3180.43 156.355   1
 -11  -2   2 3417.13 153.819   1
  11  -2  -2 2908.19 149.994   1
  11   2  -2 3362.82 151.628   1
 -10   2   2 34277.6 1334.25   1
 -10  -2   2 38117.8 1336.55   1
  10  -2  -2 38320.6 1340.18   1
  10   2  -2 37248.6 1335.38   1
  -9   2   2 34891.6 1291.31   1
   9   2  -2 35401.4 1288.26   1
  -9  -2   2 36103.7 1288.97   1
   9  -2  -2 36758.7 1294.37   1
  -8   2   2 3602.32 157.888   1
   8   2  -2 3604.89 154.907   1
   8  -2  -2 3662.35 159.452   1
  -7   2   2 4997.19 199.812   1
   7   2  -2 4729.03 194.743   1
   7  -2  -2 5021.82 201.558   1
  -7  -2   2 4858.83 197.471   1
   6   2  -2 10149.0 348.897   1
  -6  -2   2 8440.75 347.430   1
  -5   2   2 570.183 39.7729   1
   5  -2  -2 630.178 41.3391   1
  -5  -2   2 597.982 38.5436   1
   5   2  -2 528.538 37.6610   1
  -4   2   2 285332. 10040.8   1
   4  -2  -2 284003. 10041.6   1
   4   2  -2 276737. 10036.8   1
  -4  -2   2 294990. 10035.7   1
  -3   2   2 5229.60 185.762   1
   3   2  -2 5007.60 179.452   1
   3  -2  -2 4968.50 186.885   1
  -2   2   2 2562.13 99.3476   1
   2  -2  -2 2610.37 99.6757   1
  -2  -2   2 2535.82 93.6951   1
   1  -2  -2 69040.6 2484.58   1
  -1  -2   2 72163.6 2479.80   1
  -1   2   2 69444.2 2483.50   1
   1   2  -2 70190.0 2479.48   1
   0   2   2 37880.3 1322.24   1
   0  -2  -2 37745.8 1322.81   1
   0   2  -2 36278.7 1319.49   1
   0  -2   2 37366.8 1320.67   1
  -1  -2  -2 3768.18 150.930   1
   1   2   2 4077.58 151.307   1
   1  -2   2 3628.95 149.392   1
  -1   2  -2 3722.61 149.253   1
  -2  -2  -2 291041. 10237.8   1
   2   2   2 292008. 10238.9   1
  -2   2  -2 298435. 10237.2   1
   2  -2   2 283017. 10237.7   1
   3  -2   2 21699.6 781.407   1
   3   2   2 22012.1 780.117   1
  -3  -2  -2 22256.7 780.607   1
  -3   2  -2 20325.5 779.107   1
  -5   2  -2 32641.3 1177.75   1
   5  -2   2 34806.5 1179.61   1
   5   2   2 32287.8 1176.99   1
  -5  -2  -2 31039.8 1174.12   1
   6  -2   2-3.04293 24.0479   1
   6   2   2 49.4758 23.5920   1
  -6  -2  -2 62.5489 26.5450   1
  -6   2  -2 78.1361 27.8498   1
  -7   2  -2 12099.0 469.899   1
  -7  -2  -2 12609.9 467.989   1
   7  -2   2 11690.4 466.094   1
   7   2   2 12500.1 467.565   1
  -8   2  -2 697.562 57.7091   1
  -8  -2  -2 607.455 56.5148   1
   8  -2   2 728.578 58.7181   1
   8   2   2 657.265 55.9789   1
  -9   2  -2 24634.6 913.976   1
  -9  -2  -2 24330.2 913.471   1
   9  -2   2 24940.6 916.585   1
   9   2   2 24917.4 912.994   1
 -11   2  -2 9605.09 402.945   1
 -11  -2  -2 10252.7 403.282   1
  11  -2   2 10586.2 408.151   1
  11   2   2 9692.28 400.098   1
 -12   2  -2 11110.4 420.820   1
  12  -2   2 11252.7 422.938   1
  12   2   2 10464.5 416.002   1
 -13   2  -2 8408.90 343.925   1
 -13  -2  -2 7629.76 336.705   1
  13  -2   2 8543.44 343.803   1
  13   2   2 7829.14 336.638   1
 -14   2  -2 2229.40 127.749   1
 -14  -2  -2 1786.16 118.802   1
  14  -2   2 2051.88 124.989   1
  14   2   2 2064.36 122.158   1
 -15   2  -2 18385.4 698.056   1
  15  -2   2 17827.7 698.474   1
 -16   2  -2 799.505 76.5765   1
  16  -2   2 676.989 72.9016   1
  16   2   2 684.315 72.6856   1
 -17   2  -2 330.745 56.7217   1
  17  -2   2 354.203 61.3695   1
 -17  -2  -2 344.376 55.2566   1
 -18  -2  -2 22.6701 41.4115   1
  18   2   2 74.2104 44.7539   1
 -19  -2  -2 1096.09 94.0799   1
 -19   2  -2 1364.68 101.223   1
  19   2   2 1321.79 99.1667   1
  19  -2   2 1005.14 91.6308   1
 -20   2  -2 30.3885 41.9707   1
 -20  -2  -2 5.68835 41.8607   1
  20  -2   2 35.1762 43.4631   1
  20   2   2 76.7620 47.7730   1
 -21   2  -2 2220.85 135.486   1
  21  -2   2 1736.62 125.428   1
 -22   2  -2 35.6454 47.1531   1
 -22  -2  -2 5.67084 42.6395   1
  22  -2   2 23.0600 47.2007   1
  22   2   2-5.86557 46.2559   1
 -23   2  -2 965.700 87.2414   1
  23  -2   2 798.627 80.5558   1
 -24  -2  -2 111.581 51.7434   1
  24  -2   2 253.586 63.1462   1
  24   2   2 163.660 56.1265   1
 -25  -2  -2 586.495 72.1311   1
 -25   2  -2 600.136 75.9938   1
  25  -2   2 816.040 82.8781   1
  25   2   2 699.201 76.7794   1
 -26   3   2 17.2805 45.1373   1
  26  -3  -2 38.8725 46.2893   1
 -25   3   2 348.084 65.6345   1
  25  -3  -2 215.054 55.3714   1
 -24   3   2 53.0797 48.0043   1
 -24  -3   2 11.5544 45.8628   1
  24  -3  -2 35.2673 45.7562   1
  24   3  -2 17.6041 46.5838   1
 -23  -3   2 87.0822 47.5157   1
  23   3  -2 211.985 55.9826   1
 -22   3   2 86.9767 44.0260   1
 -22  -3   2 80.5732 44.9072   1
  22  -3  -2 154.788 49.1405   1
  22   3  -2 41.2473 45.6666   1
 -21   3   2 2540.20 142.561   1
 -21  -3   2 2106.60 136.014   1
  21  -3  -2 2379.16 142.190   1
  21   3  -2 2540.85 144.874   1
 -20   3   2 508.566 66.0240   1
 -20  -3   2 614.473 67.6186   1
  20  -3  -2 433.763 65.0000   1
  20   3  -2 545.944 68.4664   1
 -19   3   2 240.535 53.8340   1
 -19  -3   2 301.321 53.8161   1
  19  -3  -2 304.547 56.4229   1
  19   3  -2 237.022 51.5983   1
 -18   3   2 254.363 56.8543   1
  18  -3  -2 304.621 57.2981   1
 -17  -3   2 7684.31 314.245   1
  17   3  -2 6914.70 310.650   1
 -16   3   2 4082.25 208.883   1
 -16  -3   2 4787.23 209.921   1
  16  -3  -2 4173.51 209.866   1
  16   3  -2 4526.33 209.531   1
 -15  -3   2 12600.6 484.869   1
  15  -3  -2 11791.7 486.033   1
  15   3  -2 12304.0 483.659   1
 -14   3   2 100.723 40.3016   1
 -14  -3   2 65.7117 35.7603   1
  14  -3  -2 76.5819 36.0972   1
  14   3  -2 81.3092 35.7321   1
 -13   3   2 8982.53 367.618   1
  13  -3  -2 8881.70 363.028   1
 -12  -3   2 10849.9 425.704   1
  11   3  -2 39420.0 1362.61   1
 -11   3   2 38714.0 1366.39   1
 -10   3   2 29509.1 1057.92   1
  10   3  -2 29034.0 1053.88   1
  10  -3  -2 28745.3 1059.53   1
 -10  -3   2 28357.2 1051.77   1
  -9   3   2 751.335 58.9393   1
   9   3  -2 690.719 53.7959   1
   9  -3  -2 707.024 57.8305   1
  -9  -3   2 714.014 53.8572   1
  -8   3   2 9277.76 378.802   1
   8   3  -2 10112.7 377.218   1
  -8  -3   2 9892.21 377.228   1
   8  -3  -2 10227.8 383.662   1
   7  -3  -2 3317.75 149.084   1
  -7   3   2 3352.24 148.137   1
  -6  -3   2 29476.4 1056.37   1
   6  -3  -2 30119.6 1062.98   1
  -6   3   2 30161.7 1063.10   1
   6   3  -2 28326.7 1056.97   1
   5   3  -2 21437.8 806.047   1
  -5  -3   2 23372.0 806.748   1
   4  -3  -2 48768.2 1773.19   1
  -4  -3   2 51153.7 1767.76   1
   4   3  -2 51057.3 1767.33   1
  -4   3   2 47822.4 1772.12   1
  -3  -3   2 14377.3 519.069   1
  -3   3   2 15248.8 523.517   1
   3   3  -2 14518.6 517.855   1
   2  -3  -2 33075.8 1130.55   1
  -2  -3   2 29397.4 1123.70   1
   2   3  -2 33460.1 1124.94   1
  -2   3   2 31144.0 1129.18   1
   1  -3  -2 69948.0 2518.74   1
   1   3  -2 72703.3 2514.05   1
  -1   3   2 71456.6 2518.43   1
  -1  -3   2 70529.0 2514.42   1
   0  -3  -2 87853.4 3125.46   1
   0   3  -2 88143.4 3120.94   1
   0  -3   2 89301.7 3121.48   1
   1   3   2 120.545 20.9762   1
  -1  -3  -2 139.003 24.4500   1
  -1   3  -2 129.549 23.5173   1
   1  -3   2 79.0231 20.8318   1
  -2  -3  -2 18881.4 668.859   1
   2   3   2 18736.6 667.334   1
   2  -3   2 18560.1 666.158   1
  -2   3  -2 17222.8 666.789   1
  -4  -3  -2 5745.50 235.575   1
   4   3   2 6379.76 237.884   1
   4  -3   2 6330.43 239.324   1
   5  -3   2 5760.15 228.164   1
  -5   3  -2 5651.94 225.106   1
   5   3   2 5126.91 222.899   1
  -5  -3  -2 5417.16 224.182   1
   6  -3   2 7264.41 280.259   1
   6   3   2 6893.90 277.525   1
  -6  -3  -2 6597.99 276.334   1
  -6   3  -2 6817.92 277.238   1
  -7   3  -2 4700.38 205.006   1
  -7  -3  -2 4916.78 204.442   1
   7  -3   2 4413.41 203.147   1
   7   3   2 4864.87 204.283   1
  -8   3  -2 1153.04 76.4832   1
  -8  -3  -2 1070.48 71.1673   1
   8  -3   2 958.730 72.2930   1
   8   3   2 1040.86 71.7978   1
  -9   3  -2 17067.8 606.992   1
  -9  -3  -2 15784.1 597.175   1
   9  -3   2 15364.0 598.352   1
   9   3   2 14974.3 596.723   1
 -10   3  -2 23534.0 877.629   1
  10  -3   2 23493.4 876.498   1
 -11   3  -2 13400.5 541.835   1
 -11  -3  -2 13656.7 540.380   1
  11  -3   2 14690.1 548.494   1
  11   3   2 14262.4 543.342   1
 -12   3  -2 22957.3 867.057   1
 -12  -3  -2 22888.4 863.235   1
  12  -3   2 22457.6 866.246   1
  12   3   2 23882.2 865.626   1
 -13   3  -2-15.2609 33.3079   1
 -13  -3  -2 19.3760 33.4640   1
  13  -3   2 97.2551 42.9036   1
  13   3   2 69.9834 37.3395   1
 -14   3  -2 3150.01 167.117   1
 -14  -3  -2 3244.47 165.766   1
  14  -3   2 3136.01 166.661   1
  14   3   2 3242.36 167.890   1
 -15   3  -2 4991.44 229.353   1
  15  -3   2 4473.19 223.415   1
  15   3   2 4890.98 226.255   1
 -16   3  -2 1681.82 116.581   1
 -16  -3  -2 1525.85 106.848   1
  16  -3   2 1555.37 110.910   1
  16   3   2 1654.88 111.600   1
 -17   3  -2 1288.67 98.2271   1
 -17  -3  -2 1271.22 96.0332   1
  17  -3   2 1358.65 101.976   1
  17   3   2 1107.60 93.4985   1
 -18   3  -2 23.0770 42.4749   1
 -18  -3  -2 67.5303 45.2680   1
  18  -3   2 71.0198 44.5335   1
  18   3   2 40.4540 46.4857   1
 -19  -3  -2 1060.97 88.9946   1
  19  -3   2 983.330 92.0010   1
  19   3   2 1090.38 89.1104   1
 -20  -3  -2 1370.60 104.641   1
 -20   3  -2 1490.31 105.213   1
  20   3   2 1328.62 105.234   1
 -21   3  -2 5.97893 48.6806   1
  21  -3   2 89.1721 53.1793   1
 -22  -3  -2 2904.82 158.823   1
 -22   3  -2 2644.42 157.893   1
  22  -3   2 2888.78 157.987   1
  22   3   2 2701.10 156.463   1
 -23   3  -2 65.3407 43.7130   1
 -23  -3  -2 67.9070 46.0683   1
  23  -3   2 22.6691 47.7932   1
  23   3   2-5.72828 46.9158   1
 -24   3  -2 193.639 55.9644   1
 -24  -3  -2 138.308 49.1316   1
  24  -3   2 132.906 51.3951   1
  24   3   2 285.548 61.1331   1
 -25  -3  -2 21.4077 41.6642   1
  25   3   2 38.1108 48.6917   1
 -26   4   2 797.764 80.6245   1
  25  -4  -2-92.3298 54.7311   1
 -24   4   2 17.1895 41.8469   1
  24  -4  -2-41.0886 47.1937   1
  24   4  -2-81.4543 49.3384   1
 -23   4   2 114.542 50.1998   1
 -23  -4   2 17.1995 38.9448   1
  23  -4  -2 35.4519 44.4662   1
  23   4  -2 52.6789 47.3786   1
 -22   4   2 126.769 49.2869   1
 -22  -4   2 195.191 51.2299   1
  22  -4  -2 144.142 50.4770   1
  22   4  -2 285.946 58.9951   1
 -21   4   2 942.160 88.2217   1
  21  -4  -2 963.127 87.1977   1
 -20  -4   2 1335.28 99.8162   1
 -19   4   2 754.262 75.7448   1
 -19  -4   2 779.916 75.9569   1
  19  -4  -2 868.082 80.6522   1
  19   4  -2 728.018 73.7506   1
 -18   4   2 797.029 76.3338   1
 -18  -4   2 736.961 74.4118   1
  18  -4  -2 792.156 79.1565   1
  18   4  -2 648.071 70.1134   1
 -17   4   2 1066.54 89.4321   1
 -17  -4   2 1199.64 88.6126   1
  17   4  -2 1151.59 89.1233   1
 -16   4   2 7754.89 321.373   1
 -16  -4   2 7836.51 318.122   1
  16  -4  -2 6957.16 315.918   1
  16   4  -2 7109.24 313.597   1
 -15   4   2 156.004 47.7507   1
 -15  -4   2 176.241 43.6527   1
  15  -4  -2 177.160 43.7506   1
  15   4  -2 178.019 44.2962   1
 -14   4   2 1046.84 82.4464   1
  14   4  -2 970.989 75.2173   1
  14  -4  -2 837.431 77.7222   1
 -14  -4   2 1034.58 78.4495   1
 -13   4   2 434.862 54.1451   1
  13  -4  -2 333.418 49.8947   1
  12   4  -2 10437.5 399.073   1
 -12  -4   2 10410.1 400.028   1
 -12   4   2 9378.25 400.396   1
  12  -4  -2 9824.51 401.840   1
  11   4  -2 8089.06 319.085   1
 -11  -4   2 7626.10 316.417   1
  10  -4  -2 15938.0 627.881   1
 -10   4   2 16261.4 625.903   1
  10   4  -2 17501.4 623.883   1
  -9  -4   2 11340.9 438.955   1
   9  -4  -2 12032.0 449.341   1
   9   4  -2 11783.9 440.961   1
  -9   4   2 11038.8 443.697   1
  -8  -4   2 1559.32 82.4339   1
   8  -4  -2 1424.15 85.8332   1
   8   4  -2 1617.60 84.0617   1
  -8   4   2 1441.65 85.4948   1
  -7  -4   2 2206.69 107.445   1
   7  -4  -2 2233.09 111.749   1
  -7   4   2 2261.77 111.701   1
   7   4  -2 2332.29 107.415   1
   6  -4  -2 54910.2 1933.13   1
  -6   4   2 53345.3 1931.94   1
   5  -4  -2 211.950 29.7478   1
  -5  -4   2 253.329 27.8656   1
  -5   4   2 294.291 32.7953   1
   5   4  -2 260.574 27.4205   1
   4  -4  -2 8053.94 293.192   1
   4   4  -2 7356.10 285.011   1
  -4   4   2 7477.11 291.727   1
  -4  -4   2 7375.49 285.997   1
  -3  -4   2 4903.10 201.679   1
   3   4  -2 5563.65 203.620   1
  -2  -4   2 35301.6 1268.30   1
   2   4  -2 35951.6 1269.22   1
   1   4  -2 16252.9 561.822   1
  -1  -4   2 14614.9 561.199   1
   0   4  -2 40933.2 1471.86   1
   0  -4   2 41797.2 1472.76   1
  -1   4  -2 3562.31 150.214   1
   1  -4   2 3727.65 151.177   1
  -2  -4  -2 79446.5 2834.79   1
   2   4   2 80578.3 2835.07   1
  -3  -4  -2 18998.6 735.590   1
   3   4   2 20590.7 736.647   1
   3  -4   2 20290.9 735.729   1
  -3   4  -2 20650.1 736.539   1
  -4  -4  -2 56530.4 1979.74   1
   4   4   2 56665.4 1978.98   1
   4  -4   2 52202.7 1978.10   1
  -4   4  -2 56550.5 1979.86   1
  -5  -4  -2 34901.2 1279.92   1
   5   4   2 34998.4 1278.93   1
   5  -4   2 35471.9 1281.99   1
  -5   4  -2 36544.9 1281.69   1
  -6  -4  -2 4278.64 193.475   1
   6   4   2 4374.78 193.741   1
  -6   4  -2 4563.03 195.679   1
   6  -4   2 4738.03 197.793   1
   7  -4   2 1260.55 83.6725   1
  -7   4  -2 1304.58 82.5578   1
   7   4   2 1374.12 82.5811   1
  -7  -4  -2 1460.51 84.2521   1
   8  -4   2 16.0114 26.1876   1
  -8  -4  -2-15.0859 27.3247   1
   8   4   2-7.50875 25.9151   1
  -8   4  -2 3.96191 30.2106   1
   9   4   2 3288.52 160.925   1
  -9  -4  -2 3418.52 161.848   1
  10   4   2 944.116 73.4869   1
 -10  -4  -2 892.912 71.3490   1
  10  -4   2 897.545 75.0078   1
 -10   4  -2 892.589 74.7343   1
  11   4   2 25243.7 940.698   1
 -11  -4  -2 24890.3 940.466   1
  11  -4   2 23912.9 939.024   1
 -11   4  -2 27710.7 953.448   1
  12   4   2 4052.23 194.235   1
 -12  -4  -2 3998.64 193.213   1
  12  -4   2 3821.84 193.478   1
 -12   4  -2 4315.72 200.660   1
  13   4   2 9788.47 394.764   1
 -13  -4  -2 9228.51 391.333   1
  13  -4   2 9390.23 396.430   1
 -13   4  -2 10137.1 399.910   1
  14   4   2 9639.24 407.270   1
 -14  -4  -2 10408.3 411.007   1
  15   4   2 42.9548 40.4850   1
 -15  -4  -2 149.463 43.0133   1
  15  -4   2 69.2026 47.3121   1
 -15   4  -2 83.1241 46.8153   1
  16   4   2 242.973 54.8927   1
 -16  -4  -2 285.461 55.4609   1
  16  -4   2 138.331 49.9953   1
 -16   4  -2 210.216 52.1253   1
  17   4   2 992.898 86.7303   1
 -17  -4  -2 1088.39 86.9158   1
  17  -4   2 891.694 86.1651   1
 -17   4  -2 1008.50 90.2272   1
  18  -4   2 372.173 63.3723   1
 -18   4  -2 456.119 66.7973   1
  19   4   2 653.096 74.4122   1
 -19  -4  -2 664.347 72.3604   1
  19  -4   2 746.389 78.6711   1
 -19   4  -2 739.022 75.9531   1
  20   4   2 638.121 76.3897   1
 -20  -4  -2 476.996 70.6191   1
  21  -4   2 2254.48 139.905   1
  21   4   2 2280.70 138.592   1
 -21   4  -2 2436.09 141.012   1
 -21  -4  -2 2123.20 133.078   1
  22   4   2-17.2507 49.5708   1
 -22  -4  -2-28.3380 47.5127   1
  23   4   2 79.2026 49.5595   1
 -23   4  -2 17.4746 43.8033   1
  23  -4   2-17.0761 44.6007   1
 -23  -4  -2 27.9567 41.7465   1
 -24   4  -2 227.010 55.6313   1
  24  -4   2 206.923 57.1527   1
 -26   5   2-22.0844 43.5457   1
  26  -5  -2-27.9036 48.6308   1
 -25   5   2 244.349 54.2069   1
  25  -5  -2 326.146 63.1329   1
 -23  -5   2 1271.05 96.2422   1
  23   5  -2 1197.79 96.7148   1
 -23   5   2 1206.77 102.199   1
  23  -5  -2 1231.80 102.988   1
 -22  -5   2 107.407 44.4204   1
  22   5  -2 87.6650 47.9714   1
 -21   5   2 510.704 68.5089   1
  21  -5  -2 568.739 71.4383   1
 -21  -5   2 501.611 65.1218   1
 -20   5   2 639.090 73.0109   1
 -20  -5   2 668.962 72.8955   1
  20  -5  -2 882.376 82.8833   1
  20   5  -2 728.501 75.2857   1
 -19   5   2 592.112 72.7448   1
 -19  -5   2 636.002 68.4783   1
  19  -5  -2 603.934 74.9254   1
  19   5  -2 684.011 72.5394   1
 -18   5   2 312.737 55.9131   1
 -18  -5   2 219.028 48.1295   1
  18  -5  -2 284.036 55.3325   1
  18   5  -2 354.871 55.7926   1
 -17   5   2 2944.18 162.677   1
 -17  -5   2 3282.69 163.331   1
  17  -5  -2 2890.11 163.070   1
  17   5  -2 3006.82 160.428   1
 -16  -5   2 3941.75 189.157   1
  16  -5  -2 3820.82 190.878   1
  16   5  -2 3796.38 188.030   1
 -15   5   2 4825.51 239.260   1
  15   5  -2 5440.32 239.319   1
 -15  -5   2 5731.28 240.931   1
  15  -5  -2 5179.63 242.843   1
 -14   5   2 4.91238 32.7490   1
 -14  -5   2 9.06016 31.2802   1
  14   5  -2 41.6207 35.7590   1
  14  -5  -2 45.4397 39.5623   1
 -13  -5   2 18240.5 674.435   1
  13   5  -2 18382.7 676.847   1
 -13   5   2 17084.6 677.842   1
  13  -5  -2 17454.6 680.263   1
 -12  -5   2 1094.00 78.3877   1
  12   5  -2 1113.02 79.7083   1
 -12   5   2 1179.84 84.2041   1
  12  -5  -2 1259.85 86.9099   1
 -11  -5   2 28705.6 1049.80   1
  11   5  -2 30461.9 1052.64   1
 -11   5   2 27573.7 1055.12   1
  11  -5  -2 27753.6 1056.98   1
  10   5  -2 11772.1 464.089   1
 -10  -5   2 12350.3 467.030   1
   9   5  -2 4368.35 187.380   1
  -9   5   2 4277.95 193.290   1
   9  -5  -2 4219.63 194.613   1
  -8  -5   2 33.6502 24.1300   1
   8   5  -2 12.0998 23.3915   1
  -8   5   2 7.22190 26.7651   1
   8  -5  -2 10.6262 26.0611   1
  -7  -5   2 1400.09 77.6423   1
   7   5  -2 1431.03 77.7059   1
   7  -5  -2 1301.54 82.7702   1
  -7   5   2 1407.67 82.7655   1
   6  -5  -2 23548.1 859.019   1
   6   5  -2 23784.8 851.228   1
  -6  -5   2 23140.5 850.201   1
  -6   5   2 23150.8 857.685   1
   5  -5  -2 106703. 3853.02   1
   5   5  -2 108772. 3846.23   1
  -5   5   2 109762. 3852.60   1
  -5  -5   2 109701. 3845.86   1
  -4   5   2 5573.58 226.947   1
   4  -5  -2 5590.46 227.464   1
  -3   5   2 13074.9 487.539   1
   3  -5  -2 12951.0 489.086   1
   2  -5  -2 8067.34 309.792   1
  -2   5   2 7924.90 308.727   1
   1  -5  -2 18099.9 690.853   1
  -1   5   2 19804.4 693.864   1
   0  -5  -2 13727.1 511.897   1
   0   5  -2 14152.2 508.129   1
   0   5   2 13821.1 510.366   1
   0  -5   2 13204.5 508.194   1
  -1  -5  -2 81933.5 2921.10   1
   1   5   2 83255.4 2920.02   1
  -1   5  -2 84070.8 2918.60   1
   1  -5   2 80209.5 2917.40   1
   2   5   2 3088.92 141.100   1
  -2  -5  -2 3017.27 141.879   1
  -2   5  -2 3396.33 142.017   1
   2  -5   2 3269.35 142.221   1
  -3  -5  -2 2841.31 130.815   1
   3   5   2 2871.02 130.836   1
   3  -5   2 2990.46 133.389   1
  -3   5  -2 2783.66 131.144   1
  -4  -5  -2 5926.67 238.788   1
   4   5   2 5808.46 237.945   1
   4  -5   2 5744.98 237.767   1
  -4   5  -2 5766.39 239.346   1
  -5  -5  -2 241.581 35.4159   1
   5   5   2 189.735 33.0897   1
   5  -5   2 135.188 32.3741   1
  -5   5  -2 180.510 32.8691   1
  -6  -5  -2 25488.6 920.023   1
   6   5   2 24267.0 918.073   1
   6  -5   2 25576.9 922.103   1
  -6   5  -2 24866.9 919.915   1
  -7  -5  -2 1937.54 107.051   1
   7   5   2 2035.09 108.199   1
   7  -5   2 2016.92 111.305   1
  -7   5  -2 1910.60 107.952   1
  -8  -5  -2 613.260 58.2246   1
   8   5   2 702.142 60.6366   1
   9  -5   2 35064.5 1256.53   1
  -9   5  -2 33575.2 1254.87   1
 -10  -5  -2 1321.23 87.7975   1
 -10   5  -2 1172.06 88.8840   1
  10  -5   2 1475.08 95.5630   1
  10   5   2 1480.38 91.6489   1
  11   5   2 7823.68 315.021   1
 -11  -5  -2 7638.71 313.129   1
  11  -5   2 7329.95 316.882   1
 -11   5  -2 6936.83 313.060   1
  12   5   2 16004.9 658.653   1
 -12  -5  -2 17752.4 663.477   1
  12  -5   2 16734.9 664.003   1
  13   5   2 2766.29 151.860   1
 -13  -5  -2 3013.24 154.111   1
  14  -5   2-21.9969 42.5235   1
 -14   5  -2 81.7694 42.4368   1
 -15  -5  -2 10276.2 403.242   1
 -15   5  -2 10225.9 405.388   1
  16   5   2 192.340 51.0805   1
 -16  -5  -2 212.380 49.6713   1
  16  -5   2 171.650 51.7651   1
 -16   5  -2 212.530 50.7402   1
  17   5   2-11.2174 40.0132   1
 -17  -5  -2-33.3133 40.2341   1
  18   5   2 91.2968 49.5044   1
 -18  -5  -2 72.9238 43.1326   1
  18  -5   2 47.2890 45.4451   1
 -18   5  -2 52.7497 45.9756   1
  19   5   2 1377.80 106.190   1
 -19  -5  -2 1522.76 107.529   1
  19  -5   2 1503.97 110.088   1
 -19   5  -2 1444.50 111.071   1
 -20  -5  -2 402.125 62.4602   1
  20   5   2 272.544 60.8474   1
  20  -5   2 357.941 64.7881   1
  21   5   2 178.629 56.2928   1
 -21  -5  -2 201.720 54.3045   1
 -21   5  -2 275.160 58.7819   1
  22   5   2 667.055 74.8013   1
 -22  -5  -2 590.377 69.1412   1
  22  -5   2 611.248 76.4158   1
 -22   5  -2 685.142 74.7232   1
  23   5   2 290.896 64.2046   1
  23  -5   2 308.369 59.1703   1
 -23   5  -2 272.285 56.0742   1
  24   5   2 594.287 72.5981   1
 -24  -5  -2 600.279 68.4640   1
  24  -5   2 660.108 73.6397   1
 -24   5  -2 638.988 74.8527   1
  26  -6  -2 93.6036 55.1252   1
 -26   6   2 198.369 54.3336   1
  24  -6  -2-34.5880 45.7519   1
 -24   6   2 39.9294 45.5613   1
  23  -6  -2 87.3693 52.8880   1
 -23   6   2 5.77597 46.4535   1
  22   6  -2 139.675 52.5015   1
 -22  -6   2 223.111 53.1466   1
 -22   6   2 207.986 53.9088   1
  21   6  -2 207.961 55.7804   1
 -21  -6   2 225.412 51.5408   1
  21  -6  -2 196.148 57.8203   1
 -21   6   2 291.657 55.7090   1
  20   6  -2 509.508 64.8427   1
 -20  -6   2 530.159 62.9357   1
  20  -6  -2 461.350 69.9425   1
 -20   6   2 599.328 70.6921   1
  19   6  -2 28.1065 41.0656   1
 -19   6   2 57.1418 49.8078   1
 -19  -6   2 48.8450 37.8071   1
  19  -6  -2 35.3312 45.5449   1
 -18  -6   2 853.994 80.2434   1
 -18   6   2 957.749 84.3505   1
  18   6  -2 878.274 80.2277   1
  17  -6  -2 333.852 58.6328   1
 -17   6   2 415.529 61.7192   1
 -16  -6   2 971.360 79.5891   1
  16   6  -2 1031.73 82.8231   1
 -16   6   2 1014.55 82.4937   1
  16  -6  -2 930.040 82.5249   1
  15   6  -2 44.2670 36.2340   1
 -15  -6   2 68.9199 36.5343   1
 -14  -6   2 446.794 56.6103   1
  14   6  -2 401.059 54.0371   1
  14  -6  -2 475.438 60.5936   1
 -13  -6   2 637.903 62.2816   1
  13   6  -2 631.471 61.4898   1
 -13   6   2 538.411 61.7625   1
  13  -6  -2 690.185 69.1375   1
 -12   6   2 40.9875 32.0854   1
  12  -6  -2 133.652 42.5551   1
 -11  -6   2 1880.43 105.568   1
  11   6  -2 1774.31 104.709   1
 -11   6   2 1850.85 107.877   1
  11  -6  -2 1699.31 106.918   1
 -10  -6   2 1379.96 83.4389   1
  10   6  -2 1280.79 82.5225   1
 -10   6   2 1091.98 81.5209   1
  10  -6  -2 1299.93 86.6442   1
   9   6  -2 3942.70 175.218   1
  -9  -6   2 3747.66 173.743   1
   8   6  -2 23959.9 915.420   1
   8  -6  -2 24819.0 922.341   1
  -8   6   2 26424.8 924.509   1
  -7  -6   2 1610.74 87.2281   1
   7  -6  -2 1648.54 94.1943   1
   7   6  -2 1452.72 85.3791   1
  -7   6   2 1669.38 94.1631   1
   6  -6  -2 1715.51 93.6918   1
  -6  -6   2 1611.58 86.5464   1
  -6   6   2 1626.23 92.3315   1
   6   6  -2 1659.59 87.5977   1
  -5  -6   2 3189.40 138.053   1
  -5   6   2 2695.52 141.764   1
   5   6  -2 3158.95 136.154   1
   5  -6  -2 2958.34 143.590   1
  -4  -6   2 44.2552 21.7093   1
  -4   6   2-3.03423 21.6572   1
   4   6  -2 30.9855 18.7248   1
   4  -6  -2 15.7656 23.2072   1
  -3  -6   2 12.5550 20.9345   1
   3  -6  -2 6.00373 23.3696   1
   3   6  -2 40.3272 19.8842   1
  -3   6   2 5.83473 21.4677   1
   2  -6  -2 48266.3 1730.19   1
  -2  -6   2 47640.9 1726.60   1
   2   6  -2 48280.0 1725.69   1
  -2   6   2 49216.7 1730.55   1
   1  -6  -2 3453.59 150.141   1
   1   6  -2 3206.71 144.399   1
  -1   6   2 3360.90 148.883   1
  -1  -6   2 3339.61 145.940   1
   0  -6  -2 2134.58 109.252   1
   0   6  -2 2195.83 106.360   1
   0   6   2 2284.37 109.724   1
   0  -6   2 2346.65 108.409   1
  -1  -6  -2 2371.35 117.857   1
  -1   6  -2 2349.52 113.667   1
   1   6   2 2320.07 115.422   1
   1  -6   2 2511.00 115.474   1
  -2  -6  -2 124122. 4436.00   1
   2   6   2 122742. 4432.74   1
  -2   6  -2 127100. 4432.26   1
   2  -6   2 127101. 4432.74   1
   3   6   2 8260.23 329.155   1
  -3  -6  -2 8401.04 329.334   1
  -3   6  -2 8357.97 330.090   1
   3  -6   2 8277.12 331.352   1
  -4   6  -2 15824.0 599.094   1
   4  -6   2 16133.2 600.161   1
   4   6   2 16104.6 598.199   1
  -4  -6  -2 15695.4 597.528   1
  -5   6  -2 4804.98 202.777   1
   5  -6   2 4256.75 197.868   1
   5   6   2 4533.03 197.925   1
  -5  -6  -2 4624.31 198.523   1
  -6   6  -2-7.67601 27.8068   1
   6  -6   2 35.0843 30.3382   1
   6   6   2-7.30625 25.2161   1
  -6  -6  -2-11.2809 25.2873   1
   7   6   2 3506.83 165.394   1
  -7  -6  -2 3541.71 166.602   1
   8  -6   2 210.392 41.3600   1
  -8   6  -2 252.034 40.7673   1
  -9   6  -2 7165.09 313.763   1
   9  -6   2 7989.21 321.811   1
   9   6   2 7674.81 313.075   1
  -9  -6  -2 7474.73 313.433   1
 -10   6  -2 5269.56 253.212   1
 -10  -6  -2 5991.59 257.949   1
  10   6   2 6203.13 256.021   1
  10  -6   2 5797.18 257.364   1
 -11  -6  -2 2508.28 136.488   1
  11   6   2 2293.41 132.072   1
  11  -6   2 2341.46 135.032   1
 -11   6  -2 2584.20 139.197   1
 -12  -6  -2 770.850 70.3153   1
  12   6   2 910.514 75.0763   1
  12  -6   2 787.470 75.1248   1
 -12   6  -2 931.874 76.0627   1
 -13  -6  -2 927.257 78.0030   1
  13   6   2 893.899 77.8556   1
  13  -6   2 876.877 78.6727   1
 -13   6  -2 984.185 83.1934   1
 -14  -6  -2 943.254 77.4488   1
 -14   6  -2 1050.00 87.4171   1
  15  -6   2 62.0310 39.4713   1
  15   6   2 113.555 44.9917   1
 -15   6  -2 129.534 44.6035   1
 -15  -6  -2 171.268 45.1673   1
 -16  -6  -2 3121.55 159.794   1
  16   6   2 2726.09 156.394   1
  16  -6   2 2929.71 163.912   1
 -16   6  -2 2825.05 159.993   1
 -17  -6  -2 2959.28 162.016   1
  17   6   2 2881.24 161.797   1
  17  -6   2 3019.66 167.243   1
 -17   6  -2 3330.49 169.620   1
 -18  -6  -2 2503.64 142.439   1
  18   6   2 2439.65 143.030   1
  18  -6   2 2468.05 148.022   1
 -18   6  -2 2544.43 146.933   1
  19   6   2 17.2908 44.8633   1
 -19   6  -2 58.4935 48.4698   1
 -19  -6  -2-21.9024 41.1775   1
  19  -6   2 53.3100 49.9412   1
 -20   6  -2 1380.62 109.321   1
  20  -6   2 1552.42 112.048   1
  21   6   2 794.191 79.4619   1
  21  -6   2 601.999 76.7700   1
 -21   6  -2 536.287 76.2257   1
 -21  -6  -2 647.249 72.6922   1
  22  -6   2 778.909 83.5978   1
 -22   6  -2 879.938 85.0993   1
  23  -6   2 45.1453 50.7128   1
 -23  -6  -2-38.6772 45.7787   1
  23   6   2 33.1192 50.3433   1
 -23   6  -2-5.51891 47.5711   1
  25  -7  -2 111.321 47.7180   1
 -25   7   2 181.824 53.7926   1
  24  -7  -2 11.3459 49.4266   1
 -24   7   2-16.8807 45.7895   1
 -22  -7   2 1151.23 95.6728   1
 -22   7   2 1297.33 98.5352   1
  22  -7  -2 1353.66 105.405   1
  22   7  -2 1115.24 94.6959   1
 -21  -7   2 23.0505 41.4803   1
  21   7  -2 98.2604 47.6507   1
  20  -7  -2 628.457 74.2582   1
 -20   7   2 482.385 69.4539   1
 -19  -7   2 1844.91 120.197   1
 -19   7   2 2103.04 127.143   1
  19  -7  -2 1998.76 124.383   1
  18   7  -2 2069.07 127.896   1
 -18  -7   2 2134.98 128.460   1
  17   7  -2 242.061 49.6214   1
 -17  -7   2 258.533 48.7322   1
  17  -7  -2 132.111 46.7658   1
 -16   7   2 444.295 61.0770   1
  16   7  -2 308.994 54.6702   1
 -16  -7   2 456.498 60.7344   1
  16  -7  -2 405.440 59.0435   1
 -15   7   2 6483.50 281.381   1
  15   7  -2 6293.72 277.050   1
 -15  -7   2 6486.12 279.554   1
  15  -7  -2 6011.73 278.116   1
  14   7  -2 3315.97 168.775   1
 -14  -7   2 3390.90 169.049   1
 -13   7   2 162.586 44.7338   1
  13   7  -2 111.095 37.9495   1
 -13  -7   2 126.658 39.3647   1
  13  -7  -2 128.009 43.8954   1
 -12   7   2 4704.64 208.568   1
  12   7  -2 4390.11 201.159   1
  12  -7  -2 4366.03 206.924   1
 -12  -7   2 3932.75 198.098   1
  11  -7  -2 346.821 52.0217   1
 -11   7   2 274.140 50.0643   1
 -10   7   2 5196.54 232.990   1
  10   7  -2 5270.92 226.602   1
 -10  -7   2 5102.53 225.218   1
  10  -7  -2 5193.65 232.441   1
  -9   7   2 17088.2 631.728   1
   9   7  -2 15848.1 621.446   1
  -9  -7   2 16708.7 622.728   1
   9  -7  -2 16466.7 629.842   1
  -8   7   2 2469.95 128.921   1
  -8  -7   2 2443.22 123.283   1
   8  -7  -2 2372.18 127.744   1
   8   7  -2 2399.24 122.479   1
   7   7  -2 973.691 66.3665   1
   6  -7  -2 1024.94 72.2570   1
  -6   7   2 993.048 71.4636   1
   6   7  -2 1087.02 69.3583   1
  -6  -7   2 928.233 67.1070   1
   5  -7  -2 6631.34 274.502   1
  -5   7   2 6868.36 274.496   1
   5   7  -2 6693.13 268.859   1
  -5  -7   2 6467.42 268.959   1
   4  -7  -2 232.395 36.3140   1
  -4   7   2 246.377 36.4333   1
   4   7  -2 216.438 33.8555   1
  -4  -7   2 239.572 34.0692   1
   3  -7  -2 1614.89 89.2178   1
  -3   7   2 1512.77 87.1023   1
   3   7  -2 1633.86 85.2314   1
  -3  -7   2 1351.78 81.2618   1
   2  -7  -2 4461.03 188.355   1
  -2   7   2 4304.87 186.294   1
   2   7  -2 4131.65 181.794   1
  -2  -7   2 4367.62 185.140   1
  -1  -7   2 4194.74 174.434   1
   1   7  -2 4038.89 172.270   1
  -1   7   2 3666.25 171.982   1
   1  -7  -2 4040.28 175.550   1
   0  -7   2 17232.2 629.202   1
   0   7  -2 16694.6 627.360   1
   0   7   2 16859.3 631.735   1
   0  -7  -2 16702.4 630.593   1
   1  -7   2 16070.7 577.619   1
  -1   7  -2 14442.6 573.367   1
   1   7   2 15608.4 577.399   1
  -1  -7  -2 15450.8 578.063   1
   2  -7   2 95.7214 28.3919   1
  -2   7  -2 117.742 29.7780   1
   2   7   2 101.145 28.9900   1
  -2  -7  -2 117.323 30.6164   1
   3  -7   2 5263.72 229.211   1
  -3  -7  -2 5577.76 231.782   1
   3   7   2 5238.85 227.278   1
  -3   7  -2 5455.83 228.503   1
  -4   7  -2 1509.83 90.2472   1
   4  -7   2 1603.25 91.0324   1
   4   7   2 1375.87 87.1857   1
  -4  -7  -2 1614.63 91.1923   1
  -5   7  -2 557.001 53.3648   1
   5  -7   2 537.314 53.0045   1
   5   7   2 467.202 49.6547   1
  -5  -7  -2 457.076 48.6135   1
  -7   7  -2 596.613 59.1593   1
   7  -7   2 765.756 65.1023   1
   7   7   2 636.176 58.9167   1
  -7  -7  -2 698.915 60.5494   1
  -8   7  -2 693.054 62.4559   1
   8  -7   2 730.040 64.8081   1
   8   7   2 676.057 62.9126   1
  -8  -7  -2 655.175 66.4579   1
  -9   7  -2 7388.65 327.119   1
   9  -7   2 8243.71 333.672   1
   9   7   2 7729.30 325.405   1
  -9  -7  -2 8340.40 331.754   1
 -10   7  -2 14981.7 587.869   1
  10  -7   2 16487.1 596.315   1
  10   7   2 14858.0 584.823   1
 -10  -7  -2 14430.9 584.571   1
 -11   7  -2 6547.18 284.048   1
  11  -7   2 6462.99 284.547   1
  11   7   2 6331.18 279.683   1
 -11  -7  -2 6611.42 283.436   1
 -12   7  -2 36.5923 39.6470   1
 -12  -7  -2 126.129 41.8603   1
  12  -7   2 68.5250 41.3566   1
  12   7   2 29.9468 34.2328   1
  13  -7   2 2882.57 163.038   1
 -13   7  -2 3246.53 164.883   1
 -14   7  -2 387.181 60.4485   1
 -14  -7  -2 345.564 52.4122   1
  14   7   2 362.912 54.6093   1
  14  -7   2 282.724 55.2149   1
 -15  -7  -2 3381.44 169.937   1
  15   7   2 2869.36 163.529   1
 -15   7  -2 3601.00 179.582   1
  15  -7   2 2868.59 164.520   1
 -16   7  -2 503.125 66.2376   1
  16   7   2 391.864 57.7483   1
  16  -7   2 366.287 64.1569   1
 -16  -7  -2 367.912 57.7754   1
  17  -7   2 563.731 68.5031   1
 -17   7  -2 449.562 64.4182   1
  18  -7   2 95.7850 51.0715   1
 -18  -7  -2 62.7403 45.5955   1
  18   7   2 66.9577 45.7204   1
 -18   7  -2-5.75316 45.4056   1
  19  -7   2 138.963 53.0636   1
 -19   7  -2 249.525 56.3202   1
  19   7   2 185.128 51.1040   1
 -19  -7  -2 189.053 49.0262   1
 -20   7  -2 1116.04 89.9694   1
  20  -7   2 949.978 87.1440   1
  20   7   2 982.406 87.3211   1
 -20  -7  -2 996.213 87.7222   1
  21  -7   2 57.6241 48.3045   1
  21   7   2-16.7902 42.9762   1
 -21  -7  -2 16.9968 41.0525   1
 -22   7  -2-34.0284 46.9892   1
  22  -7   2 17.0236 50.7392   1
  22   7   2-5.56643 43.3219   1
 -22  -7  -2-11.1608 41.3544   1
  23  -7   2-16.9435 48.7704   1
  23   7   2 104.069 50.2828   1
 -23  -7  -2 153.364 51.2369   1
  25  -8  -2 70.8171 47.0070   1
 -25   8   2 54.3060 46.6070   1
  23  -8  -2 35.1837 50.8281   1
 -23   8   2 22.3597 46.5954   1
  22  -8  -2 276.789 59.2681   1
 -22   8   2 280.625 55.4259   1
 -21   8   2 131.364 44.1825   1
  21  -8  -2 158.858 54.4459   1
  21   8  -2 210.200 55.0454   1
 -21  -8   2 122.339 47.7119   1
  20   8  -2 466.817 66.4121   1
 -20  -8   2 439.842 64.1951   1
 -19   8   2 220.087 49.9415   1
  19  -8  -2 191.975 45.8184   1
 -19  -8   2 160.262 48.3798   1
 -18   8   2 1955.01 120.506   1
  18   8  -2 2091.21 123.416   1
  18  -8  -2 1904.65 121.301   1
  17   8  -2 201.748 50.1060   1
 -17  -8   2 149.367 45.7049   1
 -16   8   2 645.687 69.6531   1
  16   8  -2 467.033 61.7022   1
  16  -8  -2 536.822 65.3555   1
 -15   8   2 8460.12 347.738   1
  15   8  -2 8312.21 346.261   1
 -15  -8   2 7349.69 341.166   1
  15  -8  -2 8689.36 351.522   1
 -14   8   2 2166.26 132.061   1
  14   8  -2 2304.24 130.912   1
 -14  -8   2 2531.20 135.867   1
  14  -8  -2 2238.13 134.253   1
  13   8  -2 846.574 74.4435   1
 -13  -8   2 993.812 78.5986   1
 -12   8   2 2716.41 146.208   1
  12   8  -2 2696.68 142.077   1
 -12  -8   2 2582.60 141.106   1
  12  -8  -2 2677.47 145.162   1
 -11   8   2 1692.24 108.837   1
  11   8  -2 1847.37 107.960   1
 -11  -8   2 1831.39 106.996   1
  11  -8  -2 1821.29 112.605   1
 -10   8   2 6304.49 270.983   1
  10   8  -2 6529.10 264.840   1
  10  -8  -2 6101.69 267.197   1
 -10  -8   2 5612.02 258.464   1
   9  -8  -2 6519.45 278.056   1
  -9   8   2 6390.98 277.067   1
  -8   8   2 7611.36 309.085   1
   8  -8  -2 7437.43 308.045   1
   8   8  -2 7096.97 300.823   1
  -8  -8   2 7287.54 301.618   1
  -7  -8   2 2551.58 130.557   1
   7  -8  -2 2657.31 136.539   1
  -7   8   2 2504.35 133.922   1
  -6  -8   2 4868.61 208.189   1
  -6   8   2 4662.25 211.299   1
   6  -8  -2 4760.49 212.423   1
   6   8  -2 4797.35 207.813   1
  -5  -8   2 26923.6 987.318   1
   5   8  -2 27020.7 987.452   1
  -4  -8   2 3148.95 146.601   1
  -4   8   2 2935.89 147.069   1
   4  -8  -2 3399.63 154.405   1
   4   8  -2 3010.25 145.783   1
  -3  -8   2 749.213 55.7392   1
  -3   8   2 616.899 55.4702   1
   3  -8  -2 659.183 57.8473   1
   3   8  -2 644.171 53.9027   1
  -2   8   2 907.333 65.3181   1
  -2  -8   2 832.089 62.0138   1
   2  -8  -2 829.827 64.1728   1
   2   8  -2 933.786 62.9703   1
   1   8  -2 359.142 39.4127   1
   1  -8  -2 328.560 41.2728   1
  -1  -8   2 271.562 38.7819   1
  -1   8   2 310.906 39.3145   1
   0  -8  -2 8872.11 355.765   1
   0   8  -2 8695.81 353.617   1
   0  -8   2 8985.57 356.054   1
   0   8   2 9474.55 359.043   1
  -1  -8  -2 43787.1 1589.75   1
  -1   8  -2 43280.5 1587.18   1
   1  -8   2 44576.3 1588.94   1
   1   8   2 44634.8 1589.63   1
  -2  -8  -2 10914.2 430.022   1
  -2   8  -2 10838.2 427.800   1
   2  -8   2 11211.4 430.457   1
   2   8   2 11125.8 429.663   1
  -3  -8  -2 5398.65 234.947   1
   3   8   2 5555.52 234.920   1
   3  -8   2 5282.52 235.160   1
  -3   8  -2 5638.45 236.597   1
  -5  -8  -2 12157.1 461.125   1
   5   8   2 11168.2 455.995   1
  -5   8  -2 11873.9 462.633   1
   5  -8   2 11938.7 462.350   1
  -6  -8  -2 933.492 72.7130   1
   6   8   2 1042.42 74.0211   1
  -6   8  -2 1120.16 80.4448   1
   6  -8   2 1032.18 77.2626   1
  -7  -8  -2 11371.4 441.960   1
   7   8   2 10809.9 439.082   1
  -7   8  -2 10811.3 442.205   1
   7  -8   2 11656.2 444.938   1
  -8  -8  -2 4858.31 230.536   1
   8   8   2 5387.49 233.892   1
  -8   8  -2 5431.91 237.537   1
   8  -8   2 5317.05 236.433   1
  -9  -8  -2 4744.87 215.233   1
   9   8   2 4849.71 214.394   1
  -9   8  -2 4673.80 216.555   1
   9  -8   2 4294.38 213.982   1
 -10  -8  -2 5449.91 248.921   1
  10   8   2 5894.54 251.116   1
 -10   8  -2 5491.37 251.174   1
  10  -8   2 5643.52 253.802   1
 -11  -8  -2 4822.22 217.486   1
  11   8   2 4889.07 216.222   1
 -11   8  -2 4619.12 216.898   1
  12  -8   2 1462.15 104.185   1
 -12   8  -2 1408.25 100.728   1
 -13   8  -2 3450.54 175.023   1
 -13  -8  -2 3353.77 172.674   1
  13  -8   2 3329.38 173.982   1
  13   8   2 3131.08 167.314   1
 -14  -8  -2 394.863 54.5300   1
  14   8   2 375.516 56.0047   1
 -14   8  -2 277.088 51.1578   1
  14  -8   2 424.359 62.9242   1
  15   8   2 2779.13 156.346   1
 -15  -8  -2 2974.57 159.199   1
  16  -8   2 1082.25 90.9224   1
 -16   8  -2 1363.60 102.615   1
 -17   8  -2 1228.28 97.8092   1
  17  -8   2 1152.24 95.7183   1
  17   8   2 1137.80 92.0315   1
 -17  -8  -2 1058.01 90.5267   1
  18   8   2 28.3739 39.1790   1
 -18  -8  -2 17.0741 40.6030   1
  19  -8   2 89.2424 51.8987   1
 -19   8  -2 57.0162 48.1324   1
  20   8   2 73.7937 43.7055   1
 -20  -8  -2 113.642 46.3530   1
 -21   8  -2 502.052 65.1704   1
  21  -8   2 526.091 70.0735   1
  21   8   2 479.789 67.9142   1
 -21  -8  -2 517.624 68.8333   1
 -22   8  -2 11.1487 47.2762   1
  22   8   2 61.2958 50.0925   1
 -22  -8  -2 38.8462 47.0651   1
 -24   9   2 37.6565 47.3661   1
  24  -9  -2-28.0319 49.3637   1
 -23   9   2 5.44070 42.0591   1
  23  -9  -2-11.4577 45.1753   1
 -22   9   2 22.2927 40.7157   1
  22  -9  -2 69.3799 50.9292   1
 -21   9   2 1683.43 112.951   1
  21  -9  -2 1508.31 110.498   1
  21   9  -2 1453.80 108.361   1
 -20   9   2 681.935 75.3255   1
 -20  -9   2 495.485 69.7464   1
  20  -9  -2 562.358 71.3887   1
  20   9  -2 584.403 71.1691   1
 -19   9   2 188.887 49.3646   1
 -19  -9   2 114.307 46.8221   1
 -18  -9   2 179.830 47.9238   1
  18   9  -2 158.486 48.5327   1
  18  -9  -2 110.833 46.8803   1
 -17   9   2 1744.90 114.632   1
 -17  -9   2 1651.13 112.536   1
  17   9  -2 1634.27 112.634   1
  17  -9  -2 1681.56 115.292   1
  16   9  -2 629.906 67.3619   1
 -16  -9   2 629.146 68.1514   1
 -15   9   2 8429.39 348.745   1
  15  -9  -2 8657.76 355.194   1
  15   9  -2 8044.70 346.770   1
 -15  -9   2 7797.09 344.810   1
 -14   9   2 6162.60 277.838   1
  14  -9  -2 6089.81 278.316   1
  14   9  -2 6605.48 277.916   1
 -14  -9   2 6215.33 274.817   1
 -13   9   2 1470.75 100.395   1
  13  -9  -2 1376.93 100.410   1
  13   9  -2 1450.83 98.0540   1
 -13  -9   2 1352.87 95.2513   1
 -12   9   2 3854.79 186.761   1
  12  -9  -2 3847.49 186.551   1
  12   9  -2 3500.77 179.477   1
 -12  -9   2 3738.52 182.550   1
 -11   9   2 5385.63 245.949   1
  11  -9  -2 5273.91 244.072   1
  11   9  -2 5906.17 244.344   1
 -11  -9   2 5042.16 237.943   1
 -10   9   2 112.493 41.6279   1
 -10  -9   2 156.017 39.0122   1
  10  -9  -2 67.6712 39.9810   1
  10   9  -2 79.6256 36.4033   1
  -9  -9   2 1357.40 91.2548   1
  -9   9   2 1395.90 93.7410   1
   9  -9  -2 1337.80 94.1540   1
   9   9  -2 1186.75 86.2929   1
  -8  -9   2 283.603 46.0063   1
   8  -9  -2 287.009 47.4769   1
   8   9  -2 273.812 45.7423   1
  -8   9   2 246.090 43.8061   1
   7  -9  -2 17025.4 634.969   1
  -7   9   2 16075.7 631.307   1
   6  -9  -2 7308.89 301.009   1
  -6   9   2 7144.45 300.014   1
  -6  -9   2 7035.35 295.371   1
   5  -9  -2 27520.0 1002.15   1
  -5   9   2 28283.5 1002.57   1
   5   9  -2 26150.7 994.342   1
  -5  -9   2 26675.2 994.823   1
   4  -9  -2 6837.60 291.607   1
  -4   9   2 7039.19 289.610   1
   4   9  -2 6892.41 285.377   1
   3  -9  -2 411.373 48.5567   1
  -3   9   2 409.724 49.1075   1
   3   9  -2 392.002 45.8830   1
  -3  -9   2 404.007 44.3351   1
   2   9  -2 7.26574 27.3352   1
  -2   9   2 39.0425 28.3071   1
  -2  -9   2 44.4786 28.6733   1
   2  -9  -2 31.9209 27.7954   1
  -1  -9   2 8673.91 353.413   1
   1   9  -2 8942.33 353.726   1
  -1   9   2 8965.43 355.959   1
   1  -9  -2 8871.87 357.227   1
   0  -9   2 24052.7 884.745   1
   0   9  -2 24256.0 883.325   1
   0   9   2 23648.4 885.672   1
   0  -9  -2 23666.0 885.382   1
   1   9   2 12497.7 479.371   1
  -1  -9  -2 12138.1 477.252   1
   2   9   2 753.574 63.7576   1
  -2  -9  -2 715.688 61.6868   1
   3  -9   2 1402.07 89.3160   1
  -3   9  -2 1207.55 85.2518   1
   3   9   2 1312.80 85.8712   1
  -3  -9  -2 1246.43 83.9425   1
   4  -9   2 13896.7 534.316   1
  -4   9  -2 13941.4 534.374   1
   4   9   2 13434.8 531.944   1
  -4  -9  -2 13819.1 533.590   1
  -5  -9  -2 267.652 44.2342   1
   5   9   2 234.436 41.4576   1
   5  -9   2 225.652 44.9442   1
  -5   9  -2 263.009 45.6224   1
  -6  -9  -2 34625.6 1289.91   1
   6   9   2 35712.6 1288.11   1
  -6   9  -2 35910.7 1290.79   1
   6  -9   2 34608.2 1288.71   1
  -7  -9  -2 718.449 66.0361   1
   7   9   2 791.284 68.2981   1
  -7   9  -2 690.531 69.9367   1
   7  -9   2 804.520 71.7560   1
  -8  -9  -2 314.836 49.3872   1
   8   9   2 285.779 48.8265   1
  -8   9  -2 349.199 49.9555   1
   8  -9   2 206.489 46.5959   1
  -9  -9  -2 5943.99 260.578   1
   9   9   2 6459.50 263.719   1
  -9   9  -2 5636.72 260.863   1
   9  -9   2 5506.87 260.127   1
 -10  -9  -2 3875.28 196.152   1
  10   9   2 4276.96 198.945   1
 -10   9  -2 4080.85 199.012   1
  10  -9   2 4326.43 202.731   1
 -11   9  -2 174.475 45.3242   1
  11  -9   2 97.2203 42.8554   1
 -12  -9  -2 626.739 66.9022   1
  12   9   2 648.195 68.8672   1
 -12   9  -2 638.192 68.9889   1
  12  -9   2 668.091 74.7823   1
 -13  -9  -2 175.345 47.4945   1
  13   9   2 158.856 44.6241   1
 -13   9  -2 103.662 44.0953   1
  13  -9   2 88.9296 44.9125   1
  14   9   2 3333.76 177.819   1
 -14  -9  -2 3706.59 183.016   1
 -15   9  -2 2882.30 150.393   1
  15  -9   2 2745.87 153.018   1
  15   9   2 2360.96 145.493   1
 -15  -9  -2 2479.45 148.080   1
  16  -9   2 2883.49 159.994   1
  16   9   2 3119.04 163.497   1
  17   9   2-16.7833 44.9712   1
 -17  -9  -2 57.0212 45.5494   1
 -18   9  -2 34.4668 44.4114   1
  18  -9   2-22.9757 45.8826   1
  18   9   2 11.2358 42.2433   1
 -18  -9  -2 45.7537 39.4823   1
 -19   9  -2 373.541 61.8258   1
  19  -9   2 420.627 63.3071   1
  19   9   2 275.210 53.8559   1
 -19  -9  -2 331.303 58.6756   1
 -20   9  -2 1124.33 93.1462   1
  20  -9   2 1127.42 95.7188   1
  20   9   2 983.485 88.0330   1
 -20  -9  -2 1141.17 92.1908   1
  21   9   2 105.119 48.1393   1
 -21  -9  -2 140.355 49.6193   1
 -22   9  -2 108.730 50.6798   1
  23 -10  -2 83.7957 50.1360   1
 -23  10   2 166.412 50.0865   1
  22 -10  -2 78.3893 49.1411   1
 -22  10   2 99.2399 48.8948   1
  21 -10  -2 10.7282 41.7568   1
 -21  10   2 47.7751 47.4062   1
 -20  10   2 137.789 47.2813   1
  20 -10  -2 270.724 55.5347   1
  20  10  -2 218.662 54.7191   1
 -19  10   2 213.608 51.4229   1
  19  10  -2 205.446 50.7639   1
 -19 -10   2 196.617 51.2453   1
  18 -10  -2 581.051 73.5860   1
 -18  10   2 645.276 74.8192   1
 -17  10   2 443.192 63.0127   1
  17 -10  -2 371.845 60.9783   1
  17  10  -2 438.903 61.1793   1
 -17 -10   2 372.966 58.1881   1
 -16  10   2 9817.71 398.096   1
  16 -10  -2 10299.9 404.670   1
  16  10  -2 9416.10 396.039   1
 -16 -10   2 8776.19 391.302   1
  15  10  -2 321.922 54.4724   1
 -15 -10   2 207.165 46.9436   1
 -14  10   2 2192.72 129.431   1
  14 -10  -2 2135.96 129.866   1
  14  10  -2 2071.65 126.252   1
 -14 -10   2 2171.78 127.986   1
 -13  10   2 358.053 56.8647   1
 -13 -10   2 287.104 51.4069   1
  13  10  -2 392.606 57.9248   1
  13 -10  -2 331.252 54.9964   1
 -12  10   2 22832.5 863.174   1
  12 -10  -2 22544.5 861.756   1
  12  10  -2 22678.6 858.169   1
 -12 -10   2 23109.9 859.677   1
 -11 -10   2 2587.68 141.091   1
 -11  10   2 2654.57 146.168   1
  11 -10  -2 2368.68 138.153   1
  10  10  -2 16029.7 617.632   1
 -10 -10   2 16025.4 620.004   1
   9  10  -2 486.932 56.4683   1
  -9  10   2 448.416 54.1282   1
   9 -10  -2 373.502 52.2207   1
  -9 -10   2 400.694 53.0109   1
   8  10  -2 2538.89 132.192   1
  -8  10   2 2403.39 135.479   1
   8 -10  -2 2363.19 135.684   1
  -8 -10   2 2284.44 129.378   1
   7  10  -2 346.974 49.4017   1
  -7  10   2 345.585 49.0929   1
   7 -10  -2 410.535 55.1736   1
  -7 -10   2 405.141 49.8351   1
   6  10  -2 13095.2 515.565   1
  -6  10   2 14428.7 522.999   1
   6 -10  -2 13444.6 521.119   1
  -6 -10   2 12447.2 512.833   1
   5  10  -2 7108.95 284.448   1
  -5  10   2 6778.85 284.711   1
   5 -10  -2 6717.35 286.176   1
  -5 -10   2 6158.94 275.419   1
   4  10  -2 11128.7 444.929   1
  -4  10   2 11508.3 448.813   1
   4 -10  -2 11238.9 449.969   1
  -4 -10   2 11474.0 445.520   1
   3  10  -2 11300.8 443.473   1
  -3  10   2 11165.2 446.295   1
   3 -10  -2 11514.4 448.611   1
   2  10  -2 34019.4 1253.52   1
  -2  10   2 34154.4 1255.02   1
  -2 -10   2 34302.2 1254.88   1
   2 -10  -2 35085.7 1258.70   1
   1  10  -2 709.056 63.3425   1
  -1  10   2 759.123 65.8811   1
  -1 -10   2 747.936 64.9587   1
   1 -10  -2 602.483 60.8335   1
   0  10   2 149.883 38.9342   1
   0  10  -2 133.706 34.6112   1
   0 -10   2 99.5060 37.3146   1
   0 -10  -2 101.712 35.7761   1
   1  10   2 1034.67 77.8087   1
  -1  10  -2 1067.93 78.4397   1
   1 -10   2 1111.00 79.4618   1
  -1 -10  -2 1014.23 78.5240   1
   2  10   2 21624.4 842.752   1
  -2  10  -2 23371.4 843.295   1
   2 -10   2 23223.0 843.725   1
  -2 -10  -2 22061.8 842.427   1
   3  10   2 2195.46 122.800   1
  -3  10  -2 2298.35 125.765   1
   3 -10   2 2247.91 124.972   1
  -3 -10  -2 2125.87 121.169   1
   4  10   2 20465.3 757.224   1
  -4  10  -2 19495.9 758.413   1
   4 -10   2 20388.2 759.601   1
  -4 -10  -2 19969.3 756.484   1
  -5  10  -2 21309.8 764.618   1
   5 -10   2 19356.1 759.965   1
   5  10   2 19996.6 758.939   1
  -5 -10  -2 19976.2 760.536   1
  -6  10  -2 580.852 61.9514   1
   6 -10   2 532.797 58.8659   1
   6  10   2 686.952 63.1436   1
  -6 -10  -2 630.016 65.7941   1
  -7  10  -2 14536.8 548.007   1
   7 -10   2 13256.6 540.305   1
  -7 -10  -2 14377.8 545.204   1
   7  10   2 13328.7 539.352   1
   8  10   2 814.628 72.8018   1
  -8 -10  -2 828.505 73.5887   1
   9 -10   2 1286.02 98.1654   1
  -9  10  -2 1545.77 103.284   1
 -10 -10  -2 3870.08 192.940   1
 -10  10  -2 4122.19 196.764   1
  10 -10   2 3946.07 196.735   1
 -11 -10  -2 7362.04 301.450   1
  11  10   2 6738.11 296.126   1
 -11  10  -2 6644.51 297.861   1
  11 -10   2 6661.55 300.240   1
 -12 -10  -2 140.060 43.7640   1
  12  10   2 208.020 48.5969   1
 -12  10  -2 123.068 43.8253   1
  12 -10   2 102.607 44.9339   1
 -13 -10  -2 6856.92 300.380   1
  13  10   2 6933.10 301.085   1
 -14 -10  -2 2479.94 141.799   1
  14  10   2 2457.77 141.640   1
  14 -10   2 2452.94 144.450   1
 -14  10  -2 2470.79 144.575   1
 -15  10  -2 2739.03 153.038   1
 -15 -10  -2 2826.99 153.363   1
  15 -10   2 2622.47 152.605   1
  15  10   2 2585.15 149.386   1
 -16 -10  -2 132.948 46.5101   1
  16  10   2 55.1695 43.3045   1
  16 -10   2 97.9262 50.7906   1
 -16  10  -2 22.7087 44.5574   1
  17 -10   2 1146.71 95.7130   1
  17  10   2 1244.43 95.8848   1
 -17 -10  -2 1190.48 93.4801   1
 -18  10  -2-23.6456 42.8335   1
  18 -10   2-16.5909 38.5010   1
  18  10   2-22.3126 46.2201   1
 -18 -10  -2-11.1448 40.0661   1
 -19  10  -2 106.667 51.1067   1
  19 -10   2 148.515 55.4284   1
  19  10   2 77.8405 44.3061   1
 -19 -10  -2 127.568 46.9250   1
 -20  10  -2-5.50506 40.7948   1
  20 -10   2 11.3632 46.2346   1
 -21  10  -2 500.982 67.2421   1
  21  10   2 386.449 61.6098   1
  21 -10   2 487.161 70.8731   1
  22 -11  -2 5.37009 42.8977   1
 -22  11   2 33.1125 42.6674   1
  21 -11  -2 963.432 87.9421   1
 -21  11   2 1393.54 101.846   1
  20 -11  -2 130.068 50.3922   1
 -20  11   2 309.619 56.3074   1
 -19  11   2 1606.30 109.437   1
  19 -11  -2 1602.06 110.946   1
  19  11  -2 1518.84 111.905   1
 -18  11   2 429.432 63.5279   1
  18 -11  -2 328.631 59.0370   1
  18  11  -2 418.748 63.8152   1
 -18 -11   2 418.041 62.6874   1
  17 -11  -2 855.786 85.4655   1
 -17  11   2 1052.11 89.4954   1
 -16  11   2 1773.80 115.103   1
 -16 -11   2 1834.51 117.914   1
  16  11  -2 1787.92 116.925   1
  16 -11  -2 1740.34 117.888   1
 -15  11   2 6545.72 291.897   1
  15 -11  -2 6875.75 296.545   1
  15  11  -2 6577.93 292.406   1
 -15 -11   2 6546.95 292.562   1
 -14  11   2 871.033 79.9700   1
  14 -11  -2 773.892 80.9386   1
  14  11  -2 825.305 77.5122   1
 -14 -11   2 872.752 80.2423   1
 -13 -11   2 4252.89 202.215   1
 -13  11   2 3890.62 200.560   1
  13 -11  -2 3978.42 201.409   1
 -12  11   2 1403.40 102.290   1
  12 -11  -2 1375.88 99.4943   1
  11 -11  -2 23776.5 929.930   1
 -11 -11   2 25662.5 932.783   1
 -11  11   2 24799.6 934.777   1
  11  11  -2 25002.4 930.311   1
  10 -11  -2 2712.70 149.387   1
 -10 -11   2 2686.99 147.660   1
 -10  11   2 2714.46 150.807   1
  10  11  -2 2674.12 146.033   1
   9 -11  -2 2313.52 135.673   1
  -9  11   2 2574.50 140.636   1
   9  11  -2 2349.72 131.930   1
  -9 -11   2 2264.71 130.990   1
   8  11  -2 620.078 62.4507   1
  -8  11   2 627.261 67.4248   1
   8 -11  -2 491.063 62.9603   1
  -8 -11   2 472.406 57.7919   1
   7  11  -2 3077.74 158.225   1
  -7  11   2 3090.90 162.050   1
   7 -11  -2 3356.36 165.534   1
  -7 -11   2 3016.24 158.744   1
   6  11  -2 217.154 44.3375   1
  -6  11   2 137.955 37.4917   1
   6 -11  -2 168.699 39.4297   1
  -6 -11   2 160.279 39.7583   1
   5  11  -2 7576.26 304.373   1
  -5  11   2 7073.52 305.988   1
   5 -11  -2 6963.64 306.617   1
  -5 -11   2 7172.83 302.228   1
   4  11  -2 8794.90 361.173   1
  -4  11   2 8797.77 364.101   1
   4 -11  -2 9125.85 367.416   1
  -4 -11   2 8846.24 362.177   1
  -3  11   2 17705.3 708.381   1
   3 -11  -2 19113.7 712.544   1
  -3 -11   2 19347.8 709.546   1
   2  11  -2 32356.8 1238.34   1
  -2  11   2 34761.1 1242.55   1
   2 -11  -2 33987.8 1244.53   1
  -2 -11   2 34442.3 1242.77   1
   1  11  -2 17305.6 647.248   1
  -1  11   2 16222.0 644.886   1
   1 -11  -2 17336.7 650.386   1
   0  11   2 11335.5 457.875   1
   0  11  -2 11661.7 457.484   1
   0 -11   2 11974.3 460.925   1
   0 -11  -2 11444.6 460.752   1
   1  11   2 1982.87 112.532   1
  -1  11  -2 1787.04 110.532   1
   1 -11   2 1813.85 110.197   1
  -1 -11  -2 1701.21 108.132   1
   2  11   2 7511.55 306.550   1
  -2  11  -2 7370.09 304.741   1
   2 -11   2 6780.52 302.050   1
  -2 -11  -2 7141.48 303.520   1
   3  11   2 1368.38 93.6341   1
  -3  11  -2 1292.40 92.1919   1
   3 -11   2 1389.29 94.1250   1
  -3 -11  -2 1289.16 92.9816   1
   4  11   2 19031.5 709.085   1
  -4  11  -2 18539.2 711.348   1
   4 -11   2 18265.2 710.719   1
  -4 -11  -2 18686.7 708.974   1
  -5  11  -2 12515.1 466.099   1
   5 -11   2 11113.7 460.769   1
   5  11   2 10948.6 455.919   1
  -5 -11  -2 11629.6 459.285   1
   6  11   2 14450.5 533.696   1
  -6 -11  -2 12581.4 533.285   1
   7 -11   2 1331.28 92.8275   1
  -7  11  -2 1274.33 94.1300   1
  -8  11  -2 6424.19 280.862   1
   8 -11   2 6270.01 277.234   1
   8  11   2 6408.14 277.179   1
  -8 -11  -2 6121.39 276.934   1
  -9 -11  -2 6761.90 290.982   1
  -9  11  -2 6576.85 289.423   1
   9 -11   2 6327.91 287.324   1
 -10 -11  -2 558.213 62.7996   1
  10  11   2 607.343 66.0394   1
 -10  11  -2 497.467 59.7845   1
  10 -11   2 448.312 58.9301   1
 -11 -11  -2 443.755 61.0547   1
  11  11   2 439.278 59.8751   1
 -11  11  -2 322.046 55.5622   1
  11 -11   2 442.117 62.2979   1
 -12 -11  -2 6193.59 280.904   1
  12  11   2 6052.00 280.017   1
 -12  11  -2 6806.54 287.116   1
  12 -11   2 6424.96 285.575   1
 -13 -11  -2 1537.65 103.382   1
  13  11   2 1203.02 96.8558   1
 -13  11  -2 1454.20 104.108   1
  13 -11   2 1450.82 106.273   1
 -14 -11  -2 4060.72 201.030   1
  14  11   2 3814.22 198.657   1
 -14  11  -2 4439.47 207.068   1
  14 -11   2 4013.81 202.700   1
 -15 -11  -2 43.5735 40.7701   1
  15  11   2 109.895 48.9754   1
  15 -11   2 56.4449 42.5462   1
 -15  11  -2 140.312 47.4099   1
 -16  11  -2 963.619 86.2255   1
 -16 -11  -2 880.618 79.2814   1
  16 -11   2 765.599 81.7205   1
  16  11   2 892.585 82.0480   1
 -17 -11  -2 502.434 63.9771   1
  17  11   2 672.364 72.2184   1
  17 -11   2 613.040 73.2369   1
 -17  11  -2 521.164 71.2225   1
 -18  11  -2 1840.50 121.887   1
  18 -11   2 2011.32 122.112   1
  18  11   2 1875.40 120.465   1
 -18 -11  -2 1748.53 115.853   1
  19 -11   2 291.729 58.3018   1
 -19  11  -2 334.414 60.0629   1
 -20  11  -2 1431.30 107.177   1
 -20 -11  -2 1508.93 107.011   1
  20  11   2 1525.15 109.604   1
  21 -12  -2 209.502 53.6886   1
 -21  12   2 147.862 52.4595   1
 -20  12   2 2303.48 135.266   1
  20 -12  -2 2261.12 137.488   1
  19 -12  -2 255.218 51.6291   1
 -18  12   2 1569.06 109.713   1
  18  12  -2 1727.79 115.308   1
  18 -12  -2 1406.22 106.656   1
 -17  12   2 1028.42 86.9890   1
  17 -12  -2 973.632 87.9507   1
  17  12  -2 891.164 84.2289   1
 -17 -12   2 905.090 84.8953   1
 -16 -12   2 2891.66 159.768   1
  15 -12  -2 583.776 70.2331   1
 -15 -12   2 667.388 74.6168   1
 -15  12   2 698.459 71.8446   1
  15  12  -2 654.564 72.8382   1
  14 -12  -2 2549.63 151.120   1
 -14 -12   2 2803.22 152.636   1
 -14  12   2 2646.87 150.758   1
  14  12  -2 2750.36 153.881   1
  13 -12  -2 2389.89 140.054   1
 -13 -12   2 2430.43 140.941   1
 -13  12   2 2467.84 141.158   1
  13  12  -2 2334.72 140.354   1
 -12 -12   2 5120.86 248.456   1
  12  12  -2 5800.25 253.474   1
  11 -12  -2 834.467 78.0539   1
 -11 -12   2 829.958 78.2880   1
  11  12  -2 939.882 80.0506   1
 -11  12   2 932.244 84.9929   1
 -10  12   2 2395.57 138.267   1
  10 -12  -2 2254.12 137.030   1
   9 -12  -2 2488.00 141.136   1
  -9  12   2 2508.18 142.007   1
   9  12  -2 2515.30 139.475   1
  -9 -12   2 2333.73 137.810   1
   8  12  -2 396.199 53.2213   1
  -8  12   2 453.404 60.1293   1
   8 -12  -2 416.136 60.5485   1
  -8 -12   2 493.993 57.6952   1
   7  12  -2 19468.3 742.103   1
  -7  12   2 20096.1 744.918   1
   7 -12  -2 18931.6 743.509   1
  -7 -12   2 19389.6 738.425   1
   6  12  -2 12653.0 487.398   1
  -6  12   2 11316.9 484.705   1
   6 -12  -2 12814.3 490.917   1
  -6 -12   2 12366.3 485.649   1
   5  12  -2 730.954 68.0928   1
  -5  12   2 683.320 66.9385   1
   5 -12  -2 681.215 68.1967   1
  -5 -12   2 603.846 63.1731   1
  -4 -12   2 9710.32 398.519   1
   4  12  -2 9944.22 398.849   1
   3  12  -2 13036.7 507.165   1
  -3 -12   2 12780.6 506.972   1
  -2  12   2 17616.9 667.852   1
   2  12  -2 17753.7 665.241   1
  -2 -12   2 16799.4 663.668   1
   2 -12  -2 17443.6 667.962   1
  -1  12   2 14486.3 574.019   1
   1  12  -2 15215.8 574.226   1
  -1 -12   2 15237.8 575.858   1
   1 -12  -2 14300.4 575.110   1
   0  12  -2 12536.1 496.865   1
   0  12   2 12292.9 496.436   1
   0 -12  -2 13065.8 500.237   1
   1  12   2 1769.32 110.118   1
  -1  12  -2 1906.76 113.195   1
   1 -12   2 1842.60 112.077   1
  -1 -12  -2 1804.96 111.194   1
   2  12   2 685.705 66.8370   1
  -2  12  -2 792.043 68.9639   1
   2 -12   2 711.851 66.1340   1
  -2 -12  -2 775.818 70.9223   1
   3  12   2 17217.2 646.909   1
  -3  12  -2 18015.0 648.248   1
   3 -12   2 16096.6 643.119   1
  -3 -12  -2 15768.6 638.644   1
   5  12   2 240.700 43.0393   1
  -5  12  -2 316.977 48.7840   1
   5 -12   2 260.554 46.9892   1
  -5 -12  -2 197.864 43.3274   1
   6  12   2 238.394 46.3363   1
  -6  12  -2 203.001 47.8247   1
   6 -12   2 190.910 47.1903   1
  -7  12  -2 16916.8 674.868   1
   7 -12   2 16906.6 673.369   1
   7  12   2 17805.1 675.438   1
  -7 -12  -2 18515.2 677.618   1
  -8  12  -2 6090.24 269.050   1
   8 -12   2 5966.09 265.333   1
   8  12   2 5839.11 265.037   1
  -8 -12  -2 5789.47 265.840   1
  -9  12  -2 1421.64 104.268   1
   9 -12   2 1650.03 109.176   1
   9  12   2 1437.66 103.656   1
  -9 -12  -2 1369.92 102.541   1
 -10  12  -2 3196.45 162.810   1
 -10 -12  -2 2754.99 154.848   1
  10 -12   2 2750.39 155.366   1
  10  12   2 2839.97 154.915   1
 -11 -12  -2 10.9541 39.3804   1
 -11  12  -2 10.6998 42.1920   1
  11  12   2 58.8487 42.7360   1
  11 -12   2-5.58276 41.0702   1
 -12  12  -2 502.338 64.5089   1
  12 -12   2 480.543 61.6610   1
 -13 -12  -2 11106.7 456.923   1
  13 -12   2 11335.1 459.841   1
  13  12   2 10583.3 453.132   1
 -13  12  -2 11978.9 459.933   1
 -14 -12  -2 81.7223 41.3075   1
  14  12   2 38.3729 41.2694   1
 -15 -12  -2-5.44508 39.4531   1
  15 -12   2 56.1029 47.5654   1
  15  12   2 55.1233 42.9023   1
 -15  12  -2-50.0473 44.6988   1
  16  12   2 1198.21 93.7867   1
 -16 -12  -2 1238.73 94.1803   1
  16 -12   2 1033.01 91.9326   1
 -16  12  -2 1156.12 93.6606   1
  17  12   2 1711.67 116.869   1
 -17 -12  -2 1689.56 114.635   1
  17 -12   2 1815.60 119.260   1
 -17  12  -2 1796.47 116.557   1
  18 -12   2 308.399 58.7550   1
  18  12   2 406.475 63.5634   1
 -18  12  -2 401.486 63.9624   1
  19  12   2 2567.41 148.249   1
 -19  12  -2 2901.17 158.594   1
  19 -12   2 2498.21 146.598   1
 -19 -12  -2 2672.71 150.757   1
 -20  13   2 313.546 55.0249   1
  20 -13  -2 240.567 54.0282   1
  19 -13  -2 2215.63 133.674   1
  18 -13  -2 105.932 46.0073   1
 -18  13   2 53.6180 46.0515   1
  17 -13  -2 1520.31 110.315   1
 -17  13   2 1544.76 108.148   1
  17  13  -2 1351.34 104.927   1
  16 -13  -2 1325.09 101.743   1
 -16 -13   2 1400.84 103.165   1
 -16  13   2 1254.37 96.6532   1
  16  13  -2 1254.97 99.7694   1
  15 -13  -2 2113.72 125.550   1
 -15 -13   2 1739.47 120.539   1
  15  13  -2 1790.59 121.442   1
 -15  13   2 1930.34 120.513   1
 -14  13   2 920.703 83.7483   1
  14 -13  -2 815.536 80.1212   1
  13 -13  -2 67.0708 45.7814   1
 -13 -13   2 55.7051 38.1505   1
 -13  13   2 21.9826 42.2198   1
  13  13  -2 16.8695 40.4510   1
  12 -13  -2 3312.98 175.814   1
 -12 -13   2 3385.69 178.296   1
 -12  13   2 3293.77 177.669   1
  12  13  -2 3834.81 182.677   1
  11 -13  -2 1122.95 89.2928   1
 -11 -13   2 1248.54 93.3013   1
 -11  13   2 1106.94 91.2108   1
  11  13  -2 1355.43 96.1666   1
 -10 -13   2 5.26355 40.4146   1
  10  13  -2 10.6274 35.7348   1
   9 -13  -2 13268.5 531.473   1
  -9  13   2 13487.4 533.317   1
   9  13  -2 13325.8 530.768   1
  -9 -13   2 13362.6 529.403   1
   8  13  -2 4020.86 198.776   1
  -8  13   2 3950.74 198.045   1
   8 -13  -2 3997.04 199.535   1
  -8 -13   2 3937.31 192.662   1
   7  13  -2 4088.60 211.246   1
  -7  13   2 4947.56 221.214   1
   7 -13  -2 4582.13 219.359   1
  -7 -13   2 4690.36 217.005   1
  -6  13   2 6999.38 299.776   1
   6 -13  -2 6679.86 298.234   1
  -5  13   2 5184.37 239.298   1
   5 -13  -2 5162.44 239.309   1
  -4  13   2 1711.34 111.959   1
   4 -13  -2 1938.03 117.748   1
  -3  13   2 7184.08 311.353   1
   3 -13  -2 7384.31 314.706   1
  -2  13   2 33114.4 1195.06   1
   2 -13  -2 31571.6 1194.05   1
  -1  13   2 5262.46 241.711   1
   1 -13  -2 5309.45 241.246   1
   0  13   2 308.863 48.2144   1
   0 -13  -2 293.809 48.1122   1
   1  13   2 6852.11 301.373   1
  -1  13  -2 7492.17 306.907   1
   1 -13   2 7184.40 305.532   1
  -1 -13  -2 6750.23 301.803   1
   2  13   2 7858.54 331.412   1
  -2  13  -2 7956.41 334.656   1
  -2 -13  -2 7795.74 332.323   1
   3  13   2 8223.51 338.257   1
  -3  13  -2 7797.33 338.957   1
   3 -13   2 7852.59 340.360   1
  -3 -13  -2 8084.95 337.350   1
   4  13   2 17223.9 668.744   1
  -4  13  -2 18638.5 673.751   1
   4 -13   2 17019.2 669.476   1
  -4 -13  -2 16664.6 664.930   1
   5 -13   2 832.565 77.0366   1
  -5 -13  -2 938.556 79.2834   1
  -5  13  -2 977.302 81.3192   1
   5  13   2 989.295 83.2170   1
   6 -13   2 2114.09 126.095   1
  -6  13  -2 2152.53 127.986   1
  -6 -13  -2 1951.96 123.579   1
   7  13   2 356.980 55.7036   1
  -7  13  -2 397.328 58.8711   1
   7 -13   2 447.840 57.2501   1
  -7 -13  -2 436.970 57.1480   1
  -8  13  -2 20227.8 777.013   1
   8 -13   2 19941.1 768.545   1
   8  13   2 20505.5 769.537   1
  -8 -13  -2 19961.0 771.454   1
  -9  13  -2 543.346 69.1415   1
   9 -13   2 673.897 72.0271   1
   9  13   2 806.545 75.4833   1
  -9 -13  -2 619.572 66.5425   1
  10 -13   2 591.939 68.1958   1
 -10  13  -2 582.286 66.3063   1
 -11  13  -2 136.262 46.6014   1
  11 -13   2 111.380 47.8712   1
  11  13   2 43.6722 40.0108   1
 -11 -13  -2 121.495 43.6915   1
 -12  13  -2 2068.42 126.258   1
  12 -13   2 1882.22 125.489   1
  12  13   2 2052.04 127.928   1
 -12 -13  -2 2014.90 126.036   1
 -13  13  -2 883.086 83.2568   1
 -13 -13  -2 939.940 82.8688   1
  13  13   2 915.405 84.8044   1
  13 -13   2 914.767 85.5030   1
 -14  13  -2 338.113 58.2479   1
 -14 -13  -2 270.122 55.1690   1
  14  13   2 309.327 54.8634   1
  14 -13   2 232.349 55.7761   1
 -15 -13  -2 335.978 56.1275   1
 -15  13  -2 241.091 54.9454   1
 -16 -13  -2 227.087 53.5836   1
 -16  13  -2 202.135 56.1798   1
  16  13   2 181.802 52.3747   1
  16 -13   2 170.171 55.5771   1
 -17  13  -2 233.286 53.4185   1
  17 -13   2 211.863 53.3637   1
 -18  13  -2 4899.86 224.132   1
  18 -13   2 4497.27 218.051   1
  18  13   2 4387.93 219.357   1
 -19  14   2 57.5762 48.9105   1
  19 -14  -2 37.2067 49.2054   1
 -18  14   2 2362.10 141.289   1
  18 -14  -2 2619.49 148.395   1
 -17  14   2 100.437 46.3370   1
  17 -14  -2 198.082 55.2470   1
  15  14  -2 435.088 63.6028   1
  15 -14  -2 453.224 63.3062   1
 -15  14   2 447.546 62.3332   1
 -15 -14   2 427.599 61.0877   1
  14  14  -2 34.2909 45.9553   1
  14 -14  -2 94.3919 48.1365   1
 -14  14   2 27.4473 42.4560   1
 -14 -14   2-5.66622 40.4369   1
  13  14  -2 2362.68 133.998   1
  13 -14  -2 2100.89 128.456   1
 -13 -14   2 1971.81 127.722   1
 -13  14   2 1989.88 126.382   1
 -12  14   2 11.1632 42.8997   1
  12 -14  -2 97.1028 43.4039   1
  11  14  -2 2680.07 152.434   1
  11 -14  -2 2711.05 152.591   1
 -11  14   2 2807.30 156.057   1
 -11 -14   2 2764.04 153.649   1
  10  14  -2 6263.02 286.802   1
  10 -14  -2 6654.61 288.675   1
 -10  14   2 6373.11 286.739   1
 -10 -14   2 6431.91 285.247   1
  -9 -14   2 36.6621 38.9073   1
   9  14  -2 87.6863 43.8585   1
  -9  14   2 109.504 46.2364   1
   9 -14  -2 81.7662 39.8896   1
  -8 -14   2 4138.08 207.643   1
   8  14  -2 4463.09 213.295   1
  -8  14   2 4472.35 213.367   1
   8 -14  -2 4356.40 212.350   1
   7  14  -2 4642.71 227.550   1
  -7 -14   2 5122.47 231.523   1
  -6 -14   2 109.218 41.4430   1
   6  14  -2 72.6324 41.6035   1
  -6  14   2 115.551 41.5826   1
   6 -14  -2 121.510 45.6876   1
  -5 -14   2 5.20411 35.3146   1
   5  14  -2 15.3708 39.8804   1
  -5  14   2 36.3405 40.6770   1
   5 -14  -2 21.1707 34.9578   1
   4  14  -2 2465.31 137.194   1
  -4  14   2 2159.63 131.038   1
   4 -14  -2 2219.87 134.367   1
  -4 -14   2 2327.66 133.806   1
  -3  14   2 11415.1 453.649   1
   3  14  -2 10766.8 450.960   1
   3 -14  -2 11432.0 455.703   1
  -3 -14   2 11183.9 452.916   1
   2  14  -2 11430.9 448.712   1
  -2  14   2 10738.6 444.993   1
   2 -14  -2 11227.3 447.702   1
  -2 -14   2 10732.3 445.346   1
  -1  14   2 2878.58 162.299   1
   1  14  -2 3291.62 168.201   1
  -1 -14   2 3457.62 170.854   1
   1 -14  -2 3247.45 168.509   1
   0  14  -2 4383.42 204.217   1
   0  14   2 3980.65 198.201   1
   0 -14  -2 4099.15 200.140   1
   0 -14   2 4063.31 200.639   1
  -1 -14  -2 160.673 47.2053   1
   1  14   2 202.245 48.0436   1
  -1  14  -2 118.614 43.1612   1
   1 -14   2 223.747 49.1992   1
   2  14   2 1064.35 84.6125   1
  -2 -14  -2 1004.48 83.6389   1
   2 -14   2 979.738 84.3301   1
   3  14   2 15368.7 624.584   1
  -3  14  -2 17041.9 631.292   1
   3 -14   2 16102.0 629.474   1
   4  14   2 2672.82 151.297   1
  -4 -14  -2 2610.54 149.062   1
  -4  14  -2 3078.57 158.432   1
  -5 -14  -2 146.805 46.6922   1
   5  14   2 111.146 46.4147   1
  -5  14  -2 151.648 48.2251   1
   5 -14   2 194.215 50.1923   1
   6  14   2 3797.94 190.391   1
  -6 -14  -2 3803.53 188.438   1
  -7 -14  -2 3614.93 182.332   1
  -7  14  -2 3468.02 182.635   1
   7  14   2 3424.36 181.105   1
   7 -14   2 3762.59 185.755   1
  -8 -14  -2 166.058 48.8811   1
  -8  14  -2 173.609 51.7980   1
   8  14   2 213.672 50.6035   1
   8 -14   2 245.157 52.7118   1
  -9 -14  -2 3765.79 185.598   1
  -9  14  -2 3623.34 187.133   1
   9  14   2 3717.08 185.245   1
   9 -14   2 3383.99 183.430   1
 -10 -14  -2 140.877 46.4667   1
 -10  14  -2 132.266 45.3995   1
  10 -14   2 155.300 48.8409   1
  10  14   2 146.449 49.7240   1
  11  14   2 418.920 62.6415   1
 -11 -14  -2 375.446 60.5439   1
 -12 -14  -2 3132.91 166.640   1
 -12  14  -2 2944.90 162.562   1
  12  14   2 3074.31 164.878   1
  12 -14   2 3111.05 167.599   1
 -13  14  -2 1481.80 108.845   1
  13 -14   2 1652.71 113.709   1
  14  14   2 1237.72 97.8055   1
 -14 -14  -2 1329.49 99.0689   1
 -15  14  -2-16.0473 42.7267   1
 -15 -14  -2 27.9141 45.7084   1
  15  14   2 22.0758 46.2613   1
  15 -14   2 16.5227 44.8197   1
 -16  14  -2-37.5546 42.3066   1
 -16 -14  -2-33.2429 45.0870   1
  16 -14   2 43.0336 44.8295   1
  16  14   2-10.9598 48.2508   1
  17  14   2 3109.80 175.519   1
  17 -14   2 3730.04 180.944   1
 -17  14  -2 3281.29 174.227   1
 -18  15   2 30.7190 45.7799   1
  18 -15  -2-53.2341 48.5522   1
 -17  15   2 1443.33 105.490   1
  17 -15  -2 1393.75 107.121   1
 -16  15   2 254.657 56.4611   1
  16 -15  -2 217.135 56.2343   1
 -15  15   2 1019.00 87.4880   1
  15 -15  -2 1129.45 92.3652   1
  14  15  -2 497.477 67.4596   1
  14 -15  -2 423.178 59.9436   1
 -14  15   2 391.157 58.6934   1
  13  15  -2 288.919 58.6025   1
 -13  15   2 315.559 56.7643   1
  13 -15  -2 243.027 55.4229   1
 -13 -15   2 236.966 52.8195   1
  12  15  -2 1134.91 96.9338   1
 -12  15   2 1189.88 95.3814   1
  12 -15  -2 1228.47 93.9284   1
 -12 -15   2 1219.19 93.8146   1
  11  15  -2 76.5330 47.9089   1
 -11  15   2-22.0563 38.7034   1
  11 -15  -2 21.5592 36.2477   1
 -11 -15   2-10.6271 38.2020   1
 -10 -15   2 306.531 55.6456   1
  10  15  -2 472.901 64.7080   1
 -10  15   2 384.824 60.4881   1
  10 -15  -2 324.964 60.3946   1
   9 -15  -2 2764.85 150.753   1
  -9  15   2 2415.06 145.178   1
  -8 -15   2 503.531 63.0708   1
  -8  15   2 450.944 63.9966   1
   8 -15  -2 458.748 62.9420   1
   8  15  -2 429.198 61.3605   1
  -7 -15   2 1053.23 85.5437   1
  -7  15   2 1074.90 89.9653   1
   7 -15  -2 949.191 86.6653   1
   7  15  -2 972.706 84.7489   1
   6  15  -2 2461.20 137.838   1
  -6  15   2 2123.94 132.388   1
  -6 -15   2 2281.38 135.296   1
   6 -15  -2 2250.40 134.427   1
  -5 -15   2 469.583 64.2807   1
  -5  15   2 666.943 69.9109   1
   5 -15  -2 679.522 69.6094   1
   5  15  -2 592.659 67.1166   1
  -4  15   2 202.077 52.8171   1
   4 -15  -2 198.176 50.9632   1
  -4 -15   2 309.655 53.4533   1
   4  15  -2 255.403 50.6377   1
   3  15  -2 1561.81 107.302   1
  -3 -15   2 1596.54 107.818   1
   2  15  -2 1483.79 105.945   1
  -2 -15   2 1492.72 104.838   1
   1  15  -2 540.743 65.2125   1
  -1 -15   2 557.305 63.1573   1
   0  15  -2 1181.32 96.2263   1
   0 -15   2 1351.16 99.4868   1
  -1  15  -2 2716.47 155.157   1
   1 -15   2 3082.00 160.469   1
  -2  15  -2 701.481 74.3505   1
   2 -15   2 845.774 79.0037   1
   4  15   2 952.369 82.7476   1
  -4 -15  -2 1095.71 87.2672   1
   4 -15   2 1125.00 89.7291   1
   5  15   2 1903.70 120.639   1
  -5  15  -2 2051.03 125.118   1
   5 -15   2 2048.47 124.204   1
  -5 -15  -2 1748.79 116.306   1
   6  15   2 2563.42 146.128   1
  -6  15  -2 2563.82 148.344   1
  -6 -15  -2 2550.34 143.319   1
   7  15   2 5020.85 231.859   1
  -7  15  -2 5087.49 232.797   1
   7 -15   2 5027.29 230.739   1
  -7 -15  -2 4312.35 221.487   1
   8  15   2 81.7992 43.4124   1
  -8  15  -2 90.1973 49.7510   1
  -8 -15  -2 80.4415 40.4619   1
   8 -15   2 139.274 48.7342   1
   9  15   2-5.43547 42.8623   1
  -9 -15  -2-5.40266 42.3259   1
  10  15   2 1629.76 112.553   1
 -10  15  -2 1634.29 113.195   1
 -10 -15  -2 1601.76 110.430   1
  10 -15   2 1709.57 113.651   1
  11 -15   2 232.067 54.2037   1
 -11  15  -2 185.585 51.0279   1
  12  15   2 2465.66 142.768   1
 -12  15  -2 2531.48 142.395   1
  12 -15   2 2471.29 143.184   1
 -12 -15  -2 2394.66 141.095   1
  13  15   2 454.499 67.3217   1
 -13  15  -2 437.306 63.6566   1
  13 -15   2 385.400 62.5445   1
 -13 -15  -2 397.712 61.1473   1
  14  15   2 5117.29 231.084   1
 -14  15  -2 4852.55 228.055   1
  14 -15   2 5263.35 235.375   1
  15  15   2 678.099 75.9585   1
 -15 -15  -2 541.083 72.1729   1
  16  15   2 195.502 57.2641   1
  16 -15   2 162.639 47.3365   1
 -16  15  -2 188.254 51.4390   1
  16 -16  -2 185.042 51.6013   1
 -16  16   2 273.794 51.1897   1
  14 -16  -2 910.976 80.6063   1
 -14  16   2 939.154 82.0560   1
  13 -16  -2 440.319 62.3471   1
 -13  16   2 391.424 57.4467   1
  12  16  -2 3374.56 174.660   1
 -12  16   2 3451.46 174.306   1
  12 -16  -2 3089.50 168.850   1
 -12 -16   2 2918.87 168.405   1
  11  16  -2 68.1349 45.0755   1
 -11  16   2 55.1180 46.7396   1
  11 -16  -2 5.34093 44.0015   1
 -11 -16   2-5.55770 39.3399   1
  10  16  -2 1224.20 100.015   1
 -10  16   2 1482.85 104.650   1
  10 -16  -2 1466.80 103.625   1
 -10 -16   2 1473.47 103.822   1
   9  16  -2 2613.81 154.402   1
  -9  16   2 2878.84 157.503   1
   9 -16  -2 2996.42 158.585   1
  -9 -16   2 2578.03 151.662   1
  -8 -16   2 2828.40 157.878   1
   8  16  -2 2957.93 162.199   1
  -7  16   2 490.909 62.6443   1
   7 -16  -2 578.821 68.8191   1
  -7 -16   2 650.232 69.5138   1
   7  16  -2 555.835 67.0922   1
   6 -16  -2 1233.21 96.8227   1
  -6 -16   2 1333.79 96.7471   1
   6  16  -2 1316.23 97.2578   1
  -6  16   2 1086.89 92.3362   1
   5 -16  -2 2274.49 137.449   1
  -5 -16   2 2447.07 141.968   1
   5  16  -2 2481.39 143.008   1
  -5  16   2 2431.27 141.015   1
   4 -16  -2 27.0956 40.7502   1
  -4 -16   2 5.46635 37.4175   1
   4  16  -2 38.2448 42.2414   1
  -4  16   2 10.6866 39.6022   1
   3 -16  -2 42.9949 42.3800   1
  -3 -16   2-16.3591 36.6707   1
  -3  16   2-16.1022 41.2110   1
   3  16  -2-5.41753 40.7323   1
  -2 -16   2 5.45102 37.3061   1
   2 -16  -2-10.7702 42.4646   1
   2  16  -2 27.1939 41.4721   1
  -2  16   2-26.6220 41.9860   1
  -1 -16   2 1638.76 111.063   1
   1 -16  -2 1643.62 110.051   1
   1  16  -2 1729.55 114.264   1
  -1  16   2 1796.69 114.257   1
   0 -16   2 82.2362 41.7386   1
   0  16  -2 108.849 47.3639   1
   0  16   2 175.196 46.7020   1
  -1 -16  -2 209.239 47.4901   1
   1 -16   2 189.391 47.3933   1
  -1  16  -2 184.692 51.1919   1
  -2 -16  -2 548.898 65.9532   1
  -2  16  -2 541.681 68.6098   1
   2  16   2 625.988 68.3962   1
   2 -16   2 645.336 70.7935   1
  -3  16  -2 2434.48 142.495   1
  -3 -16  -2 2390.27 140.756   1
   3 -16   2 2385.10 140.331   1
  -4 -16  -2 1853.78 119.535   1
   4  16   2 1916.07 118.988   1
  -4  16  -2 1953.14 123.321   1
   4 -16   2 1792.56 119.449   1
   5  16   2 4347.06 211.989   1
  -5  16  -2 4617.30 218.223   1
   5 -16   2 4318.32 213.883   1
  -5 -16  -2 4324.22 212.610   1
   6  16   2 1472.59 102.845   1
  -6  16  -2 1374.96 103.851   1
  -6 -16  -2 1397.63 103.971   1
   6 -16   2 1541.91 107.197   1
   7  16   2 75.8554 42.4894   1
  -7 -16  -2 32.0263 39.3080   1
   8 -16   2 149.188 47.7351   1
  -8  16  -2 174.069 51.7684   1
   9  16   2 5.53943 42.5326   1
  -9  16  -2 21.8959 41.4503   1
  -9 -16  -2-5.27750 40.5216   1
  10  16   2-5.49820 42.5061   1
 -10  16  -2-32.7658 43.0655   1
  10 -16   2-10.9622 42.6593   1
 -10 -16  -2-5.38815 36.5596   1
  11  16   2 3016.94 159.403   1
 -11  16  -2 2989.93 160.067   1
  11 -16   2 2765.17 156.023   1
 -11 -16  -2 2664.24 152.405   1
  12  16   2-10.8997 44.8863   1
 -12  16  -2-5.21323 43.1922   1
  12 -16   2-5.43841 44.7920   1
 -12 -16  -2 10.8113 42.6268   1
  13  16   2 535.305 68.7901   1
 -13  16  -2 635.348 71.0106   1
  13 -16   2 589.778 70.4376   1
 -13 -16  -2 553.206 66.9931   1
  14  16   2 494.925 66.4282   1
 -14  16  -2 404.700 58.9077   1
 -14 -16  -2 502.633 64.6368   1
  14 -16   2 424.037 63.6295   1
 -15  16  -2 969.882 85.3422   1
  15 -16   2 1007.51 87.3400   1
 -15  17   2 50.2231 42.3453   1
  15 -17  -2-5.20110 42.8444   1
 -14  17   2 816.901 79.3183   1
  14 -17  -2 887.014 81.4295   1
 -12  17   2 339.779 61.2038   1
  12 -17  -2 306.929 58.7396   1
  11  17  -2 1827.44 121.573   1
  11 -17  -2 1771.58 115.158   1
 -11  17   2 1725.81 115.980   1
  10  17  -2 681.435 77.3903   1
 -10 -17   2 711.870 75.3446   1
   9 -17  -2 1885.07 119.734   1
  -9  17   2 1835.30 120.539   1
  -8 -17   2 5.63080 43.2335   1
  -8  17   2-5.46598 38.6769   1
   8 -17  -2 5.46596 39.2957   1
   8  17  -2-11.2714 45.2983   1
  -7 -17   2 117.288 47.0038   1
  -7  17   2 87.6787 42.5710   1
   7 -17  -2 186.749 52.4063   1
   7  17  -2 89.9303 46.4841   1
  -6  17   2 21.7125 41.1332   1
  -6 -17   2 55.9230 46.9017   1
   6 -17  -2 43.7336 44.5141   1
   6  17  -2 67.2411 46.9948   1
   5 -17  -2 102.166 46.4840   1
  -5 -17   2 122.468 46.7952   1
  -5  17   2 123.847 50.6439   1
   5  17  -2 55.8082 42.7030   1
   4 -17  -2 377.452 60.5564   1
  -4 -17   2 326.486 55.3446   1
   4  17  -2 326.406 60.4548   1
  -4  17   2 342.693 57.3932   1
  -3 -17   2 694.889 74.3182   1
   3  17  -2 766.610 75.1057   1
  -2 -17   2 3409.44 179.292   1
   2  17  -2 3366.65 179.924   1
  -1 -17   2 38.6839 43.3087   1
  -1  17   2 21.4630 41.4951   1
   1  17  -2 38.9192 46.6168   1
   0 -17  -2 2662.82 149.513   1
   0 -17   2 2723.81 153.577   1
   0  17   2 2551.67 148.102   1
   0  17  -2 2885.98 155.926   1
   1 -17   2 420.759 61.6719   1
  -1 -17  -2 436.993 63.0277   1
   1  17   2 492.795 66.2047   1
  -1  17  -2 484.998 64.2995   1
   2 -17   2 377.119 61.3283   1
  -2  17  -2 287.750 56.1403   1
  -4 -17  -2 205.887 48.1167   1
  -4  17  -2 240.631 54.0445   1
   4 -17   2 233.948 52.8604   1
  -5  17  -2 834.188 81.9511   1
   5  17   2 911.871 80.4399   1
   5 -17   2 747.036 76.4226   1
  -5 -17  -2 908.904 81.4879   1
   6  17   2 2690.25 150.386   1
  -6  17  -2 2800.33 154.330   1
  -6 -17  -2 2448.44 146.126   1
   7  17   2-16.0369 44.0279   1
  -7  17  -2-38.7549 46.6723   1
   7 -17   2 16.0444 42.7174   1
  -7 -17  -2 26.7340 41.8880   1
   8  17   2 69.8549 42.9649   1
  -8  17  -2 50.0578 47.9821   1
   8 -17   2 68.5892 43.2407   1
  -8 -17  -2 37.1014 39.0368   1
   9  17   2 1040.60 86.7397   1
  -9  17  -2 860.323 79.5123   1
   9 -17   2 828.612 80.3049   1
  -9 -17  -2 722.629 74.7119   1
  10 -17   2 814.093 78.0880   1
  11  17   2 516.144 68.3834   1
 -11  17  -2 344.272 56.8736   1
 -11 -17  -2 375.109 59.6033   1
  12  17   2 16.2901 45.5153   1
 -12  17  -2-51.1109 48.1730   1
 -12 -17  -2 15.8382 40.2575   1
  13 -17   2 339.140 57.7137   1
 -13  17  -2 342.802 60.4359   1
  12 -18  -2 861.024 78.8961   1
 -12  18   2 786.781 77.8164   1
  11 -18  -2 521.598 66.6860   1
 -11  18   2 612.330 74.1494   1
 -10  18   2 158.644 54.4028   1
  10 -18  -2 120.043 51.1830   1
  -9  18   2 1888.03 119.173   1
   9 -18  -2 1558.31 112.301   1
   9  18  -2 1860.47 120.721   1
  -8 -18   2-22.5036 41.0727   1
  -8  18   2 10.7922 41.9953   1
   8 -18  -2-5.33577 40.6866   1
   8  18  -2 16.9968 44.0925   1
   7  18  -2 413.795 64.4775   1
  -7  18   2 444.905 61.4754   1
   7 -18  -2 433.849 59.6833   1
  -7 -18   2 355.304 63.1595   1
   6  18  -2 56.3627 46.7523   1
  -6 -18   2 72.9692 45.1731   1
   5  18  -2 1203.23 96.9878   1
  -5  18   2 996.611 89.6699   1
   5 -18  -2 1174.63 94.6706   1
  -5 -18   2 1267.15 98.3314   1
  -4  18   2 58.6731 45.5169   1
   4  18  -2 84.2714 52.2619   1
  -4 -18   2 28.0330 45.3889   1
   3  18  -2 789.199 78.6604   1
  -3 -18   2 860.843 78.9234   1
   3 -18  -2 765.127 79.4259   1
  -2  18   2 220.678 49.8847   1
   2  18  -2 207.663 53.6376   1
  -2 -18   2 266.369 54.2100   1
   2 -18  -2 311.677 54.5019   1
   1  18  -2 199.579 53.2512   1
  -1  18   2 123.056 50.2759   1
   1 -18  -2 171.778 49.7441   1
  -1 -18   2 138.856 48.4556   1
   0  18  -2-27.6943 46.9574   1
   0  18   2 37.3308 44.1843   1
   0 -18  -2-21.7053 46.0034   1
   0 -18   2-5.48589 39.7460   1
  -1  18  -2 1144.32 90.3590   1
   1 -18   2 1030.86 85.8966   1
  -1 -18  -2 940.017 85.3848   1
   2  18   2 722.872 73.0494   1
  -2  18  -2 502.505 71.2944   1
  -2 -18  -2 645.317 70.7438   1
   2 -18   2 527.684 68.8200   1
  -3  18  -2 1274.53 97.6120   1
   3  18   2 1223.96 95.8411   1
   3 -18   2 1313.03 97.8056   1
  -3 -18  -2 1214.95 93.9499   1
  -4 -18  -2 90.9516 42.8234   1
   4  18   2 64.1452 44.6339   1
  -4  18  -2 78.0856 48.1560   1
   4 -18   2 82.4270 45.8791   1
  -5 -18  -2 5631.49 260.850   1
  -5  18  -2 5901.61 266.025   1
   5 -18   2 5911.77 264.665   1
   5  18   2 5431.61 258.841   1
  -6 -18  -2 107.019 45.5253   1
   6  18   2 117.589 47.9441   1
  -6  18  -2 120.649 50.1618   1
   6 -18   2 91.5936 44.5401   1
   7  18   2 90.4511 50.2770   1
  -7  18  -2 110.161 46.5727   1
   7 -18   2 68.5994 42.8304   1
  -7 -18  -2 143.995 46.3586   1
   8  18   2-15.9161 47.2089   1
  -8  18  -2 10.9375 45.5871   1
  -8 -18  -2 74.1015 41.7512   1
   8 -18   2 52.1832 46.1973   1
   9  18   2 1078.13 90.0086   1
  -9 -18  -2 970.740 84.4838   1
  10  18   2 10.5715 44.3256   1
  10 -18   2 52.6663 43.1390   1
 -10  18  -2 73.7290 46.3890   1
 -10 -18  -2 15.5799 39.8967   1
  11 -18   2 20.7949 44.3233   1
 -11  18  -2-10.3169 44.9464   1
 -11 -18  -2 31.1011 43.2005   1
  10 -19  -2 70.2722 42.1581   1
 -10  19   2 82.4365 45.9135   1
   9 -19  -2 31.0632 42.6453   1
  -9  19   2 5.20268 45.5742   1
   8 -19  -2-15.6181 43.1389   1
  -8  19   2-26.3989 44.0062   1
  -6  19   2 677.424 75.5780   1
   5 -19  -2 1079.45 89.5066   1
  -4 -19   2 88.7749 46.9217   1
   4 -19  -2 73.4381 45.8548   1
  -4  19   2 174.090 52.7095   1
   4  19  -2 89.7214 47.1504   1
   3 -19  -2 294.795 55.8356   1
  -3 -19   2 371.355 60.1202   1
   3  19  -2 365.437 67.1273   1
  -3  19   2 331.973 56.4871   1
  -2 -19   2 859.721 77.4509   1
   2 -19  -2 769.632 76.1899   1
  -2  19   2 603.351 73.5656   1
   2  19  -2 795.299 80.1676   1
   1 -19  -2 31.7828 40.1173   1
  -1  19   2 10.6413 40.0106   1
   0 -19  -2 106.051 44.4710   1
   0  19   2 180.132 52.6089   1
  -1 -19  -2-21.4383 43.8793   1
   1 -19   2 16.5566 43.5197   1
   1  19   2-15.8438 45.0246   1
  -1  19  -2 5.55279 45.1864   1
  -2 -19  -2 37.0659 42.8332   1
   2 -19   2 33.0958 43.2204   1
  -2  19  -2 33.3692 44.4289   1
   2  19   2-10.5420 41.3017   1
  -3 -19  -2 31.8303 40.4687   1
   3 -19   2 49.4830 47.1467   1
  -3  19  -2 11.0914 47.8149   1
   3  19   2 37.0587 40.9418   1
  -4  19  -2 784.914 76.3084   1
   4 -19   2 598.077 68.1401   1
  -4 -19  -2 705.193 72.2194   1
  -5 -19  -2 89.6479 47.9185   1
  -5  19  -2 32.7656 46.8730   1
   5 -19   2 75.1964 46.6071   1
   5  19   2 68.5085 49.9496   1
   6  19   2 110.308 47.7824   1
  -6 -19  -2 73.4551 43.5895   1
   7 -19   2 30.8108 44.5072   1
   7  19   2-5.22122 43.0084   1
  -7  19  -2 38.0881 51.2877   1
  -8 -19  -2 2209.71 134.551   1
  -8  19  -2 2408.44 137.945   1
   8 -19   2 2371.16 135.616   1
   8  19   2 2365.62 136.053   1
  -9 -19  -2 616.725 68.3066   1
   9  19   2 602.239 69.8324   1
   6 -20  -2 279.248 55.0429   1
  -6  20   2 332.388 59.6316   1
   5 -20  -2 88.2664 43.8603   1
  -5  20   2 72.4976 45.4444   1
   4 -20  -2 15.4461 42.9101   1
  -4  20   2 10.3340 45.7334   1
  -3 -20   2 949.007 85.7982   1
   3 -20  -2 1000.23 85.0961   1
   3  20  -2 982.025 88.8791   1
  -3  20   2 954.541 84.7606   1
   2 -20  -2 1305.70 95.3777   1
  -2 -20   2 1208.14 97.5892   1
   2  20  -2 1417.22 103.265   1
  -2  20   2 1067.84 92.3689   1
  -1 -20   2 231.695 53.0107   1
   1 -20  -2 271.955 53.5923   1
  -1  20   2 171.368 50.0600   1
   1  20  -2 268.887 59.3299   1
   0 -20   2 479.495 66.7632   1
   0 -20  -2 591.050 69.1630   1
   0  20  -2 443.469 66.6974   1
   0  20   2 548.150 66.7014   1
  -1 -20  -2 368.262 58.3314   1
   1  20   2 540.314 67.7495   1
  -2 -20  -2 885.538 82.7965   1
   2  20   2 993.820 83.9138   1
  -2  20  -2 1005.67 88.6903   1
  -3 -20  -2 274.077 54.4621   1
   3 -20   2 394.726 58.9083   1
   3  20   2 320.002 59.1015   1
  -3  20  -2 228.404 55.4701   1
   4 -20   2 374.425 60.5409   1
  -4 -20  -2 377.905 57.4358   1
   4  20   2 299.881 57.9293   1
  -4  20  -2 286.161 62.1193   1
   5 -20   2 202.464 51.7981   1
  -5 -20  -2 196.445 50.7411   1
  -5  20  -2 164.482 55.0255   1
   5  20   2 237.907 57.3563   1
  -6 -20  -2 1992.15 122.548   1
   6  20   2 1829.95 121.949   1
  25   0  -3-75.4287 50.8271   1
 -25   0   3 29.0366 43.6699   1
  24   0  -3-11.6780 44.5283   1
 -24   0   3-23.2337 43.3627   1
  23   0  -3-17.6255 44.8055   1
 -23   0   3-23.2413 43.0630   1
  22   0  -3 34.7022 41.5981   1
 -22   0   3 35.3529 45.2567   1
 -21   0   3 29.0864 44.9716   1
  21   0  -3-5.68488 38.9085   1
 -20   0   3-5.81703 42.1481   1
  20   0  -3-22.3324 40.7633   1
 -19   0   3-5.62748 40.4589   1
  19   0  -3-16.3434 40.0747   1
 -18   0   3 10.7615 36.5093   1
  18   0  -3 16.1094 38.9077   1
 -17   0   3-46.1802 39.9385   1
  17   0  -3 10.3484 36.9124   1
 -16   0   3-14.4084 34.2582   1
  16   0  -3 29.6401 35.5154   1
 -15   0   3-22.6523 33.5866   1
  15   0  -3-32.6271 34.2989   1
 -13   0   3 4.04024 29.0473   1
  13   0  -3 12.2151 29.5014   1
  12   0  -3 3.72922 25.9590   1
 -11   0   3 16.7417 25.5343   1
  11   0  -3 3.39342 25.6978   1
 -10   0   3 17.9619 21.8634   1
  10   0  -3 15.3609 21.3931   1
  -9   0   3-7.71017 19.3233   1
   9   0  -3 5.46124 20.3834   1
  -7   0   3 37.4094 19.7500   1
   7   0  -3 62.0354 20.6931   1
  -6   0   3-10.6806 15.2692   1
   6   0  -3 1.47132 15.4200   1
  -5   0   3 5.46197 13.3549   1
   5   0  -3 10.0553 13.9146   1
  -4   0   3 1.42843 10.5463   1
   4   0  -3-1.49324 11.4061   1
  -1   0   3 5.67593 11.1204   1
   1   0  -3-3.21738 11.5073   1
   0   0   3 0.96820 13.1092   1
   0   0  -3-7.10675 14.5694   1
  -1   0  -3-12.5463 18.7917   1
   1   0   3 2.71006 16.3377   1
  -2   0  -3-3.46581 19.3910   1
   2   0   3-15.6241 18.1296   1
  -3   0  -3 18.8066 23.0761   1
   3   0   3-4.21154 20.8167   1
  -4   0  -3 2.44126 19.8661   1
   4   0   3 2.46950 18.6995   1
  -5   0  -3 25.1460 22.2104   1
   5   0   3 48.0750 23.6006   1
  -6   0  -3-3.13497 24.5603   1
   6   0   3-3.17665 26.6269   1
  -7   0  -3-17.4000 25.6017   1
   7   0   3-7.03860 26.4638   1
  -8   0  -3 7.59585 27.3039   1
   8   0   3-7.69624 29.5460   1
  -9   0  -3 4.12339 26.9766   1
   9   0   3 4.15757 27.7086   1
 -10   0  -3 13.3579 29.9448   1
  10   0   3 4.44587 31.2055   1
 -11   0  -3-23.6731 39.2338   1
  11   0   3-18.8560 33.8979   1
 -12   0  -3-20.0882 39.8629   1
  12   0   3-14.8402 36.1195   1
 -13   0  -3 5.27889 38.8301   1
  13   0   3-5.09234 38.2873   1
 -15   0  -3 17.1785 38.5106   1
  15   0   3-38.0211 37.8117   1
 -16   0  -3 17.4556 37.7062   1
  16   0   3-5.56194 42.4120   1
  17   0   3-11.3735 42.7595   1
 -17   0  -3-17.5875 46.5310   1
  18   0   3 40.3029 43.0017   1
 -19   0  -3 17.5289 44.2480   1
  20   0   3 23.3699 45.7752   1
 -20   0  -3 11.7441 42.2197   1
  21   0   3-5.81378 44.0229   1
 -21   0  -3 17.6760 48.2385   1
  22   0   3 5.75558 44.7928   1
 -22   0  -3-5.81781 42.7942   1
  23   0   3 39.3330 47.9037   1
 -23   0  -3-33.8609 46.7569   1
  24   0   3-16.7775 45.5300   1
 -24   0  -3-59.6757 40.8118   1
  25  -1  -3 17.4733 45.6318   1
  25   1  -3 23.5100 47.8304   1
 -25   1   3-5.80752 46.0939   1
  24   1  -3 69.5664 45.4345   1
 -24  -1   3 5.77140 40.1944   1
 -23  -1   3 116.952 46.4497   1
 -23   1   3 216.486 58.4575   1
  23  -1  -3 214.559 55.1912   1
 -22   1   3-48.1853 44.3068   1
  22  -1  -3 23.0261 42.3455   1
  21   1  -3 216.930 51.9728   1
 -21  -1   3 216.122 51.0218   1
 -21   1   3 170.066 49.0131   1
  21  -1  -3 358.030 59.0718   1
  20   1  -3 73.1908 42.9693   1
 -20  -1   3 72.4886 44.8557   1
 -20   1   3 51.1165 43.0453   1
  20  -1  -3 11.4758 42.8705   1
  19   1  -3 10.8262 39.5214   1
 -19  -1   3 5.54103 38.5729   1
 -19   1   3 27.1952 38.4888   1
  19  -1  -3 5.60395 40.2901   1
  18   1  -3 3766.25 191.141   1
 -18  -1   3 4321.15 198.273   1
 -18   1   3 4112.95 196.745   1
  18  -1  -3 3624.39 191.285   1
  17   1  -3 6867.89 293.413   1
 -17  -1   3 7053.04 297.445   1
 -17   1   3 6608.70 293.375   1
  17  -1  -3 6526.20 292.878   1
  16   1  -3 1746.95 109.538   1
 -16  -1   3 1866.96 114.496   1
 -16   1   3 1818.19 113.088   1
  16  -1  -3 1766.33 112.095   1
  15   1  -3 1275.92 88.6892   1
 -15  -1   3 1199.69 88.7772   1
 -15   1   3 1356.52 92.6088   1
  15  -1  -3 1333.25 92.1453   1
 -14   1   3 2868.48 147.684   1
 -13  -1   3 3025.88 156.110   1
 -13   1   3 3381.80 159.217   1
  13  -1  -3 3244.33 159.370   1
 -12   1   3-7.47057 25.5647   1
 -12  -1   3-3.66068 28.1076   1
  12  -1  -3 19.5881 29.2447   1
  12   1  -3 18.3906 26.4435   1
  11   1  -3 7089.80 301.432   1
 -11   1   3 7991.42 305.608   1
  11  -1  -3 7513.06 305.152   1
  10   1  -3 7772.52 305.815   1
  10  -1  -3 7028.65 302.085   1
 -10  -1   3 7504.33 303.685   1
  -9  -1   3 8264.76 318.941   1
  -9   1   3 8503.15 321.964   1
   9   1  -3 8143.51 319.122   1
   9  -1  -3 8020.99 320.651   1
  -8   1   3 21242.2 733.509   1
  -8  -1   3 19963.4 728.896   1
   8   1  -3 19067.7 730.061   1
   7   1  -3 35214.8 1347.89   1
  -7  -1   3 35978.9 1347.71   1
   7  -1  -3 41205.7 1355.07   1
  -7   1   3 40190.9 1352.55   1
   6   1  -3 106.684 19.4835   1
  -6   1   3 116.667 21.5084   1
  -6  -1   3 136.664 19.8476   1
   6  -1  -3 153.345 22.2090   1
   5   1  -3 26145.1 924.740   1
  -5   1   3 27438.5 929.521   1
  -5  -1   3 24735.2 924.002   1
   5  -1  -3 26219.2 928.661   1
   4  -1  -3 129195. 4605.08   1
   4   1  -3 133366. 4598.18   1
  -4  -1   3 126888. 4598.72   1
  -4   1   3 134381. 4604.11   1
  -3   1   3 225743. 7904.49   1
   3  -1  -3 224142. 7903.72   1
  -2   1   3 43504.5 1533.49   1
   2  -1  -3 43335.2 1534.15   1
   1  -1  -3 3717.51 145.827   1
   1   1  -3 3866.28 141.460   1
  -1  -1   3 4074.28 141.761   1
   0  -1  -3 235195. 7459.25   1
   0   1   3 238644. 7459.76   1
   0  -1   3 238018. 7456.10   1
   1  -1   3 160571. 5556.47   1
  -1  -1  -3 154029. 5557.84   1
  -1   1  -3 162963. 5556.56   1
   1   1   3 153254. 5557.78   1
   2  -1   3 141211. 5036.49   1
  -2  -1  -3 146206. 5036.16   1
  -2   1  -3 139273. 5035.10   1
   2   1   3 144935. 5035.52   1
   3  -1   3-2.18117 23.1946   1
  -3   1  -3 21.2029 23.0254   1
   4  -1   3 12929.3 478.636   1
  -4  -1  -3 12710.3 476.950   1
  -4   1  -3 12597.3 476.288   1
   4   1   3 12738.1 475.575   1
   5  -1   3 8445.69 327.134   1
  -5  -1  -3 8543.53 327.131   1
  -5   1  -3 8474.53 325.573   1
   5   1   3 7862.00 322.808   1
   6  -1   3 15981.8 578.428   1
  -6  -1  -3 15448.5 577.739   1
  -6   1  -3 15198.7 576.565   1
   6   1   3 14818.0 573.939   1
   7  -1   3 901.215 67.1379   1
  -7  -1  -3 1048.36 70.9898   1
  -7   1  -3 1090.31 71.6165   1
   7   1   3 889.060 67.2380   1
   8  -1   3 570.958 56.4700   1
  -8  -1  -3 746.543 60.6734   1
  -8   1  -3 734.925 62.6586   1
   8   1   3 714.637 59.2434   1
   9  -1   3 18738.3 730.328   1
  -9  -1  -3 20974.4 737.254   1
  -9   1  -3 19425.4 733.103   1
   9   1   3 18945.3 730.248   1
  10  -1   3 3403.60 162.221   1
 -10  -1  -3 3419.88 163.021   1
 -10   1  -3 3257.24 161.096   1
  10   1   3 2856.22 153.435   1
  11  -1   3 537.376 62.5099   1
 -11  -1  -3 632.685 60.4775   1
 -11   1  -3 551.730 61.0125   1
  11   1   3 475.799 55.4305   1
  12  -1   3 220.524 49.7223   1
 -12   1  -3 171.852 42.5414   1
 -12  -1  -3 165.022 43.0761   1
  12   1   3 154.335 43.3470   1
  13  -1   3 2744.85 148.619   1
 -13  -1  -3 2853.80 151.388   1
 -13   1  -3 2763.72 149.240   1
  13   1   3 2604.14 147.139   1
 -15   1  -3 1919.65 122.305   1
 -15  -1  -3 1946.47 118.157   1
  15   1   3 1706.49 114.521   1
  15  -1   3 1676.88 116.268   1
  16  -1   3 216.941 53.2579   1
 -16  -1  -3 340.331 53.5180   1
 -16   1  -3 365.132 57.2091   1
  16   1   3 206.674 51.1737   1
 -17  -1  -3 3443.62 180.974   1
 -17   1  -3 3827.41 187.810   1
  17  -1   3 3381.15 179.573   1
  17   1   3 3228.41 177.712   1
  18  -1   3 5.77527 41.8426   1
 -18  -1  -3-5.85262 43.6882   1
 -18   1  -3-30.3897 48.2384   1
  18   1   3 11.5311 40.1335   1
 -19  -1  -3 23.5475 46.1261   1
  19  -1   3 58.0701 45.7988   1
  19   1   3-5.81822 42.1614   1
 -20  -1  -3-29.3047 40.4574   1
 -20   1  -3 47.9974 47.6184   1
  20  -1   3-23.3369 46.3054   1
  20   1   3 57.9721 48.8720   1
 -21  -1  -3 824.653 82.5623   1
  21  -1   3 722.731 81.0461   1
  21   1   3 752.895 81.6510   1
 -22  -1  -3 157.675 47.5377   1
 -22   1  -3 177.987 53.9163   1
  22  -1   3 138.424 51.8791   1
  22   1   3 169.221 53.5172   1
 -23  -1  -3-22.1016 44.6932   1
 -23   1  -3 11.4649 41.8556   1
  23   1   3-86.3796 53.5343   1
  23  -1   3 11.3121 48.2240   1
 -24   1  -3 234.235 53.1209   1
 -24  -1  -3 146.229 49.4960   1
  24  -1   3 154.758 55.6132   1
  24   1   3 123.205 52.1387   1
  25  -2  -3 68.7834 47.2731   1
 -25   2   3 71.0341 49.3922   1
  24  -2  -3-17.3163 46.3948   1
 -24  -2   3-16.9715 42.5341   1
 -24   2   3 36.2173 43.0552   1
  24   2  -3-17.8740 45.7458   1
  23  -2  -3 491.719 70.6487   1
 -23  -2   3 435.501 67.0782   1
 -23   2   3 589.980 75.3508   1
  23   2  -3 516.954 71.2476   1
 -22   2   3 3664.72 188.772   1
  22  -2  -3 3480.01 186.323   1
  21  -2  -3 1911.40 123.517   1
 -21  -2   3 1942.19 122.761   1
 -21   2   3 1837.72 122.342   1
  21   2  -3 1944.77 122.868   1
  20  -2  -3 282.988 54.6100   1
 -20  -2   3 369.970 58.3148   1
 -20   2   3 267.915 53.0952   1
  20   2  -3 360.995 56.2671   1
  19  -2  -3 1122.12 88.5448   1
 -19  -2   3 813.138 80.2938   1
 -19   2   3 1075.96 87.1519   1
  19   2  -3 1043.51 85.0853   1
 -18  -2   3 1586.07 105.000   1
  18   2  -3 1473.53 102.761   1
  17  -2  -3 586.734 65.2511   1
 -17  -2   3 409.270 57.4327   1
 -17   2   3 488.466 60.7377   1
  17   2  -3 533.144 63.4601   1
  16  -2  -3 62.0949 36.9763   1
 -16  -2   3 42.7912 34.7829   1
 -16   2   3 59.8173 36.7343   1
  16   2  -3 91.1747 37.9059   1
 -15  -2   3 189.283 41.4102   1
 -15   2   3 200.881 46.0594   1
  15   2  -3 163.833 42.9896   1
  14  -2  -3 10780.7 429.004   1
 -14   2   3 10592.8 426.578   1
 -13  -2   3 3124.57 154.394   1
  13   2  -3 3223.75 154.201   1
  12  -2  -3 47846.0 1809.88   1
 -12  -2   3 53210.0 1811.14   1
 -12   2   3 49857.7 1814.71   1
  11  -2  -3 4918.25 215.943   1
 -11  -2   3 5185.01 213.704   1
 -11   2   3 5129.30 216.462   1
  11   2  -3 4795.25 210.749   1
  10   2  -3 46258.8 1677.52   1
  10  -2  -3 47847.3 1683.77   1
 -10   2   3 46493.0 1681.67   1
  -9  -2   3 13149.4 470.504   1
   9   2  -3 12053.2 468.862   1
   9  -2  -3 12405.9 475.278   1
  -9   2   3 12455.1 472.979   1
  -8  -2   3 40569.3 1595.19   1
   8   2  -3 41709.3 1594.66   1
   8  -2  -3 49888.5 1607.42   1
  -8   2   3 50434.6 1605.53   1
   7   2  -3 1524.03 73.6633   1
  -7  -2   3 1542.70 74.7223   1
  -6  -2   3 32780.7 1144.11   1
   6   2  -3 31363.5 1144.62   1
   6  -2  -3 31801.1 1149.45   1
  -6   2   3 32452.3 1150.08   1
  -5  -2   3 44661.4 1489.90   1
  -5   2   3 43947.9 1498.17   1
   5  -2  -3 46773.7 1498.94   1
   4  -2  -3 4850.11 182.833   1
  -4  -2   3 4913.64 174.679   1
  -4   2   3 4705.57 181.128   1
   4   2  -3 4354.39 174.146   1
  -3  -2   3 7946.18 281.997   1
   3   2  -3 8210.62 281.581   1
  -3   2   3 8610.91 291.275   1
   2  -2  -3 36252.0 1269.77   1
   2   2  -3 34992.8 1261.98   1
  -2  -2   3 36056.3 1262.26   1
  -2   2   3 36091.8 1268.94   1
   1  -2  -3 7608.22 307.056   1
   1   2  -3 8324.71 302.697   1
  -1   2   3 8134.71 307.483   1
   0  -2   3 38523.8 1125.30   1
   0   2   3 39144.8 1128.66   1
   0  -2  -3 38963.0 1130.21   1
  -1   2  -3 21251.3 794.160   1
  -1  -2  -3 22370.5 797.479   1
   1   2   3 21609.0 796.737   1
   1  -2   3 23375.0 796.071   1
  -2  -2  -3 142814. 5059.61   1
   2   2   3 141661. 5059.94   1
   2  -2   3 144593. 5059.42   1
  -2   2  -3 144844. 5058.35   1
  -4   2  -3 10200.0 383.062   1
  -4  -2  -3 9781.57 380.922   1
   4   2   3 10036.9 383.138   1
   4  -2   3 10086.3 383.076   1
  -5   2  -3 31632.7 1098.05   1
  -5  -2  -3 29702.4 1093.52   1
   5   2   3 29768.6 1095.66   1
   5  -2   3 29851.3 1093.29   1
  -6   2  -3 18028.6 646.101   1
  -6  -2  -3 17444.7 643.419   1
   6   2   3 16645.1 642.479   1
   6  -2   3 16929.8 643.460   1
  -7   2  -3 5039.12 216.046   1
   7   2   3 5267.58 215.028   1
   7  -2   3 5362.61 217.930   1
  -8   2  -3 24468.9 915.960   1
  -8  -2  -3 25997.4 916.252   1
   8   2   3 24122.9 912.935   1
   8  -2   3 24561.5 916.860   1
   9   2   3 3445.95 169.609   1
  -9  -2  -3 3867.55 174.845   1
 -10   2  -3 17761.4 695.331   1
 -10  -2  -3 18353.8 696.571   1
  10   2   3 18145.7 693.891   1
  10  -2   3 19176.4 698.666   1
 -11   2  -3 9754.99 407.935   1
 -11  -2  -3 10467.6 409.778   1
  11   2   3 10035.2 406.824   1
  11  -2   3 10253.8 410.577   1
 -12   2  -3 2672.41 148.696   1
 -12  -2  -3 2796.15 149.997   1
  12   2   3 2799.74 147.800   1
  12  -2   3 2834.92 151.155   1
 -13   2  -3 1537.35 103.877   1
 -13  -2  -3 1575.50 104.372   1
  13   2   3 1458.22 100.206   1
  13  -2   3 1285.18 96.4762   1
 -15   2  -3 5135.04 252.020   1
 -15  -2  -3 5717.25 253.771   1
  15   2   3 5763.73 253.231   1
  15  -2   3 5318.29 252.281   1
 -16   2  -3 220.542 54.2324   1
 -16  -2  -3 183.595 49.2285   1
  16   2   3 209.557 54.5103   1
  16  -2   3 184.285 52.9855   1
 -17   2  -3-5.84196 42.3542   1
  17   2   3 96.3693 43.8498   1
  17  -2   3 35.1638 45.6369   1
  18  -2   3 1480.36 108.178   1
 -18  -2  -3 1697.93 112.761   1
 -18   2  -3 1565.43 110.867   1
 -19   2  -3 194.552 56.4069   1
 -19  -2  -3 39.7503 45.5507   1
  19  -2   3 134.612 48.6716   1
  20   2   3 834.319 85.4553   1
 -20  -2  -3 989.696 87.3818   1
 -21   2  -3 259.353 55.5942   1
 -21  -2  -3 238.713 56.7857   1
  21   2   3 351.873 64.6297   1
  21  -2   3 265.831 57.7102   1
  22   2   3 139.026 53.4191   1
 -22  -2  -3 33.9745 44.7439   1
  23  -2   3 158.955 56.8503   1
  23   2   3 68.2521 46.8945   1
 -23  -2  -3 213.487 52.7596   1
 -23   2  -3 200.022 56.7640   1
  24  -2   3 478.737 69.4176   1
  24   2   3 638.070 76.7326   1
 -24  -2  -3 401.473 67.5983   1
 -24   2  -3 630.808 72.9730   1
  26  -3  -3 264.037 58.3019   1
 -25   3   3 41.0393 46.5492   1
  25  -3  -3 34.4546 47.0321   1
 -24   3   3 29.2063 46.0623   1
 -24  -3   3 5.78324 42.2218   1
  24   3  -3-35.3842 48.5725   1
  24  -3  -3 23.6368 46.5979   1
  23   3  -3 3031.03 162.206   1
  23  -3  -3 3089.59 164.899   1
 -23   3   3 2509.95 153.798   1
 -23  -3   3 2840.22 157.882   1
 -22   3   3 4137.39 214.518   1
  22  -3  -3 4882.53 224.695   1
  21   3  -3 28.8825 43.4450   1
 -21  -3   3 33.5618 41.1599   1
 -20   3   3 275.854 55.1787   1
  20   3  -3 362.714 58.5741   1
  20  -3  -3 438.714 64.1900   1
 -19   3   3 942.022 85.9491   1
 -19  -3   3 944.256 81.3227   1
  19   3  -3 1090.92 87.4882   1
  19  -3  -3 1083.69 89.4321   1
 -18   3   3 114.081 44.0507   1
 -18  -3   3 56.2309 38.5647   1
  18   3  -3 106.966 41.1864   1
  18  -3  -3 84.0417 46.7992   1
 -17   3   3 22697.7 818.681   1
 -17  -3   3 21578.2 812.544   1
  17   3  -3 20765.8 813.518   1
  17  -3  -3 21208.9 818.297   1
 -16   3   3 140.330 42.7610   1
 -16  -3   3 150.062 41.5697   1
  16   3  -3 87.7063 37.2086   1
  16  -3  -3 177.724 46.0368   1
 -15   3   3 111.251 41.7251   1
 -15  -3   3 128.971 36.9225   1
  15   3  -3 147.034 41.7564   1
  15  -3  -3 141.811 42.6322   1
  14  -3  -3 14398.2 555.974   1
 -13   3   3 10179.6 422.444   1
 -13  -3   3 11247.0 422.052   1
  13   3  -3 10044.2 420.415   1
  13  -3  -3 11330.0 427.474   1
 -12   3   3 19006.6 680.859   1
  12  -3  -3 16565.5 674.599   1
 -12  -3   3 17679.7 672.059   1
  12   3  -3 18757.1 676.965   1
  11  -3  -3 226.476 39.1123   1
 -11   3   3 294.654 40.9577   1
 -11  -3   3 239.390 34.7930   1
 -10   3   3 71.5353 29.5120   1
  10  -3  -3 87.6458 32.4366   1
 -10  -3   3 156.087 28.8219   1
  10   3  -3 159.390 30.1540   1
  -9   3   3 138.332 28.1765   1
   9  -3  -3 166.756 32.6779   1
  -9  -3   3 98.0185 26.1964   1
   9   3  -3 156.619 27.2062   1
  -8   3   3 2724.46 128.228   1
   8  -3  -3 2798.74 130.324   1
  -7   3   3 60510.6 2031.01   1
   7   3  -3 53855.8 2022.95   1
  -7  -3   3 56725.3 2021.40   1
   7  -3  -3 57686.1 2029.13   1
  -6   3   3 8634.85 335.277   1
  -6  -3   3 8762.54 328.913   1
   6  -3  -3 8921.55 337.809   1
   6   3  -3 8829.82 327.474   1
  -5  -3   3 7192.81 267.051   1
   5   3  -3 7092.58 266.698   1
   4   3  -3 3308.46 128.677   1
  -4   3   3 3474.83 136.557   1
  -4  -3   3 3339.89 128.644   1
   3  -3  -3 76861.4 2664.06   1
  -3   3   3 75332.0 2662.73   1
   3   3  -3 73857.1 2655.16   1
  -3  -3   3 75792.8 2654.97   1
  -2  -3   3 4980.50 180.757   1
   2   3  -3 4503.74 178.456   1
  -2   3   3 4782.85 187.137   1
   2  -3  -3 4788.75 186.603   1
  -1  -3   3 2520.75 100.756   1
   1  -3  -3 2175.81 107.566   1
  -1   3   3 2466.55 105.887   1
   1   3  -3 2491.14 100.748   1
   0  -3  -3 84745.1 3106.71   1
   0   3   3 86407.0 3107.15   1
   0  -3   3 90439.2 3104.12   1
   0   3  -3 89430.3 3103.95   1
  -1  -3  -3 19210.6 721.722   1
   1   3   3 19965.5 721.415   1
   1  -3   3 19834.6 718.270   1
  -1   3  -3 20387.7 719.144   1
  -3  -3  -3 12671.7 475.932   1
   3   3   3 13537.2 477.780   1
   3  -3   3 13830.8 478.651   1
   4  -3   3 744.446 52.7942   1
   4   3   3 649.566 52.2181   1
  -4  -3  -3 664.163 50.5225   1
  -4   3  -3 634.074 49.4881   1
  -5   3  -3 4212.27 188.173   1
  -5  -3  -3 4360.89 186.968   1
   5  -3   3 4603.59 190.058   1
   5   3   3 4301.44 187.037   1
  -6   3  -3 13666.1 525.850   1
  -6  -3  -3 13797.4 526.940   1
   6  -3   3 14482.3 529.761   1
   6   3   3 13692.2 526.560   1
  -7   3  -3 66081.6 2331.84   1
  -7  -3  -3 65188.5 2329.47   1
   7  -3   3 63921.6 2330.30   1
   7   3   3 65388.4 2329.45   1
  -8  -3  -3 20378.4 756.050   1
   8  -3   3 19149.0 753.549   1
   8   3   3 19696.6 755.430   1
  -9   3  -3 1642.46 100.460   1
   9  -3   3 1673.01 102.017   1
 -10   3  -3 16644.2 636.849   1
 -10  -3  -3 16667.6 634.082   1
  10  -3   3 16231.1 637.693   1
  10   3   3 16904.4 635.003   1
 -11   3  -3 2243.43 129.574   1
 -11  -3  -3 2034.52 124.724   1
  11   3   3 2313.44 130.454   1
 -12   3  -3 3469.34 174.280   1
 -12  -3  -3 3522.01 171.448   1
  12  -3   3 3268.74 172.451   1
  12   3   3 3316.65 170.733   1
 -13   3  -3 5953.41 283.178   1
 -13  -3  -3 6505.60 282.985   1
  13  -3   3 6542.98 285.645   1
  13   3   3 6789.15 285.943   1
 -14   3  -3 10859.3 433.930   1
  14  -3   3 10298.6 430.753   1
 -15   3  -3 2068.78 125.919   1
 -15  -3  -3 1827.53 119.414   1
  15  -3   3 1828.49 119.063   1
  15   3   3 1776.51 118.671   1
 -16   3  -3 8503.83 350.621   1
  16  -3   3 8415.99 351.336   1
  16   3   3 7487.90 343.452   1
 -17  -3  -3 1282.35 100.137   1
 -18  -3  -3 585.324 67.0720   1
  18  -3   3 451.258 68.1466   1
  18   3   3 521.684 66.2705   1
 -19   3  -3 1372.50 103.871   1
  19  -3   3 1204.88 98.9799   1
  19   3   3 1285.82 100.409   1
  20  -3   3 226.121 55.0983   1
  20   3   3 320.572 58.1610   1
 -21   3  -3 48.1990 44.7799   1
 -21  -3  -3 143.768 49.1476   1
  21  -3   3 98.6643 50.1444   1
  21   3   3 104.517 51.7703   1
 -22   3  -3 6.04778 49.5191   1
  22  -3   3 34.1842 46.0853   1
 -23   3  -3 97.8936 48.0437   1
 -23  -3  -3 11.1523 45.7097   1
  23  -3   3 50.2148 43.4821   1
  23   3   3 101.201 54.2294   1
 -24  -3  -3 1057.50 91.0426   1
 -24   3  -3 1289.57 101.994   1
  24  -3   3 1397.24 103.442   1
  24   3   3 1196.58 99.2578   1
 -26   4   3 455.654 64.6936   1
  26  -4  -3 545.633 71.4709   1
 -24   4   3-17.1174 43.2122   1
  24  -4  -3 64.7675 51.3061   1
 -23  -4   3 252.301 53.1773   1
  23   4  -3 298.859 58.4863   1
 -22   4   3 1386.81 102.247   1
 -22  -4   3 1154.67 94.8328   1
  22  -4  -3 1383.02 104.827   1
  22   4  -3 1384.13 102.552   1
 -21   4   3 23.2356 38.7222   1
 -21  -4   3 5.65838 41.0037   1
  21  -4  -3 52.8171 45.9828   1
  21   4  -3 11.4813 40.2997   1
 -20   4   3 160.210 46.5341   1
 -20  -4   3 160.784 49.0610   1
  20  -4  -3 146.415 51.5298   1
  20   4  -3 90.3783 44.5219   1
 -19   4   3 132.840 45.4125   1
 -19  -4   3 129.938 45.2287   1
  19  -4  -3 231.655 54.7427   1
  19   4  -3 175.901 49.7360   1
 -18   4   3 2187.01 131.104   1
 -18  -4   3 2428.40 133.888   1
  18  -4  -3 2112.56 131.890   1
  18   4  -3 2044.06 128.253   1
 -17  -4   3 45.5039 35.8344   1
  17   4  -3 71.6784 39.6319   1
 -16   4   3 5081.47 229.060   1
 -16  -4   3 4762.17 217.953   1
  16   4  -3 4348.88 214.693   1
 -15   4   3 3025.83 153.700   1
 -15  -4   3 2989.77 147.566   1
  15  -4  -3 2773.87 148.481   1
  14  -4  -3 5419.88 253.102   1
 -14   4   3 6126.92 256.005   1
  13   4  -3 24548.8 881.384   1
 -13  -4   3 25104.5 883.061   1
 -13   4   3 23337.3 884.333   1
  13  -4  -3 21913.9 881.898   1
  12   4  -3 19941.0 647.243   1
 -12  -4   3 14331.9 642.200   1
 -11   4   3 6253.46 269.256   1
  11   4  -3 6705.34 265.542   1
 -11  -4   3 6357.68 264.167   1
  11  -4  -3 6292.99 269.388   1
  10  -4  -3 517.426 53.1114   1
 -10   4   3 619.203 55.4605   1
 -10  -4   3 685.101 51.8169   1
  -9  -4   3 28888.9 1055.99   1
   9  -4  -3 27777.0 1063.88   1
   9   4  -3 30542.0 1058.66   1
  -9   4   3 29365.5 1064.34   1
  -8  -4   3 37630.6 1324.56   1
   8  -4  -3 35093.4 1330.40   1
  -8   4   3 36875.7 1332.07   1
   8   4  -3 37562.9 1323.67   1
   7  -4  -3 36791.6 1296.68   1
  -7   4   3 35032.8 1296.05   1
   6  -4  -3 3289.59 145.056   1
  -6   4   3 3252.05 143.590   1
   6   4  -3 3295.89 136.423   1
  -6  -4   3 3240.53 136.665   1
   5  -4  -3 45878.0 1555.55   1
  -5  -4   3 45380.2 1545.91   1
  -5   4   3 44662.3 1554.43   1
  -4  -4   3 1666.13 77.1520   1
  -4   4   3 1692.47 83.2310   1
   4   4  -3 1606.67 76.1280   1
   4  -4  -3 1702.52 85.2748   1
  -3  -4   3 7500.02 289.035   1
   3   4  -3 8070.51 290.973   1
   2   4  -3 36819.3 1360.94   1
  -2  -4   3 39739.8 1361.54   1
   1   4  -3 2758.91 112.792   1
  -1  -4   3 2556.70 112.326   1
   0   4  -3 60178.9 2139.39   1
   0  -4   3 64988.2 2141.01   1
   1   4   3 184729. 6528.50   1
  -1  -4  -3 185723. 6528.72   1
  -2  -4  -3 14762.1 551.032   1
   2   4   3 15170.7 551.007   1
  -2   4  -3 14830.2 549.433   1
   2  -4   3 14641.1 548.371   1
  -3  -4  -3 2949.13 135.690   1
   3   4   3 2906.31 135.108   1
  -3   4  -3 3091.62 134.992   1
   3  -4   3 2921.24 134.204   1
  -4  -4  -3 3127.83 149.891   1
   4   4   3 3289.60 150.503   1
  -4   4  -3 3398.73 149.879   1
   4  -4   3 3586.18 153.027   1
  -5  -4  -3 915.259 62.7164   1
   5   4   3 892.427 62.7637   1
  -5   4  -3 822.106 61.3739   1
   5  -4   3 797.171 62.5679   1
  -6  -4  -3 672.153 54.8406   1
   6   4   3 697.411 55.1161   1
   6  -4   3 614.196 55.2262   1
  -6   4  -3 650.364 55.4748   1
   7   4   3 76858.0 2808.54   1
  -7  -4  -3 78353.7 2807.62   1
   7  -4   3 79468.8 2811.76   1
  -7   4  -3 80446.9 2811.60   1
   8   4   3 2358.71 125.739   1
  -8  -4  -3 2505.74 127.624   1
   9   4   3 59461.3 2027.65   1
  -9  -4  -3 53171.0 2023.84   1
   9  -4   3 55525.7 2027.89   1
  -9   4  -3 57347.3 2032.83   1
  10   4   3 4683.10 211.063   1
 -10  -4  -3 4413.34 208.744   1
  10  -4   3 4305.81 209.227   1
 -10   4  -3 5116.91 221.026   1
  11   4   3 14336.4 579.539   1
 -11  -4  -3 15400.8 584.163   1
  11  -4   3 15574.8 587.770   1
 -11   4  -3 15042.5 585.318   1
  12   4   3 4922.07 223.407   1
 -12  -4  -3 4778.11 223.400   1
  12  -4   3 4888.93 229.055   1
 -12   4  -3 4790.67 226.511   1
  13   4   3 313.055 53.5883   1
 -13  -4  -3 384.802 57.2204   1
 -14  -4  -3 1844.58 113.630   1
  14  -4   3 1791.40 114.488   1
 -14   4  -3 1658.44 112.305   1
  15   4   3 15514.1 654.734   1
 -15  -4  -3 18523.4 664.439   1
  15  -4   3 16391.9 662.149   1
 -15   4  -3 18034.4 666.443   1
  16   4   3 55.9239 44.2473   1
 -16  -4  -3 133.762 46.3179   1
  16  -4   3 86.8001 47.5136   1
 -16   4  -3 139.219 51.4678   1
  17   4   3 4866.28 243.454   1
 -17  -4  -3 5516.67 248.858   1
  17  -4   3 5227.38 249.068   1
 -17   4  -3 5694.35 253.792   1
  18   4   3 953.473 84.9346   1
 -18  -4  -3 963.853 83.4849   1
  18  -4   3 887.897 82.7254   1
 -18   4  -3 901.294 83.9005   1
  19   4   3 138.592 49.9308   1
 -19  -4  -3 86.0086 43.2911   1
  19  -4   3 148.477 52.7124   1
 -19   4  -3 81.4233 50.5564   1
  20  -4   3 997.692 92.5604   1
 -20   4  -3 1170.09 95.1590   1
  21   4   3 798.669 81.1610   1
 -21  -4  -3 827.824 79.7302   1
 -21   4  -3 752.263 79.1826   1
  22  -4   3 202.272 58.1304   1
 -22   4  -3 140.469 52.1348   1
  23   4   3 228.743 57.4817   1
 -23  -4  -3 301.431 60.2338   1
  24   4   3 49.2669 49.9256   1
 -24   4  -3 5.63641 49.3692   1
  24  -4   3-91.6594 49.1744   1
 -24  -4  -3 10.6746 42.6315   1
 -25   5   3 1051.15 93.2441   1
  25  -5  -3 1218.72 100.310   1
 -24   5   3 362.316 59.4692   1
  24  -5  -3 325.044 61.2896   1
 -23  -5   3 992.021 89.6535   1
  23   5  -3 1049.37 93.0485   1
  23  -5  -3 1069.72 94.2899   1
 -23   5   3 1280.33 99.0221   1
  22   5  -3-35.0338 42.9709   1
 -22  -5   3 79.0063 40.9086   1
  22  -5  -3 5.90212 45.3367   1
 -22   5   3 98.5231 46.8920   1
  21   5  -3 536.234 67.3153   1
 -21  -5   3 593.608 67.4772   1
  21  -5  -3 739.101 77.9343   1
 -21   5   3 566.225 71.5141   1
  20   5  -3-5.68030 40.1940   1
 -20  -5   3-5.49706 38.5824   1
  19   5  -3 387.638 56.9367   1
 -19  -5   3 435.986 58.7184   1
  19  -5  -3 361.583 61.3711   1
 -19   5   3 407.782 59.7697   1
  18  -5  -3 1732.70 114.957   1
 -18   5   3 1735.43 113.491   1
  17   5  -3 5538.34 251.208   1
 -17  -5   3 5837.37 253.812   1
 -17   5   3 6185.61 266.657   1
 -16  -5   3 24.0634 33.0221   1
  16   5  -3 113.927 39.3837   1
  15   5  -3 5332.67 246.189   1
  15  -5  -3 5729.71 253.787   1
 -15  -5   3 5828.55 248.934   1
 -14  -5   3 12529.6 482.770   1
  14  -5  -3 12556.3 487.771   1
  14   5  -3 12052.1 481.726   1
 -14   5   3 12086.7 486.268   1
 -13  -5   3 11245.3 431.160   1
  13  -5  -3 10456.4 435.786   1
  13   5  -3 11281.0 433.377   1
 -13   5   3 10724.1 436.274   1
 -12  -5   3 3516.49 158.988   1
  12  -5  -3 3221.71 161.866   1
 -12   5   3 3148.23 161.418   1
  12   5  -3 3348.21 158.316   1
  11   5  -3 13575.2 506.236   1
 -11  -5   3 12887.4 507.090   1
 -10  -5   3 10351.5 400.787   1
  10  -5  -3 10247.2 408.048   1
  10   5  -3 10549.4 401.203   1
 -10   5   3 10081.0 406.551   1
   9  -5  -3 2648.21 138.333   1
  -9  -5   3 3023.79 135.046   1
  -9   5   3 2924.35 142.907   1
  -8  -5   3 72939.6 2521.01   1
   8  -5  -3 65348.8 2528.80   1
  -8   5   3 69583.1 2528.27   1
   8   5  -3 74314.2 2521.07   1
   7  -5  -3 7361.91 287.952   1
  -7   5   3 7389.94 286.512   1
   7   5  -3 7017.82 277.295   1
  -7  -5   3 6733.10 276.679   1
   6  -5  -3 637.761 51.1633   1
  -6  -5   3 584.875 42.3202   1
  -6   5   3 639.478 50.5098   1
  -5   5   3 67.1258 23.1694   1
   5  -5  -3 74.5542 24.8405   1
   4  -5  -3 29048.5 1001.15   1
  -4   5   3 27426.6 998.681   1
   4   5  -3 26958.5 991.400   1
  -4  -5   3 27248.0 991.371   1
   3  -5  -3 621.072 46.9853   1
  -3   5   3 659.941 46.7512   1
   3   5  -3 599.592 40.5582   1
  -3  -5   3 582.427 41.8118   1
  -2   5   3 153937. 5407.89   1
   2  -5  -3 152529. 5407.46   1
  -1   5   3 41994.2 1454.18   1
   1  -5  -3 39091.0 1454.82   1
   0  -5   3 121448. 4331.78   1
   0   5   3 119042. 4335.53   1
   0   5  -3 126588. 4331.92   1
   0  -5  -3 123241. 4337.29   1
   1  -5   3 31796.5 1117.37   1
  -1  -5  -3 29841.3 1119.02   1
  -1   5  -3 31010.5 1115.84   1
   1   5   3 31113.2 1117.98   1
  -2  -5  -3 2317.19 114.604   1
   2   5   3 2563.61 115.757   1
   2  -5   3 2315.24 113.608   1
  -2   5  -3 2322.92 112.193   1
  -3  -5  -3 1870.72 98.8852   1
   3   5   3 1947.32 98.3835   1
   3  -5   3 1809.95 97.6226   1
  -3   5  -3 1995.37 100.241   1
   4   5   3 648.728 51.7968   1
   4  -5   3 550.834 51.9542   1
  -4   5  -3 504.772 48.9425   1
  -5  -5  -3 271.269 38.0945   1
   5   5   3 237.846 36.9304   1
   5  -5   3 281.487 40.9570   1
  -5   5  -3 223.548 35.6657   1
  -6  -5  -3 97618.9 3350.78   1
   6  -5   3 94889.3 3351.93   1
   6   5   3 87049.5 3348.38   1
  -6   5  -3 97546.7 3350.68   1
   7   5   3 233.765 36.7717   1
  -7   5  -3 263.074 41.3959   1
   7  -5   3 275.189 42.0723   1
  -7  -5  -3 202.016 36.9288   1
   8  -5   3 32911.7 1223.21   1
  -8   5  -3 34001.8 1225.56   1
  -9  -5  -3 944.286 73.4864   1
  -9   5  -3 800.384 68.3299   1
   9   5   3 858.029 70.1819   1
   9  -5   3 900.648 71.9928   1
 -10  -5  -3 21866.5 822.470   1
 -10   5  -3 21887.0 826.061   1
  10  -5   3 22442.7 829.268   1
  10   5   3 21702.9 822.486   1
  11   5   3 4569.90 208.738   1
 -11  -5  -3 4284.14 205.745   1
  11  -5   3 4123.30 207.519   1
  12   5   3 6426.72 283.258   1
 -12  -5  -3 6671.86 283.821   1
  12  -5   3 5873.24 279.548   1
 -12   5  -3 7234.89 294.038   1
  13  -5   3 224.552 50.2613   1
 -13   5  -3 199.295 50.8504   1
  14   5   3 259.973 51.8431   1
 -14  -5  -3 253.070 51.3112   1
  14  -5   3 352.101 57.2166   1
 -14   5  -3 264.340 49.2236   1
  15   5   3 2487.97 144.255   1
 -15  -5  -3 2399.97 143.235   1
  15  -5   3 2865.16 155.344   1
 -15   5  -3 2823.16 151.739   1
  16   5   3 4320.75 205.385   1
 -16  -5  -3 4158.77 201.988   1
  16  -5   3 4137.87 207.267   1
 -16   5  -3 3705.12 200.922   1
  17  -5   3 3290.77 178.067   1
 -17   5  -3 3353.78 178.701   1
  18   5   3 5327.41 252.828   1
 -18  -5  -3 5749.99 256.217   1
  18  -5   3 5481.51 257.404   1
 -18   5  -3 5450.97 255.900   1
  19   5   3 92.3405 50.6516   1
 -19  -5  -3 90.3537 46.0654   1
  20   5   3 3197.28 175.296   1
 -20   5  -3 3559.09 180.185   1
  20  -5   3 3188.14 176.260   1
 -20  -5  -3 3410.07 176.515   1
 -21  -5  -3 1847.51 120.144   1
  21   5   3 1623.34 116.395   1
  22   5   3-11.1961 48.5256   1
 -22  -5  -3-5.43294 41.1524   1
  22  -5   3 74.7672 51.1754   1
 -22   5  -3 74.4668 50.1840   1
  23   5   3 358.539 63.9863   1
 -23  -5  -3 238.779 55.2154   1
  23  -5   3 320.117 62.1054   1
 -23   5  -3 441.417 66.1810   1
  24   5   3-32.4283 45.8202   1
 -24  -5  -3 36.0457 39.2655   1
 -26   6   3 833.311 80.3517   1
  26  -6  -3 972.446 88.1882   1
 -25   6   3 22.2793 42.5018   1
  25  -6  -3 74.9033 52.0611   1
 -23   6   3 798.894 82.2573   1
  23  -6  -3 719.959 80.5817   1
 -22  -6   3 1758.06 119.577   1
  22   6  -3 1998.63 125.227   1
  21   6  -3 212.490 54.4863   1
 -21   6   3 198.896 51.9573   1
 -21  -6   3 271.936 54.2460   1
  21  -6  -3 245.899 55.5570   1
 -20  -6   3 2646.89 153.573   1
 -20   6   3 3164.69 163.785   1
  20  -6  -3 3055.54 164.296   1
  20   6  -3 2769.79 156.490   1
 -19   6   3 941.095 82.2500   1
  19  -6  -3 838.557 81.4585   1
  19   6  -3 670.054 72.0164   1
 -19  -6   3 832.467 77.4321   1
  18  -6  -3 562.535 68.4571   1
 -18  -6   3 462.933 62.3442   1
  17   6  -3 2235.49 134.957   1
 -17  -6   3 2327.15 135.363   1
  16   6  -3 10454.6 431.588   1
 -16  -6   3 10761.7 433.098   1
  16  -6  -3 10262.4 435.086   1
 -16   6   3 11471.6 439.277   1
 -15  -6   3 7279.24 304.961   1
  15  -6  -3 7280.47 310.630   1
 -15   6   3 6937.42 306.301   1
  15   6  -3 7161.00 303.359   1
 -14  -6   3 2644.56 136.724   1
  14  -6  -3 2589.24 141.416   1
  14   6  -3 2476.72 133.341   1
 -14   6   3 2302.24 135.230   1
 -13   6   3 318.164 51.0738   1
  13  -6  -3 294.305 51.5857   1
 -12  -6   3 89.7600 36.2099   1
  12  -6  -3 84.2325 35.7836   1
 -12   6   3 13.3836 31.9334   1
  12   6  -3 121.196 35.4863   1
 -11  -6   3 2052.40 109.765   1
  11  -6  -3 1955.76 114.501   1
 -11   6   3 1904.51 113.552   1
  11   6  -3 1884.81 106.863   1
 -10  -6   3 27030.1 1017.30   1
  10  -6  -3 27308.6 1023.64   1
 -10   6   3 28412.4 1026.25   1
  10   6  -3 28427.2 1017.49   1
  -9  -6   3 20598.1 772.712   1
   9  -6  -3 20989.1 781.093   1
  -9   6   3 21556.9 781.722   1
   9   6  -3 20642.2 772.122   1
  -8  -6   3 397.818 40.4432   1
  -8   6   3 293.832 45.0020   1
   8  -6  -3 417.124 48.0546   1
  -7  -6   3 6157.62 269.572   1
   7  -6  -3 7099.34 281.184   1
  -7   6   3 6868.22 277.684   1
   7   6  -3 7075.65 271.457   1
   6   6  -3 843.625 56.6015   1
  -6   6   3 939.324 64.5459   1
   6  -6  -3 854.308 63.4738   1
   5   6  -3 26568.4 980.006   1
  -5   6   3 27413.8 988.800   1
   5  -6  -3 26646.2 988.531   1
  -5  -6   3 27745.0 981.260   1
   4   6  -3 11596.0 421.357   1
  -4   6   3 10122.3 427.347   1
   4  -6  -3 11053.8 428.944   1
  -4  -6   3 11583.2 420.299   1
   3   6  -3 60168.8 2092.81   1
  -3   6   3 56596.1 2097.71   1
   3  -6  -3 58878.7 2100.09   1
  -3  -6   3 59306.1 2092.77   1
  -2   6   3 18572.3 644.877   1
   2   6  -3 17210.0 636.400   1
  -2  -6   3 16757.2 636.963   1
   2  -6  -3 17078.6 643.034   1
  -1   6   3 18348.4 677.398   1
   1   6  -3 18516.8 672.189   1
  -1  -6   3 18297.6 672.930   1
   1  -6  -3 18078.8 677.175   1
   0   6   3 76847.0 2679.61   1
   0   6  -3 73793.0 2676.49   1
   0  -6   3 74918.4 2676.34   1
   0  -6  -3 75926.3 2680.20   1
   1   6   3 128295. 4641.73   1
   1  -6   3 132852. 4639.79   1
  -1   6  -3 133123. 4639.37   1
  -1  -6  -3 130388. 4643.54   1
  -2   6  -3 10122.5 401.719   1
  -2  -6  -3 10451.3 403.814   1
   2  -6   3 10503.7 403.420   1
   2   6   3 10659.5 403.425   1
  -3   6  -3 4621.06 195.468   1
   3  -6   3 4539.23 194.877   1
   3   6   3 4499.31 194.150   1
  -3  -6  -3 4322.91 194.129   1
  -4   6  -3 293.321 41.7198   1
   4  -6   3 315.037 40.0939   1
   4   6   3 455.221 45.3929   1
  -4  -6  -3 344.569 43.2015   1
  -5   6  -3 29.9330 29.9141   1
   5  -6   3 34.1108 29.1297   1
   5   6   3 32.9367 25.0801   1
  -5  -6  -3 48.6330 23.8075   1
  -6   6  -3 342.342 44.6468   1
   6  -6   3 334.896 44.2458   1
   6   6   3 383.855 45.6249   1
  -6  -6  -3 238.963 45.2950   1
   7  -6   3 48483.9 1752.84   1
  -7   6  -3 48527.7 1752.43   1
  -8   6  -3 21.9664 33.0713   1
   8  -6   3 13.8968 35.3594   1
   8   6   3 72.4390 30.9149   1
  -8  -6  -3 60.7017 30.4750   1
  -9   6  -3 10270.7 421.270   1
  -9  -6  -3 10798.9 421.594   1
   9   6   3 10416.4 418.145   1
   9  -6   3 10519.0 423.444   1
 -10  -6  -3 16708.1 672.568   1
 -10   6  -3 19123.2 681.389   1
  10  -6   3 18281.8 677.856   1
  10   6   3 16838.5 670.693   1
 -11  -6  -3 4985.76 226.271   1
 -11   6  -3 4901.43 227.682   1
  11   6   3 4871.91 224.846   1
  11  -6   3 4911.88 230.894   1
 -12  -6  -3 813.560 73.5005   1
  12   6   3 1031.87 80.1248   1
  13  -6   3 355.882 57.6515   1
 -13   6  -3 404.671 60.2699   1
  13   6   3 378.433 55.4041   1
 -13  -6  -3 491.662 59.8893   1
 -14  -6  -3 2542.28 139.699   1
 -14   6  -3 2656.87 147.042   1
  14  -6   3 2496.91 143.266   1
  14   6   3 2217.76 137.514   1
 -15   6  -3 2340.78 137.428   1
  15  -6   3 2202.72 136.845   1
 -15  -6  -3 2115.33 129.385   1
 -16  -6  -3 4193.23 199.641   1
 -16   6  -3 3923.20 200.479   1
  16  -6   3 4068.54 204.501   1
  16   6   3 3960.87 199.830   1
 -17  -6  -3 12473.4 511.285   1
 -17   6  -3 13639.4 520.766   1
  17  -6   3 13292.1 522.152   1
  17   6   3 12242.4 512.561   1
 -18  -6  -3 1432.77 107.592   1
 -18   6  -3 1685.97 112.569   1
  18  -6   3 1670.86 113.994   1
  18   6   3 1387.05 107.397   1
 -19  -6  -3 1060.90 89.9794   1
 -19   6  -3 1278.92 99.0537   1
  19   6   3 1184.10 95.6810   1
  19  -6   3 1382.17 102.904   1
  20  -6   3 70.2292 49.1330   1
 -20   6  -3 76.1925 43.8377   1
  20   6   3 91.0893 45.2683   1
 -20  -6  -3 77.3421 42.7958   1
 -21  -6  -3 1835.22 118.052   1
 -21   6  -3 1763.16 118.188   1
  21   6   3 1796.64 119.836   1
  21  -6   3 1937.04 124.520   1
  22   6   3 382.487 62.3894   1
 -22   6  -3 412.665 64.7131   1
 -22  -6  -3 473.043 64.6377   1
  23  -6   3 937.920 86.9256   1
 -23   6  -3 765.638 81.4762   1
 -23  -6  -3 684.397 75.9891   1
  23   6   3 1019.24 87.7629   1
 -26   7   3 96.4174 48.0054   1
  26  -7  -3 88.6371 54.6320   1
 -24   7   3 61.8117 45.4878   1
  24  -7  -3 45.8005 50.4450   1
 -23   7   3 399.141 63.9248   1
  23  -7  -3 503.485 68.3600   1
 -22   7   3 514.452 65.3480   1
  22  -7  -3 477.252 70.7541   1
  22   7  -3 543.044 69.3515   1
 -21   7   3 2746.61 152.129   1
  21  -7  -3 2583.34 151.187   1
 -21  -7   3 2546.58 149.360   1
 -20   7   3 3570.42 185.214   1
  20  -7  -3 3523.70 183.448   1
  20   7  -3 3364.45 181.540   1
 -20  -7   3 3671.69 184.361   1
 -19   7   3 2952.87 164.517   1
  19  -7  -3 2878.47 159.883   1
  19   7  -3 2975.64 160.704   1
 -19  -7   3 3013.01 161.801   1
 -18   7   3 5852.07 265.268   1
 -18  -7   3 5498.75 260.011   1
  18   7  -3 6339.68 267.961   1
  18  -7  -3 5606.58 265.096   1
 -17   7   3 244.137 51.3858   1
  16   7  -3 143.564 41.5112   1
 -16  -7   3 102.572 39.1518   1
  16  -7  -3 185.708 48.3492   1
 -15   7   3 15069.7 583.590   1
  15   7  -3 15234.3 581.487   1
 -15  -7   3 14948.7 580.254   1
  15  -7  -3 14460.3 583.404   1
 -14   7   3 1679.70 108.281   1
  14   7  -3 1477.58 98.8227   1
 -14  -7   3 1616.30 103.220   1
  14  -7  -3 1389.53 102.256   1
 -13   7   3 1929.03 118.298   1
  13   7  -3 2126.56 118.920   1
  13  -7  -3 2043.36 123.106   1
 -13  -7   3 2237.05 120.610   1
  12  -7  -3 755.239 71.8327   1
 -12   7   3 824.837 73.5830   1
 -11   7   3 7476.82 315.737   1
  11   7  -3 7411.48 309.346   1
 -11  -7   3 7674.79 311.075   1
  11  -7  -3 7642.82 317.943   1
 -10   7   3 7993.61 338.320   1
  10   7  -3 8571.11 333.885   1
 -10  -7   3 8178.52 330.588   1
  10  -7  -3 8184.16 338.193   1
  -9   7   3 8927.35 353.480   1
  -9  -7   3 8458.51 344.036   1
   9  -7  -3 8313.61 350.689   1
   9   7  -3 8868.97 344.764   1
   8   7  -3 25097.1 904.301   1
  -8  -7   3 24132.1 902.369   1
  -7  -7   3 2085.22 107.315   1
   7  -7  -3 2059.04 113.567   1
  -7   7   3 1960.79 109.944   1
  -6  -7   3 15214.4 563.000   1
  -6   7   3 14998.4 569.337   1
   6  -7  -3 14741.7 570.423   1
   6   7  -3 15015.0 562.685   1
  -5   7   3 51953.3 1840.18   1
   5  -7  -3 51101.6 1841.04   1
   5   7  -3 50774.7 1832.78   1
  -4  -7   3 25017.4 944.388   1
  -4   7   3 26221.3 953.096   1
   4  -7  -3 25990.0 954.877   1
   4   7  -3 26926.5 947.537   1
  -3  -7   3 6328.37 251.276   1
  -3   7   3 6145.72 255.096   1
   3  -7  -3 6225.69 257.882   1
   3   7  -3 6139.30 249.196   1
   2  -7  -3 10393.7 385.485   1
   2   7  -3 9922.17 378.514   1
  -2  -7   3 9621.11 378.532   1
  -2   7   3 9473.69 382.802   1
   1  -7  -3 37355.2 1365.02   1
   1   7  -3 37677.4 1362.02   1
  -1  -7   3 37552.5 1362.98   1
  -1   7   3 38840.0 1368.72   1
   0  -7  -3 10347.3 397.760   1
   0   7  -3 10321.9 393.801   1
   0  -7   3 9886.80 392.560   1
   0   7   3 10333.9 396.399   1
  -1  -7  -3 32862.1 1253.62   1
  -1   7  -3 36166.2 1249.85   1
   1  -7   3 34858.2 1249.14   1
   1   7   3 33955.6 1251.64   1
  -2  -7  -3 27668.5 986.908   1
   2   7   3 26039.3 983.686   1
   2  -7   3 27168.2 984.102   1
  -2   7  -3 26597.2 982.510   1
  -3  -7  -3 2961.99 141.965   1
  -3   7  -3 2704.04 138.733   1
   3  -7   3 2943.02 140.895   1
   3   7   3 2961.52 141.064   1
  -4   7  -3 36747.2 1242.29   1
   4  -7   3 32982.2 1238.98   1
   4   7   3 32576.3 1238.88   1
  -4  -7  -3 34050.7 1239.95   1
  -6   7  -3 31670.4 1130.25   1
   6  -7   3 29784.6 1128.70   1
   6   7   3 31372.5 1127.61   1
  -6  -7  -3 30223.3 1127.19   1
  -7   7  -3 10099.3 407.516   1
   7  -7   3 10283.4 409.171   1
   7   7   3 10293.0 406.494   1
  -7  -7  -3 10113.6 407.319   1
  -8   7  -3 1536.63 100.089   1
   8  -7   3 1816.47 106.449   1
   8   7   3 1486.83 97.1138   1
  -8  -7  -3 1649.60 101.819   1
  -9   7  -3 3501.09 176.508   1
   9  -7   3 3564.61 179.454   1
   9   7   3 3634.82 174.629   1
  -9  -7  -3 3551.30 175.784   1
 -10   7  -3 975.609 81.1489   1
 -10  -7  -3 1206.79 87.4961   1
  10  -7   3 1191.17 88.9116   1
  10   7   3 1188.86 85.5571   1
  11   7   3 5569.45 248.786   1
 -11  -7  -3 5515.33 249.430   1
  12  -7   3 8419.11 353.769   1
 -12   7  -3 8267.65 350.276   1
  13   7   3 7135.58 316.723   1
  13  -7   3 7002.07 318.923   1
 -14   7  -3 5058.81 232.041   1
 -14  -7  -3 5000.83 224.178   1
  15   7   3 129.391 46.6454   1
 -15  -7  -3 99.6533 46.0463   1
  16  -7   3 3415.36 181.034   1
 -16   7  -3 3353.25 179.278   1
 -17  -7  -3 1661.44 112.200   1
 -17   7  -3 1593.36 109.836   1
  17   7   3 1433.64 107.567   1
  17  -7   3 1624.54 113.880   1
 -18  -7  -3 182.446 53.3067   1
  18   7   3 144.847 52.3418   1
  19  -7   3 70.4978 49.8595   1
 -19   7  -3 93.2416 50.5565   1
 -19  -7  -3 45.6535 40.4468   1
  19   7   3 61.4070 44.9302   1
  20   7   3 1507.61 109.695   1
 -20  -7  -3 1500.12 109.737   1
  21  -7   3 11.4232 46.7616   1
 -21   7  -3-22.8902 47.6903   1
 -22   7  -3 4006.59 199.445   1
  22  -7   3 4257.82 204.319   1
  22   7   3 3641.47 194.350   1
 -22  -7  -3 4006.63 198.237   1
  23   7   3 1084.38 94.6382   1
 -23  -7  -3 1198.06 94.8224   1
  25  -8  -3-11.0386 45.9963   1
 -25   8   3 5.42213 41.9155   1
  24  -8  -3 668.087 80.3054   1
 -24   8   3 615.501 71.7324   1
  23  -8  -3-5.88939 50.4873   1
 -23   8   3-5.54319 42.8518   1
  22  -8  -3-17.6329 50.6624   1
 -22   8   3 11.2727 46.1451   1
 -21   8   3 137.171 49.8635   1
  21  -8  -3 63.5522 48.4951   1
  21   8  -3 69.7471 45.9052   1
 -21  -8   3 23.4219 41.8449   1
  20  -8  -3 4100.66 202.714   1
  20   8  -3 4287.84 205.764   1
 -19  -8   3 57.1191 41.7298   1
  19   8  -3 33.8804 41.8739   1
  19  -8  -3 34.5582 46.8961   1
 -19   8   3 51.3544 42.0013   1
 -18   8   3 2038.24 124.116   1
 -18  -8   3 1802.14 118.798   1
  18  -8  -3 1959.48 124.485   1
  18   8  -3 1805.38 118.534   1
 -17  -8   3 5950.72 274.819   1
 -17   8   3 6240.61 277.314   1
  17  -8  -3 6417.86 278.776   1
  17   8  -3 5993.25 274.196   1
 -16   8   3 2983.68 160.291   1
  16   8  -3 2981.41 158.108   1
 -16  -8   3 2925.93 158.980   1
  16  -8  -3 2905.32 161.090   1
 -15   8   3 4042.04 197.433   1
  15   8  -3 4063.75 193.911   1
 -15  -8   3 4026.38 195.983   1
  15  -8  -3 3789.67 195.981   1
 -14   8   3 1094.11 85.0847   1
  14   8  -3 930.667 78.9949   1
 -14  -8   3 1224.11 86.7689   1
  14  -8  -3 1149.64 88.4890   1
  13   8  -3 1617.52 100.984   1
 -13  -8   3 1452.30 97.8237   1
 -12   8   3 48.9248 37.6598   1
  12   8  -3 56.9796 34.4418   1
 -12  -8   3 56.3841 35.3959   1
  12  -8  -3 150.477 41.8865   1
 -11   8   3 1303.66 93.7439   1
  11   8  -3 1395.71 88.0006   1
 -11  -8   3 1285.53 87.0214   1
  11  -8  -3 1295.25 91.9960   1
 -10   8   3 26747.4 965.403   1
 -10  -8   3 25303.8 954.283   1
  10   8  -3 25834.5 955.862   1
  10  -8  -3 25747.7 962.386   1
  -9  -8   3 20368.9 748.530   1
   9  -8  -3 19931.8 754.713   1
   9   8  -3 19315.3 745.755   1
  -9   8   3 20425.7 755.673   1
   8  -8  -3 219.990 43.2051   1
  -8  -8   3 244.275 39.9648   1
  -8   8   3 244.862 42.3982   1
   8   8  -3 235.103 37.8296   1
   7   8  -3 45667.8 1605.71   1
  -7   8   3 44503.0 1610.58   1
   7  -8  -3 43859.6 1610.80   1
  -7  -8   3 43962.0 1603.55   1
  -6   8   3 15441.3 601.256   1
   6  -8  -3 15669.2 602.311   1
  -6  -8   3 16146.1 594.444   1
   5   8  -3 16393.4 596.820   1
  -5  -8   3 15356.6 595.341   1
   4   8  -3 11810.2 445.605   1
  -4   8   3 11287.1 450.519   1
   4  -8  -3 11738.8 453.771   1
   3   8  -3 19287.6 717.455   1
  -3   8   3 18754.5 721.490   1
   3  -8  -3 19920.4 725.498   1
  -3  -8   3 19586.3 718.583   1
   2   8  -3 6.42699 22.7430   1
  -2   8   3 3.61052 26.9553   1
  -2  -8   3 16.3107 22.5219   1
   2  -8  -3 25.9426 26.2279   1
  -1   8   3 42397.5 1542.25   1
   1   8  -3 44137.9 1538.99   1
  -1  -8   3 42831.5 1537.91   1
   1  -8  -3 41363.6 1541.17   1
   0   8   3 29750.0 1063.39   1
   0   8  -3 28468.4 1058.51   1
   0  -8   3 28302.5 1059.12   1
   0  -8  -3 29802.7 1063.91   1
   1   8   3 3140.62 148.999   1
   1  -8   3 3051.85 147.531   1
  -1   8  -3 3107.63 146.472   1
  -1  -8  -3 3060.48 149.629   1
  -2   8  -3 12978.2 506.135   1
   2  -8   3 13453.0 508.286   1
  -3   8  -3 8444.14 338.009   1
   3  -8   3 8245.14 338.693   1
   4   8   3 6388.53 272.540   1
  -4  -8  -3 6634.14 275.013   1
  -5  -8  -3 33389.4 1239.98   1
   5   8   3 35165.6 1240.57   1
  -5   8  -3 33339.9 1242.11   1
   5  -8   3 33809.5 1240.85   1
  -6  -8  -3 6347.99 269.291   1
   6   8   3 6154.09 267.631   1
  -6   8  -3 6681.73 273.863   1
   6  -8   3 6059.68 269.694   1
  -7  -8  -3 37785.9 1415.72   1
   7   8   3 39587.8 1417.36   1
  -7   8  -3 37931.3 1419.95   1
   7  -8   3 40462.8 1423.05   1
  -8  -8  -3 6656.01 283.549   1
   8   8   3 6657.95 281.159   1
  -8   8  -3 6200.31 280.687   1
   8  -8   3 6823.98 286.232   1
  -9  -8  -3 2611.24 139.754   1
   9   8   3 2514.48 136.976   1
  -9   8  -3 2554.87 141.118   1
   9  -8   3 2528.41 140.393   1
  10   8   3 789.500 69.3808   1
 -10  -8  -3 580.605 65.0697   1
  11  -8   3 282.493 54.1522   1
 -11   8  -3 182.379 47.5122   1
  12  -8   3 2860.79 156.921   1
  12   8   3 2675.71 153.699   1
 -13   8  -3 14946.9 577.838   1
  13  -8   3 14331.9 578.670   1
 -13  -8  -3 14743.8 577.502   1
 -14   8  -3 879.392 81.7198   1
  14  -8   3 922.906 83.9811   1
  14   8   3 906.541 81.7479   1
 -14  -8  -3 973.026 82.6707   1
 -15   8  -3 1141.03 95.1524   1
  15  -8   3 977.396 85.9995   1
  15   8   3 895.125 82.2082   1
 -15  -8  -3 1065.59 87.9054   1
 -16   8  -3 174.462 51.4504   1
  16  -8   3 114.814 48.3808   1
  16   8   3 117.226 48.8952   1
 -16  -8  -3 168.559 49.7265   1
 -17   8  -3 311.166 58.3957   1
  17  -8   3 325.489 59.9219   1
  17   8   3 168.854 50.4210   1
 -17  -8  -3 412.991 59.7944   1
 -18   8  -3 669.047 73.1998   1
  18  -8   3 694.460 78.4927   1
  18   8   3 468.817 68.1723   1
 -18  -8  -3 725.996 75.8098   1
 -19   8  -3 2140.00 128.946   1
  19  -8   3 1792.74 126.458   1
  19   8   3 1839.97 122.568   1
 -19  -8  -3 1862.79 121.463   1
 -20   8  -3 159.120 54.3369   1
  20  -8   3 178.190 54.7103   1
  20   8   3 134.657 51.2305   1
 -20  -8  -3 168.691 48.7919   1
 -21   8  -3 754.410 81.4495   1
  21  -8   3 730.178 77.9229   1
  21   8   3 972.866 86.0995   1
 -21  -8  -3 893.240 83.8975   1
  22  -8   3 1116.06 93.0688   1
  24  -9  -3 11.4441 47.9669   1
 -24   9   3 26.6269 45.1525   1
  23  -9  -3 309.791 61.2764   1
 -23   9   3 296.973 60.6591   1
  21  -9  -3-5.44898 42.1235   1
 -21   9   3-6.05138 48.3348   1
 -20  -9   3 584.249 69.6356   1
  20   9  -3 723.687 75.1452   1
  20  -9  -3 592.459 72.9798   1
 -20   9   3 659.686 74.9322   1
 -19   9   3 1768.80 116.622   1
 -19  -9   3 1576.24 113.080   1
  19  -9  -3 1849.53 122.468   1
  19   9  -3 1861.60 119.306   1
 -18   9   3 167.723 47.7096   1
  18   9  -3 189.674 48.9093   1
 -18  -9   3 105.480 46.5847   1
  17  -9  -3 1770.37 117.664   1
  17   9  -3 1710.86 111.883   1
 -17  -9   3 1652.79 112.774   1
 -16   9   3 5535.13 242.834   1
  16  -9  -3 4822.28 240.058   1
  16   9  -3 5090.98 237.643   1
 -16  -9   3 4952.19 235.806   1
 -15   9   3 13808.4 557.183   1
  15  -9  -3 14161.8 561.403   1
  15   9  -3 14505.7 555.911   1
 -15  -9   3 14126.5 554.938   1
 -14   9   3 2182.93 127.092   1
  14  -9  -3 2166.26 128.113   1
  14   9  -3 1912.56 119.267   1
 -14  -9   3 2062.83 122.256   1
 -13   9   3 1114.49 85.4624   1
 -13  -9   3 904.239 76.9202   1
  13   9  -3 1020.81 80.0533   1
  13  -9  -3 900.835 80.5653   1
 -12  -9   3 114.665 36.5328   1
  12   9  -3 180.708 39.8365   1
 -11   9   3 821.692 74.9418   1
  11  -9  -3 692.311 70.2844   1
  11   9  -3 908.857 72.0546   1
 -11  -9   3 864.422 70.9067   1
  10  -9  -3 19120.7 708.955   1
 -10  -9   3 18179.4 701.592   1
  10   9  -3 18247.5 700.934   1
 -10   9   3 18780.4 708.815   1
  -9   9   3 19599.7 750.125   1
   9  -9  -3 19937.1 750.864   1
  -8   9   3 1848.14 115.716   1
   8  -9  -3 1930.69 115.870   1
   7   9  -3 802.397 63.3236   1
  -7   9   3 731.897 64.0578   1
   7  -9  -3 629.215 63.8604   1
  -7  -9   3 854.987 65.1324   1
   6   9  -3 27046.8 997.252   1
  -6   9   3 26978.4 1002.33   1
   6  -9  -3 27878.3 1004.46   1
  -6  -9   3 26756.8 995.153   1
   5   9  -3 1161.39 78.6290   1
  -5   9   3 1252.35 83.6405   1
   5  -9  -3 1282.04 85.4922   1
  -5  -9   3 1195.80 77.7538   1
   4   9  -3 8242.12 330.503   1
  -4   9   3 7943.95 335.338   1
   4  -9  -3 8157.72 337.214   1
  -4  -9   3 8617.08 332.357   1
   3   9  -3 7.11643 26.1774   1
  -3   9   3-7.98000 28.6885   1
   3  -9  -3 36.7254 29.1097   1
  -3  -9   3 21.8791 25.3872   1
  -2   9   3 16866.6 645.002   1
   2   9  -3 17420.1 641.767   1
  -2  -9   3 16477.2 641.975   1
   2  -9  -3 17518.6 648.081   1
  -1   9   3 1518.70 90.9443   1
   1   9  -3 1326.11 85.3248   1
  -1  -9   3 1526.00 89.9201   1
   1  -9  -3 1433.33 90.7371   1
   0   9   3 7805.86 305.792   1
   0   9  -3 7114.49 299.441   1
   0  -9   3 7341.19 300.416   1
   0  -9  -3 7020.85 298.526   1
   1   9   3 2513.44 132.979   1
  -1  -9  -3 2618.54 133.639   1
   2   9   3 6538.35 276.225   1
  -2   9  -3 6230.41 274.092   1
   2  -9   3 6768.33 277.646   1
  -2  -9  -3 6736.04 278.554   1
   3   9   3 88.0120 36.0081   1
  -3   9  -3 84.5285 35.7098   1
   3  -9   3 80.5364 36.4162   1
  -3  -9  -3 25.6819 31.8099   1
  -4   9  -3 46101.2 1599.27   1
   4  -9   3 42737.0 1594.51   1
   4   9   3 43949.7 1595.45   1
  -4  -9  -3 43381.6 1596.92   1
  -5  -9  -3 9665.80 385.027   1
  -5   9  -3 9218.95 384.240   1
   5  -9   3 9586.87 384.288   1
  -6  -9  -3 980.112 80.0588   1
   6   9   3 1124.46 82.1804   1
  -6   9  -3 1284.13 87.4841   1
   6  -9   3 1030.34 78.9811   1
  -7  -9  -3 193.899 42.0212   1
   7   9   3 179.048 43.5878   1
  -7   9  -3 220.417 47.2496   1
   7  -9   3 169.383 45.2711   1
  -8  -9  -3 5728.78 257.449   1
   8   9   3 6077.20 259.099   1
  -8   9  -3 5869.93 258.915   1
   8  -9   3 5588.70 256.536   1
   9   9   3 773.548 71.7330   1
  -9  -9  -3 763.376 73.9877   1
  10  -9   3 6816.87 310.533   1
 -10   9  -3 7700.48 315.831   1
  11   9   3 681.238 68.9500   1
  11  -9   3 608.150 72.3462   1
 -11   9  -3 770.254 75.2296   1
 -12  -9  -3 4384.45 213.197   1
 -12   9  -3 4595.98 216.691   1
  12  -9   3 4446.15 215.918   1
 -13  -9  -3 80.7978 45.9226   1
  13   9   3-37.3494 43.1546   1
  13  -9   3 5.56824 38.4366   1
 -13   9  -3-5.54099 37.2635   1
 -14   9  -3 4753.50 226.604   1
 -14  -9  -3 5205.64 231.597   1
  14  -9   3 4863.36 231.294   1
  14   9   3 4370.46 222.568   1
 -15  -9  -3 72.4927 43.4154   1
  15   9   3 5.48296 42.6889   1
  15  -9   3 22.6607 41.3776   1
 -15   9  -3 40.7821 48.0001   1
 -16   9  -3 493.504 71.0153   1
  16  -9   3 396.740 62.8009   1
  16   9   3 559.763 67.1429   1
 -17   9  -3 3119.48 161.057   1
  17  -9   3 2803.38 155.473   1
  17   9   3 2489.82 150.154   1
 -17  -9  -3 2767.76 156.235   1
 -18   9  -3 979.439 90.5138   1
  18  -9   3 935.717 90.7735   1
  18   9   3 931.040 87.0618   1
 -18  -9  -3 1238.81 93.8940   1
 -19   9  -3-16.8032 45.8573   1
  19  -9   3 11.6705 43.2426   1
  19   9   3-22.2364 44.4035   1
 -19  -9  -3-11.3275 42.5845   1
 -20   9  -3 100.430 46.8134   1
  20  -9   3 28.9612 44.8249   1
  20   9   3 93.6246 51.9486   1
 -20  -9  -3 5.60231 45.3581   1
 -21   9  -3 16.4536 45.1747   1
  21  -9   3-16.6371 47.2815   1
  21   9   3 21.7243 44.4675   1
 -21  -9  -3 33.1160 41.2034   1
  22   9   3 724.379 78.2422   1
  24 -10  -3 298.538 64.0413   1
 -24  10   3 342.025 59.0031   1
  22 -10  -3-33.1151 50.1010   1
 -22  10   3-22.6305 46.8844   1
  21 -10  -3 1355.04 105.288   1
 -21  10   3 1552.89 110.596   1
  20 -10  -3 120.736 54.2525   1
 -20  10   3 33.1804 49.0159   1
  19 -10  -3 74.4876 45.1518   1
 -19  10   3 195.233 47.8034   1
 -18  10   3 1584.86 108.569   1
  18  10  -3 1507.43 106.318   1
 -18 -10   3 1440.59 104.541   1
  17 -10  -3 1274.64 97.1794   1
  17  10  -3 1126.83 92.3304   1
 -17 -10   3 1132.39 90.7312   1
 -16  10   3 3967.48 194.839   1
  16 -10  -3 4013.50 197.007   1
  16  10  -3 3638.44 189.898   1
 -16 -10   3 3805.19 191.265   1
 -15  10   3 381.051 60.8129   1
  15 -10  -3 442.787 63.0043   1
  15  10  -3 366.664 55.5714   1
 -15 -10   3 481.745 58.7174   1
 -14  10   3 1154.46 90.5891   1
  14 -10  -3 1300.12 96.7640   1
  14  10  -3 1155.48 89.0159   1
 -14 -10   3 1181.41 89.9394   1
 -13  10   3 79.3693 41.9452   1
  13 -10  -3 140.593 48.2963   1
  13  10  -3 135.375 41.5181   1
 -13 -10   3 136.055 41.4778   1
 -12  10   3 164.014 47.9701   1
 -12 -10   3 129.199 39.6659   1
  12 -10  -3 77.1695 40.2620   1
  11 -10  -3 3226.17 163.575   1
  11  10  -3 3019.62 157.664   1
 -11  10   3 3103.03 163.091   1
 -11 -10   3 3104.18 159.757   1
  10  10  -3 78.4985 36.0826   1
 -10 -10   3 106.235 35.6124   1
   9 -10  -3 1070.79 85.2854   1
   9  10  -3 1130.00 83.1637   1
  -9  10   3 1144.69 86.1964   1
  -9 -10   3 1142.86 81.8654   1
   8  10  -3 1643.06 102.049   1
  -8  10   3 1819.36 110.905   1
   8 -10  -3 1948.70 113.840   1
  -8 -10   3 1571.14 101.314   1
   7  10  -3 49610.0 1708.87   1
  -7  10   3 44879.9 1707.82   1
   7 -10  -3 48129.7 1711.66   1
  -7 -10   3 46205.0 1704.44   1
   6  10  -3 19066.2 669.145   1
  -6  10   3 16769.4 667.220   1
   6 -10  -3 17132.7 669.420   1
  -6 -10   3 17275.8 661.715   1
   5  10  -3 1188.06 77.4900   1
  -5  10   3 1029.21 79.0039   1
   5 -10  -3 931.975 77.1594   1
  -5 -10   3 1001.95 76.1998   1
  -4  10   3 1109.01 78.6666   1
   4 -10  -3 1009.67 78.1871   1
  -3  10   3 7668.99 321.583   1
  -3 -10   3 7985.25 321.519   1
   3 -10  -3 7735.54 323.320   1
   2  10  -3 11492.9 447.710   1
  -2  10   3 11489.3 452.377   1
  -2 -10   3 11560.2 449.822   1
   2 -10  -3 11313.6 452.565   1
  -1  10   3 15688.2 604.011   1
   1  10  -3 15600.3 603.263   1
   1 -10  -3 16186.4 606.570   1
   0  10   3 1621.99 96.2580   1
   0  10  -3 1449.14 92.2804   1
   0 -10   3 1491.89 94.4309   1
   0 -10  -3 1445.36 93.7475   1
   1  10   3 6231.73 266.767   1
  -1  10  -3 6164.21 263.878   1
   1 -10   3 6365.77 265.820   1
  -1 -10  -3 5931.25 263.560   1
   2  10   3 4328.81 197.758   1
  -2  10  -3 3933.16 195.199   1
   2 -10   3 4464.21 199.317   1
  -2 -10  -3 4367.10 199.160   1
   3  10   3 14141.0 535.932   1
  -3  10  -3 13313.4 534.267   1
   3 -10   3 14213.7 538.252   1
  -3 -10  -3 13507.5 535.554   1
  -4  10  -3 11462.7 458.986   1
   4 -10   3 11289.9 457.264   1
   4  10   3 11863.5 457.167   1
  -4 -10  -3 11400.9 456.869   1
  -5  10  -3 5189.38 225.799   1
  -5 -10  -3 4897.39 223.370   1
   5 -10   3 4717.97 221.317   1
   5  10   3 4638.59 220.472   1
  -6 -10  -3 305.101 50.7075   1
  -6  10  -3 305.903 50.4723   1
   6 -10   3 170.626 41.2872   1
   6  10   3 324.060 49.7694   1
  -7 -10  -3 2012.33 119.674   1
   7  10   3 2209.48 120.503   1
  -7  10  -3 1839.57 118.097   1
   7 -10   3 1821.24 117.232   1
  -8  10  -3 40.7869 35.5066   1
   8 -10   3 20.5643 36.3950   1
  -9 -10  -3 25725.3 980.365   1
   9  10   3 24973.7 977.299   1
   9 -10   3 25434.7 981.725   1
 -10 -10  -3 574.557 62.1554   1
  10  10   3 603.762 65.4608   1
  10 -10   3 488.991 66.0060   1
 -10  10  -3 727.874 71.7941   1
 -11 -10  -3 257.908 48.0927   1
 -11  10  -3 244.566 49.9801   1
  11 -10   3 254.333 50.7991   1
 -12 -10  -3 1832.98 115.882   1
  12  10   3 1802.20 116.367   1
  12 -10   3 1794.83 120.108   1
 -12  10  -3 1953.25 121.519   1
 -13 -10  -3 6253.72 275.829   1
  13  10   3 5984.72 273.573   1
  13 -10   3 5874.95 276.195   1
 -13  10  -3 6487.71 280.554   1
 -14  10  -3 1215.27 96.1429   1
  14 -10   3 1326.00 99.6422   1
  14  10   3 1049.41 89.4511   1
 -14 -10  -3 1065.64 90.8710   1
 -15  10  -3 1786.12 115.997   1
 -15 -10  -3 1780.49 115.187   1
  15 -10   3 1768.12 119.210   1
  15  10   3 1622.00 111.586   1
 -16 -10  -3-11.0488 40.0248   1
  16  10   3-16.5070 43.3891   1
  16 -10   3 50.5500 42.2295   1
 -16  10  -3-23.4994 40.5519   1
 -17  10  -3 35.5906 48.5724   1
  17 -10   3 71.9834 48.2526   1
  17  10   3-11.0566 45.2698   1
 -17 -10  -3 16.6049 40.7241   1
  18  10   3 83.1040 49.5872   1
 -18 -10  -3 44.2149 44.2004   1
  19 -10   3 1313.66 103.106   1
 -19  10  -3 1246.31 100.098   1
 -20  10  -3 43.0676 45.3829   1
  20  10   3-21.7575 44.5327   1
 -20 -10  -3-10.8309 40.4251   1
 -21  10  -3 48.4396 42.4776   1
  21 -10   3 66.1958 49.3547   1
  21  10   3 32.1012 48.8265   1
 -21 -10  -3 53.1962 43.3241   1
  23 -11  -3 225.827 57.0766   1
 -23  11   3 293.023 58.7546   1
  21 -11  -3 22.2021 44.0528   1
 -21  11   3-11.1391 43.0556   1
  20 -11  -3-17.2863 45.1483   1
 -20  11   3 59.5360 46.4042   1
  19 -11  -3 225.703 57.5986   1
 -19  11   3 188.787 50.4181   1
  18 -11  -3 28.6482 41.8467   1
 -18  11   3 38.4180 40.6876   1
 -17  11   3 71.3583 43.8894   1
 -17 -11   3 22.3222 40.1698   1
  17 -11  -3 100.662 50.8005   1
  17  11  -3 39.6528 40.4549   1
 -16 -11   3 8469.90 369.291   1
 -16  11   3 9276.38 372.900   1
  16 -11  -3 8693.08 372.272   1
  16  11  -3 8660.45 369.779   1
 -15  11   3 278.676 52.5595   1
 -15 -11   3 351.967 56.9517   1
  15  11  -3 377.669 57.9601   1
  15 -11  -3 361.948 57.6074   1
 -14 -11   3 1770.55 114.448   1
  14  11  -3 1742.25 114.174   1
 -13  11   3 231.083 51.6905   1
  13 -11  -3 289.915 54.6148   1
  12 -11  -3 73.4859 41.4932   1
 -12  11   3 108.731 45.3998   1
  12  11  -3 113.059 41.9201   1
 -12 -11   3 36.1439 41.6038   1
  11  11  -3 69.7355 36.3680   1
 -11  11   3-26.2541 38.0454   1
  11 -11  -3 10.4909 40.0003   1
 -11 -11   3-4.99801 35.0821   1
  10 -11  -3 7268.12 323.058   1
 -10  11   3 7359.37 324.579   1
  10  11  -3 8084.75 324.056   1
 -10 -11   3 7751.83 323.131   1
   9  11  -3 24171.6 908.313   1
  -9  11   3 23453.8 911.805   1
   9 -11  -3 24635.1 915.201   1
  -9 -11   3 24977.7 909.992   1
   8  11  -3 1086.32 81.8563   1
  -8 -11   3 1145.20 82.9395   1
   7  11  -3 1636.45 103.233   1
  -7  11   3 1532.32 104.659   1
   7 -11  -3 1607.61 106.251   1
  -7 -11   3 1633.61 99.4280   1
   6  11  -3 4125.65 193.413   1
  -6  11   3 4392.49 200.983   1
   6 -11  -3 4381.83 201.018   1
  -6 -11   3 3884.89 192.730   1
   5  11  -3 9829.61 382.961   1
  -5  11   3 8768.21 382.845   1
   5 -11  -3 9578.20 387.631   1
  -5 -11   3 9668.23 382.903   1
  -4  11   3 6280.32 282.249   1
   4  11  -3 6606.31 280.704   1
   4 -11  -3 6749.13 285.821   1
  -4 -11   3 6732.09 282.034   1
   3  11  -3 9676.74 391.731   1
  -3  11   3 9591.24 394.909   1
   3 -11  -3 9872.76 397.562   1
  -3 -11   3 9948.35 393.411   1
  -2  11   3 166.703 41.3355   1
   2  11  -3 81.6747 39.0809   1
  -2 -11   3 152.182 40.4782   1
   2 -11  -3 114.944 37.2270   1
  -1  11   3 19794.6 753.527   1
   1  11  -3 20102.8 753.130   1
  -1 -11   3 19937.9 754.773   1
   1 -11  -3 20175.2 757.350   1
   0  11   3 8256.13 330.230   1
   0  11  -3 7823.75 326.325   1
   0 -11   3 8244.41 330.240   1
   0 -11  -3 7319.11 326.509   1
   1  11   3 27.6112 32.3087   1
  -1  11  -3 22.3330 35.2308   1
  -1 -11  -3 18.1210 33.8265   1
   2  11   3 696.740 65.0739   1
  -2  11  -3 683.566 64.9009   1
   2 -11   3 677.395 64.6382   1
  -2 -11  -3 590.949 62.8411   1
   3  11   3 16813.3 650.142   1
  -3  11  -3 16122.6 650.970   1
   3 -11   3 17898.7 654.989   1
  -3 -11  -3 17181.3 652.105   1
  -4  11  -3 2138.71 124.445   1
   4 -11   3 2078.67 123.096   1
   4  11   3 2241.58 126.854   1
  -4 -11  -3 2111.35 123.404   1
  -5  11  -3 6500.22 292.213   1
   5 -11   3 6218.65 288.729   1
  -5 -11  -3 6937.55 293.039   1
  -7  11  -3 2168.87 131.510   1
   7 -11   3 2152.91 128.999   1
   7  11   3 2418.55 131.413   1
  -7 -11  -3 2173.97 129.605   1
  -8  11  -3 3908.53 196.654   1
  -8 -11  -3 4098.31 196.282   1
   8  11   3 3747.04 192.018   1
   8 -11   3 4130.04 198.137   1
  -9 -11  -3 254.726 51.6822   1
   9 -11   3 230.113 51.6291   1
  -9  11  -3 233.783 50.3705   1
   9  11   3 117.481 42.1890   1
  10 -11   3 2652.66 149.786   1
 -10 -11  -3 2587.33 146.294   1
 -10  11  -3 2713.82 147.751   1
 -11 -11  -3 398.343 56.8150   1
  11  11   3 383.980 55.8171   1
 -12 -11  -3 143.998 47.8131   1
  12 -11   3 171.161 53.6102   1
 -12  11  -3 191.499 50.9668   1
  12  11   3 170.851 50.8948   1
 -13 -11  -3 2381.71 136.987   1
  13 -11   3 2259.13 136.918   1
  13  11   3 2182.48 134.868   1
 -13  11  -3 2379.31 138.635   1
  14  11   3 2120.19 132.248   1
 -14 -11  -3 2182.05 132.302   1
  14 -11   3 2122.41 133.591   1
 -14  11  -3 2294.48 136.293   1
 -15 -11  -3 173.581 49.0318   1
  15 -11   3 336.141 61.3821   1
  15  11   3 174.449 48.5356   1
 -15  11  -3 160.812 50.8388   1
 -16  11  -3 56.8227 43.6588   1
  16 -11   3 33.9274 44.0365   1
  17  11   3-5.44908 45.9363   1
 -17 -11  -3-5.38495 41.9087   1
  18  11   3 580.524 69.7118   1
 -18 -11  -3 657.949 71.3038   1
  18 -11   3 585.799 71.8153   1
 -18  11  -3 693.661 76.9157   1
  19  11   3-21.4857 45.7992   1
 -19 -11  -3-21.1601 44.8541   1
  20 -11   3-5.50603 46.6790   1
 -20  11  -3 5.31049 40.2117   1
 -22  12   3 343.559 61.5227   1
  22 -12  -3 374.359 62.5138   1
 -20  12   3-10.8184 39.5007   1
  20 -12  -3 72.1452 50.3756   1
  18 -12  -3 466.568 67.1082   1
  17 -12  -3 63.1062 48.6867   1
 -17  12   3 82.0637 42.9171   1
 -17 -12   3 35.1415 42.1641   1
  17  12  -3 63.8277 43.3704   1
 -16 -12   3 891.950 83.3149   1
  16 -12  -3 928.605 85.1190   1
 -16  12   3 976.033 83.5016   1
  16  12  -3 857.798 81.4264   1
  15 -12  -3 61.9843 40.5320   1
 -15  12   3 5.45108 39.2110   1
 -15 -12   3 34.0856 40.2196   1
  15  12  -3 56.3636 43.8848   1
  14 -12  -3 173.426 47.2424   1
 -14 -12   3 166.317 48.6424   1
 -14  12   3 148.099 46.8551   1
  14  12  -3 167.239 46.5418   1
  13 -12  -3 409.279 55.9877   1
 -13 -12   3 276.672 54.5993   1
 -13  12   3 370.964 56.3990   1
  13  12  -3 456.527 59.6977   1
  12 -12  -3 8957.87 376.848   1
 -12 -12   3 9015.63 377.065   1
  12  12  -3 9139.79 377.288   1
 -12  12   3 8930.58 378.018   1
 -11  12   3 702.144 75.8753   1
  11 -12  -3 779.153 76.1983   1
  10 -12  -3 793.816 74.3307   1
 -10  12   3 673.076 70.5344   1
  10  12  -3 688.173 67.4595   1
 -10 -12   3 740.444 72.3351   1
   9  12  -3 3898.56 191.244   1
  -9  12   3 3749.86 192.350   1
   9 -12  -3 3948.31 194.660   1
  -9 -12   3 3912.74 189.317   1
   8  12  -3 769.367 72.3360   1
  -8  12   3 795.387 72.7569   1
   8 -12  -3 751.947 73.7100   1
  -8 -12   3 787.406 68.5437   1
   7  12  -3 85.6011 37.5333   1
  -7  12   3 139.998 39.4338   1
   7 -12  -3 152.045 40.2237   1
  -7 -12   3 136.282 39.8765   1
   6  12  -3 13.9695 34.5115   1
  -6  12   3 19.7964 32.3833   1
   6 -12  -3 5.07434 32.2495   1
  -6 -12   3 28.0301 33.8518   1
  -5  12   3 1679.24 103.465   1
   5  12  -3 1487.00 99.8992   1
   5 -12  -3 1587.75 103.247   1
  -5 -12   3 1558.35 100.971   1
   4  12  -3 658.067 64.3522   1
  -4 -12   3 701.190 67.7371   1
   3  12  -3 248.654 48.0899   1
  -3 -12   3 334.472 50.7785   1
   2  12  -3 3737.23 179.616   1
  -2 -12   3 3579.35 179.392   1
   1  12  -3 9075.93 362.727   1
  -1  12   3 8815.05 361.886   1
  -1 -12   3 8879.66 363.274   1
   1 -12  -3 8242.71 359.571   1
   0  12   3 155.525 43.7928   1
   0 -12   3 103.746 40.4075   1
   0 -12  -3 91.2708 40.0061   1
  -1  12  -3 5462.75 242.540   1
   1 -12   3 5316.38 241.813   1
  -2  12  -3 391.938 56.0251   1
  -3  12  -3 388.232 53.7102   1
   3 -12   3 468.949 57.7864   1
   4 -12   3 3063.87 162.621   1
   4  12   3 3302.50 163.034   1
  -4 -12  -3 2998.05 160.825   1
  -5  12  -3 722.690 72.8175   1
   5 -12   3 950.574 79.0360   1
   5  12   3 825.740 73.2509   1
  -5 -12  -3 745.024 73.1281   1
  -6  12  -3 10182.9 414.613   1
   6 -12   3 10096.2 413.224   1
   6  12   3 10442.2 414.502   1
  -6 -12  -3 9736.53 411.045   1
  -7  12  -3 118.007 43.8353   1
   7 -12   3 123.377 41.7720   1
   7  12   3 102.496 41.6439   1
  -8  12  -3 714.687 74.9241   1
  -8 -12  -3 931.333 78.5630   1
   8  12   3 847.687 74.3725   1
   8 -12   3 796.023 77.2982   1
  -9  12  -3 346.877 58.2664   1
  -9 -12  -3 358.832 56.1852   1
   9  12   3 387.822 57.6050   1
   9 -12   3 386.359 58.4883   1
 -10 -12  -3-21.7713 38.5140   1
  10  12   3 5.29582 36.5560   1
 -11  12  -3 1783.90 111.189   1
  11 -12   3 1340.21 102.221   1
 -12 -12  -3 21.6895 38.6834   1
  12  12   3 10.7639 39.5948   1
 -12  12  -3 76.2841 43.5280   1
  12 -12   3-28.9106 44.0961   1
 -13 -12  -3 10.7958 40.8849   1
  13  12   3 48.7857 44.6557   1
 -13  12  -3 21.9886 44.1950   1
  13 -12   3 28.3655 44.4546   1
 -14 -12  -3 26.9869 38.8035   1
  14  12   3 5.45068 39.4916   1
 -14  12  -3 11.1407 43.0619   1
  14 -12   3-16.8409 44.2674   1
 -15 -12  -3 54.1149 43.6519   1
  15  12   3 114.720 50.4389   1
 -15  12  -3 144.293 45.0363   1
  15 -12   3 101.160 46.7077   1
  16  12   3 224.243 54.2430   1
 -16 -12  -3 244.077 53.1366   1
 -17 -12  -3 118.796 44.5529   1
  17  12   3 54.4239 45.9560   1
 -17  12  -3 90.1000 50.1664   1
  17 -12   3 38.2519 48.1877   1
  18  12   3 129.489 52.0659   1
 -18 -12  -3 26.7738 42.0384   1
 -19  12  -3 358.823 62.7218   1
 -19 -12  -3 195.315 48.1407   1
  19 -12   3 384.057 64.2906   1
  19  12   3 287.581 57.6086   1
 -21  13   3 102.044 48.2604   1
  21 -13  -3 131.794 54.2114   1
 -19  13   3 640.494 72.2602   1
  18 -13  -3 238.024 55.0146   1
 -17  13   3 21.9826 44.4529   1
  17 -13  -3 16.9574 45.1532   1
  16 -13  -3 451.009 64.8837   1
 -16 -13   3 515.491 66.9489   1
 -16  13   3 437.865 60.9416   1
  16  13  -3 537.190 70.2569   1
  14 -13  -3 112.051 43.0573   1
 -14 -13   3 27.9408 40.2177   1
 -14  13   3 43.9873 41.0866   1
  14  13  -3 17.0248 38.8835   1
  13 -13  -3 392.691 57.3398   1
 -13 -13   3 501.308 63.1404   1
 -13  13   3 469.575 63.1130   1
  13  13  -3 404.864 56.7258   1
  12 -13  -3 27.0109 39.4533   1
 -12  13   3 38.7368 43.0797   1
  12  13  -3 32.6574 39.4483   1
 -12 -13   3 21.6311 37.6574   1
  11  13  -3 155.794 44.6140   1
 -11  13   3 43.5513 40.7518   1
  11 -13  -3 76.7140 42.7540   1
 -11 -13   3 74.2485 41.3870   1
  10  13  -3 213.247 50.4575   1
 -10 -13   3 62.3882 40.7229   1
   9  13  -3 839.972 76.6571   1
  -9  13   3 834.628 77.8214   1
   9 -13  -3 864.671 79.8575   1
  -9 -13   3 583.596 68.5499   1
  -8  13   3 1210.34 93.5755   1
   8 -13  -3 1193.09 94.7002   1
  -7  13   3 598.719 64.8375   1
   7 -13  -3 474.073 60.3373   1
   6  13  -3 3818.58 182.883   1
  -6  13   3 3454.65 181.388   1
   6 -13  -3 3586.47 184.776   1
  -6 -13   3 3636.97 181.526   1
  -5  13   3 1167.50 90.3332   1
   5  13  -3 1376.15 93.8921   1
   5 -13  -3 1267.72 93.6302   1
  -5 -13   3 1244.93 92.3166   1
   4  13  -3 248.902 46.6697   1
  -4  13   3 194.748 45.3507   1
   4 -13  -3 180.106 44.8370   1
  -4 -13   3 122.746 42.5972   1
   3  13  -3 863.520 73.2432   1
  -3  13   3 654.784 66.7195   1
  -3 -13   3 686.807 67.5436   1
   3 -13  -3 694.309 66.5727   1
   2  13  -3 961.001 81.7857   1
  -2  13   3 1072.70 86.0323   1
   2 -13  -3 1124.41 86.3803   1
  -2 -13   3 1030.25 81.4952   1
  -1  13   3 1327.64 95.3968   1
   1 -13  -3 1419.88 97.7318   1
   0  13   3 24.6402 34.5902   1
   0 -13  -3-5.00362 35.9739   1
   1  13   3 167.094 40.5250   1
  -1  13  -3 179.350 45.6872   1
   1 -13   3 188.996 45.8306   1
  -1 -13  -3 214.412 44.8398   1
   2  13   3 559.430 61.6520   1
   2 -13   3 506.301 59.7208   1
  -2 -13  -3 505.077 58.7025   1
  -3  13  -3 1170.92 91.9903   1
   3 -13   3 1285.83 94.4845   1
  -3 -13  -3 1194.65 91.6384   1
   4  13   3 306.803 53.8023   1
  -4  13  -3 399.392 59.6822   1
  -4 -13  -3 343.924 51.2705   1
  -5  13  -3 1598.51 110.042   1
   5 -13   3 1763.39 112.122   1
   5  13   3 1808.15 112.649   1
  -5 -13  -3 1521.27 104.903   1
  -6  13  -3 1064.09 87.2565   1
   6 -13   3 968.765 82.3513   1
   6  13   3 1124.95 86.5627   1
   7 -13   3-15.6590 32.4992   1
  -7  13  -3 27.4493 39.1592   1
  -7 -13  -3 20.9132 39.8685   1
   8  13   3 624.586 69.4860   1
  -8 -13  -3 540.455 66.1093   1
   9 -13   3-11.0165 37.3745   1
  -9  13  -3 38.3708 39.1014   1
 -10  13  -3 38.1066 42.3818   1
  10 -13   3 27.7520 43.7830   1
  10  13   3 48.6134 47.3250   1
 -10 -13  -3 16.4283 39.0765   1
 -11  13  -3 1023.19 89.9585   1
  11 -13   3 1207.02 96.2123   1
 -11 -13  -3 1086.86 91.4978   1
  11  13   3 1056.67 89.3630   1
  12  13   3 239.862 51.9255   1
 -12 -13  -3 271.552 50.8468   1
 -13 -13  -3 11.1507 41.6201   1
 -13  13  -3 16.3966 42.5372   1
  13 -13   3 11.3347 44.4010   1
  13  13   3 5.45940 42.2053   1
 -14  13  -3-21.9046 46.9445   1
  14  13   3 5.46634 42.8244   1
 -14 -13  -3-22.1891 43.7435   1
  14 -13   3 33.4801 46.7717   1
  15  13   3 860.797 79.5323   1
 -15 -13  -3 856.582 79.6105   1
 -16 -13  -3 38.1173 41.2341   1
  16 -13   3-5.60096 41.8110   1
  16  13   3 21.6730 45.4170   1
 -16  13  -3-5.33801 38.0764   1
  17  13   3 53.6994 47.9277   1
 -17 -13  -3 166.570 49.8635   1
  18  13   3 111.411 49.4958   1
 -18  13  -3 123.114 49.1962   1
 -18 -13  -3 95.0815 45.9710   1
  18 -13   3 143.848 46.5883   1
  20 -14  -3 514.683 66.7426   1
 -20  14   3 627.092 69.4659   1
 -19  14   3 20.7928 42.5642   1
  18 -14  -3 2973.00 157.832   1
 -18  14   3 2447.12 147.702   1
  17 -14  -3 621.056 75.5075   1
 -17  14   3 784.355 78.4737   1
  16 -14  -3 128.662 53.1263   1
 -16  14   3 110.713 44.3861   1
  15  14  -3 121.915 46.3496   1
 -15  14   3 103.757 48.0951   1
  15 -14  -3 199.879 51.3736   1
  14  14  -3 68.8415 45.5855   1
  14 -14  -3 83.6027 46.5016   1
 -14  14   3 65.7097 42.9567   1
 -14 -14   3 34.1687 40.6810   1
  12  14  -3 912.245 81.4849   1
  12 -14  -3 704.174 73.5205   1
 -12  14   3 855.689 78.8520   1
 -12 -14   3 849.961 79.4857   1
 -11 -14   3 601.890 66.3145   1
  11 -14  -3 589.946 68.2648   1
  11  14  -3 552.798 66.9213   1
 -11  14   3 570.430 66.6788   1
  10  14  -3 5802.02 271.843   1
  10 -14  -3 6361.09 275.120   1
 -10  14   3 6208.52 274.883   1
 -10 -14   3 5800.38 269.349   1
  -9 -14   3-52.5896 42.0051   1
   9  14  -3 5.34685 39.9127   1
  -9  14   3 43.6818 43.6127   1
   9 -14  -3 5.50946 42.5906   1
  -8 -14   3 21.0016 33.7600   1
   8  14  -3 78.9470 40.7401   1
  -8  14   3 80.5010 43.7223   1
   8 -14  -3 65.3662 41.5888   1
   7  14  -3 3855.60 191.916   1
  -7 -14   3 3792.87 189.779   1
  -6 -14   3 26.0955 38.7020   1
   6  14  -3 93.0331 41.5675   1
  -6  14   3 36.4853 39.7699   1
   6 -14  -3 10.6100 38.1652   1
  -5 -14   3 483.979 59.2532   1
   5  14  -3 545.611 62.0603   1
  -5  14   3 428.416 59.1275   1
   5 -14  -3 516.414 61.9904   1
  -4  14   3 1995.96 122.490   1
   4 -14  -3 1901.54 122.320   1
  -4 -14   3 1913.11 121.242   1
   3  14  -3 30.5967 37.2644   1
  -3  14   3 51.0074 35.5426   1
  -3 -14   3 61.4820 38.2798   1
   3 -14  -3 41.7033 38.6639   1
  -2  14   3 357.747 53.4273   1
   2  14  -3 405.318 58.7299   1
   2 -14  -3 384.298 57.1638   1
  -2 -14   3 469.632 60.4950   1
   1  14  -3 8963.23 363.347   1
  -1  14   3 8418.94 358.823   1
  -1 -14   3 8562.01 360.981   1
   1 -14  -3 8482.74 360.141   1
   0  14  -3 2097.68 128.949   1
   0  14   3 2274.88 130.342   1
   0 -14  -3 2126.65 128.020   1
   0 -14   3 2178.63 128.987   1
  -1 -14  -3 2040.45 126.520   1
   1  14   3 1933.28 121.553   1
  -1  14  -3 2103.28 126.554   1
   1 -14   3 2169.41 126.644   1
  -2 -14  -3 143.811 42.1526   1
   2  14   3 218.367 47.3029   1
  -2  14  -3 68.2799 43.0902   1
   2 -14   3 200.771 47.7939   1
  -3 -14  -3 2909.32 160.928   1
   3  14   3 2952.72 161.675   1
  -3  14  -3 3487.05 171.925   1
   3 -14   3 3281.48 169.106   1
  -4 -14  -3 40.7143 37.1819   1
   4  14   3 42.1004 37.2643   1
   4 -14   3 37.4846 41.6988   1
  -5 -14  -3 4246.42 211.873   1
  -5  14  -3 4256.37 215.200   1
   5  14   3 4646.98 217.209   1
   5 -14   3 4678.71 218.017   1
  -7 -14  -3 10.6197 35.3876   1
  -7  14  -3-11.1552 45.1105   1
   7  14   3-5.29214 37.7477   1
   7 -14   3-5.29572 39.5311   1
  -8 -14  -3 422.172 58.0384   1
  -8  14  -3 476.858 59.1919   1
   8  14   3 606.003 66.7415   1
   8 -14   3 491.486 62.1730   1
  -9 -14  -3 1821.55 121.340   1
  -9  14  -3 2105.59 126.432   1
   9  14   3 1888.35 120.823   1
   9 -14   3 1987.29 124.452   1
 -10  14  -3 768.838 76.0751   1
  10  14   3 702.679 74.5691   1
  10 -14   3 705.477 75.2147   1
 -11 -14  -3 838.856 78.7561   1
  11  14   3 883.579 80.9738   1
 -11  14  -3 901.344 80.8639   1
  11 -14   3 960.549 84.2822   1
 -12  14  -3 756.849 76.6970   1
  12 -14   3 866.170 82.8139   1
  13  14   3 328.907 59.4314   1
 -13 -14  -3 426.024 60.5710   1
 -13  14  -3 396.373 58.2873   1
  13 -14   3 391.969 63.9709   1
  14  14   3 92.7047 44.7313   1
 -14 -14  -3 49.7721 42.2600   1
 -14  14  -3 102.209 40.8273   1
  14 -14   3 66.3203 43.6688   1
 -15  14  -3 10.8068 45.2952   1
  15 -14   3 21.6236 44.2620   1
  16  14   3 32.3102 45.6851   1
 -16  14  -3 31.7586 47.3585   1
  16 -14   3 53.9227 47.2612   1
 -16 -14  -3 76.2069 44.3285   1
  17 -14   3 424.104 60.7048   1
 -17  14  -3 310.058 57.9358   1
  18 -15  -3 398.244 63.6452   1
 -18  15   3 447.969 62.8228   1
  16 -15  -3 6135.77 277.166   1
 -16  15   3 6137.87 273.962   1
  15 -15  -3 1687.27 113.805   1
 -15  15   3 1736.29 114.537   1
  14 -15  -3 760.600 75.4746   1
 -14  15   3 634.419 68.2206   1
  13  15  -3 64.8551 45.2099   1
 -13  15   3 192.195 52.9036   1
  13 -15  -3 128.792 50.8022   1
 -13 -15   3 155.703 48.9393   1
  12  15  -3 122.245 48.8685   1
 -12  15   3 77.5489 42.3246   1
  12 -15  -3 97.0651 44.2317   1
 -12 -15   3 11.0513 38.5586   1
 -11 -15   3 5.54267 39.5351   1
  10  15  -3 149.965 49.0942   1
 -10  15   3 71.7309 38.9663   1
  10 -15  -3 159.211 44.8831   1
   9  15  -3 6906.34 306.935   1
  -9 -15   3 7390.23 310.162   1
   9 -15  -3 7081.70 308.521   1
  -9  15   3 6601.22 305.025   1
  -8 -15   3 1165.39 87.9875   1
   8 -15  -3 1074.41 89.9496   1
   8  15  -3 1082.36 87.8560   1
   7  15  -3 1637.79 112.171   1
  -7  15   3 1506.62 107.160   1
   7 -15  -3 1749.80 113.512   1
  -7 -15   3 1812.55 115.882   1
  -6  15   3 9582.15 400.544   1
   6  15  -3 10014.3 403.903   1
   6 -15  -3 9839.32 401.360   1
  -6 -15   3 9250.35 399.221   1
  -5  15   3 26.5441 40.7758   1
   5  15  -3 42.9129 42.8587   1
   5 -15  -3 37.7409 43.0778   1
  -5 -15   3 16.1097 40.3887   1
  -4  15   3 5.27454 39.0872   1
   4  15  -3 21.2872 39.4373   1
   4 -15  -3 5.32179 41.4174   1
  -4 -15   3-5.34133 38.4004   1
   3  15  -3 850.459 78.7553   1
  -3  15   3 914.256 79.5652   1
   3 -15  -3 831.308 76.6550   1
  -3 -15   3 968.586 82.1602   1
   2  15  -3 1288.84 96.7790   1
  -2 -15   3 1110.74 91.3966   1
   1  15  -3 3125.21 167.122   1
  -1 -15   3 3204.95 167.688   1
   0  15  -3 377.834 59.3553   1
   0 -15   3 345.929 56.3953   1
  -1  15  -3 418.413 58.1035   1
   1 -15   3 372.205 55.4010   1
  -2 -15  -3 94.7544 45.2503   1
   2  15   3 130.084 44.7308   1
   2 -15   3 65.2327 44.6303   1
  -2  15  -3 86.9719 44.6277   1
   3  15   3 98.7936 44.2178   1
   4  15   3 5931.21 269.819   1
  -4  15  -3 6098.66 276.501   1
   4 -15   3 6327.54 277.170   1
  -4 -15  -3 5959.73 270.761   1
   5  15   3 952.345 84.9736   1
  -5  15  -3 876.045 81.8551   1
   5 -15   3 1055.06 86.2473   1
  -5 -15  -3 1006.37 82.6369   1
   6  15   3 87.6219 46.3080   1
  -6  15  -3 121.547 47.5004   1
  -6 -15  -3 97.5579 41.4296   1
   6 -15   3 107.905 43.5165   1
   7  15   3 226.599 53.2792   1
   7 -15   3 293.427 57.0997   1
  -7 -15  -3 281.962 51.0154   1
   8  15   3 5561.71 245.232   1
  -8  15  -3 5315.26 245.076   1
  -8 -15  -3 5314.40 243.172   1
   8 -15   3 4735.35 238.921   1
   9  15   3 436.398 65.8663   1
  -9 -15  -3 518.052 64.8879   1
  10 -15   3 962.497 84.3168   1
 -10  15  -3 931.254 85.3479   1
  11  15   3-10.7960 43.6581   1
 -11  15  -3 5.33069 42.8467   1
 -11 -15  -3-32.3177 43.5633   1
  11 -15   3 33.2472 45.6385   1
  12  15   3 27.3572 45.0845   1
 -12 -15  -3 48.5137 39.6738   1
  13  15   3 1569.81 108.713   1
 -13  15  -3 1699.07 111.951   1
  13 -15   3 1790.09 115.850   1
 -13 -15  -3 1502.15 107.764   1
  14  15   3 1280.98 97.3349   1
 -14  15  -3 1294.32 94.6399   1
  14 -15   3 1253.04 95.5223   1
 -14 -15  -3 1167.70 94.3958   1
  15  15   3-10.7502 46.3312   1
 -15  15  -3 15.8332 46.2279   1
 -15 -15  -3-10.7135 39.6966   1
  15 -15   3-21.1278 47.4665   1
  16  15   3 5.33093 44.4263   1
 -16 -15  -3-5.29492 39.8104   1
 -17  16   3 1099.53 88.4912   1
  17 -16  -3 1107.80 92.7378   1
 -16  16   3 798.398 77.7761   1
  16 -16  -3 752.610 79.0157   1
 -15  16   3 956.334 84.5915   1
  15 -16  -3 945.744 83.4862   1
 -14  16   3 3758.03 188.387   1
  14 -16  -3 3765.87 189.335   1
 -13  16   3 655.528 71.2198   1
  13 -16  -3 495.401 65.9118   1
  12  16  -3 166.993 53.0498   1
  12 -16  -3 164.833 50.8581   1
 -12  16   3 132.220 50.5367   1
  11  16  -3 4485.19 214.743   1
 -11  16   3 4362.68 210.643   1
  11 -16  -3 4415.01 209.776   1
 -11 -16   3 3881.51 207.546   1
 -10 -16   3-22.5866 41.8525   1
  10  16  -3 73.7273 48.3571   1
 -10  16   3 32.9675 39.8178   1
  10 -16  -3 16.4057 39.6294   1
   9  16  -3 644.595 71.5584   1
   9 -16  -3 680.155 74.7535   1
  -9 -16   3 600.449 69.0807   1
  -9  16   3 756.657 76.7582   1
   8  16  -3 2885.38 159.295   1
  -8 -16   3 2760.59 155.410   1
   7  16  -3 3119.78 171.452   1
  -7  16   3 3327.88 173.852   1
   7 -16  -3 3302.72 173.795   1
  -7 -16   3 3251.90 172.362   1
   6  16  -3 3138.46 161.722   1
  -6  16   3 2815.12 155.512   1
   6 -16  -3 2646.06 151.595   1
  -6 -16   3 2663.41 152.838   1
  -5  16   3 1813.78 115.182   1
   5 -16  -3 1667.47 113.264   1
  -4  16   3 42.8091 44.0899   1
   4 -16  -3 26.8767 41.0063   1
  -3  16   3 690.255 73.3849   1
   3 -16  -3 864.620 77.6385   1
  -2  16   3 99.9757 42.4457   1
   2  16  -3 137.630 47.8442   1
  -2 -16   3 87.2790 41.7500   1
   2 -16  -3 86.0988 44.2020   1
  -1  16   3 10502.8 436.969   1
   1  16  -3 11366.6 443.465   1
   1 -16  -3 10621.9 438.034   1
  -1 -16   3 10510.9 438.973   1
   0  16  -3 4600.28 220.233   1
   0  16   3 4539.07 218.411   1
   0 -16   3 4593.94 220.075   1
   0 -16  -3 4521.56 218.637   1
   1  16   3 6811.82 289.307   1
  -1  16  -3 6217.26 286.793   1
   1 -16   3 6247.87 286.086   1
  -1 -16  -3 6519.20 287.345   1
   2  16   3 73.4598 40.0676   1
  -2  16  -3-5.54570 45.1790   1
   2 -16   3 116.223 46.1715   1
  -2 -16  -3 58.9896 39.2091   1
  -3 -16  -3 724.291 75.1767   1
   3 -16   3 867.271 83.4680   1
  -3  16  -3 722.806 78.6006   1
  -4 -16  -3 440.558 60.8873   1
   4  16   3 553.579 65.1566   1
  -4  16  -3 522.084 67.9578   1
   4 -16   3 527.207 65.4761   1
   5  16   3 6331.84 283.639   1
  -5  16  -3 6285.11 287.536   1
   5 -16   3 6424.81 286.019   1
  -5 -16  -3 6581.98 285.318   1
   6  16   3 1114.42 89.4497   1
  -6  16  -3 1170.10 93.2950   1
  -6 -16  -3 1127.26 89.0763   1
   6 -16   3 1057.73 88.1249   1
   7 -16   3 3171.34 167.506   1
  -7  16  -3 3163.59 175.786   1
   8  16   3 300.938 55.1763   1
  -8  16  -3 247.521 53.4413   1
   8 -16   3 202.152 50.0535   1
  -8 -16  -3 214.208 49.9541   1
   9  16   3 12859.5 491.120   1
  -9  16  -3 12091.6 487.979   1
  -9 -16  -3 11969.3 485.884   1
   9 -16   3 11598.9 485.854   1
  10  16   3 1485.83 103.820   1
  10 -16   3 1554.86 106.988   1
 -10 -16  -3 1323.16 99.7152   1
  11  16   3 332.831 58.9002   1
 -11  16  -3 341.196 60.6485   1
  11 -16   3 263.142 58.8840   1
 -11 -16  -3 299.344 56.0432   1
  12  16   3 917.420 84.6315   1
 -12  16  -3 1031.97 86.0742   1
 -12 -16  -3 998.442 83.6496   1
  13  16   3 2160.26 129.466   1
 -13 -16  -3 2152.46 129.769   1
  14 -16   3 47.5851 46.3191   1
 -14  16  -3 5.14603 46.4839   1
  15  16   3 261.048 58.3770   1
  15 -17  -3 980.627 86.5078   1
 -15  17   3 976.164 87.0283   1
  14 -17  -3 36.9068 48.5571   1
 -14  17   3 10.4031 46.2809   1
  13 -17  -3 1327.73 98.5915   1
 -13  17   3 1214.31 97.7417   1
  12 -17  -3 72.9796 45.0244   1
 -12  17   3 91.9739 47.7237   1
  11 -17  -3 1635.27 110.337   1
 -11  17   3 1613.40 110.799   1
  10  17  -3 2026.58 128.512   1
  -9 -17   3 1612.02 112.448   1
   9 -17  -3 1753.01 114.334   1
  -9  17   3 1554.99 110.018   1
   9  17  -3 1837.87 117.967   1
   8  17  -3 1345.37 103.093   1
  -8  17   3 1441.99 102.578   1
   8 -17  -3 1310.93 101.848   1
  -8 -17   3 1342.15 102.306   1
   7  17  -3 56.9155 43.4178   1
  -7  17   3 21.6379 45.0984   1
  -7 -17   3 56.6199 43.7878   1
   7 -17  -3 10.9252 46.0672   1
  -6  17   3 7148.26 315.288   1
   6  17  -3 7592.54 322.817   1
  -6 -17   3 7367.17 319.181   1
   6 -17  -3 6934.69 314.850   1
   5  17  -3 27.9883 44.7542   1
  -5  17   3 79.8695 42.8438   1
   5 -17  -3 75.2634 44.3218   1
  -5 -17   3 39.2445 42.1985   1
  -4  17   3 2090.24 131.471   1
   4  17  -3 2339.94 137.993   1
  -4 -17   3 2394.47 138.628   1
   4 -17  -3 2136.62 131.574   1
   3  17  -3 511.256 68.7478   1
  -3  17   3 571.509 66.7098   1
   3 -17  -3 686.889 71.8514   1
  -3 -17   3 555.333 68.2076   1
   2  17  -3 4000.52 201.720   1
  -2 -17   3 4080.26 202.596   1
   1  17  -3 1265.69 100.582   1
  -1 -17   3 1453.35 101.936   1
   0  17  -3 1414.73 105.378   1
   0 -17   3 1384.85 100.588   1
  -1  17  -3-22.4145 47.2414   1
   1 -17   3-5.58125 41.6653   1
  -2 -17  -3 347.016 58.7688   1
  -2  17  -3 478.588 66.3851   1
   2 -17   3 458.751 65.2110   1
   2  17   3 387.318 57.4466   1
   3  17   3 5.28735 43.2882   1
  -3 -17  -3 5.37455 44.2664   1
  -4 -17  -3 2543.49 145.273   1
  -4  17  -3 2502.14 148.303   1
   4 -17   3 2504.75 145.910   1
   4  17   3 2657.25 146.974   1
  -5 -17  -3 79.9412 46.7202   1
   5  17   3-21.1424 41.9948   1
  -5  17  -3 27.9111 42.9045   1
   5 -17   3 132.258 44.8860   1
   6  17   3 3933.49 198.179   1
  -6  17  -3 4057.43 203.711   1
   6 -17   3 3932.46 199.612   1
  -6 -17  -3 4414.76 204.268   1
   7  17   3 5.30290 42.6234   1
  -7  17  -3 5.60146 45.8596   1
  -7 -17  -3-26.2157 39.4212   1
   7 -17   3 5.32769 42.5542   1
   8  17   3 16076.9 606.675   1
  -8 -17  -3 14841.2 600.450   1
   9 -17   3 384.953 60.6257   1
  -9  17  -3 487.896 66.7655   1
  10  17   3 1818.46 118.280   1
 -10  17  -3 1886.04 116.987   1
 -10 -17  -3 1776.51 113.484   1
  10 -17   3 1592.02 113.091   1
  11  17   3-32.1128 46.3877   1
 -11 -17  -3-5.21661 40.6039   1
  12 -17   3 52.5844 43.3167   1
 -12  17  -3-10.3390 43.0881   1
  13  17   3 20.8696 45.4580   1
 -13 -17  -3-30.9143 44.6522   1
  13 -18  -3 751.307 76.0018   1
 -13  18   3 731.854 75.2963   1
  12 -18  -3-10.1245 42.9179   1
 -12  18   3 31.7544 46.6002   1
  11 -18  -3-10.3183 43.4939   1
 -11  18   3 36.6667 46.3626   1
  10 -18  -3 603.005 71.3520   1
 -10  18   3 557.213 70.6063   1
   9 -18  -3 567.010 69.3464   1
  -9  18   3 520.394 66.9197   1
   8 -18  -3 404.474 63.2547   1
  -8  18   3 333.674 62.5715   1
   8  18  -3 386.300 62.4843   1
   7 -18  -3 3341.98 176.878   1
  -7 -18   3 3507.93 183.892   1
   7  18  -3 3319.10 182.530   1
  -7  18   3 3604.96 180.473   1
  -6 -18   3 28.4666 45.8656   1
   6  18  -3 147.686 51.1387   1
  -5 -18   3 3209.34 176.512   1
   5 -18  -3 3353.34 171.471   1
   5  18  -3 3012.78 173.189   1
  -5  18   3 3348.61 171.449   1
  -4 -18   3 1645.44 112.802   1
   4 -18  -3 1933.78 118.105   1
   4  18  -3 1745.51 117.995   1
  -3 -18   3 1108.01 90.2562   1
   3 -18  -3 980.309 86.6755   1
   3  18  -3 1097.80 91.8265   1
  -3  18   3 971.788 86.3107   1
  -2 -18   3 891.508 81.5842   1
  -2  18   3 870.065 78.6185   1
   2  18  -3 662.572 80.4306   1
  -1 -18   3 2857.91 158.791   1
   1 -18  -3 2876.41 157.765   1
   1  18  -3 2868.49 160.996   1
   0 -18   3 326.239 58.7250   1
   0 -18  -3 218.185 51.2752   1
   0  18  -3 241.428 58.5281   1
   0  18   3 305.679 55.0372   1
  -1 -18  -3 3978.29 192.247   1
   1 -18   3 3659.95 189.954   1
  -1  18  -3 3700.95 192.821   1
   1  18   3 3625.92 186.943   1
   2  18   3 21.1685 44.4824   1
  -2  18  -3 119.116 50.3118   1
  -2 -18  -3 95.8891 48.4624   1
   2 -18   3 151.325 47.6306   1
  -3 -18  -3 2241.54 135.472   1
  -3  18  -3 2252.55 138.620   1
   3 -18   3 2258.33 135.310   1
   3  18   3 2317.27 135.127   1
  -4 -18  -3 100.980 44.8970   1
   4  18   3 110.565 46.9276   1
  -4  18  -3 72.9886 45.5015   1
   4 -18   3 49.4800 42.0220   1
   6  18   3 1149.13 93.4546   1
  -6  18  -3 1128.73 92.8145   1
   6 -18   3 988.607 84.9383   1
  -6 -18  -3 975.025 86.4618   1
   7  18   3 2054.49 126.452   1
  -7  18  -3 2131.30 128.849   1
  -7 -18  -3 1956.19 124.206   1
   8  18   3 1004.91 86.1745   1
  -8  18  -3 1035.66 88.5273   1
   8 -18   3 1083.98 88.6797   1
  -8 -18  -3 834.582 78.4586   1
   9  18   3 1275.68 98.8149   1
  -9  18  -3 1256.22 96.1221   1
   9 -18   3 1332.74 98.2823   1
  -9 -18  -3 1384.51 97.8603   1
  10  18   3-20.9959 46.4573   1
 -10  18  -3 5.21648 45.6912   1
  10 -18   3 15.7362 43.4593   1
 -10 -18  -3-25.5701 41.1057   1
 -11 -18  -3 666.771 69.4519   1
  11  18   3 604.580 72.7948   1
  12  18   3 208.547 46.6691   1
 -10  19   3 652.728 70.7475   1
  10 -19  -3 599.675 69.9676   1
   9 -19  -3 625.114 72.6797   1
  -9  19   3 673.088 75.6939   1
   8 -19  -3 2517.44 136.798   1
  -8  19   3 1992.48 129.809   1
  -6  19   3 26.2709 46.5103   1
   6 -19  -3 21.1339 44.8000   1
  -5  19   3 83.5796 41.1141   1
   5  19  -3 142.806 51.9939   1
  -5 -19   3 73.1410 40.6405   1
   5 -19  -3 161.325 46.6989   1
   4  19  -3 1612.18 114.548   1
  -4  19   3 1600.23 112.510   1
  -4 -19   3 1735.74 114.237   1
   3  19  -3 112.688 46.8462   1
  -3 -19   3 157.209 48.8153   1
   3 -19  -3 79.0973 42.3007   1
   2  19  -3 326.077 59.1821   1
  -2  19   3 421.466 62.6447   1
  -2 -19   3 382.145 61.2414   1
   2 -19  -3 305.005 57.5121   1
  -1  19   3 3690.22 184.441   1
   1  19  -3 3679.49 187.858   1
  -1 -19   3 3259.93 180.297   1
   1 -19  -3 3755.58 184.602   1
   0  19   3 119.945 44.6975   1
   0 -19  -3 350.141 56.7841   1
   1  19   3 192.503 50.4574   1
  -1  19  -3 203.695 57.0952   1
  -1 -19  -3 235.746 47.6474   1
   1 -19   3 200.925 51.4294   1
  -2 -19  -3 3127.50 168.526   1
   2 -19   3 3404.74 174.891   1
  -2  19  -3 3235.68 173.860   1
   2  19   3 3211.99 169.593   1
  -3  19  -3 78.3599 52.8429   1
   3  19   3 62.5918 49.0335   1
  -3 -19  -3 73.3884 44.2973   1
   3 -19   3 141.516 50.2147   1
  -4 -19  -3 520.978 67.3263   1
   4  19   3 524.534 65.8214   1
  -4  19  -3 569.339 70.5859   1
   4 -19   3 574.849 68.6630   1
  -5 -19  -3 1108.65 87.9616   1
  -5  19  -3 1052.39 93.0455   1
   5 -19   3 993.543 86.4565   1
   5  19   3 1148.63 91.0124   1
   7  19   3 530.569 67.7114   1
  -7  19  -3 541.347 68.2697   1
   7 -19   3 460.372 62.8565   1
  -7 -19  -3 442.231 62.3429   1
   8  19   3 521.099 66.5386   1
  -8  19  -3 519.420 68.0438   1
   8 -19   3 470.733 65.0203   1
  -8 -19  -3 516.342 65.9437   1
   9  19   3 192.609 49.4045   1
  -9 -19  -3 141.406 44.1544   1
   6 -20  -3 770.245 77.9927   1
  -6  20   3 889.096 83.2958   1
   5 -20  -3 87.3169 43.1541   1
  -5  20   3 81.5702 43.3223   1
   4 -20  -3 2095.03 125.100   1
  -4  20   3 1939.05 122.468   1
   3 -20  -3 10.2046 43.2610   1
  -3  20   3 25.4418 43.1426   1
   2 -20  -3 222.287 53.5982   1
   2  20  -3 245.814 61.2140   1
  -2  20   3 235.569 53.8999   1
  -1 -20   3 1358.98 105.078   1
   1 -20  -3 1378.32 100.765   1
  -1  20   3 1518.30 104.125   1
   1  20  -3 1524.97 112.670   1
   0 -20  -3 97.3421 46.7014   1
   0 -20   3 126.870 48.5105   1
   0  20   3 102.394 50.7956   1
   0  20  -3 184.688 57.2881   1
  -1 -20  -3 16460.2 629.383   1
   1  20   3 15859.2 626.064   1
  -2 -20  -3 727.265 75.8534   1
   2  20   3 721.631 76.5636   1
  -2  20  -3 624.953 76.9221   1
   2 -20   3 726.464 76.2964   1
  -3  20  -3-10.9683 46.4939   1
   3  20   3 55.9860 43.6315   1
   3 -20   3 5.34528 41.0417   1
  -3 -20  -3-30.6445 39.7488   1
   4  20   3 35.6228 45.2839   1
  -4  20  -3 21.5380 44.0953   1
   4 -20   3 31.5379 44.5741   1
   5  20   3 187.083 52.2733   1
  -5  20  -3 171.035 53.3138   1
   5 -20   3 92.1660 45.3915   1
  -5 -20  -3 151.884 45.5748   1
  25   0  -4 23.2806 45.3027   1
 -24   0   4 74.8178 44.3249   1
  24   0  -4 122.717 47.3898   1
 -23   0   4 52.4002 44.1441   1
  23   0  -4 75.5704 44.3835   1
 -22   0   4 5276.19 249.611   1
  22   0  -4 5431.51 249.718   1
 -21   0   4 4563.37 231.051   1
  21   0  -4 5058.33 231.983   1
 -20   0   4 2589.82 172.820   1
  20   0  -4 3672.90 174.388   1
 -18   0   4 2095.52 124.754   1
  18   0  -4 2132.94 125.943   1
  17   0  -4 466.326 57.3801   1
 -17   0   4 465.100 57.3298   1
  16   0  -4 4369.74 209.477   1
 -16   0   4 4726.17 212.146   1
  15   0  -4 15044.8 567.804   1
 -15   0   4 14366.2 564.465   1
  14   0  -4 2617.23 127.998   1
 -14   0   4 1934.37 121.312   1
  13   0  -4 10311.6 390.867   1
 -13   0   4 9349.92 386.351   1
 -12   0   4 6593.33 270.741   1
  11   0  -4 76.2977 26.6426   1
 -11   0   4 155.065 29.1064   1
  10   0  -4 14144.8 572.077   1
 -10   0   4 16353.3 570.940   1
   8   0  -4 62011.5 2299.17   1
  -8   0   4 68080.7 2302.09   1
   7   0  -4 43180.4 1531.00   1
  -7   0   4 42985.3 1531.33   1
   6   0  -4 3711.39 149.336   1
  -6   0   4 4026.46 150.130   1
   5   0  -4 579775. 20459.0   1
  -5   0   4 585405. 20458.5   1
   4   0  -4 319805. 11327.2   1
  -4   0   4 325276. 11327.1   1
  -2   0   4 294216. 10258.8   1
   2   0  -4 289853. 10259.3   1
  -1   0   4 138833. 4995.45   1
   1   0  -4 144808. 4994.18   1
   0   0   4 149739. 5422.38   1
   0   0  -4 158888. 5423.94   1
   1   0   4 486048. 16328.4   1
  -1   0  -4 441670. 16330.0   1
   2   0   4 326852. 11738.4   1
  -2   0  -4 340446. 11737.8   1
   3   0   4 707.939 51.5846   1
  -3   0  -4 804.305 53.7713   1
   4   0   4 8917.53 347.124   1
  -4   0  -4 9019.29 346.409   1
   5   0   4 58184.8 2134.34   1
  -5   0  -4 61567.0 2136.86   1
  -6   0  -4 93.3658 30.9363   1
   6   0   4 93.1137 27.9118   1
   7   0   4 68179.2 2462.23   1
  -7   0  -4 69497.3 2461.64   1
   8   0   4 30151.9 1175.75   1
  -8   0  -4 34561.0 1183.05   1
   9   0   4 1139.54 82.3428   1
  -9   0  -4 1277.81 88.3635   1
  10   0   4 32887.8 1199.21   1
 -10   0  -4 32309.5 1198.78   1
  11   0   4 13556.1 537.006   1
 -11   0  -4 13973.9 541.216   1
  12   0   4 3551.64 178.039   1
 -12   0  -4 3642.67 182.139   1
 -13   0  -4-11.1077 40.2412   1
  13   0   4 36.0475 40.0801   1
  14   0   4 3349.38 180.521   1
 -14   0  -4 4076.92 193.414   1
  15   0   4 2364.21 138.667   1
 -15   0  -4 2517.15 143.444   1
  16   0   4 11956.3 480.915   1
 -16   0  -4 11845.4 482.240   1
  18   0   4 222.089 53.8302   1
 -18   0  -4 297.275 55.9437   1
  19   0   4 775.059 78.0237   1
 -20   0  -4 1010.80 94.0682   1
  21   0   4 2164.38 133.173   1
 -21   0  -4 2074.21 130.453   1
  22   0   4 5.64185 43.3238   1
 -22   0  -4 34.0718 42.3949   1
  24   0   4 170.508 51.7299   1
 -24   0  -4 275.762 54.0689   1
  25  -1  -4 259.965 57.2823   1
 -25   1   4 229.625 56.6528   1
  24   1  -4 63.8928 44.0022   1
 -24  -1   4 23.2362 40.4578   1
 -24   1   4 29.5666 41.5247   1
  24  -1  -4 34.7649 49.1396   1
  23   1  -4 220.924 55.0347   1
 -23  -1   4 313.939 60.6942   1
 -23   1   4 258.342 55.5271   1
  23  -1  -4 237.026 55.7113   1
  22   1  -4 1634.43 110.190   1
  22  -1  -4 1536.50 109.514   1
 -22  -1   4 1623.98 108.909   1
  21  -1  -4 5673.89 255.527   1
  21   1  -4 5230.50 249.965   1
 -21   1   4 5625.78 255.771   1
 -21  -1   4 5312.83 250.022   1
  20   1  -4 1325.08 96.2608   1
  20  -1  -4 1151.95 93.3800   1
 -20   1   4 1191.12 93.1965   1
 -20  -1   4 1229.87 93.2611   1
  19   1  -4 419.085 59.4669   1
 -19  -1   4 378.145 57.5010   1
  18   1  -4 3392.94 172.400   1
 -18  -1   4 3543.54 175.613   1
 -18   1   4 3078.16 170.338   1
  18  -1  -4 3615.70 177.286   1
  17   1  -4 14397.0 568.112   1
 -17  -1   4 14188.7 569.505   1
 -17   1   4 15496.7 574.060   1
  17  -1  -4 14463.2 569.829   1
  16   1  -4 2811.27 148.464   1
 -16  -1   4 3113.59 155.528   1
 -16   1   4 2862.84 152.679   1
  16  -1  -4 2861.87 151.112   1
 -15   1   4 147.193 38.5811   1
  15  -1  -4 145.846 39.6204   1
  14   1  -4 5425.86 226.380   1
 -14  -1   4 5279.45 226.114   1
 -14   1   4 4787.42 221.675   1
  14  -1  -4 4761.49 223.208   1
  13   1  -4 10419.0 411.697   1
 -13   1   4 9940.03 411.334   1
 -13  -1   4 11253.8 416.659   1
  12   1  -4 28447.9 1023.40   1
 -12  -1   4 27807.1 1022.77   1
  12  -1  -4 26728.1 1024.38   1
 -12   1   4 29045.9 1027.34   1
  11  -1  -4 58963.0 2200.99   1
  11   1  -4 63280.2 2202.38   1
 -11  -1   4 60461.3 2199.95   1
 -11   1   4 64555.2 2207.16   1
 -10   1   4 4481.56 188.557   1
  10   1  -4 4303.22 186.917   1
  10  -1  -4 4579.84 190.264   1
  -9   1   4 13661.2 500.217   1
   9  -1  -4 13148.5 499.572   1
  -8  -1   4 76609.7 2585.48   1
   8   1  -4 69661.5 2583.61   1
   7   1  -4 2009.26 85.3847   1
  -7   1   4 1923.78 87.2458   1
   7  -1  -4 1790.19 87.4111   1
  -7  -1   4 1983.55 84.8591   1
  -6   1   4 395551. 13854.8   1
   6   1  -4 396122. 13850.0   1
  -6  -1   4 390270. 13849.6   1
   6  -1  -4 396196. 13855.2   1
   5   1  -4 2551.77 101.708   1
  -5   1   4 2685.75 108.881   1
  -4   1   4 45124.5 1438.72   1
   4  -1  -4 36241.1 1438.46   1
  -3   1   4 11089.4 386.589   1
   3  -1  -4 10317.7 386.268   1
  -2   1   4 6036.66 240.852   1
   2  -1  -4 7242.18 243.907   1
   1  -1  -4 38740.7 1301.68   1
  -1   1   4 34678.0 1299.67   1
   1   1  -4 34491.4 1296.39   1
  -1  -1   4 39222.0 1297.74   1
   0   1  -4 1919.38 85.7643   1
   0  -1  -4 2048.17 88.6780   1
   0  -1   4 1994.59 86.5575   1
   0   1   4 2066.53 88.1201   1
  -1   1  -4 1969.53 88.5543   1
  -1  -1  -4 1968.83 90.2549   1
   1  -1   4 1901.28 88.2485   1
   1   1   4 2018.70 90.0903   1
  -2   1  -4 531324. 18568.1   1
  -2  -1  -4 524726. 18568.2   1
   2  -1   4 522452. 18567.2   1
   2   1   4 534840. 18567.1   1
  -3   1  -4 19307.3 714.510   1
  -3  -1  -4 19734.8 716.062   1
   3  -1   4 18969.2 716.778   1
   3   1   4 20190.5 715.529   1
  -4   1  -4 243072. 8352.56   1
  -4  -1  -4 235195. 8351.13   1
   4  -1   4 237812. 8352.91   1
   4   1   4 232305. 8351.21   1
  -5   1  -4 31001.5 1136.13   1
  -5  -1  -4 31879.6 1137.59   1
   5  -1   4 31402.4 1136.12   1
   5   1   4 31034.6 1134.37   1
  -6   1  -4 1964.49 105.374   1
  -6  -1  -4 2014.88 106.283   1
   6  -1   4 2050.54 106.710   1
   6   1   4 1872.46 103.561   1
  -7   1  -4 1347.87 85.7984   1
  -7  -1  -4 1405.28 85.8219   1
   7  -1   4 1212.39 83.1157   1
   7   1   4 1218.10 80.8008   1
  -8   1  -4 9461.64 385.525   1
  -8  -1  -4 9900.64 386.647   1
   8  -1   4 9565.48 385.757   1
   8   1   4 9645.92 383.018   1
  -9   1  -4 3435.05 164.023   1
  -9  -1  -4 3155.81 165.114   1
   9  -1   4 3343.74 164.946   1
   9   1   4 3298.60 161.254   1
 -10   1  -4 26105.6 1008.30   1
 -10  -1  -4 27924.8 1011.64   1
  10  -1   4 28577.0 1013.91   1
  10   1   4 26567.1 1006.97   1
 -11   1  -4 22579.7 854.746   1
 -11  -1  -4 22235.8 854.784   1
  11  -1   4 23970.9 858.991   1
  11   1   4 22351.6 853.092   1
 -12   1  -4 2592.27 144.900   1
 -12  -1  -4 2833.41 149.557   1
  12  -1   4 2774.68 148.969   1
  12   1   4 2568.40 143.174   1
 -13   1  -4 670.550 70.7166   1
 -13  -1  -4 722.092 72.7837   1
  13  -1   4 584.095 67.6310   1
  13   1   4 734.494 71.8613   1
 -14  -1  -4 1862.51 119.176   1
 -14   1  -4 1785.58 116.729   1
  14   1   4 1731.68 115.402   1
  14  -1   4 1902.34 119.045   1
 -15  -1  -4 3020.40 161.017   1
 -15   1  -4 2785.22 162.768   1
  15  -1   4 3151.94 162.875   1
  15   1   4 2717.17 156.276   1
 -16  -1  -4 7609.89 318.483   1
 -16   1  -4 6904.11 322.385   1
  16   1   4 7376.95 315.369   1
  16  -1   4 6877.91 313.006   1
 -18   1  -4 1875.43 120.897   1
 -18  -1  -4 1831.92 118.706   1
  18  -1   4 1566.94 113.491   1
  18   1   4 1523.50 111.478   1
 -19   1  -4 432.108 69.9257   1
 -19  -1  -4 451.139 63.9452   1
  19  -1   4 418.993 66.8928   1
  19   1   4 445.100 66.0629   1
 -20  -1  -4 1597.94 114.038   1
 -20   1  -4 1656.10 114.876   1
  20   1   4 1461.75 111.630   1
  20  -1   4 1725.68 115.311   1
 -21  -1  -4 1457.96 108.835   1
 -21   1  -4 1638.11 110.527   1
  21  -1   4 1832.83 116.894   1
  21   1   4 1285.15 106.672   1
 -22  -1  -4 261.182 55.8215   1
 -22   1  -4 184.025 54.6480   1
  22  -1   4 233.003 55.4442   1
  22   1   4 121.382 50.3073   1
 -24  -1  -4 278.256 56.0703   1
 -24   1  -4 129.573 51.3278   1
  24  -1   4 150.285 53.0448   1
  24   1   4 202.441 54.7234   1
 -25   2   4 328.988 58.1342   1
  25  -2  -4 282.276 57.4780   1
 -24   2   4 17.9128 43.9219   1
 -24  -2   4-39.5439 41.2436   1
  24  -2  -4-58.1767 46.1739   1
  24   2  -4 47.6553 47.2790   1
 -23   2   4 394.630 64.5887   1
 -23  -2   4 354.652 58.0032   1
  23  -2  -4 390.369 63.0819   1
  23   2  -4 330.413 59.7255   1
 -22  -2   4 1964.92 122.383   1
  22   2  -4 1868.94 122.953   1
 -21   2   4 78.6224 45.0799   1
 -21  -2   4 116.179 43.0022   1
  21  -2  -4 138.917 49.0008   1
  21   2  -4 184.441 50.1758   1
 -20   2   4 1389.94 107.258   1
 -20  -2   4 1286.50 102.308   1
  20  -2  -4 2090.56 122.729   1
  20   2  -4 1915.60 114.646   1
 -19   2   4 920.621 81.0315   1
 -19  -2   4 995.754 83.0758   1
  19  -2  -4 1019.63 86.1076   1
  19   2  -4 833.834 77.9367   1
 -18   2   4 799.214 73.0962   1
 -18  -2   4 641.499 69.7706   1
  18  -2  -4 811.140 74.0451   1
  18   2  -4 764.805 70.5832   1
 -17   2   4 12678.2 507.198   1
 -17  -2   4 12645.7 503.544   1
  17  -2  -4 13325.5 510.376   1
  17   2  -4 12581.8 503.072   1
 -16   2   4 919.207 74.3044   1
 -16  -2   4 647.529 64.9482   1
  16  -2  -4 754.893 73.2712   1
  16   2  -4 778.531 69.1886   1
 -15   2   4 15305.1 588.633   1
  15  -2  -4 15227.5 590.769   1
 -14  -2   4 1537.85 91.5714   1
  14   2  -4 1225.06 85.5593   1
 -13   2   4 865.495 68.7453   1
 -13  -2   4 731.339 61.9791   1
  13  -2  -4 649.823 59.5880   1
  13   2  -4 828.065 63.8976   1
 -12  -2   4 8163.34 317.311   1
  12  -2  -4 7601.59 319.050   1
  12   2  -4 7891.11 315.446   1
 -11   2   4 1140.46 74.8713   1
  11   2  -4 1156.29 70.9152   1
 -11  -2   4 1286.21 74.6745   1
  11  -2  -4 1179.84 75.4452   1
 -10   2   4 6298.53 249.947   1
  10   2  -4 6146.15 245.637   1
  10  -2  -4 5624.21 249.022   1
 -10  -2   4 6386.75 245.838   1
   9  -2  -4 89245.8 3184.51   1
  -9   2   4 90321.5 3183.00   1
  -8   2   4 13768.8 494.596   1
   8  -2  -4 14783.3 497.768   1
  -8  -2   4 14535.7 489.592   1
   7   2  -4 93105.9 3400.04   1
  -7  -2   4 99787.6 3400.61   1
  -6   2   4 66004.9 2205.53   1
   6   2  -4 62210.8 2194.07   1
  -6  -2   4 65133.2 2195.20   1
   5  -2  -4 45419.0 1509.36   1
  -5  -2   4 42377.4 1498.30   1
   5   2  -4 40842.1 1498.36   1
  -5   2   4 42933.2 1507.74   1
   4   2  -4 223.743 15.1501   1
  -4   2   4 279.591 24.8273   1
   4  -2  -4 251.646 25.6688   1
  -4  -2   4 250.391 15.5972   1
   3   2  -4 5231.76 191.087   1
  -3  -2   4 5338.75 191.339   1
   3  -2  -4 4891.34 199.385   1
  -2   2   4 2411.93 84.9494   1
   2  -2  -4 2371.12 85.6771   1
  -2  -2   4 2270.56 75.5799   1
  -1  -2   4 2629.02 105.299   1
  -1   2   4 2843.21 110.126   1
   1  -2  -4 2632.68 109.462   1
   0   2  -4 1324.01 65.9474   1
   0  -2  -4 1484.34 72.6049   1
   0   2   4 1462.14 70.1879   1
   0  -2   4 1452.56 66.8424   1
  -1  -2  -4 19777.1 734.315   1
   1  -2   4 20343.6 733.155   1
   1   2   4 21268.5 736.472   1
  -1   2  -4 19805.4 733.705   1
  -2   2  -4 16043.5 579.874   1
   2  -2   4 15516.3 578.192   1
  -3   2  -4 22308.3 754.936   1
  -3  -2  -4 20611.9 751.930   1
   3   2   4 20417.0 752.463   1
   3  -2   4 19143.7 749.791   1
  -4   2  -4 24943.0 872.627   1
  -4  -2  -4 22133.1 867.318   1
   4   2   4 24388.7 871.736   1
   4  -2   4 24097.5 871.240   1
  -5   2  -4 53475.1 1837.70   1
  -5  -2  -4 49068.4 1834.27   1
   5   2   4 49579.0 1835.83   1
   5  -2   4 53121.2 1838.52   1
  -6   2  -4 1492.82 88.8816   1
  -6  -2  -4 1490.73 89.5998   1
   6   2   4 1472.71 88.6272   1
   6  -2   4 1622.08 92.6247   1
  -7   2  -4 27122.6 1031.49   1
  -7  -2  -4 29306.9 1033.80   1
   7   2   4 27836.7 1032.17   1
   7  -2   4 28463.4 1036.26   1
  -8   2  -4 20.8044 31.5068   1
  -8  -2  -4-8.23697 30.5198   1
   8   2   4 4.02165 31.9184   1
   8  -2   4-8.60385 30.9273   1
  -9   2  -4 2836.28 149.990   1
  -9  -2  -4 2847.17 146.359   1
   9   2   4 2811.77 145.292   1
   9  -2   4 3065.18 152.292   1
 -10   2  -4 5589.03 258.129   1
 -10  -2  -4 5643.57 257.457   1
  10   2   4 6141.08 260.683   1
  10  -2   4 6462.54 263.908   1
 -11   2  -4 22945.1 805.053   1
 -11  -2  -4 19700.9 795.517   1
  11   2   4 20652.6 796.807   1
  11  -2   4 21493.9 800.114   1
 -12   2  -4 935.977 79.4783   1
 -12  -2  -4 789.750 77.6201   1
  12   2   4 1035.19 81.9317   1
  12  -2   4 1035.12 81.6690   1
  13   2   4 4377.53 212.365   1
 -13  -2  -4 4610.31 214.475   1
 -14   2  -4 1495.47 104.313   1
 -14  -2  -4 1595.85 106.269   1
  14   2   4 1557.81 104.689   1
  14  -2   4 1443.94 102.191   1
 -15   2  -4 2668.13 148.144   1
 -15  -2  -4 2669.72 147.055   1
  15   2   4 2558.50 144.123   1
  15  -2   4 2266.20 141.463   1
  16   2   4 4319.57 218.956   1
  16  -2   4 4655.48 222.809   1
 -16  -2  -4 4600.62 221.295   1
 -16   2  -4 4714.70 223.373   1
  17  -2   4 3510.08 195.087   1
 -17   2  -4 4501.90 207.438   1
 -18   2  -4 352.118 61.8455   1
 -18  -2  -4 322.866 56.0329   1
  18   2   4 286.826 58.7756   1
  18  -2   4 355.719 58.3272   1
 -19   2  -4 68.0924 44.2008   1
 -19  -2  -4-5.66799 45.0312   1
  19   2   4 58.9855 48.0434   1
  19  -2   4 103.708 46.3550   1
  20  -2   4 856.059 82.4909   1
  20   2   4 1090.24 93.8969   1
 -20  -2  -4 928.615 87.1932   1
 -21   2  -4 384.759 65.9169   1
  21   2   4 412.091 68.1615   1
 -21  -2  -4 278.286 60.8250   1
  22  -2   4 215.874 53.9091   1
  22   2   4 216.816 58.5709   1
 -22   2  -4 236.069 52.8792   1
 -22  -2  -4 254.136 55.9502   1
  23  -2   4 155.594 51.1778   1
 -23   2  -4 133.015 49.5650   1
  24   2   4 168.404 52.9159   1
 -24  -2  -4 344.897 56.7974   1
 -25   3   4 35.0460 42.3198   1
  25  -3  -4-17.5552 45.5422   1
  24   3  -4 100.360 50.4522   1
 -23   3   4 143.231 50.2330   1
 -23  -3   4 144.268 50.3254   1
  23   3  -4 252.225 57.7761   1
  23  -3  -4 106.383 51.5266   1
 -22   3   4 1092.95 89.3521   1
 -22  -3   4 1082.98 89.3800   1
  22   3  -4 1227.15 96.0430   1
  22  -3  -4 1136.64 95.4942   1
 -21   3   4 3300.50 180.001   1
 -21  -3   4 3753.15 184.438   1
  21   3  -4 3485.25 182.748   1
  21  -3  -4 3593.27 184.648   1
 -20   3   4 1836.45 125.206   1
 -20  -3   4 1991.53 121.581   1
  20   3  -4 1788.20 119.907   1
  20  -3  -4 2061.91 126.507   1
 -19   3   4 2669.38 152.967   1
 -19  -3   4 2870.08 153.394   1
  19   3  -4 2729.35 153.233   1
  19  -3  -4 3140.06 161.831   1
  18   3  -4 7447.14 313.296   1
 -18  -3   4 7075.69 308.807   1
 -17   3   4 989.224 79.6772   1
 -17  -3   4 915.123 76.8746   1
  17   3  -4 1029.23 80.3243   1
  17  -3  -4 938.386 82.0769   1
 -16   3   4 191.208 43.8093   1
 -16  -3   4 94.2885 37.6847   1
  16   3  -4 210.763 45.1456   1
  16  -3  -4 210.084 43.9957   1
 -15   3   4 6969.46 286.733   1
  15  -3  -4 6062.97 274.594   1
  14   3  -4 3907.84 177.116   1
 -14   3   4 3600.20 178.302   1
 -14  -3   4 3673.29 175.195   1
  13   3  -4 13518.6 491.668   1
 -13  -3   4 12003.9 486.421   1
 -12   3   4 23798.4 892.083   1
  12   3  -4 25119.4 889.679   1
  12  -3  -4 24242.2 893.941   1
 -12  -3   4 23462.3 885.451   1
 -11   3   4 9693.05 391.332   1
  11   3  -4 10688.4 389.678   1
  11  -3  -4 10155.2 395.247   1
 -11  -3   4 9576.72 385.617   1
 -10   3   4 1134.51 74.1456   1
  10  -3  -4 1247.63 78.1743   1
 -10  -3   4 1267.51 71.1047   1
  -9   3   4 11809.7 459.451   1
   9  -3  -4 12322.1 461.239   1
   8   3  -4 25443.4 999.194   1
   8  -3  -4 28198.7 1008.66   1
  -7   3   4 1509.23 76.7907   1
   7  -3  -4 1546.98 77.9640   1
   7   3  -4 1576.54 66.9612   1
   6   3  -4 46784.7 1705.33   1
  -6  -3   4 49629.9 1706.70   1
   5   3  -4 136.088 17.5185   1
   5  -3  -4 124.756 23.6929   1
  -5  -3   4 152.546 17.6411   1
  -4  -3   4 39391.4 1317.67   1
   4  -3  -4 37145.6 1328.69   1
  -4   3   4 39635.7 1329.15   1
   3  -3  -4 8.95054 18.5597   1
  -3  -3   4 15.4724 12.0218   1
  -3   3   4 16.3010 17.7635   1
   3   3  -4 17.0088 11.9907   1
   2   3  -4 8807.66 317.081   1
  -2  -3   4 8772.24 317.049   1
  -2   3   4 9053.08 325.604   1
  -1   3   4 2414.00 98.5149   1
  -1  -3   4 2518.03 93.1373   1
   0   3  -4 4699.38 189.511   1
   0  -3   4 5030.08 190.636   1
  -1  -3  -4 12297.2 450.671   1
   1   3   4 11796.4 448.625   1
  -1   3  -4 11988.6 445.930   1
   1  -3   4 12113.4 447.428   1
   2   3   4 49510.5 1668.24   1
  -2  -3  -4 43533.8 1670.65   1
  -3  -3  -4 2325.07 113.296   1
   3   3   4 2466.81 115.539   1
   3  -3   4 2398.78 113.986   1
  -3   3  -4 2516.09 114.964   1
  -4   3  -4 24570.3 946.631   1
  -4  -3  -4 26328.0 949.090   1
   4  -3   4 26219.0 949.443   1
   4   3   4 27101.4 949.956   1
  -5   3  -4 7578.78 326.286   1
  -5  -3  -4 8463.01 326.596   1
   5  -3   4 8153.68 327.527   1
   5   3   4 8574.00 326.494   1
  -6   3  -4 37703.3 1260.84   1
  -6  -3  -4 33663.3 1254.51   1
   6  -3   4 34268.5 1254.68   1
   6   3   4 32995.0 1253.64   1
  -7   3  -4 9173.29 365.771   1
  -7  -3  -4 8974.24 361.770   1
   7  -3   4 9325.82 364.571   1
   7   3   4 8801.07 361.290   1
  -9   3  -4 288.018 44.7411   1
  -9  -3  -4 267.516 44.8773   1
   9  -3   4 309.842 47.2108   1
   9   3   4 303.515 46.3846   1
 -10   3  -4 2529.28 139.740   1
 -10  -3  -4 2628.25 139.690   1
  10  -3   4 2745.56 145.452   1
  10   3   4 2664.26 141.115   1
 -11   3  -4 3321.59 173.124   1
 -11  -3  -4 3515.96 172.941   1
  11  -3   4 3604.09 176.848   1
  11   3   4 3463.78 174.073   1
 -12   3  -4 5939.57 264.424   1
 -12  -3  -4 5673.67 258.839   1
  12  -3   4 5808.81 263.111   1
  12   3   4 5981.92 262.869   1
 -14   3  -4 7481.99 307.456   1
 -14  -3  -4 7032.87 300.836   1
  14  -3   4 6416.14 298.364   1
  14   3   4 6601.41 298.792   1
 -15   3  -4 5145.61 231.908   1
 -15  -3  -4 5066.11 227.266   1
  15  -3   4 4457.40 224.615   1
  15   3   4 4287.57 219.651   1
 -16   3  -4 824.332 81.1376   1
 -16  -3  -4 851.957 78.9113   1
  16  -3   4 935.100 83.9328   1
  16   3   4 800.144 77.7351   1
 -17   3  -4 3903.60 190.022   1
  17  -3   4 3273.84 183.889   1
  17   3   4 3588.29 185.585   1
 -18   3  -4 231.546 56.2621   1
  18  -3   4 297.356 60.0362   1
 -18  -3  -4 166.550 53.2240   1
 -19  -3  -4 995.743 88.4726   1
  19   3   4 1057.45 89.6565   1
 -20   3  -4 90.6794 50.4086   1
 -20  -3  -4 17.2671 45.1238   1
  20  -3   4 11.6206 42.7732   1
  20   3   4 86.9843 52.3998   1
 -21  -3  -4 5.71779 44.7971   1
  21   3   4-34.5151 47.9422   1
 -22  -3  -4 212.961 52.9098   1
  22  -3   4 190.838 54.1765   1
  22   3   4 146.909 52.1134   1
 -23  -3  -4 32.8087 40.2489   1
 -23   3  -4 34.0099 47.2610   1
  23  -3   4 16.5139 42.0000   1
  23   3   4 88.2843 50.8310   1
  26  -4  -4 149.433 53.4339   1
 -25   4   4 33.9127 46.3771   1
  25  -4  -4 146.072 54.1472   1
 -24   4   4 198.971 52.1879   1
  24  -4  -4 135.677 56.1666   1
 -23   4   4 40.3555 42.8145   1
 -23  -4   4 68.6528 39.5909   1
  23  -4  -4 77.1744 46.2867   1
  23   4  -4 140.480 48.8615   1
 -22   4   4 29.1244 44.1142   1
 -22  -4   4 22.7082 42.9951   1
  22  -4  -4 23.4687 44.1205   1
  22   4  -4 17.3470 43.4826   1
 -21  -4   4 910.420 80.7311   1
  21   4  -4 914.628 82.8453   1
 -20   4   4 700.371 71.9117   1
 -20  -4   4 567.286 65.7593   1
  20  -4  -4 542.870 71.5786   1
  20   4  -4 621.363 70.5663   1
 -19   4   4 5739.89 252.376   1
 -19  -4   4 5448.83 248.316   1
  19  -4  -4 5236.21 251.941   1
  19   4  -4 5272.30 247.470   1
 -18   4   4 1530.33 106.521   1
 -18  -4   4 1576.34 104.915   1
  18  -4  -4 1792.68 114.218   1
  18   4  -4 1611.01 106.366   1
 -17   4   4 84.9159 40.2665   1
  17   4  -4 44.5215 36.2034   1
 -17  -4   4 82.9265 39.0444   1
  17  -4  -4 77.9182 39.6904   1
  16   4  -4-14.0781 30.1335   1
 -16  -4   4 41.6959 33.3223   1
  16  -4  -4 94.8843 40.1528   1
 -16   4   4 10.2786 34.5762   1
  15   4  -4 17.6851 31.3138   1
 -15  -4   4 69.9043 34.2545   1
 -15   4   4 27.7713 33.0421   1
 -14   4   4 11174.0 435.311   1
  14   4  -4 11459.2 431.922   1
 -14  -4   4 10487.0 427.850   1
  14  -4  -4 10434.8 431.469   1
  13   4  -4 21676.6 782.981   1
  13  -4  -4 22005.9 790.479   1
 -13  -4   4 21399.5 781.445   1
 -12   4   4 76.7411 36.8488   1
  12   4  -4 17.3812 25.5877   1
  12  -4  -4 20.9286 30.3407   1
 -12  -4   4 10.3542 26.5167   1
 -11   4   4 11915.0 472.889   1
 -11  -4   4 12512.4 466.998   1
  11   4  -4 12551.8 469.320   1
  11  -4  -4 12027.5 476.326   1
 -10  -4   4 14178.3 532.553   1
  10   4  -4 14759.7 535.949   1
  10  -4  -4 13551.4 542.201   1
 -10   4   4 14568.1 543.482   1
   9  -4  -4 1185.84 73.6161   1
  -9   4   4 1195.28 72.9013   1
   8  -4  -4 1441.13 84.6182   1
  -8   4   4 1576.42 85.1227   1
   7  -4  -4 3067.29 142.622   1
   7   4  -4 3399.64 134.067   1
  -7   4   4 2988.00 140.479   1
   6  -4  -4 5467.27 218.401   1
  -6  -4   4 5695.95 207.577   1
  -6   4   4 5292.63 217.365   1
   6   4  -4 4967.19 205.773   1
   5  -4  -4 50970.6 1799.96   1
  -5   4   4 50937.9 1798.64   1
   5   4  -4 49143.1 1787.46   1
  -5  -4   4 51228.7 1789.13   1
   4  -4  -4 12671.7 465.719   1
  -4   4   4 11957.4 464.008   1
   4   4  -4 12896.3 455.001   1
  -4  -4   4 12304.1 454.165   1
  -3  -4   4 23512.6 845.613   1
   3   4  -4 24187.8 845.078   1
  -3   4   4 23894.4 854.652   1
   3  -4  -4 22509.7 855.390   1
  -2  -4   4 65284.8 2469.46   1
   2   4  -4 71316.7 2471.20   1
  -2   4   4 72764.4 2479.83   1
   2  -4  -4 72320.1 2480.28   1
  -1  -4   4 10909.9 402.246   1
  -1   4   4 10889.6 408.614   1
   1   4  -4 11534.4 402.719   1
   0  -4  -4 45954.7 1621.04   1
   0   4   4 46872.2 1621.66   1
   0  -4   4 45495.8 1616.95   1
   0   4  -4 43558.4 1615.79   1
  -1  -4  -4 18.3404 23.1902   1
   1   4   4-2.55226 19.9961   1
  -2  -4  -4 755.653 54.0749   1
   2   4   4 728.927 52.8827   1
   2  -4   4 781.565 53.7609   1
  -2   4  -4 823.135 53.4103   1
  -3  -4  -4 59597.5 2133.82   1
   3   4   4 60047.7 2133.02   1
   3  -4   4 61103.4 2132.60   1
  -3   4  -4 58419.5 2129.48   1
  -4  -4  -4 70420.6 2600.76   1
   4   4   4 72087.4 2599.68   1
   4  -4   4 76999.1 2603.31   1
  -4   4  -4 72814.8 2599.61   1
  -5  -4  -4 31361.6 1129.79   1
   5   4   4 32833.5 1133.75   1
   5  -4   4 31091.7 1132.92   1
  -5   4  -4 29186.2 1129.40   1
  -6  -4  -4 2749.25 136.447   1
   6  -4   4 2768.39 140.193   1
   6   4   4 2846.62 138.271   1
  -6   4  -4 2867.40 139.996   1
  -7   4  -4 3754.66 172.375   1
  -7  -4  -4 3638.83 169.609   1
   7  -4   4 3597.26 171.691   1
   7   4   4 3502.23 169.242   1
  -8   4  -4 19450.8 746.036   1
  -8  -4  -4 20385.1 743.851   1
   8  -4   4 19204.6 742.473   1
   8   4   4 20029.2 743.413   1
  -9   4  -4 2453.32 127.582   1
   9  -4   4 2238.36 121.258   1
   9   4   4 2161.99 120.427   1
 -10   4  -4 34.0910 33.6251   1
 -10  -4  -4 4.67092 34.6215   1
  10  -4   4 43.9925 38.8018   1
  10   4   4 4.64797 32.8972   1
 -11   4  -4 3193.42 164.761   1
 -11  -4  -4 3099.08 161.088   1
  11  -4   4 2982.56 164.032   1
  11   4   4 3191.71 161.490   1
 -12   4  -4 135.509 45.9216   1
 -12  -4  -4 187.668 40.5626   1
  12  -4   4 163.686 48.0494   1
  12   4   4 91.2719 35.3538   1
 -13   4  -4 2296.00 135.504   1
 -13  -4  -4 2490.38 136.591   1
  13  -4   4 2230.10 134.612   1
 -14   4  -4 3198.52 170.372   1
 -14  -4  -4 3526.80 173.730   1
  14  -4   4 3133.38 170.242   1
  14   4   4 3030.29 166.772   1
 -15   4  -4 132.658 45.0409   1
 -15  -4  -4 104.868 44.5185   1
  15  -4   4 109.082 42.7063   1
  15   4   4 77.4750 41.7730   1
 -16  -4  -4 4164.41 200.838   1
  16   4   4 3650.83 194.385   1
 -17   4  -4 858.625 81.5713   1
 -17  -4  -4 829.438 80.1069   1
  17  -4   4 902.218 84.8844   1
  17   4   4 815.920 81.2197   1
 -18   4  -4 2611.24 151.463   1
 -18  -4  -4 2537.84 148.314   1
  18  -4   4 2767.36 155.129   1
  18   4   4 2544.56 148.586   1
 -19   4  -4 863.194 79.7782   1
 -19  -4  -4 583.144 76.8332   1
  19   4   4 696.018 79.3013   1
  19  -4   4 765.891 78.0237   1
 -20   4  -4 141.651 54.5302   1
 -20  -4  -4 124.772 46.9221   1
  20  -4   4 141.481 54.9778   1
  20   4   4 103.199 49.8837   1
 -21   4  -4 5.89111 46.4784   1
 -21  -4  -4 61.9141 50.6023   1
  21  -4   4 58.0390 42.7175   1
  21   4   4 39.7500 48.9687   1
 -22   4  -4 87.9692 50.1296   1
 -22  -4  -4 77.3635 43.7269   1
  22   4   4 145.387 51.3744   1
 -23   4  -4 51.3131 43.4770   1
 -23  -4  -4-16.1223 45.0475   1
  23  -4   4 5.44235 42.3571   1
  23   4   4 5.50029 48.6827   1
  26  -5  -4 39.8648 50.4235   1
 -24   5   4 80.8980 48.7472   1
  24  -5  -4 23.4243 46.5139   1
  23  -5  -4 82.1507 50.8816   1
  23   5  -4 11.6652 45.7262   1
 -22   5   4 28.8733 41.5155   1
  22   5  -4 34.7996 44.5326   1
  22  -5  -4-17.7021 47.7243   1
 -22  -5   4-22.2961 40.0731   1
  21  -5  -4 1584.94 115.350   1
  21   5  -4 1766.29 114.895   1
 -21   5   4 1772.92 114.836   1
 -20   5   4 206.647 50.8137   1
 -20  -5   4 307.438 52.8358   1
  20   5  -4 273.569 55.0759   1
 -19   5   4 3687.50 191.686   1
  19  -5  -4 4008.34 197.827   1
 -18   5   4 2543.43 142.431   1
  18   5  -4 2235.51 132.119   1
  18  -5  -4 2150.78 130.085   1
 -18  -5   4 2286.84 132.030   1
  17   5  -4 8166.90 348.465   1
 -17  -5   4 8725.00 350.293   1
 -17   5   4 8238.65 352.929   1
  16   5  -4 643.513 63.4053   1
 -16  -5   4 559.960 58.7649   1
 -16   5   4 734.130 68.6596   1
  16  -5  -4 472.161 63.5078   1
 -15  -5   4 12.9926 30.8919   1
  15   5  -4-4.46342 32.8324   1
 -15   5   4 9.75166 34.7788   1
  14  -5  -4 53.2662 37.9822   1
 -13  -5   4 804.639 66.7602   1
  13  -5  -4 1073.48 78.8680   1
 -13   5   4 803.953 70.4478   1
  13   5  -4 998.179 70.2287   1
 -12  -5   4 775.732 60.6312   1
  12  -5  -4 604.424 62.4160   1
  12   5  -4 760.163 61.4249   1
 -12   5   4 697.338 62.9933   1
 -11  -5   4 3661.54 163.492   1
  11   5  -4 3475.02 161.482   1
 -10  -5   4 13413.5 500.325   1
  10  -5  -4 12867.6 506.316   1
 -10   5   4 13117.7 508.237   1
  10   5  -4 13354.0 499.692   1
  -9  -5   4 43853.8 1576.81   1
   9  -5  -4 43880.7 1586.94   1
  -9   5   4 44506.3 1586.11   1
   9   5  -4 43748.6 1575.44   1
  -8  -5   4 15528.0 597.573   1
  -8   5   4 16475.2 610.713   1
   8  -5  -4 17087.3 612.807   1
   7  -5  -4 28939.6 1107.30   1
  -7   5   4 31884.3 1106.59   1
   6  -5  -4 18867.6 681.227   1
   6   5  -4 18022.0 668.419   1
  -6   5   4 18463.6 679.819   1
   5  -5  -4 819.858 55.4437   1
   5   5  -4 737.559 45.7369   1
  -5   5   4 813.810 54.8577   1
  -5  -5   4 778.641 47.0777   1
   4  -5  -4 3090.31 138.210   1
   4   5  -4 3014.63 127.736   1
  -4   5   4 3015.30 137.071   1
  -4  -5   4 3153.80 128.841   1
  -3  -5   4 113818. 4083.61   1
  -3   5   4 116364. 4092.73   1
   3   5  -4 113755. 4084.40   1
   3  -5  -4 120647. 4093.88   1
  -2  -5   4 39146.3 1417.12   1
  -2   5   4 39181.8 1424.75   1
   2   5  -4 40249.9 1416.62   1
   2  -5  -4 40252.9 1425.93   1
  -1   5   4 350.449 35.4022   1
   1  -5  -4 261.456 34.4876   1
   0  -5   4 1992.21 94.4386   1
   0  -5  -4 1957.52 99.9633   1
   0   5   4 1803.68 95.2897   1
   0   5  -4 1893.29 92.8606   1
  -1  -5  -4 10293.8 400.513   1
   1   5   4 10234.4 399.425   1
   1  -5   4 10359.3 396.457   1
  -1   5  -4 10819.9 397.467   1
  -2  -5  -4 2108.67 107.708   1
   2   5   4 2070.69 106.516   1
   2  -5   4 2158.26 105.646   1
  -2   5  -4 2213.96 108.105   1
  -3  -5  -4 80520.6 2848.51   1
   3   5   4 78284.7 2847.04   1
   3  -5   4 82030.8 2848.07   1
  -3   5  -4 79400.1 2846.66   1
  -4  -5  -4 506.848 48.5213   1
   4   5   4 497.799 47.0903   1
   4  -5   4 521.001 48.4821   1
  -4   5  -4 438.965 44.6392   1
  -5  -5  -4 1415.06 87.3841   1
   5  -5   4 1527.82 90.6934   1
  -5   5  -4 1514.52 88.7617   1
   5   5   4 1376.84 87.0043   1
  -6   5  -4 19.4646 29.2727   1
   6  -5   4 28.1676 29.3806   1
  -6  -5  -4 11.8603 27.5229   1
   6   5   4-3.80056 26.0143   1
  -8  -5  -4 5889.62 261.821   1
  -8   5  -4 6357.86 268.036   1
   8   5   4 6149.85 264.325   1
   8  -5   4 6413.88 269.003   1
  -9  -5  -4 19552.0 720.033   1
  -9   5  -4 18830.2 723.119   1
   9   5   4 19353.3 720.300   1
   9  -5   4 18326.9 722.004   1
 -10  -5  -4 1550.61 101.729   1
 -10   5  -4 1793.87 111.999   1
  10  -5   4 1672.30 107.417   1
  10   5   4 1705.72 105.703   1
  11   5   4 1790.41 112.518   1
 -11  -5  -4 1936.46 115.192   1
  11  -5   4 1960.46 118.103   1
 -11   5  -4 2010.93 121.895   1
  12   5   4 9590.70 403.696   1
 -12  -5  -4 10227.7 406.006   1
  13   5   4 47.3711 38.7480   1
 -13  -5  -4 67.8116 42.9907   1
  13  -5   4 39.4916 40.9042   1
 -13   5  -4 21.7789 39.7805   1
  14   5   4 2810.23 155.985   1
 -14  -5  -4 3241.86 160.577   1
  14  -5   4 2649.53 159.499   1
 -14   5  -4 2946.07 159.662   1
  15   5   4 2165.42 135.679   1
 -15  -5  -4 2538.94 140.909   1
  15  -5   4 2398.83 142.949   1
 -15   5  -4 2458.37 143.178   1
  16  -5   4 286.828 59.0544   1
 -16   5  -4 314.915 60.6791   1
  17   5   4 170.654 52.4787   1
 -17  -5  -4 151.558 51.0521   1
  17  -5   4 188.321 55.5423   1
 -17   5  -4 178.067 53.4136   1
  18   5   4 2956.39 165.253   1
 -18  -5  -4 3023.00 164.505   1
  18  -5   4 3091.37 168.210   1
 -18   5  -4 3172.74 169.064   1
  19  -5   4 280.276 57.0411   1
 -19   5  -4 184.758 52.2602   1
  20   5   4 131.200 50.3582   1
 -20  -5  -4 61.2145 43.1734   1
  20  -5   4 134.660 55.0509   1
 -20   5  -4 97.8880 49.2246   1
  21  -5   4 69.3591 46.7919   1
 -21   5  -4 45.9622 48.7505   1
  22   5   4 5.52750 46.0830   1
 -22  -5  -4 69.2616 45.6915   1
  23   5   4 243.748 58.8499   1
 -23  -5  -4 207.981 53.5691   1
  23  -5   4 227.365 54.8607   1
 -23   5  -4 304.075 56.7865   1
  25  -6  -4 394.955 67.0399   1
 -25   6   4 373.450 59.9537   1
  24  -6  -4 1147.75 99.6597   1
 -24   6   4 1294.36 99.1338   1
  23  -6  -4 70.7498 48.3134   1
 -23   6   4 46.0092 47.9728   1
  22  -6  -4 72.6168 47.1236   1
 -22   6   4 22.3799 43.8630   1
  21   6  -4 512.330 67.5062   1
 -21   6   4 436.873 62.9069   1
 -21  -6   4 499.074 66.3008   1
  21  -6  -4 670.565 74.1023   1
 -20  -6   4 883.054 79.7592   1
  20   6  -4 802.100 77.2502   1
 -20   6   4 929.553 83.3689   1
 -19   6   4-65.1044 48.4559   1
  19   6  -4 32.5202 40.1648   1
 -19  -6   4 59.4957 42.3730   1
  19  -6  -4-43.1557 43.3594   1
  18   6  -4 83.8944 39.8536   1
 -18   6   4 171.739 48.1345   1
 -18  -6   4 84.4458 38.1003   1
  18  -6  -4 60.9614 39.9914   1
  17   6  -4 682.279 67.3684   1
  17  -6  -4 673.963 71.3803   1
 -17   6   4 654.470 66.1459   1
 -16  -6   4 1962.70 118.738   1
  16   6  -4 2206.98 122.607   1
 -15  -6   4 4206.04 194.626   1
  15  -6  -4 3762.09 194.167   1
 -15   6   4 3943.29 195.163   1
  15   6  -4 4254.04 192.891   1
 -14  -6   4 4816.26 218.071   1
  14  -6  -4 4744.52 222.895   1
 -14   6   4 5178.85 226.208   1
  14   6  -4 4697.07 216.122   1
 -13  -6   4 7479.01 302.255   1
  13  -6  -4 7242.16 307.011   1
 -13   6   4 6836.86 302.667   1
  13   6  -4 7416.36 302.243   1
 -12  -6   4 1987.18 112.095   1
  12  -6  -4 1895.96 115.705   1
 -12   6   4 2061.43 117.223   1
  12   6  -4 2205.17 113.524   1
 -11  -6   4 1530.10 90.7975   1
  11  -6  -4 1395.59 93.4952   1
  11   6  -4 1604.66 90.6961   1
 -11   6   4 1577.89 96.9824   1
 -10  -6   4 1167.90 73.8938   1
  10   6  -4 1107.82 72.5995   1
  -9  -6   4 503.495 45.1319   1
   9  -6  -4 458.173 52.5115   1
   9   6  -4 557.642 46.2574   1
  -9   6   4 493.269 53.5158   1
  -8  -6   4 232.409 32.1953   1
   8  -6  -4 217.828 39.1172   1
  -8   6   4 252.545 39.1486   1
   8   6  -4 261.639 33.3275   1
   7  -6  -4 200.017 35.0800   1
  -7  -6   4 229.589 31.9122   1
  -7   6   4 205.792 35.4152   1
   7   6  -4 221.403 30.0166   1
   6   6  -4 2458.44 110.858   1
  -6   6   4 2087.01 116.519   1
   6  -6  -4 2352.95 119.376   1
  -6  -6   4 2467.35 110.601   1
   5   6  -4 343.693 33.6451   1
  -5   6   4 360.850 40.1740   1
   5  -6  -4 317.673 38.6289   1
   4   6  -4 23623.8 878.078   1
  -4   6   4 24027.1 887.335   1
   4  -6  -4 25098.2 889.789   1
  -4  -6   4 24588.7 879.808   1
  -3   6   4 22091.2 789.458   1
   3   6  -4 21720.7 780.777   1
  -3  -6   4 22484.2 782.432   1
  -2   6   4 55535.3 2005.25   1
   2   6  -4 55787.8 1996.84   1
  -2  -6   4 57731.4 1998.38   1
   2  -6  -4 55081.8 2003.78   1
  -1   6   4 24367.3 901.308   1
   1   6  -4 25605.8 895.604   1
  -1  -6   4 25692.2 896.908   1
   1  -6  -4 22496.9 902.806   1
   0   6   4 23851.5 821.565   1
   0  -6   4 21747.9 814.532   1
   0   6  -4 22107.3 814.178   1
   0  -6  -4 21610.6 820.478   1
  -1  -6  -4 3644.81 164.782   1
  -1   6  -4 3675.75 162.480   1
   1  -6   4 3631.44 161.374   1
  -2  -6  -4 8328.80 322.833   1
   2   6   4 7941.79 321.469   1
  -2   6  -4 7878.81 318.437   1
   2  -6   4 8116.24 319.294   1
  -3  -6  -4 13410.5 503.884   1
   3   6   4 13271.0 502.885   1
  -3   6  -4 13335.9 503.325   1
   3  -6   4 12742.5 501.087   1
  -4  -6  -4 32814.0 1230.10   1
   4   6   4 35090.9 1231.31   1
  -4   6  -4 34027.5 1230.43   1
   4  -6   4 33427.1 1231.05   1
  -5  -6  -4 2244.85 117.530   1
   5   6   4 1886.77 110.836   1
  -5   6  -4 2119.61 113.923   1
   5  -6   4 2164.28 115.914   1
   6   6   4 589.056 57.1294   1
  -6  -6  -4 701.741 62.2312   1
  -7  -6  -4 73.6166 33.5537   1
   7   6   4 33.8435 29.7798   1
  -7   6  -4 99.2042 33.1958   1
   7  -6   4 58.5250 32.4457   1
  -8  -6  -4 8194.52 326.090   1
   8   6   4 8150.25 324.424   1
  -8   6  -4 7408.52 323.678   1
   8  -6   4 7436.80 324.070   1
  -9  -6  -4 4287.49 202.151   1
  -9   6  -4 4670.34 206.131   1
   9  -6   4 4259.07 202.412   1
   9   6   4 4021.43 197.530   1
 -10  -6  -4 6830.36 282.551   1
  10  -6   4 6939.68 285.424   1
  10   6   4 6347.59 276.550   1
 -11  -6  -4 830.791 76.0213   1
 -11   6  -4 917.575 81.1996   1
  11  -6   4 844.254 78.0837   1
  11   6   4 950.104 78.6333   1
 -12   6  -4 606.443 68.8629   1
  12  -6   4 507.806 60.1927   1
  12   6   4 440.044 58.9939   1
 -12  -6  -4 603.964 63.9956   1
  13   6   4 400.929 57.6656   1
 -13  -6  -4 351.219 53.7904   1
  13  -6   4 356.780 57.8025   1
 -13   6  -4 421.735 61.7215   1
  14   6   4 277.652 53.0056   1
 -14   6  -4 398.845 58.0113   1
 -14  -6  -4 328.388 52.3441   1
  14  -6   4 294.651 55.8652   1
  15   6   4 1753.56 120.282   1
 -15  -6  -4 2191.43 126.624   1
 -16  -6  -4 9994.68 402.570   1
 -16   6  -4 10227.7 407.147   1
  16   6   4 9164.49 399.548   1
  16  -6   4 9308.97 403.671   1
 -17  -6  -4 873.741 81.7979   1
 -17   6  -4 1070.51 88.8155   1
  17  -6   4 1081.16 93.4194   1
  17   6   4 886.914 84.7149   1
 -18  -6  -4 2725.72 150.461   1
  18   6   4 2681.15 151.988   1
  19   6   4 300.524 59.7407   1
 -19  -6  -4 397.005 60.4490   1
  19  -6   4 474.633 65.5674   1
 -19   6  -4 300.044 57.1856   1
  20   6   4 224.795 58.6738   1
 -20  -6  -4 270.765 57.7137   1
  21   6   4 144.553 55.3641   1
 -21  -6  -4 142.026 52.8296   1
  21  -6   4 119.817 54.2021   1
 -21   6  -4 100.722 51.7188   1
  22   6   4 5.42901 46.0402   1
  22  -6   4 61.5824 48.7905   1
  23   6   4 5.27783 45.0085   1
 -23  -6  -4 58.9938 43.1210   1
  26  -7  -4-5.52673 46.5910   1
  25  -7  -4 11.2908 48.6608   1
 -25   7   4-16.6665 44.3738   1
  23  -7  -4 1073.02 93.0313   1
 -23   7   4 814.943 81.4888   1
  21  -7  -4 17.4872 44.1784   1
  21   7  -4 52.0844 41.3211   1
 -21  -7   4 57.5872 43.3382   1
 -21   7   4 91.3702 45.6513   1
  20  -7  -4 925.842 83.7019   1
  20   7  -4 857.475 81.0106   1
 -20  -7   4 922.063 81.0696   1
 -20   7   4 1034.20 91.4717   1
  19   7  -4 459.068 61.7806   1
 -19  -7   4 458.786 63.5180   1
  18  -7  -4 1327.89 106.452   1
 -18   7   4 1780.04 112.034   1
  17  -7  -4 2368.26 138.144   1
 -17  -7   4 2235.23 131.859   1
 -17   7   4 2363.42 136.397   1
  17   7  -4 2247.61 132.399   1
 -16   7   4 358.203 55.8042   1
  16   7  -4 344.395 53.3859   1
 -16  -7   4 359.328 53.5684   1
  15   7  -4 6033.20 237.508   1
 -15  -7   4 4177.54 231.924   1
 -14  -7   4 96.2129 40.8271   1
  14   7  -4 49.5641 32.2264   1
 -14   7   4 43.5129 36.6862   1
  14  -7  -4 92.0869 42.7006   1
 -13   7   4 10358.3 433.996   1
  13  -7  -4 11313.9 438.520   1
 -12  -7   4 1704.69 100.293   1
  12   7  -4 1764.93 100.767   1
 -12   7   4 1620.64 106.250   1
  12  -7  -4 1582.56 104.909   1
 -11  -7   4 6156.27 279.557   1
  11   7  -4 7153.10 283.926   1
 -11   7   4 7004.48 291.417   1
  11  -7  -4 6963.41 289.211   1
 -10  -7   4 816.380 61.8667   1
  10   7  -4 856.058 62.8030   1
  10  -7  -4 880.138 70.6847   1
 -10   7   4 797.720 68.1295   1
   9  -7  -4 8.49717 32.1762   1
  -9  -7   4 16.7445 25.5431   1
   9   7  -4 19.9120 23.8658   1
  -9   7   4 20.8358 32.4363   1
  -8  -7   4 2878.36 137.198   1
   8   7  -4 3009.85 138.938   1
  -7  -7   4 435.852 43.9735   1
  -7   7   4 467.803 48.1320   1
   7  -7  -4 454.766 50.8509   1
   7   7  -4 439.106 41.9532   1
  -6  -7   4 159.922 28.4624   1
  -6   7   4 122.963 31.9259   1
   6  -7  -4 111.335 32.3982   1
   6   7  -4 181.760 30.9486   1
  -5  -7   4 2932.64 137.879   1
  -5   7   4 3154.31 148.571   1
   5  -7  -4 3243.63 150.308   1
   5   7  -4 3252.28 141.316   1
  -4  -7   4 4797.18 205.088   1
  -4   7   4 5201.88 214.670   1
   4  -7  -4 4890.29 213.072   1
   4   7  -4 5099.96 206.051   1
   3  -7  -4 6153.29 256.895   1
   3   7  -4 5906.46 248.368   1
  -3  -7   4 6402.51 250.687   1
  -3   7   4 6428.74 257.427   1
   2  -7  -4 669.918 58.0211   1
   2   7  -4 703.872 52.0824   1
  -2  -7   4 842.961 56.6611   1
  -2   7   4 848.725 62.3186   1
   1  -7  -4 17.3153 24.3288   1
   1   7  -4 11.7398 21.6144   1
  -1  -7   4 50.1638 22.0522   1
  -1   7   4 40.8059 26.1304   1
   0  -7  -4 1221.25 78.7632   1
   0   7  -4 1218.70 73.5824   1
   0  -7   4 1223.53 74.6867   1
   0   7   4 1208.11 76.9087   1
  -1  -7  -4 11024.2 433.715   1
   1   7   4 10641.4 431.645   1
   1  -7   4 11388.2 430.610   1
  -1   7  -4 11446.8 429.664   1
  -2  -7  -4 13585.3 519.581   1
   2   7   4 13201.6 517.575   1
   2  -7   4 13725.4 517.013   1
  -2   7  -4 13640.4 516.431   1
  -3  -7  -4 34.0953 31.5754   1
   3   7   4 3.74637 29.1608   1
   3  -7   4 32.5760 26.6296   1
  -3   7  -4-14.8686 30.2531   1
   4  -7   4 1240.97 82.6414   1
  -4   7  -4 1390.84 87.9972   1
  -5  -7  -4 1765.60 104.262   1
   5   7   4 1721.49 102.262   1
  -6  -7  -4 1189.65 83.0127   1
   6   7   4 1133.01 80.5522   1
   6  -7   4 1223.03 83.4371   1
  -6   7  -4 1303.26 84.5449   1
  -7  -7  -4 1779.11 108.200   1
   7   7   4 1881.94 109.745   1
   7  -7   4 1913.69 113.189   1
  -7   7  -4 1781.58 110.147   1
  -8  -7  -4 3034.91 156.228   1
   8   7   4 2894.46 151.320   1
   8  -7   4 3191.29 159.881   1
  -8   7  -4 2918.48 154.787   1
  -9  -7  -4 1181.82 89.0670   1
   9   7   4 1050.68 83.5860   1
   9  -7   4 1161.83 87.0644   1
  -9   7  -4 1250.11 88.4255   1
 -10  -7  -4 1204.54 89.6093   1
  10  -7   4 1102.08 89.8179   1
 -10   7  -4 1235.41 91.7387   1
  10   7   4 1311.13 93.4194   1
  11  -7   4 1539.47 107.228   1
 -11   7  -4 1476.91 103.958   1
 -12  -7  -4 5179.61 236.960   1
  12  -7   4 4739.31 234.181   1
  12   7   4 4912.61 233.592   1
 -12   7  -4 5595.87 243.609   1
 -13  -7  -4 498.192 62.5280   1
  13  -7   4 422.585 59.6058   1
 -13   7  -4 556.805 67.5491   1
  13   7   4 638.971 63.8690   1
  14  -7   4 170.155 56.0347   1
 -14   7  -4 148.033 51.3835   1
  14   7   4 101.766 42.5004   1
  15  -7   4 669.777 76.1090   1
 -15   7  -4 865.425 79.9742   1
 -16  -7  -4 1313.79 99.6485   1
  16  -7   4 1428.00 105.688   1
  16   7   4 1345.40 100.114   1
 -16   7  -4 1361.08 101.730   1
 -17   7  -4 754.216 77.8680   1
 -17  -7  -4 680.937 72.1259   1
  17   7   4 553.265 68.9010   1
  17  -7   4 548.250 75.9593   1
  18  -7   4 475.955 70.5409   1
 -18   7  -4 584.176 72.0960   1
 -19  -7  -4 11.3388 41.7039   1
  19  -7   4-5.79955 47.4824   1
 -19   7  -4-17.3940 46.8943   1
  19   7   4-27.6933 46.4263   1
  20  -7   4 211.828 59.7372   1
 -20   7  -4 329.293 61.3761   1
  20   7   4 203.930 54.7167   1
  21   7   4 49.2443 47.7004   1
 -21  -7  -4 44.0273 45.3569   1
 -22  -7  -4 91.6285 44.5116   1
  22  -7   4 38.4722 47.2271   1
 -22   7  -4 129.414 47.0935   1
  22   7   4 107.481 49.5933   1
  26  -8  -4 102.924 37.5659   1
  25  -8  -4 11.2167 52.1366   1
 -25   8   4 21.8926 45.0820   1
  24  -8  -4 41.2972 52.7556   1
 -24   8   4 5.41398 39.5319   1
  23  -8  -4 1483.73 112.212   1
 -23   8   4 1479.70 108.944   1
  22  -8  -4 29.1747 48.6621   1
 -22   8   4 73.7090 46.7357   1
 -20  -8   4 317.381 55.6457   1
  20   8  -4 331.579 56.3351   1
  20  -8  -4 353.497 57.8028   1
 -19  -8   4 113.188 46.1329   1
  19   8  -4 117.593 44.5243   1
 -19   8   4 54.5215 42.5170   1
  19  -8  -4 23.6069 46.9173   1
  18   8  -4 70.8393 42.1928   1
 -18  -8   4 65.7866 41.8721   1
 -17  -8   4 354.416 55.9128   1
  17   8  -4 312.263 53.2480   1
 -17   8   4 273.786 50.4107   1
  17  -8  -4 320.619 57.1276   1
 -16  -8   4 1011.58 81.5752   1
  16   8  -4 1069.13 83.9053   1
 -16   8   4 987.427 82.6677   1
  16  -8  -4 960.421 85.7118   1
 -15  -8   4 29.1972 37.3649   1
  15   8  -4 19.4889 35.0294   1
 -15   8   4 5.10956 38.6922   1
  15  -8  -4-10.7379 41.7858   1
 -14  -8   4 1796.17 109.154   1
  14   8  -4 1772.60 108.612   1
 -14   8   4 1836.30 112.831   1
  14  -8  -4 1614.23 109.839   1
 -13  -8   4 17111.4 660.534   1
  13   8  -4 17586.6 661.876   1
 -13   8   4 17588.2 668.595   1
  13  -8  -4 17187.3 666.885   1
 -12   8   4 230.722 46.6468   1
  12  -8  -4 192.201 44.0213   1
 -11  -8   4 3693.48 177.358   1
  11   8  -4 4133.24 181.747   1
  11  -8  -4 3549.00 182.704   1
 -11   8   4 4048.70 188.789   1
  10  -8  -4 253.613 47.0076   1
 -10  -8   4 319.177 44.0217   1
  10   8  -4 345.621 43.4669   1
 -10   8   4 293.522 45.8504   1
   9   8  -4 674.530 58.1217   1
  -9   8   4 632.591 62.5905   1
   9  -8  -4 708.065 65.0398   1
  -9  -8   4 699.725 61.0074   1
   8   8  -4 147.251 31.5447   1
  -8   8   4 268.949 44.4671   1
   8  -8  -4 247.502 41.9271   1
  -8  -8   4 201.885 36.0293   1
   7   8  -4 23852.8 878.529   1
  -7   8   4 24223.3 887.488   1
   7  -8  -4 23220.5 887.540   1
  -7  -8   4 24228.6 878.977   1
   6   8  -4 3823.50 168.774   1
  -6   8   4 3458.00 172.313   1
   6  -8  -4 3785.51 176.058   1
  -6  -8   4 3932.29 168.193   1
   5   8  -4 10087.4 388.019   1
  -5  -8   4 9903.69 386.930   1
  -4  -8   4 1090.08 70.6434   1
  -3   8   4 10355.1 416.787   1
   3   8  -4 10870.0 413.029   1
  -3  -8   4 10614.8 413.091   1
   3  -8  -4 11076.5 421.789   1
  -2   8   4 479.313 48.9335   1
   2   8  -4 528.550 47.7403   1
   2  -8  -4 552.190 52.9506   1
  -1   8   4 3065.32 154.226   1
  -1  -8   4 3197.41 150.481   1
   1  -8  -4 3213.74 154.478   1
   0   8  -4 140.587 29.9567   1
   0  -8   4 137.723 31.6284   1
  -1   8  -4 29585.9 1079.88   1
   1  -8   4 29459.5 1080.42   1
  -2   8  -4 1874.59 108.280   1
  -2  -8  -4 1893.57 108.711   1
   2   8   4 2030.53 109.503   1
   2  -8   4 1939.39 108.217   1
  -3  -8  -4 19030.6 718.801   1
  -4  -8  -4 10316.5 423.027   1
   4   8   4 10808.0 424.852   1
  -4   8  -4 11091.8 431.261   1
   4  -8   4 10819.3 425.661   1
  -5  -8  -4 5166.68 228.518   1
   5   8   4 5140.03 228.158   1
  -5   8  -4 5166.78 230.150   1
   5  -8   4 5155.86 229.331   1
  -6  -8  -4 83.5431 35.2072   1
   6   8   4 95.8469 35.7539   1
  -6   8  -4 36.2526 39.9765   1
   6  -8   4 54.6265 38.8876   1
  -7  -8  -4 25797.3 976.544   1
   7   8   4 26309.3 976.659   1
  -7   8  -4 25917.8 976.973   1
   7  -8   4 27441.6 982.804   1
  -8  -8  -4 876.833 72.9245   1
   8   8   4 752.097 68.3679   1
  -8   8  -4 680.172 66.6934   1
   8  -8   4 675.609 66.3369   1
  -9  -8  -4 3671.81 172.003   1
   9   8   4 3276.22 166.985   1
   9  -8   4 3288.49 170.640   1
  -9   8  -4 3173.31 168.131   1
  10  -8   4 457.892 60.3670   1
 -10   8  -4 618.768 64.9672   1
 -11   8  -4 731.613 73.2325   1
 -11  -8  -4 572.372 74.5754   1
  11  -8   4 804.394 75.8380   1
  11   8   4 682.570 70.0872   1
 -12  -8  -4 144.294 47.8440   1
  12   8   4 130.448 44.8061   1
  12  -8   4 159.101 47.3815   1
 -12   8  -4 182.170 51.4629   1
 -13   8  -4 1141.33 93.1802   1
  13  -8   4 1144.68 92.0687   1
  13   8   4 1212.33 92.8788   1
 -14   8  -4 1644.35 113.398   1
  14  -8   4 1462.59 105.644   1
 -14  -8  -4 1619.62 110.662   1
 -15   8  -4 58.0142 47.5533   1
  15  -8   4 51.4286 46.8409   1
  15   8   4 99.7843 47.5792   1
 -15  -8  -4 55.7505 42.8684   1
 -16   8  -4 184.279 54.4677   1
  16  -8   4 123.927 50.2375   1
  16   8   4 145.118 49.0999   1
 -16  -8  -4 78.7474 42.2347   1
 -17   8  -4 4013.92 201.064   1
  17  -8   4 4127.62 204.250   1
  17   8   4 4082.28 200.619   1
 -17  -8  -4 3871.81 199.095   1
 -18   8  -4 472.720 67.4771   1
  18  -8   4 566.467 73.5902   1
  18   8   4 521.747 69.3365   1
 -18  -8  -4 372.264 62.0837   1
  19   8   4 374.194 60.8399   1
 -19  -8  -4 325.351 56.1094   1
 -20   8  -4 316.265 61.2512   1
  20  -8   4 406.585 66.6806   1
  20   8   4 403.932 62.0930   1
 -20  -8  -4 366.286 58.5645   1
 -21   8  -4 435.410 67.4240   1
  21  -8   4 432.284 68.0628   1
  21   8   4 371.253 63.0219   1
 -21  -8  -4 354.593 60.0440   1
  22   8   4 53.3856 47.9782   1
 -22  -8  -4-21.3366 42.0668   1
  25  -9  -4 415.423 68.8110   1
 -25   9   4 298.763 58.2652   1
  24  -9  -4 159.255 55.9840   1
 -24   9   4 129.716 50.0246   1
  23  -9  -4 108.932 51.9444   1
 -23   9   4 127.567 49.7656   1
  22  -9  -4 769.368 82.0586   1
 -22   9   4 844.179 83.3760   1
  21  -9  -4 11.2753 46.7083   1
 -21   9   4-11.6165 45.2026   1
  20   9  -4 132.524 48.0463   1
  20  -9  -4 175.136 52.7356   1
 -19   9   4 774.566 75.5610   1
 -19  -9   4 487.046 65.8832   1
  19  -9  -4 642.699 74.6506   1
  19   9  -4 638.584 71.4846   1
 -18   9   4 4224.65 197.420   1
  18  -9  -4 3812.68 194.377   1
  18   9  -4 3893.96 193.911   1
 -18  -9   4 3457.88 187.456   1
  17   9  -4-16.0816 39.4306   1
 -17  -9   4 10.5617 39.9873   1
  16  -9  -4 520.753 66.6436   1
 -16  -9   4 409.132 63.8915   1
 -15   9   4 8659.74 366.072   1
  15  -9  -4 8723.64 370.130   1
  15   9  -4 8920.25 365.795   1
 -15  -9   4 8770.22 364.632   1
 -14   9   4 1769.76 114.492   1
  14  -9  -4 1932.41 118.034   1
  14   9  -4 1723.99 110.103   1
 -14  -9   4 1880.82 113.771   1
 -13   9   4 3261.59 171.407   1
  13  -9  -4 3246.38 171.869   1
  13   9  -4 3605.48 169.937   1
 -13  -9   4 3285.09 166.347   1
  12   9  -4 6186.53 258.839   1
 -12  -9   4 5608.31 254.742   1
  11  -9  -4 3690.04 186.495   1
 -11  -9   4 3864.54 183.306   1
  11   9  -4 3830.76 181.856   1
 -11   9   4 3946.24 188.405   1
  10  -9  -4 1686.49 106.056   1
 -10   9   4 1643.40 105.747   1
   9   9  -4 4675.76 205.572   1
  -9   9   4 4705.50 210.709   1
   9  -9  -4 4783.67 213.022   1
  -9  -9   4 4043.64 199.668   1
   8   9  -4 13224.6 490.464   1
  -8   9   4 12468.2 494.690   1
   8  -9  -4 12513.0 495.718   1
  -8  -9   4 12349.4 487.457   1
   7   9  -4 422.707 46.6651   1
  -7   9   4 446.891 51.7116   1
   7  -9  -4 407.388 49.9340   1
  -7  -9   4 387.722 44.5439   1
   6   9  -4 3376.29 160.531   1
  -6   9   4 3541.84 169.049   1
   6  -9  -4 3469.16 168.029   1
  -6  -9   4 3426.88 160.026   1
   5   9  -4 8796.84 338.416   1
  -5   9   4 7776.96 339.945   1
   5  -9  -4 8980.81 346.900   1
  -5  -9   4 8173.67 335.953   1
  -4   9   4 12072.0 470.746   1
   4   9  -4 12345.3 464.908   1
  -4  -9   4 12184.2 464.754   1
   4  -9  -4 11591.1 470.616   1
  -3   9   4 6019.47 267.121   1
  -3  -9   4 6266.04 265.157   1
   3  -9  -4 6914.27 274.455   1
  -2   9   4 7089.72 299.762   1
   2   9  -4 7109.35 294.887   1
  -2  -9   4 7536.89 298.296   1
   2  -9  -4 7268.20 300.273   1
  -1   9   4 12985.2 484.954   1
   1   9  -4 12100.7 477.947   1
   1  -9  -4 12201.2 481.871   1
   0   9   4 5758.18 248.784   1
   0   9  -4 6025.22 247.337   1
   0  -9   4 5606.70 246.115   1
   0  -9  -4 5824.60 251.021   1
   1   9   4 9168.98 360.995   1
  -1  -9  -4 8631.08 360.048   1
  -2   9  -4 27393.7 1030.71   1
   2  -9   4 26620.1 1028.52   1
   2   9   4 29806.3 1033.49   1
  -2  -9  -4 28104.3 1031.86   1
  -3   9  -4 12022.1 465.664   1
  -3  -9  -4 12019.7 466.819   1
   3  -9   4 11206.8 464.662   1
   3   9   4 11988.2 465.153   1
  -4  -9  -4 282.111 45.0862   1
  -4   9  -4 407.948 51.3371   1
   4  -9   4 324.366 45.5550   1
   4   9   4 275.619 46.3843   1
  -5  -9  -4 2288.22 124.947   1
   5   9   4 2131.24 120.694   1
  -5   9  -4 2015.24 121.024   1
   5  -9   4 2258.94 122.572   1
  -6  -9  -4 6100.20 263.658   1
   6   9   4 6084.64 262.010   1
  -6   9  -4 5949.55 264.475   1
   6  -9   4 5899.72 264.451   1
  -7  -9  -4 99.1342 37.3340   1
   7   9   4 135.816 36.5588   1
  -7   9  -4 82.5266 36.6100   1
   7  -9   4 9.84419 32.0231   1
  -8  -9  -4 5227.75 237.703   1
   8   9   4 5265.58 237.179   1
  -8   9  -4 5139.54 237.127   1
   8  -9   4 5406.66 241.522   1
  -9   9  -4 11748.4 461.394   1
   9  -9   4 11072.6 459.774   1
 -10  -9  -4 347.081 53.1919   1
  10   9   4 422.540 55.3146   1
 -10   9  -4 339.253 51.4039   1
  10  -9   4 422.690 57.9341   1
 -11  -9  -4 391.435 58.3834   1
  11   9   4 295.122 54.6808   1
  11  -9   4 491.120 61.6606   1
 -11   9  -4 527.189 63.0994   1
  12   9   4 7085.32 319.007   1
  12  -9   4 7088.15 320.596   1
 -13  -9  -4 244.742 52.8861   1
 -14  -9  -4 60.9172 42.0605   1
  14   9   4 135.826 47.9581   1
  14  -9   4 259.248 53.2098   1
 -14   9  -4 244.055 54.3423   1
 -15   9  -4 42.9977 48.7699   1
  15  -9   4 59.9183 44.6165   1
  15   9   4 5.49309 38.8926   1
 -15  -9  -4 56.2542 44.0917   1
  16   9   4 1209.86 95.4201   1
 -16  -9  -4 1197.70 94.3336   1
 -17   9  -4 159.899 50.6762   1
  17  -9   4 193.050 55.4965   1
  17   9   4 171.512 53.4588   1
 -17  -9  -4 197.848 52.6796   1
 -18   9  -4 799.829 82.0777   1
  18  -9   4 719.460 82.2361   1
  18   9   4 872.665 81.5777   1
 -18  -9  -4 761.595 78.1856   1
  19  -9   4 645.822 73.1584   1
 -19   9  -4 679.621 75.2433   1
  20   9   4 21.6516 47.9449   1
 -20  -9  -4 88.2061 49.0799   1
 -21   9  -4 376.118 58.8200   1
  21  -9   4 412.117 63.2084   1
  21   9   4 292.604 57.6672   1
 -21  -9  -4 303.127 58.8313   1
  24 -10  -4 454.836 69.9856   1
 -24  10   4 490.253 64.9686   1
  23 -10  -4 286.451 60.6801   1
 -23  10   4 473.485 65.3124   1
  22 -10  -4-5.43565 45.8227   1
 -22  10   4 5.82164 40.5237   1
  21 -10  -4 1061.50 90.4917   1
 -21  10   4 1011.16 87.2565   1
  20 -10  -4 144.824 52.3047   1
 -20  10   4 274.991 55.5141   1
 -19  10   4 2100.38 128.741   1
  19 -10  -4 2019.40 128.691   1
  19  10  -4 2036.53 129.030   1
 -18  10   4 153.687 49.1673   1
  18 -10  -4 155.243 49.6246   1
  18  10  -4 186.345 48.2172   1
 -18 -10   4 161.461 48.5923   1
 -17  10   4 1111.22 88.3170   1
  17  10  -4 1061.25 87.1188   1
 -17 -10   4 908.898 81.5876   1
  16  10  -4 479.001 61.9361   1
 -16 -10   4 624.214 66.4769   1
 -15  10   4 1763.38 112.781   1
 -15 -10   4 1786.38 110.455   1
  15 -10  -4 1492.23 108.913   1
  15  10  -4 1505.88 105.377   1
 -14  10   4 9982.20 410.809   1
 -14 -10   4 9905.06 408.085   1
  14 -10  -4 10267.3 413.410   1
  14  10  -4 9771.05 406.727   1
 -13 -10   4 9252.41 394.823   1
  13 -10  -4 9328.55 396.359   1
 -13  10   4 9707.55 400.194   1
  13  10  -4 10328.3 398.442   1
  12 -10  -4 297.396 48.5160   1
 -12  10   4 358.225 52.7306   1
 -12 -10   4 275.683 49.6442   1
  12  10  -4 219.562 47.1064   1
  11 -10  -4 9063.09 382.542   1
 -11  10   4 8899.39 381.530   1
  11  10  -4 9477.53 377.473   1
 -11 -10   4 9483.23 379.201   1
  10  10  -4 3198.18 158.928   1
 -10 -10   4 3169.62 159.178   1
   9  10  -4 12167.9 491.011   1
  -9  10   4 13057.1 500.282   1
   9 -10  -4 12584.6 499.379   1
  -9 -10   4 12701.4 492.373   1
   8  10  -4 50.2914 33.2993   1
  -8  10   4 14.0511 33.4449   1
   8 -10  -4 85.6441 38.5141   1
  -8 -10   4 33.1498 30.9718   1
  -7  10   4 12489.5 490.727   1
   7 -10  -4 12473.2 492.960   1
  -6  10   4 319.147 47.3147   1
   6 -10  -4 340.074 49.5309   1
  -5  10   4 4958.17 225.114   1
   5 -10  -4 5089.27 226.828   1
  -4  10   4 20739.3 758.495   1
   4 -10  -4 19486.5 759.781   1
  -3  10   4 10682.6 429.721   1
   3 -10  -4 11062.6 433.942   1
  -2  10   4 3079.48 154.506   1
   2 -10  -4 3141.32 156.029   1
  -1  10   4 205.811 39.2970   1
  -1 -10   4 222.883 41.4215   1
   1 -10  -4 151.294 37.0493   1
   0  10   4 4107.22 187.090   1
   0  10  -4 4043.47 184.344   1
   0 -10   4 3652.13 180.232   1
   0 -10  -4 3838.27 182.372   1
   1  10   4 61.4050 30.1178   1
  -1  10  -4 63.7099 36.6920   1
  -1 -10  -4 88.6709 38.5003   1
   2  10   4 442.641 51.5808   1
  -2  10  -4 408.485 50.0050   1
   2 -10   4 439.633 53.6973   1
  -2 -10  -4 414.792 54.3038   1
  -3  10  -4 26233.3 957.268   1
   3 -10   4 26835.8 957.302   1
   3  10   4 27507.6 958.253   1
  -4  10  -4 12398.1 483.124   1
   4 -10   4 12297.5 481.996   1
   4  10   4 12225.7 481.605   1
  -4 -10  -4 11831.6 481.788   1
  -5  10  -4 6514.96 283.526   1
  -5 -10  -4 6290.10 278.918   1
   5  10   4 6405.67 278.067   1
   5 -10   4 6496.04 278.041   1
  -6 -10  -4 239.198 48.1546   1
   6  10   4 261.840 48.3315   1
  -6  10  -4 161.690 46.6974   1
   6 -10   4 127.276 43.8768   1
  -8 -10  -4 2607.58 145.972   1
   8  10   4 2764.97 147.804   1
  -8  10  -4 2647.93 146.963   1
   8 -10   4 2781.41 149.985   1
  -9 -10  -4 5419.85 247.718   1
   9  10   4 5317.50 246.608   1
  -9  10  -4 5862.75 252.848   1
   9 -10   4 5430.24 249.970   1
[truncated: 888,972 more chars]
