# Supplementary material for: Structural insight into the cooperativity of spin crossover compounds
Source: Acta Crystallogr B Struct Sci Cryst Eng Mater. 2023 Aug 11;79(Pt 5):354–67. doi: 10.1107/S2052520623005814 (PMC10552598; doi:10.1107/S2052520623005814)
Supplement: Supplementary file 4 [file b-79-00354-sup4.zip › Bia_Pmono_111K.cif]

data_SC2_111K
 
_audit_creation_method            'SHELXL-2018/3'
_shelx_SHELXL_version_number      '2018/3'
_chemical_name_systematic         ?
_chemical_name_common             ?
_chemical_melting_point           ?
_chemical_formula_moiety          ?
_chemical_formula_sum
 'C38 H28 Fe N6 S2' 
_chemical_formula_weight          688.63

loop_
 _atom_type_symbol
 _atom_type_description
 _atom_type_scat_dispersion_real
 _atom_type_scat_dispersion_imag
 _atom_type_scat_source
 'C'  'C'   0.0024   0.0013
 'International Tables Vol C Tables 4.2.6.8 and 6.1.1.4'
 'H'  'H'   0.0000   0.0000
 'International Tables Vol C Tables 4.2.6.8 and 6.1.1.4'
 'N'  'N'   0.0049   0.0027
 'International Tables Vol C Tables 4.2.6.8 and 6.1.1.4'
 'S'  'S'   0.1051   0.1002
 'International Tables Vol C Tables 4.2.6.8 and 6.1.1.4'
 'Fe'  'Fe'   0.3265   0.6960
 'International Tables Vol C Tables 4.2.6.8 and 6.1.1.4'
 
_space_group_crystal_system       monoclinic
_space_group_IT_number            14
_space_group_name_H-M_alt         'P 21/c'
_space_group_name_Hall            '-P 2ybc'
 
_shelx_space_group_comment
;
The symmetry employed for this shelxl refinement is uniquely defined
by the following loop, which should always be used as a source of
symmetry information in preference to the above space-group names.
They are only intended as comments.
;
 
loop_
 _space_group_symop_operation_xyz
 'x, y, z'
 '-x, y+1/2, -z+1/2'
 '-x, -y, -z'
 'x, -y-1/2, z-1/2'
 
_cell_length_a                    17.2011(2)
_cell_length_b                    12.25560(10)
_cell_length_c                    16.9151(2)
_cell_angle_alpha                 90
_cell_angle_beta                  115.8292(11)
_cell_angle_gamma                 90
_cell_volume                      3209.63(7)
_cell_formula_units_Z             4
_cell_measurement_temperature     293(2)
_cell_measurement_reflns_used     18593
_cell_measurement_theta_min       1.89
_cell_measurement_theta_max       33.009
 
_exptl_crystal_description        Needle
_exptl_crystal_colour             ?
_exptl_crystal_density_meas       ?
_exptl_crystal_density_method     ?
_exptl_crystal_density_diffrn     1.425          
_exptl_crystal_F_000              1424
_exptl_transmission_factor_min    ?
_exptl_transmission_factor_max    ?
_exptl_crystal_size_max           ?
_exptl_crystal_size_mid           ?
_exptl_crystal_size_min           ?
_exptl_absorpt_coefficient_mu     0.469
_shelx_estimated_absorpt_T_min    ?
_shelx_estimated_absorpt_T_max    ?
_exptl_absorpt_correction_type    ?
_exptl_absorpt_correction_T_min   ?
_exptl_absorpt_correction_T_max   ?
_exptl_absorpt_process_details    ?
_exptl_absorpt_special_details    ?
_diffrn_ambient_temperature       293(2)
_diffrn_radiation_wavelength      0.63582
_diffrn_radiation_type            Synchrotron
_diffrn_source                    ?
_diffrn_measurement_device_type   '4-circle diffractometer'
_diffrn_measurement_method        ?
_diffrn_detector_area_resol_mean  ?
_diffrn_reflns_number             23800
_diffrn_reflns_av_unetI/netI      0.0284
_diffrn_reflns_av_R_equivalents   0.0281
_diffrn_reflns_limit_h_min        -22
_diffrn_reflns_limit_h_max        22
_diffrn_reflns_limit_k_min        -16
_diffrn_reflns_limit_k_max        16
_diffrn_reflns_limit_l_min        -21
_diffrn_reflns_limit_l_max        21
_diffrn_reflns_theta_min          1.896
_diffrn_reflns_theta_max          25.080
_diffrn_reflns_theta_full         22.426
_diffrn_measured_fraction_theta_max   0.939
_diffrn_measured_fraction_theta_full  0.969
_diffrn_reflns_Laue_measured_fraction_max    0.939
_diffrn_reflns_Laue_measured_fraction_full   0.969
_diffrn_reflns_point_group_measured_fraction_max   0.939
_diffrn_reflns_point_group_measured_fraction_full  0.969
_reflns_number_total              7484
_reflns_number_gt                 7033
_reflns_threshold_expression      'I > 2\s(I)'
_reflns_Friedel_coverage          0.000
_reflns_Friedel_fraction_max      .
_reflns_Friedel_fraction_full     .
 
_reflns_special_details
;
 Reflections were merged by SHELXL according to the crystal
 class for the calculation of statistics and refinement.
 
 _reflns_Friedel_fraction is defined as the number of unique
 Friedel pairs measured divided by the number that would be
 possible theoretically, ignoring centric projections and
 systematic absences.
;
 
_computing_data_collection        ?
_computing_cell_refinement        ?
_computing_data_reduction         ?
_computing_structure_solution     ?
_computing_structure_refinement 'SHELXL-2018/3 (Sheldrick, 2018)'
_computing_molecular_graphics     ?
_computing_publication_material   ?
_refine_special_details           ?
_refine_ls_structure_factor_coef  Fsqd
_refine_ls_matrix_type            full
_refine_ls_weighting_scheme       calc
_refine_ls_weighting_details
'w=1/[\s^2^(Fo^2^)+(0.0546P)^2^+1.1164P] where P=(Fo^2^+2Fc^2^)/3'
_atom_sites_solution_primary      ?
_atom_sites_solution_secondary    ?
_atom_sites_solution_hydrogens    geom
_refine_ls_hydrogen_treatment     constr
_refine_ls_extinction_method      'SHELXL-2018/3 (Sheldrick 2018)'
_refine_ls_extinction_coef        0.0007(4)
_refine_ls_extinction_expression
 'Fc^*^=kFc[1+0.001xFc^2^\l^3^/sin(2\q)]^-1/4^'
_refine_ls_number_reflns          7484
_refine_ls_number_parameters      457
_refine_ls_number_restraints      73
_refine_ls_R_factor_all           0.0341
_refine_ls_R_factor_gt            0.0326
_refine_ls_wR_factor_ref          0.0951
_refine_ls_wR_factor_gt           0.0939
_refine_ls_goodness_of_fit_ref    1.060
_refine_ls_restrained_S_all       1.057
_refine_ls_shift/su_max           0.696
_refine_ls_shift/su_mean          0.005
 
loop_
 _atom_site_label
 _atom_site_type_symbol
 _atom_site_fract_x
 _atom_site_fract_y
 _atom_site_fract_z
 _atom_site_U_iso_or_equiv
 _atom_site_adp_type
 _atom_site_occupancy
 _atom_site_site_symmetry_order  
 _atom_site_calc_flag
 _atom_site_refinement_flags_posn
 _atom_site_refinement_flags_adp
 _atom_site_refinement_flags_occupancy
 _atom_site_disorder_assembly
 _atom_site_disorder_group
Fe01 Fe 0.75562(2) 0.29060(2) 0.81309(2) 0.02168(7) Uani 1 1 d . . . . .
S002 S 0.54585(2) 0.33262(3) 0.91720(2) 0.02753(9) Uani 1 1 d . . . . .
S001 S 0.94763(2) 0.13787(3) 1.07773(2) 0.03107(10) Uani 1 1 d . . . . .
N005 N 0.71413(7) 0.13990(9) 0.79408(7) 0.0221(2) Uani 1 1 d . . . . .
N006 N 0.79979(8) 0.43831(9) 0.82260(8) 0.0278(2) Uani 1 1 d . . . . .
N003 N 0.67007(7) 0.30323(9) 0.69080(7) 0.0229(2) Uani 1 1 d . . . . .
N004 N 0.84067(7) 0.26609(9) 0.76744(7) 0.0243(2) Uani 1 1 d . . . . .
N002 N 0.67190(8) 0.32684(10) 0.85611(8) 0.0279(2) Uani 1 1 d . . . . .
N001 N 0.84004(8) 0.25671(9) 0.93108(8) 0.0262(2) Uani 1 1 d . . . . .
C015 C 0.63593(9) 0.21259(10) 0.65427(9) 0.0249(3) Uani 1 1 d . . . . .
H015 H 0.597936 0.208372 0.594964 0.030 Uiso 1 1 calc R U . . .
C016 C 0.65960(9) 0.11766(10) 0.71005(9) 0.0232(3) Uani 1 1 d . . . . .
C003 C 0.65017(9) 0.39745(10) 0.63619(9) 0.0237(3) Uani 1 1 d . . . . .
C021 C 0.85241(9) 0.16656(11) 0.73105(9) 0.0249(3) Uani 1 1 d . . . . .
C024 C 0.86515(9) -0.03100(11) 0.65814(9) 0.0272(3) Uani 1 1 d D . . . .
C007 C 0.60238(9) 0.58249(11) 0.60778(9) 0.0266(3) Uani 1 1 d . . . . .
H007 H 0.582721 0.645196 0.624272 0.032 Uiso 1 1 calc R U . . .
C012 C 0.57075(10) 0.86625(12) 0.37183(10) 0.0313(3) Uani 1 1 d . . . . .
H012 H 0.563060 0.928180 0.337442 0.038 Uiso 1 1 calc R U . . .
C010 C 0.56168(9) 0.67290(11) 0.38440(9) 0.0269(3) Uani 1 1 d . . . . .
H010 H 0.547228 0.604778 0.357706 0.032 Uiso 1 1 calc R U . . .
C022 C 0.83345(10) 0.16068(11) 0.64317(9) 0.0283(3) Uani 1 1 d . . . . .
H022 H 0.815970 0.222830 0.608231 0.034 Uiso 1 1 calc R U . . .
C008 C 0.62211(9) 0.49141(11) 0.66094(9) 0.0256(3) Uani 1 1 d . . . . .
H008 H 0.616560 0.493242 0.713203 0.031 Uiso 1 1 calc R U . . .
C025 C 0.88374(9) -0.02314(11) 0.74633(9) 0.0276(3) Uani 1 1 d . . . . .
H025 H 0.900002 -0.085436 0.781177 0.033 Uiso 1 1 calc R U . . .
C002 C 0.61982(9) 0.32930(10) 0.88184(8) 0.0243(3) Uani 1 1 d . . . . .
C004 C 0.65818(9) 0.39493(11) 0.55889(9) 0.0264(3) Uani 1 1 d . . . . .
H004 H 0.676616 0.331561 0.541961 0.032 Uiso 1 1 calc R U . . .
C020 C 0.73629(9) 0.05795(11) 0.85136(9) 0.0256(3) Uani 1 1 d . . . . .
H020 H 0.772262 0.072366 0.910066 0.031 Uiso 1 1 calc R U . . .
C005 C 0.63882(10) 0.48663(11) 0.50638(9) 0.0272(3) Uani 1 1 d . . . . .
H005 H 0.644297 0.484300 0.454087 0.033 Uiso 1 1 calc R U . . .
C009 C 0.59489(9) 0.68059(11) 0.47495(9) 0.0250(3) Uani 1 1 d . . . . .
C017 C 0.62869(9) 0.01466(11) 0.68136(9) 0.0283(3) Uani 1 1 d . . . . .
H017 H 0.591353 0.002212 0.622700 0.034 Uiso 1 1 calc R U . . .
C006 C 0.61135(9) 0.58215(11) 0.53020(9) 0.0249(3) Uani 1 1 d . . . . .
C018 C 0.65397(10) -0.06990(11) 0.74101(10) 0.0301(3) Uani 1 1 d . . . . .
H018 H 0.634809 -0.140685 0.723293 0.036 Uiso 1 1 calc R U . . .
C001 C 0.88537(9) 0.20992(10) 0.99303(9) 0.0246(3) Uani 1 1 d . . . . .
C011 C 0.54969(10) 0.76481(12) 0.33316(10) 0.0302(3) Uani 1 1 d . . . . .
H011 H 0.527372 0.758231 0.272446 0.036 Uiso 1 1 calc R U . . .
C026 C 0.87863(9) 0.07466(11) 0.78330(9) 0.0265(3) Uani 1 1 d . . . . .
H026 H 0.892680 0.078974 0.842887 0.032 Uiso 1 1 calc R U . . .
C028 C 0.86206(10) 0.45018(12) 0.79541(10) 0.0321(3) Uani 1 1 d . . . . .
C014 C 0.61497(10) 0.78337(11) 0.51281(10) 0.0295(3) Uani 1 1 d . . . . .
H014 H 0.636614 0.790451 0.573431 0.035 Uiso 1 1 calc R U . . .
C013 C 0.60323(11) 0.87535(11) 0.46165(10) 0.0326(3) Uani 1 1 d . . . . .
H013 H 0.617332 0.943692 0.488019 0.039 Uiso 1 1 calc R U . . .
C023 C 0.84048(10) 0.06240(12) 0.60723(10) 0.0297(3) Uani 1 1 d . . . . .
H023 H 0.828502 0.058832 0.548112 0.036 Uiso 1 1 calc R U . . .
C027 C 0.88141(10) 0.35083(12) 0.76236(10) 0.0300(3) Uani 1 1 d . . . . .
H027 H 0.921127 0.348464 0.738746 0.036 Uiso 1 1 calc R U . . .
C019 C 0.70804(9) -0.04738(11) 0.82712(9) 0.0284(3) Uani 1 1 d . . . . .
H019 H 0.725493 -0.102830 0.868817 0.034 Uiso 1 1 calc R U . . .
C032 C 0.77633(11) 0.52538(12) 0.85415(10) 0.0351(3) Uani 1 1 d . . . . .
H032 H 0.733782 0.518144 0.873748 0.042 Uiso 1 1 calc R U . . .
C031 C 0.81388(13) 0.62631(13) 0.85840(12) 0.0466(5) Uani 1 1 d . . . . .
H031 H 0.795340 0.686449 0.879095 0.056 Uiso 1 1 calc R U . . .
C029 C 0.90285(13) 0.54850(14) 0.79961(12) 0.0446(4) Uani 1 1 d . . . . .
H029 H 0.946062 0.554134 0.780781 0.054 Uiso 1 1 calc R U . . .
C030 C 0.87818(14) 0.63778(14) 0.83223(13) 0.0512(5) Uani 1 1 d . . . . .
H030 H 0.904828 0.704977 0.836432 0.061 Uiso 1 1 calc R U . . .
C1A C 0.8670(7) -0.1361(5) 0.6147(7) 0.0247(11) Uani 0.57(3) 1 d DG . P A 1
C2A C 0.8283(7) -0.2253(7) 0.6339(5) 0.0375(13) Uani 0.57(3) 1 d G . P A 1
H2A H 0.794866 -0.215424 0.664203 0.045 Uiso 0.57(3) 1 calc R U P A 1
C3A C 0.8395(7) -0.3293(5) 0.6077(6) 0.0440(14) Uani 0.57(3) 1 d G . P A 1
H3A H 0.813579 -0.389010 0.620531 0.053 Uiso 0.57(3) 1 calc R U P A 1
C4A C 0.8894(7) -0.3441(6) 0.5624(7) 0.0387(15) Uani 0.57(3) 1 d G . P A 1
H4A H 0.896909 -0.413696 0.544872 0.046 Uiso 0.57(3) 1 calc R U P A 1
C5A C 0.9281(6) -0.2549(8) 0.5432(5) 0.0372(14) Uani 0.57(3) 1 d G . P A 1
H5A H 0.961526 -0.264795 0.512885 0.045 Uiso 0.57(3) 1 calc R U P A 1
C6A C 0.9169(7) -0.1509(6) 0.5694(6) 0.0314(11) Uani 0.57(3) 1 d G . P A 1
H6A H 0.942815 -0.091207 0.556556 0.038 Uiso 0.57(3) 1 calc R U P A 1
C1B C 0.8822(8) -0.1382(6) 0.6294(8) 0.0250(14) Uani 0.43(3) 1 d DG . P A 2
C2B C 0.8460(8) -0.2358(8) 0.6386(6) 0.0283(14) Uani 0.43(3) 1 d G . P A 2
H2B H 0.814564 -0.238149 0.671581 0.034 Uiso 0.43(3) 1 calc R U P A 2
C3B C 0.8566(9) -0.3301(6) 0.5987(7) 0.0384(18) Uani 0.43(3) 1 d G . P A 2
H3B H 0.832309 -0.395431 0.604866 0.046 Uiso 0.43(3) 1 calc R U P A 2
C4B C 0.9035(9) -0.3266(9) 0.5494(8) 0.0374(19) Uani 0.43(3) 1 d G . P A 2
H4B H 0.910610 -0.389693 0.522692 0.045 Uiso 0.43(3) 1 calc R U P A 2
C5B C 0.9398(8) -0.2290(12) 0.5402(7) 0.0418(17) Uani 0.43(3) 1 d G . P A 2
H5B H 0.971166 -0.226673 0.507232 0.050 Uiso 0.43(3) 1 calc R U P A 2
C6B C 0.9291(8) -0.1347(9) 0.5801(8) 0.0379(17) Uani 0.43(3) 1 d G . P A 2
H6B H 0.953422 -0.069390 0.573947 0.045 Uiso 0.43(3) 1 calc R U P A 2
 
loop_
 _atom_site_aniso_label
 _atom_site_aniso_U_11
 _atom_site_aniso_U_22
 _atom_site_aniso_U_33
 _atom_site_aniso_U_23
 _atom_site_aniso_U_13
 _atom_site_aniso_U_12
Fe01 0.02681(11) 0.01605(10) 0.01889(11) -0.00074(6) 0.00689(8) -0.00036(6)
S002 0.03236(18) 0.02448(17) 0.02475(17) 0.00127(12) 0.01151(14) 0.00327(12)
S001 0.03327(18) 0.02974(18) 0.02672(18) 0.00759(13) 0.00982(15) 0.00330(13)
N005 0.0255(5) 0.0181(5) 0.0212(5) -0.0002(4) 0.0089(4) -0.0006(4)
N006 0.0339(6) 0.0187(5) 0.0228(5) -0.0010(4) 0.0049(5) -0.0014(4)
N003 0.0272(5) 0.0175(5) 0.0213(5) 0.0012(4) 0.0082(4) 0.0011(4)
N004 0.0288(5) 0.0204(5) 0.0205(5) 0.0009(4) 0.0077(4) -0.0009(4)
N002 0.0334(6) 0.0238(5) 0.0225(5) -0.0021(4) 0.0085(5) 0.0021(4)
N001 0.0304(6) 0.0219(5) 0.0228(5) -0.0022(4) 0.0084(5) -0.0008(4)
C015 0.0297(6) 0.0205(6) 0.0206(6) -0.0001(4) 0.0074(5) -0.0009(5)
C016 0.0278(6) 0.0195(6) 0.0210(6) -0.0009(4) 0.0094(5) -0.0008(5)
C003 0.0273(6) 0.0181(5) 0.0213(6) 0.0018(4) 0.0065(5) 0.0002(5)
C021 0.0266(6) 0.0230(6) 0.0252(6) -0.0006(5) 0.0114(5) -0.0007(5)
C024 0.0253(6) 0.0265(6) 0.0287(7) -0.0014(5) 0.0106(5) 0.0022(5)
C007 0.0323(7) 0.0199(6) 0.0268(6) 0.0008(5) 0.0120(6) 0.0038(5)
C012 0.0371(7) 0.0247(6) 0.0339(7) 0.0090(5) 0.0172(6) 0.0037(5)
C010 0.0293(6) 0.0223(6) 0.0269(6) 0.0008(5) 0.0102(5) 0.0016(5)
C022 0.0347(7) 0.0244(6) 0.0256(7) 0.0032(5) 0.0131(6) 0.0010(5)
C008 0.0323(7) 0.0222(6) 0.0216(6) 0.0006(5) 0.0111(5) 0.0017(5)
C025 0.0269(6) 0.0250(6) 0.0276(7) 0.0034(5) 0.0088(5) 0.0040(5)
C002 0.0318(7) 0.0168(5) 0.0184(6) -0.0005(4) 0.0054(5) 0.0030(5)
C004 0.0335(7) 0.0184(6) 0.0262(6) -0.0009(5) 0.0119(6) 0.0016(5)
C020 0.0302(6) 0.0215(6) 0.0232(6) 0.0015(5) 0.0097(5) -0.0019(5)
C005 0.0370(7) 0.0215(6) 0.0245(6) 0.0013(5) 0.0147(6) 0.0015(5)
C009 0.0277(6) 0.0200(6) 0.0276(6) 0.0030(5) 0.0124(5) 0.0026(5)
C017 0.0337(7) 0.0216(6) 0.0247(6) -0.0023(5) 0.0084(5) -0.0043(5)
C006 0.0285(6) 0.0192(6) 0.0250(6) 0.0014(5) 0.0096(5) 0.0008(5)
C018 0.0381(7) 0.0183(6) 0.0322(7) -0.0014(5) 0.0137(6) -0.0049(5)
C001 0.0287(6) 0.0215(6) 0.0232(6) -0.0024(5) 0.0110(5) -0.0019(5)
C011 0.0335(7) 0.0304(7) 0.0252(7) 0.0052(5) 0.0115(6) 0.0042(6)
C026 0.0279(6) 0.0262(6) 0.0232(6) 0.0011(5) 0.0090(5) 0.0015(5)
C028 0.0391(8) 0.0228(6) 0.0278(7) 0.0007(5) 0.0083(6) -0.0061(5)
C014 0.0384(8) 0.0225(6) 0.0270(7) 0.0008(5) 0.0137(6) 0.0018(5)
C013 0.0423(8) 0.0198(6) 0.0352(8) 0.0010(5) 0.0166(7) 0.0009(5)
C023 0.0352(7) 0.0308(7) 0.0248(6) 0.0000(5) 0.0145(6) 0.0013(5)
C027 0.0350(7) 0.0273(7) 0.0271(7) 0.0003(5) 0.0131(6) -0.0060(5)
C019 0.0338(7) 0.0201(6) 0.0295(7) 0.0038(5) 0.0121(6) -0.0017(5)
C032 0.0427(8) 0.0213(6) 0.0300(7) -0.0044(5) 0.0053(6) 0.0016(6)
C031 0.0588(11) 0.0199(7) 0.0436(9) -0.0064(6) 0.0062(8) -0.0015(7)
C029 0.0548(10) 0.0295(8) 0.0443(9) 0.0009(7) 0.0167(8) -0.0147(7)
C030 0.0675(13) 0.0222(7) 0.0507(10) -0.0027(7) 0.0136(10) -0.0148(7)
C1A 0.015(3) 0.0279(15) 0.016(2) -0.0012(13) -0.007(2) 0.0095(12)
C2A 0.026(3) 0.0269(19) 0.049(2) -0.0014(16) 0.007(2) 0.0088(18)
C3A 0.043(3) 0.0341(19) 0.048(3) -0.0057(17) 0.0135(19) 0.0039(16)
C4A 0.051(3) 0.0282(17) 0.029(3) 0.0011(18) 0.0094(18) 0.0116(17)
C5A 0.042(3) 0.032(3) 0.035(2) -0.007(2) 0.0145(17) 0.010(2)
C6A 0.025(2) 0.0328(19) 0.027(2) -0.0135(16) 0.0029(18) -0.0009(16)
C1B 0.011(3) 0.032(2) 0.013(3) -0.0017(15) -0.013(2) 0.0083(15)
C2B 0.019(3) 0.028(2) 0.031(2) 0.0008(17) 0.004(2) 0.0145(19)
C3B 0.052(5) 0.025(2) 0.036(3) -0.0039(18) 0.017(3) 0.007(2)
C4B 0.050(4) 0.031(3) 0.025(3) 0.002(3) 0.011(2) 0.017(3)
C5B 0.038(3) 0.037(4) 0.045(3) -0.005(3) 0.013(2) 0.010(3)
C6B 0.032(4) 0.041(3) 0.034(3) -0.018(2) 0.008(3) 0.000(2)
 
_geom_special_details
;
 All esds (except the esd in the dihedral angle between two l.s. planes)
 are estimated using the full covariance matrix.  The cell esds are taken
 into account individually in the estimation of esds in distances, angles
 and torsion angles; correlations between esds in cell parameters are only
 used when they are defined by crystal symmetry.  An approximate (isotropic)
 treatment of cell esds is used for estimating esds involving l.s. planes.
;
 
loop_
 _geom_bond_atom_site_label_1
 _geom_bond_atom_site_label_2
 _geom_bond_distance
 _geom_bond_site_symmetry_2
 _geom_bond_publ_flag
Fe01 N002 1.9271(13) . ?
Fe01 N001 1.9336(12) . ?
Fe01 N006 1.9426(12) . ?
Fe01 N004 1.9521(12) . ?
Fe01 N003 1.9534(11) . ?
Fe01 N005 1.9555(11) . ?
S002 C002 1.6252(15) . ?
S001 C001 1.6256(14) . ?
N005 C020 1.3307(17) . ?
N005 C016 1.3464(16) . ?
N006 C032 1.3320(19) . ?
N006 C028 1.345(2) . ?
N003 C015 1.2824(16) . ?
N003 C003 1.4242(16) . ?
N004 C027 1.2765(18) . ?
N004 C021 1.4197(17) . ?
N002 C002 1.155(2) . ?
N001 C001 1.1502(18) . ?
C015 C016 1.4404(17) . ?
C016 C017 1.3736(18) . ?
C003 C004 1.374(2) . ?
C003 C008 1.3821(18) . ?
C021 C022 1.378(2) . ?
C021 C026 1.3805(19) . ?
C024 C023 1.383(2) . ?
C024 C025 1.386(2) . ?
C024 C1B 1.474(7) . ?
C024 C1A 1.490(5) . ?
C007 C008 1.3798(18) . ?
C007 C006 1.386(2) . ?
C012 C013 1.376(2) . ?
C012 C011 1.378(2) . ?
C010 C011 1.3810(19) . ?
C010 C009 1.3851(19) . ?
C022 C023 1.378(2) . ?
C025 C026 1.3722(19) . ?
C004 C005 1.3802(18) . ?
C020 C019 1.3773(18) . ?
C005 C006 1.3863(18) . ?
C009 C014 1.3868(19) . ?
C009 C006 1.4760(18) . ?
C017 C018 1.3781(19) . ?
C018 C019 1.372(2) . ?
C028 C029 1.381(2) . ?
C028 C027 1.438(2) . ?
C014 C013 1.3814(19) . ?
C032 C031 1.383(2) . ?
C031 C030 1.366(3) . ?
C029 C030 1.373(3) . ?
C1A C2A 1.3900 . ?
C1A C6A 1.3900 . ?
C2A C3A 1.3900 . ?
C3A C4A 1.3900 . ?
C4A C5A 1.3900 . ?
C5A C6A 1.3900 . ?
C1B C2B 1.3900 . ?
C1B C6B 1.3900 . ?
C2B C3B 1.3900 . ?
C3B C4B 1.3900 . ?
C4B C5B 1.3900 . ?
C5B C6B 1.3900 . ?
 
loop_
 _geom_angle_atom_site_label_1
 _geom_angle_atom_site_label_2
 _geom_angle_atom_site_label_3
 _geom_angle
 _geom_angle_site_symmetry_1
 _geom_angle_site_symmetry_3
 _geom_angle_publ_flag
N002 Fe01 N001 90.48(5) . . ?
N002 Fe01 N006 94.79(5) . . ?
N001 Fe01 N006 91.37(5) . . ?
N002 Fe01 N004 175.48(5) . . ?
N001 Fe01 N004 91.15(5) . . ?
N006 Fe01 N004 80.95(5) . . ?
N002 Fe01 N003 92.26(5) . . ?
N001 Fe01 N003 172.09(5) . . ?
N006 Fe01 N003 95.79(5) . . ?
N004 Fe01 N003 86.68(5) . . ?
N002 Fe01 N005 90.03(5) . . ?
N001 Fe01 N005 91.32(5) . . ?
N006 Fe01 N005 174.46(5) . . ?
N004 Fe01 N005 94.15(5) . . ?
N003 Fe01 N005 81.27(5) . . ?
C020 N005 C016 117.55(11) . . ?
C020 N005 Fe01 128.68(9) . . ?
C016 N005 Fe01 113.66(9) . . ?
C032 N006 C028 118.41(13) . . ?
C032 N006 Fe01 127.15(12) . . ?
C028 N006 Fe01 114.42(10) . . ?
C015 N003 C003 117.36(11) . . ?
C015 N003 Fe01 114.66(9) . . ?
C003 N003 Fe01 127.47(9) . . ?
C027 N004 C021 118.94(13) . . ?
C027 N004 Fe01 115.43(10) . . ?
C021 N004 Fe01 125.19(9) . . ?
C002 N002 Fe01 168.15(11) . . ?
C001 N001 Fe01 162.48(11) . . ?
N003 C015 C016 116.40(12) . . ?
N005 C016 C017 122.92(12) . . ?
N005 C016 C015 113.33(11) . . ?
C017 C016 C015 123.73(12) . . ?
C004 C003 C008 120.00(12) . . ?
C004 C003 N003 120.25(12) . . ?
C008 C003 N003 119.74(12) . . ?
C022 C021 C026 120.38(13) . . ?
C022 C021 N004 120.07(12) . . ?
C026 C021 N004 119.47(12) . . ?
C023 C024 C025 118.47(13) . . ?
C023 C024 C1B 125.7(5) . . ?
C025 C024 C1B 115.6(5) . . ?
C023 C024 C1A 118.4(4) . . ?
C025 C024 C1A 123.1(4) . . ?
C008 C007 C006 121.14(13) . . ?
C013 C012 C011 119.59(13) . . ?
C011 C010 C009 121.03(13) . . ?
C023 C022 C021 119.77(13) . . ?
C007 C008 C003 119.73(13) . . ?
C026 C025 C024 121.37(13) . . ?
N002 C002 S002 179.51(13) . . ?
C003 C004 C005 119.88(13) . . ?
N005 C020 C019 122.60(13) . . ?
C004 C005 C006 121.19(13) . . ?
C010 C009 C014 118.18(13) . . ?
C010 C009 C006 121.16(12) . . ?
C014 C009 C006 120.62(13) . . ?
C016 C017 C018 118.83(13) . . ?
C005 C006 C007 118.04(12) . . ?
C005 C006 C009 120.12(13) . . ?
C007 C006 C009 121.81(12) . . ?
C019 C018 C017 118.54(13) . . ?
N001 C001 S001 177.00(13) . . ?
C012 C011 C010 120.10(14) . . ?
C025 C026 C021 119.27(13) . . ?
N006 C028 C029 122.64(16) . . ?
N006 C028 C027 113.27(12) . . ?
C029 C028 C027 124.09(16) . . ?
C013 C014 C009 120.86(14) . . ?
C012 C013 C014 120.25(14) . . ?
C022 C023 C024 120.72(13) . . ?
N004 C027 C028 115.84(14) . . ?
C018 C019 C020 119.51(13) . . ?
N006 C032 C031 121.42(18) . . ?
C030 C031 C032 120.08(17) . . ?
C030 C029 C028 118.49(18) . . ?
C031 C030 C029 118.93(16) . . ?
C2A C1A C6A 120.0 . . ?
C2A C1A C024 116.7(5) . . ?
C6A C1A C024 122.4(5) . . ?
C3A C2A C1A 120.0 . . ?
C2A C3A C4A 120.0 . . ?
C5A C4A C3A 120.0 . . ?
C4A C5A C6A 120.0 . . ?
C5A C6A C1A 120.0 . . ?
C2B C1B C6B 120.0 . . ?
C2B C1B C024 124.5(7) . . ?
C6B C1B C024 115.0(7) . . ?
C1B C2B C3B 120.0 . . ?
C2B C3B C4B 120.0 . . ?
C5B C4B C3B 120.0 . . ?
C4B C5B C6B 120.0 . . ?
C5B C6B C1B 120.0 . . ?
 
_refine_diff_density_max    0.387
_refine_diff_density_min   -0.503
_refine_diff_density_rms    0.056

_shelx_res_file
;

TITL sc2_093K_a.res in P2(1)/c
    SC2_111K.res
    created by SHELXL-2018/3 at 12:18:35 on 15-Apr-2021
REM Old TITL SC2_093K in P2(1)/c
REM SHELXT solution in P2(1)/c: R1 0.091, Rweak 0.004, Alpha 0.025
REM <I/s>   0.460 for  267 systematic absences,  Orientation as input
REM Formula found by SHELXT:  C38 N6 S2 Fe

CELL 0.63582 17.2011 12.2556 16.9151 90.0000 115.8292 90.0000
ZERR 4.000 0.0002 0.0001 0.0002 0.0000 0.0011 0.0000
LATT  1
SYMM -X, 1/2+Y, 1/2-Z
SFAC C H N S FE
DISP $C  0.00244  0.00131  9.14798!source kissel
DISP $H -0.00002  0.00000  0.66440!source kissel
DISP $N  0.00493  0.00266 15.07095!source kissel
DISP $S  0.10506  0.10024 379.49005!source kissel
DISP $Fe  0.32649  0.69602 2544.24973!source kissel
UNIT 152.00 112.00 24.00 8.00 4.00
OMIT -5 0 2
OMIT 4 0 0
OMIT 2 0 2
L.S. 30
REM DAMP 100
REM ISOR 0.04 0.06 C1A > C6A
REM ISOR 0.04 0.06 C1B > C6B
RIGU 0.002 0.002 C1A > C6A
RIGU 0.002 0.002  C1B > C6B
SADI C024 C1A C024 C1B
BOND
LIST 6
SHEL 99 0.75
ACTA
FMAP 2
PLAN 20
WGHT    0.054600    1.116400
EXTI    0.000711
FVAR       3.07695   0.56669   0.07947
FE01  5    0.755623    0.290599    0.813085    11.00000    0.02681    0.01605 =
         0.01889   -0.00074    0.00689   -0.00036
S002  4    0.545851    0.332623    0.917203    11.00000    0.03236    0.02448 =
         0.02475    0.00127    0.01151    0.00327
S001  4    0.947632    0.137870    1.077726    11.00000    0.03327    0.02974 =
         0.02672    0.00759    0.00982    0.00330
N005  3    0.714130    0.139901    0.794084    11.00000    0.02553    0.01808 =
         0.02120   -0.00024    0.00890   -0.00060
N006  3    0.799793    0.438311    0.822599    11.00000    0.03389    0.01872 =
         0.02283   -0.00102    0.00491   -0.00138
N003  3    0.670067    0.303228    0.690803    11.00000    0.02720    0.01751 =
         0.02131    0.00117    0.00820    0.00106
N004  3    0.840671    0.266088    0.767438    11.00000    0.02882    0.02039 =
         0.02045    0.00095    0.00766   -0.00089
N002  3    0.671903    0.326843    0.856106    11.00000    0.03338    0.02385 =
         0.02254   -0.00206    0.00850    0.00206
N001  3    0.840037    0.256711    0.931076    11.00000    0.03042    0.02191 =
         0.02275   -0.00219    0.00836   -0.00083
C015  1    0.635929    0.212588    0.654273    11.00000    0.02973    0.02048 =
         0.02060   -0.00010    0.00744   -0.00091
AFIX  43
H015  2    0.597936    0.208372    0.594964    11.00000   -1.20000
AFIX   0
C016  1    0.659600    0.117659    0.710052    11.00000    0.02784    0.01947 =
         0.02104   -0.00092    0.00944   -0.00082
C003  1    0.650168    0.397448    0.636191    11.00000    0.02734    0.01814 =
         0.02125    0.00182    0.00646    0.00025
C021  1    0.852409    0.166560    0.731053    11.00000    0.02664    0.02298 =
         0.02522   -0.00058    0.01136   -0.00069
C024    1    0.865154   -0.031004    0.658144    11.00000    0.02526    0.02648 =
         0.02867   -0.00145    0.01060    0.00221
C007  1    0.602380    0.582494    0.607779    11.00000    0.03230    0.01986 =
         0.02679    0.00084    0.01196    0.00376
AFIX  43
H007  2    0.582721    0.645196    0.624272    11.00000   -1.20000
AFIX   0
C012  1    0.570750    0.866248    0.371830    11.00000    0.03713    0.02466 =
         0.03393    0.00897    0.01722    0.00367
AFIX  43
H012  2    0.563060    0.928180    0.337442    11.00000   -1.20000
AFIX   0
C010  1    0.561680    0.672898    0.384403    11.00000    0.02932    0.02233 =
         0.02694    0.00081    0.01024    0.00161
AFIX  43
H010  2    0.547228    0.604778    0.357706    11.00000   -1.20000
AFIX   0
C022  1    0.833449    0.160684    0.643168    11.00000    0.03474    0.02439 =
         0.02562    0.00323    0.01306    0.00103
AFIX  43
H022  2    0.815970    0.222830    0.608231    11.00000   -1.20000
AFIX   0
C008  1    0.622113    0.491413    0.660935    11.00000    0.03232    0.02219 =
         0.02165    0.00059    0.01115    0.00167
AFIX  43
H008  2    0.616560    0.493242    0.713203    11.00000   -1.20000
AFIX   0
C025  1    0.883735   -0.023138    0.746333    11.00000    0.02693    0.02503 =
         0.02763    0.00340    0.00879    0.00401
AFIX  43
H025  2    0.900002   -0.085436    0.781177    11.00000   -1.20000
AFIX   0
C002  1    0.619815    0.329299    0.881836    11.00000    0.03178    0.01683 =
         0.01837   -0.00054    0.00544    0.00301
C004  1    0.658180    0.394934    0.558889    11.00000    0.03354    0.01836 =
         0.02617   -0.00089    0.01190    0.00159
AFIX  43
H004  2    0.676616    0.331561    0.541961    11.00000   -1.20000
AFIX   0
C020  1    0.736285    0.057948    0.851356    11.00000    0.03023    0.02145 =
         0.02316    0.00152    0.00970   -0.00193
AFIX  43
H020  2    0.772262    0.072366    0.910066    11.00000   -1.20000
AFIX   0
C005  1    0.638818    0.486633    0.506385    11.00000    0.03703    0.02153 =
         0.02454    0.00133    0.01467    0.00149
AFIX  43
H005  2    0.644297    0.484300    0.454087    11.00000   -1.20000
AFIX   0
C009  1    0.594890    0.680590    0.474945    11.00000    0.02775    0.01997 =
         0.02762    0.00299    0.01243    0.00264
C017  1    0.628689    0.014660    0.681357    11.00000    0.03372    0.02161 =
         0.02474   -0.00234    0.00835   -0.00432
AFIX  43
H017  2    0.591353    0.002212    0.622700    11.00000   -1.20000
AFIX   0
C006  1    0.611350    0.582155    0.530202    11.00000    0.02851    0.01917 =
         0.02499    0.00136    0.00962    0.00082
C018  1    0.653975   -0.069905    0.741014    11.00000    0.03808    0.01830 =
         0.03223   -0.00136    0.01373   -0.00488
AFIX  43
H018  2    0.634809   -0.140685    0.723293    11.00000   -1.20000
AFIX   0
C001  1    0.885366    0.209922    0.993026    11.00000    0.02871    0.02148 =
         0.02323   -0.00238    0.01099   -0.00194
C011  1    0.549693    0.764814    0.333155    11.00000    0.03353    0.03040 =
         0.02518    0.00520    0.01146    0.00418
AFIX  43
H011  2    0.527372    0.758231    0.272446    11.00000   -1.20000
AFIX   0
C026  1    0.878630    0.074657    0.783298    11.00000    0.02786    0.02624 =
         0.02323    0.00109    0.00903    0.00148
AFIX  43
H026  2    0.892680    0.078974    0.842887    11.00000   -1.20000
AFIX   0
C028  1    0.862058    0.450179    0.795406    11.00000    0.03912    0.02278 =
         0.02779    0.00071    0.00834   -0.00613
C014  1    0.614968    0.783367    0.512812    11.00000    0.03835    0.02250 =
         0.02699    0.00084    0.01366    0.00182
AFIX  43
H014  2    0.636614    0.790451    0.573431    11.00000   -1.20000
AFIX   0
C013  1    0.603230    0.875355    0.461653    11.00000    0.04234    0.01979 =
         0.03524    0.00101    0.01662    0.00087
AFIX  43
H013  2    0.617332    0.943692    0.488019    11.00000   -1.20000
AFIX   0
C023  1    0.840478    0.062404    0.607233    11.00000    0.03516    0.03081 =
         0.02476   -0.00002    0.01446    0.00135
AFIX  43
H023  2    0.828502    0.058832    0.548112    11.00000   -1.20000
AFIX   0
C027  1    0.881407    0.350829    0.762355    11.00000    0.03495    0.02735 =
         0.02712    0.00034    0.01305   -0.00604
AFIX  43
H027  2    0.921127    0.348464    0.738746    11.00000   -1.20000
AFIX   0
C019  1    0.708041   -0.047382    0.827119    11.00000    0.03376    0.02006 =
         0.02954    0.00376    0.01214   -0.00173
AFIX  43
H019  2    0.725493   -0.102830    0.868817    11.00000   -1.20000
AFIX   0
C032  1    0.776334    0.525385    0.854151    11.00000    0.04275    0.02132 =
         0.03001   -0.00444    0.00527    0.00159
AFIX  43
H032  2    0.733782    0.518144    0.873748    11.00000   -1.20000
AFIX   0
C031  1    0.813885    0.626309    0.858397    11.00000    0.05884    0.01992 =
         0.04356   -0.00640    0.00619   -0.00150
AFIX  43
H031  2    0.795340    0.686449    0.879095    11.00000   -1.20000
AFIX   0
C029  1    0.902853    0.548496    0.799611    11.00000    0.05475    0.02947 =
         0.04433    0.00090    0.01671   -0.01474
AFIX  43
H029  2    0.946062    0.554134    0.780781    11.00000   -1.20000
AFIX   0
C030  1    0.878183    0.637782    0.832228    11.00000    0.06748    0.02224 =
         0.05067   -0.00271    0.01357   -0.01477
AFIX  43
H030  2    0.904828    0.704977    0.836432    11.00000   -1.20000
AFIX  66
REM #####
PART 1
C1A   1    0.866984   -0.136106    0.614710    21.00000    0.01505    0.02790 =
         0.01640   -0.00120   -0.00691    0.00951
C2A   1    0.828270   -0.225319    0.633874    21.00000    0.02649    0.02694 =
         0.04867   -0.00145    0.00668    0.00884
AFIX  43
H2A   2    0.794866   -0.215424    0.664203    21.00000   -1.20000
AFIX  65
C3A   1    0.839482   -0.329321    0.607708    21.00000    0.04300    0.03409 =
         0.04796   -0.00565    0.01346    0.00390
AFIX  43
H3A   2    0.813579   -0.389010    0.620531    21.00000   -1.20000
AFIX  65
C4A   1    0.889408   -0.344111    0.562378    21.00000    0.05075    0.02820 =
         0.02860    0.00109    0.00938    0.01156
AFIX  43
H4A   2    0.896909   -0.413696    0.544872    21.00000   -1.20000
AFIX  65
C5A   1    0.928123   -0.254899    0.543214    21.00000    0.04175    0.03196 =
         0.03544   -0.00698    0.01454    0.01011
AFIX  43
H5A   2    0.961526   -0.264795    0.512885    21.00000   -1.20000
AFIX  65
C6A   1    0.916912   -0.150896    0.569379    21.00000    0.02539    0.03282 =
         0.02682   -0.01349    0.00290   -0.00087
AFIX  43
H6A   2    0.942815   -0.091207    0.556556    21.00000   -1.20000
AFIX  66
PART 2
C1B   1    0.882233   -0.138177    0.629379   -21.00000    0.01127    0.03165 =
         0.01280   -0.00169   -0.01267    0.00827
C2B   1    0.845952   -0.235849    0.638640   -21.00000    0.01935    0.02779 =
         0.03074    0.00084    0.00449    0.01445
AFIX  43
H2B   2    0.814564   -0.238149    0.671581   -21.00000   -1.20000
AFIX  65
C3B   1    0.856584   -0.330082    0.598669   -21.00000    0.05244    0.02535 =
         0.03550   -0.00388    0.01748    0.00710
AFIX  43
H3B   2    0.832309   -0.395431    0.604866   -21.00000   -1.20000
AFIX  65
C4B   1    0.903497   -0.326644    0.549436   -21.00000    0.05050    0.03052 =
         0.02548    0.00244    0.01122    0.01746
AFIX  43
H4B   2    0.910610   -0.389693    0.522692   -21.00000   -1.20000
AFIX  65
C5B   1    0.939779   -0.228973    0.540173   -21.00000    0.03801    0.03653 =
         0.04519   -0.00485    0.01281    0.00997
AFIX  43
H5B   2    0.971166   -0.226673    0.507232   -21.00000   -1.20000
AFIX  65
C6B   1    0.929147   -0.134739    0.580144   -21.00000    0.03161    0.04074 =
         0.03426   -0.01787    0.00787    0.00020
AFIX  43
H6B   2    0.953422   -0.069390    0.573947   -21.00000   -1.20000
PART 0
AFIX   0
HKLF 4


REM  sc2_093K_a.res in P2(1)/c
REM wR2 = 0.0951, GooF = S = 1.060, Restrained GooF = 1.057 for all data
REM R1 = 0.0326 for 7033 Fo > 4sig(Fo) and 0.0341 for all 7484 data
REM 457 parameters refined using 73 restraints

END

WGHT      0.0545      1.1149

REM Highest difference peak  0.387,  deepest hole -0.503,  1-sigma level  0.056
Q1    1   0.7343  0.2520  0.8377  11.00000  0.05    0.39
Q2    1   0.8683  0.4008  0.7805  11.00000  0.05    0.35
Q3    1   0.6493  0.1635  0.6839  11.00000  0.05    0.35
Q4    1   0.7366  0.3359  0.8422  11.00000  0.05    0.35
Q5    1   0.6321  0.4393  0.5319  11.00000  0.05    0.35
Q6    1   0.6220  0.5330  0.5170  11.00000  0.05    0.34
Q7    1   0.8706 -0.0826  0.6404  11.00000  0.05    0.34
Q8    1   0.6451 -0.0288  0.7118  11.00000  0.05    0.33
Q9    1   0.7797  0.3322  0.7871  11.00000  0.05    0.32
Q10   1   0.7727  0.2388  0.7884  11.00000  0.05    0.31
Q11   1   0.6395  0.4469  0.6489  11.00000  0.05    0.30
Q12   1   0.5804  0.2984  0.8983  11.00000  0.05    0.30
Q13   1   0.8636  0.0174  0.6375  11.00000  0.05    0.30
Q14   1   0.8486  0.1584  0.6913  11.00000  0.05    0.30
Q15   1   0.7987  0.5757  0.8515  11.00000  0.05    0.29
Q16   1   0.8535  0.1204  0.7515  11.00000  0.05    0.29
Q17   1   0.5940  0.6321  0.5005  11.00000  0.05    0.29
Q18   1   0.6348  0.0672  0.7014  11.00000  0.05    0.29
Q19   1   0.5774  0.3699  0.8988  11.00000  0.05    0.29
Q20   1   0.8716  0.0250  0.7610  11.00000  0.05    0.29
;
_shelx_res_checksum   81776

_shelx_hkl_file
;
   2   0   0 185675. 6715.03   1
  -2   0   0 185535. 6715.31   1
   3   0   0 49834.9 1879.48   1
  -3   0   0 53665.2 1880.85   1
   4   0   0 999999. 35276.0   1
  -4   0   0 951171. 35276.4   1
   5   0   0 1780.69 86.6929   1
  -5   0   0 1826.68 88.2637   1
   7   0   0 671.638 51.9595   1
  -7   0   0 702.870 51.1960   1
   8   0   0 48023.1 1866.42   1
  -8   0   0 52997.5 1864.63   1
   9   0   0 530.001 51.6137   1
  -9   0   0 525.234 50.8214   1
  10   0   0 170285. 6167.18   1
 -10   0   0 168665. 6166.98   1
  11   0   0 269.120 42.9290   1
 -11   0   0 193.966 40.0305   1
 -13   0   0 4797.64 218.296   1
  13   0   0 4453.44 216.396   1
 -14   0   0 13315.4 529.962   1
  14   0   0 13044.4 527.443   1
  15   0   0 5.05645 38.2642   1
 -15   0   0 67.2771 36.6713   1
 -16   0   0 3886.07 203.951   1
  16   0   0 4638.33 212.422   1
 -17   0   0 3074.38 164.388   1
  17   0   0 3089.76 165.617   1
 -18   0   0 5706.88 274.465   1
  18   0   0 6570.87 283.486   1
 -19   0   0 2484.69 147.944   1
  19   0   0 2559.95 149.334   1
 -20   0   0 5570.95 243.961   1
  20   0   0 4223.41 234.691   1
 -21   0   0 55.1554 49.5129   1
  21   0   0 112.490 48.4108   1
 -22   0   0 1815.07 122.404   1
  22   0   0 1743.04 119.074   1
 -23   0   0 1175.24 97.2727   1
  23   0   0 1277.59 99.5973   1
 -24   0   0 2357.90 146.307   1
  24   0   0 2644.01 149.743   1
 -25   0   0 765.847 80.4590   1
  25   0   0 809.981 80.7931   1
 -26   0   0 67.9882 49.9553   1
  -1   1   0 318710. 11075.5   1
   1  -1   0 311687. 11076.0   1
   1   1   0 285516. 11075.7   1
  -1  -1   0 309655. 11076.4   1
  -2   1   0 270.157 22.8969   1
   2   1   0 290.309 22.8370   1
   2  -1   0 252.733 21.5666   1
  -3   1   0 229407. 8559.90   1
   3   1   0 226185. 8559.59   1
   3  -1   0 256222. 8560.92   1
  -3  -1   0 235757. 8560.92   1
  -4   1   0 42028.7 1582.72   1
   4   1   0 42518.8 1583.37   1
  -4  -1   0 44834.5 1585.13   1
   4  -1   0 44115.6 1584.48   1
  -5  -1   0 939.739 58.5368   1
   5  -1   0 973.349 58.9572   1
  -5   1   0 895.454 56.7289   1
  -6  -1   0 244.535 32.8617   1
   6   1   0 300.983 34.3086   1
  -7   1   0 21996.2 789.924   1
   7  -1   0 21443.3 788.328   1
  -7  -1   0 20074.0 788.902   1
   7   1   0 20384.6 789.493   1
  -8   1   0 12762.8 495.672   1
   8  -1   0 12986.6 496.019   1
  -8  -1   0 12718.7 497.901   1
   8   1   0 12606.3 496.655   1
  -9   1   0 134874. 5027.32   1
   9  -1   0 140748. 5028.40   1
  -9  -1   0 136290. 5030.48   1
   9   1   0 140606. 5030.10   1
 -10   1   0 2072.44 112.797   1
  10  -1   0 2032.11 111.621   1
 -10  -1   0 2285.91 117.171   1
  10   1   0 1921.56 110.911   1
 -11   1   0 50211.3 1895.11   1
  11  -1   0 52430.1 1896.95   1
 -11  -1   0 50035.3 1898.21   1
  11   1   0 52129.9 1899.10   1
 -12  -1   0 1901.08 112.157   1
  12   1   0 1877.53 113.935   1
 -13   1   0 2556.44 141.474   1
  13  -1   0 2797.83 147.988   1
 -13  -1   0 2716.73 143.484   1
  13   1   0 2577.31 143.422   1
 -14   1   0 799.629 71.0776   1
  14  -1   0 599.082 69.5829   1
 -14  -1   0 739.125 69.9965   1
  14   1   0 626.597 68.7627   1
 -15   1   0 11876.2 463.601   1
 -15  -1   0 12059.9 465.327   1
  15   1   0 12964.8 469.397   1
  16  -1   0 3764.40 187.272   1
 -16  -1   0 3424.41 182.117   1
 -17   1   0 629.233 71.1407   1
  17  -1   0 635.622 69.9213   1
  17   1   0 644.707 66.4198   1
 -18   1   0 146.620 47.1006   1
  18  -1   0 308.530 54.5137   1
 -18  -1   0 297.036 56.4036   1
  18   1   0 145.125 50.5210   1
 -19  -1   0 2201.20 130.963   1
 -19   1   0 2057.44 128.439   1
  19  -1   0 1883.22 124.675   1
  19   1   0 1912.23 124.989   1
 -20  -1   0 80.5405 42.7332   1
  20   1   0 108.239 45.5973   1
 -21   1   0 1273.88 101.301   1
 -21  -1   0 1341.56 101.149   1
  21  -1   0 1405.20 103.428   1
  21   1   0 1382.54 102.965   1
 -22  -1   0 4825.16 225.830   1
 -22   1   0 4247.00 218.775   1
  22   1   0 4725.97 223.418   1
  22  -1   0 3998.56 216.115   1
 -23   1   0 958.321 87.2219   1
 -23  -1   0 972.944 91.2418   1
  23   1   0 823.031 84.4380   1
  23  -1   0 894.307 84.5930   1
 -24   1   0 1163.11 96.2439   1
  24  -1   0 975.606 89.3256   1
 -25   1   0 1174.25 97.7977   1
 -25  -1   0 1223.69 96.9333   1
  25   1   0 1061.74 92.5130   1
  25  -1   0 964.135 93.0172   1
 -26  -1   0 95.8691 48.4143   1
  26   1   0 193.292 49.8289   1
   0   2   0 131041. 5362.97   1
   0  -2   0 168748. 5365.04   1
  -1   2   0 63.4094 16.1551   1
   1  -2   0 58.7385 16.0991   1
   1   2   0 12.0999 15.8956   1
  -1  -2   0-1.11662 16.4343   1
  -2   2   0 916.494 48.0416   1
   2  -2   0 907.446 48.6416   1
   2   2   0 1026.87 49.8702   1
  -2  -2   0 881.936 49.4291   1
   3   2   0 68217.8 2402.07   1
   3  -2   0 65304.5 2398.73   1
  -3   2   0 63835.7 2399.41   1
  -3  -2   0 66809.9 2401.09   1
   4   2   0 46261.9 1655.48   1
  -4   2   0 45011.2 1653.19   1
   4  -2   0 46825.2 1653.99   1
  -4  -2   0 42724.4 1654.31   1
   5  -2   0 725.969 48.8826   1
  -5   2   0 800.713 50.0190   1
   6   2   0 6182.68 254.982   1
  -6   2   0 6367.78 255.537   1
   6  -2   0 6110.50 253.514   1
  -6  -2   0 6516.72 257.515   1
   7  -2   0 9173.72 358.275   1
   7   2   0 9469.28 360.266   1
  -7   2   0 9530.85 359.396   1
  -8  -2   0 9145.89 380.252   1
   8  -2   0 9821.38 379.843   1
   8   2   0 9292.34 378.365   1
  -8   2   0 9871.44 380.038   1
  -9  -2   0 230.258 37.1932   1
   9  -2   0 237.347 36.1442   1
   9   2   0 278.165 39.2995   1
  -9   2   0 217.755 36.9192   1
 -10  -2   0 66093.2 2502.07   1
  10  -2   0 66964.1 2500.54   1
  10   2   0 70289.7 2505.86   1
 -10   2   0 69051.8 2502.87   1
  11  -2   0 679.193 59.9849   1
 -11   2   0 670.778 61.0906   1
 -12  -2   0 32861.5 1262.93   1
  12   2   0 34336.8 1264.68   1
 -13  -2   0 19154.0 713.559   1
  13  -2   0 18363.7 708.852   1
  13   2   0 16558.3 704.393   1
 -13   2   0 18886.9 711.203   1
 -14  -2   0 19981.7 747.019   1
  14   2   0 17816.9 741.639   1
 -14   2   0 19463.8 743.888   1
 -15  -2   0 2752.47 150.095   1
  15  -2   0 2965.90 152.665   1
  16  -2   0 1197.78 94.1797   1
 -16   2   0 1473.86 100.270   1
 -17  -2   0 380.654 58.1013   1
  17  -2   0 501.926 60.6202   1
  17   2   0 328.901 54.8743   1
 -17   2   0 421.922 58.3265   1
 -18  -2   0 291.523 55.3970   1
  18  -2   0 201.132 49.4006   1
  18   2   0 240.754 52.0748   1
 -18   2   0 294.386 55.4435   1
 -19  -2   0 143.332 48.4006   1
  19  -2   0 222.354 53.3008   1
  19   2   0 188.211 48.6860   1
 -19   2   0 242.254 49.7523   1
  20   2   0 2122.40 131.838   1
 -20  -2   0 2144.83 134.176   1
 -21  -2   0 41.6519 43.7570   1
 -21   2   0 5.95386 45.0340   1
  21   2   0 46.1318 41.1591   1
  21  -2   0 11.7133 37.7492   1
 -22   2   0 634.626 74.5028   1
  22  -2   0 730.485 77.5419   1
 -23   2   0 2373.12 147.930   1
 -23  -2   0 2611.06 149.668   1
  23   2   0 2581.88 149.851   1
  23  -2   0 2619.70 151.775   1
 -24   2   0 720.352 80.8440   1
  24   2   0 535.813 75.7749   1
  24  -2   0 658.219 74.5045   1
  25   2   0 743.926 78.4808   1
  25  -2   0 736.637 80.8899   1
 -25   2   0 683.050 79.7650   1
 -25  -2   0 954.661 86.2298   1
  26   2   0 50.4223 46.8245   1
 -26  -2   0 62.6177 52.6417   1
   0  -3   0 19.1336 19.1667   1
   0   3   0 31.1875 19.7812   1
   1  -3   0 45698.8 1756.66   1
  -1   3   0 47213.3 1755.69   1
   1   3   0 50413.4 1757.66   1
  -1  -3   0 49451.7 1757.16   1
  -2   3   0 186.119 23.7138   1
   2  -3   0 163.036 23.7796   1
   2   3   0 74.6730 24.3280   1
  -2  -3   0 91.8281 25.5497   1
  -3   3   0 7499.16 292.251   1
   3  -3   0 7659.73 292.244   1
   3   3   0 7139.32 294.274   1
  -3  -3   0 7741.78 294.692   1
  -4   3   0 16455.6 624.384   1
   4  -3   0 16893.1 626.552   1
  -5  -3   0 872.756 57.4372   1
   5   3   0 856.046 59.1928   1
   6   3   0 2296.13 112.922   1
  -6   3   0 2349.17 111.264   1
  -6  -3   0 2290.89 113.379   1
   6  -3   0 2309.37 111.977   1
   7   3   0 77304.6 2945.00   1
  -7   3   0 80737.9 2946.96   1
  -7  -3   0 81210.7 2950.88   1
   7  -3   0 83569.7 2947.78   1
   8   3   0 333.670 40.2859   1
  -8   3   0 295.761 39.7524   1
   8  -3   0 337.482 38.8742   1
  -8  -3   0 311.016 41.0534   1
  -9   3   0 2348.29 119.847   1
   9  -3   0 2296.10 118.006   1
   9   3   0 2337.59 121.372   1
  -9  -3   0 2173.62 120.002   1
 -10   3   0 5695.79 239.083   1
  10  -3   0 5366.79 235.953   1
  10   3   0 5254.32 237.072   1
 -10  -3   0 5402.48 240.206   1
 -11   3   0 348.383 46.9029   1
  11  -3   0 375.925 48.3403   1
 -12   3   0 4371.75 198.412   1
  12  -3   0 4257.80 197.845   1
  12   3   0 3837.50 195.808   1
 -12  -3   0 4234.16 197.782   1
 -13   3   0 21504.3 835.759   1
  13   3   0 21914.4 838.044   1
 -13  -3   0 21738.6 839.488   1
 -14   3   0 8593.98 372.025   1
  14  -3   0 8708.18 371.872   1
  14   3   0 9117.44 376.399   1
 -14  -3   0 9040.75 376.618   1
 -15   3   0 1766.63 110.606   1
  15  -3   0 1718.69 109.219   1
  15   3   0 1514.28 105.259   1
 -15  -3   0 1743.13 113.115   1
 -16   3   0 1369.91 100.214   1
  16  -3   0 1614.66 105.219   1
  16   3   0 1502.98 104.062   1
 -16  -3   0 1574.07 107.733   1
  17  -3   0 1344.68 100.287   1
 -17   3   0 1505.36 104.494   1
 -17  -3   0 1642.03 109.013   1
 -18   3   0 773.802 74.3732   1
  18  -3   0 634.735 69.0533   1
  18   3   0 591.962 68.9975   1
 -18  -3   0 757.586 74.9474   1
 -19   3   0 455.571 63.6397   1
  19  -3   0 473.191 62.2262   1
 -20   3   0 560.924 70.7756   1
  20  -3   0 818.695 78.4755   1
  20   3   0 679.347 73.8303   1
 -20  -3   0 690.669 76.0466   1
 -21   3   0 190.458 53.0058   1
  21  -3   0 153.441 49.0743   1
  21   3   0 191.335 53.1610   1
 -21  -3   0 114.633 50.4376   1
 -22   3   0 118.786 50.2425   1
  22  -3   0 142.858 49.5179   1
  22   3   0 208.453 55.2971   1
 -22  -3   0 213.561 56.3919   1
 -23   3   0 419.756 63.4695   1
  23  -3   0 386.982 62.3479   1
  23   3   0 483.291 63.3237   1
 -23  -3   0 451.464 64.4567   1
 -24   3   0 662.967 76.9379   1
 -24  -3   0 804.255 80.9455   1
  24  -3   0 713.656 75.7223   1
 -25  -3   0-51.8495 54.4650   1
 -25   3   0-34.5218 49.3978   1
 -26  -3   0 233.873 59.9528   1
  26   3   0 398.681 61.9096   1
   0  -4   0 20738.7 783.302   1
   0   4   0 21436.3 783.920   1
  -1  -4   0 16.4094 22.3827   1
   1  -4   0 1.97194 19.4352   1
  -1   4   0-1.91783 18.8256   1
   1   4   0-12.1059 20.7491   1
   2  -4   0 76487.1 2801.39   1
  -2   4   0 77198.9 2800.69   1
   3   4   0 13729.2 572.871   1
  -3  -4   0 16775.1 576.215   1
  -4  -4   0 13915.8 508.021   1
   4   4   0 12566.8 504.130   1
   5   4   0 18879.5 703.597   1
   5  -4   0 18539.4 700.317   1
  -5  -4   0 19178.8 703.452   1
  -5   4   0 17793.7 698.939   1
   6   4   0 12.4111 20.9182   1
   6  -4   0-5.78298 23.7364   1
  -6  -4   0 6.27484 23.2364   1
  -6   4   0 28.2404 21.6500   1
   7   4   0 2090.87 111.581   1
   7  -4   0 2335.83 111.051   1
  -7   4   0 2198.06 109.983   1
  -7  -4   0 1994.80 110.892   1
   8   4   0 62710.9 2308.36   1
  -8   4   0 63505.3 2308.74   1
  -8  -4   0 62035.0 2309.33   1
   8  -4   0 62826.8 2307.03   1
   9   4   0 830.753 64.6584   1
  -9   4   0 869.275 65.1706   1
   9  -4   0 804.595 63.9246   1
  -9  -4   0 924.216 69.3426   1
  10  -4   0 1878.33 108.027   1
 -10   4   0 1835.96 105.829   1
 -11  -4   0 1698.64 103.741   1
  11   4   0 1527.26 98.9737   1
 -12  -4   0 5799.14 254.945   1
  12   4   0 5206.07 250.637   1
 -12   4   0 5870.00 252.034   1
 -13  -4   0 18972.1 734.828   1
  13  -4   0 19545.3 736.132   1
  13   4   0 18597.3 736.447   1
 -13   4   0 18418.1 732.230   1
 -14  -4   0 228.327 48.5729   1
  14  -4   0 296.526 49.9514   1
  14   4   0 189.075 46.4275   1
 -14   4   0 284.782 48.6716   1
  15  -4   0 12183.9 499.612   1
 -15   4   0 12366.0 498.919   1
 -16  -4   0 1233.10 94.2336   1
  16   4   0 1002.74 87.9016   1
 -17  -4   0 510.630 66.3224   1
  17  -4   0 648.358 66.6724   1
  17   4   0 564.908 65.2422   1
 -17   4   0 576.953 66.0414   1
 -18  -4   0 4280.24 220.544   1
 -18   4   0 4217.96 218.324   1
  19  -4   0 557.812 78.1820   1
  19   4   0 689.004 80.7647   1
 -19   4   0 701.217 75.2026   1
 -20  -4   0 417.003 64.8234   1
  20  -4   0 398.874 60.8042   1
  20   4   0 338.013 61.3706   1
 -20   4   0 404.425 61.4664   1
 -21  -4   0 36.2153 48.4193   1
  21  -4   0 60.0255 42.2181   1
  21   4   0 53.4549 44.0297   1
 -21   4   0 76.5932 46.9770   1
 -22  -4   0 120.399 55.6731   1
  22   4   0 152.692 54.0775   1
 -22   4   0 200.242 53.2181   1
  23   4   0 952.675 87.2729   1
  23  -4   0 734.146 86.4851   1
 -23  -4   0 1058.09 93.1175   1
 -23   4   0 914.782 88.7526   1
  24   4   0 162.955 49.3065   1
 -24  -4   0 259.856 57.6357   1
  25   4   0 198.257 53.3378   1
 -25  -4   0 211.350 53.9847   1
   0   5   0 2.42843 20.5041   1
   0  -5   0 4.89419 21.6593   1
   1   5   0 854.764 54.8103   1
  -1   5   0 762.928 52.7072   1
   1  -5   0 687.828 52.2526   1
  -2  -5   0 51691.1 1856.30   1
  -2   5   0 48893.8 1852.81   1
   2   5   0 51792.3 1855.41   1
   2  -5   0 49998.9 1855.18   1
  -3  -5   0 28551.9 1002.40   1
   3  -5   0 26118.0 999.787   1
   3   5   0 27770.6 1002.06   1
  -3   5   0 25232.8 996.791   1
  -4   5   0 92662.3 3398.85   1
   4  -5   0 94575.9 3399.92   1
   4   5   0 92159.4 3401.90   1
  -4  -5   0 93633.6 3403.36   1
   5   5   0 29713.5 1145.17   1
  -5  -5   0 31553.1 1148.84   1
  -5   5   0 30770.4 1143.73   1
   5  -5   0 31081.0 1144.39   1
   6   5   0 416.267 44.7137   1
  -6  -5   0 438.557 45.4920   1
  -6   5   0 358.481 39.1666   1
   7   5   0 50051.7 1772.19   1
  -7  -5   0 44308.3 1769.92   1
  -7   5   0 48041.1 1766.60   1
   7  -5   0 49049.4 1768.92   1
   8   5   0 5417.92 240.327   1
   8  -5   0 5707.60 238.180   1
  -8  -5   0 5415.84 240.239   1
  -8   5   0 5431.09 235.949   1
   9  -5   0 61.7270 31.5493   1
  -9   5   0 53.7749 27.4873   1
  10   5   0 1657.37 105.824   1
 -10   5   0 1934.26 108.806   1
  10  -5   0 1980.74 108.998   1
 -10  -5   0 2091.08 116.898   1
  11   5   0 2093.61 119.723   1
  11  -5   0 1917.42 113.826   1
 -11  -5   0 1964.44 118.258   1
 -11   5   0 2136.56 116.237   1
 -12   5   0 1797.41 110.791   1
  12  -5   0 1854.35 112.943   1
  12   5   0 1943.45 115.905   1
 -12  -5   0 1865.40 114.576   1
  13  -5   0 10046.5 390.458   1
 -13  -5   0 9434.68 391.418   1
  14   5   0 147.060 42.9093   1
  14  -5   0 162.805 43.5069   1
 -14  -5   0 168.059 43.9026   1
 -14   5   0 304.767 50.9344   1
  15  -5   0 2607.49 140.317   1
  15   5   0 2550.08 144.989   1
 -15   5   0 2513.02 138.660   1
 -16  -5   0 291.328 52.6078   1
  16  -5   0 319.463 53.7731   1
  16   5   0 332.099 55.1239   1
 -16   5   0 346.684 55.6776   1
 -17  -5   0 13027.1 528.311   1
  17  -5   0 12896.9 526.871   1
  17   5   0 12843.2 525.713   1
 -17   5   0 12716.6 524.121   1
 -18  -5   0 1680.47 116.703   1
  18  -5   0 1711.89 115.646   1
  18   5   0 1779.63 115.503   1
 -18   5   0 1714.05 114.990   1
  19  -5   0 58.3182 45.3358   1
  19   5   0 71.1293 46.9652   1
 -19   5   0 34.9446 41.2852   1
 -20  -5   0 197.761 52.0017   1
  20  -5   0 129.357 50.4999   1
  20   5   0 127.292 50.0682   1
 -20   5   0 159.828 51.1060   1
  21  -5   0 5.91723 44.4442   1
 -21   5   0 29.6580 47.8338   1
 -22  -5   0 476.761 69.7915   1
  22   5   0 451.993 64.4927   1
  23  -5   0 376.325 62.3560   1
 -23   5   0 416.363 65.9803   1
 -24   5   0 595.894 75.2259   1
  24   5   0 588.283 69.0818   1
 -24  -5   0 668.555 75.9096   1
  25   5   0 98.2134 45.9495   1
 -25  -5   0 246.049 58.6578   1
   0   6   0 46996.7 1712.06   1
   0  -6   0 46000.5 1712.62   1
  -1  -6   0 9188.82 371.583   1
  -1   6   0 9467.12 371.926   1
   1   6   0 9846.61 372.701   1
   1  -6   0 9160.01 370.589   1
  -2  -6   0 23215.0 856.053   1
  -2   6   0 22774.2 852.497   1
   2   6   0 23814.2 856.687   1
   2  -6   0 21265.1 853.377   1
  -3  -6   0 470.896 46.7223   1
   3   6   0 572.739 47.7541   1
  -3   6   0 492.124 44.1604   1
   3  -6   0 424.781 44.2272   1
  -4  -6   0 2906.04 133.271   1
   4  -6   0 2440.05 130.096   1
   4   6   0 2871.26 132.483   1
  -4   6   0 2545.97 126.963   1
  -5   6   0 4852.22 202.941   1
   5  -6   0 4493.84 201.111   1
   5   6   0 4639.96 205.345   1
  -5  -6   0 4557.18 205.319   1
   6   6   0 6663.42 288.146   1
  -6   6   0 6860.01 285.148   1
   6  -6   0 7120.69 286.808   1
  -6  -6   0 6935.01 290.804   1
   7   6   0 2182.73 117.653   1
  -7   6   0 2079.95 111.654   1
   7  -6   0 2221.00 114.209   1
  -7  -6   0 1953.78 114.314   1
  -8   6   0 887.836 67.4523   1
   8  -6   0 986.869 70.1440   1
   9   6   0 7089.42 302.119   1
  -9   6   0 7238.11 297.082   1
  -9  -6   0 6584.08 299.757   1
   9  -6   0 7102.09 298.013   1
 -10  -6   0 2304.74 129.120   1
  10   6   0 2300.04 127.383   1
  11   6   0 89.4590 38.8617   1
  11  -6   0 119.934 41.6916   1
 -11  -6   0 139.859 46.0787   1
 -11   6   0 163.944 41.2031   1
  12   6   0 14173.4 540.114   1
 -12  -6   0 14546.2 543.121   1
 -13  -6   0 1195.78 88.7508   1
  13  -6   0 1197.67 89.9527   1
  13   6   0 1218.66 90.2846   1
 -13   6   0 1015.94 84.4530   1
  14   6   0 178.222 45.5255   1
 -14   6   0 208.680 44.2366   1
 -14  -6   0 203.691 48.7436   1
  14  -6   0 187.977 42.5250   1
  15   6   0 328.032 53.9752   1
 -15  -6   0 282.016 52.7805   1
 -15   6   0 357.026 54.5658   1
  15  -6   0 281.778 53.2525   1
  16  -6   0 2283.15 134.211   1
 -16  -6   0 2071.39 132.305   1
  16   6   0 2419.94 141.948   1
 -16   6   0 2485.36 138.226   1
  17   6   0 189.702 53.5431   1
  17  -6   0 192.392 50.3268   1
 -17  -6   0 261.897 55.1623   1
 -17   6   0 289.344 54.3814   1
  18   6   0 139.418 49.8598   1
  18  -6   0 162.617 46.8524   1
 -18  -6   0 182.140 52.0074   1
 -18   6   0 96.4980 45.7959   1
  19   6   0 132.304 43.6899   1
 -19  -6   0 90.7751 45.3154   1
  20   6   0 219.157 55.3445   1
  20  -6   0 268.761 54.1869   1
 -20  -6   0 188.322 56.7314   1
 -20   6   0 226.421 53.7822   1
  21   6   0 162.257 52.3289   1
 -21   6   0 203.916 50.4995   1
 -21  -6   0 233.540 53.7383   1
  21  -6   0 185.262 51.2232   1
  22  -6   0 1875.70 124.151   1
 -22   6   0 1962.31 126.390   1
 -22  -6   0 2165.08 131.993   1
  22   6   0 1939.99 126.292   1
 -23  -6   0 607.710 74.5219   1
  23  -6   0 536.918 68.6554   1
 -23   6   0 517.753 72.0411   1
  23   6   0 599.845 72.7632   1
 -25  -6   0 112.117 51.0031   1
   0   7   0-9.85813 23.2681   1
   0  -7   0 20.0829 22.9482   1
  -1  -7   0 5657.50 232.665   1
   1   7   0 5545.29 231.668   1
  -1   7   0 5519.31 233.279   1
   1  -7   0 4948.82 230.602   1
  -2  -7   0 20061.7 742.577   1
   2   7   0 19689.8 741.397   1
  -2   7   0 18741.9 737.484   1
   2  -7   0 19397.3 739.977   1
  -3  -7   0 1415.65 88.0233   1
   3   7   0 1398.88 84.8820   1
  -3   7   0 1476.45 85.8475   1
   3  -7   0 1435.46 85.7547   1
  -4  -7   0 16592.3 652.786   1
   4   7   0 16485.8 651.092   1
  -4   7   0 16823.5 649.433   1
   4  -7   0 17836.8 652.454   1
  -5  -7   0 7651.57 327.172   1
   5  -7   0 7738.00 322.753   1
  -5   7   0 8203.02 323.371   1
   5   7   0 7865.16 326.545   1
   6   7   0 100.376 30.6406   1
   6  -7   0 79.5613 30.4591   1
  -6   7   0 183.439 33.6845   1
  -6  -7   0 95.3100 31.8186   1
  -7   7   0 726.355 59.8340   1
   7  -7   0 623.659 56.7395   1
   8  -7   0 572.886 58.0261   1
  -8   7   0 625.343 58.9427   1
   8   7   0 675.659 59.7552   1
  -8  -7   0 578.130 57.1282   1
   9   7   0 3457.36 178.072   1
  -9  -7   0 3712.05 178.819   1
  10  -7   0 5203.79 233.396   1
 -10   7   0 5118.50 231.146   1
 -10  -7   0 5025.45 233.483   1
  10   7   0 4976.82 234.516   1
  11  -7   0 532.371 59.2971   1
  11   7   0 538.363 62.6006   1
 -11  -7   0 550.530 62.7520   1
  12  -7   0 697.730 66.6253   1
 -12   7   0 611.039 63.3016   1
  12   7   0 555.018 57.6415   1
 -12  -7   0 603.989 68.5447   1
  13  -7   0 118.467 40.9900   1
 -13   7   0 113.356 40.6690   1
  14   7   0 2910.98 151.974   1
 -14  -7   0 2571.72 146.422   1
 -14   7   0 2758.17 147.355   1
  15  -7   0 14130.1 553.208   1
  15   7   0 14264.4 553.478   1
 -15  -7   0 12730.2 549.766   1
 -15   7   0 13412.1 547.852   1
  16  -7   0 6926.04 300.547   1
  16   7   0 6832.84 301.134   1
 -16   7   0 6263.81 293.269   1
 -16  -7   0 6498.62 299.599   1
  17  -7   0 375.136 56.8222   1
 -17   7   0 304.995 54.2606   1
 -18   7   0 73.3358 44.6825   1
  18  -7   0 52.8396 44.7252   1
 -18  -7   0-5.86341 43.7531   1
  18   7   0 41.0260 43.7341   1
  19  -7   0-17.8368 41.1046   1
 -19  -7   0 88.6753 48.2435   1
 -19   7   0-22.9089 42.4152   1
  20  -7   0 101.861 47.4578   1
  20   7   0-45.9698 44.3632   1
 -20   7   0 69.1110 42.9779   1
 -21   7   0 485.431 65.2371   1
 -21  -7   0 379.492 66.6038   1
  21   7   0 322.910 60.9193   1
 -22   7   0 341.022 60.5958   1
  22  -7   0 370.634 62.1303   1
  23   7   0 87.8862 48.6741   1
 -23  -7   0 11.5093 43.2490   1
  24   7   0 238.919 53.0920   1
 -24  -7   0 415.895 66.6124   1
   0  -8   0 3892.50 182.589   1
   0   8   0 4062.81 182.241   1
   1   8   0 10769.6 411.495   1
   1  -8   0 9616.49 408.992   1
  -1  -8   0 10388.3 411.105   1
  -1   8   0 10150.3 409.513   1
   2   8   0 17417.2 669.038   1
   2  -8   0 17063.8 666.373   1
  -2  -8   0 17372.8 670.155   1
  -2   8   0 17597.7 669.230   1
   3   8   0 2468.74 134.807   1
   3  -8   0 2739.82 137.294   1
  -3  -8   0 2840.47 139.801   1
  -3   8   0 2783.00 136.493   1
   4   8   0 8067.05 345.501   1
   4  -8   0 8416.05 345.966   1
  -4   8   0 9132.06 347.757   1
  -4  -8   0 8015.44 346.266   1
   5  -8   0 129.089 33.3599   1
  -5   8   0 170.774 34.4348   1
   6   8   0 3189.37 167.201   1
   6  -8   0 3502.84 165.478   1
  -6  -8   0 3511.81 170.465   1
   7   8   0 3657.67 181.469   1
  -7  -8   0 3776.33 182.476   1
   8   8   0 6543.77 279.436   1
  -8  -8   0 6166.50 275.415   1
  -8   8   0 6005.04 269.085   1
   9  -8   0 13461.5 533.070   1
   9   8   0 14140.2 538.432   1
  -9  -8   0 13134.8 536.154   1
  -9   8   0 12868.6 529.796   1
  10   8   0 165.536 44.0346   1
 -10  -8   0 105.753 42.1337   1
  10  -8   0 157.361 39.0292   1
  11  -8   0 14.8911 34.8750   1
  11   8   0 10.2279 32.6442   1
 -11   8   0 19.4768 34.2112   1
 -11  -8   0 15.6183 32.2595   1
  12  -8   0 3232.31 166.101   1
 -12   8   0 3021.91 162.236   1
  13  -8   0 1573.26 109.265   1
  13   8   0 1589.02 108.213   1
 -13   8   0 1701.78 110.588   1
 -14  -8   0 5870.33 268.060   1
  14   8   0 5722.28 265.444   1
  15  -8   0 668.939 69.6952   1
 -15  -8   0 587.199 69.4705   1
  15   8   0 725.752 75.4785   1
 -15   8   0 734.296 71.7096   1
 -16   8   0 55.5120 42.8534   1
  16  -8   0 17.1748 43.0158   1
  17  -8   0 2199.28 132.740   1
 -17   8   0 1842.11 125.041   1
 -17  -8   0 2083.98 130.997   1
  17   8   0 2272.54 133.044   1
 -18  -8   0 1146.58 92.6388   1
  18   8   0 1328.88 100.371   1
 -19   8   0 651.658 72.9807   1
  19  -8   0 776.172 77.6172   1
  20  -8   0 684.110 74.8447   1
 -20   8   0 562.417 69.4148   1
 -20  -8   0 629.211 77.0894   1
  20   8   0 732.555 77.8445   1
  21  -8   0 24.0299 45.1406   1
 -21   8   0 5.82466 45.2609   1
 -21  -8   0 65.5991 49.2535   1
  21   8   0 56.6633 44.3165   1
  22  -8   0 5.98559 37.0845   1
  22   8   0-5.74209 45.1721   1
 -22   8   0 17.4033 47.3377   1
 -22  -8   0-29.4549 48.0711   1
  23   8   0 240.698 54.6165   1
  24   8   0 33.8156 41.1644   1
 -24  -8   0 55.4447 51.0226   1
   3   9   0 14781.2 582.314   1
  -3  -9   0 14840.7 583.471   1
   4   9   0 2746.07 140.776   1
  -4  -9   0 2596.30 139.399   1
  -5   9   0 2413.27 128.274   1
   5   9   0 2280.46 126.729   1
  -5  -9   0 2351.15 129.313   1
   5  -9   0 2209.52 126.359   1
  -6   9   0 14758.9 590.582   1
   6   9   0 14955.5 594.396   1
  -6  -9   0 15159.6 594.921   1
   6  -9   0 15291.7 594.638   1
   7   9   0 13110.5 549.296   1
  -7  -9   0 14599.0 555.798   1
  -7   9   0 13911.3 549.366   1
   8  -9   0 26852.8 1001.14   1
   8   9   0 25935.7 1004.68   1
  -8  -9   0 26355.1 1003.69   1
  -8   9   0 25787.5 996.484   1
   9   9   0 2468.49 140.658   1
  -9  -9   0 2570.93 143.383   1
   9  -9   0 2509.74 138.553   1
  10   9   0 17214.8 677.064   1
 -10  -9   0 16762.5 674.852   1
 -10   9   0 17734.3 674.571   1
  10  -9   0 16788.6 672.988   1
  11   9   0 906.683 79.5950   1
 -11  -9   0 1016.01 82.1178   1
 -11   9   0 783.143 73.3799   1
  11  -9   0 1116.95 83.1176   1
  12   9   0 899.779 80.9620   1
 -12  -9   0 972.286 83.1093   1
 -12   9   0 944.593 80.0363   1
  12  -9   0 847.934 77.3658   1
 -13  -9   0 3914.64 198.822   1
  13   9   0 3932.90 196.048   1
  14   9   0-5.38555 34.0538   1
 -14  -9   0 5.82834 36.4887   1
 -14   9   0 70.7649 38.5548   1
  14  -9   0 44.4784 40.2903   1
 -15   9   0 1189.76 93.9151   1
  15  -9   0 1226.99 95.9164   1
  16   9   0 102.241 44.3140   1
  16  -9   0 157.455 49.6853   1
 -16   9   0 153.116 49.8654   1
 -16  -9   0 69.9592 42.4445   1
 -17  -9   0 6236.49 287.995   1
  17   9   0 6323.24 285.676   1
  18  -9   0 2308.57 140.258   1
 -18   9   0 2028.69 134.072   1
 -18  -9   0 2297.39 137.236   1
  18   9   0 2413.52 139.338   1
  19  -9   0 48.2975 45.0319   1
 -19   9   0-5.86938 40.5816   1
 -19  -9   0-17.1365 42.6084   1
  19   9   0 71.8621 43.7153   1
 -20  -9   0 218.331 54.8467   1
  21  -9   0 138.979 52.7522   1
  21   9   0 255.846 56.1680   1
 -21   9   0 235.127 55.1634   1
 -21  -9   0 260.240 59.8018   1
  22   9   0 5.45548 38.3256   1
 -22  -9   0-5.87937 43.8476   1
  23   9   0 872.730 83.9645   1
 -23  -9   0 809.952 84.6073   1
   0  10   0 6641.50 282.721   1
   0 -10   0 6369.25 282.781   1
  -1  10   0 31992.8 1218.21   1
   1  10   0 33153.8 1221.07   1
  -1 -10   0 32002.3 1219.84   1
   1 -10   0 32449.8 1220.90   1
  -2  10   0 19412.3 726.772   1
   2  10   0 18512.6 726.835   1
  -2 -10   0 17713.6 726.345   1
   2 -10   0 19317.2 727.818   1
  -3  10   0 38635.9 1358.07   1
   3  10   0 36067.0 1354.40   1
  -3 -10   0 35193.6 1354.58   1
   3 -10   0 34719.2 1350.03   1
  -4  10   0 2914.49 150.159   1
   4  10   0 2974.14 152.927   1
  -4 -10   0 2820.11 152.435   1
   4 -10   0 3007.46 152.721   1
  -5  10   0 10618.9 420.047   1
   5  10   0 10089.7 420.880   1
  -5 -10   0 9831.04 419.737   1
   5 -10   0 10353.6 420.122   1
  -6  10   0 3874.96 189.026   1
   6  10   0 3977.67 194.002   1
  -6 -10   0 3935.01 193.766   1
   7  10   0 29088.5 1083.53   1
  -7 -10   0 27852.8 1082.73   1
  -7  10   0 27304.1 1076.05   1
   7 -10   0 29562.2 1082.09   1
   8  10   0 33641.2 1277.30   1
   8 -10   0 34231.1 1276.79   1
  -8  10   0 32803.8 1273.16   1
  -8 -10   0 34563.6 1279.92   1
   9 -10   0 6894.50 303.302   1
  10 -10   0 144.737 43.0688   1
 -10  10   0 148.973 41.4055   1
 -10 -10   0 191.890 46.1085   1
  11 -10   0 242.827 48.7019   1
 -11  10   0 315.753 50.5971   1
  11  10   0 332.774 53.4095   1
 -11 -10   0 230.028 46.5770   1
  12 -10   0 10372.3 432.877   1
 -12  10   0 10050.4 429.420   1
  12  10   0 10704.7 436.792   1
 -12 -10   0 10438.7 435.100   1
  13 -10   0 21.9012 37.8543   1
 -13  10   0 32.0909 39.0414   1
  13  10   0 21.8216 35.8144   1
 -13 -10   0-5.68363 34.4929   1
 -14  10   0 5131.91 242.069   1
  14 -10   0 5157.43 243.834   1
  15 -10   0 610.319 68.6532   1
 -15  10   0 453.592 61.1477   1
 -15 -10   0 570.146 69.0930   1
  15  10   0 429.542 58.3687   1
  16  10   0 1293.26 97.1192   1
  16 -10   0 1110.87 91.5232   1
 -16 -10   0 1088.57 91.9749   1
 -16  10   0 1007.37 88.5419   1
  17 -10   0 563.373 66.0770   1
 -17  10   0 479.733 64.0609   1
 -17 -10   0 448.914 67.0854   1
  17  10   0 665.126 71.9965   1
 -18 -10   0 1877.80 125.931   1
  18  10   0 2267.45 131.582   1
 -18  10   0 1860.34 124.023   1
  18 -10   0 1834.23 123.910   1
 -19 -10   0 844.162 81.8169   1
  19  10   0 981.492 87.3005   1
 -19  10   0 755.871 78.4445   1
  19 -10   0 873.452 84.2792   1
 -20 -10   0-17.1253 47.1272   1
 -20  10   0-23.2530 44.2620   1
  20 -10   0 17.9376 46.1364   1
  21  10   0 413.150 59.5296   1
 -22 -10   0 516.163 67.4953   1
  22  10   0 617.029 71.3054   1
   0  11   0 23.4273 31.0358   1
   0 -11   0-4.75177 32.5794   1
  -1  11   0 4214.28 202.952   1
   1  11   0 4344.58 206.412   1
  -1 -11   0 3962.66 203.331   1
   1 -11   0 4616.10 208.281   1
  -2  11   0 22209.1 835.591   1
   2  11   0 21148.9 833.294   1
  -2 -11   0 21363.4 835.768   1
   2 -11   0 21897.2 836.004   1
  -3  11   0 5958.09 268.219   1
   3  11   0 6643.25 272.278   1
  -3 -11   0 6572.96 273.803   1
  -4  11   0 19307.4 722.159   1
   4  11   0 19327.5 724.742   1
  -4 -11   0 18368.8 723.380   1
   4 -11   0 17101.7 715.749   1
  -5  11   0 1136.94 85.4549   1
   5  11   0 1297.07 91.1635   1
  -5 -11   0 1305.61 92.5782   1
   5 -11   0 1213.26 88.2971   1
   6  11   0 11178.5 481.529   1
  -6 -11   0 12133.0 484.394   1
   6 -11   0 11989.2 480.733   1
  -7  11   0 16369.1 640.762   1
   7 -11   0 16099.0 641.579   1
   8  11   0 10558.8 451.626   1
  -8 -11   0 10795.7 453.126   1
  -8  11   0 11089.2 449.248   1
   8 -11   0 11144.6 452.595   1
   9  11   0 6088.20 264.011   1
  -9 -11   0 5635.50 256.405   1
  -9  11   0 5168.70 251.064   1
   9 -11   0 5243.96 253.153   1
 -10 -11   0 932.895 79.2701   1
  10  11   0 692.845 73.1508   1
  11 -11   0 10812.6 434.872   1
 -11 -11   0 10192.1 431.688   1
  11  11   0 9912.07 433.454   1
  12 -11   0 150.351 46.6631   1
 -12  11   0 218.698 48.3277   1
 -12 -11   0 152.818 47.6789   1
  12  11   0 175.106 49.8928   1
  13 -11   0 5257.02 243.388   1
 -13  11   0 4603.19 235.242   1
 -13 -11   0 5407.85 245.883   1
  13  11   0 4938.30 239.693   1
  14 -11   0-5.71965 38.8879   1
 -14  11   0 27.6486 42.3885   1
 -14 -11   0 40.5085 40.0064   1
  14  11   0-5.45517 36.1348   1
 -15 -11   0-29.8075 46.0060   1
  15  11   0-16.3738 41.8432   1
  16 -11   0 2522.33 150.351   1
 -16  11   0 2448.19 147.684   1
 -16 -11   0 2540.06 149.802   1
  16  11   0 2892.28 153.543   1
  17 -11   0 2780.44 158.547   1
  17  11   0 2941.44 158.869   1
 -17 -11   0 2719.19 156.078   1
 -17  11   0 2700.26 156.739   1
  18 -11   0 1024.69 88.4155   1
  18  11   0 1043.25 88.9032   1
 -18 -11   0 995.384 87.7775   1
 -18  11   0 883.349 83.1537   1
  19 -11   0 776.626 78.5633   1
 -19  11   0 836.349 82.2693   1
  19  11   0 726.381 76.7923   1
 -19 -11   0 849.075 80.1656   1
  20  11   0 1343.29 104.439   1
 -20 -11   0 1300.66 100.104   1
  21  11   0 731.871 75.8714   1
   0 -12   0 3544.55 175.017   1
   0  12   0 3307.76 172.200   1
   1 -12   0 12032.2 481.834   1
  -1 -12   0 11043.1 478.933   1
  -1  12   0 11777.1 479.557   1
   1  12   0 12293.8 481.702   1
  -2  12   0 25966.1 968.693   1
  -2 -12   0 24783.9 968.801   1
   2 -12   0 25253.1 969.252   1
   2  12   0 25009.7 967.489   1
  -3  12   0 2986.68 156.117   1
   3  12   0 2808.95 155.179   1
  -3 -12   0 2957.19 157.056   1
  -4  12   0 16968.3 663.523   1
   4 -12   0 16640.0 662.618   1
   5  12   0 1362.45 93.9988   1
  -5 -12   0 1115.86 90.4400   1
   5 -12   0 1286.16 91.1796   1
  -6  12   0 12750.8 527.483   1
  -6 -12   0 13488.4 533.757   1
   6  12   0 12744.3 529.586   1
   6 -12   0 13357.2 530.883   1
  -7 -12   0 3880.83 191.785   1
   7  12   0 3459.15 185.157   1
   8  12   0 7713.00 346.296   1
  -8 -12   0 7881.22 348.417   1
  -8  12   0 8085.14 344.908   1
   8 -12   0 8280.11 347.460   1
   9  12   0 260.031 52.6453   1
  -9 -12   0 301.365 52.7951   1
  -9  12   0 279.599 49.7981   1
   9 -12   0 284.549 51.3503   1
  10  12   0 369.289 57.2569   1
 -10 -12   0 436.668 60.2112   1
 -10  12   0 352.911 56.2961   1
  10 -12   0 458.014 58.2227   1
 -11  12   0 7047.87 313.939   1
  11 -12   0 7116.18 316.478   1
  12  12   0 3020.61 164.692   1
 -12 -12   0 3015.92 163.815   1
 -12  12   0 2662.21 157.262   1
  12 -12   0 3076.90 164.525   1
  13  12   0 3834.48 195.547   1
 -13 -12   0 3490.31 191.465   1
 -13  12   0 3706.84 192.381   1
  13 -12   0 3924.36 195.644   1
 -14 -12   0 254.693 49.4334   1
  14  12   0 244.708 49.8011   1
 -15  12   0 208.519 52.2358   1
  15 -12   0 147.304 47.9463   1
  16 -12   0 3736.50 187.628   1
  16  12   0 3121.99 178.353   1
 -16 -12   0 3846.90 189.040   1
 -16  12   0 3171.84 178.085   1
 -17 -12   0 3699.40 192.854   1
 -17  12   0 3435.26 188.479   1
  17 -12   0 3789.63 194.860   1
  17  12   0 4010.41 195.070   1
 -18 -12   0 2303.70 144.177   1
  18 -12   0 2557.99 146.278   1
  18  12   0 2513.24 145.220   1
 -18  12   0 2400.48 142.911   1
 -19 -12   0 344.986 64.5050   1
  19  12   0 440.047 65.0492   1
  20  12   0 60.6672 46.6039   1
 -20 -12   0 43.4158 46.6082   1
   0 -13   0-5.22818 34.0146   1
   0  13   0 57.7089 41.0179   1
  -1 -13   0 6619.81 292.763   1
   1 -13   0 6522.43 291.407   1
  -1  13   0 6607.52 291.666   1
   1  13   0 6342.59 289.082   1
  -2 -13   0 16108.0 616.249   1
   2 -13   0 15639.1 614.044   1
  -2  13   0 14965.0 609.976   1
   2  13   0 14717.6 610.309   1
   3 -13   0 16710.3 639.681   1
   3  13   0 15434.1 634.954   1
  -3 -13   0 15899.6 637.910   1
   4 -13   0 1458.19 103.762   1
   4  13   0 1589.42 106.987   1
  -4 -13   0 1431.99 104.788   1
  -4  13   0 1718.15 107.156   1
   5 -13   0 26421.9 1023.75   1
   5  13   0 27075.5 1024.22   1
  -5 -13   0 26013.2 1023.81   1
  -5  13   0 27088.6 1023.34   1
   6 -13   0 1157.36 87.1135   1
  -6  13   0 1113.98 88.8044   1
   6  13   0 1089.14 88.0152   1
  -6 -13   0 1196.23 92.7111   1
  -7  13   0 11106.8 466.246   1
   7  13   0 11191.7 469.897   1
  -7 -13   0 11516.4 472.836   1
   7 -13   0 11548.3 469.538   1
  -8  13   0 771.059 76.1480   1
   8  13   0 770.048 78.7341   1
  -8 -13   0 817.764 80.2529   1
   8 -13   0 883.523 78.7905   1
  -9  13   0 1276.21 96.7830   1
   9  13   0 1305.53 100.256   1
  -9 -13   0 1180.73 96.8409   1
   9 -13   0 1201.91 96.0047   1
 -10  13   0 3580.98 184.741   1
  10  13   0 3348.63 182.618   1
 -10 -13   0 3537.91 184.768   1
  10 -13   0 3650.51 186.283   1
 -11  13   0 2823.36 157.410   1
  11  13   0 2747.48 155.925   1
  11 -13   0 2880.74 159.743   1
 -11 -13   0 2815.26 156.054   1
 -12 -13   0 2034.77 130.732   1
  12  13   0 1985.58 129.538   1
 -13  13   0 966.616 83.8195   1
  13  13   0 845.551 81.0391   1
 -13 -13   0 876.742 81.3803   1
  13 -13   0 801.406 83.2052   1
 -14  13   0 1390.67 107.739   1
  14  13   0 1689.50 111.660   1
 -14 -13   0 1762.94 116.657   1
  14 -13   0 1578.96 111.972   1
 -15  13   0 1499.25 108.772   1
  15  13   0 1534.79 109.650   1
  15 -13   0 1745.15 117.341   1
 -15 -13   0 1763.08 119.568   1
 -16 -13   0 2051.96 134.678   1
  16  13   0 2395.25 136.404   1
 -17  13   0 1136.11 97.1839   1
 -17 -13   0 1356.23 100.429   1
  17  13   0 1199.81 96.2000   1
  17 -13   0 1173.69 97.0469   1
 -18 -13   0 191.328 51.5956   1
  18  13   0 230.188 56.0352   1
 -19 -13   0 398.278 64.0871   1
  19  13   0 256.103 58.0689   1
   0  14   0 12277.9 502.873   1
  -1  14   0 4131.42 205.063   1
   1  14   0 3938.28 201.726   1
   1 -14   0 4085.22 203.914   1
  -1 -14   0 4294.42 206.322   1
   2  14   0 4262.45 218.927   1
  -2  14   0 4806.47 223.926   1
   2 -14   0 4770.88 225.413   1
  -2 -14   0 4667.57 224.791   1
   3  14   0 542.804 65.9005   1
  -3  14   0 693.394 71.9035   1
  -3 -14   0 652.548 69.1005   1
   3 -14   0 688.105 73.2062   1
   4 -14   0 1976.70 121.601   1
   4  14   0 1879.68 119.618   1
  -4 -14   0 1792.97 118.651   1
  -4  14   0 1838.36 118.560   1
   5 -14   0 221.177 49.3770   1
   5  14   0 275.564 51.3488   1
  -5 -14   0 190.667 47.0126   1
  -5  14   0 218.465 50.8980   1
   6 -14   0 11440.6 492.360   1
   6  14   0 12410.7 497.114   1
  -6 -14   0 12632.1 498.150   1
  -6  14   0 11510.2 493.026   1
  -7  14   0 1549.11 111.263   1
   7 -14   0 1786.38 114.337   1
  -8  14   0 10789.6 431.163   1
   8  14   0 10149.3 430.460   1
  -8 -14   0 10000.4 431.263   1
   8 -14   0 9846.37 427.809   1
  -9  14   0 1265.75 96.9933   1
   9  14   0 1132.06 95.5239   1
   9 -14   0 1184.90 97.3906   1
  -9 -14   0 1423.19 100.555   1
 -10 -14   0 477.231 62.6423   1
  10  14   0 349.289 56.3417   1
 -11  14   0 855.953 79.7172   1
  11  14   0 743.857 76.8833   1
  11 -14   0 896.514 82.3453   1
 -11 -14   0 997.791 84.9983   1
 -12  14   0 378.905 59.3341   1
  12 -14   0 328.123 58.1569   1
 -13  14   0 1011.14 88.5250   1
  13  14   0 1306.53 97.0960   1
 -13 -14   0 992.944 89.2866   1
  13 -14   0 1284.23 96.1446   1
 -14  14   0 1440.17 110.056   1
  14  14   0 1786.01 115.365   1
  14 -14   0 1716.93 116.095   1
 -14 -14   0 1623.59 114.027   1
 -15  14   0 612.730 73.3038   1
  15 -14   0 806.667 79.8785   1
 -16  14   0 5457.81 266.414   1
  16  14   0 5618.38 263.876   1
  16 -14   0 5339.59 266.588   1
 -17 -14   0 2000.85 128.909   1
  17  14   0 2084.97 127.416   1
 -18 -14   0 169.729 54.0708   1
  18  14   0 159.603 49.7411   1
   0 -15   0-22.3495 36.6842   1
  -1  15   0 2275.24 135.922   1
   1  15   0 2254.32 134.990   1
   1 -15   0 2275.70 135.690   1
  -1 -15   0 2129.24 133.170   1
   2  15   0 22.0752 40.2796   1
   2 -15   0-22.1662 41.3282   1
  -2  15   0 5.51824 43.1355   1
  -3  15   0 615.695 68.0298   1
   3 -15   0 633.398 68.8643   1
   4 -15   0 245.501 52.1964   1
   4  15   0 195.280 51.9860   1
  -4 -15   0 279.415 54.1396   1
  -4  15   0 203.086 47.8255   1
   5 -15   0 7651.63 339.522   1
  -5  15   0 8208.24 343.623   1
   5  15   0 7554.91 339.185   1
  -5 -15   0 7579.43 340.693   1
   6  15   0 153.387 48.2782   1
  -6 -15   0 150.142 45.7581   1
  -7 -15   0 3594.34 185.876   1
   7  15   0 3262.37 180.121   1
   8 -15   0 50.6727 44.8660   1
  -8  15   0 45.6332 39.7717   1
   8  15   0 5.71674 40.8114   1
  -8 -15   0 34.8516 38.4915   1
  -9  15   0 462.130 63.6237   1
   9  15   0 406.282 66.9740   1
   9 -15   0 449.812 59.2445   1
  -9 -15   0 420.531 66.0006   1
 -10  15   0 294.988 53.9021   1
  10 -15   0 207.424 51.0350   1
 -11  15   0 84.9138 45.1611   1
  11  15   0 61.8020 39.8584   1
 -11 -15   0 79.5856 45.0701   1
  11 -15   0 46.6629 42.9546   1
 -12  15   0 271.706 56.8926   1
  12  15   0 294.513 58.4479   1
  12 -15   0 316.801 55.8308   1
 -12 -15   0 353.525 59.6884   1
 -13 -15   0-17.0446 44.9781   1
  13  15   0 28.2383 45.5405   1
 -14  15   0 869.334 85.3505   1
  14  15   0 1148.82 92.9710   1
 -14 -15   0 1158.79 94.0676   1
  14 -15   0 1118.15 91.9464   1
 -15 -15   0 1350.66 101.100   1
 -15  15   0 1190.58 96.7239   1
  15  15   0 1035.43 90.5145   1
 -17 -15   0 1529.72 110.116   1
  17  15   0 1520.85 107.150   1
   0 -16   0 404.541 61.5910   1
   0  16   0 485.518 64.8905   1
   1 -16   0 22.7223 41.7641   1
  -1 -16   0 17.1040 42.5199   1
   1  16   0-33.4712 44.9827   1
  -1  16   0 5.59763 40.8550   1
  -2 -16   0 228.720 48.9038   1
   2 -16   0 214.684 53.2617   1
  -2  16   0 340.181 59.4671   1
   3 -16   0 632.069 70.7900   1
  -3  16   0 623.799 72.0826   1
   3  16   0 610.543 71.3520   1
  -3 -16   0 536.808 66.3684   1
   4 -16   0 559.558 68.1331   1
  -4  16   0 554.500 65.4345   1
   5 -16   0 93.0175 44.4025   1
   5  16   0 119.324 46.4990   1
  -5 -16   0 127.559 45.1683   1
  -5  16   0 44.7148 40.9452   1
   6 -16   0 1539.39 110.437   1
   6  16   0 1413.34 105.930   1
  -6 -16   0 1553.69 109.746   1
  -6  16   0 1575.17 108.701   1
   7 -16   0-5.78405 42.5313   1
  -7  16   0 51.2276 45.0662   1
   7  16   0-5.64045 44.9367   1
  -7 -16   0 40.6663 45.9964   1
  -8  16   0 4415.21 217.894   1
   8  16   0 4325.51 217.617   1
  -8 -16   0 4199.74 216.482   1
   8 -16   0 4699.00 221.358   1
  -9  16   0 1007.79 87.4299   1
   9  16   0 1064.35 89.6492   1
  -9 -16   0 964.840 84.9805   1
   9 -16   0 922.518 85.7133   1
 -10  16   0 1265.01 97.1187   1
  10  16   0 1211.48 96.5505   1
 -10 -16   0 1302.07 98.0443   1
  10 -16   0 1026.64 90.2602   1
 -11  16   0 69.2445 46.8091   1
  11  16   0-22.2496 45.9208   1
 -11 -16   0-39.3817 45.3652   1
  11 -16   0-16.8336 42.1415   1
 -12  16   0 74.3885 45.9325   1
  12  16   0 89.4217 48.7847   1
  12 -16   0 46.3930 43.0185   1
 -13  16   0 1595.93 111.469   1
 -13 -16   0 1758.80 116.281   1
  13  16   0 1727.90 114.657   1
  13 -16   0 1546.05 111.984   1
 -14 -16   0 749.991 78.2594   1
  14  16   0 603.043 71.4651   1
 -15 -16   0 1124.67 93.6204   1
  15  16   0 1321.41 94.2439   1
 -16 -16   0 467.170 64.3691   1
  16  16   0 448.840 58.2165   1
   0  17   0-11.2197 39.7219   1
   0 -17   0 5.73701 39.3322   1
  -1  17   0 1202.15 96.4456   1
   1  17   0 1426.58 104.161   1
   1 -17   0 1297.94 99.1371   1
  -1 -17   0 1308.36 100.368   1
  -2  17   0 384.608 62.4197   1
   2  17   0 344.077 56.5960   1
   2 -17   0 413.924 62.5744   1
  -2 -17   0 378.876 58.8712   1
  -3  17   0 57.2131 42.9858   1
   3 -17   0 11.3971 39.4117   1
  -4  17   0 3775.61 194.876   1
   4 -17   0 3614.22 192.396   1
  -4 -17   0 3872.86 196.112   1
   5 -17   0 132.395 49.9466   1
  -5  17   0 16.9471 44.4710   1
  -5 -17   0 46.4870 41.8161   1
   5  17   0 5.69178 38.4023   1
  -6  17   0 336.815 60.1544   1
   6  17   0 414.054 60.3317   1
   7  17   0 286.955 53.1834   1
  -7 -17   0 334.831 56.8509   1
  -8  17   0 1286.96 97.7236   1
   8  17   0 1143.00 93.8167   1
   8 -17   0 1058.60 92.2773   1
  -8 -17   0 1221.03 94.6373   1
  -9  17   0 969.465 86.1023   1
   9 -17   0 928.886 83.4112   1
 -10  17   0 1243.69 98.3622   1
  10  17   0 1303.69 99.3497   1
 -10 -17   0 1360.40 99.3931   1
  10 -17   0 1234.90 97.8672   1
 -11  17   0 822.171 80.7937   1
 -11 -17   0 857.520 79.0898   1
  11  17   0 781.821 77.8450   1
  11 -17   0 880.421 82.4419   1
 -12 -17   0-5.51952 45.3182   1
  12  17   0 71.4726 46.9409   1
 -13 -17   0 860.979 83.7784   1
  13  17   0 693.557 77.1980   1
 -14 -17   0 54.0203 48.2956   1
  14  17   0-5.23568 45.1746   1
   0  18   0 1145.55 93.6338   1
   0 -18   0 1037.43 91.7903   1
  -1  18   0 2726.70 154.515   1
   1  18   0 2826.61 156.284   1
  -1 -18   0 2665.56 154.540   1
   1 -18   0 2648.60 154.330   1
   2  18   0 341.959 58.0566   1
  -2  18   0 303.195 55.5380   1
   2 -18   0 235.225 55.5538   1
  -2 -18   0 329.644 60.3185   1
  -3  18   0 334.121 60.5115   1
   3  18   0 173.540 53.7848   1
   3 -18   0 281.834 57.5127   1
  -3 -18   0 287.294 57.2373   1
  -4  18   0 17.1433 44.9554   1
   4  18   0 50.7161 46.2537   1
   4 -18   0-5.69231 41.2402   1
  -4 -18   0-28.6712 43.3642   1
   5  18   0 146.875 49.7520   1
  -5 -18   0 241.070 53.0270   1
   5 -18   0 232.920 54.3861   1
  -5  18   0 169.776 49.5874   1
  -6  18   0 881.026 84.8435   1
   6 -18   0 935.656 85.1232   1
   7 -18   0 86.6101 43.6761   1
  -7 -18   0 5.69061 45.3418   1
  -7  18   0-5.60067 45.4440   1
   8 -18   0-11.6203 45.1251   1
  -8  18   0-16.8465 46.0917   1
  -8 -18   0-5.64192 44.9424   1
   8  18   0 28.1256 45.9016   1
   9  18   0 378.376 60.0939   1
 -10  18   0 1300.58 105.332   1
  10 -18   0 1765.30 114.590   1
 -11 -18   0 3625.92 187.911   1
  11  18   0 3652.24 187.470   1
 -12 -18   0 128.634 50.8675   1
  12  18   0 240.247 54.6983   1
   0  19   0-5.56551 41.7985   1
   0 -19   0 16.9965 40.4284   1
   1  19   0 177.119 56.9900   1
  -1 -19   0 304.647 59.3356   1
   1 -19   0 261.188 53.6966   1
   2  19   0 216.430 51.7956   1
  -2 -19   0 472.255 63.9625   1
  -3  19   0 344.472 58.4927   1
   3 -19   0 351.871 57.3201   1
  -3 -19   0 343.326 60.2577   1
   4  19   0 255.701 54.7517   1
  -4  19   0 296.332 58.0914   1
  -4 -19   0 266.720 54.4892   1
   4 -19   0 249.945 50.1977   1
   5  19   0 432.172 64.0817   1
  -5  19   0 422.831 63.2008   1
   5 -19   0 417.773 61.6852   1
  -5 -19   0 422.913 64.3837   1
   6  19   0 59.8390 39.1478   1
  -6  19   0 84.3727 52.0011   1
  -6 -19   0 28.0143 40.6224   1
   6 -19   0 5.58861 42.2919   1
   7 -19   0 11.2841 42.6693   1
  -7  19   0 16.7084 44.0934   1
   8 -19   0 344.119 56.2384   1
  -8  19   0 393.210 60.4571   1
  -8 -19   0 278.534 53.8976   1
   8  19   0 441.293 61.9492   1
  -9 -19   0 457.368 63.1310   1
   9  19   0 491.659 66.2278   1
   2  20   0 1131.72 91.8193   1
  -2 -20   0 1119.88 90.2979   1
   3  20   0 314.926 59.7413   1
  -3 -20   0 365.687 58.9038   1
   4  20   0 1010.84 88.4841   1
  -4 -20   0 1023.92 90.2253   1
   5 -20   0 1560.31 108.572   1
  -5 -20   0 1590.22 109.447   1
   5  20   0 1664.86 110.573   1
  -5  20   0 1489.82 109.326   1
  -6 -20   0-27.1549 47.5932   1
   6  20   0-21.2540 45.8462   1
  -6  20   0-21.9289 46.5487   1
 -25   0   1-40.9113 49.6299   1
  25   0  -1-23.7605 44.3159   1
 -24   0   1-35.7443 50.0275   1
  24   0  -1-5.98280 43.3500   1
 -22   0   1 85.3847 48.8951   1
  22   0  -1-17.7246 43.1370   1
 -21   0   1-66.7200 47.7365   1
  21   0  -1-11.9278 42.2519   1
  20   0  -1 94.3569 45.2128   1
 -20   0   1-42.0932 45.7935   1
  19   0  -1 58.3727 46.2482   1
 -19   0   1 45.6869 43.2269   1
  18   0  -1 50.5837 40.1171   1
 -18   0   1 5.46609 35.5640   1
  16   0  -1 10.2360 36.8134   1
 -16   0   1 41.9189 35.6360   1
  15   0  -1 24.5993 35.9082   1
 -15   0   1-25.3159 35.5697   1
  14   0  -1 51.8910 38.5041   1
 -14   0   1-4.86858 36.3198   1
  13   0  -1-13.5342 31.6948   1
 -13   0   1 36.5633 34.0869   1
  12   0  -1-12.7707 30.3917   1
 -12   0   1-38.6440 32.0370   1
  11   0  -1-7.95235 25.8613   1
 -11   0   1 3.92209 25.5095   1
  10   0  -1 14.7143 26.4512   1
 -10   0   1-21.5924 28.3110   1
   9   0  -1 29.7245 25.3357   1
  -9   0   1 26.0888 24.8498   1
   8   0  -1 11.6259 22.1435   1
  -8   0   1 35.0003 26.0842   1
   7   0  -1 9.88270 19.9256   1
   6   0  -1 6.17355 19.5328   1
  -6   0   1-15.1259 19.2214   1
   5   0  -1 18.7082 18.6256   1
  -5   0   1 6.88038 19.5617   1
   4   0  -1-1.30890 16.4315   1
  -4   0   1 29.1259 17.2281   1
   3   0  -1 5.45582 14.4420   1
  -3   0   1-7.96962 14.3880   1
   1   0   1-4.57743 10.5043   1
  -1   0  -1 3.00551 11.4225   1
   2   0   1-2.35278 17.1416   1
  -2   0  -1 15.1131 16.8144   1
   3   0   1 9.46729 19.0474   1
  -3   0  -1-17.2996 20.6939   1
   4   0   1 19.8975 22.5668   1
  -4   0  -1 23.5898 21.8154   1
   6   0   1-2.78516 20.4769   1
  -6   0  -1 8.15786 22.7059   1
   7   0   1 3.14592 23.2982   1
  -7   0  -1-21.6843 26.5845   1
   8   0   1-10.4454 24.6570   1
  -8   0  -1 34.3459 24.5120   1
   9   0   1-26.5253 29.0635   1
  -9   0  -1-30.3466 29.6696   1
  10   0   1-16.3146 31.6780   1
 -10   0  -1 4.13206 28.5646   1
  12   0   1 18.1182 30.2685   1
 -12   0  -1-37.9339 33.8369   1
  13   0   1 4.78723 32.2703   1
 -13   0  -1-24.5243 37.0926   1
  14   0   1 25.0033 34.5696   1
 -14   0  -1-5.11771 32.3494   1
  15   0   1 20.8257 36.5821   1
 -15   0  -1 15.8912 39.5106   1
  16   0   1-27.5791 35.8764   1
 -16   0  -1 10.8232 37.4102   1
  17   0   1 5.86635 38.5148   1
 -17   0  -1-44.4312 40.5436   1
  18   0   1 11.5811 38.3594   1
 -18   0  -1 29.1411 45.8550   1
 -20   0  -1-42.4924 46.8390   1
  20   0   1 35.3967 44.9175   1
 -21   0  -1-54.6510 49.8556   1
  21   0   1-11.8283 44.1232   1
 -22   0  -1 11.9855 47.4420   1
  22   0   1-23.8130 47.1290   1
 -23   0  -1-41.2942 45.2182   1
  23   0   1 29.6271 43.8793   1
 -24   0  -1-63.4807 48.7636   1
  24   0   1-40.9662 46.3697   1
 -26   0  -1-38.9123 45.3680   1
  26   0   1-5.43346 39.9551   1
 -26  -1   1-63.4743 52.1349   1
 -25  -1   1-23.7919 47.6723   1
  25  -1  -1-17.3287 40.9003   1
  25   1  -1 23.4206 41.4590   1
 -24   1   1 243.556 59.6481   1
 -24  -1   1 360.780 64.1516   1
  24   1  -1 263.109 55.9337   1
  24  -1  -1 253.361 60.3154   1
 -23  -1   1-18.3757 48.7931   1
  23   1  -1 30.1039 42.6322   1
 -22   1   1 560.761 71.3074   1
 -22  -1   1 825.140 81.3682   1
  22   1  -1 700.074 74.1924   1
  22  -1  -1 638.046 71.8748   1
 -21   1   1-41.6786 44.4049   1
  21  -1  -1 5.95829 39.1102   1
  21   1  -1-18.4563 46.5234   1
 -21  -1   1 57.3511 44.5424   1
 -20  -1   1 1143.21 94.0839   1
 -20   1   1 1204.29 94.4835   1
  20  -1  -1 1045.81 90.8534   1
  20   1  -1 1139.97 92.3182   1
 -19   1   1 2109.23 134.895   1
 -19  -1   1 2430.23 137.520   1
  19  -1  -1 2123.86 133.914   1
  19   1  -1 2165.48 132.437   1
 -18   1   1 1510.68 110.395   1
 -18  -1   1 1686.89 111.635   1
  18   1  -1 1544.92 107.362   1
  18  -1  -1 1778.72 113.020   1
 -17   1   1 1246.77 92.7566   1
  17  -1  -1 1005.58 87.8747   1
 -16   1   1 982.456 83.1721   1
  16  -1  -1 1150.69 88.3532   1
  16   1  -1 911.404 79.3041   1
  15  -1  -1 3795.02 197.222   1
 -15  -1   1 4089.00 196.938   1
  14   1  -1 59.5132 37.6374   1
  14  -1  -1 67.7524 37.7191   1
 -14  -1   1 121.624 40.9720   1
 -14   1   1 106.405 41.2726   1
  13  -1  -1 15220.7 549.783   1
  13   1  -1 13701.6 545.747   1
 -13  -1   1 13963.9 545.768   1
 -12   1   1 1425.77 95.0003   1
  12  -1  -1 1655.14 100.444   1
  12   1  -1 1592.87 99.6090   1
 -12  -1   1 1690.97 102.193   1
  11   1  -1 80.5881 29.2092   1
  11  -1  -1 45.2116 28.4897   1
 -11   1   1 104.349 32.4408   1
 -10   1   1 957.740 66.5384   1
  10  -1  -1 912.399 66.1068   1
  10   1  -1 929.594 67.0372   1
 -10  -1   1 1024.44 69.4406   1
  -9   1   1 2846.75 133.449   1
   9   1  -1 2969.94 135.112   1
  -9  -1   1 2931.36 136.637   1
  -8   1   1 20042.7 771.715   1
   8  -1  -1 21766.8 776.625   1
   8   1  -1 19979.5 775.457   1
  -8  -1   1 20369.4 773.287   1
   7   1  -1 8552.65 337.528   1
  -7  -1   1 8559.86 337.955   1
  -6   1   1 80429.8 2924.25   1
  -6  -1   1 77552.7 2923.92   1
   6   1  -1 80638.2 2923.49   1
   6  -1  -1 82262.4 2923.06   1
  -5   1   1 63283.6 2202.35   1
   5   1  -1 62228.6 2203.24   1
   5  -1  -1 61679.1 2202.60   1
  -4   1   1 20452.7 713.524   1
  -4  -1   1 20317.7 716.235   1
   4  -1  -1 19461.3 713.086   1
  -3   1   1 119118. 4219.64   1
   3   1  -1 110779. 4220.72   1
   3  -1  -1 115195. 4218.50   1
  -3  -1   1 120908. 4220.97   1
  -2  -1   1 4009.04 156.420   1
   2  -1  -1 4180.06 154.086   1
  -2   1   1 4054.38 154.057   1
   2   1  -1 4015.20 156.239   1
   1   1  -1 22412.5 806.048   1
  -1  -1   1 21812.8 806.004   1
   0   1  -1 1128.55 51.1114   1
   0  -1   1 1296.85 51.4833   1
   0   1   1 1135.03 50.3400   1
   0  -1  -1 1233.25 49.6382   1
  -1  -1  -1 239.882 19.2940   1
   1   1   1 221.770 20.1519   1
  -1   1  -1 290.648 22.2961   1
   1  -1   1 291.201 21.7046   1
  -2  -1  -1 1292.40 56.8906   1
   2  -1   1 1182.60 55.3243   1
   2   1   1 1133.82 54.7073   1
   3   1   1 212359. 8098.07   1
   3  -1   1 218775. 8098.52   1
  -3  -1  -1 226758. 8099.66   1
  -3   1  -1 238955. 8100.66   1
   4   1   1 40397.2 1508.59   1
  -4  -1  -1 39233.1 1510.29   1
  -4   1  -1 39099.7 1508.85   1
   6   1   1 37651.9 1390.65   1
   6  -1   1 36636.9 1389.65   1
  -6  -1  -1 39261.8 1392.76   1
  -6   1  -1 37188.2 1390.27   1
   7   1   1 5503.48 241.309   1
   7  -1   1 5886.16 241.545   1
  -7  -1  -1 5584.27 242.225   1
  -7   1  -1 6052.85 241.928   1
   8   1   1 6112.62 272.051   1
   8  -1   1 6455.35 271.091   1
  -8  -1  -1 6597.18 274.974   1
  -8   1  -1 6769.03 272.451   1
   9   1   1 17843.8 691.950   1
   9  -1   1 18058.2 690.890   1
  -9  -1  -1 18667.3 695.350   1
  -9   1  -1 17463.3 689.435   1
  10   1   1 1695.12 100.373   1
  10  -1   1 1647.80 97.2418   1
 -10  -1  -1 1644.41 98.5569   1
 -10   1  -1 1521.12 95.4215   1
  12   1   1 4309.76 206.753   1
  12  -1   1 4599.69 210.047   1
 -12  -1  -1 4038.40 201.768   1
 -12   1  -1 4354.91 202.184   1
  13   1   1 834.672 75.0121   1
  13  -1   1 748.294 69.8051   1
 -13  -1  -1 714.700 68.7815   1
 -13   1  -1 833.667 72.1880   1
  14   1   1 579.485 64.0198   1
 -14   1  -1 551.002 63.3216   1
 -14  -1  -1 519.046 62.5860   1
  14  -1   1 657.620 67.7113   1
  15   1   1 3092.51 170.476   1
  15  -1   1 3356.65 174.803   1
 -15  -1  -1 3631.02 177.428   1
 -15   1  -1 3258.53 174.287   1
  16   1   1 81.2349 37.8311   1
  16  -1   1 44.3921 39.9837   1
 -16  -1  -1 95.4451 43.9632   1
 -16   1  -1 67.5774 44.6560   1
 -17  -1  -1 567.405 67.4724   1
  17  -1   1 595.522 69.3501   1
  18   1   1 117.945 44.1498   1
  18  -1   1 103.301 47.3351   1
 -18   1  -1 170.341 50.0832   1
  19  -1   1 41.1594 39.6624   1
 -19   1  -1 41.4144 42.2442   1
  20   1   1 91.4003 44.5541   1
  20  -1   1 35.7213 39.8737   1
 -20  -1  -1 123.677 50.0699   1
 -20   1  -1 53.3830 46.4431   1
  21   1   1 359.178 62.2941   1
  21  -1   1 197.654 56.6580   1
 -21  -1  -1 323.491 62.5515   1
 -21   1  -1 325.431 58.1593   1
  22  -1   1 160.070 50.6957   1
  22   1   1 196.758 54.1595   1
 -22  -1  -1 157.648 57.3710   1
 -22   1  -1 159.276 55.5896   1
  23   1   1 587.441 72.2977   1
  23  -1   1 629.594 72.4496   1
 -23  -1  -1 558.294 73.6701   1
 -23   1  -1 524.125 68.1278   1
  24   1   1 162.746 48.2936   1
  24  -1   1 170.984 52.4656   1
 -24  -1  -1 128.710 53.8408   1
 -24   1  -1 140.113 53.9756   1
  25   1   1 28.5473 44.6421   1
 -25   2   1-41.3782 47.6886   1
 -25  -2   1-41.8553 50.2290   1
  24  -2  -1 2560.99 147.754   1
 -24  -2   1 2893.91 154.844   1
 -24   2   1 2598.52 149.172   1
  23   2  -1 67.9039 50.9980   1
 -23  -2   1 40.3064 47.3006   1
  22   2  -1-40.7633 42.8152   1
  22  -2  -1 35.1294 42.4189   1
 -22  -2   1-29.6584 48.4046   1
 -22   2   1-5.98553 43.0405   1
  21   2  -1 34.7691 44.4821   1
  21  -2  -1 70.3942 43.1947   1
 -21  -2   1 59.3346 44.6254   1
 -21   2   1 100.719 48.1198   1
  20  -2  -1 733.888 76.8858   1
 -20   2   1 896.039 82.1556   1
  19   2  -1-63.5251 43.6731   1
  19  -2  -1-40.5570 42.5984   1
 -19  -2   1 99.8441 47.6443   1
 -19   2   1 74.0830 47.3167   1
  18   2  -1 400.675 65.7520   1
  18  -2  -1 569.432 65.2089   1
 -18  -2   1 485.177 63.6991   1
 -18   2   1 368.616 58.0643   1
  17   2  -1 1986.04 122.693   1
 -17   2   1 1831.01 117.549   1
  16   2  -1 27.4245 37.9600   1
  16  -2  -1 62.9205 39.6937   1
 -16  -2   1 69.9123 40.1493   1
 -16   2   1 42.1778 36.1920   1
  15   2  -1 2565.95 141.277   1
  15  -2  -1 2291.94 132.859   1
 -15  -2   1 2121.28 131.537   1
 -15   2   1 2580.68 137.904   1
  14   2  -1 40945.1 1533.28   1
 -14  -2   1 40275.7 1534.18   1
  14  -2  -1 41611.2 1534.34   1
  13   2  -1 3948.68 184.994   1
 -13  -2   1 3630.02 181.760   1
 -13   2   1 3749.83 183.256   1
  12  -2  -1 86.8263 34.0733   1
 -12   2   1 82.0495 33.2411   1
  11  -2  -1 5463.57 242.845   1
 -11  -2   1 5584.59 244.641   1
 -11   2   1 5153.90 244.151   1
  10   2  -1 16854.9 622.068   1
  10  -2  -1 16458.0 619.534   1
 -10  -2   1 14901.0 616.912   1
 -10   2   1 16023.7 619.548   1
   9   2  -1 12667.4 513.969   1
   9  -2  -1 12461.1 509.699   1
  -9  -2   1 12860.4 514.680   1
   8   2  -1 154.454 30.1854   1
  -8   2   1 166.322 30.4774   1
  -8  -2   1 183.703 32.1971   1
   8  -2  -1 212.805 31.8362   1
   7   2  -1 28356.8 1024.45   1
  -7   2   1 28942.5 1024.38   1
  -7  -2   1 29427.7 1028.30   1
  -6   2   1 11113.9 451.615   1
   6   2  -1 11693.9 452.224   1
   6  -2  -1 12649.7 452.574   1
  -5   2   1 2914.78 126.909   1
  -5  -2   1 2989.29 129.328   1
   4   2  -1 267100. 10145.5   1
  -4  -2   1 271684. 10145.6   1
  -4   2   1 272145. 10140.3   1
   3   2  -1 64641.2 2289.34   1
  -3   2   1 68490.2 2285.98   1
   3  -2  -1 63630.6 2285.95   1
  -2  -2   1 54839.3 2039.41   1
   2  -2  -1 57345.0 2036.34   1
  -2   2   1 55069.4 2036.32   1
   2   2  -1 56908.5 2039.41   1
   1  -2  -1 5055.89 190.998   1
  -1  -2   1 5070.47 193.818   1
  -1   2   1 5153.69 191.461   1
   1   2  -1 4683.88 193.833   1
   0  -2   1 39759.7 1484.14   1
   0   2  -1 43176.0 1484.09   1
   0   2   1 40810.0 1481.86   1
   0  -2  -1 39339.4 1482.22   1
   1  -2   1 3048.49 119.720   1
   1   2   1 2986.74 118.349   1
   2  -2   1 30941.5 1113.23   1
  -2   2  -1 30715.9 1112.86   1
   2   2   1 29204.2 1112.82   1
  -2  -2  -1 30515.5 1113.36   1
  -3  -2  -1 10947.3 433.141   1
   3   2   1 11780.3 433.001   1
  -3   2  -1 11223.7 431.225   1
   3  -2   1 11659.2 433.072   1
  -4  -2  -1 75675.7 2592.81   1
  -4   2  -1 74983.5 2592.29   1
   4  -2   1 77744.4 2591.09   1
  -5  -2  -1 5735.23 236.106   1
   5   2   1 5737.79 233.963   1
   6   2   1 33725.0 1319.14   1
   6  -2   1 37746.0 1321.34   1
  -6  -2  -1 35160.9 1321.97   1
  -6   2  -1 36168.7 1320.33   1
   7   2   1 29013.6 1087.11   1
   7  -2   1 27882.8 1085.79   1
  -7  -2  -1 29810.7 1089.19   1
  -7   2  -1 29774.4 1086.70   1
   8   2   1 18.2732 27.4620   1
   8  -2   1 48.5869 27.3166   1
  -8  -2  -1 24.0205 25.9653   1
  -8   2  -1 10.4743 23.3480   1
   9   2   1 23254.5 894.380   1
   9  -2   1 24488.7 893.788   1
  -9  -2  -1 22852.4 893.445   1
  -9   2  -1 23609.6 894.540   1
  10   2   1 35178.1 1236.21   1
  10  -2   1 33001.9 1233.05   1
 -10  -2  -1 30963.0 1231.02   1
 -10   2  -1 32454.7 1235.04   1
  11   2   1 1383.48 91.6273   1
 -11  -2  -1 1336.24 90.2581   1
  12   2   1 197.891 44.0172   1
  12  -2   1 250.253 43.8952   1
 -12  -2  -1 190.837 41.8022   1
 -12   2  -1 216.383 42.9498   1
  13   2   1 7177.69 303.999   1
  13  -2   1 6665.00 298.337   1
 -13  -2  -1 7091.42 302.599   1
 -13   2  -1 6595.26 299.130   1
  14  -2   1 6451.88 277.337   1
 -14  -2  -1 6103.82 275.598   1
 -14   2  -1 6585.44 278.651   1
  15   2   1 155.117 42.0989   1
 -15  -2  -1 103.645 45.4821   1
 -15   2  -1 79.9197 40.5045   1
  16   2   1 15699.8 618.602   1
 -16  -2  -1 14956.0 616.135   1
  16  -2   1 15599.2 618.410   1
  17   2   1-5.71062 41.0622   1
  17  -2   1-34.1369 38.3508   1
 -17  -2  -1 23.1244 40.6132   1
 -17   2  -1 28.0908 41.3052   1
  18   2   1 11.3408 40.4630   1
  18  -2   1-5.81311 42.7385   1
 -18  -2  -1-17.8149 45.2131   1
 -18   2  -1 17.1851 41.8092   1
  19   2   1 2365.97 141.299   1
 -19  -2  -1 2412.98 142.366   1
  20  -2   1 702.640 76.2161   1
  20   2   1 830.736 81.4229   1
 -20  -2  -1 959.707 86.0794   1
 -20   2  -1 833.685 81.0116   1
  21   2   1 263.688 56.9325   1
  21  -2   1 151.396 52.6901   1
 -21  -2  -1 180.997 51.0300   1
 -21   2  -1 113.150 50.4069   1
  22   2   1-6.08499 44.0860   1
  22  -2   1-5.78249 44.6195   1
 -22  -2  -1-34.8614 47.6918   1
 -22   2  -1 5.99390 49.1992   1
  23   2   1 223.924 58.0850   1
  23  -2   1 296.038 54.1654   1
 -23  -2  -1 361.182 65.6573   1
 -23   2  -1 283.396 57.0080   1
  24  -2   1 98.1356 41.9651   1
  24   2   1 127.657 48.3024   1
 -24  -2  -1 70.8299 49.4069   1
 -24   2  -1 87.3480 48.4733   1
  25   2   1 134.034 49.6345   1
 -25  -2  -1 115.329 52.9859   1
  26   3  -1 194.269 54.7880   1
 -26  -3   1 320.595 61.5299   1
  25   3  -1 309.849 59.1170   1
 -25  -3   1 432.725 63.6016   1
  24   3  -1 110.233 49.3778   1
  24  -3  -1 66.1391 44.9779   1
 -24  -3   1 139.739 55.3746   1
 -24   3   1 71.1985 49.3866   1
  23   3  -1 1351.06 106.251   1
 -23  -3   1 1530.77 111.747   1
  22   3  -1 279.782 58.4631   1
  22  -3  -1 452.256 63.2203   1
 -22  -3   1 450.450 67.2261   1
 -22   3   1 477.503 64.7085   1
  21   3  -1-5.89896 42.4171   1
  21  -3  -1 29.3164 43.4193   1
 -21  -3   1-6.04593 45.4069   1
 -21   3   1 11.8836 44.9338   1
  20   3  -1 76.6692 47.2757   1
  20  -3  -1 5.76616 41.1546   1
 -20  -3   1 12.0168 41.2011   1
 -20   3   1 5.86325 41.8473   1
  19   3  -1 3847.95 194.001   1
  19  -3  -1 3638.86 188.271   1
 -19  -3   1 3525.66 188.921   1
 -19   3   1 3764.67 191.835   1
  18   3  -1 29.3267 41.2576   1
  18  -3  -1 109.551 43.4130   1
 -18  -3   1 63.2610 41.7166   1
 -18   3   1 22.5491 43.5472   1
  17   3  -1 164.379 47.5037   1
 -17  -3   1 192.696 48.0247   1
  16  -3  -1 191.162 44.1870   1
 -16  -3   1 66.7009 44.8705   1
 -16   3   1 178.458 45.5957   1
  15   3  -1 26882.8 980.771   1
  15  -3  -1 25549.1 977.381   1
 -15  -3   1 25602.4 978.207   1
 -15   3   1 24058.8 973.970   1
  14   3  -1 5391.57 249.751   1
  14  -3  -1 5744.67 250.190   1
 -14  -3   1 5343.76 249.408   1
 -14   3   1 5531.73 248.312   1
  13   3  -1 30750.0 1169.40   1
  13  -3  -1 32828.7 1169.61   1
 -13  -3   1 30359.4 1166.71   1
 -13   3   1 29785.2 1163.55   1
  12   3  -1 541.301 57.1568   1
 -12  -3   1 545.359 57.1194   1
 -12   3   1 602.646 58.5951   1
  11   3  -1 4325.30 203.244   1
  11  -3  -1 4375.76 201.750   1
 -11  -3   1 4637.51 207.176   1
 -11   3   1 4473.82 203.887   1
  10   3  -1 1831.56 104.214   1
 -10   3   1 1900.13 102.781   1
  10  -3  -1 1721.04 98.6237   1
 -10  -3   1 1715.87 102.672   1
   9   3  -1 36903.4 1404.99   1
  -9   3   1 39012.6 1404.11   1
  -9  -3   1 36598.8 1407.50   1
   9  -3  -1 38565.6 1403.17   1
   8   3  -1 564.672 49.3824   1
  -8   3   1 734.928 51.5397   1
  -8  -3   1 608.753 52.4377   1
   8  -3  -1 566.458 47.8783   1
   7   3  -1 3866.40 173.360   1
  -7   3   1 3841.66 170.066   1
   7  -3  -1 4117.93 171.707   1
  -7  -3   1 3885.98 173.914   1
  -6  -3   1 5239.58 209.989   1
   6   3  -1 4751.02 207.969   1
   5  -3  -1 50890.3 1850.45   1
  -5  -3   1 51103.1 1855.13   1
   5   3  -1 50215.2 1855.69   1
  -5   3   1 50171.4 1850.03   1
  -4  -3   1 3164.65 138.612   1
   4   3  -1 3038.56 138.112   1
  -4   3   1 3283.99 134.862   1
   4  -3  -1 3216.07 135.277   1
  -3  -3   1 1005.04 58.2036   1
  -3   3   1 1048.42 54.4226   1
   3   3  -1 923.676 57.0344   1
   2  -3  -1 7473.84 284.268   1
   2   3  -1 7566.79 286.978   1
  -2   3   1 7249.81 283.326   1
  -2  -3   1 7367.78 286.634   1
  -1  -3   1 789.856 45.6192   1
   1  -3  -1 822.745 43.8687   1
   1   3  -1 775.793 45.9613   1
  -1   3   1 751.762 43.7724   1
   0  -3   1 41721.0 1466.49   1
   0   3  -1 39225.0 1465.36   1
   0   3   1 39690.3 1463.72   1
   0  -3  -1 39810.8 1464.20   1
  -1   3  -1 381794. 14014.9   1
   1  -3   1 401568. 14015.8   1
   1   3   1 395380. 14014.4   1
  -1  -3  -1 371372. 14014.7   1
  -2   3  -1 1799.40 89.1132   1
   2  -3   1 1934.79 91.0489   1
   2   3   1 1994.74 89.9806   1
  -2  -3  -1 1918.31 89.8684   1
   3  -3   1 3245.56 145.136   1
  -3   3  -1 3264.90 143.387   1
   3   3   1 3560.36 146.635   1
  -3  -3  -1 3374.67 144.550   1
   4   3   1 4080.74 176.635   1
  -4  -3  -1 4225.74 176.530   1
  -5  -3  -1 2318.42 109.533   1
   5   3   1 2154.36 106.542   1
  -5   3  -1 2337.43 108.470   1
   5  -3   1 1963.39 107.177   1
  -6  -3  -1 5186.00 223.528   1
   6   3   1 4902.36 215.660   1
  -6   3  -1 5235.67 218.620   1
   6  -3   1 5411.61 220.546   1
  -7  -3  -1 2138.46 116.911   1
  -7   3  -1 2341.07 116.856   1
   7  -3   1 2419.86 118.374   1
   7   3   1 2269.66 116.855   1
   8   3   1 29554.4 1114.45   1
   8  -3   1 30040.5 1113.42   1
  -8  -3  -1 28780.8 1114.61   1
  -8   3  -1 30540.1 1115.36   1
   9   3   1 8036.29 340.378   1
   9  -3   1 8634.25 340.973   1
  -9  -3  -1 8214.42 343.123   1
  -9   3  -1 8172.67 341.007   1
  10  -3   1 23181.2 872.860   1
 -10   3  -1 22594.7 872.371   1
  11   3   1 50522.6 1728.06   1
 -11  -3  -1 42793.0 1717.36   1
  12   3   1 143.403 40.2066   1
  12  -3   1 189.239 42.1406   1
 -12  -3  -1 63.6070 36.2978   1
 -12   3  -1 154.750 40.7437   1
  13   3   1 1405.73 100.015   1
  13  -3   1 1436.12 96.9202   1
 -13  -3  -1 1445.85 101.498   1
 -13   3  -1 1621.97 101.261   1
  14   3   1 909.228 78.5931   1
 -14  -3  -1 992.801 82.7174   1
 -14   3  -1 978.333 81.6305   1
  15  -3   1 18103.9 715.565   1
 -15   3  -1 18388.0 717.290   1
  16   3   1 3352.68 172.773   1
  16  -3   1 3241.48 168.493   1
 -16  -3  -1 3133.04 168.547   1
 -16   3  -1 2881.13 163.727   1
  17   3   1 1888.56 119.631   1
  17  -3   1 1674.61 110.904   1
 -17  -3  -1 1465.50 109.494   1
 -17   3  -1 1757.85 114.410   1
  18  -3   1 3544.35 184.432   1
 -18  -3  -1 3906.88 192.909   1
 -18   3  -1 3289.10 182.968   1
  19   3   1 808.861 79.2985   1
  20   3   1 179.451 48.8311   1
  20  -3   1 146.130 50.6370   1
 -20  -3  -1 181.877 52.4852   1
 -20   3  -1 266.585 56.1681   1
  21  -3   1 1738.50 114.016   1
 -21   3  -1 1370.53 106.176   1
  22   3   1 515.010 68.5152   1
  22  -3   1 640.625 72.7005   1
 -22  -3  -1 679.373 74.6612   1
 -22   3  -1 548.925 71.2326   1
  23  -3   1 5.93410 42.3493   1
 -23   3  -1-40.9929 45.1904   1
  24   3   1 1333.68 102.796   1
  24  -3   1 1388.65 105.974   1
 -24   3  -1 1356.04 104.097   1
 -24  -3  -1 1420.26 105.612   1
  25   3   1 231.453 56.2758   1
 -25  -3  -1 235.943 57.3432   1
  26   4  -1 22.8745 43.2512   1
 -26  -4   1 16.4273 46.7437   1
  25   4  -1-22.4435 44.1474   1
 -25  -4   1-22.8845 48.0453   1
  24  -4  -1 1638.76 117.091   1
 -24   4   1 1810.28 121.807   1
  23   4  -1 789.890 80.0758   1
  23  -4  -1 746.059 79.2424   1
 -23  -4   1 960.880 88.2402   1
 -23   4   1 821.827 82.0014   1
  22  -4  -1 186.601 52.3160   1
 -22   4   1 165.555 55.2541   1
  21   4  -1 199.676 54.6845   1
  21  -4  -1 293.730 56.7343   1
 -21  -4   1 292.928 57.3227   1
 -21   4   1 435.480 61.0783   1
  20   4  -1-12.1628 40.9958   1
  20  -4  -1-23.6855 41.6019   1
 -20  -4   1 35.7260 45.9466   1
 -20   4   1 64.2377 42.6256   1
  19   4  -1 767.639 75.7793   1
  19  -4  -1 807.615 79.7392   1
 -19  -4   1 789.744 78.5065   1
 -19   4   1 779.337 77.1340   1
  18   4  -1 57.5289 44.6998   1
  18  -4  -1 5.63614 38.9834   1
 -18   4   1 50.3449 41.4445   1
 -17  -4   1 74.1872 43.2384   1
  16   4  -1 2794.47 157.223   1
  16  -4  -1 2620.10 151.036   1
 -16  -4   1 2663.93 152.573   1
 -16   4   1 2988.74 153.823   1
  15   4  -1 26.5850 38.5258   1
  15  -4  -1 30.4342 33.9011   1
 -15  -4   1-5.28379 36.2307   1
 -15   4   1 20.1754 35.1575   1
  14   4  -1 51134.5 1983.74   1
  14  -4  -1 57275.9 1985.72   1
 -14  -4   1 51391.9 1980.83   1
 -14   4   1 53849.4 1981.86   1
  13   4  -1 1677.51 109.561   1
  13  -4  -1 2059.95 114.784   1
 -13   4   1 1783.68 109.672   1
 -13  -4   1 1905.08 114.126   1
 -12  -4   1 6483.14 278.840   1
  12   4  -1 6215.21 276.665   1
  11   4  -1 3663.60 177.928   1
 -11   4   1 3878.92 176.837   1
 -11  -4   1 3575.31 178.138   1
  10   4  -1 23975.4 938.234   1
 -10   4   1 24252.6 936.648   1
 -10  -4   1 25324.4 946.621   1
  10  -4  -1 25829.5 940.711   1
   9   4  -1 1353.01 84.6241   1
   9  -4  -1 1360.05 83.1580   1
  -9  -4   1 1497.16 89.3686   1
  -9   4   1 1281.01 83.2051   1
   8  -4  -1 46621.9 1693.30   1
  -8  -4   1 43358.4 1695.00   1
  -8   4   1 46949.3 1692.35   1
   8   4  -1 46415.3 1697.70   1
   7  -4  -1 2248.64 109.596   1
  -7  -4   1 2285.86 114.822   1
  -7   4   1 2254.03 110.314   1
   7   4  -1 2200.02 113.276   1
   6  -4  -1 30592.0 1182.58   1
  -6  -4   1 32924.6 1189.92   1
   6   4  -1 32348.1 1189.55   1
  -6   4   1 32271.7 1183.06   1
  -5  -4   1 10914.6 432.772   1
   5   4  -1 11306.8 432.194   1
  -4  -4   1 103902. 3694.23   1
   4  -4  -1 105230. 3690.31   1
  -4   4   1 101967. 3688.98   1
   4   4  -1 94274.7 3693.39   1
  -3   4   1 3816.93 155.449   1
   3  -4  -1 3589.21 157.988   1
  -2   4   1 5656.79 220.604   1
   2  -4  -1 5399.30 220.222   1
  -1   4   1 57150.4 2027.86   1
   1   4  -1 51606.7 2029.13   1
  -1  -4   1 57162.5 2030.37   1
   1  -4  -1 56099.7 2026.60   1
   0  -4  -1 104449. 3698.40   1
   0   4   1 99609.3 3696.98   1
   0   4  -1 101181. 3699.37   1
   0  -4   1 101911. 3699.84   1
  -1  -4  -1 5272.57 211.772   1
   1  -4   1 5259.74 213.209   1
  -1   4  -1 5087.46 211.572   1
   1   4   1 5302.99 211.070   1
   3  -4   1 1421.70 75.8737   1
  -3   4  -1 1443.41 75.6651   1
  -3  -4  -1 1377.08 76.2854   1
   3   4   1 1293.86 75.1045   1
   4  -4   1 6789.35 278.757   1
  -4   4  -1 7106.19 279.103   1
  -4  -4  -1 6638.75 280.472   1
   4   4   1 7239.05 283.623   1
   5  -4   1 14090.9 542.611   1
  -5   4  -1 14726.9 541.844   1
  -5  -4  -1 14342.4 542.668   1
   5   4   1 13251.5 541.133   1
   6  -4   1 117520. 4369.48   1
  -6   4  -1 123945. 4370.21   1
  -6  -4  -1 118612. 4372.24   1
   6   4   1 119803. 4371.91   1
   7  -4   1 5563.08 239.953   1
  -7   4  -1 5465.88 239.541   1
   7   4   1 5696.22 239.882   1
  -7  -4  -1 5697.74 243.525   1
  -8  -4  -1 630.026 55.3384   1
   8   4   1 505.036 50.6968   1
  -8   4  -1 562.802 52.3550   1
   8  -4   1 555.027 51.9869   1
  -9  -4  -1 39407.9 1446.85   1
   9  -4   1 38561.0 1444.16   1
  -9   4  -1 38742.5 1443.40   1
   9   4   1 38171.1 1444.39   1
 -10   4  -1 8291.84 348.877   1
  10  -4   1 8448.12 351.915   1
 -10  -4  -1 8622.98 354.247   1
  10   4   1 8438.55 352.084   1
 -11   4  -1 18981.6 719.027   1
  11  -4   1 19232.9 721.409   1
 -11  -4  -1 17825.4 719.297   1
  11   4   1 18097.2 720.022   1
 -12   4  -1 25665.9 950.979   1
  12  -4   1 24662.3 951.628   1
 -12  -4  -1 24486.9 948.354   1
  12   4   1 24506.9 950.964   1
 -13   4  -1 8920.51 365.080   1
  13  -4   1 8976.93 367.023   1
 -13  -4  -1 8236.71 363.562   1
  13   4   1 8358.19 365.845   1
 -14   4  -1 11017.5 443.369   1
 -14  -4  -1 11740.2 449.256   1
  14   4   1 10874.8 445.280   1
 -15   4  -1 1422.35 99.2391   1
  15  -4   1 1247.91 98.0824   1
 -15  -4  -1 1299.75 98.7594   1
  15   4   1 1423.21 101.012   1
 -16   4  -1 5362.76 258.383   1
  16  -4   1 5724.51 262.346   1
 -16  -4  -1 5721.25 264.697   1
  16   4   1 5805.65 263.750   1
 -17   4  -1 118.505 48.5065   1
  17  -4   1 17.0589 40.3612   1
 -17  -4  -1 76.4379 42.6908   1
  17   4   1 105.834 44.5522   1
 -18   4  -1 2100.45 134.343   1
  18  -4   1 2415.10 140.156   1
 -19  -4  -1 2077.70 131.592   1
  19   4   1 2085.25 131.867   1
 -20   4  -1 269.650 58.8806   1
  20  -4   1 155.257 53.8282   1
 -20  -4  -1 260.074 55.0322   1
  20   4   1 83.8623 48.2191   1
 -21   4  -1 35.2096 43.1443   1
  21  -4   1-5.97339 43.2761   1
 -21  -4  -1-36.1545 47.7029   1
  21   4   1 23.5154 46.8300   1
 -22   4  -1 99.3738 49.6254   1
  22  -4   1 107.102 49.9515   1
 -22  -4  -1 183.744 55.7604   1
  22   4   1 178.326 50.6674   1
 -23   4  -1 191.491 57.3501   1
  23  -4   1 171.630 52.5449   1
 -23  -4  -1 202.946 54.7221   1
  23   4   1 175.454 48.2508   1
 -24   4  -1 137.889 51.7030   1
  24  -4   1 110.460 47.2573   1
  24   4   1 146.014 47.2705   1
 -24  -4  -1 259.269 56.7542   1
 -25  -4  -1 780.125 81.3826   1
  26   5  -1 53.9528 43.2860   1
 -24  -5   1 94.4466 53.3609   1
  24   5  -1 69.0837 47.6169   1
  23  -5  -1 1721.57 115.143   1
  23   5  -1 1610.65 113.238   1
 -23  -5   1 1617.77 115.818   1
 -23   5   1 1539.28 111.022   1
 -22   5   1 963.376 87.5118   1
  22   5  -1 908.262 85.5758   1
 -22  -5   1 966.510 87.5949   1
  22  -5  -1 915.512 85.0818   1
  21   5  -1 1007.47 91.0697   1
  21  -5  -1 1023.78 91.2826   1
 -21  -5   1 951.134 86.1457   1
 -21   5   1 990.748 90.2627   1
  20   5  -1 41.9717 44.7262   1
 -20  -5   1 6.02466 44.6228   1
  19   5  -1 1256.17 97.5401   1
  19  -5  -1 1265.48 99.2898   1
 -19  -5   1 1454.34 103.345   1
 -19   5   1 1217.58 97.5929   1
  18   5  -1 2241.79 130.371   1
  18  -5  -1 1744.99 122.222   1
 -18  -5   1 1960.08 126.316   1
 -18   5   1 2026.63 124.650   1
  17   5  -1 156.221 51.0119   1
  17  -5  -1 221.240 49.3786   1
 -17  -5   1 154.795 48.8351   1
 -17   5   1 180.312 45.5683   1
  16   5  -1 713.588 71.9656   1
 -16  -5   1 556.445 67.0496   1
 -16   5   1 735.272 70.2919   1
  16  -5  -1 664.139 68.1643   1
 -15   5   1 3519.87 185.280   1
  15  -5  -1 4145.85 194.043   1
 -14  -5   1 132.137 42.5287   1
  14  -5  -1 78.3569 38.4660   1
 -14   5   1 88.6834 39.4261   1
  14   5  -1 115.667 36.8969   1
 -13   5   1 39548.1 1462.27   1
  13  -5  -1 40004.3 1464.05   1
 -13  -5   1 39195.3 1466.23   1
  13   5  -1 37447.9 1463.30   1
  12  -5  -1 4791.17 217.271   1
 -12   5   1 4571.28 214.118   1
  12   5  -1 4546.60 217.491   1
 -12  -5   1 4942.18 222.033   1
  11  -5  -1 16812.1 653.848   1
 -11   5   1 16800.6 653.664   1
 -11  -5   1 18293.5 666.581   1
  11   5  -1 15869.5 652.960   1
 -10   5   1 4974.16 220.169   1
   9  -5  -1 14065.7 519.609   1
  -9   5   1 12814.1 515.090   1
   9   5  -1 13390.3 521.912   1
  -9  -5   1 12540.2 518.575   1
   8  -5  -1 4226.75 184.934   1
  -8   5   1 4045.47 182.772   1
   8   5  -1 4103.20 189.110   1
  -8  -5   1 3950.39 187.836   1
   7  -5  -1 30926.0 1161.70   1
  -7   5   1 30532.9 1160.15   1
   7   5  -1 32381.9 1169.94   1
  -7  -5   1 31135.1 1166.62   1
   6  -5  -1 10316.7 400.496   1
  -6   5   1 10975.1 400.745   1
  -6  -5   1 9792.37 404.003   1
   6   5  -1 9450.55 403.000   1
  -5  -5   1 63639.6 2328.94   1
   5  -5  -1 63817.5 2324.89   1
  -5   5   1 65052.6 2324.27   1
   5   5  -1 61268.7 2327.69   1
  -4  -5   1 30363.1 1114.53   1
   4   5  -1 29983.2 1113.14   1
  -4   5   1 29000.9 1108.06   1
   4  -5  -1 30500.0 1110.49   1
   3  -5  -1 42282.4 1522.77   1
   3   5  -1 39585.2 1524.12   1
  -3   5   1 42378.0 1520.43   1
  -3  -5   1 40931.6 1525.06   1
   2   5  -1 14268.2 558.088   1
  -2  -5   1 15054.3 558.972   1
  -1  -5   1 25381.3 943.848   1
   1   5  -1 25286.3 943.579   1
   0  -5   1 58855.9 2126.24   1
   0   5   1 59066.8 2123.84   1
   0   5  -1 55709.2 2124.36   1
   0  -5  -1 58640.3 2124.91   1
   1  -5   1 114014. 3989.29   1
   1   5   1 106448. 3987.01   1
  -1   5  -1 108153. 3986.93   1
  -1  -5  -1 110003. 3987.06   1
   2  -5   1 830.911 54.8076   1
  -2   5  -1 714.425 53.0232   1
   2   5   1 698.350 52.8550   1
  -2  -5  -1 883.307 55.2298   1
  -3   5  -1 113715. 4158.88   1
   3  -5   1 114338. 4159.43   1
   3   5   1 114180. 4159.71   1
  -3  -5  -1 114847. 4161.15   1
   4  -5   1 1295.95 78.9611   1
  -4   5  -1 1405.78 80.2709   1
   4   5   1 1493.55 82.8549   1
  -4  -5  -1 1494.63 82.9243   1
  -5   5  -1 18117.2 651.476   1
   5   5   1 19191.4 657.241   1
  -5  -5  -1 17923.6 653.397   1
   6  -5   1 100.036 29.1384   1
  -6   5  -1 66.6090 27.0428   1
   6   5   1 84.9928 28.5609   1
  -6  -5  -1 103.943 29.9288   1
   7  -5   1 69.8956 27.9630   1
  -7   5  -1 56.8769 30.6359   1
   7   5   1 81.0709 30.5019   1
  -7  -5  -1 108.382 32.0808   1
   8  -5   1 25357.7 932.947   1
  -8   5  -1 24758.3 932.129   1
   8   5   1 24154.1 932.655   1
  -8  -5  -1 24110.8 935.718   1
   9  -5   1 25465.6 949.572   1
  -9   5  -1 25357.8 950.734   1
  -9  -5  -1 28132.2 962.401   1
  10  -5   1 35738.3 1381.89   1
 -10   5  -1 38673.5 1385.56   1
 -10  -5  -1 36552.2 1387.03   1
  10   5   1 37015.2 1386.07   1
  11   5   1 15561.4 622.871   1
  11  -5   1 15788.7 622.015   1
 -11  -5  -1 15721.3 624.167   1
 -11   5  -1 16089.9 621.587   1
  12  -5   1 2002.07 124.278   1
 -12  -5  -1 2121.87 127.926   1
  12   5   1 2207.31 126.105   1
 -13   5  -1 2285.18 128.755   1
  13  -5   1 2187.67 127.944   1
 -13  -5  -1 2155.44 129.746   1
  13   5   1 2176.79 130.822   1
  14  -5   1 8936.04 378.182   1
 -15  -5  -1 5021.75 237.507   1
  15   5   1 4804.17 234.675   1
 -16   5  -1 143.710 48.4843   1
  16  -5   1 67.4400 40.1690   1
 -16  -5  -1 22.8978 40.9131   1
  16   5   1 33.9153 36.8361   1
 -17   5  -1 39.5802 41.6020   1
  17  -5   1 51.7214 45.5228   1
 -17  -5  -1 12.0805 46.0174   1
  17   5   1 72.8888 45.5107   1
 -18   5  -1 454.684 62.2082   1
  18  -5   1 337.872 58.5563   1
 -18  -5  -1 277.500 54.6021   1
  18   5   1 330.983 58.2080   1
  19  -5   1 111.495 44.5351   1
 -19   5  -1 117.191 47.1136   1
 -19  -5  -1 84.0690 46.1817   1
 -20   5  -1 3544.61 186.846   1
  20  -5   1 3545.44 184.585   1
  20   5   1 3405.65 185.556   1
 -21   5  -1 23.6569 43.4879   1
  21   5   1 36.0675 43.8799   1
 -21  -5  -1-5.93714 47.2996   1
  21  -5   1 23.5981 41.7792   1
  22   5   1 836.636 81.7949   1
  22  -5   1 886.680 84.0007   1
 -22   5  -1 904.655 86.5646   1
 -22  -5  -1 930.369 85.7887   1
 -23  -5  -1 983.287 87.4026   1
  23   5   1 938.541 83.9166   1
 -24   5  -1 682.821 79.4927   1
 -24  -5  -1 727.446 77.7322   1
  24   5   1 610.972 70.2143   1
  25   6  -1-16.7255 44.9573   1
 -25  -6   1-5.71887 46.9419   1
  24   6  -1 828.691 84.7773   1
 -24  -6   1 901.529 88.1518   1
 -23   6   1 847.030 83.3897   1
  22   6  -1 3993.53 200.974   1
 -22   6   1 3632.62 195.747   1
  22  -6  -1 3940.02 198.376   1
 -22  -6   1 3937.90 200.747   1
 -21   6   1 787.813 77.7756   1
  21  -6  -1 898.872 80.8607   1
  20   6  -1 1603.89 108.457   1
 -20   6   1 1502.44 108.019   1
  20  -6  -1 1539.13 108.243   1
 -20  -6   1 1395.77 107.438   1
  19   6  -1 837.603 79.7770   1
  19  -6  -1 708.045 72.9626   1
 -19   6   1 758.584 75.4347   1
 -19  -6   1 786.825 81.4811   1
  18  -6  -1 3949.64 195.614   1
 -18   6   1 3801.93 193.972   1
 -18  -6   1 3654.49 195.717   1
  17   6  -1 117.255 49.7776   1
  17  -6  -1 145.152 43.9246   1
 -17   6   1 147.324 45.0928   1
 -17  -6   1 167.664 47.9910   1
  16   6  -1 5605.86 241.972   1
 -16  -6   1 4398.37 231.472   1
  15   6  -1 26.2499 33.8751   1
 -15  -6   1 67.2747 41.8483   1
  15  -6  -1 112.629 40.3134   1
 -15   6   1 5.12654 36.0586   1
 -14   6   1 1082.19 83.9015   1
  14  -6  -1 1220.85 88.8604   1
 -14  -6   1 1013.31 86.2448   1
  14   6  -1 1238.02 90.0206   1
  13  -6  -1 945.304 76.1180   1
  13   6  -1 927.558 79.1144   1
 -13   6   1 915.765 74.2168   1
 -13  -6   1 834.538 77.7286   1
  12  -6  -1 28755.6 1036.41   1
 -12  -6   1 29121.0 1044.43   1
 -12   6   1 26615.9 1030.69   1
 -11  -6   1 243.589 46.9375   1
  11   6  -1 292.026 45.8312   1
  10  -6  -1 4126.41 189.168   1
  10   6  -1 3961.67 190.035   1
 -10  -6   1 3923.36 189.249   1
 -10   6   1 3915.62 185.616   1
   9   6  -1 1855.40 106.859   1
  -9   6   1 1846.51 103.165   1
  -9  -6   1 1687.81 104.526   1
   8  -6  -1 905.480 64.9252   1
   8   6  -1 845.192 68.3269   1
  -8   6   1 824.042 62.4489   1
  -8  -6   1 864.229 67.5737   1
   7  -6  -1 5070.96 216.957   1
   7   6  -1 4921.80 220.481   1
  -7  -6   1 5108.56 222.857   1
  -7   6   1 4813.01 214.863   1
  -6  -6   1 9527.57 386.305   1
   6  -6  -1 9200.31 378.652   1
  -6   6   1 9561.58 378.911   1
   6   6  -1 9860.04 384.875   1
  -5  -6   1 7494.86 302.826   1
   5   6  -1 7480.15 302.501   1
  -5   6   1 7282.43 297.018   1
   5  -6  -1 7091.09 299.262   1
   4  -6  -1 9658.38 359.766   1
   4   6  -1 7715.31 360.057   1
  -4   6   1 10034.4 359.719   1
  -4  -6   1 8524.37 362.397   1
   3  -6  -1 10113.6 403.496   1
   3   6  -1 10120.0 405.975   1
  -3   6   1 10550.1 403.510   1
  -3  -6   1 10445.4 407.622   1
   2  -6  -1 127067. 4761.90   1
   2   6  -1 130422. 4765.06   1
  -2   6   1 137157. 4763.80   1
  -2  -6   1 129350. 4765.75   1
  -1  -6   1 47323.0 1713.37   1
   1  -6  -1 47036.2 1710.85   1
  -1   6   1 46175.8 1709.98   1
   1   6  -1 45360.4 1712.14   1
   0  -6   1 104666. 3911.81   1
   0   6   1 107203. 3911.93   1
   0   6  -1 110895. 3916.11   1
   0  -6  -1 107273. 3912.37   1
   1  -6   1 13631.5 528.515   1
   1   6   1 14283.6 529.041   1
  -1   6  -1 13516.8 527.365   1
  -1  -6  -1 13477.9 527.987   1
   2  -6   1 99984.6 3768.79   1
   2   6   1 101467. 3766.80   1
  -2   6  -1 105413. 3766.88   1
  -2  -6  -1 106327. 3768.21   1
   3  -6   1 942.425 68.0623   1
   3   6   1 1018.62 66.8300   1
  -3  -6  -1 1098.92 70.4004   1
  -4   6  -1 15513.9 592.622   1
   4  -6   1 14989.5 594.015   1
   4   6   1 14846.6 593.255   1
  -4  -6  -1 16295.6 597.200   1
   5  -6   1 18946.0 727.740   1
  -5   6  -1 19081.1 728.085   1
  -5  -6  -1 19405.9 731.990   1
   5   6   1 18995.3 730.377   1
   6  -6   1 5808.97 245.762   1
  -6   6  -1 5550.21 244.349   1
  -6  -6  -1 5521.36 248.017   1
   6   6   1 6005.20 250.421   1
   7  -6   1 11124.0 448.718   1
  -7   6  -1 11561.3 449.235   1
  -7  -6  -1 11189.6 449.654   1
   7   6   1 11040.3 449.827   1
   8  -6   1 17236.1 677.766   1
  -8   6  -1 17251.5 676.772   1
  -8  -6  -1 17542.1 680.119   1
   8   6   1 17952.9 681.044   1
  -9  -6  -1 4015.49 189.523   1
   9   6   1 3718.95 183.773   1
  10  -6   1 5706.57 245.824   1
 -10   6  -1 5453.74 241.760   1
 -10  -6  -1 5659.18 250.403   1
  10   6   1 4855.96 237.562   1
 -11   6  -1 19686.6 748.845   1
 -11  -6  -1 20645.0 756.315   1
  11   6   1 19935.7 751.722   1
  12  -6   1 3290.24 165.601   1
  12   6   1 3151.25 166.598   1
 -12   6  -1 3163.35 162.992   1
 -12  -6  -1 3127.53 166.793   1
  13  -6   1 711.994 69.5453   1
  14  -6   1 7381.69 310.277   1
  14   6   1 7189.94 310.532   1
 -14   6  -1 7046.89 307.143   1
 -14  -6  -1 6334.77 304.986   1
  15  -6   1 821.248 75.4460   1
  15   6   1 1024.18 84.1327   1
 -15  -6  -1 848.559 78.9414   1
 -16   6  -1 88.4159 43.2715   1
  16   6   1 28.7430 39.4942   1
  16  -6   1 98.3011 41.9382   1
 -16  -6  -1 74.7244 43.5427   1
 -17   6  -1 1206.34 93.7965   1
  17  -6   1 1270.40 95.1579   1
  18   6   1 57.8311 40.0895   1
 -18  -6  -1 120.868 52.4942   1
  19  -6   1 8099.75 343.691   1
  19   6   1 7810.22 342.837   1
 -19  -6  -1 7559.95 343.482   1
 -19   6  -1 7564.53 339.965   1
 -20   6  -1 92.8592 47.2520   1
  20  -6   1 125.756 46.2688   1
 -20  -6  -1 138.155 48.8931   1
  20   6   1 90.3121 46.3261   1
 -21  -6  -1 5061.50 233.877   1
 -21   6  -1 4482.59 226.494   1
  21  -6   1 4632.02 228.090   1
  21   6   1 4733.74 231.592   1
 -22  -6  -1 898.804 88.1666   1
 -22   6  -1 781.246 81.7775   1
  22  -6   1 709.960 77.6625   1
  22   6   1 1034.40 88.8482   1
 -23  -6  -1 1017.76 90.6925   1
 -23   6  -1 780.509 81.6685   1
  23   6   1 748.934 80.2890   1
  23  -6   1 783.006 79.4813   1
 -24  -6  -1 295.655 61.5215   1
  24   6   1 352.230 61.7745   1
 -25  -7   1 304.703 61.7772   1
  25   7  -1 374.136 62.1520   1
 -23  -7   1 1319.32 102.048   1
  23   7  -1 1351.71 103.855   1
 -22  -7   1 438.117 68.2263   1
  22   7  -1 617.070 72.5466   1
 -21  -7   1 4128.25 206.997   1
 -21   7   1 3761.15 199.328   1
  21  -7  -1 4101.30 204.421   1
  21   7  -1 3892.59 200.357   1
 -20  -7   1 201.185 55.8572   1
 -20   7   1 178.837 51.5279   1
  20  -7  -1 208.847 53.0037   1
  20   7  -1 181.041 51.6367   1
 -19   7   1 22.7404 40.5677   1
  19  -7  -1 5.91524 40.5540   1
  19   7  -1-23.3825 39.0620   1
 -18   7   1 358.382 56.8247   1
  18  -7  -1 347.681 58.2577   1
 -18  -7   1 338.521 59.3714   1
 -17  -7   1 4869.99 242.496   1
 -17   7   1 5125.87 242.322   1
  17  -7  -1 5003.64 242.541   1
  17   7  -1 5577.74 248.103   1
 -16  -7   1 1232.60 96.4472   1
 -16   7   1 1118.82 89.6020   1
  16  -7  -1 1236.14 93.3427   1
  16   7  -1 1263.60 94.0155   1
 -15  -7   1 4011.92 205.945   1
  15  -7  -1 4246.89 206.326   1
  15   7  -1 4252.31 207.444   1
 -15   7   1 4176.10 203.962   1
  14  -7  -1 4270.67 198.636   1
 -14   7   1 3808.20 190.435   1
  14   7  -1 3867.33 195.607   1
 -14  -7   1 3732.77 194.738   1
  13  -7  -1 12699.3 489.315   1
 -13   7   1 11334.4 480.771   1
  13   7  -1 11355.6 484.111   1
 -13  -7   1 12561.1 494.212   1
  12  -7  -1 2151.79 123.457   1
 -12   7   1 2093.39 120.572   1
  12   7  -1 2069.33 124.315   1
 -12  -7   1 2118.66 125.671   1
  11  -7  -1 13697.6 583.085   1
 -11   7   1 15622.7 584.985   1
  11   7  -1 14686.5 586.931   1
 -11  -7   1 15034.3 587.907   1
  10   7  -1 8129.87 343.806   1
 -10  -7   1 8014.66 342.320   1
   9  -7  -1 1569.04 96.2226   1
  -9   7   1 1504.81 93.6067   1
  -9  -7   1 1471.40 97.5743   1
   9   7  -1 1487.09 97.3423   1
  -8   7   1 796.438 63.0344   1
   8   7  -1 819.407 70.0488   1
  -8  -7   1 715.817 66.0958   1
  -7   7   1 47467.9 1722.41   1
   7  -7  -1 45566.4 1721.45   1
  -6  -7   1 44.8674 32.7101   1
   6  -7  -1 14.4886 23.5849   1
   6   7  -1 59.5212 28.7692   1
  -6   7   1 17.3124 22.7548   1
  -5  -7   1 24077.8 905.722   1
   5   7  -1 24143.0 905.894   1
  -5   7   1 23133.1 900.374   1
   5  -7  -1 24387.3 903.795   1
  -4  -7   1 2865.54 139.313   1
   4   7  -1 2831.66 138.950   1
  -4   7   1 2809.09 133.725   1
   4  -7  -1 2547.71 133.216   1
  -3  -7   1 30828.1 1126.95   1
   3   7  -1 29849.1 1125.42   1
  -3   7   1 29485.1 1121.87   1
   3  -7  -1 30198.6 1124.82   1
  -2  -7   1 1192.12 75.9272   1
   2   7  -1 1274.76 77.3402   1
  -2   7   1 1218.96 75.3576   1
   2  -7  -1 1083.33 74.2593   1
   1   7  -1 69702.3 2481.79   1
  -1   7   1 67553.6 2479.39   1
  -1  -7   1 68062.5 2481.94   1
   1  -7  -1 65342.1 2478.94   1
   0  -7  -1 3007.70 137.954   1
   0   7   1 2988.95 137.419   1
   0   7  -1 2855.80 137.531   1
   0  -7   1 2535.14 134.927   1
  -1  -7  -1 2362.37 116.012   1
   1   7   1 2078.51 112.534   1
  -1   7  -1 2133.37 112.470   1
   1  -7   1 2323.38 115.922   1
  -2  -7  -1 5198.21 220.315   1
   2   7   1 5224.70 219.023   1
  -2   7  -1 5142.38 218.594   1
   2  -7   1 4586.07 217.728   1
  -3  -7  -1 81969.9 2879.86   1
   3   7   1 74489.8 2876.53   1
  -3   7  -1 77765.5 2877.58   1
   3  -7   1 80309.2 2879.38   1
   4  -7   1 20100.4 750.424   1
   4   7   1 18746.9 748.070   1
  -4  -7  -1 20034.8 752.822   1
   5  -7   1 1998.61 111.407   1
  -5  -7  -1 2061.61 114.977   1
  -5   7  -1 2075.43 113.563   1
   5   7   1 2036.41 112.449   1
   6  -7   1 324.571 42.8659   1
  -6   7  -1 281.247 41.3792   1
   7  -7   1 183.027 39.5165   1
  -7  -7  -1 187.687 37.0363   1
   7   7   1 205.016 38.0069   1
  -7   7  -1 153.800 35.5317   1
   8  -7   1 554.210 56.0826   1
  -8  -7  -1 496.678 56.1728   1
   8   7   1 402.975 53.2048   1
  -8   7  -1 590.035 56.2174   1
   9  -7   1 22561.0 902.501   1
  -9  -7  -1 23273.2 904.751   1
   9   7   1 24234.2 906.687   1
  -9   7  -1 24248.9 902.011   1
  10  -7   1 24220.3 916.898   1
 -10  -7  -1 22819.2 915.884   1
  10   7   1 23557.1 915.993   1
 -10   7  -1 24984.4 916.034   1
  11  -7   1 2363.75 135.585   1
 -11  -7  -1 2454.88 139.092   1
  11   7   1 2275.60 131.007   1
 -11   7  -1 2351.63 133.418   1
 -12  -7  -1 3889.67 193.022   1
  12  -7   1 4130.36 193.507   1
  13  -7   1 9003.91 359.424   1
 -13   7  -1 7852.31 349.936   1
  13   7   1 8337.42 354.169   1
 -13  -7  -1 7762.62 351.833   1
  14  -7   1 1721.13 112.254   1
 -14   7  -1 1702.89 109.073   1
  14   7   1 1928.79 116.368   1
  15  -7   1 2344.25 134.209   1
  15   7   1 2272.37 131.878   1
 -15  -7  -1 2018.72 127.774   1
  16   7   1 277.528 52.8788   1
  16  -7   1 338.340 57.7891   1
 -16  -7  -1 288.573 52.2007   1
 -16   7  -1 314.103 54.0963   1
  17   7   1 93.6182 48.6739   1
 -17   7  -1 67.4237 44.8576   1
  17  -7   1 64.1463 40.7516   1
 -17  -7  -1 111.213 46.4347   1
  18   7   1 1542.07 109.832   1
 -18  -7  -1 1374.52 108.254   1
 -18   7  -1 1497.00 106.786   1
  18  -7   1 1648.25 110.154   1
  19   7   1 6212.68 280.709   1
 -19  -7  -1 6330.42 283.314   1
 -19   7  -1 5791.60 276.465   1
  19  -7   1 5980.27 279.873   1
 -20  -7  -1 6441.55 287.389   1
 -20   7  -1 5922.54 280.435   1
  20  -7   1 6055.40 282.622   1
  21   7   1-29.6980 47.0617   1
 -21   7  -1 80.3618 45.7670   1
  21  -7   1 107.489 47.3150   1
  22   7   1 739.550 79.6315   1
 -22  -7  -1 699.396 77.5029   1
 -22   7  -1 674.457 74.5443   1
  22  -7   1 868.970 81.6095   1
 -23   7  -1 123.915 50.0530   1
  24   7   1 924.822 82.9502   1
 -24  -7  -1 832.033 84.2589   1
  24   8  -1 11.4064 45.4331   1
 -24  -8   1 16.9278 48.9354   1
  23   8  -1 485.077 70.4736   1
 -23  -8   1 420.072 65.7074   1
  22   8  -1 1434.78 105.945   1
 -22  -8   1 1576.42 113.194   1
 -22   8   1 1531.26 108.701   1
  21   8  -1 1204.65 96.2219   1
 -21  -8   1 1064.41 94.4553   1
 -21   8   1 1172.18 96.7314   1
  21  -8  -1 997.972 89.9096   1
  20   8  -1 2207.03 130.813   1
 -20  -8   1 1818.82 125.934   1
 -20   8   1 1976.90 126.298   1
  20  -8  -1 1974.12 128.391   1
  19   8  -1 360.986 58.4705   1
 -19  -8   1 195.047 49.9612   1
 -19   8   1 207.861 52.5617   1
  19  -8  -1 178.792 49.9347   1
  18   8  -1 895.627 81.1634   1
 -18  -8   1 745.282 75.3033   1
 -18   8   1 746.009 77.8745   1
  18  -8  -1 651.944 74.5993   1
  17   8  -1 1122.43 92.2873   1
  17  -8  -1 1160.60 93.0068   1
 -17  -8   1 1144.33 95.3200   1
 -17   8   1 1246.76 94.6345   1
  16   8  -1 233.767 52.3345   1
 -16   8   1 164.351 46.7400   1
 -16  -8   1 166.084 50.3728   1
  16  -8  -1 181.148 48.7827   1
  15   8  -1 5992.64 266.496   1
 -15  -8   1 6134.72 269.171   1
  14   8  -1 62.3580 35.0788   1
 -14   8   1 83.7330 37.3919   1
  14  -8  -1 37.7934 40.5922   1
 -14  -8   1 22.9217 36.6232   1
  13   8  -1 1363.40 96.8512   1
 -13   8   1 1227.58 92.6805   1
  13  -8  -1 1335.15 95.6966   1
 -13  -8   1 1496.09 100.123   1
  12   8  -1 61214.5 2324.33   1
 -12   8   1 60798.7 2320.67   1
  12  -8  -1 64072.4 2325.06   1
 -12  -8   1 65336.5 2329.78   1
  11   8  -1 25.4258 32.5427   1
 -11   8   1 65.0608 33.7516   1
  11  -8  -1 109.908 38.6057   1
 -11  -8   1 71.5293 37.0914   1
  10   8  -1 9576.21 396.071   1
 -10   8   1 9301.60 389.870   1
  10  -8  -1 9672.16 392.805   1
 -10  -8   1 9395.85 395.907   1
   9   8  -1 2300.88 131.712   1
  -9   8   1 2292.68 125.405   1
  -9  -8   1 2178.43 130.565   1
   9  -8  -1 2439.59 129.492   1
   8   8  -1 1137.46 82.2945   1
  -8  -8   1 886.205 76.3209   1
   7   8  -1 4653.64 227.264   1
  -7  -8   1 5459.04 233.579   1
  -7   8   1 5213.66 226.500   1
  -6   8   1 27886.8 1046.85   1
   6   8  -1 27159.8 1050.39   1
  -6  -8   1 26649.2 1050.68   1
   6  -8  -1 29311.0 1049.45   1
  -5   8   1 368.403 43.7217   1
   5  -8  -1 316.690 44.7256   1
  -4   8   1 7379.16 305.456   1
   4   8  -1 7264.18 310.195   1
  -4  -8   1 7582.03 312.945   1
   4  -8  -1 7304.50 306.360   1
  -3   8   1 4381.64 196.406   1
   3   8  -1 4454.50 200.516   1
  -3  -8   1 4108.46 199.351   1
   3  -8  -1 4621.16 198.214   1
  -2   8   1 110163. 4166.99   1
   2   8  -1 118296. 4170.89   1
  -2  -8   1 115017. 4170.84   1
   2  -8  -1 113844. 4168.18   1
  -1   8   1 1185.01 74.9947   1
   1   8  -1 1058.09 74.9636   1
   1  -8  -1 1161.84 75.7783   1
  -1  -8   1 1041.88 76.0419   1
   0   8  -1 7729.16 329.693   1
   0   8   1 8181.73 330.277   1
   0  -8  -1 8112.79 331.620   1
   0  -8   1 8175.97 331.982   1
  -1   8  -1 3934.63 182.389   1
   1   8   1 4049.73 183.648   1
  -1  -8  -1 3929.33 182.202   1
   1  -8   1 3907.82 180.384   1
  -2   8  -1 34967.9 1366.93   1
   2   8   1 36680.2 1369.91   1
  -2  -8  -1 37881.9 1372.87   1
   2  -8   1 37630.9 1371.43   1
  -3   8  -1 17086.6 664.784   1
   3   8   1 17898.8 667.340   1
  -3  -8  -1 16927.9 666.341   1
   3  -8   1 17044.3 666.488   1
  -4   8  -1 54075.9 2001.34   1
   4  -8   1 54229.8 2003.63   1
   5   8   1 19136.0 756.637   1
  -5  -8  -1 20960.3 762.319   1
  -5   8  -1 19366.3 756.428   1
   5  -8   1 19413.2 757.256   1
   6   8   1 8619.09 354.353   1
  -6  -8  -1 8292.94 354.302   1
   7  -8   1 20370.1 807.471   1
  -7  -8  -1 21350.2 811.893   1
   7   8   1 21873.1 814.615   1
  -7   8  -1 20662.4 805.970   1
   8  -8   1 16922.1 650.141   1
  -8  -8  -1 16747.2 653.966   1
   8   8   1 16093.3 650.509   1
  -8   8  -1 16614.0 647.875   1
   9  -8   1 85.4460 35.5383   1
  -9  -8  -1 129.321 39.0039   1
   9   8   1 49.5381 33.5357   1
  -9   8  -1 83.1037 38.0220   1
  10  -8   1 8205.04 338.093   1
 -10  -8  -1 8029.40 339.259   1
  10   8   1 7395.99 334.844   1
 -10   8  -1 7645.75 333.096   1
 -11  -8  -1 1694.81 110.215   1
  11   8   1 1699.34 109.729   1
  11  -8   1 1814.87 111.935   1
  12  -8   1 12103.5 475.358   1
 -12  -8  -1 11909.9 478.796   1
 -12   8  -1 11019.7 469.236   1
  12   8   1 11106.1 469.472   1
 -13  -8  -1 2588.92 145.965   1
  13   8   1 2374.00 141.743   1
 -14   8  -1 1774.11 119.745   1
  14  -8   1 2017.84 125.977   1
 -14  -8  -1 1887.28 123.760   1
  14   8   1 2264.09 128.409   1
 -15   8  -1 3411.17 180.747   1
  15  -8   1 3455.03 183.079   1
 -15  -8  -1 3502.05 185.268   1
  15   8   1 3679.72 184.599   1
  16  -8   1 3396.42 171.884   1
 -16  -8  -1 3136.53 168.950   1
  16   8   1 3007.29 165.730   1
 -17  -8  -1 3995.62 211.239   1
  17   8   1 4867.54 223.922   1
 -18   8  -1 1690.48 118.191   1
  18  -8   1 1737.94 120.560   1
 -18  -8  -1 1834.60 120.853   1
 -19   8  -1 297.491 57.3555   1
  19  -8   1 304.842 58.8779   1
 -19  -8  -1 241.617 57.8467   1
  19   8   1 460.677 67.3151   1
 -20  -8  -1 5.92999 48.1059   1
  20   8   1 17.1988 39.9563   1
 -21   8  -1 684.374 75.2762   1
  21   8   1 491.612 72.9547   1
  21  -8   1 601.173 71.9502   1
  22   8   1 537.739 70.0459   1
 -22  -8  -1 571.352 69.7378   1
  23   8   1 211.368 53.2139   1
 -23  -8  -1 156.278 53.6275   1
  23   9  -1 49.3165 41.4528   1
 -23  -9   1 5.79329 49.4610   1
  22   9  -1 146.324 51.1008   1
 -22  -9   1 161.608 53.8655   1
 -21   9   1 2204.74 137.806   1
 -20   9   1 400.862 61.0820   1
 -20  -9   1 298.710 56.6894   1
  20   9  -1 449.520 63.4754   1
  19  -9  -1 132.666 45.3108   1
 -19  -9   1 160.561 49.2555   1
 -19   9   1 163.899 51.0615   1
 -18  -9   1 64.9303 44.6721   1
  18   9  -1 34.2667 36.8415   1
 -17   9   1 1470.35 107.000   1
  17  -9  -1 1637.70 111.582   1
 -17  -9   1 1513.39 110.065   1
  17   9  -1 1643.56 111.876   1
  16  -9  -1 543.613 68.2622   1
  16   9  -1 721.723 74.0633   1
 -16  -9   1 758.815 76.9220   1
 -16   9   1 656.889 70.7204   1
  15  -9  -1 705.078 72.2384   1
  15   9  -1 682.335 70.5104   1
 -15   9   1 577.886 69.2651   1
 -15  -9   1 756.523 75.5006   1
 -14  -9   1 464.197 61.3040   1
  14   9  -1 469.581 58.7843   1
  13  -9  -1 2275.72 130.490   1
  13   9  -1 2162.06 129.551   1
 -13  -9   1 2144.32 131.035   1
 -13   9   1 2126.92 126.901   1
  12  -9  -1 694.744 66.8245   1
  12   9  -1 613.303 67.7724   1
 -12   9   1 652.118 65.7556   1
 -12  -9   1 652.158 70.8347   1
  11  -9  -1 33574.5 1250.36   1
 -11   9   1 32577.8 1247.29   1
  10  -9  -1 1736.09 109.857   1
  10   9  -1 1657.40 111.948   1
 -10  -9   1 1826.88 115.760   1
 -10   9   1 1672.79 106.794   1
  -9   9   1 67.3195 33.2741   1
  -9  -9   1 20.0837 36.6820   1
   9   9  -1 41.0616 38.3137   1
   9  -9  -1 46.8206 34.9563   1
  -8  -9   1 16595.7 658.232   1
   8   9  -1 16822.4 657.181   1
  -8   9   1 16658.2 652.778   1
   8  -9  -1 16716.5 653.857   1
  -7   9   1 1459.82 95.1428   1
   7   9  -1 1545.69 99.3985   1
  -7  -9   1 1398.68 96.3192   1
   7  -9  -1 1539.32 96.6665   1
   6   9  -1 8998.76 371.619   1
  -6  -9   1 8784.97 370.355   1
   5   9  -1 18512.8 726.662   1
  -5  -9   1 19115.1 729.337   1
  -4   9   1 295.829 42.2025   1
   4   9  -1 364.514 48.2393   1
  -4  -9   1 372.543 49.9851   1
   4  -9  -1 409.254 47.7333   1
  -3   9   1 24441.4 869.084   1
   3   9  -1 21826.4 866.690   1
  -3  -9   1 22684.1 869.248   1
   3  -9  -1 22105.1 864.456   1
  -2   9   1 3259.69 160.060   1
   2   9  -1 3288.76 162.474   1
  -2  -9   1 3084.47 159.760   1
   2  -9  -1 3609.25 163.959   1
   1  -9  -1 24182.3 891.157   1
  -1   9   1 22591.1 885.315   1
   0   9   1 20.0775 26.8387   1
   0  -9  -1 12.1073 24.4952   1
  -3   9  -1 25098.9 937.580   1
   3   9   1 25728.7 938.650   1
  -3  -9  -1 24614.8 940.129   1
   3  -9   1 23172.2 935.609   1
  -4   9  -1 4661.72 207.437   1
   4   9   1 4791.21 210.492   1
  -4  -9  -1 4259.81 207.524   1
   4  -9   1 4165.84 204.969   1
  -5   9  -1 738.299 65.8506   1
   5   9   1 883.076 70.1217   1
  -5  -9  -1 860.324 71.9092   1
   5  -9   1 705.886 65.4601   1
   6   9   1 11471.9 457.652   1
   6  -9   1 10379.0 456.569   1
  -6  -9  -1 11940.3 461.135   1
  -6   9  -1 11133.1 455.347   1
   7  -9   1 11703.3 489.363   1
  -7   9  -1 12530.9 489.130   1
   7   9   1 12107.8 492.859   1
  -7  -9  -1 12259.3 493.773   1
   8  -9   1 81.6644 36.6923   1
  -8   9  -1 97.4886 35.9398   1
   8   9   1 65.1051 39.7544   1
  -8  -9  -1 75.4528 41.6302   1
   9  -9   1 20878.6 790.451   1
  -9   9  -1 19721.2 785.617   1
  -9  -9  -1 20911.3 793.462   1
   9   9   1 19910.4 790.355   1
  10  -9   1 1401.93 98.3762   1
  11   9   1 3054.90 166.589   1
 -11   9  -1 3235.14 166.463   1
  11  -9   1 3219.54 166.966   1
  12   9   1 7286.51 305.968   1
 -12  -9  -1 6389.87 301.202   1
  13  -9   1 3535.97 180.871   1
 -13   9  -1 3482.39 179.175   1
  13   9   1 3420.93 179.204   1
 -13  -9  -1 3330.54 182.031   1
  14  -9   1 1673.89 113.543   1
 -14   9  -1 1566.65 110.543   1
 -14  -9  -1 1736.12 114.888   1
  14   9   1 1722.38 112.717   1
  15   9   1 789.193 76.9904   1
 -15  -9  -1 753.872 76.7255   1
 -15   9  -1 715.949 73.8584   1
  15  -9   1 776.615 77.7090   1
  16   9   1 3136.15 171.691   1
  16  -9   1 2941.74 171.005   1
 -16  -9  -1 3364.16 178.032   1
 -16   9  -1 3517.84 177.791   1
  17  -9   1 214.530 54.6229   1
 -17   9  -1 231.711 55.3119   1
 -17  -9  -1 198.317 52.2292   1
  17   9   1 230.726 54.6062   1
  18   9   1 1060.33 89.5610   1
 -18  -9  -1 1048.56 86.2299   1
 -18   9  -1 875.797 84.4252   1
  19  -9   1 247.583 63.2828   1
  19   9   1 423.365 63.0517   1
 -19   9  -1 392.368 62.5678   1
  20  -9   1 259.298 63.4924   1
 -20   9  -1 367.184 62.5094   1
 -21  -9  -1 350.741 59.2312   1
  21  -9   1 383.609 65.3543   1
 -21   9  -1 325.675 59.6112   1
 -22  -9  -1 40.1568 47.1858   1
  22   9   1 123.040 48.0900   1
 -23 -10   1 145.026 50.5722   1
  23  10  -1 118.593 46.2574   1
 -21 -10   1 22.8019 46.2613   1
  21  10  -1 51.5784 45.3885   1
  20  10  -1 429.170 66.8155   1
  19  10  -1 759.947 78.4279   1
 -19 -10   1 551.841 70.4567   1
 -19  10   1 661.080 71.2799   1
  19 -10  -1 631.536 72.6428   1
 -18  10   1 40.1250 41.8402   1
  18 -10  -1-11.7832 43.3191   1
 -17 -10   1 296.939 60.1513   1
  17  10  -1 468.920 63.3883   1
  16  10  -1 3511.70 181.187   1
 -16 -10   1 3558.84 184.073   1
 -16  10   1 3321.76 178.467   1
  16 -10  -1 3399.60 180.485   1
  15  10  -1 4362.77 216.939   1
 -15 -10   1 4809.21 228.087   1
 -15  10   1 4405.36 216.924   1
  15 -10  -1 4482.19 220.301   1
  14  10  -1 1410.32 100.273   1
 -14 -10   1 1359.73 101.063   1
 -14  10   1 1403.42 98.9069   1
  14 -10  -1 1200.11 95.2476   1
  13  10  -1 115.912 44.8673   1
 -13 -10   1 202.377 48.5722   1
 -13  10   1 110.574 42.3246   1
  13 -10  -1 205.551 47.2505   1
  12  10  -1 478.297 63.3242   1
  12 -10  -1 566.875 65.3637   1
 -12  10   1 449.671 59.1951   1
 -12 -10   1 414.332 59.5328   1
  11  10  -1 3365.43 171.994   1
 -11 -10   1 3141.26 170.571   1
 -11  10   1 3134.78 167.150   1
  11 -10  -1 3299.78 170.943   1
  10  10  -1 5425.24 260.707   1
 -10 -10   1 5321.30 259.009   1
  -9 -10   1 9496.28 404.545   1
   9 -10  -1 10256.6 405.196   1
   9  10  -1 9313.86 403.700   1
  -9  10   1 9460.50 398.782   1
  -8 -10   1 24182.6 915.605   1
   8  10  -1 23064.0 912.190   1
  -8  10   1 23999.3 910.221   1
   8 -10  -1 23743.4 913.588   1
  -7  10   1 11441.5 437.115   1
   7  10  -1 9866.76 434.723   1
  -7 -10   1 10603.9 439.448   1
   7 -10  -1 10667.0 435.311   1
   6  10  -1 1151.81 85.5417   1
  -6 -10   1 1094.61 85.0750   1
   6 -10  -1 1162.68 82.9645   1
  -5  10   1 162.089 38.7165   1
   5  10  -1 126.654 41.2031   1
  -5 -10   1 105.086 39.5319   1
   5 -10  -1 166.786 40.4147   1
  -4  10   1 6897.39 288.031   1
   4  10  -1 6509.07 288.301   1
  -4 -10   1 6928.75 292.135   1
   4 -10  -1 6197.23 281.460   1
  -3  10   1 16220.6 625.231   1
   3  10  -1 15348.0 626.626   1
  -3 -10   1 15761.1 627.267   1
   3 -10  -1 16438.7 627.047   1
  -2  10   1 14410.7 554.085   1
   2  10  -1 13944.5 554.310   1
  -2 -10   1 13630.3 553.195   1
   2 -10  -1 13906.2 553.683   1
   1 -10  -1 112367. 3991.54   1
  -1 -10   1 107627. 3992.50   1
   1  10  -1 103423. 3988.06   1
  -1  10   1 112947. 3989.25   1
   0  10  -1 1330.85 88.9390   1
   0  10   1 1345.12 88.8533   1
   0 -10  -1 1195.13 88.1817   1
   0 -10   1 1402.45 92.1688   1
  -1  10  -1 696.725 62.9775   1
   1  10   1 686.731 61.7196   1
  -1 -10  -1 684.588 63.5718   1
   1 -10   1 625.373 61.4673   1
  -2  10  -1 467.138 52.9149   1
   2  10   1 459.526 54.3285   1
  -2 -10  -1 373.735 52.9995   1
   2 -10   1 459.213 52.8151   1
  -3  10  -1 111459. 3916.92   1
   3  10   1 103959. 3915.09   1
  -3 -10  -1 108200. 3917.88   1
   3 -10   1 104428. 3915.91   1
  -4  10  -1 5745.97 259.589   1
   4  10   1 5744.11 262.232   1
  -4 -10  -1 5908.70 264.163   1
   4 -10   1 6227.21 264.558   1
  -5  10  -1 1364.77 91.9730   1
   5  10   1 1391.98 94.8299   1
  -5 -10  -1 1421.69 96.3131   1
   5 -10   1 1284.26 91.7170   1
   6  10   1 3143.79 164.808   1
  -6 -10  -1 3108.89 165.636   1
  -6  10  -1 3271.14 163.745   1
   6 -10   1 3211.73 164.721   1
   7  10   1 836.769 71.0937   1
  -7 -10  -1 708.300 69.6883   1
  -7  10  -1 672.901 64.9720   1
   8 -10   1 8818.64 373.277   1
  -8 -10  -1 8668.20 374.162   1
   8  10   1 8857.20 375.711   1
   9 -10   1 5638.51 241.538   1
   9  10   1 5106.45 240.621   1
  10 -10   1 988.429 84.6358   1
 -10  10  -1 1158.63 86.0812   1
  10  10   1 986.911 84.7717   1
 -10 -10  -1 974.561 85.5926   1
  11 -10   1 13609.9 534.714   1
 -11  10  -1 13049.5 531.161   1
  11  10   1 12932.3 534.278   1
 -11 -10  -1 12939.8 534.194   1
  12 -10   1 6480.24 289.066   1
 -12  10  -1 6570.29 287.478   1
  12  10   1 6380.49 289.841   1
 -12 -10  -1 6103.57 289.178   1
  13 -10   1 4660.09 227.010   1
 -13  10  -1 4396.69 222.846   1
  13  10   1 4817.91 224.872   1
 -13 -10  -1 5071.42 235.409   1
  14 -10   1 882.257 79.8236   1
 -14  10  -1 792.155 74.2847   1
 -14 -10  -1 622.560 74.1085   1
  14  10   1 585.232 73.8373   1
  15 -10   1 839.380 78.2312   1
 -15  10  -1 900.221 79.7306   1
 -15 -10  -1 851.446 80.3434   1
  15  10   1 898.141 80.4200   1
  16 -10   1 81.9768 42.7721   1
 -16  10  -1 34.1852 44.2845   1
 -16 -10  -1 53.0136 41.7443   1
  16  10   1 28.5633 39.8504   1
  17  10   1 7056.48 303.874   1
 -17 -10  -1 6391.46 300.234   1
 -17  10  -1 6653.48 301.576   1
  17 -10   1 6648.55 303.976   1
  18  10   1 957.124 85.7056   1
 -18 -10  -1 776.080 77.5770   1
 -18  10  -1 776.709 81.0710   1
  18 -10   1 1022.24 88.1598   1
  19  10   1 5.86071 48.6609   1
 -19 -10  -1-17.0759 45.8975   1
 -19  10  -1 5.79606 43.5300   1
  19 -10   1-11.8824 41.4055   1
  20  10   1 95.3991 46.9698   1
 -20 -10  -1 138.999 52.1258   1
 -20  10  -1 51.9511 46.3783   1
  20 -10   1 70.9839 44.8507   1
 -21  10  -1 103.013 52.2831   1
  22  10   1 253.866 54.2135   1
 -22 -10  -1 199.448 55.4100   1
  22  11  -1 81.8414 48.9833   1
 -22 -11   1 172.941 52.6849   1
 -20 -11   1-16.8600 40.4138   1
  20  11  -1-11.2348 45.5709   1
  19  11  -1 1690.74 112.270   1
 -19 -11   1 1631.57 113.614   1
 -19  11   1 1575.03 113.164   1
  19 -11  -1 1795.39 118.356   1
  18  11  -1 1024.21 87.4542   1
  18 -11  -1 915.585 85.5970   1
 -18 -11   1 958.680 85.6648   1
 -18  11   1 895.135 84.6149   1
  17  11  -1 78.7762 44.0417   1
 -17 -11   1 5.82596 43.8116   1
 -17  11   1 91.6238 47.3284   1
  17 -11  -1 76.4500 45.7286   1
 -16 -11   1 1459.03 109.302   1
  16  11  -1 1645.39 109.511   1
  15  11  -1 1051.64 85.9634   1
 -15 -11   1 1102.60 88.9379   1
 -15  11   1 977.611 85.8540   1
  15 -11  -1 1001.79 87.6640   1
  14  11  -1-5.55607 39.6645   1
  14 -11  -1 16.9930 40.4367   1
 -14  11   1 125.569 45.0868   1
 -14 -11   1-5.76940 43.0436   1
  13 -11  -1 431.795 58.0150   1
 -13  11   1 375.273 56.6304   1
  12 -11  -1 2973.47 161.970   1
  12  11  -1 2978.79 163.393   1
 -12 -11   1 2920.24 163.644   1
  11  11  -1 2225.49 137.002   1
 -11 -11   1 2522.46 141.350   1
 -10 -11   1 7248.58 324.565   1
  10  11  -1 7615.15 329.762   1
 -10  11   1 7479.57 323.110   1
  10 -11  -1 7310.22 325.132   1
  -9  11   1 405.769 53.9626   1
   9  11  -1 359.811 56.6546   1
  -9 -11   1 326.932 54.9593   1
   9 -11  -1 307.137 50.5826   1
  -8 -11   1 5016.72 241.130   1
   8  11  -1 5240.04 240.451   1
  -8  11   1 5114.30 235.619   1
   8 -11  -1 4989.39 235.947   1
  -7  11   1 57.4084 36.2156   1
   7 -11  -1 34.4677 34.0783   1
  -6  11   1 33.1657 34.8623   1
   6  11  -1 55.1860 40.7213   1
  -6 -11   1 25.2456 36.8784   1
   6 -11  -1 43.9001 36.4052   1
   5  11  -1 20677.8 821.948   1
  -5 -11   1 21311.6 824.945   1
   5 -11  -1 21819.3 821.517   1
  -4  11   1 36616.9 1385.35   1
   4  11  -1 38175.8 1389.22   1
  -4 -11   1 36377.5 1388.90   1
   4 -11  -1 36481.1 1385.79   1
  -3  11   1 116.564 39.9222   1
   3  11  -1 57.6292 32.2460   1
  -3 -11   1 97.6714 40.2082   1
   2  11  -1 6991.97 306.074   1
  -2  11   1 7124.29 304.905   1
  -2 -11   1 6882.69 306.072   1
   2 -11  -1 7192.23 306.675   1
  -1  11   1 1043.37 82.0952   1
   1  11  -1 1234.67 87.3352   1
  -1 -11   1 990.141 81.2089   1
   1 -11  -1 1381.11 91.0037   1
   0  11  -1 12086.7 484.726   1
   0  11   1 11943.3 484.966   1
   0 -11   1 11972.6 488.660   1
   0 -11  -1 12011.7 485.449   1
  -1  11  -1 3541.32 179.507   1
   1  11   1 3759.01 180.391   1
  -1 -11  -1 3480.69 178.820   1
   1 -11   1 3719.45 183.196   1
  -2  11  -1 32292.1 1184.99   1
   2  11   1 30319.1 1182.42   1
  -2 -11  -1 31324.3 1185.69   1
   2 -11   1 31214.5 1186.04   1
  -3  11  -1 4576.71 202.645   1
   3  11   1 3815.79 195.576   1
  -3 -11  -1 4082.23 199.108   1
   3 -11   1 4017.72 195.129   1
  -4  11  -1 4668.64 219.958   1
   4  11   1 4780.20 221.934   1
  -4 -11  -1 4644.79 221.743   1
   4 -11   1 4620.35 221.259   1
  -5  11  -1 245.264 47.0447   1
   5  11   1 192.842 45.7472   1
  -5 -11  -1 336.934 54.2036   1
   5 -11   1 208.134 43.8428   1
  -6  11  -1 241.580 49.7010   1
   6  11   1 240.411 48.8578   1
  -6 -11  -1 217.047 49.6381   1
  -7  11  -1 2061.60 122.911   1
   7 -11   1 2038.76 123.776   1
   8  11   1 4705.99 238.008   1
   8 -11   1 5268.10 238.804   1
  -8 -11  -1 5145.93 238.780   1
  -8  11  -1 4952.36 233.096   1
   9  11   1 81.9628 39.9319   1
  -9 -11  -1 32.5521 39.0629   1
   9 -11   1 54.2525 40.5110   1
  10  11   1 169.978 45.3735   1
  10 -11   1 153.777 43.0423   1
 -10 -11  -1 154.976 46.8306   1
  11 -11   1 1508.59 105.347   1
 -11 -11  -1 1491.24 106.769   1
  11  11   1 1476.63 106.826   1
 -11  11  -1 1588.77 106.281   1
  12 -11   1 4147.96 199.853   1
 -12 -11  -1 3716.21 195.549   1
  12  11   1 3729.50 194.986   1
 -12  11  -1 3888.55 195.416   1
  13 -11   1 22.7524 39.9658   1
 -13 -11  -1-5.78646 42.2388   1
 -13  11  -1 10.9987 37.3938   1
  13  11   1 49.0677 42.3490   1
 -14 -11  -1 84.3608 42.7240   1
  14  11   1 43.7014 41.3691   1
 -14  11  -1 55.9392 43.7830   1
  15 -11   1 514.681 65.2017   1
 -15 -11  -1 370.712 59.6002   1
  15  11   1 411.736 59.2250   1
 -15  11  -1 440.836 63.2171   1
  16 -11   1 412.869 61.4711   1
 -16 -11  -1 576.794 68.7220   1
 -16  11  -1 483.024 65.4230   1
  16  11   1 475.411 63.2233   1
 -17  11  -1 864.270 84.1453   1
  17 -11   1 969.789 87.6145   1
 -17 -11  -1 909.817 85.4633   1
  17  11   1 1051.23 88.1161   1
  18 -11   1-5.83186 42.2605   1
 -18 -11  -1 17.2801 41.4276   1
 -18  11  -1 39.8255 42.7383   1
  18  11   1 45.3392 40.7618   1
  19 -11   1 75.5529 45.3399   1
 -19 -11  -1 130.979 45.7696   1
  19  11   1 162.593 52.3364   1
 -19  11  -1 96.4079 50.1250   1
 -21 -11  -1 579.827 68.1464   1
  21  11   1 516.910 64.0518   1
 -21 -12   1 53.1812 47.3065   1
  21  12  -1-27.5833 42.8477   1
 -20 -12   1 111.601 54.2521   1
 -19 -12   1 293.867 59.7196   1
  19  12  -1 279.634 57.3287   1
  18 -12  -1 131.119 49.9099   1
  18  12  -1 233.189 53.9993   1
 -18 -12   1 165.951 52.7930   1
 -18  12   1 183.791 51.2487   1
  17 -12  -1 11.9253 39.8449   1
  17  12  -1-11.1276 41.2017   1
 -17 -12   1-17.4525 47.4722   1
 -17  12   1-11.4431 44.1482   1
  16 -12  -1 35.6388 43.3540   1
  16  12  -1 5.37148 38.3317   1
 -16  12   1-5.66824 42.2748   1
 -16 -12   1 12.1250 49.4722   1
  15  12  -1 2419.16 138.694   1
 -15 -12   1 2133.86 135.470   1
 -14 -12   1 34.7686 43.0071   1
  14 -12  -1 82.0209 44.3970   1
  14  12  -1 101.386 44.1226   1
 -14  12   1 96.6804 45.6712   1
 -13 -12   1 5.73491 42.1799   1
  13  12  -1 62.8901 45.2759   1
  13 -12  -1 57.8253 39.3300   1
 -13  12   1 5.57610 40.7148   1
 -12 -12   1 570.999 67.0391   1
  12 -12  -1 602.993 71.2501   1
  12  12  -1 599.341 67.9508   1
 -12  12   1 677.599 70.2332   1
 -11 -12   1 284.322 48.6780   1
  11 -12  -1 201.733 48.1601   1
  11  12  -1 230.237 50.9962   1
 -11  12   1 273.663 51.0604   1
 -10 -12   1 571.561 68.4728   1
  10 -12  -1 674.746 69.9556   1
 -10  12   1 657.375 70.1101   1
  10  12  -1 717.090 74.2218   1
  -9 -12   1 3298.99 176.084   1
   9  12  -1 3164.58 172.372   1
  -8 -12   1 759.741 74.0340   1
   8  12  -1 857.052 74.3693   1
  -7  12   1 3181.68 168.286   1
   7  12  -1 3352.08 173.444   1
  -7 -12   1 3319.52 174.233   1
   7 -12  -1 3210.19 170.006   1
  -6  12   1 131.827 40.5570   1
   6  12  -1 67.9920 40.5245   1
  -6 -12   1 121.419 42.2138   1
   6 -12  -1 88.8557 35.1478   1
  -5  12   1 19307.6 729.615   1
   5  12  -1 17740.7 727.212   1
  -5 -12   1 18191.1 729.666   1
   5 -12  -1 19148.8 729.098   1
  -4  12   1 2183.52 127.919   1
   4 -12  -1 2150.29 128.022   1
   3  12  -1 2270.81 130.766   1
  -3 -12   1 2255.68 131.509   1
   3 -12  -1 2279.89 131.641   1
  -2  12   1 24.3593 34.2518   1
   2  12  -1 30.1401 35.5941   1
  -2 -12   1 56.1832 37.5752   1
   2 -12  -1 40.0679 36.0384   1
   1  12  -1 2580.78 141.178   1
  -1  12   1 2558.12 140.102   1
   1 -12  -1 2366.24 137.234   1
  -1 -12   1 2458.45 140.495   1
   0  12  -1-9.91347 34.2825   1
   0  12   1 24.8241 32.6078   1
   0 -12  -1 45.3965 37.8980   1
   0 -12   1 70.7734 38.5055   1
  -1  12  -1 4050.78 200.245   1
   1  12   1 4309.22 203.201   1
  -1 -12  -1 4045.70 202.234   1
   1 -12   1 4291.08 203.734   1
  -2  12  -1 893.238 78.5141   1
   2  12   1 913.539 78.1522   1
  -2 -12  -1 978.976 80.4008   1
   2 -12   1 942.308 79.3497   1
  -3  12  -1 8334.27 346.515   1
   3  12   1 7790.81 343.828   1
  -3 -12  -1 8361.08 348.947   1
   3 -12   1 7687.14 344.885   1
  -4  12  -1 10.2742 37.2226   1
   4 -12   1 24.4510 32.6841   1
   5  12   1 1903.05 119.421   1
  -5 -12  -1 1821.21 119.342   1
   6  12   1 202.391 44.3564   1
  -6 -12  -1 213.640 44.5421   1
   7  12   1 1723.25 117.372   1
  -7 -12  -1 1942.02 121.791   1
  -7  12  -1 1809.68 115.322   1
   7 -12   1 1858.88 117.631   1
   8  12   1 3817.86 191.067   1
  -8 -12  -1 3626.54 186.713   1
  -8  12  -1 3606.09 183.915   1
   8 -12   1 3274.59 182.252   1
   9  12   1 329.385 54.9981   1
   9 -12   1 167.093 45.4239   1
  -9 -12  -1 284.888 52.2958   1
  -9  12  -1 309.289 51.9729   1
  10 -12   1 28.2069 44.6730   1
  10  12   1 50.0538 46.7109   1
 -10  12  -1 16.2902 39.6469   1
 -10 -12  -1 28.1819 40.2348   1
  11 -12   1 1036.46 90.2503   1
 -11  12  -1 1264.41 94.9078   1
  12 -12   1 619.603 70.4256   1
  12  12   1 493.846 63.4340   1
 -12  12  -1 489.162 65.4003   1
 -12 -12  -1 595.251 68.9812   1
  13  12   1 1273.10 96.4792   1
 -13 -12  -1 1157.21 96.2804   1
  14 -12   1 1104.03 95.1549   1
 -14 -12  -1 1274.71 103.407   1
  14  12   1 1206.72 93.4052   1
 -14  12  -1 1406.95 101.341   1
  15 -12   1 906.959 82.7859   1
 -15 -12  -1 879.179 80.7459   1
  15  12   1 599.132 72.1844   1
 -15  12  -1 698.971 77.2482   1
  16 -12   1 46.8288 46.0818   1
 -16 -12  -1 57.9704 43.8724   1
  16  12   1 50.5150 43.6266   1
 -16  12  -1 33.9442 43.3986   1
  17 -12   1 76.4105 43.5974   1
 -17 -12  -1 69.4822 44.1563   1
  17  12   1 78.5863 45.6036   1
 -17  12  -1 51.0816 46.1092   1
  18 -12   1 5.86168 42.7852   1
 -18 -12  -1 17.2076 48.4318   1
 -18  12  -1-22.6977 46.0336   1
  18  12   1 55.4898 46.3362   1
 -19 -12  -1 27.4218 46.3161   1
 -20 -12  -1 123.263 43.8209   1
  20  12   1 185.469 51.0270   1
 -20 -13   1 154.193 52.1110   1
  18  13  -1 60.0821 46.8847   1
 -18 -13   1 5.64088 42.6728   1
 -16 -13   1-30.5063 50.0790   1
  16  13  -1-25.8891 40.4744   1
  16 -13  -1 42.1171 42.2685   1
 -16  13   1 23.1799 43.8227   1
 -15 -13   1 802.085 77.3896   1
  15 -13  -1 735.258 77.1418   1
  15  13  -1 731.183 74.2125   1
 -15  13   1 811.578 79.2109   1
  14 -13  -1 201.293 50.4342   1
 -14  13   1 170.744 49.8095   1
  13  13  -1 274.938 55.9825   1
 -13 -13   1 350.954 59.7974   1
 -12 -13   1 136.764 45.0922   1
  12 -13  -1 219.743 50.3756   1
  12  13  -1 191.115 51.9376   1
 -12  13   1 234.272 52.2509   1
 -11 -13   1 4582.40 227.341   1
  11 -13  -1 4788.64 228.150   1
  11  13  -1 4773.17 229.833   1
 -11  13   1 4724.25 227.435   1
 -10 -13   1 1847.97 119.237   1
  10  13  -1 1660.28 116.337   1
 -10  13   1 1746.21 115.890   1
  10 -13  -1 1845.90 116.118   1
  -9  13   1 316.779 53.5162   1
   9  13  -1 302.726 53.0758   1
  -9 -13   1 267.694 53.6550   1
   9 -13  -1 265.861 51.7720   1
  -8 -13   1 539.009 65.4582   1
   8  13  -1 608.586 67.5965   1
  -8  13   1 528.379 63.5489   1
   8 -13  -1 542.436 63.2213   1
  -7  13   1 711.045 69.9653   1
   7  13  -1 793.099 76.0286   1
  -7 -13   1 632.008 70.4464   1
   7 -13  -1 553.534 63.0214   1
  -6  13   1 350.131 54.1256   1
   6  13  -1 334.273 57.7900   1
  -6 -13   1 337.397 57.0995   1
   6 -13  -1 340.128 51.9242   1
  -5  13   1 15.7494 37.1727   1
   5  13  -1 15.9847 34.9750   1
  -5 -13   1 16.2065 35.7812   1
   5 -13  -1-26.5779 37.9313   1
   4  13  -1 333.680 54.3864   1
  -4 -13   1 226.593 49.7229   1
   3  13  -1 297.900 49.8358   1
  -3 -13   1 278.017 50.2683   1
   2  13  -1 135.611 44.8954   1
  -2 -13   1 185.574 46.8173   1
   1  13  -1 1676.55 111.562   1
  -1 -13   1 1902.14 117.260   1
   0  13  -1 135.012 42.4745   1
   0  13   1 124.168 40.2904   1
   0 -13   1 200.161 46.7064   1
  -1  13  -1 174.866 45.3245   1
   1  13   1 98.4101 42.0464   1
  -1 -13  -1 175.156 45.8054   1
   1 -13   1 96.1788 39.2998   1
  -2  13  -1 391.468 54.3069   1
   2  13   1 436.264 59.7642   1
  -2 -13  -1 523.590 61.9594   1
   2 -13   1 378.708 53.7679   1
  -3  13  -1 4132.41 205.484   1
   3  13   1 4195.90 206.729   1
  -3 -13  -1 4333.82 209.608   1
  -4  13  -1 918.487 79.7321   1
   4  13   1 974.182 83.8391   1
  -4 -13  -1 783.511 75.8225   1
   4 -13   1 824.565 76.0268   1
   5  13   1 1396.94 100.208   1
  -5 -13  -1 1265.25 98.0702   1
   5 -13   1 1413.43 97.7934   1
  -6 -13  -1 3493.39 184.881   1
   6  13   1 3474.56 182.730   1
  -6  13  -1 3811.82 185.268   1
   6 -13   1 3440.76 181.482   1
  -7  13  -1 229.859 49.7498   1
   7  13   1 195.023 47.6529   1
  -7 -13  -1 192.725 46.8715   1
   7 -13   1 226.042 49.3821   1
   8  13   1 4388.44 214.167   1
  -8 -13  -1 4376.97 212.371   1
  -8  13  -1 4104.13 207.842   1
   8 -13   1 4154.05 210.813   1
  -9  13  -1 398.314 60.2566   1
   9 -13   1 389.233 59.1314   1
  10  13   1 938.963 86.7935   1
 -10 -13  -1 836.684 82.4958   1
 -10  13  -1 877.982 79.2201   1
  10 -13   1 927.758 82.7725   1
 -11 -13  -1 11.5262 38.5106   1
  11  13   1-5.73991 36.2809   1
  12  13   1 223.955 55.9234   1
  12 -13   1 199.162 50.2626   1
 -12  13  -1 185.804 50.8574   1
 -12 -13  -1 202.162 54.1139   1
  13 -13   1 1292.50 99.8737   1
 -13  13  -1 1222.95 98.4420   1
  14 -13   1 196.297 52.7745   1
 -14 -13  -1 88.5815 42.9384   1
 -14  13  -1 115.063 50.2829   1
  14  13   1 42.5520 36.9491   1
  15 -13   1 178.590 49.7697   1
 -15 -13  -1 260.393 55.2477   1
  15  13   1 235.135 50.9079   1
 -15  13  -1 190.791 50.7501   1
  16 -13   1 290.779 58.2516   1
  17 -13   1 76.7385 44.4056   1
 -17  13  -1 73.4373 44.7928   1
 -17 -13  -1 62.2257 43.7228   1
  17  13   1 71.4776 42.2216   1
 -19 -13  -1-54.4256 48.6586   1
  19  13   1 5.37592 44.6441   1
 -19 -14   1-54.1404 50.2579   1
  19  14  -1 47.3508 40.5955   1
 -18 -14   1 815.191 82.0381   1
  18  14  -1 843.774 80.5329   1
 -17 -14   1 596.894 71.9672   1
  17  14  -1 525.081 65.9547   1
 -16  14   1 1384.59 107.057   1
  16  14  -1 1713.65 109.608   1
 -16 -14   1 1654.63 113.431   1
 -15  14   1 1033.61 91.1259   1
  15  14  -1 1052.18 86.3689   1
  15 -14  -1 843.949 84.1035   1
 -14  14   1 40.4456 44.6337   1
 -14 -14   1 85.7298 46.6864   1
  14  14  -1 50.9490 42.5688   1
  14 -14  -1 58.5001 44.8915   1
 -13  14   1 959.478 84.0854   1
 -13 -14   1 935.726 87.5544   1
  13  14  -1 1083.94 89.4090   1
  13 -14  -1 915.793 85.8464   1
 -12  14   1-22.4949 39.5078   1
 -12 -14   1 22.7645 38.6913   1
  12 -14  -1-28.9099 40.6197   1
  12  14  -1 5.62244 37.2399   1
  11  14  -1 1285.67 102.548   1
 -11 -14   1 1449.61 106.602   1
 -10  14   1 650.812 71.0830   1
 -10 -14   1 648.095 71.7801   1
  10  14  -1 771.995 78.7241   1
  10 -14  -1 686.349 72.1412   1
   9 -14  -1 468.260 60.8059   1
  -9 -14   1 357.371 59.1097   1
  -9  14   1 460.172 60.0979   1
   9  14  -1 431.165 62.6236   1
  -8  14   1 1981.03 125.727   1
  -8 -14   1 1884.02 124.000   1
   8 -14  -1 1857.23 120.014   1
   8  14  -1 1865.18 123.005   1
  -7  14   1 99.4239 42.7557   1
   7 -14  -1 88.6784 42.3360   1
  -6 -14   1 1998.21 128.753   1
  -6  14   1 2051.42 127.408   1
   6  14  -1 1930.82 126.623   1
   6 -14  -1 2226.58 130.596   1
  -5 -14   1 1458.20 107.830   1
  -5  14   1 1546.88 105.816   1
   5  14  -1 1489.31 107.406   1
   5 -14  -1 1713.35 110.834   1
  -4 -14   1 227.034 50.9451   1
  -4  14   1 266.817 51.5842   1
   4  14  -1 228.419 52.3243   1
   4 -14  -1 222.722 51.6910   1
  -3 -14   1 9628.67 409.353   1
   3 -14  -1 9480.86 407.961   1
   3  14  -1 9620.78 408.124   1
  -3  14   1 9958.13 409.696   1
   2 -14  -1 3186.63 172.075   1
  -2 -14   1 3337.84 174.202   1
  -2  14   1 3241.30 172.507   1
   2  14  -1 3278.29 172.147   1
  -1 -14   1 1639.32 109.541   1
   1 -14  -1 1711.74 111.148   1
   1  14  -1 1467.91 105.856   1
  -1  14   1 1609.47 108.527   1
   0 -14   1 21.4684 36.5177   1
   0 -14  -1 16.3704 38.6660   1
   0  14  -1 92.8057 46.1162   1
  -1 -14  -1 285.629 53.2560   1
  -1  14  -1 322.096 56.2561   1
   1  14   1 247.191 50.3744   1
   1 -14   1 223.698 52.9110   1
   2 -14   1 1386.29 100.929   1
  -2  14  -1 1361.72 99.2051   1
   2  14   1 1334.07 99.0549   1
  -3 -14  -1 5207.87 244.139   1
   3  14   1 5284.27 246.037   1
   3 -14   1 4939.63 241.936   1
  -4 -14  -1 5457.21 257.296   1
  -4  14  -1 5559.97 255.922   1
   4  14   1 5210.96 253.795   1
   4 -14   1 5640.56 256.104   1
  -5 -14  -1 34.1532 45.0992   1
  -5  14  -1 71.5162 41.3560   1
   5  14   1 72.8568 44.9551   1
   5 -14   1 16.5592 42.9085   1
  -6 -14  -1 115.032 48.8972   1
  -6  14  -1 39.6200 43.1724   1
   6  14   1 72.7271 44.3639   1
   6 -14   1 69.9886 39.9521   1
  -7  14  -1 996.154 86.0973   1
  -7 -14  -1 1008.92 87.1590   1
   7 -14   1 923.974 83.2271   1
   8 -14   1 68.1041 40.2772   1
  -8 -14  -1 74.7160 42.3426   1
  -8  14  -1 137.647 49.5321   1
   8  14   1 23.4982 44.5075   1
   9  14   1 57.3986 42.6382   1
  -9 -14  -1 132.505 49.8139   1
  10 -14   1 5.71773 40.4935   1
  10  14   1 22.6112 37.1136   1
 -10  14  -1 50.0784 40.0178   1
 -10 -14  -1 11.4399 38.2306   1
  11 -14   1 3982.68 201.818   1
  11  14   1 3829.58 199.231   1
 -11  14  -1 3890.57 199.185   1
 -11 -14  -1 4063.18 201.130   1
  12 -14   1-17.4802 44.3637   1
  12  14   1 11.4673 44.2409   1
 -12  14  -1-11.3534 41.7356   1
 -12 -14  -1 28.8413 47.0696   1
  13 -14   1 365.841 59.0665   1
  13  14   1 301.383 58.1573   1
 -13  14  -1 347.473 55.0777   1
 -13 -14  -1 393.958 63.0384   1
  14 -14   1 47.3312 50.2429   1
  14  14   1 37.9110 40.4105   1
 -14 -14  -1 22.9828 42.8692   1
  15 -14   1 1464.27 112.651   1
  15  14   1 1534.71 107.763   1
 -15  14  -1 1666.56 113.388   1
 -15 -14  -1 1692.99 114.998   1
  16  14   1 10.8836 44.4066   1
  16 -14   1 11.8141 41.1685   1
 -16 -14  -1-34.0627 47.9339   1
 -16  14  -1-22.7641 46.1663   1
 -17  14  -1 696.508 81.4133   1
 -17 -14  -1 914.045 86.8286   1
  17  14   1 978.467 87.1079   1
 -18 -14  -1 280.606 57.8972   1
  18  14   1 222.476 50.8447   1
 -17 -15   1 2689.34 154.199   1
  17  15  -1 2570.73 147.282   1
 -16 -15   1 214.806 57.9317   1
  16  15  -1 266.696 54.8793   1
 -15 -15   1 2932.92 162.888   1
  15  15  -1 2873.50 158.381   1
 -13  15   1 5.73141 43.6462   1
  13  15  -1-5.65437 38.4505   1
 -13 -15   1 68.1427 46.6171   1
  13 -15  -1 29.5304 44.3641   1
 -12  15   1 171.362 48.8775   1
  12  15  -1 201.316 50.3719   1
 -12 -15   1 254.727 53.3790   1
  12 -15  -1 252.369 55.3019   1
 -11  15   1 595.200 69.7982   1
  11  15  -1 455.277 65.6774   1
 -11 -15   1 415.811 65.5379   1
  11 -15  -1 543.216 65.2261   1
 -10  15   1 5359.60 253.013   1
  10  15  -1 5595.95 256.319   1
 -10 -15   1 5261.10 251.059   1
  10 -15  -1 5033.30 247.472   1
   9 -15  -1 464.355 62.9385   1
  -9  15   1 516.109 65.2796   1
   9  15  -1 457.097 66.2262   1
  -9 -15   1 376.689 64.5151   1
  -8 -15   1 3718.67 187.817   1
   8  15  -1 3367.13 182.340   1
   7 -15  -1 1976.39 123.119   1
   7  15  -1 1627.58 118.432   1
  -7 -15   1 1948.30 125.976   1
  -7  15   1 2072.34 124.943   1
   6 -15  -1 587.048 67.5896   1
  -6  15   1 464.657 63.6362   1
   6  15  -1 421.900 62.9446   1
  -6 -15   1 435.058 63.9723   1
  -5  15   1 3204.10 172.110   1
   5  15  -1 3294.28 173.562   1
   5 -15  -1 2908.15 169.401   1
  -5 -15   1 3494.79 176.223   1
  -4  15   1 948.037 86.8336   1
   4  15  -1 1225.80 95.6931   1
  -4 -15   1 1117.59 94.0778   1
   4 -15  -1 1219.45 93.8729   1
  -3  15   1 928.984 81.9930   1
   3 -15  -1 783.042 78.2327   1
  -2  15   1 11.1186 40.6042   1
   2 -15  -1 78.4257 45.4679   1
   1  15  -1 532.901 66.6768   1
  -1  15   1 561.695 65.3826   1
  -1 -15   1 452.325 64.1549   1
   1 -15  -1 666.020 68.5342   1
   0  15  -1 892.403 79.2037   1
   0  15   1 933.396 81.0933   1
   0 -15  -1 832.237 79.8554   1
   1  15   1 718.104 75.2852   1
  -1  15  -1 721.171 76.8262   1
  -1 -15  -1 896.811 81.6829   1
   1 -15   1 838.497 78.6082   1
  -2  15  -1 11216.9 460.534   1
   2 -15   1 11043.1 461.071   1
  -2 -15  -1 10958.5 461.793   1
  -3  15  -1 1407.31 102.888   1
   3 -15   1 1440.98 103.573   1
   4  15   1-39.3830 39.8624   1
   5  15   1 427.060 61.8065   1
  -5 -15  -1 428.164 62.1116   1
  -6  15  -1 1623.20 109.235   1
   6  15   1 1263.18 101.356   1
  -6 -15  -1 1726.86 112.300   1
   6 -15   1 1313.28 101.513   1
  -7  15  -1 1175.13 92.6536   1
   7  15   1 1020.97 88.4872   1
  -7 -15  -1 990.325 89.1577   1
   7 -15   1 1126.62 89.1024   1
   8 -15   1 281.731 53.6727   1
  -8  15  -1 244.096 51.8065   1
   8  15   1 195.090 49.3799   1
  -8 -15  -1 294.851 54.4431   1
  -9  15  -1 603.533 69.9622   1
   9  15   1 638.747 74.7905   1
   9 -15   1 635.997 69.6802   1
  -9 -15  -1 554.513 70.1894   1
 -10  15  -1-22.4974 42.2537   1
  10  15   1 33.8884 40.6265   1
  10 -15   1 17.3981 43.2642   1
 -10 -15  -1 85.7217 46.0938   1
 -11  15  -1 16.8653 44.5447   1
  11  15   1 91.2172 43.7402   1
 -11 -15  -1 74.5896 39.7082   1
  11 -15   1 11.6519 41.9341   1
  12  15   1 5939.16 278.597   1
 -12 -15  -1 6275.50 281.978   1
  13 -15   1 2373.16 146.383   1
 -13  15  -1 2890.16 153.884   1
 -14  15  -1 760.001 76.0028   1
  14  15   1 651.118 69.1512   1
  14 -15   1 673.181 73.0150   1
 -14 -15  -1 615.534 70.5842   1
  15  15   1 632.545 68.3986   1
 -15  15  -1 729.867 75.0030   1
 -15 -15  -1 748.829 76.5719   1
 -16 -15  -1 245.392 57.3392   1
  16  15   1 132.749 50.8645   1
  17  15   1 1082.74 92.2422   1
 -17 -15  -1 1229.94 97.2826   1
 -16 -16   1 761.861 75.5940   1
  16  16  -1 713.061 72.0896   1
 -15 -16   1 93.5435 42.5457   1
  15  16  -1 58.2971 40.7148   1
 -14 -16   1 2278.18 133.596   1
  14  16  -1 2077.77 131.738   1
 -13  16   1 2374.93 137.176   1
  13  16  -1 2337.82 133.797   1
 -13 -16   1 2436.32 135.685   1
 -12  16   1 3450.19 180.179   1
  12 -16  -1 3084.64 173.250   1
 -11  16   1 355.900 60.4607   1
  11  16  -1 349.608 61.0255   1
 -11 -16   1 299.015 55.7179   1
  11 -16  -1 420.303 61.2034   1
 -10  16   1 1444.09 107.999   1
  10  16  -1 1749.48 117.758   1
 -10 -16   1 1582.22 110.805   1
  10 -16  -1 1465.85 108.845   1
   9 -16  -1 465.677 65.0015   1
  -9  16   1 404.508 62.7067   1
   9  16  -1 381.672 63.6937   1
  -9 -16   1 479.560 66.5426   1
  -8  16   1 1558.17 109.596   1
   8  16  -1 1549.34 108.436   1
  -8 -16   1 1532.10 109.867   1
   8 -16  -1 1595.09 110.908   1
   7 -16  -1 11.6415 43.7172   1
   7  16  -1-17.0609 44.1707   1
  -7 -16   1 40.5093 48.0511   1
  -7  16   1 17.0960 45.3965   1
   6  16  -1 6968.29 322.325   1
  -6  16   1 7277.83 322.486   1
  -6 -16   1 7587.00 327.269   1
   6 -16  -1 7308.62 325.561   1
   5 -16  -1-5.73614 40.6159   1
   5  16  -1 11.1959 36.7447   1
  -5 -16   1 11.2693 37.9810   1
  -5  16   1-28.1435 40.1653   1
   4  16  -1 2386.69 143.991   1
  -4  16   1 2370.80 142.624   1
  -4 -16   1 2698.83 148.542   1
   4 -16  -1 2357.81 141.923   1
  -3  16   1 6051.93 277.288   1
   3  16  -1 5685.15 273.593   1
   3 -16  -1 6114.65 279.089   1
  -3 -16   1 6189.21 280.247   1
   2  16  -1 66.7541 36.8954   1
  -2  16   1 50.5773 41.0614   1
   2 -16  -1 39.9234 40.7436   1
  -1  16   1 6498.19 295.131   1
   1  16  -1 6529.58 293.898   1
  -1 -16   1 6714.37 296.288   1
   1 -16  -1 6185.41 293.834   1
   0  16   1-16.7955 40.2627   1
   0  16  -1 27.8987 43.0597   1
   0 -16   1 56.6210 43.6951   1
   0 -16  -1 17.1595 40.5072   1
  -1  16  -1 287.611 52.9980   1
   1  16   1 219.670 46.1636   1
  -1 -16  -1 166.384 46.1650   1
   1 -16   1 254.326 53.8123   1
   2  16   1 2697.92 150.055   1
  -2  16  -1 2435.13 145.438   1
   2 -16   1 2484.92 147.162   1
  -2 -16  -1 2618.97 150.953   1
   3  16   1 4478.58 224.275   1
  -3  16  -1 4863.09 226.714   1
   3 -16   1 4537.30 223.960   1
  -3 -16  -1 4523.43 225.799   1
  -4  16  -1 2966.39 165.961   1
   4 -16   1 3176.64 170.589   1
  -4 -16  -1 3032.85 168.374   1
   5 -16   1 587.387 66.7343   1
   5  16   1 482.643 64.4283   1
  -5 -16  -1 658.106 72.7230   1
  -5  16  -1 637.242 71.8418   1
  -6  16  -1 226.442 52.5949   1
   6  16   1 192.632 51.4285   1
   6 -16   1 195.614 53.1923   1
  -7  16  -1 8230.22 359.583   1
   7 -16   1 8323.32 361.329   1
  -8  16  -1 904.136 81.9049   1
   8  16   1 825.667 85.1253   1
   8 -16   1 910.897 83.5387   1
  -8 -16  -1 745.209 79.8393   1
  -9 -16  -1 914.159 81.2752   1
   9  16   1 824.809 79.4136   1
 -10  16  -1 1721.28 116.450   1
  10  16   1 1529.82 110.875   1
  10 -16   1 1528.30 111.822   1
 -10 -16  -1 1864.77 117.056   1
 -11  16  -1 1478.96 107.959   1
  11 -16   1 1565.50 108.621   1
 -12  16  -1 2868.49 161.126   1
  12  16   1 3009.84 161.379   1
 -12 -16  -1 2937.30 159.721   1
  12 -16   1 2630.50 158.449   1
 -13  16  -1 1437.38 103.999   1
  13  16   1 1235.27 99.5355   1
 -13 -16  -1 1347.56 101.719   1
  13 -16   1 1347.95 101.435   1
 -14  16  -1 1869.16 119.911   1
  14  16   1 1837.37 118.632   1
  14 -16   1 1532.53 112.567   1
 -14 -16  -1 1867.35 119.773   1
 -15 -16  -1 161.958 57.7287   1
  15  16   1 144.836 47.5158   1
 -14 -17   1 371.467 60.1182   1
  14  17  -1 428.128 63.0690   1
 -13 -17   1 1555.45 110.818   1
  13  17  -1 1462.43 107.195   1
 -12 -17   1 27.4553 44.0946   1
  12  17  -1 124.575 49.1989   1
 -11  17   1 4233.04 216.537   1
  11  17  -1 4405.04 218.236   1
 -11 -17   1 4225.04 215.256   1
  11 -17  -1 4750.85 222.935   1
 -10  17   1 427.578 63.5119   1
  10  17  -1 342.671 66.7358   1
 -10 -17   1 439.376 69.0231   1
  10 -17  -1 410.144 62.6625   1
  -9  17   1 3142.63 172.027   1
  -9 -17   1 3111.14 170.724   1
   9  17  -1 3163.32 172.690   1
   9 -17  -1 3091.89 171.319   1
  -8 -17   1 905.604 85.8501   1
   8  17  -1 703.896 77.0913   1
   7 -17  -1 2669.08 151.970   1
   7  17  -1 2355.76 147.245   1
  -7 -17   1 2719.27 153.457   1
  -7  17   1 2610.49 149.019   1
   6 -17  -1 110.146 43.5378   1
   6  17  -1 147.041 48.0246   1
  -6 -17   1 109.739 49.3005   1
  -6  17   1 199.693 50.7585   1
  -5  17   1 3435.09 181.177   1
   5  17  -1 3145.41 176.221   1
  -5 -17   1 3662.15 183.960   1
   5 -17  -1 3260.02 178.368   1
  -4  17   1 2204.49 135.825   1
   4  17  -1 2307.93 134.730   1
   4 -17  -1 2081.49 132.994   1
  -3  17   1 3055.97 165.268   1
   3 -17  -1 2839.23 162.053   1
  -2  17   1 2231.96 135.844   1
   2 -17  -1 2107.60 134.003   1
  -2 -17   1 2135.47 132.342   1
  -1  17   1 1681.26 113.857   1
   1  17  -1 1479.02 108.553   1
  -1 -17   1 1689.19 113.705   1
   1 -17  -1 1655.75 113.820   1
   0  17  -1 575.500 67.6875   1
   0  17   1 391.333 59.8246   1
   0 -17   1 354.142 59.1511   1
   0 -17  -1 450.058 64.5365   1
   1  17   1 1145.89 96.8009   1
  -1  17  -1 1361.12 101.688   1
   1 -17   1 1349.13 102.992   1
  -1 -17  -1 1425.53 102.885   1
   2  17   1 747.920 75.3264   1
  -2  17  -1 671.136 73.5383   1
   2 -17   1 753.702 74.6657   1
  -2 -17  -1 747.230 75.4327   1
  -3  17  -1 4485.95 222.215   1
   3 -17   1 4459.87 221.704   1
   4 -17   1 97.2616 44.8760   1
  -4  17  -1 123.481 46.4847   1
   4  17   1 74.4411 43.4615   1
  -4 -17  -1 116.925 47.2873   1
  -5 -17  -1 4439.11 214.150   1
   5  17   1 3916.35 207.435   1
   6  17   1 2832.75 169.355   1
  -6 -17  -1 3307.61 175.452   1
   6 -17   1 3394.29 177.262   1
  -6  17  -1 3315.56 174.276   1
  -7  17  -1 1929.04 126.258   1
  -7 -17  -1 1851.32 124.523   1
   7 -17   1 1985.52 125.727   1
  -8  17  -1 1969.20 128.150   1
   8  17   1 2126.48 134.846   1
   8 -17   1 2126.32 132.085   1
  -8 -17  -1 2136.22 131.346   1
  -9  17  -1 388.443 63.6760   1
   9 -17   1 383.821 60.5418   1
 -10  17  -1 1981.92 125.306   1
  10  17   1 1958.86 123.047   1
  10 -17   1 1744.71 121.528   1
 -10 -17  -1 1826.97 122.137   1
 -11 -17  -1 3256.60 172.530   1
  11  17   1 3125.17 171.152   1
 -12  17  -1 2210.33 131.798   1
  12 -17   1 1880.23 125.038   1
 -13 -17  -1 2221.42 132.700   1
  13  17   1 2148.24 131.527   1
 -12 -18   1 378.948 59.8857   1
  12  18  -1 252.709 54.1144   1
 -11 -18   1 204.097 52.7727   1
  11  18  -1 189.353 52.4989   1
 -10 -18   1 874.697 83.3482   1
  10  18  -1 953.872 85.8936   1
   9 -18  -1 164.667 52.2617   1
  -9  18   1 107.517 48.2676   1
   9  18  -1 67.3992 43.8724   1
  -9 -18   1 183.778 48.0179   1
   8 -18  -1 1975.54 131.350   1
   8  18  -1 2260.68 131.950   1
  -8 -18   1 2136.47 130.265   1
  -8  18   1 2063.90 132.528   1
   7 -18  -1 318.188 56.2594   1
   7  18  -1 341.464 59.3850   1
  -7 -18   1 353.253 59.8656   1
  -7  18   1 461.605 65.5567   1
  -6  18   1 3868.54 195.624   1
   6 -18  -1 3644.25 192.678   1
  -5  18   1 1305.61 102.749   1
   5 -18  -1 1503.55 105.986   1
  -5 -18   1 1342.44 103.088   1
  -4  18   1 2553.09 150.719   1
   4  18  -1 2649.72 152.074   1
   4 -18  -1 2750.44 154.824   1
  -4 -18   1 2632.55 151.598   1
  -3  18   1 718.632 77.5917   1
   3  18  -1 639.801 72.2007   1
  -3 -18   1 784.038 77.6957   1
   3 -18  -1 803.846 78.2697   1
   2  18  -1 2532.51 147.231   1
  -2  18   1 2431.59 146.936   1
   2 -18  -1 2392.11 145.354   1
  -2 -18   1 2573.03 148.160   1
   1  18  -1 250.904 54.7224   1
  -1  18   1 198.062 52.5010   1
   1 -18  -1 231.020 54.9988   1
  -1 -18   1 261.773 54.4444   1
   0  18   1 2762.80 161.723   1
   0  18  -1 2795.48 160.003   1
   0 -18   1 3125.10 165.873   1
   0 -18  -1 2905.54 163.290   1
   1  18   1 90.3802 45.4463   1
  -1  18  -1 128.153 51.4032   1
  -1 -18  -1 114.553 44.3715   1
   1 -18   1 108.222 50.3169   1
   2  18   1 1952.35 129.265   1
  -2  18  -1 2029.10 129.886   1
  -2 -18  -1 2088.87 131.521   1
   2 -18   1 2152.09 132.126   1
   3  18   1 880.660 85.9288   1
  -3  18  -1 1083.21 90.2330   1
  -3 -18  -1 878.491 84.9016   1
   3 -18   1 892.567 82.8400   1
   4  18   1 1811.59 122.744   1
  -4  18  -1 1797.18 120.424   1
   4 -18   1 1928.04 122.475   1
  -4 -18  -1 2031.76 125.686   1
   5 -18   1 495.348 65.1043   1
   5  18   1 526.921 69.3487   1
  -5 -18  -1 562.293 69.8562   1
  -5  18  -1 571.627 69.8635   1
  -6  18  -1 1232.41 98.2159   1
   6 -18   1 1239.04 98.9875   1
   7 -18   1 195.859 50.3559   1
  -7  18  -1 205.946 54.1137   1
   7  18   1 170.431 54.2921   1
  -7 -18  -1 125.315 49.2887   1
  -8 -18  -1 1963.56 124.057   1
   8  18   1 1865.28 125.822   1
  -9  18  -1 1832.89 122.935   1
   9  18   1 1748.96 119.667   1
   9 -18   1 1912.85 122.852   1
  -9 -18  -1 1939.28 122.967   1
 -10  18  -1 1383.03 108.328   1
  10 -18   1 1478.63 110.738   1
 -11  18  -1 872.571 85.0543   1
  11  18   1 746.435 76.0785   1
 -10 -19   1 725.716 74.6768   1
  10  19  -1 501.277 67.0304   1
   9  19  -1 313.174 62.2619   1
  -8 -19   1 753.790 75.6872   1
   8  19  -1 808.548 77.8155   1
  -7  19   1 4221.67 206.827   1
   7 -19  -1 3753.21 199.613   1
   6 -19  -1 2402.74 138.502   1
  -6 -19   1 2172.35 137.936   1
   6  19  -1 2207.85 137.103   1
  -6  19   1 2313.00 138.824   1
   5  19  -1 1926.27 121.903   1
  -5 -19   1 1887.86 123.478   1
   5 -19  -1 1760.73 121.674   1
   4  19  -1 852.116 84.8764   1
  -4 -19   1 900.040 86.1113   1
   3  19  -1 274.865 55.0486   1
  -3 -19   1 264.200 52.4679   1
   2  19  -1 394.885 62.3640   1
  -2 -19   1 413.636 63.6872   1
   1  19  -1 634.264 68.7947   1
  -1 -19   1 651.390 73.0134   1
   0  19  -1 131.879 46.9390   1
   0 -19   1 157.595 48.5786   1
   1  19   1 2146.22 132.235   1
  -1  19  -1 2179.85 131.539   1
   1 -19   1 2013.40 130.389   1
  -1 -19  -1 2075.12 129.010   1
  -2  19  -1 22.0154 49.6788   1
   2  19   1-11.1764 47.1823   1
   2 -19   1-16.8731 47.2260   1
  -2 -19  -1-5.68394 44.1450   1
  -3  19  -1 1268.47 99.3797   1
   3  19   1 1359.11 102.141   1
  -3 -19  -1 1341.24 101.770   1
   3 -19   1 1406.93 102.546   1
  -4  19  -1 61.4308 44.2606   1
   4  19   1 39.1920 45.4666   1
  -4 -19  -1 51.2688 42.5362   1
   4 -19   1 78.3166 45.1569   1
   5  19   1 21.9992 42.1657   1
  -5  19  -1 33.4356 50.7882   1
   5 -19   1 38.7498 39.8142   1
  -5 -19  -1 5.66284 41.6432   1
   6 -19   1 430.339 62.7704   1
  -6  19  -1 540.459 66.9799   1
   6  19   1 349.911 63.9355   1
  -6 -19  -1 399.382 64.7036   1
   7 -19   1 1949.35 127.135   1
  -7 -19  -1 1956.42 125.511   1
  -7  19  -1 2083.52 129.193   1
   7  19   1 2018.13 128.220   1
  -8 -19  -1 1257.28 105.273   1
  -8  19  -1 1361.59 102.052   1
   8  19   1 1296.83 102.724   1
  -9 -19  -1 4435.43 216.439   1
  -9  19  -1 4506.83 218.170   1
   9  19   1 4446.60 217.068   1
  -6 -20   1 1988.58 124.218   1
   6  20  -1 1843.97 120.139   1
   5  20  -1 859.001 81.2847   1
  -5 -20   1 756.107 78.0256   1
   4  20  -1 3558.27 184.698   1
  -4  20   1 3612.13 185.818   1
  -4 -20   1 3581.46 184.793   1
   4 -20  -1 3308.57 182.710   1
   3  20  -1 37.4768 42.3883   1
  -3  20   1 10.9952 45.6504   1
  -3 -20   1-5.40266 42.5068   1
   3 -20  -1 28.1389 44.5568   1
  -2  20   1 2715.59 153.027   1
   2  20  -1 2569.39 149.097   1
  -2 -20   1 2801.62 152.741   1
   2 -20  -1 2611.85 152.646   1
   1  20  -1 2351.85 141.784   1
  -1  20   1 2464.95 144.625   1
  -1 -20   1 2398.41 142.144   1
   1 -20  -1 2636.83 146.544   1
   0  20   1 795.456 80.7447   1
   0 -20   1 989.079 86.5092   1
  -2  20  -1 102.033 45.9818   1
   2  20   1 153.860 53.4024   1
  -2 -20  -1 89.6919 49.9965   1
   2 -20   1 65.9823 42.3043   1
   3  20   1 16.5015 48.6841   1
  -3  20  -1-32.2720 42.0443   1
   3 -20   1 5.49634 39.2208   1
  -3 -20  -1 16.7138 45.4621   1
   4 -20   1 1620.14 113.786   1
  -4 -20  -1 1815.93 115.032   1
  -4  20  -1 1711.17 114.665   1
   4  20   1 1513.50 109.407   1
   5 -20   1 2471.77 143.397   1
  -5 -20  -1 2541.24 146.282   1
   5  20   1 2427.86 144.089   1
  -5  20  -1 2412.24 143.147   1
   6  20   1 5371.35 254.780   1
   6 -20   1 5480.08 253.037   1
  -6  20  -1 5322.51 251.982   1
 -25   0   2 83.3254 49.4905   1
  25   0  -2 66.0096 43.8809   1
 -24   0   2 4637.72 227.905   1
  24   0  -2 4650.68 227.915   1
 -23   0   2 24.4404 45.2622   1
  23   0  -2 41.7816 43.5805   1
 -22   0   2 3408.87 187.392   1
  22   0  -2 3762.95 190.941   1
 -21   0   2 914.475 85.5948   1
 -20   0   2 351.231 55.9061   1
  20   0  -2 176.703 53.5182   1
 -19   0   2 76.6795 42.6040   1
  19   0  -2 52.8983 42.3285   1
 -17   0   2 111.458 41.1270   1
  17   0  -2 98.2662 37.3802   1
 -16   0   2 71.4595 36.8453   1
  16   0  -2 109.680 40.0890   1
 -15   0   2 2300.01 130.549   1
  15   0  -2 2273.09 128.118   1
  14   0  -2 11832.1 485.113   1
 -14   0   2 12322.4 487.191   1
 -13   0   2 11338.3 457.379   1
  12   0  -2 326.165 46.1379   1
 -12   0   2 320.462 44.4032   1
  11   0  -2 3383.74 158.233   1
 -11   0   2 3147.56 155.148   1
  10   0  -2 67550.4 2376.93   1
 -10   0   2 62021.8 2374.00   1
   9   0  -2 70229.2 2454.11   1
  -9   0   2 63830.4 2452.81   1
   8   0  -2 158327. 6063.39   1
  -8   0   2 176964. 6067.43   1
   7   0  -2 71776.2 2531.55   1
  -7   0   2 67145.7 2529.00   1
   6   0  -2 346960. 12077.6   1
  -6   0   2 320291. 12077.8   1
   5   0  -2 889260. 32785.5   1
  -5   0   2 925156. 32786.0   1
   4   0  -2 315906. 11106.2   1
  -4   0   2 298537. 11105.8   1
  -3   0   2 63600.1 2694.06   1
   3   0  -2 87600.2 2695.46   1
   0   0  -2 136401. 5194.42   1
   0   0   2 151184. 5194.93   1
  -1   0  -2 115688. 4372.09   1
   1   0   2 125632. 4372.20   1
   2   0   2 667195. 23776.9   1
  -2   0  -2 648316. 23776.4   1
   3   0   2 494458. 18175.1   1
  -3   0  -2 510400. 18175.0   1
   4   0   2 105079. 3852.75   1
  -4   0  -2 106753. 3852.44   1
   5   0   2 156668. 5532.12   1
  -5   0  -2 147937. 5531.53   1
   6   0   2 56229.4 2106.26   1
  -6   0  -2 58619.2 2108.61   1
   7   0   2 90.4933 30.2205   1
  -7   0  -2 58.0268 26.8104   1
   8   0   2 8411.00 338.214   1
  -8   0  -2 8027.99 336.229   1
   9   0   2 34310.7 1279.52   1
  -9   0  -2 34018.4 1278.45   1
  10   0   2 127.472 34.4264   1
 -10   0  -2 153.489 37.5695   1
  11   0   2 345.246 46.7826   1
 -11   0  -2 348.605 48.3764   1
 -12   0  -2 21878.1 832.011   1
  12   0   2 21212.6 830.045   1
  13   0   2 123.368 43.9097   1
 -13   0  -2 126.687 42.3166   1
 -14   0  -2 11458.0 472.153   1
  14   0   2 11600.5 473.185   1
 -16   0  -2 5435.94 268.624   1
  16   0   2 6681.90 284.692   1
 -17   0  -2 1442.83 107.961   1
  17   0   2 1738.53 113.221   1
 -18   0  -2 557.204 68.8338   1
  18   0   2 393.926 66.4163   1
 -19   0  -2 3995.47 203.499   1
  19   0   2 3935.08 202.621   1
 -20   0  -2 1072.19 90.8856   1
  20   0   2 1115.66 91.3346   1
 -22   0  -2 271.698 60.9907   1
  22   0   2 160.064 53.0176   1
 -24   0  -2 68.2716 49.6901   1
  24   0   2 102.505 44.6220   1
 -25   0  -2 341.111 62.2451   1
  25   0   2 439.843 61.0602   1
 -26  -1   2 352.853 65.0115   1
 -25  -1   2 351.746 63.7766   1
 -25   1   2 269.283 59.7545   1
  25   1  -2 346.579 60.5089   1
  25  -1  -2 253.050 54.7353   1
 -24   1   2 35.8674 44.9767   1
 -24  -1   2 42.8458 48.2274   1
  24  -1  -2 107.688 46.5436   1
  24   1  -2 114.304 47.4040   1
 -23   1   2 4886.51 219.132   1
 -23  -1   2 4468.40 216.465   1
  23   1  -2 4344.67 213.269   1
 -22   1   2-23.9108 43.9501   1
  22  -1  -2 6.00512 41.8524   1
  22   1  -2-18.4095 44.4588   1
 -22  -1   2-5.86016 42.7726   1
 -21   1   2 238.116 55.5672   1
  21  -1  -2 284.036 52.7045   1
 -20   1   2 1040.89 93.3082   1
 -20  -1   2 1173.63 94.9833   1
  20   1  -2 1340.92 96.9651   1
  20  -1  -2 1175.30 94.7601   1
 -19   1   2 3895.67 201.933   1
 -19  -1   2 4117.48 204.408   1
  19  -1  -2 4246.34 204.630   1
  19   1  -2 3946.49 201.252   1
  18   1  -2 502.964 62.2145   1
 -18  -1   2 434.518 61.4883   1
 -17   1   2 2075.91 125.446   1
  17  -1  -2 1995.10 123.097   1
  17   1  -2 1894.77 124.075   1
 -17  -1   2 2191.01 127.014   1
 -16   1   2 1621.56 108.420   1
  16  -1  -2 1786.35 112.884   1
  16   1  -2 1797.22 113.401   1
 -16  -1   2 1918.99 115.720   1
  15   1  -2 125.979 42.5038   1
  15  -1  -2 152.259 44.7383   1
 -15   1   2 225.299 47.3841   1
  14  -1  -2 7303.21 289.927   1
 -14  -1   2 5883.29 280.287   1
 -13   1   2 83350.9 3034.86   1
  13  -1  -2 82004.8 3034.40   1
 -12   1   2 2851.70 142.802   1
  12  -1  -2 2687.55 140.721   1
  12   1  -2 2976.69 144.110   1
 -12  -1   2 2793.04 144.196   1
 -11   1   2 5767.93 243.141   1
  11  -1  -2 5815.55 242.801   1
  11   1  -2 5509.35 243.370   1
 -11  -1   2 5503.53 244.118   1
 -10   1   2 1737.65 98.4633   1
  10  -1  -2 1786.30 98.9534   1
  10   1  -2 1934.11 99.8595   1
 -10  -1   2 1796.58 100.327   1
  -9   1   2 6368.65 259.141   1
   9  -1  -2 6204.93 257.222   1
   9   1  -2 6007.47 258.914   1
  -9  -1   2 6421.95 258.751   1
  -8   1   2 114574. 4045.00   1
   8  -1  -2 116552. 4043.47   1
  -8  -1   2 114421. 4045.91   1
   7  -1  -2 55703.1 1957.77   1
  -7   1   2 51432.4 1956.58   1
   6  -1  -2 927.128 49.6390   1
   6   1  -2 818.893 51.5937   1
  -6   1   2 926.192 51.0757   1
   5  -1  -2 20092.3 755.616   1
   5   1  -2 20155.0 757.854   1
  -5   1   2 20593.0 756.786   1
  -5  -1   2 21309.6 760.012   1
   4  -1  -2 26945.6 890.477   1
   4   1  -2 26735.1 893.873   1
  -4  -1   2 25703.3 893.191   1
   3   1  -2 113675. 4204.26   1
   3  -1  -2 117997. 4200.07   1
  -3  -1   2 114443. 4204.25   1
  -3   1   2 116610. 4200.55   1
   2   1  -2 102530. 3610.17   1
  -2  -1   2 96897.4 3609.98   1
  -1  -1   2 294750. 10659.1   1
   0  -1   2 62719.2 2179.01   1
   0   1  -2 64123.3 2178.06   1
   0  -1  -2 64508.6 2177.64   1
   1   1   2 140027. 5101.41   1
   1  -1   2 135241. 5103.49   1
  -1  -1  -2 140898. 5101.95   1
  -1   1  -2 147451. 5103.60   1
   2   1   2 47254.6 1751.92   1
   2  -1   2 46702.4 1752.24   1
  -2  -1  -2 48601.3 1752.34   1
  -2   1  -2 49608.8 1752.86   1
   3   1   2 19385.4 682.746   1
   3  -1   2 18235.8 680.222   1
  -3  -1  -2 16962.4 679.570   1
  -3   1  -2 18545.0 681.271   1
   5  -1   2 1032.04 63.7060   1
  -5  -1  -2 1007.90 62.6064   1
  -5   1  -2 1131.48 65.6783   1
   6   1   2 53760.5 2034.26   1
   6  -1   2 57446.3 2036.77   1
  -6  -1  -2 55705.3 2036.64   1
  -6   1  -2 54820.8 2034.22   1
   7   1   2 110697. 4090.66   1
   7  -1   2 118128. 4095.15   1
  -7  -1  -2 116299. 4094.40   1
  -7   1  -2 105189. 4088.40   1
   8  -1   2 17699.8 723.967   1
  -8  -1  -2 18205.1 721.797   1
  -8   1  -2 18467.4 718.306   1
   9   1   2 1093.22 78.1593   1
   9  -1   2 1152.31 78.7845   1
  -9  -1  -2 1043.67 77.4121   1
  -9   1  -2 968.948 74.0623   1
  10  -1   2 4893.07 218.526   1
 -10   1  -2 4533.75 212.987   1
  11   1   2 6352.32 258.144   1
 -11  -1  -2 6178.96 253.418   1
 -11   1  -2 5938.80 250.544   1
  12   1   2 19309.6 772.905   1
  12  -1   2 20873.0 778.026   1
 -12  -1  -2 19478.3 773.828   1
 -12   1  -2 20179.3 774.537   1
  13   1   2 486.291 64.0882   1
  13  -1   2 666.534 65.9346   1
 -13  -1  -2 563.790 65.6495   1
 -13   1  -2 639.326 67.5237   1
  14   1   2 14973.1 573.505   1
  14  -1   2 13102.7 565.941   1
 -14  -1  -2 14534.5 573.486   1
 -14   1  -2 14383.6 571.745   1
  16   1   2 385.097 55.8324   1
  16  -1   2 342.726 57.3498   1
 -16  -1  -2 456.416 60.4842   1
 -16   1  -2 392.802 61.2865   1
  17   1   2 3211.24 174.810   1
  17  -1   2 3525.69 180.822   1
 -17  -1  -2 3417.10 178.789   1
 -17   1  -2 3344.62 179.515   1
  18  -1   2 2638.57 148.807   1
 -18   1  -2 2284.20 142.711   1
 -18  -1  -2 2511.59 144.920   1
  19  -1   2 960.683 85.6631   1
  19   1   2 899.172 85.2232   1
 -19   1  -2 1098.94 89.9252   1
  20   1   2 2141.97 130.824   1
  20  -1   2 2042.87 128.449   1
 -20  -1  -2 2073.34 132.815   1
 -20   1  -2 1847.24 125.296   1
  22  -1   2 1259.14 99.7694   1
  22   1   2 1299.98 99.7319   1
 -22   1  -2 1322.36 100.448   1
 -22  -1  -2 1328.73 103.412   1
  23   1   2 63.8591 44.8222   1
 -23  -1  -2 23.5866 44.0049   1
  24   1   2 2409.55 146.326   1
  24  -1   2 2560.62 148.641   1
 -24   1  -2 2470.94 149.479   1
 -24  -1  -2 2870.23 154.386   1
  25   1   2 50.5472 45.1387   1
  25  -1   2 93.5775 46.3414   1
 -25  -1  -2 127.362 51.0443   1
 -25   1  -2 95.1827 49.4213   1
 -26  -2   2 602.832 77.9989   1
 -25   2   2 71.8802 49.5190   1
  24   2  -2 686.840 76.9746   1
  24  -2  -2 572.365 72.3607   1
 -24   2   2 749.762 78.9762   1
  23   2  -2 88.5101 46.1327   1
  23  -2  -2-5.89171 42.6924   1
 -23  -2   2 23.5249 46.8563   1
 -23   2   2-18.0994 46.5595   1
  22   2  -2 841.881 81.9597   1
  22  -2  -2 847.074 80.2125   1
 -22  -2   2 930.285 85.9729   1
 -22   2   2 962.820 86.9911   1
  21   2  -2 5.79272 39.7143   1
  21  -2  -2 23.4979 41.2695   1
 -21  -2   2-29.8261 46.3298   1
 -21   2   2 17.6380 40.6427   1
  20   2  -2 2746.76 157.111   1
  20  -2  -2 2667.17 155.571   1
 -20  -2   2 2873.00 160.226   1
 -20   2   2 2727.33 156.030   1
  19   2  -2 286.765 55.8444   1
  19  -2  -2 267.658 54.5399   1
 -19  -2   2 209.318 51.9533   1
 -19   2   2 376.788 59.3523   1
  18   2  -2 5921.20 264.378   1
 -18  -2   2 5394.21 258.810   1
  17   2  -2 77.7927 40.8624   1
  17  -2  -2 175.097 46.5219   1
 -17  -2   2 97.8451 42.7841   1
 -17   2   2 207.009 45.0935   1
  16   2  -2 31.8127 37.8597   1
  16  -2  -2 40.4616 36.9396   1
 -16   2   2 41.0793 37.7772   1
  15   2  -2 2058.62 124.162   1
  15  -2  -2 2218.74 124.801   1
 -15  -2   2 2030.09 125.049   1
 -15   2   2 2289.31 127.530   1
  14   2  -2 13172.6 579.837   1
  14  -2  -2 16474.2 588.784   1
 -14  -2   2 13752.5 582.080   1
 -14   2   2 16142.6 589.692   1
  13   2  -2 70.8258 36.5965   1
 -13  -2   2 26.9184 33.9834   1
  13  -2  -2 67.1523 33.6952   1
  12   2  -2 41172.6 1543.70   1
  12  -2  -2 40372.8 1539.63   1
 -12  -2   2 39587.0 1540.26   1
 -12   2   2 44669.9 1543.38   1
  11   2  -2 3244.45 160.438   1
  11  -2  -2 3593.89 161.233   1
 -11  -2   2 3119.07 158.351   1
 -11   2   2 3503.57 160.004   1
  10   2  -2 37335.3 1426.25   1
  10  -2  -2 39379.9 1425.75   1
 -10  -2   2 38657.6 1429.46   1
 -10   2   2 38319.1 1428.39   1
   9   2  -2 36414.7 1375.52   1
  -9   2   2 38521.4 1375.39   1
   9  -2  -2 35594.2 1372.26   1
  -9  -2   2 38185.6 1378.37   1
   8   2  -2 3374.94 154.715   1
  -8   2   2 3565.61 154.938   1
  -8  -2   2 3492.89 158.275   1
   8  -2  -2 3597.87 154.779   1
   7   2  -2 5076.38 208.638   1
  -7   2   2 4987.69 205.632   1
  -7  -2   2 5135.51 210.063   1
   7  -2  -2 4902.64 206.820   1
  -6   2   2 10397.8 379.795   1
   6  -2  -2 9426.43 378.327   1
   5   2  -2 601.844 41.4299   1
  -5  -2   2 630.484 41.2858   1
   5  -2  -2 568.825 37.3418   1
   4   2  -2 303895. 9890.51   1
  -4  -2   2 286490. 9890.37   1
   4  -2  -2 303492. 9884.72   1
   3   2  -2 5202.19 195.338   1
  -3   2   2 5207.43 189.136   1
  -3  -2   2 5104.57 195.735   1
   2   2  -2 2758.12 108.799   1
  -2  -2   2 2863.40 109.269   1
   2  -2  -2 2765.70 102.760   1
  -1  -2   2 71417.2 2725.10   1
   1  -2  -2 76237.8 2720.79   1
   1   2  -2 77214.2 2724.90   1
  -1   2   2 74819.7 2720.44   1
   0   2  -2 40301.4 1462.50   1
   0  -2   2 40252.1 1462.98   1
   0   2   2 40434.3 1459.99   1
   0  -2  -2 39355.8 1460.70   1
   1  -2   2 3847.75 150.922   1
  -1   2  -2 3820.79 150.382   1
  -1  -2  -2 3437.82 147.792   1
   1   2   2 3561.85 147.423   1
   2  -2   2 296953. 10686.4   1
  -2   2  -2 295685. 10687.1   1
   2   2   2 298983. 10685.0   1
  -2  -2  -2 289236. 10685.5   1
  -3  -2  -2 20814.3 829.575   1
  -3   2  -2 24085.7 831.856   1
   3  -2   2 23127.2 831.276   1
   3   2   2 21592.2 828.127   1
   5   2   2 31867.4 1249.63   1
  -5  -2  -2 36309.7 1253.04   1
  -5   2  -2 33445.0 1250.59   1
   5  -2   2 33639.5 1250.18   1
  -6  -2  -2 28.2877 26.4304   1
  -6   2  -2 46.1132 24.9792   1
   6  -2   2 43.6832 26.6714   1
   6   2   2 40.3909 23.5395   1
   7   2   2 12370.8 488.530   1
   7  -2   2 12971.7 488.026   1
  -7  -2  -2 11677.2 484.723   1
  -7   2  -2 12757.5 487.435   1
   8   2   2 710.409 57.6720   1
   8  -2   2 570.306 58.3307   1
  -8  -2  -2 707.655 59.6329   1
  -8   2  -2 730.937 59.0350   1
   9   2   2 26097.9 961.376   1
   9  -2   2 25561.4 958.957   1
  -9  -2  -2 24058.4 956.319   1
  -9   2  -2 25443.6 958.449   1
  11   2   2 9205.26 405.746   1
  11  -2   2 10388.0 410.037   1
 -11  -2  -2 9773.19 409.200   1
 -11   2  -2 10347.7 409.610   1
  12   2   2 11900.5 468.623   1
  12  -2   2 11227.6 464.767   1
 -12  -2  -2 11441.7 465.964   1
 -12   2  -2 11108.0 463.762   1
  13   2   2 8746.24 364.535   1
  13  -2   2 8214.76 359.427   1
 -13  -2  -2 8506.09 361.759   1
 -13   2  -2 8553.76 360.668   1
  14   2   2 2009.32 124.600   1
  14  -2   2 2138.69 124.920   1
 -14  -2  -2 1811.91 122.594   1
 -14   2  -2 2103.40 125.017   1
  15   2   2 18830.9 691.289   1
 -15  -2  -2 16026.3 681.161   1
  16   2   2 760.134 75.3093   1
 -16  -2  -2 660.457 70.4987   1
 -16   2  -2 708.764 72.5700   1
  17   2   2 376.800 59.9489   1
 -17  -2  -2 394.880 62.8874   1
  17  -2   2 323.634 59.9991   1
  18  -2   2-52.2486 41.1082   1
 -18   2  -2 75.3597 42.3113   1
  19  -2   2 1142.89 91.9127   1
  19   2   2 1150.89 91.2352   1
 -19  -2  -2 1152.35 92.3096   1
 -19   2  -2 1130.55 92.7793   1
  20   2   2-40.9849 45.1775   1
  20  -2   2 5.80555 40.4604   1
 -20  -2  -2 76.3232 46.1866   1
 -20   2  -2-53.4199 46.3978   1
  21   2   2 1946.31 129.392   1
 -21  -2  -2 1717.27 121.600   1
  22   2   2 112.209 46.2248   1
  22  -2   2 34.6747 42.5540   1
 -22  -2  -2 54.3214 50.4528   1
 -22   2  -2 59.2140 46.0497   1
  23   2   2 1198.70 93.2300   1
 -23  -2  -2 884.962 86.3666   1
  24  -2   2 130.970 52.9309   1
  24   2   2 207.133 51.5738   1
 -24   2  -2 199.397 55.5338   1
 -24  -2  -2 87.8459 53.6741   1
  25  -2   2 805.321 78.1284   1
  25   2   2 521.739 69.7350   1
 -25  -2  -2 707.528 80.5909   1
 -25   2  -2 655.484 74.1516   1
  26   3  -2 70.3565 49.5731   1
 -26  -3   2 75.7825 50.3582   1
  25   3  -2 305.864 60.1704   1
 -25  -3   2 171.833 50.8783   1
  24   3  -2 86.3715 47.6053   1
  24  -3  -2 103.140 45.6371   1
 -24  -3   2 53.5002 45.9392   1
 -24   3   2 41.9064 46.5665   1
  23  -3  -2 30.0282 44.2806   1
 -23   3   2 161.802 53.6725   1
  22   3  -2 47.1107 44.2526   1
  22  -3  -2 47.4826 43.0269   1
 -22  -3   2 48.6592 44.4192   1
 -22   3   2 23.9426 44.6663   1
  21   3  -2 2495.67 145.264   1
  21  -3  -2 2373.37 142.238   1
 -21  -3   2 2385.63 143.711   1
 -21   3   2 2417.44 143.921   1
  20   3  -2 703.948 73.7192   1
  20  -3  -2 437.878 62.1412   1
 -20  -3   2 547.754 68.2314   1
 -20   3   2 588.473 70.2647   1
  19   3  -2 272.671 57.3800   1
  19  -3  -2 287.621 52.3393   1
 -19  -3   2 376.285 58.1586   1
 -19   3   2 307.455 54.2759   1
  18   3  -2 355.432 57.0911   1
 -18  -3   2 365.815 58.7020   1
  17  -3  -2 7689.20 322.655   1
 -17   3   2 7024.35 318.648   1
  16   3  -2 3986.03 208.223   1
  16  -3  -2 4743.29 213.175   1
 -16  -3   2 4407.80 212.983   1
 -16   3   2 4365.58 209.110   1
  15  -3  -2 11985.2 487.449   1
 -15  -3   2 11893.1 489.286   1
 -15   3   2 12229.2 487.341   1
  14   3  -2 77.8041 37.5890   1
  14  -3  -2 63.4126 35.7041   1
 -14  -3   2 24.0227 33.2893   1
 -14   3   2 86.8393 36.7011   1
  13   3  -2 9399.11 389.020   1
 -13  -3   2 9374.34 386.795   1
  12  -3  -2 10491.0 422.905   1
 -11   3   2 39931.5 1409.72   1
 -11  -3   2 35832.3 1408.97   1
  11   3  -2 37720.1 1410.55   1
  10   3  -2 29739.7 1096.49   1
 -10   3   2 30011.7 1094.54   1
 -10  -3   2 28330.0 1097.27   1
  10  -3  -2 28715.3 1091.08   1
   9   3  -2 645.743 54.6591   1
  -9   3   2 665.971 52.9317   1
  -9  -3   2 770.563 59.0584   1
   9  -3  -2 795.310 55.1065   1
   8   3  -2 9552.30 383.736   1
  -8   3   2 9895.16 380.632   1
   8  -3  -2 9877.06 380.808   1
  -8  -3   2 9465.17 384.577   1
  -7  -3   2 3285.33 150.282   1
   7   3  -2 3374.07 149.840   1
   6  -3  -2 30960.7 1139.95   1
  -6  -3   2 32113.8 1146.95   1
   6   3  -2 32547.1 1147.88   1
  -6   3   2 28829.9 1139.95   1
  -5   3   2 22565.7 856.556   1
   5  -3  -2 23876.6 858.362   1
  -4  -3   2 52531.4 1930.63   1
   4  -3  -2 52831.4 1925.06   1
  -4   3   2 53578.2 1924.74   1
   4   3  -2 52054.7 1930.11   1
   3  -3  -2 16018.6 586.352   1
   3   3  -2 16986.0 591.889   1
  -3   3   2 16365.4 585.733   1
   2  -3  -2 32608.9 1246.34   1
  -2  -3   2 34654.6 1252.88   1
  -2   3   2 34879.3 1246.93   1
   2   3  -2 34776.4 1252.74   1
  -1  -3   2 73370.9 2729.21   1
  -1   3   2 76193.8 2724.98   1
   1   3  -2 75933.2 2729.02   1
   1  -3  -2 74380.4 2725.34   1
   0  -3   2 91940.6 3393.53   1
   0   3   2 92720.6 3389.26   1
   0  -3  -2 95209.9 3390.02   1
  -1   3  -2 115.473 22.7770   1
   1  -3   2 127.967 23.0907   1
   1   3   2 98.8157 23.4206   1
  -1  -3  -2 136.495 23.1991   1
   2  -3   2 20563.7 750.993   1
  -2   3  -2 19984.2 749.568   1
  -2  -3  -2 19680.8 749.110   1
   2   3   2 20270.2 750.624   1
   4  -3   2 6329.23 258.627   1
  -4   3  -2 6311.76 259.013   1
   4   3   2 5985.71 257.555   1
  -4  -3  -2 6727.54 259.729   1
  -5  -3  -2 6536.83 249.400   1
   5   3   2 5508.27 240.516   1
  -5   3  -2 6169.96 245.286   1
   5  -3   2 5443.39 243.028   1
  -6  -3  -2 6816.62 283.095   1
  -6   3  -2 7072.80 283.289   1
   6  -3   2 6607.53 283.377   1
   6   3   2 6862.03 282.478   1
   7   3   2 4545.66 205.261   1
   7  -3   2 4916.03 206.688   1
  -7  -3  -2 4456.63 205.329   1
  -7   3  -2 4695.33 206.083   1
   8   3   2 1030.86 73.1066   1
   8  -3   2 1007.53 70.4841   1
  -8  -3  -2 1050.51 73.2970   1
  -8   3  -2 1089.38 74.8654   1
   9   3   2 15089.9 609.548   1
   9  -3   2 16133.6 609.203   1
  -9  -3  -2 15290.0 607.776   1
  -9   3  -2 15964.4 610.368   1
  10   3   2 24978.4 933.027   1
 -10  -3  -2 23828.0 929.378   1
  11   3   2 13925.3 561.242   1
  11  -3   2 13769.1 559.078   1
 -11  -3  -2 14465.0 563.489   1
 -11   3  -2 14291.0 561.430   1
  12   3   2 22656.0 872.433   1
  12  -3   2 22436.5 868.204   1
 -12  -3  -2 22527.3 871.948   1
 -12   3  -2 22702.7 869.255   1
  13   3   2 46.0019 38.1645   1
  13  -3   2 44.9857 35.7157   1
 -13  -3  -2 59.3780 41.6922   1
 -13   3  -2 56.1932 38.1433   1
  14   3   2 3252.45 172.527   1
  14  -3   2 3308.22 171.906   1
 -14  -3  -2 3240.63 172.457   1
 -14   3  -2 3402.57 174.287   1
  15   3   2 4786.52 224.877   1
 -15  -3  -2 4507.24 219.997   1
 -15   3  -2 4354.54 217.973   1
  16   3   2 1672.62 116.501   1
  16  -3   2 1702.13 111.668   1
 -16  -3  -2 1583.08 112.923   1
 -16   3  -2 1938.21 118.759   1
  17   3   2 1384.26 100.584   1
  17  -3   2 1208.26 93.6370   1
 -17  -3  -2 1355.37 101.839   1
 -17   3  -2 1049.09 90.7728   1
  18   3   2 5.89506 44.2888   1
  18  -3   2 34.4675 43.1592   1
 -18  -3  -2 17.8809 41.5552   1
 -18   3  -2 75.9104 47.9429   1
  19  -3   2 1117.78 92.7435   1
 -19  -3  -2 1220.07 99.6016   1
 -19   3  -2 1197.39 95.8667   1
  20   3   2 1351.83 100.455   1
  20  -3   2 1420.48 105.727   1
 -20   3  -2 1383.72 104.433   1
  21   3   2 126.509 49.0888   1
 -21  -3  -2 159.454 53.5541   1
  22   3   2 2826.69 155.966   1
  22  -3   2 2533.02 151.718   1
 -22  -3  -2 2779.53 154.689   1
 -22   3  -2 2614.77 153.032   1
  23   3   2 41.5115 44.8504   1
  23  -3   2 17.6028 42.8307   1
 -23   3  -2-5.78603 48.8572   1
  24   3   2 221.734 56.1500   1
  24  -3   2 172.828 53.3484   1
 -24   3  -2 113.142 54.2797   1
  25  -3   2 173.531 52.8303   1
 -25   3  -2 60.5229 51.0114   1
 -25  -4   2-46.6037 50.2830   1
  24   4  -2-11.5572 42.1770   1
 -24  -4   2 23.9847 47.1721   1
 -24   4   2 17.8714 45.9665   1
  23   4  -2 23.7375 41.0341   1
  23  -4  -2 48.3883 41.1322   1
 -23  -4   2 30.1861 50.1353   1
 -23   4   2 5.94365 44.0243   1
  22   4  -2 240.633 53.2016   1
  22  -4  -2 132.497 48.5142   1
 -22  -4   2 204.963 50.8502   1
 -22   4   2 218.876 54.8881   1
  21   4  -2 985.414 88.5801   1
 -21  -4   2 874.548 83.8126   1
  20  -4  -2 1179.72 99.8330   1
  19   4  -2 727.904 75.2129   1
  19  -4  -2 784.876 76.5456   1
 -19  -4   2 683.567 73.8096   1
 -19   4   2 824.879 77.5813   1
  18   4  -2 984.873 80.9742   1
  18  -4  -2 702.394 72.6774   1
 -18  -4   2 750.605 76.5788   1
 -18   4   2 751.983 76.3455   1
  17   4  -2 1155.47 91.6663   1
  17  -4  -2 1191.37 90.5322   1
 -17   4   2 1176.76 90.3470   1
  16   4  -2 7954.08 338.573   1
  16  -4  -2 8255.97 336.766   1
 -16  -4   2 7374.16 332.922   1
 -16   4   2 7312.41 329.240   1
  15   4  -2 189.563 47.1537   1
  15  -4  -2 205.764 42.8335   1
 -15  -4   2 93.9738 39.2888   1
 -15   4   2 126.377 39.8042   1
  14   4  -2 1076.61 82.8611   1
 -14   4   2 1060.40 78.6644   1
 -14  -4   2 855.669 77.3484   1
  14  -4  -2 1049.96 79.2463   1
  13   4  -2 312.658 47.7773   1
 -13  -4   2 238.672 43.3772   1
 -12   4   2 10009.5 401.355   1
  12  -4  -2 10382.1 404.026   1
  12   4  -2 9636.85 402.020   1
 -12  -4   2 9405.26 402.366   1
 -11   4   2 8218.35 350.188   1
  11  -4  -2 8993.19 353.960   1
 -10  -4   2 15630.5 633.947   1
  10   4  -2 16353.4 632.489   1
 -10   4   2 16963.7 630.088   1
   9  -4  -2 12177.4 462.434   1
  -9  -4   2 11291.1 465.814   1
  -9   4   2 12252.7 462.487   1
   9   4  -2 11458.3 465.437   1
   8  -4  -2 1482.63 86.0863   1
  -8  -4   2 1559.02 91.2744   1
  -8   4   2 1766.62 88.4233   1
   8   4  -2 1711.27 92.0936   1
   7  -4  -2 2608.93 118.735   1
  -7  -4   2 2305.07 120.290   1
   7   4  -2 2610.18 123.471   1
  -7   4   2 2402.02 115.629   1
  -6  -4   2 57172.9 2101.91   1
   6   4  -2 57344.3 2100.74   1
  -5  -4   2 275.643 33.3399   1
   5  -4  -2 276.484 29.9892   1
   5   4  -2 261.051 33.4912   1
  -5   4   2 299.340 29.5273   1
  -4  -4   2 8418.32 311.494   1
  -4   4   2 7516.52 303.700   1
   4   4  -2 7881.98 310.308   1
   4  -4  -2 7677.86 306.170   1
   3  -4  -2 5591.73 227.814   1
  -3   4   2 5933.20 228.105   1
   2  -4  -2 37503.7 1393.60   1
  -2   4   2 38649.6 1394.71   1
  -1   4   2 17043.2 590.561   1
   1  -4  -2 14522.4 589.730   1
   0   4   2 43360.8 1555.26   1
   0  -4  -2 41575.1 1554.76   1
   1   4   2 3566.98 159.158   1
  -1  -4  -2 4059.60 161.252   1
   2  -4   2 84744.6 3092.59   1
  -2   4  -2 84946.6 3092.07   1
   3  -4   2 20393.8 751.567   1
  -3  -4  -2 21347.4 751.819   1
   4  -4   2 58475.4 2081.17   1
  -4   4  -2 58879.3 2079.85   1
  -4  -4  -2 52045.7 2077.45   1
   4   4   2 57745.2 2080.07   1
   5  -4   2 35598.6 1346.20   1
  -5   4  -2 37146.5 1346.33   1
  -5  -4  -2 37969.5 1348.89   1
   5   4   2 34553.6 1347.00   1
   6  -4   2 4341.50 201.843   1
  -6   4  -2 4817.54 203.908   1
   6   4   2 4631.38 201.803   1
  -6  -4  -2 4576.14 202.995   1
  -7  -4  -2 1478.05 92.6575   1
   7   4   2 1489.55 88.6316   1
  -7   4  -2 1514.58 90.0910   1
   7  -4   2 1452.96 87.5368   1
  -8  -4  -2 41.1796 30.2944   1
   8  -4   2 39.9486 29.8122   1
  -8   4  -2 3.91935 24.7963   1
   8   4   2 39.8854 28.9156   1
  -9   4  -2 3490.77 169.659   1
   9  -4   2 3541.79 170.908   1
 -10   4  -2 818.415 70.0035   1
  10  -4   2 972.143 74.2495   1
 -10  -4  -2 886.177 75.3006   1
  10   4   2 753.800 69.5680   1
 -11   4  -2 25984.4 937.899   1
  11  -4   2 24676.8 938.063   1
 -11  -4  -2 23660.9 933.829   1
  11   4   2 23582.2 937.635   1
 -12   4  -2 4395.78 205.999   1
  12  -4   2 4317.80 206.237   1
 -12  -4  -2 4030.63 204.850   1
  12   4   2 4334.53 208.484   1
 -13   4  -2 9530.28 402.029   1
  13  -4   2 9736.10 403.743   1
 -13  -4  -2 10154.3 407.230   1
  13   4   2 9183.93 402.086   1
 -14   4  -2 9845.45 433.709   1
  14  -4   2 11355.1 441.638   1
 -15   4  -2 92.9518 41.7325   1
  15  -4   2 55.1055 35.9593   1
 -15  -4  -2 109.956 45.9065   1
  15   4   2 72.4254 40.7664   1
 -16   4  -2 336.419 58.0349   1
  16  -4   2 203.349 49.4209   1
 -16  -4  -2 163.713 50.5817   1
  16   4   2 216.397 54.4232   1
 -17   4  -2 915.443 82.3391   1
  17  -4   2 986.049 83.4587   1
 -17  -4  -2 864.700 83.3337   1
  17   4   2 781.787 86.1654   1
 -18  -4  -2 338.560 62.5673   1
  18   4   2 471.433 67.3233   1
 -19   4  -2 620.417 70.8117   1
  19  -4   2 654.121 70.8353   1
 -19  -4  -2 755.433 79.0252   1
  19   4   2 730.232 75.0789   1
 -20   4  -2 668.347 76.5692   1
  20  -4   2 513.569 71.9170   1
 -21  -4  -2 2057.93 133.127   1
 -21   4  -2 2032.72 130.061   1
  21   4   2 2070.41 130.422   1
  21  -4   2 2111.64 131.998   1
 -22   4  -2 34.7700 47.5743   1
  22  -4   2 17.6897 41.1050   1
 -23   4  -2-5.73255 49.7134   1
  23   4   2-11.1910 39.3098   1
 -23  -4  -2 34.2045 43.1107   1
  23  -4   2 5.83911 43.2402   1
  24   4   2 131.197 51.5832   1
 -24  -4  -2 196.514 56.6572   1
  26   5  -2 22.0554 41.1216   1
 -26  -5   2-22.6079 46.9275   1
  25   5  -2 304.105 55.0660   1
 -25  -5   2 247.953 58.3463   1
  23  -5  -2 1123.42 93.6318   1
 -23   5   2 1251.15 97.7740   1
  23   5  -2 1193.69 99.5804   1
 -23  -5   2 1131.42 99.5640   1
  22  -5  -2 5.95507 42.2163   1
 -22   5   2 107.242 46.9147   1
  21   5  -2 658.992 74.9082   1
 -21  -5   2 536.937 69.6275   1
  21  -5  -2 530.964 67.6233   1
  20   5  -2 852.257 79.0761   1
  20  -5  -2 790.049 76.5320   1
 -20  -5   2 837.297 82.1348   1
 -20   5   2 718.976 75.7132   1
  19   5  -2 664.639 73.5336   1
  19  -5  -2 541.990 65.3367   1
 -19  -5   2 582.403 71.4427   1
 -19   5   2 677.932 70.8569   1
  18   5  -2 317.646 56.1955   1
  18  -5  -2 227.789 48.5487   1
 -18   5   2 194.122 48.9642   1
  17   5  -2 3156.12 166.443   1
 -17  -5   2 2741.82 160.373   1
 -17   5   2 2786.47 158.048   1
  16  -5  -2 3927.25 187.663   1
 -16  -5   2 3289.53 181.259   1
 -16   5   2 3789.63 185.045   1
  15   5  -2 5827.15 260.223   1
 -15   5   2 5836.83 256.590   1
  15  -5  -2 5723.42 256.301   1
 -15  -5   2 5254.54 256.314   1
  14   5  -2-4.96398 30.4400   1
  14  -5  -2 9.41394 34.3549   1
 -14   5   2-18.8571 31.5026   1
 -14  -5   2 40.7615 36.3587   1
  13  -5  -2 18988.5 686.307   1
 -13   5   2 18077.3 682.882   1
  13   5  -2 16149.4 682.053   1
 -13  -5   2 17036.5 686.209   1
  12  -5  -2 1114.51 80.1862   1
 -12   5   2 1149.15 81.1853   1
  12   5  -2 1191.98 83.0642   1
 -12  -5   2 1344.59 88.9937   1
  11  -5  -2 29684.1 1101.49   1
 -11   5   2 29755.0 1101.43   1
  11   5  -2 28995.3 1105.77   1
 -11  -5   2 28614.4 1107.96   1
 -10   5   2 12484.8 448.329   1
  10  -5  -2 9971.96 445.260   1
  -9   5   2 4178.41 190.069   1
   9   5  -2 4640.56 199.466   1
  -9  -5   2 4180.54 196.009   1
   8  -5  -2 3.17057 21.1949   1
  -8   5   2 30.7246 24.0244   1
   8   5  -2 34.3461 28.8652   1
  -8  -5   2 3.71717 25.9124   1
   7  -5  -2 1442.83 81.4557   1
  -7   5   2 1600.96 82.5012   1
  -7  -5   2 1352.64 85.9378   1
   7   5  -2 1450.18 86.2416   1
  -6  -5   2 23989.9 903.627   1
  -6   5   2 23891.1 895.781   1
   6  -5  -2 24918.6 897.369   1
   6   5  -2 23098.7 901.834   1
  -5  -5   2 114118. 4205.54   1
  -5   5   2 114564. 4197.45   1
   5   5  -2 113003. 4203.86   1
   5  -5  -2 119528. 4199.09   1
   4   5  -2 5621.51 232.107   1
  -4  -5   2 5524.15 233.607   1
   3   5  -2 13720.4 536.216   1
  -3  -5   2 14292.9 537.179   1
  -2  -5   2 8782.40 348.901   1
   2   5  -2 8923.89 349.136   1
  -1  -5   2 20154.7 771.126   1
   1   5  -2 21030.3 772.765   1
   0  -5   2 14260.2 544.981   1
   0   5   2 14383.5 542.207   1
   0   5  -2 14076.3 543.054   1
   0  -5  -2 14305.5 542.229   1
   1  -5   2 85908.8 3133.99   1
  -1   5  -2 86997.6 3132.87   1
   1   5   2 84136.9 3131.29   1
  -1  -5  -2 86532.5 3131.31   1
  -2   5  -2 3284.93 150.888   1
   2  -5   2 3277.96 151.121   1
   2   5   2 3265.08 148.491   1
  -2  -5  -2 3527.05 151.650   1
   3  -5   2 2892.65 136.225   1
  -3   5  -2 2899.05 135.964   1
  -3  -5  -2 3000.00 138.489   1
   3   5   2 2935.88 136.611   1
   4  -5   2 6125.70 250.056   1
  -4   5  -2 5823.33 248.065   1
  -4  -5  -2 5778.86 248.735   1
   4   5   2 6063.85 251.194   1
   5  -5   2 159.683 30.6480   1
  -5   5  -2 181.560 32.9768   1
  -5  -5  -2 206.017 34.0592   1
   5   5   2 179.046 34.6903   1
   6  -5   2 26227.0 966.598   1
  -6   5  -2 24694.6 963.409   1
  -6  -5  -2 25881.4 967.633   1
   6   5   2 25728.0 966.944   1
   7  -5   2 2235.94 114.442   1
  -7   5  -2 1976.08 110.417   1
  -7  -5  -2 1922.36 112.014   1
   7   5   2 1993.04 112.141   1
   8  -5   2 615.575 57.6082   1
  -8   5  -2 596.317 57.5784   1
  -9  -5  -2 34804.6 1298.24   1
   9   5   2 34205.8 1295.03   1
  10  -5   2 1560.97 95.9472   1
 -10  -5  -2 1391.66 94.8128   1
 -10   5  -2 1559.41 94.9475   1
 -11   5  -2 7764.78 330.678   1
  11  -5   2 7821.89 330.949   1
 -11  -5  -2 7757.00 334.437   1
  11   5   2 7578.85 331.858   1
 -12   5  -2 16467.8 661.320   1
  12  -5   2 17107.4 664.225   1
 -12  -5  -2 16730.9 664.645   1
  12   5   2 17110.5 667.814   1
  13  -5   2 2699.38 145.818   1
 -13   5  -2 2825.58 147.361   1
 -13  -5  -2 2345.19 142.083   1
 -14  -5  -2 56.2709 43.4603   1
  14   5   2 49.5657 40.2406   1
  15  -5   2 9628.78 411.997   1
 -15  -5  -2 9859.86 415.036   1
  15   5   2 9916.75 414.347   1
 -16   5  -2 179.877 48.9736   1
  16  -5   2 217.090 52.7506   1
 -16  -5  -2 171.939 49.1441   1
  16   5   2 191.664 49.6149   1
 -17   5  -2 5.72292 39.2360   1
  17  -5   2 5.79223 43.5013   1
 -18   5  -2 99.1293 48.2241   1
  18  -5   2-5.83930 42.0847   1
 -18  -5  -2 83.9599 46.9661   1
  18   5   2 156.473 53.0765   1
 -19   5  -2 1357.93 104.562   1
  19  -5   2 1583.55 109.986   1
 -19  -5  -2 1421.66 107.550   1
  19   5   2 1311.48 109.049   1
  20  -5   2 429.424 64.7805   1
 -20   5  -2 335.936 61.8937   1
 -20  -5  -2 285.547 59.0272   1
 -21   5  -2 316.327 60.7270   1
  21  -5   2 164.001 54.9089   1
  21   5   2 158.818 55.3838   1
 -22   5  -2 549.633 69.4047   1
  22  -5   2 522.128 66.0820   1
 -22  -5  -2 525.688 71.3261   1
  22   5   2 503.244 65.8042   1
 -23   5  -2 232.639 57.8667   1
 -23  -5  -2 267.758 58.3117   1
  23   5   2 300.144 53.4227   1
 -24   5  -2 524.165 69.6597   1
  24  -5   2 546.288 65.8074   1
 -24  -5  -2 610.444 70.2173   1
  24   5   2 510.718 68.5314   1
 -26  -6   2 136.419 57.6845   1
  26   6  -2 197.995 53.6719   1
 -24  -6   2 46.7419 49.3508   1
  24   6  -2 29.5802 47.4361   1
 -23  -6   2 82.9798 52.5286   1
  23   6  -2 66.4413 45.4417   1
 -22   6   2 265.487 57.3402   1
  22  -6  -2 258.937 54.7767   1
 -22  -6   2 247.157 57.3345   1
  22   6  -2 162.648 51.8245   1
 -21   6   2 111.054 44.3453   1
  21  -6  -2 163.255 46.8690   1
 -21  -6   2 208.204 56.1554   1
  21   6  -2 214.477 48.8087   1
 -20   6   2 494.099 63.2551   1
  20  -6  -2 468.097 61.6504   1
 -20  -6   2 483.202 67.3860   1
  20   6  -2 483.012 66.4495   1
 -19   6   2-11.2669 40.2010   1
  19   6  -2 5.76927 42.7241   1
  19  -6  -2 5.60078 38.0787   1
 -19  -6   2 41.3547 42.1587   1
  18  -6  -2 879.930 78.8231   1
  18   6  -2 1011.85 88.0601   1
 -18   6   2 918.003 81.4069   1
 -17  -6   2 332.599 59.7629   1
  17   6  -2 452.675 61.4302   1
  16  -6  -2 1079.32 84.8148   1
 -16   6   2 1049.69 84.1586   1
  16   6  -2 1074.84 85.2530   1
 -16  -6   2 1101.36 88.1422   1
 -15   6   2 29.8956 34.4818   1
  15  -6  -2 60.4985 35.1730   1
  14  -6  -2 403.160 54.8635   1
 -14   6   2 385.196 51.1029   1
 -14  -6   2 367.885 55.4260   1
  13  -6  -2 718.167 64.1240   1
 -13   6   2 601.904 59.8521   1
  13   6  -2 504.279 58.0469   1
 -13  -6   2 689.788 67.3800   1
  12   6  -2 51.1340 32.2540   1
 -12  -6   2 111.305 40.2763   1
  11  -6  -2 1791.04 104.186   1
 -11   6   2 1600.70 98.9289   1
  11   6  -2 1760.25 105.481   1
 -11  -6   2 1756.39 106.107   1
  10  -6  -2 1311.84 83.2693   1
 -10   6   2 1151.44 78.6281   1
  10   6  -2 1136.46 81.9776   1
 -10  -6   2 1242.76 84.2960   1
  -9   6   2 3986.53 184.121   1
   9  -6  -2 4110.10 186.499   1
  -8   6   2 25023.9 966.108   1
   8   6  -2 26004.4 972.844   1
  -8  -6   2 26175.6 973.995   1
   7  -6  -2 1442.55 85.1724   1
  -7   6   2 1493.88 85.2801   1
  -7  -6   2 1562.79 92.7276   1
   7   6  -2 1641.86 93.2169   1
  -6  -6   2 1722.36 100.162   1
   6  -6  -2 1856.37 97.2487   1
   6   6  -2 1973.32 104.264   1
  -6   6   2 1841.45 96.4351   1
   5  -6  -2 3521.73 149.499   1
   5   6  -2 2960.31 150.379   1
  -5   6   2 3305.16 147.134   1
  -5  -6   2 3085.86 153.144   1
   4  -6  -2 30.2361 20.5127   1
   4   6  -2 12.8543 23.9775   1
  -4   6   2 21.6370 19.1645   1
  -4  -6   2 13.1434 22.1607   1
   3  -6  -2-8.08934 19.0937   1
  -3  -6   2 9.41137 22.0397   1
  -3   6   2 15.9412 19.3924   1
   3   6  -2 6.24787 22.6330   1
   2  -6  -2 51042.6 1872.04   1
  -2  -6   2 51738.0 1875.59   1
   2   6  -2 50937.0 1874.40   1
  -2   6   2 50162.2 1869.94   1
  -1  -6   2 3669.01 165.386   1
  -1   6   2 3656.76 161.554   1
   1   6  -2 3738.68 166.047   1
   1  -6  -2 3691.83 162.915   1
   0  -6   2 2416.56 123.381   1
   0   6   2 2533.53 121.079   1
   0   6  -2 2538.98 122.952   1
   0  -6  -2 2686.18 122.683   1
   1  -6   2 2222.16 123.249   1
   1   6   2 2416.07 119.693   1
  -1   6  -2 2768.16 124.618   1
  -1  -6  -2 2575.42 122.025   1
   2  -6   2 127553. 4710.79   1
  -2   6  -2 128183. 4707.97   1
   2   6   2 127155. 4705.67   1
  -2  -6  -2 134255. 4707.50   1
  -3   6  -2 8583.22 346.629   1
   3  -6   2 8366.12 348.012   1
   3   6   2 8607.85 348.868   1
  -3  -6  -2 8908.03 350.835   1
   4   6   2 15898.3 626.495   1
  -4  -6  -2 16527.4 629.052   1
  -4   6  -2 16340.2 625.294   1
   4  -6   2 16301.5 626.629   1
   5   6   2 4303.11 201.894   1
  -5  -6  -2 4488.87 204.856   1
  -5   6  -2 4490.67 202.235   1
   5  -6   2 4894.74 205.862   1
   6   6   2 15.8253 27.7998   1
  -6  -6  -2 16.0487 27.9676   1
  -6   6  -2 38.7477 26.7916   1
   6  -6   2-3.98503 25.1952   1
  -7   6  -2 3671.07 174.427   1
   7  -6   2 3611.62 173.722   1
  -8  -6  -2 226.853 41.9174   1
   8   6   2 320.612 45.7821   1
   9   6   2 7460.99 320.657   1
  -9  -6  -2 7859.03 329.984   1
  -9   6  -2 7377.25 320.763   1
   9  -6   2 7877.09 325.854   1
  10   6   2 5436.84 260.108   1
  10  -6   2 6225.11 264.070   1
 -10   6  -2 6064.82 260.618   1
 -10  -6  -2 5595.98 261.774   1
  11  -6   2 2380.51 136.525   1
 -11   6  -2 2489.82 135.243   1
 -11  -6  -2 2338.88 137.446   1
  11   6   2 2522.64 139.925   1
  12  -6   2 911.038 77.0568   1
 -12   6  -2 765.926 72.6426   1
 -12  -6  -2 858.894 77.8721   1
  12   6   2 833.109 73.7381   1
  13  -6   2 943.867 78.3777   1
 -13   6  -2 923.457 77.5439   1
 -13  -6  -2 765.400 76.2325   1
  13   6   2 968.585 80.3539   1
  14  -6   2 1079.73 84.2334   1
 -14  -6  -2 859.787 78.9109   1
  14   6   2 977.770 84.0673   1
 -15  -6  -2 102.989 41.0457   1
 -15   6  -2 82.3970 43.9600   1
  15   6   2 131.605 43.7697   1
  15  -6   2 152.030 45.5327   1
  16  -6   2 2791.83 157.891   1
 -16   6  -2 2780.17 155.943   1
 -16  -6  -2 2776.84 159.956   1
  16   6   2 2928.50 161.031   1
  17  -6   2 3133.96 162.582   1
 -17   6  -2 2665.60 157.829   1
 -17  -6  -2 2920.83 163.209   1
  17   6   2 2881.32 161.090   1
  18  -6   2 2594.32 150.893   1
 -18   6  -2 2544.67 151.099   1
 -18  -6  -2 2715.36 156.194   1
  18   6   2 2876.47 156.671   1
 -19   6  -2 5.77850 44.3149   1
  19   6   2 114.454 52.2584   1
  19  -6   2 51.2201 43.6455   1
 -19  -6  -2-12.0545 46.2206   1
  20   6   2 1356.11 110.946   1
 -20  -6  -2 1623.51 113.590   1
 -21   6  -2 805.750 80.2948   1
 -21  -6  -2 721.489 80.0117   1
  21   6   2 641.780 77.4572   1
  21  -6   2 674.930 73.6724   1
 -22  -6  -2 654.051 77.3921   1
  22   6   2 752.722 80.5717   1
 -23  -6  -2-34.4137 49.2298   1
  23  -6   2 22.8342 46.8674   1
 -23   6  -2 56.4761 51.7168   1
  23   6   2 66.9923 47.4056   1
 -25  -7   2 169.701 56.4070   1
  25   7  -2 97.3381 46.4220   1
 -24  -7   2 17.3648 53.4896   1
  24   7  -2 11.7934 42.7233   1
  22  -7  -2 1228.52 95.9545   1
  22   7  -2 1058.41 90.2620   1
 -22  -7   2 1288.43 101.123   1
 -22   7   2 1052.13 92.4341   1
  21  -7  -2 84.1057 43.8941   1
 -21   7   2 29.0068 43.6171   1
 -20  -7   2 512.590 69.2968   1
  20   7  -2 521.822 69.4705   1
  19  -7  -2 1663.44 117.459   1
  19   7  -2 1914.70 123.430   1
 -19  -7   2 1986.32 123.877   1
 -19   7   2 1763.62 116.519   1
 -18   7   2 2156.03 132.294   1
  18  -7  -2 2376.18 138.612   1
 -17   7   2 261.783 48.4347   1
  17  -7  -2 122.424 47.1821   1
 -17  -7   2 151.047 49.7526   1
  16   7  -2 312.411 55.9218   1
 -16   7   2 383.516 53.6559   1
  16  -7  -2 451.873 56.5750   1
 -16  -7   2 354.496 57.5403   1
  15   7  -2 6759.84 292.285   1
 -15   7   2 6483.96 285.708   1
  15  -7  -2 6719.35 291.547   1
 -15  -7   2 5970.47 287.460   1
 -14   7   2 2817.58 154.041   1
  14  -7  -2 3166.17 160.418   1
  13   7  -2 134.238 42.5898   1
 -13   7   2 238.951 43.8888   1
  13  -7  -2 217.776 43.8541   1
 -13  -7   2 206.955 49.4205   1
  12   7  -2 4563.45 214.843   1
 -12   7   2 4516.28 208.923   1
 -12  -7   2 4602.10 214.642   1
  12  -7  -2 4176.06 207.981   1
 -11  -7   2 394.476 55.5369   1
  11   7  -2 358.459 52.3698   1
  10   7  -2 5017.17 234.710   1
 -10   7   2 5200.92 230.842   1
  10  -7  -2 5391.66 232.169   1
 -10  -7   2 5031.45 234.754   1
   9   7  -2 18577.8 677.424   1
  -9   7   2 16815.6 663.491   1
   9  -7  -2 17274.7 664.638   1
  -9  -7   2 16411.7 670.030   1
   8   7  -2 2489.00 132.724   1
   8  -7  -2 2674.97 129.903   1
  -8  -7   2 2480.32 133.392   1
  -8   7   2 2359.85 125.673   1
  -7   7   2 1179.35 74.7711   1
  -6  -7   2 1010.47 73.3498   1
   6   7  -2 1090.70 75.4231   1
  -6   7   2 1098.14 69.7101   1
   6  -7  -2 856.077 68.7115   1
  -5  -7   2 6979.90 291.096   1
   5   7  -2 6967.50 291.181   1
  -5   7   2 7059.07 286.311   1
   5  -7  -2 6778.64 286.281   1
  -4  -7   2 268.313 36.4708   1
   4   7  -2 308.364 40.4152   1
  -4   7   2 295.424 35.0892   1
   4  -7  -2 250.347 36.3462   1
  -3  -7   2 1572.56 90.1873   1
   3   7  -2 1503.34 89.3567   1
  -3   7   2 1432.68 83.9877   1
   3  -7  -2 1553.20 86.9563   1
  -2  -7   2 4811.26 210.074   1
   2   7  -2 4665.95 208.103   1
  -2   7   2 4973.67 206.997   1
   2  -7  -2 4700.16 206.477   1
   1  -7  -2 4509.90 195.286   1
  -1   7   2 4331.85 193.333   1
   1   7  -2 4390.96 197.815   1
  -1  -7   2 4579.47 198.567   1
   0  -7  -2 17931.3 674.741   1
   0   7   2 18414.3 673.619   1
   0   7  -2 16665.7 674.318   1
   0  -7   2 17431.2 675.871   1
  -1  -7  -2 16188.9 627.546   1
   1   7   2 16540.7 627.003   1
  -1   7  -2 16471.7 627.705   1
   1  -7   2 16092.3 628.108   1
  -2  -7  -2 144.624 32.3898   1
   2   7   2 90.3809 28.1446   1
  -2   7  -2 91.7761 29.7421   1
   2  -7   2 121.067 33.3532   1
  -3  -7  -2 5703.90 243.061   1
   3  -7   2 5370.20 240.966   1
  -3   7  -2 5488.92 240.342   1
   3   7   2 5657.21 240.395   1
   4   7   2 1533.72 91.7763   1
  -4  -7  -2 1504.31 92.1152   1
  -4   7  -2 1516.43 90.5179   1
   4  -7   2 1519.19 91.4094   1
   5   7   2 457.619 52.1135   1
  -5  -7  -2 548.750 53.3839   1
  -5   7  -2 482.645 49.2807   1
   5  -7   2 482.026 50.1649   1
   7   7   2 690.261 63.8396   1
  -7  -7  -2 654.430 61.8196   1
  -7   7  -2 703.854 61.7692   1
   7  -7   2 723.696 62.1820   1
   8   7   2 752.424 65.9266   1
  -8  -7  -2 714.735 64.2751   1
  -8   7  -2 814.305 67.1870   1
   8  -7   2 691.711 65.0692   1
  -9  -7  -2 8561.15 347.072   1
  -9   7  -2 8138.60 341.443   1
   9  -7   2 8497.47 345.996   1
  10   7   2 14131.1 598.697   1
 -10   7  -2 15177.9 602.963   1
  10  -7   2 15047.7 605.131   1
  11   7   2 6683.63 292.012   1
 -11  -7  -2 6427.94 290.864   1
 -11   7  -2 6513.45 287.105   1
  11  -7   2 6447.40 289.339   1
  12   7   2 47.3689 39.7191   1
  12  -7   2 120.721 43.2569   1
 -12  -7  -2 130.110 46.1880   1
 -12   7  -2 136.549 40.7205   1
 -13  -7  -2 2885.65 166.026   1
  13   7   2 3251.88 166.938   1
  14   7   2 430.017 60.1691   1
  14  -7   2 489.827 61.7769   1
 -14   7  -2 376.486 54.6704   1
 -14  -7  -2 368.798 58.9700   1
 -15   7  -2 2872.37 162.407   1
  15   7   2 3225.68 172.290   1
 -15  -7  -2 2786.98 162.797   1
  16   7   2 376.233 60.5351   1
 -16   7  -2 391.279 58.5231   1
 -16  -7  -2 273.056 58.7387   1
  16  -7   2 290.049 54.7007   1
 -17  -7  -2 379.088 59.6181   1
  17   7   2 350.336 57.1997   1
 -18  -7  -2 35.8358 46.7141   1
  18  -7   2 65.2023 46.0635   1
 -18   7  -2 34.2683 44.0974   1
  18   7   2 40.7054 45.4831   1
 -19  -7  -2 224.713 53.2645   1
  19   7   2 379.866 59.9748   1
 -19   7  -2 194.963 50.3896   1
  19  -7   2 279.711 55.5750   1
  20   7   2 977.954 86.3983   1
 -20  -7  -2 942.348 86.2503   1
 -20   7  -2 940.014 84.9423   1
  20  -7   2 874.196 84.2487   1
 -21  -7  -2 58.3075 48.1385   1
 -21   7  -2-22.7397 42.4004   1
  21  -7   2 11.8296 42.5333   1
  22   7   2-5.80969 45.4258   1
 -22  -7  -2-28.6238 49.3974   1
 -22   7  -2-56.3826 43.8028   1
  22  -7   2-23.3182 40.9670   1
 -23   7  -2 121.663 49.7539   1
 -23  -7  -2 28.2154 49.5233   1
 -25  -8   2 94.4762 50.2566   1
  25   8  -2 73.7585 50.0605   1
 -23  -8   2 88.8933 50.7483   1
  23   8  -2 136.801 50.1105   1
 -22  -8   2 329.829 57.7063   1
  22   8  -2 212.083 51.9204   1
  21   8  -2 104.167 46.1928   1
 -21  -8   2 112.652 48.7551   1
 -21   8   2 64.7288 44.5970   1
  21  -8  -2 36.4389 42.4277   1
 -20  -8   2 584.912 72.7206   1
 -20   8   2 652.549 70.9104   1
  20  -8  -2 475.147 67.3559   1
  19   8  -2 239.375 52.2437   1
 -19  -8   2 195.313 50.4062   1
 -19   8   2 241.284 51.9252   1
  19  -8  -2 171.981 47.8615   1
  18   8  -2 2292.22 134.082   1
  18  -8  -2 2141.14 132.212   1
 -18   8   2 2259.23 132.237   1
 -18  -8   2 1933.88 129.249   1
 -17   8   2 254.345 51.8686   1
  17  -8  -2 160.393 47.8773   1
  16   8  -2 434.629 58.6073   1
 -16   8   2 485.585 62.3169   1
  16  -8  -2 352.652 57.2423   1
 -16  -8   2 506.958 64.1950   1
  15   8  -2 8656.71 349.246   1
 -15   8   2 7922.94 345.068   1
 -15  -8   2 8594.80 353.163   1
  14   8  -2 2194.00 130.368   1
 -14   8   2 2463.23 133.587   1
  14  -8  -2 2398.96 134.511   1
 -14  -8   2 2076.59 130.468   1
 -13   8   2 785.093 72.6327   1
  13  -8  -2 840.446 73.5552   1
  12   8  -2 2620.08 145.070   1
 -12   8   2 2437.07 138.203   1
  12  -8  -2 2736.17 143.625   1
 -12  -8   2 2609.31 144.356   1
  11   8  -2 1806.09 112.814   1
 -11   8   2 1855.76 109.182   1
  11  -8  -2 1892.46 111.161   1
 -11  -8   2 1752.76 112.318   1
  10   8  -2 6549.08 278.047   1
 -10   8   2 6090.82 267.667   1
 -10  -8   2 5744.09 271.429   1
  10  -8  -2 6100.96 267.713   1
  -9  -8   2 6341.06 282.059   1
   9   8  -2 6524.14 283.436   1
   8   8  -2 7160.40 313.740   1
  -8  -8   2 7460.27 315.257   1
  -8   8   2 7431.93 308.940   1
   8  -8  -2 7384.01 309.781   1
   7  -8  -2 2679.89 135.019   1
  -7  -8   2 2435.20 138.854   1
   7   8  -2 2678.38 139.490   1
   6  -8  -2 4588.77 207.953   1
   6   8  -2 4839.21 213.470   1
  -6  -8   2 4453.26 210.857   1
  -6   8   2 4700.10 207.071   1
   5  -8  -2 27289.2 1021.72   1
  -5   8   2 27027.6 1020.92   1
   4  -8  -2 3282.74 157.169   1
   4   8  -2 3235.95 158.593   1
  -4  -8   2 3329.16 160.668   1
  -4   8   2 3305.19 155.984   1
   3  -8  -2 602.228 53.9885   1
   3   8  -2 663.849 57.7785   1
  -3  -8   2 652.621 57.8861   1
  -3   8   2 652.296 54.3079   1
   2   8  -2 907.000 67.7255   1
   2  -8  -2 913.045 66.2783   1
  -2  -8   2 968.264 70.0234   1
  -2   8   2 844.144 63.7603   1
  -1  -8   2 287.421 40.0999   1
   1  -8  -2 317.034 41.5579   1
   1   8  -2 386.518 42.0875   1
  -1   8   2 280.358 38.7574   1
   0  -8   2 9682.91 393.005   1
   0   8   2 9524.82 392.160   1
   0  -8  -2 9798.42 393.086   1
   0   8  -2 10069.6 396.041   1
   1  -8   2 46636.7 1729.89   1
   1   8   2 45963.2 1726.68   1
  -1  -8  -2 47218.0 1729.00   1
  -1   8  -2 46822.6 1727.98   1
   2  -8   2 11802.7 475.852   1
   2   8   2 11947.5 474.538   1
  -2  -8  -2 11765.8 475.175   1
  -2   8  -2 12351.7 475.551   1
   3  -8   2 5893.51 252.538   1
  -3   8  -2 5766.94 249.787   1
  -3  -8  -2 5745.29 252.055   1
   3   8   2 5571.82 250.077   1
   5  -8   2 11825.1 493.068   1
  -5   8  -2 12567.9 493.224   1
   5   8   2 12856.0 498.321   1
  -5  -8  -2 12399.6 497.252   1
   6  -8   2 1025.11 78.2361   1
  -6   8  -2 1203.32 80.9311   1
   6   8   2 1042.95 82.3428   1
  -6  -8  -2 1191.16 83.9697   1
   7  -8   2 10927.6 465.309   1
  -7   8  -2 11856.2 466.752   1
   7   8   2 11797.7 468.716   1
  -7  -8  -2 11611.3 468.125   1
   8  -8   2 5251.03 245.290   1
  -8   8  -2 5267.33 244.911   1
   8   8   2 5646.46 249.630   1
  -8  -8  -2 5763.50 250.890   1
   9  -8   2 5330.79 231.096   1
  -9   8  -2 5067.52 227.441   1
  -9  -8  -2 4765.17 227.817   1
  10  -8   2 6105.05 268.056   1
 -10   8  -2 5926.34 265.424   1
  10   8   2 5879.14 265.444   1
 -10  -8  -2 5637.85 265.128   1
  11  -8   2 4952.46 223.759   1
 -11   8  -2 4720.66 218.948   1
 -11  -8  -2 4216.13 219.314   1
  11   8   2 4478.19 216.389   1
 -12  -8  -2 1585.26 106.913   1
  12   8   2 1308.41 99.0929   1
  13   8   2 3223.25 174.917   1
  13  -8   2 3416.94 176.945   1
 -13  -8  -2 3171.17 174.747   1
 -13   8  -2 3488.36 175.412   1
  14  -8   2 345.409 54.9000   1
 -14   8  -2 269.082 51.7382   1
  14   8   2 305.596 50.9147   1
 -14  -8  -2 321.170 53.6365   1
 -15   8  -2 2836.83 158.718   1
  15  -8   2 2957.90 161.495   1
 -16  -8  -2 1157.24 93.7700   1
  16   8   2 1458.99 104.700   1
  17   8   2 1007.05 91.5947   1
 -17  -8  -2 1112.87 92.9096   1
 -17   8  -2 1013.17 87.6583   1
  17  -8   2 1063.87 90.0661   1
 -18   8  -2 39.8453 38.7709   1
  18  -8   2 95.1512 45.9480   1
 -19  -8  -2 113.215 51.3169   1
  19   8   2 126.941 50.2261   1
 -20   8  -2 39.8052 43.0922   1
  20  -8   2 118.757 49.3797   1
  21   8   2 332.006 61.2227   1
 -21  -8  -2 337.994 61.4675   1
 -21   8  -2 426.265 65.4794   1
  21  -8   2 547.131 67.4656   1
  22   8   2 51.8432 46.1704   1
 -22   8  -2 22.4533 47.6562   1
  22  -8   2-46.4536 46.2572   1
  24   9  -2 65.9649 49.1381   1
 -24  -9   2-62.7536 50.4931   1
  23   9  -2-16.6904 43.4892   1
 -23  -9   2 5.75703 44.4216   1
  22   9  -2-11.4019 37.7662   1
 -22  -9   2-28.9313 46.9431   1
  21   9  -2 1518.86 108.249   1
 -21   9   2 1316.28 106.221   1
  20   9  -2 641.296 70.5796   1
  20  -9  -2 601.430 71.8845   1
 -20   9   2 468.046 66.4307   1
 -20  -9   2 567.136 71.6777   1
  19   9  -2 161.255 47.9003   1
  18  -9  -2 100.302 46.7899   1
 -18   9   2 103.986 44.3803   1
  17   9  -2 1639.98 110.944   1
  17  -9  -2 1597.65 111.542   1
 -17   9   2 1494.90 107.663   1
 -17  -9   2 1522.96 111.049   1
 -16   9   2 675.562 70.2173   1
  16  -9  -2 687.447 71.8170   1
  15   9  -2 7923.13 343.163   1
 -15  -9   2 8487.25 354.206   1
  15  -9  -2 7627.69 345.324   1
  14   9  -2 6469.96 291.055   1
 -14  -9   2 6536.11 292.200   1
 -14   9   2 6221.17 287.026   1
  14  -9  -2 6650.00 289.922   1
  13   9  -2 1492.25 102.936   1
 -13  -9   2 1419.22 101.108   1
 -13   9   2 1493.59 100.527   1
  13  -9  -2 1369.85 98.1082   1
  12   9  -2 3652.87 182.045   1
 -12  -9   2 3362.96 177.625   1
 -12   9   2 3503.29 176.434   1
  12  -9  -2 3511.83 178.520   1
  11   9  -2 5603.49 254.512   1
 -11  -9   2 5173.30 250.143   1
 -11   9   2 5642.80 248.838   1
  11  -9  -2 5450.65 250.112   1
  10   9  -2 195.000 44.4294   1
  10  -9  -2 159.066 42.2654   1
 -10  -9   2 142.541 43.4156   1
 -10   9   2 179.362 39.5639   1
   9  -9  -2 1427.41 92.0812   1
   9   9  -2 1199.33 90.7547   1
  -9  -9   2 1340.19 95.4681   1
  -9   9   2 1238.01 86.7203   1
   8  -9  -2 234.572 46.2849   1
  -8  -9   2 307.107 46.9563   1
  -8   9   2 242.761 43.0018   1
   8   9  -2 325.720 46.5659   1
  -7  -9   2 17348.0 680.661   1
   7   9  -2 17450.1 680.485   1
  -6  -9   2 7832.13 325.728   1
   6   9  -2 7307.44 323.023   1
   6  -9  -2 7782.41 320.835   1
  -5  -9   2 27611.7 1064.81   1
   5   9  -2 28621.4 1064.82   1
  -5   9   2 27678.4 1058.30   1
   5  -9  -2 28462.9 1060.58   1
  -4  -9   2 7751.52 324.243   1
   4   9  -2 7380.24 321.512   1
  -4   9   2 7817.65 319.860   1
  -3  -9   2 514.001 53.4616   1
   3   9  -2 438.111 52.3669   1
  -3   9   2 447.253 49.6774   1
   3  -9  -2 473.980 50.0996   1
   2   9  -2 49.7209 25.9862   1
  -2   9   2 38.6282 28.0358   1
  -2  -9   2 97.9839 32.0391   1
   2  -9  -2 4.04705 28.2549   1
   1  -9  -2 9937.98 395.583   1
  -1   9   2 9820.32 394.758   1
   1   9  -2 9721.94 397.217   1
  -1  -9   2 9422.89 396.448   1
   0  -9  -2 26034.5 983.909   1
   0   9   2 25830.3 982.553   1
   0   9  -2 25781.2 985.823   1
   0  -9   2 26251.3 986.475   1
  -1   9  -2 12232.0 502.238   1
   1  -9   2 13017.8 503.088   1
  -2   9  -2 809.438 65.3281   1
   2  -9   2 696.737 62.8377   1
  -3  -9  -2 1304.28 89.0569   1
   3   9   2 1244.46 86.1007   1
  -3   9  -2 1316.14 86.7559   1
   3  -9   2 1284.77 87.0555   1
  -4  -9  -2 14373.6 550.162   1
   4   9   2 13005.3 545.850   1
  -4   9  -2 13976.5 547.125   1
   4  -9   2 13844.9 548.978   1
  -5   9  -2 165.883 38.4128   1
  -5  -9  -2 217.479 41.0498   1
   5   9   2 257.973 44.7501   1
   6  -9   2 34320.3 1332.03   1
  -6   9  -2 34071.7 1326.92   1
   6   9   2 38169.6 1337.04   1
  -6  -9  -2 35322.1 1332.44   1
   7  -9   2 855.034 71.0694   1
  -7   9  -2 784.096 68.3952   1
   7   9   2 594.450 68.6215   1
  -7  -9  -2 791.703 74.8427   1
   8  -9   2 355.501 52.9718   1
  -8   9  -2 322.003 49.1242   1
   8   9   2 260.850 49.5760   1
  -8  -9  -2 442.351 55.5691   1
   9  -9   2 6134.78 273.512   1
  -9   9  -2 6295.81 272.221   1
   9   9   2 6027.81 276.101   1
  -9  -9  -2 5663.20 270.401   1
  10  -9   2 3964.29 197.189   1
 -10   9  -2 4027.58 195.697   1
  10   9   2 4184.85 199.585   1
 -10  -9  -2 3666.69 194.455   1
  11   9   2 72.9705 41.7608   1
 -11  -9  -2 182.495 49.1518   1
  12  -9   2 595.277 68.1943   1
 -12   9  -2 574.759 65.7709   1
  12   9   2 602.832 67.0114   1
 -12  -9  -2 536.645 71.0579   1
  13  -9   2 152.524 49.0063   1
 -13   9  -2 143.792 46.2083   1
  13   9   2 133.001 44.7153   1
 -13  -9  -2 143.836 44.4024   1
 -14   9  -2 3561.54 188.618   1
  14  -9   2 3812.83 192.824   1
  15   9   2 2642.37 148.508   1
 -15  -9  -2 2791.29 154.053   1
 -15   9  -2 2471.79 147.868   1
  15  -9   2 2528.91 150.807   1
  16   9   2 3373.33 171.580   1
 -16  -9  -2 2798.01 164.545   1
 -16   9  -2 3059.82 168.662   1
  16  -9   2 3082.24 169.889   1
 -17  -9  -2 17.0555 43.5788   1
 -17   9  -2 46.4713 45.4089   1
  17  -9   2-35.9366 43.0683   1
  18   9   2 81.9651 44.0164   1
 -18  -9  -2 52.6929 45.8109   1
 -18   9  -2 58.0517 45.1320   1
  18  -9   2 30.0358 42.2499   1
  19   9   2 467.285 64.8702   1
 -19  -9  -2 279.941 55.4203   1
 -19   9  -2 446.696 66.2219   1
  19  -9   2 258.063 54.9257   1
 -20  -9  -2 1248.27 97.2625   1
 -20   9  -2 1153.80 94.7295   1
  20  -9   2 1229.54 93.9621   1
 -21  -9  -2 185.450 54.2308   1
 -21   9  -2 148.496 52.7361   1
  21  -9   2 236.317 55.5146   1
  22   9   2 112.306 45.4606   1
 -23 -10   2 44.6249 44.5524   1
  23  10  -2 143.042 49.7645   1
 -22 -10   2 142.480 50.3691   1
  22  10  -2 230.695 54.9516   1
 -21 -10   2 16.6483 42.2647   1
  21  10  -2 41.5145 41.6763   1
  20  10  -2 267.613 53.8060   1
 -20 -10   2 236.235 50.9831   1
  19  10  -2 363.163 57.1363   1
 -19  10   2 248.313 52.9221   1
  19 -10  -2 248.639 55.9463   1
 -18 -10   2 425.271 65.4945   1
  18  10  -2 582.876 71.7278   1
  17  10  -2 460.542 62.4924   1
 -17 -10   2 538.975 69.3707   1
 -17  10   2 470.836 62.9673   1
  17 -10  -2 523.054 64.6416   1
  16  10  -2 9623.93 407.137   1
 -16 -10   2 9899.94 414.595   1
 -16  10   2 9663.72 408.134   1
  16 -10  -2 9491.50 409.621   1
 -15  10   2 222.171 48.9508   1
  15 -10  -2 388.278 55.0935   1
  14  10  -2 2051.76 128.465   1
 -14 -10   2 2262.85 132.985   1
 -14  10   2 2117.26 127.164   1
  14 -10  -2 2153.75 130.511   1
  13  10  -2 365.598 57.7619   1
  13 -10  -2 509.867 61.0332   1
 -13  10   2 390.077 54.5609   1
 -13 -10   2 355.401 55.3364   1
  12  10  -2 23103.5 902.083   1
 -12 -10   2 22941.7 901.503   1
 -12  10   2 23348.1 898.340   1
  12 -10  -2 23880.9 902.066   1
  11 -10  -2 2776.70 148.459   1
  11  10  -2 2540.96 147.083   1
 -11 -10   2 2599.50 148.343   1
 -10  10   2 16862.4 656.781   1
  10 -10  -2 16501.9 658.282   1
  -9  10   2 361.599 49.9476   1
   9  10  -2 325.128 48.9417   1
  -9 -10   2 396.212 54.4110   1
   9 -10  -2 372.594 51.9874   1
  -8  10   2 2520.24 132.028   1
   8  10  -2 2334.97 135.137   1
  -8 -10   2 2296.45 136.356   1
   8 -10  -2 2313.92 130.920   1
  -7  10   2 397.002 51.2944   1
   7  10  -2 418.617 52.6206   1
  -7 -10   2 366.425 53.6410   1
   7 -10  -2 412.726 53.3875   1
  -6  10   2 13437.3 549.267   1
   6  10  -2 14303.0 555.446   1
  -6 -10   2 13848.4 556.141   1
   6 -10  -2 14148.1 553.494   1
  -5  10   2 6652.87 292.563   1
   5  10  -2 7191.19 299.371   1
  -5 -10   2 6810.11 298.351   1
   5 -10  -2 6754.26 291.785   1
  -4  10   2 12251.6 481.004   1
   4  10  -2 11974.3 481.774   1
  -4 -10   2 11866.1 482.007   1
   4 -10  -2 11714.3 478.911   1
  -3  10   2 11231.6 474.963   1
   3  10  -2 12894.4 483.557   1
  -3 -10   2 11712.5 479.890   1
  -2  10   2 34885.4 1367.03   1
   2  10  -2 38422.2 1373.61   1
  -2 -10   2 36233.9 1372.58   1
   2 -10  -2 37020.4 1371.65   1
   1  10  -2 783.063 67.8172   1
  -1  10   2 768.306 66.1581   1
  -1 -10   2 685.558 66.0271   1
   1 -10  -2 591.903 61.4334   1
   0  10  -2 153.290 38.6575   1
   0  10   2 191.097 38.4388   1
   0 -10  -2 163.369 38.6728   1
   0 -10   2 86.7568 36.3284   1
  -1  10  -2 1270.11 85.6099   1
   1  10   2 1083.44 79.7403   1
  -1 -10  -2 1134.50 84.3155   1
   1 -10   2 1047.42 80.9622   1
  -2  10  -2 22018.0 874.742   1
   2  10   2 23176.7 874.916   1
  -2 -10  -2 22931.3 876.337   1
   2 -10   2 23120.9 876.418   1
  -3  10  -2 2335.82 126.513   1
   3  10   2 2027.96 122.354   1
  -3 -10  -2 2319.31 127.518   1
   3 -10   2 2190.60 126.087   1
  -4  10  -2 20725.5 785.328   1
   4  10   2 19164.6 784.314   1
  -4 -10  -2 20505.5 789.220   1
   4 -10   2 20885.3 787.200   1
   5  10   2 21658.8 809.850   1
   5 -10   2 20603.6 808.172   1
  -5 -10  -2 21446.0 811.301   1
  -5  10  -2 19960.3 803.999   1
   6 -10   2 580.563 60.6383   1
   6  10   2 591.419 62.7869   1
  -6 -10  -2 522.471 63.2070   1
  -6  10  -2 622.197 62.9012   1
   7  10   2 15522.3 585.813   1
  -7 -10  -2 14408.0 581.566   1
   7 -10   2 14987.4 583.779   1
  -7  10  -2 13278.5 576.958   1
  -8  10  -2 852.298 74.1517   1
   8 -10   2 881.300 78.7364   1
  -9  10  -2 1431.56 100.791   1
  -9 -10  -2 1601.92 106.718   1
   9  10   2 1395.86 103.017   1
  10 -10   2 4315.74 209.225   1
  10  10   2 4302.18 210.490   1
 -10 -10  -2 4106.49 208.323   1
  11 -10   2 7189.88 320.373   1
 -11  10  -2 7497.02 320.963   1
  11  10   2 7084.11 319.040   1
 -11 -10  -2 7365.61 324.955   1
  12 -10   2 160.135 45.2637   1
 -12  10  -2 53.8099 40.9182   1
  12  10   2 159.926 45.4056   1
 -12 -10  -2 101.710 42.5806   1
  13 -10   2 7905.40 328.905   1
 -13  10  -2 6877.98 320.770   1
 -14  10  -2 2337.74 142.102   1
 -14 -10  -2 2351.42 146.249   1
  14  10   2 2563.76 147.694   1
  15  10   2 3056.31 164.961   1
  15 -10   2 2872.04 163.629   1
 -15 -10  -2 2950.98 164.786   1
 -15  10  -2 2908.09 161.570   1
  16 -10   2 135.492 47.6919   1
 -16  10  -2 120.205 47.1749   1
 -16 -10  -2 142.090 50.9821   1
  16  10   2 73.7496 48.6085   1
  17  10   2 1387.06 100.939   1
 -17 -10  -2 1114.92 95.0312   1
 -17  10  -2 1112.56 92.3702   1
  17 -10   2 1211.61 95.2033   1
  18  10   2-53.5823 45.6480   1
 -18 -10  -2-28.3761 40.8224   1
 -18  10  -2-17.3749 44.7019   1
  18 -10   2-17.7368 42.2032   1
  19  10   2 97.0896 49.9417   1
 -19 -10  -2 163.413 52.5736   1
 -19  10  -2 121.160 49.9292   1
  19 -10   2 58.9053 44.1088   1
  20  10   2 5.60076 40.3565   1
 -20 -10  -2 158.905 49.7938   1
  21  10   2 351.069 60.5782   1
 -21  10  -2 485.932 67.4390   1
 -21 -10  -2 317.069 62.1857   1
 -22 -11   2-38.2852 43.0301   1
  22  11  -2 5.62980 40.7906   1
 -21 -11   2 1106.60 92.8342   1
  21  11  -2 1309.74 98.2392   1
 -20 -11   2 207.763 54.8740   1
  20  11  -2 228.880 52.6556   1
  19  11  -2 1661.42 109.063   1
 -19 -11   2 1406.22 105.849   1
 -19  11   2 1398.15 106.173   1
  18  11  -2 432.378 62.1833   1
 -18 -11   2 400.301 59.6894   1
 -18  11   2 276.532 57.2854   1
  18 -11  -2 279.450 55.9001   1
 -17 -11   2 942.295 85.9009   1
  17  11  -2 765.134 79.5849   1
  16  11  -2 1666.77 111.364   1
  16 -11  -2 1771.75 117.289   1
 -16  11   2 1697.16 116.140   1
 -16 -11   2 1927.17 122.481   1
  15  11  -2 6596.38 296.620   1
 -15 -11   2 6548.06 298.679   1
 -15  11   2 6313.71 293.312   1
  15 -11  -2 6949.53 301.006   1
  14  11  -2 784.402 79.9686   1
 -14 -11   2 802.581 80.8806   1
 -14  11   2 904.442 79.7088   1
  14 -11  -2 790.267 76.8040   1
  13 -11  -2 3544.94 188.653   1
  13  11  -2 3858.85 193.958   1
 -13 -11   2 3835.70 193.481   1
  12  11  -2 1373.92 100.534   1
 -12 -11   2 1329.51 99.2324   1
 -11 -11   2 24892.3 974.354   1
  11 -11  -2 25887.0 975.695   1
  11  11  -2 25333.7 977.347   1
 -11  11   2 25127.8 970.848   1
 -10 -11   2 2898.64 156.224   1
  10 -11  -2 2846.43 153.289   1
  10  11  -2 2616.34 152.142   1
 -10  11   2 2634.94 146.955   1
  -9 -11   2 2630.37 145.737   1
   9  11  -2 2526.13 143.748   1
  -9  11   2 2377.32 135.838   1
   9 -11  -2 2449.59 138.668   1
  -8  11   2 653.340 62.9454   1
   8  11  -2 559.017 65.9898   1
  -8 -11   2 504.581 64.9783   1
   8 -11  -2 491.555 57.8945   1
  -7  11   2 3182.35 168.005   1
   7  11  -2 3520.85 175.602   1
  -7 -11   2 3359.26 174.096   1
   7 -11  -2 3379.99 171.835   1
  -6  11   2 217.497 44.3759   1
   6  11  -2 263.936 44.3193   1
  -6 -11   2 192.958 45.1641   1
   6 -11  -2 184.237 41.2987   1
  -5  11   2 7174.80 312.484   1
   5  11  -2 7464.37 316.593   1
  -5 -11   2 7149.48 317.533   1
   5 -11  -2 7317.37 314.355   1
  -4  11   2 9452.47 398.536   1
   4  11  -2 9556.60 401.390   1
  -4 -11   2 9867.98 404.178   1
   4 -11  -2 9760.82 400.868   1
   3  11  -2 18622.2 743.498   1
  -3 -11   2 18212.7 742.825   1
   3 -11  -2 20521.5 745.984   1
  -2  11   2 35323.9 1364.40   1
   2  11  -2 37386.2 1367.79   1
  -2 -11   2 36754.2 1367.73   1
   2 -11  -2 36017.0 1366.64   1
   1  11  -2 18311.5 725.626   1
  -1  11   2 18974.4 727.456   1
  -1 -11   2 18704.5 730.140   1
   0  11  -2 11824.5 489.130   1
   0  11   2 12132.9 488.059   1
   0 -11  -2 11998.5 489.510   1
   0 -11   2 12561.7 494.105   1
  -1  11  -2 1968.19 115.772   1
   1  11   2 1708.67 111.172   1
  -1 -11  -2 1795.01 112.355   1
   1 -11   2 1794.71 112.706   1
  -2  11  -2 8792.16 345.901   1
   2  11   2 8022.60 339.929   1
  -2 -11  -2 7635.44 339.120   1
   2 -11   2 7577.90 337.412   1
  -3  11  -2 1279.59 94.1896   1
   3  11   2 1418.14 98.6203   1
  -3 -11  -2 1449.00 98.9417   1
   3 -11   2 1497.22 98.8979   1
  -4  11  -2 19541.2 746.279   1
   4  11   2 18956.8 748.040   1
  -4 -11  -2 18949.5 749.346   1
   4 -11   2 19125.5 748.053   1
   5  11   2 11505.0 480.199   1
  -5 -11  -2 11829.2 484.264   1
  -5  11  -2 11740.3 479.680   1
   5 -11   2 12038.1 481.240   1
  -6  11  -2 15250.2 602.433   1
   6 -11   2 15028.1 605.349   1
  -7 -11  -2 1427.63 99.5423   1
   7  11   2 1463.25 103.321   1
   8  11   2 6154.97 279.601   1
  -8 -11  -2 6430.39 280.217   1
  -8  11  -2 5822.84 273.330   1
   8 -11   2 6124.53 278.796   1
   9 -11   2 6501.86 297.541   1
   9  11   2 6736.99 298.987   1
  -9 -11  -2 6734.60 299.114   1
  10 -11   2 654.138 69.5121   1
 -10  11  -2 519.485 62.1150   1
  10  11   2 455.344 60.9888   1
 -10 -11  -2 619.779 67.8617   1
  11 -11   2 402.182 60.5546   1
 -11  11  -2 409.268 58.3021   1
  11  11   2 372.324 58.2174   1
 -11 -11  -2 367.009 56.8840   1
  12 -11   2 6210.23 288.275   1
 -12  11  -2 6364.83 287.385   1
  12  11   2 6274.20 286.720   1
 -12 -11  -2 6584.99 291.899   1
  13 -11   2 1486.58 106.844   1
 -13  11  -2 1430.69 105.670   1
  13  11   2 1610.06 108.340   1
 -13 -11  -2 1417.73 108.156   1
  14 -11   2 4549.65 217.423   1
  14  11   2 4800.58 220.138   1
 -14 -11  -2 4346.06 216.783   1
  15 -11   2 40.5729 44.2513   1
 -15  11  -2 95.9438 46.4387   1
 -15 -11  -2 81.8408 44.3273   1
  15  11   2 142.020 50.1343   1
  16  11   2 740.199 77.6284   1
  16 -11   2 993.360 82.4267   1
 -16 -11  -2 777.634 80.4678   1
 -16  11  -2 814.310 80.9969   1
  17 -11   2 672.702 71.7165   1
 -17  11  -2 599.514 71.0080   1
 -17 -11  -2 527.651 72.2564   1
  17  11   2 685.315 74.4301   1
  18  11   2 1532.25 112.124   1
 -18 -11  -2 1906.33 119.769   1
 -18  11  -2 1812.93 117.677   1
  18 -11   2 1697.87 116.040   1
 -19 -11  -2 258.905 56.4779   1
  19  11   2 330.059 59.9004   1
  20  11   2 1622.40 111.685   1
  20 -11   2 1491.01 111.776   1
 -20 -11  -2 1924.82 120.860   1
 -20  11  -2 1571.85 112.970   1
 -21 -12   2 104.528 49.0379   1
  21  12  -2 70.6776 44.7364   1
  20  12  -2 2319.71 140.466   1
 -20 -12   2 2512.95 144.737   1
 -19 -12   2 170.705 50.4887   1
 -18 -12   2 1627.52 114.440   1
 -18  12   2 1592.76 110.961   1
  18  12  -2 1634.01 113.479   1
  17 -12  -2 965.931 87.8286   1
 -17 -12   2 1040.09 89.4561   1
 -17  12   2 952.809 84.8094   1
  17  12  -2 969.716 84.6478   1
  16 -12  -2 2863.82 160.948   1
 -15 -12   2 682.621 74.2634   1
  15  12  -2 706.508 72.3874   1
  15 -12  -2 603.097 72.9765   1
 -15  12   2 624.314 71.1171   1
 -14 -12   2 2567.25 149.190   1
  14 -12  -2 2709.57 151.843   1
  14  12  -2 2602.37 150.726   1
 -14  12   2 2446.07 146.081   1
 -13 -12   2 2687.59 146.631   1
  13 -12  -2 2357.58 142.009   1
  13  12  -2 2315.71 142.418   1
 -13  12   2 2346.89 140.258   1
  12 -12  -2 5190.60 250.753   1
 -12  12   2 5481.15 250.610   1
 -11 -12   2 1032.43 88.1774   1
  11 -12  -2 988.840 84.6511   1
 -11  12   2 984.000 84.0419   1
  11  12  -2 1100.27 92.4070   1
  10  12  -2 2434.70 145.066   1
 -10 -12   2 2466.40 145.491   1
  -9 -12   2 2429.89 139.727   1
   9  12  -2 2155.03 133.313   1
  -9  12   2 2232.22 132.571   1
   9 -12  -2 2390.25 136.385   1
  -8  12   2 323.756 51.3112   1
   8  12  -2 409.859 58.6950   1
  -8 -12   2 405.416 57.5705   1
   8 -12  -2 388.265 52.0238   1
  -7  12   2 19867.6 766.205   1
   7  12  -2 19608.9 768.072   1
  -7 -12   2 19971.0 770.985   1
   7 -12  -2 19133.9 763.446   1
  -6  12   2 12261.2 512.100   1
   6  12  -2 12827.7 517.204   1
  -6 -12   2 12726.1 516.748   1
   6 -12  -2 13014.5 514.845   1
  -5  12   2 817.493 70.8023   1
   5  12  -2 674.054 68.9524   1
  -5 -12   2 701.350 69.0519   1
   5 -12  -2 633.757 65.8339   1
   4 -12  -2 10416.5 432.363   1
  -4  12   2 10452.8 430.774   1
  -3  12   2 13714.9 542.315   1
   3 -12  -2 13314.0 542.039   1
   2  12  -2 17378.3 696.566   1
  -2  12   2 17267.4 694.106   1
   2 -12  -2 18466.3 697.319   1
  -2 -12   2 17856.5 697.489   1
  -1  12   2 15389.5 616.453   1
   1  12  -2 15352.9 617.501   1
   1 -12  -2 16612.5 621.429   1
  -1 -12   2 15000.2 617.506   1
   0  12   2 13427.0 533.528   1
   0  12  -2 12758.3 532.121   1
   0 -12   2 13646.5 536.905   1
  -1  12  -2 1909.45 119.355   1
   1  12   2 1810.57 116.269   1
  -1 -12  -2 2098.69 122.050   1
   1 -12   2 2130.86 123.415   1
  -2  12  -2 814.112 72.5581   1
   2  12   2 712.938 69.0491   1
  -2 -12  -2 669.512 70.5699   1
   2 -12   2 884.462 75.6128   1
  -3  12  -2 18473.6 710.849   1
   3  12   2 18018.2 708.643   1
  -3 -12  -2 18486.9 710.425   1
   3 -12   2 17203.9 702.877   1
  -5  12  -2 290.915 48.4836   1
   5  12   2 259.768 47.5779   1
  -5 -12  -2 305.393 50.5202   1
   5 -12   2 285.831 48.4227   1
  -6  12  -2 191.205 44.9079   1
   6  12   2 205.758 48.9174   1
  -6 -12  -2 192.904 47.3235   1
   7  12   2 18892.7 740.958   1
  -7 -12  -2 19905.5 741.807   1
  -7  12  -2 17897.7 732.974   1
   7 -12   2 18399.5 736.659   1
   8  12   2 6338.71 276.408   1
  -8 -12  -2 5877.64 272.845   1
  -8  12  -2 6138.56 272.916   1
   8 -12   2 5447.11 270.350   1
   9  12   2 1586.57 112.258   1
  -9 -12  -2 1502.87 108.311   1
  -9  12  -2 1714.20 112.465   1
   9 -12   2 1677.04 114.423   1
  10  12   2 2747.38 157.029   1
  10 -12   2 2784.90 157.139   1
 -10 -12  -2 2937.22 160.593   1
 -10  12  -2 2713.01 154.942   1
  11 -12   2 40.3802 42.4189   1
  11  12   2 5.67877 40.2177   1
 -11  12  -2 11.1991 39.3460   1
 -11 -12  -2 34.6900 44.0279   1
  12  12   2 503.482 60.9825   1
 -12 -12  -2 471.746 62.4362   1
  13 -12   2 10883.2 463.376   1
 -13 -12  -2 12309.3 472.706   1
 -13  12  -2 10551.5 458.507   1
  13  12   2 10878.1 456.392   1
  14 -12   2 58.1792 43.4071   1
 -14  12  -2 11.2173 42.1403   1
  15 -12   2-17.4908 42.8651   1
 -15 -12  -2 11.6569 44.6758   1
 -15  12  -2-16.9159 44.0770   1
  15  12   2 45.1274 44.9347   1
 -16  12  -2 1124.74 92.1276   1
  16 -12   2 1051.68 91.0464   1
 -16 -12  -2 1062.12 93.2895   1
  16  12   2 1227.04 94.1787   1
 -17  12  -2 1776.88 118.077   1
  17 -12   2 1515.46 114.557   1
 -17 -12  -2 1863.89 121.375   1
  17  12   2 1845.16 116.386   1
  18 -12   2 422.811 64.1709   1
 -18 -12  -2 295.877 55.9471   1
 -18  12  -2 336.882 59.4526   1
  18  12   2 435.377 64.0742   1
 -19  12  -2 2408.58 147.986   1
 -19 -12  -2 2392.96 149.349   1
  19 -12   2 2809.62 154.601   1
  20  13  -2 256.895 54.8129   1
 -20 -13   2 322.544 58.9691   1
 -19 -13   2 2288.98 136.145   1
 -18 -13   2 28.6790 40.9659   1
  18  13  -2 70.9719 47.6212   1
 -17 -13   2 1375.42 106.894   1
  17  13  -2 1403.63 103.159   1
 -17  13   2 1534.59 107.492   1
 -16 -13   2 1283.73 98.6644   1
  16 -13  -2 1351.00 102.256   1
  16  13  -2 1183.53 93.9408   1
 -16  13   2 1113.42 94.7213   1
 -15 -13   2 1738.17 118.692   1
  15 -13  -2 2052.13 126.155   1
 -15  13   2 1854.11 120.957   1
  15  13  -2 1689.65 116.404   1
  14  13  -2 646.762 71.6569   1
 -14 -13   2 762.892 77.4910   1
 -13 -13   2 85.3761 45.3683   1
  13 -13  -2 11.5566 40.9467   1
  13  13  -2 28.1847 41.4751   1
 -13  13   2 56.2792 40.5001   1
 -12 -13   2 3570.18 186.082   1
  12 -13  -2 3609.19 186.255   1
  12  13  -2 3584.77 187.113   1
 -12  13   2 3633.84 186.348   1
 -11 -13   2 1225.07 94.6302   1
  11 -13  -2 1229.66 95.1974   1
  11  13  -2 1320.36 99.1624   1
 -11  13   2 1285.45 95.4803   1
  10 -13  -2 33.3200 42.3087   1
 -10  13   2 48.4872 40.2071   1
  -9 -13   2 13564.9 538.785   1
   9  13  -2 13681.9 538.448   1
  -9  13   2 12141.1 532.639   1
   9 -13  -2 13276.6 535.896   1
  -8  13   2 4218.32 207.714   1
   8  13  -2 4243.57 209.975   1
  -8 -13   2 4515.00 213.539   1
   8 -13  -2 3886.50 202.128   1
  -7  13   2 5204.75 239.596   1
   7  13  -2 4952.70 238.069   1
  -7 -13   2 5105.07 240.585   1
   7 -13  -2 4924.31 237.742   1
   6  13  -2 6793.99 307.325   1
  -6 -13   2 7045.92 309.770   1
   5  13  -2 5281.16 247.529   1
  -5 -13   2 5261.62 247.733   1
   4  13  -2 1991.34 122.827   1
  -4 -13   2 2002.03 125.470   1
   3  13  -2 7621.66 333.437   1
  -3 -13   2 7790.43 337.678   1
   2  13  -2 32546.2 1230.08   1
  -2 -13   2 32243.9 1230.52   1
   1  13  -2 5824.14 264.019   1
  -1 -13   2 5636.22 262.685   1
   0  13  -2 191.096 45.9962   1
   0 -13   2 266.463 49.2561   1
  -1  13  -2 7791.77 323.444   1
   1  13   2 6959.66 319.281   1
   1 -13   2 7247.42 322.496   1
  -1 -13  -2 7435.71 323.182   1
  -2  13  -2 8281.70 347.817   1
   2  13   2 7674.92 345.251   1
   2 -13   2 8167.53 347.567   1
  -3  13  -2 8532.04 356.516   1
   3  13   2 8057.62 355.581   1
  -3 -13  -2 8075.67 356.191   1
   3 -13   2 8290.10 355.050   1
  -4  13  -2 17559.2 687.494   1
   4  13   2 17819.1 688.901   1
  -4 -13  -2 17861.4 689.791   1
   4 -13   2 16313.7 681.300   1
   5  13   2 907.926 80.3232   1
  -5  13  -2 1024.07 85.8680   1
  -5 -13  -2 905.305 80.5044   1
   5 -13   2 936.008 82.1643   1
   6  13   2 2336.86 137.174   1
  -6 -13  -2 2337.77 139.208   1
   6 -13   2 2297.03 139.338   1
   7  13   2 457.620 61.1215   1
  -7 -13  -2 492.874 64.9285   1
  -7  13  -2 520.168 64.5823   1
   7 -13   2 507.379 63.1500   1
   8  13   2 20115.1 809.158   1
  -8 -13  -2 21491.4 811.195   1
  -8  13  -2 20444.7 805.487   1
   8 -13   2 20544.7 806.853   1
   9  13   2 692.025 73.2867   1
  -9 -13  -2 785.327 77.8591   1
  -9  13  -2 682.377 72.0609   1
   9 -13   2 798.958 76.2343   1
 -10 -13  -2 640.924 69.7794   1
  10  13   2 730.307 72.6275   1
  11  13   2 109.449 45.7585   1
 -11 -13  -2 104.273 44.5634   1
 -11  13  -2 78.4514 42.5437   1
  11 -13   2 128.296 43.9592   1
  12  13   2 1914.97 125.193   1
 -12 -13  -2 2110.98 131.077   1
  12 -13   2 2219.24 131.498   1
  13  13   2 935.612 81.5676   1
  13 -13   2 916.756 83.3200   1
 -13 -13  -2 920.070 86.6553   1
 -13  13  -2 863.683 82.8844   1
  14 -13   2 301.804 54.8740   1
 -14 -13  -2 345.341 62.0654   1
 -14  13  -2 258.565 53.5926   1
  14  13   2 368.736 60.5478   1
  15  13   2 279.266 57.5270   1
  15 -13   2 241.797 55.0101   1
 -15 -13  -2 237.742 56.7271   1
  16  13   2 210.567 52.6614   1
 -16  13  -2 84.1989 47.2004   1
 -16 -13  -2 199.790 57.8746   1
  16 -13   2 123.066 48.9756   1
  17  13   2 223.472 53.1852   1
 -17 -13  -2 200.422 53.9493   1
  18 -13   2 4821.00 230.099   1
  18  13   2 4979.09 229.380   1
 -18 -13  -2 4695.41 226.787   1
 -18  13  -2 4340.99 223.945   1
  19  14  -2 15.8476 44.1153   1
 -19 -14   2 27.3062 45.8628   1
  18  14  -2 2394.33 144.771   1
 -18 -14   2 2835.74 155.175   1
  17  14  -2 106.394 44.1259   1
 -17 -14   2 123.400 53.7029   1
 -15  14   2 423.590 61.9311   1
 -15 -14   2 496.162 62.1720   1
  15  14  -2 296.888 59.0864   1
  15 -14  -2 429.809 63.6473   1
 -14  14   2 11.4442 43.2868   1
 -14 -14   2 39.9719 44.6513   1
  14  14  -2 17.0652 46.4321   1
  14 -14  -2 58.6288 40.2115   1
 -13  14   2 2111.69 126.825   1
 -13 -14   2 1887.90 123.674   1
  13 -14  -2 2167.94 130.297   1
  13  14  -2 1834.27 121.148   1
  12  14  -2 142.281 51.0646   1
 -12 -14   2 102.488 47.2118   1
 -11  14   2 2898.26 159.851   1
 -11 -14   2 2900.73 162.171   1
  11  14  -2 3023.44 167.077   1
  11 -14  -2 2752.28 159.146   1
 -10  14   2 6521.64 292.082   1
 -10 -14   2 6279.53 291.565   1
  10  14  -2 6373.51 291.905   1
  10 -14  -2 6537.76 291.394   1
   9 -14  -2 38.4736 41.0681   1
  -9  14   2 84.6858 44.2043   1
   9  14  -2 89.1290 44.7185   1
  -9 -14   2 68.9926 45.0133   1
  -8  14   2 4495.02 216.988   1
   8  14  -2 4598.98 219.404   1
  -8 -14   2 4651.39 219.634   1
  -7  14   2 5126.13 245.181   1
   7 -14  -2 5304.15 247.390   1
   6 -14  -2 88.7070 41.1985   1
  -6  14   2 130.263 44.9388   1
   6  14  -2 71.2034 42.6770   1
  -6 -14   2 93.7613 40.4002   1
   5 -14  -2-5.57402 35.2327   1
  -5  14   2-21.3044 36.5155   1
   5  14  -2-5.45322 41.5202   1
  -5 -14   2 11.0966 38.0387   1
  -4  14   2 2135.18 134.604   1
   4  14  -2 2370.62 136.254   1
  -4 -14   2 2268.81 135.961   1
   4 -14  -2 2318.27 137.643   1
   3  14  -2 11786.1 477.721   1
  -3  14   2 11808.3 480.043   1
  -3 -14   2 11608.2 478.125   1
   3 -14  -2 11087.4 475.912   1
  -2  14   2 10944.5 473.606   1
   2  14  -2 11910.4 477.640   1
  -2 -14   2 11610.9 476.784   1
   2 -14  -2 11683.6 477.774   1
   1  14  -2 3535.12 179.157   1
  -1  14   2 3556.64 178.121   1
  -1 -14   2 3349.35 176.208   1
   1 -14  -2 3119.56 173.829   1
   0  14  -2 4517.77 216.975   1
   0  14   2 4371.71 215.594   1
   0 -14   2 4432.75 217.012   1
   0 -14  -2 4494.66 218.720   1
   1 -14   2 161.573 47.5929   1
  -1  14  -2 165.047 50.3700   1
   1  14   2 113.775 44.7820   1
  -1 -14  -2 148.973 43.4519   1
  -2  14  -2 1087.89 86.1358   1
   2 -14   2 1039.25 86.6674   1
  -2 -14  -2 985.793 86.4035   1
  -3  14  -2 15849.3 654.324   1
   3  14   2 16754.0 657.556   1
  -3 -14  -2 16897.0 660.051   1
  -4  14  -2 2588.89 154.688   1
   4 -14   2 2746.24 156.584   1
   4  14   2 3060.94 160.582   1
   5 -14   2 188.113 49.6507   1
  -5  14  -2 240.000 53.3881   1
   5  14   2 162.276 53.2935   1
  -5 -14  -2 143.833 50.0724   1
  -6  14  -2 4057.89 203.618   1
   6 -14   2 4117.74 205.172   1
   7 -14   2 3707.04 193.146   1
   7  14   2 3783.47 196.669   1
  -7  14  -2 3776.54 191.556   1
  -7 -14  -2 3757.72 194.613   1
   8 -14   2 205.397 54.3540   1
   8  14   2 202.216 51.8436   1
  -8  14  -2 269.695 54.0422   1
  -8 -14  -2 265.605 55.4642   1
   9 -14   2 3837.45 190.997   1
   9  14   2 3539.20 188.352   1
  -9  14  -2 3684.09 187.785   1
  -9 -14  -2 3476.78 187.695   1
  10 -14   2 176.546 50.8837   1
  10  14   2 91.9751 43.4374   1
 -10 -14  -2 127.275 49.0807   1
 -10  14  -2 145.443 46.4292   1
 -11  14  -2 530.691 68.3055   1
  11 -14   2 379.479 62.8952   1
  12 -14   2 2863.02 162.785   1
  12  14   2 3006.26 162.705   1
 -12  14  -2 2893.68 161.692   1
 -12 -14  -2 2857.66 162.519   1
  13  14   2 1535.09 109.844   1
 -13 -14  -2 1622.53 115.548   1
 -14  14  -2 1262.97 97.8209   1
  14 -14   2 1230.96 98.0431   1
  15  14   2 5.48223 38.8205   1
  15 -14   2 11.7445 41.9054   1
 -15  14  -2 11.3304 44.5693   1
 -15 -14  -2 23.0411 47.2822   1
  16  14   2 5.43556 40.2513   1
  16 -14   2-23.3541 45.3456   1
 -16 -14  -2 22.3882 40.5492   1
 -16  14  -2-11.2518 48.0195   1
 -17  14  -2 3309.70 180.559   1
 -17 -14  -2 3247.91 178.662   1
  17  14   2 3695.50 182.582   1
  18  15  -2 5.11745 42.2500   1
 -18 -15   2 22.0340 48.0203   1
  17  15  -2 1354.63 99.7409   1
 -17 -15   2 1419.62 107.858   1
  16  15  -2 192.317 53.6027   1
 -16 -15   2 128.116 52.7316   1
  15  15  -2 1048.15 89.4386   1
 -15 -15   2 1176.19 92.7030   1
 -14  15   2 433.956 65.0469   1
 -14 -15   2 412.453 62.4066   1
  14  15  -2 388.124 60.3239   1
 -13  15   2 346.247 58.1505   1
  13  15  -2 328.329 59.3029   1
 -13 -15   2 270.787 59.2548   1
  13 -15  -2 271.485 55.6300   1
 -12  15   2 1007.95 90.7281   1
  12  15  -2 1161.19 93.9280   1
 -12 -15   2 1332.26 98.5691   1
  12 -15  -2 1122.82 92.5060   1
 -11  15   2 47.3928 45.1134   1
  11  15  -2 42.0417 39.7894   1
 -11 -15   2 5.72573 37.5937   1
  11 -15  -2 5.54781 41.6744   1
  10 -15  -2 315.748 57.4315   1
 -10  15   2 465.918 62.0877   1
  10  15  -2 325.220 62.0215   1
 -10 -15   2 352.606 61.9589   1
  -9 -15   2 2891.20 156.970   1
   9  15  -2 2486.96 149.510   1
   8 -15  -2 562.757 66.6415   1
   8  15  -2 487.893 65.5103   1
  -8 -15   2 465.728 65.1494   1
  -8  15   2 429.577 63.3410   1
   7 -15  -2 1203.73 93.2889   1
   7  15  -2 1113.68 92.6807   1
  -7 -15   2 1033.46 93.9638   1
  -7  15   2 1144.63 92.6310   1
  -6  15   2 2445.80 139.696   1
   6  15  -2 2152.81 134.788   1
  -6 -15   2 2261.93 137.505   1
   6 -15  -2 2248.16 137.217   1
   5  15  -2 692.462 71.4922   1
   5 -15  -2 704.712 70.8825   1
  -5 -15   2 637.080 70.7087   1
  -5  15   2 604.555 69.1717   1
   4  15  -2 281.795 58.1602   1
   4 -15  -2 305.263 53.6751   1
  -4 -15   2 213.753 51.7983   1
  -3  15   2 1638.45 112.386   1
   3 -15  -2 1673.28 112.885   1
  -2  15   2 1681.12 111.882   1
   2 -15  -2 1463.31 108.716   1
  -1  15   2 511.547 63.4973   1
   1 -15  -2 388.791 60.1752   1
   0  15   2 1281.67 100.558   1
   0 -15  -2 1373.04 101.744   1
   1  15   2 2911.80 162.415   1
  -1 -15  -2 2946.81 162.395   1
   2  15   2 901.438 82.3784   1
  -2 -15  -2 712.071 76.4360   1
  -4  15  -2 1125.95 88.4738   1
   4 -15   2 989.592 85.0679   1
  -4 -15  -2 1073.11 89.5094   1
  -5  15  -2 2151.84 132.141   1
   5  15   2 1984.90 129.653   1
  -5 -15  -2 2275.92 135.961   1
   5 -15   2 2155.43 132.421   1
  -6  15  -2 2681.60 150.529   1
   6  15   2 2652.41 151.785   1
   6 -15   2 2379.38 144.009   1
  -7  15  -2 5120.96 242.886   1
   7  15   2 5162.87 246.752   1
  -7 -15  -2 4997.41 244.918   1
   7 -15   2 5138.07 242.026   1
  -8  15  -2 151.555 48.8642   1
   8  15   2 109.839 47.0891   1
   8 -15   2 114.033 47.2630   1
  -8 -15  -2 92.8565 48.9167   1
  -9  15  -2-5.59358 42.8782   1
   9 -15   2 34.6076 42.4093   1
 -10  15  -2 1560.46 109.871   1
  10  15   2 1720.97 114.750   1
  10 -15   2 1488.95 108.940   1
 -10 -15  -2 1489.59 108.786   1
 -11 -15  -2 253.509 56.7107   1
  11  15   2 287.572 56.6140   1
 -12  15  -2 2197.63 138.810   1
  12  15   2 2341.26 142.194   1
 -12 -15  -2 2519.64 146.007   1
  12 -15   2 2677.99 146.620   1
 -13  15  -2 362.376 60.4779   1
  13  15   2 336.699 61.0287   1
 -13 -15  -2 359.040 62.7077   1
  13 -15   2 372.555 60.5524   1
 -14  15  -2 4971.32 235.983   1
  14  15   2 4632.62 229.481   1
  14 -15   2 4843.48 237.142   1
 -14 -15  -2 5259.02 243.145   1
 -15  15  -2 529.556 70.8020   1
  15 -15   2 526.036 70.8745   1
 -16  15  -2 193.533 55.7403   1
 -16 -15  -2 268.213 54.5482   1
  16  15   2 201.459 51.8189   1
 -16 -16   2 250.937 56.3154   1
  16  16  -2 281.282 51.4280   1
 -14 -16   2 859.986 80.7492   1
  14  16  -2 1076.76 87.5459   1
 -13 -16   2 461.370 61.7058   1
  13  16  -2 367.252 58.3325   1
 -12  16   2 3126.84 168.996   1
  12  16  -2 3048.43 165.718   1
 -12 -16   2 2954.35 165.559   1
  12 -16  -2 2911.10 166.154   1
 -11  16   2 11.7018 41.4322   1
  11  16  -2-17.5362 47.7024   1
 -11 -16   2 56.9496 48.0870   1
  11 -16  -2 11.7464 40.6038   1
 -10  16   2 1432.70 105.052   1
  10  16  -2 1248.35 100.115   1
 -10 -16   2 1437.22 104.006   1
  10 -16  -2 1443.08 104.228   1
  -9  16   2 2521.04 151.981   1
   9  16  -2 2713.14 153.150   1
  -9 -16   2 2594.77 150.963   1
   9 -16  -2 2799.91 154.984   1
   8 -16  -2 2730.56 162.173   1
  -8  16   2 3081.07 164.867   1
   7 -16  -2 583.775 69.6698   1
   7  16  -2 530.019 64.8041   1
  -7 -16   2 591.364 68.0220   1
  -7  16   2 552.384 68.5183   1
  -6  16   2 1379.61 100.526   1
   6  16  -2 1292.69 98.7784   1
  -6 -16   2 1208.87 97.8576   1
   6 -16  -2 1287.03 99.2392   1
   5  16  -2 2379.70 140.205   1
  -5  16   2 2309.03 140.570   1
   5 -16  -2 2364.68 140.511   1
  -5 -16   2 2277.99 139.526   1
   4  16  -2 27.8711 38.5335   1
  -4  16   2-17.1255 41.3570   1
   4 -16  -2-28.6092 39.2284   1
  -4 -16   2-5.67810 35.8904   1
  -3  16   2 16.9365 37.7304   1
   3  16  -2 49.9332 39.5957   1
   3 -16  -2 34.3668 38.2802   1
  -3 -16   2-34.0952 44.4244   1
   2  16  -2 33.2820 43.9335   1
  -2  16   2 11.2468 41.9605   1
   2 -16  -2 97.6160 45.7605   1
  -2 -16   2 11.3292 43.7290   1
   1  16  -2 1891.76 122.425   1
  -1  16   2 1956.62 123.404   1
  -1 -16   2 1942.97 123.892   1
   1 -16  -2 1860.98 122.208   1
   0  16  -2 84.3291 40.2664   1
   0  16   2 107.415 45.1668   1
   0 -16  -2 97.9032 45.1506   1
   1  16   2 243.057 54.8509   1
   1 -16   2 201.753 48.1531   1
  -1 -16  -2 172.591 52.2085   1
   2 -16   2 555.266 65.5315   1
   2  16   2 662.647 71.0287   1
  -2 -16  -2 575.693 69.2730   1
  -2  16  -2 550.290 68.6036   1
   3  16   2 2566.70 148.916   1
  -3 -16  -2 2660.28 152.194   1
   3 -16   2 2514.84 151.045   1
   4 -16   2 1857.84 124.699   1
  -4  16  -2 1875.27 123.271   1
   4  16   2 2182.62 131.287   1
  -4 -16  -2 2082.60 130.252   1
  -5  16  -2 4636.54 220.244   1
   5  16   2 4293.50 218.824   1
  -5 -16  -2 4418.13 222.320   1
   5 -16   2 4381.50 219.182   1
  -6  16  -2 1556.01 107.735   1
   6  16   2 1586.82 110.918   1
   6 -16   2 1273.58 101.878   1
  -6 -16  -2 1397.59 106.058   1
  -7  16  -2 85.3526 45.1204   1
   7 -16   2 56.9845 43.4641   1
  -8 -16  -2 138.909 48.5872   1
   8  16   2 138.382 48.4046   1
  -9  16  -2 5.66147 41.6245   1
   9  16   2-11.2926 42.6994   1
   9 -16   2 28.0219 40.2992   1
 -10  16  -2 5.62778 41.6840   1
  10  16   2 5.68315 43.5707   1
 -10 -16  -2 62.9177 46.4070   1
  10 -16   2 22.8607 41.4144   1
 -11  16  -2 3014.70 163.332   1
  11  16   2 3060.71 165.184   1
 -11 -16  -2 2918.20 162.416   1
  11 -16   2 2772.81 159.455   1
 -12  16  -2 22.2913 44.6792   1
  12  16   2 22.0796 45.8448   1
 -12 -16  -2 90.7514 46.8387   1
  12 -16   2-11.4835 44.6081   1
 -13  16  -2 622.870 72.3387   1
  13  16   2 579.320 69.9317   1
 -13 -16  -2 530.387 69.5942   1
  13 -16   2 675.155 72.0278   1
 -14  16  -2 444.273 62.8924   1
  14  16   2 399.509 56.6560   1
  14 -16   2 309.743 56.2693   1
 -14 -16  -2 345.554 59.5293   1
  15  16   2 740.586 78.0968   1
 -15 -16  -2 923.020 85.3499   1
  15  17  -2-5.26814 40.6509   1
 -15 -17   2 26.6097 41.0660   1
  14  17  -2 721.032 76.3750   1
 -14 -17   2 702.618 75.3211   1
  12  17  -2 313.209 60.4650   1
 -12 -17   2 321.891 58.0761   1
 -11  17   2 1981.59 127.640   1
 -11 -17   2 1882.41 123.849   1
  11  17  -2 2035.52 129.497   1
 -10  17   2 558.988 72.2942   1
  10 -17  -2 746.393 78.6585   1
  -9 -17   2 1913.27 123.970   1
   9  17  -2 1843.51 120.873   1
   8 -17  -2 23.5624 43.3127   1
   8  17  -2-5.57577 40.9983   1
  -8 -17   2 28.6709 40.9227   1
  -8  17   2 28.5741 43.2211   1
   7 -17  -2 128.392 51.1598   1
   7  17  -2 197.312 47.1187   1
  -7 -17   2 125.953 45.9248   1
  -7  17   2 137.965 49.6251   1
   6  17  -2 67.2275 42.4466   1
   6 -17  -2 63.3070 46.2011   1
  -6 -17   2 28.4930 43.7587   1
  -6  17   2 138.993 48.4283   1
  -5 -17   2 95.1732 46.3312   1
   5 -17  -2 104.372 45.4413   1
   5  17  -2 83.8463 44.3693   1
  -5  17   2 75.2133 44.7592   1
  -4 -17   2 403.157 63.1139   1
   4 -17  -2 301.638 58.8584   1
  -4  17   2 388.873 62.9368   1
   4  17  -2 345.897 60.8676   1
   3 -17  -2 712.980 75.7086   1
  -3  17   2 644.581 70.9527   1
   2 -17  -2 3348.50 177.756   1
  -2  17   2 3113.48 174.342   1
   1 -17  -2 63.8729 44.8487   1
   1  17  -2 27.8862 42.5111   1
  -1  17   2 79.9002 46.8869   1
   0 -17  -2 2996.37 164.743   1
   0 -17   2 2861.65 161.438   1
   0  17  -2 3000.33 162.231   1
   0  17   2 2768.04 162.050   1
  -1 -17  -2 482.032 63.6018   1
   1 -17   2 366.490 58.4531   1
  -1  17  -2 503.594 66.8391   1
   1  17   2 501.602 64.9920   1
  -2 -17  -2 424.604 60.2754   1
   2  17   2 434.526 63.8901   1
   4 -17   2 168.265 48.0848   1
   4  17   2 333.389 57.7251   1
  -4 -17  -2 318.000 58.8683   1
   5  17   2 947.286 85.3659   1
  -5  17  -2 956.855 83.9510   1
  -5 -17  -2 884.149 83.6561   1
   5 -17   2 823.347 80.5633   1
  -6  17  -2 2446.33 147.893   1
   6  17   2 2656.36 151.821   1
   6 -17   2 2627.15 151.614   1
  -7  17  -2 5.65353 43.0458   1
   7  17   2-6.05823 48.8515   1
  -7 -17  -2 17.3223 41.8328   1
   7 -17   2 11.4461 44.4495   1
  -8  17  -2 85.0007 48.9215   1
   8  17   2 5.70767 47.4272   1
  -8 -17  -2 34.1942 46.5426   1
   8 -17   2 79.6412 44.7911   1
  -9  17  -2 915.822 85.0978   1
   9  17   2 1019.36 88.4191   1
  -9 -17  -2 896.867 87.8246   1
   9 -17   2 936.108 85.2135   1
 -10 -17  -2 1068.66 91.1371   1
 -11  17  -2 487.917 68.8424   1
  11  17   2 400.801 61.2392   1
 -11 -17  -2 451.550 62.8898   1
  11 -17   2 342.304 59.9769   1
 -12  17  -2 22.1078 46.9208   1
  12  17   2 5.37167 46.0957   1
  12 -17   2-16.7324 40.4075   1
 -13 -17  -2 374.985 59.9312   1
  13  17   2 245.417 54.0305   1
 -12 -18   2 839.254 78.7575   1
  12  18  -2 716.777 74.9929   1
 -11 -18   2 482.789 68.6677   1
  11  18  -2 522.298 69.6512   1
  10  18  -2 122.275 53.6171   1
 -10 -18   2 242.537 56.8599   1
   9  18  -2 1629.18 112.054   1
  -9 -18   2 1626.71 111.504   1
  -9  18   2 1465.03 110.921   1
   8 -18  -2-5.83631 45.6219   1
   8  18  -2-32.7564 43.4886   1
  -8 -18   2-11.2687 38.3053   1
  -8  18   2 46.0871 46.1727   1
  -7  18   2 380.212 62.2927   1
   7  18  -2 339.529 55.5768   1
   7 -18  -2 276.817 58.1774   1
  -7 -18   2 265.131 52.8698   1
  -6  18   2 98.5063 48.8011   1
   6 -18  -2 110.849 46.3403   1
  -5  18   2 1170.99 97.3928   1
   5  18  -2 1202.19 95.6807   1
  -5 -18   2 1098.70 92.9723   1
   5 -18  -2 1222.40 97.6941   1
   4  18  -2 82.8665 51.3002   1
  -4  18   2 5.72248 45.6038   1
   4 -18  -2 23.2642 44.6007   1
  -3  18   2 649.242 72.5254   1
   3 -18  -2 786.078 77.6437   1
  -3 -18   2 626.056 70.5072   1
   2  18  -2 215.938 51.6802   1
  -2  18   2 148.358 50.7761   1
  -2 -18   2 203.506 49.8129   1
   2 -18  -2 238.698 54.5329   1
   1  18  -2 82.8027 49.6836   1
  -1  18   2 85.7119 48.0806   1
  -1 -18   2 16.9616 46.7795   1
   1 -18  -2 156.936 52.0504   1
   0  18   2-39.8724 45.6539   1
   0  18  -2 11.0694 40.3970   1
   0 -18  -2-5.77289 42.4440   1
   0 -18   2-5.65769 40.9898   1
  -1  18  -2 1119.82 93.9715   1
   1  18   2 1063.78 90.7469   1
   1 -18   2 956.917 88.7137   1
  -1 -18  -2 990.048 84.9364   1
   2  18   2 556.434 73.0526   1
  -2  18  -2 704.087 73.7381   1
   2 -18   2 628.318 71.2544   1
  -2 -18  -2 620.477 74.4012   1
  -3  18  -2 1276.84 94.5156   1
   3  18   2 1034.36 90.1360   1
  -3 -18  -2 1109.04 93.7397   1
   3 -18   2 962.634 87.1219   1
   4 -18   2 79.1315 45.9865   1
  -4  18  -2 127.961 50.5812   1
   4  18   2 79.1875 44.0715   1
  -4 -18  -2 105.289 44.3747   1
   5 -18   2 5832.80 264.468   1
   5  18   2 5179.47 259.940   1
  -5 -18  -2 5946.37 265.452   1
  -5  18  -2 5266.15 257.712   1
   6 -18   2 102.863 48.9352   1
  -6  18  -2 154.612 50.9427   1
   6  18   2 63.1082 48.5991   1
  -6 -18  -2 109.297 51.0664   1
  -7  18  -2 72.4832 48.4712   1
   7  18   2 111.212 49.2652   1
  -7 -18  -2 79.8201 45.5432   1
   7 -18   2 113.479 47.7633   1
  -8  18  -2 16.6732 43.7416   1
   8  18   2 55.9669 48.2994   1
  -8 -18  -2-22.2143 43.1527   1
   8 -18   2 95.9871 46.0934   1
  -9  18  -2 1090.90 91.9518   1
   9  18   2 1036.56 88.0707   1
   9 -18   2 924.626 85.5713   1
 -10  18  -2 83.1047 52.8711   1
 -10 -18  -2 49.4813 38.7018   1
  10  18   2 87.6426 46.5672   1
  10 -18   2 55.5867 42.9610   1
 -11 -18  -2 21.6812 46.0154   1
  11  18   2 5.41358 44.9481   1
  11 -18   2-27.5380 44.4107   1
 -10 -19   2 37.3275 41.4570   1
  10  19  -2 66.2709 43.4847   1
   9  19  -2 26.8190 45.5463   1
  -9 -19   2 27.1931 44.6507   1
   8  19  -2 5.34022 41.2107   1
  -8 -19   2 32.8747 44.9775   1
   6  19  -2 573.792 71.8009   1
  -5 -19   2 1179.54 95.3703   1
  -4  19   2 118.868 49.5543   1
   4  19  -2 119.822 47.6979   1
   4 -19  -2 133.046 46.3065   1
  -4 -19   2 136.320 51.2808   1
   3  19  -2 277.139 53.3343   1
  -3  19   2 447.888 65.3108   1
   3 -19  -2 358.684 61.2628   1
  -3 -19   2 343.481 56.2721   1
   2  19  -2 677.687 76.9677   1
  -2  19   2 742.864 76.4888   1
  -2 -19   2 584.488 72.4435   1
   2 -19  -2 784.976 78.7073   1
   1  19  -2 5.44753 42.0337   1
  -1 -19   2 5.57971 41.3192   1
   0  19  -2 157.871 47.7580   1
   0 -19   2 139.395 47.3836   1
   1  19   2 11.3297 43.4317   1
  -1  19  -2 27.2850 44.5395   1
   1 -19   2 44.6105 44.7029   1
  -1 -19  -2 23.0353 42.0419   1
   2  19   2 22.7010 44.9296   1
  -2  19  -2-5.49170 41.5312   1
   2 -19   2 33.4766 42.1946   1
  -2 -19  -2-5.78975 42.5686   1
  -3  19  -2 5.53490 40.9974   1
   3  19   2 45.1290 48.9289   1
  -3 -19  -2 23.1113 45.7493   1
   3 -19   2 33.2657 41.3590   1
   4 -19   2 587.202 71.7604   1
   4  19   2 767.391 76.6532   1
  -4 -19  -2 767.247 75.6862   1
  -4  19  -2 695.822 75.2353   1
   5 -19   2 11.0786 43.3517   1
   5  19   2 22.4653 48.2415   1
  -5 -19  -2 62.6229 48.1137   1
  -5  19  -2 136.615 51.4578   1
  -6  19  -2 156.736 52.1955   1
   6 -19   2 116.561 48.3848   1
  -7 -19  -2-5.58332 49.6660   1
  -7  19  -2 21.4977 43.8583   1
   7  19   2 22.1609 46.0021   1
   8 -19   2 2166.18 134.622   1
   8  19   2 2201.31 133.774   1
  -8 -19  -2 2265.99 136.142   1
  -8  19  -2 2388.10 136.831   1
   9 -19   2 577.322 67.7097   1
  -9  19  -2 583.825 71.3251   1
  -6 -20   2 290.202 56.0792   1
   6  20  -2 403.114 62.6668   1
  -5 -20   2 32.7071 45.0448   1
   5  20  -2 74.2577 48.8268   1
  -4 -20   2 53.9105 48.6637   1
   4  20  -2-21.1732 44.4497   1
  -3 -20   2 939.867 84.4798   1
   3 -20  -2 834.536 82.3589   1
  -3  20   2 915.093 86.1399   1
   3  20  -2 1013.24 84.9243   1
  -2 -20   2 1218.82 94.2511   1
   2 -20  -2 1273.16 97.1211   1
  -2  20   2 1149.86 97.7280   1
   2  20  -2 1341.64 99.0186   1
   1 -20  -2 250.774 54.6613   1
  -1 -20   2 222.941 54.2274   1
   1  20  -2 181.581 49.5907   1
  -1  20   2 272.859 57.4391   1
   0 -20  -2 530.532 69.4748   1
   0 -20   2 664.776 70.8309   1
   0  20   2 455.269 70.0160   1
   0  20  -2 638.649 70.1213   1
   1 -20   2 544.276 65.5493   1
  -1  20  -2 494.363 65.8488   1
   2 -20   2 1120.61 89.4157   1
  -2  20  -2 1016.77 86.8598   1
   2  20   2 1141.62 94.5310   1
  -3 -20  -2 338.438 60.5225   1
   3 -20   2 200.482 55.7828   1
   3  20   2 300.007 57.7806   1
  -3  20  -2 261.783 58.1861   1
  -4 -20  -2 312.010 60.6294   1
   4 -20   2 238.164 50.7931   1
  -4  20  -2 279.565 57.5884   1
   4  20   2 294.452 60.1522   1
   5 -20   2 218.859 53.6213   1
  -5 -20  -2 148.823 50.6282   1
   5  20   2 142.963 53.0233   1
  -5  20  -2 194.519 54.8966   1
   6 -20   2 1701.88 119.000   1
  -6  20  -2 1933.75 123.358   1
 -25   0   3 18.1055 48.3707   1
  25   0  -3-24.2255 44.2034   1
 -24   0   3-18.3614 47.2261   1
  24   0  -3 6.05099 43.8385   1
 -23   0   3-74.3446 49.6620   1
  23   0  -3 23.6970 41.6273   1
 -22   0   3-30.4876 43.1771   1
  22   0  -3 6.00614 42.1965   1
  21   0  -3 5.88683 40.0237   1
 -21   0   3-30.0874 41.9390   1
  20   0  -3 71.3135 44.6491   1
 -20   0   3 5.62578 39.5417   1
  19   0  -3-10.9976 38.3233   1
 -19   0   3-5.47517 38.1585   1
  18   0  -3 41.9352 37.1481   1
 -18   0   3 43.1117 36.6689   1
  17   0  -3 15.1474 34.9040   1
 -17   0   3-5.16742 34.8322   1
  16   0  -3 24.0729 35.6566   1
 -16   0   3 5.00222 35.1453   1
  15   0  -3 9.32215 35.4886   1
 -15   0   3-14.2019 34.2966   1
  13   0  -3 4.15370 31.1972   1
 -13   0   3-20.4667 29.2114   1
 -12   0   3 56.5247 29.7149   1
  11   0  -3 24.3114 24.6009   1
 -11   0   3 13.8251 22.4898   1
  10   0  -3 12.2814 22.0776   1
 -10   0   3-6.25384 20.7111   1
   9   0  -3-5.23063 18.2275   1
  -9   0   3 19.2274 21.4719   1
   7   0  -3 30.6170 17.6942   1
  -7   0   3 3.82186 17.7506   1
   6   0  -3-1.51855 14.3509   1
  -6   0   3 7.44593 15.0285   1
   5   0  -3-2.21729 13.1649   1
  -5   0   3-1.12847 12.1510   1
   4   0  -3-1.45765 10.6194   1
  -4   0   3 5.28696 11.5594   1
   1   0  -3 9.96113 11.1539   1
  -1   0   3 1.33033 11.1878   1
   0   0  -3-20.2036 14.3077   1
   0   0   3 4.19012 13.9416   1
   1   0   3 9.67388 18.5101   1
  -1   0  -3-9.98322 17.3995   1
   2   0   3 3.55035 19.3137   1
  -2   0  -3 23.9312 18.9378   1
   3   0   3 2.18066 24.1073   1
  -3   0  -3-13.4096 25.4868   1
   4   0   3-2.56559 20.9354   1
  -4   0  -3 2.61093 20.1459   1
   5   0   3 23.4349 23.2021   1
  -5   0  -3 17.8828 23.8996   1
   6   0   3-9.84024 25.9667   1
  -6   0  -3 6.67165 25.9081   1
   7   0   3-3.59703 27.0183   1
  -7   0  -3 29.5444 27.3515   1
   8   0   3 34.6229 27.8715   1
  -8   0  -3-20.1509 30.6859   1
   9   0   3 8.31012 24.1158   1
  -9   0  -3-4.30662 29.0295   1
  10   0   3-4.42582 30.8528   1
 -10   0  -3-36.2723 33.8220   1
  11   0   3-9.34357 34.8428   1
 -11   0  -3 23.8998 33.8467   1
  12   0   3-14.6641 36.4549   1
 -12   0  -3 5.02486 40.2737   1
  13   0   3 10.3266 37.1270   1
 -13   0  -3-15.5389 36.0980   1
  15   0   3 34.4360 42.8342   1
 -15   0  -3 54.7987 40.3214   1
  16   0   3 5.72555 36.8959   1
 -16   0  -3 23.4717 41.5519   1
 -17   0  -3 5.96537 43.8590   1
  17   0   3 11.7076 43.6580   1
 -18   0  -3 24.0699 45.5135   1
  19   0   3-23.4402 42.4631   1
 -20   0  -3 6.01221 45.1562   1
  20   0   3 23.6787 43.5252   1
 -21   0  -3 11.8233 43.4722   1
  21   0   3 41.5339 47.5636   1
 -22   0  -3 52.2948 49.0788   1
  22   0   3 23.5272 46.8733   1
 -23   0  -3-51.3630 48.4587   1
  23   0   3-5.73397 42.1674   1
 -24   0  -3-28.0482 44.9602   1
  24   0   3 27.7718 41.1310   1
 -25   1   3 42.2281 45.6500   1
 -25  -1   3 55.6691 49.9045   1
  25   1  -3 41.3907 45.3540   1
 -24   1   3 60.0603 49.3046   1
  24  -1  -3-12.0687 44.0505   1
 -23   1   3 252.313 56.9634   1
  23  -1  -3 302.935 57.9363   1
  23   1  -3 140.237 53.0661   1
 -23  -1   3 290.852 59.6550   1
  22   1  -3 6.06345 41.9438   1
 -22  -1   3 81.2480 44.8062   1
 -21   1   3 94.9274 45.1780   1
  21  -1  -3 186.965 49.8831   1
  21   1  -3 143.319 45.4090   1
 -21  -1   3 163.381 50.8783   1
 -20   1   3 5.89283 42.3758   1
  20  -1  -3-33.8243 38.3295   1
  20   1  -3 11.2249 38.1602   1
 -20  -1   3 86.2317 46.6370   1
 -19   1   3 22.7119 37.9429   1
  19  -1  -3-5.58654 37.3319   1
  19   1  -3 5.46978 37.8125   1
 -19  -1   3 11.3723 40.2630   1
 -18   1   3 3777.11 195.329   1
  18  -1  -3 4191.70 199.178   1
  18   1  -3 3878.26 196.195   1
 -18  -1   3 3885.43 196.497   1
 -17   1   3 6348.38 290.417   1
  17  -1  -3 6598.58 293.715   1
 -17  -1   3 6125.53 289.234   1
 -16   1   3 1550.93 103.152   1
  16  -1  -3 1919.26 113.963   1
  16   1  -3 1653.24 109.406   1
 -16  -1   3 1578.02 106.457   1
 -15   1   3 1245.18 86.5775   1
  15  -1  -3 1219.15 86.9725   1
  15   1  -3 1197.15 89.4631   1
 -15  -1   3 1374.62 92.6903   1
  14   1  -3 2925.78 151.013   1
  13  -1  -3 3336.86 162.586   1
  13   1  -3 3410.11 164.455   1
 -13  -1   3 3327.94 164.359   1
  12  -1  -3 21.6390 27.8315   1
  12   1  -3 11.3910 27.3060   1
 -12   1   3 14.7550 25.2937   1
 -12  -1   3 3.86598 24.6787   1
 -11   1   3 7853.29 320.805   1
  11   1  -3 7951.32 320.669   1
 -11  -1   3 7641.22 323.059   1
 -10   1   3 7936.83 312.606   1
 -10  -1   3 7087.11 308.571   1
  10  -1  -3 7868.96 310.459   1
  10   1  -3 7904.72 313.868   1
   9   1  -3 8405.28 321.322   1
   9  -1  -3 8291.44 319.611   1
  -9  -1   3 7982.26 320.915   1
  -9   1   3 7400.22 317.936   1
   8  -1  -3 21345.9 790.352   1
   8   1  -3 21319.6 791.941   1
  -8   1   3 20869.3 790.727   1
  -7   1   3 38905.9 1479.19   1
   7   1  -3 40701.4 1480.96   1
   7  -1  -3 40897.5 1479.18   1
  -7  -1   3 41140.8 1483.69   1
   6   1  -3 139.271 22.9680   1
  -6  -1   3 143.382 22.5078   1
  -6   1   3 165.204 20.1790   1
   5   1  -3 27600.8 869.162   1
   5  -1  -3 25455.8 863.235   1
  -5  -1   3 26355.5 868.175   1
  -4  -1   3 132494. 4363.99   1
   4  -1  -3 137296. 4357.14   1
   4   1  -3 138099. 4362.85   1
   3   1  -3 246408. 9077.53   1
  -3  -1   3 255284. 9077.07   1
   2   1  -3 46196.4 1694.36   1
  -2  -1   3 47110.1 1694.90   1
  -1  -1   3 3773.26 156.112   1
  -1   1   3 3846.19 150.735   1
   1   1  -3 3511.33 155.957   1
   0  -1   3 244223. 8250.13   1
   0   1  -3 246479. 8250.66   1
   0  -1  -3 253753. 8247.30   1
  -1  -1  -3 161349. 5852.58   1
   1  -1   3 161418. 5853.85   1
   1   1   3 164286. 5852.56   1
  -1   1  -3 158766. 5854.50   1
  -2  -1  -3 144767. 5296.49   1
   2  -1   3 146602. 5295.85   1
   2   1   3 141313. 5294.93   1
  -2   1  -3 151462. 5296.18   1
  -3  -1  -3 17.9569 24.2759   1
   3   1   3 44.1123 23.8550   1
  -4  -1  -3 13604.0 513.569   1
   4  -1   3 13406.0 512.236   1
   4   1   3 12591.7 509.853   1
  -4   1  -3 13971.5 513.655   1
  -5  -1  -3 8961.94 348.928   1
   5  -1   3 8380.01 345.876   1
   5   1   3 8274.85 343.728   1
  -5   1  -3 9211.27 349.345   1
  -6  -1  -3 16090.4 606.988   1
   6  -1   3 14738.2 602.251   1
   6   1   3 16161.1 606.541   1
  -6   1  -3 16009.2 606.454   1
  -7  -1  -3 1020.28 70.9193   1
   7  -1   3 996.352 70.4493   1
   7   1   3 1022.40 71.7920   1
  -7   1  -3 975.285 70.8639   1
  -8  -1  -3 730.348 61.4533   1
   8  -1   3 617.205 58.0150   1
   8   1   3 550.031 60.7722   1
  -8   1  -3 756.915 60.6707   1
  -9  -1  -3 19463.3 741.995   1
   9  -1   3 18445.9 742.245   1
   9   1   3 19592.9 743.381   1
  -9   1  -3 19249.7 741.225   1
 -10  -1  -3 3513.59 169.635   1
  10  -1   3 3368.68 167.442   1
  10   1   3 3746.60 172.956   1
 -11  -1  -3 648.500 64.1623   1
  11  -1   3 576.622 59.4916   1
  11   1   3 404.045 59.2512   1
 -11   1  -3 564.646 60.6466   1
 -12  -1  -3 271.417 53.2179   1
  12  -1   3 217.202 50.7708   1
  12   1   3 222.560 43.1628   1
 -12   1  -3 288.314 52.9093   1
 -13  -1  -3 2720.78 150.759   1
  13  -1   3 2520.98 147.740   1
  13   1   3 2588.91 147.150   1
 -14   1  -3 2180.99 131.892   1
  15   1   3 1722.51 118.144   1
  15  -1   3 2015.72 120.873   1
 -15   1  -3 1894.96 119.036   1
 -15  -1  -3 1672.96 116.512   1
 -16  -1  -3 200.628 51.5527   1
  16  -1   3 312.112 54.4014   1
  16   1   3 222.307 48.0596   1
 -16   1  -3 278.707 52.1989   1
  17  -1   3 3611.20 183.863   1
  17   1   3 3413.99 180.916   1
 -17   1  -3 3276.12 179.235   1
 -17  -1  -3 3418.53 179.689   1
 -18  -1  -3 63.6281 40.6459   1
  18  -1   3 5.91044 44.3976   1
  18   1   3 66.6419 46.4463   1
 -18   1  -3-29.4438 41.3790   1
  19  -1   3-11.9231 39.1315   1
 -19  -1  -3 12.1756 46.3516   1
 -19   1  -3-5.90927 39.4874   1
  20  -1   3 5.96890 40.9231   1
  20   1   3 5.98178 42.6860   1
 -20   1  -3 52.9525 49.6775   1
 -20  -1  -3-30.3714 47.7863   1
  21  -1   3 734.431 78.8578   1
  21   1   3 740.080 79.5195   1
 -21   1  -3 769.966 81.7472   1
 -21  -1  -3 864.753 85.1893   1
  22  -1   3 132.283 48.7046   1
  22   1   3 156.641 53.7359   1
 -22  -1  -3 225.680 58.8741   1
 -22   1  -3 192.955 54.3992   1
  23  -1   3-39.2791 44.9788   1
  23   1   3 46.0854 44.7462   1
 -23   1  -3-46.2303 50.3790   1
 -23  -1  -3 109.391 55.1241   1
  24   1   3 84.6232 45.5440   1
  24  -1   3 220.431 50.7477   1
 -24  -1  -3 89.5156 48.3188   1
 -24   1  -3 220.243 58.3309   1
 -25  -2   3 48.2543 46.5867   1
  25   2  -3 66.7307 46.8538   1
 -24  -2   3-5.85401 46.0575   1
  24  -2  -3 70.7601 46.6857   1
  24   2  -3 6.11407 41.2181   1
 -24   2   3 6.11162 47.1622   1
 -23  -2   3 459.436 68.1811   1
  23  -2  -3 613.429 71.9517   1
 -23   2   3 634.371 73.7847   1
  22   2  -3 3530.30 185.555   1
 -22  -2   3 3532.36 186.749   1
  21  -2  -3 1881.52 123.339   1
  21   2  -3 1952.42 123.626   1
 -21   2   3 2013.19 125.482   1
 -21  -2   3 1900.99 124.961   1
 -20  -2   3 351.318 60.0934   1
  20  -2  -3 305.874 56.5693   1
  20   2  -3 457.760 62.5167   1
 -20   2   3 351.914 57.6908   1
 -19  -2   3 1044.48 88.4394   1
  19  -2  -3 1107.09 86.5210   1
  19   2  -3 1086.87 90.8140   1
 -19   2   3 1030.26 86.7082   1
  18  -2  -3 1404.56 100.918   1
 -18   2   3 1421.51 99.4382   1
 -17  -2   3 579.134 66.1391   1
  17  -2  -3 612.968 64.1196   1
  17   2  -3 549.197 64.4738   1
 -17   2   3 559.603 63.4732   1
 -16  -2   3 36.4054 36.2977   1
  16  -2  -3 39.0419 35.1456   1
  16   2  -3 71.0284 37.3516   1
 -16   2   3 69.6308 38.4263   1
  15  -2  -3 164.507 40.7288   1
  15   2  -3 202.330 44.1276   1
 -15   2   3 155.470 40.6991   1
 -14  -2   3 9992.77 420.401   1
  14   2  -3 10650.2 424.818   1
  13  -2  -3 3095.60 157.535   1
 -13   2   3 3319.95 158.748   1
 -12  -2   3 46341.2 1780.46   1
  12   2  -3 45686.8 1781.96   1
 -11  -2   3 5063.53 222.721   1
  11  -2  -3 5177.55 219.799   1
  11   2  -3 4796.56 219.350   1
 -11   2   3 5307.66 221.393   1
 -10   2   3 47422.4 1719.42   1
 -10  -2   3 46580.5 1722.86   1
  10   2  -3 45862.7 1720.59   1
   9  -2  -3 13280.1 492.794   1
  -9   2   3 12988.4 493.750   1
  -9  -2   3 12627.7 497.768   1
   9   2  -3 12297.5 493.802   1
  -8   2   3 48294.5 1650.04   1
  -8  -2   3 52157.4 1658.50   1
   8   2  -3 50819.8 1657.08   1
  -7   2   3 1520.28 72.1533   1
   7  -2  -3 1372.10 71.1344   1
   6  -2  -3 32332.7 1198.74   1
  -6   2   3 31411.6 1198.82   1
  -6  -2   3 31813.8 1204.04   1
   5  -2  -3 45158.6 1619.85   1
   5   2  -3 47491.2 1627.00   1
  -5  -2   3 47633.7 1627.60   1
  -4  -2   3 4724.08 180.414   1
   4  -2  -3 4826.22 173.077   1
   4   2  -3 4601.71 179.344   1
   3  -2  -3 8762.26 305.270   1
  -3   2   3 8616.88 304.660   1
   3   2  -3 8581.79 313.512   1
  -2  -2   3 37063.3 1383.82   1
  -2   2   3 35715.2 1376.40   1
   2  -2  -3 40067.6 1376.75   1
   2   2  -3 38804.5 1383.39   1
  -1  -2   3 8253.53 336.455   1
  -1   2   3 8609.13 332.359   1
   1   2  -3 8823.64 336.957   1
   0   2   3 38116.4 1449.19   1
   0  -2  -3 39271.8 1450.44   1
   0   2  -3 42636.7 1453.98   1
   0  -2   3 39582.6 1454.29   1
   1   2   3 22063.7 833.606   1
   1  -2   3 23738.3 838.301   1
  -1   2  -3 21333.6 837.741   1
  -1  -2  -3 23432.5 835.980   1
   2  -2   3 150929. 5386.37   1
  -2   2  -3 144374. 5385.66   1
  -2  -2  -3 150232. 5386.28   1
   2   2   3 148303. 5384.03   1
   4   2   3 10416.9 405.171   1
   4  -2   3 10507.3 405.242   1
  -4   2  -3 10273.9 406.653   1
  -4  -2  -3 10399.3 405.919   1
   5   2   3 31647.3 1149.69   1
   5  -2   3 31867.1 1148.55   1
  -5   2  -3 30177.1 1149.90   1
  -5  -2  -3 29707.9 1147.45   1
   6   2   3 18525.8 697.465   1
   6  -2   3 18420.4 695.820   1
  -6   2  -3 17713.5 696.305   1
  -6  -2  -3 18300.9 696.378   1
   7   2   3 5284.34 229.110   1
   7  -2   3 4827.39 229.548   1
  -7   2  -3 5387.87 230.397   1
  -7  -2  -3 5449.47 231.239   1
   8   2   3 25038.4 957.923   1
   8  -2   3 27125.5 959.476   1
  -8   2  -3 24999.3 956.157   1
  -8  -2  -3 23909.7 957.478   1
  -9   2  -3 3701.36 177.073   1
   9  -2   3 3703.70 177.305   1
  10   2   3 18008.3 721.992   1
  10  -2   3 17724.7 719.692   1
 -10   2  -3 19101.6 722.795   1
 -10  -2  -3 19730.7 727.758   1
  11   2   3 10683.4 435.997   1
  11  -2   3 10165.0 432.054   1
 -11   2  -3 10632.1 433.654   1
 -11  -2  -3 10858.0 436.974   1
  12   2   3 3132.54 162.287   1
  12  -2   3 3005.16 158.431   1
 -12   2  -3 2972.64 157.829   1
 -12  -2  -3 2833.68 156.882   1
  13   2   3 1677.66 108.070   1
  13  -2   3 1511.90 104.911   1
 -13   2  -3 1504.58 103.825   1
 -13  -2  -3 1534.25 104.744   1
  15   2   3 5503.85 260.698   1
  15  -2   3 5911.15 261.138   1
 -15   2  -3 5657.30 258.449   1
 -15  -2  -3 5170.33 257.455   1
  16   2   3 159.052 48.7508   1
  16  -2   3 172.458 49.8454   1
 -16   2  -3 186.957 50.4015   1
 -16  -2  -3 282.235 56.0239   1
  17   2   3-5.71514 42.0474   1
 -17   2  -3 57.7130 41.5280   1
 -17  -2  -3 76.1408 44.9216   1
 -18  -2  -3 1639.60 115.929   1
  18  -2   3 1876.88 120.290   1
  18   2   3 1986.97 122.090   1
  19   2   3 76.0494 44.6662   1
  19  -2   3 127.386 49.5362   1
 -19  -2  -3 82.1326 46.2730   1
 -20   2  -3 988.037 89.1800   1
  20  -2   3 959.659 86.2666   1
  21   2   3 224.311 57.6636   1
  21  -2   3 294.743 61.5996   1
 -21   2  -3 319.748 61.0697   1
 -21  -2  -3 445.707 66.2721   1
 -22   2  -3 17.5159 44.4561   1
  22  -2   3 5.75959 40.7841   1
 -23   2  -3 103.160 46.4667   1
 -23  -2  -3 170.797 57.3085   1
  23   2   3 163.322 53.2089   1
  23  -2   3 114.224 45.4718   1
 -24   2  -3 463.604 70.1001   1
 -24  -2  -3 565.825 70.6033   1
  24  -2   3 409.760 65.7114   1
  24   2   3 473.410 67.2532   1
 -26  -3   3 357.205 63.7731   1
  25   3  -3 5.85855 43.3835   1
 -25  -3   3-5.88131 45.0807   1
  24   3  -3 29.1866 44.4455   1
  24  -3  -3 6.06724 41.9426   1
 -24   3   3-18.0806 45.8887   1
 -24  -3   3 17.9361 47.6261   1
 -23   3   3 2893.12 160.073   1
 -23  -3   3 2863.76 160.995   1
  23   3  -3 2512.69 155.684   1
  23  -3  -3 2731.97 156.563   1
  22   3  -3 4586.16 226.292   1
 -22  -3   3 4544.37 226.619   1
 -21   3   3-23.4614 42.1747   1
  21  -3  -3 23.0753 39.2193   1
  20   3  -3 435.500 59.2973   1
  20  -3  -3 336.862 56.6087   1
 -20   3   3 310.532 56.3347   1
 -20  -3   3 240.082 55.1690   1
  19   3  -3 1106.92 92.5053   1
  19  -3  -3 1178.57 91.0772   1
 -19   3   3 1240.63 94.1778   1
 -19  -3   3 1241.12 96.5085   1
  18   3  -3 55.4286 41.6665   1
  18  -3  -3 94.6401 39.2527   1
 -18   3   3 5.38327 36.0169   1
 -18  -3   3 45.4440 42.6993   1
  17   3  -3 20704.7 826.692   1
  17  -3  -3 22347.8 828.159   1
 -17   3   3 20867.6 826.114   1
 -17  -3   3 21425.9 830.354   1
  16   3  -3 219.871 46.0401   1
  16  -3  -3 164.288 45.6208   1
 -16   3   3 171.798 42.5009   1
 -16  -3   3 232.334 46.7008   1
  15   3  -3 173.322 46.3067   1
  15  -3  -3 196.508 43.5456   1
 -15   3   3 88.0149 38.6475   1
 -15  -3   3 167.345 42.1551   1
 -14  -3   3 13843.2 548.268   1
  13   3  -3 10900.3 435.390   1
  13  -3  -3 11138.0 433.002   1
 -13   3   3 10305.3 431.474   1
 -13  -3   3 10527.9 433.561   1
  12   3  -3 18761.4 712.829   1
 -12  -3   3 17919.8 711.123   1
  12  -3  -3 18555.6 707.900   1
 -12   3   3 18590.2 710.044   1
 -11  -3   3 244.682 39.1498   1
  11   3  -3 197.107 36.4043   1
  11  -3  -3 302.515 39.8199   1
  10   3  -3 124.121 31.3632   1
 -10  -3   3 115.418 34.4156   1
  10  -3  -3 135.830 29.1622   1
 -10   3   3 144.118 28.7291   1
   9   3  -3 204.960 32.0147   1
  -9  -3   3 143.400 29.3387   1
   9  -3  -3 95.0251 28.1231   1
  -9   3   3 156.908 27.9240   1
   8   3  -3 2870.20 132.314   1
  -8  -3   3 2702.52 131.282   1
   7   3  -3 63555.3 2220.13   1
  -7   3   3 58869.3 2209.37   1
   7  -3  -3 60799.6 2209.32   1
  -7  -3   3 59655.3 2216.37   1
   6   3  -3 8656.90 345.022   1
   6  -3  -3 8983.78 339.211   1
  -6  -3   3 9262.85 347.641   1
  -6   3   3 8511.31 336.939   1
   5  -3  -3 7513.34 288.016   1
  -5   3   3 7512.42 287.709   1
  -4   3   3 3246.49 130.422   1
   4   3  -3 3431.54 138.965   1
   4  -3  -3 3326.24 131.835   1
  -3  -3   3 81338.3 2987.64   1
   3   3  -3 84727.7 2987.67   1
  -3   3   3 82963.0 2979.45   1
   3  -3  -3 80219.6 2978.93   1
   2  -3  -3 5077.74 195.699   1
  -2   3   3 5073.17 194.978   1
   2   3  -3 4999.57 201.992   1
  -2  -3   3 4958.14 201.850   1
   1  -3  -3 2710.20 111.553   1
  -1  -3   3 2524.76 118.256   1
   1   3  -3 2750.10 116.710   1
  -1   3   3 2634.30 111.467   1
   0  -3   3 92939.7 3369.98   1
   0   3  -3 89690.8 3369.45   1
   0  -3  -3 92511.2 3366.90   1
   0   3   3 95125.7 3366.39   1
   1  -3   3 20048.1 769.876   1
  -1   3  -3 20659.6 769.141   1
  -1  -3  -3 20735.9 766.551   1
   1   3   3 20992.6 766.556   1
   3  -3   3 13045.1 493.502   1
  -3   3  -3 13872.5 495.378   1
  -3  -3  -3 13760.3 495.399   1
  -4  -3  -3 797.187 55.0406   1
  -4   3  -3 720.196 55.9803   1
   4  -3   3 713.208 53.3374   1
   4   3   3 650.139 50.3206   1
   5   3   3 4447.29 200.780   1
   5  -3   3 4707.49 202.862   1
  -5  -3  -3 4773.51 204.819   1
  -5   3  -3 4799.48 203.825   1
   6   3   3 14465.8 558.533   1
   6  -3   3 14307.5 559.957   1
  -6  -3  -3 14244.0 560.201   1
  -6   3  -3 14647.5 559.912   1
   7   3   3 69358.9 2472.79   1
   7  -3   3 67614.5 2471.32   1
  -7  -3  -3 63641.5 2471.06   1
  -7   3  -3 68431.2 2472.86   1
   8   3   3 20366.5 764.528   1
   8  -3   3 20235.4 760.291   1
  -8  -3  -3 18617.3 756.801   1
  -8   3  -3 20051.9 760.419   1
   9   3   3 1413.67 97.4163   1
  -9  -3  -3 1791.54 103.354   1
  10   3   3 16379.9 658.815   1
  10  -3   3 16893.9 658.108   1
 -10  -3  -3 16363.4 659.463   1
 -10   3  -3 17712.1 661.008   1
  11   3   3 2214.62 130.385   1
  11  -3   3 2367.19 132.156   1
 -11  -3  -3 2385.56 133.742   1
 -11   3  -3 2334.03 132.170   1
  12   3   3 3505.38 179.116   1
  12  -3   3 3441.02 177.244   1
 -12  -3  -3 3774.83 183.571   1
 -12   3  -3 3507.62 178.187   1
  13   3   3 6295.21 290.415   1
  13  -3   3 6081.71 285.122   1
 -13  -3  -3 6743.22 292.071   1
 -13   3  -3 6659.38 289.987   1
  14   3   3 10709.1 441.306   1
 -14  -3  -3 10327.3 437.412   1
  15   3   3 2087.90 126.917   1
  15  -3   3 2003.64 122.290   1
 -15  -3  -3 1797.60 118.778   1
 -15   3  -3 1686.17 118.797   1
 -16  -3  -3 8062.98 352.049   1
 -16   3  -3 7375.22 347.438   1
  17  -3   3 1298.06 100.827   1
  18   3   3 689.015 71.5732   1
  18  -3   3 643.954 69.0957   1
 -18  -3  -3 669.424 74.4297   1
 -18   3  -3 670.007 72.1755   1
  19   3   3 1340.35 99.5231   1
 -19  -3  -3 1314.23 99.6306   1
 -19   3  -3 1212.09 99.4376   1
  20  -3   3 200.583 54.0637   1
 -20  -3  -3 283.948 53.4427   1
 -20   3  -3 282.501 56.8770   1
  21   3   3 139.052 49.0528   1
  21  -3   3 123.686 48.4792   1
 -21  -3  -3 93.0001 50.7979   1
 -21   3  -3 46.7740 49.2271   1
  22   3   3 12.0202 46.9935   1
 -22  -3  -3 45.5255 41.5490   1
  23   3   3 108.566 49.8917   1
  23  -3   3 28.8723 47.4832   1
 -23  -3  -3 105.153 48.0349   1
 -23   3  -3 68.0331 49.7576   1
  24  -3   3 1304.56 97.9594   1
 -24  -3  -3 1283.63 101.270   1
 -24   3  -3 1117.21 92.4225   1
  26   4  -3 450.711 61.9329   1
 -26  -4   3 389.905 65.6955   1
  24   4  -3-23.5181 45.9595   1
 -24  -4   3 24.2941 48.9740   1
  23  -4  -3 309.303 56.0217   1
 -23   4   3 202.617 50.5987   1
  22   4  -3 1250.16 98.8994   1
  22  -4  -3 1135.69 95.7235   1
 -22  -4   3 1489.35 104.974   1
 -22   4   3 1274.78 98.9347   1
  21   4  -3-24.2046 43.5160   1
  21  -4  -3 47.4027 40.2890   1
 -21  -4   3 53.6869 43.8620   1
 -21   4   3-5.81609 43.0745   1
  20   4  -3 207.224 50.9279   1
  20  -4  -3 110.137 46.6038   1
 -20  -4   3 239.173 56.3616   1
 -20   4   3 148.625 48.9369   1
  19   4  -3 71.9451 44.2857   1
  19  -4  -3 95.6795 44.4764   1
 -19  -4   3 171.836 49.0985   1
 -19   4   3 133.328 44.7241   1
  18   4  -3 2263.85 134.975   1
  18  -4  -3 2415.21 137.224   1
 -18  -4   3 2353.00 137.093   1
 -18   4   3 2075.94 130.592   1
  17  -4  -3 83.0645 39.1485   1
 -17   4   3 113.342 41.6916   1
  16   4  -3 5193.96 235.365   1
  16  -4  -3 4801.84 225.908   1
 -16   4   3 4586.73 223.755   1
  15   4  -3 2736.51 154.112   1
  15  -4  -3 3226.19 156.948   1
 -15  -4   3 2886.48 154.420   1
 -15   4   3 2923.22 151.793   1
  14   4  -3 5547.40 254.778   1
 -14  -4   3 5952.62 260.100   1
  13   4  -3 23884.0 917.759   1
 -13   4   3 23551.1 912.668   1
 -13  -4   3 24101.7 918.541   1
  13  -4  -3 24656.4 917.409   1
 -12   4   3 19125.9 679.461   1
  12  -4  -3 15989.4 678.116   1
  11   4  -3 6297.38 278.986   1
 -11   4   3 6809.33 276.357   1
  11  -4  -3 6827.24 278.909   1
 -11  -4   3 6399.45 280.207   1
 -10  -4   3 684.465 59.7979   1
  10   4  -3 694.242 58.8734   1
  10  -4  -3 832.341 56.9620   1
   9  -4  -3 29303.6 1098.63   1
  -9  -4   3 28318.6 1104.99   1
  -9   4   3 29728.8 1098.35   1
   9   4  -3 30768.8 1106.37   1
   8  -4  -3 39196.3 1435.19   1
  -8  -4   3 38209.1 1442.43   1
   8   4  -3 39914.0 1444.43   1
  -8   4   3 38446.8 1433.38   1
  -7  -4   3 37423.0 1321.71   1
   7   4  -3 33864.4 1318.78   1
  -6  -4   3 3190.92 147.594   1
   6   4  -3 3342.91 147.989   1
  -6   4   3 3250.89 140.008   1
   6  -4  -3 3373.01 141.300   1
  -5  -4   3 48485.0 1728.19   1
   5  -4  -3 48095.0 1719.54   1
  -5   4   3 44428.6 1717.68   1
   5   4  -3 48012.4 1728.20   1
   4  -4  -3 1735.18 81.6714   1
   4   4  -3 1799.14 88.6033   1
  -4   4   3 1627.67 79.8182   1
  -4  -4   3 1884.42 90.1465   1
   3  -4  -3 7952.06 308.343   1
  -3   4   3 8184.00 309.485   1
  -2   4   3 42799.0 1577.79   1
   2  -4  -3 43503.2 1577.86   1
  -1   4   3 2909.52 121.170   1
   1  -4  -3 2712.74 121.829   1
   0   4   3 62983.6 2217.04   1
   0  -4  -3 68090.7 2218.07   1
  -1   4  -3 192587. 6932.43   1
   1  -4   3 189577. 6932.62   1
   2  -4   3 15487.4 594.231   1
  -2   4  -3 15988.2 593.979   1
   2   4   3 15106.3 590.772   1
  -2  -4  -3 15872.8 592.664   1
   3  -4   3 3055.91 144.970   1
  -3   4  -3 3043.92 144.397   1
   3   4   3 3273.37 144.608   1
  -3  -4  -3 3253.29 144.400   1
   4  -4   3 3399.49 155.859   1
  -4   4  -3 3252.33 153.305   1
   4   4   3 3382.46 152.805   1
  -4  -4  -3 3340.81 153.759   1
   5  -4   3 893.799 63.2363   1
  -5   4  -3 993.115 66.3375   1
   5   4   3 765.702 59.6095   1
  -5  -4  -3 955.813 67.7911   1
   6  -4   3 705.964 56.2946   1
  -6   4  -3 634.429 54.3471   1
  -6  -4  -3 604.278 55.1998   1
   6   4   3 595.001 54.2040   1
   7   4   3 79180.7 2924.73   1
   7  -4   3 82308.8 2926.36   1
  -7  -4  -3 78857.3 2926.38   1
  -7   4  -3 78618.3 2925.76   1
   8  -4   3 2763.02 139.149   1
  -8   4  -3 2565.94 135.906   1
   9   4   3 54977.3 2092.84   1
   9  -4   3 54268.0 2092.19   1
  -9  -4  -3 57003.5 2095.29   1
  -9   4  -3 60021.5 2094.22   1
  10   4   3 4672.13 218.416   1
  10  -4   3 4716.43 216.198   1
 -10  -4  -3 4232.17 211.547   1
 -10   4  -3 4845.09 216.552   1
  11   4   3 15646.1 612.796   1
  11  -4   3 15252.9 610.258   1
 -11  -4  -3 14829.1 609.406   1
 -11   4  -3 15963.5 611.417   1
  12  -4   3 5596.42 241.890   1
 -12  -4  -3 5328.31 242.469   1
 -12   4  -3 5305.64 238.775   1
  13  -4   3 283.410 50.5299   1
 -13   4  -3 358.808 54.0914   1
  14   4   3 1854.80 116.932   1
  14  -4   3 1919.02 120.014   1
 -14  -4  -3 1610.56 111.640   1
 -14   4  -3 1462.90 108.175   1
  15   4   3 18510.8 701.856   1
  15  -4   3 19422.6 703.481   1
 -15  -4  -3 17095.7 697.415   1
 -15   4  -3 15863.0 690.391   1
  16   4   3 29.7454 45.8271   1
  16  -4   3 219.303 54.0081   1
 -16  -4  -3 123.084 49.9658   1
 -16   4  -3 142.336 49.5835   1
  17  -4   3 5121.91 247.982   1
 -17  -4  -3 4645.16 245.085   1
 -17   4  -3 5316.93 248.718   1
  18   4   3 1005.02 87.9756   1
  18  -4   3 1013.09 87.2629   1
 -18  -4  -3 940.785 87.9398   1
 -18   4  -3 932.930 85.1752   1
  19   4   3 153.865 50.6199   1
  19  -4   3 71.4611 42.9473   1
 -19  -4  -3 48.1675 48.0752   1
 -19   4  -3 99.3879 47.2579   1
  20   4   3 1026.25 88.5110   1
 -20  -4  -3 966.174 89.8234   1
  21  -4   3 807.421 78.3666   1
  21   4   3 668.310 73.5001   1
 -21   4  -3 729.468 75.5933   1
  22   4   3 145.338 49.6268   1
 -22  -4  -3 323.151 60.3136   1
  23  -4   3 188.754 55.0301   1
 -23   4  -3 226.114 57.3108   1
  24   4   3-5.57803 47.6111   1
  24  -4   3-66.4949 47.2971   1
 -24   4  -3 44.6356 49.1355   1
 -24  -4  -3 27.7336 47.5978   1
 -25  -5   3 1137.16 99.9653   1
  25   5  -3 1370.77 103.250   1
 -24  -5   3 341.426 63.0958   1
  24   5  -3 412.115 62.4770   1
  23  -5  -3 1157.83 97.0167   1
 -23   5   3 1100.70 95.7733   1
  23   5  -3 1128.77 96.4210   1
 -23  -5   3 1237.99 99.4580   1
  22   5  -3 42.4458 42.6109   1
  22  -5  -3 17.8465 41.8043   1
 -22  -5   3 36.2609 47.5543   1
 -22   5   3 17.8536 41.8210   1
  21   5  -3 539.825 71.1569   1
  21  -5  -3 545.492 67.8976   1
 -21  -5   3 626.607 73.7990   1
 -21   5   3 664.376 71.3455   1
  20  -5  -3 11.4834 40.3401   1
 -20   5   3-40.2828 44.1134   1
  19   5  -3 435.343 59.4022   1
  19  -5  -3 397.124 60.7692   1
 -19  -5   3 335.619 59.0897   1
 -19   5   3 450.320 61.1348   1
  18   5  -3 1768.25 118.442   1
 -18  -5   3 1903.52 119.793   1
  17   5  -3 5264.82 251.454   1
  17  -5  -3 6097.55 255.284   1
 -17   5   3 5593.02 250.289   1
 -17  -5   3 4760.84 243.374   1
 -16   5   3 59.9937 38.3584   1
  16  -5  -3 59.9046 36.2053   1
 -16  -5   3 16.0915 39.4712   1
 -15  -5   3 5982.98 260.515   1
 -15   5   3 5259.52 249.690   1
  15  -5  -3 5760.34 254.350   1
  14  -5  -3 12926.2 503.278   1
 -14  -5   3 12260.3 502.933   1
 -14   5   3 12267.3 497.522   1
  14   5  -3 12424.0 503.229   1
  13  -5  -3 11584.5 445.456   1
 -13  -5   3 11670.4 453.660   1
 -13   5   3 11265.6 444.079   1
  12  -5  -3 3535.33 164.949   1
 -12  -5   3 3363.26 168.576   1
  12   5  -3 3595.76 170.990   1
 -12   5   3 3309.23 163.273   1
 -11   5   3 12730.5 508.186   1
  11  -5  -3 13203.4 510.334   1
  10  -5  -3 10747.4 420.452   1
 -10  -5   3 10167.5 425.674   1
 -10   5   3 10742.1 420.119   1
  10   5  -3 10604.1 426.341   1
  -9  -5   3 2830.87 144.375   1
   9  -5  -3 3032.17 139.430   1
   9   5  -3 2897.47 144.626   1
   8  -5  -3 77194.6 2697.46   1
  -8  -5   3 72060.8 2705.27   1
   8   5  -3 70156.8 2702.00   1
  -8   5   3 74684.4 2696.33   1
  -7  -5   3 7059.31 289.933   1
   7   5  -3 7011.77 288.930   1
  -7   5   3 7086.03 281.325   1
   7  -5  -3 6866.52 281.753   1
  -6  -5   3 544.148 50.2411   1
   6  -5  -3 646.081 44.7870   1
   6   5  -3 659.177 50.7596   1
   5   5  -3 82.1633 24.0184   1
  -5  -5   3 95.9816 26.0729   1
  -4  -5   3 28795.2 1056.10   1
   4   5  -3 29554.4 1056.89   1
  -4   5   3 28059.8 1047.52   1
   4  -5  -3 27392.4 1048.00   1
  -3  -5   3 735.837 52.5657   1
   3   5  -3 671.394 49.2228   1
  -3   5   3 663.242 44.5265   1
   3  -5  -3 634.362 45.7575   1
   2   5  -3 161705. 5842.47   1
  -2  -5   3 160025. 5841.42   1
   1   5  -3 43737.7 1584.20   1
  -1  -5   3 42256.9 1585.31   1
   0  -5  -3 125893. 4702.96   1
   0   5  -3 131024. 4707.37   1
   0   5   3 130932. 4702.84   1
   0  -5   3 130144. 4708.48   1
  -1  -5  -3 34265.3 1214.55   1
   1  -5   3 31082.9 1215.37   1
   1   5   3 32998.0 1212.43   1
  -1   5  -3 32550.9 1213.82   1
   2  -5   3 2503.85 120.370   1
  -2   5  -3 2496.46 118.188   1
  -2  -5  -3 2458.30 119.154   1
   2   5   3 2276.34 115.636   1
   3  -5   3 1976.64 103.512   1
  -3   5  -3 1917.97 102.286   1
  -3  -5  -3 2026.23 103.255   1
   3   5   3 1848.07 100.983   1
  -4   5  -3 576.199 51.0134   1
  -4  -5  -3 488.284 49.4355   1
   4   5   3 577.765 50.2162   1
   5  -5   3 297.297 39.8539   1
  -5   5  -3 222.088 39.7582   1
  -5  -5  -3 191.594 34.4991   1
   5   5   3 182.400 35.0788   1
   6  -5   3 100598. 3550.22   1
  -6  -5  -3 99321.4 3550.74   1
  -6   5  -3 95533.9 3547.94   1
   6   5   3 93024.2 3546.41   1
  -7   5  -3 226.737 37.0435   1
   7   5   3 198.477 37.0239   1
  -7  -5  -3 205.812 40.4919   1
   7  -5   3 243.964 39.0165   1
  -8  -5  -3 33923.4 1218.76   1
   8   5   3 30776.6 1213.57   1
   9  -5   3 951.875 75.5949   1
   9   5   3 945.320 74.4511   1
  -9   5  -3 929.581 74.3824   1
  -9  -5  -3 946.820 75.6750   1
  10  -5   3 22813.4 870.941   1
  10   5   3 21697.3 868.932   1
 -10  -5  -3 23744.7 876.677   1
 -10   5  -3 22517.0 870.673   1
 -11   5  -3 4368.30 209.826   1
  11  -5   3 4415.06 210.497   1
 -11  -5  -3 4331.86 211.260   1
  11   5   3 4584.42 214.771   1
 -12   5  -3 6690.50 296.017   1
  12  -5   3 6605.79 295.314   1
 -12  -5  -3 6094.74 291.848   1
 -13  -5  -3 184.467 46.8216   1
  13   5   3 260.032 52.4644   1
 -14   5  -3 273.273 50.2738   1
  14  -5   3 226.890 47.7233   1
 -14  -5  -3 232.061 51.0404   1
  14   5   3 201.183 46.6306   1
 -15   5  -3 2505.11 147.555   1
  15  -5   3 2508.51 147.706   1
 -15  -5  -3 2864.78 156.749   1
  15   5   3 2785.13 152.598   1
 -16   5  -3 3867.37 197.183   1
  16  -5   3 3725.41 195.693   1
 -16  -5  -3 3893.99 201.752   1
  16   5   3 4073.90 202.363   1
 -17  -5  -3 3222.25 179.937   1
  17   5   3 3499.73 183.058   1
 -18   5  -3 5709.03 268.020   1
  18  -5   3 5672.06 268.705   1
 -18  -5  -3 5979.77 272.454   1
  18   5   3 5797.60 271.435   1
 -19   5  -3 94.4399 53.1513   1
  19  -5   3 111.419 47.1482   1
 -20   5  -3 3210.76 179.028   1
  20   5   3 3831.91 187.468   1
 -20  -5  -3 3328.91 181.379   1
  20  -5   3 3342.97 180.728   1
  21  -5   3 2049.72 129.617   1
 -21   5  -3 1893.59 128.316   1
 -22   5  -3-5.67558 46.3174   1
  22  -5   3 34.3510 46.9960   1
 -22  -5  -3 5.73796 46.8264   1
  22   5   3 33.6197 45.7274   1
 -23   5  -3 284.964 60.2576   1
  23  -5   3 360.569 60.8376   1
 -23  -5  -3 313.074 59.6772   1
  23   5   3 321.073 56.3264   1
 -24   5  -3 27.1980 45.1658   1
  24  -5   3-5.37329 41.1885   1
  26   6  -3 836.700 79.2469   1
 -26  -6   3 771.625 81.3245   1
  25   6  -3 17.6697 43.0031   1
 -25  -6   3 46.8393 50.7867   1
  23   6  -3 807.702 83.2479   1
 -23  -6   3 684.953 81.2884   1
  22  -6  -3 2099.77 134.278   1
 -22   6   3 2352.93 139.499   1
 -21   6   3 238.962 54.7690   1
  21   6  -3 366.474 58.6435   1
 -21  -6   3 306.804 59.6469   1
  21  -6  -3 187.187 51.4350   1
 -20   6   3 2899.43 160.834   1
  20  -6  -3 2659.88 155.903   1
 -20  -6   3 2754.16 159.264   1
  20   6  -3 3250.82 165.369   1
 -19   6   3 801.879 76.9991   1
  19  -6  -3 861.677 79.8267   1
 -19  -6   3 929.158 82.8635   1
  19   6  -3 951.950 83.2275   1
 -18  -6   3 559.738 66.8571   1
  18   6  -3 552.034 65.8867   1
 -17   6   3 2138.89 131.419   1
  17  -6  -3 2363.76 135.566   1
  17   6  -3 2472.32 138.861   1
 -16   6   3 9998.31 423.943   1
  16  -6  -3 10460.5 427.518   1
 -16  -6   3 9953.23 428.052   1
  16   6  -3 10767.0 431.475   1
  15  -6  -3 7692.47 330.189   1
 -15  -6   3 7784.15 335.996   1
  15   6  -3 7888.51 335.652   1
 -15   6   3 7535.00 328.204   1
  14  -6  -3 2674.04 139.239   1
 -14  -6   3 2594.09 143.915   1
 -14   6   3 2429.65 134.212   1
  14   6  -3 2395.23 136.201   1
  13   6  -3 340.013 53.2364   1
 -13  -6   3 363.556 53.3493   1
  12  -6  -3 113.725 35.6458   1
 -12  -6   3 122.396 38.2191   1
  12   6  -3 65.2962 38.0950   1
 -12   6   3 175.436 35.3939   1
  11  -6  -3 1779.52 102.963   1
 -11  -6   3 1773.86 107.964   1
  11   6  -3 1786.55 109.488   1
 -11   6   3 1809.75 102.972   1
  10  -6  -3 27294.9 1050.44   1
 -10  -6   3 27969.5 1056.52   1
  10   6  -3 28451.0 1057.73   1
 -10   6   3 28018.7 1049.77   1
   9  -6  -3 20833.7 801.085   1
  -9  -6   3 21526.3 808.251   1
  -9   6   3 20368.2 799.491   1
   9   6  -3 21866.8 809.156   1
   8  -6  -3 328.876 38.0728   1
  -8  -6   3 300.848 43.5632   1
   8   6  -3 265.698 41.2014   1
   7  -6  -3 7207.09 288.008   1
  -7  -6   3 7079.22 295.692   1
   7   6  -3 6957.24 294.528   1
  -7   6   3 6995.46 286.484   1
  -6   6   3 1039.18 63.0253   1
   6   6  -3 947.650 68.7838   1
  -6  -6   3 967.150 68.0598   1
  -5   6   3 29082.8 1059.53   1
   5   6  -3 29335.4 1067.88   1
  -5  -6   3 26952.6 1066.79   1
   5  -6  -3 28534.7 1059.33   1
  -4   6   3 11961.7 443.884   1
   4   6  -3 10533.7 450.992   1
  -4  -6   3 10558.7 448.220   1
   4  -6  -3 12395.3 444.009   1
  -3   6   3 61876.7 2219.55   1
   3   6  -3 58777.3 2224.25   1
  -3  -6   3 61449.4 2226.73   1
   3  -6  -3 60253.6 2220.24   1
   2   6  -3 18900.6 706.726   1
  -2   6   3 18689.4 700.294   1
   2  -6  -3 18606.4 701.116   1
  -2  -6   3 18132.8 706.123   1
   1   6  -3 18952.9 748.446   1
  -1   6   3 19760.4 744.923   1
   1  -6  -3 20785.5 746.977   1
  -1  -6   3 19634.1 750.159   1
   0   6  -3 82638.4 2865.91   1
   0   6   3 75968.1 2860.28   1
   0  -6  -3 77414.7 2862.32   1
   0  -6   3 77706.2 2865.33   1
  -1   6  -3 131571. 4983.14   1
  -1  -6  -3 138807. 4982.19   1
   1   6   3 142626. 4982.64   1
   1  -6   3 134507. 4985.41   1
   2   6   3 10492.9 429.696   1
   2  -6   3 11083.5 433.084   1
  -2  -6  -3 11160.4 432.779   1
  -2   6  -3 11071.9 431.974   1
   3   6   3 4892.51 213.733   1
  -3  -6  -3 4699.01 213.250   1
  -3   6  -3 5151.75 215.628   1
   3  -6   3 4877.00 214.360   1
   4   6   3 462.236 44.9774   1
  -4  -6  -3 315.931 42.0834   1
  -4   6  -3 453.909 47.7341   1
   4  -6   3 393.473 46.7090   1
   5   6   3 11.7087 26.3712   1
  -5  -6  -3 66.8008 31.3543   1
  -5   6  -3 38.9039 26.9551   1
   5  -6   3 91.8116 29.1917   1
   6   6   3 374.147 45.0750   1
  -6  -6  -3 355.634 45.7892   1
   6  -6   3 306.799 48.0369   1
  -7  -6  -3 51005.5 1818.45   1
   7   6   3 47002.0 1812.59   1
   8   6   3-17.1094 29.3255   1
  -8  -6  -3 4.88567 36.4371   1
  -8   6  -3-8.74675 27.9134   1
   8  -6   3 4.53821 29.5172   1
   9   6   3 10800.3 448.953   1
   9  -6   3 11148.3 449.101   1
  -9   6  -3 11019.0 446.494   1
  -9  -6  -3 10940.0 451.331   1
  10  -6   3 17542.7 715.970   1
  10   6   3 17617.3 714.613   1
 -10  -6  -3 19335.0 720.211   1
 -10   6  -3 18958.9 717.042   1
  11  -6   3 5040.66 231.806   1
  11   6   3 4516.62 228.092   1
 -11   6  -3 5278.65 231.678   1
 -11  -6  -3 4795.38 232.374   1
  12  -6   3 775.392 74.0496   1
 -12   6  -3 963.081 77.3393   1
 -13  -6  -3 283.087 52.0392   1
  13   6   3 335.431 57.0296   1
 -13   6  -3 355.982 54.6875   1
  13  -6   3 327.522 53.1680   1
  14  -6   3 2535.83 140.342   1
  14   6   3 2489.31 142.863   1
 -14  -6  -3 2158.88 137.697   1
 -14   6  -3 2344.50 136.541   1
  15   6   3 2126.60 133.661   1
 -15  -6  -3 1931.14 130.219   1
  16  -6   3 4212.35 207.279   1
  16   6   3 4232.91 209.334   1
 -16  -6  -3 4114.57 210.513   1
 -16   6  -3 4086.75 205.534   1
  17  -6   3 13109.3 529.914   1
  17   6   3 13143.2 532.566   1
 -17  -6  -3 12802.0 532.557   1
 -17   6  -3 12829.2 529.326   1
  18  -6   3 1335.07 104.058   1
  18   6   3 1569.10 109.410   1
 -18  -6  -3 1599.64 109.689   1
 -18   6  -3 1444.86 108.154   1
  19  -6   3 1295.63 96.7774   1
  19   6   3 1378.71 102.841   1
 -19   6  -3 1102.06 92.3163   1
 -19  -6  -3 1304.40 101.247   1
 -20  -6  -3 82.6389 52.3467   1
  20   6   3 77.9254 42.5691   1
 -20   6  -3 97.6170 46.9704   1
  20  -6   3 102.733 44.4474   1
  21  -6   3 1732.12 117.636   1
  21   6   3 1666.01 117.678   1
 -21   6  -3 1707.34 116.945   1
 -21  -6  -3 2027.79 124.717   1
  22   6   3 287.153 57.0601   1
  22  -6   3 334.078 58.6670   1
 -22   6  -3 400.647 61.9946   1
  23  -6   3 1204.01 94.0622   1
 -23  -6  -3 886.701 86.4248   1
  23   6   3 936.590 85.8227   1
 -23   6  -3 952.898 89.2484   1
  26   7  -3 62.4596 45.5697   1
 -26  -7   3 67.7375 53.1615   1
  24   7  -3 88.6539 51.8535   1
 -24  -7   3 59.0212 49.0766   1
  23   7  -3 552.245 71.1911   1
 -23  -7   3 566.912 72.4776   1
  22   7  -3 440.599 62.8642   1
 -22  -7   3 407.899 64.5084   1
 -22   7   3 291.525 57.0036   1
  21   7  -3 2705.24 149.134   1
 -21  -7   3 2364.38 144.170   1
  21  -7  -3 2248.26 142.259   1
 -20  -7   3 3463.19 183.606   1
 -20   7   3 3335.11 180.041   1
  20  -7  -3 3236.79 180.709   1
  19   7  -3 3389.97 167.296   1
 -19  -7   3 3103.28 162.400   1
 -19   7   3 2825.31 156.727   1
  18   7  -3 5620.94 258.458   1
  18  -7  -3 5396.18 255.102   1
 -18   7   3 5480.77 253.875   1
 -18  -7   3 5476.96 259.679   1
 -17   7   3 292.077 51.1635   1
  17   7  -3 270.808 50.9076   1
 -16   7   3 86.0465 38.4886   1
  16  -7  -3 163.977 41.0135   1
 -16  -7   3 88.9105 41.0537   1
  15   7  -3 14223.5 571.588   1
 -15   7   3 13959.6 568.297   1
  15  -7  -3 15320.6 574.996   1
 -15  -7   3 13736.2 574.135   1
 -14   7   3 1472.27 97.5930   1
  14  -7  -3 1514.75 99.4372   1
 -14  -7   3 1688.77 106.929   1
  13   7  -3 2191.81 128.004   1
 -13   7   3 2196.02 123.238   1
 -13  -7   3 2049.58 125.141   1
  13  -7  -3 2303.50 125.747   1
 -12  -7   3 761.528 71.6320   1
  12   7  -3 826.617 73.0514   1
  11   7  -3 7631.79 326.087   1
 -11   7   3 7553.73 320.301   1
  11  -7  -3 7866.33 322.405   1
 -11  -7   3 7535.17 326.308   1
  10   7  -3 9188.93 365.059   1
 -10   7   3 8255.99 350.370   1
  10  -7  -3 8622.88 352.652   1
 -10  -7   3 8454.48 358.612   1
   9   7  -3 8522.35 364.136   1
   9  -7  -3 8825.68 358.328   1
  -9  -7   3 8863.71 365.670   1
  -9   7   3 8941.50 357.692   1
  -8   7   3 24404.8 948.072   1
   8  -7  -3 26112.7 951.625   1
   7  -7  -3 2310.65 116.056   1
  -7  -7   3 2171.06 119.399   1
   7   7  -3 2089.15 117.124   1
   6  -7  -3 15697.3 582.875   1
   6   7  -3 14766.9 586.938   1
  -6  -7   3 15051.4 587.896   1
  -6   7   3 14838.2 579.900   1
   5   7  -3 54143.0 1946.73   1
  -5  -7   3 51585.2 1945.79   1
  -5   7   3 52489.3 1938.30   1
   4  -7  -3 27936.9 1048.10   1
   4   7  -3 27821.6 1056.60   1
  -4  -7   3 27477.7 1055.19   1
  -4   7   3 29066.0 1050.44   1
   3  -7  -3 6951.91 285.169   1
   3   7  -3 6747.93 288.886   1
  -3  -7   3 6936.67 292.062   1
  -3   7   3 7172.55 284.674   1
  -2  -7   3 10887.4 428.241   1
  -2   7   3 10719.1 421.689   1
   2  -7  -3 10805.3 423.158   1
   2   7  -3 10592.6 426.598   1
  -1  -7   3 39828.6 1496.70   1
  -1   7   3 41055.7 1494.37   1
   1  -7  -3 39631.4 1494.86   1
   1   7  -3 41067.5 1499.10   1
   0  -7   3 10622.5 435.811   1
   0   7   3 11658.0 434.666   1
   0  -7  -3 11034.8 434.170   1
   0   7  -3 10710.0 434.335   1
   1  -7   3 35161.2 1383.29   1
   1   7   3 37174.5 1378.64   1
  -1  -7  -3 37004.0 1379.13   1
  -1   7  -3 39205.0 1384.17   1
   2  -7   3 27238.8 1064.22   1
  -2   7  -3 27937.7 1063.07   1
  -2  -7  -3 29144.9 1065.10   1
   2   7   3 28813.6 1063.13   1
   3  -7   3 3034.11 148.419   1
   3   7   3 2940.94 145.566   1
  -3  -7  -3 3035.00 147.633   1
  -3   7  -3 2853.11 144.725   1
   4   7   3 37623.6 1353.24   1
  -4  -7  -3 37201.6 1353.97   1
  -4   7  -3 34107.5 1348.48   1
   4  -7   3 35921.0 1351.05   1
   6   7   3 31667.7 1213.94   1
  -6  -7  -3 32629.9 1215.62   1
  -6   7  -3 32397.4 1213.91   1
   6  -7   3 32360.4 1214.55   1
   7   7   3 9691.53 414.887   1
  -7  -7  -3 10339.2 418.286   1
  -7   7  -3 10234.2 416.381   1
   7  -7   3 10409.4 418.272   1
   8   7   3 1586.58 103.088   1
  -8  -7  -3 1682.26 106.020   1
  -8   7  -3 1596.46 101.664   1
   8  -7   3 1657.85 104.162   1
   9   7   3 3245.12 175.263   1
  -9  -7  -3 3890.56 187.573   1
  -9   7  -3 3681.11 179.342   1
   9  -7   3 3652.74 181.776   1
  10   7   3 1204.86 89.1198   1
  10  -7   3 1134.63 87.8719   1
 -10  -7  -3 1202.26 91.1290   1
 -10   7  -3 1293.03 89.3170   1
 -11   7  -3 5776.41 263.041   1
  11  -7   3 5895.57 266.218   1
 -12  -7  -3 8305.45 359.596   1
  12   7   3 8349.94 357.459   1
 -13   7  -3 6947.48 321.140   1
 -13  -7  -3 7167.87 324.876   1
  14   7   3 5416.79 242.324   1
  14  -7   3 5178.51 236.796   1
 -15   7  -3 61.2073 42.9931   1
  15  -7   3 63.5158 45.7663   1
 -16  -7  -3 3108.53 175.878   1
  16   7   3 3567.61 181.775   1
  17  -7   3 1517.12 110.748   1
  17   7   3 1810.99 114.740   1
 -17   7  -3 1513.11 108.398   1
 -17  -7  -3 1483.35 110.308   1
  18  -7   3 260.875 56.0554   1
 -18   7  -3 251.376 54.3069   1
 -19  -7  -3 29.9567 50.0425   1
  19   7   3-5.99025 46.5405   1
  19  -7   3 59.2913 44.5463   1
 -19   7  -3 45.7048 42.3247   1
 -20   7  -3 1307.54 103.793   1
  20  -7   3 1493.09 108.096   1
 -21  -7  -3-46.1487 42.4408   1
  21   7   3-41.0049 51.0880   1
  22   7   3 3661.82 199.000   1
 -22  -7  -3 4188.90 200.720   1
 -22   7  -3 3526.25 190.417   1
  22  -7   3 3829.85 194.691   1
 -23   7  -3 860.960 84.8969   1
  23  -7   3 958.434 86.8738   1
 -25  -8   3 28.4714 48.8884   1
  25   8  -3 57.1150 44.0971   1
 -24  -8   3 628.914 78.7384   1
  24   8  -3 687.441 74.7241   1
 -23  -8   3 59.5785 52.2071   1
  23   8  -3-11.3977 43.9781   1
 -22  -8   3 41.1268 48.7854   1
  22   8  -3-5.81089 45.1352   1
  21   8  -3 70.9113 47.3893   1
 -21  -8   3-11.7511 45.0656   1
 -21   8   3 53.0770 43.0736   1
  21  -8  -3 73.0795 43.1516   1
  20   8  -3 4611.79 217.086   1
  20  -8  -3 4026.69 211.573   1
 -20  -8   3 4171.87 208.680   1
 -20   8   3 4010.41 209.779   1
  19  -8  -3 112.421 45.7314   1
 -19   8   3 102.844 43.5822   1
 -19  -8   3 40.8991 43.9599   1
  19   8  -3 46.0341 38.5424   1
  18   8  -3 1505.75 110.575   1
  18  -8  -3 1606.76 112.037   1
 -18  -8   3 1804.31 118.047   1
  17  -8  -3 5676.01 278.800   1
  17   8  -3 6786.15 286.096   1
 -17  -8   3 6692.31 286.148   1
 -17   8   3 5716.42 277.240   1
  16   8  -3 2905.02 158.020   1
 -16   8   3 2658.24 153.475   1
  16  -8  -3 2975.14 160.927   1
 -16  -8   3 3163.95 165.692   1
  15   8  -3 3867.82 193.969   1
 -15   8   3 4098.55 196.344   1
  15  -8  -3 3974.72 196.859   1
 -15  -8   3 3905.13 199.174   1
  14   8  -3 1104.79 88.0728   1
 -14   8   3 1189.84 88.1999   1
  14  -8  -3 1346.61 92.6977   1
 -14  -8   3 1233.48 91.6148   1
 -13   8   3 1595.64 103.153   1
  13  -8  -3 1683.77 105.536   1
  12   8  -3 129.887 41.1790   1
 -12   8   3 128.540 37.2040   1
  12  -8  -3 63.5471 34.2998   1
 -12  -8   3 101.294 39.2628   1
  11   8  -3 1336.12 94.5575   1
 -11   8   3 1343.33 88.0984   1
  11  -8  -3 1301.42 88.5804   1
 -11  -8   3 1371.67 95.5691   1
  10   8  -3 26007.2 1010.67   1
  10  -8  -3 26557.0 1003.60   1
 -10   8   3 26339.4 1002.24   1
 -10  -8   3 26968.6 1010.41   1
   9  -8  -3 21386.3 788.672   1
  -9  -8   3 21229.2 794.544   1
  -9   8   3 19037.6 781.372   1
   9   8  -3 20766.9 792.454   1
  -8  -8   3 219.950 42.8693   1
   8  -8  -3 275.067 41.9938   1
   8   8  -3 320.905 46.0133   1
  -8   8   3 260.789 41.0274   1
  -7   8   3 44655.6 1672.93   1
   7   8  -3 44412.5 1678.54   1
  -7  -8   3 44734.0 1679.66   1
   7  -8  -3 46765.1 1674.93   1
   6   8  -3 16088.7 624.379   1
  -6  -8   3 15901.3 625.074   1
   6  -8  -3 15929.5 617.564   1
  -5   8   3 17075.3 632.879   1
   5  -8  -3 15775.9 633.284   1
  -4   8   3 12112.2 467.651   1
   4   8  -3 12093.4 473.841   1
  -4  -8   3 11334.4 472.079   1
  -3   8   3 20522.5 777.742   1
   3   8  -3 19756.2 781.571   1
   3  -8  -3 20863.9 778.991   1
  -3  -8   3 20692.3 784.233   1
  -2   8   3-3.46746 23.3759   1
   2   8  -3 3.90119 26.7486   1
   2  -8  -3 21.1204 25.1213   1
  -2  -8   3 23.8238 29.8227   1
   1   8  -3 47571.9 1713.84   1
  -1   8   3 45518.0 1708.03   1
   1  -8  -3 45814.0 1708.85   1
  -1  -8   3 45995.8 1712.13   1
   0   8  -3 31081.4 1156.20   1
   0   8   3 30321.5 1151.90   1
   0  -8  -3 30958.4 1154.08   1
   0  -8   3 30849.6 1156.55   1
  -1   8  -3 3143.34 158.144   1
  -1  -8  -3 3464.10 161.160   1
   1   8   3 3368.95 159.740   1
   1  -8   3 3323.35 161.209   1
   2   8   3 13500.2 534.191   1
  -2  -8  -3 13728.7 536.355   1
   3   8   3 8587.70 366.391   1
  -3  -8  -3 9387.53 371.794   1
  -4   8  -3 6432.95 275.864   1
   4  -8   3 6377.44 277.954   1
   5  -8   3 35916.2 1361.56   1
  -5   8  -3 35655.5 1358.66   1
   5   8   3 37065.0 1364.28   1
  -5  -8  -3 36619.4 1363.01   1
   6  -8   3 6587.11 280.272   1
  -6   8  -3 6413.88 278.236   1
   6   8   3 6352.72 280.136   1
  -6  -8  -3 6239.52 279.389   1
   7  -8   3 41525.1 1495.66   1
  -7   8  -3 40520.3 1493.03   1
   7   8   3 38768.7 1496.76   1
  -7  -8  -3 38707.5 1494.33   1
   8  -8   3 6613.48 290.946   1
  -8   8  -3 6740.32 289.258   1
   8   8   3 6236.77 287.038   1
  -8  -8  -3 6754.16 291.715   1
   9  -8   3 2901.53 151.966   1
  -9   8  -3 3005.73 151.895   1
   9   8   3 2634.05 147.976   1
  -9  -8  -3 2465.84 147.140   1
 -10   8  -3 708.043 68.3816   1
  10  -8   3 893.699 74.5090   1
 -11  -8  -3 249.774 49.4128   1
  11   8   3 234.157 49.7246   1
  12   8   3 3225.36 163.277   1
 -12  -8  -3 2920.15 160.706   1
  13   8   3 15574.4 598.512   1
 -13  -8  -3 14004.7 596.930   1
  13  -8   3 14940.1 597.663   1
  14   8   3 861.904 80.5850   1
 -14  -8  -3 852.559 81.0127   1
 -14   8  -3 962.193 83.2132   1
  14  -8   3 1027.88 86.0899   1
  15   8   3 1243.55 97.9181   1
 -15  -8  -3 1117.80 89.3387   1
 -15   8  -3 960.641 86.8217   1
  15  -8   3 1111.34 91.9173   1
  16   8   3 77.1159 46.4532   1
 -16  -8  -3 87.9461 47.3590   1
 -16   8  -3 84.5039 47.6470   1
  16  -8   3 58.8562 43.6729   1
  17   8   3 316.187 57.0259   1
 -17  -8  -3 332.645 55.6242   1
 -17   8  -3 243.797 53.4426   1
  17  -8   3 414.625 61.3546   1
  18   8   3 753.621 75.1832   1
 -18  -8  -3 636.846 74.0210   1
 -18   8  -3 710.222 75.5539   1
  18  -8   3 712.031 75.3007   1
  19   8   3 1805.64 119.995   1
 -19  -8  -3 1702.19 121.822   1
 -19   8  -3 1666.51 114.898   1
  19  -8   3 1846.94 119.389   1
  20   8   3 117.386 53.3825   1
 -20  -8  -3 246.641 57.0780   1
 -20   8  -3 191.336 54.0458   1
  20  -8   3 170.433 47.2733   1
  21   8   3 920.250 87.0789   1
 -21  -8  -3 981.087 85.5398   1
 -21   8  -3 739.480 79.8769   1
  21  -8   3 852.177 83.8148   1
 -22  -8  -3 1018.02 87.6374   1
 -24  -9   3 11.7021 49.6740   1
  24   9  -3 10.8546 42.9670   1
 -23  -9   3 264.072 55.5339   1
  23   9  -3 175.559 52.4572   1
 -21  -9   3 28.2132 43.8289   1
  21   9  -3 6.03060 45.2957   1
  20  -9  -3 608.724 68.7562   1
 -20   9   3 585.581 67.7981   1
 -20  -9   3 512.362 69.5619   1
  20   9  -3 592.673 71.4096   1
  19   9  -3 2104.24 125.163   1
  19  -9  -3 1737.10 121.077   1
 -19  -9   3 1824.58 124.212   1
 -19   9   3 1869.17 121.872   1
  18   9  -3 56.4555 38.9879   1
 -18   9   3 153.058 45.3993   1
  18  -9  -3 209.319 50.6402   1
 -17  -9   3 1835.52 118.580   1
 -17   9   3 1563.12 109.223   1
  17  -9  -3 1568.93 110.675   1
  16   9  -3 5475.55 248.023   1
 -16  -9   3 5598.96 257.862   1
 -16   9   3 5218.24 246.263   1
  16  -9  -3 5030.42 246.807   1
  15   9  -3 14025.3 572.848   1
 -15  -9   3 13685.4 573.349   1
 -15   9   3 14210.3 569.055   1
  15  -9  -3 14912.0 573.452   1
  14   9  -3 2154.74 129.564   1
 -14  -9   3 2109.66 128.002   1
 -14   9   3 2030.58 122.586   1
  14  -9  -3 2195.50 126.996   1
  13   9  -3 954.045 81.6613   1
  13  -9  -3 1044.58 81.9013   1
 -13   9   3 971.037 77.9690   1
 -13  -9   3 904.101 79.4008   1
  12  -9  -3 183.339 41.9229   1
 -12   9   3 181.425 41.0831   1
  11   9  -3 1004.31 82.7214   1
 -11  -9   3 838.452 77.5494   1
 -11   9   3 753.348 68.5218   1
  11  -9  -3 804.807 71.6513   1
 -10  -9   3 19554.0 748.431   1
  10  -9  -3 19486.2 743.685   1
 -10   9   3 18051.6 739.882   1
  10   9  -3 19726.0 749.148   1
   9   9  -3 20949.2 799.840   1
  -9  -9   3 20244.6 798.606   1
   8   9  -3 2080.71 126.956   1
  -8  -9   3 2335.19 129.988   1
  -7   9   3 740.162 61.7142   1
   7   9  -3 783.782 67.2782   1
  -7  -9   3 677.976 64.3141   1
   7  -9  -3 737.769 62.0753   1
  -6   9   3 27392.0 1051.52   1
   6   9  -3 27315.7 1057.15   1
  -6  -9   3 28241.3 1059.03   1
   6  -9  -3 28701.5 1053.99   1
  -5   9   3 1250.34 83.0961   1
   5   9  -3 1245.05 85.6802   1
  -5  -9   3 1176.79 84.9076   1
   5  -9  -3 1297.68 83.0481   1
  -4   9   3 8703.11 357.718   1
   4   9  -3 8525.95 363.171   1
  -4  -9   3 8628.41 364.050   1
   4  -9  -3 9097.52 360.076   1
  -3   9   3 11.3965 27.5253   1
   3   9  -3 21.2707 26.6285   1
   3  -9  -3 3.97872 29.0428   1
  -3  -9   3 12.9734 28.9009   1
   2   9  -3 18761.1 711.942   1
  -2   9   3 17773.9 705.056   1
   2  -9  -3 18902.1 707.805   1
  -2  -9   3 18049.3 710.454   1
   1   9  -3 1445.29 93.5311   1
  -1   9   3 1504.28 91.9541   1
   1  -9  -3 1588.01 93.7700   1
  -1  -9   3 1505.42 95.2720   1
   0   9  -3 8245.55 327.787   1
   0   9   3 7466.21 321.636   1
   0  -9  -3 7536.82 323.145   1
   0  -9   3 7645.78 322.826   1
  -1   9  -3 2676.81 140.891   1
   1  -9   3 2744.68 142.849   1
  -2   9  -3 7349.60 305.752   1
   2   9   3 6862.21 303.609   1
  -2  -9  -3 7028.50 305.011   1
   2  -9   3 7338.99 306.163   1
  -3   9  -3 70.3642 34.2031   1
   3   9   3 17.7987 31.8030   1
  -3  -9  -3 67.6710 35.3109   1
   3  -9   3 45.5843 34.9871   1
   4   9   3 45666.7 1694.10   1
  -4  -9  -3 44890.2 1695.47   1
  -4   9  -3 45590.3 1693.96   1
   4  -9   3 45722.9 1696.21   1
   5  -9   3 10407.7 424.476   1
   5   9   3 10338.7 426.410   1
  -5  -9  -3 10176.1 423.916   1
   6  -9   3 1043.81 85.8611   1
  -6   9  -3 1215.68 86.8229   1
   6   9   3 1296.23 90.7727   1
  -6  -9  -3 1165.13 87.5694   1
   7  -9   3 128.899 39.9138   1
  -7   9  -3 187.263 42.4679   1
   7   9   3 189.574 47.9078   1
  -7  -9  -3 141.023 44.0591   1
   8  -9   3 6430.20 276.291   1
  -8   9  -3 6398.60 274.214   1
   8   9   3 5974.07 273.224   1
  -8  -9  -3 5571.10 270.557   1
  -9   9  -3 720.260 69.3871   1
   9  -9   3 767.750 72.4895   1
 -10  -9  -3 7608.31 329.063   1
  10   9   3 7341.05 324.212   1
 -11   9  -3 610.634 66.3862   1
 -11  -9  -3 592.608 70.4516   1
  11   9   3 558.478 67.5369   1
  12  -9   3 4789.01 224.272   1
  12   9   3 4508.62 220.020   1
 -12  -9  -3 4262.56 219.210   1
  13  -9   3 11.4813 44.0057   1
 -13   9  -3 5.59643 42.0338   1
 -13  -9  -3 23.1262 39.3094   1
  13   9   3 16.8648 37.2380   1
  14   9   3 4728.31 234.210   1
  14  -9   3 5175.52 241.398   1
 -14  -9  -3 5180.27 241.990   1
 -14   9  -3 4770.11 236.298   1
  15  -9   3 5.90044 43.6993   1
 -15   9  -3 22.9467 40.6255   1
 -15  -9  -3 29.2456 42.6961   1
  15   9   3 17.3508 42.5273   1
  16   9   3 390.400 64.5306   1
 -16  -9  -3 421.839 62.4427   1
 -16   9  -3 439.591 62.6855   1
  16  -9   3 339.916 64.9582   1
  17   9   3 2833.51 157.048   1
 -17  -9  -3 2774.79 156.964   1
 -17   9  -3 2509.11 151.123   1
  17  -9   3 2813.01 157.536   1
  18   9   3 1222.91 97.2588   1
 -18  -9  -3 956.048 91.7034   1
 -18   9  -3 1016.75 90.4410   1
  18  -9   3 1237.60 96.9733   1
  19   9   3 159.073 52.0928   1
 -19  -9  -3 29.3737 40.7121   1
 -19   9  -3 74.7339 48.8884   1
  19  -9   3 71.3508 44.7474   1
  20   9   3 56.3792 42.9979   1
 -20  -9  -3 52.7320 45.5732   1
 -20   9  -3 56.9621 46.8202   1
  20  -9   3 117.865 49.8199   1
  21   9   3-79.4068 49.9617   1
 -21  -9  -3-34.0584 48.9812   1
 -21   9  -3-5.61585 45.0232   1
  21  -9   3-5.80912 44.2431   1
 -22   9  -3 468.187 70.8221   1
 -24 -10   3 365.581 65.7984   1
  24  10  -3 406.981 62.7076   1
 -22 -10   3-5.62494 47.7564   1
  22  10  -3 40.5268 48.3459   1
 -21 -10   3 1317.97 102.841   1
  21  10  -3 1469.64 107.253   1
 -20 -10   3 106.305 52.4131   1
  20  10  -3 106.728 47.3232   1
 -19 -10   3 35.0588 44.3436   1
  19  10  -3 165.038 48.4567   1
  18  10  -3 1702.43 111.141   1
 -18  10   3 1335.47 102.433   1
  18 -10  -3 1512.29 107.729   1
  17  10  -3 1399.98 97.6780   1
 -17 -10   3 1146.51 94.1738   1
 -17  10   3 1321.16 97.3804   1
  17 -10  -3 1061.11 90.3052   1
  16  10  -3 3539.02 186.858   1
 -16 -10   3 3904.33 194.559   1
 -16  10   3 3522.00 186.550   1
  16 -10  -3 4008.68 193.818   1
  15  10  -3 392.035 60.0557   1
 -15 -10   3 433.066 65.8353   1
 -15  10   3 371.746 56.5651   1
  15 -10  -3 521.538 62.2495   1
  14  10  -3 1188.80 94.2690   1
 -14 -10   3 1398.84 100.608   1
 -14  10   3 1359.33 97.0279   1
  14 -10  -3 1322.09 96.3555   1
  13  10  -3 81.3271 41.9386   1
 -13 -10   3 103.998 44.2346   1
 -13  10   3 45.0643 34.4547   1
  13 -10  -3 104.808 39.4670   1
  12  10  -3 156.240 44.7291   1
  12 -10  -3 148.680 40.8624   1
 -12 -10   3 91.6148 39.3290   1
 -11 -10   3 3235.97 168.614   1
 -11  10   3 3193.73 163.360   1
  11  10  -3 3056.26 168.483   1
  11 -10  -3 3206.10 165.572   1
 -10  10   3 78.7374 37.8933   1
  10 -10  -3 72.5028 35.3839   1
  -9 -10   3 951.903 79.5874   1
  -9  10   3 997.832 77.0411   1
   9  10  -3 1026.92 82.0036   1
   9 -10  -3 866.718 74.1682   1
  -8  10   3 1683.07 104.996   1
   8  10  -3 1810.21 112.611   1
  -8 -10   3 1756.01 112.815   1
   8 -10  -3 1750.40 106.523   1
  -7  10   3 47884.6 1765.82   1
   7  10  -3 47226.9 1769.84   1
  -7 -10   3 47378.5 1769.89   1
   7 -10  -3 47374.4 1765.80   1
  -6  10   3 18504.8 695.074   1
   6  10  -3 16887.2 694.845   1
  -6 -10   3 17972.0 698.524   1
   6 -10  -3 17931.2 690.982   1
  -5  10   3 1193.89 81.4366   1
   5  10  -3 1105.79 82.4950   1
  -5 -10   3 1024.70 82.3422   1
   5 -10  -3 1098.09 80.3954   1
   4  10  -3 1074.87 81.3757   1
  -4 -10   3 1112.19 81.9683   1
   3  10  -3 7711.73 336.087   1
  -3 -10   3 8132.62 339.371   1
   3 -10  -3 8125.53 336.896   1
  -2  10   3 12721.7 490.832   1
   2  10  -3 11716.0 490.383   1
   2 -10  -3 12294.7 490.025   1
  -2 -10   3 12281.4 495.677   1
   1  10  -3 16845.5 680.591   1
  -1  10   3 17452.3 679.652   1
  -1 -10   3 18223.4 684.899   1
   0  10  -3 1629.01 98.0528   1
   0  10   3 1490.30 95.1464   1
   0 -10  -3 1501.84 96.9359   1
   0 -10   3 1351.57 94.1322   1
  -1  10  -3 6336.47 278.512   1
   1  10   3 6256.97 277.379   1
  -1 -10  -3 6555.11 279.953   1
   1 -10   3 6315.52 278.931   1
  -2  10  -3 4269.68 209.177   1
   2  10   3 4689.39 214.703   1
  -2 -10  -3 4666.40 213.892   1
   2 -10   3 4602.20 213.730   1
  -3  10  -3 13823.7 572.139   1
   3  10   3 14930.0 577.814   1
  -3 -10  -3 14943.9 578.445   1
   3 -10   3 14382.9 575.501   1
   4  10   3 11139.1 477.706   1
  -4 -10  -3 11733.5 482.641   1
  -4  10  -3 12636.7 482.472   1
   4 -10   3 11889.5 481.676   1
   5  10   3 5133.12 238.266   1
   5 -10   3 5130.37 237.914   1
  -5 -10  -3 5055.54 237.952   1
  -5  10  -3 5140.16 235.532   1
   6 -10   3 292.870 53.0564   1
   6  10   3 365.255 54.2270   1
  -6 -10  -3 341.976 53.2808   1
  -6  10  -3 422.699 53.3038   1
   7 -10   3 2165.22 129.390   1
  -7  10  -3 2194.71 125.778   1
   7  10   3 2191.28 130.188   1
  -7 -10  -3 2196.76 129.461   1
   8  10   3 48.2237 40.0346   1
  -8 -10  -3 86.0914 39.9192   1
   9 -10   3 26943.7 1019.79   1
  -9  10  -3 25304.0 1012.91   1
   9  10   3 26527.3 1019.35   1
  -9 -10  -3 27440.5 1020.47   1
  10 -10   3 700.303 70.7888   1
 -10  10  -3 689.364 69.9710   1
 -10 -10  -3 539.888 68.8534   1
  10  10   3 722.614 72.4466   1
  11 -10   3 226.101 46.9103   1
  11  10   3 185.271 43.3855   1
 -11 -10  -3 220.846 51.2259   1
  12 -10   3 1850.79 119.930   1
 -12  10  -3 1730.20 116.086   1
 -12 -10  -3 1857.99 121.544   1
  12  10   3 1833.08 117.918   1
  13 -10   3 5984.37 284.926   1
 -13  10  -3 6475.38 287.133   1
 -13 -10  -3 6478.37 291.201   1
  13  10   3 6297.82 288.154   1
  14  10   3 1369.89 100.880   1
 -14 -10  -3 1187.96 97.5428   1
 -14  10  -3 1196.62 95.8236   1
  14 -10   3 1258.67 97.4822   1
  15  10   3 1769.20 114.722   1
  15 -10   3 1747.48 115.029   1
 -15 -10  -3 1482.69 112.918   1
 -15  10  -3 1492.88 108.601   1
  16 -10   3-47.0748 41.6675   1
 -16  10  -3-45.9171 45.1548   1
 -16 -10  -3-11.6076 44.7842   1
  16  10   3 52.2343 42.3620   1
  17  10   3-35.9310 49.7223   1
 -17 -10  -3-5.70871 45.7550   1
 -17  10  -3-57.6607 45.6477   1
  17 -10   3 70.6571 47.1927   1
 -18  10  -3 5.76657 46.7810   1
  18 -10   3 23.5012 43.5107   1
 -19 -10  -3 1208.20 98.3079   1
  19  10   3 1124.93 96.5091   1
  20  10   3-16.3829 41.3033   1
 -20  10  -3-33.9224 46.1408   1
  20 -10   3-11.5160 42.6450   1
  21  10   3 10.9470 38.1468   1
 -21 -10  -3-5.61576 49.9531   1
 -21  10  -3 5.55869 47.4469   1
  21 -10   3-50.9674 48.0770   1
 -23 -11   3 252.635 57.2662   1
  23  11  -3 193.266 53.9292   1
 -21 -11   3-17.0418 46.8966   1
  21  11  -3 22.3456 43.6683   1
 -20 -11   3 81.8058 50.4790   1
  20  11  -3 66.7040 44.9018   1
 -19 -11   3 282.865 58.7801   1
  19  11  -3 162.545 49.7312   1
 -18 -11   3 47.0194 44.1651   1
  18  11  -3 33.5647 43.1892   1
  17  11  -3 100.966 41.3550   1
  17 -11  -3 40.9596 40.2019   1
 -17 -11   3 55.4116 50.0130   1
 -17  11   3 84.5873 44.7192   1
  16 -11  -3 8467.10 364.378   1
  16  11  -3 8322.90 362.095   1
 -16 -11   3 8623.96 365.262   1
 -16  11   3 8042.10 359.593   1
  15  11  -3 354.745 59.2457   1
  15 -11  -3 358.617 57.0409   1
 -15  11   3 310.261 56.1335   1
 -15 -11   3 361.261 58.1101   1
  14 -11  -3 1810.60 118.895   1
 -14  11   3 1784.68 116.757   1
  13  11  -3 291.150 55.6565   1
 -13 -11   3 250.276 52.5434   1
 -12 -11   3 83.8515 44.6202   1
  12  11  -3 105.371 44.8093   1
 -12  11   3 66.7064 36.4440   1
  12 -11  -3 64.2338 39.4569   1
 -11  11   3-25.0975 34.4158   1
  11  11  -3 16.6163 39.2209   1
 -11 -11   3 21.9773 41.5514   1
  11 -11  -3 41.7069 34.8399   1
 -10 -11   3 8076.45 344.701   1
  10  11  -3 7595.00 341.112   1
 -10  11   3 8084.26 339.051   1
  10 -11  -3 7892.03 340.076   1
  -9  11   3 24605.7 937.483   1
   9  11  -3 23419.9 940.593   1
  -9 -11   3 24840.8 944.876   1
   9 -11  -3 24959.0 939.593   1
  -8  11   3 1120.58 82.6810   1
   8 -11  -3 1123.70 84.9243   1
  -7  11   3 1822.35 106.665   1
   7  11  -3 1581.27 105.524   1
  -7 -11   3 1585.30 107.548   1
   7 -11  -3 1585.93 101.130   1
  -6  11   3 4714.42 216.423   1
   6  11  -3 4550.74 217.433   1
  -6 -11   3 4439.17 217.587   1
   6 -11  -3 4800.57 217.327   1
  -5  11   3 9732.87 395.046   1
   5  11  -3 9017.72 394.484   1
  -5 -11   3 9443.89 398.324   1
   5 -11  -3 9831.63 395.786   1
  -4  11   3 6862.12 295.550   1
   4  11  -3 6868.22 300.796   1
   4 -11  -3 6906.56 297.912   1
  -4 -11   3 6638.04 298.679   1
   3  11  -3 10188.8 428.832   1
  -3  11   3 10843.8 427.641   1
  -3 -11   3 9866.23 427.517   1
   3 -11  -3 10753.1 427.969   1
   2  11  -3 85.8128 39.9700   1
  -2  11   3 69.2977 35.1217   1
   2 -11  -3 107.099 38.3899   1
  -2 -11   3 147.040 43.5306   1
   1  11  -3 21504.7 838.370   1
  -1  11   3 22129.0 838.574   1
   1 -11  -3 21809.3 839.940   1
  -1 -11   3 21615.2 840.850   1
   0  11  -3 8258.37 350.208   1
   0  11   3 8309.78 348.410   1
   0 -11  -3 8377.71 350.623   1
   0 -11   3 8056.95 349.953   1
  -1  11  -3-24.4930 36.0157   1
   1  11   3-4.75708 35.7275   1
   1 -11   3 14.5104 35.8180   1
  -2  11  -3 710.647 66.6255   1
   2  11   3 648.165 65.8547   1
  -2 -11  -3 857.125 72.2725   1
   2 -11   3 629.713 65.5215   1
  -3  11  -3 17347.2 714.201   1
   3  11   3 19412.4 720.382   1
  -3 -11  -3 19147.9 721.872   1
   3 -11   3 17590.6 717.895   1
   4  11   3 2424.12 132.464   1
  -4 -11  -3 2295.73 131.973   1
  -4  11  -3 2166.90 130.146   1
   4 -11   3 2094.89 129.210   1
   5  11   3 6847.26 313.811   1
  -5 -11  -3 7328.32 318.213   1
  -5  11  -3 7205.86 313.168   1
   5 -11   3 7362.61 316.506   1
   7  11   3 2121.50 135.494   1
  -7 -11  -3 2289.60 137.177   1
  -7  11  -3 2569.88 140.060   1
   7 -11   3 2486.54 139.313   1
   8  11   3 4534.89 216.091   1
   8 -11   3 4163.21 211.715   1
  -8  11  -3 4169.94 211.215   1
  -8 -11  -3 4469.26 214.921   1
   9 -11   3 221.533 50.2773   1
  -9 -11  -3 219.288 51.0207   1
   9  11   3 207.468 48.4034   1
  -9  11  -3 316.911 51.1081   1
 -10 -11  -3 2898.34 160.985   1
  10 -11   3 2897.60 159.994   1
  10  11   3 2875.06 160.461   1
  11 -11   3 383.981 56.8552   1
 -11  11  -3 316.670 55.9094   1
  12 -11   3 182.665 52.6768   1
 -12 -11  -3 181.153 55.6771   1
  12  11   3 189.254 51.3013   1
 -12  11  -3 176.957 51.9871   1
  13 -11   3 2188.44 137.247   1
 -13 -11  -3 2251.18 139.868   1
 -13  11  -3 2205.54 136.368   1
  13  11   3 2656.99 144.267   1
 -14  11  -3 1997.50 134.354   1
  14 -11   3 2411.68 141.191   1
 -14 -11  -3 2269.83 139.495   1
  14  11   3 2451.77 140.370   1
  15 -11   3 127.240 45.4274   1
 -15 -11  -3 172.989 52.4383   1
 -15  11  -3 270.156 52.2107   1
  15  11   3 176.940 52.2075   1
  16  11   3 74.6983 42.0037   1
 -16 -11  -3 52.7032 44.3457   1
 -17  11  -3 56.2225 45.8814   1
  17 -11   3-28.7435 43.4763   1
 -18  11  -3 603.855 69.9780   1
  18 -11   3 559.492 70.2247   1
 -18 -11  -3 641.483 74.4906   1
  18  11   3 648.889 74.2367   1
 -19  11  -3-11.0662 47.4809   1
  19 -11   3 11.2948 41.8200   1
 -20 -11  -3 27.6190 46.3816   1
  20  11   3-21.6626 42.3335   1
  22  12  -3 367.322 59.8937   1
 -22 -12   3 378.476 63.8317   1
  20  12  -3 77.3106 43.0769   1
 -20 -12   3 153.139 50.1107   1
 -18 -12   3 492.430 67.6030   1
 -17 -12   3 111.670 48.4277   1
  17  12  -3 116.429 43.6454   1
  17 -12  -3 84.4573 47.0452   1
 -17  12   3 158.154 51.7588   1
  16 -12  -3 851.621 83.0583   1
 -16 -12   3 801.456 82.1024   1
  16  12  -3 853.766 79.3839   1
 -16  12   3 965.013 84.1472   1
 -15 -12   3 45.8699 42.8319   1
  15  12  -3 56.9837 39.4678   1
  15 -12  -3 111.290 43.1336   1
 -15  12   3 67.7657 42.1872   1
 -14 -12   3 182.353 51.2722   1
  14 -12  -3 132.197 47.2639   1
  14  12  -3 164.167 45.7454   1
 -14  12   3 165.196 46.8580   1
 -13 -12   3 353.733 56.1424   1
  13 -12  -3 344.007 55.7092   1
  13  12  -3 367.705 57.4486   1
 -13  12   3 348.157 55.3305   1
 -12 -12   3 8894.67 385.849   1
  12  12  -3 9591.48 390.479   1
 -12  12   3 8678.61 381.576   1
  12 -12  -3 8977.72 384.930   1
  11  12  -3 622.460 69.8713   1
 -11 -12   3 551.517 67.7577   1
 -10 -12   3 725.770 73.6435   1
  10  12  -3 622.995 69.4199   1
 -10  12   3 720.222 67.7865   1
  10 -12  -3 619.907 67.4341   1
  -9  12   3 3669.19 189.517   1
   9  12  -3 3692.75 193.840   1
  -9 -12   3 3841.34 195.177   1
   9 -12  -3 4129.84 195.038   1
  -8  12   3 958.834 77.4099   1
   8  12  -3 926.361 77.7308   1
  -8 -12   3 763.739 75.4402   1
   8 -12  -3 820.532 73.4375   1
  -7  12   3 115.157 39.7463   1
   7  12  -3 156.646 40.6399   1
  -7 -12   3 179.709 43.2059   1
   7 -12  -3 135.695 40.1411   1
  -6  12   3 54.3297 38.3687   1
   6  12  -3 10.3669 32.7739   1
  -6 -12   3 26.4027 35.6038   1
   6 -12  -3 5.01505 32.6287   1
  -5  12   3 1494.50 99.9233   1
   5  12  -3 1536.27 101.637   1
  -5 -12   3 1420.46 101.565   1
   5 -12  -3 1515.42 101.485   1
  -4  12   3 683.760 65.0448   1
   4 -12  -3 568.810 60.7532   1
  -3  12   3 479.817 58.1673   1
   3 -12  -3 312.629 51.1164   1
  -2  12   3 4316.96 204.502   1
   2 -12  -3 4081.94 203.995   1
  -1  12   3 9570.46 393.398   1
   1  12  -3 8827.78 390.673   1
   1 -12  -3 9774.98 395.986   1
  -1 -12   3 9350.66 394.855   1
   0  12  -3 152.117 47.0487   1
   0 -12  -3 91.1210 40.7969   1
   0 -12   3 113.482 43.2817   1
   1  12   3 5760.41 264.171   1
  -1 -12  -3 5923.00 267.371   1
   2  12   3 417.417 56.8488   1
   3  12   3 454.988 55.8215   1
  -3 -12  -3 486.153 59.9738   1
  -4 -12  -3 3148.08 172.961   1
  -4  12  -3 3375.60 169.720   1
   4 -12   3 3109.89 168.886   1
   5  12   3 833.187 77.5305   1
  -5 -12  -3 830.012 77.6864   1
  -5  12  -3 687.548 69.6433   1
   5 -12   3 908.852 78.5022   1
   6  12   3 10346.0 431.226   1
  -6 -12  -3 10614.5 429.848   1
  -6  12  -3 9758.69 423.747   1
   6 -12   3 10134.5 426.439   1
   7  12   3 100.021 42.2102   1
  -7 -12  -3 100.104 41.6673   1
  -7  12  -3 133.393 45.2271   1
   8  12   3 721.165 76.0350   1
   8 -12   3 876.700 80.1686   1
  -8  12  -3 928.766 80.8358   1
  -8 -12  -3 950.286 82.4900   1
   9  12   3 245.035 56.1766   1
   9 -12   3 347.278 58.3436   1
  -9  12  -3 384.317 59.4048   1
  -9 -12  -3 280.369 56.3972   1
  10 -12   3 17.2561 41.9821   1
 -10  12  -3-11.1681 41.0544   1
  11  12   3 1462.47 104.309   1
 -11 -12  -3 1447.37 103.770   1
  12 -12   3 46.3006 42.5508   1
 -12  12  -3 5.55208 40.8195   1
  12  12   3-26.4194 36.8245   1
 -12 -12  -3-6.12523 46.0018   1
  13 -12   3 23.1704 39.3924   1
 -13  12  -3 50.2603 42.2416   1
  13  12   3-11.2063 43.2444   1
 -13 -12  -3 47.7942 45.1886   1
  14 -12   3-5.80264 40.4456   1
 -14  12  -3-16.8370 45.5322   1
  14  12   3-39.6863 43.4625   1
 -14 -12  -3-11.7368 44.9871   1
  15 -12   3 122.120 46.7328   1
 -15  12  -3 44.9961 42.0856   1
  15  12   3 85.3925 44.0584   1
 -15 -12  -3 134.344 49.4351   1
 -16  12  -3 326.033 59.3283   1
  16 -12   3 301.604 55.4996   1
  17 -12   3 126.543 47.5880   1
 -17  12  -3 78.4438 46.3622   1
  17  12   3 50.4776 47.4575   1
 -17 -12  -3 90.7594 50.8019   1
 -18  12  -3 50.0389 48.4933   1
  18 -12   3 39.8209 46.9914   1
  19  12   3 269.006 58.0092   1
  19 -12   3 291.838 56.2716   1
 -19 -12  -3 293.194 60.4557   1
 -19  12  -3 290.723 56.7293   1
  21  13  -3 147.295 50.2396   1
 -21 -13   3 161.748 55.4729   1
  19  13  -3 580.841 67.2783   1
 -18 -13   3 135.235 45.9265   1
  17  13  -3 26.9444 42.4103   1
 -17 -13   3 40.0420 46.4182   1
 -16 -13   3 506.159 64.9916   1
  16 -13  -3 415.765 63.8161   1
  16  13  -3 384.543 58.6895   1
 -16  13   3 382.937 61.1569   1
 -14 -13   3 45.5492 38.3812   1
  14 -13  -3 5.74949 38.4220   1
  14  13  -3-22.6224 40.9757   1
 -14  13   3 22.6531 40.7240   1
 -13 -13   3 474.219 62.1476   1
  13 -13  -3 472.132 61.5631   1
  13  13  -3 378.116 56.4465   1
 -13  13   3 588.027 65.1587   1
 -12 -13   3 102.985 45.6295   1
  12  13  -3 88.0933 45.9616   1
 -12  13   3 5.44939 39.2470   1
  12 -13  -3 56.6452 38.8989   1
 -11  13   3 64.8667 40.4281   1
  11  13  -3 67.8016 43.1259   1
 -11 -13   3 85.8550 41.5775   1
  11 -13  -3 122.654 45.0579   1
 -10  13   3 263.213 50.4982   1
  10 -13  -3 250.118 55.2333   1
  -9  13   3 785.534 76.4567   1
   9  13  -3 916.535 79.9599   1
  -9 -13   3 799.362 77.7645   1
   9 -13  -3 710.807 70.4570   1
   8  13  -3 1173.46 92.4277   1
  -8 -13   3 1049.54 90.8586   1
   7  13  -3 592.015 63.7647   1
  -7 -13   3 471.443 60.8508   1
  -6  13   3 3985.68 194.980   1
   6  13  -3 3736.93 194.373   1
  -6 -13   3 3954.00 198.728   1
   6 -13  -3 3983.42 197.393   1
   5  13  -3 1342.48 97.2782   1
  -5  13   3 1392.44 96.7317   1
  -5 -13   3 1323.21 96.6745   1
   5 -13  -3 1231.80 94.2571   1
  -4  13   3 215.673 45.1146   1
   4  13  -3 94.5340 43.4725   1
  -4 -13   3 128.883 44.1800   1
   4 -13  -3 176.534 43.7173   1
   3  13  -3 692.492 69.1423   1
  -3  13   3 710.838 70.9451   1
   3 -13  -3 743.813 71.6896   1
  -3 -13   3 851.404 75.4652   1
   2  13  -3 949.890 83.2753   1
  -2  13   3 1069.60 84.9216   1
  -2 -13   3 1049.01 85.7569   1
   2 -13  -3 1092.66 86.3107   1
   1  13  -3 1437.09 97.8644   1
  -1 -13   3 1226.71 95.3927   1
   0  13  -3-10.4178 34.1915   1
   0 -13   3 21.5417 39.5943   1
  -1  13  -3 126.650 40.3435   1
   1  13   3 199.649 47.1075   1
  -1 -13  -3 191.823 45.8647   1
   1 -13   3 144.847 44.4299   1
  -2  13  -3 719.396 69.6398   1
  -2 -13  -3 677.040 69.8261   1
   2 -13   3 642.242 66.2801   1
  -3  13  -3 1418.21 99.5129   1
   3  13   3 1118.51 93.4153   1
  -3 -13  -3 1331.32 98.6743   1
   3 -13   3 1306.52 95.5245   1
  -4  13  -3 229.458 52.7936   1
   4  13   3 289.255 52.1989   1
   4 -13   3 258.871 50.0327   1
   5  13   3 1649.80 112.008   1
  -5 -13  -3 1798.24 116.625   1
  -5  13  -3 1526.85 109.284   1
   5 -13   3 1584.60 109.953   1
   6  13   3 1065.37 89.9105   1
  -6 -13  -3 1166.60 90.6855   1
  -6  13  -3 963.068 83.8283   1
  -7 -13  -3 34.2524 36.7900   1
   7  13   3 11.3677 36.9734   1
   7 -13   3 5.53169 40.9682   1
  -8  13  -3 708.148 73.8568   1
   8 -13   3 529.388 68.6370   1
  -9 -13  -3 17.3495 38.3109   1
   9  13   3 23.0477 41.1223   1
  10  13   3 46.2010 46.3155   1
 -10 -13  -3 58.1079 46.8841   1
 -10  13  -3 72.5721 41.6655   1
  10 -13   3 5.80932 40.8442   1
  11  13   3 1136.44 93.3459   1
 -11 -13  -3 977.205 91.3022   1
  11 -13   3 1115.80 94.2076   1
 -11  13  -3 1160.41 92.5277   1
 -12  13  -3 199.253 50.7672   1
  12 -13   3 247.285 54.7417   1
  13 -13   3 47.1092 41.3804   1
  13  13   3 27.4218 43.6984   1
 -13 -13  -3 65.8770 48.3010   1
 -13  13  -3-22.8726 46.1189   1
  14  13   3 78.6071 48.4537   1
  14 -13   3 17.6052 44.0907   1
 -14 -13  -3 5.85583 47.2353   1
 -15  13  -3 751.262 77.0583   1
  15 -13   3 927.018 83.1127   1
  16 -13   3-5.79186 44.1334   1
 -16 -13  -3 80.9801 43.1746   1
 -16  13  -3 27.7018 43.8955   1
  16  13   3 77.0781 42.5177   1
  17 -13   3 171.774 55.2003   1
 -17  13  -3 186.842 53.4543   1
  18 -13   3 73.3444 45.9733   1
 -18 -13  -3 127.833 44.1870   1
  18  13   3 116.069 45.5747   1
 -18  13  -3 157.347 50.3258   1
 -20 -14   3 592.735 69.8384   1
  20  14  -3 658.888 72.2698   1
  19  14  -3 5.29666 43.4752   1
 -18 -14   3 2503.20 146.510   1
  18  14  -3 2257.90 137.304   1
 -17 -14   3 876.777 83.4284   1
  17  14  -3 604.440 72.0721   1
 -16 -14   3 176.438 53.4828   1
  16  14  -3 188.119 49.6566   1
 -15  14   3 109.732 48.0452   1
  15  14  -3 85.1051 49.0366   1
 -15 -14   3 56.9092 43.4325   1
 -14  14   3 39.9306 42.5709   1
 -14 -14   3 50.9868 44.8753   1
  14  14  -3 39.2771 43.3225   1
  14 -14  -3 41.4971 44.2388   1
 -12  14   3 838.021 80.0823   1
 -12 -14   3 849.845 80.2384   1
  12  14  -3 866.056 82.9971   1
  12 -14  -3 931.874 81.7967   1
  11 -14  -3 457.657 60.4353   1
 -11 -14   3 536.054 66.1345   1
 -11  14   3 577.873 67.3761   1
  11  14  -3 551.907 65.5479   1
 -10  14   3 6254.08 276.974   1
 -10 -14   3 6154.69 277.296   1
  10  14  -3 5795.93 273.754   1
  10 -14  -3 5698.83 271.875   1
   9 -14  -3-39.1084 41.0803   1
  -9  14   3-38.9896 41.5447   1
   9  14  -3 39.4169 44.0212   1
  -9 -14   3-28.5332 43.4538   1
   8 -14  -3 83.6517 42.8364   1
  -8  14   3 115.383 44.3914   1
   8  14  -3 38.9339 43.8430   1
  -8 -14   3 67.9481 45.4673   1
  -7  14   3 3667.29 191.271   1
   7 -14  -3 3883.91 193.713   1
   6 -14  -3 99.8502 43.4452   1
  -6  14   3 64.1055 40.4874   1
   6  14  -3 43.7348 41.1451   1
  -6 -14   3 94.6021 42.1680   1
   5 -14  -3 540.040 63.0647   1
  -5  14   3 515.346 61.9603   1
   5  14  -3 444.907 60.1260   1
  -5 -14   3 476.506 60.6990   1
  -4  14   3 2276.86 132.764   1
   4  14  -3 2138.09 127.645   1
   4 -14  -3 2058.15 128.123   1
  -4 -14   3 1976.10 127.382   1
   3  14  -3 53.9769 38.8455   1
  -3  14   3 59.0691 39.7979   1
   3 -14  -3 27.3030 38.3955   1
  -3 -14   3 38.3534 38.5250   1
   2  14  -3 474.628 60.3203   1
  -2  14   3 391.515 60.8785   1
  -2 -14   3 554.412 62.5678   1
   2 -14  -3 415.641 63.4824   1
  -1  14   3 8774.18 375.317   1
   1  14  -3 8627.93 373.975   1
   1 -14  -3 8597.49 375.550   1
  -1 -14   3 8997.82 376.545   1
   0  14   3 1917.56 125.633   1
   0  14  -3 1975.00 125.072   1
   0 -14  -3 2162.64 130.387   1
   0 -14   3 2195.99 130.010   1
   1 -14   3 2217.57 133.667   1
  -1  14  -3 2358.92 134.357   1
   1  14   3 2213.17 133.313   1
  -1 -14  -3 1954.43 128.154   1
   2 -14   3 154.788 45.2210   1
  -2  14  -3 163.469 48.0976   1
   2  14   3 170.654 48.8285   1
  -2 -14  -3 156.834 46.0765   1
   3 -14   3 2969.02 167.273   1
  -3  14  -3 3170.81 169.780   1
   3  14   3 3162.62 170.524   1
  -3 -14  -3 3410.54 175.622   1
   4 -14   3 54.2786 40.2741   1
  -4  14  -3 83.6549 44.4974   1
  -4 -14  -3 74.9872 43.6942   1
   5 -14   3 4507.93 219.780   1
   5  14   3 4354.55 220.493   1
  -5  14  -3 4364.47 220.047   1
  -5 -14  -3 4599.78 224.526   1
   7 -14   3-5.69207 36.6782   1
   7  14   3 40.3650 42.0880   1
  -7  14  -3-16.4631 36.9917   1
  -7 -14  -3 28.9448 44.6687   1
   8 -14   3 544.746 67.7724   1
   8  14   3 500.657 62.6940   1
  -8  14  -3 601.623 68.3842   1
  -8 -14  -3 523.748 64.5703   1
   9 -14   3 1962.66 126.729   1
   9  14   3 2014.25 127.703   1
  -9  14  -3 1933.27 124.249   1
  -9 -14  -3 2189.85 130.504   1
  10  14   3 529.023 68.8950   1
 -10  14  -3 668.666 73.0556   1
 -10 -14  -3 786.243 78.7187   1
  11 -14   3 764.615 76.3942   1
 -11  14  -3 710.119 74.1272   1
  11  14   3 885.100 80.0976   1
 -11 -14  -3 766.688 80.8349   1
  12  14   3 936.253 81.8892   1
 -12 -14  -3 750.030 79.4443   1
 -13  14  -3 428.027 62.8846   1
  13 -14   3 427.669 62.5528   1
  13  14   3 359.890 57.4372   1
 -13 -14  -3 357.495 64.1404   1
 -14  14  -3 95.7646 47.3805   1
  14 -14   3 75.9179 43.6399   1
  14  14   3 94.0698 45.5025   1
 -14 -14  -3 40.6875 41.5683   1
  15  14   3 5.49375 44.2990   1
 -15 -14  -3-5.65702 45.8895   1
 -16  14  -3 72.5981 46.2048   1
  16  14   3 81.6494 45.8084   1
 -16 -14  -3 50.7490 51.9566   1
  16 -14   3 138.521 56.2767   1
 -17 -14  -3 314.442 58.1958   1
  17  14   3 352.303 58.3388   1
 -18 -15   3 450.251 66.7333   1
  18  15  -3 343.707 56.6692   1
 -16 -15   3 5872.67 274.795   1
  16  15  -3 6062.44 274.548   1
 -15 -15   3 1732.03 114.102   1
  15  15  -3 1515.09 109.723   1
 -14 -15   3 801.814 75.8538   1
  14  15  -3 744.151 73.2734   1
 -13  15   3 117.472 49.0587   1
  13  15  -3 118.461 50.7061   1
 -13 -15   3 162.588 52.0811   1
  13 -15  -3 190.893 48.8638   1
 -12  15   3 118.040 45.6211   1
  12  15  -3 76.3371 40.0138   1
 -12 -15   3 74.3742 42.1498   1
  12 -15  -3 34.4633 40.1224   1
  11 -15  -3 29.0525 39.1805   1
 -10  15   3 132.475 44.8990   1
  10  15  -3 106.537 44.2780   1
 -10 -15   3 86.3193 41.5567   1
  -9  15   3 6919.83 314.232   1
   9 -15  -3 7237.47 316.157   1
  -9 -15   3 7146.17 315.589   1
   9  15  -3 6766.05 312.347   1
   8  15  -3 926.916 87.0185   1
   8 -15  -3 1114.19 89.7026   1
  -8 -15   3 1166.73 93.3088   1
  -8  15   3 1009.54 86.6202   1
  -7  15   3 1639.91 112.324   1
   7  15  -3 1652.91 112.095   1
  -7 -15   3 1636.46 112.755   1
   7 -15  -3 1795.38 115.980   1
  -6  15   3 9136.10 397.285   1
   6  15  -3 9313.13 398.328   1
   6 -15  -3 9511.46 400.499   1
  -6 -15   3 9463.47 399.930   1
   5  15  -3 22.1186 44.0632   1
  -5  15   3 56.4419 44.4170   1
   5 -15  -3 33.4107 39.1365   1
  -5 -15   3 16.8751 44.2662   1
   4  15  -3 43.8853 41.7689   1
  -4  15   3 22.3193 38.5741   1
  -4 -15   3-11.2082 41.5014   1
   4 -15  -3-11.3031 36.4183   1
  -3  15   3 853.712 79.6029   1
   3  15  -3 865.363 79.9700   1
  -3 -15   3 890.463 81.3250   1
   3 -15  -3 1010.18 84.9906   1
  -2  15   3 1434.59 104.842   1
   2 -15  -3 1399.53 103.338   1
  -1  15   3 2974.25 166.449   1
   1 -15  -3 3214.25 170.394   1
   0  15   3 356.835 58.0583   1
   0 -15  -3 334.900 54.8487   1
   1  15   3 398.407 59.0604   1
  -1 -15  -3 398.927 57.4356   1
   2 -15   3 141.281 47.3662   1
  -2  15  -3 154.893 48.8900   1
  -2 -15  -3 57.6747 43.5098   1
   2  15   3 102.006 44.4889   1
  -3  15  -3 16.6915 41.2054   1
  -4  15  -3 6146.99 277.715   1
   4  15   3 5949.83 277.534   1
  -4 -15  -3 5993.81 281.105   1
   4 -15   3 5948.74 275.839   1
  -5  15  -3 943.980 85.8068   1
   5  15   3 1016.24 85.3803   1
  -5 -15  -3 967.829 86.5115   1
   5 -15   3 907.743 83.8757   1
   6 -15   3 93.1799 43.3056   1
  -6 -15  -3 145.695 47.4446   1
   6  15   3 107.245 50.1883   1
  -6  15  -3 101.376 45.5906   1
  -7  15  -3 173.568 52.4502   1
  -7 -15  -3 326.507 59.4485   1
   7 -15   3 335.049 58.3801   1
  -8  15  -3 5763.32 260.947   1
   8  15   3 5299.81 259.327   1
   8 -15   3 5556.37 261.881   1
  -8 -15  -3 5659.54 262.636   1
  -9  15  -3 333.692 59.6015   1
   9 -15   3 311.196 59.0931   1
 -10 -15  -3 1026.84 88.9402   1
  10  15   3 1141.24 93.7341   1
 -11  15  -3 5.57518 41.5791   1
  11  15   3-39.4285 48.5915   1
  11 -15   3 68.2833 45.6065   1
 -11 -15  -3-40.6712 46.8505   1
 -12  15  -3 28.1407 44.5589   1
  12 -15   3 5.69693 40.9680   1
 -13  15  -3 1682.10 114.468   1
  13  15   3 1663.05 111.513   1
 -13 -15  -3 1871.48 123.614   1
  13 -15   3 1685.94 116.104   1
 -14  15  -3 1265.42 98.3121   1
  14  15   3 1040.42 89.2948   1
  14 -15   3 1212.43 95.8148   1
 -15  15  -3 5.47993 47.7740   1
  15  15   3 5.36894 45.0864   1
  15 -15   3 51.3147 45.1419   1
 -15 -15  -3 16.6248 45.4902   1
 -16  15  -3 70.2703 45.7094   1
  17  16  -3 1225.40 94.5406   1
  16  16  -3 533.933 68.3486   1
 -16 -16   3 739.535 75.6934   1
  15  16  -3 766.459 77.1458   1
 -15 -16   3 927.635 81.9107   1
  14  16  -3 3781.17 188.691   1
 -14 -16   3 3543.50 186.110   1
  13  16  -3 535.989 69.7734   1
 -13 -16   3 597.015 71.4936   1
 -12  16   3 159.746 52.7993   1
 -12 -16   3 198.442 54.9281   1
  12  16  -3 199.894 55.3240   1
 -11  16   3 4046.23 208.625   1
  11  16  -3 4110.78 207.446   1
 -11 -16   3 4399.24 211.204   1
  11 -16  -3 4111.02 209.624   1
  10 -16  -3 35.5454 41.6339   1
 -10  16   3 75.6937 44.9413   1
  10  16  -3 5.60111 39.6758   1
 -10 -16   3 22.9141 39.6159   1
  -9  16   3 619.318 71.4435   1
   9 -16  -3 686.985 71.6573   1
  -9 -16   3 570.296 70.6407   1
   9  16  -3 646.197 74.9278   1
  -8  16   3 2620.84 152.983   1
   8 -16  -3 2697.29 154.882   1
  -7  16   3 3295.59 175.560   1
   7  16  -3 3116.90 173.510   1
  -7 -16   3 3381.54 178.090   1
   7 -16  -3 3231.24 174.987   1
   6  16  -3 2793.32 156.808   1
  -6  16   3 2844.91 159.558   1
   6 -16  -3 2896.99 159.485   1
  -6 -16   3 2642.38 154.783   1
   5  16  -3 1742.17 115.457   1
  -5 -16   3 1698.93 116.135   1
   4  16  -3 77.4911 46.2485   1
  -4 -16   3 17.0078 41.7156   1
   3  16  -3 822.884 78.9929   1
  -3 -16   3 826.462 79.5924   1
  -2  16   3 45.1887 41.2917   1
   2  16  -3 49.8983 36.4659   1
  -2 -16   3 73.2253 40.8732   1
   2 -16  -3 92.5565 41.6596   1
  -1  16   3 10353.4 439.101   1
   1  16  -3 10031.5 437.174   1
   1 -16  -3 10845.4 442.991   1
  -1 -16   3 10645.7 440.196   1
   0  16   3 4360.00 221.343   1
   0  16  -3 5083.55 228.100   1
   0 -16  -3 4553.40 225.171   1
   0 -16   3 4257.54 219.250   1
  -1  16  -3 6848.11 310.409   1
   1  16   3 6928.18 312.720   1
  -1 -16  -3 7053.21 313.481   1
   1 -16   3 6999.41 311.884   1
  -2  16  -3 71.5959 39.6524   1
   2  16   3 97.8822 48.6562   1
  -2 -16  -3-5.91772 41.9504   1
   2 -16   3 57.6348 43.3323   1
   3 -16   3 777.071 79.0351   1
  -3 -16  -3 718.885 78.8259   1
   3  16   3 810.787 80.4674   1
   4 -16   3 410.770 61.1852   1
  -4  16  -3 600.482 67.9633   1
   4  16   3 480.969 66.7987   1
  -4 -16  -3 436.425 63.0858   1
  -5  16  -3 6614.73 299.089   1
   5  16   3 6728.53 302.059   1
  -5 -16  -3 6572.30 300.532   1
   5 -16   3 6543.92 299.572   1
  -6  16  -3 1132.39 92.7917   1
   6  16   3 1199.25 97.9981   1
   6 -16   3 1088.63 90.5630   1
  -6 -16  -3 1193.10 93.8265   1
  -7 -16  -3 3344.63 180.964   1
   7  16   3 3437.54 182.370   1
  -8  16  -3 219.605 56.3048   1
   8  16   3 210.509 54.1369   1
  -8 -16  -3 207.191 50.8171   1
   8 -16   3 256.278 49.2338   1
  -9  16  -3 12213.7 498.164   1
   9  16   3 11921.7 497.992   1
   9 -16   3 11535.5 495.387   1
  -9 -16  -3 12570.1 499.614   1
 -10  16  -3 1426.04 103.708   1
 -10 -16  -3 1504.21 107.461   1
  10 -16   3 1486.56 106.044   1
 -11  16  -3 248.098 56.1696   1
  11  16   3 407.037 62.8821   1
 -11 -16  -3 303.671 61.4888   1
  11 -16   3 411.402 61.5352   1
 -12  16  -3 1062.29 90.4621   1
  12  16   3 1204.21 92.3218   1
  12 -16   3 1155.38 93.1018   1
 -13  16  -3 2135.69 132.503   1
  13 -16   3 2277.07 134.494   1
 -13 -16  -3 2270.92 138.526   1
 -14 -16  -3 27.8380 48.3051   1
  14  16   3 52.4521 45.7470   1
 -15  16  -3 177.445 56.4756   1
 -15 -17   3 885.411 83.5909   1
  15  17  -3 877.809 84.0687   1
 -14 -17   3 59.0949 48.7370   1
  14  17  -3 5.32084 43.4338   1
 -13 -17   3 1065.19 90.9272   1
  13  17  -3 1053.95 91.0225   1
 -12 -17   3 133.533 48.9902   1
  12  17  -3 134.509 51.5398   1
 -11 -17   3 1648.88 112.047   1
  11  17  -3 1414.52 106.389   1
 -10  17   3 1941.36 125.640   1
   9 -17  -3 1571.03 113.806   1
  -9 -17   3 1734.85 115.493   1
   9  17  -3 1593.75 111.825   1
  -9  17   3 1772.06 117.241   1
  -8  17   3 1433.84 106.576   1
   8  17  -3 1597.12 107.156   1
   8 -17  -3 1306.09 103.041   1
  -8 -17   3 1406.88 106.135   1
  -7  17   3-5.88464 43.5882   1
   7  17  -3 39.1009 48.1980   1
  -7 -17   3 34.1061 42.4049   1
   7 -17  -3 40.4783 40.6360   1
  -6  17   3 7509.89 331.414   1
   6  17  -3 7097.22 325.866   1
  -6 -17   3 7213.22 326.542   1
   6 -17  -3 7775.73 333.359   1
  -5  17   3 80.6717 50.2749   1
   5  17  -3 55.3850 42.7876   1
   5 -17  -3 11.6911 43.3391   1
  -5 -17   3 84.7850 42.7965   1
   4  17  -3 2141.72 137.039   1
  -4  17   3 2282.91 138.721   1
  -4 -17   3 2488.91 142.071   1
   4 -17  -3 2329.73 141.212   1
   3  17  -3 597.632 68.7038   1
  -3  17   3 686.768 74.6796   1
  -3 -17   3 593.365 70.5364   1
   3 -17  -3 660.377 74.5132   1
  -2  17   3 4319.88 218.226   1
   2 -17  -3 4503.09 220.361   1
  -1  17   3 1413.02 105.349   1
   1 -17  -3 1490.44 104.974   1
   0  17   3 1537.35 108.258   1
   0 -17  -3 1348.42 104.287   1
   1  17   3-5.77368 43.9670   1
  -1 -17  -3 52.8673 45.0329   1
   2 -17   3 407.698 58.0619   1
   2  17   3 371.489 63.6968   1
  -2 -17  -3 485.817 70.0257   1
  -2  17  -3 501.256 61.8761   1
  -3  17  -3 44.1721 46.1155   1
   3 -17   3 11.5416 42.4400   1
   4 -17   3 2422.42 145.964   1
   4  17   3 2495.12 147.116   1
  -4 -17  -3 2524.84 147.441   1
  -4  17  -3 2442.47 145.643   1
   5 -17   3-17.1158 47.1273   1
  -5  17  -3 61.6781 47.6282   1
   5  17   3 58.1945 42.8151   1
  -5 -17  -3 70.7379 42.0948   1
  -6  17  -3 4213.45 211.688   1
   6  17   3 4532.50 221.018   1
  -6 -17  -3 4098.83 212.819   1
   6 -17   3 4208.30 211.188   1
  -7  17  -3 33.7772 45.9439   1
   7  17   3-17.2488 47.7443   1
   7 -17   3 39.5576 44.1805   1
  -7 -17  -3 28.7443 43.7774   1
  -8  17  -3 15603.4 614.075   1
   8 -17   3 14904.2 611.920   1
  -9 -17  -3 500.092 65.8479   1
   9  17   3 480.137 66.2395   1
 -10  17  -3 1859.96 126.464   1
  10  17   3 1913.83 121.466   1
  10 -17   3 1715.63 118.364   1
 -10 -17  -3 1910.96 121.075   1
 -11  17  -3-21.9470 44.5094   1
  11 -17   3 44.3087 43.2955   1
 -12 -17  -3 66.0689 45.7375   1
  12  17   3 21.1656 40.8554   1
 -13  17  -3-16.0344 45.1324   1
  13 -17   3-22.0316 42.7832   1
 -13 -18   3 708.815 75.0187   1
  13  18  -3 713.914 73.6603   1
 -12 -18   3 37.6470 47.8388   1
  12  18  -3-32.1286 45.7056   1
 -11 -18   3 32.6620 45.4852   1
  11  18  -3 61.9980 49.9135   1
 -10 -18   3 520.886 70.4149   1
  10  18  -3 600.987 71.4988   1
  -9 -18   3 596.651 72.9531   1
   9  18  -3 579.102 69.1909   1
  -8 -18   3 353.312 60.5720   1
  -8  18   3 354.570 62.5964   1
   8  18  -3 374.618 60.5424   1
  -7 -18   3 3591.12 183.072   1
   7 -18  -3 3223.10 181.803   1
  -7  18   3 3348.53 183.657   1
   7  18  -3 3475.72 180.868   1
   6 -18  -3 52.9031 46.0244   1
  -6  18   3 92.6232 49.4820   1
   5 -18  -3 3220.21 179.700   1
  -5 -18   3 3567.23 180.132   1
   5  18  -3 3485.25 179.064   1
  -5  18   3 3138.49 178.631   1
   4 -18  -3 1638.49 116.458   1
  -4 -18   3 1753.62 117.890   1
  -4  18   3 1690.87 116.204   1
   4  18  -3 1822.69 118.361   1
   3 -18  -3 1162.80 92.2422   1
  -3 -18   3 1060.51 92.6940   1
  -3  18   3 1177.42 94.3245   1
   3  18  -3 953.845 87.6474   1
   2 -18  -3 698.255 76.7073   1
   2  18  -3 658.689 71.2659   1
  -2  18   3 628.658 73.9567   1
  -1 -18   3 2815.98 158.683   1
   1 -18  -3 2892.66 159.214   1
  -1  18   3 2554.88 154.538   1
   0 -18  -3 284.573 57.7184   1
   0 -18   3 236.295 51.1108   1
   0  18   3 309.893 60.1384   1
   0  18  -3 326.610 57.6608   1
  -1 -18  -3 3595.39 189.621   1
   1 -18   3 3804.99 189.570   1
  -1  18  -3 3545.94 186.310   1
   1  18   3 3478.26 187.795   1
  -2  18  -3 89.2333 48.0024   1
   2  18   3 87.1373 50.2519   1
  -2 -18  -3 129.496 48.7355   1
   2 -18   3 105.639 48.6088   1
   3 -18   3 2279.37 136.604   1
   3  18   3 1969.51 131.505   1
  -3 -18  -3 2278.85 137.196   1
  -3  18  -3 2269.01 135.365   1
   4 -18   3 73.3681 45.1368   1
  -4  18  -3 98.5043 45.0982   1
   4  18   3 103.548 48.7376   1
  -4 -18  -3 169.676 49.5644   1
  -6  18  -3 1093.32 93.6854   1
   6  18   3 1206.54 96.4271   1
  -6 -18  -3 1054.29 89.3866   1
   6 -18   3 951.575 90.3982   1
  -7  18  -3 2079.10 130.788   1
   7  18   3 2246.36 134.535   1
   7 -18   3 2034.39 129.746   1
  -8  18  -3 971.983 84.9163   1
   8  18   3 1010.16 88.1929   1
  -8 -18  -3 1044.23 89.8767   1
   8 -18   3 850.700 83.9662   1
  -9  18  -3 1275.33 98.9193   1
   9  18   3 1231.50 95.4264   1
  -9 -18  -3 1291.32 98.7935   1
   9 -18   3 1296.40 96.7615   1
 -10  18  -3 38.1907 50.8767   1
  10  18   3 32.9083 48.5460   1
 -10 -18  -3-21.9763 44.0356   1
  10 -18   3-5.44138 43.8783   1
  11 -18   3 739.198 74.4571   1
 -11  18  -3 563.198 70.2775   1
 -12  18  -3 242.593 47.3252   1
  10  19  -3 535.839 65.8319   1
 -10 -19   3 521.381 67.1323   1
   9  19  -3 498.309 67.7029   1
  -9 -19   3 547.385 69.4318   1
  -8 -19   3 2197.05 130.789   1
   8  19  -3 2094.48 129.434   1
   6  19  -3 97.3117 49.8094   1
  -6 -19   3 60.5148 44.9831   1
  -5  19   3 137.461 50.1147   1
   5  19  -3 156.286 44.7004   1
   5 -19  -3 76.0064 37.2077   1
  -5 -19   3 124.128 41.5928   1
   4  19  -3 1639.92 113.155   1
  -4  19   3 1580.76 113.997   1
   4 -19  -3 1595.55 112.717   1
  -3  19   3 143.459 48.8785   1
   3 -19  -3 75.8557 45.1996   1
  -3 -19   3 110.238 46.7087   1
  -2  19   3 257.205 58.9913   1
   2  19  -3 405.956 61.3107   1
   2 -19  -3 399.724 60.6233   1
  -2 -19   3 414.449 62.3414   1
   1  19  -3 3282.71 179.816   1
  -1  19   3 3657.62 187.850   1
   1 -19  -3 3643.59 187.459   1
  -1 -19   3 3576.76 185.800   1
   0  19  -3 227.263 52.9976   1
   0 -19   3 188.054 47.2988   1
  -1  19  -3 277.724 54.8449   1
   1  19   3 149.558 53.6938   1
  -1 -19  -3 251.005 54.4724   1
   1 -19   3 165.977 49.0672   1
   2 -19   3 3041.10 169.666   1
  -2 -19  -3 3405.44 177.954   1
   2  19   3 3387.47 176.808   1
  -2  19  -3 2936.20 168.923   1
   3  19   3 67.4913 47.5620   1
  -3  19  -3 87.6133 47.5619   1
  -3 -19  -3 69.4724 45.3337   1
   3 -19   3 70.7382 45.5137   1
   4 -19   3 675.501 71.9095   1
  -4  19  -3 688.079 72.6391   1
   4  19   3 647.773 75.8428   1
  -4 -19  -3 506.816 67.6011   1
   5 -19   3 1155.85 91.5700   1
   5  19   3 1001.57 92.5111   1
  -5 -19  -3 1154.65 94.8813   1
  -5  19  -3 1076.96 90.4755   1
  -7  19  -3 517.165 66.4038   1
   7  19   3 580.982 69.9718   1
  -7 -19  -3 504.029 65.7863   1
   7 -19   3 622.101 70.9301   1
  -8  19  -3 573.278 70.9169   1
   8  19   3 641.571 74.7523   1
  -8 -19  -3 592.873 71.7398   1
   8 -19   3 528.631 65.9593   1
  -9  19  -3 170.102 52.7557   1
   9 -19   3 172.780 46.9890   1
  -6 -20   3 851.238 82.3304   1
   6  20  -3 697.180 74.8140   1
  -5 -20   3 85.2851 45.8557   1
   5  20  -3 94.3254 43.6303   1
  -4 -20   3 1833.72 118.590   1
   4  20  -3 1867.84 119.745   1
  -3 -20   3 80.3158 49.9911   1
   3  20  -3 57.7998 48.1713   1
  -2 -20   3 231.392 55.1217   1
  -2  20   3 180.444 54.8270   1
   2  20  -3 258.960 53.7515   1
  -1 -20   3 1305.32 100.159   1
   1 -20  -3 1272.49 103.734   1
  -1  20   3 1568.77 111.510   1
   1  20  -3 1506.18 103.048   1
   0 -20   3 161.629 53.1431   1
   0 -20  -3 109.478 48.6631   1
   0  20  -3 163.106 51.7018   1
   0  20   3 135.553 56.3565   1
   1 -20   3 16256.3 649.112   1
  -1  20  -3 16309.0 648.116   1
   2 -20   3 702.765 74.5867   1
  -2  20  -3 756.193 76.8495   1
   2  20   3 657.684 76.1116   1
  -2 -20  -3 695.203 75.7357   1
  -3  20  -3 26.6181 46.4190   1
   3  20   3 55.5219 45.5848   1
  -3 -20  -3 62.0904 44.6980   1
   3 -20   3-16.0796 39.4208   1
   4  20   3 16.7212 46.2803   1
  -4  20  -3 10.6969 46.6252   1
  -4 -20  -3 11.1718 41.9538   1
  -5  20  -3 146.891 49.9542   1
   5  20   3 132.848 56.8389   1
  -5 -20  -3 110.417 47.2931   1
   5 -20   3 58.2946 43.1756   1
 -25   0   4 36.5871 49.4831   1
  24   0  -4 108.426 44.5390   1
 -24   0   4 154.197 50.5527   1
  23   0  -4-17.9424 41.0117   1
 -23   0   4 67.7367 47.2077   1
  22   0  -4 4631.30 237.983   1
 -22   0   4 5229.82 241.736   1
  21   0  -4 5559.57 263.067   1
 -21   0   4 5633.63 263.624   1
  20   0  -4 2674.89 168.480   1
 -20   0   4 3485.90 170.478   1
  18   0  -4 2071.17 125.024   1
 -18   0   4 2219.42 128.024   1
 -17   0   4 455.129 55.6238   1
  17   0  -4 348.891 52.3829   1
 -16   0   4 4749.88 220.526   1
  16   0  -4 4647.98 218.857   1
 -15   0   4 13989.3 575.838   1
  15   0  -4 15382.2 580.692   1
 -14   0   4 2505.79 124.807   1
  14   0  -4 1792.37 122.785   1
 -13   0   4 9028.42 385.028   1
  13   0  -4 10177.0 393.515   1
  12   0  -4 7108.65 296.394   1
 -11   0   4 145.305 30.9940   1
  11   0  -4 114.116 27.5907   1
 -10   0   4 16190.5 607.169   1
  10   0  -4 15563.0 604.844   1
  -8   0   4 59255.0 2267.95   1
   8   0  -4 65804.7 2272.98   1
  -7   0   4 43568.7 1599.48   1
   7   0  -4 43988.2 1599.62   1
  -6   0   4 3355.32 136.811   1
   6   0  -4 3476.46 136.938   1
  -5   0   4 608192. 22182.7   1
   5   0  -4 618970. 22182.4   1
  -4   0   4 326904. 11965.3   1
   4   0  -4 334863. 11965.0   1
   2   0  -4 306731. 11055.5   1
  -2   0   4 304770. 11056.0   1
   1   0  -4 144925. 5429.41   1
  -1   0   4 154390. 5428.07   1
   0   0  -4 128468. 5072.27   1
   0   0   4 153812. 5075.11   1
  -1   0  -4 499317. 17093.4   1
   1   0   4 444454. 17094.3   1
  -2   0  -4 318427. 12062.3   1
   2   0   4 347796. 12062.2   1
  -3   0  -4 819.966 55.4789   1
   3   0   4 824.392 55.7944   1
  -4   0  -4 9016.59 356.645   1
   4   0   4 8938.93 354.609   1
  -5   0  -4 62393.3 2305.23   1
   5   0   4 63233.7 2304.68   1
   6   0   4 87.3707 28.3548   1
  -6   0  -4 86.3353 26.8228   1
  -7   0  -4 70004.6 2513.35   1
   7   0   4 66724.0 2509.14   1
  -8   0  -4 31680.6 1209.52   1
   8   0   4 32731.0 1209.85   1
  -9   0  -4 1274.50 85.8671   1
   9   0   4 1153.15 83.5955   1
 -10   0  -4 32418.1 1219.88   1
  10   0   4 32181.2 1218.72   1
 -11   0  -4 14319.5 553.062   1
  11   0   4 13273.9 548.858   1
 -12   0  -4 3455.88 175.830   1
  12   0   4 3497.60 178.302   1
  13   0   4 5.58525 37.6502   1
 -13   0  -4 15.6120 34.4704   1
 -14   0  -4 3232.18 174.088   1
  14   0   4 3527.38 181.036   1
 -15   0  -4 2400.11 143.652   1
  15   0   4 2577.98 146.166   1
 -16   0  -4 11861.2 500.703   1
  16   0   4 12440.9 501.913   1
 -18   0  -4 283.768 56.8927   1
  18   0   4 397.906 60.9935   1
 -19   0  -4 733.241 76.6829   1
  20   0   4 1056.42 95.9719   1
 -21   0  -4 1817.56 124.599   1
  21   0   4 2234.58 131.992   1
 -22   0  -4 22.9186 42.4292   1
  22   0   4-34.5427 47.5282   1
 -24   0  -4 192.745 53.1960   1
  24   0   4 199.264 48.4252   1
 -25  -1   4 334.393 62.2343   1
  25   1  -4 188.674 49.9661   1
 -24   1   4 54.2241 44.6494   1
  24  -1  -4-18.3357 43.3116   1
  24   1  -4 66.9684 45.7556   1
 -24  -1   4 99.3774 51.0102   1
 -23   1   4 324.900 60.7301   1
  23  -1  -4 350.403 60.9703   1
  23   1  -4 438.308 64.1406   1
 -23  -1   4 235.864 54.3032   1
 -22   1   4 1484.54 109.806   1
 -22  -1   4 1578.55 111.048   1
  22  -1  -4 1323.08 106.808   1
 -21   1   4 5979.11 267.215   1
 -21  -1   4 5312.95 260.205   1
  21   1  -4 5858.61 264.652   1
  21  -1  -4 5450.64 260.217   1
 -20   1   4 1188.47 92.2189   1
 -20  -1   4 1235.56 94.3461   1
  20   1  -4 1061.85 87.7586   1
  20  -1  -4 1054.04 88.3421   1
 -19   1   4 378.822 57.8833   1
  19  -1  -4 433.582 61.4603   1
 -18   1   4 3625.05 177.734   1
  18  -1  -4 3082.51 171.315   1
  18   1  -4 3871.04 181.822   1
 -18  -1   4 3045.52 172.444   1
  17   1  -4 15436.6 553.974   1
 -17  -1   4 15011.7 551.159   1
 -16   1   4 2852.65 148.416   1
  16  -1  -4 3065.98 154.019   1
  16   1  -4 2844.61 153.497   1
 -16  -1   4 2562.71 146.767   1
  15   1  -4 134.579 37.8620   1
 -15  -1   4 88.0850 36.6952   1
 -14   1   4 4986.35 227.293   1
  14  -1  -4 5158.30 227.066   1
  14   1  -4 5341.44 230.271   1
 -14  -1   4 4858.55 228.538   1
 -13   1   4 9908.35 416.090   1
  13   1  -4 10250.4 419.083   1
  13  -1  -4 11220.3 421.117   1
 -12   1   4 26034.8 1002.23   1
  12  -1  -4 27428.4 1003.16   1
  12   1  -4 27475.3 1006.04   1
 -12  -1   4 25870.5 1004.29   1
 -11   1   4 63552.5 2253.04   1
 -11  -1   4 57269.8 2250.39   1
  11  -1  -4 62256.9 2251.36   1
  11   1  -4 62706.0 2256.20   1
  10   1  -4 4339.14 189.371   1
 -10  -1   4 4453.99 191.411   1
 -10   1   4 4459.44 190.161   1
   9   1  -4 13388.5 510.279   1
  -9  -1   4 13289.0 510.247   1
   8  -1  -4 73939.1 2701.23   1
  -8   1   4 74363.9 2701.03   1
  -7   1   4 1876.93 85.3402   1
   7   1  -4 1900.64 88.3014   1
  -7  -1   4 1823.69 87.8697   1
   7  -1  -4 1995.03 85.3643   1
   6   1  -4 414396. 14522.3   1
  -6   1   4 385536. 14516.8   1
   6  -1  -4 409838. 14517.2   1
  -6  -1   4 399920. 14521.9   1
   5  -1  -4 2709.10 98.0207   1
  -5   1   4 2471.72 97.2874   1
   5   1  -4 2448.15 103.620   1
   4   1  -4 46044.1 1548.06   1
  -4  -1   4 38984.7 1547.90   1
   3   1  -4 10085.8 394.836   1
  -3  -1   4 11106.7 394.429   1
   2   1  -4 7743.14 286.697   1
  -2  -1   4 7455.31 286.970   1
  -1  -1   4 40342.4 1348.78   1
   1   1  -4 36574.9 1346.81   1
  -1   1   4 35141.7 1343.97   1
   1  -1  -4 36519.0 1344.54   1
   0   1   4 2280.19 97.4278   1
   0  -1   4 2155.11 99.6487   1
   0  -1  -4 2250.21 97.5035   1
   0   1  -4 2337.91 99.9190   1
   1   1   4 2085.60 93.2742   1
   1  -1   4 2047.36 94.1171   1
  -1  -1  -4 1858.78 92.9762   1
  -1   1  -4 2086.82 94.4032   1
   2   1   4 501010. 19224.0   1
   2  -1   4 516907. 19226.7   1
  -2  -1  -4 546954. 19225.9   1
  -2   1  -4 563606. 19226.5   1
   3   1   4 20611.1 773.910   1
   3  -1   4 20563.6 774.340   1
  -3  -1  -4 20105.2 774.968   1
  -3   1  -4 21258.9 775.021   1
   4   1   4 243078. 8916.78   1
   4  -1   4 242997. 8916.34   1
  -4  -1  -4 247794. 8918.34   1
  -4   1  -4 250023. 8918.47   1
   5   1   4 33040.9 1208.19   1
   5  -1   4 31335.4 1206.52   1
  -5  -1  -4 31771.3 1206.27   1
  -5   1  -4 33537.6 1208.34   1
   6   1   4 1904.75 108.578   1
   6  -1   4 2120.28 109.918   1
  -6  -1  -4 2004.99 110.313   1
  -6   1  -4 2134.12 111.332   1
   7   1   4 1453.26 88.1373   1
   7  -1   4 1380.28 85.3123   1
  -7   1  -4 1226.77 82.4001   1
   8   1   4 9230.84 400.272   1
   8  -1   4 10403.3 402.494   1
  -8  -1  -4 9434.13 398.940   1
  -8   1  -4 10295.0 403.399   1
   9   1   4 3415.15 171.573   1
   9  -1   4 3379.64 171.765   1
  -9  -1  -4 3438.61 170.268   1
  -9   1  -4 3523.26 172.688   1
  10   1   4 28215.1 1045.97   1
  10  -1   4 26941.1 1043.14   1
 -10  -1  -4 27636.8 1044.87   1
 -10   1  -4 27003.2 1044.05   1
  11   1   4 21783.9 880.478   1
  11  -1   4 22850.5 882.032   1
 -11  -1  -4 22883.8 883.900   1
 -11   1  -4 24185.9 885.927   1
  12   1   4 2725.20 148.743   1
  12  -1   4 2822.85 151.897   1
 -12  -1  -4 2806.28 151.754   1
 -12   1  -4 2620.66 148.912   1
  13   1   4 544.864 64.7673   1
  13  -1   4 583.943 66.5219   1
 -13  -1  -4 558.420 64.7946   1
 -13   1  -4 733.243 72.1551   1
  14  -1   4 1990.30 123.164   1
  14   1   4 1885.66 118.274   1
 -14   1  -4 1923.65 121.642   1
 -14  -1  -4 1769.05 118.116   1
  15   1   4 3112.98 166.677   1
 -15  -1  -4 2948.80 164.346   1
 -15   1  -4 2850.16 165.992   1
  16  -1   4 7748.06 328.251   1
  16   1   4 7282.22 329.833   1
 -16   1  -4 7110.45 322.787   1
 -16  -1  -4 7105.44 322.751   1
  18   1   4 2101.42 126.437   1
  18  -1   4 1927.60 123.046   1
 -18  -1  -4 1684.57 119.563   1
 -18   1  -4 1580.54 113.973   1
  19   1   4 328.974 66.2073   1
  19  -1   4 548.909 65.8404   1
 -19  -1  -4 395.549 65.9840   1
 -19   1  -4 523.223 66.5810   1
  20  -1   4 1363.64 107.694   1
  20   1   4 1676.51 111.953   1
 -20  -1  -4 1671.39 113.955   1
 -20   1  -4 1396.92 107.832   1
  21  -1   4 1192.87 99.9521   1
  21   1   4 1600.52 107.080   1
 -21   1  -4 1276.83 103.537   1
 -21  -1  -4 1530.71 106.973   1
  22   1   4 161.786 54.6748   1
  22  -1   4 180.773 50.3382   1
 -22   1  -4 150.417 53.7758   1
 -22  -1  -4 150.360 48.3679   1
  24  -1   4 271.513 53.0826   1
  24   1   4 132.612 53.0977   1
 -24  -1  -4 305.121 59.6431   1
 -24   1  -4 203.645 54.2245   1
  25   2  -4 266.558 59.1139   1
 -25  -2   4 266.517 57.7514   1
  24   2  -4-29.7508 41.4833   1
  24  -2  -4-29.5829 42.2347   1
 -24  -2   4-23.8849 45.4780   1
 -24   2   4-42.7789 45.2692   1
  23   2  -4 275.277 60.3118   1
  23  -2  -4 394.613 60.6360   1
 -23  -2   4 359.956 64.6210   1
 -23   2   4 307.156 58.4103   1
  22  -2  -4 1860.90 125.312   1
 -22   2   4 2174.39 131.327   1
  21   2  -4 122.398 49.2340   1
  21  -2  -4 121.316 47.7207   1
 -21  -2   4 166.428 51.0176   1
 -21   2   4 183.924 49.6139   1
  20   2  -4 1678.26 116.632   1
  20  -2  -4 1481.62 110.332   1
 -20  -2   4 1898.62 122.847   1
 -20   2   4 2165.22 122.713   1
  19   2  -4 933.913 82.1800   1
  19  -2  -4 999.295 82.2483   1
 -19  -2   4 852.164 80.9611   1
 -19   2   4 869.509 78.6024   1
  18   2  -4 730.467 70.3773   1
  18  -2  -4 554.807 64.3726   1
 -18  -2   4 711.045 70.1447   1
 -18   2   4 679.757 68.1976   1
  17   2  -4 13397.8 520.732   1
  17  -2  -4 13371.2 518.639   1
 -17  -2   4 12468.4 517.235   1
 -17   2   4 12022.1 512.182   1
  16   2  -4 793.252 71.0598   1
  16  -2  -4 770.006 69.1961   1
 -16  -2   4 946.066 77.8957   1
 -16   2   4 964.107 75.5868   1
  15   2  -4 15241.2 600.004   1
 -15  -2   4 15095.0 599.113   1
  14  -2  -4 1390.30 88.8622   1
 -14   2   4 1363.60 90.2893   1
  13   2  -4 754.603 65.8878   1
  13  -2  -4 785.774 61.8725   1
 -13  -2   4 758.651 63.4319   1
 -13   2   4 831.421 63.9195   1
  12  -2  -4 8079.27 326.141   1
 -12  -2   4 7989.34 330.629   1
 -12   2   4 7920.19 326.513   1
  11   2  -4 1141.56 76.1502   1
 -11   2   4 1209.46 73.9194   1
  11  -2  -4 1295.18 74.9122   1
 -11  -2   4 1317.25 79.6317   1
  10   2  -4 5842.35 257.612   1
 -10  -2   4 5621.31 258.031   1
  10  -2  -4 6374.94 254.439   1
  -9  -2   4 92391.9 3365.10   1
   9   2  -4 92145.1 3363.70   1
   8   2  -4 12677.6 499.115   1
  -8   2   4 11446.2 491.605   1
  -8  -2   4 14726.9 504.067   1
   8  -2  -4 14240.5 497.457   1
  -7   2   4 99023.5 3617.99   1
   7  -2  -4 100290. 3617.67   1
   6   2  -4 62934.1 2263.78   1
  -6   2   4 60810.1 2253.22   1
   6  -2  -4 67703.6 2254.89   1
  -5  -2   4 41984.4 1582.13   1
   5  -2  -4 44266.8 1573.26   1
  -5   2   4 41742.2 1572.91   1
   5   2  -4 46077.5 1583.65   1
  -4   2   4 232.352 16.0414   1
   4   2  -4 300.677 25.3487   1
  -4  -2   4 271.516 26.2082   1
   4  -2  -4 251.603 16.1955   1
   3   2  -4 5467.24 220.946   1
  -3   2   4 5701.56 210.232   1
   3  -2  -4 5818.73 210.298   1
  -3  -2   4 5288.80 218.495   1
   2   2  -4 2723.55 92.4059   1
  -2  -2   4 2460.07 92.4989   1
   2  -2  -4 2608.92 83.2743   1
  -1   2   4 2677.05 117.753   1
   1  -2  -4 3044.93 118.836   1
   1   2  -4 3156.77 124.571   1
  -1  -2   4 2929.99 124.403   1
   0   2   4 1380.64 70.7371   1
   0  -2   4 1484.29 75.8645   1
   0   2  -4 1622.75 75.3472   1
   0  -2  -4 1606.41 71.7490   1
   1  -2   4 20776.9 785.740   1
  -1  -2  -4 21929.5 784.902   1
  -1   2  -4 22086.9 787.535   1
   1   2   4 19845.4 783.892   1
   2   2   4 16615.2 624.074   1
  -2  -2  -4 16521.0 623.478   1
   3   2   4 22187.3 803.406   1
   3  -2   4 22110.8 803.904   1
  -3   2  -4 21394.2 804.236   1
  -3  -2  -4 20057.2 800.233   1
   4   2   4 25777.3 955.138   1
   4  -2   4 24133.5 954.845   1
  -4   2  -4 26499.3 957.326   1
  -4  -2  -4 25690.6 956.589   1
   5   2   4 54817.9 1966.21   1
   5  -2   4 50629.7 1964.50   1
  -5   2  -4 54482.7 1966.90   1
  -5  -2  -4 53736.7 1967.39   1
   6   2   4 1640.33 97.1065   1
   6  -2   4 1822.68 98.9031   1
  -6   2  -4 1575.57 95.5398   1
  -6  -2  -4 1716.59 97.7383   1
   7   2   4 28684.2 1097.95   1
   7  -2   4 30557.0 1100.92   1
  -7   2  -4 28920.2 1099.08   1
  -7  -2  -4 28737.3 1101.44   1
   8   2   4-21.2504 35.1024   1
   8  -2   4-12.8393 28.8674   1
  -8   2  -4 21.1293 28.5043   1
  -8  -2  -4-97.1670 34.5407   1
   9   2   4 2918.76 154.775   1
   9  -2   4 2924.44 151.937   1
  -9   2  -4 3123.23 154.220   1
  -9  -2  -4 2946.10 154.264   1
  10   2   4 6134.53 276.493   1
  10  -2   4 6156.93 276.450   1
 -10   2  -4 6129.75 274.811   1
 -10  -2  -4 6561.62 278.529   1
  11   2   4 21469.9 868.864   1
  11  -2   4 24312.7 875.065   1
 -11   2  -4 21360.5 867.090   1
 -11  -2  -4 23300.9 871.761   1
  12   2   4 1169.67 87.9634   1
  12  -2   4 1021.76 85.8224   1
 -12   2  -4 1184.32 88.6404   1
 -12  -2  -4 1006.01 83.4321   1
 -13   2  -4 4513.57 212.936   1
  13  -2   4 4160.54 208.781   1
  14   2   4 1593.17 107.208   1
  14  -2   4 1676.51 109.331   1
 -14   2  -4 1431.61 103.323   1
 -14  -2  -4 1557.51 106.638   1
  15   2   4 2425.85 143.332   1
 -15   2  -4 2514.80 144.777   1
 -15  -2  -4 2458.27 145.218   1
  15  -2   4 2659.09 146.815   1
 -16   2  -4 4678.99 218.785   1
 -16  -2  -4 4611.51 217.635   1
  16   2   4 4672.47 216.473   1
 -17  -2  -4 3443.89 192.580   1
  17   2   4 4363.65 202.372   1
  18   2   4 397.532 57.0460   1
  18  -2   4 260.083 55.9618   1
 -18   2  -4 348.622 59.7283   1
 -18  -2  -4 334.315 57.9260   1
  19   2   4 147.585 50.9397   1
  19  -2   4 127.462 48.2874   1
 -19   2  -4 136.747 54.3413   1
 -19  -2  -4 68.8016 41.7493   1
 -20  -2  -4 958.923 86.9065   1
 -20   2  -4 946.304 89.5262   1
  20   2   4 934.815 86.8938   1
  20  -2   4 930.103 85.6313   1
  21   2   4 388.838 62.9034   1
 -21   2  -4 532.385 70.5544   1
  21  -2   4 420.045 67.9433   1
 -22  -2  -4 247.406 57.2600   1
 -22   2  -4 264.329 58.5992   1
  22   2   4 223.159 53.3033   1
  22  -2   4 200.464 53.3536   1
 -23  -2  -4 183.090 55.7191   1
  23   2   4 217.971 52.6222   1
 -24   2  -4 180.174 51.8499   1
  24  -2   4 210.200 52.7464   1
  25   3  -4-23.3391 40.9991   1
 -25  -3   4-24.0228 50.7145   1
 -24   3   4 102.841 49.7926   1
  23   3  -4 137.021 50.5395   1
  23  -3  -4 90.1549 46.9379   1
 -23   3   4 119.960 49.1904   1
 -23  -3   4 201.984 58.5535   1
  22   3  -4 1238.26 96.6275   1
  22  -3  -4 1235.04 95.1295   1
 -22   3   4 1168.34 95.1854   1
 -22  -3   4 1176.88 97.0608   1
  21   3  -4 3821.60 189.625   1
  21  -3  -4 3553.70 183.826   1
 -21   3   4 3485.42 183.587   1
 -21  -3   4 3209.76 181.118   1
  20  -3  -4 2164.39 124.647   1
 -20   3   4 2018.82 123.197   1
 -20  -3   4 1855.94 122.135   1
  19   3  -4 2895.07 158.462   1
  19  -3  -4 2798.66 154.541   1
 -19   3   4 3006.25 158.237   1
 -19  -3   4 2767.44 158.592   1
 -18   3   4 7242.21 317.373   1
  18  -3  -4 7270.81 317.127   1
  17   3  -4 1032.76 81.5329   1
  17  -3  -4 950.179 77.5979   1
 -17   3   4 920.721 78.0625   1
 -17  -3   4 940.622 80.6465   1
  16  -3  -4 198.238 41.3186   1
 -16   3   4 117.701 38.0624   1
 -16  -3   4 141.430 40.7574   1
  15   3  -4 7279.82 293.852   1
 -15  -3   4 5983.80 282.217   1
 -14   3   4 3854.17 174.953   1
  14   3  -4 3370.06 174.439   1
  14  -3  -4 3567.65 173.421   1
 -13   3   4 13216.1 502.438   1
  13  -3  -4 12260.3 500.552   1
  12   3  -4 24192.1 918.309   1
 -12   3   4 24868.2 915.617   1
 -12  -3   4 22877.5 917.245   1
  12  -3  -4 24867.8 914.916   1
  11   3  -4 9128.50 379.729   1
 -11   3   4 9378.45 378.058   1
 -11  -3   4 10009.9 389.325   1
  11  -3  -4 9679.36 378.282   1
  10   3  -4 1228.08 77.8683   1
 -10  -3   4 1340.30 82.4433   1
  10  -3  -4 1363.14 75.8340   1
   9   3  -4 11964.0 465.819   1
  -9  -3   4 11867.0 465.725   1
   8   3  -4 30901.4 1145.19   1
  -8   3   4 30924.7 1136.60   1
  -8  -3   4 30536.0 1144.74   1
   7   3  -4 1493.17 80.2030   1
  -7  -3   4 1588.64 81.1657   1
  -7   3   4 1632.71 71.3846   1
  -6   3   4 47296.8 1800.02   1
   6  -3  -4 51797.9 1801.95   1
  -5  -3   4 211.061 27.1375   1
   5  -3  -4 186.451 18.3613   1
   4  -3  -4 40033.7 1400.67   1
  -4  -3   4 37767.8 1410.42   1
  -4   3   4 36460.2 1399.51   1
   4   3  -4 40161.5 1411.78   1
  -3  -3   4 28.4137 20.4954   1
   3  -3  -4 33.2025 13.0350   1
   3   3  -4 7.79377 19.6186   1
  -3   3   4 39.7257 13.7692   1
  -2  -3   4 8806.96 356.420   1
  -2   3   4 9227.42 347.684   1
   2  -3  -4 9569.99 347.617   1
   2   3  -4 9171.59 355.008   1
   1   3  -4 2447.39 101.176   1
   1  -3  -4 2443.15 95.4660   1
   0   3   4 4816.43 193.798   1
   0  -3  -4 4848.13 193.813   1
   1  -3   4 12958.5 477.788   1
  -1   3  -4 12721.7 476.596   1
   1   3   4 11844.9 472.239   1
  -1  -3  -4 12408.3 473.449   1
  -2   3  -4 53931.9 1884.44   1
   2  -3   4 48558.4 1886.06   1
   3  -3   4 2327.06 116.492   1
  -3   3  -4 2468.64 118.575   1
  -3  -3  -4 2593.74 118.406   1
   3   3   4 2370.71 115.929   1
   4   3   4 25857.8 1012.81   1
   4  -3   4 27615.1 1016.01   1
  -4  -3  -4 26380.8 1014.34   1
  -4   3  -4 28851.4 1016.99   1
   5  -3   4 8735.43 341.361   1
  -5  -3  -4 8294.13 342.428   1
  -5   3  -4 8982.53 342.590   1
   6   3   4 36721.2 1336.19   1
   6  -3   4 36292.1 1336.79   1
  -6  -3  -4 35930.7 1334.82   1
  -6   3  -4 34248.5 1334.54   1
   7   3   4 9053.51 377.902   1
   7  -3   4 9475.72 377.998   1
  -7  -3  -4 8973.83 375.133   1
  -7   3  -4 9384.32 377.874   1
   9   3   4 299.586 45.3714   1
   9  -3   4 242.621 44.4700   1
  -9  -3  -4 364.155 50.1903   1
  -9   3  -4 271.446 46.7362   1
  10   3   4 2595.57 137.901   1
  10  -3   4 2515.88 137.442   1
 -10  -3  -4 2695.58 142.086   1
 -10   3  -4 2270.56 135.676   1
  11   3   4 3696.25 185.457   1
  11  -3   4 3670.37 182.929   1
 -11  -3  -4 3738.08 186.521   1
 -11   3  -4 3725.91 185.950   1
  12   3   4 5958.64 273.609   1
  12  -3   4 6112.66 270.650   1
 -12  -3  -4 6046.37 273.246   1
 -12   3  -4 5857.64 270.791   1
  14  -3   4 6961.46 302.954   1
 -14  -3  -4 6251.37 300.743   1
 -14   3  -4 6376.57 299.616   1
  15   3   4 5031.64 229.641   1
  15  -3   4 4645.49 222.666   1
 -15  -3  -4 4267.01 221.798   1
 -15   3  -4 4508.31 222.714   1
  16   3   4 954.240 85.2021   1
  16  -3   4 1094.01 85.9928   1
 -16  -3  -4 824.013 81.3423   1
 -16   3  -4 868.885 81.1118   1
  17   3   4 3983.53 192.106   1
 -17   3  -4 3580.56 185.857   1
  18   3   4 220.530 55.7453   1
 -18  -3  -4 220.073 56.6253   1
  18  -3   4 140.429 50.9406   1
  19  -3   4 942.868 85.5460   1
 -19   3  -4 887.754 83.2890   1
  20   3   4 46.4905 42.1165   1
  20  -3   4 23.5538 46.3370   1
 -20  -3  -4 75.7907 46.4546   1
 -20   3  -4-29.2272 47.9922   1
  21  -3   4 5.87251 45.3298   1
 -21   3  -4 63.7473 48.4057   1
  22   3   4 207.045 54.3309   1
  22  -3   4 202.634 51.4678   1
 -22  -3  -4 323.292 60.8491   1
 -22   3  -4 245.100 57.5157   1
  23  -3   4 50.8780 43.9196   1
  23   3   4 45.1220 46.8434   1
 -23   3  -4 5.55254 46.1153   1
 -23  -3  -4 22.9068 41.1928   1
 -26  -4   4 141.430 53.4351   1
  25   4  -4 122.120 49.2688   1
 -25  -4   4 102.914 52.6570   1
  24   4  -4 281.982 53.8809   1
 -24  -4   4 218.791 58.6500   1
  23   4  -4 146.500 51.3363   1
  23  -4  -4-6.06208 43.0213   1
 -23  -4   4 102.508 46.9210   1
 -23   4   4 77.4324 45.4428   1
  22   4  -4-6.13283 41.3534   1
  22  -4  -4 47.8150 43.3145   1
 -22  -4   4 66.0811 49.8901   1
 -22   4   4 17.6093 40.9218   1
  21  -4  -4 914.697 82.9810   1
 -21   4   4 961.155 84.9785   1
  20   4  -4 728.774 72.9052   1
  20  -4  -4 564.410 68.1296   1
 -20  -4   4 566.463 69.7440   1
 -20   4   4 594.592 68.9609   1
  19   4  -4 5888.19 258.951   1
  19  -4  -4 5035.56 250.880   1
 -19  -4   4 5553.70 258.055   1
 -19   4   4 5375.35 252.845   1
  18   4  -4 1354.13 100.235   1
  18  -4  -4 1174.61 99.7107   1
 -18  -4   4 1614.69 106.061   1
 -18   4   4 1691.94 104.448   1
  17   4  -4 10.8217 35.5341   1
 -17   4   4 94.6399 38.1962   1
  17  -4  -4-15.1636 31.3354   1
 -17  -4   4 36.7597 34.4878   1
 -16   4   4-4.72703 30.7503   1
  16  -4  -4-23.9489 32.8431   1
  16   4  -4 5.06975 34.1782   1
 -15   4   4 26.6923 32.2408   1
  15  -4  -4-4.51492 30.1816   1
  15   4  -4 47.1600 32.3431   1
  14   4  -4 10654.7 438.045   1
 -14   4   4 10833.9 434.081   1
  14  -4  -4 11116.7 436.549   1
 -14  -4   4 10422.5 437.268   1
 -13   4   4 22190.3 841.437   1
 -13  -4   4 23617.5 851.873   1
  13  -4  -4 22814.1 844.176   1
  12   4  -4 23.6516 30.0272   1
 -12   4   4 7.01671 25.2434   1
 -12  -4   4 58.5116 32.6827   1
  12  -4  -4 21.4646 26.6958   1
  11   4  -4 12609.3 502.844   1
  11  -4  -4 12935.7 496.630   1
 -11   4   4 12839.0 497.207   1
 -11  -4   4 12621.3 504.009   1
  10  -4  -4 14308.7 547.464   1
 -10   4   4 14732.4 549.298   1
 -10  -4   4 14002.8 556.698   1
  10   4  -4 14044.1 557.559   1
   9  -4  -4 1424.00 75.1613   1
  -9  -4   4 1274.43 80.6947   1
   9   4  -4 1268.30 79.5125   1
  -8  -4   4 1354.59 81.7574   1
   8   4  -4 1482.29 82.4994   1
  -7  -4   4 3117.92 142.942   1
  -7   4   4 3085.66 133.904   1
   7   4  -4 3127.76 142.912   1
  -6  -4   4 5956.21 236.169   1
   6  -4  -4 5841.85 225.863   1
   6   4  -4 5696.06 235.620   1
  -6   4   4 5409.54 224.081   1
  -5  -4   4 52904.4 1940.31   1
   5   4  -4 53243.5 1939.82   1
  -5   4   4 51935.2 1928.45   1
   5  -4  -4 53775.1 1930.34   1
  -4  -4   4 13303.8 506.733   1
   4   4  -4 12917.5 505.115   1
  -4   4   4 13761.7 496.425   1
   4  -4  -4 12977.2 495.066   1
   3  -4  -4 26380.5 949.947   1
  -3   4   4 26053.2 949.413   1
   3   4  -4 26088.7 958.950   1
  -3  -4   4 24312.8 958.173   1
   2  -4  -4 74014.0 2760.90   1
  -2   4   4 77784.0 2761.77   1
   2   4  -4 75430.7 2768.97   1
  -2  -4   4 76565.6 2769.44   1
   1  -4  -4 12222.1 442.469   1
   1   4  -4 11591.2 447.626   1
  -1   4   4 12318.6 441.963   1
   0  -4   4 46785.8 1728.47   1
   0   4  -4 48302.4 1728.42   1
   0  -4  -4 47578.9 1724.33   1
   0   4   4 45673.8 1723.24   1
   1  -4   4 22.2165 20.5819   1
  -1   4  -4 24.3224 20.5934   1
   2  -4   4 881.803 57.4927   1
  -2   4  -4 772.536 55.7806   1
  -2  -4  -4 769.466 54.0718   1
   2   4   4 731.654 53.4072   1
   3  -4   4 60910.2 2299.31   1
  -3   4  -4 60719.5 2297.18   1
  -3  -4  -4 65716.0 2299.77   1
   3   4   4 63371.2 2296.85   1
   4  -4   4 74318.3 2764.82   1
  -4   4  -4 74941.7 2763.63   1
  -4  -4  -4 79049.2 2766.81   1
   4   4   4 73869.8 2760.41   1
   5  -4   4 33450.5 1214.20   1
  -5   4  -4 33442.0 1216.17   1
  -5  -4  -4 32909.0 1216.33   1
   5   4   4 30387.2 1212.32   1
   6  -4   4 2725.43 136.846   1
   6   4   4 2571.90 136.591   1
  -6  -4  -4 2700.90 138.306   1
  -6   4  -4 2848.16 138.338   1
  -7   4  -4 4145.57 190.026   1
   7  -4   4 4173.61 188.352   1
  -7  -4  -4 3701.66 185.464   1
   7   4   4 3937.85 185.792   1
  -8   4  -4 20372.4 770.863   1
   8  -4   4 20600.6 772.373   1
  -8  -4  -4 19685.8 770.305   1
   8   4   4 19298.1 769.971   1
  -9   4  -4 2256.04 128.238   1
   9  -4   4 2101.25 127.630   1
  -9  -4  -4 2488.31 130.606   1
   9   4   4 2366.31 131.294   1
 -10   4  -4-9.68571 33.2020   1
  10  -4   4 9.87194 36.5518   1
 -10  -4  -4 10.0539 37.4906   1
  10   4   4-14.8946 35.1549   1
 -11   4  -4 3312.40 166.968   1
  11  -4   4 3381.97 169.476   1
 -11  -4  -4 2768.14 161.473   1
  11   4   4 3191.81 167.492   1
 -12   4  -4 94.5612 35.9541   1
  12  -4   4 181.191 47.3487   1
 -12  -4  -4 88.5325 44.8092   1
  12   4   4 105.191 43.8649   1
 -13   4  -4 2225.48 129.183   1
  13  -4   4 1849.52 128.159   1
 -13  -4  -4 1957.54 127.714   1
  13   4   4 2256.45 130.321   1
 -14   4  -4 2894.83 163.098   1
  14  -4   4 3108.64 168.852   1
 -14  -4  -4 2972.23 165.341   1
  14   4   4 3238.77 169.349   1
 -15   4  -4 107.779 43.1118   1
  15  -4   4 155.362 50.0851   1
 -15  -4  -4 64.2618 39.6124   1
  15   4   4 178.732 53.4288   1
 -16   4  -4 3769.30 194.886   1
  16  -4   4 3654.36 194.461   1
 -17   4  -4 866.166 82.1002   1
  17  -4   4 1033.59 86.7628   1
  17   4   4 944.678 84.6068   1
 -18   4  -4 2910.44 157.228   1
  18  -4   4 2549.03 151.875   1
  18   4   4 2979.82 159.642   1
 -19  -4  -4 895.976 81.8188   1
 -19   4  -4 797.422 81.1929   1
  19  -4   4 640.354 78.9486   1
  19   4   4 762.916 76.8698   1
 -20   4  -4 150.475 49.4518   1
  20  -4   4 176.742 52.4449   1
 -20  -4  -4 105.717 48.8097   1
  20   4   4 189.225 51.8117   1
 -21   4  -4-28.6562 47.3146   1
  21  -4   4 17.5353 42.9736   1
 -21  -4  -4 5.80197 42.0339   1
  21   4   4-5.62225 43.3814   1
 -22   4  -4 152.947 51.6584   1
  22   4   4 45.5753 46.5271   1
 -23   4  -4-11.1995 43.7741   1
  23  -4   4 11.1197 42.3332   1
 -23  -4  -4-27.5720 40.8368   1
  23   4   4-11.2620 41.9968   1
 -26  -5   4 89.2825 53.0428   1
 -24  -5   4 167.928 54.8518   1
  24   5  -4 91.4280 48.4789   1
 -23   5   4 95.2384 46.0269   1
 -23  -5   4 72.3108 49.2636   1
 -22   5   4 17.6903 42.0790   1
  22   5  -4-12.0816 45.6823   1
  22  -5  -4-17.7416 42.5243   1
 -22  -5   4-18.3004 47.6849   1
  21  -5  -4 1723.11 114.978   1
  21   5  -4 1465.47 110.591   1
 -21   5   4 1531.23 111.345   1
 -20   5   4 351.522 57.6417   1
  20  -5  -4 271.103 53.1365   1
 -20  -5   4 304.895 58.3812   1
  20   5  -4 436.883 61.8507   1
 -19  -5   4 3761.92 188.759   1
  19   5  -4 3317.84 183.915   1
 -18   5   4 2393.89 133.707   1
  18   5  -4 2226.54 134.361   1
  18  -5  -4 2046.84 128.230   1
 -18  -5   4 2260.41 131.825   1
  17  -5  -4 8945.34 358.152   1
 -17   5   4 7837.73 351.857   1
  16  -5  -4 497.990 56.1990   1
 -16   5   4 548.482 59.2545   1
 -16  -5   4 656.280 68.9228   1
  16   5  -4 670.609 66.0956   1
  15  -5  -4 36.0031 35.4067   1
 -15   5   4 26.8898 31.9833   1
  15   5  -4-29.3908 35.2254   1
 -14   5   4 42.1981 30.4103   1
 -14  -5   4 74.0925 38.1672   1
  13  -5  -4 953.502 70.4313   1
 -13  -5   4 847.103 71.9606   1
 -13   5   4 919.347 67.9489   1
  13   5  -4 986.683 76.0908   1
  12  -5  -4 686.953 57.8848   1
 -12  -5   4 703.627 63.1491   1
  12   5  -4 565.957 59.1847   1
 -12   5   4 672.063 55.5555   1
 -11   5   4 3398.81 159.514   1
  11  -5  -4 3571.56 162.436   1
  10  -5  -4 13261.5 519.211   1
 -10  -5   4 12868.3 526.107   1
 -10   5   4 13319.8 518.382   1
  10   5  -4 14267.0 529.854   1
   9  -5  -4 45083.3 1633.74   1
  -9  -5   4 42895.4 1641.74   1
  -9   5   4 44934.2 1632.07   1
   9   5  -4 43847.1 1641.40   1
   8  -5  -4 16913.8 641.270   1
  -8  -5   4 17331.2 652.232   1
   8   5  -4 16602.9 649.782   1
  -7  -5   4 29543.3 1161.35   1
   7   5  -4 32632.3 1161.38   1
  -6  -5   4 20191.7 742.582   1
   6   5  -4 19590.3 741.017   1
  -6   5   4 19160.6 729.946   1
  -5  -5   4 763.831 55.4743   1
   5   5  -4 772.347 55.0939   1
  -5   5   4 721.036 45.8649   1
   5  -5  -4 803.308 48.8851   1
  -4  -5   4 3223.82 146.186   1
   4   5  -4 2849.66 142.536   1
  -4   5   4 3399.03 137.630   1
   4  -5  -4 3216.90 136.594   1
   3  -5  -4 125720. 4568.85   1
  -3   5   4 122827. 4569.61   1
   3   5  -4 126055. 4578.38   1
  -3  -5   4 129805. 4578.44   1
   2  -5  -4 42217.5 1545.15   1
  -2   5   4 42273.9 1544.46   1
   2   5  -4 41785.0 1552.33   1
  -2  -5   4 42019.6 1553.19   1
   1   5  -4 317.033 33.9334   1
  -1  -5   4 225.982 34.4969   1
   0  -5  -4 1982.63 101.520   1
   0  -5   4 1938.14 105.773   1
   0   5  -4 2184.81 106.486   1
   0   5   4 2255.16 102.853   1
   1  -5   4 10967.6 431.320   1
  -1   5  -4 10871.2 429.224   1
  -1  -5  -4 11017.3 427.628   1
   1   5   4 11003.9 426.370   1
   2  -5   4 2270.50 117.843   1
  -2   5  -4 2373.74 118.178   1
  -2  -5  -4 2403.61 117.638   1
   2   5   4 2342.77 116.271   1
   3  -5   4 85603.7 3048.15   1
  -3   5  -4 82778.5 3046.13   1
  -3  -5  -4 83332.8 3044.44   1
   3   5   4 81450.1 3043.52   1
   4  -5   4 466.711 48.2208   1
  -4   5  -4 528.107 49.4682   1
  -4  -5  -4 553.457 51.1013   1
   4   5   4 404.403 45.2620   1
   5  -5   4 1434.82 87.7934   1
  -5  -5  -4 1317.33 84.2607   1
  -5   5  -4 1410.88 86.2777   1
   5   5   4 1207.73 80.2770   1
  -6   5  -4 4.01712 27.0882   1
   6   5   4 67.4783 32.3986   1
  -6  -5  -4 8.46763 29.7526   1
   6  -5   4 8.34122 27.8791   1
   8  -5   4 6183.04 266.474   1
   8   5   4 6009.13 267.715   1
  -8   5  -4 6128.63 266.967   1
  -8  -5  -4 6037.58 269.595   1
   9  -5   4 20653.1 766.495   1
   9   5   4 19171.8 766.380   1
  -9   5  -4 20468.3 766.648   1
  -9  -5  -4 18686.4 766.280   1
  10  -5   4 1714.86 107.859   1
  10   5   4 1768.80 110.344   1
 -10  -5  -4 1570.80 106.172   1
 -10   5  -4 1644.80 107.245   1
 -11   5  -4 2102.73 124.429   1
  11  -5   4 2097.80 124.828   1
 -11  -5  -4 2114.05 124.584   1
  11   5   4 2059.06 126.862   1
 -12   5  -4 10230.8 432.575   1
  12  -5   4 10635.3 434.792   1
 -13   5  -4 82.0991 42.5702   1
  13  -5   4 54.8030 41.2217   1
 -13  -5  -4 16.9570 39.7742   1
  13   5   4 99.7753 43.9410   1
 -14   5  -4 2883.87 162.561   1
  14  -5   4 3343.14 168.297   1
 -14  -5  -4 2930.93 166.312   1
  14   5   4 3014.86 165.040   1
 -15   5  -4 2304.92 138.129   1
  15  -5   4 2411.41 140.558   1
 -15  -5  -4 2196.88 140.216   1
  15   5   4 2487.14 143.974   1
 -16  -5  -4 233.362 55.7984   1
  16   5   4 276.303 59.4342   1
 -17   5  -4 87.9273 48.5539   1
  17  -5   4 93.1878 47.4113   1
 -17  -5  -4 173.390 53.8523   1
  17   5   4 91.6185 47.6023   1
 -18   5  -4 2885.91 165.838   1
  18  -5   4 2960.67 165.220   1
 -18  -5  -4 2829.07 164.671   1
  18   5   4 3356.91 171.359   1
 -19  -5  -4 276.349 54.6460   1
  19   5   4 284.351 58.3208   1
 -20   5  -4 121.883 49.4387   1
  20  -5   4 121.860 48.0770   1
 -20  -5  -4 95.4924 54.2804   1
  20   5   4 104.593 48.4157   1
 -21  -5  -4 40.6760 44.0006   1
  21   5   4 84.6510 45.0107   1
 -22   5  -4 27.9813 44.0710   1
  22  -5   4 83.3396 43.4772   1
 -23   5  -4 202.408 57.1275   1
  23  -5   4 249.031 55.3168   1
 -23  -5  -4 299.004 58.7835   1
  23   5   4 211.338 54.1080   1
 -25  -6   4 353.978 63.8226   1
  25   6  -4 484.810 67.6659   1
 -24  -6   4 957.801 92.0785   1
  24   6  -4 1137.78 95.6585   1
 -23  -6   4 146.244 51.1068   1
  23   6  -4 119.622 52.8917   1
 -22  -6   4 12.3736 44.1476   1
  22   6  -4-11.4811 39.6831   1
 -21   6   4 491.802 65.0524   1
  21   6  -4 427.391 62.4199   1
 -21  -6   4 569.503 68.6230   1
  21  -6  -4 427.179 61.5255   1
  20  -6  -4 890.475 79.9609   1
 -20   6   4 801.378 77.4354   1
  19   6  -4 29.3641 42.5500   1
 -19   6   4 21.9108 38.7891   1
  19  -6  -4 27.7044 39.2365   1
 -19  -6   4-22.2836 42.7044   1
 -18   6   4 131.770 43.5148   1
  18   6  -4 111.135 42.5660   1
  18  -6  -4 150.792 43.1536   1
 -18  -6   4 124.193 44.0926   1
 -17   6   4 641.846 65.4744   1
  17  -6  -4 465.568 66.3649   1
 -17  -6   4 741.698 74.9755   1
  17   6  -4 655.087 68.7669   1
  16  -6  -4 1998.13 120.188   1
 -16   6   4 2080.15 120.222   1
  15  -6  -4 4052.31 194.256   1
 -15  -6   4 3803.25 196.821   1
  15   6  -4 3850.74 194.683   1
 -15   6   4 4249.98 193.478   1
 -14  -6   4 4695.44 214.789   1
  14   6  -4 4384.47 210.798   1
  14  -6  -4 4432.11 209.401   1
  13  -6  -4 7361.30 303.661   1
 -13  -6   4 7047.23 307.068   1
  13   6  -4 7236.46 307.628   1
 -13   6   4 6810.78 297.992   1
  12  -6  -4 1974.19 115.280   1
 -12  -6   4 2025.66 119.680   1
  12   6  -4 2220.74 122.171   1
 -12   6   4 2231.41 115.991   1
  11  -6  -4 1723.64 94.8696   1
 -11  -6   4 1481.62 96.0706   1
 -11   6   4 1486.46 90.5451   1
  11   6  -4 1504.32 98.6333   1
  10  -6  -4 1128.78 75.2948   1
 -10   6   4 1292.43 76.8185   1
   9  -6  -4 535.620 46.2862   1
  -9  -6   4 476.062 54.0599   1
  -9   6   4 447.493 43.8822   1
   9   6  -4 556.456 52.2699   1
   8  -6  -4 243.375 33.4793   1
  -8  -6   4 275.237 40.4459   1
   8   6  -4 216.460 36.3887   1
  -8   6   4 206.484 30.1660   1
  -7  -6   4 208.396 33.4584   1
   7  -6  -4 207.764 29.3315   1
   7   6  -4 165.061 33.6252   1
  -7   6   4 205.371 29.5825   1
  -6   6   4 2770.43 121.219   1
   6   6  -4 2226.57 126.819   1
  -6  -6   4 2378.27 128.929   1
   6  -6  -4 2815.10 122.399   1
  -5   6   4 364.619 34.5274   1
   5   6  -4 350.263 40.9902   1
  -5  -6   4 332.391 40.8134   1
  -4   6   4 26043.3 959.649   1
   4   6  -4 24931.7 966.080   1
  -4  -6   4 26895.5 970.223   1
   4  -6  -4 25422.1 960.205   1
   3   6  -4 23772.0 871.026   1
  -3   6   4 24091.1 862.542   1
   3  -6  -4 22963.8 862.375   1
  -3  -6   4 21238.3 869.621   1
   2   6  -4 59845.6 2208.12   1
  -2   6   4 59794.4 2200.67   1
   2  -6  -4 62081.5 2202.31   1
  -2  -6   4 58508.2 2206.56   1
   1   6  -4 27713.5 997.439   1
  -1   6   4 27038.8 990.342   1
   1  -6  -4 27380.6 991.309   1
   0   6  -4 24587.8 884.021   1
   0  -6  -4 22950.6 877.694   1
   0   6   4 23613.6 878.484   1
   0  -6   4 22524.3 884.477   1
   1  -6   4 3820.89 173.816   1
  -1  -6  -4 3846.77 171.204   1
   1   6   4 3686.71 169.408   1
   2  -6   4 8622.36 353.908   1
  -2   6  -4 9064.07 354.453   1
  -2  -6  -4 8551.94 351.939   1
   2   6   4 8630.53 351.441   1
   3  -6   4 13516.1 536.262   1
  -3   6  -4 14476.9 537.762   1
  -3  -6  -4 13373.0 534.785   1
   3   6   4 13579.3 534.812   1
   4  -6   4 35748.3 1304.93   1
  -4   6  -4 34569.3 1302.54   1
  -4  -6  -4 34428.0 1303.87   1
   4   6   4 34753.9 1302.09   1
   5  -6   4 2433.94 127.713   1
  -5   6  -4 2211.12 125.150   1
  -5  -6  -4 2403.88 126.234   1
   5   6   4 2401.03 126.585   1
   6  -6   4 618.541 59.7946   1
  -6   6  -4 637.341 58.9144   1
   7  -6   4 91.8794 34.4388   1
  -7   6  -4 91.3572 36.6950   1
  -7  -6  -4 119.191 35.7276   1
   7   6   4 86.4198 34.3848   1
   8  -6   4 8473.03 342.489   1
  -8   6  -4 7751.61 336.152   1
  -8  -6  -4 7896.50 341.251   1
   8   6   4 7972.49 339.919   1
   9  -6   4 4792.04 219.887   1
   9   6   4 4512.05 217.111   1
  -9   6  -4 4401.78 213.672   1
  -9  -6  -4 4776.39 219.766   1
  10  -6   4 6681.51 298.203   1
  10   6   4 6267.25 293.034   1
 -10   6  -4 7104.99 298.958   1
 -10  -6  -4 6901.95 300.837   1
  11  -6   4 892.789 76.9723   1
  11   6   4 859.839 75.1668   1
 -11   6  -4 713.255 73.6269   1
 -11  -6  -4 702.978 72.8435   1
  12  -6   4 619.822 66.9520   1
  12   6   4 550.749 64.6500   1
 -12  -6  -4 504.378 60.1497   1
 -12   6  -4 599.660 65.5593   1
 -13   6  -4 390.521 57.5862   1
  13  -6   4 409.814 56.8698   1
 -13  -6  -4 325.903 56.6021   1
  13   6   4 363.146 60.5186   1
 -14   6  -4 343.627 54.9623   1
  14   6   4 430.574 61.1915   1
  14  -6   4 458.721 59.5439   1
 -14  -6  -4 272.646 52.5814   1
 -15   6  -4 1977.17 126.539   1
  15  -6   4 2052.74 127.175   1
  16  -6   4 9646.46 413.696   1
  16   6   4 10402.5 418.781   1
 -16   6  -4 9537.16 413.447   1
 -16  -6  -4 9541.42 415.594   1
  17  -6   4 961.323 84.0192   1
  17   6   4 997.312 86.6904   1
 -17  -6  -4 785.677 81.5808   1
 -17   6  -4 843.640 81.3656   1
  18  -6   4 2573.28 150.520   1
 -18   6  -4 2871.91 156.736   1
 -19   6  -4 384.104 61.3337   1
  19  -6   4 484.338 63.4354   1
 -19  -6  -4 349.871 58.1100   1
  19   6   4 391.418 61.3163   1
 -20   6  -4 279.551 57.1637   1
  20  -6   4 290.326 56.3715   1
  21  -6   4 168.671 52.4602   1
 -21  -6  -4 139.630 55.2353   1
  21   6   4 131.177 51.5048   1
  22  -6   4 11.2169 43.2845   1
 -22   6  -4 55.4694 48.6104   1
 -22  -6  -4 5.67036 48.6673   1
 -23   6  -4 26.9990 46.1003   1
  23  -6   4 27.5602 41.4084   1
 -26  -7   4 45.7004 46.0929   1
 -25  -7   4-17.5403 49.0994   1
  25   7  -4 59.0964 47.0812   1
 -23  -7   4 934.119 89.1001   1
  23   7  -4 883.621 83.5543   1
 -21  -7   4 5.94717 44.9759   1
 -21   7   4 34.2819 42.0097   1
  21  -7  -4 29.8489 41.2701   1
  21   7  -4-17.6149 42.8572   1
 -20  -7   4 754.731 76.9079   1
 -20   7   4 810.144 77.0023   1
  20  -7  -4 724.043 76.4323   1
  20   7  -4 830.984 80.8300   1
 -19   7   4 493.743 61.3154   1
  19  -7  -4 463.769 64.6382   1
 -18  -7   4 1556.95 110.783   1
  18   7  -4 1438.00 104.714   1
 -17  -7   4 2389.61 137.256   1
  17  -7  -4 2462.87 135.013   1
  17   7  -4 2173.66 132.582   1
 -17   7   4 1945.78 125.592   1
  16   7  -4 219.835 52.6439   1
 -16   7   4 372.297 51.3904   1
  16  -7  -4 363.547 53.5092   1
 -15   7   4 6063.95 276.138   1
  15  -7  -4 6457.28 279.774   1
  14  -7  -4 9.43130 30.1295   1
 -14   7   4 41.1145 33.3711   1
  14   7  -4 70.3996 38.0522   1
 -14  -7   4 41.4835 40.0350   1
  13   7  -4 10979.2 448.733   1
 -13  -7   4 10815.7 447.230   1
  12  -7  -4 1778.60 103.614   1
 -12   7   4 1852.69 104.244   1
  12   7  -4 1655.19 109.173   1
 -12  -7   4 1708.61 110.372   1
  11  -7  -4 7024.33 303.687   1
 -11   7   4 7120.49 302.639   1
  11   7  -4 7486.12 314.960   1
 -11  -7   4 7463.03 312.917   1
  10  -7  -4 696.075 59.4225   1
 -10   7   4 899.188 63.6519   1
 -10  -7   4 834.252 69.1943   1
  10   7  -4 879.562 70.6912   1
  -9  -7   4 48.0271 32.3390   1
   9  -7  -4 3.50816 25.9876   1
  -9   7   4 30.2483 26.2809   1
   9   7  -4-4.29033 31.0900   1
   8  -7  -4 2938.63 140.323   1
  -8   7   4 2925.17 139.763   1
   7  -7  -4 409.393 43.1708   1
   7   7  -4 504.327 50.3472   1
  -7  -7   4 428.770 51.1094   1
  -7   7   4 526.402 45.6238   1
   6  -7  -4 128.774 29.6687   1
   6   7  -4 110.007 30.8271   1
  -6  -7   4 139.852 33.3712   1
  -6   7   4 183.990 30.8290   1
   5  -7  -4 3166.03 145.863   1
   5   7  -4 2922.60 151.603   1
  -5  -7   4 3147.52 153.856   1
  -5   7   4 3462.28 148.115   1
   4  -7  -4 5298.35 221.945   1
   4   7  -4 4997.63 226.113   1
  -4  -7   4 5410.95 230.056   1
  -4   7   4 5308.82 221.382   1
  -3  -7   4 7082.12 289.677   1
  -3   7   4 6506.95 280.022   1
   3  -7  -4 6985.86 282.133   1
   3   7  -4 7091.56 289.900   1
  -2  -7   4 776.983 59.4585   1
  -2   7   4 758.912 53.7614   1
   2  -7  -4 737.406 55.8231   1
   2   7  -4 710.842 59.3074   1
  -1  -7   4-7.39656 24.7170   1
  -1   7   4 34.4650 23.5352   1
   1  -7  -4-9.61311 21.6042   1
   1   7  -4 39.5023 29.3074   1
   0  -7   4 1311.16 85.7259   1
   0   7   4 1474.49 82.6634   1
   0  -7  -4 1408.58 82.7366   1
   0   7  -4 1360.92 84.1369   1
   1  -7   4 11783.8 471.535   1
  -1   7  -4 11216.8 469.169   1
  -1  -7  -4 12494.3 470.513   1
   1   7   4 12002.3 467.824   1
   2  -7   4 14409.6 575.134   1
  -2   7  -4 14356.3 574.018   1
  -2  -7  -4 14920.3 574.207   1
   2   7   4 15219.8 573.867   1
   3  -7   4-8.15658 29.1054   1
  -3   7  -4-23.6132 30.7669   1
  -3  -7  -4-3.95023 26.4003   1
   3   7   4-16.5633 31.3169   1
  -4  -7  -4 1420.62 89.3056   1
   4   7   4 1213.70 85.2052   1
   5  -7   4 1859.47 110.643   1
  -5   7  -4 1895.48 110.139   1
   6  -7   4 1225.82 84.8321   1
  -6   7  -4 1148.32 83.3428   1
  -6  -7  -4 1069.31 81.1290   1
   6   7   4 1325.01 85.1855   1
   7  -7   4 1840.86 114.872   1
  -7   7  -4 1948.79 114.945   1
  -7  -7  -4 1887.30 115.637   1
   7   7   4 1932.37 114.674   1
   8  -7   4 2927.00 158.681   1
  -8   7  -4 2990.21 156.761   1
  -8  -7  -4 3251.07 165.776   1
   8   7   4 2943.84 156.503   1
   9  -7   4 1098.08 87.9829   1
  -9   7  -4 1157.29 88.7846   1
  -9  -7  -4 1237.83 90.0133   1
   9   7   4 1097.02 85.9861   1
  10  -7   4 1433.52 96.5653   1
  10   7   4 1064.49 89.5204   1
 -10  -7  -4 1251.59 95.0117   1
 -10   7  -4 1296.00 93.4392   1
  11   7   4 1522.54 107.131   1
 -11  -7  -4 1765.23 114.682   1
  12  -7   4 5238.54 237.076   1
  12   7   4 5298.24 236.840   1
 -12   7  -4 4571.61 228.635   1
 -12  -7  -4 4528.91 232.068   1
  13  -7   4 597.612 66.1100   1
  13   7   4 544.223 66.0355   1
 -13  -7  -4 472.863 62.3639   1
 -13   7  -4 430.600 59.3738   1
  14   7   4 29.3043 44.2083   1
 -14  -7  -4 104.814 46.2810   1
 -14   7  -4 188.022 45.5766   1
  15   7   4 805.658 79.2765   1
 -15  -7  -4 846.662 79.8972   1
  16  -7   4 1376.69 100.043   1
  16   7   4 1300.32 99.7447   1
 -16  -7  -4 1221.37 100.044   1
 -16   7  -4 1201.47 95.0654   1
 -17   7  -4 677.864 71.9968   1
 -17  -7  -4 588.305 76.6952   1
  17   7   4 626.611 72.2830   1
  17  -7   4 715.258 74.7924   1
 -18  -7  -4 489.852 72.3239   1
  18   7   4 556.841 70.8676   1
  19   7   4 53.8954 50.8448   1
  19  -7   4 17.6696 42.9960   1
 -19   7  -4 17.0263 45.7714   1
 -19  -7  -4 5.90209 49.2888   1
 -20  -7  -4 198.033 58.2347   1
 -20   7  -4 218.826 53.6733   1
  20  -7   4 204.342 54.8319   1
  20   7   4 307.568 57.9483   1
 -21   7  -4 27.7199 45.2446   1
  21  -7   4 11.4682 41.8566   1
 -21  -7  -4 17.1730 49.6463   1
 -22  -7  -4 72.7911 49.4710   1
 -22   7  -4 70.4506 48.3688   1
  22   7   4 126.567 47.3893   1
  22  -7   4 168.332 50.8028   1
 -26  -8   4 173.877 51.2564   1
  25   8  -4-5.76388 40.8128   1
 -24  -8   4-90.2371 55.0943   1
  24   8  -4 5.58027 42.5093   1
 -23  -8   4 1665.62 116.622   1
  23   8  -4 1411.90 109.619   1
 -22  -8   4 71.6954 52.0968   1
  22   8  -4 5.84295 42.9767   1
  20  -8  -4 336.307 59.5303   1
 -20   8   4 411.818 62.4476   1
  20   8  -4 455.982 64.2241   1
 -20  -8   4 391.250 62.2072   1
  19  -8  -4 70.3891 43.1879   1
 -19   8   4 113.705 43.6396   1
  19   8  -4 56.3677 43.2685   1
 -19  -8   4 11.9492 49.9412   1
 -18   8   4 116.040 44.9137   1
  18  -8  -4 39.7884 40.3467   1
  17  -8  -4 291.072 53.5416   1
 -17   8   4 266.925 50.3566   1
  17   8  -4 295.848 52.3049   1
 -17  -8   4 264.756 53.4137   1
  16  -8  -4 987.923 81.7551   1
 -16   8   4 894.235 78.6146   1
  16   8  -4 997.173 81.1650   1
 -16  -8   4 1066.19 88.4899   1
  15  -8  -4 20.2236 36.0799   1
 -15   8   4 4.92496 37.4996   1
  15   8  -4 10.4966 35.0725   1
 -15  -8   4 5.46568 41.0501   1
  14  -8  -4 1780.98 107.262   1
 -14   8   4 1572.37 102.342   1
  14   8  -4 1624.34 107.698   1
 -14  -8   4 1724.34 110.264   1
  13  -8  -4 17566.8 678.239   1
 -13   8   4 17784.3 676.694   1
  13   8  -4 15989.0 681.715   1
 -13  -8   4 18060.9 685.116   1
  12   8  -4 190.246 44.4622   1
 -12  -8   4 283.296 50.1047   1
  11  -8  -4 3934.74 184.238   1
 -11   8   4 3826.68 182.180   1
 -11  -8   4 3891.84 190.257   1
  11   8  -4 3838.26 191.545   1
 -10  -8   4 325.686 48.7626   1
  10  -8  -4 283.284 42.6604   1
 -10   8   4 243.617 38.2186   1
  10   8  -4 359.485 50.0400   1
  -9   8   4 667.353 57.4667   1
   9   8  -4 599.023 59.5578   1
  -9  -8   4 729.023 66.0827   1
   9  -8  -4 615.287 56.2418   1
  -8   8   4 279.825 38.5427   1
   8   8  -4 271.705 44.8312   1
  -8  -8   4 210.578 40.2737   1
   8  -8  -4 249.613 40.3498   1
  -7   8   4 23794.4 944.229   1
   7   8  -4 26092.6 957.056   1
  -7  -8   4 24749.7 956.467   1
   7  -8  -4 26126.2 949.026   1
  -6   8   4 3961.93 177.363   1
   6   8  -4 3677.10 181.451   1
  -6  -8   4 3946.83 186.119   1
   6  -8  -4 3984.17 177.530   1
  -5   8   4 11412.7 443.076   1
   5  -8  -4 10988.5 441.760   1
   4  -8  -4 1022.22 69.7686   1
   3   8  -4 10469.5 440.779   1
  -3   8   4 11813.9 439.498   1
   3  -8  -4 10666.1 436.830   1
  -3  -8   4 11416.7 446.219   1
   2   8  -4 595.576 54.8666   1
  -2   8   4 607.419 52.7297   1
  -2  -8   4 570.101 55.1866   1
   1   8  -4 3329.59 163.119   1
  -1   8   4 3459.16 160.271   1
   1  -8  -4 3546.92 162.045   1
  -1  -8   4 3287.03 163.330   1
   0   8   4 121.238 32.5990   1
   0  -8  -4 100.691 29.7911   1
   1   8   4 31855.2 1207.44   1
  -1  -8  -4 32601.4 1209.18   1
   2   8   4 2018.63 114.313   1
   2  -8   4 2072.26 116.594   1
  -2   8  -4 2073.86 115.303   1
  -2  -8  -4 2006.88 114.889   1
   3  -8   4 19550.2 756.788   1
   4  -8   4 11392.5 458.229   1
  -4   8  -4 11379.1 455.558   1
   4   8   4 10778.2 456.995   1
  -4  -8  -4 11699.7 460.186   1
   5  -8   4 5543.42 250.256   1
  -5   8  -4 5684.38 250.006   1
   5   8   4 5321.51 247.563   1
  -5  -8  -4 5773.55 250.796   1
   6  -8   4 117.918 37.9726   1
  -6   8  -4 82.7809 32.5059   1
   6   8   4 67.0426 39.6954   1
  -6  -8  -4 134.430 39.7967   1
   7  -8   4 27781.6 1046.63   1
  -7   8  -4 27696.9 1045.51   1
   7   8   4 26339.2 1042.90   1
  -7  -8  -4 28069.5 1048.75   1
   8  -8   4 794.310 72.5473   1
  -8   8  -4 961.731 75.8859   1
   8   8   4 885.516 73.7928   1
   9  -8   4 3335.51 172.918   1
  -9   8  -4 3355.60 171.351   1
  -9  -8  -4 3423.11 176.617   1
   9   8   4 3202.59 168.746   1
 -10  -8  -4 518.777 63.6496   1
  10   8   4 624.346 67.1093   1
  11   8   4 1021.78 83.1519   1
 -11  -8  -4 951.934 82.9878   1
 -11   8  -4 853.450 76.1394   1
  12  -8   4 208.333 50.0539   1
 -12   8  -4 147.380 46.0705   1
 -12  -8  -4 70.2347 46.8558   1
  12   8   4 93.9260 45.5889   1
  13   8   4 1185.69 90.7564   1
 -13  -8  -4 1060.06 90.8289   1
 -13   8  -4 876.154 83.5328   1
  14   8   4 1541.89 109.104   1
 -14  -8  -4 1246.61 99.8773   1
  15   8   4 71.2697 47.8973   1
 -15  -8  -4-17.6121 47.9123   1
 -15   8  -4 16.9658 42.4801   1
  15  -8   4 23.4284 43.0694   1
  16   8   4 211.422 51.9355   1
 -16  -8  -4 77.4249 45.5926   1
 -16   8  -4 79.0962 41.5062   1
  16  -8   4 183.037 49.5283   1
  17   8   4 4295.82 204.094   1
 -17  -8  -4 3878.82 201.170   1
 -17   8  -4 3562.02 194.074   1
  17  -8   4 4016.91 201.444   1
  18   8   4 453.989 64.7162   1
 -18  -8  -4 540.210 71.2019   1
 -18   8  -4 423.982 62.3502   1
  18  -8   4 543.304 70.1760   1
 -19   8  -4 336.971 57.2074   1
  19  -8   4 363.746 60.7590   1
  20   8   4 414.541 65.4966   1
 -20  -8  -4 230.187 58.4684   1
 -20   8  -4 327.702 58.8126   1
  20  -8   4 266.900 56.4187   1
  21   8   4 314.747 61.0222   1
 -21  -8  -4 405.741 67.1713   1
 -21   8  -4 368.961 60.8219   1
  21  -8   4 404.556 61.6031   1
 -22   8  -4-27.0402 43.3463   1
  22  -8   4 5.58036 41.6197   1
 -25  -9   4 264.265 60.7511   1
  25   9  -4 204.330 53.9822   1
 -24  -9   4 201.323 56.1315   1
  24   9  -4 151.394 52.2026   1
 -23  -9   4 145.843 53.9408   1
  23   9  -4 158.876 52.4806   1
 -22  -9   4 843.797 84.9991   1
  22   9  -4 768.083 80.8546   1
 -21  -9   4 63.1088 49.7919   1
  21   9  -4 46.2288 45.7884   1
 -20   9   4 163.719 48.9320   1
 -20  -9   4 309.604 58.7554   1
  20   9  -4 198.150 46.8880   1
  19   9  -4 729.901 74.4771   1
  19  -9  -4 527.104 67.1128   1
 -19  -9   4 767.205 78.5478   1
 -19   9   4 592.609 68.5575   1
  18   9  -4 4336.67 203.817   1
 -18  -9   4 4135.87 203.845   1
 -18   9   4 3574.54 194.823   1
  18  -9  -4 3878.91 198.851   1
 -17   9   4 10.7258 36.7686   1
  17  -9  -4 5.49923 38.6341   1
 -16  -9   4 542.321 66.3797   1
 -16   9   4 477.647 60.5603   1
  16  -9  -4 494.199 60.9572   1
  15   9  -4 8864.25 372.750   1
 -15  -9   4 8591.12 373.088   1
 -15   9   4 8574.54 366.137   1
  15  -9  -4 8581.82 368.734   1
  14   9  -4 1860.62 120.805   1
 -14  -9   4 2091.75 122.673   1
 -14   9   4 1758.22 112.591   1
  14  -9  -4 1917.05 117.772   1
  13   9  -4 3269.01 174.869   1
 -13  -9   4 3396.77 176.399   1
 -13   9   4 3322.17 169.213   1
  13  -9  -4 3593.12 174.083   1
 -12   9   4 5492.02 247.519   1
  12  -9  -4 5620.92 251.391   1
 -11  -9   4 3753.15 193.244   1
  11  -9  -4 3885.38 189.368   1
 -11   9   4 4080.85 190.307   1
  11   9  -4 4037.02 195.802   1
 -10  -9   4 1924.30 117.621   1
  10   9  -4 1904.18 116.365   1
  -9   9   4 4636.84 210.752   1
   9   9  -4 4409.53 214.208   1
  -9  -9   4 4835.14 220.717   1
   9  -9  -4 4604.18 210.839   1
  -8   9   4 12179.0 495.989   1
   8   9  -4 12822.8 505.693   1
  -8  -9   4 12278.2 504.072   1
   8  -9  -4 12980.5 499.307   1
  -7   9   4 413.720 47.1252   1
   7   9  -4 427.678 52.2648   1
  -7  -9   4 361.580 49.2277   1
   7  -9  -4 432.820 48.6292   1
  -6   9   4 3982.70 174.717   1
   6   9  -4 3637.75 178.189   1
  -6  -9   4 3617.05 179.295   1
   6  -9  -4 3353.42 167.838   1
  -5   9   4 8792.11 363.726   1
   5   9  -4 8658.10 368.891   1
  -5  -9   4 9282.43 371.391   1
   5  -9  -4 8934.89 364.691   1
  -4   9   4 12746.0 499.403   1
   4   9  -4 12182.0 504.773   1
  -4  -9   4 12374.0 505.774   1
   4  -9  -4 13406.8 503.002   1
   3   9  -4 6921.44 292.101   1
   3  -9  -4 6675.08 287.524   1
  -3  -9   4 6876.39 294.446   1
   2   9  -4 7674.29 328.715   1
  -2   9   4 7601.58 323.098   1
   2  -9  -4 8095.11 326.193   1
  -2  -9   4 7840.81 329.496   1
   1   9  -4 13319.6 520.941   1
  -1   9   4 12632.9 515.106   1
  -1  -9   4 13332.6 520.104   1
   0   9  -4 6265.42 266.152   1
   0   9   4 5993.41 262.086   1
   0  -9  -4 6264.14 265.043   1
   0  -9   4 5820.39 265.394   1
  -1   9  -4 9669.58 395.223   1
   1  -9   4 9591.96 396.363   1
   2   9   4 28591.0 1082.24   1
  -2  -9  -4 29357.7 1082.41   1
  -2   9  -4 27893.0 1079.91   1
   2  -9   4 28391.6 1082.50   1
   3   9   4 10628.9 466.290   1
   3  -9   4 12137.3 472.730   1
  -3  -9  -4 11930.8 471.834   1
  -3   9  -4 11824.0 469.254   1
   4  -9   4 457.464 55.8363   1
   4   9   4 371.598 56.1389   1
  -4  -9  -4 354.201 51.2097   1
  -4   9  -4 434.723 53.6800   1
   5  -9   4 2301.08 127.154   1
  -5   9  -4 2113.13 123.444   1
   5   9   4 2160.28 125.403   1
  -5  -9  -4 2083.18 123.132   1
   6  -9   4 6315.87 275.411   1
  -6   9  -4 6359.86 273.522   1
   6   9   4 5583.71 272.653   1
  -6  -9  -4 6191.15 275.996   1
   7  -9   4 96.1151 37.8776   1
  -7   9  -4 98.8473 38.2843   1
   7   9   4 77.4146 35.2486   1
  -7  -9  -4 103.426 41.3315   1
   8  -9   4 5522.87 249.898   1
  -8   9  -4 5499.49 247.233   1
   8   9   4 5043.08 245.470   1
  -8  -9  -4 5483.46 250.605   1
   9   9   4 11031.8 464.478   1
  -9  -9  -4 11809.9 473.815   1
  10  -9   4 422.324 58.2952   1
 -10   9  -4 351.796 55.5825   1
  10   9   4 460.882 57.2220   1
 -10  -9  -4 475.842 59.4663   1
  11  -9   4 374.368 58.4693   1
 -11   9  -4 344.513 57.7093   1
 -11  -9  -4 423.517 60.8636   1
  11   9   4 479.517 59.7512   1
  12   9   4 7993.73 331.532   1
 -12   9  -4 7137.07 326.477   1
 -12  -9  -4 7197.24 327.924   1
  13  -9   4 412.086 63.8321   1
  14  -9   4 294.025 54.8290   1
 -14   9  -4 188.712 47.5038   1
 -14  -9  -4 169.895 48.3617   1
  14   9   4 167.982 48.9163   1
  15   9   4-6.02401 45.5675   1
 -15  -9  -4 5.71551 43.8232   1
 -15   9  -4 86.4572 45.6418   1
  15  -9   4 17.8374 43.0893   1
 -16   9  -4 1025.83 91.3277   1
  16  -9   4 1407.19 101.486   1
  17   9   4 157.348 49.2236   1
 -17  -9  -4 82.7697 47.6841   1
 -17   9  -4 167.029 53.2458   1
  17  -9   4 184.767 52.2294   1
  18   9   4 756.619 80.3965   1
 -18  -9  -4 751.487 80.3635   1
 -18   9  -4 732.308 78.9732   1
  18  -9   4 688.070 78.4580   1
 -19  -9  -4 673.848 74.8921   1
  19   9   4 682.494 75.1176   1
 -20   9  -4 72.8969 49.1848   1
  20  -9   4 52.2132 49.0359   1
  21   9   4 338.565 62.1606   1
 -21  -9  -4 387.430 62.7612   1
 -21   9  -4 269.796 58.5217   1
  21  -9   4 347.399 59.1713   1
 -24 -10   4 487.604 71.0842   1
  24  10  -4 585.084 70.2575   1
 -23 -10   4 355.452 63.2009   1
  23  10  -4 330.626 59.4948   1
 -22 -10   4-33.4777 49.8768   1
  22  10  -4 46.2881 39.9984   1
 -21 -10   4 988.741 88.7806   1
  21  10  -4 935.331 84.6560   1
 -20 -10   4 176.670 49.4374   1
  20  10  -4 232.307 55.1912   1
  19  10  -4 1986.49 125.047   1
 -19 -10   4 1941.39 125.837   1
 -19  10   4 2038.54 126.826   1
  18  10  -4 127.612 47.0176   1
 -18 -10   4 182.689 51.7915   1
 -18  10   4 84.6783 43.1688   1
  18 -10  -4 46.2297 43.5848   1
  17  10  -4 1104.23 87.6726   1
 -17  10   4 1175.94 91.2322   1
  17 -10  -4 1305.08 95.6896   1
 -16  10   4 571.223 66.1927   1
  16 -10  -4 514.524 63.6689   1
  15  10  -4 1734.14 114.939   1
  15 -10  -4 1743.94 113.039   1
 -15 -10   4 1570.18 111.727   1
 -15  10   4 1689.37 110.447   1
  14  10  -4 9497.10 413.901   1
  14 -10  -4 9685.36 410.812   1
 -14 -10   4 10454.5 417.128   1
 -14  10   4 9686.25 408.503   1
  13 -10  -4 10128.8 416.970   1
 -13 -10   4 9962.03 417.947   1
  13  10  -4 9942.22 418.788   1
 -13  10   4 9807.99 413.174   1
 -12 -10   4 323.542 50.7854   1
  12  10  -4 311.048 51.2530   1
  12 -10  -4 219.575 45.4608   1
 -12  10   4 230.758 46.8667   1
 -11 -10   4 9078.26 390.177   1
  11  10  -4 9391.20 391.687   1
 -11  10   4 8838.90 381.084   1
  11 -10  -4 9604.33 388.309   1
 -10  10   4 3110.75 156.777   1
  10 -10  -4 3028.77 156.472   1
  -9  10   4 11469.7 492.347   1
   9  10  -4 12830.1 504.430   1
  -9 -10   4 12473.6 503.587   1
   9 -10  -4 12933.2 498.423   1
  -8  10   4 34.3793 31.7141   1
   8  10  -4 127.132 41.3758   1
  -8 -10   4 73.8616 38.0936   1
   8 -10  -4 79.1959 34.9387   1
   7  10  -4 12367.6 494.437   1
  -7 -10   4 12047.6 494.553   1
   6  10  -4 343.497 49.1182   1
  -6 -10   4 351.871 49.8746   1
   5  10  -4 5331.32 246.648   1
  -5 -10   4 5537.58 247.564   1
   4  10  -4 21812.4 803.896   1
  -4 -10   4 19763.7 801.008   1
   3  10  -4 11243.1 457.762   1
  -3 -10   4 11397.2 461.189   1
   2  10  -4 3130.45 162.715   1
  -2 -10   4 3321.87 164.491   1
   1  10  -4 148.537 39.3164   1
   1 -10  -4 202.210 39.6545   1
  -1 -10   4 195.844 39.2742   1
   0  10  -4 4172.63 196.536   1
   0  10   4 3996.33 193.782   1
   0 -10  -4 4249.86 196.721   1
   0 -10   4 4034.37 195.837   1
  -1  10  -4 13.8524 29.2010   1
   1  10   4 40.6067 35.2810   1
   1 -10   4 28.5589 35.5104   1
  -2  10  -4 433.243 52.7671   1
   2  10   4 369.985 50.1965   1
  -2 -10  -4 390.478 50.4412   1
   2 -10   4 445.350 54.7878   1
   3  10   4 26951.9 1040.28   1
  -3 -10  -4 27784.7 1044.25   1
  -3  10  -4 27377.3 1040.81   1
   3 -10   4 27305.8 1043.28   1
   4  10   4 12682.7 502.965   1
  -4 -10  -4 12039.5 499.782   1
  -4  10  -4 12607.9 500.761   1
   4 -10   4 12127.0 501.782   1
   5  10   4 6751.90 295.330   1
   5 -10   4 5983.94 293.159   1
[truncated: 888,279 more chars]
