# Supplementary material for: Structural insight into the cooperativity of spin crossover compounds
Source: Acta Crystallogr B Struct Sci Cryst Eng Mater. 2023 Aug 11;79(Pt 5):354–67. doi: 10.1107/S2052520623005814 (PMC10552598; doi:10.1107/S2052520623005814)
Supplement: Supplementary file 4 [file b-79-00354-sup4.zip › Bia_Pmono_114K.cif]

 
data_SC2_114K
 
_audit_creation_method            'SHELXL-2018/3'
_shelx_SHELXL_version_number      '2018/3'
_chemical_name_systematic         ?
_chemical_name_common             ?
_chemical_melting_point           ?
_chemical_formula_moiety          ?
_chemical_formula_sum
 'C38 H28 Fe N6 S2' 
_chemical_formula_weight          688.63

loop_
 _atom_type_symbol
 _atom_type_description
 _atom_type_scat_dispersion_real
 _atom_type_scat_dispersion_imag
 _atom_type_scat_source
 'C'  'C'   0.0024   0.0013
 'International Tables Vol C Tables 4.2.6.8 and 6.1.1.4'
 'H'  'H'   0.0000   0.0000
 'International Tables Vol C Tables 4.2.6.8 and 6.1.1.4'
 'N'  'N'   0.0049   0.0027
 'International Tables Vol C Tables 4.2.6.8 and 6.1.1.4'
 'S'  'S'   0.1051   0.1002
 'International Tables Vol C Tables 4.2.6.8 and 6.1.1.4'
 'Fe'  'Fe'   0.3265   0.6960
 'International Tables Vol C Tables 4.2.6.8 and 6.1.1.4'
 
_space_group_crystal_system       monoclinic
_space_group_IT_number            14
_space_group_name_H-M_alt         'P 21/c'
_space_group_name_Hall            '-P 2ybc'
 
_shelx_space_group_comment
;
The symmetry employed for this shelxl refinement is uniquely defined
by the following loop, which should always be used as a source of
symmetry information in preference to the above space-group names.
They are only intended as comments.
;
 
loop_
 _space_group_symop_operation_xyz
 'x, y, z'
 '-x, y+1/2, -z+1/2'
 '-x, -y, -z'
 'x, -y-1/2, z-1/2'
 
_cell_length_a                    17.2178(2)
_cell_length_b                    12.25770(10)
_cell_length_c                    16.9210(2)
_cell_angle_alpha                 90
_cell_angle_beta                  115.8409(11)
_cell_angle_gamma                 90
_cell_volume                      3214.10(7)
_cell_formula_units_Z             4
_cell_measurement_temperature     293(2)
_cell_measurement_reflns_used     18776
_cell_measurement_theta_min       1.89
_cell_measurement_theta_max       32.999
 
_exptl_crystal_description        Needle
_exptl_crystal_colour             ?
_exptl_crystal_density_meas       ?
_exptl_crystal_density_method     ?
_exptl_crystal_density_diffrn     1.423          
_exptl_crystal_F_000              1424
_exptl_transmission_factor_min    ?
_exptl_transmission_factor_max    ?
_exptl_crystal_size_max           ?
_exptl_crystal_size_mid           ?
_exptl_crystal_size_min           ?
_exptl_absorpt_coefficient_mu     0.468
_shelx_estimated_absorpt_T_min    ?
_shelx_estimated_absorpt_T_max    ?
_exptl_absorpt_correction_type    ?
_exptl_absorpt_correction_T_min   ?
_exptl_absorpt_correction_T_max   ?
_exptl_absorpt_process_details    ?
_exptl_absorpt_special_details    ?
_diffrn_ambient_temperature       293(2)
_diffrn_radiation_wavelength      0.63582
_diffrn_radiation_type            Synchrotron
_diffrn_source                    ?
_diffrn_measurement_device_type   '4-circle diffractometer'
_diffrn_measurement_method        ?
_diffrn_detector_area_resol_mean  ?
_diffrn_reflns_number             23890
_diffrn_reflns_av_unetI/netI      0.0276
_diffrn_reflns_av_R_equivalents   0.0278
_diffrn_reflns_limit_h_min        -22
_diffrn_reflns_limit_h_max        22
_diffrn_reflns_limit_k_min        -16
_diffrn_reflns_limit_k_max        16
_diffrn_reflns_limit_l_min        -21
_diffrn_reflns_limit_l_max        21
_diffrn_reflns_theta_min          1.895
_diffrn_reflns_theta_max          25.080
_diffrn_reflns_theta_full         22.426
_diffrn_measured_fraction_theta_max   0.939
_diffrn_measured_fraction_theta_full  0.969
_diffrn_reflns_Laue_measured_fraction_max    0.939
_diffrn_reflns_Laue_measured_fraction_full   0.969
_diffrn_reflns_point_group_measured_fraction_max   0.939
_diffrn_reflns_point_group_measured_fraction_full  0.969
_reflns_number_total              7490
_reflns_number_gt                 7036
_reflns_threshold_expression      'I > 2\s(I)'
_reflns_Friedel_coverage          0.000
_reflns_Friedel_fraction_max      .
_reflns_Friedel_fraction_full     .
 
_reflns_special_details
;
 Reflections were merged by SHELXL according to the crystal
 class for the calculation of statistics and refinement.
 
 _reflns_Friedel_fraction is defined as the number of unique
 Friedel pairs measured divided by the number that would be
 possible theoretically, ignoring centric projections and
 systematic absences.
;
 
_computing_data_collection        ?
_computing_cell_refinement        ?
_computing_data_reduction         ?
_computing_structure_solution     ?
_computing_structure_refinement 'SHELXL-2018/3 (Sheldrick, 2018)'
_computing_molecular_graphics     ?
_computing_publication_material   ?
_refine_special_details           ?
_refine_ls_structure_factor_coef  Fsqd
_refine_ls_matrix_type            full
_refine_ls_weighting_scheme       calc
_refine_ls_weighting_details
'w=1/[\s^2^(Fo^2^)+(0.0511P)^2^+1.2080P] where P=(Fo^2^+2Fc^2^)/3'
_atom_sites_solution_primary      ?
_atom_sites_solution_secondary    ?
_atom_sites_solution_hydrogens    geom
_refine_ls_hydrogen_treatment     constr
_refine_ls_extinction_method      'SHELXL-2018/3 (Sheldrick 2018)'
_refine_ls_extinction_coef        0.0004(4)
_refine_ls_extinction_expression
 'Fc^*^=kFc[1+0.001xFc^2^\l^3^/sin(2\q)]^-1/4^'
_refine_ls_number_reflns          7490
_refine_ls_number_parameters      457
_refine_ls_number_restraints      73
_refine_ls_R_factor_all           0.0337
_refine_ls_R_factor_gt            0.0321
_refine_ls_wR_factor_ref          0.0923
_refine_ls_wR_factor_gt           0.0910
_refine_ls_goodness_of_fit_ref    1.053
_refine_ls_restrained_S_all       1.050
_refine_ls_shift/su_max           0.002
_refine_ls_shift/su_mean          0.000
 
loop_
 _atom_site_label
 _atom_site_type_symbol
 _atom_site_fract_x
 _atom_site_fract_y
 _atom_site_fract_z
 _atom_site_U_iso_or_equiv
 _atom_site_adp_type
 _atom_site_occupancy
 _atom_site_site_symmetry_order  
 _atom_site_calc_flag
 _atom_site_refinement_flags_posn
 _atom_site_refinement_flags_adp
 _atom_site_refinement_flags_occupancy
 _atom_site_disorder_assembly
 _atom_site_disorder_group
Fe01 Fe 0.75556(2) 0.29054(2) 0.81315(2) 0.02200(7) Uani 1 1 d . . . . .
S002 S 0.54588(2) 0.33254(3) 0.91718(2) 0.02800(9) Uani 1 1 d . . . . .
S001 S 0.94762(2) 0.13786(3) 1.07778(2) 0.03170(9) Uani 1 1 d . . . . .
N005 N 0.71414(7) 0.13978(9) 0.79415(7) 0.0224(2) Uani 1 1 d . . . . .
N006 N 0.79965(8) 0.43825(9) 0.82271(8) 0.0283(3) Uani 1 1 d . . . . .
N003 N 0.67008(7) 0.30317(9) 0.69085(7) 0.0233(2) Uani 1 1 d . . . . .
N004 N 0.84051(8) 0.26610(9) 0.76745(7) 0.0249(2) Uani 1 1 d . . . . .
N002 N 0.67188(8) 0.32670(10) 0.85620(8) 0.0284(2) Uani 1 1 d . . . . .
N001 N 0.84001(8) 0.25671(9) 0.93117(8) 0.0268(2) Uani 1 1 d . . . . .
C015 C 0.63601(9) 0.21246(10) 0.65439(9) 0.0248(3) Uani 1 1 d . . . . .
H015 H 0.598093 0.208208 0.595083 0.030 Uiso 1 1 calc R U . . .
C016 C 0.65954(9) 0.11765(10) 0.71006(9) 0.0238(3) Uani 1 1 d . . . . .
C003 C 0.65017(9) 0.39749(10) 0.63626(9) 0.0241(3) Uani 1 1 d . . . . .
C021 C 0.85232(9) 0.16666(11) 0.73109(9) 0.0255(3) Uani 1 1 d . . . . .
C024 C 0.86518(9) -0.03098(11) 0.65815(9) 0.0274(3) Uani 1 1 d D . . . .
C007 C 0.60241(9) 0.58255(11) 0.60783(9) 0.0271(3) Uani 1 1 d . . . . .
H007 H 0.582807 0.645250 0.624352 0.033 Uiso 1 1 calc R U . . .
C012 C 0.57083(10) 0.86625(12) 0.37197(10) 0.0318(3) Uani 1 1 d . . . . .
H012 H 0.563182 0.928169 0.337596 0.038 Uiso 1 1 calc R U . . .
C010 C 0.56173(9) 0.67294(11) 0.38450(9) 0.0274(3) Uani 1 1 d . . . . .
H010 H 0.547362 0.604841 0.357780 0.033 Uiso 1 1 calc R U . . .
C022 C 0.83334(10) 0.16082(11) 0.64316(9) 0.0289(3) Uani 1 1 d . . . . .
H022 H 0.815739 0.222915 0.608191 0.035 Uiso 1 1 calc R U . . .
C008 C 0.62210(9) 0.49144(11) 0.66098(9) 0.0261(3) Uani 1 1 d . . . . .
H008 H 0.616495 0.493243 0.713198 0.031 Uiso 1 1 calc R U . . .
C025 C 0.88376(9) -0.02308(11) 0.74632(9) 0.0281(3) Uani 1 1 d . . . . .
H025 H 0.900126 -0.085335 0.781189 0.034 Uiso 1 1 calc R U . . .
C002 C 0.61977(9) 0.32922(10) 0.88191(8) 0.0247(3) Uani 1 1 d . . . . .
C004 C 0.65822(9) 0.39491(11) 0.55896(9) 0.0266(3) Uani 1 1 d . . . . .
H004 H 0.676688 0.331570 0.542069 0.032 Uiso 1 1 calc R U . . .
C020 C 0.73635(9) 0.05781(11) 0.85142(9) 0.0262(3) Uani 1 1 d . . . . .
H020 H 0.772412 0.072202 0.910089 0.031 Uiso 1 1 calc R U . . .
C005 C 0.63880(9) 0.48662(11) 0.50648(9) 0.0275(3) Uani 1 1 d . . . . .
H005 H 0.644213 0.484263 0.454176 0.033 Uiso 1 1 calc R U . . .
C009 C 0.59489(9) 0.68057(11) 0.47512(9) 0.0251(3) Uani 1 1 d . . . . .
C017 C 0.62870(10) 0.01457(11) 0.68137(9) 0.0288(3) Uani 1 1 d . . . . .
H017 H 0.591438 0.002065 0.622720 0.035 Uiso 1 1 calc R U . . .
C006 C 0.61134(9) 0.58227(10) 0.53027(9) 0.0251(3) Uani 1 1 d . . . . .
C018 C 0.65398(10) -0.06993(11) 0.74107(10) 0.0307(3) Uani 1 1 d . . . . .
H018 H 0.634812 -0.140696 0.723374 0.037 Uiso 1 1 calc R U . . .
C001 C 0.88529(9) 0.21000(10) 0.99317(9) 0.0249(3) Uani 1 1 d . . . . .
C011 C 0.54970(10) 0.76485(12) 0.33330(10) 0.0305(3) Uani 1 1 d . . . . .
H011 H 0.527293 0.758299 0.272594 0.037 Uiso 1 1 calc R U . . .
C026 C 0.87851(9) 0.07472(11) 0.78325(9) 0.0272(3) Uani 1 1 d . . . . .
H026 H 0.892447 0.078984 0.842806 0.033 Uiso 1 1 calc R U . . .
C028 C 0.86185(10) 0.45022(12) 0.79538(10) 0.0326(3) Uani 1 1 d . . . . .
C014 C 0.61513(10) 0.78337(11) 0.51286(10) 0.0302(3) Uani 1 1 d . . . . .
H014 H 0.636978 0.790482 0.573484 0.036 Uiso 1 1 calc R U . . .
C013 C 0.60333(11) 0.87531(12) 0.46175(11) 0.0336(3) Uani 1 1 d . . . . .
H013 H 0.617393 0.943637 0.488118 0.040 Uiso 1 1 calc R U . . .
C023 C 0.84057(10) 0.06251(12) 0.60732(9) 0.0302(3) Uani 1 1 d . . . . .
H023 H 0.828774 0.058995 0.548260 0.036 Uiso 1 1 calc R U . . .
C027 C 0.88114(10) 0.35095(12) 0.76229(10) 0.0306(3) Uani 1 1 d . . . . .
H027 H 0.920753 0.348636 0.738601 0.037 Uiso 1 1 calc R U . . .
C019 C 0.70805(10) -0.04741(11) 0.82723(9) 0.0288(3) Uani 1 1 d . . . . .
H019 H 0.725423 -0.102839 0.868928 0.035 Uiso 1 1 calc R U . . .
C032 C 0.77623(11) 0.52537(12) 0.85435(10) 0.0357(3) Uani 1 1 d . . . . .
H032 H 0.733810 0.518158 0.874062 0.043 Uiso 1 1 calc R U . . .
C031 C 0.81376(13) 0.62621(13) 0.85844(12) 0.0475(5) Uani 1 1 d . . . . .
H031 H 0.795264 0.686390 0.879103 0.057 Uiso 1 1 calc R U . . .
C029 C 0.90253(13) 0.54858(14) 0.79949(12) 0.0452(4) Uani 1 1 d . . . . .
H029 H 0.945578 0.554291 0.780518 0.054 Uiso 1 1 calc R U . . .
C030 C 0.87797(15) 0.63767(14) 0.83221(14) 0.0522(5) Uani 1 1 d . . . . .
H030 H 0.904624 0.704848 0.836463 0.063 Uiso 1 1 calc R U . . .
C1A C 0.8672(7) -0.1352(5) 0.6146(7) 0.0265(13) Uani 0.53(3) 1 d DG . P A 1
C2A C 0.8287(8) -0.2240(8) 0.6345(6) 0.0388(15) Uani 0.53(3) 1 d G . P A 1
H2A H 0.795744 -0.213664 0.665229 0.047 Uiso 0.53(3) 1 calc R U P A 1
C3A C 0.8395(7) -0.3282(6) 0.6085(7) 0.0434(15) Uani 0.53(3) 1 d G . P A 1
H3A H 0.813714 -0.387663 0.621819 0.052 Uiso 0.53(3) 1 calc R U P A 1
C4A C 0.8887(7) -0.3437(6) 0.5626(7) 0.0383(16) Uani 0.53(3) 1 d G . P A 1
H4A H 0.895922 -0.413414 0.545220 0.046 Uiso 0.53(3) 1 calc R U P A 1
C5A C 0.9272(7) -0.2548(9) 0.5427(6) 0.0367(15) Uani 0.53(3) 1 d G . P A 1
H5A H 0.960160 -0.265166 0.512030 0.044 Uiso 0.53(3) 1 calc R U P A 1
C6A C 0.9164(7) -0.1506(6) 0.5687(7) 0.0311(12) Uani 0.53(3) 1 d G . P A 1
H6A H 0.942191 -0.091166 0.555439 0.037 Uiso 0.53(3) 1 calc R U P A 1
C1B C 0.8812(8) -0.1388(6) 0.6283(8) 0.0257(13) Uani 0.47(3) 1 d DG . P A 2
C2B C 0.8445(8) -0.2363(8) 0.6371(6) 0.0301(14) Uani 0.47(3) 1 d G . P A 2
H2B H 0.812326 -0.238246 0.669251 0.036 Uiso 0.47(3) 1 calc R U P A 2
C3B C 0.8559(9) -0.3308(6) 0.5981(7) 0.0390(17) Uani 0.47(3) 1 d G . P A 2
H3B H 0.831381 -0.396014 0.604000 0.047 Uiso 0.47(3) 1 calc R U P A 2
C4B C 0.9040(9) -0.3278(9) 0.5501(7) 0.0397(18) Uani 0.47(3) 1 d G . P A 2
H4B H 0.911642 -0.391066 0.523913 0.048 Uiso 0.47(3) 1 calc R U P A 2
C5B C 0.9407(8) -0.2303(12) 0.5412(7) 0.0447(17) Uani 0.47(3) 1 d G . P A 2
H5B H 0.972849 -0.228350 0.509076 0.054 Uiso 0.47(3) 1 calc R U P A 2
C6B C 0.9293(8) -0.1358(8) 0.5803(8) 0.0397(17) Uani 0.47(3) 1 d G . P A 2
H6B H 0.953794 -0.070581 0.574326 0.048 Uiso 0.47(3) 1 calc R U P A 2
 
loop_
 _atom_site_aniso_label
 _atom_site_aniso_U_11
 _atom_site_aniso_U_22
 _atom_site_aniso_U_33
 _atom_site_aniso_U_23
 _atom_site_aniso_U_13
 _atom_site_aniso_U_12
Fe01 0.02728(11) 0.01635(10) 0.01908(11) -0.00075(6) 0.00706(8) -0.00036(6)
S002 0.03305(18) 0.02493(17) 0.02498(17) 0.00130(12) 0.01168(14) 0.00329(12)
S001 0.03389(18) 0.03036(18) 0.02714(18) 0.00787(13) 0.00984(15) 0.00342(13)
N005 0.0257(5) 0.0185(5) 0.0216(5) 0.0001(4) 0.0089(4) -0.0002(4)
N006 0.0351(6) 0.0191(5) 0.0232(5) -0.0012(4) 0.0055(5) -0.0012(4)
N003 0.0278(5) 0.0176(5) 0.0219(5) 0.0011(4) 0.0085(4) 0.0014(4)
N004 0.0296(6) 0.0206(5) 0.0208(5) 0.0006(4) 0.0075(5) -0.0012(4)
N002 0.0339(6) 0.0242(5) 0.0234(5) -0.0024(4) 0.0091(5) 0.0021(4)
N001 0.0312(6) 0.0224(5) 0.0230(5) -0.0027(4) 0.0083(5) -0.0010(4)
C015 0.0292(6) 0.0211(6) 0.0206(6) -0.0005(4) 0.0074(5) -0.0009(5)
C016 0.0279(6) 0.0201(6) 0.0218(6) -0.0010(5) 0.0094(5) -0.0009(5)
C003 0.0280(6) 0.0184(5) 0.0217(6) 0.0019(4) 0.0069(5) 0.0001(5)
C021 0.0280(6) 0.0226(6) 0.0255(6) -0.0005(5) 0.0114(5) -0.0007(5)
C024 0.0256(6) 0.0265(6) 0.0289(7) -0.0012(5) 0.0106(5) 0.0024(5)
C007 0.0328(7) 0.0202(6) 0.0270(6) 0.0006(5) 0.0118(6) 0.0036(5)
C012 0.0377(8) 0.0249(6) 0.0344(7) 0.0093(5) 0.0173(6) 0.0042(5)
C010 0.0308(7) 0.0227(6) 0.0268(6) 0.0010(5) 0.0106(6) 0.0020(5)
C022 0.0349(7) 0.0254(6) 0.0266(7) 0.0036(5) 0.0136(6) 0.0015(5)
C008 0.0332(7) 0.0228(6) 0.0223(6) 0.0012(5) 0.0119(5) 0.0023(5)
C025 0.0277(6) 0.0256(6) 0.0277(7) 0.0039(5) 0.0090(5) 0.0045(5)
C002 0.0323(7) 0.0172(5) 0.0186(6) -0.0004(4) 0.0054(5) 0.0028(5)
C004 0.0344(7) 0.0184(6) 0.0260(6) -0.0009(5) 0.0122(6) 0.0014(5)
C020 0.0312(6) 0.0219(6) 0.0237(6) 0.0015(5) 0.0103(5) -0.0020(5)
C005 0.0374(7) 0.0221(6) 0.0248(6) 0.0011(5) 0.0152(6) 0.0019(5)
C009 0.0285(6) 0.0202(6) 0.0273(6) 0.0030(5) 0.0128(5) 0.0026(5)
C017 0.0348(7) 0.0216(6) 0.0250(6) -0.0026(5) 0.0084(6) -0.0042(5)
C006 0.0286(6) 0.0195(6) 0.0251(6) 0.0018(5) 0.0096(5) 0.0012(5)
C018 0.0389(7) 0.0185(6) 0.0329(7) -0.0011(5) 0.0140(6) -0.0048(5)
C001 0.0293(6) 0.0219(6) 0.0232(6) -0.0024(5) 0.0112(5) -0.0021(5)
C011 0.0340(7) 0.0302(7) 0.0261(7) 0.0050(5) 0.0121(6) 0.0041(6)
C026 0.0292(6) 0.0274(6) 0.0227(6) 0.0014(5) 0.0093(5) 0.0013(5)
C028 0.0397(8) 0.0238(6) 0.0279(7) 0.0004(5) 0.0087(6) -0.0068(6)
C014 0.0394(8) 0.0229(6) 0.0274(7) 0.0005(5) 0.0135(6) 0.0021(5)
C013 0.0428(8) 0.0205(6) 0.0368(8) 0.0017(5) 0.0168(7) 0.0005(5)
C023 0.0362(7) 0.0310(7) 0.0248(6) 0.0001(5) 0.0146(6) 0.0017(5)
C027 0.0357(7) 0.0279(7) 0.0273(7) 0.0005(5) 0.0130(6) -0.0060(5)
C019 0.0349(7) 0.0208(6) 0.0294(7) 0.0039(5) 0.0128(6) -0.0013(5)
C032 0.0434(8) 0.0217(6) 0.0306(7) -0.0046(5) 0.0056(6) 0.0014(6)
C031 0.0601(11) 0.0207(7) 0.0438(9) -0.0070(6) 0.0061(8) -0.0010(7)
C029 0.0553(10) 0.0300(8) 0.0452(9) 0.0011(7) 0.0170(8) -0.0144(7)
C030 0.0681(13) 0.0230(7) 0.0525(11) -0.0027(7) 0.0141(10) -0.0150(7)
C1A 0.017(3) 0.0298(17) 0.018(3) 0.0011(14) -0.005(3) 0.0106(14)
C2A 0.031(3) 0.025(2) 0.053(3) -0.0024(18) 0.011(2) 0.009(2)
C3A 0.044(3) 0.034(2) 0.047(3) -0.0060(18) 0.015(2) 0.0068(17)
C4A 0.048(3) 0.0304(18) 0.028(3) -0.0008(19) 0.0093(19) 0.0114(17)
C5A 0.037(3) 0.035(3) 0.036(2) -0.008(2) 0.0136(19) 0.009(2)
C6A 0.023(2) 0.033(2) 0.027(2) -0.0133(17) 0.002(2) -0.0003(17)
C1B 0.014(3) 0.0300(19) 0.015(3) -0.0022(15) -0.011(2) 0.0101(13)
C2B 0.026(3) 0.027(2) 0.032(2) 0.0008(16) 0.0078(19) 0.0150(19)
C3B 0.053(4) 0.027(2) 0.036(3) -0.0057(17) 0.018(3) 0.008(2)
C4B 0.051(4) 0.036(3) 0.027(3) 0.001(2) 0.012(2) 0.018(3)
C5B 0.038(3) 0.043(4) 0.048(3) -0.008(3) 0.014(2) 0.008(3)
C6B 0.032(4) 0.045(3) 0.034(3) -0.019(2) 0.007(3) 0.000(2)
 
_geom_special_details
;
 All esds (except the esd in the dihedral angle between two l.s. planes)
 are estimated using the full covariance matrix.  The cell esds are taken
 into account individually in the estimation of esds in distances, angles
 and torsion angles; correlations between esds in cell parameters are only
 used when they are defined by crystal symmetry.  An approximate (isotropic)
 treatment of cell esds is used for estimating esds involving l.s. planes.
;
 
loop_
 _geom_bond_atom_site_label_1
 _geom_bond_atom_site_label_2
 _geom_bond_distance
 _geom_bond_site_symmetry_2
 _geom_bond_publ_flag
Fe01 N002 1.9282(13) . ?
Fe01 N001 1.9347(12) . ?
Fe01 N006 1.9426(12) . ?
Fe01 N004 1.9526(13) . ?
Fe01 N003 1.9539(11) . ?
Fe01 N005 1.9564(11) . ?
S002 C002 1.6243(15) . ?
S001 C001 1.6260(14) . ?
N005 C020 1.3310(17) . ?
N005 C016 1.3475(17) . ?
N006 C032 1.3334(19) . ?
N006 C028 1.347(2) . ?
N003 C015 1.2828(16) . ?
N003 C003 1.4253(16) . ?
N004 C027 1.2775(18) . ?
N004 C021 1.4194(17) . ?
N002 C002 1.156(2) . ?
N001 C001 1.1503(18) . ?
C015 C016 1.4386(17) . ?
C016 C017 1.3746(18) . ?
C003 C004 1.374(2) . ?
C003 C008 1.3824(18) . ?
C021 C022 1.379(2) . ?
C021 C026 1.3804(19) . ?
C024 C023 1.384(2) . ?
C024 C025 1.386(2) . ?
C024 C1A 1.482(5) . ?
C024 C1B 1.483(6) . ?
C007 C008 1.3803(18) . ?
C007 C006 1.386(2) . ?
C012 C013 1.376(2) . ?
C012 C011 1.378(2) . ?
C010 C011 1.3807(19) . ?
C010 C009 1.3868(19) . ?
C022 C023 1.379(2) . ?
C025 C026 1.3730(19) . ?
C004 C005 1.3803(18) . ?
C020 C019 1.3765(18) . ?
C005 C006 1.3879(18) . ?
C009 C014 1.3868(19) . ?
C009 C006 1.4739(18) . ?
C017 C018 1.3782(19) . ?
C018 C019 1.373(2) . ?
C028 C029 1.381(2) . ?
C028 C027 1.438(2) . ?
C014 C013 1.381(2) . ?
C032 C031 1.382(2) . ?
C031 C030 1.366(3) . ?
C029 C030 1.372(3) . ?
C1A C2A 1.3900 . ?
C1A C6A 1.3900 . ?
C2A C3A 1.3900 . ?
C3A C4A 1.3900 . ?
C4A C5A 1.3900 . ?
C5A C6A 1.3900 . ?
C1B C2B 1.3900 . ?
C1B C6B 1.3900 . ?
C2B C3B 1.3900 . ?
C3B C4B 1.3900 . ?
C4B C5B 1.3900 . ?
C5B C6B 1.3900 . ?
 
loop_
 _geom_angle_atom_site_label_1
 _geom_angle_atom_site_label_2
 _geom_angle_atom_site_label_3
 _geom_angle
 _geom_angle_site_symmetry_1
 _geom_angle_site_symmetry_3
 _geom_angle_publ_flag
N002 Fe01 N001 90.48(5) . . ?
N002 Fe01 N006 94.79(5) . . ?
N001 Fe01 N006 91.33(5) . . ?
N002 Fe01 N004 175.49(5) . . ?
N001 Fe01 N004 91.16(5) . . ?
N006 Fe01 N004 80.97(5) . . ?
N002 Fe01 N003 92.29(5) . . ?
N001 Fe01 N003 172.11(5) . . ?
N006 Fe01 N003 95.79(5) . . ?
N004 Fe01 N003 86.63(5) . . ?
N002 Fe01 N005 90.01(5) . . ?
N001 Fe01 N005 91.33(5) . . ?
N006 Fe01 N005 174.49(5) . . ?
N004 Fe01 N005 94.15(5) . . ?
N003 Fe01 N005 81.28(5) . . ?
C020 N005 C016 117.62(11) . . ?
C020 N005 Fe01 128.68(9) . . ?
C016 N005 Fe01 113.59(9) . . ?
C032 N006 C028 118.40(13) . . ?
C032 N006 Fe01 127.18(12) . . ?
C028 N006 Fe01 114.41(10) . . ?
C015 N003 C003 117.46(11) . . ?
C015 N003 Fe01 114.59(9) . . ?
C003 N003 Fe01 127.45(9) . . ?
C027 N004 C021 118.90(13) . . ?
C027 N004 Fe01 115.42(10) . . ?
C021 N004 Fe01 125.24(9) . . ?
C002 N002 Fe01 168.22(11) . . ?
C001 N001 Fe01 162.51(11) . . ?
N003 C015 C016 116.50(12) . . ?
N005 C016 C017 122.84(12) . . ?
N005 C016 C015 113.36(11) . . ?
C017 C016 C015 123.79(12) . . ?
C004 C003 C008 120.05(12) . . ?
C004 C003 N003 120.17(12) . . ?
C008 C003 N003 119.78(12) . . ?
C022 C021 C026 120.36(13) . . ?
C022 C021 N004 120.06(12) . . ?
C026 C021 N004 119.50(12) . . ?
C023 C024 C025 118.40(13) . . ?
C023 C024 C1A 118.2(4) . . ?
C025 C024 C1A 123.4(4) . . ?
C023 C024 C1B 125.3(5) . . ?
C025 C024 C1B 116.1(5) . . ?
C008 C007 C006 121.17(13) . . ?
C013 C012 C011 119.57(13) . . ?
C011 C010 C009 121.05(13) . . ?
C023 C022 C021 119.70(13) . . ?
C007 C008 C003 119.73(13) . . ?
C026 C025 C024 121.38(13) . . ?
N002 C002 S002 179.50(13) . . ?
C003 C004 C005 119.79(13) . . ?
N005 C020 C019 122.60(13) . . ?
C004 C005 C006 121.27(13) . . ?
C010 C009 C014 118.04(13) . . ?
C010 C009 C006 121.19(12) . . ?
C014 C009 C006 120.72(13) . . ?
C016 C017 C018 118.81(13) . . ?
C007 C006 C005 117.97(12) . . ?
C007 C006 C009 121.82(12) . . ?
C005 C006 C009 120.18(13) . . ?
C019 C018 C017 118.60(13) . . ?
N001 C001 S001 176.89(13) . . ?
C012 C011 C010 120.12(14) . . ?
C025 C026 C021 119.32(13) . . ?
N006 C028 C029 122.66(16) . . ?
N006 C028 C027 113.26(12) . . ?
C029 C028 C027 124.09(16) . . ?
C013 C014 C009 120.96(14) . . ?
C012 C013 C014 120.25(14) . . ?
C022 C023 C024 120.82(13) . . ?
N004 C027 C028 115.85(14) . . ?
C018 C019 C020 119.50(13) . . ?
N006 C032 C031 121.30(18) . . ?
C030 C031 C032 120.16(17) . . ?
C030 C029 C028 118.47(19) . . ?
C031 C030 C029 118.98(16) . . ?
C2A C1A C6A 120.0 . . ?
C2A C1A C024 116.0(6) . . ?
C6A C1A C024 123.2(6) . . ?
C3A C2A C1A 120.0 . . ?
C2A C3A C4A 120.0 . . ?
C3A C4A C5A 120.0 . . ?
C6A C5A C4A 120.0 . . ?
C5A C6A C1A 120.0 . . ?
C2B C1B C6B 120.0 . . ?
C2B C1B C024 124.6(7) . . ?
C6B C1B C024 115.0(7) . . ?
C3B C2B C1B 120.0 . . ?
C2B C3B C4B 120.0 . . ?
C5B C4B C3B 120.0 . . ?
C6B C5B C4B 120.0 . . ?
C5B C6B C1B 120.0 . . ?
 
_refine_diff_density_max    0.352
_refine_diff_density_min   -0.487
_refine_diff_density_rms    0.054

_shelx_res_file
;

TITL sc2_093K_a.res in P2(1)/c
    SC2_114K.res
    created by SHELXL-2018/3 at 12:18:38 on 15-Apr-2021
REM Old TITL SC2_093K in P2(1)/c
REM SHELXT solution in P2(1)/c: R1 0.091, Rweak 0.004, Alpha 0.025
REM <I/s>   0.460 for  267 systematic absences,  Orientation as input
REM Formula found by SHELXT:  C38 N6 S2 Fe

CELL 0.63582 17.2178 12.2577 16.9210 90.0000 115.8409 90.0000
ZERR 4.000 0.0002 0.0001 0.0002 0.0000 0.0011 0.0000
LATT  1
SYMM -X, 1/2+Y, 1/2-Z
SFAC C H N S FE
DISP $C  0.00244  0.00131  9.14798!source kissel
DISP $H -0.00002  0.00000  0.66440!source kissel
DISP $N  0.00493  0.00266 15.07095!source kissel
DISP $S  0.10506  0.10024 379.49005!source kissel
DISP $Fe  0.32649  0.69602 2544.24973!source kissel
UNIT 152.00 112.00 24.00 8.00 4.00
OMIT -5 0 2
OMIT 4 0 0
OMIT 2 0 2
L.S. 30
REM DAMP 100
REM ISOR 0.04 0.06 C1A > C6A
REM ISOR 0.04 0.06 C1B > C6B
RIGU 0.002 0.002 C1A > C6A
RIGU 0.002 0.002  C1B > C6B
SADI C024 C1A C024 C1B
BOND
LIST 6
SHEL 99 0.75
ACTA
FMAP 2
PLAN 20
WGHT    0.051100    1.208000
EXTI    0.000422
FVAR       3.07315   0.53127   0.07947
FE01  5    0.755565    0.290542    0.813147    11.00000    0.02728    0.01635 =
         0.01908   -0.00075    0.00706   -0.00036
S002  4    0.545885    0.332542    0.917183    11.00000    0.03305    0.02493 =
         0.02498    0.00130    0.01168    0.00329
S001  4    0.947616    0.137857    1.077776    11.00000    0.03389    0.03036 =
         0.02714    0.00787    0.00984    0.00342
N005  3    0.714140    0.139777    0.794154    11.00000    0.02566    0.01848 =
         0.02156    0.00005    0.00888   -0.00024
N006  3    0.799653    0.438254    0.822707    11.00000    0.03509    0.01907 =
         0.02315   -0.00123    0.00552   -0.00119
N003  3    0.670077    0.303174    0.690846    11.00000    0.02780    0.01763 =
         0.02194    0.00109    0.00850    0.00141
N004  3    0.840508    0.266099    0.767446    11.00000    0.02963    0.02061 =
         0.02082    0.00063    0.00755   -0.00121
N002  3    0.671883    0.326702    0.856196    11.00000    0.03387    0.02418 =
         0.02340   -0.00241    0.00908    0.00211
N001  3    0.840009    0.256707    0.931168    11.00000    0.03118    0.02236 =
         0.02304   -0.00266    0.00828   -0.00104
C015  1    0.636011    0.212458    0.654391    11.00000    0.02917    0.02111 =
         0.02056   -0.00052    0.00744   -0.00088
AFIX  43
H015  2    0.598093    0.208208    0.595083    11.00000   -1.20000
AFIX   0
C016  1    0.659540    0.117648    0.710064    11.00000    0.02786    0.02012 =
         0.02181   -0.00101    0.00943   -0.00085
C003  1    0.650170    0.397493    0.636255    11.00000    0.02799    0.01843 =
         0.02168    0.00190    0.00689    0.00015
C021  1    0.852318    0.166657    0.731085    11.00000    0.02798    0.02261 =
         0.02548   -0.00047    0.01138   -0.00070
C024    1    0.865175   -0.030979    0.658150    11.00000    0.02560    0.02651 =
         0.02888   -0.00116    0.01063    0.00241
C007  1    0.602410    0.582553    0.607834    11.00000    0.03282    0.02021 =
         0.02703    0.00061    0.01184    0.00363
AFIX  43
H007  2    0.582807    0.645250    0.624352    11.00000   -1.20000
AFIX   0
C012  1    0.570833    0.866247    0.371966    11.00000    0.03775    0.02493 =
         0.03440    0.00932    0.01725    0.00422
AFIX  43
H012  2    0.563182    0.928169    0.337596    11.00000   -1.20000
AFIX   0
C010  1    0.561727    0.672943    0.384495    11.00000    0.03081    0.02267 =
         0.02678    0.00103    0.01064    0.00201
AFIX  43
H010  2    0.547362    0.604841    0.357780    11.00000   -1.20000
AFIX   0
C022  1    0.833339    0.160823    0.643160    11.00000    0.03486    0.02535 =
         0.02656    0.00355    0.01356    0.00149
AFIX  43
H022  2    0.815739    0.222915    0.608191    11.00000   -1.20000
AFIX   0
C008  1    0.622095    0.491439    0.660976    11.00000    0.03317    0.02280 =
         0.02228    0.00118    0.01189    0.00225
AFIX  43
H008  2    0.616495    0.493243    0.713198    11.00000   -1.20000
AFIX   0
C025  1    0.883757   -0.023081    0.746319    11.00000    0.02768    0.02558 =
         0.02773    0.00389    0.00897    0.00450
AFIX  43
H025  2    0.900126   -0.085335    0.781189    11.00000   -1.20000
AFIX   0
C002  1    0.619771    0.329219    0.881907    11.00000    0.03233    0.01720 =
         0.01857   -0.00043    0.00539    0.00282
C004  1    0.658216    0.394909    0.558962    11.00000    0.03437    0.01842 =
         0.02603   -0.00088    0.01219    0.00142
AFIX  43
H004  2    0.676688    0.331570    0.542069    11.00000   -1.20000
AFIX   0
C020  1    0.736349    0.057812    0.851417    11.00000    0.03117    0.02185 =
         0.02372    0.00148    0.01033   -0.00195
AFIX  43
H020  2    0.772412    0.072202    0.910089    11.00000   -1.20000
AFIX   0
C005  1    0.638796    0.486616    0.506484    11.00000    0.03744    0.02212 =
         0.02481    0.00112    0.01516    0.00194
AFIX  43
H005  2    0.644213    0.484263    0.454176    11.00000   -1.20000
AFIX   0
C009  1    0.594886    0.680567    0.475125    11.00000    0.02847    0.02021 =
         0.02726    0.00304    0.01278    0.00258
C017  1    0.628697    0.014565    0.681370    11.00000    0.03481    0.02158 =
         0.02504   -0.00256    0.00838   -0.00415
AFIX  43
H017  2    0.591438    0.002065    0.622720    11.00000   -1.20000
AFIX   0
C006  1    0.611340    0.582272    0.530272    11.00000    0.02861    0.01945 =
         0.02510    0.00180    0.00960    0.00120
C018  1    0.653975   -0.069927    0.741071    11.00000    0.03892    0.01853 =
         0.03295   -0.00114    0.01400   -0.00476
AFIX  43
H018  2    0.634812   -0.140696    0.723374    11.00000   -1.20000
AFIX   0
C001  1    0.885289    0.210000    0.993170    11.00000    0.02933    0.02188 =
         0.02321   -0.00243    0.01117   -0.00207
C011  1    0.549701    0.764854    0.333298    11.00000    0.03400    0.03023 =
         0.02613    0.00501    0.01210    0.00406
AFIX  43
H011  2    0.527293    0.758299    0.272594    11.00000   -1.20000
AFIX   0
C026  1    0.878505    0.074722    0.783254    11.00000    0.02920    0.02744 =
         0.02266    0.00144    0.00927    0.00132
AFIX  43
H026  2    0.892447    0.078984    0.842806    11.00000   -1.20000
AFIX   0
C028  1    0.861846    0.450222    0.795379    11.00000    0.03967    0.02379 =
         0.02787    0.00040    0.00873   -0.00683
C014  1    0.615131    0.783369    0.512864    11.00000    0.03940    0.02287 =
         0.02737    0.00052    0.01353    0.00206
AFIX  43
H014  2    0.636978    0.790482    0.573484    11.00000   -1.20000
AFIX   0
C013  1    0.603325    0.875314    0.461750    11.00000    0.04280    0.02050 =
         0.03679    0.00173    0.01676    0.00046
AFIX  43
H013  2    0.617393    0.943637    0.488118    11.00000   -1.20000
AFIX   0
C023  1    0.840574    0.062513    0.607322    11.00000    0.03620    0.03100 =
         0.02484    0.00008    0.01455    0.00165
AFIX  43
H023  2    0.828774    0.058995    0.548260    11.00000   -1.20000
AFIX   0
C027  1    0.881143    0.350945    0.762290    11.00000    0.03567    0.02791 =
         0.02735    0.00055    0.01301   -0.00597
AFIX  43
H027  2    0.920753    0.348636    0.738601    11.00000   -1.20000
AFIX   0
C019  1    0.708049   -0.047415    0.827228    11.00000    0.03485    0.02082 =
         0.02941    0.00386    0.01275   -0.00130
AFIX  43
H019  2    0.725423   -0.102839    0.868928    11.00000   -1.20000
AFIX   0
C032  1    0.776232    0.525373    0.854353    11.00000    0.04340    0.02169 =
         0.03064   -0.00459    0.00562    0.00144
AFIX  43
H032  2    0.733810    0.518158    0.874062    11.00000   -1.20000
AFIX   0
C031  1    0.813764    0.626211    0.858443    11.00000    0.06010    0.02067 =
         0.04383   -0.00698    0.00611   -0.00097
AFIX  43
H031  2    0.795264    0.686390    0.879103    11.00000   -1.20000
AFIX   0
C029  1    0.902525    0.548577    0.799491    11.00000    0.05525    0.02998 =
         0.04524    0.00106    0.01705   -0.01442
AFIX  43
H029  2    0.945578    0.554291    0.780518    11.00000   -1.20000
AFIX   0
C030  1    0.877973    0.637675    0.832207    11.00000    0.06809    0.02298 =
         0.05251   -0.00272    0.01412   -0.01502
AFIX  43
H030  2    0.904624    0.704848    0.836463    11.00000   -1.20000
AFIX  66
REM #####
PART 1
C1A   1    0.867186   -0.135164    0.614638    21.00000    0.01735    0.02979 =
         0.01825    0.00114   -0.00526    0.01059
C2A   1    0.828698   -0.223986    0.634523    21.00000    0.03102    0.02491 =
         0.05281   -0.00238    0.01128    0.00905
AFIX  43
H2A   2    0.795744   -0.213664    0.665229    21.00000   -1.20000
AFIX  65
C3A   1    0.839465   -0.328236    0.608514    21.00000    0.04390    0.03439 =
         0.04685   -0.00597    0.01518    0.00683
AFIX  43
H3A   2    0.813714   -0.387663    0.621819    21.00000   -1.20000
AFIX  65
C4A   1    0.888719   -0.343664    0.562621    21.00000    0.04819    0.03040 =
         0.02834   -0.00080    0.00929    0.01140
AFIX  43
H4A   2    0.895922   -0.413414    0.545220    21.00000   -1.20000
AFIX  65
C5A   1    0.927206   -0.254843    0.542736    21.00000    0.03704    0.03464 =
         0.03594   -0.00847    0.01361    0.00872
AFIX  43
H5A   2    0.960160   -0.265166    0.512030    21.00000   -1.20000
AFIX  65
C6A   1    0.916441   -0.150593    0.568743    21.00000    0.02350    0.03330 =
         0.02659   -0.01332    0.00182   -0.00026
AFIX  43
H6A   2    0.942191   -0.091166    0.555439    21.00000   -1.20000
AFIX  66
PART 2
C1B   1    0.881171   -0.138772    0.628258   -21.00000    0.01375    0.02997 =
         0.01468   -0.00221   -0.01105    0.01007
C2B   1    0.844500   -0.236262    0.637147   -21.00000    0.02610    0.02675 =
         0.03206    0.00079    0.00779    0.01505
AFIX  43
H2B   2    0.812326   -0.238246    0.669251   -21.00000   -1.20000
AFIX  65
C3B   1    0.855916   -0.330786    0.598053   -21.00000    0.05313    0.02660 =
         0.03592   -0.00566    0.01807    0.00832
AFIX  43
H3B   2    0.831381   -0.396014    0.604000   -21.00000   -1.20000
AFIX  65
C4B   1    0.904004   -0.327822    0.550069   -21.00000    0.05054    0.03582 =
         0.02742    0.00132    0.01208    0.01844
AFIX  43
H4B   2    0.911642   -0.391066    0.523913   -21.00000   -1.20000
AFIX  65
C5B   1    0.940675   -0.230333    0.541180   -21.00000    0.03802    0.04305 =
         0.04768   -0.00799    0.01360    0.00791
AFIX  43
H5B   2    0.972849   -0.228350    0.509076   -21.00000   -1.20000
AFIX  65
C6B   1    0.929259   -0.135808    0.580274   -21.00000    0.03179    0.04525 =
         0.03433   -0.01866    0.00720   -0.00007
AFIX  43
H6B   2    0.953794   -0.070581    0.574326   -21.00000   -1.20000
PART 0
AFIX   0
HKLF 4


REM  sc2_093K_a.res in P2(1)/c
REM wR2 = 0.0923, GooF = S = 1.053, Restrained GooF = 1.050 for all data
REM R1 = 0.0321 for 7036 Fo > 4sig(Fo) and 0.0337 for all 7490 data
REM 457 parameters refined using 73 restraints

END

WGHT      0.0508      1.2173

REM Highest difference peak  0.352,  deepest hole -0.487,  1-sigma level  0.054
Q1    1   0.6465 -0.0284  0.7138  11.00000  0.05    0.35
Q2    1   0.7338  0.2519  0.8391  11.00000  0.05    0.34
Q3    1   0.6500  0.1625  0.6840  11.00000  0.05    0.33
Q4    1   0.8694  0.4016  0.7809  11.00000  0.05    0.31
Q5    1   0.6234  0.5326  0.5193  11.00000  0.05    0.31
Q6    1   0.7735  0.2373  0.7888  11.00000  0.05    0.31
Q7    1   0.7388  0.3367  0.8401  11.00000  0.05    0.30
Q8    1   0.8713 -0.0816  0.6401  11.00000  0.05    0.30
Q9    1   0.7791  0.3334  0.7875  11.00000  0.05    0.29
Q10   1   0.6325  0.4388  0.5321  11.00000  0.05    0.29
Q11   1   0.5949  0.6303  0.5003  11.00000  0.05    0.29
Q12   1   0.8518  0.1213  0.7518  11.00000  0.05    0.29
Q13   1   0.6025  0.5343  0.6309  11.00000  0.05    0.28
Q14   1   0.8292  0.6432  0.8156  11.00000  0.05    0.28
Q15   1   0.8471  0.1612  0.6925  11.00000  0.05    0.28
Q16   1   0.6257  0.4405  0.6450  11.00000  0.05    0.28
Q17   1   0.5666  0.7157  0.3613  11.00000  0.05    0.27
Q18   1   0.8498  0.2140  0.7472  11.00000  0.05    0.27
Q19   1   0.7991  0.5755  0.8533  11.00000  0.05    0.27
Q20   1   0.8701  0.0186  0.6386  11.00000  0.05    0.27
;
_shelx_res_checksum    3394

_shelx_hkl_file
;
   2   0   0 187206. 6448.31   1
  -2   0   0 183672. 6448.20   1
   3   0   0 50325.7 1787.19   1
  -3   0   0 51811.4 1787.68   1
   4   0   0 979771. 34382.4   1
  -4   0   0 999999. 34383.3   1
   5   0   0 1959.41 89.6157   1
  -5   0   0 1819.81 87.6530   1
   7   0   0 789.914 53.5127   1
  -7   0   0 632.590 49.6492   1
   8   0   0 47977.1 1785.93   1
  -8   0   0 52598.1 1785.90   1
   9   0   0 489.839 49.6455   1
  -9   0   0 500.219 49.5818   1
  10   0   0 163552. 5724.01   1
 -10   0   0 163398. 5722.87   1
  11   0   0 298.850 41.6248   1
 -11   0   0 220.627 41.7859   1
  13   0   0 4516.99 209.826   1
 -13   0   0 4540.46 208.349   1
 -14   0   0 13218.8 521.510   1
  14   0   0 13634.5 522.902   1
  15   0   0 51.4118 40.3101   1
 -15   0   0 57.7238 37.5174   1
 -16   0   0 4610.66 213.650   1
  16   0   0 4300.69 211.812   1
 -17   0   0 2763.22 153.368   1
  17   0   0 2895.51 154.945   1
 -18   0   0 5847.15 259.857   1
  18   0   0 5499.35 256.199   1
 -19   0   0 2409.67 139.900   1
  19   0   0 2174.73 133.145   1
  20   0   0 3795.19 199.548   1
 -21   0   0 149.582 53.0871   1
  21   0   0 129.857 49.6572   1
 -22   0   0 1923.65 123.425   1
  22   0   0 1823.03 121.742   1
 -23   0   0 1470.14 107.662   1
  23   0   0 1340.73 102.544   1
 -24   0   0 2378.03 140.457   1
  24   0   0 2209.40 136.022   1
 -25   0   0 655.079 76.0154   1
  25   0   0 687.262 73.8657   1
 -26   0   0 5.65916 47.3823   1
  -1   1   0 317409. 10777.0   1
   1  -1   0 319081. 10777.2   1
   1   1   0 285876. 10776.9   1
  -1  -1   0 319652. 10777.8   1
  -2   1   0 247.913 21.7556   1
   2   1   0 333.422 23.7655   1
   2  -1   0 293.510 22.2091   1
  -2  -1   0 326.878 23.3153   1
   3   1   0 247913. 8042.69   1
   3  -1   0 247717. 8041.18   1
  -3  -1   0 228680. 8041.45   1
  -4   1   0 45070.7 1487.20   1
   4   1   0 40977.7 1485.64   1
  -4  -1   0 42231.8 1486.06   1
   4  -1   0 40859.0 1484.62   1
  -5  -1   0 963.074 59.5004   1
   5  -1   0 842.733 57.5215   1
  -5   1   0 992.159 58.3121   1
  -6  -1   0 300.167 34.1191   1
   6   1   0 362.396 36.6334   1
  -7   1   0 22684.1 783.975   1
   7  -1   0 20962.4 780.697   1
  -7  -1   0 20816.2 782.244   1
   7   1   0 21967.7 784.213   1
  -8   1   0 13330.2 482.285   1
   8  -1   0 12522.5 479.110   1
  -8  -1   0 12165.1 480.224   1
   8   1   0 13252.4 484.098   1
  -9   1   0 136984. 5060.35   1
   9  -1   0 154130. 5064.36   1
  -9  -1   0 141623. 5063.49   1
   9   1   0 146478. 5063.89   1
 -10   1   0 1789.96 106.396   1
  10  -1   0 1886.61 105.418   1
 -10  -1   0 2094.85 109.829   1
  10   1   0 1960.00 106.806   1
 -11   1   0 53627.3 1839.54   1
  11  -1   0 46893.5 1839.98   1
 -11  -1   0 52377.6 1839.79   1
  11   1   0 53000.5 1840.08   1
 -12  -1   0 1943.69 111.196   1
  12   1   0 1793.22 110.237   1
 -13   1   0 2593.15 140.378   1
 -13  -1   0 2453.99 138.028   1
  13   1   0 2663.24 143.064   1
 -14   1   0 708.459 69.1855   1
  14  -1   0 682.137 67.4862   1
 -14  -1   0 677.061 68.3409   1
  14   1   0 715.222 70.6382   1
 -15   1   0 12127.4 462.167   1
 -15  -1   0 12025.0 459.500   1
  15   1   0 12927.1 462.160   1
  16  -1   0 3390.70 175.496   1
 -16  -1   0 3546.85 177.926   1
 -17   1   0 624.035 67.5266   1
  17  -1   0 736.804 71.7668   1
 -18   1   0 320.580 56.8176   1
  18  -1   0 315.503 54.5718   1
 -18  -1   0 243.392 55.3625   1
  18   1   0 243.713 52.9907   1
 -19  -1   0 1794.32 122.062   1
 -19   1   0 2094.19 126.354   1
  19   1   0 1857.47 122.755   1
  19  -1   0 2156.69 128.433   1
 -20  -1   0 76.7705 45.7698   1
  20   1   0 118.668 44.7491   1
 -21  -1   0 1372.87 102.892   1
 -21   1   0 1220.69 97.8425   1
  21  -1   0 1460.34 102.612   1
  21   1   0 1245.35 95.5086   1
 -22   1   0 4151.91 200.775   1
 -22  -1   0 3594.12 194.337   1
  22  -1   0 3578.79 195.706   1
  22   1   0 4267.31 199.902   1
 -23   1   0 932.576 86.8610   1
 -23  -1   0 985.238 91.0756   1
  23  -1   0 855.412 82.2511   1
  23   1   0 871.869 86.8749   1
 -24   1   0 935.626 87.1553   1
  24  -1   0 986.094 86.5912   1
 -25   1   0 1042.69 93.2487   1
 -25  -1   0 1162.80 95.1006   1
  25   1   0 953.552 87.9187   1
  25  -1   0 1026.05 89.4434   1
 -26  -1   0 163.021 55.7051   1
  26   1   0 162.642 49.6223   1
   0   2   0 136607. 5388.05   1
   0  -2   0 177388. 5390.64   1
  -1   2   0 65.3789 16.4141   1
   1  -2   0 67.6448 17.9875   1
   1   2   0 5.55800 16.3859   1
  -1  -2   0 16.0099 17.2209   1
  -2   2   0 959.066 48.5502   1
   2  -2   0 905.787 48.1379   1
   2   2   0 995.180 50.0474   1
  -2  -2   0 955.134 49.3937   1
   3   2   0 62998.6 2233.27   1
   3  -2   0 65772.2 2233.14   1
  -3   2   0 60549.5 2232.43   1
  -3  -2   0 66082.2 2234.41   1
   4   2   0 42523.3 1520.55   1
  -4   2   0 46163.6 1520.09   1
   4  -2   0 44213.3 1519.79   1
   5  -2   0 779.036 50.2203   1
  -5   2   0 824.391 50.6352   1
   6   2   0 6272.42 248.370   1
  -6   2   0 6485.29 247.044   1
   6  -2   0 6145.43 245.061   1
  -6  -2   0 6093.92 246.496   1
  -7  -2   0 8991.93 357.416   1
   7  -2   0 9457.11 355.487   1
   7   2   0 9188.63 357.056   1
  -7   2   0 9568.78 356.387   1
  -8  -2   0 9965.63 374.784   1
   8  -2   0 9484.94 369.340   1
   8   2   0 9557.38 370.457   1
  -8   2   0 9475.51 370.764   1
  -9  -2   0 164.321 36.2794   1
   9  -2   0 188.482 32.7153   1
   9   2   0 182.660 34.4928   1
  -9   2   0 203.507 34.1964   1
 -10  -2   0 63842.1 2394.20   1
  10  -2   0 69516.3 2395.74   1
  10   2   0 68628.9 2397.79   1
 -10   2   0 68778.0 2395.59   1
  11  -2   0 727.132 62.5202   1
 -11   2   0 810.236 65.3892   1
 -12  -2   0 32435.6 1215.37   1
  12   2   0 34648.0 1219.75   1
 -13  -2   0 18301.5 679.577   1
  13  -2   0 17956.5 677.118   1
  13   2   0 17540.1 677.696   1
 -13   2   0 17906.8 676.487   1
 -14  -2   0 19757.5 697.873   1
  14   2   0 17485.2 691.082   1
 -14   2   0 17757.3 689.323   1
 -15  -2   0 2881.39 155.133   1
  15  -2   0 2741.79 151.402   1
  15   2   0 3030.24 157.285   1
  16  -2   0 1451.19 100.075   1
 -16   2   0 1283.60 96.5725   1
 -17  -2   0 370.120 57.3422   1
  17  -2   0 367.637 54.2685   1
  17   2   0 434.996 58.3821   1
 -17   2   0 303.650 52.5444   1
  18  -2   0 214.672 45.7016   1
  18   2   0 236.385 51.7603   1
 -18   2   0 191.873 46.7531   1
 -19  -2   0 248.809 54.1681   1
  19  -2   0 183.370 49.8735   1
  19   2   0 261.985 52.1167   1
 -19   2   0 160.980 47.8839   1
  20   2   0 2033.10 128.156   1
 -20  -2   0 1890.84 125.543   1
 -21  -2   0 60.3492 48.5125   1
 -21   2   0 11.8556 42.3664   1
  21   2   0 59.2178 43.9426   1
  21  -2   0 81.3774 42.8214   1
  22  -2   0 599.334 69.7194   1
 -22   2   0 525.573 71.6154   1
  23   2   0 2249.52 137.340   1
  23  -2   0 2387.52 141.587   1
 -23   2   0 2336.69 142.812   1
 -23  -2   0 2557.12 146.381   1
  24  -2   0 648.512 72.8511   1
 -24   2   0 639.006 76.4101   1
  25   2   0 696.780 76.5422   1
  25  -2   0 671.499 78.8981   1
 -25   2   0 726.848 79.8515   1
 -25  -2   0 804.963 81.8551   1
  26   2   0 78.2987 46.6633   1
 -26  -2   0 101.477 55.2074   1
   0  -3   0 4.56839 18.9817   1
   0   3   0 13.7378 20.3924   1
   1  -3   0 49706.6 1723.72   1
  -1   3   0 45442.9 1721.57   1
   1   3   0 52204.4 1725.18   1
  -1  -3   0 49771.9 1723.89   1
  -2   3   0 159.956 24.0372   1
   2  -3   0 207.361 25.9419   1
   2   3   0 116.662 27.9938   1
  -2  -3   0 133.118 27.1263   1
  -3   3   0 7659.89 287.304   1
   3  -3   0 8174.06 288.562   1
   3   3   0 7744.50 289.958   1
  -3  -3   0 7108.33 288.467   1
  -4   3   0 17280.1 625.699   1
   4  -3   0 17406.1 626.575   1
  -5  -3   0 930.100 60.4234   1
   5   3   0 976.821 61.2626   1
   6   3   0 2222.65 110.073   1
  -6   3   0 2324.16 107.581   1
  -6  -3   0 2271.33 111.279   1
   6  -3   0 2260.62 108.124   1
   7   3   0 81433.1 2867.29   1
  -7   3   0 82579.3 2863.39   1
  -7  -3   0 80160.7 2867.70   1
   7  -3   0 81536.5 2863.81   1
   8   3   0 361.487 41.4298   1
  -8   3   0 234.728 35.3700   1
   8  -3   0 231.969 34.8691   1
  -8  -3   0 363.809 42.4912   1
  -9   3   0 2229.69 113.585   1
   9  -3   0 2218.18 112.845   1
   9   3   0 2057.72 113.659   1
  -9  -3   0 2183.15 115.944   1
 -10   3   0 5271.56 229.118   1
  10  -3   0 5472.04 229.491   1
  10   3   0 5307.23 229.986   1
 -10  -3   0 5439.79 234.840   1
 -11   3   0 237.495 43.4079   1
  11  -3   0 295.023 43.1890   1
 -12   3   0 4188.92 189.988   1
  12  -3   0 4018.39 187.852   1
  12   3   0 4068.11 190.858   1
 -12  -3   0 3918.31 187.968   1
 -13   3   0 21893.7 798.594   1
  13   3   0 22454.9 805.571   1
 -13  -3   0 20065.9 795.848   1
 -14   3   0 9021.19 362.835   1
  14  -3   0 8825.73 361.860   1
  14   3   0 9322.73 367.186   1
 -14  -3   0 8177.11 360.925   1
 -15   3   0 1876.72 113.609   1
  15  -3   0 1922.29 114.548   1
  15   3   0 1716.56 112.916   1
 -15  -3   0 1672.46 111.226   1
 -16   3   0 1478.12 102.763   1
  16  -3   0 1500.10 102.683   1
  16   3   0 1729.69 110.717   1
 -16  -3   0 1576.80 107.967   1
  17  -3   0 1300.46 97.5431   1
 -17   3   0 1344.67 98.9385   1
 -17  -3   0 1501.62 102.085   1
 -18   3   0 627.816 70.5245   1
  18  -3   0 751.814 73.2316   1
  18   3   0 864.381 77.6476   1
 -18  -3   0 673.445 72.6996   1
 -19   3   0 446.970 63.9530   1
  19  -3   0 368.768 56.7751   1
 -20   3   0 627.731 71.0903   1
  20  -3   0 698.642 74.3151   1
  20   3   0 561.319 69.0758   1
 -20  -3   0 760.452 77.3641   1
 -21   3   0 106.169 48.3072   1
  21  -3   0 105.264 48.1850   1
  21   3   0 191.246 53.5663   1
 -21  -3   0 271.117 57.4527   1
 -22   3   0 140.921 50.6696   1
  22  -3   0 111.871 47.4357   1
  22   3   0 35.3194 48.5748   1
 -22  -3   0 126.264 50.7565   1
 -23   3   0 423.617 63.3919   1
  23  -3   0 411.938 62.2712   1
  23   3   0 383.061 61.2356   1
 -23  -3   0 554.212 68.3933   1
 -24   3   0 747.368 79.8482   1
  24  -3   0 704.466 76.1482   1
  24   3   0 678.663 77.3394   1
 -24  -3   0 711.124 80.0112   1
 -25  -3   0 29.9908 52.4652   1
 -25   3   0 34.0711 50.4404   1
 -26  -3   0 213.770 54.6909   1
  26   3   0 258.942 54.7037   1
   0  -4   0 20958.1 736.444   1
   0   4   0 20100.2 735.258   1
  -1  -4   0-4.16469 21.9934   1
   1  -4   0 10.0560 19.0003   1
  -1   4   0 17.4440 17.3027   1
   1   4   0 12.4284 20.0007   1
   2  -4   0 73634.7 2588.58   1
  -2   4   0 73980.7 2588.59   1
   3   4   0 14042.8 562.750   1
  -3  -4   0 16948.5 565.787   1
  -4  -4   0 13636.0 498.119   1
   4   4   0 13265.4 496.273   1
   5   4   0 18597.4 681.869   1
   5  -4   0 18673.5 679.618   1
  -5  -4   0 18957.5 682.565   1
  -5   4   0 18566.7 679.255   1
   6   4   0 6.22585 21.8859   1
   6  -4   0 31.5571 20.6530   1
  -6  -4   0 25.0829 19.3980   1
  -6   4   0 8.50731 20.0990   1
   7   4   0 2115.57 108.008   1
   7  -4   0 1978.85 102.514   1
  -7   4   0 2082.47 103.977   1
  -7  -4   0 1927.35 104.695   1
   8   4   0 62938.8 2208.68   1
  -8   4   0 61353.9 2203.30   1
  -8  -4   0 63016.9 2207.85   1
   8  -4   0 62002.8 2204.13   1
   9   4   0 938.507 69.4668   1
  -9   4   0 949.113 67.7054   1
   9  -4   0 958.917 68.5048   1
  -9  -4   0 824.134 67.9053   1
  10  -4   0 1971.89 110.518   1
 -10   4   0 2043.58 110.519   1
 -11  -4   0 1686.84 105.529   1
  11   4   0 1871.95 107.040   1
 -12  -4   0 5166.83 241.009   1
  12   4   0 5626.11 243.990   1
 -12   4   0 5657.06 239.948   1
 -13  -4   0 17722.3 687.954   1
  13  -4   0 18737.4 689.465   1
  13   4   0 18263.9 690.795   1
 -13   4   0 18135.4 685.423   1
 -14  -4   0 211.863 44.9323   1
  14  -4   0 248.049 48.9563   1
  14   4   0 347.092 51.5844   1
 -14   4   0 246.148 47.1831   1
  15  -4   0 12429.0 490.067   1
 -15   4   0 12426.1 488.693   1
 -16  -4   0 1194.89 92.3128   1
  16   4   0 969.045 86.4876   1
 -17  -4   0 517.329 63.5674   1
  17  -4   0 673.473 68.7869   1
  17   4   0 594.331 67.0324   1
 -17   4   0 625.471 67.5184   1
  18  -4   0 4494.50 211.638   1
 -18  -4   0 4174.28 210.572   1
 -18   4   0 4203.80 207.192   1
  19  -4   0 909.970 80.0401   1
  19   4   0 682.862 80.8966   1
 -19   4   0 873.497 80.7997   1
 -20  -4   0 384.833 62.0666   1
  20  -4   0 294.547 53.6196   1
  20   4   0 326.490 62.1860   1
 -20   4   0 224.575 52.7108   1
 -21  -4   0 30.2581 45.5894   1
  21  -4   0 101.139 47.8637   1
  21   4   0 133.498 46.1217   1
 -21   4   0 34.8588 44.3841   1
  22   4   0 144.200 54.2922   1
 -22   4   0 87.4920 47.4835   1
  23  -4   0 995.457 91.5879   1
  23   4   0 1177.69 93.4738   1
 -23   4   0 937.416 90.8666   1
 -23  -4   0 1008.23 92.1142   1
  24   4   0 109.110 47.9525   1
 -24  -4   0 105.804 52.0693   1
  25   4   0 261.770 54.9718   1
 -25  -4   0 170.653 55.1848   1
   0   5   0 31.8971 20.9037   1
   0  -5   0 9.91599 22.0273   1
  -1  -5   0 962.724 59.0096   1
  -1   5   0 815.314 56.2528   1
   1  -5   0 856.347 56.8414   1
  -2  -5   0 51529.0 1836.40   1
  -2   5   0 52764.9 1833.76   1
   2   5   0 52204.6 1835.66   1
   2  -5   0 51340.4 1835.25   1
  -3  -5   0 28410.2 982.559   1
   3  -5   0 27543.7 978.370   1
   3   5   0 26070.2 980.275   1
  -3   5   0 27105.4 978.174   1
  -4   5   0 92510.9 3245.07   1
   4  -5   0 91128.1 3245.57   1
   4   5   0 94195.7 3248.43   1
  -4  -5   0 92471.8 3248.57   1
   5   5   0 30372.4 1080.95   1
  -5  -5   0 29789.8 1081.72   1
  -5   5   0 30412.2 1077.89   1
   5  -5   0 29671.5 1077.77   1
   6   5   0 435.517 44.3970   1
  -6  -5   0 472.739 46.2117   1
  -6   5   0 478.561 42.7271   1
   7   5   0 48935.4 1713.04   1
  -7  -5   0 46828.9 1712.91   1
  -7   5   0 47378.2 1708.32   1
   7  -5   0 49083.2 1710.25   1
   8   5   0 5221.35 225.508   1
   8  -5   0 5301.58 222.748   1
  -8  -5   0 5515.02 228.243   1
  -8   5   0 4994.61 220.380   1
   9  -5   0 85.9326 31.4442   1
  -9   5   0 38.4819 27.7679   1
  10   5   0 1809.55 108.310   1
 -10   5   0 1973.34 107.533   1
  10  -5   0 1977.72 108.695   1
 -10  -5   0 1830.11 109.064   1
  11   5   0 2275.11 123.467   1
  11  -5   0 2013.64 114.972   1
 -11  -5   0 1902.79 116.847   1
 -11   5   0 2111.35 115.414   1
 -12  -5   0 1613.08 107.033   1
  12   5   0 1747.37 110.198   1
  12  -5   0 1833.67 110.119   1
 -12   5   0 1904.29 110.100   1
  13   5   0 9191.08 382.665   1
  13  -5   0 10121.1 385.957   1
 -13  -5   0 8922.67 383.787   1
  14   5   0 142.041 46.5133   1
 -14   5   0 157.964 42.9553   1
  14  -5   0 142.275 40.6177   1
 -14  -5   0 133.028 43.8132   1
 -15  -5   0 2294.35 136.891   1
  15  -5   0 2368.19 137.422   1
  15   5   0 2617.58 143.120   1
 -15   5   0 2593.94 139.186   1
 -16  -5   0 197.569 46.1901   1
  16  -5   0 311.211 52.0196   1
  16   5   0 296.039 53.9937   1
 -16   5   0 190.208 43.9181   1
 -17  -5   0 12228.3 513.075   1
  17  -5   0 13339.0 515.900   1
  17   5   0 13981.7 519.911   1
 -17   5   0 12439.4 510.679   1
 -18  -5   0 1793.22 117.875   1
  18  -5   0 1881.90 120.494   1
  18   5   0 2008.24 123.137   1
 -18   5   0 1667.57 115.684   1
 -19  -5   0 41.7250 47.3272   1
  19  -5   0 34.9498 38.9553   1
  19   5   0 58.9102 48.2298   1
 -19   5   0 93.4951 47.2689   1
 -20  -5   0 136.623 47.0891   1
  20  -5   0 147.317 49.0284   1
  20   5   0 169.870 51.3264   1
 -20   5   0 124.308 51.4656   1
  21  -5   0-5.93591 41.7220   1
 -21   5   0 47.4567 48.5302   1
 -22  -5   0 466.642 65.6582   1
  22   5   0 415.769 60.8529   1
  23  -5   0 343.339 61.5413   1
 -23   5   0 441.257 64.9012   1
 -24   5   0 469.087 66.2156   1
  24   5   0 394.320 59.1974   1
 -24  -5   0 494.086 69.4203   1
  25   5   0 111.262 49.4998   1
 -25  -5   0 227.446 56.5878   1
   0   6   0 45555.6 1644.25   1
   0  -6   0 47277.1 1646.08   1
  -1  -6   0 9007.43 360.729   1
  -1   6   0 10125.5 364.065   1
   1   6   0 9417.70 361.214   1
   1  -6   0 9243.19 361.127   1
  -2  -6   0 24148.1 833.656   1
  -2   6   0 21651.1 826.518   1
   2   6   0 23388.6 831.507   1
   2  -6   0 22678.9 831.087   1
  -3  -6   0 604.763 50.4431   1
   3   6   0 570.763 48.1661   1
  -3   6   0 501.696 46.3399   1
   3  -6   0 433.089 46.6742   1
  -4  -6   0 2779.80 130.965   1
   4  -6   0 2716.50 131.111   1
   4   6   0 2862.59 131.810   1
  -4   6   0 2578.30 126.996   1
  -5   6   0 4608.83 187.276   1
   5  -6   0 4397.96 186.444   1
  -5  -6   0 4356.76 189.334   1
   6   6   0 6542.62 273.140   1
  -6   6   0 6664.45 270.629   1
   6  -6   0 7066.48 272.944   1
  -6  -6   0 6509.33 273.683   1
   7   6   0 2186.26 116.320   1
  -7   6   0 2237.77 113.784   1
   7  -6   0 2182.05 114.192   1
  -7  -6   0 2149.30 116.829   1
  -8   6   0 732.314 60.4736   1
   8  -6   0 899.418 65.0942   1
   9   6   0 6651.84 286.582   1
  -9   6   0 6725.35 281.946   1
  -9  -6   0 7007.49 288.339   1
   9  -6   0 6875.67 282.937   1
 -10  -6   0 2286.34 127.291   1
  10   6   0 2344.44 129.080   1
  11   6   0 57.9579 37.7210   1
  11  -6   0 76.9408 37.6021   1
 -11  -6   0 160.609 42.6853   1
 -11   6   0 92.3022 37.3586   1
  12   6   0 14527.4 558.048   1
 -12  -6   0 14192.2 556.097   1
  12  -6   0 14447.3 555.782   1
 -13  -6   0 1098.38 87.1860   1
  13  -6   0 1196.71 89.9036   1
  13   6   0 1194.50 89.2430   1
 -13   6   0 1159.87 88.7654   1
  14   6   0 224.733 48.3287   1
 -14   6   0 321.130 50.9691   1
 -14  -6   0 168.119 47.1614   1
  14  -6   0 264.238 48.8080   1
  15   6   0 333.590 55.8218   1
 -15  -6   0 392.292 57.3730   1
 -15   6   0 263.252 50.2121   1
  15  -6   0 257.420 50.1990   1
  16  -6   0 2269.94 131.928   1
 -16  -6   0 1930.07 126.321   1
 -16   6   0 1980.14 125.114   1
  17   6   0 157.958 52.0420   1
  17  -6   0 107.761 48.9279   1
 -17  -6   0 187.451 46.8565   1
 -17   6   0 244.985 53.1699   1
  18   6   0 88.2137 47.1061   1
  18  -6   0 52.0709 43.6827   1
 -18  -6   0 100.019 48.8504   1
 -18   6   0 215.833 54.9697   1
  19   6   0 124.803 45.4802   1
 -19  -6   0 94.8808 43.4906   1
  20   6   0 195.193 52.2470   1
  20  -6   0 153.964 46.6604   1
 -20  -6   0 227.535 59.4863   1
 -20   6   0 273.393 53.9567   1
  21   6   0 174.569 54.0295   1
 -21   6   0 157.784 50.6225   1
 -21  -6   0 172.032 53.2532   1
  21  -6   0 154.678 50.4169   1
  22  -6   0 1699.59 119.327   1
 -22   6   0 1861.26 123.411   1
 -22  -6   0 2117.13 128.004   1
  22   6   0 2052.68 127.077   1
 -23  -6   0 592.511 72.6325   1
  23  -6   0 472.597 68.0929   1
 -23   6   0 542.071 71.7389   1
  23   6   0 645.758 73.2874   1
 -25  -6   0 95.3336 51.8794   1
   0   7   0 6.64354 21.7865   1
   0  -7   0-3.37227 22.7238   1
  -1  -7   0 5474.40 225.042   1
   1   7   0 5741.86 225.854   1
  -1   7   0 5372.15 226.984   1
   1  -7   0 4823.73 224.280   1
  -2  -7   0 20502.3 720.926   1
   2   7   0 19780.4 718.212   1
  -2   7   0 19140.8 715.054   1
   2  -7   0 18735.3 715.551   1
  -3  -7   0 1516.08 89.2958   1
   3   7   0 1378.81 84.3609   1
  -3   7   0 1396.03 82.8428   1
   3  -7   0 1485.87 86.9419   1
  -4  -7   0 16761.4 618.691   1
   4   7   0 15774.9 614.757   1
  -4   7   0 16043.2 613.682   1
   4  -7   0 17594.3 617.043   1
  -5  -7   0 7644.18 309.861   1
   5  -7   0 7679.85 307.275   1
  -5   7   0 7702.19 306.589   1
   5   7   0 7573.03 309.636   1
   6   7   0 91.7406 30.7628   1
   6  -7   0 102.137 33.0366   1
  -6   7   0 85.8281 29.7460   1
  -6  -7   0 61.6549 28.0904   1
  -7   7   0 656.115 58.4230   1
   7  -7   0 752.262 62.5563   1
   8  -7   0 608.943 58.5582   1
  -8   7   0 591.761 56.4202   1
   8   7   0 567.200 56.2427   1
  -8  -7   0 601.991 58.3358   1
   9   7   0 3576.73 170.436   1
  -9  -7   0 3289.29 167.421   1
  10  -7   0 5112.56 228.602   1
 -10   7   0 5019.25 225.018   1
 -10  -7   0 5330.94 233.846   1
  10   7   0 5058.34 230.717   1
  11  -7   0 560.719 59.4701   1
  11   7   0 542.316 62.0486   1
 -11  -7   0 479.382 58.8107   1
  12  -7   0 660.082 64.4582   1
 -12   7   0 649.074 64.2405   1
  12   7   0 557.450 62.6125   1
 -12  -7   0 666.610 66.1151   1
  13  -7   0 179.124 45.2130   1
 -13   7   0 190.277 43.3443   1
  14  -7   0 2997.95 158.157   1
  14   7   0 2716.37 155.265   1
 -14  -7   0 3093.47 159.904   1
 -14   7   0 2857.29 153.922   1
  15  -7   0 13152.4 519.970   1
  15   7   0 14036.6 524.265   1
 -15  -7   0 13015.9 523.057   1
 -15   7   0 12703.9 515.042   1
  16  -7   0 6420.89 283.466   1
  16   7   0 6866.22 288.495   1
 -16   7   0 6138.51 279.196   1
 -16  -7   0 6216.92 284.958   1
  17  -7   0 243.494 51.8299   1
 -17   7   0 186.992 49.6475   1
 -18   7   0 27.9719 39.3214   1
  18  -7   0 34.5609 40.8113   1
 -18  -7   0 5.76828 42.1460   1
  18   7   0 5.94062 44.3658   1
 -19  -7   0 29.6502 42.3589   1
  19  -7   0 23.3239 40.9962   1
 -19   7   0 50.9858 40.4678   1
 -20   7   0 57.1091 43.0459   1
  20  -7   0 52.9046 43.3599   1
  20   7   0 148.466 52.8170   1
 -21   7   0 320.958 58.5528   1
  21  -7   0 271.329 56.1588   1
 -21  -7   0 320.217 62.5680   1
  21   7   0 269.690 58.4661   1
 -22   7   0 445.069 62.2338   1
  22  -7   0 400.434 60.1147   1
  23   7   0-11.7825 43.6782   1
 -23  -7   0 28.5447 42.9358   1
  24   7   0 270.286 54.0217   1
 -24  -7   0 185.535 54.1733   1
   0   8   0 4014.42 177.393   1
   0  -8   0 3824.61 177.666   1
  -1   8   0 9498.88 385.991   1
   1   8   0 10231.1 388.930   1
  -1  -8   0 10553.2 390.653   1
   1  -8   0 9477.34 387.721   1
  -2   8   0 17694.0 654.425   1
   2   8   0 17304.5 653.025   1
  -2  -8   0 17593.9 655.970   1
   2  -8   0 17596.9 652.919   1
  -3   8   0 2978.48 138.781   1
   3   8   0 2929.51 140.660   1
  -3  -8   0 2486.77 137.800   1
   3  -8   0 2745.45 137.091   1
  -4   8   0 8008.29 318.114   1
   4   8   0 7792.34 320.609   1
   4  -8   0 7987.20 320.849   1
  -4  -8   0 7936.52 323.060   1
  -5   8   0 113.399 33.2849   1
   5  -8   0 169.828 35.3288   1
  -6  -8   0 3023.85 157.768   1
   6   8   0 3305.76 159.602   1
   6  -8   0 3279.03 155.772   1
   7   8   0 3840.55 176.347   1
  -7  -8   0 3375.79 171.650   1
   8   8   0 5990.85 258.725   1
  -8  -8   0 5952.64 260.342   1
  -8   8   0 5974.37 255.496   1
   9   8   0 12800.2 509.313   1
  -9  -8   0 13086.2 510.878   1
  -9   8   0 13384.5 507.869   1
   9  -8   0 13159.8 508.307   1
  10   8   0 44.7559 34.7399   1
 -10  -8   0 90.8315 40.0958   1
  10  -8   0 66.6512 34.3332   1
  11   8   0 15.6101 31.4981   1
 -11  -8   0-10.5040 33.4757   1
 -11   8   0-14.4308 33.8053   1
  11  -8   0 19.7392 31.4540   1
 -12   8   0 3282.18 164.801   1
  12  -8   0 3217.83 166.079   1
  13   8   0 1789.54 116.697   1
 -13  -8   0 1833.17 116.538   1
 -13   8   0 1815.13 112.197   1
  13  -8   0 1756.79 111.667   1
 -14  -8   0 5360.77 254.686   1
  14   8   0 6078.52 261.806   1
 -15   8   0 766.921 73.9122   1
 -15  -8   0 736.501 76.2546   1
  15   8   0 721.975 74.2048   1
 -16   8   0-5.53726 39.8448   1
  16  -8   0 5.67675 39.8947   1
  17  -8   0 2175.14 133.443   1
 -17   8   0 2237.31 132.455   1
 -17  -8   0 2055.71 131.492   1
  17   8   0 2349.47 135.500   1
 -18  -8   0 1314.90 100.021   1
  18   8   0 1488.73 106.841   1
 -19   8   0 771.779 77.2654   1
  19  -8   0 678.325 73.2891   1
  20  -8   0 646.393 70.9250   1
 -20   8   0 700.158 74.0397   1
 -20  -8   0 512.833 71.7087   1
  20   8   0 695.053 77.2297   1
  21  -8   0-17.8094 44.9635   1
 -21   8   0 29.1295 43.8189   1
 -21  -8   0 17.5446 40.7721   1
  21   8   0 41.0051 40.1647   1
  22  -8   0 35.5291 42.2837   1
  22   8   0-40.1840 48.3386   1
 -22   8   0-5.80528 43.9681   1
 -22  -8   0-58.1108 48.9322   1
  24   8   0 28.3497 42.9708   1
 -24  -8   0 65.9325 48.5727   1
   3   9   0 14740.1 574.568   1
  -3  -9   0 15533.2 577.936   1
   4   9   0 2810.77 141.173   1
  -4  -9   0 2689.55 140.981   1
  -5   9   0 2108.58 118.879   1
   5   9   0 2231.47 121.532   1
  -5  -9   0 2273.62 122.945   1
   5  -9   0 2215.63 123.390   1
  -6   9   0 15032.3 564.152   1
   6   9   0 14490.8 565.354   1
  -6  -9   0 14521.0 564.736   1
   6  -9   0 14899.5 565.390   1
   7   9   0 13607.3 518.981   1
  -7  -9   0 13694.4 521.642   1
  -7   9   0 12872.8 515.105   1
   8  -9   0 26433.7 944.775   1
   8   9   0 24291.9 944.531   1
  -8  -9   0 26735.5 948.180   1
  -8   9   0 24939.1 940.285   1
   9   9   0 2658.27 143.305   1
  -9  -9   0 2524.81 141.406   1
   9  -9   0 2559.36 138.594   1
  10   9   0 17733.2 657.392   1
 -10  -9   0 16937.5 655.746   1
 -10   9   0 16935.1 651.318   1
  10  -9   0 16960.8 653.745   1
  11   9   0 1039.73 85.5439   1
 -11  -9   0 1064.33 86.2538   1
 -11   9   0 1079.76 83.3351   1
  11  -9   0 1080.73 82.8062   1
  12   9   0 1045.23 84.8260   1
 -12  -9   0 705.151 74.7459   1
 -12   9   0 985.015 79.5834   1
  12  -9   0 831.784 75.9150   1
 -13  -9   0 3492.48 186.902   1
  13   9   0 4114.58 194.710   1
  14   9   0 5.60941 34.3363   1
 -14  -9   0 84.8674 38.4696   1
 -14   9   0 37.7364 38.8035   1
  14  -9   0-16.5853 35.2505   1
 -15   9   0 1267.26 95.0332   1
  15  -9   0 1390.59 100.410   1
  16   9   0 172.332 49.0833   1
  16  -9   0 69.1925 43.8636   1
 -16   9   0 123.336 46.8541   1
 -16  -9   0 111.743 41.5383   1
 -17  -9   0 5788.28 270.838   1
  17   9   0 6197.40 271.005   1
  18  -9   0 2146.98 132.882   1
 -18   9   0 1835.37 125.833   1
 -18  -9   0 2073.97 129.312   1
  18   9   0 2386.08 135.201   1
  19  -9   0 35.5310 42.9473   1
 -19   9   0 5.79222 43.5692   1
 -19  -9   0 5.77993 38.2679   1
  19   9   0 53.1905 40.5262   1
 -20  -9   0 130.632 48.5695   1
  21  -9   0 154.141 53.0675   1
  21   9   0 183.889 51.9734   1
 -21   9   0 208.803 55.1884   1
 -21  -9   0 221.474 58.5386   1
  22   9   0 5.71348 41.4283   1
 -22  -9   0-17.0088 42.0341   1
  23   9   0 819.405 82.3977   1
 -23  -9   0 689.326 78.6710   1
   0  10   0 6206.10 265.986   1
   0 -10   0 6276.17 268.217   1
  -1  10   0 32967.1 1165.75   1
   1  10   0 33089.3 1168.12   1
  -1 -10   0 30603.8 1163.68   1
   1 -10   0 31605.9 1165.08   1
  -2  10   0 18015.6 679.854   1
   2  10   0 17202.0 680.400   1
  -2 -10   0 18294.0 685.325   1
   2 -10   0 19004.6 683.686   1
  -3  10   0 39044.7 1357.50   1
   3  10   0 37330.6 1353.96   1
  -3 -10   0 36518.5 1354.14   1
   3 -10   0 36918.7 1352.38   1
  -4  10   0 2828.33 144.391   1
   4  10   0 2632.44 142.217   1
  -4 -10   0 2862.95 146.349   1
   4 -10   0 2718.01 143.786   1
  -5  10   0 9167.28 379.445   1
   5  10   0 9515.23 384.391   1
  -5 -10   0 9534.49 384.155   1
   5 -10   0 9745.41 384.214   1
  -6  10   0 3804.32 181.161   1
   6  10   0 3954.20 187.226   1
  -6 -10   0 3785.83 186.182   1
   7  10   0 25360.3 1007.74   1
  -7 -10   0 27427.2 1013.64   1
  -7  10   0 28368.7 1009.25   1
   7 -10   0 28836.0 1013.14   1
   8  10   0 34909.0 1220.05   1
   8 -10   0 32700.5 1215.29   1
  -8  10   0 32919.7 1214.93   1
  -8 -10   0 32973.0 1217.57   1
   9 -10   0 6903.10 296.752   1
  10 -10   0 194.555 44.7441   1
 -10  10   0 196.030 45.0824   1
 -10 -10   0 288.034 52.0748   1
  11 -10   0 255.361 48.0275   1
 -11  10   0 211.734 47.3838   1
  11  10   0 286.790 50.0401   1
 -11 -10   0 263.687 49.5804   1
  12 -10   0 10658.9 421.438   1
 -12  10   0 10105.8 418.298   1
  12  10   0 10835.8 424.928   1
 -12 -10   0 9817.52 419.781   1
  13 -10   0-5.54107 37.3395   1
 -13  10   0-5.41953 36.5205   1
  13  10   0 33.9344 37.7764   1
 -13 -10   0-56.8135 38.6190   1
 -14  10   0 4739.41 228.708   1
  14 -10   0 5065.77 233.647   1
  15 -10   0 438.434 60.4681   1
 -15  10   0 487.323 62.8336   1
 -15 -10   0 536.957 66.6451   1
  15  10   0 532.595 65.7442   1
  16 -10   0 1134.84 93.0553   1
 -16 -10   0 943.161 88.8597   1
 -16  10   0 1156.46 92.3157   1
  17 -10   0 598.189 68.3157   1
 -17  10   0 573.365 68.6672   1
 -17 -10   0 540.495 71.4380   1
  17  10   0 649.342 71.2213   1
 -18 -10   0 1814.67 120.815   1
  18  10   0 1595.79 113.492   1
 -18  10   0 1749.24 115.982   1
  18 -10   0 1812.17 118.877   1
 -19 -10   0 732.062 80.4625   1
  19  10   0 900.785 85.4015   1
 -19  10   0 857.142 81.7797   1
  19 -10   0 846.162 80.2312   1
 -20 -10   0 28.4349 47.0733   1
  20  10   0-5.79836 48.2734   1
 -20  10   0-5.78970 45.6404   1
  20 -10   0 41.6985 42.5365   1
  21  10   0 527.761 65.5841   1
 -22 -10   0 445.324 66.0457   1
  22  10   0 439.624 63.5221   1
   0  11   0 28.9622 33.6569   1
   0 -11   0 14.4699 31.3494   1
  -1  11   0 4342.20 201.567   1
   1  11   0 4222.37 201.239   1
  -1 -11   0 4246.69 203.218   1
   1 -11   0 4411.66 204.404   1
  -2  11   0 21700.0 821.955   1
   2  11   0 23255.0 826.577   1
  -2 -11   0 21522.9 825.586   1
   2 -11   0 22029.5 824.768   1
  -3  11   0 5797.75 259.750   1
   3  11   0 5782.58 259.020   1
  -3 -11   0 6193.59 263.884   1
   3 -11   0 6038.94 263.865   1
  -4  11   0 19468.7 710.690   1
   4  11   0 18755.5 709.639   1
  -4 -11   0 18433.3 710.388   1
   4 -11   0 18361.3 708.218   1
  -5  11   0 1212.60 89.1467   1
   5  11   0 1366.73 93.6121   1
  -5 -11   0 1287.08 93.2998   1
   5 -11   0 1351.63 93.0763   1
   6  11   0 10563.2 446.511   1
  -6 -11   0 11204.4 448.079   1
   6 -11   0 11850.9 449.844   1
  -7  11   0 15245.5 599.290   1
   7 -11   0 16104.4 604.618   1
   8  11   0 10797.0 427.234   1
  -8 -11   0 10038.6 423.878   1
  -8  11   0 10132.3 420.709   1
   8 -11   0 11065.8 428.441   1
   9  11   0 5015.03 235.302   1
  -9 -11   0 5096.65 235.081   1
  -9  11   0 5111.26 234.389   1
   9 -11   0 5187.45 237.232   1
 -10 -11   0 644.315 70.2664   1
  10  11   0 729.225 72.5326   1
  11 -11   0 10625.6 427.909   1
 -11 -11   0 10322.6 427.421   1
  11  11   0 10487.4 426.810   1
  12 -11   0 233.834 49.6360   1
 -12  11   0 231.972 50.2447   1
 -12 -11   0 160.369 49.2126   1
  12  11   0 140.845 48.9418   1
  13 -11   0 4774.14 234.672   1
 -13  11   0 4955.84 234.720   1
 -13 -11   0 5158.68 240.410   1
  13  11   0 5519.65 244.213   1
  14 -11   0 11.2906 38.0415   1
 -14  11   0 33.6714 39.7570   1
 -14 -11   0 17.3011 40.8559   1
  14  11   0-23.2141 37.7107   1
 -15 -11   0 40.5309 44.7986   1
  15  11   0 74.5983 48.8971   1
  16 -11   0 2391.78 140.706   1
 -16  11   0 2359.79 139.428   1
 -16 -11   0 2310.10 140.856   1
  16  11   0 2538.23 144.520   1
 -17 -11   0 2822.95 154.232   1
 -17  11   0 2364.37 147.858   1
  17 -11   0 2907.75 156.814   1
  17  11   0 2739.26 152.526   1
 -18 -11   0 1107.87 92.8458   1
  18 -11   0 1129.42 91.7203   1
 -18  11   0 1093.37 90.6341   1
  18  11   0 823.239 80.8703   1
  19 -11   0 902.073 84.5953   1
 -19 -11   0 989.510 86.6725   1
 -19  11   0 841.675 81.3287   1
  20  11   0 1281.15 101.882   1
 -20 -11   0 1252.74 100.160   1
  21  11   0 793.322 79.2555   1
   0 -12   0 3444.98 172.028   1
   0  12   0 3378.65 172.624   1
  -1 -12   0 11516.9 461.912   1
   1 -12   0 11995.3 462.107   1
   1  12   0 11480.6 458.762   1
  -1  12   0 11280.9 458.853   1
  -2 -12   0 24605.5 919.423   1
   2 -12   0 24405.4 919.173   1
  -2  12   0 24876.3 917.113   1
   2  12   0 24944.7 917.503   1
  -3  12   0 2934.08 154.880   1
   3  12   0 2857.63 154.896   1
  -3 -12   0 3075.66 158.754   1
  -4  12   0 16808.4 634.801   1
   4 -12   0 16261.5 633.541   1
   5  12   0 1084.09 86.7088   1
  -5 -12   0 1378.18 93.8674   1
   5 -12   0 1165.34 88.2694   1
  -6  12   0 13116.2 510.443   1
  -6 -12   0 12923.2 511.658   1
   6  12   0 12575.2 508.669   1
   6 -12   0 13166.8 511.118   1
  -7 -12   0 3623.35 181.474   1
   7  12   0 3346.26 175.820   1
   8  12   0 7567.72 331.753   1
  -8 -12   0 8037.88 337.021   1
  -8  12   0 7643.50 328.728   1
   8 -12   0 8080.71 333.341   1
   9  12   0 297.427 54.6749   1
  -9 -12   0 316.690 53.5502   1
  -9  12   0 301.404 50.4420   1
   9 -12   0 312.681 52.8747   1
  10  12   0 432.169 59.3466   1
 -10 -12   0 362.526 55.8646   1
 -10  12   0 266.978 49.6378   1
  10 -12   0 348.442 55.3707   1
 -11  12   0 6745.98 300.329   1
  11 -12   0 6845.26 298.880   1
  12  12   0 2897.52 158.809   1
 -12 -12   0 2903.52 158.738   1
 -12  12   0 2711.11 154.864   1
  12 -12   0 2897.40 158.596   1
  13  12   0 3789.49 193.073   1
 -13 -12   0 3614.12 190.593   1
 -13  12   0 3764.48 188.781   1
  13 -12   0 3754.59 191.650   1
 -14 -12   0 214.255 49.3560   1
  14  12   0 116.203 42.5065   1
 -15  12   0 205.068 51.9123   1
  15 -12   0 235.023 50.8764   1
  16 -12   0 3698.83 181.130   1
  16  12   0 3321.12 177.779   1
 -16 -12   0 3343.72 178.242   1
 -16  12   0 3152.84 174.347   1
 -17 -12   0 3673.79 187.631   1
 -17  12   0 3569.58 185.350   1
  17 -12   0 3319.95 181.694   1
  17  12   0 3847.40 189.055   1
 -18 -12   0 2443.99 144.946   1
  18 -12   0 2542.23 143.769   1
  18  12   0 2355.84 141.173   1
 -18  12   0 2195.52 137.106   1
 -19 -12   0 333.759 64.2267   1
  19  12   0 516.527 67.8137   1
  20  12   0 88.4192 43.0850   1
 -20 -12   0 66.3547 46.8995   1
 -21 -12   0 1558.88 107.633   1
   0 -13   0 15.9260 36.0900   1
   0  13   0 21.4817 42.8768   1
   1 -13   0 6411.81 285.064   1
  -1 -13   0 6229.70 285.135   1
   1  13   0 6320.32 284.513   1
   2 -13   0 16027.8 595.345   1
  -2 -13   0 15110.6 592.960   1
   2  13   0 14797.5 590.572   1
  -2  13   0 15209.0 590.054   1
   3 -13   0 16511.4 636.940   1
   3  13   0 17027.9 639.167   1
  -3 -13   0 16096.4 637.432   1
   4 -13   0 1525.16 102.367   1
   4  13   0 1322.44 99.0464   1
  -4 -13   0 1553.21 104.599   1
  -4  13   0 1408.55 99.4457   1
   5 -13   0 25517.3 978.301   1
   5  13   0 27550.6 980.451   1
  -5 -13   0 25332.7 976.861   1
  -5  13   0 27000.9 980.293   1
   6 -13   0 1257.56 93.7318   1
  -6  13   0 1269.47 93.8897   1
   6  13   0 1153.60 91.3509   1
  -6 -13   0 1134.69 90.3073   1
  -7  13   0 11123.2 451.468   1
   7  13   0 10541.0 448.730   1
  -7 -13   0 11523.8 455.889   1
   7 -13   0 11766.2 455.611   1
  -8  13   0 786.471 76.5291   1
   8  13   0 802.125 79.5332   1
  -8 -13   0 917.898 83.2326   1
   8 -13   0 889.529 80.0306   1
  -9  13   0 1267.45 96.0693   1
   9  13   0 1277.76 97.9876   1
  -9 -13   0 1271.49 99.7951   1
   9 -13   0 1264.91 98.3610   1
 -10  13   0 3476.77 176.099   1
  10  13   0 3243.92 173.928   1
 -10 -13   0 3217.00 173.536   1
  10 -13   0 3463.17 178.604   1
 -11  13   0 2763.13 149.741   1
  11  13   0 2492.87 147.280   1
  11 -13   0 2809.36 153.888   1
 -11 -13   0 2703.28 151.127   1
 -12 -13   0 1960.71 124.177   1
  12  13   0 1838.12 123.328   1
 -13  13   0 912.123 81.4077   1
  13  13   0 872.908 79.9257   1
 -13 -13   0 747.449 76.1300   1
  13 -13   0 721.075 82.6825   1
 -14  13   0 1617.45 109.449   1
  14  13   0 1705.70 113.165   1
 -14 -13   0 1626.61 113.157   1
  14 -13   0 1472.58 109.866   1
 -15  13   0 1551.01 112.120   1
  15  13   0 1747.67 119.121   1
  15 -13   0 1956.82 123.269   1
 -15 -13   0 1828.69 120.436   1
 -16 -13   0 2218.52 136.113   1
  16  13   0 2381.03 139.452   1
 -17  13   0 1096.15 96.1177   1
 -17 -13   0 1221.09 95.9670   1
  17  13   0 1145.45 92.7594   1
  17 -13   0 1177.34 95.2569   1
 -18 -13   0 232.954 57.1430   1
  18  13   0 177.579 51.2500   1
 -19 -13   0 399.621 66.9869   1
  19  13   0 256.208 58.4507   1
   0  14   0 12242.6 488.042   1
  -1  14   0 4132.05 199.855   1
   1  14   0 3816.19 193.773   1
  -1 -14   0 4176.12 199.763   1
   1 -14   0 3753.69 192.685   1
  -2  14   0 4730.58 226.172   1
   2  14   0 4850.91 226.578   1
   2 -14   0 4680.80 226.552   1
  -2 -14   0 5052.57 231.260   1
  -3  14   0 701.778 73.6355   1
   3  14   0 607.025 66.7298   1
  -3 -14   0 680.641 73.3947   1
   3 -14   0 715.108 72.7747   1
   4 -14   0 1806.00 118.154   1
   4  14   0 1936.28 120.245   1
  -4 -14   0 2069.28 123.340   1
  -4  14   0 1730.17 117.155   1
   5 -14   0 206.492 48.2472   1
   5  14   0 279.804 52.2720   1
  -5 -14   0 355.170 55.1251   1
  -5  14   0 281.716 51.9193   1
   6 -14   0 12285.2 470.756   1
   6  14   0 11326.7 465.083   1
  -6 -14   0 11299.2 467.235   1
  -6  14   0 11535.4 466.732   1
  -7  14   0 1765.10 118.685   1
   7 -14   0 1772.69 116.333   1
  -8  14   0 10816.3 423.538   1
   8  14   0 10144.1 421.070   1
  -8 -14   0 9849.06 419.585   1
   8 -14   0 10254.7 422.143   1
  -9  14   0 1257.82 96.6217   1
   9  14   0 1104.89 91.9711   1
   9 -14   0 1344.64 100.481   1
  -9 -14   0 1154.11 94.6630   1
 -10 -14   0 388.620 59.2400   1
  10  14   0 327.312 56.3207   1
 -11  14   0 834.641 80.5323   1
  11  14   0 657.164 75.2869   1
  11 -14   0 859.967 80.5054   1
 -11 -14   0 947.583 84.9818   1
 -12  14   0 304.305 55.0226   1
  12 -14   0 323.550 57.5861   1
 -13  14   0 1016.90 85.6554   1
  13  14   0 959.619 86.5743   1
 -13 -14   0 1094.32 89.3461   1
  13 -14   0 979.216 86.8313   1
 -14  14   0 1450.04 107.658   1
  14  14   0 1657.31 111.568   1
  14 -14   0 1550.26 111.792   1
 -14 -14   0 1635.16 111.914   1
 -15  14   0 662.989 74.9055   1
  15 -14   0 829.286 80.4834   1
 -16  14   0 4940.02 253.238   1
 -16 -14   0 6148.06 263.018   1
  16  14   0 6660.13 265.883   1
  16 -14   0 4950.46 256.343   1
 -17 -14   0 1943.35 123.350   1
  17  14   0 1827.85 121.676   1
 -18 -14   0 243.091 59.2645   1
  18  14   0 206.452 52.7929   1
   0 -15   0 45.8239 39.6322   1
  -1  15   0 2167.97 132.009   1
   1  15   0 2169.61 130.937   1
   1 -15   0 2123.83 131.735   1
  -1 -15   0 2221.76 132.892   1
   2  15   0 22.5273 42.0583   1
   2 -15   0 33.7047 41.9509   1
  -2  15   0-11.4110 43.8086   1
  -3  15   0 645.087 68.3646   1
   3 -15   0 626.535 69.1209   1
   4 -15   0 178.105 49.6903   1
   4  15   0 205.444 50.7902   1
  -4 -15   0 247.044 54.4334   1
  -4  15   0 188.837 48.8306   1
   5 -15   0 7171.37 322.291   1
  -5  15   0 7825.83 326.227   1
   5  15   0 7627.57 324.252   1
  -5 -15   0 7360.24 323.344   1
   6  15   0 112.670 43.7393   1
  -6 -15   0 124.982 43.8125   1
  -7 -15   0 3603.53 190.499   1
   7  15   0 3865.04 191.870   1
   8 -15   0 17.4461 37.0675   1
  -8  15   0 17.6085 42.8812   1
   8  15   0 5.66400 38.8312   1
  -8 -15   0-5.75029 38.0630   1
  -9  15   0 486.058 63.3770   1
   9  15   0 472.124 65.1407   1
   9 -15   0 487.955 63.9612   1
  -9 -15   0 458.828 66.2415   1
 -10  15   0 202.849 50.1341   1
  10 -15   0 211.233 49.3735   1
 -11  15   0 51.7993 42.1543   1
  11  15   0 67.7835 43.4726   1
 -11 -15   0 113.831 47.7476   1
  11 -15   0 117.632 45.5608   1
 -12  15   0 229.054 53.4458   1
  12  15   0 298.417 56.5143   1
  12 -15   0 288.452 51.7929   1
 -12 -15   0 263.372 57.2138   1
 -13 -15   0-23.0510 47.9809   1
  13  15   0-22.7550 45.9842   1
 -14  15   0 1038.56 89.1003   1
  14  15   0 1071.42 91.3394   1
 -14 -15   0 1237.21 96.8381   1
  14 -15   0 971.750 90.2353   1
 -15  15   0 1327.90 93.5911   1
 -15 -15   0 1224.41 92.7556   1
  15  15   0 1423.34 99.0430   1
 -17 -15   0 1315.34 101.019   1
  17  15   0 1241.31 96.8118   1
   0 -16   0 522.739 67.9017   1
   0  16   0 405.823 63.6650   1
   1 -16   0 11.6341 42.4971   1
  -1 -16   0-17.3659 42.6040   1
   1  16   0-17.0220 40.1957   1
  -1  16   0 33.9410 44.0150   1
   2 -16   0 242.208 53.6200   1
  -2 -16   0 298.132 55.3227   1
  -2  16   0 290.155 56.6152   1
   3 -16   0 571.967 67.8174   1
  -3  16   0 720.373 75.4917   1
   3  16   0 516.270 66.6570   1
  -3 -16   0 589.503 67.8747   1
   4  16   0 425.512 62.1282   1
  -4  16   0 514.170 64.9231   1
   4 -16   0 527.869 65.4443   1
  -5  16   0 90.4710 44.7042   1
   5 -16   0 93.6183 44.4461   1
   5  16   0 112.994 43.8049   1
  -5 -16   0 97.0638 41.2292   1
  -6  16   0 1360.00 102.696   1
   6 -16   0 1630.15 110.428   1
  -6 -16   0 1534.78 108.065   1
   6  16   0 1498.95 107.522   1
   7 -16   0 23.3084 45.0408   1
  -7  16   0-17.2936 42.7378   1
   7  16   0-5.61272 43.3837   1
  -7 -16   0-17.3113 45.1937   1
  -8  16   0 3994.37 203.620   1
   8  16   0 3869.90 200.370   1
  -8 -16   0 4336.91 206.595   1
   8 -16   0 4285.24 207.682   1
  -9  16   0 999.658 89.6977   1
   9  16   0 1003.43 84.0805   1
  -9 -16   0 955.119 84.4005   1
   9 -16   0 866.404 83.9873   1
 -10  16   0 1260.11 99.8115   1
  10  16   0 1255.74 97.4792   1
 -10 -16   0 1186.55 95.5721   1
  10 -16   0 1210.40 95.5000   1
 -11  16   0 100.620 52.3113   1
  11  16   0 11.1856 45.2194   1
 -11 -16   0 16.8989 43.5582   1
  11 -16   0 23.4738 44.7691   1
 -12  16   0 11.6796 43.6153   1
  12  16   0 16.6628 46.2455   1
  12 -16   0 41.3213 44.4011   1
 -13  16   0 1665.07 113.702   1
 -13 -16   0 1616.91 112.151   1
  13  16   0 1646.58 111.142   1
  13 -16   0 1567.94 112.466   1
 -14 -16   0 630.370 74.7263   1
  14  16   0 659.380 74.2693   1
 -15 -16   0 1108.17 92.7062   1
  15  16   0 1274.76 97.4806   1
 -16 -16   0 408.199 61.1613   1
  16  16   0 452.288 60.6263   1
   0  17   0-5.69904 39.0709   1
   0 -17   0-5.82573 38.5618   1
  -1  17   0 1336.49 100.822   1
   1  17   0 1396.46 101.785   1
   1 -17   0 1246.43 98.4735   1
  -1 -17   0 1362.28 101.915   1
  -2  17   0 392.307 63.4549   1
   2  17   0 409.844 61.2509   1
  -2 -17   0 353.031 57.5524   1
   2 -17   0 317.193 58.1348   1
  -3  17   0 35.1135 42.7687   1
   3 -17   0 28.9120 43.1938   1
  -4  17   0 3831.87 188.684   1
   4  17   0 3233.22 178.704   1
  -4 -17   0 3650.06 184.426   1
   4 -17   0 3466.09 183.184   1
   5 -17   0 29.2329 46.7093   1
  -5  17   0 63.3655 46.3089   1
  -5 -17   0 5.69599 39.0927   1
   5  17   0 113.132 43.4691   1
  -6  17   0 340.883 59.8279   1
   6  17   0 381.480 55.3877   1
   7  17   0 346.948 56.8049   1
  -7 -17   0 252.183 52.7046   1
  -8  17   0 1242.83 95.9056   1
   8  17   0 1074.41 89.0817   1
   8 -17   0 1070.47 90.9044   1
  -8 -17   0 1170.52 92.4878   1
  -9  17   0 1060.78 90.2121   1
   9 -17   0 878.333 82.9976   1
 -10  17   0 1084.81 92.3892   1
  10  17   0 1114.12 89.8271   1
 -10 -17   0 1154.85 89.3388   1
  10 -17   0 1072.09 91.8130   1
 -11  17   0 786.371 82.2559   1
 -11 -17   0 732.487 75.4030   1
  11  17   0 746.599 74.2159   1
  11 -17   0 876.118 81.5605   1
 -12 -17   0 38.7742 42.5375   1
  12  17   0 10.9159 43.8511   1
 -13 -17   0 663.345 75.3202   1
  13  17   0 671.394 76.6635   1
 -14 -17   0-37.9837 48.4314   1
  14  17   0 53.8983 46.6409   1
   0  18   0 1140.40 93.6620   1
   0 -18   0 992.889 88.7040   1
   1  18   0 2586.94 149.229   1
  -1  18   0 2884.62 153.115   1
  -1 -18   0 2436.90 148.111   1
   1 -18   0 2423.34 146.796   1
  -2  18   0 312.426 58.4083   1
   2  18   0 224.769 53.7369   1
   2 -18   0 293.604 60.0961   1
  -2 -18   0 304.261 54.8613   1
  -3  18   0 256.551 58.0629   1
   3  18   0 262.088 58.5413   1
   3 -18   0 305.310 59.5241   1
  -3 -18   0 230.230 56.3261   1
   4  18   0-33.5012 45.9519   1
  -4  18   0-29.2283 48.6711   1
  -4 -18   0-22.6516 43.7785   1
   4 -18   0-5.77456 43.7398   1
   5  18   0 184.812 46.9541   1
  -5 -18   0 242.754 56.6055   1
   5 -18   0 258.967 56.0596   1
  -5  18   0 181.272 54.9999   1
  -6  18   0 978.448 89.8128   1
   6 -18   0 837.415 82.8447   1
   7 -18   0-11.6709 44.1937   1
  -7 -18   0 11.2861 43.0324   1
  -7  18   0 5.66806 41.0986   1
   8 -18   0-40.8713 46.9019   1
  -8  18   0 62.4069 51.3907   1
  -8 -18   0-39.0995 45.1449   1
   8  18   0-11.0725 47.3956   1
   9  18   0 323.980 55.5068   1
 -10  18   0 1441.11 106.485   1
  10 -18   0 1458.70 107.744   1
 -11 -18   0 3454.62 178.218   1
  11  18   0 3531.96 178.859   1
 -12 -18   0 243.351 58.4297   1
  12  18   0 201.461 54.0861   1
   0  19   0 45.2499 45.4593   1
   0 -19   0 40.5452 43.8913   1
   1  19   0 277.259 57.6068   1
   1 -19   0 218.713 53.2128   1
  -1 -19   0 176.908 54.9382   1
   2  19   0 298.052 54.8884   1
  -2 -19   0 345.925 57.4371   1
  -3  19   0 326.055 61.6153   1
   3 -19   0 406.641 63.7903   1
  -3 -19   0 400.853 63.2332   1
   4  19   0 303.900 56.6546   1
  -4  19   0 348.278 61.9779   1
   4 -19   0 324.889 58.2420   1
  -4 -19   0 294.762 55.0317   1
  -5  19   0 384.445 62.5399   1
   5  19   0 334.191 61.6217   1
   5 -19   0 413.053 59.9596   1
  -5 -19   0 445.943 64.3995   1
  -6  19   0 70.4286 50.2521   1
   6  19   0-5.41186 39.2516   1
   6 -19   0 73.3970 47.5478   1
  -6 -19   0-5.56416 39.7398   1
   7 -19   0-11.4373 42.7053   1
  -7  19   0-11.4604 45.1703   1
  -8  19   0 412.161 64.5890   1
  -8 -19   0 228.362 53.0923   1
   8  19   0 377.733 58.3503   1
  -9 -19   0 419.662 59.0475   1
   9  19   0 419.299 60.5639   1
   2  20   0 1071.18 89.2652   1
  -2 -20   0 1039.86 87.7469   1
   3  20   0 361.657 61.7548   1
  -3 -20   0 278.148 56.1794   1
   4  20   0 961.298 86.9447   1
  -4 -20   0 1011.06 87.4378   1
   5 -20   0 1494.42 106.417   1
  -5 -20   0 1348.12 101.471   1
   5  20   0 1391.96 100.188   1
  -5  20   0 1470.82 104.298   1
  -6 -20   0-5.38522 42.9903   1
  -6  20   0-27.6852 50.3982   1
   6  20   0 21.1175 42.6689   1
 -25   0   1-34.9862 46.5597   1
  25   0  -1-23.3972 44.6164   1
 -24   0   1 5.93490 48.8390   1
  24   0  -1 23.5847 44.6565   1
 -22   0   1-6.01488 47.4155   1
  22   0  -1 35.4979 44.4970   1
 -21   0   1 41.7621 46.4245   1
  21   0  -1-5.88760 42.3700   1
  20   0  -1-22.9090 40.2499   1
 -20   0   1 35.9646 46.3316   1
  19   0  -1-5.57153 36.5444   1
 -19   0   1 35.3610 43.3779   1
  18   0  -1 5.63269 37.6248   1
 -18   0   1-33.6442 40.0412   1
  16   0  -1-5.20309 36.2710   1
 -16   0   1 21.2452 34.8364   1
  15   0  -1-4.96003 32.5313   1
 -15   0   1 10.1365 35.9046   1
  14   0  -1-27.7642 34.5544   1
 -14   0   1 29.0278 37.3952   1
  13   0  -1 30.8756 31.7452   1
 -13   0   1 4.54871 31.9733   1
  12   0  -1-8.36090 28.6610   1
 -12   0   1-8.64100 29.3690   1
  11   0  -1 11.9264 30.5228   1
 -11   0   1-3.88824 25.5019   1
  10   0  -1 11.0306 26.8666   1
 -10   0   1 17.7885 25.4076   1
   9   0  -1-6.59536 23.3625   1
  -9   0   1-6.45035 21.1541   1
   8   0  -1-11.5126 23.4044   1
  -8   0   1-2.88629 22.0114   1
   7   0  -1 2.49490 20.1644   1
   6   0  -1 4.23729 21.3106   1
  -6   0   1 6.33659 19.7729   1
   5   0  -1 6.84300 21.4322   1
  -5   0   1 6.93025 19.0662   1
   4   0  -1-2.65730 16.4793   1
  -4   0   1 27.0532 17.1362   1
   3   0  -1 12.7658 13.8605   1
  -3   0   1-0.90320 12.7219   1
   1   0   1-1.52002 9.32548   1
  -1   0  -1 1.48649 10.5097   1
   2   0   1 9.39799 17.6399   1
  -2   0  -1-19.5471 17.5081   1
   3   0   1 14.1948 19.3568   1
  -3   0  -1 9.31990 19.0638   1
   4   0   1-1.98671 24.1204   1
  -4   0  -1-15.5530 22.1559   1
   6   0   1 8.35236 22.3689   1
  -6   0  -1 18.8546 23.5592   1
   7   0   1 6.28246 23.4590   1
  -7   0  -1 12.2090 22.1339   1
   8   0   1 13.8614 24.7440   1
  -8   0  -1-3.40543 24.5054   1
   9   0   1 11.1626 27.1835   1
  -9   0  -1-3.79776 26.6899   1
  10   0   1 15.9526 29.3528   1
 -10   0  -1-8.22296 30.7022   1
  12   0   1-4.51825 28.2292   1
 -12   0  -1 18.7903 32.7466   1
  13   0   1 24.1676 35.5993   1
 -13   0  -1 54.3195 37.6803   1
  14   0   1 30.5008 39.8143   1
 -14   0  -1-5.18784 33.0684   1
  15   0   1 5.32134 38.8761   1
 -15   0  -1 5.37630 40.4331   1
  16   0   1 22.1220 37.5943   1
 -16   0  -1-38.6611 37.8656   1
  17   0   1 33.5083 37.6476   1
 -17   0  -1 28.6024 40.5393   1
  18   0   1-5.47854 32.4367   1
 -18   0  -1-18.1681 44.5734   1
 -20   0  -1 17.8754 43.2042   1
  20   0   1-17.6360 42.9473   1
 -21   0  -1 17.8679 47.5465   1
  21   0   1-11.8418 42.2763   1
 -22   0  -1-29.8194 46.0988   1
  22   0   1 11.8097 43.4606   1
 -23   0  -1-41.1218 47.4828   1
  23   0   1 5.83751 39.6838   1
 -24   0  -1-34.5483 45.1058   1
  24   0   1-17.3019 46.0494   1
 -26   0  -1 66.3579 43.8916   1
  26   0   1 16.2938 41.1582   1
 -26  -1   1 115.480 52.5974   1
  26   1  -1 22.8334 43.2827   1
 -25  -1   1 11.7746 46.1114   1
  25   1  -1 17.5223 42.3538   1
 -24   1   1 391.307 65.8623   1
 -24  -1   1 442.518 65.9816   1
  24   1  -1 358.811 59.3944   1
 -23  -1   1-54.4126 49.4598   1
  23   1  -1 11.7536 40.9712   1
 -22   1   1 683.104 74.8345   1
 -22  -1   1 814.300 82.2042   1
  22   1  -1 583.454 69.0002   1
  22  -1  -1 693.568 76.3654   1
 -21   1   1-71.2212 44.9518   1
  21  -1  -1-11.7416 42.5721   1
  21   1  -1-17.8885 44.5301   1
 -21  -1   1 35.5793 44.2842   1
 -20  -1   1 1108.47 93.1624   1
 -20   1   1 1114.38 89.8964   1
  20  -1  -1 1070.95 88.1052   1
  20   1  -1 885.052 87.0623   1
 -19  -1   1 2272.30 135.010   1
 -19   1   1 1923.35 128.918   1
  19   1  -1 2220.11 131.843   1
  19  -1  -1 2321.85 136.794   1
 -18   1   1 1653.70 111.413   1
 -18  -1   1 1575.48 109.759   1
  18   1  -1 1780.96 113.214   1
  18  -1  -1 1777.09 112.489   1
 -17   1   1 1223.35 91.5498   1
  17  -1  -1 1129.94 91.6194   1
 -16   1   1 1084.69 85.9223   1
  16  -1  -1 847.397 76.8725   1
  16   1  -1 1021.56 82.2382   1
  15  -1  -1 4570.01 214.251   1
 -15  -1   1 4672.52 215.213   1
  14  -1  -1 81.0992 38.4086   1
  14   1  -1 64.6318 35.3163   1
 -14  -1   1 57.7345 33.9119   1
 -14   1   1 99.6361 38.6671   1
 -13   1   1 12344.2 479.595   1
  13  -1  -1 11114.2 474.014   1
  13   1  -1 12053.0 484.080   1
 -12   1   1 1517.63 97.8843   1
  12   1  -1 1600.94 100.080   1
 -12  -1   1 1685.58 101.565   1
  11   1  -1 136.197 35.1852   1
 -11   1   1 86.3095 30.3013   1
 -11  -1   1 186.540 36.7908   1
 -10   1   1 866.439 64.3158   1
  10  -1  -1 925.275 65.3283   1
  10   1  -1 803.704 62.8740   1
 -10  -1   1 966.793 67.2661   1
  -9   1   1 2890.82 134.437   1
   9  -1  -1 2843.38 133.117   1
   9   1  -1 3043.15 137.569   1
  -9  -1   1 2679.40 132.098   1
  -8   1   1 19742.7 726.734   1
   8  -1  -1 20159.4 728.131   1
   8   1  -1 20429.6 730.760   1
  -8  -1   1 19636.7 727.771   1
   7   1  -1 8327.16 321.615   1
  -7  -1   1 8543.27 323.554   1
  -6   1   1 80224.3 2800.42   1
  -6  -1   1 73024.9 2798.59   1
   6   1  -1 78733.6 2799.13   1
  -5   1   1 59073.2 2130.80   1
   5   1  -1 62950.5 2133.17   1
  -5  -1   1 62174.9 2134.36   1
   5  -1  -1 59394.9 2130.31   1
  -4   1   1 20992.6 705.372   1
  -4  -1   1 19355.4 706.279   1
   4  -1  -1 20763.5 703.976   1
  -3   1   1 120083. 3569.70   1
   3  -1  -1 120598. 3569.32   1
  -3  -1   1 124252. 3572.01   1
  -2  -1   1 4126.66 153.939   1
   2  -1  -1 4065.75 151.608   1
  -2   1   1 4382.85 151.841   1
   2   1  -1 4032.89 153.999   1
   1   1  -1 21417.1 758.650   1
  -1  -1   1 21857.3 758.916   1
   0   1  -1 1227.03 53.6839   1
   0  -1   1 1319.47 53.8692   1
   0   1   1 1239.68 52.0442   1
  -1  -1  -1 297.817 21.1170   1
   1   1   1 294.130 22.0942   1
  -1   1  -1 322.420 23.2722   1
   1  -1   1 308.629 22.2918   1
  -2  -1  -1 1144.53 52.0713   1
   2  -1   1 1103.23 51.2679   1
   2   1   1 1023.56 50.4398   1
   3   1   1 216812. 7707.78   1
   3  -1   1 215559. 7707.57   1
  -3  -1  -1 225006. 7708.61   1
  -3   1  -1 228951. 7708.70   1
   4   1   1 42141.3 1446.79   1
   4  -1   1 39888.6 1444.97   1
  -4  -1  -1 37625.7 1447.89   1
  -4   1  -1 44655.1 1449.76   1
   6   1   1 38659.2 1351.23   1
   6  -1   1 39004.1 1351.63   1
  -6  -1  -1 37804.0 1349.67   1
  -6   1  -1 36462.1 1349.34   1
   7   1   1 5683.90 234.150   1
   7  -1   1 5521.81 232.509   1
  -7  -1  -1 5902.16 236.251   1
  -7   1  -1 5844.26 234.382   1
   8   1   1 5830.58 258.314   1
   8  -1   1 6846.36 258.437   1
  -8  -1  -1 5386.75 252.096   1
  -8   1  -1 7064.51 260.720   1
   9   1   1 17877.5 657.934   1
   9  -1   1 18935.4 660.543   1
  -9  -1  -1 16809.5 657.087   1
  -9   1  -1 17155.7 655.877   1
  10   1   1 1763.01 101.038   1
  10  -1   1 1850.80 101.982   1
 -10  -1  -1 1640.42 98.8005   1
 -10   1  -1 1518.26 97.2291   1
  12   1   1 4179.08 198.043   1
  12  -1   1 4381.75 198.632   1
 -12  -1  -1 4090.70 195.075   1
 -12   1  -1 4229.72 195.524   1
  13   1   1 818.701 71.7430   1
  13  -1   1 732.644 65.1860   1
 -13  -1  -1 643.403 65.0126   1
 -13   1  -1 729.641 66.4561   1
  14   1   1 602.427 63.7499   1
  14  -1   1 620.078 64.6019   1
 -14  -1  -1 530.307 60.6787   1
 -14   1  -1 585.216 66.5828   1
  15   1   1 3239.61 163.550   1
  15  -1   1 3186.46 163.745   1
 -15  -1  -1 3234.04 164.490   1
 -15   1  -1 2732.19 159.213   1
  16   1   1 27.1569 35.9629   1
  16  -1   1-5.42985 34.2808   1
 -16  -1  -1 50.3986 38.0748   1
 -16   1  -1 44.3056 43.3843   1
 -17  -1  -1 551.051 65.8979   1
  17  -1   1 570.374 67.7412   1
  18   1   1 86.4394 41.0092   1
  18  -1   1 155.045 46.2916   1
 -18   1  -1 98.2062 45.1173   1
  19  -1   1-29.1251 38.9119   1
 -19   1  -1-11.7656 40.6765   1
  20   1   1 5.85483 43.1494   1
  20  -1   1-5.86416 43.8473   1
 -20  -1  -1 125.962 50.5548   1
 -20   1  -1 148.156 53.7275   1
  21   1   1 383.964 62.8665   1
  21  -1   1 360.329 60.6695   1
 -21  -1  -1 308.468 62.2968   1
 -21   1  -1 359.928 61.2873   1
  22   1   1 217.870 55.3905   1
  22  -1   1 269.663 57.8150   1
 -22   1  -1 164.708 54.5832   1
 -22  -1  -1 220.787 60.7306   1
  23  -1   1 474.328 65.1802   1
  23   1   1 608.507 73.5031   1
 -23   1  -1 505.464 66.5621   1
 -23  -1  -1 518.709 69.9786   1
  24  -1   1 130.621 52.2092   1
  24   1   1 115.328 47.1866   1
 -24  -1  -1 203.914 54.7942   1
 -24   1  -1 162.252 56.1932   1
 -26   1  -1-5.53038 46.0403   1
  25   2  -1-11.4939 44.4220   1
 -25  -2   1-5.89330 46.1565   1
  24  -2  -1 2278.86 137.372   1
 -24  -2   1 2608.51 148.037   1
 -24   2   1 2607.16 144.037   1
  23   2  -1-23.9519 44.3952   1
 -23  -2   1 5.95611 48.7228   1
  22   2  -1 35.7636 40.8750   1
  22  -2  -1 11.6860 40.7422   1
 -22  -2   1 42.1883 45.3358   1
 -22   2   1 23.7921 43.1395   1
  21   2  -1-5.88689 40.3924   1
  21  -2  -1 23.2629 42.2020   1
 -21   2   1 5.90990 45.4054   1
  20  -2  -1 704.420 74.9068   1
 -20   2   1 852.437 81.5137   1
  19   2  -1 16.9708 36.4150   1
  19  -2  -1 45.5866 41.0095   1
 -19  -2   1 11.7060 42.1223   1
 -19   2   1 5.67765 42.4028   1
  18  -2  -1 471.749 61.6967   1
 -18  -2   1 605.260 67.9670   1
 -18   2   1 466.824 61.7740   1
  17   2  -1 2193.39 127.585   1
  17  -2  -1 1863.27 116.764   1
 -17   2   1 1834.01 118.080   1
  16   2  -1 82.2303 41.6201   1
  16  -2  -1 109.029 40.5030   1
 -16  -2   1 69.3232 37.5899   1
 -16   2   1 78.6286 40.6228   1
  15   2  -1 2594.21 137.462   1
  15  -2  -1 2357.44 131.596   1
 -15  -2   1 2272.23 132.970   1
 -15   2   1 2283.94 130.871   1
  14   2  -1 39084.8 1442.93   1
 -14  -2   1 39330.3 1442.52   1
  14  -2  -1 41306.3 1443.34   1
  13   2  -1 4060.12 181.291   1
 -13  -2   1 3727.76 177.732   1
  12  -2  -1 70.5498 31.9475   1
 -12   2   1 63.2055 33.9273   1
  11   2  -1 5461.66 238.215   1
  11  -2  -1 5768.52 237.546   1
 -11  -2   1 5409.53 236.047   1
 -11   2   1 5587.39 236.875   1
  10   2  -1 16997.6 601.113   1
  10  -2  -1 15715.5 595.642   1
 -10  -2   1 15217.5 596.731   1
 -10   2   1 16142.0 596.723   1
  -9   2   1 14403.5 492.220   1
   9  -2  -1 13810.0 492.134   1
   8   2  -1 157.106 29.6443   1
  -8   2   1 155.620 29.7744   1
  -8  -2   1 156.447 31.4826   1
   8  -2  -1 260.736 32.2532   1
   7   2  -1 27421.5 1029.34   1
  -7   2   1 29981.3 1030.39   1
  -7  -2   1 28517.6 1032.06   1
   7  -2  -1 29179.8 1029.01   1
  -6   2   1 10777.5 421.553   1
   6  -2  -1 11993.0 422.088   1
  -5   2   1 2657.61 121.461   1
  -5  -2   1 2924.15 125.856   1
   5  -2  -1 2878.69 122.747   1
  -4  -2   1 262596. 9239.48   1
  -4   2   1 268324. 9234.54   1
  -3  -2   1 63033.5 2311.86   1
   3   2  -1 63938.1 2311.88   1
  -3   2   1 69884.0 2308.59   1
   3  -2  -1 66490.5 2309.03   1
  -2  -2   1 54807.2 2001.37   1
   2  -2  -1 57576.4 1997.86   1
  -2   2   1 56624.0 1997.56   1
   2   2  -1 59962.6 2001.71   1
  -1  -2   1 5257.63 184.427   1
   1  -2  -1 4997.70 180.870   1
  -1   2   1 4496.77 180.825   1
   1   2  -1 4902.15 183.621   1
   0  -2   1 39311.6 1420.32   1
   0   2  -1 42469.1 1420.36   1
   0   2   1 42044.8 1418.66   1
   0  -2  -1 38333.0 1418.67   1
   1  -2   1 3091.30 116.512   1
   1   2   1 3034.53 115.264   1
  -1  -2  -1 3243.06 115.235   1
   2  -2   1 29709.4 1040.96   1
  -2   2  -1 29327.3 1040.66   1
   2   2   1 28398.6 1039.76   1
  -2  -2  -1 30526.8 1041.45   1
  -3  -2  -1 11147.6 411.041   1
   3   2   1 11554.8 409.909   1
  -3   2  -1 10749.1 407.719   1
   3  -2   1 11228.2 409.978   1
  -4  -2  -1 73212.9 2487.62   1
  -4   2  -1 75090.3 2487.67   1
   4  -2   1 75516.9 2486.10   1
  -5  -2  -1 5646.78 223.421   1
   5   2   1 5525.09 223.760   1
   6   2   1 35012.2 1276.15   1
   6  -2   1 36104.5 1275.50   1
  -6  -2  -1 36243.6 1278.55   1
  -6   2  -1 35880.0 1275.68   1
   7   2   1 31602.9 1078.96   1
   7  -2   1 29469.2 1075.30   1
  -7  -2  -1 29464.7 1078.49   1
  -7   2  -1 29360.0 1076.69   1
   8   2   1-7.15831 26.9278   1
   8  -2   1 3.43860 26.0526   1
  -8  -2  -1 67.1381 29.4265   1
  -8   2  -1 31.2293 25.3612   1
   9   2   1 24512.2 840.290   1
   9  -2   1 23781.2 836.700   1
  -9  -2  -1 20961.3 833.096   1
  -9   2  -1 22211.7 834.465   1
  10   2   1 34662.0 1175.71   1
  10  -2   1 32948.9 1170.70   1
 -10  -2  -1 31246.8 1168.99   1
 -10   2  -1 30673.2 1169.12   1
  11   2   1 1306.91 91.7983   1
 -11  -2  -1 1400.79 91.3591   1
  12   2   1 133.340 38.3334   1
  12  -2   1 161.539 41.2948   1
 -12  -2  -1 263.316 43.8513   1
 -12   2  -1 199.803 43.1905   1
  13   2   1 7005.34 299.223   1
  13  -2   1 7161.53 299.502   1
 -13  -2  -1 6969.34 298.796   1
 -13   2  -1 6964.78 299.109   1
  14   2   1 6017.63 270.241   1
  14  -2   1 5827.92 266.663   1
 -14  -2  -1 6300.50 271.964   1
 -14   2  -1 6389.63 272.577   1
  15   2   1 116.292 40.8825   1
 -15  -2  -1 43.0548 37.9570   1
 -15   2  -1 117.102 43.3990   1
  16   2   1 15757.3 590.546   1
 -16  -2  -1 14051.3 584.921   1
  16  -2   1 15625.7 588.424   1
  17   2   1 5.58864 35.2730   1
  17  -2   1-22.4229 41.8623   1
 -17  -2  -1 57.7473 42.1901   1
 -17   2  -1 11.1985 38.7126   1
  18   2   1-22.6544 43.4847   1
  18  -2   1-5.71958 36.4571   1
 -18  -2  -1 23.5661 45.5394   1
 -18   2  -1 45.6697 45.8573   1
  19   2   1 2490.86 143.540   1
 -19   2  -1 2475.15 144.014   1
 -19  -2  -1 2401.97 143.184   1
  20   2   1 860.055 83.1303   1
  20  -2   1 760.188 76.8002   1
 -20   2  -1 866.752 80.8350   1
 -20  -2  -1 777.074 81.1337   1
  21   2   1 125.214 48.7725   1
  21  -2   1 180.165 50.8355   1
 -21  -2  -1 172.980 51.6135   1
 -21   2  -1 130.157 50.9244   1
  22   2   1 52.6479 42.4188   1
  22  -2   1 17.2582 44.7636   1
 -22  -2  -1 5.99300 44.4339   1
 -22   2  -1-29.8702 47.0933   1
  23   2   1 195.153 55.2772   1
  23  -2   1 306.064 55.8427   1
 -23  -2  -1 352.161 63.5205   1
 -23   2  -1 246.495 55.2568   1
  24  -2   1 62.9667 43.9898   1
  24   2   1 51.6170 42.5618   1
 -24   2  -1 86.6317 46.7159   1
 -24  -2  -1 17.4414 42.8307   1
  25   2   1 163.071 50.8937   1
 -25  -2  -1 101.975 49.7535   1
  26   3  -1 205.742 52.3372   1
 -26  -3   1 219.803 57.9596   1
  25   3  -1 298.147 58.0443   1
 -25  -3   1 405.552 66.0190   1
  24   3  -1 17.7209 42.9220   1
  24  -3  -1 41.4883 43.7112   1
 -24  -3   1 106.645 51.8868   1
 -24   3   1 156.840 51.4009   1
  23   3  -1 1486.92 110.049   1
 -23  -3   1 1225.27 101.949   1
  22   3  -1 306.287 61.5846   1
  22  -3  -1 377.014 58.8371   1
 -22  -3   1 355.296 61.5180   1
 -22   3   1 342.902 59.0406   1
  21   3  -1 28.9464 42.6220   1
  21  -3  -1 17.4633 39.9213   1
 -21  -3   1 18.0786 41.6753   1
 -21   3   1 58.9352 44.9548   1
  20   3  -1 46.0782 45.1392   1
  20  -3  -1 28.6673 40.0003   1
 -20  -3   1 66.6354 45.2651   1
 -20   3   1 46.7974 44.3315   1
  19   3  -1 3387.25 181.698   1
  19  -3  -1 3600.27 182.251   1
 -19  -3   1 3782.38 186.165   1
 -19   3   1 3519.24 182.877   1
  18   3  -1 5.86146 42.1946   1
  18  -3  -1-5.46692 37.8142   1
 -18  -3   1 34.2175 37.7673   1
 -18   3   1 106.657 44.5479   1
  17   3  -1 223.900 49.3270   1
 -17  -3   1 129.197 45.2541   1
  16  -3  -1 194.710 44.5827   1
 -16  -3   1 168.132 49.7950   1
 -16   3   1 198.451 47.0655   1
  15   3  -1 26702.4 937.752   1
  15  -3  -1 25116.0 932.864   1
 -15  -3   1 24178.0 931.526   1
 -15   3   1 24743.2 930.819   1
  14   3  -1 5344.02 243.733   1
  14  -3  -1 5593.34 242.279   1
 -14  -3   1 5068.89 238.424   1
 -14   3   1 5751.03 242.384   1
  13   3  -1 30532.7 1141.12   1
 -13   3   1 31760.9 1138.83   1
  13  -3  -1 31801.9 1139.46   1
 -13  -3   1 30985.7 1139.76   1
 -12   3   1 586.943 57.9530   1
 -12  -3   1 567.347 57.3741   1
  12   3  -1 403.874 53.0453   1
  11   3  -1 3920.52 189.207   1
  11  -3  -1 4278.51 190.276   1
 -11  -3   1 4567.71 198.688   1
 -11   3   1 4340.58 192.444   1
  10   3  -1 1859.59 105.449   1
 -10   3   1 1806.73 101.539   1
  10  -3  -1 1832.90 100.168   1
 -10  -3   1 1821.99 104.283   1
   9   3  -1 37601.7 1337.35   1
  -9   3   1 38812.2 1334.48   1
  -9  -3   1 35703.7 1337.32   1
   9  -3  -1 36901.0 1332.02   1
   8   3  -1 592.638 51.6892   1
  -8   3   1 671.697 50.4987   1
  -8  -3   1 644.869 52.3304   1
   8  -3  -1 660.651 49.7428   1
   7   3  -1 3780.39 172.471   1
  -7   3   1 4029.82 168.210   1
   7  -3  -1 4146.77 169.810   1
  -7  -3   1 4069.42 173.505   1
  -6  -3   1 5083.84 205.218   1
   6   3  -1 4978.64 204.792   1
   5  -3  -1 52235.6 1808.49   1
  -5  -3   1 51024.4 1811.68   1
   5   3  -1 50174.6 1811.20   1
  -5   3   1 51873.7 1808.18   1
  -4  -3   1 3195.23 137.242   1
   4   3  -1 3244.24 137.741   1
  -4   3   1 3229.20 133.201   1
   4  -3  -1 3359.79 133.861   1
  -3  -3   1 1135.37 61.9178   1
   3  -3  -1 1225.77 58.5953   1
  -3   3   1 1205.07 58.3242   1
   3   3  -1 1095.72 61.7697   1
   2  -3  -1 7618.94 282.214   1
   2   3  -1 7837.30 285.649   1
  -2   3   1 7258.78 281.245   1
  -2  -3   1 7879.72 285.389   1
  -1  -3   1 754.863 45.4312   1
   1  -3  -1 812.377 43.4379   1
  -1   3   1 734.024 42.9896   1
   1   3  -1 728.905 45.0614   1
   0  -3   1 42690.1 1436.31   1
   0   3  -1 41673.6 1434.80   1
   0   3   1 39325.9 1433.13   1
   0  -3  -1 39785.9 1433.62   1
  -1   3  -1 397352. 13403.3   1
   1  -3   1 392670. 13402.3   1
   1   3   1 389981. 13401.8   1
  -1  -3  -1 361799. 13402.5   1
  -2   3  -1 1884.35 87.0525   1
   2  -3   1 1817.22 87.7544   1
   2   3   1 1981.18 87.1868   1
  -2  -3  -1 1894.25 86.9942   1
   3  -3   1 3147.51 135.299   1
  -3   3  -1 2985.64 133.276   1
   3   3   1 3376.92 135.248   1
  -3  -3  -1 3207.90 134.243   1
   4   3   1 4026.50 172.128   1
  -4  -3  -1 4279.19 172.249   1
  -5  -3  -1 2168.52 106.849   1
   5   3   1 2208.26 106.650   1
  -5   3  -1 2426.10 108.383   1
   5  -3   1 2123.54 105.317   1
  -6  -3  -1 4813.24 210.239   1
   6   3   1 4772.91 208.802   1
  -6   3  -1 5320.44 208.516   1
   6  -3   1 5203.42 210.067   1
  -7  -3  -1 2078.13 112.440   1
  -7   3  -1 2427.84 115.108   1
   7  -3   1 2257.71 112.723   1
   7   3   1 2293.97 115.029   1
   8   3   1 29186.5 1060.24   1
   8  -3   1 29633.9 1058.43   1
  -8  -3  -1 29202.4 1060.93   1
  -8   3  -1 29097.6 1058.55   1
   9   3   1 8465.75 336.119   1
   9  -3   1 8281.56 333.435   1
  -9  -3  -1 8413.82 339.029   1
  -9   3  -1 8391.46 336.331   1
  10  -3   1 22842.4 846.105   1
 -10   3  -1 23134.3 847.018   1
  11   3   1 44949.9 1616.18   1
 -11  -3  -1 44999.3 1614.41   1
  12   3   1 84.1312 36.3867   1
  12  -3   1 128.161 39.8197   1
 -12  -3  -1 119.390 38.3437   1
 -12   3  -1 149.267 42.2464   1
  13   3   1 1490.81 101.983   1
  13  -3   1 1506.15 99.4648   1
 -13  -3  -1 1391.58 100.715   1
 -13   3  -1 1696.68 102.338   1
  14   3   1 1113.77 88.6731   1
 -14  -3  -1 1012.39 84.0942   1
 -14   3  -1 1073.70 85.0719   1
  15  -3   1 18971.1 715.623   1
 -15   3  -1 18770.2 715.175   1
  16  -3   1 2875.08 154.922   1
 -16  -3  -1 2905.61 157.040   1
 -16   3  -1 2508.06 150.822   1
  17   3   1 1552.41 109.878   1
  17  -3   1 1580.27 106.699   1
 -17  -3  -1 1543.75 108.214   1
 -17   3  -1 1670.99 110.748   1
  18  -3   1 3288.04 171.824   1
 -18  -3  -1 3420.02 178.050   1
 -18   3  -1 3222.68 173.273   1
  19   3   1 740.218 73.8639   1
  20   3   1 86.7745 42.8522   1
  20  -3   1 92.9093 45.1450   1
 -20  -3  -1 186.570 50.3367   1
 -20   3  -1 199.858 52.4260   1
  21  -3   1 1399.12 102.928   1
 -21   3  -1 1345.09 101.319   1
  22   3   1 540.816 70.3521   1
  22  -3   1 527.521 67.9817   1
 -22  -3  -1 515.483 67.3200   1
 -22   3  -1 494.711 69.3121   1
  23  -3   1-5.84982 43.0548   1
 -23   3  -1-5.73342 45.4832   1
  24  -3   1 1108.46 94.7479   1
  24   3   1 1319.86 98.2107   1
 -24  -3  -1 1273.70 100.615   1
 -24   3  -1 1197.11 96.7069   1
  25   3   1 186.762 55.4300   1
 -25  -3  -1 289.958 59.0989   1
  26   4  -1 11.3118 41.0253   1
 -26  -4   1 56.2662 52.4417   1
  25   4  -1-11.5035 45.0480   1
 -25  -4   1-5.81905 47.8840   1
  24  -4  -1 1727.21 118.744   1
 -24   4   1 1795.74 120.301   1
  23   4  -1 674.760 75.8511   1
  23  -4  -1 901.746 81.7649   1
 -23  -4   1 636.238 76.7577   1
 -23   4   1 704.769 77.0903   1
  22  -4  -1 167.961 50.6755   1
 -22   4   1 222.299 56.8784   1
  21   4  -1 217.315 54.1201   1
  21  -4  -1 297.048 55.1038   1
 -21  -4   1 304.550 57.8879   1
 -21   4   1 243.652 52.0724   1
  20   4  -1-42.6628 43.1784   1
  20  -4  -1-23.4224 40.4851   1
 -20  -4   1-41.2722 47.0702   1
 -20   4   1 51.4493 42.9943   1
  19   4  -1 639.268 72.7297   1
  19  -4  -1 783.676 76.6021   1
 -19  -4   1 876.294 80.4355   1
 -19   4   1 622.096 70.0520   1
  18   4  -1 63.1208 39.7095   1
  18  -4  -1 66.8262 41.6213   1
 -18   4   1 21.9508 40.1290   1
 -17  -4   1-45.2814 40.4453   1
  16   4  -1 3068.50 160.040   1
  16  -4  -1 2956.31 154.672   1
 -16  -4   1 2552.81 152.130   1
 -16   4   1 2903.73 152.201   1
  15   4  -1 42.7846 39.0964   1
  15  -4  -1 45.0608 35.7769   1
 -15  -4   1 20.8322 36.6280   1
 -15   4   1 54.6709 37.1403   1
  14   4  -1 53918.5 1906.09   1
  14  -4  -1 53417.4 1900.63   1
 -14  -4   1 50818.7 1900.92   1
 -14   4   1 54218.5 1899.79   1
  13   4  -1 1778.42 108.238   1
  13  -4  -1 1689.37 105.572   1
 -13   4   1 1834.30 107.846   1
 -13  -4   1 1809.03 110.880   1
 -12  -4   1 6269.76 257.654   1
  12   4  -1 5508.72 250.486   1
  11   4  -1 3601.97 172.415   1
 -11   4   1 3908.86 171.320   1
 -11  -4   1 3347.83 171.252   1
  10   4  -1 24432.3 888.800   1
 -10   4   1 24716.1 883.989   1
 -10  -4   1 23043.8 886.992   1
  10  -4  -1 24501.1 885.283   1
   9   4  -1 1449.04 85.5023   1
   9  -4  -1 1303.02 81.3911   1
  -9  -4   1 1324.95 82.8514   1
  -9   4   1 1171.30 77.5096   1
   8  -4  -1 47792.4 1616.10   1
  -8  -4   1 44464.3 1619.38   1
  -8   4   1 46447.0 1614.97   1
   8   4  -1 42694.6 1618.62   1
   7  -4  -1 2103.85 103.143   1
  -7  -4   1 2047.35 106.819   1
  -7   4   1 2103.52 103.286   1
   7   4  -1 2201.05 108.477   1
   6  -4  -1 32361.9 1131.89   1
  -6  -4   1 31132.8 1134.81   1
   6   4  -1 31831.0 1134.71   1
  -6   4   1 31381.7 1128.99   1
  -5  -4   1 10487.8 401.270   1
   5   4  -1 10738.7 400.581   1
  -4  -4   1 103071. 3560.59   1
   4  -4  -1 104268. 3556.88   1
  -4   4   1 98902.4 3554.68   1
   4   4  -1 100873. 3560.11   1
  -3   4   1 3881.34 154.574   1
   3  -4  -1 3666.38 155.440   1
  -2   4   1 5125.91 200.750   1
   2  -4  -1 5215.64 202.608   1
  -1   4   1 58793.9 2068.44   1
   1   4  -1 58532.4 2070.18   1
  -1  -4   1 59225.8 2069.85   1
   1  -4  -1 59015.8 2067.28   1
   0  -4  -1 100257. 3491.38   1
   0   4   1 96945.6 3490.14   1
   0   4  -1 100609. 3492.60   1
   0  -4   1 102078. 3493.33   1
  -1  -4  -1 5437.10 205.234   1
   1  -4   1 5025.24 204.754   1
  -1   4  -1 5025.15 203.977   1
   1   4   1 5237.56 203.452   1
   3  -4   1 1458.25 75.1220   1
  -3   4  -1 1456.04 74.1698   1
  -3  -4  -1 1409.99 76.9469   1
   3   4   1 1272.72 72.4641   1
   4  -4   1 6883.45 262.762   1
  -4   4  -1 6865.27 261.557   1
  -4  -4  -1 6725.53 263.894   1
   4   4   1 6205.77 262.514   1
   5  -4   1 14288.2 526.064   1
  -5   4  -1 14193.0 525.339   1
  -5  -4  -1 14042.3 527.434   1
   5   4   1 14192.7 527.719   1
   6  -4   1 119978. 4240.16   1
  -6   4  -1 124422. 4239.82   1
  -6  -4  -1 119445. 4241.53   1
   6   4   1 120110. 4240.91   1
   7  -4   1 5487.85 234.758   1
  -7   4  -1 5395.71 234.371   1
   7   4   1 6158.37 238.665   1
  -7  -4  -1 5398.48 235.528   1
  -8  -4  -1 554.581 53.3754   1
   8   4   1 587.479 55.5350   1
  -8   4  -1 572.348 53.2889   1
   8  -4   1 608.492 53.6108   1
  -9  -4  -1 38103.1 1362.16   1
   9  -4   1 36743.4 1360.64   1
  -9   4  -1 37942.4 1360.25   1
   9   4   1 38511.6 1362.90   1
 -10   4  -1 8370.94 339.954   1
  10  -4   1 8323.50 341.395   1
 -10  -4  -1 8872.48 347.482   1
  10   4   1 8269.50 342.166   1
 -11   4  -1 19525.0 705.166   1
  11  -4   1 19179.5 706.901   1
 -11  -4  -1 18130.3 706.563   1
  11   4   1 18363.5 705.489   1
 -12   4  -1 24625.8 888.216   1
  12  -4   1 22885.5 886.539   1
 -12  -4  -1 23034.2 887.138   1
  12   4   1 25670.1 895.327   1
 -13   4  -1 8698.13 343.751   1
  13  -4   1 7814.50 341.021   1
 -13  -4  -1 8364.97 344.000   1
  13   4   1 8207.43 345.309   1
 -14   4  -1 10835.8 454.140   1
  14  -4   1 12564.4 463.831   1
 -14  -4  -1 11448.3 459.278   1
  14   4   1 11350.1 460.331   1
 -15   4  -1 1417.37 97.7782   1
  15  -4   1 1295.47 96.5104   1
 -15  -4  -1 1240.54 97.7694   1
  15   4   1 1446.76 100.692   1
 -16   4  -1 5235.97 244.762   1
  16  -4   1 5515.69 248.453   1
 -16  -4  -1 5616.32 251.335   1
  16   4   1 5384.65 249.305   1
 -17   4  -1 71.9391 44.6493   1
  17  -4   1 145.996 48.7718   1
 -17  -4  -1 81.6238 44.9603   1
  17   4   1 191.640 51.4821   1
 -18   4  -1 1941.78 125.006   1
  18  -4   1 2183.47 129.237   1
 -19  -4  -1 1970.12 125.105   1
  19   4   1 2044.37 127.954   1
 -20   4  -1 260.082 57.0530   1
  20  -4   1 224.915 55.7115   1
 -20  -4  -1 152.429 51.0757   1
  20   4   1 282.889 57.6787   1
 -21   4  -1 34.8348 43.9695   1
  21  -4   1-5.95301 42.5059   1
 -21  -4  -1-12.0174 45.8209   1
  21   4   1-40.4136 45.2166   1
 -22   4  -1 226.542 56.8367   1
  22  -4   1 154.579 49.5318   1
 -22  -4  -1 184.312 57.4311   1
  22   4   1 104.035 46.1959   1
 -23   4  -1 115.927 54.5830   1
  23  -4   1 171.021 51.3756   1
 -23  -4  -1 265.092 57.9016   1
  23   4   1 132.628 48.9155   1
 -24   4  -1 115.392 50.7854   1
  24   4   1 234.555 55.7665   1
 -24  -4  -1 189.311 52.5351   1
  24  -4   1 127.507 51.2743   1
 -25  -4  -1 738.137 79.9877   1
  26   5  -1-11.0371 39.7131   1
 -26  -5   1-16.9339 48.3247   1
  24   5  -1 79.1947 46.3361   1
 -24  -5   1 58.9123 49.9409   1
  23  -5  -1 1469.38 110.005   1
 -23   5   1 1484.37 109.388   1
  23   5  -1 1615.59 110.218   1
 -23  -5   1 1826.36 118.887   1
  22   5  -1 943.255 84.0470   1
  22  -5  -1 829.711 81.0190   1
 -22  -5   1 781.002 81.4284   1
 -22   5   1 714.052 77.7723   1
  21   5  -1 808.319 84.6661   1
  21  -5  -1 1092.36 91.2134   1
 -21  -5   1 926.547 85.5262   1
 -21   5   1 913.426 87.0515   1
  20   5  -1-5.91441 38.8344   1
 -20  -5   1 131.504 49.7959   1
  19   5  -1 1397.62 99.2878   1
  19  -5  -1 1142.74 91.9540   1
 -19   5   1 1105.78 92.0360   1
  18   5  -1 2382.31 134.512   1
  18  -5  -1 2149.45 129.872   1
 -18  -5   1 1980.64 129.254   1
 -18   5   1 1976.53 126.317   1
  17   5  -1 198.952 53.1750   1
  17  -5  -1 280.811 51.2792   1
 -17  -5   1 184.874 49.9557   1
 -17   5   1 120.547 43.7148   1
  16   5  -1 843.541 77.9771   1
 -16  -5   1 733.403 74.2163   1
 -16   5   1 774.674 72.2563   1
  16  -5  -1 778.164 73.0025   1
 -15   5   1 4080.03 193.294   1
  15  -5  -1 3909.15 192.474   1
 -14  -5   1 182.373 44.8929   1
  14  -5  -1 122.683 37.9599   1
 -14   5   1 93.5809 37.8426   1
  14   5  -1 140.529 40.0820   1
 -13   5   1 39503.7 1372.07   1
  13  -5  -1 39255.9 1373.77   1
 -13  -5   1 34449.0 1369.23   1
  13   5  -1 38684.5 1375.95   1
  12  -5  -1 4516.75 202.858   1
 -12   5   1 4490.64 201.843   1
  12   5  -1 4686.65 206.912   1
 -12  -5   1 3948.78 198.181   1
  11  -5  -1 17085.4 637.232   1
 -11   5   1 17214.2 636.534   1
 -11  -5   1 17006.4 641.112   1
  11   5  -1 16455.0 640.085   1
 -10   5   1 5083.56 219.409   1
   9  -5  -1 13467.8 490.111   1
  -9   5   1 12526.4 487.580   1
   9   5  -1 12927.6 493.742   1
  -9  -5   1 12535.7 493.736   1
   8  -5  -1 4103.67 181.096   1
  -8   5   1 4312.97 182.651   1
   8   5  -1 4061.89 185.675   1
  -8  -5   1 4089.67 185.629   1
   7  -5  -1 29451.6 1042.32   1
  -7   5   1 29232.8 1040.94   1
   7   5  -1 27954.5 1044.43   1
  -7  -5   1 28998.6 1047.21   1
   6  -5  -1 10454.0 384.858   1
  -6   5   1 10644.4 384.525   1
  -6  -5   1 9581.00 387.116   1
   6   5  -1 9546.92 388.483   1
  -5  -5   1 63762.8 2234.52   1
   5  -5  -1 64616.5 2229.93   1
  -5   5   1 61850.5 2229.66   1
   5   5  -1 62930.4 2233.72   1
  -4  -5   1 30104.3 1066.17   1
   4   5  -1 28543.1 1065.05   1
  -4   5   1 30049.0 1061.06   1
   4  -5  -1 29979.8 1061.01   1
   3  -5  -1 43359.9 1446.14   1
   3   5  -1 37452.0 1446.76   1
  -3   5   1 41493.0 1443.55   1
  -3  -5   1 40582.8 1450.04   1
   2   5  -1 13530.0 529.194   1
  -2  -5   1 15384.8 532.951   1
  -1  -5   1 25407.5 882.201   1
   1   5  -1 23643.7 880.954   1
   0  -5   1 56987.5 2030.18   1
   0   5   1 56522.8 2027.24   1
   0   5  -1 57588.3 2029.77   1
   0  -5  -1 59341.2 2029.43   1
   1  -5   1 111175. 3847.95   1
   1   5   1 103620. 3844.17   1
  -1   5  -1 113608. 3846.19   1
  -1  -5  -1 111686. 3846.70   1
   2  -5   1 694.006 49.9304   1
  -2   5  -1 662.072 49.9612   1
   2   5   1 714.592 51.7794   1
  -2  -5  -1 709.363 51.0226   1
  -3   5  -1 113704. 4044.75   1
   3  -5   1 112991. 4045.13   1
   3   5   1 120336. 4046.51   1
  -3  -5  -1 115364. 4046.08   1
   4  -5   1 1333.61 77.7485   1
  -4   5  -1 1407.91 77.8932   1
   4   5   1 1325.74 77.5430   1
  -4  -5  -1 1369.86 79.1421   1
   5  -5   1 16740.4 642.424   1
  -5   5  -1 17310.5 642.052   1
   5   5   1 18522.7 645.419   1
  -5  -5  -1 17214.7 644.239   1
   6  -5   1 136.555 31.3544   1
  -6   5  -1 171.128 33.6113   1
   6   5   1 70.9347 28.2697   1
  -6  -5  -1 114.740 32.1168   1
   7  -5   1 72.9496 28.9912   1
  -7   5  -1 24.5741 25.9004   1
   7   5   1 80.1018 27.7161   1
  -7  -5  -1 31.2319 29.2081   1
   8  -5   1 25072.5 900.711   1
  -8   5  -1 24540.2 899.740   1
   8   5   1 24602.6 903.002   1
  -8  -5  -1 24281.3 904.272   1
   9  -5   1 25453.7 911.055   1
  -9   5  -1 23817.8 907.207   1
   9   5   1 24770.1 912.685   1
  -9  -5  -1 25355.9 914.388   1
  10  -5   1 36450.3 1275.57   1
 -10   5  -1 36774.3 1274.43   1
 -10  -5  -1 35270.5 1276.48   1
  10   5   1 32369.1 1273.74   1
  11   5   1 14901.1 584.123   1
  11  -5   1 15626.2 584.690   1
 -11  -5  -1 14610.1 582.644   1
 -11   5  -1 15738.0 582.532   1
 -12   5  -1 2324.06 128.744   1
  12  -5   1 2104.73 125.337   1
 -12  -5  -1 2243.21 131.182   1
  12   5   1 2255.32 125.784   1
 -13   5  -1 2140.34 123.611   1
  13  -5   1 2103.57 123.284   1
 -13  -5  -1 2173.85 127.575   1
  13   5   1 1973.70 124.299   1
  14  -5   1 9686.11 395.824   1
 -15  -5  -1 4630.27 223.782   1
  15   5   1 5019.85 232.476   1
 -16   5  -1 88.7279 44.3073   1
  16  -5   1 16.7128 36.9202   1
 -16  -5  -1 52.0256 39.6719   1
  16   5   1 57.0027 38.1163   1
 -17   5  -1 56.7070 43.2606   1
  17  -5   1 22.7959 38.7569   1
 -17  -5  -1 52.3134 46.1272   1
  17   5   1 11.6904 40.7644   1
 -18   5  -1 352.114 58.0603   1
  18  -5   1 382.878 57.6431   1
 -18  -5  -1 326.791 57.7683   1
  18   5   1 393.415 61.5208   1
 -19   5  -1 76.4453 43.7229   1
  19  -5   1 111.369 43.8963   1
 -19  -5  -1 89.1511 44.8208   1
  19   5   1 108.614 50.9160   1
 -20   5  -1 3587.43 184.798   1
  20  -5   1 3623.51 184.383   1
  20   5   1 3390.97 183.152   1
 -21   5  -1-53.2351 45.7213   1
  21   5   1 65.3892 44.0728   1
 -21  -5  -1 17.8037 46.1774   1
  21  -5   1 5.91863 41.5960   1
  22   5   1 981.014 85.9769   1
  22  -5   1 849.549 83.0696   1
 -22   5  -1 875.917 84.9497   1
 -22  -5  -1 918.879 86.0575   1
 -23  -5  -1 901.208 84.5760   1
  23   5   1 933.290 84.7594   1
  24  -5   1 686.658 78.2368   1
  24   5   1 772.703 75.8223   1
 -24   5  -1 678.024 79.3312   1
 -24  -5  -1 680.649 77.9549   1
 -25  -6   1 57.0975 50.9788   1
  25   6  -1 21.9254 42.3896   1
 -24  -6   1 786.138 82.8054   1
  24   6  -1 685.244 76.7949   1
  23  -6  -1 704.710 77.1349   1
 -23   6   1 748.330 77.1175   1
  22   6  -1 4067.30 196.903   1
  22  -6  -1 3391.30 187.688   1
 -22   6   1 3792.40 191.329   1
 -22  -6   1 3859.64 193.728   1
  21  -6  -1 786.852 77.8907   1
 -21   6   1 696.553 74.4715   1
 -20   6   1 1246.04 99.3076   1
  20  -6  -1 1441.22 105.347   1
 -20  -6   1 1231.81 97.8751   1
  19   6  -1 757.473 75.9093   1
  19  -6  -1 762.122 74.0283   1
 -19   6   1 788.752 76.5484   1
 -19  -6   1 690.747 77.2210   1
 -18   6   1 3475.00 184.054   1
 -18  -6   1 3514.09 186.656   1
  17   6  -1 127.118 47.4055   1
  17  -6  -1 77.9503 39.9221   1
 -17   6   1 125.764 44.0734   1
 -17  -6   1 90.4029 46.0872   1
  16   6  -1 4951.67 230.550   1
 -16  -6   1 4884.48 232.702   1
  15   6  -1 62.6578 33.9923   1
 -15  -6   1 34.3105 40.8844   1
  15  -6  -1 67.8433 36.4392   1
 -15   6   1 71.8996 39.2195   1
 -14   6   1 1058.85 84.2572   1
  14  -6  -1 1154.71 88.5735   1
 -14  -6   1 1137.92 88.5191   1
  14   6  -1 1213.81 91.6571   1
  13  -6  -1 993.094 78.1048   1
  13   6  -1 892.433 77.3740   1
 -13   6   1 794.497 71.2847   1
 -13  -6   1 883.347 78.0954   1
  12  -6  -1 27548.1 995.817   1
  12   6  -1 27164.4 998.883   1
 -12  -6   1 27818.8 999.855   1
 -12   6   1 26043.2 990.911   1
 -11  -6   1 281.867 48.1226   1
  11   6  -1 287.087 47.2508   1
  10  -6  -1 4331.14 186.149   1
  10   6  -1 3879.32 184.675   1
 -10  -6   1 3828.19 184.586   1
 -10   6   1 3818.96 180.670   1
   9   6  -1 1763.17 104.566   1
  -9   6   1 1652.58 99.1902   1
  -9  -6   1 1974.56 107.050   1
   8  -6  -1 864.261 63.2524   1
   8   6  -1 756.651 63.1513   1
  -8   6   1 808.355 60.6201   1
  -8  -6   1 832.465 66.0998   1
   7  -6  -1 5181.22 213.606   1
   7   6  -1 4957.04 216.963   1
  -7  -6   1 4980.44 218.327   1
  -7   6   1 4988.58 212.479   1
  -6  -6   1 9133.49 367.716   1
   6  -6  -1 9554.16 364.641   1
  -6   6   1 9720.58 364.149   1
   6   6  -1 9133.83 367.387   1
  -5  -6   1 7454.05 291.876   1
   5   6  -1 7210.43 291.129   1
  -5   6   1 7202.37 287.342   1
   5  -6  -1 7181.58 288.132   1
   4  -6  -1 9975.27 352.822   1
   4   6  -1 8190.73 355.689   1
  -4   6   1 10092.6 352.515   1
  -4  -6   1 7951.33 354.876   1
   3  -6  -1 9777.28 375.548   1
   3   6  -1 9330.75 378.007   1
  -3   6   1 9806.66 373.395   1
  -3  -6   1 10500.2 381.199   1
   2  -6  -1 131314. 4555.51   1
   2   6  -1 122155. 4556.05   1
  -2   6   1 137257. 4556.51   1
  -2  -6   1 130246. 4558.54   1
  -1  -6   1 46893.1 1632.16   1
   1  -6  -1 46344.0 1630.00   1
   1   6  -1 45580.9 1630.87   1
  -1   6   1 45052.9 1628.74   1
   0  -6   1 108973. 3905.40   1
   0   6   1 112262. 3904.27   1
   0   6  -1 116974. 3909.29   1
   0  -6  -1 108329. 3904.11   1
   1  -6   1 14026.4 513.161   1
   1   6   1 13664.7 511.308   1
  -1   6  -1 13849.2 511.919   1
  -1  -6  -1 13449.6 512.267   1
   2  -6   1 99438.9 3591.45   1
   2   6   1 96799.3 3589.06   1
  -2   6  -1 104763. 3589.42   1
  -2  -6  -1 108710. 3592.45   1
   3  -6   1 864.725 64.0792   1
   3   6   1 942.759 63.0696   1
  -3  -6  -1 1047.22 67.4922   1
  -4   6  -1 15920.6 596.331   1
   4  -6   1 15443.3 596.483   1
   4   6   1 16513.5 598.962   1
  -4  -6  -1 16411.5 598.683   1
   5  -6   1 18762.8 700.017   1
  -5   6  -1 19073.6 699.215   1
  -5  -6  -1 18950.3 703.069   1
   5   6   1 19141.4 701.211   1
   6  -6   1 5781.28 237.018   1
  -6   6  -1 5710.52 236.177   1
  -6  -6  -1 5668.83 239.160   1
   6   6   1 5324.31 235.464   1
   7  -6   1 10399.7 414.114   1
  -7   6  -1 10543.3 413.373   1
  -7  -6  -1 10918.1 417.971   1
   7   6   1 10742.5 417.533   1
   8  -6   1 16241.9 625.714   1
  -8   6  -1 16157.6 625.026   1
  -8  -6  -1 17612.5 633.742   1
   8   6   1 16756.7 630.082   1
  -9  -6  -1 3503.40 173.067   1
   9   6   1 3695.54 175.741   1
  10  -6   1 5280.13 231.399   1
 -10   6  -1 5358.48 229.990   1
 -10  -6  -1 5335.67 235.594   1
  10   6   1 4803.92 231.604   1
  11  -6   1 20306.8 737.560   1
 -11   6  -1 18702.1 731.330   1
 -11  -6  -1 20041.6 737.593   1
  11   6   1 19332.8 736.546   1
  12  -6   1 3202.81 162.382   1
  12   6   1 2926.85 162.406   1
 -12   6  -1 3229.14 162.054   1
 -12  -6  -1 3319.47 167.071   1
  13  -6   1 592.026 62.6669   1
  14  -6   1 6904.92 294.070   1
  14   6   1 6889.66 294.460   1
 -14   6  -1 6585.70 290.070   1
 -14  -6  -1 6628.93 294.942   1
  15  -6   1 834.019 76.8278   1
  15   6   1 817.686 77.4801   1
 -15  -6  -1 858.748 79.0013   1
 -15   6  -1 878.230 77.0093   1
 -16   6  -1 11.0641 37.6053   1
  16   6   1 46.5671 41.5647   1
  16  -6   1-16.9046 35.5651   1
 -16  -6  -1 11.3337 40.4648   1
 -17   6  -1 1230.17 94.0247   1
  17  -6   1 1115.30 91.0861   1
  18   6   1 195.384 48.3864   1
 -18  -6  -1 71.2517 47.9410   1
  19  -6   1 7712.11 326.601   1
  19   6   1 8035.18 328.405   1
 -19  -6  -1 7459.90 324.039   1
 -20   6  -1 87.2742 42.9595   1
  20   6   1 53.9367 39.8165   1
  20  -6   1 124.355 47.3971   1
 -20  -6  -1 136.992 47.0753   1
  21   6   1 4522.53 220.623   1
 -21  -6  -1 4870.23 223.335   1
  21  -6   1 4264.77 217.188   1
 -21   6  -1 4491.12 218.275   1
  22  -6   1 907.130 85.4876   1
  22   6   1 985.710 85.7990   1
 -22   6  -1 881.599 83.8839   1
  23   6   1 785.423 79.3410   1
 -23  -6  -1 920.205 86.9640   1
  23  -6   1 681.960 76.2950   1
 -23   6  -1 643.937 75.3791   1
 -24  -6  -1 391.213 66.4928   1
  24   6   1 308.578 57.6189   1
 -25  -7   1 484.382 70.8424   1
  25   7  -1 297.274 59.6739   1
 -23  -7   1 1315.53 100.087   1
  23   7  -1 1248.20 101.892   1
 -22  -7   1 556.378 73.9893   1
  22   7  -1 666.599 75.3693   1
 -21  -7   1 3847.72 196.791   1
 -21   7   1 3788.10 192.234   1
  21  -7  -1 3560.13 191.797   1
 -20  -7   1 155.515 53.0238   1
 -20   7   1 159.438 49.9817   1
  20  -7  -1 182.214 50.2304   1
  20   7  -1 29.4913 41.6750   1
 -19   7   1 11.2714 39.6275   1
  19  -7  -1 58.0332 41.4570   1
  19   7  -1 42.0247 40.8281   1
 -18   7   1 403.519 59.5193   1
  18  -7  -1 439.563 62.8443   1
 -18  -7   1 252.174 56.2880   1
 -17  -7   1 4926.28 234.735   1
 -17   7   1 4609.32 228.012   1
  17  -7  -1 4967.11 232.575   1
  17   7  -1 5423.36 237.771   1
 -16  -7   1 1163.15 96.4389   1
 -16   7   1 1011.95 84.2351   1
  16  -7  -1 1127.91 88.2869   1
  16   7  -1 1300.03 92.7234   1
 -15  -7   1 4177.51 210.865   1
  15  -7  -1 4558.21 212.527   1
  15   7  -1 4597.43 213.726   1
 -15   7   1 4263.19 207.832   1
  14  -7  -1 3841.48 185.110   1
 -14   7   1 3578.98 178.714   1
  14   7  -1 3968.13 189.439   1
 -14  -7   1 3346.01 180.830   1
  13  -7  -1 12377.0 487.507   1
 -13   7   1 11970.6 483.227   1
  13   7  -1 13059.2 493.745   1
 -13  -7   1 12192.5 489.109   1
  12  -7  -1 2151.17 121.692   1
 -12   7   1 2026.95 116.819   1
  12   7  -1 2010.25 123.307   1
 -12  -7   1 2035.26 122.602   1
  11  -7  -1 15141.3 578.291   1
 -11   7   1 15159.4 576.066   1
  11   7  -1 14948.6 582.771   1
 -11  -7   1 15236.3 583.170   1
  10   7  -1 8574.00 340.816   1
 -10  -7   1 7947.36 337.985   1
   9  -7  -1 1486.28 91.5178   1
  -9   7   1 1377.91 88.2523   1
  -9  -7   1 1488.44 95.5707   1
   9   7  -1 1319.34 93.2720   1
  -8   7   1 823.488 64.9117   1
   8   7  -1 816.312 70.2181   1
  -8  -7   1 980.570 75.3952   1
  -7   7   1 46872.8 1673.90   1
   7  -7  -1 46991.7 1674.32   1
  -6  -7   1-3.97750 27.2692   1
   6  -7  -1 14.4761 24.8118   1
   6   7  -1 3.95199 25.4364   1
  -6   7   1 10.5143 23.6178   1
  -5  -7   1 23749.9 868.812   1
   5   7  -1 24361.3 868.186   1
  -5   7   1 23382.1 862.990   1
   5  -7  -1 23450.0 864.477   1
  -4  -7   1 3000.94 138.737   1
   4   7  -1 2838.64 137.408   1
  -4   7   1 2591.50 128.950   1
   4  -7  -1 2674.51 132.664   1
  -3  -7   1 31386.5 1093.09   1
   3   7  -1 29561.4 1089.55   1
  -3   7   1 29838.1 1086.41   1
   3  -7  -1 30133.4 1088.94   1
  -2  -7   1 1352.74 81.6854   1
   2   7  -1 1387.65 81.7410   1
  -2   7   1 1371.80 79.7880   1
   2  -7  -1 1212.93 80.2279   1
  -1   7   1 62222.3 2305.11   1
   1   7  -1 66501.5 2307.68   1
  -1  -7   1 66910.3 2309.24   1
   1  -7  -1 65816.4 2306.92   1
   0  -7  -1 3027.02 137.506   1
   0   7   1 2712.64 134.327   1
   0   7  -1 2886.30 136.994   1
   0  -7   1 2964.06 139.029   1
  -1  -7  -1 2223.76 114.783   1
   1   7   1 2321.46 114.423   1
  -1   7  -1 2168.74 112.180   1
   1  -7   1 2335.49 116.012   1
  -2  -7  -1 5102.37 213.098   1
   2   7   1 5456.40 214.636   1
  -2   7  -1 4875.09 210.124   1
   2  -7   1 4577.12 212.306   1
  -3  -7  -1 80734.5 2825.43   1
   3   7   1 77651.0 2824.70   1
  -3   7  -1 79458.0 2823.15   1
   3  -7   1 82757.1 2826.31   1
   4  -7   1 19671.0 729.085   1
   4   7   1 20406.4 729.927   1
  -4  -7  -1 19139.3 728.910   1
   5  -7   1 2045.77 113.479   1
  -5  -7  -1 2169.80 117.984   1
  -5   7  -1 2107.18 115.103   1
   5   7   1 2416.36 118.746   1
   6  -7   1 348.048 43.5742   1
  -6   7  -1 391.317 45.0683   1
   7  -7   1 220.596 40.0696   1
  -7  -7  -1 130.318 36.1943   1
   7   7   1 150.997 37.9589   1
  -7   7  -1 158.644 35.8409   1
   8  -7   1 619.617 57.5766   1
  -8  -7  -1 421.380 54.1386   1
   8   7   1 526.690 57.8260   1
  -8   7  -1 612.242 57.0247   1
   9  -7   1 23751.5 875.408   1
  -9  -7  -1 23687.6 878.261   1
   9   7   1 23223.9 877.769   1
  -9   7  -1 23936.9 872.919   1
  10  -7   1 23811.1 876.623   1
 -10  -7  -1 23082.0 878.416   1
  10   7   1 23584.5 878.883   1
 -10   7  -1 23971.3 873.977   1
  11  -7   1 2536.28 138.362   1
 -11  -7  -1 2667.47 141.168   1
  11   7   1 2413.73 136.154   1
 -11   7  -1 2223.02 130.120   1
 -12  -7  -1 3473.71 177.613   1
  12  -7   1 3575.38 177.657   1
  12   7   1 3581.19 181.273   1
  13  -7   1 8495.65 349.079   1
 -13   7  -1 8605.72 346.111   1
  13   7   1 8391.00 349.590   1
 -13  -7  -1 7597.01 344.174   1
  14  -7   1 1626.77 108.110   1
 -14   7  -1 1471.95 103.958   1
  14   7   1 1740.57 111.515   1
 -14  -7  -1 1791.15 114.870   1
  15  -7   1 1901.25 121.178   1
  15   7   1 2003.34 121.154   1
 -15  -7  -1 1974.62 123.351   1
 -15   7  -1 1809.22 117.468   1
  16   7   1 297.449 52.4427   1
  16  -7   1 303.792 54.7180   1
 -16  -7  -1 183.200 47.5579   1
 -16   7  -1 349.592 53.4028   1
  17   7   1 118.591 49.1932   1
 -17   7  -1 84.0208 45.1196   1
  17  -7   1 160.239 47.2110   1
 -17  -7  -1 34.6364 41.0330   1
  18   7   1 1761.96 115.888   1
 -18  -7  -1 1459.17 109.747   1
 -18   7  -1 1446.41 105.085   1
  18  -7   1 1610.76 109.100   1
 -19  -7  -1 5787.87 264.523   1
  19  -7   1 5807.91 263.479   1
 -20  -7  -1 5961.99 264.379   1
 -20   7  -1 5379.57 258.039   1
  20  -7   1 5801.41 262.868   1
  21   7   1-23.6571 47.5146   1
 -21   7  -1 51.2365 43.4204   1
  21  -7   1 35.1516 43.7560   1
  22   7   1 742.194 78.3419   1
 -22  -7  -1 643.584 73.9670   1
 -22   7  -1 660.311 72.7936   1
  22  -7   1 803.741 77.8676   1
 -23   7  -1 50.1740 43.1262   1
  24   7   1 702.453 74.5383   1
 -24  -7  -1 886.276 84.9005   1
  24   8  -1-22.8780 41.1575   1
 -24  -8   1 5.60242 47.9624   1
  23   8  -1 324.835 62.1467   1
 -23  -8   1 346.498 61.6682   1
  22   8  -1 1525.81 110.083   1
 -22  -8   1 1583.70 111.377   1
 -22   8   1 1468.81 108.043   1
  21   8  -1 1156.13 96.3003   1
 -21  -8   1 1095.32 93.4709   1
 -21   8   1 1000.06 91.2028   1
  21  -8  -1 1059.06 90.3133   1
  20   8  -1 2014.04 128.721   1
 -20  -8   1 2042.86 127.748   1
 -20   8   1 2052.93 128.500   1
  20  -8  -1 1815.99 123.069   1
  19   8  -1 273.079 54.7785   1
 -19  -8   1 243.847 51.3026   1
 -19   8   1 224.689 53.7004   1
  19  -8  -1 300.625 56.1550   1
  18   8  -1 724.361 75.3380   1
 -18  -8   1 674.340 75.0498   1
 -18   8   1 624.940 69.9152   1
  18  -8  -1 867.110 79.1105   1
  17   8  -1 1171.88 90.8398   1
  17  -8  -1 966.242 84.8442   1
 -17  -8   1 1115.27 92.0376   1
 -17   8   1 984.257 84.8654   1
  16   8  -1 164.424 48.8466   1
 -16   8   1 168.523 44.5655   1
 -16  -8   1 242.821 54.8746   1
  16  -8  -1 296.736 53.1734   1
  15   8  -1 6269.70 261.899   1
 -15  -8   1 5781.41 257.488   1
  14   8  -1-10.9184 34.1107   1
 -14   8   1 10.3123 35.9462   1
  14  -8  -1 47.5875 38.6316   1
 -14  -8   1 16.5477 34.1117   1
  13   8  -1 1312.81 94.2335   1
 -13   8   1 1133.99 86.4992   1
  13  -8  -1 1294.88 91.3177   1
 -13  -8   1 1132.19 88.9532   1
  12   8  -1 64529.5 2255.06   1
 -12   8   1 62156.0 2245.61   1
  12  -8  -1 63457.4 2249.90   1
 -12  -8   1 62309.2 2251.54   1
  11   8  -1 65.4992 34.6635   1
 -11   8   1 102.222 37.2063   1
  11  -8  -1 123.982 39.5759   1
 -11  -8   1 56.5137 34.7413   1
  10   8  -1 9273.33 376.870   1
 -10   8   1 9369.73 372.849   1
  10  -8  -1 9279.24 373.799   1
 -10  -8   1 9056.56 375.952   1
   9   8  -1 2500.66 137.191   1
  -9   8   1 2819.39 136.398   1
  -9  -8   1 2311.02 135.291   1
   9  -8  -1 2362.43 130.852   1
   8   8  -1 1102.86 81.1870   1
  -8  -8   1 916.192 76.0975   1
   7   8  -1 4920.84 222.101   1
  -7  -8   1 5079.76 223.095   1
  -7   8   1 5033.91 218.039   1
  -6   8   1 26533.9 982.465   1
   6   8  -1 27166.8 988.096   1
  -6  -8   1 26789.0 988.047   1
   6  -8  -1 27523.7 984.696   1
  -5   8   1 249.476 36.4337   1
   5  -8  -1 323.418 44.7519   1
  -4   8   1 7979.84 310.822   1
   4   8  -1 7141.10 312.601   1
  -4  -8   1 7786.15 316.492   1
   4  -8  -1 7961.83 312.662   1
  -3   8   1 4565.17 195.870   1
   3   8  -1 4592.11 199.412   1
  -3  -8   1 4254.40 198.681   1
   3  -8  -1 4348.13 194.487   1
  -2   8   1 114962. 4010.38   1
   2   8  -1 114825. 4013.21   1
  -2  -8   1 112772. 4012.28   1
   2  -8  -1 114341. 4011.06   1
  -1   8   1 1081.94 70.8108   1
  -1  -8   1 1076.35 74.7134   1
   1  -8  -1 1034.68 70.5105   1
   0   8  -1 8471.90 335.502   1
   0   8   1 9032.81 337.080   1
   0  -8  -1 8073.28 334.270   1
   0  -8   1 8148.34 334.375   1
  -1   8  -1 4203.05 185.634   1
   1   8   1 4122.20 183.935   1
  -1  -8  -1 3983.49 183.669   1
   1  -8   1 4011.39 182.477   1
  -2   8  -1 35824.9 1323.33   1
   2   8   1 34920.6 1323.30   1
  -2  -8  -1 38394.2 1329.33   1
   2  -8   1 38625.6 1327.47   1
  -3   8  -1 16946.3 622.060   1
   3   8   1 16137.4 621.919   1
  -3  -8  -1 17012.5 625.795   1
   3  -8   1 16452.4 624.822   1
  -4   8  -1 53806.5 1890.01   1
   4  -8   1 52283.2 1890.80   1
   5   8   1 19580.5 721.562   1
  -5  -8  -1 20294.4 724.580   1
  -5   8  -1 18432.8 719.045   1
   5  -8   1 19225.3 721.369   1
   6   8   1 8178.00 328.960   1
  -6  -8  -1 7888.81 329.461   1
   7  -8   1 20299.4 757.933   1
  -7  -8  -1 20547.1 761.588   1
   7   8   1 19627.1 758.500   1
  -7   8  -1 20891.4 757.821   1
   8  -8   1 16875.6 637.531   1
  -8  -8  -1 16419.7 639.617   1
   8   8   1 17173.0 640.500   1
  -8   8  -1 16850.6 635.946   1
   9  -8   1 52.2249 35.2720   1
  -9  -8  -1 44.8497 33.6562   1
   9   8   1 63.8342 34.8597   1
  -9   8  -1 106.686 38.9027   1
  10  -8   1 7383.95 314.131   1
 -10  -8  -1 7475.54 317.804   1
  10   8   1 7496.72 318.876   1
 -10   8  -1 7411.58 310.883   1
 -11  -8  -1 1682.18 108.532   1
  11   8   1 1586.93 106.813   1
  11  -8   1 1718.98 107.994   1
  12  -8   1 11614.6 460.816   1
 -12  -8  -1 11867.9 463.303   1
 -12   8  -1 10949.3 456.003   1
  12   8   1 11775.3 465.363   1
 -13  -8  -1 2071.29 130.007   1
  13   8   1 2320.19 135.433   1
 -14   8  -1 1965.03 118.149   1
 -14  -8  -1 1866.20 119.097   1
  14   8   1 2138.92 122.928   1
 -15   8  -1 3462.72 179.628   1
  15  -8   1 3661.09 184.810   1
 -15  -8  -1 3454.66 184.806   1
  15   8   1 3670.72 183.512   1
 -16   8  -1 2729.42 154.355   1
  16  -8   1 2999.27 158.708   1
 -16  -8  -1 2749.81 157.846   1
  16   8   1 2873.18 157.830   1
 -17  -8  -1 4158.20 213.703   1
  17   8   1 4868.26 222.503   1
 -18   8  -1 1845.45 119.834   1
  18  -8   1 1946.25 121.692   1
 -18  -8  -1 1665.63 116.523   1
  18   8   1 2002.93 124.430   1
 -19   8  -1 272.545 58.2666   1
  19  -8   1 230.093 56.1275   1
 -19  -8  -1 336.988 60.7618   1
  19   8   1 313.207 59.8136   1
 -20  -8  -1 88.3817 48.8383   1
  20   8   1 64.6242 42.6782   1
 -21   8  -1 526.696 67.4441   1
  21   8   1 675.633 75.4893   1
  21  -8   1 558.778 67.0168   1
 -22  -8  -1 440.931 63.4643   1
  22   8   1 501.072 67.0378   1
 -23  -8  -1 127.686 52.5538   1
  23   8   1 74.5545 47.0423   1
 -23  -9   1 16.9388 44.2458   1
  23   9  -1 67.7428 44.8079   1
 -22  -9   1 185.507 56.9625   1
  22   9  -1 142.531 51.7038   1
 -21   9   1 1928.69 112.631   1
  21  -9  -1 792.046 84.1263   1
 -20   9   1 349.686 60.2914   1
  20  -9  -1 371.007 59.2371   1
  20   9  -1 406.339 61.3436   1
  19  -9  -1 207.999 53.4880   1
 -19  -9   1 215.995 49.6356   1
 -19   9   1 167.877 52.3808   1
 -18  -9   1 5.99686 40.8037   1
  18   9  -1 96.9331 41.3852   1
 -17   9   1 1411.55 104.864   1
  17  -9  -1 1759.27 113.244   1
 -17  -9   1 1683.28 113.268   1
  17   9  -1 1510.36 108.909   1
  16  -9  -1 642.299 72.2617   1
 -16   9   1 648.516 70.1501   1
 -16  -9   1 758.300 78.3645   1
  16   9  -1 756.250 75.2438   1
  15  -9  -1 689.429 73.6945   1
  15   9  -1 772.580 74.8090   1
 -15   9   1 590.506 69.1869   1
 -15  -9   1 665.406 71.5238   1
 -14  -9   1 417.074 59.4967   1
  14   9  -1 444.901 59.2396   1
  13  -9  -1 2243.93 128.870   1
  13   9  -1 2297.27 131.124   1
 -13  -9   1 1927.85 125.710   1
 -13   9   1 2076.74 123.829   1
  12  -9  -1 654.488 65.7804   1
  12   9  -1 584.695 66.9729   1
 -12   9   1 666.802 67.2216   1
 -12  -9   1 599.776 67.2595   1
  11  -9  -1 33039.6 1194.62   1
 -11   9   1 32390.5 1192.99   1
  10  -9  -1 1719.07 106.218   1
  10   9  -1 1650.58 108.656   1
 -10  -9   1 1442.28 104.427   1
 -10   9   1 1769.41 105.904   1
  -9   9   1 40.8515 31.9150   1
  -9  -9   1 29.9771 35.9652   1
   9   9  -1 29.7313 35.3953   1
   9  -9  -1 13.9758 32.2225   1
  -8  -9   1 15413.4 614.866   1
   8   9  -1 15245.7 612.360   1
  -8   9   1 16862.6 613.660   1
   8  -9  -1 16911.8 614.741   1
  -7   9   1 1399.87 95.0758   1
   7   9  -1 1350.00 91.7602   1
  -7  -9   1 1423.52 94.3910   1
   7  -9  -1 1439.79 92.6896   1
   6   9  -1 8011.83 338.621   1
  -6  -9   1 8541.64 340.364   1
   5   9  -1 18657.9 705.562   1
  -5  -9   1 19110.9 708.897   1
  -4   9   1 347.386 45.9893   1
   4   9  -1 392.726 49.6457   1
  -4  -9   1 311.585 46.6840   1
   4  -9  -1 404.151 47.6963   1
  -3   9   1 22677.8 831.562   1
   3   9  -1 21429.6 830.320   1
  -3  -9   1 23195.9 836.253   1
   3  -9  -1 22959.4 832.518   1
  -2   9   1 3221.30 157.620   1
   2   9  -1 3432.06 162.540   1
  -2  -9   1 3229.97 158.598   1
   2  -9  -1 3326.29 159.238   1
   1  -9  -1 23001.1 850.381   1
  -1   9   1 23166.3 848.191   1
   0   9   1 12.4606 27.9914   1
   0  -9  -1 12.2754 26.5907   1
  -3   9  -1 23287.1 900.618   1
   3   9   1 26577.5 907.587   1
  -3  -9  -1 24281.7 905.430   1
   3  -9   1 24413.9 904.293   1
  -4   9  -1 4526.16 200.198   1
   4   9   1 4133.62 199.906   1
  -4  -9  -1 4505.53 204.205   1
   4  -9   1 4606.45 204.879   1
  -5   9  -1 949.369 72.2332   1
   5   9   1 979.425 72.6494   1
  -5  -9  -1 827.769 70.3790   1
   5  -9   1 755.618 67.8745   1
   6   9   1 11416.8 433.513   1
   6  -9   1 10324.5 431.543   1
  -6  -9  -1 11564.7 435.283   1
  -6   9  -1 10258.5 427.599   1
   7  -9   1 11789.2 463.169   1
  -7   9  -1 11267.7 458.342   1
   7   9   1 11904.9 465.540   1
  -7  -9  -1 12209.3 466.828   1
   8  -9   1 70.8605 37.0539   1
  -8   9  -1 65.9419 34.7260   1
   8   9   1 29.5908 38.4275   1
  -8  -9  -1 64.9330 43.2700   1
   9  -9   1 20256.5 757.338   1
  -9   9  -1 20549.2 756.730   1
  -9  -9  -1 20079.6 759.032   1
   9   9   1 19655.8 759.125   1
  10  -9   1 1458.56 99.3909   1
  11   9   1 3488.67 171.070   1
 -11   9  -1 2977.64 160.413   1
  11  -9   1 3030.88 161.037   1
  12   9   1 7473.79 318.445   1
 -12  -9  -1 7227.74 315.303   1
  13  -9   1 3268.69 174.304   1
 -13   9  -1 3469.79 175.514   1
  13   9   1 3482.59 179.474   1
 -13  -9  -1 3508.65 179.899   1
  14  -9   1 1765.33 114.149   1
 -14   9  -1 1851.94 115.738   1
 -14  -9  -1 1560.56 112.101   1
  14   9   1 1783.02 114.904   1
  15   9   1 723.260 74.1161   1
 -15  -9  -1 743.439 76.6989   1
 -15   9  -1 612.970 69.0095   1
  15  -9   1 601.860 69.2720   1
  16   9   1 3282.06 170.952   1
  16  -9   1 3183.79 170.762   1
 -16  -9  -1 3365.75 177.860   1
 -16   9  -1 3241.84 171.794   1
  17  -9   1 204.568 50.1160   1
 -17   9  -1 274.346 54.7997   1
 -17  -9  -1 254.542 57.9333   1
  17   9   1 178.945 50.8336   1
  18   9   1 1100.61 89.0698   1
 -18  -9  -1 991.075 86.8074   1
 -18   9  -1 822.362 81.6532   1
  18  -9   1 866.715 83.0514   1
  19   9   1 405.342 65.0201   1
 -19  -9  -1 401.659 58.8262   1
 -19   9  -1 496.202 68.2899   1
  19  -9   1 354.802 60.5175   1
 -20   9  -1 432.118 63.3004   1
  20  -9   1 318.918 62.4164   1
 -21  -9  -1 235.142 53.1025   1
 -21   9  -1 263.511 56.1549   1
  21  -9   1 363.950 59.8415   1
 -22  -9  -1 79.1673 50.6066   1
  22   9   1 134.143 50.2716   1
 -23 -10   1 199.719 51.7141   1
  23  10  -1 88.4453 45.2419   1
 -21 -10   1 22.5229 46.0802   1
  21  10  -1 57.5605 47.3843   1
  20  10  -1 412.901 65.1668   1
  19  10  -1 656.079 73.9682   1
 -19 -10   1 596.719 72.5706   1
 -19  10   1 762.569 76.3714   1
  19 -10  -1 869.297 80.6033   1
 -18  10   1-11.5492 45.8112   1
  18 -10  -1-11.7955 39.3933   1
 -17 -10   1 569.195 71.7094   1
  17  10  -1 455.795 65.7170   1
  16  10  -1 3657.62 180.956   1
 -16 -10   1 3187.55 175.761   1
 -16  10   1 3480.53 178.103   1
  16 -10  -1 3356.35 177.156   1
  15  10  -1 4363.71 211.603   1
 -15 -10   1 4410.58 212.895   1
 -15  10   1 4226.19 207.328   1
  15 -10  -1 4255.19 209.620   1
 -14 -10   1 1273.89 97.7643   1
 -14  10   1 1318.75 98.1540   1
  14 -10  -1 1414.99 100.419   1
  13  10  -1 112.442 43.4119   1
 -13 -10   1 136.129 43.4997   1
 -13  10   1 155.017 43.4489   1
  13 -10  -1 130.151 45.1229   1
  12  10  -1 550.423 64.0726   1
  12 -10  -1 405.265 58.0265   1
 -12  10   1 481.963 60.5974   1
 -12 -10   1 394.582 56.1440   1
  11  10  -1 3189.81 165.367   1
 -11 -10   1 2902.03 161.515   1
 -11  10   1 3145.68 162.885   1
  11 -10  -1 3194.82 162.827   1
  10 -10  -1 6105.74 258.055   1
  10  10  -1 5588.67 257.090   1
 -10 -10   1 5526.28 258.711   1
  -9 -10   1 8952.08 383.566   1
   9 -10  -1 9922.54 385.977   1
   9  10  -1 9099.20 382.945   1
  -9  10   1 9611.90 382.786   1
  -8 -10   1 23292.7 871.771   1
   8  10  -1 24190.0 872.487   1
  -8  10   1 23873.0 867.870   1
   8 -10  -1 22205.2 868.003   1
  -7  10   1 9458.38 394.513   1
   7  10  -1 10386.2 404.315   1
  -7 -10   1 9743.34 401.761   1
   7 -10  -1 10324.4 401.787   1
   6  10  -1 1140.51 85.5993   1
  -6 -10   1 1234.84 89.0974   1
   6 -10  -1 1175.96 86.1553   1
  -5  10   1 93.8084 34.5698   1
   5  10  -1 108.462 39.4965   1
  -5 -10   1 91.6289 37.2794   1
   5 -10  -1 214.360 41.9364   1
  -4  10   1 6835.00 279.805   1
   4  10  -1 6611.50 278.759   1
  -4 -10   1 6385.74 278.546   1
   4 -10  -1 6117.40 273.021   1
  -3  10   1 17676.9 630.810   1
   3  10  -1 15479.9 629.692   1
  -3 -10   1 16374.4 630.906   1
   3 -10  -1 16842.8 630.109   1
  -2  10   1 14299.5 527.851   1
   2  10  -1 13660.1 528.568   1
  -2 -10   1 13491.1 527.873   1
   2 -10  -1 13349.5 526.302   1
  -1 -10   1 107116. 3869.58   1
   1 -10  -1 111420. 3868.62   1
   1  10  -1 108055. 3867.66   1
  -1  10   1 112631. 3866.75   1
   0  10  -1 1367.77 89.2448   1
   0  10   1 1422.65 92.0503   1
   0 -10   1 1373.83 91.6137   1
   0 -10  -1 1246.37 89.9769   1
  -1  10  -1 681.221 64.5530   1
   1  10   1 633.859 60.9034   1
  -1 -10  -1 633.138 63.1718   1
   1 -10   1 637.974 60.6551   1
  -2  10  -1 617.223 59.7348   1
   2  10   1 590.073 60.7795   1
  -2 -10  -1 476.455 59.1565   1
   2 -10   1 469.627 54.1271   1
  -3  10  -1 112704. 3871.10   1
   3  10   1 110980. 3870.48   1
  -3 -10  -1 109246. 3870.83   1
   3 -10   1 106642. 3869.56   1
  -4  10  -1 5095.98 236.583   1
   4  10   1 5675.03 242.540   1
  -4 -10  -1 5512.39 242.118   1
   4 -10   1 5548.05 241.401   1
  -5  10  -1 1257.77 88.5230   1
   5  10   1 1513.13 97.3715   1
  -5 -10  -1 1432.31 95.1125   1
   5 -10   1 1358.31 93.2139   1
   6  10   1 2720.46 151.810   1
  -6 -10  -1 2954.66 156.642   1
  -6  10  -1 3344.17 157.418   1
   6 -10   1 3136.10 158.134   1
   7  10   1 726.376 68.3404   1
  -7 -10  -1 698.372 69.7050   1
  -7  10  -1 822.766 69.1549   1
   8 -10   1 8481.53 340.108   1
  -8 -10  -1 7382.66 334.214   1
   8  10   1 8310.64 339.916   1
   9 -10   1 5208.15 234.931   1
   9  10   1 5076.30 237.282   1
  -9 -10  -1 5127.44 237.743   1
  10 -10   1 1111.17 86.2875   1
 -10  10  -1 1056.75 83.6132   1
  10  10   1 1064.82 88.4706   1
 -10 -10  -1 1151.60 89.5443   1
  11 -10   1 12767.5 507.201   1
 -11  10  -1 12955.4 507.549   1
  11  10   1 12791.8 510.196   1
 -11 -10  -1 12860.5 510.594   1
  12 -10   1 6417.73 284.983   1
 -12  10  -1 6670.30 284.500   1
  12  10   1 6251.79 287.123   1
 -12 -10  -1 6513.56 288.294   1
  13 -10   1 4978.93 229.887   1
 -13  10  -1 4715.98 225.305   1
  13  10   1 5251.85 232.676   1
 -13 -10  -1 4449.45 224.758   1
  14 -10   1 701.906 72.6847   1
 -14  10  -1 657.122 70.6026   1
 -14 -10  -1 697.683 76.0034   1
  14  10   1 812.427 79.1864   1
  15 -10   1 949.750 83.0231   1
 -15  10  -1 873.556 79.7653   1
 -15 -10  -1 683.367 75.9548   1
  15  10   1 768.132 76.4495   1
  16 -10   1 5.84175 41.7314   1
 -16  10  -1 51.2637 46.3337   1
 -16 -10  -1 23.9036 40.9890   1
  16  10   1 63.1903 39.7361   1
  17  10   1 6920.21 291.689   1
 -17  10  -1 6395.81 288.797   1
  17 -10   1 6283.19 289.835   1
  18  10   1 1062.78 88.9737   1
 -18 -10  -1 929.494 84.6628   1
 -18  10  -1 834.197 83.6508   1
  18 -10   1 939.325 86.6904   1
  19  10   1 35.0263 47.1814   1
 -19 -10  -1-5.72386 46.5425   1
 -19  10  -1-5.75792 46.2519   1
  19 -10   1-5.90619 39.7985   1
  20  10   1 47.1504 44.0732   1
 -20 -10  -1 89.2149 48.5625   1
 -20  10  -1 91.7408 47.5156   1
  20 -10   1 41.1725 44.6058   1
 -21  10  -1 96.6474 47.9867   1
 -22 -10  -1 313.353 58.6247   1
  22  10   1 160.668 51.0818   1
 -22 -11   1 118.242 49.5502   1
  22  11  -1 112.267 51.7366   1
 -21 -11   1 94.2413 46.0005   1
 -20 -11   1 17.1221 42.3153   1
  20  11  -1 5.63969 40.5837   1
  19  11  -1 1751.70 113.209   1
 -19 -11   1 1743.19 116.191   1
 -19  11   1 1595.59 113.175   1
  19 -11  -1 1606.27 114.235   1
  18  11  -1 1110.89 89.7678   1
  18 -11  -1 923.772 85.1098   1
 -18 -11   1 1108.08 90.6957   1
 -18  11   1 817.959 84.5206   1
  17  11  -1 80.7471 47.2375   1
 -17 -11   1 63.8578 48.3843   1
 -17  11   1 81.3488 47.0200   1
  17 -11  -1 41.2483 43.4317   1
 -16 -11   1 1313.16 102.106   1
  16  11  -1 1560.09 107.222   1
  15  11  -1 1159.37 92.3094   1
 -15 -11   1 1137.18 91.6485   1
 -15  11   1 1013.63 86.0885   1
  15 -11  -1 959.942 85.6534   1
  14  11  -1 5.72269 42.7704   1
  14 -11  -1 44.6037 36.9474   1
 -14  11   1 88.4080 43.0297   1
 -14 -11   1 63.6646 45.3632   1
  13 -11  -1 385.864 57.4493   1
 -13  11   1 346.893 57.6272   1
  12 -11  -1 2774.02 152.025   1
  12  11  -1 2583.12 150.235   1
 -12 -11   1 2784.88 153.289   1
  11  11  -1 2539.96 146.456   1
 -11 -11   1 2689.72 147.022   1
 -10 -11   1 6824.62 300.298   1
  10  11  -1 6837.55 301.210   1
 -10  11   1 6938.80 298.541   1
  10 -11  -1 7164.79 302.501   1
  -9  11   1 379.196 54.3103   1
   9  11  -1 388.361 57.8987   1
  -9 -11   1 376.598 56.5131   1
   9 -11  -1 372.822 54.8339   1
  -8 -11   1 5263.01 231.130   1
   8  11  -1 4905.08 226.949   1
  -8  11   1 4625.19 220.578   1
   8 -11  -1 4785.05 225.184   1
  -7  11   1 77.2773 38.6298   1
   7 -11  -1 60.0050 36.3355   1
  -6  11   1 53.1310 35.5609   1
   6  11  -1 24.9983 37.6112   1
  -6 -11   1 10.0726 37.6190   1
   6 -11  -1 14.7935 35.2214   1
   5  11  -1 21126.1 789.975   1
  -5 -11   1 20710.3 790.669   1
   5 -11  -1 21354.6 789.697   1
  -4  11   1 37896.7 1367.58   1
   4  11  -1 37710.2 1369.02   1
  -4 -11   1 37896.5 1371.05   1
   4 -11  -1 37522.8 1368.07   1
  -3  11   1 103.994 38.8814   1
   3  11  -1 121.168 36.4212   1
  -3 -11   1 124.951 37.5441   1
   2  11  -1 7693.96 313.519   1
  -2  11   1 7268.21 308.259   1
  -2 -11   1 6972.83 310.112   1
   2 -11  -1 7673.26 312.424   1
  -1  11   1 1090.03 84.8248   1
   1  11  -1 1182.77 86.5382   1
  -1 -11   1 1096.33 84.1439   1
   1 -11  -1 1008.37 82.1595   1
   0  11   1 11835.7 463.731   1
   0  11  -1 11786.7 463.359   1
   0 -11  -1 12023.2 465.817   1
   0 -11   1 11428.3 465.345   1
  -1  11  -1 3642.58 175.855   1
   1  11   1 3579.06 174.069   1
  -1 -11  -1 3555.31 176.553   1
   1 -11   1 3420.62 174.240   1
  -2  11  -1 32490.4 1163.87   1
   2  11   1 31570.3 1163.91   1
  -2 -11  -1 31879.9 1166.13   1
   2 -11   1 31489.8 1165.68   1
  -3  11  -1 4397.89 197.726   1
   3  11   1 3640.53 189.100   1
  -3 -11  -1 4181.15 195.979   1
   3 -11   1 4055.72 193.509   1
  -4  11  -1 4434.37 204.975   1
   4  11   1 4235.80 203.644   1
  -4 -11  -1 4474.30 207.732   1
   4 -11   1 4244.11 205.177   1
  -5  11  -1 286.948 48.1750   1
   5  11   1 206.815 47.4214   1
  -5 -11  -1 167.702 44.4180   1
   5 -11   1 230.975 46.3515   1
  -6  11  -1 352.247 52.3491   1
   6  11   1 278.783 52.0570   1
  -6 -11  -1 189.052 47.8229   1
  -7  11  -1 2193.76 124.461   1
   7 -11   1 2080.06 126.176   1
   8  11   1 4427.59 216.720   1
   8 -11   1 4872.21 220.469   1
  -8 -11  -1 4478.62 217.005   1
  -8  11  -1 4713.42 216.131   1
   9  11   1 76.0238 41.8104   1
  -9 -11  -1 97.6431 40.6291   1
   9 -11   1 96.9964 42.0458   1
  10  11   1 213.588 48.4771   1
  10 -11   1 121.031 40.5925   1
 -10 -11  -1 161.269 46.3789   1
  11 -11   1 1475.28 105.845   1
 -11 -11  -1 1621.26 110.049   1
  11  11   1 1450.44 105.013   1
 -11  11  -1 1692.97 108.110   1
  12 -11   1 3626.18 190.010   1
 -12 -11  -1 4114.28 198.373   1
  12  11   1 3840.42 196.120   1
 -12  11  -1 3839.66 192.877   1
  13 -11   1 16.8433 38.5152   1
 -13 -11  -1 69.1892 45.4700   1
 -13  11  -1 55.8160 44.0190   1
  13  11   1 17.4107 44.2781   1
 -14 -11  -1 23.2232 37.0060   1
  14  11   1-5.74271 38.6971   1
 -14  11  -1-5.67625 42.6888   1
  15 -11   1 443.446 62.9177   1
 -15 -11  -1 394.900 61.3396   1
  15  11   1 479.488 64.0156   1
 -15  11  -1 480.403 65.8316   1
  16 -11   1 470.843 63.8502   1
 -16 -11  -1 557.800 69.4831   1
 -16  11  -1 454.770 64.8335   1
  16  11   1 502.455 63.7924   1
 -17  11  -1 864.397 86.0548   1
  17 -11   1 960.371 85.8130   1
 -17 -11  -1 1029.94 88.1244   1
  17  11   1 825.437 78.7588   1
  18 -11   1-111.695 46.3490   1
 -18 -11  -1-11.7170 41.5136   1
 -18  11  -1 11.5434 46.6574   1
  18  11   1-5.65866 38.8052   1
  19 -11   1-5.85923 44.1056   1
 -19 -11  -1 62.0297 46.9832   1
  19  11   1 51.6819 44.4268   1
 -19  11  -1 109.286 51.8828   1
 -21 -11  -1 499.875 65.7411   1
  21  11   1 590.608 70.5714   1
 -21 -12   1-5.45159 47.1754   1
  21  12  -1 21.9764 44.6751   1
 -20 -12   1 113.609 54.5118   1
 -19 -12   1 235.214 59.8072   1
  19  12  -1 180.820 51.3240   1
  18 -12  -1 211.133 51.9946   1
  18  12  -1 164.516 53.5320   1
 -18 -12   1 161.609 53.7133   1
 -18  12   1 244.047 53.8204   1
  17 -12  -1 5.92675 41.6527   1
  17  12  -1-22.7984 44.9284   1
 -17 -12   1-22.9570 48.0533   1
 -17  12   1 5.78335 42.5661   1
  16 -12  -1 17.8019 40.3400   1
  16  12  -1-11.4511 41.8339   1
 -16  12   1 17.2174 41.3025   1
 -16 -12   1 57.8001 46.1463   1
  15  12  -1 2175.28 133.761   1
 -15 -12   1 2167.65 133.399   1
 -14 -12   1 75.7473 46.8532   1
  14 -12  -1 93.7054 44.0966   1
  14  12  -1 69.4093 44.7593   1
 -14  12   1 11.4498 40.2900   1
 -13 -12   1 46.3674 43.6155   1
  13 -12  -1 28.7846 43.9275   1
  13  12  -1 62.2869 46.0685   1
 -13  12   1 39.3359 41.9905   1
 -12 -12   1 483.041 65.8629   1
  12  12  -1 542.962 67.4062   1
  12 -12  -1 502.152 64.9249   1
 -12  12   1 630.849 67.5973   1
 -11 -12   1 239.809 50.6545   1
  11 -12  -1 259.320 50.1909   1
  11  12  -1 200.987 44.4450   1
 -11  12   1 225.071 49.6534   1
 -10 -12   1 801.272 75.1218   1
  10 -12  -1 593.477 67.3220   1
 -10  12   1 697.491 69.1951   1
  10  12  -1 586.008 69.0940   1
  -9 -12   1 3086.66 164.523   1
   9  12  -1 2986.65 162.568   1
  -8 -12   1 995.611 81.6706   1
   8  12  -1 823.063 75.1926   1
  -7  12   1 3211.86 162.842   1
   7  12  -1 3061.90 161.820   1
   7 -12  -1 3331.42 164.277   1
  -6  12   1 78.1222 40.1623   1
   6  12  -1 83.2202 40.9077   1
  -6 -12   1 172.844 44.0132   1
   6 -12  -1 103.354 40.1190   1
  -5  12   1 18520.1 697.025   1
   5  12  -1 16852.5 692.369   1
  -5 -12   1 19254.2 702.131   1
   5 -12  -1 18913.4 698.363   1
  -4  12   1 1803.29 116.130   1
   4 -12  -1 2052.53 120.820   1
   3  12  -1 2328.49 132.886   1
  -3 -12   1 2402.36 136.569   1
   3 -12  -1 2337.28 133.069   1
  -2  12   1 49.6341 36.0424   1
   2  12  -1 30.3245 32.8981   1
  -2 -12   1 52.2456 34.6374   1
   2 -12  -1 96.3475 38.7190   1
  -1  12   1 2338.70 136.601   1
   1  12  -1 2507.84 139.524   1
  -1 -12   1 2599.57 138.842   1
   1 -12  -1 2473.36 136.810   1
   0  12  -1 20.2444 36.1381   1
   0  12   1-5.00092 34.2852   1
   0 -12  -1-5.15304 34.1095   1
   0 -12   1 20.5580 35.2352   1
  -1  12  -1 3939.28 195.782   1
   1  12   1 4394.94 200.781   1
   1 -12   1 4331.14 200.771   1
  -1 -12  -1 3914.50 196.688   1
  -2  12  -1 854.036 77.4312   1
   2  12   1 932.599 76.5922   1
  -2 -12  -1 867.428 76.7620   1
   2 -12   1 1022.45 81.5446   1
  -3  12  -1 8543.37 343.580   1
   3  12   1 7600.22 337.495   1
  -3 -12  -1 8068.38 342.462   1
   3 -12   1 8472.91 343.094   1
  -4  12  -1 21.1762 35.0616   1
   4 -12   1 46.6049 35.8194   1
   5  12   1 1812.23 116.188   1
  -5 -12  -1 1701.92 113.326   1
   6  12   1 205.678 46.3874   1
  -6 -12  -1 189.664 44.0656   1
   7  12   1 1730.26 115.696   1
  -7 -12  -1 1914.15 119.653   1
  -7  12  -1 1828.71 114.531   1
   7 -12   1 1807.48 116.274   1
   8  12   1 3144.81 171.903   1
  -8 -12  -1 3349.50 174.967   1
  -8  12  -1 3333.36 171.459   1
   8 -12   1 3612.62 178.515   1
   9 -12   1 325.095 54.1761   1
  -9 -12  -1 222.575 50.7332   1
  -9  12  -1 335.525 54.9928   1
  10 -12   1 45.1807 39.7175   1
  10  12   1 66.8440 41.6223   1
 -10  12  -1 54.6444 41.9810   1
 -10 -12  -1 5.65411 40.3986   1
  11 -12   1 1060.31 88.8679   1
 -11  12  -1 1035.19 86.2646   1
  12 -12   1 538.773 67.8919   1
  12  12   1 641.577 69.1122   1
 -12  12  -1 571.654 67.8099   1
 -12 -12  -1 647.340 70.2570   1
  13  12   1 1163.39 93.5950   1
 -13 -12  -1 988.508 89.2547   1
  14 -12   1 1254.72 98.0781   1
 -14 -12  -1 1205.22 95.6163   1
  14  12   1 1373.21 100.091   1
 -14  12  -1 1064.94 93.4042   1
  15 -12   1 714.034 75.1899   1
 -15 -12  -1 683.849 73.4723   1
  15  12   1 695.796 73.8583   1
 -15  12  -1 621.593 74.0118   1
  16 -12   1 40.0632 43.6648   1
 -16 -12  -1 75.4819 41.1546   1
  16  12   1-17.2232 44.9830   1
 -16  12  -1 51.6495 43.7831   1
  17 -12   1 34.8005 44.6524   1
 -17 -12  -1 99.8683 47.3028   1
  17  12   1 146.892 48.9984   1
 -17  12  -1 86.5412 47.8654   1
  18 -12   1-5.81191 42.4601   1
 -18 -12  -1-23.3287 47.1369   1
 -18  12  -1 80.7871 50.9859   1
  18  12   1-22.1714 45.3416   1
 -19 -12  -1-22.4582 48.3257   1
  19  12   1 33.2861 46.4490   1
 -20 -12  -1 152.025 48.3710   1
  20  12   1 72.1688 43.6496   1
 -20 -13   1 134.431 52.6403   1
  18  13  -1-22.3565 45.4475   1
 -18 -13   1 5.65435 43.1193   1
 -16 -13   1 69.0556 50.3265   1
  16  13  -1-17.0948 46.0571   1
  16 -13  -1 6.01325 41.9206   1
 -16  13   1 5.82688 41.2820   1
 -15 -13   1 906.312 83.9507   1
  15 -13  -1 717.465 76.8799   1
  15  13  -1 798.811 77.4066   1
 -15  13   1 740.871 78.9131   1
  14 -13  -1 237.905 52.7001   1
 -14  13   1 148.325 46.3020   1
  13  13  -1 284.044 57.1979   1
 -13 -13   1 388.127 61.8406   1
 -12 -13   1 188.718 53.4080   1
  12 -13  -1 230.018 53.5275   1
  12  13  -1 157.709 48.0964   1
 -12  13   1 148.248 47.6679   1
 -11 -13   1 4470.22 219.659   1
  11 -13  -1 4699.76 222.732   1
  11  13  -1 4789.74 223.775   1
 -11  13   1 4588.09 219.249   1
 -10 -13   1 1760.91 115.864   1
  10  13  -1 1745.72 115.032   1
  10 -13  -1 1737.92 114.362   1
 -10  13   1 1757.23 113.888   1
   9  13  -1 188.856 46.8952   1
   9 -13  -1 340.113 55.5153   1
  -9 -13   1 310.143 56.1287   1
  -9  13   1 239.323 49.6561   1
   8  13  -1 543.563 65.4920   1
   8 -13  -1 502.897 61.7646   1
  -8 -13   1 512.389 62.6347   1
  -8  13   1 474.689 60.4595   1
   7  13  -1 590.132 68.7057   1
   7 -13  -1 531.679 63.2711   1
  -7 -13   1 654.723 70.1741   1
  -7  13   1 649.103 68.0586   1
   6  13  -1 203.736 49.4298   1
   6 -13  -1 331.516 53.9215   1
  -6 -13   1 334.753 55.7077   1
  -6  13   1 325.127 53.7695   1
   5  13  -1-10.6832 33.0318   1
   5 -13  -1 37.5578 37.7080   1
  -5  13   1-10.6179 35.1420   1
  -5 -13   1 27.2964 36.1371   1
  -4 -13   1 356.953 56.2299   1
   4  13  -1 312.470 54.3651   1
  -3 -13   1 228.151 48.4259   1
   3  13  -1 382.519 53.4328   1
  -2 -13   1 157.691 43.2363   1
   2  13  -1 169.326 47.5668   1
  -1 -13   1 1613.43 106.523   1
   1  13  -1 1633.40 108.685   1
   0 -13   1 144.301 43.6950   1
   0  13  -1 80.2486 40.7713   1
   0  13   1 173.156 44.9062   1
   1  13   1 73.5769 41.0831   1
   1 -13   1 118.751 44.0689   1
  -1 -13  -1 140.274 43.5180   1
  -1  13  -1 124.527 43.3755   1
   2  13   1 283.642 52.5631   1
   2 -13   1 435.001 57.5279   1
  -2  13  -1 342.458 53.2679   1
  -2 -13  -1 413.800 58.6894   1
   3  13   1 4559.93 213.502   1
  -3 -13  -1 4440.55 214.374   1
  -3  13  -1 4463.16 213.601   1
   4  13   1 819.533 75.6349   1
   4 -13   1 930.908 81.8692   1
  -4 -13  -1 857.550 78.0259   1
  -4  13  -1 759.727 75.3671   1
   5  13   1 1464.64 100.714   1
  -5 -13  -1 1295.09 98.0665   1
   5 -13   1 1377.29 98.5664   1
  -6 -13  -1 3350.22 174.954   1
   6  13   1 3088.09 169.928   1
   6 -13   1 3412.69 175.481   1
  -6  13  -1 3604.16 177.080   1
   7  13   1 149.114 44.7374   1
  -7  13  -1 324.934 52.6097   1
  -7 -13  -1 213.562 50.9795   1
   7 -13   1 205.407 47.8728   1
   8  13   1 4003.04 199.110   1
  -8 -13  -1 3989.91 197.823   1
  -8  13  -1 3807.75 194.391   1
   8 -13   1 4244.90 201.832   1
  -9  13  -1 364.449 57.3354   1
   9 -13   1 403.014 63.2484   1
  10  13   1 806.974 83.5640   1
 -10 -13  -1 787.538 79.8073   1
 -10  13  -1 864.618 77.0304   1
  10 -13   1 934.731 82.9321   1
 -11 -13  -1 69.3649 45.3043   1
  11  13   1 34.1753 35.9888   1
  12  13   1 144.541 50.4805   1
 -12 -13  -1 164.040 55.4992   1
 -12  13  -1 231.711 53.8036   1
  12 -13   1 229.225 52.3650   1
  13  13   1 1395.33 102.587   1
  13 -13   1 1286.40 100.304   1
 -13 -13  -1 1539.48 106.553   1
 -13  13  -1 1132.29 96.8067   1
  14 -13   1 88.5645 46.1073   1
 -14 -13  -1 87.2063 43.5901   1
 -14  13  -1 92.8103 47.0452   1
  14  13   1 174.255 46.8224   1
  15 -13   1 243.908 53.1215   1
 -15 -13  -1 258.731 55.8015   1
  15  13   1 239.408 48.3407   1
 -15  13  -1 139.612 50.9217   1
  16 -13   1 196.045 53.9812   1
  17 -13   1 70.8442 44.1040   1
 -17  13  -1 57.0041 46.0896   1
 -17 -13  -1 17.1518 41.4753   1
  17  13   1 16.8176 40.6680   1
 -19 -13  -1 33.3736 49.1458   1
  19  13   1-37.6088 47.7122   1
 -19 -14   1-16.4270 45.3295   1
  19  14  -1-32.2034 43.3870   1
 -18 -14   1 797.941 79.0151   1
  18  14  -1 772.942 78.5950   1
 -17 -14   1 451.845 67.3834   1
  17  14  -1 586.276 71.4335   1
 -16  14   1 1135.89 97.5470   1
  16  14  -1 1457.38 102.854   1
 -16 -14   1 1345.67 101.577   1
 -15  14   1 879.871 84.6365   1
  15  14  -1 906.351 80.9272   1
  15 -14  -1 662.170 76.9882   1
 -15 -14   1 977.910 84.8527   1
 -14  14   1 79.5790 48.1672   1
  14  14  -1 17.1894 43.1334   1
  14 -14  -1 78.0133 49.7066   1
 -14 -14   1 52.1093 43.2776   1
 -13  14   1 881.124 81.6945   1
  13  14  -1 1088.49 90.0184   1
  13 -14  -1 976.176 85.2846   1
 -13 -14   1 953.474 86.7380   1
 -12  14   1 34.0529 44.1600   1
  12  14  -1-11.2908 37.0263   1
 -12 -14   1-11.4166 39.7917   1
  12 -14  -1-5.86783 40.5670   1
  11  14  -1 1408.07 102.539   1
 -11 -14   1 1183.06 98.3734   1
 -10  14   1 759.202 75.3996   1
  10  14  -1 702.115 72.5970   1
 -10 -14   1 759.655 73.8577   1
  10 -14  -1 774.731 74.6505   1
   9 -14  -1 389.601 59.5656   1
  -9 -14   1 342.416 57.7946   1
   9  14  -1 404.750 59.9950   1
  -9  14   1 498.213 62.4759   1
  -8  14   1 1805.65 118.967   1
   8  14  -1 1661.48 114.255   1
  -8 -14   1 1818.29 118.339   1
   8 -14  -1 1653.28 114.457   1
  -7  14   1 56.1255 39.8543   1
   7 -14  -1 101.680 41.3590   1
  -6 -14   1 1777.72 120.648   1
   6  14  -1 1823.52 118.967   1
  -6  14   1 1908.55 120.487   1
   6 -14  -1 1889.26 119.003   1
  -5 -14   1 1593.73 109.267   1
   5  14  -1 1469.29 107.541   1
  -5  14   1 1517.72 106.000   1
   5 -14  -1 1746.63 113.005   1
  -4 -14   1 349.269 56.8100   1
   4  14  -1 204.516 51.6873   1
  -4  14   1 210.073 51.3118   1
   4 -14  -1 190.028 51.0444   1
   3 -14  -1 9154.29 377.481   1
  -3 -14   1 8833.09 375.968   1
   3  14  -1 9032.02 376.019   1
  -3  14   1 9063.34 375.961   1
  -2 -14   1 3247.50 170.252   1
   2 -14  -1 3005.86 165.878   1
   2  14  -1 3492.63 171.782   1
  -2  14   1 3071.16 167.843   1
   1 -14  -1 1742.77 112.238   1
  -1 -14   1 1585.29 108.063   1
   1  14  -1 1468.15 104.812   1
  -1  14   1 1491.04 104.255   1
   0 -14   1 26.9965 37.0264   1
   0 -14  -1 39.0788 40.1817   1
   0  14  -1 11.3185 40.1014   1
  -1 -14  -1 379.241 57.9654   1
   1  14   1 278.760 53.6178   1
  -1  14  -1 252.379 55.5658   1
   1 -14   1 327.092 58.0559   1
   2 -14   1 1313.63 97.7642   1
   2  14   1 1273.38 97.3570   1
  -2  14  -1 1212.40 93.4136   1
  -3 -14  -1 5118.44 235.855   1
   3  14   1 4989.67 233.768   1
   3 -14   1 4878.45 232.683   1
  -4 -14  -1 5205.59 242.605   1
   4  14   1 5425.43 243.895   1
  -4  14  -1 5182.49 242.781   1
   4 -14   1 5080.33 240.631   1
  -5 -14  -1 11.1965 43.8598   1
   5  14   1 94.4967 45.2135   1
  -5  14  -1 22.3679 38.9978   1
   5 -14   1 11.2524 39.5562   1
  -6 -14  -1 11.3811 40.6562   1
   6  14   1 49.8615 44.5251   1
  -6  14  -1 81.6307 43.8733   1
   6 -14   1 22.6020 37.7665   1
  -7  14  -1 1056.86 88.8573   1
  -7 -14  -1 1148.93 90.4088   1
   8 -14   1 5.72542 38.2417   1
  -8 -14  -1-5.72132 39.5555   1
   8  14   1 22.6944 42.3682   1
  -8  14  -1 16.8090 41.2390   1
  -9 -14  -1 131.709 49.4170   1
   9  14   1 73.5258 46.6755   1
  10 -14   1-11.6382 38.1676   1
 -10 -14  -1 11.4512 37.5545   1
  10  14   1 5.68225 37.2702   1
 -10  14  -1 39.2689 36.7952   1
  11 -14   1 3712.53 193.112   1
 -11 -14  -1 3928.59 194.253   1
  11  14   1 3804.93 192.677   1
 -11  14  -1 3737.13 191.484   1
  12 -14   1 41.5342 47.9567   1
 -12 -14  -1-40.9441 45.8115   1
  12  14   1 28.8691 48.0681   1
 -12  14  -1 16.8400 41.9189   1
  13 -14   1 310.260 56.6038   1
 -13 -14  -1 302.297 58.9754   1
  13  14   1 258.737 56.7487   1
 -13  14  -1 349.966 58.4160   1
  14 -14   1 119.087 48.7582   1
 -14 -14  -1 5.72832 44.3332   1
  14  14   1 80.6963 46.6391   1
  15 -14   1 1230.43 107.042   1
 -15  14  -1 1670.47 110.447   1
 -15 -14  -1 1432.99 105.565   1
  15  14   1 1524.88 108.966   1
  16  14   1 44.6319 47.2443   1
 -16 -14  -1 11.2157 46.1509   1
  16 -14   1 23.6381 41.5372   1
 -16  14  -1 5.72343 44.2453   1
 -17  14  -1 768.702 80.1502   1
 -17 -14  -1 687.291 77.8629   1
  17  14   1 813.307 81.5855   1
 -18 -14  -1 319.175 60.3882   1
  18  14   1 323.962 54.3683   1
 -17 -15   1 2516.95 148.808   1
  17  15  -1 2857.17 151.719   1
 -16 -15   1 249.143 58.7281   1
  16  15  -1 178.225 53.1266   1
 -15 -15   1 2487.25 149.947   1
  15  15  -1 2884.07 154.250   1
 -13  15   1 69.6082 44.5599   1
  13  15  -1 22.4545 38.5120   1
 -13 -15   1 39.8924 46.6402   1
  13 -15  -1 41.5963 44.0793   1
 -12  15   1 232.639 51.3060   1
  12  15  -1 179.697 47.7815   1
 -12 -15   1 266.874 53.1098   1
  12 -15  -1 320.234 56.6582   1
 -11  15   1 473.153 64.2872   1
  11  15  -1 410.245 64.0087   1
 -11 -15   1 556.385 68.4796   1
  11 -15  -1 467.517 63.5559   1
 -10  15   1 5439.85 250.709   1
  10  15  -1 5245.16 245.967   1
 -10 -15   1 5394.25 247.810   1
  10 -15  -1 5190.60 248.059   1
   9 -15  -1 491.347 64.9953   1
  -9  15   1 342.270 60.7036   1
   9  15  -1 492.614 64.6386   1
  -9 -15   1 475.291 66.9087   1
  -8 -15   1 3399.61 179.500   1
   8  15  -1 3554.92 181.303   1
   7 -15  -1 2112.78 127.356   1
   7  15  -1 1704.15 120.027   1
  -7 -15   1 1905.73 124.273   1
  -7  15   1 2130.82 126.927   1
   6 -15  -1 430.103 60.5964   1
  -6  15   1 440.685 62.6662   1
   6  15  -1 473.951 60.8882   1
  -6 -15   1 435.465 61.7005   1
  -5  15   1 3180.37 169.591   1
   5  15  -1 3278.92 168.989   1
   5 -15  -1 3053.97 167.824   1
  -5 -15   1 3124.66 167.331   1
  -4  15   1 1006.42 87.3433   1
   4  15  -1 1018.62 87.5800   1
  -4 -15   1 848.173 83.7576   1
   4 -15  -1 1136.19 89.7939   1
  -3  15   1 926.053 85.4294   1
   3 -15  -1 827.415 79.1905   1
  -2  15   1 5.64020 41.2056   1
   2 -15  -1 5.70270 39.4258   1
  -1  15   1 502.513 63.7588   1
   1  15  -1 635.216 71.8551   1
   1 -15  -1 659.721 71.2908   1
  -1 -15   1 492.218 68.1412   1
   0  15   1 852.115 81.9952   1
   0  15  -1 956.309 84.5074   1
   0 -15  -1 908.822 82.9010   1
   1  15   1 755.563 77.2068   1
  -1  15  -1 844.169 80.7484   1
   1 -15   1 786.640 79.2113   1
  -1 -15  -1 925.873 83.8959   1
  -2  15  -1 11328.2 448.324   1
   2 -15   1 10989.7 447.349   1
  -2 -15  -1 10683.6 446.038   1
  -3  15  -1 1208.13 96.0012   1
   3 -15   1 1324.69 99.8394   1
   4  15   1-5.58860 39.2757   1
   5  15   1 423.431 63.1169   1
  -5 -15  -1 489.494 64.4057   1
  -6  15  -1 1295.54 100.409   1
   6  15   1 1257.64 97.7635   1
  -6 -15  -1 1522.31 105.025   1
   6 -15   1 1248.67 98.6864   1
  -7  15  -1 1004.87 88.2804   1
   7  15   1 863.667 84.1097   1
  -7 -15  -1 1049.50 88.5123   1
   7 -15   1 1013.27 87.6104   1
   8 -15   1 288.966 56.2974   1
  -8  15  -1 297.150 56.0254   1
   8  15   1 285.496 51.7705   1
  -8 -15  -1 189.931 48.5011   1
  -9  15  -1 611.039 69.8717   1
   9  15   1 544.398 69.5842   1
  -9 -15  -1 723.462 77.4774   1
   9 -15   1 606.898 71.6053   1
 -10  15  -1 5.71893 43.3113   1
  10  15   1-5.67989 42.7159   1
 -10 -15  -1 11.4423 41.7965   1
  10 -15   1-5.84492 42.3810   1
 -11  15  -1 79.6420 47.6748   1
  11  15   1 84.9702 43.8343   1
  11 -15   1 23.3865 43.7085   1
 -11 -15  -1 46.0830 39.8783   1
 -12 -15  -1 5938.01 263.780   1
  12  15   1 5601.08 261.061   1
 -13  15  -1 2468.91 141.951   1
  13 -15   1 2333.88 139.965   1
 -14  15  -1 669.002 74.8062   1
  14  15   1 641.889 71.6691   1
 -14 -15  -1 671.578 72.4876   1
  14 -15   1 687.540 72.1931   1
 -15 -15  -1 725.637 73.1590   1
 -15  15  -1 564.957 68.9191   1
  15  15   1 558.471 68.5615   1
 -16 -15  -1 197.229 54.0710   1
  16  15   1 228.494 53.7007   1
 -17 -15  -1 1179.33 95.6552   1
  17  15   1 1092.49 91.5495   1
 -16 -16   1 539.277 67.0078   1
  16  16  -1 732.382 74.6307   1
 -15 -16   1 77.3379 45.5406   1
  15  16  -1 81.9569 44.5139   1
 -14 -16   1 2149.26 129.586   1
  14  16  -1 1999.16 126.782   1
 -13  16   1 2365.10 141.192   1
  13  16  -1 2392.93 136.115   1
 -13 -16   1 2568.65 139.710   1
 -12  16   1 3018.26 169.241   1
  12 -16  -1 3201.42 170.821   1
 -11  16   1 354.018 61.7903   1
  11  16  -1 368.726 60.1997   1
 -11 -16   1 253.040 55.3647   1
  11 -16  -1 285.283 56.1896   1
 -10  16   1 1401.76 103.027   1
  10  16  -1 1364.03 102.745   1
 -10 -16   1 1378.71 103.145   1
  10 -16  -1 1516.71 106.692   1
   9 -16  -1 400.332 62.0370   1
  -9  16   1 367.175 63.6115   1
   9  16  -1 366.948 61.3054   1
  -9 -16   1 513.640 68.6929   1
  -8  16   1 1432.78 106.895   1
   8  16  -1 1541.92 105.744   1
  -8 -16   1 1395.64 103.569   1
   8 -16  -1 1448.42 105.491   1
   7 -16  -1 52.6943 43.0960   1
   7  16  -1 11.2500 40.1681   1
  -7 -16   1-22.8945 41.5057   1
  -7  16   1 34.4897 45.0238   1
   6  16  -1 6535.52 293.540   1
  -6  16   1 6604.33 292.691   1
  -6 -16   1 6462.86 293.923   1
   6 -16  -1 6958.00 298.588   1
   5 -16  -1-34.9601 38.9183   1
   5  16  -1-11.1586 35.9106   1
  -5 -16   1 5.62051 36.5220   1
  -5  16   1-5.74138 40.3506   1
   4  16  -1 2113.13 132.945   1
  -4  16   1 2222.04 136.499   1
  -4 -16   1 2394.58 139.448   1
   4 -16  -1 2274.40 135.784   1
   3  16  -1 5866.12 268.178   1
  -3  16   1 6018.04 270.333   1
   3 -16  -1 5834.82 268.389   1
  -3 -16   1 5894.33 270.551   1
  -2  16   1 68.1395 46.7629   1
   2  16  -1 45.2711 36.8180   1
   2 -16  -1 52.5547 41.7372   1
   1  16  -1 6182.51 275.906   1
  -1  16   1 5955.90 274.027   1
  -1 -16   1 6080.96 276.316   1
   1 -16  -1 6283.55 279.334   1
   0  16   1 5.69338 43.1224   1
   0  16  -1 22.5581 41.8155   1
   0 -16   1 28.9950 41.4108   1
   0 -16  -1 17.4193 40.8111   1
  -1  16  -1 195.308 51.8461   1
   1  16   1 240.507 53.6706   1
   1 -16   1 275.884 56.4886   1
  -1 -16  -1 181.827 49.1556   1
   2  16   1 2596.55 146.911   1
  -2  16  -1 2529.26 147.338   1
   2 -16   1 2530.24 145.455   1
  -2 -16  -1 2574.71 148.963   1
  -3  16  -1 4341.60 212.066   1
   3  16   1 4179.45 210.605   1
  -3 -16  -1 4448.60 213.366   1
   3 -16   1 4356.02 212.875   1
  -4  16  -1 2939.45 163.089   1
  -4 -16  -1 3043.73 164.674   1
   4 -16   1 2987.94 164.563   1
   5 -16   1 561.813 65.4310   1
   5  16   1 675.803 70.7546   1
  -5 -16  -1 569.244 69.1286   1
  -5  16  -1 591.568 69.2023   1
  -6  16  -1 160.554 53.0552   1
   6  16   1 202.775 53.5642   1
   6 -16   1 173.908 50.0128   1
  -7  16  -1 7643.31 332.818   1
   7 -16   1 7918.80 336.309   1
  -8  16  -1 1051.91 86.1778   1
   8  16   1 855.483 81.3941   1
   8 -16   1 796.559 78.9059   1
  -8 -16  -1 816.738 79.7078   1
  -9 -16  -1 960.036 85.2782   1
   9  16   1 891.864 82.0979   1
 -10  16  -1 1706.48 115.832   1
  10  16   1 1532.35 111.307   1
  10 -16   1 1682.82 113.150   1
 -10 -16  -1 1747.75 112.811   1
 -11  16  -1 1759.69 116.422   1
  11 -16   1 1570.47 112.148   1
 -12  16  -1 2775.39 160.471   1
  12  16   1 2762.04 156.531   1
 -12 -16  -1 3139.17 162.355   1
  12 -16   1 2949.29 164.265   1
 -13  16  -1 1261.58 96.5421   1
  13  16   1 1159.07 96.0456   1
  13 -16   1 1216.18 96.6267   1
 -13 -16  -1 1195.09 94.3175   1
 -14  16  -1 1743.47 114.954   1
 -14 -16  -1 1838.73 118.267   1
 -15 -16  -1 119.866 50.7478   1
  15  16   1 145.740 47.6732   1
 -14 -17   1 393.260 63.3922   1
  14  17  -1 301.943 61.8638   1
 -13 -17   1 1569.65 108.384   1
  13  17  -1 1236.08 98.8664   1
 -12 -17   1 44.0943 45.9559   1
  12  17  -1 103.151 50.1872   1
 -11  17   1 4500.16 210.941   1
  11  17  -1 4068.29 206.410   1
 -11 -17   1 4073.62 204.084   1
  11 -17  -1 4235.40 209.934   1
 -10  17   1 555.317 70.4232   1
  10  17  -1 372.406 65.2844   1
 -10 -17   1 414.020 66.6310   1
  10 -17  -1 483.926 65.3713   1
  -9  17   1 2972.57 163.563   1
  -9 -17   1 3000.50 164.456   1
   9  17  -1 2970.28 163.149   1
   9 -17  -1 2944.30 164.947   1
  -8 -17   1 745.557 78.2896   1
   8  17  -1 733.511 77.1220   1
   7 -17  -1 2467.55 145.336   1
   7  17  -1 2608.92 147.167   1
  -7 -17   1 2216.87 141.769   1
  -7  17   1 2658.61 146.631   1
   6 -17  -1 188.297 50.6967   1
   6  17  -1 140.584 47.4272   1
  -6 -17   1 141.611 50.3730   1
  -6  17   1 186.469 51.0126   1
   5  17  -1 3180.55 172.224   1
  -5  17   1 3349.20 176.379   1
   5 -17  -1 3436.24 178.419   1
  -5 -17   1 3132.18 170.976   1
  -4  17   1 2308.40 137.771   1
   4  17  -1 1941.69 127.216   1
   4 -17  -1 2268.87 136.401   1
  -3  17   1 3070.37 166.153   1
   3 -17  -1 3031.62 166.838   1
   2  17  -1 2075.82 127.782   1
  -2  17   1 1858.92 124.392   1
  -2 -17   1 2044.91 128.859   1
   2 -17  -1 1966.70 128.991   1
   1  17  -1 1587.64 111.702   1
  -1  17   1 1736.36 115.901   1
  -1 -17   1 1547.48 111.270   1
   1 -17  -1 1739.67 115.739   1
   0  17  -1 271.560 58.5336   1
   0  17   1 329.425 56.0688   1
   0 -17  -1 316.052 56.7502   1
   0 -17   1 444.482 66.2391   1
   1  17   1 1459.56 103.704   1
  -1  17  -1 1453.27 103.697   1
  -1 -17  -1 1338.55 101.300   1
   1 -17   1 1145.40 97.6715   1
  -2  17  -1 704.225 74.0791   1
   2  17   1 707.269 74.6881   1
  -2 -17  -1 706.122 75.6569   1
   2 -17   1 776.405 77.3267   1
  -3  17  -1 4800.14 224.330   1
   3 -17   1 4363.25 220.030   1
   4 -17   1 168.481 51.2777   1
  -4  17  -1 148.834 51.5538   1
   4  17   1 91.0753 45.6749   1
  -4 -17  -1 131.837 45.1296   1
  -5 -17  -1 4005.42 196.557   1
   5  17   1 3590.35 190.365   1
   6  17   1 3233.74 172.489   1
  -6 -17  -1 3398.73 175.160   1
   6 -17   1 3275.10 173.073   1
  -6  17  -1 2975.95 168.623   1
  -7  17  -1 1636.28 117.774   1
  -7 -17  -1 1780.50 119.515   1
   7 -17   1 1923.88 122.840   1
  -8  17  -1 1875.07 123.398   1
   8  17   1 1893.34 123.119   1
   8 -17   1 2068.32 125.259   1
  -8 -17  -1 1785.78 120.717   1
  -9  17  -1 431.651 64.9401   1
   9 -17   1 395.762 62.9054   1
 -10  17  -1 1908.49 123.324   1
  10  17   1 1930.48 121.161   1
  10 -17   1 1697.24 118.736   1
 -10 -17  -1 1540.88 114.458   1
 -11 -17  -1 3163.68 166.275   1
  11  17   1 2940.68 161.388   1
 -12  17  -1 2058.07 130.462   1
  12 -17   1 1885.12 124.363   1
 -13 -17  -1 2170.60 129.221   1
  13  17   1 1883.09 124.008   1
 -12 -18   1 385.724 60.6680   1
  12  18  -1 342.990 61.0807   1
 -11 -18   1 118.457 51.5669   1
  11  18  -1 177.573 54.5777   1
 -10 -18   1 708.280 78.1844   1
  10  18  -1 925.858 84.0485   1
   9 -18  -1 118.320 49.1362   1
  -9  18   1 137.326 52.4895   1
   9  18  -1 104.161 43.4056   1
  -9 -18   1 116.159 45.4310   1
   8 -18  -1 1825.46 127.843   1
   8  18  -1 1956.59 122.769   1
  -8 -18   1 2119.03 127.681   1
  -8  18   1 2065.51 129.700   1
   7 -18  -1 305.068 56.3145   1
   7  18  -1 447.720 63.4533   1
  -7 -18   1 339.215 58.8680   1
  -7  18   1 338.796 60.7364   1
  -6  18   1 3536.74 183.565   1
   6 -18  -1 3434.88 180.153   1
  -5  18   1 1270.62 99.6242   1
   5 -18  -1 1252.89 98.2331   1
  -5 -18   1 1209.56 97.6350   1
   4  18  -1 2640.54 148.669   1
  -4  18   1 2524.46 148.311   1
  -4 -18   1 2369.06 143.420   1
   4 -18  -1 2679.17 152.142   1
  -3  18   1 589.845 72.0723   1
   3  18  -1 647.001 70.5521   1
   3 -18  -1 722.000 74.0680   1
  -3 -18   1 604.012 70.4755   1
   2  18  -1 2432.27 143.904   1
  -2  18   1 2288.02 140.652   1
  -2 -18   1 2408.62 143.048   1
   2 -18  -1 2412.64 144.507   1
   1  18  -1 284.441 56.0585   1
  -1  18   1 254.059 56.6448   1
   1 -18  -1 187.130 48.6106   1
  -1 -18   1 276.759 55.8589   1
   0  18  -1 2773.53 155.899   1
   0  18   1 2617.33 155.178   1
   0 -18  -1 2818.01 158.419   1
   0 -18   1 2898.31 158.520   1
  -1  18  -1 129.735 49.3222   1
   1  18   1 118.885 43.7506   1
  -1 -18  -1 185.080 47.5738   1
   1 -18   1 139.938 51.4964   1
  -2  18  -1 2156.23 130.623   1
   2  18   1 1837.69 125.531   1
   2 -18   1 1899.96 126.049   1
  -2 -18  -1 2020.41 127.459   1
  -3  18  -1 823.945 83.2959   1
   3  18   1 872.462 84.0168   1
   3 -18   1 917.059 81.6069   1
  -3 -18  -1 747.588 78.2081   1
  -4  18  -1 1758.59 118.436   1
   4  18   1 1739.42 118.297   1
  -4 -18  -1 1844.53 118.772   1
   4 -18   1 1810.61 117.407   1
   5 -18   1 572.343 66.6119   1
   5  18   1 577.783 70.7849   1
  -5 -18  -1 488.818 69.2065   1
  -5  18  -1 555.118 70.9480   1
  -6  18  -1 1225.68 97.2255   1
   6 -18   1 1162.57 97.8860   1
   7 -18   1 208.430 51.9311   1
  -7  18  -1 270.041 55.2592   1
   7  18   1 212.171 52.7731   1
  -7 -18  -1 146.598 50.0981   1
  -8 -18  -1 1977.82 120.102   1
   8  18   1 1586.63 112.677   1
  -9  18  -1 1830.19 121.061   1
   9  18   1 1948.89 121.170   1
   9 -18   1 1754.11 118.729   1
  -9 -18  -1 1681.65 116.350   1
 -10  18  -1 1493.46 110.258   1
 -10 -18  -1 1602.33 110.179   1
  10 -18   1 1582.31 112.356   1
 -11 -18  -1 936.942 83.0155   1
 -11  18  -1 783.275 80.6520   1
  11  18   1 816.339 78.2665   1
 -10 -19   1 573.745 66.5744   1
  10  19  -1 524.080 67.5559   1
   9  19  -1 288.012 58.7690   1
  -8 -19   1 880.603 80.9730   1
   8  19  -1 720.473 74.0751   1
   7 -19  -1 3696.82 190.220   1
  -7  19   1 3855.29 195.496   1
   6 -19  -1 2164.92 133.848   1
   6  19  -1 2113.96 130.291   1
  -6  19   1 2246.39 134.684   1
  -6 -19   1 2110.82 132.312   1
   5  19  -1 2035.36 124.628   1
   5 -19  -1 1924.23 127.138   1
  -5 -19   1 1900.12 121.685   1
   4  19  -1 851.593 84.5274   1
  -4 -19   1 945.247 84.8772   1
   3  19  -1 278.916 54.7530   1
  -3 -19   1 270.864 53.7629   1
   2  19  -1 423.118 63.5654   1
  -2 -19   1 322.338 58.9888   1
   1  19  -1 661.443 73.0539   1
  -1 -19   1 533.820 69.5724   1
   0  19  -1 218.301 50.2792   1
   0 -19   1 216.787 52.7194   1
   1  19   1 1939.20 125.652   1
  -1  19  -1 2060.25 127.926   1
   1 -19   1 2165.68 131.050   1
  -1 -19  -1 2044.13 127.252   1
  -2  19  -1-11.1409 48.4586   1
   2  19   1 38.9212 48.6233   1
  -2 -19  -1-11.2394 48.6291   1
   2 -19   1-5.75609 43.8945   1
  -3  19  -1 1408.21 100.992   1
   3  19   1 1143.90 95.2657   1
   3 -19   1 1276.38 98.3798   1
  -3 -19  -1 1162.72 93.1071   1
   4  19   1 16.6059 45.2909   1
  -4  19  -1-5.68400 44.2381   1
   4 -19   1 56.8352 43.0552   1
  -4 -19  -1 50.6893 45.2530   1
  -5  19  -1 46.0864 50.3812   1
   5  19   1 16.4116 39.9702   1
   5 -19   1 5.59453 42.9578   1
  -5 -19  -1 5.62417 39.8472   1
   6 -19   1 379.433 58.0605   1
  -6  19  -1 380.215 63.2456   1
   6  19   1 313.484 65.7293   1
  -6 -19  -1 339.607 64.0505   1
   7 -19   1 1892.00 122.040   1
  -7 -19  -1 1810.04 120.265   1
  -7  19  -1 1986.75 125.577   1
   7  19   1 1910.91 120.021   1
   8 -19   1 1394.24 103.929   1
  -8 -19  -1 1320.01 101.966   1
  -8  19  -1 1355.46 102.685   1
   8  19   1 1386.64 101.930   1
  -9 -19  -1 4467.87 210.337   1
  -9  19  -1 4092.10 209.538   1
   9  19   1 4600.59 213.112   1
  -6 -20   1 1935.56 119.847   1
   6  20  -1 1707.77 113.803   1
   5  20  -1 843.653 79.5290   1
  -5 -20   1 816.567 80.1047   1
  -4  20   1 3175.27 174.575   1
   4  20  -1 3219.61 173.744   1
   4 -20  -1 3704.79 181.573   1
  -4 -20   1 3318.49 175.276   1
  -3  20   1 78.3577 50.9822   1
   3  20  -1 37.2574 44.6072   1
   3 -20  -1 79.8179 48.5818   1
  -3 -20   1 42.8568 45.4030   1
   2  20  -1 2237.91 135.066   1
  -2  20   1 2371.66 141.041   1
   2 -20  -1 2508.46 142.370   1
  -2 -20   1 2297.39 136.139   1
   1  20  -1 2091.92 126.922   1
  -1  20   1 2243.92 133.300   1
   1 -20  -1 2094.41 130.050   1
  -1 -20   1 1966.38 127.654   1
   0  20   1 750.099 78.2353   1
   0 -20   1 775.187 79.2474   1
  -2  20  -1 43.5563 44.3568   1
   2  20   1 93.0682 50.8538   1
   2 -20   1 111.712 46.8471   1
  -2 -20  -1 71.5460 48.2068   1
   3  20   1-5.43417 46.2675   1
  -3  20  -1-16.3266 44.5180   1
  -3 -20  -1-5.50037 42.7977   1
   3 -20   1 11.2471 39.8387   1
   4 -20   1 1657.60 112.019   1
  -4 -20  -1 1723.62 113.278   1
  -4  20  -1 1493.20 108.699   1
   4  20   1 1622.39 109.676   1
   5 -20   1 2291.95 136.796   1
  -5 -20  -1 2181.48 133.957   1
   5  20   1 2406.37 137.666   1
  -5  20  -1 2235.91 135.795   1
   6 -20   1 5488.84 244.373   1
  -6  20  -1 5589.25 247.587   1
 -25   0   2 112.659 49.1498   1
  25   0  -2 41.4083 45.1886   1
 -24   0   2 5002.12 235.297   1
  24   0  -2 4806.49 231.800   1
 -23   0   2 6.01500 43.2948   1
  23   0  -2 53.7898 43.0189   1
 -22   0   2 3141.88 176.049   1
  22   0  -2 3620.13 180.917   1
 -21   0   2 788.265 80.3687   1
 -20   0   2 395.316 62.3208   1
  20   0  -2 230.545 53.4587   1
 -19   0   2-5.65836 39.1272   1
  19   0  -2 56.9300 43.4208   1
 -17   0   2 70.0788 38.3616   1
  17   0  -2 142.377 44.5496   1
 -16   0   2 133.676 40.3353   1
  16   0  -2 166.085 44.3132   1
 -15   0   2 2313.18 133.046   1
  15   0  -2 2655.41 137.251   1
  14   0  -2 11163.2 444.370   1
 -14   0   2 11465.1 445.486   1
 -13   0   2 11932.8 464.355   1
  12   0  -2 227.433 40.6438   1
 -12   0   2 274.027 42.2364   1
  11   0  -2 3037.42 142.799   1
 -11   0   2 2833.80 140.245   1
  10   0  -2 62646.7 2180.85   1
 -10   0   2 60615.8 2177.82   1
   9   0  -2 64500.8 2228.80   1
  -9   0   2 61861.1 2228.15   1
   8   0  -2 172777. 5784.13   1
  -8   0   2 158780. 5782.82   1
   7   0  -2 70313.8 2330.21   1
  -7   0   2 62764.5 2327.20   1
   6   0  -2 313061. 11476.1   1
  -6   0   2 346992. 11476.5   1
   5   0  -2 888749. 31238.7   1
  -5   0   2 910023. 31239.4   1
   4   0  -2 328304. 10957.0   1
  -4   0   2 302371. 10956.8   1
  -3   0   2 90576.3 3236.06   1
   3   0  -2 95290.5 3235.84   1
   0   0  -2 127369. 5042.19   1
   0   0   2 164690. 5043.14   1
  -1   0  -2 128450. 4472.04   1
   1   0   2 128303. 4470.84   1
   2   0   2 661083. 22319.6   1
  -2   0  -2 624173. 22319.0   1
   3   0   2 487294. 17093.8   1
  -3   0  -2 495688. 17092.5   1
   4   0   2 101641. 3672.60   1
  -4   0  -2 108426. 3673.12   1
   5   0   2 148855. 5204.62   1
  -5   0  -2 149109. 5204.45   1
   6   0   2 53764.7 1926.88   1
  -6   0  -2 55240.6 1929.00   1
   7   0   2 98.0360 28.5976   1
  -7   0  -2 82.4238 26.9024   1
   8   0   2 7656.33 314.386   1
  -8   0  -2 8196.67 319.132   1
   9   0   2 35550.0 1243.62   1
  -9   0  -2 33356.9 1242.81   1
  10   0   2 179.114 35.4237   1
 -10   0  -2 104.567 34.7018   1
  11   0   2 269.774 42.0892   1
 -11   0  -2 356.778 50.4114   1
 -12   0  -2 22245.9 815.513   1
  12   0   2 21354.6 812.395   1
  13   0   2 125.764 41.1244   1
 -13   0  -2 118.347 44.2536   1
 -14   0  -2 12014.4 492.588   1
  14   0   2 13100.9 498.238   1
 -16   0  -2 5652.28 263.456   1
  16   0   2 6122.33 266.959   1
 -17   0  -2 1637.61 111.930   1
  17   0   2 1503.20 103.973   1
 -18   0  -2 448.869 62.8025   1
  18   0   2 291.334 61.2559   1
 -19   0  -2 3792.18 196.224   1
  19   0   2 3983.74 197.481   1
 -20   0  -2 992.330 87.8009   1
  20   0   2 896.930 81.3549   1
 -22   0  -2 259.855 60.3375   1
  22   0   2 268.687 58.7733   1
 -24   0  -2 51.1052 44.5036   1
  24   0   2 45.1097 43.0319   1
 -25   0  -2 390.276 62.8000   1
  25   0   2 382.489 60.4355   1
 -26  -1   2 271.215 61.6392   1
 -25  -1   2 339.391 61.8255   1
 -25   1   2 321.962 60.5183   1
  25  -1  -2 251.280 52.5493   1
  25   1  -2 372.346 62.0598   1
 -24  -1   2 126.519 49.9968   1
 -24   1   2 113.285 52.8044   1
  24  -1  -2 82.8876 44.6721   1
  24   1  -2 95.0951 45.7754   1
 -23   1   2 4376.65 211.078   1
 -23  -1   2 3884.52 206.770   1
  23   1  -2 4184.00 207.146   1
  23  -1  -2 4331.99 209.335   1
 -22   1   2 35.7030 45.6917   1
  22  -1  -2 47.3068 42.5565   1
  22   1  -2-29.4801 37.9534   1
 -22  -1   2 30.2017 42.1118   1
 -21   1   2 290.161 55.4370   1
  21  -1  -2 240.337 51.8146   1
 -20  -1   2 1174.81 95.7494   1
 -20   1   2 1090.14 93.0946   1
  20  -1  -2 1135.81 95.7646   1
 -19  -1   2 4017.30 196.979   1
 -19   1   2 3837.26 194.487   1
  19  -1  -2 3798.89 193.411   1
  19   1  -2 4092.81 197.267   1
  18   1  -2 391.646 56.5575   1
 -18  -1   2 415.449 61.5265   1
 -17   1   2 2056.08 123.765   1
  17  -1  -2 1984.09 120.036   1
  17   1  -2 2049.21 122.611   1
 -17  -1   2 1993.16 121.372   1
 -16   1   2 1598.96 107.109   1
  16  -1  -2 1532.29 102.971   1
 -16  -1   2 1624.84 106.726   1
  15  -1  -2 169.354 46.2729   1
  15   1  -2 348.648 55.1241   1
 -15   1   2 326.895 53.9095   1
  14  -1  -2 5873.17 256.074   1
 -14  -1   2 5807.32 253.044   1
 -13   1   2 74555.4 2734.39   1
  13  -1  -2 79962.6 2734.87   1
 -12   1   2 2742.73 146.828   1
  12  -1  -2 3248.26 151.721   1
  12   1  -2 3245.24 152.093   1
 -12  -1   2 3041.74 149.172   1
 -11   1   2 5923.26 238.210   1
  11  -1  -2 5615.32 234.395   1
  11   1  -2 6032.96 239.087   1
 -10   1   2 2078.64 103.229   1
  10  -1  -2 1735.55 101.164   1
  10   1  -2 2073.63 105.243   1
 -10  -1   2 1796.75 99.7085   1
  -9   1   2 6141.22 251.782   1
   9  -1  -2 5975.38 251.263   1
  -9  -1   2 6023.55 251.714   1
  -8   1   2 115512. 3941.67   1
   8  -1  -2 113994. 3940.48   1
   8   1  -2 106002. 3941.88   1
  -8  -1   2 114966. 3943.53   1
   7  -1  -2 56458.7 1845.64   1
  -7   1   2 48752.1 1842.99   1
   6  -1  -2 771.148 46.8163   1
   6   1  -2 685.678 49.2226   1
  -6   1   2 812.854 48.5198   1
  -6  -1   2 894.616 51.1123   1
   5  -1  -2 21085.7 752.363   1
   5   1  -2 20994.3 755.003   1
  -5   1   2 21176.4 753.354   1
  -5  -1   2 21608.9 755.830   1
   4  -1  -2 24008.1 822.209   1
   4   1  -2 26098.6 825.656   1
  -4  -1   2 25476.9 825.553   1
   3   1  -2 111007. 3938.28   1
   3  -1  -2 110807. 3933.76   1
  -3  -1   2 113370. 3938.18   1
  -3   1   2 116747. 3934.33   1
   2   1  -2 104758. 3516.20   1
  -2  -1   2 97407.3 3515.78   1
  -1  -1   2 299562. 10411.6   1
   0  -1   2 60605.4 2079.14   1
   0   1  -2 62615.7 2078.09   1
   0  -1  -2 58079.8 2076.54   1
   0   1   2 57431.4 2076.57   1
   1   1   2 135893. 4780.17   1
   1  -1   2 136854. 4781.72   1
  -1  -1  -2 136901. 4780.63   1
  -1   1  -2 139621. 4781.34   1
   2   1   2 44108.3 1616.84   1
   2  -1   2 46380.6 1618.19   1
  -2  -1  -2 47245.1 1618.47   1
  -2   1  -2 46712.2 1618.05   1
   3   1   2 18080.6 619.083   1
   3  -1   2 17599.5 618.644   1
  -3   1  -2 17976.3 620.313   1
   5   1   2 921.101 62.7429   1
   5  -1   2 1116.14 64.8478   1
  -5  -1  -2 1040.40 63.4165   1
  -5   1  -2 1162.46 67.9511   1
   6   1   2 54039.2 1952.98   1
   6  -1   2 55027.0 1952.20   1
  -6  -1  -2 55862.4 1954.98   1
  -6   1  -2 56041.3 1954.07   1
   7   1   2 112218. 3870.46   1
   7  -1   2 112079. 3870.18   1
  -7  -1  -2 108104. 3869.35   1
  -7   1  -2 108800. 3869.42   1
   8   1   2 18656.7 684.990   1
   8  -1   2 17956.9 686.284   1
  -8  -1  -2 18727.0 685.429   1
  -8   1  -2 18427.9 683.716   1
   9   1   2 1130.30 79.9007   1
   9  -1   2 1243.29 80.9176   1
  -9  -1  -2 1099.76 79.6075   1
  -9   1  -2 1156.12 78.5644   1
  10  -1   2 4507.72 205.872   1
 -10   1  -2 4650.11 207.222   1
  11   1   2 5915.27 264.930   1
  11  -1   2 6223.72 261.426   1
 -11  -1  -2 5894.48 260.747   1
 -11   1  -2 6216.22 263.113   1
  12   1   2 18565.5 716.059   1
  12  -1   2 19308.6 715.834   1
 -12  -1  -2 20016.6 720.417   1
 -12   1  -2 18289.9 716.259   1
  13   1   2 500.805 61.1138   1
  13  -1   2 569.896 61.8065   1
 -13  -1  -2 545.259 64.4915   1
 -13   1  -2 625.997 66.0717   1
  14   1   2 13532.2 540.093   1
  14  -1   2 13582.0 539.757   1
 -14  -1  -2 13766.6 543.187   1
 -14   1  -2 14799.2 546.726   1
  16   1   2 430.162 60.5775   1
  16  -1   2 333.044 56.8550   1
 -16  -1  -2 353.453 57.4088   1
 -16   1  -2 473.822 62.1631   1
  17   1   2 3169.48 166.999   1
  17  -1   2 3322.09 169.541   1
 -17   1  -2 3032.16 165.769   1
 -17  -1  -2 3001.30 165.977   1
  18  -1   2 2202.37 133.973   1
 -18  -1  -2 2235.84 135.894   1
 -18   1  -2 2311.76 137.348   1
  19   1   2 939.813 82.6559   1
  19  -1   2 951.929 83.1796   1
 -19   1  -2 944.437 86.2175   1
  20  -1   2 1830.13 120.384   1
  20   1   2 1931.90 122.224   1
 -20  -1  -2 1896.09 123.625   1
 -20   1  -2 1957.21 125.375   1
  22   1   2 1493.97 105.534   1
 -22   1  -2 1518.98 107.486   1
 -22  -1  -2 1565.87 108.453   1
  23   1   2 5.78969 39.0414   1
 -23  -1  -2 81.7077 46.0285   1
  24   1   2 2313.38 139.719   1
  24  -1   2 2484.84 142.262   1
 -24  -1  -2 2539.92 145.808   1
 -24   1  -2 2544.22 145.736   1
  25  -1   2 43.8369 42.9275   1
  25   1   2 33.1889 38.5722   1
 -25   1  -2-16.7101 48.2100   1
 -25  -1  -2 55.2933 44.9718   1
  26   2  -2 75.2035 47.4408   1
 -26  -2   2 533.877 72.4341   1
 -25   2   2 5.94814 45.6690   1
  24   2  -2 754.857 76.3238   1
  24  -2  -2 693.192 75.1494   1
 -24  -2   2 682.752 80.0336   1
 -24   2   2 661.429 75.4129   1
  23   2  -2-12.0113 42.5453   1
  23  -2  -2 17.5927 41.5436   1
 -23  -2   2 36.1221 49.5395   1
 -23   2   2-24.0724 44.9396   1
  22   2  -2 746.951 79.4447   1
  22  -2  -2 834.840 79.4277   1
 -22   2   2 899.060 85.3894   1
 -22  -2   2 836.931 81.0378   1
  21   2  -2 11.6978 40.7719   1
  21  -2  -2 17.4287 40.4978   1
 -21  -2   2 5.97911 43.3542   1
 -21   2   2-17.5870 41.8585   1
  20   2  -2 3086.26 160.651   1
  20  -2  -2 2817.69 156.464   1
 -20  -2   2 2684.83 156.261   1
 -20   2   2 2711.04 154.886   1
  19   2  -2 207.835 50.5587   1
  19  -2  -2 314.283 55.0319   1
 -19  -2   2 198.135 51.3596   1
 -19   2   2 235.438 52.4049   1
  18   2  -2 5750.65 266.474   1
 -18  -2   2 6035.10 265.894   1
  17   2  -2 105.902 44.9171   1
  17  -2  -2 110.259 41.0107   1
 -17  -2   2 64.6890 41.5450   1
 -17   2   2 132.739 41.1976   1
  16   2  -2 47.0966 38.5214   1
  16  -2  -2 40.3064 37.8980   1
 -16   2   2-15.2149 35.9360   1
  15   2  -2 2011.55 120.031   1
  15  -2  -2 2056.24 118.229   1
 -15  -2   2 2016.36 119.248   1
 -15   2   2 1980.84 117.399   1
  14   2  -2 13102.2 566.164   1
  14  -2  -2 16365.3 573.368   1
 -14  -2   2 14194.2 568.095   1
 -14   2   2 16046.0 572.366   1
  13   2  -2 36.1267 32.5260   1
 -13  -2   2 35.5742 33.9397   1
  13  -2  -2 50.5492 32.3734   1
  12   2  -2 43263.8 1530.56   1
  12  -2  -2 42767.3 1525.83   1
 -12  -2   2 40865.7 1525.82   1
 -12   2   2 43585.4 1526.36   1
  11   2  -2 3346.09 161.950   1
  11  -2  -2 3576.24 160.691   1
 -11  -2   2 3321.45 161.369   1
 -11   2   2 3714.78 161.844   1
  10   2  -2 36622.3 1351.20   1
  10  -2  -2 37586.9 1350.17   1
 -10  -2   2 40193.3 1358.15   1
 -10   2   2 37086.2 1350.87   1
   9   2  -2 37093.9 1327.66   1
  -9   2   2 38198.4 1325.17   1
   9  -2  -2 38344.7 1325.07   1
  -9  -2   2 34879.9 1325.55   1
   8   2  -2 3495.44 151.962   1
  -8   2   2 3366.95 148.037   1
  -8  -2   2 3513.11 152.199   1
   7   2  -2 4705.04 198.861   1
  -7   2   2 5073.10 195.489   1
  -7  -2   2 4959.13 199.040   1
   7  -2  -2 4766.42 194.704   1
  -6   2   2 10099.9 372.289   1
   6  -2  -2 10054.8 371.502   1
   5   2  -2 547.934 38.0755   1
  -5  -2   2 475.388 36.8606   1
   5  -2  -2 494.440 33.3944   1
  -5   2   2 425.887 32.6223   1
   4   2  -2 292620. 10190.5   1
  -4  -2   2 296873. 10191.4   1
  -4   2   2 288076. 10185.7   1
   4  -2  -2 295273. 10186.1   1
   3   2  -2 5421.52 192.618   1
   3  -2  -2 4649.80 184.740   1
  -3   2   2 5178.78 185.600   1
  -3  -2   2 5117.63 192.383   1
   2   2  -2 2710.07 105.700   1
   2  -2  -2 2748.39 99.8324   1
  -2  -2   2 2773.61 106.161   1
  -1  -2   2 76707.8 2646.15   1
   1  -2  -2 74651.4 2640.82   1
   1   2  -2 71534.8 2643.69   1
  -1   2   2 79470.6 2640.65   1
   0   2  -2 42041.6 1390.42   1
   0  -2   2 39457.6 1390.23   1
   0   2   2 39801.7 1386.60   1
   0  -2  -2 37461.0 1387.13   1
   1  -2   2 3925.72 149.442   1
  -1   2  -2 3885.30 149.369   1
  -1  -2  -2 3656.97 147.960   1
   1   2   2 3619.09 147.392   1
   2  -2   2 313799. 10163.9   1
  -2   2  -2 293107. 10163.3   1
   2   2   2 281089. 10160.7   1
  -2  -2  -2 283275. 10161.0   1
  -3  -2  -2 21099.3 779.579   1
  -3   2  -2 22801.8 780.149   1
   3  -2   2 22648.3 780.222   1
   3   2   2 20546.1 777.860   1
  -5  -2  -2 35174.9 1187.34   1
  -5   2  -2 33567.0 1185.29   1
   5  -2   2 33944.1 1183.72   1
  -6  -2  -2 25.4366 24.9401   1
  -6   2  -2 52.0720 26.4003   1
   6  -2   2 24.5605 22.9667   1
   6   2   2 52.7294 21.1283   1
   7   2   2 11454.6 464.658   1
   7  -2   2 13279.2 467.728   1
  -7  -2  -2 11326.1 463.731   1
  -7   2  -2 13243.4 467.899   1
   8   2   2 704.492 58.0429   1
   8  -2   2 645.241 56.4364   1
  -8  -2  -2 752.888 59.4072   1
  -8   2  -2 593.945 55.9914   1
   9   2   2 23585.6 896.105   1
   9  -2   2 25220.8 897.859   1
  -9  -2  -2 24855.8 898.708   1
  -9   2  -2 24134.7 896.474   1
  11   2   2 9925.33 400.890   1
  11  -2   2 10174.3 399.593   1
 -11  -2  -2 9559.20 398.457   1
 -11   2  -2 10340.4 399.919   1
  12   2   2 11157.3 440.221   1
  12  -2   2 11289.4 440.804   1
 -12  -2  -2 11571.7 441.330   1
 -12   2  -2 10232.3 434.764   1
  13   2   2 7835.51 341.395   1
  13  -2   2 8619.53 345.210   1
 -13  -2  -2 8009.74 341.111   1
 -13   2  -2 8494.19 344.427   1
  14   2   2 2089.79 124.372   1
  14  -2   2 1733.76 115.624   1
 -14  -2  -2 1967.24 121.009   1
 -14   2  -2 2089.94 121.737   1
  15   2   2 17765.9 660.653   1
 -15  -2  -2 16585.3 657.874   1
  16   2   2 638.570 68.2325   1
 -16  -2  -2 682.539 71.5330   1
 -16   2  -2 622.692 67.9474   1
  17   2   2 392.270 59.8341   1
 -17  -2  -2 369.439 62.4967   1
  17  -2   2 312.729 56.7251   1
  18  -2   2 51.6574 42.2545   1
 -18   2  -2 5.77975 40.3008   1
  19   2   2 1174.94 93.4055   1
  19  -2   2 1144.44 92.6106   1
 -19  -2  -2 1213.75 95.4487   1
 -19   2  -2 1086.14 90.6716   1
  20   2   2 35.7313 40.1310   1
  20  -2   2-5.79440 39.0473   1
 -20  -2  -2-5.96935 42.9561   1
 -20   2  -2 23.5944 46.1990   1
  21   2   2 1875.45 121.602   1
 -21  -2  -2 1717.03 122.367   1
  22   2   2-22.8494 42.0440   1
  22  -2   2-5.75427 38.7761   1
 -22  -2  -2-24.0791 47.7556   1
 -22   2  -2 11.7768 44.5958   1
  23   2   2 837.081 80.9697   1
 -23  -2  -2 936.180 86.2731   1
  24  -2   2 135.657 48.5791   1
  24   2   2 112.707 48.9536   1
 -24  -2  -2 91.6375 47.8728   1
 -24   2  -2 152.162 50.7325   1
  25  -2   2 508.940 65.4041   1
  25   2   2 534.658 70.5365   1
 -25   2  -2 562.115 68.3439   1
 -25  -2  -2 556.894 74.6029   1
  26   3  -2 67.2689 46.7006   1
 -26  -3   2 30.3579 52.2889   1
  25   3  -2 307.150 60.4370   1
 -25  -3   2 176.578 54.4527   1
  24   3  -2 35.4992 46.0501   1
  24  -3  -2 41.8601 43.0464   1
 -24  -3   2 60.3412 47.5784   1
 -24   3   2-5.86086 44.7083   1
  23  -3  -2 202.070 53.3759   1
 -23   3   2 141.611 52.2057   1
  22   3  -2 150.447 48.4966   1
  22  -3  -2 17.6398 43.0120   1
 -22  -3   2 42.3955 44.6289   1
 -22   3   2 35.5895 45.5936   1
  21   3  -2 2299.53 137.653   1
  21  -3  -2 2386.38 139.230   1
 -21  -3   2 2380.00 141.465   1
 -21   3   2 2286.58 138.787   1
  20   3  -2 612.869 71.8280   1
  20  -3  -2 554.669 67.6605   1
 -20  -3   2 626.034 67.5651   1
 -20   3   2 492.272 64.4997   1
  19   3  -2 385.974 58.9587   1
  19  -3  -2 285.460 52.8988   1
 -19  -3   2 315.899 55.7058   1
 -19   3   2 351.494 57.0715   1
  18   3  -2 302.050 54.5241   1
 -18  -3   2 203.839 50.5215   1
  17  -3  -2 6930.28 295.004   1
 -17   3   2 6732.67 293.355   1
  16   3  -2 4086.52 201.432   1
  16  -3  -2 4281.81 199.202   1
 -16  -3   2 3620.61 195.889   1
 -16   3   2 4773.62 204.377   1
  15  -3  -2 11685.2 461.259   1
 -15  -3   2 11717.5 462.980   1
 -15   3   2 11633.0 459.932   1
  14   3  -2 73.0435 36.9262   1
  14  -3  -2 76.2624 35.6364   1
 -14  -3   2 23.9160 36.0209   1
 -14   3   2 40.9940 33.5759   1
  13   3  -2 8363.68 343.654   1
 -13   3   2 7458.16 334.642   1
  12  -3  -2 10445.9 408.679   1
 -12   3   2 10510.0 409.477   1
 -11   3   2 38796.5 1361.90   1
 -11  -3   2 36429.7 1363.68   1
  11   3  -2 38491.2 1364.27   1
  10   3  -2 29591.6 1048.81   1
 -10   3   2 30274.6 1045.93   1
 -10  -3   2 27092.0 1045.15   1
  10  -3  -2 28708.9 1041.63   1
   9   3  -2 685.363 56.4541   1
  -9   3   2 747.675 53.4557   1
  -9  -3   2 687.452 57.1294   1
   9  -3  -2 795.586 54.7457   1
   8   3  -2 9078.67 359.021   1
  -8   3   2 9468.79 355.473   1
   8  -3  -2 9487.68 355.736   1
  -8  -3   2 9324.37 361.662   1
  -7  -3   2 3446.94 151.899   1
   7   3  -2 3494.29 151.070   1
   6  -3  -2 31840.3 1100.96   1
  -6  -3   2 30905.5 1106.04   1
   6   3  -2 30609.5 1105.76   1
  -6   3   2 30591.6 1100.12   1
  -5   3   2 21364.8 797.530   1
   5  -3  -2 23587.3 800.194   1
  -4  -3   2 52823.6 1858.68   1
   4  -3  -2 54634.2 1852.45   1
  -4   3   2 53178.7 1851.54   1
   4   3  -2 50108.4 1856.95   1
   3  -3  -2 16314.3 577.288   1
   3   3  -2 17169.4 583.832   1
  -3   3   2 16703.4 577.300   1
  -2  -3   2 35150.9 1229.62   1
   2  -3  -2 31970.8 1222.43   1
   2   3  -2 35810.4 1229.83   1
  -2   3   2 36893.1 1223.78   1
  -1  -3   2 71476.3 2628.43   1
  -1   3   2 76283.0 2623.62   1
   1   3  -2 77199.1 2628.00   1
   1  -3  -2 75063.9 2624.10   1
   0  -3   2 90681.7 3059.91   1
   0   3   2 94083.4 3056.11   1
   0  -3  -2 95407.3 3056.59   1
  -1   3  -2 124.530 24.4536   1
   1  -3   2 132.699 22.1553   1
   1   3   2 141.602 24.1906   1
  -1  -3  -2 111.726 21.8140   1
   2  -3   2 18386.5 692.146   1
  -2   3  -2 19905.3 691.881   1
  -2  -3  -2 19093.9 690.957   1
   2   3   2 19424.0 690.889   1
   4  -3   2 5574.82 239.724   1
  -4   3  -2 5926.71 239.742   1
   4   3   2 5913.71 239.813   1
  -4  -3  -2 6549.86 241.979   1
  -5  -3  -2 5944.67 239.126   1
   5   3   2 6093.59 239.932   1
  -5   3  -2 5872.10 238.648   1
   5  -3   2 5774.37 238.725   1
  -6  -3  -2 6901.33 277.407   1
  -6   3  -2 6981.66 274.873   1
   6  -3   2 6544.06 274.865   1
   6   3   2 7059.32 276.788   1
   7   3   2 4866.14 201.268   1
   7  -3   2 4675.60 199.718   1
  -7  -3  -2 4508.31 200.951   1
  -7   3  -2 4481.55 198.709   1
   8   3   2 969.990 71.3396   1
   8  -3   2 1072.75 71.6926   1
  -8  -3  -2 924.426 71.7838   1
   9   3   2 15888.8 591.716   1
   9  -3   2 15094.7 586.571   1
  -9  -3  -2 15389.1 589.050   1
  -9   3  -2 16098.9 591.867   1
  10   3   2 22882.3 865.576   1
 -10  -3  -2 23882.3 864.586   1
  11   3   2 14387.2 542.087   1
  11  -3   2 13742.0 536.075   1
 -11  -3  -2 13916.1 538.572   1
 -11   3  -2 13681.1 535.574   1
  12   3   2 22833.0 843.324   1
  12  -3   2 21598.6 836.235   1
 -12  -3  -2 22215.4 840.388   1
 -12   3  -2 23604.9 840.834   1
  13   3   2 73.4614 36.0224   1
  13  -3   2 34.8989 35.0878   1
 -13  -3  -2 52.4472 35.6995   1
 -13   3  -2 55.8075 36.2741   1
  14   3   2 3146.92 164.948   1
  14  -3   2 3047.90 162.436   1
 -14  -3  -2 3068.18 164.499   1
 -14   3  -2 3332.68 167.023   1
  15   3   2 4440.22 206.812   1
 -15  -3  -2 3765.73 195.469   1
 -15   3  -2 4006.64 197.356   1
  16   3   2 1858.83 118.936   1
  16  -3   2 1722.13 111.059   1
 -16  -3  -2 1455.15 108.671   1
 -16   3  -2 1677.36 110.912   1
  17   3   2 1198.12 92.8598   1
  17  -3   2 1050.59 87.2120   1
 -17   3  -2 1010.35 89.1524   1
  18   3   2 46.1034 43.6547   1
  18  -3   2 28.5458 40.4557   1
 -18  -3  -2-5.95552 39.7883   1
 -18   3  -2 46.6070 46.5173   1
  19  -3   2 1092.66 90.1278   1
 -19  -3  -2 1064.17 93.1127   1
 -19   3  -2 1088.58 91.1968   1
  20   3   2 1535.03 110.009   1
  20  -3   2 1686.05 113.599   1
 -20   3  -2 1475.22 110.245   1
  21   3   2 64.6127 47.4898   1
 -21  -3  -2 6.00922 46.7733   1
  22   3   2 2566.87 148.378   1
  22  -3   2 2439.79 146.434   1
 -22  -3  -2 2800.38 152.708   1
 -22   3  -2 2560.46 147.310   1
  23   3   2 91.2662 45.2912   1
  23  -3   2 52.1266 44.8092   1
 -23   3  -2 22.6826 46.9748   1
  24  -3   2 177.207 53.0133   1
 -24   3  -2 234.682 59.0208   1
  25  -3   2 39.1816 43.5829   1
 -25   3  -2 54.6959 49.3302   1
 -25  -4   2-35.5242 44.8562   1
  24   4  -2-11.6168 44.0057   1
 -24  -4   2-29.9608 46.6398   1
 -24   4   2-65.6274 45.8226   1
  23   4  -2 23.2749 43.7618   1
  23  -4  -2-30.2160 40.3646   1
 -23  -4   2 6.02398 46.2524   1
 -23   4   2 47.2296 44.0869   1
  22   4  -2 207.186 53.5092   1
  22  -4  -2 150.036 47.1642   1
 -22  -4   2 223.815 54.1260   1
 -22   4   2 181.467 49.4574   1
  21   4  -2 844.366 83.4529   1
 -21  -4   2 722.165 78.7545   1
  20  -4  -2 1290.45 98.1685   1
  19   4  -2 850.604 79.1732   1
  19  -4  -2 733.383 74.9148   1
 -19  -4   2 602.830 71.5150   1
 -19   4   2 862.179 77.2919   1
  18   4  -2 690.839 71.8184   1
  18  -4  -2 668.523 71.9596   1
 -18  -4   2 814.849 77.0827   1
 -18   4   2 575.804 67.4728   1
  17   4  -2 1199.28 93.1046   1
  17  -4  -2 1145.11 86.9525   1
 -17   4   2 1091.95 85.6955   1
  16   4  -2 6869.10 311.955   1
  16  -4  -2 7581.01 313.164   1
 -16  -4   2 7652.45 315.240   1
 -16   4   2 7268.38 309.483   1
  15   4  -2 150.593 43.9491   1
  15  -4  -2 120.930 40.7429   1
 -15  -4   2 112.162 42.6742   1
 -15   4   2 128.656 38.5330   1
  14   4  -2 931.595 81.4980   1
 -14   4   2 1157.08 81.2852   1
 -14  -4   2 1014.08 82.3116   1
  14  -4  -2 1096.63 80.4151   1
  13   4  -2 317.147 47.8294   1
 -13  -4   2 305.194 48.3872   1
 -12   4   2 10321.3 395.361   1
  12  -4  -2 10167.5 396.367   1
  12   4  -2 10128.5 400.551   1
 -12  -4   2 9463.97 396.589   1
 -11   4   2 8341.46 337.683   1
  11  -4  -2 8733.61 339.948   1
 -10  -4   2 15081.8 608.065   1
  10   4  -2 16998.9 612.798   1
 -10   4   2 16720.0 605.989   1
   9  -4  -2 11634.9 442.988   1
  -9  -4   2 11360.2 448.656   1
  -9   4   2 11716.2 443.248   1
   9   4  -2 12159.9 449.750   1
   8  -4  -2 1813.79 90.7110   1
  -8  -4   2 1623.95 92.1726   1
  -8   4   2 1722.33 88.2591   1
   8   4  -2 1566.95 90.1809   1
   7  -4  -2 2354.12 110.805   1
  -7  -4   2 2369.27 116.238   1
   7   4  -2 2435.07 115.937   1
  -7   4   2 2405.41 110.580   1
  -6  -4   2 56447.1 1966.08   1
   6   4  -2 54821.6 1963.81   1
  -5  -4   2 277.367 33.6964   1
   5  -4  -2 327.233 30.5956   1
   5   4  -2 353.436 34.9078   1
  -5   4   2 335.881 30.8499   1
  -4  -4   2 8418.40 308.234   1
  -4   4   2 7855.05 301.529   1
   4   4  -2 8196.77 307.650   1
   4  -4  -2 7720.16 300.616   1
   3  -4  -2 5952.43 227.432   1
  -3   4   2 5881.92 224.917   1
   2  -4  -2 38568.5 1400.36   1
  -2   4   2 41020.4 1401.90   1
  -1   4   2 17094.6 594.056   1
   1  -4  -2 15864.1 594.176   1
   0   4   2 43695.6 1542.22   1
   0  -4  -2 43852.3 1542.86   1
   1   4   2 3637.05 151.668   1
  -1  -4  -2 3646.58 150.808   1
   2  -4   2 83247.1 2916.28   1
  -2   4  -2 83061.8 2915.93   1
  -3   4  -2 21556.9 746.130   1
  -3  -4  -2 21161.0 745.559   1
   3   4   2 21033.3 744.996   1
   4  -4   2 59196.8 2002.38   1
  -4   4  -2 58577.7 2000.83   1
  -4  -4  -2 52567.4 1999.50   1
   4   4   2 56496.2 2000.19   1
   5  -4   2 35843.7 1290.08   1
  -5   4  -2 37453.9 1290.90   1
  -5  -4  -2 35772.5 1291.51   1
   5   4   2 35291.6 1291.84   1
   6  -4   2 4623.50 200.387   1
  -6   4  -2 4526.85 199.184   1
   6   4   2 4938.55 202.137   1
  -6  -4  -2 4468.56 199.155   1
  -7  -4  -2 1382.50 89.3614   1
   7   4   2 1381.61 87.4777   1
  -7   4  -2 1544.18 88.0401   1
   7  -4   2 1557.86 87.5209   1
  -8  -4  -2 4.11533 27.2601   1
   8  -4   2 31.8020 33.4882   1
  -8   4  -2 66.7275 29.7448   1
   8   4   2 20.3461 29.5242   1
  -9   4  -2 3530.63 167.740   1
   9  -4   2 3601.45 169.736   1
 -10   4  -2 961.480 74.1717   1
  10  -4   2 979.605 75.8983   1
 -10  -4  -2 908.293 75.8401   1
  10   4   2 899.375 73.6923   1
 -11   4  -2 24597.8 899.914   1
  11  -4   2 24377.6 901.765   1
 -11  -4  -2 24616.3 903.738   1
  11   4   2 23923.2 905.621   1
 -12   4  -2 4054.07 192.548   1
  12  -4   2 4025.72 193.850   1
 -12  -4  -2 4088.19 196.704   1
  12   4   2 4185.60 197.731   1
 -13   4  -2 9439.97 388.063   1
  13  -4   2 9801.35 391.873   1
 -13  -4  -2 9257.65 389.346   1
  13   4   2 9867.76 395.671   1
 -14   4  -2 10238.8 414.831   1
  14  -4   2 10322.0 416.783   1
 -15   4  -2 37.5394 34.9848   1
  15  -4   2 97.9462 39.8754   1
 -15  -4  -2 96.3711 47.2959   1
  15   4   2 157.779 49.8856   1
 -16   4  -2 208.984 50.6608   1
  16  -4   2 251.986 51.3186   1
 -16  -4  -2 197.182 50.2568   1
  16   4   2 242.615 54.6328   1
 -17   4  -2 990.641 83.8079   1
  17  -4   2 1067.97 87.0539   1
 -17  -4  -2 857.888 84.4440   1
  17   4   2 961.579 92.4733   1
 -18  -4  -2 364.540 63.0767   1
  18   4   2 574.400 71.5842   1
 -19   4  -2 523.275 66.2946   1
  19  -4   2 641.207 72.1840   1
 -19  -4  -2 811.869 79.2935   1
  19   4   2 624.155 71.8631   1
 -20   4  -2 566.539 72.9665   1
  20  -4   2 876.331 82.5356   1
 -21  -4  -2 2223.20 136.082   1
 -21   4  -2 2099.67 131.630   1
  21   4   2 2081.31 130.993   1
  21  -4   2 2197.67 132.531   1
 -22   4  -2-5.78845 46.7869   1
  22  -4   2 41.2239 47.6006   1
 -23   4  -2 34.4642 49.9797   1
  23  -4   2 29.0620 41.1894   1
  23   4   2-5.73357 40.3076   1
 -23  -4  -2 63.7782 43.9226   1
  24   4   2 208.671 57.7702   1
 -24  -4  -2 190.875 57.0710   1
 -24   4  -2 170.950 55.4065   1
  26   5  -2 28.0603 42.7961   1
 -26  -5   2-22.9396 47.1906   1
  25   5  -2 253.639 53.2674   1
 -25  -5   2 258.206 58.5295   1
  23  -5  -2 1172.36 94.3175   1
 -23   5   2 968.415 91.2495   1
  23   5  -2 926.773 92.0747   1
 -23  -5   2 1237.50 98.6463   1
  22  -5  -2 35.8821 42.0936   1
 -22   5   2 101.342 47.3487   1
  21   5  -2 547.393 70.4612   1
 -21  -5   2 657.730 74.0302   1
  20   5  -2 744.720 75.1526   1
  20  -5  -2 855.466 79.4099   1
 -20  -5   2 707.839 76.8679   1
 -20   5   2 736.731 74.9927   1
  19   5  -2 664.281 72.0615   1
  19  -5  -2 569.804 66.6253   1
 -19  -5   2 531.014 71.5565   1
 -19   5   2 485.934 63.8381   1
  18   5  -2 399.826 59.7054   1
  18  -5  -2 260.641 51.8541   1
 -18  -5   2 394.073 61.0471   1
 -18   5   2 328.259 54.1061   1
  17   5  -2 3371.91 168.282   1
  17  -5  -2 3039.63 161.822   1
 -17   5   2 3221.86 162.973   1
  16   5  -2 3630.52 183.595   1
  16  -5  -2 3697.90 181.695   1
 -16  -5   2 3554.26 182.242   1
 -16   5   2 3730.40 181.991   1
  15   5  -2 5450.51 245.699   1
 -15   5   2 5362.81 241.841   1
  15  -5  -2 5596.34 244.843   1
 -15  -5   2 5394.21 248.086   1
  14   5  -2-5.01579 35.5330   1
  14  -5  -2 28.3225 34.2275   1
 -14   5   2-4.71212 32.5772   1
 -14  -5   2-5.13204 33.0304   1
  13  -5  -2 18155.0 650.384   1
 -13   5   2 18290.4 648.937   1
  13   5  -2 15745.7 648.019   1
 -13  -5   2 16413.7 649.611   1
  12  -5  -2 1256.60 84.1864   1
 -12   5   2 1187.18 82.7365   1
  12   5  -2 1406.11 91.2316   1
 -12  -5   2 1237.91 85.6885   1
  11  -5  -2 29751.2 1061.09   1
 -11   5   2 28638.6 1057.97   1
  11   5  -2 30602.9 1069.06   1
 -11  -5   2 27927.6 1064.25   1
 -10   5   2 12293.6 473.936   1
  10  -5  -2 12607.5 475.568   1
  -9   5   2 4289.66 188.545   1
   9   5  -2 4473.82 195.419   1
  -9  -5   2 4403.73 195.766   1
   8  -5  -2-3.14658 23.3301   1
  -8   5   2 12.2723 20.6760   1
   8   5  -2 10.9475 24.8060   1
  -8  -5   2 14.7429 25.4828   1
   7  -5  -2 1309.40 76.3510   1
  -7   5   2 1430.07 77.6599   1
  -7  -5   2 1423.31 84.0286   1
   7   5  -2 1385.07 82.3043   1
  -6  -5   2 24135.9 872.772   1
  -6   5   2 24650.8 866.056   1
   6  -5  -2 24008.4 865.431   1
   6   5  -2 23260.4 871.233   1
  -5  -5   2 115042. 4066.37   1
  -5   5   2 119037. 4058.34   1
   5   5  -2 115177. 4064.28   1
   5  -5  -2 114566. 4057.01   1
   4   5  -2 5536.87 223.348   1
  -4  -5   2 5464.06 225.533   1
   3   5  -2 15387.1 540.373   1
  -3  -5   2 13801.4 537.698   1
  -2  -5   2 9153.22 352.212   1
   2   5  -2 9351.66 352.545   1
  -1  -5   2 20744.1 752.342   1
   1   5  -2 20809.6 752.780   1
   0  -5   2 14694.8 540.191   1
   0   5   2 14670.0 535.545   1
   0   5  -2 15030.3 538.069   1
   0  -5  -2 14054.9 536.694   1
   1  -5   2 84102.0 3017.26   1
  -1   5  -2 88511.6 3017.33   1
   1   5   2 83019.5 3015.03   1
  -1  -5  -2 88329.2 3015.95   1
  -2   5  -2 3500.32 152.256   1
   2   5   2 3583.14 151.774   1
  -2  -5  -2 3762.49 153.293   1
   3  -5   2 2773.17 128.615   1
  -3   5  -2 2704.34 128.038   1
   3   5   2 2795.13 128.483   1
  -3  -5  -2 2861.35 130.570   1
   4  -5   2 6118.47 245.829   1
  -4   5  -2 5916.96 244.113   1
   4   5   2 6081.02 245.641   1
  -4  -5  -2 6002.69 245.846   1
   5  -5   2 120.522 31.5753   1
  -5   5  -2 194.196 32.2902   1
   5   5   2 172.106 33.5912   1
  -5  -5  -2 185.315 35.2300   1
   6  -5   2 26001.9 927.645   1
  -6   5  -2 25404.3 925.390   1
   6   5   2 24539.0 926.939   1
  -6  -5  -2 25914.9 929.338   1
   7  -5   2 1994.34 108.216   1
  -7   5  -2 2050.21 108.651   1
   7   5   2 1960.52 110.711   1
  -7  -5  -2 1990.67 110.462   1
  -8   5  -2 622.694 58.0869   1
   8  -5   2 627.736 58.5923   1
   9   5   2 33805.0 1213.58   1
  -9  -5  -2 32942.6 1211.63   1
  10  -5   2 1606.68 98.1220   1
  10   5   2 1592.95 100.433   1
 -10   5  -2 1639.98 98.0235   1
  11   5   2 7164.40 320.436   1
 -11  -5  -2 7929.75 327.392   1
  11  -5   2 7915.50 322.434   1
 -11   5  -2 7787.03 321.136   1
 -12   5  -2 17822.2 654.780   1
  12  -5   2 16887.0 652.861   1
 -12  -5  -2 17078.7 656.213   1
  12   5   2 16814.5 655.188   1
 -13   5  -2 2818.51 147.123   1
  13  -5   2 2768.09 145.733   1
 -13  -5  -2 2427.58 142.177   1
  13   5   2 2450.84 145.182   1
 -14  -5  -2 32.4325 39.4954   1
  14   5   2 5.64956 38.0747   1
  15  -5   2 9439.90 391.662   1
 -15  -5  -2 9181.97 392.011   1
  15   5   2 9918.75 395.610   1
 -16   5  -2 180.405 47.8773   1
  16  -5   2 181.297 47.0350   1
 -16  -5  -2 127.738 47.9036   1
  16   5   2 226.891 50.9925   1
 -17   5  -2-5.74080 40.6733   1
  17  -5   2-28.8411 39.2126   1
 -18   5  -2 29.2479 45.2144   1
  18  -5   2-40.8078 44.7593   1
 -18  -5  -2 23.7412 44.0037   1
  18   5   2-23.9526 44.0727   1
 -19   5  -2 1368.73 105.842   1
  19  -5   2 1576.00 109.674   1
 -19  -5  -2 1367.20 105.971   1
  19   5   2 1596.29 114.177   1
  20  -5   2 365.619 62.5381   1
 -20   5  -2 396.857 64.3421   1
 -20  -5  -2 368.515 63.8989   1
 -21   5  -2 252.067 59.7154   1
  21  -5   2 235.279 57.5691   1
  21   5   2 196.154 55.5399   1
 -22   5  -2 574.507 72.3440   1
  22  -5   2 548.790 69.6933   1
 -22  -5  -2 665.180 75.8843   1
  22   5   2 680.344 72.9323   1
 -23   5  -2 148.052 54.1453   1
 -23  -5  -2 241.585 57.2717   1
  23   5   2 298.846 59.6635   1
 -24   5  -2 563.896 69.8515   1
  24  -5   2 424.866 62.1643   1
 -24  -5  -2 507.410 68.3077   1
  24   5   2 447.731 65.5853   1
 -26  -6   2 56.7035 52.7915   1
  26   6  -2 194.838 49.7067   1
 -24  -6   2-5.81384 47.2757   1
  24   6  -2-17.7998 46.1675   1
 -23  -6   2-5.88950 49.0317   1
  23   6  -2 30.2367 46.4324   1
 -22   6   2 213.003 53.6880   1
  22  -6  -2 174.089 52.0273   1
 -22  -6   2 305.294 59.5679   1
  22   6  -2 238.361 55.0994   1
 -21   6   2 158.095 49.2267   1
  21  -6  -2 208.157 51.9204   1
 -21  -6   2 232.480 55.4609   1
  21   6  -2 196.709 53.3792   1
 -20   6   2 518.560 65.2154   1
  20  -6  -2 440.092 61.8506   1
 -20  -6   2 486.243 68.2042   1
  20   6  -2 412.258 63.8178   1
 -19   6   2 33.8992 46.2238   1
  19   6  -2 35.9147 42.7474   1
  19  -6  -2 46.0313 42.6665   1
 -19  -6   2-17.3317 41.2587   1
  18  -6  -2 780.494 78.3156   1
  18   6  -2 930.500 84.4347   1
 -18   6   2 970.367 81.8440   1
 -17  -6   2 243.568 55.2239   1
  17   6  -2 363.949 60.2642   1
  16  -6  -2 1021.25 83.1893   1
 -16   6   2 1020.69 82.2413   1
  16   6  -2 1008.61 82.2228   1
 -16  -6   2 981.464 84.4922   1
 -15   6   2 79.8844 37.6069   1
  15  -6  -2 40.4667 35.6105   1
  14   6  -2 510.403 62.7490   1
  14  -6  -2 405.851 56.7975   1
 -14   6   2 452.561 56.0587   1
 -14  -6   2 393.734 57.1671   1
  13  -6  -2 636.152 62.3030   1
 -13   6   2 626.882 60.0696   1
  13   6  -2 651.045 67.8946   1
 -13  -6   2 606.811 62.7999   1
  12   6  -2 28.8747 34.4068   1
 -12  -6   2 72.4800 37.1408   1
  11  -6  -2 1721.43 102.179   1
 -11   6   2 1728.15 101.394   1
  11   6  -2 1751.92 106.579   1
 -11  -6   2 1876.16 109.300   1
  10  -6  -2 1198.58 79.0888   1
 -10   6   2 1214.24 78.5717   1
  10   6  -2 1181.73 81.8086   1
 -10  -6   2 1120.35 80.6583   1
  -9   6   2 4009.10 180.409   1
   9  -6  -2 4109.87 181.708   1
  -8   6   2 24877.6 905.607   1
   8   6  -2 24758.4 910.238   1
  -8  -6   2 25074.6 911.462   1
   7  -6  -2 1467.98 84.3524   1
  -7   6   2 1504.22 83.8486   1
  -7  -6   2 1521.96 89.5906   1
   7   6  -2 1470.77 88.8741   1
  -6  -6   2 1849.61 100.737   1
   6  -6  -2 1871.96 96.2759   1
   6   6  -2 2056.34 104.987   1
  -6   6   2 1771.22 95.9994   1
   5  -6  -2 2966.80 134.594   1
  -5   6   2 3234.25 136.586   1
  -5  -6   2 3146.40 143.162   1
   4  -6  -2 36.5710 22.3306   1
   4   6  -2-6.51029 23.9708   1
  -4   6   2 45.6561 21.7203   1
  -4  -6   2 10.1005 22.2995   1
   3  -6  -2 27.5108 22.1177   1
  -3  -6   2 15.9103 22.3815   1
  -3   6   2 38.0479 21.1660   1
   3   6  -2 22.6289 21.9926   1
   2  -6  -2 51297.7 1827.80   1
  -2  -6   2 53059.8 1832.06   1
  -2   6   2 51740.4 1826.03   1
   2   6  -2 50691.1 1829.91   1
  -1  -6   2 3671.87 162.199   1
  -1   6   2 3621.74 157.338   1
   1   6  -2 3871.01 163.839   1
   1  -6  -2 3579.05 158.031   1
   0  -6   2 2284.44 118.419   1
   0   6   2 2513.70 117.061   1
   0   6  -2 2503.22 118.742   1
   0  -6  -2 2551.03 118.420   1
   1   6   2 2437.65 114.339   1
  -1   6  -2 2513.61 115.741   1
  -1  -6  -2 2554.54 115.865   1
   2  -6   2 121208. 4370.73   1
  -2   6  -2 121096. 4368.62   1
   2   6   2 126308. 4366.69   1
  -2  -6  -2 129871. 4368.30   1
  -3   6  -2 8262.35 327.298   1
   3  -6   2 8559.52 328.694   1
   3   6   2 8966.56 331.686   1
  -3  -6  -2 7656.08 327.919   1
   4   6   2 16346.0 600.022   1
  -4  -6  -2 15583.4 600.149   1
  -4   6  -2 16441.8 599.351   1
   4  -6   2 15893.6 600.204   1
   5   6   2 4514.16 200.284   1
  -5  -6  -2 4438.90 200.280   1
  -5   6  -2 4766.39 201.465   1
   5  -6   2 4717.64 202.422   1
   6   6   2 31.6498 29.1227   1
  -6  -6  -2 12.0560 28.0187   1
  -6   6  -2 19.1444 27.3444   1
   6  -6   2 3.91602 25.6897   1
  -7   6  -2 3690.50 171.751   1
   7  -6   2 3638.67 171.656   1
  -8  -6  -2 204.157 41.9742   1
   8   6   2 227.812 40.1784   1
   9   6   2 7220.25 306.508   1
  -9  -6  -2 7603.95 309.977   1
  -9   6  -2 6976.71 301.105   1
   9  -6   2 7666.11 308.069   1
  10   6   2 6003.97 260.921   1
  10  -6   2 5944.90 255.840   1
 -10   6  -2 5791.63 253.002   1
 -10  -6  -2 5716.95 256.038   1
  11  -6   2 2421.98 134.494   1
 -11   6  -2 2292.02 129.350   1
 -11  -6  -2 2545.25 137.253   1
  11   6   2 2234.67 132.688   1
  12  -6   2 880.749 76.0981   1
 -12  -6  -2 725.652 72.8055   1
  12   6   2 656.102 68.0362   1
  13  -6   2 832.337 75.8197   1
 -13   6  -2 936.405 78.4356   1
 -13  -6  -2 871.196 80.1832   1
  13   6   2 884.700 77.4350   1
  14  -6   2 938.605 80.8782   1
 -14  -6  -2 892.105 79.6613   1
  14   6   2 920.049 80.7557   1
 -15  -6  -2 152.286 44.6563   1
 -15   6  -2 120.992 45.7125   1
  15   6   2 150.622 44.9735   1
  15  -6   2 61.6285 42.9287   1
  16  -6   2 3029.22 154.802   1
 -16   6  -2 2424.16 146.218   1
 -16  -6  -2 2472.69 150.421   1
  16   6   2 2868.26 156.422   1
  17  -6   2 2925.88 162.200   1
 -17   6  -2 2855.52 159.663   1
 -17  -6  -2 3076.39 165.489   1
  17   6   2 3162.13 167.711   1
  18  -6   2 2495.25 146.251   1
 -18   6  -2 2524.31 146.666   1
 -18  -6  -2 2524.82 148.639   1
  18   6   2 2788.30 152.449   1
 -19   6  -2-28.9497 44.1572   1
  19   6   2 65.5242 46.3529   1
  19  -6   2 11.7915 42.7542   1
 -19  -6  -2 29.9032 47.7476   1
  20   6   2 1126.99 100.029   1
 -20  -6  -2 1371.47 102.673   1
 -21   6  -2 802.587 79.0255   1
 -21  -6  -2 647.694 75.0648   1
  21   6   2 512.412 73.6835   1
  21  -6   2 634.916 73.5464   1
 -22  -6  -2 849.761 85.1080   1
  22   6   2 635.162 75.8884   1
 -23  -6  -2 11.4393 47.8894   1
  23  -6   2-5.73230 43.7140   1
 -23   6  -2 39.6416 48.4814   1
  23   6   2-10.9757 43.5359   1
 -25  -7   2 157.682 55.3965   1
  25   7  -2 195.409 56.0546   1
 -24  -7   2-34.5094 51.0812   1
  24   7  -2-5.90710 44.1157   1
  22  -7  -2 1159.23 92.8057   1
  22   7  -2 1195.71 96.2930   1
 -22  -7   2 1095.17 93.3558   1
 -22   7   2 954.388 87.2557   1
  21  -7  -2 41.7283 41.5787   1
 -21   7   2 40.1864 41.9650   1
 -20  -7   2 448.852 67.1116   1
  20   7  -2 365.154 66.9196   1
  19  -7  -2 1551.72 111.465   1
  19   7  -2 1857.73 119.788   1
 -19  -7   2 1821.26 118.137   1
 -19   7   2 1666.35 112.090   1
 -18   7   2 1833.11 120.443   1
  18  -7  -2 2294.98 129.860   1
 -17   7   2 121.876 42.8378   1
  17  -7  -2 172.590 44.4289   1
 -17  -7   2 123.934 44.3333   1
  16   7  -2 432.474 61.8292   1
 -16   7   2 342.908 51.4769   1
  16  -7  -2 435.285 56.0633   1
 -16  -7   2 425.427 62.1590   1
  15   7  -2 6517.51 287.293   1
 -15   7   2 6426.04 281.258   1
  15  -7  -2 6894.88 286.977   1
 -15  -7   2 6317.15 284.738   1
 -14   7   2 2854.85 150.003   1
  14  -7  -2 2949.34 152.612   1
  13   7  -2 197.106 48.0593   1
 -13   7   2 153.809 40.7987   1
  13  -7  -2 172.563 40.6022   1
 -13  -7   2 191.211 46.9879   1
  12   7  -2 4586.97 202.680   1
 -12   7   2 4646.89 197.637   1
 -12  -7   2 4458.35 202.301   1
 -11  -7   2 381.096 51.9093   1
  11   7  -2 294.164 49.8550   1
  10   7  -2 4753.32 225.553   1
 -10   7   2 5039.40 220.395   1
  10  -7  -2 5224.23 222.120   1
 -10  -7   2 5160.82 227.080   1
   9   7  -2 15924.5 612.666   1
  -9   7   2 16049.5 606.053   1
   9  -7  -2 16500.5 607.408   1
  -9  -7   2 16127.6 614.249   1
   8   7  -2 2134.68 123.528   1
   8  -7  -2 2503.11 123.546   1
  -8  -7   2 2439.40 127.683   1
  -8   7   2 2423.17 122.061   1
  -7   7   2 919.247 64.4459   1
  -6  -7   2 983.809 72.5305   1
   6   7  -2 1159.10 74.6390   1
  -6   7   2 1074.37 69.0150   1
   6  -7  -2 901.565 67.9816   1
  -5  -7   2 7259.79 286.720   1
   5   7  -2 6630.55 284.488   1
  -5   7   2 7042.19 278.704   1
   5  -7  -2 7024.83 282.320   1
  -4  -7   2 319.919 39.9083   1
   4   7  -2 211.613 36.6484   1
  -4   7   2 305.852 36.1051   1
   4  -7  -2 268.545 36.9826   1
  -3  -7   2 1416.65 86.1766   1
   3   7  -2 1638.22 90.1179   1
  -3   7   2 1493.48 84.3919   1
   3  -7  -2 1375.85 83.3834   1
  -2  -7   2 4852.63 204.915   1
   2   7  -2 4986.46 204.725   1
  -2   7   2 4369.21 199.069   1
   2  -7  -2 4899.24 202.814   1
   1  -7  -2 4264.93 186.899   1
  -1   7   2 4299.99 186.574   1
   1   7  -2 4429.91 190.562   1
  -1  -7   2 4495.24 191.654   1
   0  -7  -2 17838.4 648.289   1
   0   7   2 17582.4 645.363   1
   0   7  -2 16726.8 648.198   1
   0  -7   2 17826.6 650.902   1
  -1  -7  -2 16169.6 611.000   1
   1   7   2 17120.5 611.509   1
  -1   7  -2 16515.5 611.827   1
   1  -7   2 15993.9 611.626   1
  -2  -7  -2 131.753 30.2718   1
   2   7   2 121.919 30.1110   1
  -2   7  -2 126.785 32.4783   1
   2  -7   2 96.3677 32.0032   1
  -3  -7  -2 5491.33 230.168   1
   3  -7   2 5600.20 232.274   1
  -3   7  -2 5450.49 230.071   1
   3   7   2 5177.62 229.055   1
   4   7   2 1431.72 87.2094   1
  -4  -7  -2 1452.36 89.9131   1
  -4   7  -2 1397.68 86.1979   1
   4  -7   2 1498.32 88.6415   1
   5   7   2 401.481 49.6152   1
  -5  -7  -2 478.760 51.7179   1
  -5   7  -2 532.471 51.3890   1
   5  -7   2 499.212 50.2033   1
   7   7   2 619.720 60.4158   1
  -7  -7  -2 702.708 62.1083   1
  -7   7  -2 659.522 58.7979   1
   7  -7   2 707.200 60.9645   1
   8   7   2 808.159 68.5627   1
  -8  -7  -2 752.063 67.3421   1
  -8   7  -2 752.648 64.9768   1
   8  -7   2 755.329 67.2204   1
   9   7   2 8540.21 348.040   1
  -9  -7  -2 8464.08 347.166   1
  -9   7  -2 8214.54 341.850   1
   9  -7   2 8385.23 344.942   1
  10   7   2 14982.8 570.591   1
 -10  -7  -2 14520.7 568.994   1
 -10   7  -2 14836.4 567.453   1
  10  -7   2 14676.9 570.118   1
  11   7   2 6986.04 297.676   1
 -11  -7  -2 6888.18 295.493   1
 -11   7  -2 6777.96 291.341   1
  11  -7   2 6686.23 292.908   1
  12   7   2 150.298 47.5090   1
  12  -7   2 41.9570 41.6985   1
 -12  -7  -2 76.4236 43.9377   1
 -12   7  -2 60.8637 39.3026   1
 -13  -7  -2 2839.63 156.901   1
  13   7   2 2851.86 154.585   1
  14   7   2 345.273 57.0209   1
  14  -7   2 257.662 48.6243   1
 -14   7  -2 297.216 51.6907   1
 -14  -7  -2 345.812 58.4942   1
  15  -7   2 3233.86 164.298   1
 -15   7  -2 2809.44 156.805   1
  15   7   2 3243.79 167.398   1
 -15  -7  -2 2687.83 158.377   1
  16   7   2 382.996 62.0409   1
 -16   7  -2 306.328 53.9507   1
 -16  -7  -2 301.137 58.5581   1
  16  -7   2 392.603 57.5780   1
 -17  -7  -2 317.591 57.5856   1
  17   7   2 453.732 63.3085   1
 -18  -7  -2 89.8799 48.4697   1
  18  -7   2 29.0680 43.7674   1
 -18   7  -2 34.1434 44.3228   1
  18   7   2 82.8564 47.5824   1
 -19  -7  -2 238.241 55.5760   1
  19   7   2 136.159 50.7663   1
 -19   7  -2 142.909 47.9728   1
  19  -7   2 186.851 49.5378   1
  20   7   2 985.142 86.7032   1
 -20  -7  -2 1024.66 87.9515   1
 -20   7  -2 1079.95 91.6979   1
  20  -7   2 1091.12 90.2357   1
 -21  -7  -2 23.1756 47.1134   1
 -21   7  -2-33.8402 44.1738   1
  21  -7   2-17.4146 40.4667   1
  22   7   2 29.0324 40.8064   1
 -22  -7  -2-5.67990 46.4622   1
 -22   7  -2-11.1331 43.3126   1
  22  -7   2-11.4891 39.3822   1
 -23  -7  -2 97.1536 51.3518   1
 -23   7  -2 109.503 50.4036   1
  23  -7   2 56.8279 42.8459   1
 -25  -8   2 33.1647 46.0945   1
  25   8  -2 131.308 50.5143   1
 -23  -8   2 11.6365 48.7226   1
  23   8  -2 40.4544 46.7173   1
 -22  -8   2 319.426 60.0101   1
  22   8  -2 303.535 63.2330   1
  21   8  -2 84.1207 44.3464   1
  21  -8  -2 156.328 49.5860   1
 -21   8   2 87.7855 48.5521   1
 -21  -8   2 63.8231 42.8307   1
  20  -8  -2 333.487 56.9215   1
 -20  -8   2 448.076 62.9726   1
 -20   8   2 399.807 63.5634   1
  19  -8  -2 193.808 50.8504   1
 -19   8   2 245.623 51.2950   1
 -19  -8   2 187.082 50.0840   1
  19   8  -2 251.277 52.4501   1
  18   8  -2 2184.98 124.949   1
  18  -8  -2 1459.24 118.241   1
 -18   8   2 1933.91 119.379   1
 -18  -8   2 1695.13 118.005   1
 -17   8   2 104.101 42.6604   1
  17  -8  -2 203.241 51.6423   1
  16   8  -2 462.127 60.2838   1
 -16   8   2 592.881 65.8570   1
 -16  -8   2 515.895 63.3014   1
  15   8  -2 8169.59 340.843   1
 -15   8   2 7926.15 336.659   1
  15  -8  -2 8325.03 341.107   1
 -15  -8   2 7780.97 338.405   1
  14   8  -2 2431.28 137.917   1
 -14   8   2 2290.67 131.006   1
  14  -8  -2 2522.47 135.430   1
 -14  -8   2 2100.91 129.955   1
 -13   8   2 872.388 73.6396   1
  13  -8  -2 725.757 68.8459   1
  12   8  -2 2665.18 143.855   1
 -12   8   2 2516.21 136.895   1
  12  -8  -2 2644.78 139.036   1
 -12  -8   2 2504.11 142.039   1
  11   8  -2 1841.09 114.846   1
 -11   8   2 1884.67 110.417   1
  11  -8  -2 1880.24 111.875   1
 -11  -8   2 1860.87 113.874   1
  10   8  -2 5995.57 261.591   1
 -10   8   2 6121.57 258.154   1
 -10  -8   2 5799.31 260.348   1
  10  -8  -2 5952.74 257.390   1
  -9  -8   2 6083.35 259.530   1
   9   8  -2 5789.16 257.427   1
   8   8  -2 6783.99 299.116   1
  -8  -8   2 7460.75 303.699   1
  -8   8   2 7240.05 296.472   1
   8  -8  -2 7370.08 297.641   1
   7  -8  -2 2622.90 133.146   1
  -7  -8   2 2551.00 135.475   1
   7   8  -2 2597.40 135.663   1
   6  -8  -2 4560.22 199.250   1
   6   8  -2 4500.81 200.958   1
  -6  -8   2 4531.13 203.255   1
  -6   8   2 4367.23 195.362   1
   5  -8  -2 26997.7 971.789   1
  -5   8   2 26449.2 970.228   1
   4  -8  -2 3194.53 158.838   1
   4   8  -2 3401.28 162.010   1
  -4  -8   2 3608.20 165.674   1
  -4   8   2 3527.38 158.738   1
   3  -8  -2 634.552 55.4311   1
   3   8  -2 684.315 58.5515   1
  -3  -8   2 692.188 58.7026   1
  -3   8   2 553.493 51.1437   1
   2   8  -2 747.078 66.4993   1
  -2  -8   2 905.112 68.1566   1
   2  -8  -2 881.624 65.5844   1
  -2   8   2 944.728 65.2727   1
  -1  -8   2 313.586 43.2445   1
   1  -8  -2 329.044 41.9662   1
   1   8  -2 356.843 43.5173   1
  -1   8   2 325.507 41.2120   1
   0  -8   2 9568.68 375.754   1
   0   8   2 9291.49 372.894   1
   0  -8  -2 9773.53 375.250   1
   0   8  -2 9528.80 376.809   1
   1  -8   2 44031.0 1579.43   1
   1   8   2 43346.7 1576.86   1
  -1  -8  -2 46757.4 1581.24   1
  -1   8  -2 42648.4 1576.63   1
   2  -8   2 12268.2 450.378   1
   2   8   2 12234.8 447.776   1
  -2  -8  -2 11269.6 445.949   1
   3  -8   2 5623.27 245.459   1
  -3   8  -2 5947.84 245.248   1
  -3  -8  -2 5398.55 243.252   1
   3   8   2 6004.08 246.604   1
   5  -8   2 11959.2 461.152   1
  -5   8  -2 11592.7 458.685   1
   5   8   2 11803.2 461.735   1
  -5  -8  -2 12116.4 463.824   1
   6  -8   2 1138.44 81.3851   1
  -6   8  -2 1182.66 82.3777   1
   6   8   2 1173.66 82.4747   1
  -6  -8  -2 1058.16 80.5035   1
   7  -8   2 10667.2 439.832   1
  -7   8  -2 11337.4 441.052   1
   7   8   2 11417.0 442.593   1
  -7  -8  -2 11377.2 442.563   1
   8  -8   2 5327.99 236.887   1
  -8   8  -2 5519.25 236.585   1
   8   8   2 5018.93 235.149   1
  -8  -8  -2 5350.24 237.134   1
   9  -8   2 5013.16 221.228   1
  -9   8  -2 5077.21 219.471   1
   9   8   2 4645.53 220.734   1
  -9  -8  -2 4331.01 217.353   1
  10  -8   2 5499.63 250.338   1
 -10   8  -2 5909.59 252.115   1
  10   8   2 5537.79 252.049   1
 -10  -8  -2 5582.94 251.945   1
  11  -8   2 5069.37 219.085   1
 -11   8  -2 4530.18 211.476   1
 -11  -8  -2 4251.37 212.081   1
  11   8   2 4393.17 214.770   1
 -12  -8  -2 1413.30 102.531   1
  12   8   2 1474.45 103.146   1
  13   8   2 3179.66 167.617   1
  13  -8   2 3220.57 165.221   1
 -13  -8  -2 2851.94 162.747   1
 -13   8  -2 3218.35 165.902   1
  14  -8   2 398.482 58.1777   1
 -14   8  -2 328.656 54.9280   1
  14   8   2 460.199 58.7741   1
 -14  -8  -2 327.036 55.6953   1
 -15   8  -2 2787.21 157.085   1
  15  -8   2 3057.56 161.632   1
 -16  -8  -2 1217.81 96.9659   1
  16   8   2 1505.75 104.886   1
  17   8   2 997.969 88.7317   1
 -17  -8  -2 894.890 85.3420   1
 -17   8  -2 933.462 84.2835   1
  17  -8   2 898.961 83.4275   1
 -18   8  -2-11.5239 36.3718   1
  18  -8   2 58.7104 44.4695   1
 -19  -8  -2 88.7662 47.9468   1
  19   8   2 105.740 50.6748   1
 -20  -8  -2 41.0710 43.2417   1
 -20   8  -2 74.8247 49.0571   1
  20  -8   2 82.0935 44.4658   1
  21   8   2 541.808 66.8195   1
 -21  -8  -2 457.354 65.4840   1
 -21   8  -2 554.931 70.7274   1
  21  -8   2 372.078 62.8098   1
  22   8   2 17.3066 41.5122   1
 -22   8  -2 22.5941 47.8282   1
  22  -8   2-17.2216 44.3723   1
  24   9  -2 22.2194 44.6291   1
 -24  -9   2 28.1108 46.8120   1
  23   9  -2-17.1128 44.3839   1
 -23  -9   2 11.4494 47.1065   1
  22   9  -2-29.1755 44.2024   1
 -22  -9   2-28.7653 43.8827   1
  21   9  -2 1530.81 106.171   1
 -21  -9   2 1424.84 104.640   1
  20   9  -2 638.147 72.4926   1
  20  -9  -2 528.795 70.0472   1
 -20   9   2 648.635 72.3687   1
 -20  -9   2 697.023 75.9711   1
  19   9  -2 166.409 48.9293   1
  18  -9  -2 93.5033 41.2700   1
 -18   9   2 136.746 46.2286   1
 -18  -9   2 119.975 48.0598   1
  17   9  -2 1716.28 113.048   1
  17  -9  -2 1363.16 105.434   1
 -17   9   2 1664.41 109.333   1
 -17  -9   2 1427.65 107.557   1
 -16   9   2 665.831 69.8610   1
  16  -9  -2 700.199 71.6685   1
  15   9  -2 8010.56 338.128   1
 -15  -9   2 7755.07 335.921   1
  15  -9  -2 8006.85 336.472   1
  14   9  -2 6187.34 279.613   1
 -14  -9   2 6072.72 278.153   1
 -14   9   2 6503.10 277.547   1
  14  -9  -2 6460.80 278.405   1
  13   9  -2 1616.21 104.999   1
 -13  -9   2 1317.07 98.2234   1
 -13   9   2 1319.26 95.6051   1
  13  -9  -2 1437.56 99.2359   1
  12   9  -2 3713.76 183.023   1
 -12  -9   2 3852.17 184.742   1
 -12   9   2 3458.85 176.402   1
  12  -9  -2 3546.29 179.275   1
  11   9  -2 5141.17 245.668   1
 -11  -9   2 5322.08 243.207   1
 -11   9   2 5511.98 239.203   1
  11  -9  -2 5462.49 240.719   1
  10   9  -2 105.476 40.2208   1
  10  -9  -2 153.591 40.8591   1
 -10  -9   2 233.078 48.3853   1
 -10   9   2 154.224 37.7266   1
   9  -9  -2 1511.03 95.4240   1
   9   9  -2 1334.94 95.1719   1
  -9  -9   2 1437.68 97.7025   1
  -9   9   2 1425.86 93.8546   1
   8  -9  -2 234.990 44.4198   1
  -8  -9   2 332.645 46.9528   1
  -8   9   2 257.296 44.7024   1
   8   9  -2 288.895 47.4964   1
  -7  -9   2 16487.6 607.100   1
   7   9  -2 15294.8 603.385   1
  -6  -9   2 7765.76 315.353   1
   6   9  -2 7164.70 310.398   1
   6  -9  -2 7675.58 310.019   1
  -5  -9   2 28453.3 1029.81   1
   5   9  -2 27828.3 1027.35   1
  -5   9   2 27398.8 1021.47   1
   5  -9  -2 28721.7 1024.42   1
  -4  -9   2 7674.95 324.322   1
   4   9  -2 7737.96 321.693   1
  -4   9   2 8134.19 320.038   1
  -3  -9   2 508.072 54.8212   1
   3   9  -2 463.533 53.4100   1
  -3   9   2 417.233 47.7410   1
   3  -9  -2 381.612 46.3055   1
   2   9  -2 92.9131 31.1522   1
  -2   9   2 27.4003 28.0255   1
  -2  -9   2 94.9617 31.6021   1
   2  -9  -2 24.4881 28.2919   1
   1  -9  -2 9396.44 368.766   1
  -1   9   2 9401.35 369.414   1
   1   9  -2 9410.43 370.317   1
  -1  -9   2 8882.01 368.452   1
   0  -9  -2 26227.3 927.941   1
   0   9   2 25228.3 924.653   1
   0   9  -2 24238.9 926.405   1
   0  -9   2 25401.8 928.461   1
  -1   9  -2 13143.8 502.859   1
   1  -9   2 12901.4 501.953   1
  -2   9  -2 693.626 62.0386   1
   2  -9   2 883.408 69.7256   1
  -3  -9  -2 1154.78 82.8838   1
   3   9   2 1129.36 81.4559   1
  -3   9  -2 1221.99 82.2359   1
   3  -9   2 1292.40 85.3885   1
  -4  -9  -2 13242.2 524.151   1
   4   9   2 13251.2 524.239   1
  -4   9  -2 14100.7 525.128   1
   4  -9   2 13899.8 527.093   1
   5  -9   2 287.456 47.7765   1
  -5   9  -2 217.133 43.9536   1
  -5  -9  -2 257.935 44.1392   1
   5   9   2 233.466 41.5484   1
   6  -9   2 33609.7 1282.95   1
  -6   9  -2 36635.1 1282.80   1
   6   9   2 36645.7 1286.06   1
  -6  -9  -2 34510.4 1282.64   1
   7  -9   2 738.358 67.1117   1
  -7   9  -2 782.614 66.7239   1
   7   9   2 682.851 69.3690   1
  -7  -9  -2 802.924 72.9364   1
   8  -9   2 287.315 50.1848   1
  -8   9  -2 356.329 50.8143   1
   8   9   2 346.417 53.3322   1
  -8  -9  -2 341.481 54.1038   1
   9  -9   2 5805.07 263.418   1
  -9   9  -2 6136.30 263.758   1
   9   9   2 5863.85 264.303   1
  -9  -9  -2 5974.80 265.470   1
  10  -9   2 4136.05 202.328   1
 -10   9  -2 4078.84 200.055   1
  10   9   2 4440.41 207.700   1
 -10  -9  -2 4329.60 205.914   1
  11   9   2 149.602 47.0230   1
 -11  -9  -2 38.5474 40.3559   1
  12  -9   2 553.285 65.6610   1
 -12   9  -2 475.152 61.6171   1
  12   9   2 722.474 72.3725   1
 -12  -9  -2 556.024 67.3571   1
  13  -9   2 151.110 44.3880   1
 -13   9  -2 98.2048 42.1749   1
  13   9   2 187.397 51.1722   1
 -13  -9  -2 136.769 43.1373   1
 -14   9  -2 3572.33 183.937   1
  14  -9   2 3656.46 186.395   1
  15   9   2 2611.76 146.373   1
 -15  -9  -2 2677.57 151.567   1
 -15   9  -2 2589.87 146.892   1
  15  -9   2 2539.04 148.045   1
  16   9   2 3253.93 166.951   1
 -16  -9  -2 2957.69 163.494   1
 -16   9  -2 2831.59 160.817   1
  16  -9   2 3058.19 166.182   1
  17   9   2 17.8990 46.1279   1
 -17  -9  -2 23.1064 44.9585   1
 -17   9  -2 34.3225 40.5375   1
  17  -9   2 41.0607 42.5447   1
  18   9   2 5.93631 42.4056   1
 -18  -9  -2 63.5766 48.4080   1
 -18   9  -2 45.8792 44.3462   1
  18  -9   2 35.3246 40.0388   1
  19   9   2 380.074 65.4160   1
 -19  -9  -2 432.900 63.7572   1
 -19   9  -2 320.821 60.1475   1
  19  -9   2 352.874 60.3185   1
  20   9   2 918.691 83.8886   1
 -20  -9  -2 1101.40 92.1618   1
 -20   9  -2 1043.07 88.2505   1
  20  -9   2 1064.61 88.9778   1
  21   9   2 208.848 57.4792   1
 -21  -9  -2 51.3793 47.5655   1
 -21   9  -2 208.788 54.9812   1
  21  -9   2 162.153 50.6736   1
 -22  -9  -2 72.3103 45.5351   1
  22   9   2 27.9738 41.5166   1
 -23 -10   2 62.1013 47.8590   1
  23  10  -2 72.6938 47.9270   1
 -22 -10   2 144.902 49.6133   1
  22  10  -2 214.105 55.2349   1
 -21 -10   2-16.9343 44.2131   1
  21  10  -2-17.4808 44.7419   1
  20  10  -2 193.899 49.2697   1
 -20 -10   2 228.179 53.1541   1
 -20  10   2 140.966 49.3448   1
  19  10  -2 272.563 53.6168   1
 -19  10   2 192.408 52.4013   1
  19 -10  -2 219.851 57.1940   1
 -18 -10   2 588.487 72.1294   1
  18  10  -2 605.680 72.3023   1
  17  10  -2 483.279 65.9756   1
 -17 -10   2 393.375 63.4397   1
 -17  10   2 562.885 65.4449   1
  17 -10  -2 440.354 62.4728   1
 -16 -10   2 8181.14 373.391   1
 -16  10   2 9062.17 377.757   1
  16 -10  -2 9097.90 380.017   1
 -15  10   2 307.108 56.6038   1
  15 -10  -2 240.743 49.6144   1
  14  10  -2 1942.21 124.923   1
 -14 -10   2 2143.64 129.358   1
 -14  10   2 2112.34 126.294   1
  14 -10  -2 2065.76 125.128   1
  13  10  -2 421.866 60.4029   1
  13 -10  -2 375.762 54.1725   1
 -13  10   2 333.032 53.6215   1
 -13 -10   2 319.727 54.2175   1
  12  10  -2 21716.9 823.095   1
 -12 -10   2 21327.7 822.213   1
 -12  10   2 22033.7 819.105   1
  12 -10  -2 22506.3 823.228   1
  11 -10  -2 2638.30 140.515   1
  11  10  -2 2513.21 139.890   1
 -11 -10   2 2204.05 135.619   1
 -10  10   2 16130.8 614.578   1
  10 -10  -2 15966.7 615.832   1
  -9  10   2 482.855 54.6746   1
   9  10  -2 353.667 51.4864   1
  -9 -10   2 351.913 54.0487   1
   9 -10  -2 409.401 54.1677   1
  -8  10   2 2016.90 119.341   1
   8  10  -2 2305.74 129.893   1
  -8 -10   2 2093.81 127.252   1
   8 -10  -2 2357.73 126.407   1
  -7  10   2 471.887 53.7952   1
   7  10  -2 319.858 49.3911   1
  -7 -10   2 396.962 54.1317   1
   7 -10  -2 434.260 56.7499   1
  -6  10   2 13233.9 520.834   1
   6  10  -2 13389.8 523.637   1
  -6 -10   2 13994.3 528.940   1
   6 -10  -2 13638.4 523.737   1
  -5  10   2 7059.48 294.721   1
   5  10  -2 7086.80 297.883   1
  -5 -10   2 6787.90 297.643   1
   5 -10  -2 7162.03 294.946   1
  -4  10   2 12171.4 459.503   1
   4  10  -2 11275.9 458.277   1
  -4 -10   2 11759.1 462.069   1
   4 -10  -2 11637.4 457.637   1
  -3  10   2 12320.9 477.042   1
   3  10  -2 12090.9 480.075   1
  -3 -10   2 12492.2 481.938   1
  -2  10   2 37610.2 1325.54   1
   2  10  -2 36808.7 1327.24   1
   2 -10  -2 35761.5 1324.09   1
  -2 -10   2 36497.3 1327.83   1
   1  10  -2 707.183 66.9780   1
  -1  10   2 896.841 70.6888   1
   1 -10  -2 726.410 66.6432   1
  -1 -10   2 736.214 69.5492   1
   0  10  -2 164.284 39.3029   1
   0  10   2 140.905 35.6311   1
   0 -10  -2 85.9925 35.2467   1
   0 -10   2 106.093 37.5285   1
  -1  10  -2 1257.02 87.5198   1
   1  10   2 1222.73 83.4960   1
  -1 -10  -2 1104.76 83.8358   1
   1 -10   2 1120.74 85.2350   1
  -2  10  -2 22674.8 836.244   1
   2  10   2 23011.8 834.135   1
  -2 -10  -2 22614.7 835.842   1
   2 -10   2 21532.8 834.751   1
  -3  10  -2 2365.82 127.474   1
   3  10   2 2295.25 125.898   1
  -3 -10  -2 2048.43 122.985   1
   3 -10   2 2265.72 126.998   1
  -4  10  -2 19117.2 731.111   1
   4  10   2 19870.0 736.162   1
  -4 -10  -2 19116.8 734.298   1
   4 -10   2 20182.4 736.883   1
   5  10   2 20606.6 759.689   1
  -5 -10  -2 20131.6 760.606   1
  -5  10  -2 19547.5 754.872   1
   5 -10   2 20765.1 762.306   1
   6  10   2 569.569 63.1110   1
  -6 -10  -2 580.755 63.3925   1
  -6  10  -2 665.287 63.3544   1
   6 -10   2 666.750 65.7816   1
   7  10   2 14150.1 542.071   1
  -7 -10  -2 13722.9 540.780   1
   7 -10   2 14006.9 542.990   1
  -7  10  -2 13596.4 540.687   1
  -8  10  -2 932.863 75.6240   1
   8 -10   2 859.126 75.9665   1
  -9 -10  -2 1410.25 99.1262   1
   9  10   2 1298.67 97.5333   1
  10 -10   2 3907.75 193.867   1
  10  10   2 3895.83 195.141   1
 -10 -10  -2 3963.96 196.746   1
  11 -10   2 7173.02 302.879   1
 -11  10  -2 7006.25 300.078   1
  11  10   2 7112.14 304.095   1
 -11 -10  -2 6319.57 298.416   1
  12 -10   2 128.043 43.8779   1
 -12  10  -2 125.587 46.2389   1
  12  10   2 164.473 48.5381   1
 -12 -10  -2 148.894 44.2431   1
  13 -10   2 7289.02 309.483   1
 -13  10  -2 6848.35 305.131   1
  14 -10   2 2405.72 142.479   1
 -14  10  -2 2371.91 141.825   1
 -14 -10  -2 2552.32 146.969   1
  14  10   2 2619.13 148.710   1
  15  10   2 3245.73 167.486   1
  15 -10   2 2992.28 163.532   1
 -15 -10  -2 3195.62 168.580   1
 -15  10  -2 2662.27 157.990   1
  16 -10   2 82.1464 45.4203   1
 -16  10  -2 68.4006 44.9983   1
 -16 -10  -2 114.273 50.7013   1
  16  10   2 22.6672 46.6950   1
  17  10   2 1280.71 98.1012   1
 -17 -10  -2 1061.62 95.3965   1
 -17  10  -2 1345.72 100.080   1
  17 -10   2 1286.92 98.3762   1
  18  10   2 23.5034 39.9469   1
 -18 -10  -2 45.9586 40.3802   1
 -18  10  -2 17.2000 44.0257   1
  18 -10   2-5.87825 41.9787   1
  19  10   2 93.9350 52.0809   1
 -19 -10  -2 202.250 53.7393   1
 -19  10  -2 159.912 52.9318   1
  19 -10   2 81.9854 42.3949   1
  20  10   2-5.66116 40.7415   1
 -20 -10  -2 45.9167 43.4725   1
  21  10   2 508.462 68.3990   1
 -21  10  -2 296.586 59.9528   1
 -21 -10  -2 513.171 68.6497   1
 -22 -11   2-27.5177 41.3915   1
  22  11  -2 5.61018 40.0597   1
 -21 -11   2 1076.79 91.0188   1
  21  11  -2 1132.16 91.7828   1
 -20 -11   2 205.416 53.6553   1
  20  11  -2 211.905 51.7536   1
  19  11  -2 1592.99 108.420   1
 -19 -11   2 1627.43 111.180   1
 -19  11   2 1500.95 109.473   1
  18  11  -2 333.187 59.2299   1
 -18 -11   2 377.761 59.6634   1
 -18  11   2 439.771 64.9854   1
  18 -11  -2 355.705 59.6428   1
 -17 -11   2 1029.82 91.8014   1
  17  11  -2 1118.11 93.6694   1
  16  11  -2 1863.34 119.251   1
  16 -11  -2 1723.81 115.785   1
 -16  11   2 1671.34 114.331   1
 -16 -11   2 1899.25 120.226   1
  15  11  -2 6678.46 293.649   1
 -15 -11   2 6874.68 295.462   1
 -15  11   2 6589.00 290.544   1
  15 -11  -2 6363.80 289.774   1
  14  11  -2 786.201 80.4754   1
 -14 -11   2 767.618 79.2655   1
 -14  11   2 703.186 72.6562   1
  14 -11  -2 823.527 76.5218   1
  13 -11  -2 3870.77 189.602   1
  13  11  -2 3560.00 188.048   1
 -13 -11   2 3723.17 189.726   1
  12  11  -2 1361.66 99.5209   1
 -12 -11   2 1403.03 101.844   1
 -11 -11   2 24025.4 892.030   1
  11 -11  -2 23659.4 890.328   1
  11  11  -2 24104.1 892.262   1
 -11  11   2 23483.2 886.916   1
 -10 -11   2 2865.02 155.415   1
  10 -11  -2 2959.61 154.518   1
  10  11  -2 2829.23 155.392   1
 -10  11   2 2731.33 148.460   1
  -9 -11   2 2231.89 135.274   1
   9  11  -2 2127.82 132.420   1
   9 -11  -2 2397.17 135.238   1
   8  11  -2 544.022 63.0477   1
   8 -11  -2 537.670 59.8270   1
  -8 -11   2 501.745 61.4608   1
  -8  11   2 602.623 61.8326   1
   7  11  -2 3222.12 169.350   1
   7 -11  -2 3385.13 170.180   1
  -7 -11   2 3504.37 173.632   1
  -7  11   2 3388.07 169.340   1
   6  11  -2 209.719 42.9275   1
   6 -11  -2 207.351 43.4627   1
  -6 -11   2 262.176 47.1543   1
  -6  11   2 174.867 42.2419   1
   5  11  -2 6807.91 297.392   1
   5 -11  -2 7058.80 297.174   1
  -5 -11   2 6895.13 299.373   1
  -5  11   2 7146.70 296.741   1
   4  11  -2 9138.50 377.042   1
   4 -11  -2 9418.26 378.320   1
  -4  11   2 9272.09 376.470   1
  -4 -11   2 9287.75 380.895   1
   3 -11  -2 19751.0 731.848   1
  -3 -11   2 18870.2 733.109   1
   3  11  -2 19657.9 732.395   1
   2 -11  -2 35493.3 1317.92   1
  -2 -11   2 36464.9 1320.20   1
   2  11  -2 36356.0 1320.13   1
  -2  11   2 37110.1 1319.30   1
  -1 -11   2 17911.4 691.099   1
   1  11  -2 18209.2 688.653   1
  -1  11   2 18512.4 689.169   1
   0  11   2 11971.1 470.935   1
   0 -11   2 11786.8 473.390   1
   0 -11  -2 11727.5 471.978   1
   0  11  -2 12577.9 474.379   1
   1  11   2 1688.20 109.363   1
   1 -11   2 1899.46 114.186   1
  -1 -11  -2 1756.70 110.163   1
  -1  11  -2 1919.08 114.538   1
   2  11   2 8007.85 331.159   1
   2 -11   2 7607.79 331.537   1
  -2 -11  -2 7964.49 332.031   1
  -2  11  -2 8334.97 337.181   1
   3  11   2 1273.89 93.4681   1
   3 -11   2 1241.45 92.3608   1
  -3 -11  -2 1366.39 95.5900   1
  -3  11  -2 1512.31 97.5607   1
   4  11   2 18499.9 700.165   1
  -4 -11  -2 17577.0 698.916   1
  -4  11  -2 19723.7 701.529   1
   4 -11   2 18104.8 699.002   1
   5  11   2 12303.1 466.907   1
  -5  11  -2 11181.5 459.056   1
  -5 -11  -2 11946.3 467.049   1
   5 -11   2 11320.9 463.085   1
  -6  11  -2 14879.7 573.803   1
   6 -11   2 14812.5 576.867   1
   7  11   2 1327.70 95.5921   1
  -7 -11  -2 1459.67 99.9097   1
   8  11   2 6105.19 275.493   1
  -8  11  -2 6119.33 273.790   1
   8 -11   2 6720.32 279.231   1
  -8 -11  -2 5969.57 273.272   1
   9 -11   2 6306.80 277.498   1
  -9 -11  -2 6100.72 275.141   1
   9  11   2 6236.83 277.150   1
  10 -11   2 376.180 57.4274   1
 -10  11  -2 509.318 61.9987   1
 -10 -11  -2 438.199 60.4767   1
  10  11   2 411.691 59.2064   1
  11 -11   2 423.501 58.2536   1
 -11  11  -2 332.545 55.0408   1
 -11 -11  -2 448.658 61.2097   1
  11  11   2 382.763 60.3851   1
  12 -11   2 6274.55 279.790   1
 -12  11  -2 6143.75 278.274   1
 -12 -11  -2 6195.28 281.011   1
  12  11   2 6542.55 284.569   1
  13 -11   2 1346.88 102.283   1
 -13  11  -2 1610.05 108.088   1
 -13 -11  -2 1318.71 102.171   1
  13  11   2 1448.57 106.666   1
  14 -11   2 4016.98 207.427   1
 -14  11  -2 4227.83 207.598   1
 -14 -11  -2 4562.14 213.379   1
  14  11   2 4215.60 210.247   1
  15 -11   2 116.986 49.8371   1
 -15  11  -2-34.3445 46.3011   1
 -15 -11  -2 58.9299 44.3583   1
  15  11   2 81.1457 46.8828   1
  16  11   2 857.766 80.6415   1
  16 -11   2 949.300 84.6678   1
 -16  11  -2 802.281 77.2973   1
 -16 -11  -2 641.413 76.9983   1
  17 -11   2 537.911 68.2693   1
 -17  11  -2 493.612 66.5331   1
 -17 -11  -2 607.183 76.0480   1
  17  11   2 637.297 71.8106   1
  18  11   2 1939.67 118.359   1
 -18 -11  -2 1678.53 116.208   1
 -18  11  -2 1733.91 115.843   1
  18 -11   2 1547.86 113.773   1
  19  11   2 240.022 56.4548   1
 -19 -11  -2 303.425 54.3915   1
  20  11   2 1668.19 113.501   1
 -20 -11  -2 1786.15 115.152   1
 -20  11  -2 1472.76 111.300   1
 -21 -12   2 55.9044 46.3154   1
  21  12  -2 59.9432 43.5488   1
  20  12  -2 1988.85 126.953   1
 -20 -12   2 2333.00 136.679   1
 -19 -12   2 207.091 53.3474   1
  18  12  -2 1420.34 105.517   1
 -18  12   2 1476.15 105.005   1
 -18 -12   2 1271.19 101.941   1
  17  12  -2 888.987 82.4941   1
 -17 -12   2 875.570 81.0267   1
 -17  12   2 741.419 78.0685   1
  17 -12  -2 810.120 78.3354   1
  16 -12  -2 2675.73 152.281   1
 -15 -12   2 569.361 70.1732   1
  15 -12  -2 648.212 70.2947   1
  15  12  -2 726.889 74.6855   1
 -15  12   2 599.982 71.0482   1
 -14 -12   2 2442.37 143.407   1
  14 -12  -2 2597.75 145.802   1
  14  12  -2 2482.63 144.707   1
 -14  12   2 2285.37 139.575   1
 -13 -12   2 2186.02 133.651   1
  13 -12  -2 2347.44 137.615   1
  13  12  -2 2305.05 137.252   1
 -13  12   2 2234.36 134.497   1
  12 -12  -2 5491.43 251.890   1
 -12  12   2 5310.90 245.311   1
 -11 -12   2 907.565 82.7235   1
  11 -12  -2 884.800 81.3419   1
 -11  12   2 952.575 79.6773   1
  11  12  -2 793.157 79.5885   1
  10  12  -2 2567.44 143.867   1
 -10 -12   2 2341.86 140.219   1
  -9 -12   2 2164.57 131.699   1
   9  12  -2 2255.69 133.203   1
  -9  12   2 2361.27 132.339   1
   9 -12  -2 2274.91 132.681   1
  -8  12   2 341.005 52.4253   1
   8  12  -2 460.357 59.9805   1
  -8 -12   2 361.091 56.6083   1
   8 -12  -2 463.382 57.3486   1
  -7  12   2 19378.0 739.498   1
   7  12  -2 20135.5 742.905   1
  -7 -12   2 19332.9 741.918   1
   7 -12  -2 19413.1 739.306   1
  -6  12   2 12453.1 489.106   1
   6  12  -2 12523.3 490.651   1
  -6 -12   2 12196.9 490.539   1
   6 -12  -2 12276.0 487.646   1
  -5  12   2 777.597 70.1081   1
   5  12  -2 681.409 67.4379   1
  -5 -12   2 602.767 67.8175   1
   5 -12  -2 684.647 67.8291   1
  -4  12   2 10337.1 419.793   1
   4 -12  -2 10604.8 422.910   1
  -3  12   2 14296.5 545.978   1
   3 -12  -2 13846.0 545.511   1
  -2  12   2 18810.8 697.615   1
   2  12  -2 19134.7 701.019   1
  -2 -12   2 17023.5 694.134   1
   2 -12  -2 18570.9 695.379   1
   1  12  -2 16564.9 608.959   1
  -1  12   2 15014.3 601.740   1
   1 -12  -2 15565.5 605.671   1
  -1 -12   2 15921.5 607.302   1
   0  12   2 13153.1 517.424   1
   0  12  -2 12682.3 516.072   1
   0 -12   2 14097.0 524.004   1
  -1  12  -2 1798.58 115.076   1
   1  12   2 1924.41 116.047   1
  -1 -12  -2 2069.69 119.022   1
   1 -12   2 1808.22 115.477   1
  -2  12  -2 799.368 73.6163   1
   2  12   2 731.682 69.9522   1
  -2 -12  -2 867.990 74.2523   1
   2 -12   2 873.942 75.4586   1
  -3  12  -2 18356.4 678.302   1
   3  12   2 17643.3 671.587   1
  -3 -12  -2 17724.4 672.335   1
   3 -12   2 16841.7 671.172   1
  -5  12  -2 263.648 46.5565   1
   5  12   2 288.689 48.8362   1
  -5 -12  -2 355.953 53.4771   1
   5 -12   2 265.823 48.0524   1
  -6  12  -2 202.635 45.3692   1
   6  12   2 198.530 48.5106   1
  -6 -12  -2 120.188 44.8355   1
   7  12   2 18075.0 673.762   1
  -7 -12  -2 17652.7 671.993   1
  -7  12  -2 16433.2 665.333   1
   7 -12   2 18011.6 674.905   1
   8  12   2 5745.71 265.916   1
  -8 -12  -2 6025.98 267.599   1
  -8  12  -2 5926.02 264.796   1
   8 -12   2 6001.50 269.820   1
   9  12   2 1473.78 106.589   1
  -9 -12  -2 1445.17 106.155   1
  -9  12  -2 1574.83 107.556   1
   9 -12   2 1479.61 106.901   1
  10  12   2 2903.77 158.990   1
  10 -12   2 2892.56 157.948   1
 -10 -12  -2 2764.44 155.211   1
 -10  12  -2 2829.29 154.963   1
  11 -12   2 28.8426 42.7718   1
  11  12   2 28.9210 39.9938   1
 -11  12  -2 11.2727 40.2495   1
 -11 -12  -2 5.83364 41.9823   1
  12  12   2 545.001 65.4738   1
 -12 -12  -2 489.315 64.9315   1
  13 -12   2 10952.5 443.370   1
 -13 -12  -2 10430.5 440.664   1
 -13  12  -2 10179.3 437.446   1
  14 -12   2 22.9041 39.2564   1
 -14  12  -2-5.67555 42.3826   1
  15 -12   2-22.9153 39.9370   1
 -15 -12  -2 35.0215 46.3057   1
 -15  12  -2 17.1448 42.0636   1
  15  12   2 23.1152 45.5536   1
 -16  12  -2 866.053 83.9780   1
  16 -12   2 911.142 82.9359   1
 -16 -12  -2 1135.98 93.0993   1
  16  12   2 1035.52 88.6410   1
 -17  12  -2 1617.75 114.131   1
  17 -12   2 1745.15 117.030   1
 -17 -12  -2 1753.82 117.209   1
  17  12   2 1800.31 114.555   1
  18 -12   2 433.053 64.6405   1
 -18 -12  -2 391.161 64.5196   1
 -18  12  -2 377.112 63.7944   1
  18  12   2 409.034 62.6190   1
 -19  12  -2 2681.29 149.027   1
  19  12   2 2840.05 151.694   1
  19 -12   2 2735.69 150.787   1
  20  13  -2 246.882 51.9750   1
 -20 -13   2 209.512 55.2363   1
 -19 -13   2 1698.72 113.935   1
 -18 -13   2 56.3496 45.9294   1
  18  13  -2 128.660 51.7427   1
 -17 -13   2 1306.47 103.304   1
  17  13  -2 1485.92 107.022   1
 -17  13   2 1471.65 105.329   1
 -16 -13   2 1341.58 99.7064   1
  16 -13  -2 1052.73 93.5850   1
  16  13  -2 1288.21 99.2950   1
 -16  13   2 1297.42 96.6734   1
 -15 -13   2 1695.95 115.579   1
  15 -13  -2 1758.88 118.075   1
 -15  13   2 1596.86 114.687   1
  15  13  -2 1805.48 115.917   1
  14  13  -2 769.981 76.5761   1
 -14 -13   2 788.739 79.0632   1
 -13 -13   2 34.3367 42.4299   1
  13 -13  -2-23.5329 39.6458   1
  13  13  -2 45.0981 44.7220   1
 -13  13   2-5.56495 40.0462   1
 -12 -13   2 3449.64 179.837   1
  12 -13  -2 3656.91 182.725   1
  12  13  -2 3389.73 181.097   1
 -12  13   2 3534.00 178.998   1
 -11 -13   2 1165.87 92.7666   1
  11 -13  -2 1391.70 99.8853   1
  11  13  -2 1191.58 93.7578   1
 -11  13   2 1304.15 95.3662   1
  10 -13  -2 11.1878 38.6733   1
 -10  13   2-16.3922 39.6196   1
  -9 -13   2 12396.1 510.243   1
   9  13  -2 12962.5 511.866   1
  -9  13   2 13042.8 514.104   1
   9 -13  -2 13103.3 512.724   1
  -8  13   2 4043.83 197.777   1
   8  13  -2 4048.33 197.331   1
  -8 -13   2 3978.98 197.683   1
   8 -13  -2 3711.29 192.452   1
  -7  13   2 4751.01 227.617   1
   7  13  -2 5207.18 231.867   1
  -7 -13   2 4693.11 228.189   1
   7 -13  -2 5023.86 232.092   1
   6  13  -2 6680.28 295.919   1
  -6 -13   2 6918.62 299.177   1
   5  13  -2 5071.65 243.721   1
  -5 -13   2 5622.77 249.668   1
   4  13  -2 2256.90 130.030   1
  -4 -13   2 2115.19 129.699   1
   3  13  -2 7198.68 311.266   1
  -3 -13   2 7367.69 315.244   1
   2  13  -2 33087.4 1191.81   1
  -2 -13   2 31877.4 1191.68   1
   1  13  -2 5510.78 254.811   1
  -1 -13   2 5682.81 254.944   1
   0  13  -2 193.689 47.1641   1
   0 -13   2 178.049 45.3760   1
  -1  13  -2 6987.85 303.787   1
   1  13   2 7394.09 308.422   1
   1 -13   2 7043.80 307.137   1
  -1 -13  -2 6945.61 307.168   1
  -2  13  -2 8047.83 343.030   1
   2  13   2 8148.59 343.303   1
   2 -13   2 8287.03 344.324   1
  -3  13  -2 8380.59 349.030   1
   3  13   2 7956.57 347.471   1
  -3 -13  -2 8377.47 349.437   1
   3 -13   2 8431.47 350.182   1
  -4  13  -2 18080.1 656.881   1
   4  13   2 17094.5 651.209   1
  -4 -13  -2 16365.9 649.948   1
   4 -13   2 16287.1 648.656   1
   5  13   2 990.913 83.3971   1
  -5  13  -2 877.116 83.3961   1
  -5 -13  -2 1028.99 85.2830   1
   5 -13   2 1075.33 86.7917   1
   6  13   2 2233.02 132.349   1
  -6 -13  -2 2373.60 135.030   1
   6 -13   2 2024.51 130.362   1
   7  13   2 441.843 58.2601   1
  -7 -13  -2 389.031 56.5045   1
  -7  13  -2 368.253 54.2038   1
   7 -13   2 453.458 60.0001   1
   8  13   2 19907.2 770.952   1
  -8 -13  -2 20429.2 772.738   1
  -8  13  -2 20696.2 770.757   1
   8 -13   2 20307.2 772.348   1
   9  13   2 616.255 70.7183   1
  -9 -13  -2 719.586 80.0892   1
  -9  13  -2 758.657 72.5072   1
   9 -13   2 896.628 81.1553   1
 -10 -13  -2 683.272 71.3105   1
  10  13   2 559.145 68.3041   1
  11  13   2 144.975 51.1916   1
 -11 -13  -2 152.681 51.8336   1
 -11  13  -2 118.131 48.1247   1
  11 -13   2 128.698 46.0564   1
  12  13   2 1937.36 127.436   1
 -12 -13  -2 2220.39 132.670   1
 -12  13  -2 1819.72 124.148   1
  12 -13   2 2124.46 131.021   1
  13  13   2 1044.53 90.5530   1
  13 -13   2 921.626 82.6528   1
 -13 -13  -2 864.409 83.6062   1
 -13  13  -2 801.802 83.9905   1
  14 -13   2 378.582 57.6906   1
 -14 -13  -2 283.415 56.9272   1
 -14  13  -2 370.035 58.2934   1
  14  13   2 235.096 56.4544   1
  15  13   2 223.416 57.9568   1
  15 -13   2 153.542 47.5371   1
 -15 -13  -2 327.703 61.0324   1
  16  13   2 152.716 53.1759   1
 -16  13  -2 158.560 52.9979   1
 -16 -13  -2 132.671 51.4624   1
  16 -13   2 122.957 48.7127   1
  17  13   2 256.034 55.6266   1
 -17 -13  -2 303.817 60.8997   1
  18 -13   2 4088.93 209.769   1
  18  13   2 4328.53 211.385   1
 -18 -13  -2 4671.45 215.171   1
 -18  13  -2 4415.00 212.766   1
  19  14  -2 43.3000 48.1029   1
 -19 -14   2 65.7253 50.3652   1
  18  14  -2 2482.87 144.918   1
 -18 -14   2 2555.40 146.930   1
  17  14  -2 256.547 57.3585   1
 -17 -14   2 123.946 53.1551   1
 -15  14   2 511.763 64.5421   1
 -15 -14   2 345.669 57.7454   1
  15  14  -2 530.836 66.4836   1
  15 -14  -2 529.220 65.5816   1
 -14  14   2 11.4928 41.9811   1
 -14 -14   2 11.5436 43.4069   1
  14  14  -2-39.4540 47.9881   1
  14 -14  -2 23.8760 41.2664   1
 -13  14   2 2035.38 123.983   1
 -13 -14   2 1969.24 121.830   1
  13 -14  -2 2070.11 126.018   1
  13  14  -2 1652.90 115.968   1
  12  14  -2 67.6627 45.9426   1
 -12 -14   2 102.151 47.8746   1
 -11  14   2 2569.61 146.605   1
 -11 -14   2 2568.20 146.932   1
  11  14  -2 2488.31 146.022   1
  11 -14  -2 2511.97 145.760   1
 -10  14   2 6242.43 279.287   1
 -10 -14   2 6225.81 278.404   1
  10  14  -2 5987.43 275.984   1
  10 -14  -2 6459.48 281.879   1
   9 -14  -2 68.6781 44.0558   1
  -9  14   2 63.9608 45.0560   1
   9  14  -2 99.6861 40.5838   1
  -9 -14   2 131.339 48.4553   1
   8 -14  -2 4276.81 209.868   1
  -8  14   2 4382.57 210.332   1
   8  14  -2 4138.34 206.452   1
  -8 -14   2 4240.38 208.204   1
  -7  14   2 4971.43 238.539   1
   7 -14  -2 5273.56 240.769   1
   6 -14  -2 144.983 48.6472   1
  -6  14   2 120.442 41.3344   1
   6  14  -2 103.990 43.8451   1
  -6 -14   2 61.1013 42.2260   1
   5 -14  -2-11.2350 36.5006   1
  -5  14   2-5.39086 38.7915   1
   5  14  -2-5.53119 38.5571   1
  -5 -14   2 11.2366 37.8585   1
  -4  14   2 2345.89 137.890   1
   4  14  -2 2212.99 132.772   1
  -4 -14   2 2375.08 136.614   1
   4 -14  -2 2199.00 135.844   1
  -3  14   2 11357.2 453.507   1
   3  14  -2 11054.8 448.506   1
   3 -14  -2 10571.5 447.833   1
  -3 -14   2 11614.3 454.168   1
  -2  14   2 10659.2 455.776   1
   2  14  -2 11385.3 458.199   1
   2 -14  -2 11685.7 461.797   1
  -2 -14   2 11954.4 463.328   1
   1  14  -2 3312.45 174.240   1
  -1  14   2 3581.82 175.055   1
  -1 -14   2 3295.32 173.549   1
   1 -14  -2 3157.52 171.684   1
   0  14   2 4325.74 209.814   1
   0  14  -2 4390.29 210.812   1
   0 -14  -2 4522.97 214.214   1
   0 -14   2 4160.97 208.368   1
   1 -14   2 185.442 50.4768   1
  -1  14  -2 161.317 49.7386   1
   1  14   2 132.148 45.3992   1
  -1 -14  -2 179.538 48.8825   1
  -2  14  -2 1103.49 86.6088   1
   2 -14   2 945.987 83.7752   1
  -2 -14  -2 1093.85 88.8947   1
  -3  14  -2 15721.1 614.410   1
   3  14   2 15795.6 613.389   1
  -3 -14  -2 15984.4 616.103   1
  -4  14  -2 2911.26 160.124   1
   4 -14   2 2760.63 158.198   1
   4  14   2 3024.30 160.936   1
   5 -14   2 214.387 52.6778   1
  -5  14  -2 201.243 53.4276   1
   5  14   2 155.134 50.0638   1
  -5 -14  -2 130.900 49.8782   1
  -6  14  -2 3881.81 193.609   1
   6 -14   2 3814.69 193.767   1
   7 -14   2 3685.98 188.169   1
   7  14   2 3687.48 188.532   1
  -7  14  -2 3640.98 185.528   1
  -7 -14  -2 3551.09 185.677   1
   8 -14   2 303.683 55.8676   1
   8  14   2 221.257 54.8657   1
  -8  14  -2 256.278 53.2158   1
  -8 -14  -2 299.196 57.9442   1
   9 -14   2 3645.19 186.491   1
   9  14   2 3249.32 181.220   1
  -9 -14  -2 3491.12 183.918   1
  10 -14   2 186.227 52.3848   1
  10  14   2 234.121 50.9099   1
 -10 -14  -2 116.139 44.8018   1
 -10  14  -2 245.313 53.3322   1
 -11  14  -2 452.243 64.9443   1
  11 -14   2 448.494 66.5849   1
  12 -14   2 2835.99 158.747   1
  12  14   2 2715.19 156.858   1
 -12  14  -2 2861.72 157.556   1
 -12 -14  -2 2967.36 161.846   1
  13  14   2 1410.98 107.009   1
 -13 -14  -2 1442.20 107.455   1
 -14  14  -2 1301.33 98.7307   1
  14 -14   2 1293.76 101.289   1
  15  14   2-11.2313 39.7830   1
  15 -14   2 52.8598 43.2277   1
 -15  14  -2-5.69433 46.3026   1
 -15 -14  -2-5.65527 43.1260   1
  16  14   2 5.55530 41.1900   1
  16 -14   2 29.1763 41.6686   1
 -16 -14  -2 5.63748 42.4005   1
 -16  14  -2 28.2800 45.1551   1
 -17  14  -2 3059.24 174.642   1
 -17 -14  -2 3395.78 178.291   1
  17  14   2 3591.75 177.143   1
  18  15  -2 53.4171 46.4799   1
 -18 -15   2 5.39031 45.1424   1
  17  15  -2 1491.12 107.629   1
 -17 -15   2 1328.53 104.481   1
  16  15  -2 160.182 51.4018   1
 -16 -15   2 213.201 55.2333   1
  15  15  -2 1218.38 96.1393   1
 -15 -15   2 1129.34 93.7613   1
 -14  15   2 416.385 67.2049   1
 -14 -15   2 443.867 62.0672   1
  14  15  -2 407.419 60.1201   1
 -13  15   2 335.754 57.2148   1
  13  15  -2 329.109 56.0688   1
 -13 -15   2 243.608 54.8602   1
  13 -15  -2 215.870 50.5793   1
 -12  15   2 1093.38 91.1975   1
  12  15  -2 987.778 87.1393   1
 -12 -15   2 1022.82 88.2171   1
  12 -15  -2 1005.02 88.8285   1
 -11  15   2 73.2006 48.4008   1
  11  15  -2 45.2076 39.4036   1
 -11 -15   2 5.68784 38.0016   1
  11 -15  -2-5.86808 40.9169   1
  10 -15  -2 430.226 64.5442   1
 -10  15   2 354.258 58.8094   1
  10  15  -2 355.619 60.4898   1
 -10 -15   2 416.717 64.6472   1
  -9 -15   2 2803.67 157.165   1
   9  15  -2 2754.20 153.189   1
   8 -15  -2 387.703 60.4254   1
   8  15  -2 414.950 59.9174   1
  -8 -15   2 369.287 57.8467   1
  -8  15   2 389.120 62.3512   1
   7 -15  -2 1182.07 90.8184   1
   7  15  -2 844.395 83.4081   1
  -7 -15   2 938.913 86.1443   1
  -7  15   2 1047.15 87.0814   1
  -6  15   2 2017.89 127.306   1
   6  15  -2 2137.31 129.122   1
   6 -15  -2 2183.98 130.616   1
  -6 -15   2 2071.41 127.640   1
  -5  15   2 759.176 75.5649   1
   5  15  -2 690.353 74.0730   1
   5 -15  -2 704.109 74.0043   1
  -5 -15   2 779.995 75.2114   1
  -4  15   2 271.459 52.6853   1
   4  15  -2 247.885 54.7665   1
   4 -15  -2 291.738 51.2274   1
  -4 -15   2 291.068 57.0729   1
  -3  15   2 1515.03 108.175   1
   3 -15  -2 1639.91 110.934   1
  -2  15   2 1440.98 106.892   1
   2 -15  -2 1614.77 110.785   1
  -1  15   2 524.464 66.9307   1
   1 -15  -2 572.652 64.6313   1
   0  15   2 1311.26 100.939   1
   0 -15  -2 1391.67 103.518   1
   1  15   2 2976.90 161.027   1
  -1 -15  -2 2924.38 161.368   1
   2  15   2 857.557 79.0149   1
  -2 -15  -2 602.571 71.2912   1
  -4  15  -2 1032.85 87.2580   1
   4 -15   2 1140.30 90.1680   1
  -4 -15  -2 1032.65 88.7689   1
  -5  15  -2 2127.81 130.406   1
   5  15   2 1894.25 125.405   1
  -5 -15  -2 2164.61 131.834   1
   5 -15   2 2053.72 128.031   1
  -6  15  -2 2666.88 152.159   1
   6  15   2 2478.92 147.967   1
   6 -15   2 2614.08 148.883   1
  -7  15  -2 4834.07 232.256   1
   7  15   2 4573.50 228.062   1
  -7 -15  -2 5129.72 235.063   1
   7 -15   2 5013.48 233.588   1
  -8  15  -2 131.888 47.3692   1
   8  15   2 68.3544 46.5046   1
   8 -15   2 185.845 48.8037   1
  -8 -15  -2 80.7395 48.7380   1
  -9  15  -2 22.7617 45.9935   1
   9 -15   2 5.80986 43.6962   1
 -10  15  -2 1273.86 101.864   1
  10  15   2 1510.33 107.646   1
  10 -15   2 1413.89 105.779   1
 -10 -15  -2 1570.68 108.215   1
 -11 -15  -2 215.779 51.6110   1
  11  15   2 240.989 53.3175   1
 -12  15  -2 2345.63 138.825   1
  12  15   2 2368.26 142.216   1
 -12 -15  -2 2332.28 140.120   1
  12 -15   2 2517.34 143.256   1
 -13  15  -2 322.989 60.3057   1
  13  15   2 395.632 63.2842   1
 -13 -15  -2 222.089 56.5943   1
  13 -15   2 376.290 62.2413   1
 -14  15  -2 4593.71 220.313   1
  14  15   2 4598.79 222.970   1
  14 -15   2 4789.47 226.885   1
 -14 -15  -2 4663.41 223.995   1
 -15  15  -2 595.264 73.6575   1
  15 -15   2 467.480 71.2492   1
 -16  15  -2 258.613 56.3918   1
 -16 -15  -2 202.981 50.1400   1
  16  15   2 119.334 49.3492   1
 -16 -16   2 240.643 53.9524   1
  16  16  -2 258.538 53.1556   1
 -14 -16   2 933.253 83.4298   1
  14  16  -2 1090.71 86.9274   1
 -13 -16   2 463.167 63.9069   1
  13  16  -2 335.290 56.3368   1
 -12  16   2 2943.45 162.876   1
  12  16  -2 2999.98 160.717   1
 -12 -16   2 2812.99 157.898   1
  12 -16  -2 2805.77 160.821   1
 -11  16   2 47.3633 44.8476   1
  11  16  -2 16.8017 48.4733   1
 -11 -16   2 16.9729 47.1092   1
  11 -16  -2 29.8390 42.9537   1
 -10  16   2 1198.75 99.8721   1
  10  16  -2 1353.18 101.026   1
 -10 -16   2 1395.64 102.350   1
  10 -16  -2 1518.42 105.627   1
  -9  16   2 2614.88 152.752   1
   9  16  -2 2771.80 152.614   1
  -9 -16   2 2799.81 154.097   1
   9 -16  -2 2665.82 155.036   1
   8 -16  -2 3007.24 164.715   1
  -8  16   2 2923.43 162.942   1
   7 -16  -2 623.891 71.6387   1
   7  16  -2 595.974 66.9606   1
  -7 -16   2 492.088 63.0279   1
  -7  16   2 547.619 70.4782   1
  -6  16   2 1316.14 100.771   1
   6  16  -2 1375.30 101.224   1
   6 -16  -2 1382.68 102.945   1
  -6 -16   2 1238.66 97.6128   1
   5  16  -2 2062.49 133.033   1
  -5  16   2 2403.74 141.113   1
   5 -16  -2 2204.52 136.915   1
  -5 -16   2 2462.07 140.225   1
   4  16  -2 11.3358 38.8842   1
  -4  16   2 58.1206 45.5425   1
  -4 -16   2 40.4330 36.4828   1
   4 -16  -2 69.8002 42.8351   1
  -3  16   2 22.8053 38.4317   1
   3  16  -2-5.65454 46.2663   1
   3 -16  -2 52.7709 41.8788   1
  -3 -16   2 51.8851 47.4496   1
  -2  16   2 68.1598 47.0453   1
   2  16  -2 33.6344 42.7835   1
  -2 -16   2 46.2260 43.7954   1
   2 -16  -2 52.6852 39.8289   1
  -1  16   2 1897.96 122.491   1
   1  16  -2 1715.42 117.470   1
   1 -16  -2 1941.28 122.932   1
  -1 -16   2 1873.74 122.439   1
   0  16  -2 114.547 44.9628   1
   0  16   2 45.9913 41.1653   1
   0 -16  -2 105.999 47.4048   1
   1  16   2 232.198 54.6673   1
   1 -16   2 170.447 45.6256   1
  -1 -16  -2 221.186 52.6893   1
   2 -16   2 552.745 67.8071   1
   2  16   2 609.156 70.0698   1
  -2 -16  -2 528.251 67.3552   1
  -2  16  -2 612.511 70.2423   1
   3  16   2 2511.45 145.238   1
   3 -16   2 2494.65 148.872   1
  -3 -16  -2 2578.48 147.568   1
   4 -16   2 1875.27 124.029   1
  -4  16  -2 1937.10 124.322   1
   4  16   2 2196.60 130.435   1
  -4 -16  -2 1946.84 126.466   1
  -5  16  -2 4485.85 214.102   1
   5  16   2 3984.31 210.006   1
  -5 -16  -2 4386.61 215.224   1
   5 -16   2 4519.14 214.273   1
  -6  16  -2 1563.60 108.319   1
   6  16   2 1576.98 111.047   1
   6 -16   2 1469.51 106.070   1
  -6 -16  -2 1339.37 105.489   1
  -7  16  -2 34.8707 43.4158   1
   7 -16   2 34.9602 39.9640   1
  -8 -16  -2 172.566 49.7329   1
   8  16   2 102.272 45.6004   1
  -9  16  -2 40.5027 43.8217   1
   9  16   2-17.0269 41.1551   1
   9 -16   2 11.6150 39.8156   1
 -10  16  -2-5.75065 42.9435   1
  10  16   2 28.2330 42.1666   1
 -10 -16  -2-40.1953 40.3558   1
  10 -16   2-17.4584 41.2275   1
 -11  16  -2 2827.15 157.805   1
  11  16   2 2702.45 157.206   1
 -11 -16  -2 3017.33 160.744   1
  11 -16   2 2882.52 159.040   1
 -12  16  -2-22.5602 46.9530   1
  12  16   2 28.2835 46.2724   1
 -12 -16  -2-28.4684 46.5749   1
  12 -16   2 28.8885 43.4515   1
 -13  16  -2 595.547 72.0910   1
  13  16   2 543.656 71.3348   1
 -13 -16  -2 709.236 75.6703   1
  13 -16   2 556.904 69.4216   1
 -14  16  -2 331.639 60.7604   1
  14  16   2 377.181 58.9161   1
  14 -16   2 309.392 58.5962   1
 -14 -16  -2 330.972 57.7771   1
  15  16   2 996.937 87.1024   1
 -15 -16  -2 885.830 83.0548   1
  15  17  -2 21.3370 40.9619   1
 -15 -17   2 21.5647 45.4001   1
  14  17  -2 555.296 69.2442   1
 -14 -17   2 713.137 75.3218   1
  12  17  -2 322.600 60.2362   1
 -12 -17   2 327.718 57.3431   1
 -11  17   2 1581.49 113.594   1
 -11 -17   2 1764.21 115.251   1
  11  17  -2 1674.78 113.536   1
 -10  17   2 622.351 75.0454   1
  10 -17  -2 625.485 72.4337   1
  -9 -17   2 1644.01 112.636   1
   9  17  -2 1704.86 113.471   1
   8 -17  -2-5.98020 43.0335   1
   8  17  -2 16.5715 38.8216   1
  -8 -17   2-11.3514 38.5806   1
  -8  17   2-46.2677 45.0015   1
   7 -17  -2 100.621 46.9587   1
   7  17  -2 212.564 50.2092   1
  -7 -17   2 107.020 46.9239   1
  -7  17   2 188.633 53.9179   1
   6  17  -2 111.292 41.6750   1
  -6 -17   2 67.6429 44.2624   1
   6 -17  -2 87.2167 44.1498   1
  -6  17   2 101.788 50.5158   1
   5 -17  -2 47.1317 43.1635   1
  -5 -17   2 84.3822 45.3047   1
  -5  17   2 159.017 49.9738   1
   5  17  -2 89.0114 47.9939   1
   4 -17  -2 314.667 58.3548   1
  -4 -17   2 384.126 61.9830   1
  -4  17   2 397.242 64.9291   1
   4  17  -2 426.268 62.1283   1
   3 -17  -2 729.036 76.0799   1
  -3  17   2 787.622 76.6920   1
   2 -17  -2 3160.56 171.089   1
  -2  17   2 3091.03 168.905   1
   1 -17  -2 58.8900 45.2180   1
  -1  17   2-23.2471 47.5444   1
   0 -17  -2 2428.77 146.454   1
   0 -17   2 2617.16 147.605   1
   0  17  -2 2448.43 143.455   1
   0  17   2 2487.30 145.825   1
  -1 -17  -2 444.697 62.1663   1
   1 -17   2 429.168 63.0963   1
  -1  17  -2 451.752 65.0582   1
   1  17   2 495.123 64.1968   1
  -2 -17  -2 299.120 55.4082   1
   2  17   2 392.570 59.7807   1
   4 -17   2 315.813 59.6314   1
   4  17   2 261.443 52.6474   1
  -4 -17  -2 273.082 56.4644   1
   5  17   2 873.811 81.3120   1
  -5  17  -2 832.898 82.4604   1
  -5 -17  -2 813.673 81.0713   1
   5 -17   2 821.209 80.5560   1
  -6  17  -2 2498.70 149.897   1
   6  17   2 2575.42 148.513   1
   6 -17   2 2720.12 152.481   1
  -7  17  -2 11.4269 43.2727   1
   7  17   2-22.7881 44.9100   1
  -7 -17  -2 28.6650 45.4822   1
   7 -17   2 40.3962 41.8471   1
  -8  17  -2 11.4691 44.6207   1
   8  17   2-11.2849 44.7624   1
  -8 -17  -2 62.4572 45.3278   1
   8 -17   2-23.1175 45.5572   1
  -9  17  -2 748.438 82.0320   1
   9  17   2 716.697 76.7861   1
  -9 -17  -2 695.693 81.4719   1
 -10 -17  -2 954.274 84.9650   1
 -11  17  -2 414.162 64.5391   1
  11  17   2 361.002 59.7854   1
 -11 -17  -2 333.056 58.3788   1
  11 -17   2 353.547 62.1529   1
 -12  17  -2 22.5578 46.6781   1
  12  17   2-16.5803 46.0106   1
  12 -17   2 17.1313 39.8075   1
 -13 -17  -2 299.007 57.3344   1
  13  17   2 234.610 55.0067   1
 -12 -18   2 909.897 82.8416   1
  12  18  -2 950.924 85.1487   1
 -11 -18   2 444.684 66.3805   1
  11  18  -2 524.115 68.4153   1
  10  18  -2 162.837 53.8099   1
 -10 -18   2 164.225 52.7014   1
   9  18  -2 1489.06 105.387   1
  -9 -18   2 1472.87 106.603   1
  -9  18   2 1505.02 110.594   1
   8 -18  -2 11.8311 42.5700   1
   8  18  -2 32.5746 40.8331   1
  -8 -18   2 27.9799 37.3795   1
  -8  18   2-23.7090 43.6274   1
  -7  18   2 302.862 62.6013   1
   7  18  -2 269.639 52.8375   1
  -7 -18   2 250.804 52.7950   1
   7 -18  -2 282.887 55.1112   1
  -6  18   2 35.2478 44.8594   1
   6 -18  -2 100.906 49.4689   1
   5  18  -2 1252.80 93.3992   1
  -5  18   2 1083.50 93.0119   1
  -5 -18   2 1106.96 89.0304   1
   5 -18  -2 976.793 90.6075   1
   4  18  -2 22.1569 43.6779   1
  -4  18   2 57.6848 44.8978   1
   4 -18  -2 17.8344 42.1292   1
  -3  18   2 595.601 75.5355   1
  -3 -18   2 753.475 76.3700   1
   3 -18  -2 602.717 69.8450   1
   2  18  -2 129.997 48.7532   1
  -2  18   2 174.636 56.9907   1
   2 -18  -2 259.415 57.4726   1
  -2 -18   2 148.883 47.7708   1
  -1  18   2 98.4265 46.5273   1
   1  18  -2 140.000 50.2659   1
   1 -18  -2 199.900 50.0680   1
  -1 -18   2 183.897 53.5703   1
   0  18   2-39.9525 45.5629   1
   0  18  -2 22.4151 39.3819   1
   0 -18  -2 5.82912 43.8382   1
   0 -18   2-5.79249 41.3596   1
  -1  18  -2 1019.32 90.8963   1
   1  18   2 1025.68 88.8210   1
  -1 -18  -2 1175.05 91.0329   1
   1 -18   2 989.690 90.6920   1
  -2  18  -2 622.206 75.2342   1
   2  18   2 638.444 74.5116   1
   2 -18   2 586.344 70.5008   1
  -2 -18  -2 748.739 78.6495   1
   3  18   2 1036.63 87.9872   1
  -3  18  -2 1146.69 93.2104   1
   3 -18   2 879.029 83.7822   1
  -3 -18  -2 992.991 86.9149   1
   4 -18   2 97.5814 47.2978   1
  -4  18  -2 85.2324 50.2657   1
   4  18   2 44.8395 43.1044   1
  -4 -18  -2 63.8222 43.7043   1
   5 -18   2 5470.51 255.495   1
   5  18   2 5229.78 252.427   1
  -5 -18  -2 5653.94 257.480   1
  -5  18  -2 5734.02 255.260   1
   6 -18   2 97.6830 45.7356   1
  -6  18  -2 111.636 47.1469   1
   6  18   2 73.2900 49.1855   1
  -6 -18  -2 147.976 50.1683   1
  -7  18  -2 95.6035 48.5315   1
   7  18   2 100.884 48.8823   1
  -7 -18  -2 90.5703 45.0423   1
   7 -18   2 119.823 50.7924   1
  -8  18  -2 39.3871 47.9159   1
   8  18   2 22.2596 46.6023   1
  -8 -18  -2 55.5671 46.7972   1
   8 -18   2-5.68604 38.3263   1
  -9  18  -2 1077.65 91.7911   1
   9  18   2 1029.56 89.0730   1
   9 -18   2 861.153 81.9847   1
 -10  18  -2 89.6876 52.0830   1
 -10 -18  -2 38.6105 44.4125   1
  10  18   2 125.070 45.1127   1
  10 -18   2 101.645 48.9607   1
 -11 -18  -2 54.9920 47.3378   1
  11  18   2 16.2043 46.4964   1
  11 -18   2-11.2583 45.2225   1
 -10 -19   2 90.3125 48.4265   1
  10  19  -2 63.2087 46.6152   1
  -9 -19   2 21.4785 45.7254   1
   9  19  -2 26.5709 44.2479   1
  -8 -19   2-16.3225 41.2052   1
   8  19  -2 10.6247 43.1963   1
   6  19  -2 552.827 68.7088   1
  -5 -19   2 1106.26 89.2977   1
  -4 -19   2 104.072 46.7189   1
   4 -19  -2 105.660 46.3544   1
  -4  19   2 80.4425 46.5227   1
   4  19  -2 32.5121 46.2194   1
   3 -19  -2 398.176 60.9348   1
  -3 -19   2 353.155 58.0009   1
  -3  19   2 323.827 57.7192   1
   3  19  -2 277.799 54.5092   1
   2 -19  -2 627.615 74.7146   1
  -2 -19   2 722.732 77.8577   1
   2  19  -2 589.073 72.9039   1
  -2  19   2 806.351 80.7012   1
  -1 -19   2-5.65630 40.7016   1
  -1  19   2-5.65468 47.3446   1
   1  19  -2 22.1993 41.1458   1
   0 -19   2 158.650 48.2943   1
   0  19  -2 160.119 45.7693   1
   1 -19   2 22.8311 45.8615   1
  -1 -19  -2 28.4552 44.5844   1
  -1  19  -2 44.1899 45.1977   1
   1  19   2 28.1093 43.7561   1
   2 -19   2-28.4987 41.6407   1
  -2 -19  -2-5.67468 41.7658   1
  -2  19  -2 16.5522 41.7856   1
   2  19   2-5.63722 44.7201   1
  -3 -19  -2 17.0988 43.7652   1
   3 -19   2 11.2707 41.4811   1
   3  19   2 5.57639 47.4827   1
  -3  19  -2 39.4395 43.8438   1
   4  19   2 763.175 75.8538   1
  -4  19  -2 588.098 71.3191   1
   4 -19   2 670.922 71.2121   1
  -4 -19  -2 585.447 71.0302   1
   5 -19   2 33.6862 41.6391   1
   5  19   2-5.56053 50.3804   1
  -5 -19  -2 67.4660 45.7291   1
  -5  19  -2 33.7395 46.8264   1
  -6  19  -2 71.4985 44.5739   1
   6 -19   2 117.860 46.5711   1
  -7 -19  -2-49.6347 46.9558   1
  -7  19  -2-5.43705 42.5830   1
   7  19   2 32.6542 47.8409   1
   8 -19   2 2069.52 130.532   1
   8  19   2 2295.14 132.521   1
  -8 -19  -2 1889.03 124.732   1
  -8  19  -2 2459.58 135.298   1
   9 -19   2 552.870 66.5734   1
  -9  19  -2 653.998 73.2134   1
  -6 -20   2 355.650 59.6465   1
   6  20  -2 230.682 52.2356   1
  -5 -20   2 101.023 43.8312   1
   5  20  -2 52.8710 42.2894   1
  -4 -20   2 26.4854 44.3551   1
   4  20  -2 10.5518 44.9245   1
  -3 -20   2 795.292 78.0299   1
   3 -20  -2 1003.61 87.8269   1
  -3  20   2 838.563 83.1577   1
   3  20  -2 979.687 83.8818   1
   2 -20  -2 1150.05 93.8603   1
  -2 -20   2 1251.84 93.9777   1
   2  20  -2 1117.75 92.5811   1
  -2  20   2 1218.26 95.3187   1
   1 -20  -2 285.253 58.0299   1
  -1 -20   2 166.785 47.8912   1
  -1  20   2 160.583 51.1634   1
   1  20  -2 233.448 50.8799   1
   0 -20  -2 485.445 65.4608   1
   0 -20   2 502.584 65.2163   1
   0  20   2 546.695 68.4791   1
   0  20  -2 514.796 67.6325   1
   1 -20   2 458.970 61.5573   1
  -1  20  -2 506.621 62.9350   1
   2 -20   2 1029.82 88.5123   1
  -2  20  -2 985.829 86.8037   1
   2  20   2 1094.66 92.0662   1
   3 -20   2 293.862 60.3781   1
  -3 -20  -2 363.592 58.1748   1
  -3  20  -2 323.654 59.3838   1
   3  20   2 275.593 58.3003   1
   4 -20   2 391.004 59.4529   1
  -4 -20  -2 336.919 62.4090   1
   4  20   2 297.884 62.7459   1
  -4  20  -2 277.946 58.2521   1
  -5 -20  -2 185.388 51.8386   1
   5 -20   2 167.436 49.0414   1
   5  20   2 199.881 53.5809   1
  -5  20  -2 116.397 56.0604   1
   6 -20   2 1868.77 122.367   1
  -6  20  -2 1989.56 126.765   1
 -25   0   3-6.03584 46.3462   1
  25   0  -3-29.8349 44.2429   1
 -24   0   3-36.3319 48.6518   1
  24   0  -3-24.0065 45.7786   1
 -23   0   3 36.3200 43.5735   1
  23   0  -3 29.7730 42.5325   1
  22   0  -3-5.88311 39.6433   1
  21   0  -3 5.69059 38.0088   1
 -21   0   3-23.9784 40.3951   1
  20   0  -3-16.9751 37.7927   1
 -20   0   3 11.5926 43.8972   1
  19   0  -3-95.0251 42.0479   1
 -19   0   3 44.7123 39.9176   1
  18   0  -3-16.0422 34.7502   1
 -18   0   3-16.3804 36.4729   1
  17   0  -3-20.4901 36.0038   1
 -17   0   3-10.4528 37.6118   1
  16   0  -3 28.8242 34.3029   1
 -16   0   3-44.9057 37.5250   1
  15   0  -3-13.6817 31.2654   1
 -15   0   3 14.1328 33.3732   1
  13   0  -3-16.6099 30.5627   1
 -13   0   3 4.05844 26.8641   1
 -12   0   3 3.73291 27.0672   1
  11   0  -3 3.44820 21.7619   1
 -11   0   3-3.41226 23.1940   1
  10   0  -3 18.2598 22.3986   1
 -10   0   3-15.3699 22.1196   1
   9   0  -3 10.7782 20.9713   1
  -9   0   3 16.0546 18.0366   1
   7   0  -3 29.0086 19.3855   1
  -7   0   3 9.39835 17.4464   1
   6   0  -3 1.50398 14.9485   1
  -6   0   3 7.58874 14.6533   1
   5   0  -3-2.23567 13.6434   1
  -5   0   3-1.14060 14.6821   1
   4   0  -3 3.00951 11.3961   1
  -4   0   3 0.75160 10.4141   1
   1   0  -3 1.97063 10.9688   1
  -1   0   3-7.89255 11.4136   1
   0   0  -3 1.04656 14.3200   1
   0   0   3 7.18028 13.2994   1
   1   0   3 12.7581 19.2321   1
  -1   0  -3 5.78166 17.6912   1
   2   0   3-8.89878 19.2604   1
  -2   0  -3-1.83535 21.3591   1
   3   0   3 10.6785 23.8160   1
  -3   0  -3 24.4947 23.0148   1
   4   0   3 12.5527 22.9622   1
  -4   0  -3 2.59678 25.4961   1
   5   0   3 65.9191 27.3743   1
  -5   0  -3 41.4978 25.8515   1
   6   0   3 3.20894 24.4705   1
  -6   0  -3-3.32667 24.3034   1
   7   0   3 3.52392 25.9361   1
  -7   0  -3 3.67096 24.5188   1
   8   0   3 7.67439 27.8237   1
  -8   0  -3-15.9691 25.9411   1
   9   0   3-12.4947 24.9362   1
  -9   0  -3 17.1703 31.5931   1
  10   0   3 53.7648 35.5758   1
 -10   0  -3 36.5301 32.1271   1
  11   0   3 23.6951 36.1394   1
 -11   0  -3-33.9100 33.4919   1
  12   0   3 19.9343 37.7472   1
 -12   0  -3 15.2670 39.8611   1
  13   0   3 5.24910 38.6342   1
 -13   0  -3-21.0334 38.1289   1
  15   0   3 11.0223 33.7337   1
 -15   0  -3 45.1510 40.9330   1
  16   0   3-21.6671 34.5279   1
 -16   0  -3 5.84399 42.0535   1
 -17   0  -3 41.1607 42.9701   1
  17   0   3 17.0615 43.6771   1
 -18   0  -3 11.8326 46.0358   1
  19   0   3-29.4410 43.6662   1
 -20   0  -3-29.7349 46.2983   1
  20   0   3-59.0138 43.7793   1
 -21   0  -3-17.7319 41.8721   1
  21   0   3 23.3833 40.7505   1
 -22   0  -3-17.3886 46.2714   1
  22   0   3 5.80283 45.4474   1
 -23   0  -3 34.1567 50.0428   1
  23   0   3-11.3480 43.2701   1
 -24   0  -3-11.2050 43.5921   1
  24   0   3 11.0246 39.6653   1
 -25  -1   3 90.6584 50.3418   1
 -25   1   3 30.0968 44.3328   1
  25   1  -3 23.7929 41.4968   1
 -24   1   3 17.9655 44.4127   1
  24  -1  -3 47.7499 43.9444   1
 -23   1   3 197.326 52.7436   1
  23  -1  -3 143.276 48.4475   1
  23   1  -3 174.695 50.8597   1
 -23  -1   3 296.176 61.4840   1
  22   1  -3 29.9327 45.6634   1
 -22  -1   3 29.7930 42.5581   1
 -21   1   3 111.396 46.9875   1
  21  -1  -3 209.526 51.8560   1
  21   1  -3 269.798 56.7747   1
 -21  -1   3 189.642 51.4441   1
 -20   1   3 28.7593 41.4171   1
  20  -1  -3 16.9855 39.4972   1
  20   1  -3 68.3960 44.6651   1
 -20  -1   3 63.9920 42.2093   1
 -19   1   3-33.4890 41.3807   1
  19  -1  -3 16.5335 38.7313   1
  19   1  -3 16.3791 38.3697   1
 -19  -1   3-17.0171 38.8879   1
 -18   1   3 3796.14 190.216   1
  18  -1  -3 3932.49 190.081   1
  18   1  -3 3811.49 188.313   1
 -18  -1   3 3837.52 190.223   1
 -17   1   3 7133.54 290.814   1
  17  -1  -3 6302.71 281.751   1
  17   1  -3 6324.53 282.041   1
 -17  -1   3 6464.94 283.784   1
 -16   1   3 1708.98 106.613   1
  16  -1  -3 1676.22 108.617   1
  16   1  -3 1912.03 113.768   1
 -16  -1   3 1669.25 108.245   1
 -15   1   3 1093.95 83.1915   1
  15  -1  -3 1263.33 87.1442   1
  15   1  -3 1200.94 88.5159   1
 -15  -1   3 1394.79 92.8590   1
  14   1  -3 2934.71 148.415   1
  13  -1  -3 3190.59 155.524   1
  13   1  -3 3353.07 159.071   1
 -13  -1   3 3211.62 156.875   1
  12   1  -3 11.4976 26.9432   1
  12  -1  -3 10.9753 23.3290   1
 -12  -1   3 19.5116 25.8395   1
 -12   1   3 44.7397 30.1408   1
 -11   1   3 7668.71 310.144   1
 -11  -1   3 7421.49 309.573   1
 -10   1   3 6457.00 281.399   1
 -10  -1   3 7149.72 284.931   1
  10  -1  -3 6857.76 283.260   1
   9  -1  -3 8788.41 316.746   1
   9   1  -3 8360.96 318.151   1
  -9  -1   3 8731.05 321.599   1
   8  -1  -3 21568.9 768.516   1
   8   1  -3 21316.5 771.834   1
  -8   1   3 21268.5 769.838   1
  -7   1   3 37720.1 1378.10   1
   7   1  -3 39446.2 1381.47   1
   7  -1  -3 39635.4 1377.41   1
  -7  -1   3 39552.3 1381.89   1
   6   1  -3 200.258 24.9335   1
  -6  -1   3 182.357 24.2009   1
   6  -1  -3 203.842 21.9562   1
  -6   1   3 147.627 20.3300   1
   5   1  -3 26952.9 835.232   1
   5  -1  -3 26949.4 830.927   1
  -5  -1   3 26556.4 835.111   1
  -4  -1   3 135094. 4166.60   1
   4   1  -3 135415. 4166.28   1
   3   1  -3 236454. 8643.08   1
  -3  -1   3 259181. 8641.56   1
   2   1  -3 45442.8 1632.30   1
  -2  -1   3 48209.4 1633.74   1
  -1  -1   3 4461.77 158.040   1
  -1   1   3 4094.61 153.248   1
   1  -1  -3 4388.62 153.783   1
   0  -1   3 249624. 7665.76   1
   0   1  -3 240951. 7665.94   1
   0  -1  -3 252145. 7662.54   1
  -1  -1  -3 164382. 5629.94   1
   1  -1   3 162013. 5631.24   1
   1   1   3 162931. 5630.27   1
  -1   1  -3 156856. 5631.80   1
  -2  -1  -3 143167. 5164.85   1
   2  -1   3 152191. 5165.61   1
   2   1   3 143896. 5164.97   1
  -2   1  -3 153605. 5166.11   1
  -3  -1  -3 58.8588 24.1999   1
   3   1   3 19.9703 23.6388   1
  -4  -1  -3 12828.2 487.761   1
   4  -1   3 13026.8 487.755   1
   4   1   3 13248.5 488.149   1
  -4   1  -3 13627.4 489.061   1
  -5  -1  -3 8808.37 340.362   1
   5  -1   3 8515.36 338.086   1
   5   1   3 8775.58 338.702   1
  -5   1  -3 9054.65 341.260   1
  -6  -1  -3 16654.1 596.487   1
   6  -1   3 14630.1 591.036   1
   6   1   3 16135.4 595.313   1
  -6   1  -3 16935.7 599.419   1
  -7  -1  -3 890.694 66.4756   1
   7  -1   3 904.716 67.6492   1
   7   1   3 885.236 67.0422   1
  -7   1  -3 1081.29 72.3353   1
  -8  -1  -3 671.638 60.3574   1
   8  -1   3 695.805 58.2382   1
   8   1   3 651.182 62.2189   1
  -8   1  -3 776.444 63.5447   1
  -9  -1  -3 17912.3 696.095   1
   9  -1   3 18321.7 694.804   1
   9   1   3 19306.8 700.132   1
  -9   1  -3 18930.3 699.135   1
 -10  -1  -3 3666.27 167.229   1
  10  -1   3 3137.14 158.926   1
  10   1   3 3300.03 165.586   1
 -10   1  -3 3325.65 165.052   1
 -11  -1  -3 588.424 62.7086   1
  11  -1   3 556.776 58.0841   1
  11   1   3 530.783 62.4841   1
 -11   1  -3 649.954 62.9641   1
 -12  -1  -3 199.365 50.0398   1
  12  -1   3 186.257 47.0311   1
  12   1   3 321.668 49.2851   1
 -12   1  -3 239.446 50.0818   1
 -13  -1  -3 2864.33 148.878   1
  13  -1   3 2595.46 145.054   1
  13   1   3 2503.59 142.352   1
 -13   1  -3 2690.83 146.433   1
  14  -1   3 2002.98 124.868   1
 -14   1  -3 2099.82 126.062   1
  15   1   3 1714.76 119.004   1
  15  -1   3 2063.83 120.757   1
 -15   1  -3 1759.99 115.608   1
 -15  -1  -3 1775.67 118.660   1
 -16  -1  -3 214.910 52.4080   1
  16  -1   3 272.488 50.7552   1
  16   1   3 330.654 54.1650   1
 -16   1  -3 245.604 49.2432   1
  17  -1   3 3878.56 186.379   1
  17   1   3 3780.96 185.754   1
 -17  -1  -3 3360.32 179.939   1
 -17   1  -3 3169.77 177.535   1
 -18  -1  -3 29.8038 40.5192   1
  18  -1   3 11.6410 39.5659   1
  18   1   3-5.82056 38.8783   1
 -18   1  -3 17.6488 39.9903   1
  19  -1   3-17.6114 40.5857   1
 -19  -1  -3 30.3382 47.2118   1
 -19   1  -3 11.7625 39.2816   1
  20   1   3-5.83496 41.3362   1
  20  -1   3 29.3834 40.9656   1
 -20   1  -3 35.1987 44.4287   1
 -20  -1  -3-83.7307 48.9235   1
  21  -1   3 848.577 81.7728   1
  21   1   3 802.621 81.5298   1
 -21  -1  -3 570.038 77.0743   1
 -21   1  -3 674.469 77.6533   1
  22  -1   3 199.928 48.3789   1
  22   1   3 116.238 49.2135   1
 -22   1  -3 122.352 50.1491   1
 -22  -1  -3 157.885 52.7099   1
  23   1   3 34.2203 45.8143   1
  23  -1   3 16.8266 43.6423   1
 -23  -1  -3-34.6252 49.1346   1
 -23   1  -3 11.5234 47.4117   1
  24  -1   3 82.3555 43.3363   1
  24   1   3 105.716 44.1884   1
 -24   1  -3 230.406 54.7502   1
 -24  -1  -3 217.438 51.9935   1
 -26  -2   3 11.9401 47.0612   1
 -25  -2   3-6.27636 50.4325   1
  25   2  -3 75.3819 46.5962   1
 -24  -2   3 90.2078 49.4893   1
  24  -2  -3-17.5960 39.8722   1
  24   2  -3-18.1203 42.1084   1
 -24   2   3 18.2759 46.1401   1
  23   2  -3 567.466 74.0913   1
  23  -2  -3 469.779 67.6474   1
 -23  -2   3 578.718 73.4766   1
 -23   2   3 617.163 72.7499   1
  22   2  -3 2948.13 166.741   1
 -22  -2   3 3137.14 168.259   1
  21  -2  -3 1872.10 119.151   1
  21   2  -3 1789.58 119.456   1
 -21   2   3 1978.11 122.725   1
 -21  -2   3 1885.94 122.060   1
 -20  -2   3 397.967 60.1612   1
  20  -2  -3 334.873 57.3011   1
  20   2  -3 243.542 51.0455   1
 -20   2   3 328.030 55.0613   1
 -19  -2   3 1059.39 88.1016   1
  19  -2  -3 1012.52 82.8597   1
  19   2  -3 1129.94 87.5383   1
 -19   2   3 942.326 83.6818   1
  18  -2  -3 1500.38 102.391   1
 -18   2   3 1574.99 104.382   1
 -17  -2   3 641.437 67.6068   1
  17  -2  -3 719.063 67.1858   1
  17   2  -3 583.294 65.4495   1
 -17   2   3 566.323 63.2470   1
 -16  -2   3 97.0804 39.3077   1
  16  -2  -3 87.4929 36.3813   1
  16   2  -3 30.3410 32.3268   1
 -16   2   3 78.3034 36.1043   1
  15  -2  -3 146.776 39.6183   1
  15   2  -3 111.344 38.5219   1
 -15   2   3 198.451 41.9336   1
 -14  -2   3 10339.4 410.821   1
  14   2  -3 10344.9 412.817   1
  13  -2  -3 3053.86 151.005   1
 -13   2   3 3169.80 150.758   1
 -12  -2   3 46601.0 1713.06   1
  12  -2  -3 51241.1 1712.69   1
  12   2  -3 46102.0 1713.02   1
 -11  -2   3 5047.28 211.423   1
  11  -2  -3 4759.02 203.061   1
  11   2  -3 4573.60 204.221   1
 -11   2   3 4897.54 205.120   1
 -10  -2   3 47485.4 1654.69   1
 -10   2   3 47711.3 1650.54   1
  10   2  -3 45427.2 1654.49   1
  10  -2  -3 45384.1 1648.15   1
   9  -2  -3 13285.8 478.608   1
  -9   2   3 12691.6 477.884   1
  -9  -2   3 12444.0 481.753   1
   9   2  -3 13120.7 482.842   1
   8  -2  -3 49364.3 1737.08   1
  -8   2   3 45837.0 1735.59   1
  -8  -2   3 50920.4 1743.78   1
   8   2  -3 52131.2 1744.69   1
  -7   2   3 1220.17 65.2886   1
   7  -2  -3 1525.96 71.0295   1
   6  -2  -3 31092.3 1103.62   1
  -6   2   3 30659.5 1103.13   1
  -6  -2   3 30637.7 1109.57   1
   6   2  -3 32878.2 1109.78   1
   5  -2  -3 42701.5 1517.73   1
   5   2  -3 47160.2 1525.78   1
  -5   2   3 40580.4 1516.09   1
  -5  -2   3 45066.3 1525.27   1
  -4  -2   3 4517.44 178.965   1
   4  -2  -3 4987.48 171.792   1
   4   2  -3 4842.57 179.360   1
  -4   2   3 4260.36 171.098   1
   3  -2  -3 8314.97 298.895   1
  -3  -2   3 8137.36 309.518   1
  -3   2   3 8369.30 297.886   1
   3   2  -3 8667.24 308.631   1
  -2  -2   3 38088.9 1353.06   1
  -2   2   3 37759.5 1345.10   1
   2  -2  -3 38664.5 1345.35   1
   2   2  -3 40010.2 1352.79   1
  -1   2   3 8998.51 324.113   1
   1  -2  -3 9637.16 324.341   1
   1   2  -3 9131.81 329.930   1
   0   2   3 41390.6 1464.10   1
   0  -2  -3 42898.4 1465.23   1
   0   2  -3 41741.8 1467.96   1
   0  -2   3 40873.3 1468.24   1
   1   2   3 24691.9 787.956   1
   1  -2   3 23009.0 788.971   1
  -1  -2  -3 22501.3 786.888   1
   2  -2   3 149115. 5080.11   1
  -2   2  -3 139431. 5078.91   1
  -2  -2  -3 147245. 5078.83   1
   2   2   3 146625. 5077.83   1
   4   2   3 9426.20 377.203   1
   4  -2   3 10218.1 378.922   1
  -4   2  -3 10298.3 381.699   1
  -4  -2  -3 10220.3 380.846   1
   5   2   3 31068.4 1101.68   1
   5  -2   3 30916.4 1100.42   1
  -5   2  -3 30958.9 1102.96   1
  -5  -2  -3 29799.4 1100.88   1
   6   2   3 18278.0 659.971   1
   6  -2   3 18272.8 658.481   1
  -6   2  -3 17764.4 659.784   1
  -6  -2  -3 17040.9 656.833   1
   7   2   3 5669.22 230.703   1
   7  -2   3 5443.44 226.830   1
  -7   2  -3 5036.38 224.694   1
  -7  -2  -3 5276.03 227.310   1
   8   2   3 24409.9 900.968   1
   8  -2   3 25468.0 900.437   1
  -8   2  -3 24678.3 899.881   1
  -8  -2  -3 23719.2 900.360   1
  -9   2  -3 3297.64 165.893   1
   9  -2   3 3805.12 171.141   1
  10   2   3 18726.8 697.627   1
  10  -2   3 18599.8 694.627   1
 -10   2  -3 17661.6 692.360   1
 -10  -2  -3 19101.0 698.607   1
  11   2   3 10721.4 403.028   1
  11  -2   3 9643.51 397.057   1
 -11   2  -3 9261.88 393.134   1
 -11  -2  -3 10002.4 398.610   1
  12   2   3 3055.94 160.270   1
  12  -2   3 2932.06 156.306   1
 -12   2  -3 2938.26 154.849   1
 -12  -2  -3 3058.06 156.344   1
  13   2   3 1563.91 103.527   1
  13  -2   3 1482.12 100.330   1
 -13   2  -3 1470.25 98.8287   1
 -13  -2  -3 1375.62 97.7613   1
  15   2   3 5357.36 248.664   1
 -15   2  -3 5235.55 245.085   1
 -15  -2  -3 4977.74 246.025   1
  16   2   3 173.805 50.0652   1
  16  -2   3 264.434 54.7984   1
 -16   2  -3 237.029 53.3236   1
 -16  -2  -3 163.265 49.3552   1
  17   2   3 23.0934 42.8656   1
 -17   2  -3 46.0270 40.4998   1
 -17  -2  -3 135.749 49.7502   1
 -18  -2  -3 1661.01 115.264   1
  18  -2   3 1704.91 113.734   1
  18   2   3 1846.81 118.829   1
  19   2   3 142.806 50.5617   1
 -19   2  -3 235.326 53.4603   1
 -19  -2  -3 131.204 45.3663   1
 -20   2  -3 978.679 87.5759   1
  20  -2   3 918.232 85.5974   1
  21   2   3 285.075 57.3128   1
  21  -2   3 379.735 64.0755   1
 -21   2  -3 300.292 61.6191   1
 -21  -2  -3 327.648 63.1679   1
 -22   2  -3 46.3666 44.2263   1
  22  -2   3 45.8004 43.0852   1
 -23  -2  -3 201.482 56.9781   1
 -23   2  -3 141.961 50.9364   1
  23  -2   3 135.757 47.0947   1
  23   2   3 113.336 52.5647   1
 -24   2  -3 435.325 68.1996   1
 -24  -2  -3 442.517 65.3679   1
  24  -2   3 460.601 65.3613   1
  24   2   3 478.103 64.9049   1
 -26  -3   3 237.886 58.2479   1
  25   3  -3-17.8265 44.0621   1
 -25  -3   3-29.9177 48.9530   1
  24   3  -3-23.7418 43.3630   1
  24  -3  -3 47.9735 42.1440   1
 -24   3   3 11.8247 46.3056   1
 -24  -3   3-6.07277 45.6713   1
 -23  -3   3 2817.85 155.192   1
 -23   3   3 2492.11 145.474   1
  23  -3  -3 2428.00 145.062   1
  23   3  -3 2517.59 147.508   1
  22   3  -3 4114.85 208.708   1
 -22  -3   3 4283.67 209.914   1
 -21   3   3 52.4560 41.9548   1
  21  -3  -3 11.4676 38.6528   1
  20   3  -3 359.238 56.3925   1
  20  -3  -3 223.445 52.5310   1
 -20   3   3 314.359 56.5276   1
 -20  -3   3 394.202 60.2623   1
  19   3  -3 1002.79 90.1533   1
  19  -3  -3 1013.63 85.4623   1
 -19   3   3 1013.06 85.3081   1
 -19  -3   3 1170.43 91.6097   1
  18   3  -3 66.3380 42.5270   1
  18  -3  -3 78.4437 40.7770   1
 -18   3   3 91.1963 39.5714   1
 -18  -3   3 67.1409 43.6153   1
  17  -3  -3 21597.4 798.834   1
 -17   3   3 19421.9 793.836   1
 -17  -3   3 21044.9 801.248   1
  16   3  -3 165.543 42.3493   1
  16  -3  -3 138.929 39.2613   1
 -16   3   3 136.719 40.7107   1
 -16  -3   3 124.118 41.8299   1
  15   3  -3 149.393 41.4819   1
  15  -3  -3 199.355 42.3247   1
 -15   3   3 170.812 40.4664   1
 -15  -3   3 227.851 45.6324   1
 -14  -3   3 15809.3 601.831   1
  13   3  -3 9828.36 408.147   1
  13  -3  -3 10560.8 407.652   1
 -13   3   3 10449.7 408.049   1
 -13  -3   3 10821.6 413.942   1
  12   3  -3 17871.0 668.796   1
 -12  -3   3 18383.9 670.620   1
  12  -3  -3 18316.2 664.842   1
 -12   3   3 17014.1 662.865   1
 -11  -3   3 217.850 37.4551   1
  11   3  -3 243.085 37.6917   1
  11  -3  -3 178.170 31.8702   1
  10   3  -3 106.692 30.1182   1
 -10  -3   3 120.990 32.5495   1
  10  -3  -3 177.029 31.4428   1
 -10   3   3 118.749 26.4560   1
   9   3  -3 146.447 29.8677   1
  -9  -3   3 144.421 31.0964   1
   9  -3  -3 195.975 28.0955   1
  -9   3   3 154.994 26.0778   1
   8   3  -3 2881.98 132.964   1
  -8  -3   3 2908.79 132.515   1
   7   3  -3 58772.5 2049.22   1
  -7   3   3 58080.8 2041.62   1
   7  -3  -3 57757.3 2041.96   1
  -7  -3   3 57936.6 2049.34   1
   6   3  -3 8907.02 339.234   1
   6  -3  -3 8827.79 332.627   1
  -6  -3   3 9087.19 341.123   1
  -6   3   3 9144.23 332.278   1
   5  -3  -3 7671.00 274.952   1
  -5   3   3 7159.31 273.799   1
  -4   3   3 3408.51 129.582   1
   4   3  -3 3527.22 138.254   1
   4  -3  -3 3353.48 129.986   1
  -3  -3   3 81097.4 2866.25   1
   3   3  -3 83530.5 2866.16   1
  -3   3   3 80812.7 2857.82   1
   3  -3  -3 82464.8 2857.75   1
   2  -3  -3 5112.35 194.870   1
  -2   3   3 5378.02 194.704   1
   2   3  -3 5029.39 200.935   1
  -2  -3   3 5219.65 202.300   1
   1  -3  -3 2835.84 109.925   1
  -1  -3   3 2461.01 116.160   1
   1   3  -3 2626.64 114.194   1
  -1   3   3 2756.75 109.971   1
   0  -3   3 88981.5 3120.41   1
   0   3  -3 89321.1 3120.68   1
   0  -3  -3 89185.8 3116.38   1
   0   3   3 89179.8 3115.00   1
   1  -3   3 19831.7 724.991   1
  -1   3  -3 20501.3 724.040   1
  -1  -3  -3 20456.8 721.693   1
   1   3   3 19725.4 720.211   1
   3  -3   3 13737.7 481.265   1
  -3   3  -3 13458.9 480.557   1
  -3  -3  -3 13273.7 479.970   1
  -4  -3  -3 742.276 53.0431   1
  -4   3  -3 714.927 56.0750   1
   4  -3   3 733.180 55.8717   1
   4   3   3 669.667 51.4106   1
   5   3   3 4556.41 195.506   1
   5  -3   3 4697.34 196.131   1
  -5  -3  -3 4686.54 198.322   1
  -5   3  -3 4555.84 195.500   1
   6   3   3 12720.2 510.088   1
   6  -3   3 13695.4 513.872   1
  -6  -3  -3 14739.2 519.415   1
  -6   3  -3 13600.7 512.750   1
   7   3   3 65100.9 2305.51   1
   7  -3   3 66438.1 2305.62   1
  -7  -3  -3 64459.0 2307.78   1
  -7   3  -3 64374.2 2304.84   1
   8   3   3 18793.7 712.807   1
   8  -3   3 19714.3 709.784   1
  -8  -3  -3 18399.0 708.900   1
  -8   3  -3 19303.7 709.326   1
   9   3   3 1686.04 100.911   1
  -9  -3  -3 1418.54 96.5238   1
  10   3   3 17147.4 645.033   1
  10  -3   3 16233.3 639.602   1
 -10  -3  -3 16738.9 643.339   1
 -10   3  -3 17801.5 644.418   1
  11   3   3 2009.29 124.485   1
  11  -3   3 2220.85 126.977   1
 -11  -3  -3 2279.43 127.843   1
 -11   3  -3 2474.21 130.911   1
  12   3   3 3466.08 178.625   1
  12  -3   3 3630.48 176.982   1
 -12  -3  -3 3418.03 176.840   1
 -12   3  -3 3825.20 180.155   1
  13   3   3 5875.39 266.052   1
  13  -3   3 6306.44 266.718   1
 -13  -3  -3 5771.97 263.205   1
 -13   3  -3 5805.46 262.788   1
  14   3   3 10434.7 425.975   1
 -14  -3  -3 10468.8 424.533   1
  15   3   3 2040.13 122.288   1
  15  -3   3 1904.71 118.004   1
 -15  -3  -3 1599.00 111.716   1
 -15   3  -3 1555.99 112.273   1
 -16  -3  -3 7454.76 336.284   1
 -16   3  -3 7392.53 335.805   1
  17  -3   3 1284.39 98.0031   1
  18   3   3 699.747 72.6382   1
  18  -3   3 679.695 71.8184   1
 -18  -3  -3 768.414 78.2697   1
 -18   3  -3 653.118 71.4788   1
  19   3   3 1278.81 98.6174   1
 -19  -3  -3 1175.52 96.1299   1
 -19   3  -3 1142.64 95.9943   1
  20  -3   3 204.248 53.1361   1
 -20  -3  -3 252.723 54.4927   1
 -20   3  -3 191.980 52.2058   1
  21   3   3-5.89732 43.4558   1
  21  -3   3 104.754 45.3314   1
 -21  -3  -3 112.324 52.8068   1
 -21   3  -3 51.6414 49.1671   1
  22   3   3-5.73240 44.9004   1
 -22  -3  -3-29.3655 46.8897   1
 -22   3  -3-22.6978 48.3177   1
  23   3   3 38.7149 44.1679   1
  23  -3   3-5.72914 44.5939   1
 -23  -3  -3 58.3023 47.1362   1
 -23   3  -3 44.7682 48.1812   1
  24  -3   3 1128.11 91.2224   1
 -24  -3  -3 1293.76 100.083   1
 -24   3  -3 1134.71 92.3537   1
  26   4  -3 474.965 67.6026   1
 -26  -4   3 466.859 67.6706   1
  24   4  -3 127.167 47.9020   1
 -24  -4   3 6.05185 47.1482   1
  23  -4  -3 272.659 53.8904   1
 -23   4   3 201.244 53.4621   1
  22   4  -3 1077.15 93.3614   1
  22  -4  -3 1119.67 92.2863   1
 -22  -4   3 1232.48 96.3657   1
 -22   4   3 1144.63 93.3927   1
  21   4  -3 54.5217 45.8898   1
  21  -4  -3 41.1136 40.9545   1
 -21  -4   3 29.6057 45.7783   1
 -21   4   3-5.73368 39.3206   1
  20   4  -3 181.022 49.4694   1
  20  -4  -3 177.642 49.8857   1
 -20  -4   3 171.357 52.2260   1
 -20   4   3 100.813 46.1377   1
  19   4  -3 167.186 49.8732   1
  19  -4  -3 172.180 46.2439   1
 -19  -4   3 86.4328 45.6964   1
 -19   4   3 152.194 47.3016   1
  18   4  -3 2495.16 138.838   1
  18  -4  -3 2463.17 136.447   1
 -18  -4   3 2144.33 134.412   1
 -18   4   3 2171.68 130.921   1
  17  -4  -3 169.729 43.7936   1
 -17   4   3 101.015 39.3117   1
  16   4  -3 4862.22 221.158   1
  16  -4  -3 5014.03 219.206   1
  15   4  -3 3185.48 160.094   1
  15  -4  -3 3315.60 157.331   1
 -15  -4   3 2781.63 154.497   1
 -15   4   3 2910.47 150.977   1
  14   4  -3 5640.26 243.399   1
 -14  -4   3 5404.92 246.330   1
  13   4  -3 25687.7 893.731   1
 -13   4   3 24244.8 884.805   1
 -13  -4   3 22360.4 886.910   1
  13  -4  -3 24332.2 887.301   1
 -12   4   3 18614.7 630.480   1
  12  -4  -3 14829.7 630.743   1
  11   4  -3 6150.07 267.118   1
 -11   4   3 6500.45 262.559   1
  11  -4  -3 6629.85 263.997   1
 -11  -4   3 6304.11 267.287   1
 -10  -4   3 715.420 60.6136   1
  10   4  -3 689.578 58.7818   1
  10  -4  -3 739.075 54.3268   1
  -9  -4   3 28094.9 1005.65   1
  -9   4   3 28138.5 999.000   1
   9   4  -3 30234.1 1007.76   1
   8  -4  -3 38115.9 1343.74   1
  -8  -4   3 36819.0 1351.95   1
   8   4  -3 37027.6 1350.90   1
  -8   4   3 38982.4 1343.77   1
  -7  -4   3 37401.6 1306.22   1
   7   4  -3 35716.8 1305.74   1
  -6  -4   3 2867.77 135.442   1
   6   4  -3 3051.27 137.108   1
  -6   4   3 3146.72 129.488   1
   6  -4  -3 3227.06 130.839   1
  -5  -4   3 50406.8 1641.94   1
   5  -4  -3 46656.1 1630.26   1
   5   4  -3 47069.8 1640.71   1
   4  -4  -3 1504.73 75.5511   1
   4   4  -3 1584.14 81.8502   1
  -4   4   3 1598.83 74.3991   1
  -4  -4   3 1766.23 84.2084   1
   3  -4  -3 8254.09 306.737   1
  -3   4   3 8312.85 307.284   1
  -2   4   3 43068.1 1511.88   1
   2  -4  -3 42887.2 1512.62   1
  -1   4   3 2653.81 117.170   1
   1  -4  -3 2997.56 120.378   1
   0   4   3 65831.8 2271.98   1
   0  -4  -3 68550.6 2272.43   1
  -1   4  -3 200281. 6923.22   1
   1  -4   3 196759. 6923.32   1
   2  -4   3 15254.2 561.710   1
  -2   4  -3 15503.2 561.324   1
   2   4   3 15442.4 558.992   1
  -2  -4  -3 14846.0 558.424   1
   3  -4   3 3200.43 145.631   1
  -3   4  -3 3307.25 145.506   1
   3   4   3 3302.13 144.530   1
  -3  -4  -3 3249.87 144.302   1
   4  -4   3 3254.56 151.601   1
  -4   4  -3 3312.51 151.880   1
   4   4   3 3491.45 153.046   1
  -4  -4  -3 3547.15 154.465   1
   5  -4   3 847.011 60.5603   1
  -5   4  -3 860.599 61.2960   1
   5   4   3 713.298 57.5174   1
  -5  -4  -3 738.016 60.1296   1
   6  -4   3 679.763 54.8969   1
  -6   4  -3 658.084 55.4189   1
   6   4   3 753.427 58.4312   1
   7   4   3 81264.3 2858.10   1
   7  -4   3 81467.8 2857.35   1
  -7  -4  -3 81062.2 2859.38   1
  -7   4  -3 79931.4 2858.41   1
   8  -4   3 2663.65 137.188   1
  -8   4  -3 2749.11 138.052   1
   9   4   3 56280.8 1948.18   1
  -9  -4  -3 56472.6 1948.96   1
  -9   4  -3 56567.5 1945.47   1
  10  -4   3 4295.79 201.507   1
 -10  -4  -3 3833.66 196.706   1
 -10   4  -3 4255.44 198.425   1
  11   4   3 14575.6 574.181   1
  11  -4   3 15337.6 575.304   1
 -11  -4  -3 14649.7 572.378   1
 -11   4  -3 15023.2 572.144   1
  12   4   3 5058.56 236.911   1
  12  -4   3 4947.14 232.290   1
 -12  -4  -3 5292.11 238.201   1
 -12   4  -3 5369.39 234.429   1
  13  -4   3 284.480 48.5016   1
 -13   4  -3 283.840 49.5210   1
  14   4   3 1595.89 109.830   1
  14  -4   3 1797.21 113.197   1
 -14  -4  -3 1593.69 108.566   1
 -14   4  -3 1388.39 101.939   1
  15   4   3 18605.0 654.551   1
  15  -4   3 17787.4 649.179   1
 -15  -4  -3 15308.9 642.567   1
 -15   4  -3 15739.3 640.364   1
  16   4   3 95.2025 48.0046   1
  16  -4   3 176.234 50.1724   1
 -16  -4  -3 98.8519 46.6344   1
 -16   4  -3 144.804 47.1071   1
  17   4   3 5532.65 245.323   1
  17  -4   3 5329.62 240.658   1
 -17  -4  -3 4721.44 236.209   1
 -17   4  -3 4841.64 234.730   1
  18   4   3 853.236 79.7310   1
  18  -4   3 832.587 80.5112   1
 -18  -4  -3 937.498 82.2541   1
 -18   4  -3 773.314 79.2383   1
  19   4   3 145.383 51.2025   1
  19  -4   3 76.7405 45.1107   1
 -19  -4  -3 30.0075 44.2677   1
 -19   4  -3 92.2433 46.4028   1
  20   4   3 968.217 86.5607   1
 -20  -4  -3 1097.32 93.3909   1
  21   4   3 766.413 76.3328   1
  21  -4   3 636.031 75.1243   1
 -21   4  -3 707.430 76.2172   1
 -21  -4  -3 865.638 80.2451   1
  22   4   3 160.881 48.1632   1
 -22  -4  -3 163.992 54.8652   1
  23  -4   3 148.242 54.7945   1
 -23   4  -3 136.231 54.5531   1
  24   4   3 96.0485 47.3883   1
  24  -4   3 11.1141 44.9146   1
 -24   4  -3-11.1714 49.1018   1
 -24  -4  -3-56.4955 52.8863   1
 -25  -5   3 1143.86 97.4777   1
  25   5  -3 955.993 89.9476   1
 -24  -5   3 408.904 64.8823   1
  24   5  -3 294.204 57.3793   1
  23  -5  -3 863.246 83.9849   1
 -23   5   3 888.027 88.2351   1
  23   5  -3 1135.81 93.4626   1
 -23  -5   3 1051.54 90.8053   1
  22   5  -3 6.07367 40.9291   1
  22  -5  -3-23.8957 38.8190   1
 -22  -5   3 59.8546 45.9570   1
 -22   5   3 5.95453 46.0274   1
  21   5  -3 675.056 75.5832   1
  21  -5  -3 588.447 69.0310   1
 -21  -5   3 635.254 74.9000   1
 -21   5   3 728.859 74.5247   1
  20  -5  -3 51.8351 43.0274   1
 -20   5   3 23.0124 42.6723   1
  19   5  -3 382.658 57.8074   1
  19  -5  -3 437.177 58.8229   1
 -19  -5   3 440.876 61.8680   1
 -19   5   3 292.612 55.5221   1
  18   5  -3 1807.97 116.257   1
 -18  -5   3 1626.86 110.600   1
  17   5  -3 5987.72 256.334   1
  17  -5  -3 5553.89 248.545   1
 -17   5   3 5655.64 248.790   1
 -17  -5   3 4947.82 244.576   1
 -16   5   3 104.958 41.0198   1
  16  -5  -3 90.0991 38.8331   1
 -16  -5   3 92.5710 43.3258   1
 -15  -5   3 5533.02 248.377   1
 -15   5   3 5278.87 240.972   1
  15  -5  -3 5773.07 246.025   1
  14  -5  -3 12166.0 472.052   1
 -14  -5   3 10894.3 467.279   1
 -14   5   3 11937.8 467.956   1
  14   5  -3 13209.4 478.627   1
  13  -5  -3 11357.3 437.461   1
 -13  -5   3 11175.6 441.609   1
 -13   5   3 11014.8 435.721   1
  13   5  -3 11197.6 442.413   1
  12  -5  -3 3610.29 164.696   1
 -12  -5   3 3316.91 165.669   1
  12   5  -3 3274.58 166.976   1
 -12   5   3 3693.57 164.399   1
 -11   5   3 12894.2 487.898   1
  11  -5  -3 12725.7 487.784   1
  10  -5  -3 11308.0 408.271   1
 -10  -5   3 9776.88 411.325   1
 -10   5   3 10468.0 403.803   1
  10   5  -3 10592.1 412.977   1
  -9  -5   3 2672.29 133.620   1
   9  -5  -3 2687.80 126.252   1
   9   5  -3 2655.06 132.482   1
   8  -5  -3 74305.2 2538.94   1
  -8  -5   3 69037.2 2545.23   1
   8   5  -3 70836.6 2545.20   1
  -8   5   3 73543.6 2537.93   1
  -7  -5   3 6466.05 269.345   1
   7   5  -3 6651.38 270.405   1
  -7   5   3 7086.42 264.295   1
   7  -5  -3 6589.19 263.189   1
  -6  -5   3 501.268 48.1724   1
   6  -5  -3 533.365 40.3833   1
   6   5  -3 578.745 47.4669   1
   5   5  -3 77.5664 23.7908   1
  -5  -5   3 60.9413 25.7712   1
  -4  -5   3 28660.0 1010.13   1
   4   5  -3 28755.3 1011.08   1
  -4   5   3 27589.8 1001.14   1
   4  -5  -3 27720.9 1002.11   1
  -3  -5   3 720.846 51.8020   1
   3   5  -3 735.898 51.2001   1
  -3   5   3 702.231 45.2829   1
   3  -5  -3 612.613 46.1559   1
   2   5  -3 163991. 5808.25   1
  -2  -5   3 168561. 5807.59   1
   1   5  -3 42492.0 1474.19   1
  -1  -5   3 40503.4 1475.41   1
   0  -5  -3 131975. 4532.32   1
   0   5  -3 129716. 4535.23   1
   0   5   3 131217. 4531.27   1
   0  -5   3 125177. 4536.28   1
  -1  -5  -3 32723.1 1133.43   1
   1   5   3 32970.6 1133.54   1
  -1   5  -3 32456.2 1135.79   1
   2  -5   3 2206.93 114.905   1
  -2   5  -3 2479.68 116.442   1
  -2  -5  -3 2389.75 115.162   1
   2   5   3 2494.10 114.526   1
   3  -5   3 1557.85 91.5898   1
  -3   5  -3 1727.65 92.7390   1
  -3  -5  -3 1768.63 93.2045   1
   4  -5   3 609.988 51.0966   1
  -4   5  -3 539.830 48.1913   1
  -4  -5  -3 540.749 50.9214   1
   4   5   3 592.724 51.4875   1
   5  -5   3 235.101 38.7789   1
  -5   5  -3 259.735 40.6229   1
  -5  -5  -3 297.670 40.3596   1
   5   5   3 268.801 38.5872   1
   6  -5   3 97622.2 3319.66   1
  -6  -5  -3 94266.8 3319.65   1
  -6   5  -3 90838.6 3317.80   1
   6   5   3 94404.8 3320.78   1
  -7   5  -3 267.939 39.1466   1
   7   5   3 212.387 37.2599   1
  -7  -5  -3 210.483 37.2695   1
   7  -5   3 218.175 38.1107   1
  -8  -5  -3 32231.5 1106.67   1
   8   5   3 28390.6 1103.51   1
   9  -5   3 894.147 71.5142   1
   9   5   3 787.163 70.0251   1
  -9   5  -3 871.668 70.2784   1
  -9  -5  -3 862.554 71.9887   1
  10  -5   3 23269.6 821.850   1
 -10  -5  -3 23351.2 824.819   1
 -10   5  -3 21924.0 818.274   1
 -11   5  -3 4297.26 204.853   1
  11  -5   3 4778.34 210.493   1
 -11  -5  -3 4256.49 207.808   1
  11   5   3 4252.38 206.935   1
 -12   5  -3 6694.11 286.406   1
  12  -5   3 6640.88 285.977   1
 -12  -5  -3 6429.94 284.212   1
  12   5   3 6485.91 286.559   1
 -13  -5  -3 209.401 47.2000   1
  13   5   3 278.200 53.3137   1
 -14   5  -3 224.763 49.8017   1
  14  -5   3 286.465 53.5412   1
 -14  -5  -3 217.149 51.3571   1
  14   5   3 191.653 42.8261   1
 -15   5  -3 2277.40 138.608   1
 -15  -5  -3 2347.10 142.988   1
  15   5   3 2543.89 145.427   1
 -16   5  -3 3949.18 200.250   1
  16  -5   3 4408.94 206.311   1
 -16  -5  -3 3842.02 201.778   1
  16   5   3 4151.30 204.158   1
 -17  -5  -3 2928.21 167.491   1
  17   5   3 3379.82 174.366   1
 -18   5  -3 5136.09 253.190   1
  18  -5   3 5388.77 254.950   1
 -18  -5  -3 5748.31 259.506   1
 -19   5  -3 76.7634 50.3885   1
  19  -5   3 117.549 49.3258   1
 -20   5  -3 3057.67 176.525   1
  20   5   3 3663.67 182.314   1
 -20  -5  -3 3470.19 182.052   1
  20  -5   3 3694.81 184.301   1
  21  -5   3 1615.89 114.098   1
 -21   5  -3 1575.34 113.910   1
 -22   5  -3-5.68954 45.1349   1
  22  -5   3-5.77649 40.2672   1
 -22  -5  -3 46.3438 50.1288   1
  22   5   3-11.3298 45.7846   1
 -23   5  -3 246.186 58.8877   1
  23  -5   3 356.986 62.3327   1
 -23  -5  -3 404.262 63.0332   1
  23   5   3 400.725 61.0654   1
 -24   5  -3-49.0482 45.1135   1
  24  -5   3 11.0969 44.0216   1
  26   6  -3 854.684 81.5705   1
 -26  -6   3 718.554 80.1643   1
  25   6  -3-17.4876 43.8492   1
 -25  -6   3 75.6956 51.1929   1
  23   6  -3 726.257 79.1581   1
 -23  -6   3 732.205 79.9996   1
  22  -6  -3 1974.81 131.089   1
 -22   6   3 2367.96 137.706   1
 -21   6   3 256.721 53.8513   1
  21   6  -3 160.786 49.8197   1
 -21  -6   3 185.235 54.0853   1
  21  -6  -3 236.778 52.8017   1
 -20   6   3 2783.61 155.237   1
  20  -6  -3 2718.14 155.537   1
 -20  -6   3 3046.86 160.102   1
  20   6  -3 2770.32 157.689   1
 -19   6   3 853.545 79.9260   1
  19  -6  -3 980.351 83.7793   1
 -19  -6   3 903.386 81.7148   1
  19   6  -3 971.830 85.1946   1
 -18  -6   3 566.809 66.1466   1
  18   6  -3 559.966 66.6351   1
 -17   6   3 1999.94 125.499   1
  17  -6  -3 2151.74 129.227   1
  17   6  -3 2437.80 133.332   1
 -16   6   3 9509.52 394.801   1
  16  -6  -3 9933.65 399.695   1
 -16  -6   3 9368.66 399.089   1
  16   6  -3 10281.6 402.113   1
  15  -6  -3 7678.10 311.232   1
 -15  -6   3 6909.41 310.925   1
  15   6  -3 7258.19 313.930   1
 -15   6   3 7558.59 309.269   1
  14  -6  -3 2568.07 133.681   1
 -14  -6   3 2241.84 132.837   1
 -14   6   3 2304.00 127.908   1
  14   6  -3 2561.66 137.133   1
  13   6  -3 344.763 54.3409   1
 -13  -6   3 363.102 55.2006   1
  12  -6  -3 137.064 34.4038   1
 -12  -6   3 90.4396 36.2636   1
  12   6  -3 70.6869 34.6523   1
 -12   6   3 150.329 35.9315   1
  11  -6  -3 1779.44 100.258   1
 -11  -6   3 1573.42 102.506   1
  11   6  -3 1731.00 105.357   1
 -11   6   3 1721.16 98.6387   1
  10  -6  -3 26250.5 963.846   1
 -10  -6   3 26192.1 969.762   1
  10   6  -3 26425.5 970.177   1
 -10   6   3 27038.7 963.170   1
   9  -6  -3 20405.6 768.994   1
  -9  -6   3 21415.4 777.845   1
  -9   6   3 19974.9 766.979   1
   9   6  -3 22509.7 778.329   1
   8  -6  -3 367.358 39.4644   1
  -8  -6   3 285.709 44.1014   1
   8   6  -3 305.012 43.4382   1
   7  -6  -3 6825.78 272.758   1
  -7  -6   3 6885.96 281.237   1
   7   6  -3 6983.60 281.952   1
  -7   6   3 6934.08 273.290   1
  -6   6   3 1043.07 64.9168   1
   6   6  -3 1026.81 70.0358   1
  -6  -6   3 1097.70 71.6080   1
  -5   6   3 28034.7 1000.43   1
   5   6  -3 28078.2 1009.96   1
  -5  -6   3 27174.8 1011.17   1
   5  -6  -3 28309.9 1002.99   1
  -4   6   3 10738.3 422.735   1
   4   6  -3 11180.8 433.585   1
  -4  -6   3 10890.9 430.836   1
   4  -6  -3 12122.2 423.478   1
  -3   6   3 60704.6 2174.76   1
   3   6  -3 61195.1 2181.68   1
  -3  -6   3 63615.0 2184.55   1
   3  -6  -3 61909.8 2177.27   1
   2   6  -3 18871.9 692.910   1
  -2   6   3 19407.8 687.235   1
   2  -6  -3 19148.5 688.239   1
  -2  -6   3 18012.6 692.299   1
   1   6  -3 19764.6 727.343   1
  -1   6   3 19580.4 722.173   1
   1  -6  -3 20116.8 723.615   1
  -1  -6   3 20114.9 728.486   1
   0   6  -3 81514.9 2791.51   1
   0   6   3 77373.2 2787.59   1
   0  -6  -3 79264.1 2788.98   1
   0  -6   3 79304.1 2792.57   1
  -1   6  -3 131591. 4740.15   1
  -1  -6  -3 138168. 4738.67   1
   1   6   3 136499. 4737.95   1
   1  -6   3 135234. 4742.51   1
   2   6   3 11386.3 420.718   1
   2  -6   3 10717.7 420.716   1
  -2  -6  -3 11123.7 421.147   1
  -2   6  -3 10822.2 420.365   1
   3   6   3 4992.36 208.441   1
  -3  -6  -3 4781.41 207.901   1
  -3   6  -3 4863.13 208.671   1
   3  -6   3 4927.02 210.030   1
   4   6   3 374.718 42.8971   1
  -4  -6  -3 460.828 46.6522   1
  -4   6  -3 391.980 45.6891   1
   4  -6   3 434.286 48.4739   1
   5   6   3 23.2677 28.3419   1
  -5  -6  -3 47.3615 29.2717   1
  -5   6  -3-7.68883 28.5130   1
   5  -6   3 35.6044 25.7173   1
   6   6   3 421.942 48.1778   1
  -6  -6  -3 359.810 46.0621   1
  -6   6  -3 370.139 46.5270   1
   6  -6   3 331.855 48.7140   1
  -7  -6  -3 49231.8 1757.50   1
   7   6   3 49005.6 1758.35   1
   8   6   3 4.61142 33.1832   1
  -8  -6  -3 4.64841 32.6684   1
  -8   6  -3-4.38950 29.8372   1
   8  -6   3 18.1540 30.0416   1
   9   6   3 10287.2 416.785   1
   9  -6   3 10434.4 414.568   1
  -9   6  -3 10699.0 413.758   1
  -9  -6  -3 10148.8 415.770   1
  10  -6   3 17699.7 687.936   1
  10   6   3 18428.6 690.240   1
 -10  -6  -3 19410.0 692.702   1
 -10   6  -3 17315.4 684.054   1
  11  -6   3 5043.65 226.790   1
  11   6   3 4617.80 222.696   1
 -11   6  -3 4988.01 224.275   1
 -11  -6  -3 4855.46 228.805   1
  12  -6   3 927.606 79.4774   1
 -12   6  -3 938.758 78.0120   1
 -13  -6  -3 470.962 62.4183   1
  13   6   3 443.323 61.8720   1
 -13   6  -3 404.953 55.7957   1
  13  -6   3 477.732 59.7882   1
  14  -6   3 2531.24 142.517   1
  14   6   3 2619.09 145.084   1
 -14  -6  -3 2404.17 141.550   1
 -14   6  -3 2333.85 137.509   1
  15   6   3 2161.50 130.174   1
 -15  -6  -3 2080.52 128.604   1
  15  -6   3 1752.45 122.292   1
  16  -6   3 3658.59 192.884   1
  16   6   3 4094.55 199.556   1
 -16  -6  -3 3960.21 197.878   1
 -16   6  -3 3954.72 196.078   1
  17  -6   3 12450.7 505.772   1
  17   6   3 13557.8 511.217   1
 -17  -6  -3 12794.1 508.276   1
 -17   6  -3 12063.8 502.532   1
  18  -6   3 1350.81 104.874   1
  18   6   3 1419.68 101.414   1
 -18  -6  -3 1323.65 101.600   1
 -18   6  -3 1271.59 102.119   1
  19  -6   3 1218.64 98.2152   1
  19   6   3 1354.87 100.889   1
 -19   6  -3 1214.17 95.9802   1
 -19  -6  -3 1259.65 98.9954   1
 -20  -6  -3 134.644 48.2460   1
  20   6   3 53.8631 44.4517   1
 -20   6  -3 69.1319 45.1992   1
  20  -6   3 52.7873 43.5671   1
  21  -6   3 1784.34 117.369   1
  21   6   3 1691.27 114.642   1
 -21   6  -3 1654.07 115.276   1
 -21  -6  -3 1921.22 120.783   1
  22   6   3 320.988 61.2423   1
 -22   6  -3 446.740 63.7303   1
  22  -6   3 338.230 59.0663   1
 -23  -6  -3 744.763 77.9514   1
 -23   6  -3 761.100 81.5872   1
  23  -6   3 703.021 76.4578   1
  23   6   3 969.200 84.8810   1
  26   7  -3 73.0860 47.1041   1
 -26  -7   3 28.3666 49.6442   1
  24   7  -3 41.2228 45.2400   1
 -24  -7   3 46.8505 49.8847   1
  23   7  -3 481.432 66.5770   1
 -23  -7   3 492.961 68.9503   1
  22   7  -3 510.693 67.3443   1
 -22   7   3 439.545 65.2859   1
 -22  -7   3 458.925 66.3086   1
 -21  -7   3 2201.76 140.503   1
  21   7  -3 2779.40 149.654   1
  20   7  -3 3466.35 180.132   1
 -20  -7   3 3389.88 177.459   1
 -20   7   3 3301.77 174.167   1
  20  -7  -3 3356.38 177.782   1
  19   7  -3 2960.94 158.927   1
 -19  -7   3 2763.67 154.282   1
 -19   7   3 2758.22 152.277   1
  19  -7  -3 2661.78 153.008   1
  18   7  -3 5988.38 255.350   1
  18  -7  -3 5363.54 248.476   1
 -18   7   3 5073.18 244.218   1
 -18  -7   3 5473.18 253.044   1
 -17   7   3 274.081 46.9830   1
  17   7  -3 172.274 47.1769   1
 -16   7   3 107.555 40.0022   1
  16  -7  -3 83.5652 35.9742   1
 -16  -7   3 110.631 42.6123   1
  15   7  -3 12819.0 529.033   1
 -15   7   3 13589.8 526.364   1
  15  -7  -3 14562.1 532.337   1
 -15  -7   3 13269.2 530.168   1
  14   7  -3 1528.94 103.676   1
 -14   7   3 1461.68 97.7037   1
  14  -7  -3 1554.70 100.160   1
 -14  -7   3 1356.86 99.6229   1
  13   7  -3 2029.15 123.278   1
 -13   7   3 1901.33 113.804   1
 -13  -7   3 2095.09 123.099   1
  13  -7  -3 2271.85 121.206   1
 -12  -7   3 854.681 75.0677   1
  12   7  -3 789.961 72.3116   1
  11   7  -3 7670.47 313.535   1
 -11   7   3 7621.52 305.737   1
  11  -7  -3 7376.23 305.480   1
 -11  -7   3 7144.31 309.434   1
  10   7  -3 8785.71 347.447   1
 -10   7   3 8110.84 336.806   1
  10  -7  -3 8759.34 340.431   1
 -10  -7   3 8340.24 344.232   1
   9   7  -3 8703.10 356.113   1
   9  -7  -3 8691.61 350.660   1
  -9  -7   3 9123.87 359.279   1
  -9   7   3 9053.03 351.300   1
  -8   7   3 24806.8 908.659   1
   8  -7  -3 25133.6 908.065   1
   7  -7  -3 2342.86 113.606   1
   7   7  -3 2181.35 116.115   1
   6  -7  -3 16183.2 582.996   1
   6   7  -3 15537.8 588.070   1
  -6  -7   3 15939.4 589.720   1
  -6   7   3 15001.8 577.781   1
   5   7  -3 54814.9 1849.75   1
  -5  -7   3 51965.1 1849.43   1
  -5   7   3 49750.6 1839.20   1
   4  -7  -3 28385.5 1010.21   1
   4   7  -3 28065.2 1018.35   1
  -4  -7   3 27697.3 1015.63   1
  -4   7   3 27908.7 1010.02   1
   3  -7  -3 7000.19 273.483   1
   3   7  -3 6742.10 277.369   1
  -3  -7   3 6697.54 278.205   1
  -3   7   3 6747.71 271.601   1
  -2  -7   3 10473.6 415.755   1
  -2   7   3 10949.2 410.878   1
   2  -7  -3 10994.8 412.098   1
   2   7  -3 10704.1 415.147   1
  -1  -7   3 39271.3 1438.25   1
  -1   7   3 39060.3 1432.94   1
   1  -7  -3 40908.2 1436.56   1
   1   7  -3 41997.3 1441.75   1
   0  -7   3 10826.8 428.047   1
   0   7   3 10693.9 423.776   1
   0  -7  -3 11587.8 427.151   1
   0   7  -3 11580.2 428.835   1
   1  -7   3 34588.0 1305.71   1
   1   7   3 36280.1 1299.44   1
  -1  -7  -3 36099.4 1301.06   1
  -1   7  -3 38166.7 1304.49   1
   2  -7   3 29030.9 1031.84   1
  -2   7  -3 28084.6 1029.46   1
  -2  -7  -3 27776.1 1027.68   1
   2   7   3 28708.7 1028.43   1
   3  -7   3 2874.20 141.009   1
   3   7   3 2918.42 139.350   1
  -3  -7  -3 2865.12 140.710   1
  -3   7  -3 2835.70 140.107   1
   4   7   3 35901.5 1264.19   1
  -4  -7  -3 36434.4 1266.25   1
  -4   7  -3 33658.1 1263.13   1
   4  -7   3 34234.2 1263.64   1
   6   7   3 33487.3 1178.29   1
  -6  -7  -3 31949.8 1177.15   1
  -6   7  -3 32964.1 1176.91   1
   6  -7   3 31318.4 1176.21   1
   7   7   3 9836.61 392.370   1
  -7  -7  -3 9561.78 389.962   1
  -7   7  -3 10112.7 390.341   1
   7  -7   3 9438.68 389.751   1
   8   7   3 1879.18 110.788   1
  -8  -7  -3 1878.24 110.890   1
  -8   7  -3 1743.90 106.407   1
   8  -7   3 1654.60 105.935   1
   9   7   3 3439.22 173.325   1
  -9  -7  -3 3350.58 171.473   1
  -9   7  -3 3634.33 171.982   1
   9  -7   3 3355.05 171.030   1
  10   7   3 1174.76 89.9153   1
  10  -7   3 1298.55 90.0599   1
 -10  -7  -3 1307.63 92.2844   1
 -10   7  -3 1202.79 88.0402   1
 -11   7  -3 5620.71 249.794   1
  11  -7   3 5561.04 250.894   1
 -12  -7  -3 8459.29 358.305   1
  12   7   3 8563.09 355.863   1
  13   7   3 7759.81 313.235   1
 -13   7  -3 6641.83 303.254   1
 -13  -7  -3 7090.82 310.583   1
  14   7   3 4975.77 229.190   1
  14  -7   3 4820.14 223.592   1
 -14  -7  -3 4316.20 220.097   1
 -15   7  -3 66.5467 46.0660   1
  15  -7   3 158.682 47.8777   1
 -16  -7  -3 2952.34 171.534   1
  16   7   3 3844.27 184.756   1
  17  -7   3 1650.15 110.937   1
  17   7   3 1605.87 110.406   1
 -17   7  -3 1575.67 109.520   1
 -17  -7  -3 1469.39 108.552   1
  18  -7   3 191.975 53.1717   1
 -18   7  -3 216.395 54.0173   1
 -19  -7  -3 47.5935 48.3897   1
  19  -7   3 29.0923 41.2369   1
  19   7   3 29.6247 47.0177   1
  20   7   3 1383.39 110.036   1
 -20  -7  -3 1544.50 107.528   1
 -20   7  -3 1294.02 102.483   1
  20  -7   3 1314.36 104.054   1
 -21  -7  -3-5.72462 45.4166   1
  21   7   3 41.1552 48.3822   1
  22   7   3 3585.98 186.837   1
 -22  -7  -3 3796.54 189.837   1
 -22   7  -3 3356.11 180.203   1
  22  -7   3 3791.10 187.160   1
 -23   7  -3 857.566 85.3399   1
  23  -7   3 1062.96 90.4713   1
 -25  -8   3 56.4866 49.6928   1
  25   8  -3 57.2844 47.1787   1
 -24  -8   3 521.356 72.5741   1
  24   8  -3 469.409 65.6889   1
 -23  -8   3 70.1171 52.1657   1
  23   8  -3 5.84004 42.6831   1
 -22  -8   3 64.8584 52.1062   1
  22   8  -3-5.89025 46.4413   1
 -21  -8   3 29.0070 46.6524   1
 -21   8   3-11.7063 42.1747   1
  21  -8  -3 84.3608 43.0808   1
  20   8  -3 4457.77 209.149   1
  20  -8  -3 3730.22 199.570   1
 -20  -8   3 4254.64 205.388   1
 -20   8   3 3863.44 199.615   1
  19  -8  -3 23.3231 37.5713   1
 -19   8   3 113.170 44.3537   1
 -19  -8   3 11.9273 43.9297   1
  19   8  -3 57.3223 42.2279   1
  18   8  -3 1745.47 114.463   1
 -18  -8   3 1668.02 115.353   1
 -18   8   3 1885.61 114.303   1
  18  -8  -3 1491.88 108.321   1
  17  -8  -3 5641.80 268.108   1
 -17  -8   3 6222.97 274.423   1
 -17   8   3 5814.54 269.369   1
  16   8  -3 3039.84 160.754   1
 -16   8   3 3020.40 158.030   1
  16  -8  -3 2978.13 159.369   1
 -16  -8   3 2812.83 158.807   1
  15   8  -3 4102.93 196.210   1
 -15   8   3 3639.87 184.728   1
  15  -8  -3 3953.56 190.416   1
 -15  -8   3 3808.79 192.249   1
  14   8  -3 1174.86 90.2540   1
 -14   8   3 1271.11 89.5675   1
  14  -8  -3 1174.30 89.1940   1
 -14  -8   3 1198.70 92.4437   1
 -13   8   3 1281.63 92.1604   1
  13  -8  -3 1584.46 98.3004   1
  12   8  -3 110.037 38.9100   1
 -12   8   3 184.304 40.5602   1
  12  -8  -3 137.301 37.0256   1
 -12  -8   3 71.1137 39.5078   1
  11   8  -3 1452.36 96.9550   1
 -11   8   3 1390.59 90.0919   1
  11  -8  -3 1318.58 89.3940   1
 -11  -8   3 1441.18 96.3859   1
  10   8  -3 26140.2 950.679   1
  10  -8  -3 24764.9 940.320   1
 -10   8   3 26248.2 943.577   1
 -10  -8   3 25908.7 949.528   1
   9  -8  -3 20418.1 759.889   1
  -9  -8   3 20338.0 766.024   1
  -9   8   3 20359.9 757.633   1
   9   8  -3 20894.0 765.455   1
  -8  -8   3 268.149 45.0367   1
   8  -8  -3 271.353 38.9399   1
   8   8  -3 306.591 46.0005   1
  -8   8   3 235.946 40.2688   1
  -7   8   3 43330.3 1608.01   1
   7   8  -3 46726.2 1619.57   1
  -7  -8   3 42950.3 1617.37   1
   7  -8  -3 47904.3 1615.06   1
   6   8  -3 15773.8 587.252   1
  -6  -8   3 14490.5 585.120   1
   6  -8  -3 16043.1 581.224   1
  -5   8   3 17920.1 644.355   1
   5  -8  -3 16757.0 642.235   1
  -4   8   3 12238.4 448.716   1
   4   8  -3 11202.5 451.747   1
  -4  -8   3 11571.8 453.383   1
  -3   8   3 20162.4 748.585   1
   3   8  -3 19155.5 751.805   1
   3  -8  -3 21351.2 750.978   1
  -3  -8   3 20840.0 755.827   1
  -2   8   3 3.57291 25.3189   1
   2   8  -3 35.6027 28.6903   1
  -2  -8   3 36.0626 28.1667   1
   2  -8  -3 3.57276 23.8707   1
   1   8  -3 45925.3 1664.82   1
  -1   8   3 46719.7 1659.90   1
   1  -8  -3 47928.2 1662.24   1
  -1  -8   3 45653.6 1664.11   1
   0   8  -3 30648.1 1101.99   1
   0   8   3 31773.0 1099.67   1
   0  -8  -3 29018.9 1097.76   1
   0  -8   3 30138.1 1101.38   1
  -1   8  -3 3483.62 161.092   1
  -1  -8  -3 3453.54 160.761   1
   1   8   3 3314.61 158.050   1
   1  -8   3 3388.89 161.598   1
   2   8   3 13419.6 509.637   1
  -2  -8  -3 13337.3 511.058   1
   3   8   3 8611.35 347.963   1
  -3  -8  -3 8833.52 351.407   1
  -4   8  -3 6491.08 276.763   1
   4  -8   3 6799.11 280.796   1
   5  -8   3 35344.4 1295.96   1
  -5   8  -3 35872.9 1295.42   1
   5   8   3 35844.4 1296.51   1
  -5  -8  -3 36208.8 1298.09   1
   6  -8   3 6249.07 263.293   1
  -6   8  -3 5976.02 259.724   1
   6   8   3 5807.28 260.317   1
  -6  -8  -3 6266.66 263.749   1
   7  -8   3 39484.6 1409.69   1
  -7   8  -3 39734.4 1407.49   1
   7   8   3 37888.2 1408.62   1
  -7  -8  -3 38573.9 1410.79   1
   8  -8   3 6387.89 280.057   1
  -8   8  -3 6471.37 278.385   1
   8   8   3 6683.38 283.775   1
  -8  -8  -3 6522.88 281.843   1
   9  -8   3 2683.84 147.371   1
  -9   8  -3 2753.71 146.150   1
   9   8   3 2929.42 152.362   1
  -9  -8  -3 2707.26 148.932   1
 -10   8  -3 756.592 70.0501   1
  10  -8   3 787.600 72.8794   1
 -11  -8  -3 246.245 48.6074   1
  11   8   3 244.992 50.7499   1
  12   8   3 3231.81 164.632   1
 -12  -8  -3 2963.59 161.007   1
 -12   8  -3 2790.36 155.862   1
  13   8   3 13062.5 532.231   1
 -13  -8  -3 13037.5 534.894   1
  13  -8   3 14667.9 539.294   1
  14   8   3 1104.47 88.3928   1
 -14  -8  -3 1113.68 89.3001   1
 -14   8  -3 873.363 82.6286   1
  14  -8   3 1027.98 87.0426   1
  15   8   3 1198.34 95.1468   1
 -15  -8  -3 1083.70 90.3547   1
 -15   8  -3 1023.53 89.7163   1
  15  -8   3 1166.97 91.6489   1
  16   8   3 142.736 50.0414   1
 -16  -8  -3 81.8406 50.2897   1
 -16   8  -3 182.476 52.3875   1
  16  -8   3 162.745 50.2732   1
  17   8   3 311.378 59.5472   1
 -17  -8  -3 324.464 55.7964   1
 -17   8  -3 344.180 58.5097   1
  17  -8   3 415.127 60.0445   1
  18   8   3 684.271 74.9591   1
 -18  -8  -3 680.885 74.2963   1
 -18   8  -3 586.423 69.7360   1
  18  -8   3 673.791 73.5764   1
  19   8   3 1946.53 124.548   1
 -19  -8  -3 1846.72 123.734   1
 -19   8  -3 1709.22 116.360   1
  19  -8   3 1882.42 121.006   1
  20   8   3 232.296 58.0678   1
 -20  -8  -3 198.254 55.6872   1
 -20   8  -3 91.1377 47.0271   1
  20  -8   3 220.545 53.9592   1
  21   8   3 698.803 81.1505   1
 -21  -8  -3 657.590 75.7596   1
 -21   8  -3 936.090 84.7420   1
  21  -8   3 756.428 76.8250   1
 -22  -8  -3 867.219 81.6522   1
 -24  -9   3-62.0775 51.3669   1
  24   9  -3 51.1738 46.5126   1
 -23  -9   3 220.733 57.6410   1
  23   9  -3 264.744 57.5816   1
 -21  -9   3 51.6471 48.6316   1
  21   9  -3 65.1356 49.8995   1
  20  -9  -3 496.840 66.3972   1
 -20   9   3 607.269 69.7419   1
 -20  -9   3 484.713 69.7458   1
  20   9  -3 582.043 71.7193   1
  19   9  -3 2213.66 128.664   1
  19  -9  -3 1856.08 123.143   1
 -19  -9   3 1969.25 128.987   1
 -19   9   3 1936.65 123.438   1
  18   9  -3 207.315 49.0040   1
 -18   9   3 247.716 53.8826   1
  18  -9  -3 156.033 47.5220   1
 -17  -9   3 1732.15 114.004   1
 -17   9   3 1501.49 107.807   1
  17  -9  -3 1829.35 115.190   1
  16   9  -3 5428.21 242.629   1
 -16  -9   3 4811.84 237.374   1
 -16   9   3 5058.46 235.065   1
  16  -9  -3 5271.68 238.738   1
  15   9  -3 13265.4 538.769   1
 -15  -9   3 13485.1 539.476   1
 -15   9   3 13504.0 532.946   1
  15  -9  -3 14453.3 538.572   1
  14   9  -3 2168.21 127.839   1
 -14  -9   3 2079.16 126.796   1
 -14   9   3 1952.09 121.019   1
  14  -9  -3 2199.91 126.272   1
  13   9  -3 930.911 81.2711   1
  13  -9  -3 926.068 76.5513   1
 -13   9   3 864.400 73.6720   1
 -13  -9   3 868.914 79.9945   1
  12  -9  -3 200.055 41.6311   1
 -12   9   3 136.834 41.0317   1
  11   9  -3 834.313 75.8139   1
 -11  -9   3 837.401 77.4116   1
 -11   9   3 879.593 71.3759   1
  11  -9  -3 754.008 68.7060   1
 -10  -9   3 18831.6 704.528   1
  10  -9  -3 18833.3 700.252   1
 -10   9   3 18034.5 697.699   1
  10   9  -3 18736.8 703.721   1
   9   9  -3 20278.9 751.613   1
  -9  -9   3 19698.1 752.001   1
   8   9  -3 2095.00 126.335   1
  -8  -9   3 2354.29 129.346   1
  -7   9   3 815.808 64.8923   1
   7   9  -3 803.080 67.3340   1
  -7  -9   3 693.412 65.1203   1
   7  -9  -3 678.706 60.7005   1
  -6   9   3 27497.5 1047.26   1
   6   9  -3 30334.0 1057.60   1
  -6  -9   3 29481.3 1057.20   1
   6  -9  -3 28487.0 1048.84   1
  -5   9   3 1130.32 79.3617   1
   5   9  -3 1256.83 84.1663   1
  -5  -9   3 1173.27 85.0915   1
   5  -9  -3 1269.35 81.6055   1
  -4   9   3 8637.49 347.907   1
   4   9  -3 8819.90 355.799   1
  -4  -9   3 8792.98 355.976   1
   4  -9  -3 8789.84 349.426   1
  -3   9   3 7.69774 26.3875   1
   3   9  -3 13.0552 28.5426   1
  -3  -9   3-4.39780 29.3741   1
   3  -9  -3 12.0349 27.7353   1
   2   9  -3 17509.8 691.353   1
  -2   9   3 19541.1 692.264   1
   2  -9  -3 18746.9 689.283   1
  -2  -9   3 18240.2 692.861   1
   1   9  -3 1516.22 95.0881   1
  -1   9   3 1548.07 92.2908   1
   1  -9  -3 1507.55 93.3962   1
  -1  -9   3 1544.98 96.7854   1
   0   9  -3 7843.28 326.749   1
   0   9   3 7676.28 322.860   1
   0  -9  -3 8183.43 326.018   1
   0  -9   3 8230.22 327.405   1
  -1   9  -3 2508.34 132.148   1
   1  -9   3 2496.07 133.436   1
  -2   9  -3 7156.86 302.587   1
   2   9   3 7266.00 302.836   1
  -2  -9  -3 7278.03 304.050   1
   2  -9   3 7666.95 306.769   1
  -3   9  -3 17.4600 33.1149   1
   3   9   3 61.5214 33.1056   1
  -3  -9  -3 102.375 38.7701   1
   3  -9   3 50.8238 34.5569   1
   4   9   3 45704.8 1617.52   1
  -4  -9  -3 43620.5 1616.31   1
  -4   9  -3 45620.8 1616.85   1
   4  -9   3 45018.2 1618.77   1
   5  -9   3 9814.03 392.634   1
   5   9   3 9536.20 391.612   1
  -5  -9  -3 9815.69 392.642   1
   6  -9   3 1090.56 85.2970   1
  -6   9  -3 1151.37 87.1836   1
   6   9   3 1291.97 88.5770   1
  -6  -9  -3 1305.87 89.4809   1
   7  -9   3 252.340 46.7289   1
  -7   9  -3 132.055 42.1006   1
   7   9   3 174.268 43.0732   1
  -7  -9  -3 156.770 42.5536   1
   8  -9   3 6592.88 282.704   1
  -8   9  -3 6567.71 280.781   1
   8   9   3 6262.89 280.058   1
  -8  -9  -3 6465.77 282.152   1
  -9   9  -3 883.725 76.2604   1
   9  -9   3 774.305 74.8509   1
 -10  -9  -3 7618.79 322.365   1
  10   9   3 7466.69 322.807   1
 -11   9  -3 835.797 74.4389   1
 -11  -9  -3 630.869 70.8442   1
  11   9   3 608.722 68.8909   1
  12  -9   3 4390.45 210.851   1
  12   9   3 4519.59 213.403   1
 -12  -9  -3 4130.53 208.011   1
  13  -9   3-5.68113 40.5788   1
 -13   9  -3 44.1839 43.8268   1
 -13  -9  -3 29.1832 42.6540   1
  13   9   3 51.5052 37.2006   1
  14   9   3 4933.52 232.383   1
  14  -9   3 5068.57 237.169   1
 -14  -9  -3 5325.06 242.020   1
 -14   9  -3 4761.27 231.996   1
  15  -9   3 23.1527 42.6013   1
 -15   9  -3 28.3050 44.9088   1
 -15  -9  -3-35.6061 43.9970   1
  15   9   3 11.5725 45.3179   1
  16   9   3 688.452 74.3505   1
 -16  -9  -3 396.187 64.8378   1
 -16   9  -3 455.760 63.1074   1
  16  -9   3 601.589 69.0404   1
  17   9   3 2646.16 152.441   1
 -17  -9  -3 2796.99 153.879   1
 -17   9  -3 2837.61 154.885   1
  17  -9   3 2650.21 153.274   1
  18   9   3 1162.08 93.7569   1
 -18  -9  -3 947.093 89.8208   1
 -18   9  -3 947.500 86.5591   1
  18  -9   3 1177.75 92.9732   1
  19   9   3-5.82034 47.3531   1
 -19  -9  -3 52.5380 44.5436   1
 -19   9  -3 68.1472 49.9446   1
  19  -9   3 64.1363 44.1849   1
  20   9   3 11.4315 42.0869   1
 -20  -9  -3 57.5128 45.9301   1
 -20   9  -3 45.0027 47.3828   1
  20  -9   3 34.6530 45.8343   1
  21   9   3-5.61545 45.3851   1
 -21  -9  -3-39.4811 45.0254   1
 -21   9  -3-5.54773 45.6505   1
  21  -9   3 34.1611 45.1664   1
 -22   9  -3 664.520 74.7668   1
 -24 -10   3 454.615 69.1056   1
  24  10  -3 379.623 61.8508   1
 -22 -10   3-5.65776 47.9059   1
  22  10  -3-5.76916 46.3424   1
 -21 -10   3 1343.07 105.691   1
  21  10  -3 1549.74 108.844   1
 -20 -10   3 54.0717 48.6038   1
  20  10  -3 67.3722 45.7013   1
 -19 -10   3 117.919 44.8534   1
  19  10  -3 126.684 45.5888   1
  18  10  -3 1507.45 107.873   1
 -18  10   3 1577.50 109.488   1
  18 -10  -3 1430.98 105.184   1
  17  10  -3 1018.02 89.0813   1
 -17 -10   3 1223.21 93.6120   1
 -17  10   3 1236.86 94.3267   1
  17 -10  -3 1235.39 94.6384   1
  16  10  -3 4018.89 190.361   1
 -16 -10   3 3622.18 185.745   1
 -16  10   3 3527.62 181.093   1
  16 -10  -3 3374.33 181.614   1
  15  10  -3 448.616 60.9953   1
 -15 -10   3 383.157 59.8991   1
 -15  10   3 394.328 56.9743   1
  15 -10  -3 408.267 56.5594   1
  14  10  -3 1238.02 93.5359   1
 -14 -10   3 1272.65 95.6937   1
 -14  10   3 1045.03 86.6281   1
  14 -10  -3 1272.58 91.9685   1
  13  10  -3 113.764 43.0035   1
 -13 -10   3 176.044 48.1268   1
 -13  10   3 151.923 42.2219   1
  13 -10  -3 146.404 42.0488   1
  12  10  -3 101.374 40.4458   1
  12 -10  -3 144.078 42.1475   1
 -12 -10   3 198.662 46.2445   1
 -11 -10   3 3246.49 165.568   1
 -11  10   3 2881.54 156.409   1
  11  10  -3 3162.55 164.275   1
  11 -10  -3 3256.37 162.384   1
 -10  10   3 50.9971 35.9030   1
  10 -10  -3 77.8826 36.9307   1
  -9 -10   3 849.517 78.1146   1
  -9  10   3 1086.07 77.4470   1
   9  10  -3 925.142 79.1949   1
   9 -10  -3 1021.33 77.7438   1
  -8  10   3 1607.10 99.9556   1
   8  10  -3 1503.67 103.602   1
  -8 -10   3 1612.40 104.359   1
   8 -10  -3 1640.03 100.316   1
  -7  10   3 46926.3 1666.29   1
   7  10  -3 43941.0 1666.60   1
  -7 -10   3 46165.2 1670.27   1
   7 -10  -3 48666.8 1668.60   1
  -6  10   3 19595.6 684.447   1
   6  10  -3 16480.8 680.158   1
  -6 -10   3 17397.7 684.111   1
   6 -10  -3 18832.8 680.854   1
  -5  10   3 1196.52 81.1539   1
   5  10  -3 1089.95 81.7311   1
  -5 -10   3 1113.51 83.6861   1
   5 -10  -3 1008.66 77.4552   1
   4  10  -3 1003.22 78.3153   1
  -4 -10   3 1063.33 80.2349   1
   3  10  -3 8193.78 331.816   1
   3 -10  -3 7687.31 326.198   1
  -3 -10   3 8125.89 331.494   1
  -2  10   3 12211.5 456.244   1
   2  10  -3 11158.6 455.261   1
   2 -10  -3 11841.1 454.538   1
  -2 -10   3 11261.1 459.396   1
   1  10  -3 16873.1 642.597   1
  -1  10   3 17270.6 641.253   1
  -1 -10   3 16748.7 643.182   1
   0  10  -3 1567.75 97.3010   1
   0  10   3 1471.79 94.3896   1
   0 -10  -3 1523.97 97.9091   1
   0 -10   3 1346.69 94.4884   1
  -1  10  -3 6172.85 270.845   1
   1  10   3 6541.27 271.823   1
  -1 -10  -3 6383.63 270.823   1
   1 -10   3 6186.61 271.851   1
  -2  10  -3 4093.26 203.244   1
   2  10   3 4660.54 207.895   1
  -2 -10  -3 4752.00 209.758   1
   2 -10   3 4577.52 208.363   1
  -3  10  -3 14228.9 544.242   1
   3  10   3 13395.3 542.472   1
  -3 -10  -3 14550.0 547.202   1
   3 -10   3 14382.0 547.765   1
   4  10   3 10245.7 439.349   1
  -4 -10  -3 11290.7 445.463   1
  -4  10  -3 11089.6 440.913   1
   5  10   3 5122.60 232.640   1
   5 -10   3 5317.30 233.991   1
  -5 -10  -3 5207.97 234.508   1
  -5  10  -3 4798.19 229.000   1
   6 -10   3 369.102 56.9580   1
   6  10   3 308.659 50.9250   1
  -6 -10  -3 333.533 52.8077   1
  -6  10  -3 381.081 51.4726   1
   7 -10   3 2087.95 124.302   1
  -7  10  -3 2134.20 122.259   1
   7  10   3 2159.44 125.939   1
  -7 -10  -3 1978.10 123.038   1
   8  10   3 47.8083 36.1605   1
  -8 -10  -3 64.7056 34.0867   1
   9 -10   3 25622.2 968.146   1
  -9  10  -3 26181.8 967.143   1
   9  10   3 25870.9 968.679   1
  -9 -10  -3 26500.0 969.832   1
  10 -10   3 756.448 73.8190   1
 -10  10  -3 542.244 64.3922   1
 -10 -10  -3 640.613 69.7879   1
  10  10   3 712.518 73.0198   1
  11 -10   3 233.789 46.6282   1
  11  10   3 130.161 41.6669   1
 -11 -10  -3 91.3966 40.7970   1
  12 -10   3 1634.48 113.766   1
 -12  10  -3 1773.66 115.758   1
 -12 -10  -3 1736.50 118.390   1
  12  10   3 1915.88 119.740   1
  13 -10   3 6059.16 279.021   1
 -13  10  -3 5864.87 276.297   1
 -13 -10  -3 6460.50 284.039   1
  13  10   3 6820.20 287.024   1
  14  10   3 1107.46 93.2564   1
 -14 -10  -3 1186.89 98.3075   1
 -14  10  -3 1133.93 94.5112   1
  14 -10   3 1348.24 100.143   1
  15  10   3 1597.16 111.452   1
  15 -10   3 1863.35 116.905   1
 -15 -10  -3 1628.83 115.395   1
 -15  10  -3 1555.10 108.176   1
  16 -10   3-5.85091 40.1123   1
 -16  10  -3-17.1061 41.9673   1
 -16 -10  -3 17.6689 37.9070   1
  16  10   3-23.2846 38.8805   1
  17  10   3-70.9153 48.9134   1
 -17 -10  -3 57.7801 49.7324   1
 -17  10  -3-5.71012 40.1293   1
  17 -10   3 5.85255 39.0894   1
 -18  10  -3 11.3790 48.4438   1
  18 -10   3 17.5093 43.8960   1
 -19 -10  -3 1129.53 95.8122   1
  19  10   3 1067.83 93.2846   1
  20  10   3-11.2942 41.2561   1
 -20  10  -3 16.7444 44.8347   1
  20 -10   3-22.8853 44.5172   1
  21  10   3 10.9412 45.3006   1
 -21 -10  -3 38.7268 49.6433   1
 -21  10  -3 93.2465 52.9714   1
  21 -10   3 16.8764 42.6256   1
 -23 -11   3 233.492 56.7225   1
  23  11  -3 249.689 56.2158   1
 -21 -11   3 63.6067 49.2397   1
  21  11  -3-11.1644 44.2914   1
 -20 -11   3 143.070 54.6425   1
  20  11  -3 72.8250 48.0965   1
 -19 -11   3 168.625 52.9772   1
  19  11  -3 160.361 48.5585   1
 -18 -11   3 86.5903 45.2228   1
  18  11  -3-28.6537 43.1107   1
  17  11  -3 34.4489 41.9667   1
  17 -11  -3 34.5446 42.3958   1
 -17 -11   3 69.5382 48.2604   1
 -17  11   3 17.1226 41.0922   1
  16 -11  -3 7956.11 346.653   1
  16  11  -3 8489.99 351.654   1
 -16 -11   3 7985.28 348.175   1
 -16  11   3 8329.90 347.831   1
  15  11  -3 344.124 59.9024   1
  15 -11  -3 432.872 59.7223   1
 -15  11   3 313.108 53.1381   1
 -15 -11   3 358.903 55.8443   1
  14 -11  -3 1827.57 118.161   1
 -14  11   3 1724.90 114.722   1
  13  11  -3 275.734 54.5418   1
 -13 -11   3 200.796 51.6706   1
 -12 -11   3 93.9065 46.0972   1
  12  11  -3 114.409 44.6805   1
 -12  11   3 97.7516 39.0946   1
  12 -11  -3 64.4134 36.3116   1
 -11  11   3 4.96656 31.6612   1
  11  11  -3 10.8123 37.0668   1
 -11 -11   3 49.1158 41.0457   1
  11 -11  -3 5.27516 34.2808   1
 -10 -11   3 7955.05 337.899   1
  10  11  -3 7449.85 333.745   1
 -10  11   3 8572.87 336.043   1
  10 -11  -3 8090.10 337.038   1
  -9  11   3 26108.2 920.034   1
   9  11  -3 24881.6 924.021   1
  -9 -11   3 23387.9 921.680   1
   9 -11  -3 24747.8 919.435   1
  -8  11   3 1127.60 84.5636   1
   8 -11  -3 1200.35 86.8278   1
  -7  11   3 1647.82 104.446   1
   7  11  -3 1578.56 105.260   1
  -7 -11   3 1527.85 105.779   1
   7 -11  -3 1712.50 105.292   1
  -6  11   3 4832.75 215.999   1
   6  11  -3 4443.45 214.919   1
  -6 -11   3 4842.11 221.238   1
   6 -11  -3 4723.17 215.399   1
  -5  11   3 9680.73 389.689   1
   5  11  -3 9582.89 393.568   1
  -5 -11   3 9378.53 393.892   1
   5 -11  -3 10163.8 393.449   1
   4  11  -3 6122.51 280.180   1
  -4  11   3 7022.14 282.038   1
   4 -11  -3 6485.39 281.468   1
  -4 -11   3 6563.70 285.992   1
   3  11  -3 10630.9 430.234   1
  -3 -11   3 9897.63 425.707   1
   3 -11  -3 10544.2 425.746   1
   2  11  -3 72.8968 38.1815   1
  -2  11   3 103.127 37.7756   1
   2 -11  -3 90.0861 37.0160   1
  -2 -11   3 79.4541 40.2490   1
   1  11  -3 22094.9 797.322   1
  -1  11   3 20619.8 792.138   1
   1 -11  -3 21514.8 797.114   1
  -1 -11   3 20958.5 796.537   1
   0  11  -3 7936.08 336.352   1
   0  11   3 8436.81 337.170   1
   0 -11  -3 7946.70 336.060   1
   0 -11   3 8156.74 337.620   1
  -1  11  -3 25.2351 34.8944   1
   1  11   3 23.8977 36.6981   1
   1 -11   3-15.0104 32.5130   1
  -2  11  -3 821.247 70.4719   1
   2  11   3 578.302 62.7307   1
  -2 -11  -3 669.973 67.4383   1
   2 -11   3 802.315 71.7527   1
  -3  11  -3 18979.8 683.939   1
   3  11   3 17473.6 679.608   1
  -3 -11  -3 17831.3 681.349   1
   3 -11   3 17575.7 682.877   1
   4  11   3 2321.46 132.701   1
  -4 -11  -3 2431.80 135.924   1
  -4  11  -3 2486.54 135.856   1
   4 -11   3 2254.69 134.784   1
   5  11   3 6931.49 301.649   1
  -5 -11  -3 6861.11 300.991   1
  -5  11  -3 6953.12 298.348   1
   5 -11   3 7458.38 307.091   1
   7  11   3 2139.05 131.906   1
  -7 -11  -3 2292.31 133.493   1
  -7  11  -3 2209.89 129.384   1
   7 -11   3 2347.25 134.202   1
   8  11   3 4011.61 202.942   1
   8 -11   3 4112.21 204.800   1
  -8  11  -3 4135.01 202.010   1
  -8 -11  -3 4317.38 205.866   1
   9 -11   3 354.341 57.3258   1
  -9 -11  -3 215.775 51.2977   1
   9  11   3 160.884 45.8029   1
  -9  11  -3 203.325 49.1125   1
 -10 -11  -3 2636.82 151.251   1
  10 -11   3 2738.20 151.932   1
  10  11   3 2869.74 156.452   1
  11 -11   3 373.437 58.6484   1
 -11  11  -3 437.803 62.3855   1
  12 -11   3 204.897 51.8956   1
 -12 -11  -3 116.274 48.2059   1
  12  11   3 184.079 54.6588   1
 -12  11  -3 180.128 53.4996   1
  13 -11   3 2243.16 135.383   1
 -13 -11  -3 2407.69 139.104   1
 -13  11  -3 2124.50 133.737   1
  13  11   3 2082.54 133.504   1
 -14  11  -3 2125.99 132.458   1
  14 -11   3 1945.21 130.356   1
 -14 -11  -3 1915.43 129.764   1
  15 -11   3 174.976 47.1248   1
 -15 -11  -3 42.2033 47.7941   1
 -15  11  -3 176.820 49.6175   1
  15  11   3 171.547 51.5412   1
 -16 -11  -3 59.5270 47.5682   1
  16  11   3 62.9654 41.8727   1
 -17  11  -3 79.7451 45.4985   1
  17 -11   3-11.5859 42.9764   1
 -17 -11  -3 92.0197 47.3507   1
  17  11   3 11.5958 48.2924   1
 -18  11  -3 543.303 68.4903   1
  18 -11   3 563.414 70.0492   1
 -18 -11  -3 543.042 70.8391   1
  18  11   3 675.190 74.6839   1
 -19  11  -3 22.4004 47.6848   1
  19 -11   3 17.0645 43.3819   1
 -20 -11  -3-16.7838 44.9401   1
  20  11   3 5.48767 41.8478   1
  22  12  -3 374.404 59.3326   1
 -22 -12   3 313.189 61.6315   1
  20  12  -3 27.9616 41.2277   1
 -20 -12   3 120.277 52.6837   1
 -18 -12   3 435.823 66.6824   1
 -17 -12   3 28.9406 42.3543   1
  17 -12  -3 48.2492 41.7657   1
  17  12  -3 104.058 46.2125   1
 -17  12   3 88.4332 45.6331   1
 -16 -12   3 791.335 81.1733   1
  16  12  -3 1008.54 85.1651   1
 -16  12   3 914.277 84.1789   1
 -15 -12   3 52.3416 40.2266   1
  15  12  -3 28.6980 36.9620   1
  15 -12  -3 41.0174 39.8494   1
 -15  12   3 22.6728 38.5488   1
 -14 -12   3 148.778 51.7904   1
  14 -12  -3 103.944 45.1725   1
  14  12  -3 129.404 44.3096   1
 -14  12   3 155.057 45.8057   1
 -13 -12   3 371.169 55.0338   1
  13 -12  -3 427.906 61.5320   1
  13  12  -3 325.677 54.9543   1
 -13  12   3 447.574 58.9161   1
 -12 -12   3 8824.50 370.445   1
  12 -12  -3 9197.17 373.055   1
 -12  12   3 8972.24 367.630   1
  12  12  -3 8476.69 367.413   1
  11  12  -3 683.593 72.2420   1
 -11 -12   3 662.861 72.4057   1
 -10 -12   3 737.705 74.7454   1
  10  12  -3 814.180 75.6970   1
 -10  12   3 574.040 66.2025   1
  10 -12  -3 744.803 70.7691   1
  -9  12   3 3772.60 188.586   1
   9  12  -3 4065.76 193.624   1
  -9 -12   3 3664.88 189.508   1
   9 -12  -3 3816.93 188.909   1
  -8  12   3 766.830 72.8270   1
   8  12  -3 904.683 75.9631   1
  -8 -12   3 793.078 75.7491   1
   8 -12  -3 878.784 76.2094   1
  -7  12   3 223.878 44.9950   1
   7  12  -3 99.3567 41.7592   1
  -7 -12   3 213.364 46.3962   1
   7 -12  -3 245.913 47.9879   1
  -6  12   3-5.00029 35.7039   1
   6  12  -3 5.27607 32.2844   1
  -6 -12   3 5.40465 33.7674   1
   6 -12  -3 25.2788 38.0229   1
   5 -12  -3 1351.66 94.8888   1
  -5 -12   3 1321.58 95.8287   1
   5  12  -3 1266.34 93.8560   1
  -5  12   3 1361.11 93.4395   1
   4 -12  -3 638.309 64.6324   1
  -4  12   3 642.919 64.0255   1
   3 -12  -3 444.514 55.3592   1
  -3  12   3 461.561 58.5794   1
   2 -12  -3 3897.50 194.458   1
  -2  12   3 4109.43 193.428   1
  -1 -12   3 9695.25 391.264   1
   1 -12  -3 9622.94 389.131   1
  -1  12   3 9761.92 388.757   1
   1  12  -3 8997.27 386.550   1
   0 -12  -3 118.055 41.0210   1
   0  12  -3 169.417 45.4014   1
   1  12   3 5707.28 250.181   1
  -1 -12  -3 5417.72 250.354   1
   2  12   3 436.021 57.0942   1
   3  12   3 602.855 64.7798   1
  -3 -12  -3 439.660 59.6109   1
  -4 -12  -3 3096.54 166.845   1
  -4  12  -3 3396.06 166.672   1
   4 -12   3 2962.48 163.165   1
   5  12   3 830.343 78.1367   1
  -5 -12  -3 1000.54 82.2038   1
  -5  12  -3 860.969 75.1281   1
   5 -12   3 800.962 76.1066   1
   6  12   3 9432.38 400.420   1
  -6 -12  -3 10656.1 406.787   1
  -6  12  -3 9546.20 398.799   1
   6 -12   3 9704.68 402.456   1
   7  12   3 104.501 40.6829   1
  -7 -12  -3 88.6078 42.4257   1
  -7  12  -3 164.773 45.9292   1
   8  12   3 699.840 73.6827   1
   8 -12   3 784.018 75.5153   1
  -8  12  -3 786.394 75.5154   1
  -8 -12  -3 862.744 79.8980   1
   9  12   3 327.514 56.9454   1
   9 -12   3 317.510 55.8091   1
  -9  12  -3 308.436 55.8123   1
  -9 -12  -3 300.276 57.2667   1
  10 -12   3 5.75273 39.7723   1
 -10  12  -3 11.2383 43.1434   1
  11  12   3 1312.22 99.4873   1
 -11 -12  -3 1528.56 106.167   1
  12 -12   3-34.5400 42.6794   1
 -12  12  -3-11.2195 42.7788   1
  12  12   3 34.8646 41.8133   1
 -12 -12  -3 29.3243 43.4816   1
  13 -12   3 57.0168 40.7285   1
 -13  12  -3 5.65068 42.8109   1
  13  12   3 40.5422 44.7830   1
 -13 -12  -3 35.0409 47.5028   1
  14 -12   3-5.70227 40.7179   1
 -14  12  -3-17.0635 45.4082   1
  14  12   3-40.6675 44.9079   1
 -14 -12  -3 11.6908 45.4845   1
  15 -12   3 114.742 47.1864   1
 -15  12  -3 119.831 46.0990   1
  15  12   3 120.939 45.9491   1
 -15 -12  -3 212.195 54.6396   1
 -16  12  -3 320.309 61.0417   1
  16 -12   3 190.848 52.8684   1
  17 -12   3 28.8298 42.8384   1
 -17  12  -3 136.453 51.8246   1
  17  12   3 67.4067 48.6873   1
 -17 -12  -3 92.1470 50.9615   1
 -18  12  -3 78.8438 49.7984   1
  18 -12   3 34.3298 45.7185   1
  19  12   3 306.435 61.9606   1
  19 -12   3 248.393 52.6386   1
 -19 -12  -3 319.160 59.8201   1
 -19  12  -3 310.657 59.8852   1
  21  13  -3 136.778 47.0947   1
 -21 -13   3 67.7677 49.2626   1
  19  13  -3 639.989 71.9816   1
 -18 -13   3 153.093 48.5679   1
  17  13  -3 17.2188 46.6719   1
 -17 -13   3 5.70508 47.7681   1
 -16 -13   3 381.212 64.2734   1
  16 -13  -3 437.062 64.2531   1
  16  13  -3 453.106 64.2572   1
 -16  13   3 456.260 63.8534   1
 -14 -13   3 34.3989 39.3435   1
  14 -13  -3 70.4687 41.9668   1
  14  13  -3 56.3330 38.0001   1
 -14  13   3 44.9088 41.0485   1
 -13 -13   3 565.487 67.2830   1
  13 -13  -3 468.943 62.9091   1
  13  13  -3 380.455 58.3666   1
 -13  13   3 501.643 62.7351   1
 -12 -13   3 51.1456 40.0037   1
  12  13  -3 39.3838 41.4727   1
 -12  13   3 44.0821 41.5039   1
  12 -13  -3 142.275 45.2046   1
 -11  13   3 104.488 44.7986   1
  11  13  -3 95.0472 43.3003   1
 -11 -13   3 67.8130 41.0648   1
  11 -13  -3 44.9876 38.3197   1
 -10  13   3 224.914 50.6552   1
  10 -13  -3 178.212 49.9483   1
  -9  13   3 746.908 74.7551   1
   9  13  -3 736.100 73.3105   1
  -9 -13   3 801.017 75.2852   1
   9 -13  -3 581.408 68.6511   1
  -8 -13   3 1274.59 97.7772   1
   8  13  -3 1231.24 95.0691   1
  -7 -13   3 611.320 65.4276   1
   7  13  -3 527.119 63.6636   1
  -6  13   3 3871.13 187.201   1
   6  13  -3 3666.27 187.801   1
  -6 -13   3 3459.35 186.456   1
   6 -13  -3 3927.24 188.458   1
  -5  13   3 1374.14 94.7970   1
   5  13  -3 1349.68 95.0907   1
  -5 -13   3 1284.04 95.2420   1
   5 -13  -3 1106.84 90.7431   1
  -4  13   3 159.032 43.4645   1
   4  13  -3 111.757 45.8993   1
  -4 -13   3 225.634 50.6395   1
   4 -13  -3 152.546 43.8947   1
  -3  13   3 850.492 74.2314   1
   3  13  -3 700.572 70.0052   1
   3 -13  -3 798.635 73.1006   1
  -3 -13   3 732.187 71.6411   1
   2  13  -3 1034.41 84.8498   1
  -2  13   3 980.117 83.8449   1
   2 -13  -3 953.650 81.6889   1
  -2 -13   3 962.646 83.3874   1
   1  13  -3 1157.89 89.4249   1
  -1 -13   3 1183.09 93.8659   1
   0  13  -3 52.7872 37.3994   1
   0 -13   3-16.2511 32.7959   1
  -1  13  -3 197.901 43.2349   1
   1  13   3 189.579 45.3475   1
  -1 -13  -3 188.350 44.7995   1
   1 -13   3 205.602 46.0605   1
  -2  13  -3 588.710 65.7489   1
  -2 -13  -3 623.359 65.1239   1
   2 -13   3 604.415 67.1174   1
  -3  13  -3 1249.58 96.7678   1
   3  13   3 1149.32 93.1983   1
  -3 -13  -3 1396.78 98.4872   1
   3 -13   3 1477.08 100.608   1
  -4  13  -3 255.932 52.2181   1
   4  13   3 194.498 49.0555   1
   4 -13   3 326.193 54.3546   1
  -5  13  -3 1593.00 110.231   1
  -5 -13  -3 1731.88 114.950   1
   5  13   3 1766.85 114.797   1
   5 -13   3 1641.67 111.781   1
  -6  13  -3 865.426 78.9218   1
  -6 -13  -3 997.394 83.8350   1
   6  13   3 888.704 80.3636   1
  -7 -13  -3-5.67053 35.7873   1
   7  13   3 5.59883 38.0567   1
   7 -13   3-5.65630 39.7511   1
  -8  13  -3 691.386 74.0103   1
   8 -13   3 679.551 75.6735   1
  -9 -13  -3 69.5869 38.4122   1
   9  13   3 17.1468 36.1020   1
 -10  13  -3-5.58633 43.1802   1
 -10 -13  -3 35.3368 42.0527   1
  10  13   3 34.8786 45.2316   1
  10 -13   3-87.4271 46.8191   1
 -11  13  -3 1149.96 91.1502   1
  11 -13   3 1110.94 93.2476   1
 -11 -13  -3 1273.61 97.6525   1
  11  13   3 1018.88 93.3569   1
  12 -13   3 216.271 53.1976   1
 -12  13  -3 206.669 54.2381   1
 -13  13  -3 57.5439 43.2836   1
  13  13   3 34.5973 43.9789   1
 -13 -13  -3 17.4506 44.0602   1
  13 -13   3-17.6606 39.3267   1
  14  13   3 11.5076 47.0666   1
  14 -13   3-17.6217 43.2314   1
 -14 -13  -3 5.78211 46.7318   1
 -15  13  -3 782.947 79.2831   1
  15 -13   3 768.727 75.6548   1
  16 -13   3 5.77468 43.4350   1
 -16 -13  -3 23.5964 40.7899   1
 -16  13  -3-5.60180 44.4448   1
  16  13   3 60.4995 44.7278   1
 -17  13  -3 94.4064 47.2790   1
  17 -13   3 193.533 52.2913   1
 -18  13  -3 65.8922 46.7978   1
  18  13   3 38.5187 44.7923   1
  18 -13   3 78.1768 44.6262   1
 -18 -13  -3 60.0252 41.3790   1
 -20 -14   3 499.711 66.0063   1
  20  14  -3 561.464 67.2983   1
  19  14  -3-10.8600 43.3492   1
 -18 -14   3 2215.96 139.058   1
  18  14  -3 2646.83 145.302   1
 -17 -14   3 697.624 77.6945   1
  17  14  -3 818.013 81.3857   1
 -16 -14   3 131.739 47.3922   1
  16  14  -3 153.541 49.1972   1
 -15  14   3 104.725 46.9643   1
  15  14  -3 168.677 49.3871   1
 -15 -14   3 126.599 48.6745   1
 -14  14   3 46.1386 42.4774   1
 -14 -14   3 96.8944 44.9566   1
  14  14  -3-5.61259 39.4764   1
  14 -14  -3 53.5854 44.4892   1
 -12  14   3 884.917 81.1452   1
 -12 -14   3 804.283 77.6974   1
  12  14  -3 790.271 76.3312   1
  12 -14  -3 732.394 75.8450   1
 -11  14   3 482.481 64.7373   1
 -11 -14   3 472.173 63.4590   1
  11  14  -3 619.369 70.0798   1
  11 -14  -3 472.894 61.5252   1
 -10  14   3 5947.55 263.553   1
 -10 -14   3 5813.19 260.989   1
  10  14  -3 5392.32 255.996   1
  10 -14  -3 5664.83 261.226   1
   9 -14  -3 39.7714 42.1351   1
   9  14  -3 16.6989 45.8144   1
  -9 -14   3-22.5571 41.5173   1
   8 -14  -3 78.6815 43.1871   1
  -8  14   3 38.9234 39.7433   1
   8  14  -3 60.6598 45.9429   1
  -8 -14   3 27.9773 44.4245   1
  -7  14   3 3298.06 176.747   1
   7 -14  -3 3633.35 180.902   1
   6 -14  -3 50.3924 42.2087   1
  -6  14   3 86.1577 41.4456   1
   6  14  -3 88.3252 42.4833   1
  -6 -14   3 106.664 44.3469   1
   5 -14  -3 398.527 56.9955   1
  -5  14   3 523.220 64.1345   1
   5  14  -3 526.472 62.3837   1
  -5 -14   3 539.321 64.1631   1
   4  14  -3 1967.79 124.049   1
  -4  14   3 2203.62 130.729   1
   4 -14  -3 2231.26 129.993   1
  -4 -14   3 2041.18 127.219   1
  -3  14   3 10.7967 38.5704   1
   3  14  -3 65.5007 38.0752   1
  -3 -14   3 39.3031 37.5270   1
   3 -14  -3 39.0714 38.6137   1
   2  14  -3 335.152 54.4152   1
  -2  14   3 302.901 55.1428   1
   2 -14  -3 406.797 61.7522   1
  -2 -14   3 276.032 51.2657   1
  -1  14   3 7873.04 352.137   1
   1 -14  -3 8091.13 355.344   1
  -1 -14   3 8514.80 356.212   1
   0  14  -3 2148.84 127.348   1
   0  14   3 1865.14 124.374   1
   0 -14   3 2217.61 131.197   1
   0 -14  -3 2092.14 128.936   1
   1 -14   3 2095.56 130.476   1
  -1  14  -3 2216.07 131.592   1
   1  14   3 2111.13 128.680   1
  -1 -14  -3 2192.43 130.117   1
   2 -14   3 161.697 47.9479   1
  -2  14  -3 137.986 47.2115   1
   2  14   3 93.1238 43.4171   1
  -2 -14  -3 132.939 43.8974   1
   3 -14   3 3120.93 168.853   1
  -3  14  -3 3333.48 170.211   1
   3  14   3 2929.90 165.342   1
  -3 -14  -3 3319.58 170.284   1
   4 -14   3 50.9034 40.1227   1
  -4  14  -3 68.9522 42.3425   1
  -4 -14  -3 62.9332 45.4345   1
   5 -14   3 3984.07 207.129   1
   5  14   3 4206.06 210.997   1
  -5  14  -3 4655.76 213.292   1
  -5 -14  -3 4253.39 211.718   1
   7  14   3 17.0424 42.7244   1
  -7  14  -3-33.3379 38.0939   1
   7 -14   3-11.4265 37.1248   1
   8 -14   3 560.104 67.9310   1
   8  14   3 423.078 60.3721   1
  -8  14  -3 545.503 67.5069   1
  -8 -14  -3 524.081 64.1601   1
   9 -14   3 1791.40 119.534   1
   9  14   3 2115.15 126.598   1
  -9  14  -3 1843.74 119.165   1
  -9 -14  -3 1801.31 121.455   1
  10  14   3 736.347 74.9853   1
 -10  14  -3 639.122 70.7854   1
 -10 -14  -3 571.669 71.6144   1
  11 -14   3 797.068 79.5266   1
  11  14   3 945.251 86.2881   1
 -11  14  -3 876.584 79.8294   1
 -11 -14  -3 863.661 84.4032   1
  12  14   3 894.741 83.5530   1
 -12 -14  -3 760.834 79.2399   1
  13 -14   3 258.493 55.1778   1
 -13  14  -3 401.258 63.4277   1
  13  14   3 263.314 55.7306   1
 -13 -14  -3 404.412 61.8551   1
 -14  14  -3 67.9537 46.6525   1
  14 -14   3 58.4246 44.3049   1
  14  14   3 119.016 46.9638   1
 -14 -14  -3 17.1167 39.5104   1
  15  14   3 33.6832 48.0634   1
 -15 -14  -3 5.69523 44.0259   1
 -16  14  -3 28.1585 42.6513   1
  16  14   3 49.3098 48.6556   1
 -16 -14  -3-51.2741 50.0802   1
  16 -14   3-5.72942 41.8576   1
 -17 -14  -3 336.525 57.6464   1
  17  14   3 346.615 59.2934   1
 -18 -15   3 446.034 64.5817   1
  18  15  -3 436.402 62.7247   1
 -16 -15   3 5747.33 263.048   1
  16  15  -3 5851.50 264.254   1
 -15 -15   3 1660.36 111.239   1
  15  15  -3 1410.75 104.294   1
 -14 -15   3 806.741 77.8258   1
  14  15  -3 727.755 73.5052   1
 -13  15   3 126.528 50.1493   1
  13  15  -3 179.649 53.7602   1
 -13 -15   3 112.340 49.9102   1
  13 -15  -3 191.742 49.0085   1
 -12  15   3 30.3734 44.1389   1
  12  15  -3 84.3984 37.6879   1
 -12 -15   3 107.986 44.0225   1
  12 -15  -3 95.6535 45.9888   1
  11 -15  -3-17.8160 38.5924   1
 -10  15   3 127.740 45.4692   1
  10  15  -3 150.644 45.6573   1
 -10 -15   3 160.046 45.6337   1
  -9  15   3 6320.93 290.807   1
   9 -15  -3 6771.89 294.584   1
  -9 -15   3 6688.36 293.250   1
   9  15  -3 6554.50 291.244   1
   8  15  -3 862.805 82.8440   1
   8 -15  -3 863.829 81.1132   1
  -8 -15   3 980.661 86.5411   1
  -8  15   3 1011.01 87.1213   1
  -7  15   3 1903.85 118.807   1
   7  15  -3 1703.37 114.220   1
  -7 -15   3 1832.72 117.987   1
   7 -15  -3 1776.29 117.763   1
  -6  15   3 9542.77 398.865   1
   6  15  -3 9665.55 396.981   1
   6 -15  -3 9752.72 399.910   1
  -6 -15   3 9502.12 397.417   1
  -5  15   3 11.6962 41.1157   1
   5  15  -3 22.5321 41.4752   1
   5 -15  -3 50.2032 43.4184   1
  -5 -15   3 51.5916 45.2012   1
   4  15  -3 5.58406 42.5846   1
  -4  15   3 5.63755 36.9773   1
  -4 -15   3 45.5328 44.5778   1
   4 -15  -3-5.75819 38.1165   1
  -3  15   3 795.112 77.6095   1
   3  15  -3 821.238 75.8776   1
  -3 -15   3 791.883 78.9571   1
   3 -15  -3 803.060 77.9075   1
  -2  15   3 1244.14 97.1055   1
   2 -15  -3 1317.74 100.007   1
  -1  15   3 2854.91 158.128   1
   1 -15  -3 2875.82 158.168   1
   0  15   3 459.357 62.9023   1
   0 -15  -3 320.726 57.1422   1
   1  15   3 346.030 54.8047   1
  -1 -15  -3 299.045 53.2804   1
   2 -15   3 108.088 46.6742   1
  -2  15  -3 150.721 47.9236   1
  -2 -15  -3 51.2491 42.6738   1
   2  15   3 106.661 41.4731   1
  -3  15  -3 16.8831 42.6243   1
  -4  15  -3 6301.96 269.089   1
  -4 -15  -3 5977.95 269.224   1
   4 -15   3 5971.35 266.588   1
  -5  15  -3 992.244 89.2005   1
   5  15   3 1075.10 89.2864   1
  -5 -15  -3 1027.38 86.9226   1
   5 -15   3 1104.85 90.9207   1
  -6  15  -3 75.1807 45.4069   1
   6  15   3 138.074 48.8189   1
   6 -15   3 45.8869 42.3382   1
  -6 -15  -3 115.981 44.9390   1
  -7  15  -3 263.058 59.5644   1
  -7 -15  -3 353.393 60.9796   1
   7 -15   3 289.295 56.8265   1
  -8  15  -3 5387.96 250.180   1
   8  15   3 5398.78 251.539   1
   8 -15   3 5649.84 254.574   1
  -8 -15  -3 5380.38 251.598   1
  -9  15  -3 309.548 58.6233   1
   9 -15   3 208.247 53.6615   1
 -10 -15  -3 916.182 85.4611   1
  10  15   3 1063.14 89.3564   1
 -11  15  -3 16.7433 42.5618   1
  11  15   3 5.79382 44.4855   1
  11 -15   3 5.80952 41.1577   1
 -11 -15  -3 17.4936 45.6710   1
 -12  15  -3 66.4294 45.0316   1
  12 -15   3 5.84647 43.6771   1
 -13  15  -3 1447.16 103.709   1
  13  15   3 1502.78 107.250   1
 -13 -15  -3 1527.97 109.066   1
  13 -15   3 1671.70 111.400   1
 -14  15  -3 1171.01 93.1740   1
  14  15   3 1152.14 92.1399   1
 -14 -15  -3 1077.00 89.2875   1
  14 -15   3 1109.80 92.0287   1
 -15  15  -3-16.4041 44.1935   1
  15  15   3 5.49240 46.2463   1
 -15 -15  -3 5.55331 44.0540   1
  15 -15   3 5.74759 41.9897   1
 -16  15  -3 59.4843 46.5523   1
  16  15   3 26.8700 40.7076   1
 -16 -15  -3-16.4957 45.7827   1
  17  16  -3 1229.16 94.9261   1
  16  16  -3 740.362 77.5039   1
 -16 -16   3 725.261 77.6835   1
  15  16  -3 893.956 79.9798   1
 -15 -16   3 949.253 84.4454   1
  14  16  -3 3427.91 178.258   1
 -14 -16   3 3553.04 179.134   1
  13  16  -3 578.122 69.1157   1
 -13 -16   3 670.155 73.0197   1
 -12  16   3 35.7618 43.3278   1
 -12 -16   3 95.6255 50.7983   1
  12  16  -3 133.081 51.2867   1
 -11  16   3 3815.00 195.347   1
  11  16  -3 3703.18 191.735   1
 -11 -16   3 3774.52 192.347   1
  11 -16  -3 4073.59 199.325   1
 -10  16   3 47.0821 46.4101   1
  10 -16  -3 11.9192 40.5310   1
  10  16  -3 38.9871 40.4066   1
 -10 -16   3 51.1594 42.1643   1
  -9  16   3 469.804 65.5816   1
   9 -16  -3 630.687 70.4052   1
   9  16  -3 572.863 70.6851   1
  -9 -16   3 602.908 70.9028   1
  -8  16   3 2320.24 144.197   1
   8 -16  -3 2631.89 149.027   1
   7  16  -3 3443.49 176.426   1
  -7  16   3 3309.45 176.119   1
  -7 -16   3 3229.49 173.576   1
   7 -16  -3 3159.69 173.510   1
  -6  16   3 2936.59 161.563   1
   6  16  -3 2652.61 153.208   1
   6 -16  -3 2846.86 158.319   1
  -6 -16   3 2864.72 157.498   1
   5  16  -3 1518.66 103.560   1
  -5 -16   3 1445.02 105.161   1
   4  16  -3-11.3256 43.4788   1
  -4 -16   3 28.7595 41.7075   1
   3  16  -3 743.299 76.2318   1
  -3 -16   3 818.636 77.6577   1
  -2  16   3 63.2867 40.8753   1
   2  16  -3 129.349 42.9978   1
  -2 -16   3 92.4151 46.4999   1
   2 -16  -3 64.5076 40.9965   1
   1  16  -3 10744.1 438.875   1
  -1  16   3 10893.7 440.522   1
  -1 -16   3 10678.1 438.684   1
   1 -16  -3 10695.9 440.250   1
   0  16  -3 4431.07 217.610   1
   0  16   3 4289.60 214.287   1
   0 -16  -3 4679.45 219.580   1
   0 -16   3 4362.07 214.087   1
  -1  16  -3 6658.04 291.793   1
   1  16   3 6470.43 290.039   1
   1 -16   3 6525.47 291.757   1
  -1 -16  -3 6563.28 292.189   1
  -2  16  -3 39.0298 41.9778   1
   2  16   3 45.8900 44.0851   1
  -2 -16  -3 115.670 47.3503   1
   2 -16   3 34.8687 39.8891   1
   3 -16   3 655.548 74.6049   1
  -3 -16  -3 856.183 80.1480   1
   3  16   3 635.507 73.7858   1
   4 -16   3 505.984 66.2559   1
  -4  16  -3 648.204 70.8663   1
   4  16   3 455.594 67.2307   1
  -4 -16  -3 585.532 69.7626   1
  -5  16  -3 6643.73 283.191   1
   5  16   3 5588.62 275.636   1
  -5 -16  -3 6431.69 282.184   1
   5 -16   3 6353.55 281.625   1
  -6  16  -3 971.662 87.2368   1
   6  16   3 1096.58 89.3381   1
   6 -16   3 997.315 88.1850   1
  -6 -16  -3 948.821 86.0005   1
  -7 -16  -3 3514.54 182.559   1
   7  16   3 3472.67 181.850   1
  -8  16  -3 143.894 53.7612   1
   8  16   3 280.159 55.0923   1
  -8 -16  -3 293.741 55.2506   1
   8 -16   3 207.860 49.8314   1
  -9  16  -3 11313.4 468.185   1
   9  16   3 12030.1 471.677   1
   9 -16   3 11272.7 468.140   1
  -9 -16  -3 11847.7 471.172   1
 -10  16  -3 1371.01 101.238   1
 -10 -16  -3 1412.02 104.602   1
  10 -16   3 1441.21 102.158   1
 -11  16  -3 362.531 62.1814   1
  11  16   3 372.142 64.1855   1
 -11 -16  -3 276.045 59.1358   1
  11 -16   3 275.163 57.3785   1
 -12  16  -3 1083.81 89.2801   1
  12  16   3 980.359 86.6717   1
  12 -16   3 1078.04 88.1743   1
 -13  16  -3 2102.50 129.206   1
  13 -16   3 2077.51 128.929   1
 -14 -16  -3 82.0432 48.3937   1
  14  16   3 65.0957 48.2411   1
 -15  16  -3 96.0510 52.7108   1
 -15 -17   3 534.845 73.4436   1
  15  17  -3 795.252 78.1195   1
 -14 -17   3-21.6209 48.2473   1
  14  17  -3 58.5527 43.8057   1
 -13 -17   3 1029.30 89.3655   1
  13  17  -3 913.772 86.3257   1
 -12 -17   3 66.2149 47.2928   1
  12  17  -3 65.2966 47.1414   1
 -11 -17   3 1361.04 102.534   1
  11  17  -3 1431.14 102.397   1
 -10  17   3 1523.02 109.832   1
   9 -17  -3 1468.33 106.320   1
  -9 -17   3 1506.80 106.612   1
   9  17  -3 1443.79 103.381   1
  -9  17   3 1691.45 112.069   1
   8  17  -3 1334.10 100.836   1
  -8  17   3 1403.48 104.268   1
   8 -17  -3 1514.81 108.156   1
  -8 -17   3 1294.83 98.9939   1
   7  17  -3 16.6122 41.9527   1
  -7  17   3 36.5640 47.7418   1
  -7 -17   3 28.0820 44.2871   1
   7 -17  -3 58.1089 43.4080   1
   6  17  -3 6942.24 310.946   1
  -6  17   3 7335.65 317.565   1
  -6 -17   3 7033.56 312.184   1
   6 -17  -3 7528.10 319.939   1
   5  17  -3 117.213 50.8392   1
  -5  17   3 64.0139 44.1137   1
  -5 -17   3 45.6423 50.1876   1
   5 -17  -3-11.9632 42.7521   1
   4  17  -3 2005.54 132.171   1
  -4  17   3 2206.63 135.999   1
   4 -17  -3 2189.35 137.340   1
  -4 -17   3 2525.18 141.222   1
   3  17  -3 562.881 67.6169   1
  -3  17   3 634.371 73.8460   1
  -3 -17   3 545.069 68.8080   1
   3 -17  -3 587.597 70.9784   1
  -2  17   3 4184.94 210.511   1
   2 -17  -3 4315.35 211.400   1
  -1  17   3 1268.81 99.1728   1
   1 -17  -3 1267.69 99.4363   1
   0  17   3 1454.27 105.347   1
   0 -17  -3 1353.86 101.731   1
   1  17   3 34.3975 46.6403   1
  -1 -17  -3 52.2375 44.8884   1
   2 -17   3 459.911 61.9520   1
   2  17   3 351.729 62.1270   1
  -2 -17  -3 394.992 62.7768   1
  -2  17  -3 426.803 61.9861   1
  -3  17  -3 5.56655 42.4494   1
   3 -17   3-17.3662 45.9220   1
   4 -17   3 2237.84 138.406   1
   4  17   3 2080.14 134.737   1
  -4  17  -3 2212.62 137.032   1
   5 -17   3 63.1174 47.5184   1
  -5  17  -3 39.6924 47.5014   1
   5  17   3 63.2979 48.2045   1
  -5 -17  -3 17.4381 40.8802   1
  -6  17  -3 3929.36 199.368   1
   6  17   3 4049.04 200.809   1
  -6 -17  -3 3924.08 199.474   1
   6 -17   3 4096.26 200.760   1
  -7  17  -3 68.3725 52.8765   1
   7  17   3 17.0718 44.6013   1
   7 -17   3 45.9576 47.8551   1
  -7 -17  -3 68.7190 44.8829   1
  -8  17  -3 14830.2 581.348   1
   8 -17   3 14839.8 582.743   1
  -9 -17  -3 559.019 68.3438   1
   9  17   3 387.168 62.8592   1
 -10  17  -3 1587.87 116.086   1
  10  17   3 1707.05 114.198   1
  10 -17   3 1584.71 114.153   1
 -10 -17  -3 1900.52 117.352   1
 -11  17  -3-11.1982 43.8541   1
  11 -17   3 45.3577 45.2639   1
 -12 -17  -3 49.5592 46.6611   1
  12  17   3 55.2811 45.2574   1
 -13  17  -3 5.43267 46.7609   1
  13 -17   3 11.0889 43.4243   1
 -13 -18   3 678.804 72.5682   1
  13  18  -3 583.063 69.5109   1
 -12 -18   3-42.7919 44.8064   1
  12  18  -3-36.9596 46.4330   1
 -11 -18   3-5.42286 44.3600   1
  11  18  -3-5.37545 46.2678   1
 -10 -18   3 487.401 66.8000   1
  10  18  -3 557.606 68.5193   1
  -9 -18   3 526.309 67.3318   1
   9  18  -3 479.460 63.6318   1
  -8 -18   3 266.339 55.8713   1
   8  18  -3 267.054 54.6958   1
  -8  18   3 363.654 59.6481   1
   7 -18  -3 3319.00 177.745   1
  -7 -18   3 3331.90 172.643   1
   7  18  -3 3317.63 172.343   1
  -7  18   3 3127.87 173.485   1
   6 -18  -3 102.314 48.7211   1
  -6  18   3 58.6326 45.4046   1
   5 -18  -3 3292.03 176.056   1
  -5 -18   3 3296.47 171.366   1
  -5  18   3 3086.79 171.855   1
   5  18  -3 3132.72 167.995   1
   4 -18  -3 1697.41 115.933   1
  -4 -18   3 1519.90 111.501   1
  -4  18   3 1561.02 112.391   1
   4  18  -3 1725.27 114.202   1
   3 -18  -3 1190.69 94.8288   1
   3  18  -3 1062.30 88.6506   1
  -3  18   3 1169.89 92.6371   1
   2 -18  -3 602.913 73.3451   1
   2  18  -3 580.064 66.4467   1
  -2  18   3 604.863 74.2837   1
  -1 -18   3 2815.39 160.677   1
   1 -18  -3 2886.01 160.132   1
  -1  18   3 2911.30 161.145   1
   0 -18   3 247.221 52.9546   1
   0 -18  -3 253.298 57.0966   1
   0  18   3 274.296 58.2730   1
   0  18  -3 322.699 54.5635   1
   1 -18   3 3605.94 183.292   1
  -1 -18  -3 3758.95 185.568   1
  -1  18  -3 3582.91 183.776   1
   1  18   3 3128.44 179.213   1
  -2  18  -3 69.2216 50.5352   1
   2  18   3 80.3496 48.6895   1
   2 -18   3 128.869 48.8356   1
  -2 -18  -3 69.7081 44.4009   1
   3 -18   3 2133.76 131.119   1
   3  18   3 1984.96 128.894   1
  -3 -18  -3 2125.08 132.728   1
  -3  18  -3 2129.55 130.992   1
   4 -18   3 74.1826 46.2226   1
  -4  18  -3 55.4068 42.3641   1
   4  18   3 119.745 46.1886   1
  -4 -18  -3 104.392 43.1077   1
  -6  18  -3 1052.27 89.9809   1
   6  18   3 985.223 88.5764   1
  -6 -18  -3 1011.94 88.4204   1
   6 -18   3 1043.35 91.1057   1
  -7  18  -3 1920.69 127.243   1
   7  18   3 2222.04 130.047   1
  -7 -18  -3 2095.17 128.062   1
   7 -18   3 2009.21 127.689   1
  -8  18  -3 863.318 84.7104   1
   8  18   3 781.156 80.9122   1
  -8 -18  -3 741.355 82.7889   1
   8 -18   3 1040.07 83.4673   1
  -9  18  -3 1140.00 96.0092   1
   9  18   3 1128.43 92.0003   1
  -9 -18  -3 1284.12 95.6712   1
   9 -18   3 1311.07 98.7691   1
 -10  18  -3-50.1637 50.9807   1
  10  18   3 10.9430 46.8460   1
 -10 -18  -3-38.9937 46.9097   1
  10 -18   3-5.58395 43.7388   1
  11 -18   3 669.666 73.3017   1
 -11  18  -3 703.277 78.1912   1
 -12  18  -3 277.334 54.4073   1
  10  19  -3 598.450 71.9528   1
 -10 -19   3 572.864 69.1663   1
   9  19  -3 410.944 64.1070   1
  -9 -19   3 564.591 69.6042   1
  -8 -19   3 1947.40 123.350   1
   8  19  -3 2085.42 124.827   1
   6  19  -3 64.2955 46.1808   1
  -6 -19   3 76.0821 47.3378   1
  -5  19   3 145.531 47.7890   1
   5  19  -3 150.145 43.2625   1
  -5 -19   3 91.9189 42.5385   1
   5 -19  -3 88.9195 40.4953   1
   4  19  -3 1481.99 108.269   1
  -4  19   3 1638.36 115.022   1
   4 -19  -3 1647.38 113.474   1
  -3  19   3 151.136 55.5561   1
   3 -19  -3 141.605 45.4978   1
  -3 -19   3 84.0793 45.7743   1
   2  19  -3 403.290 61.3458   1
  -2  19   3 343.536 63.4824   1
  -2 -19   3 341.555 58.8365   1
   2 -19  -3 391.720 60.6439   1
   1  19  -3 3098.60 168.504   1
  -1  19   3 3243.88 172.492   1
  -1 -19   3 3191.32 170.429   1
   1 -19  -3 3285.25 172.338   1
   0  19  -3 230.072 51.6865   1
   0 -19   3 237.811 51.1847   1
  -1  19  -3 169.680 49.6760   1
   1  19   3 142.571 51.2260   1
   1 -19   3 135.704 49.0096   1
  -1 -19  -3 217.995 54.0105   1
   2 -19   3 3034.57 161.391   1
  -2 -19  -3 2972.70 162.442   1
   2  19   3 2852.35 160.504   1
  -2  19  -3 2944.88 161.613   1
  -3  19  -3 62.2850 50.3444   1
   3  19   3 78.3044 52.1768   1
  -3 -19  -3 109.095 50.2727   1
   3 -19   3 38.5025 43.1487   1
   4 -19   3 640.202 68.9563   1
  -4  19  -3 641.244 73.9074   1
   4  19   3 663.721 75.1669   1
  -4 -19  -3 653.783 72.0729   1
   5 -19   3 985.214 86.5885   1
   5  19   3 1039.63 89.7036   1
  -5 -19  -3 1002.61 89.2959   1
  -5  19  -3 1216.03 93.2485   1
  -7  19  -3 517.836 66.0619   1
   7  19   3 473.739 65.5395   1
  -7 -19  -3 614.010 69.8575   1
   7 -19   3 492.139 67.2358   1
  -8  19  -3 486.205 66.8478   1
   8  19   3 587.268 73.2907   1
  -8 -19  -3 568.492 68.2781   1
   8 -19   3 537.051 67.3810   1
   9 -19   3 173.945 46.0461   1
  -9  19  -3 112.992 53.0652   1
  -6 -20   3 867.175 81.2418   1
   6  20  -3 903.815 83.6049   1
  -5 -20   3 131.853 45.7989   1
   5  20  -3 88.6723 45.0580   1
  -4 -20   3 1698.52 112.227   1
   4  20  -3 1727.88 112.361   1
  -3 -20   3-5.41879 45.1113   1
   3  20  -3-5.26378 43.8209   1
  -2 -20   3 220.089 56.0729   1
   2  20  -3 290.147 58.4471   1
  -2  20   3 269.059 60.2956   1
  -1 -20   3 1410.66 101.748   1
   1 -20  -3 1319.52 102.499   1
   1  20  -3 1421.64 102.294   1
  -1  20   3 1337.52 105.291   1
   0 -20   3 60.2150 46.1590   1
   0 -20  -3 90.3105 47.5911   1
   0  20  -3 74.6999 46.4830   1
   0  20   3 61.7141 51.8564   1
   1 -20   3 14337.3 560.074   1
  -1  20  -3 14116.3 556.686   1
   2  20   3 730.259 78.1419   1
  -2  20  -3 715.682 76.2335   1
   2 -20   3 774.124 77.6742   1
  -2 -20  -3 672.843 73.4365   1
   3  20   3 5.50253 46.3349   1
  -3  20  -3 16.1878 43.3476   1
   3 -20   3 10.9079 41.8780   1
  -3 -20  -3 33.5604 43.2378   1
   4  20   3 43.8009 48.1414   1
  -4  20  -3 43.9083 48.9996   1
  -4 -20  -3 11.0512 42.7250   1
   5 -20   3 166.298 49.9164   1
  -5  20  -3 92.0219 51.2841   1
  -5 -20  -3 82.1854 47.3267   1
 -25   0   4 67.2030 47.9046   1
  24   0  -4 96.5444 45.1539   1
 -24   0   4 72.8586 46.0753   1
  23   0  -4 47.7094 45.5349   1
 -23   0   4 84.5929 45.8179   1
  22   0  -4 4471.03 228.393   1
 -22   0   4 5330.29 237.180   1
  21   0  -4 3951.05 212.187   1
 -21   0   4 5041.40 226.295   1
  20   0  -4 2536.91 160.156   1
 -20   0   4 3652.21 172.506   1
 -19   0   4 292.145 50.9500   1
  18   0  -4 1850.73 116.957   1
 -18   0   4 2175.85 124.359   1
 -17   0   4 480.866 57.6783   1
  17   0  -4 421.296 58.1034   1
 -16   0   4 4406.55 205.882   1
  16   0  -4 4468.75 204.590   1
  15   0  -4 14805.9 564.621   1
 -14   0   4 2251.17 126.313   1
  14   0  -4 2745.79 133.822   1
 -13   0   4 9233.24 359.738   1
  13   0  -4 8851.63 360.005   1
  12   0  -4 7329.66 294.821   1
 -11   0   4 244.375 37.5269   1
  11   0  -4 179.147 32.9103   1
 -10   0   4 15241.9 557.020   1
  10   0  -4 14863.7 556.914   1
  -8   0   4 53452.5 2058.90   1
   8   0  -4 65758.3 2066.29   1
  -7   0   4 42957.0 1573.64   1
   7   0  -4 46719.0 1574.73   1
  -6   0   4 3306.75 126.118   1
   6   0  -4 3119.96 125.787   1
  -5   0   4 613330. 21457.3   1
   5   0  -4 621952. 21457.3   1
  -4   0   4 325535. 11495.5   1
   4   0  -4 335924. 11495.1   1
   2   0  -4 306941. 10489.8   1
  -2   0   4 296521. 10490.3   1
   1   0  -4 137279. 4982.83   1
  -1   0   4 148247. 4981.21   1
   0   0  -4 148356. 5341.16   1
   0   0   4 158665. 5342.12   1
  -1   0  -4 512938. 17356.8   1
   1   0   4 486534. 17355.1   1
  -2   0  -4 356408. 12649.3   1
   2   0   4 370234. 12648.0   1
  -3   0  -4 1074.11 62.5488   1
   3   0   4 861.186 59.3589   1
  -4   0  -4 8991.49 334.898   1
   4   0   4 8306.14 330.899   1
  -5   0  -4 58579.3 2044.75   1
   5   0   4 56966.5 2042.52   1
   6   0   4 147.915 32.0024   1
  -6   0  -4 201.649 35.4252   1
  -7   0  -4 67994.1 2385.14   1
   7   0   4 66665.4 2383.31   1
  -8   0  -4 30761.2 1168.10   1
   8   0   4 33761.7 1170.11   1
  -9   0  -4 1096.75 79.0353   1
   9   0   4 945.688 77.2469   1
 -10   0  -4 33065.1 1196.93   1
  10   0   4 32643.8 1195.15   1
 -11   0  -4 14259.8 527.879   1
  11   0   4 12756.7 522.180   1
 -12   0  -4 3436.50 178.686   1
  12   0   4 3890.34 184.019   1
  13   0   4 75.6975 38.9892   1
 -13   0  -4 69.8794 40.7875   1
 -14   0  -4 3248.15 174.235   1
  14   0   4 3576.46 176.776   1
 -15   0  -4 2344.44 140.370   1
  15   0   4 2528.59 141.121   1
 -16   0  -4 11472.5 464.696   1
  16   0   4 11564.9 463.491   1
 -18   0  -4 313.837 56.2165   1
  18   0   4 305.773 58.9588   1
 -19   0  -4 796.514 79.9634   1
  20   0   4 1135.22 93.4217   1
 -21   0  -4 1868.58 119.108   1
  21   0   4 1673.49 115.510   1
 -22   0  -4 40.0053 42.9920   1
  22   0   4 17.0879 40.9990   1
 -24   0  -4 202.690 52.2799   1
  24   0   4 129.170 47.6459   1
 -25  -1   4 127.968 49.8501   1
  25   1  -4 186.369 50.9146   1
 -24   1   4 90.1016 46.4436   1
  24  -1  -4 66.1944 43.3172   1
  24   1  -4 23.6756 41.9465   1
 -24  -1   4-55.7540 50.3856   1
 -23   1   4 299.463 55.6657   1
  23  -1  -4 226.109 54.0247   1
  23   1  -4 290.701 56.9079   1
 -23  -1   4 328.206 62.6401   1
 -22   1   4 1860.36 117.345   1
 -22  -1   4 1764.37 115.669   1
  22  -1  -4 1521.61 108.449   1
 -21   1   4 5158.05 239.119   1
 -21  -1   4 5079.23 239.104   1
  21   1  -4 4684.32 235.674   1
  21  -1  -4 5541.56 242.643   1
 -20  -1   4 1278.06 95.2226   1
 -20   1   4 1222.31 92.6214   1
  20   1  -4 1222.38 94.9026   1
  20  -1  -4 1156.05 92.0694   1
 -19   1   4 500.536 62.3740   1
  19  -1  -4 235.407 53.5572   1
 -18   1   4 3357.60 176.804   1
  18  -1  -4 3788.44 179.889   1
  18   1  -4 3681.89 180.380   1
 -18  -1   4 3578.99 180.139   1
 -17   1   4 14255.8 557.265   1
  17  -1  -4 14833.7 559.053   1
  17   1  -4 15302.0 564.024   1
 -17  -1   4 13437.4 554.077   1
 -16   1   4 2792.82 148.261   1
  16  -1  -4 3112.02 153.328   1
  16   1  -4 3419.93 160.754   1
 -16  -1   4 2526.34 145.755   1
  15   1  -4 183.168 39.7929   1
 -15  -1   4 133.141 39.0432   1
 -14   1   4 4520.34 216.686   1
  14  -1  -4 5412.94 221.927   1
  14   1  -4 5157.01 221.308   1
 -14  -1   4 4847.01 218.090   1
 -13   1   4 10810.2 423.525   1
  13   1  -4 11272.4 426.598   1
  13  -1  -4 10702.2 422.295   1
 -12   1   4 24490.9 936.631   1
  12  -1  -4 26464.4 939.117   1
  12   1  -4 26652.6 942.929   1
 -12  -1   4 25979.9 940.360   1
 -11   1   4 60817.7 2099.57   1
 -11  -1   4 56581.3 2098.64   1
  11  -1  -4 59738.1 2098.17   1
  11   1  -4 60562.8 2103.04   1
  10   1  -4 4839.37 196.080   1
 -10   1   4 4728.08 195.063   1
 -10  -1   4 4558.15 196.683   1
   9   1  -4 12730.5 471.278   1
  -9  -1   4 12713.2 472.145   1
   8  -1  -4 80101.6 2674.03   1
  -8   1   4 72725.8 2673.20   1
  -7   1   4 1869.50 79.6339   1
   7   1  -4 1754.14 82.6900   1
  -7  -1   4 1605.77 80.6308   1
   7  -1  -4 1857.73 78.7617   1
   6   1  -4 396665. 13726.3   1
  -6   1   4 379264. 13720.1   1
   6  -1  -4 410564. 13720.5   1
  -6  -1   4 393360. 13725.5   1
   5  -1  -4 2518.66 88.1114   1
  -5   1   4 2217.06 86.6411   1
   5   1  -4 2281.50 93.5108   1
  -5  -1   4 1974.41 92.2757   1
   4   1  -4 45785.7 1515.00   1
  -4  -1   4 40806.5 1514.11   1
   3   1  -4 11249.0 410.532   1
  -3  -1   4 11662.5 409.914   1
   2   1  -4 6211.26 247.097   1
  -2  -1   4 7577.18 250.603   1
  -1  -1   4 37793.9 1316.59   1
   1   1  -4 35358.4 1315.07   1
  -1   1   4 40340.6 1313.73   1
   1  -1  -4 36366.3 1312.13   1
   0   1   4 2218.05 94.7655   1
   0  -1   4 2276.45 97.4343   1
   0  -1  -4 2259.57 94.1581   1
   0   1  -4 2220.64 96.4940   1
   1   1   4 2165.95 92.1856   1
   1  -1   4 2067.12 92.8580   1
  -1  -1  -4 1818.25 89.6738   1
  -1   1  -4 2084.86 93.0088   1
   2   1   4 552415. 18639.0   1
   2  -1   4 550465. 18640.1   1
  -2  -1  -4 491552. 18637.0   1
  -2   1  -4 554319. 18639.6   1
   3   1   4 21286.5 739.410   1
   3  -1   4 19798.4 737.369   1
  -3  -1  -4 19081.1 737.718   1
  -3   1  -4 21592.8 740.099   1
   4   1   4 245947. 8472.61   1
   4  -1   4 240812. 8471.73   1
  -4  -1  -4 236983. 8472.65   1
  -4   1  -4 248439. 8473.28   1
   5   1   4 30481.0 1127.63   1
   5  -1   4 31253.1 1127.52   1
  -5  -1  -4 31751.5 1128.32   1
  -5   1  -4 32044.1 1128.36   1
   6   1   4 2189.16 109.322   1
   6  -1   4 1963.86 104.592   1
  -6  -1  -4 1791.76 103.126   1
  -6   1  -4 1979.22 105.790   1
   7   1   4 1258.44 83.2385   1
   7  -1   4 1308.89 81.0659   1
  -7  -1  -4 1108.54 78.5069   1
  -7   1  -4 1165.94 79.8791   1
   8   1   4 9537.96 379.873   1
   8  -1   4 9323.13 377.917   1
  -8  -1  -4 9341.39 379.384   1
  -8   1  -4 9961.65 382.749   1
   9   1   4 3488.24 165.145   1
   9  -1   4 3292.59 162.616   1
  -9  -1  -4 3383.29 164.037   1
  -9   1  -4 3239.51 164.706   1
  10   1   4 26175.6 965.394   1
  10  -1   4 26182.4 966.522   1
 -10  -1  -4 25729.0 966.078   1
 -10   1  -4 26956.7 968.475   1
  11   1   4 20890.5 824.624   1
  11  -1   4 22470.2 827.179   1
 -11  -1  -4 22884.8 830.623   1
 -11   1  -4 22614.6 829.130   1
  12   1   4 2644.24 148.761   1
  12  -1   4 2779.70 150.840   1
 -12  -1  -4 2956.91 153.958   1
 -12   1  -4 3019.55 153.392   1
  13  -1   4 560.296 64.5404   1
  13   1   4 694.615 71.1491   1
 -13   1  -4 637.891 67.5671   1
 -13  -1  -4 611.552 67.4778   1
  14  -1   4 1856.15 117.196   1
  14   1   4 2000.34 119.214   1
 -14  -1  -4 1821.93 117.498   1
 -14   1  -4 1619.13 110.681   1
  15  -1   4 2880.77 157.318   1
  15   1   4 2939.54 157.151   1
 -15  -1  -4 2963.97 157.462   1
 -15   1  -4 2588.63 152.696   1
  16   1   4 6939.01 303.230   1
 -16  -1  -4 6209.05 295.558   1
 -16   1  -4 6596.02 296.719   1
  18  -1   4 1816.79 116.197   1
  18   1   4 1639.47 113.072   1
 -18  -1  -4 1545.47 112.133   1
 -18   1  -4 1584.53 111.501   1
  19  -1   4 663.578 70.6473   1
 -19  -1  -4 450.252 67.8419   1
 -19   1  -4 504.094 67.3472   1
  20   1   4 1753.98 113.025   1
 -20  -1  -4 1587.56 108.964   1
 -20   1  -4 1437.64 108.091   1
  21  -1   4 1539.00 106.802   1
  21   1   4 1422.14 104.936   1
 -21   1  -4 1528.82 108.210   1
 -21  -1  -4 1337.12 101.464   1
  22   1   4 303.615 57.3086   1
  22  -1   4 129.457 46.5035   1
 -22  -1  -4 162.287 48.4156   1
 -22   1  -4 167.469 55.1776   1
  24  -1   4 129.581 46.1889   1
  24   1   4 206.017 55.7737   1
 -24   1  -4 235.128 53.4229   1
 -24  -1  -4 190.376 54.4602   1
  25   2  -4 262.262 55.4476   1
 -25  -2   4 323.834 62.2874   1
  24   2  -4-30.2807 41.8843   1
  24  -2  -4-29.4702 40.4232   1
 -24  -2   4-6.07198 45.9991   1
 -24   2   4-66.9819 45.8087   1
  23   2  -4 274.225 60.9080   1
  23  -2  -4 264.502 54.0595   1
 -23  -2   4 389.804 64.0514   1
 -23   2   4 472.690 66.9155   1
  22  -2  -4 1826.71 119.700   1
 -22   2   4 1785.39 118.678   1
  21   2  -4 62.8093 42.1035   1
  21  -2  -4 273.994 53.2527   1
 -21  -2   4 159.831 51.5421   1
 -21   2   4 183.207 49.0785   1
  20   2  -4 1690.51 115.783   1
  20  -2  -4 1769.55 114.697   1
 -20  -2   4 1883.52 121.910   1
 -20   2   4 1901.05 117.894   1
  19   2  -4 973.493 82.1919   1
  19  -2  -4 908.296 78.4200   1
 -19  -2   4 802.227 77.4301   1
 -19   2   4 913.628 79.8350   1
  18   2  -4 746.889 72.2700   1
  18  -2  -4 656.982 67.5220   1
 -18  -2   4 806.022 72.6728   1
 -18   2   4 753.026 70.5073   1
  17   2  -4 13623.7 501.645   1
  17  -2  -4 12892.0 495.884   1
 -17  -2   4 11654.9 493.629   1
 -17   2   4 12456.9 493.811   1
  16   2  -4 808.872 72.9435   1
  16  -2  -4 821.845 69.9023   1
 -16  -2   4 727.438 69.9145   1
 -16   2   4 839.964 70.8140   1
  15   2  -4 15281.7 596.177   1
 -15  -2   4 15909.0 596.381   1
  14  -2  -4 1181.28 80.9378   1
 -14   2   4 1231.46 82.5446   1
  13   2  -4 784.573 65.0559   1
  13  -2  -4 797.380 62.6318   1
 -13  -2   4 834.085 65.0355   1
 -13   2   4 720.693 60.0580   1
  12  -2  -4 7834.25 304.002   1
 -12  -2   4 7514.36 308.292   1
 -12   2   4 7526.39 303.158   1
  11   2  -4 1378.29 80.0094   1
 -11   2   4 1157.91 73.4143   1
  11  -2  -4 1455.71 78.0190   1
 -11  -2   4 1195.11 77.3817   1
  10   2  -4 6772.00 254.113   1
 -10   2   4 6430.72 247.869   1
  10  -2  -4 6618.54 247.952   1
  -9  -2   4 91489.5 3231.37   1
   9   2  -4 92733.8 3231.76   1
   8   2  -4 14109.0 483.168   1
  -8  -2   4 14268.7 485.515   1
   8  -2  -4 15470.2 478.774   1
  -7   2   4 89953.4 3288.69   1
   7  -2  -4 98731.7 3289.72   1
   6   2  -4 59464.5 2114.22   1
  -6   2   4 59306.6 2101.34   1
  -5  -2   4 44119.2 1570.89   1
   5  -2  -4 45767.6 1560.62   1
  -5   2   4 43255.7 1560.25   1
   5   2  -4 46008.7 1571.15   1
  -4   2   4 277.152 17.0431   1
   4   2  -4 299.798 27.2667   1
  -4  -2   4 283.109 27.6287   1
   4  -2  -4 288.337 17.6474   1
   3   2  -4 5661.09 216.573   1
  -3   2   4 5509.18 204.449   1
   3  -2  -4 5982.10 204.803   1
  -3  -2   4 5561.65 214.441   1
   2   2  -4 2555.19 105.716   1
  -2  -2   4 2615.80 106.624   1
   2  -2  -4 2785.56 98.5541   1
   1  -2  -4 2934.50 107.450   1
   1   2  -4 2907.48 113.870   1
  -1  -2   4 2803.44 113.479   1
   0   2   4 1460.72 70.4159   1
   0  -2   4 1534.19 76.3402   1
   0   2  -4 1695.10 76.7023   1
   0  -2  -4 1619.73 72.1179   1
   1  -2   4 21773.6 757.634   1
  -1  -2  -4 20667.6 753.316   1
  -1   2  -4 21534.3 756.107   1
   1   2   4 20406.9 754.209   1
   2   2   4 16552.9 586.164   1
  -2  -2  -4 15682.2 585.697   1
   3   2   4 21810.1 779.952   1
   3  -2   4 21550.8 780.102   1
  -3   2  -4 21480.8 780.381   1
  -3  -2  -4 21425.5 780.268   1
   4   2   4 24949.3 901.236   1
   4  -2   4 23356.8 900.866   1
  -4   2  -4 26206.5 904.133   1
  -4  -2  -4 25371.9 902.048   1
   5   2   4 54197.0 1874.13   1
   5  -2   4 51901.8 1871.02   1
  -5   2  -4 51937.7 1872.73   1
  -5  -2  -4 53176.0 1873.12   1
   6   2   4 1857.97 100.379   1
   6  -2   4 1852.55 99.7256   1
  -6   2  -4 1606.68 96.6036   1
  -6  -2  -4 1765.35 99.7792   1
   7   2   4 28329.3 1032.11   1
   7  -2   4 28459.4 1030.92   1
  -7   2  -4 28741.3 1031.13   1
  -7  -2  -4 27918.1 1032.83   1
   8   2   4 12.8841 31.1428   1
   8  -2   4 42.1393 30.3247   1
  -8   2  -4-4.21020 28.1226   1
  -8  -2  -4-4.32746 29.9201   1
   9   2   4 2845.59 146.356   1
   9  -2   4 2645.22 142.603   1
  -9   2  -4 2909.02 145.818   1
  -9  -2  -4 2977.33 148.241   1
  10   2   4 6062.54 266.631   1
  10  -2   4 6250.72 266.273   1
 -10   2  -4 6330.54 266.575   1
 -10  -2  -4 5949.75 264.704   1
  11   2   4 22637.9 838.661   1
  11  -2   4 22184.1 836.096   1
 -11   2  -4 22740.8 836.755   1
 -11  -2  -4 22140.4 835.186   1
  12   2   4 1207.83 88.5651   1
  12  -2   4 959.613 81.2092   1
 -12   2  -4 1033.25 84.8803   1
 -12  -2  -4 1029.58 81.4487   1
 -13   2  -4 4389.68 206.112   1
  13  -2   4 4192.10 204.129   1
  14   2   4 1439.79 99.9051   1
  14  -2   4 1500.71 101.651   1
 -14   2  -4 1343.88 98.4851   1
 -14  -2  -4 1324.75 100.250   1
  15   2   4 2311.11 140.504   1
 -15  -2  -4 2612.85 146.648   1
 -15   2  -4 2596.17 145.463   1
  15  -2   4 2621.72 145.433   1
 -16   2  -4 4158.92 206.238   1
 -16  -2  -4 4154.12 205.841   1
  16  -2   4 3837.37 203.149   1
  16   2   4 4414.15 206.650   1
 -17  -2  -4 3477.29 189.939   1
  17   2   4 4165.73 197.997   1
  18   2   4 279.567 57.9406   1
 -18   2  -4 240.644 53.9838   1
 -18  -2  -4 286.058 54.2695   1
  19   2   4 41.7363 42.3374   1
  19  -2   4 80.7650 47.8367   1
 -19   2  -4 136.271 51.8929   1
 -19  -2  -4 82.9798 46.8106   1
 -20  -2  -4 910.723 85.2619   1
 -20   2  -4 930.106 87.6301   1
  20  -2   4 896.702 83.9742   1
  20   2   4 857.138 80.4439   1
  21   2   4 368.050 58.7697   1
 -21   2  -4 372.238 65.2444   1
  21  -2   4 355.355 63.3056   1
 -22  -2  -4 219.933 52.7772   1
 -22   2  -4 233.421 58.7030   1
  22  -2   4 232.572 55.5720   1
  22   2   4 234.067 54.2725   1
 -23  -2  -4 135.292 50.2795   1
  23   2   4 134.473 47.9343   1
 -24   2  -4 123.030 46.7662   1
  24  -2   4 147.323 49.4046   1
  25   3  -4-35.7813 42.5878   1
 -25  -3   4-6.09577 49.2729   1
 -24   3   4 41.5511 42.7374   1
  23   3  -4 157.943 49.5097   1
  23  -3  -4 112.959 46.2262   1
 -23   3   4 189.625 53.6499   1
 -23  -3   4 115.679 53.4779   1
  22   3  -4 1145.91 91.6073   1
  22  -3  -4 1147.48 92.4424   1
 -22   3   4 1204.25 94.5456   1
 -22  -3   4 1149.96 94.3351   1
  21   3  -4 3257.48 174.516   1
  21  -3  -4 3414.00 173.570   1
 -21   3   4 3145.52 171.008   1
 -21  -3   4 3366.55 174.675   1
  20   3  -4 2314.42 135.631   1
  20  -3  -4 1905.52 123.122   1
 -20   3   4 2039.45 127.687   1
 -20  -3   4 2088.19 129.165   1
  19   3  -4 2849.14 153.783   1
  19  -3  -4 2541.21 147.629   1
 -19   3   4 2956.06 154.483   1
 -19  -3   4 2865.35 154.450   1
 -18   3   4 6196.83 286.020   1
  18  -3  -4 7287.58 293.724   1
  17   3  -4 988.722 81.1110   1
  17  -3  -4 985.979 78.0198   1
 -17   3   4 929.119 77.3996   1
 -17  -3   4 927.734 80.2208   1
  16   3  -4 199.597 46.8273   1
  16  -3  -4 220.623 43.3367   1
 -16   3   4 159.288 39.9977   1
 -16  -3   4 187.074 41.0457   1
  15   3  -4 6773.03 282.830   1
 -15  -3   4 6317.17 278.087   1
  14  -3  -4 3717.69 178.444   1
  14   3  -4 4098.22 185.578   1
 -14   3   4 3800.22 178.472   1
  13  -3  -4 12106.4 472.293   1
 -13   3   4 12612.5 473.812   1
  12   3  -4 25236.9 893.920   1
 -12  -3   4 23666.4 892.063   1
  12  -3  -4 23888.2 885.097   1
 -12   3   4 24701.2 887.447   1
  11   3  -4 9570.64 365.312   1
 -11  -3   4 8625.91 362.926   1
  11  -3  -4 9259.70 357.281   1
 -11   3   4 9628.07 359.407   1
 -10  -3   4 1260.61 80.9412   1
  10   3  -4 1294.07 79.2141   1
  10  -3  -4 1431.14 75.5220   1
   9   3  -4 11538.7 438.672   1
  -9  -3   4 11636.3 438.674   1
   8   3  -4 31566.6 1075.80   1
  -8   3   4 30067.9 1066.61   1
  -8  -3   4 28371.3 1075.37   1
   7   3  -4 1649.88 85.9551   1
   7  -3  -4 1755.90 78.9102   1
  -7  -3   4 1585.49 85.5380   1
  -7   3   4 1761.94 78.0403   1
   6  -3  -4 50876.9 1716.85   1
  -6   3   4 47187.7 1715.35   1
   5   3  -4 160.181 25.7071   1
  -5   3   4 143.696 20.0277   1
  -5  -3   4 206.220 27.5455   1
   5  -3  -4 204.510 19.0928   1
   4  -3  -4 40375.6 1370.29   1
  -4  -3   4 42091.5 1382.60   1
  -4   3   4 36638.4 1368.96   1
   4   3  -4 38761.8 1381.20   1
  -3  -3   4 9.88688 20.3055   1
   3  -3  -4 28.3556 13.0668   1
   3   3  -4 38.2028 21.9323   1
  -3   3   4 39.6969 12.7856   1
  -2  -3   4 8780.75 341.013   1
  -2   3   4 9049.60 331.122   1
   2  -3  -4 9239.56 330.735   1
   2   3  -4 9368.88 339.535   1
   1   3  -4 2421.56 101.711   1
   1  -3  -4 2605.23 95.7434   1
   0   3   4 4903.53 196.211   1
   0  -3  -4 5284.65 197.459   1
   1  -3   4 12548.9 456.671   1
  -1   3  -4 12511.5 456.138   1
   1   3   4 11718.1 453.224   1
  -1  -3  -4 12554.2 452.893   1
  -2   3  -4 54197.9 1856.77   1
   2  -3   4 50920.6 1857.00   1
   3  -3   4 2247.98 113.878   1
  -3   3  -4 2310.93 113.881   1
  -3  -3  -4 2570.87 115.026   1
   3   3   4 2501.23 115.165   1
   4   3   4 26198.5 981.254   1
   4  -3   4 26906.3 983.667   1
  -4  -3  -4 28418.0 985.228   1
  -4   3  -4 27612.3 985.309   1
   5   3   4 7291.97 314.459   1
   5  -3   4 8904.98 323.257   1
  -5  -3  -4 7874.44 322.574   1
  -5   3  -4 8331.77 319.820   1
   6   3   4 35722.1 1257.15   1
   6  -3   4 34014.0 1256.74   1
  -6  -3  -4 35458.1 1257.75   1
  -6   3  -4 34448.8 1255.47   1
   7   3   4 9115.67 356.793   1
   7  -3   4 9015.44 355.329   1
  -7  -3  -4 9047.37 355.813   1
  -7   3  -4 8408.68 354.514   1
   9   3   4 278.557 45.8626   1
   9  -3   4 219.018 45.6358   1
  -9  -3  -4 273.010 47.0422   1
  -9   3  -4 242.345 45.9272   1
  10   3   4 2498.21 135.487   1
  10  -3   4 2228.99 131.369   1
 -10  -3  -4 2645.66 137.863   1
 -10   3  -4 2522.96 136.848   1
  11   3   4 3411.44 176.998   1
  11  -3   4 3597.64 175.958   1
 -11  -3  -4 3490.06 176.594   1
 -11   3  -4 3881.44 181.027   1
  12   3   4 6143.68 264.789   1
  12  -3   4 5825.22 259.491   1
 -12  -3  -4 5635.01 260.931   1
 -12   3  -4 5928.84 262.596   1
  14   3   4 7720.91 307.569   1
  14  -3   4 7027.65 298.877   1
 -14  -3  -4 6044.42 294.225   1
 -14   3  -4 6765.32 297.445   1
  15   3   4 4662.44 219.714   1
  15  -3   4 4950.16 219.276   1
 -15  -3  -4 4427.07 218.025   1
 -15   3  -4 4093.79 212.359   1
  16   3   4 871.349 79.9013   1
  16  -3   4 900.525 79.3978   1
 -16  -3  -4 793.526 79.5877   1
 -16   3  -4 862.943 80.4745   1
 -17  -3  -4 3278.60 178.430   1
 -17   3  -4 3093.28 172.309   1
  18   3   4 275.746 58.8856   1
 -18  -3  -4 191.865 56.7344   1
  18  -3   4 104.356 49.7654   1
  19  -3   4 1008.52 85.5605   1
 -19   3  -4 830.687 80.9337   1
  20   3   4 65.0663 45.1569   1
  20  -3   4 63.9977 46.4931   1
 -20  -3  -4 47.4329 45.5718   1
 -20   3  -4 68.8374 46.4113   1
  21  -3   4 104.174 49.0123   1
 -21   3  -4-45.3888 43.8635   1
  22   3   4 194.826 54.0842   1
  22  -3   4 263.718 54.7197   1
 -22  -3  -4 217.041 56.6930   1
 -22   3  -4 229.766 54.2114   1
  23  -3   4 33.8275 44.7359   1
  23   3   4 38.7237 46.8505   1
 -23   3  -4 38.5014 47.6051   1
 -23  -3  -4 5.64666 44.5209   1
 -26  -4   4 95.8243 50.5375   1
  25   4  -4 116.358 45.7250   1
 -25  -4   4 102.860 50.2257   1
  24   4  -4 241.077 52.5672   1
 -24  -4   4 218.839 58.2287   1
  23   4  -4 24.1400 40.3765   1
  23  -4  -4 54.5054 47.7960   1
 -23  -4   4 102.422 46.9372   1
 -23   4   4 94.6509 46.9876   1
  22   4  -4 79.9218 49.3866   1
  22  -4  -4 17.8615 40.8205   1
 -22  -4   4-59.4878 50.3724   1
 -22   4   4 29.0437 42.4398   1
  21  -4  -4 918.034 84.9016   1
 -21   4   4 1066.33 87.7128   1
  20   4  -4 441.428 62.2467   1
  20  -4  -4 552.544 65.7904   1
 -20  -4   4 572.702 67.2073   1
 -20   4   4 523.472 63.4656   1
  19   4  -4 5687.18 255.756   1
  19  -4  -4 5745.41 254.576   1
 -19  -4   4 5629.37 256.556   1
 -19   4   4 5324.27 249.110   1
  18   4  -4 1538.74 106.200   1
  18  -4  -4 1524.54 102.107   1
 -18  -4   4 1528.27 103.875   1
 -18   4   4 1532.67 101.338   1
  17   4  -4 48.3984 39.5988   1
 -17   4   4 4.87681 31.1097   1
  17  -4  -4 39.8717 33.3118   1
 -17  -4   4 57.9644 37.3512   1
 -16   4   4 9.24399 31.1567   1
  16  -4  -4 23.6257 32.6783   1
 -16  -4   4 46.2040 37.5153   1
  16   4  -4 25.3821 34.5165   1
 -15   4   4-52.2348 32.7363   1
  15  -4  -4 49.0777 33.0779   1
  15   4  -4 4.68656 31.5801   1
  14   4  -4 10478.3 413.659   1
 -14   4   4 10373.4 406.537   1
  14  -4  -4 10235.9 406.453   1
 -14  -4   4 10307.9 412.174   1
  13   4  -4 20449.3 788.965   1
 -13   4   4 21187.3 782.234   1
 -13  -4   4 21446.8 789.035   1
  13  -4  -4 21824.3 784.957   1
  12   4  -4 46.0449 33.6722   1
 -12   4   4 49.1693 27.2063   1
 -12  -4   4 95.6269 33.0317   1
  12  -4  -4 24.9438 27.0466   1
  11   4  -4 12330.1 474.883   1
  11  -4  -4 12824.8 467.858   1
 -11   4   4 12303.7 467.505   1
 -11  -4   4 11982.2 474.266   1
  10  -4  -4 14205.9 518.306   1
 -10   4   4 14226.9 518.220   1
 -10  -4   4 13345.0 525.282   1
  10   4  -4 13824.1 525.108   1
   9  -4  -4 1377.05 74.5370   1
  -9  -4   4 1308.26 80.9306   1
   9   4  -4 1394.01 80.7637   1
  -8  -4   4 1417.56 81.1435   1
   8   4  -4 1455.35 81.9201   1
  -7  -4   4 2883.62 134.937   1
  -7   4   4 3022.43 126.323   1
   7   4  -4 3001.79 135.410   1
  -6  -4   4 6344.67 229.882   1
   6  -4  -4 5850.09 216.649   1
   6   4  -4 5604.06 226.878   1
  -5  -4   4 53355.7 1850.33   1
   5   4  -4 52288.4 1848.66   1
  -5   4   4 51517.1 1836.61   1
   5  -4  -4 52830.8 1839.46   1
  -4  -4   4 13561.7 505.372   1
   4   4  -4 12998.8 503.304   1
  -4   4   4 14516.2 495.485   1
   4  -4  -4 13540.7 494.092   1
   3  -4  -4 26451.1 935.712   1
  -3   4   4 27251.4 936.020   1
   3   4  -4 26630.0 945.754   1
  -3  -4   4 24910.8 944.913   1
   2  -4  -4 79371.5 2692.34   1
  -2   4   4 75379.3 2691.10   1
   2   4  -4 76215.9 2699.29   1
  -2  -4   4 76611.6 2699.85   1
   1  -4  -4 11944.3 422.605   1
  -1  -4   4 10950.9 429.825   1
   1   4  -4 11313.6 428.526   1
  -1   4   4 11678.9 421.880   1
   0  -4   4 46438.0 1687.16   1
   0   4  -4 49216.6 1688.79   1
   0  -4  -4 49741.0 1684.16   1
   0   4   4 45864.2 1681.63   1
   1  -4   4 11.1308 21.2246   1
  -1   4  -4 13.5995 18.1716   1
   2  -4   4 719.797 52.8963   1
  -2   4  -4 788.128 53.8765   1
  -2  -4  -4 722.515 52.1655   1
   2   4   4 729.475 51.9504   1
   3  -4   4 59911.9 2125.50   1
  -3   4  -4 60034.3 2123.90   1
  -3  -4  -4 62961.1 2124.75   1
   3   4   4 57688.3 2122.32   1
   4  -4   4 75073.9 2693.35   1
  -4   4  -4 74940.7 2693.31   1
  -4  -4  -4 77355.7 2693.84   1
   4   4   4 78422.3 2694.52   1
   5  -4   4 34112.6 1167.39   1
  -5   4  -4 32256.2 1165.07   1
  -5  -4  -4 31906.2 1164.96   1
   5   4   4 31157.9 1164.45   1
   6  -4   4 2829.69 136.589   1
   6   4   4 2685.48 135.830   1
  -6  -4  -4 2649.27 137.541   1
  -6   4  -4 2744.63 135.451   1
  -7   4  -4 3931.24 182.524   1
   7  -4   4 4137.60 184.581   1
  -7  -4  -4 4028.33 185.606   1
   7   4   4 3809.62 180.595   1
  -8   4  -4 20423.5 768.432   1
   8  -4   4 20991.4 769.839   1
  -8  -4  -4 20117.1 769.414   1
   8   4   4 21207.2 770.221   1
  -9   4  -4 2324.84 125.130   1
   9  -4   4 2143.67 124.171   1
  -9  -4  -4 1948.49 118.485   1
   9   4   4 2425.33 127.865   1
 -10   4  -4 85.9262 39.5318   1
  10  -4   4 9.78450 34.6809   1
 -10  -4  -4 29.3948 39.8565   1
  10   4   4 25.4494 37.7571   1
 -11   4  -4 3050.27 158.366   1
  11  -4   4 2898.09 157.589   1
 -11  -4  -4 3108.11 162.185   1
  11   4   4 3127.80 162.707   1
 -12   4  -4 113.118 39.9007   1
  12  -4   4 89.3200 37.9733   1
 -12  -4  -4 135.315 45.9667   1
  12   4   4 70.3785 44.4267   1
 -13  -4  -4 2119.38 132.894   1
  13   4   4 2459.94 139.437   1
 -14   4  -4 2926.61 159.136   1
  14  -4   4 2978.37 161.889   1
 -14  -4  -4 2808.33 159.635   1
  14   4   4 3180.92 164.594   1
 -15   4  -4 72.1958 39.5294   1
  15  -4   4 85.0952 39.4079   1
 -15  -4  -4 150.670 44.0552   1
  15   4   4 148.856 50.0004   1
 -16   4  -4 3304.76 181.688   1
  16  -4   4 3828.12 187.632   1
 -17   4  -4 873.758 80.0706   1
  17  -4   4 765.749 77.4575   1
 -17  -4  -4 714.750 78.2232   1
  17   4   4 847.159 79.8150   1
 -18   4  -4 2358.31 141.515   1
  18  -4   4 2497.93 144.572   1
 -18  -4  -4 2439.22 145.163   1
  18   4   4 2538.13 148.540   1
 -19   4  -4 703.088 76.7172   1
 -19  -4  -4 751.362 78.7968   1
  19   4   4 837.601 76.0108   1
 -20   4  -4 120.739 49.0735   1
  20  -4   4 164.833 51.5961   1
 -20  -4  -4 35.7073 46.1294   1
  20   4   4 69.9641 47.2481   1
 -21   4  -4 62.9764 48.2232   1
  21  -4   4-17.4762 44.1366   1
 -21  -4  -4 29.4438 42.0668   1
  21   4   4 75.0952 47.2706   1
 -22   4  -4 147.893 49.9432   1
  22  -4   4 148.558 49.3824   1
  22   4   4 85.8349 48.9254   1
 -23   4  -4 5.60441 45.2986   1
  23  -4   4-39.0376 44.2434   1
 -23  -4  -4-34.2001 42.2623   1
  23   4   4 5.38654 38.7637   1
 -26  -5   4 65.2686 50.5695   1
 -24  -5   4 59.6529 48.5336   1
  24   5  -4 36.5324 45.1713   1
 -23   5   4 29.8194 44.2244   1
 -23  -5   4 47.8725 43.7265   1
  23   5  -4-6.14670 44.5781   1
 -22   5   4 5.91275 42.2192   1
  22   5  -4-35.7564 47.2764   1
  22  -5  -4-5.94886 44.1050   1
 -22  -5   4 6.02482 46.2582   1
  21  -5  -4 1624.54 110.694   1
  21   5  -4 1718.10 114.544   1
 -21  -5   4 1681.68 114.136   1
 -21   5   4 1404.35 106.331   1
 -20   5   4 215.374 52.5543   1
  20  -5  -4 402.590 58.5681   1
 -20  -5   4 373.302 59.9534   1
  20   5  -4 308.268 56.3161   1
 -19  -5   4 3360.22 173.981   1
  19   5  -4 3259.42 177.406   1
 -18   5   4 2260.40 131.149   1
  18   5  -4 2387.84 136.989   1
  18  -5  -4 2121.60 129.158   1
 -18  -5   4 2371.85 134.003   1
 -17   5   4 8681.44 355.544   1
  17  -5  -4 8571.93 355.242   1
 -16   5   4 693.301 65.1648   1
  16  -5  -4 635.622 62.2500   1
 -16  -5   4 668.093 69.5897   1
  16   5  -4 572.570 63.1839   1
  15   5  -4-15.0018 34.8604   1
 -15   5   4 31.4435 32.0754   1
 -15  -5   4 5.07416 37.3474   1
  15  -5  -4 18.2693 31.0475   1
 -14   5   4 63.3249 32.5293   1
 -14  -5   4 96.4001 36.8586   1
  13  -5  -4 1084.11 75.8022   1
 -13  -5   4 1055.14 79.7870   1
 -13   5   4 969.233 70.7956   1
  13   5  -4 987.887 79.3501   1
  12  -5  -4 579.888 53.3831   1
 -12  -5   4 651.528 62.0646   1
  12   5  -4 509.662 58.7695   1
 -12   5   4 556.887 52.1100   1
 -11   5   4 3367.71 154.273   1
  11  -5  -4 3494.85 156.960   1
  10  -5  -4 13321.8 497.725   1
 -10  -5   4 12815.6 505.149   1
 -10   5   4 13512.6 497.750   1
  10   5  -4 13335.7 505.837   1
   9  -5  -4 43236.3 1512.57   1
  -9  -5   4 41087.7 1521.78   1
  -9   5   4 43074.6 1511.72   1
   9   5  -4 42553.2 1521.74   1
   8  -5  -4 16693.8 599.475   1
  -8  -5   4 15975.3 608.644   1
   8   5  -4 16309.7 608.391   1
  -7  -5   4 29929.2 1114.88   1
   7   5  -4 31915.9 1113.74   1
  -6  -5   4 19831.2 696.482   1
   6   5  -4 19656.1 695.663   1
  -6   5   4 17974.6 681.173   1
  -5  -5   4 889.595 58.7690   1
   5   5  -4 880.192 59.0763   1
  -5   5   4 798.861 48.7351   1
   5  -5  -4 824.786 50.4637   1
  -4  -5   4 2874.56 133.410   1
   4   5  -4 2930.97 132.679   1
  -4   5   4 2830.43 123.142   1
   4  -5  -4 3057.04 125.067   1
   3  -5  -4 125863. 4397.01   1
  -3   5   4 124738. 4398.43   1
   3   5  -4 129068. 4407.39   1
  -3  -5   4 124496. 4406.39   1
   2  -5  -4 43671.6 1526.60   1
  -2   5   4 42767.7 1524.78   1
   2   5  -4 43489.9 1534.19   1
  -2  -5   4 42905.8 1534.01   1
   1   5  -4 324.170 34.2405   1
  -1  -5   4 273.025 35.6406   1
   0  -5  -4 1932.89 95.9375   1
   0  -5   4 1952.13 101.850   1
   0   5  -4 2001.14 100.588   1
   0   5   4 2046.98 96.4043   1
   1  -5   4 10177.9 406.137   1
  -1   5  -4 10565.3 405.846   1
  -1  -5  -4 10976.4 403.147   1
   1   5   4 10842.0 401.949   1
   2  -5   4 2340.83 114.235   1
  -2   5  -4 2274.09 112.504   1
  -2  -5  -4 2214.02 111.531   1
   2   5   4 2186.48 110.037   1
   3  -5   4 82358.7 2901.81   1
  -3   5  -4 81559.6 2900.94   1
  -3  -5  -4 84140.6 2901.29   1
   3   5   4 81496.0 2899.39   1
   4  -5   4 607.469 52.6934   1
  -4   5  -4 587.179 52.2398   1
  -4  -5  -4 591.441 53.4578   1
   4   5   4 460.972 46.6919   1
   5  -5   4 1237.09 83.6141   1
  -5  -5  -4 1356.11 85.8301   1
   5   5   4 1278.26 83.1849   1
  -6   5  -4 36.0775 28.1760   1
   6   5   4-8.18351 28.7602   1
  -6  -5  -4 20.6414 24.1668   1
   6  -5   4 8.19162 27.3607   1
   8  -5   4 6546.07 269.927   1
   8   5   4 6555.72 270.444   1
  -8   5  -4 5957.69 264.759   1
  -8  -5  -4 6077.14 269.071   1
   9  -5   4 19531.2 734.053   1
   9   5   4 19780.0 735.828   1
  -9   5  -4 20636.8 736.290   1
  -9  -5  -4 18334.1 734.766   1
  10  -5   4 1923.94 112.863   1
  10   5   4 1690.74 109.740   1
 -10  -5  -4 1589.51 108.480   1
 -10   5  -4 1718.55 108.005   1
 -11   5  -4 1803.50 115.181   1
  11  -5   4 2069.12 121.203   1
 -11  -5  -4 2062.25 120.155   1
  11   5   4 1890.09 118.976   1
 -12   5  -4 10053.4 405.278   1
  12  -5   4 9851.81 404.455   1
 -13   5  -4 71.3724 39.6213   1
  13  -5   4 147.817 44.0804   1
 -13  -5  -4 45.6707 39.5832   1
  13   5   4 84.0311 44.2618   1
 -14   5  -4 2601.70 149.422   1
  14  -5   4 2962.87 155.288   1
 -14  -5  -4 2515.11 149.195   1
  14   5   4 2901.06 156.736   1
 -15   5  -4 1992.30 127.585   1
 -15  -5  -4 2004.62 130.603   1
  15   5   4 2225.46 134.687   1
 -16  -5  -4 260.529 57.4564   1
  16   5   4 191.213 54.4309   1
 -17   5  -4 181.779 53.3541   1
  17  -5   4 169.274 51.2927   1
 -17  -5  -4 159.836 54.1179   1
  17   5   4 73.4411 46.6229   1
 -18   5  -4 2880.05 163.426   1
  18  -5   4 3477.57 171.131   1
 -18  -5  -4 2562.65 158.203   1
  18   5   4 3269.46 168.876   1
 -19  -5  -4 210.821 51.6299   1
  19   5   4 255.593 55.2099   1
 -20   5  -4 110.359 45.6097   1
  20  -5   4 64.1081 44.8674   1
 -20  -5  -4 124.706 53.6305   1
  20   5   4 85.6044 47.3510   1
 -21  -5  -4 58.2957 47.4150   1
  21   5   4 11.4056 39.4420   1
 -22   5  -4 28.0192 44.5223   1
  22  -5   4 113.535 43.9467   1
 -23   5  -4 142.120 53.1483   1
  23  -5   4 289.029 57.1236   1
 -23  -5  -4 293.306 58.3621   1
  23   5   4 204.272 51.3567   1
 -25  -6   4 275.180 60.5011   1
  25   6  -4 334.980 61.5420   1
 -24  -6   4 1176.30 99.6018   1
  24   6  -4 1334.15 99.5254   1
 -23  -6   4 108.513 52.8176   1
  23   6  -4 77.3404 47.3052   1
 -22  -6   4 59.5962 46.9792   1
  22   6  -4-36.0500 43.2368   1
 -21   6   4 429.004 64.3278   1
  21   6  -4 526.142 66.7655   1
 -21  -6   4 629.439 73.1285   1
  21  -6  -4 440.266 61.1621   1
  20  -6  -4 744.603 72.5068   1
 -20   6   4 644.855 70.9921   1
  19   6  -4-46.4080 44.8507   1
 -19   6   4 21.9573 41.0040   1
  19  -6  -4 88.9606 44.1196   1
 -19  -6   4 56.9435 45.1847   1
 -18   6   4 116.153 42.3476   1
  18  -6  -4 117.830 39.9201   1
 -18  -6   4 86.0260 41.4722   1
  18   6  -4 149.599 43.3067   1
 -17   6   4 608.088 63.8259   1
  17  -6  -4 717.637 67.6467   1
  17   6  -4 634.242 66.0521   1
 -17  -6   4 538.456 67.3987   1
  16  -6  -4 1605.02 102.852   1
 -16   6   4 1622.44 102.501   1
  15  -6  -4 4425.31 195.180   1
 -15  -6   4 3919.45 194.498   1
  15   6  -4 4067.37 197.078   1
 -15   6   4 3853.80 186.474   1
 -14  -6   4 4989.13 224.506   1
  14   6  -4 5106.73 226.507   1
  14  -6  -4 4619.32 216.965   1
  13  -6  -4 7285.19 293.586   1
 -13  -6   4 7065.34 298.845   1
  13   6  -4 6881.11 299.095   1
 -13   6   4 6957.74 290.258   1
  12  -6  -4 1940.30 111.491   1
 -12  -6   4 2099.69 118.715   1
  12   6  -4 2137.94 119.596   1
 -12   6   4 2161.72 113.247   1
  11  -6  -4 1601.04 90.3960   1
 -11  -6   4 1351.02 91.0842   1
 -11   6   4 1557.27 88.5560   1
  11   6  -4 1445.17 94.8292   1
  10  -6  -4 1354.72 79.0574   1
 -10   6   4 1163.19 74.4407   1
   9  -6  -4 559.801 46.7537   1
  -9  -6   4 464.542 52.7352   1
  -9   6   4 540.551 47.0594   1
   9   6  -4 533.716 52.2455   1
   8  -6  -4 252.709 33.3606   1
  -8  -6   4 263.272 38.9821   1
   8   6  -4 260.434 37.3895   1
  -8   6   4 264.514 33.2000   1
  -7  -6   4 203.478 33.4456   1
   7  -6  -4 156.635 26.3360   1
   7   6  -4 176.259 30.5933   1
  -7   6   4 193.602 30.4574   1
  -6   6   4 2539.99 115.301   1
   6   6  -4 2567.94 125.893   1
  -6  -6   4 2523.73 125.350   1
   6  -6  -4 2442.25 116.318   1
  -5   6   4 372.875 36.0499   1
   5   6  -4 359.192 40.8265   1
  -5  -6   4 345.659 40.7483   1
  -4   6   4 26582.1 940.061   1
   4   6  -4 25064.5 946.832   1
  -4  -6   4 27008.5 951.101   1
   4  -6  -4 26217.9 941.047   1
   3   6  -4 22729.3 811.224   1
  -3   6   4 22777.2 801.225   1
   3  -6  -4 22305.0 802.216   1
  -3  -6   4 20750.4 810.114   1
   2   6  -4 61037.5 2146.97   1
  -2   6   4 60532.2 2138.48   1
   2  -6  -4 61539.6 2140.24   1
  -2  -6   4 59578.3 2146.39   1
   1   6  -4 26556.6 958.748   1
  -1   6   4 26931.3 952.707   1
   1  -6  -4 28044.0 955.700   1
  -1  -6   4 24154.9 958.965   1
   0   6  -4 23986.6 855.232   1
   0  -6  -4 23214.0 849.382   1
   0   6   4 24079.7 850.582   1
   0  -6   4 22641.6 856.316   1
   1  -6   4 3892.12 177.395   1
   1   6   4 4141.33 174.729   1
  -1  -6  -4 4030.71 175.101   1
   2  -6   4 8115.40 331.865   1
  -2   6  -4 8132.52 332.677   1
   2   6   4 8780.11 331.408   1
  -2  -6  -4 8605.90 332.569   1
   3  -6   4 13862.8 516.473   1
  -3   6  -4 13646.0 514.973   1
   3   6   4 13631.8 513.529   1
  -3  -6  -4 13256.4 512.739   1
   4  -6   4 34641.7 1226.10   1
  -4   6  -4 33676.0 1224.19   1
   4   6   4 33491.1 1224.13   1
  -4  -6  -4 34024.9 1225.28   1
   5  -6   4 2159.87 121.957   1
  -5   6  -4 2395.89 123.789   1
   5   6   4 2452.15 125.702   1
  -5  -6  -4 2362.92 125.405   1
  -6   6  -4 702.152 62.3315   1
   6  -6   4 700.330 63.1213   1
   7  -6   4 58.9332 31.1707   1
  -7   6  -4 62.1138 33.6856   1
   7   6   4 81.5928 33.9337   1
  -7  -6  -4 73.3227 31.5080   1
   8  -6   4 8257.24 323.190   1
  -8   6  -4 7484.55 316.524   1
   8   6   4 7347.00 319.634   1
  -8  -6  -4 7825.40 323.325   1
   9  -6   4 4553.02 209.087   1
   9   6   4 4383.87 207.985   1
  -9  -6  -4 4598.92 211.015   1
  -9   6  -4 4374.40 205.468   1
  10  -6   4 6789.04 288.849   1
  10   6   4 6074.84 283.842   1
 -10  -6  -4 6765.37 291.718   1
 -10   6  -4 7065.83 289.429   1
  11  -6   4 814.058 77.2039   1
 -11  -6  -4 875.479 79.6734   1
  11   6   4 938.866 79.7060   1
 -11   6  -4 838.596 77.7885   1
  12   6   4 517.342 60.1888   1
 -12  -6  -4 419.290 57.8471   1
  12  -6   4 502.542 60.4079   1
 -12   6  -4 654.101 65.8241   1
 -13   6  -4 402.500 57.6886   1
  13  -6   4 415.609 58.0902   1
 -13  -6  -4 334.566 55.6118   1
  13   6   4 344.580 59.2174   1
 -14   6  -4 327.813 51.9018   1
  14   6   4 319.520 57.3070   1
  14  -6   4 288.399 52.7862   1
 -14  -6  -4 284.754 51.1230   1
 -15   6  -4 2020.95 128.110   1
  15  -6   4 2184.17 131.103   1
  16   6   4 9750.75 374.862   1
 -16   6  -4 9196.04 370.689   1
 -16  -6  -4 9262.25 372.524   1
  17  -6   4 901.836 82.9347   1
  17   6   4 986.007 85.5960   1
 -17  -6  -4 701.808 76.5288   1
 -17   6  -4 759.192 78.5092   1
  18  -6   4 3053.51 161.384   1
 -18   6  -4 2699.07 155.996   1
 -19   6  -4 448.547 64.3716   1
  19  -6   4 474.313 65.0832   1
 -19  -6  -4 276.379 55.3011   1
  19   6   4 312.595 59.4473   1
 -20   6  -4 337.398 62.3007   1
  20  -6   4 319.418 60.1904   1
  21  -6   4 86.0106 49.4536   1
 -21  -6  -4 116.089 52.9251   1
  21   6   4 72.7543 45.6146   1
  22  -6   4 45.0431 46.3466   1
 -22   6  -4-16.6859 45.2423   1
 -22  -6  -4 90.7107 51.1190   1
 -23   6  -4 27.0781 44.3302   1
  23  -6   4 65.8347 40.9999   1
 -26  -7   4 22.6935 46.9647   1
 -25  -7   4 17.4143 49.7226   1
  25   7  -4 77.0176 47.0289   1
 -23  -7   4 1000.99 91.4992   1
  23   7  -4 1080.39 92.5602   1
 -21  -7   4 69.7119 42.1322   1
 -21   7   4 5.77282 42.8081   1
  21  -7  -4 59.2998 42.3505   1
  21   7  -4-41.8736 44.3582   1
 -20  -7   4 800.368 81.2122   1
 -20   7   4 858.247 79.9679   1
  20  -7  -4 783.023 76.4581   1
  20   7  -4 832.865 83.2001   1
 -19   7   4 430.729 59.7191   1
  19  -7  -4 361.179 59.6998   1
 -18  -7   4 1574.28 110.906   1
  18   7  -4 1374.43 103.466   1
 -17  -7   4 2190.29 131.052   1
  17  -7  -4 1896.93 122.674   1
  17   7  -4 2340.82 132.822   1
 -17   7   4 2212.51 126.484   1
  16   7  -4 330.025 54.3510   1
 -16   7   4 316.828 49.5561   1
  16  -7  -4 350.240 53.3095   1
 -15   7   4 6093.74 266.153   1
  15  -7  -4 6277.87 269.731   1
  14  -7  -4 92.3979 37.6866   1
 -14   7   4 76.5377 36.7329   1
  14   7  -4 108.521 42.6297   1
 -14  -7   4 72.8262 39.5108   1
  13   7  -4 11250.5 436.191   1
 -13  -7   4 10461.8 433.281   1
  12  -7  -4 1694.41 98.6988   1
 -12   7   4 1632.19 96.4879   1
  12   7  -4 1380.21 99.0635   1
 -12  -7   4 1606.30 102.800   1
  11  -7  -4 6983.02 288.501   1
 -11   7   4 7228.05 287.581   1
  11   7  -4 7304.95 296.510   1
 -11  -7   4 6414.06 290.813   1
  10  -7  -4 768.629 60.5573   1
 -10   7   4 844.209 62.9947   1
 -10  -7   4 771.647 66.7072   1
  10   7  -4 725.155 63.8644   1
  -9  -7   4 21.5878 30.5963   1
   9  -7  -4 13.9647 26.0817   1
  -9   7   4 37.4047 26.4696   1
   9   7  -4 16.9716 27.3187   1
   8  -7  -4 3004.56 138.809   1
  -8   7   4 2902.13 138.303   1
   7  -7  -4 499.541 45.4972   1
   7   7  -4 445.611 49.1242   1
  -7  -7   4 445.017 51.0306   1
  -7   7   4 415.773 41.1943   1
   6  -7  -4 160.620 31.2618   1
   6   7  -4 142.497 33.1398   1
  -6  -7   4 185.691 37.2856   1
  -6   7   4 192.559 30.7159   1
   5  -7  -4 3039.64 144.844   1
   5   7  -4 3277.00 154.793   1
  -5  -7   4 3257.93 154.999   1
  -5   7   4 3425.71 147.678   1
   4  -7  -4 5221.45 215.145   1
   4   7  -4 5467.37 223.817   1
  -4  -7   4 5160.34 222.729   1
  -4   7   4 5070.05 214.285   1
  -3  -7   4 6902.88 280.884   1
  -3   7   4 7404.36 276.991   1
   3  -7  -4 6501.37 272.154   1
   3   7  -4 6817.87 280.972   1
  -2  -7   4 856.508 63.3406   1
  -2   7   4 696.558 53.0004   1
   2  -7  -4 742.433 56.1651   1
   2   7  -4 913.082 65.3738   1
  -1  -7   4-7.46895 26.4559   1
  -1   7   4-12.7830 22.4590   1
   1  -7  -4 3.24375 22.9795   1
   1   7  -4 10.9499 24.8098   1
   0  -7   4 1410.71 88.4725   1
   0   7   4 1407.39 82.8034   1
   0  -7  -4 1556.53 85.9948   1
   0   7  -4 1486.62 87.0365   1
   1  -7   4 11712.3 457.706   1
  -1   7  -4 11472.0 455.368   1
  -1  -7  -4 11941.5 454.570   1
   1   7   4 12456.5 454.537   1
   2  -7   4 14147.2 534.149   1
  -2   7  -4 14308.5 534.233   1
  -2  -7  -4 14376.5 532.509   1
   2   7   4 13446.3 528.185   1
   3  -7   4 20.0364 29.4957   1
  -3   7  -4 7.99378 30.0610   1
  -3  -7  -4-3.91619 28.1823   1
   3   7   4 19.4406 26.4311   1
  -4  -7  -4 1370.65 87.4311   1
   4   7   4 1281.62 86.5996   1
   5  -7   4 1922.98 110.993   1
  -5   7  -4 1898.96 109.539   1
   6  -7   4 1050.04 78.3447   1
  -6   7  -4 1037.05 76.4112   1
  -6  -7  -4 1058.79 78.4719   1
   6   7   4 1127.38 80.7818   1
   7  -7   4 2011.43 115.169   1
  -7   7  -4 1934.42 113.489   1
  -7  -7  -4 1754.84 112.063   1
   7   7   4 2067.14 117.388   1
   8  -7   4 3049.47 153.501   1
  -8   7  -4 3011.41 151.140   1
  -8  -7  -4 2782.72 151.623   1
   8   7   4 2682.85 149.863   1
   9  -7   4 1238.47 91.5283   1
  -9   7  -4 1034.51 85.4391   1
  -9  -7  -4 1188.97 88.2100   1
   9   7   4 1213.80 89.1629   1
  10  -7   4 1165.90 90.3665   1
  10   7   4 1242.50 93.4208   1
 -10  -7  -4 1132.60 92.2015   1
 -10   7  -4 1255.74 90.3866   1
  11   7   4 1432.78 101.503   1
 -11  -7  -4 1500.81 106.075   1
  12  -7   4 4973.90 225.565   1
  12   7   4 5092.05 226.543   1
 -12   7  -4 4450.46 218.636   1
 -12  -7  -4 4477.27 223.358   1
  13  -7   4 611.126 65.7791   1
  13   7   4 675.990 68.3679   1
 -13  -7  -4 476.287 63.6803   1
 -13   7  -4 521.866 61.1247   1
  14   7   4 117.460 50.9706   1
 -14  -7  -4 97.6384 46.8643   1
 -14   7  -4 120.669 41.4342   1
  15   7   4 936.916 84.3279   1
 -15  -7  -4 799.695 78.6554   1
  16  -7   4 1217.81 94.3038   1
  16   7   4 1352.71 99.0005   1
 -16  -7  -4 1189.05 98.5427   1
 -16   7  -4 1118.75 89.5117   1
 -17   7  -4 550.653 66.7779   1
 -17  -7  -4 554.689 72.2174   1
  17  -7   4 551.107 67.6976   1
 -18  -7  -4 495.611 69.8653   1
  18   7   4 514.200 67.1574   1
  19   7   4 53.9871 46.3683   1
  19  -7   4 23.1205 42.8557   1
 -19   7  -4-50.9233 48.9642   1
 -19  -7  -4 35.1683 47.0852   1
 -20  -7  -4 207.341 57.3986   1
 -20   7  -4 283.789 55.0516   1
  20  -7   4 263.504 52.8141   1
  20   7   4 201.360 54.5581   1
 -21  -7  -4 91.9691 51.5873   1
 -21   7  -4-10.9487 44.5467   1
  21  -7   4 96.0645 48.9288   1
  21   7   4 28.1410 45.5203   1
 -22  -7  -4 111.769 49.5821   1
 -22   7  -4 118.044 47.8620   1
  22   7   4 156.628 46.2047   1
  22  -7   4 128.131 48.1609   1
 -26  -8   4 105.969 51.8625   1
 -24  -8   4-29.0084 48.8509   1
  24   8  -4 40.9139 45.4783   1
 -23  -8   4 1728.46 118.517   1
  23   8  -4 1385.71 107.749   1
 -22  -8   4 5.78485 46.7545   1
  22   8  -4 6.00612 41.8681   1
 -21  -8   4 138.918 47.3125   1
  20  -8  -4 394.239 62.0708   1
 -20   8   4 320.865 56.2534   1
  20   8  -4 335.033 55.5047   1
 -20  -8   4 396.986 61.8107   1
  19  -8  -4 126.363 43.7266   1
 -19   8   4 128.809 43.8024   1
  19   8  -4 129.496 47.0823   1
 -19  -8   4 128.102 52.1272   1
 -18   8   4 174.460 45.5014   1
  18  -8  -4 161.757 43.7916   1
  17  -8  -4 304.167 51.2085   1
 -17   8   4 263.937 52.0075   1
  17   8  -4 313.980 53.0304   1
 -17  -8   4 310.666 55.0500   1
  16  -8  -4 920.912 76.8959   1
 -16   8   4 820.796 72.8473   1
  16   8  -4 988.408 81.7158   1
 -16  -8   4 735.778 75.6512   1
  15  -8  -4-40.2035 38.3234   1
 -15   8   4 14.6855 33.5602   1
  15   8  -4 54.1288 38.3466   1
 -15  -8   4 5.49469 38.6160   1
  14  -8  -4 1539.46 101.492   1
 -14   8   4 1648.45 102.256   1
  14   8  -4 1682.59 109.087   1
 -14  -8   4 1596.71 107.046   1
  13  -8  -4 17112.0 627.668   1
 -13   8   4 17856.3 628.825   1
  13   8  -4 16699.9 632.294   1
  12   8  -4 218.989 47.6079   1
 -12  -8   4 213.713 48.9702   1
  11  -8  -4 3851.63 177.972   1
 -11   8   4 3697.74 176.839   1
 -11  -8   4 3873.77 185.931   1
  11   8  -4 3947.72 186.328   1
 -10  -8   4 290.023 47.3149   1
  10  -8  -4 299.875 41.6057   1
 -10   8   4 355.642 45.1947   1
  10   8  -4 185.735 41.1481   1
  -9   8   4 637.813 57.5931   1
   9   8  -4 662.261 62.7798   1
  -9  -8   4 680.427 63.0128   1
   9  -8  -4 721.425 60.5120   1
  -8   8   4 282.800 38.4385   1
   8   8  -4 200.655 39.9304   1
  -8  -8   4 312.097 46.7675   1
   8  -8  -4 323.202 42.2716   1
  -7   8   4 26211.8 919.295   1
   7   8  -4 24753.2 926.449   1
  -7  -8   4 24781.2 928.440   1
   7  -8  -4 25045.0 918.934   1
  -6   8   4 3939.29 173.403   1
   6   8  -4 3979.47 180.471   1
  -6  -8   4 3779.60 180.837   1
   6  -8  -4 3768.38 172.483   1
  -5   8   4 10244.5 402.968   1
   5  -8  -4 10706.9 405.243   1
   4  -8  -4 1072.65 71.2274   1
   3   8  -4 11033.8 432.929   1
  -3   8   4 11637.2 429.813   1
   3  -8  -4 11002.3 428.608   1
  -3  -8   4 10983.4 434.288   1
   2   8  -4 636.811 55.6406   1
  -2   8   4 599.817 52.6647   1
  -2  -8   4 592.908 55.5493   1
   1   8  -4 3402.91 158.529   1
  -1   8   4 3065.32 149.898   1
   1  -8  -4 3392.91 154.187   1
  -1  -8   4 3222.11 156.533   1
   0   8   4 143.549 33.2453   1
   0  -8  -4 150.542 33.1353   1
   1   8   4 30644.0 1123.40   1
  -1  -8  -4 31476.1 1124.86   1
   2   8   4 2116.30 114.869   1
   2  -8   4 2268.57 118.863   1
  -2   8  -4 1855.92 114.077   1
  -2  -8  -4 2058.47 114.862   1
   3  -8   4 19238.5 720.965   1
   4  -8   4 10991.1 442.728   1
  -4   8  -4 11085.5 441.131   1
   4   8   4 11778.5 445.393   1
  -4  -8  -4 11346.6 444.083   1
   5  -8   4 5553.47 241.774   1
  -5   8  -4 5675.88 242.197   1
   5   8   4 5277.97 238.812   1
  -5  -8  -4 5412.61 240.076   1
   6  -8   4 33.3297 31.0636   1
  -6   8  -4 88.7476 37.1590   1
   6   8   4 122.920 38.3116   1
  -6  -8  -4 92.0037 38.5148   1
   7  -8   4 27648.6 1031.00   1
  -7   8  -4 27469.8 1028.81   1
   7   8   4 28660.6 1033.21   1
  -7  -8  -4 28486.4 1033.57   1
   8  -8   4 901.761 74.0364   1
  -8   8  -4 755.483 68.9905   1
   8   8   4 792.989 72.3257   1
  -8  -8  -4 731.230 70.4434   1
   9  -8   4 3321.49 170.383   1
  -9   8  -4 3482.70 170.597   1
  -9  -8  -4 3303.17 170.806   1
   9   8   4 3309.75 170.860   1
 -10  -8  -4 375.381 56.9380   1
  10   8   4 589.871 65.9839   1
  11   8   4 686.605 72.8277   1
 -11  -8  -4 954.494 81.1481   1
 -11   8  -4 812.508 73.3427   1
  12  -8   4 61.3435 40.0576   1
 -12   8  -4 173.471 47.8520   1
 -12  -8  -4 167.148 54.7703   1
  12   8   4 121.258 45.8291   1
  13   8   4 1170.57 89.1940   1
 -13  -8  -4 1046.99 88.8136   1
  14   8   4 1475.69 106.622   1
 -14  -8  -4 1356.06 103.338   1
  14  -8   4 1652.48 110.450   1
  15   8   4 41.6760 44.5252   1
 -15  -8  -4 64.0440 47.1186   1
 -15   8  -4 74.0047 46.6302   1
  15  -8   4 98.3734 46.5463   1
  16   8   4 174.076 51.6464   1
 -16  -8  -4 141.942 51.1667   1
 -16   8  -4 131.529 48.1583   1
  16  -8   4 151.545 46.8161   1
  17   8   4 3837.57 192.872   1
 -17  -8  -4 3927.83 195.003   1
 -17   8  -4 3554.17 187.180   1
  17  -8   4 3715.99 190.475   1
  18   8   4 514.465 67.8448   1
 -18  -8  -4 567.527 71.0350   1
 -18   8  -4 492.112 66.6045   1
  18  -8   4 559.820 68.9675   1
 -19   8  -4 454.929 63.7203   1
  19  -8   4 498.283 64.2214   1
  20   8   4 345.174 63.0656   1
 -20  -8  -4 325.962 62.1140   1
 -20   8  -4 348.672 61.1192   1
  20  -8   4 309.423 58.3288   1
  21   8   4 389.767 64.1992   1
 -21  -8  -4 334.536 62.1021   1
 -21   8  -4 277.138 56.1424   1
  21  -8   4 264.691 53.8186   1
 -22   8  -4-5.41333 47.0923   1
  22  -8   4-5.52266 40.6469   1
 -25  -9   4 157.427 55.7679   1
  25   9  -4 196.649 53.8951   1
 -24  -9   4 121.404 55.5567   1
  24   9  -4 164.825 52.9527   1
 -23  -9   4 154.264 55.5431   1
  23   9  -4 77.4933 48.9312   1
 -22  -9   4 790.836 82.2117   1
  22   9  -4 853.447 83.3025   1
 -21  -9   4 11.7387 49.1503   1
  21   9  -4-63.7821 45.7152   1
  20   9  -4 215.064 48.9010   1
 -20  -9   4 133.177 49.0749   1
 -20   9   4 226.376 52.2282   1
  19   9  -4 623.735 72.0869   1
 -19  -9   4 573.049 73.2389   1
 -19   9   4 637.749 68.7500   1
  19  -9  -4 432.113 63.0301   1
  18   9  -4 3957.95 187.017   1
 -18  -9   4 3419.70 179.349   1
 -18   9   4 3038.14 173.111   1
  18  -9  -4 3613.98 181.646   1
 -17   9   4 5.41617 37.4463   1
  17  -9  -4-27.6048 40.0336   1
 -16  -9   4 586.881 68.3365   1
 -16   9   4 468.356 60.8877   1
  16  -9  -4 524.869 64.0497   1
  15   9  -4 8464.20 353.455   1
 -15  -9   4 8575.47 354.226   1
 -15   9   4 7868.69 343.014   1
  15  -9  -4 8475.48 349.440   1
  14   9  -4 1914.46 117.517   1
 -14  -9   4 1655.80 112.850   1
 -14   9   4 1932.88 113.749   1
  14  -9  -4 1821.63 113.089   1
  13   9  -4 3211.78 166.268   1
 -13  -9   4 3294.21 169.540   1
 -13   9   4 2956.84 159.056   1
  13  -9  -4 3445.61 164.702   1
 -12   9   4 6002.87 252.050   1
  12  -9  -4 5493.17 249.680   1
 -11  -9   4 3717.92 182.129   1
  11  -9  -4 3697.46 177.603   1
 -11   9   4 3579.32 176.226   1
  11   9  -4 3852.00 184.260   1
 -10  -9   4 1759.24 110.215   1
  10   9  -4 1727.85 107.411   1
  -9   9   4 4366.25 199.375   1
   9   9  -4 4577.81 207.827   1
  -9  -9   4 4244.64 205.988   1
   9  -9  -4 4653.45 203.154   1
  -8   9   4 12470.8 481.263   1
   8   9  -4 11863.7 486.160   1
  -8  -9   4 12687.0 489.123   1
   8  -9  -4 13071.4 484.472   1
  -7   9   4 387.662 45.5041   1
   7   9  -4 365.859 47.4600   1
  -7  -9   4 355.848 50.7141   1
   7  -9  -4 308.793 43.6595   1
  -6   9   4 3729.30 170.758   1
   6   9  -4 3644.18 175.901   1
  -6  -9   4 3675.92 177.589   1
   6  -9  -4 3556.21 167.975   1
  -5   9   4 9315.36 355.562   1
   5   9  -4 8748.43 359.701   1
  -5  -9   4 8941.53 361.158   1
   5  -9  -4 8582.86 352.998   1
  -4   9   4 12443.0 475.877   1
   4   9  -4 12853.0 486.301   1
  -4  -9   4 12317.6 483.645   1
   4  -9  -4 12256.9 477.050   1
   3   9  -4 6849.29 285.275   1
   3  -9  -4 6776.72 280.128   1
  -3  -9   4 6824.18 287.244   1
   2   9  -4 7101.44 307.907   1
  -2   9   4 7532.78 304.864   1
   2  -9  -4 7758.18 307.048   1
  -2  -9   4 7516.73 309.451   1
   1   9  -4 13472.6 530.121   1
  -1   9   4 13837.7 526.740   1
  -1  -9   4 14141.7 532.309   1
   0   9  -4 5691.70 250.285   1
   0   9   4 5852.39 248.207   1
   0  -9  -4 5906.67 250.510   1
   0  -9   4 5992.00 254.180   1
  -1   9  -4 9938.80 395.356   1
   1  -9   4 9997.97 398.616   1
   2   9   4 27194.6 1036.48   1
  -2  -9  -4 28991.0 1039.17   1
  -2   9  -4 28711.3 1037.46   1
   2  -9   4 28797.5 1042.74   1
   3   9   4 12116.4 468.821   1
   3  -9   4 12262.8 470.816   1
  -3  -9  -4 12026.8 469.340   1
  -3   9  -4 11488.3 465.354   1
   4  -9   4 400.240 54.2969   1
   4   9   4 414.397 51.8752   1
  -4  -9  -4 380.543 50.4304   1
  -4   9  -4 306.239 49.6818   1
   5  -9   4 1999.68 120.044   1
  -5   9  -4 2133.83 120.969   1
   5   9   4 2193.60 123.469   1
  -5  -9  -4 2042.42 119.756   1
   6  -9   4 6033.96 268.328   1
  -6   9  -4 6563.93 271.030   1
   6   9   4 6073.89 270.424   1
  -6  -9  -4 6116.66 270.868   1
   7  -9   4 71.5345 34.5891   1
  -7   9  -4 80.0953 37.5274   1
   7   9   4 102.832 37.9860   1
  -7  -9  -4 130.680 41.8594   1
   8  -9   4 5238.52 236.235   1
  -8   9  -4 5302.88 235.219   1
   8   9   4 4917.74 234.537   1
  -8  -9  -4 5128.87 236.865   1
   9   9   4 11293.0 468.070   1
  -9  -9  -4 12045.1 469.368   1
  10  -9   4 437.410 58.8849   1
 -10   9  -4 393.087 57.3092   1
  10   9   4 358.432 53.1127   1
 -10  -9  -4 472.760 59.4273   1
  11  -9   4 450.070 61.5826   1
 -11   9  -4 449.565 59.5390   1
 -11  -9  -4 402.367 59.8145   1
  11   9   4 429.297 60.6879   1
  12   9   4 7496.27 319.447   1
 -12   9  -4 7198.52 316.159   1
 -12  -9  -4 7401.05 319.771   1
  13  -9   4 280.742 56.1649   1
  14  -9   4 150.022 47.1470   1
 -14   9  -4 180.570 48.0160   1
 -14  -9  -4 225.737 50.2178   1
  14   9   4 249.159 53.6946   1
  15   9   4 53.5665 46.3274   1
 -15  -9  -4 46.4461 43.9869   1
 -15   9  -4 39.7403 41.8027   1
  15  -9   4 11.6422 39.5874   1
 -16   9  -4 1274.92 97.9409   1
  16  -9   4 1338.48 99.6095   1
  17   9   4 202.665 54.3519   1
 -17  -9  -4 93.9632 49.8399   1
 -17   9  -4 187.702 51.3990   1
  17  -9   4 233.672 55.7745   1
  18   9   4 811.176 82.2485   1
 -18  -9  -4 870.096 84.4423   1
 -18   9  -4 741.479 79.0656   1
  18  -9   4 629.005 73.4130   1
 -19  -9  -4 434.963 64.4101   1
  19   9   4 547.720 67.4809   1
 -20   9  -4 88.6298 50.9912   1
  20  -9   4 85.2970 44.9256   1
  21   9   4 322.215 60.5477   1
 -21  -9  -4 275.070 56.2508   1
 -21   9  -4 288.283 56.2684   1
  21  -9   4 284.701 52.7570   1
 -24 -10   4 440.621 67.5696   1
  24  10  -4 604.881 70.4368   1
 -23 -10   4 422.565 65.1100   1
  23  10  -4 326.448 59.2664   1
 -22 -10   4 5.71665 46.4836   1
  22  10  -4-5.75980 45.1099   1
 -21 -10   4 810.689 82.1364   1
  21  10  -4 927.039 81.4666   1
 -20 -10   4 233.605 56.7693   1
  20  10  -4 278.301 56.2358   1
  19  10  -4 1870.28 119.285   1
 -19 -10   4 1950.33 121.318   1
  18  10  -4 120.604 47.5280   1
 -18 -10   4 162.096 50.6150   1
 -18  10   4 171.217 49.3834   1
  18 -10  -4 127.854 45.7958   1
  17  10  -4 1014.31 89.5204   1
 -17  10   4 1247.02 93.2826   1
  17 -10  -4 1153.74 90.1455   1
 -16  10   4 513.917 63.9867   1
  16 -10  -4 474.974 60.5475   1
  15  10  -4 1841.96 116.963   1
  15 -10  -4 1653.01 109.131   1
 -15 -10   4 1632.08 111.800   1
 -15  10   4 1578.99 107.343   1
  14  10  -4 9325.55 386.495   1
  14 -10  -4 9013.28 383.278   1
 -14 -10   4 9769.76 390.140   1
 -14  10   4 9272.52 381.981   1
  13 -10  -4 10032.2 398.998   1
 -13 -10   4 9469.60 397.628   1
  13  10  -4 9490.88 399.364   1
 -13  10   4 9943.98 395.372   1
 -12 -10   4 214.211 45.2344   1
  12  10  -4 239.378 48.3279   1
  12 -10  -4 294.640 49.4522   1
 -12  10   4 304.660 49.8455   1
 -11 -10   4 8803.15 370.228   1
  11  10  -4 9139.31 371.854   1
 -11  10   4 8739.38 363.162   1
  11 -10  -4 9263.85 368.997   1
 -10  10   4 2981.71 148.921   1
  10 -10  -4 2845.32 149.105   1
  -9  10   4 11629.8 458.988   1
   9  10  -4 11590.9 465.128   1
  -9 -10   4 11842.1 466.741   1
   9 -10  -4 11987.8 461.769   1
  -8  10   4 48.2891 33.1156   1
   8  10  -4 78.1903 37.8615   1
  -8 -10   4 54.5548 37.6489   1
   8 -10  -4 120.857 38.1986   1
   7  10  -4 12339.7 486.271   1
  -7 -10   4 12457.5 488.571   1
[truncated: 891,381 more chars]
