# Supplementary material for: Structural insight into the cooperativity of spin crossover compounds
Source: Acta Crystallogr B Struct Sci Cryst Eng Mater. 2023 Aug 11;79(Pt 5):354–67. doi: 10.1107/S2052520623005814 (PMC10552598; doi:10.1107/S2052520623005814)
Supplement: Supplementary file 4 [file b-79-00354-sup4.zip › Bia_Pmono_117K.cif]

data_SC2_117K
 
_audit_creation_method            'SHELXL-2018/3'
_shelx_SHELXL_version_number      '2018/3'
_chemical_name_systematic         ?
_chemical_name_common             ?
_chemical_melting_point           ?
_chemical_formula_moiety          ?
_chemical_formula_sum
 'C38 H28 Fe N6 S2' 
_chemical_formula_weight          688.63

loop_
 _atom_type_symbol
 _atom_type_description
 _atom_type_scat_dispersion_real
 _atom_type_scat_dispersion_imag
 _atom_type_scat_source
 'C'  'C'   0.0024   0.0013
 'International Tables Vol C Tables 4.2.6.8 and 6.1.1.4'
 'H'  'H'   0.0000   0.0000
 'International Tables Vol C Tables 4.2.6.8 and 6.1.1.4'
 'N'  'N'   0.0049   0.0027
 'International Tables Vol C Tables 4.2.6.8 and 6.1.1.4'
 'S'  'S'   0.1051   0.1002
 'International Tables Vol C Tables 4.2.6.8 and 6.1.1.4'
 'Fe'  'Fe'   0.3265   0.6960
 'International Tables Vol C Tables 4.2.6.8 and 6.1.1.4'
 
_space_group_crystal_system       monoclinic
_space_group_IT_number            14
_space_group_name_H-M_alt         'P 21/c'
_space_group_name_Hall            '-P 2ybc'
 
_shelx_space_group_comment
;
The symmetry employed for this shelxl refinement is uniquely defined
by the following loop, which should always be used as a source of
symmetry information in preference to the above space-group names.
They are only intended as comments.
;
 
loop_
 _space_group_symop_operation_xyz
 'x, y, z'
 '-x, y+1/2, -z+1/2'
 '-x, -y, -z'
 'x, -y-1/2, z-1/2'
 
_cell_length_a                    17.2283(2)
_cell_length_b                    12.25660(10)
_cell_length_c                    16.9197(2)
_cell_angle_alpha                 90
_cell_angle_beta                  115.8449(11)
_cell_angle_gamma                 90
_cell_volume                      3215.41(7)
_cell_formula_units_Z             4
_cell_measurement_temperature     293(2)
_cell_measurement_reflns_used     18726
_cell_measurement_theta_min       1.891
_cell_measurement_theta_max       33.001
 
_exptl_crystal_description        Needle
_exptl_crystal_colour             ?
_exptl_crystal_density_meas       ?
_exptl_crystal_density_method     ?
_exptl_crystal_density_diffrn     1.423          
_exptl_crystal_F_000              1424
_exptl_transmission_factor_min    ?
_exptl_transmission_factor_max    ?
_exptl_crystal_size_max           ?
_exptl_crystal_size_mid           ?
_exptl_crystal_size_min           ?
_exptl_absorpt_coefficient_mu     0.468
_shelx_estimated_absorpt_T_min    ?
_shelx_estimated_absorpt_T_max    ?
_exptl_absorpt_correction_type    ?
_exptl_absorpt_correction_T_min   ?
_exptl_absorpt_correction_T_max   ?
_exptl_absorpt_process_details    ?
_exptl_absorpt_special_details    ?
_diffrn_ambient_temperature       293(2)
_diffrn_radiation_wavelength      0.63582
_diffrn_radiation_type            Synchrotron
_diffrn_source                    ?
_diffrn_measurement_device_type   '4-circle diffractometer'
_diffrn_measurement_method        ?
_diffrn_detector_area_resol_mean  ?
_diffrn_reflns_number             23965
_diffrn_reflns_av_unetI/netI      0.0281
_diffrn_reflns_av_R_equivalents   0.0283
_diffrn_reflns_limit_h_min        -22
_diffrn_reflns_limit_h_max        22
_diffrn_reflns_limit_k_min        -16
_diffrn_reflns_limit_k_max        16
_diffrn_reflns_limit_l_min        -21
_diffrn_reflns_limit_l_max        21
_diffrn_reflns_theta_min          1.895
_diffrn_reflns_theta_max          25.078
_diffrn_reflns_theta_full         22.426
_diffrn_measured_fraction_theta_max   0.939
_diffrn_measured_fraction_theta_full  0.969
_diffrn_reflns_Laue_measured_fraction_max    0.939
_diffrn_reflns_Laue_measured_fraction_full   0.969
_diffrn_reflns_point_group_measured_fraction_max   0.939
_diffrn_reflns_point_group_measured_fraction_full  0.969
_reflns_number_total              7491
_reflns_number_gt                 7006
_reflns_threshold_expression      'I > 2\s(I)'
_reflns_Friedel_coverage          0.000
_reflns_Friedel_fraction_max      .
_reflns_Friedel_fraction_full     .
 
_reflns_special_details
;
 Reflections were merged by SHELXL according to the crystal
 class for the calculation of statistics and refinement.
 
 _reflns_Friedel_fraction is defined as the number of unique
 Friedel pairs measured divided by the number that would be
 possible theoretically, ignoring centric projections and
 systematic absences.
;
 
_computing_data_collection        ?
_computing_cell_refinement        ?
_computing_data_reduction         ?
_computing_structure_solution     ?
_computing_structure_refinement 'SHELXL-2018/3 (Sheldrick, 2018)'
_computing_molecular_graphics     ?
_computing_publication_material   ?
_refine_special_details           ?
_refine_ls_structure_factor_coef  Fsqd
_refine_ls_matrix_type            full
_refine_ls_weighting_scheme       calc
_refine_ls_weighting_details
'w=1/[\s^2^(Fo^2^)+(0.0500P)^2^+1.1117P] where P=(Fo^2^+2Fc^2^)/3'
_atom_sites_solution_primary      ?
_atom_sites_solution_secondary    ?
_atom_sites_solution_hydrogens    geom
_refine_ls_hydrogen_treatment     constr
_refine_ls_extinction_method      'SHELXL-2018/3 (Sheldrick 2018)'
_refine_ls_extinction_coef        0.0006(4)
_refine_ls_extinction_expression
 'Fc^*^=kFc[1+0.001xFc^2^\l^3^/sin(2\q)]^-1/4^'
_refine_ls_number_reflns          7491
_refine_ls_number_parameters      457
_refine_ls_number_restraints      73
_refine_ls_R_factor_all           0.0332
_refine_ls_R_factor_gt            0.0316
_refine_ls_wR_factor_ref          0.0913
_refine_ls_wR_factor_gt           0.0900
_refine_ls_goodness_of_fit_ref    1.061
_refine_ls_restrained_S_all       1.058
_refine_ls_shift/su_max           0.002
_refine_ls_shift/su_mean          0.000
 
loop_
 _atom_site_label
 _atom_site_type_symbol
 _atom_site_fract_x
 _atom_site_fract_y
 _atom_site_fract_z
 _atom_site_U_iso_or_equiv
 _atom_site_adp_type
 _atom_site_occupancy
 _atom_site_site_symmetry_order  
 _atom_site_calc_flag
 _atom_site_refinement_flags_posn
 _atom_site_refinement_flags_adp
 _atom_site_refinement_flags_occupancy
 _atom_site_disorder_assembly
 _atom_site_disorder_group
Fe01 Fe 0.75551(2) 0.29047(2) 0.81322(2) 0.02242(7) Uani 1 1 d . . . . .
S002 S 0.54587(2) 0.33250(3) 0.91718(2) 0.02862(9) Uani 1 1 d . . . . .
S001 S 0.94765(2) 0.13788(3) 1.07786(2) 0.03237(9) Uani 1 1 d . . . . .
N005 N 0.71404(7) 0.13969(8) 0.79421(7) 0.0227(2) Uani 1 1 d . . . . .
N006 N 0.79957(8) 0.43820(9) 0.82273(7) 0.0288(2) Uani 1 1 d . . . . .
N003 N 0.66998(7) 0.30311(9) 0.69086(7) 0.0237(2) Uani 1 1 d . . . . .
N004 N 0.84042(7) 0.26608(9) 0.76749(7) 0.0252(2) Uani 1 1 d . . . . .
N002 N 0.67186(8) 0.32653(10) 0.85628(8) 0.0288(2) Uani 1 1 d . . . . .
N001 N 0.83989(8) 0.25658(9) 0.93124(7) 0.0271(2) Uani 1 1 d . . . . .
C015 C 0.63594(9) 0.21253(10) 0.65444(9) 0.0256(3) Uani 1 1 d . . . . .
H015 H 0.597987 0.208320 0.595137 0.031 Uiso 1 1 calc R U . . .
C016 C 0.65951(9) 0.11762(10) 0.71008(8) 0.0242(2) Uani 1 1 d . . . . .
C003 C 0.65018(8) 0.39736(10) 0.63627(8) 0.0246(3) Uani 1 1 d . . . . .
C021 C 0.85218(9) 0.16663(11) 0.73105(9) 0.0255(3) Uani 1 1 d . . . . .
C024 C 0.86519(9) -0.03075(11) 0.65814(9) 0.0280(3) Uani 1 1 d D . . . .
C007 C 0.60238(9) 0.58250(11) 0.60792(9) 0.0278(3) Uani 1 1 d . . . . .
H007 H 0.582661 0.645141 0.624380 0.033 Uiso 1 1 calc R U . . .
C012 C 0.57086(10) 0.86624(12) 0.37206(10) 0.0325(3) Uani 1 1 d . . . . .
H012 H 0.563146 0.928182 0.337684 0.039 Uiso 1 1 calc R U . . .
C010 C 0.56176(9) 0.67291(11) 0.38460(9) 0.0281(3) Uani 1 1 d . . . . .
H010 H 0.547360 0.604778 0.357932 0.034 Uiso 1 1 calc R U . . .
C022 C 0.83324(10) 0.16088(11) 0.64322(9) 0.0294(3) Uani 1 1 d . . . . .
H022 H 0.815550 0.222982 0.608266 0.035 Uiso 1 1 calc R U . . .
C008 C 0.62213(9) 0.49130(11) 0.66103(9) 0.0267(3) Uani 1 1 d . . . . .
H008 H 0.616588 0.493048 0.713280 0.032 Uiso 1 1 calc R U . . .
C025 C 0.88378(9) -0.02294(11) 0.74630(9) 0.0288(3) Uani 1 1 d . . . . .
H025 H 0.900271 -0.085206 0.781156 0.035 Uiso 1 1 calc R U . . .
C002 C 0.61980(9) 0.32921(10) 0.88193(8) 0.0250(3) Uani 1 1 d . . . . .
C004 C 0.65813(9) 0.39496(10) 0.55907(9) 0.0273(3) Uani 1 1 d . . . . .
H004 H 0.676548 0.331617 0.542120 0.033 Uiso 1 1 calc R U . . .
C020 C 0.73637(9) 0.05764(11) 0.85152(9) 0.0266(3) Uani 1 1 d . . . . .
H020 H 0.772486 0.071986 0.910193 0.032 Uiso 1 1 calc R U . . .
C005 C 0.63878(9) 0.48664(11) 0.50657(9) 0.0281(3) Uani 1 1 d . . . . .
H005 H 0.644156 0.484274 0.454242 0.034 Uiso 1 1 calc R U . . .
C009 C 0.59495(9) 0.68064(11) 0.47522(9) 0.0259(3) Uani 1 1 d . . . . .
C017 C 0.62854(9) 0.01447(11) 0.68144(9) 0.0296(3) Uani 1 1 d . . . . .
H017 H 0.591141 0.002007 0.622827 0.035 Uiso 1 1 calc R U . . .
C006 C 0.61149(9) 0.58217(10) 0.53042(9) 0.0257(3) Uani 1 1 d . . . . .
C018 C 0.65389(10) -0.07003(11) 0.74108(10) 0.0312(3) Uani 1 1 d . . . . .
H018 H 0.634753 -0.140809 0.723382 0.037 Uiso 1 1 calc R U . . .
C001 C 0.88526(9) 0.20986(10) 0.99322(9) 0.0253(3) Uani 1 1 d . . . . .
C011 C 0.54973(10) 0.76483(12) 0.33332(10) 0.0312(3) Uani 1 1 d . . . . .
H011 H 0.527360 0.758263 0.272608 0.037 Uiso 1 1 calc R U . . .
C026 C 0.87837(9) 0.07466(11) 0.78328(9) 0.0275(3) Uani 1 1 d . . . . .
H026 H 0.892185 0.078855 0.842813 0.033 Uiso 1 1 calc R U . . .
C028 C 0.86163(10) 0.45022(12) 0.79537(9) 0.0333(3) Uani 1 1 d . . . . .
C014 C 0.61521(10) 0.78337(11) 0.51295(10) 0.0307(3) Uani 1 1 d . . . . .
H014 H 0.637066 0.790478 0.573579 0.037 Uiso 1 1 calc R U . . .
C013 C 0.60340(11) 0.87537(11) 0.46181(10) 0.0341(3) Uani 1 1 d . . . . .
H013 H 0.617500 0.943701 0.488169 0.041 Uiso 1 1 calc R U . . .
C023 C 0.84061(10) 0.06256(12) 0.60729(9) 0.0308(3) Uani 1 1 d . . . . .
H023 H 0.828911 0.059070 0.548243 0.037 Uiso 1 1 calc R U . . .
C027 C 0.88086(10) 0.35099(12) 0.76231(10) 0.0317(3) Uani 1 1 d . . . . .
H027 H 0.920401 0.348752 0.738558 0.038 Uiso 1 1 calc R U . . .
C019 C 0.70806(9) -0.04748(11) 0.82725(9) 0.0295(3) Uani 1 1 d . . . . .
H019 H 0.725482 -0.102948 0.868927 0.035 Uiso 1 1 calc R U . . .
C032 C 0.77610(11) 0.52536(12) 0.85435(10) 0.0365(3) Uani 1 1 d . . . . .
H032 H 0.733643 0.518109 0.873980 0.044 Uiso 1 1 calc R U . . .
C031 C 0.81357(13) 0.62621(13) 0.85854(12) 0.0482(5) Uani 1 1 d . . . . .
H031 H 0.795100 0.686326 0.879294 0.058 Uiso 1 1 calc R U . . .
C029 C 0.90236(13) 0.54856(14) 0.79952(12) 0.0463(4) Uani 1 1 d . . . . .
H029 H 0.945442 0.554261 0.780625 0.056 Uiso 1 1 calc R U . . .
C030 C 0.87769(15) 0.63782(14) 0.83227(13) 0.0537(5) Uani 1 1 d . . . . .
H030 H 0.904232 0.705050 0.836467 0.064 Uiso 1 1 calc R U . . .
C1A C 0.8681(8) -0.1360(5) 0.6162(7) 0.0280(13) Uani 0.53(3) 1 d DG . P A 1
C2A C 0.8288(8) -0.2249(7) 0.6349(6) 0.0390(15) Uani 0.53(3) 1 d G . P A 1
H2A H 0.795532 -0.214739 0.665291 0.047 Uiso 0.53(3) 1 calc R U P A 1
C3A C 0.8391(7) -0.3289(6) 0.6081(7) 0.0434(14) Uani 0.53(3) 1 d G . P A 1
H3A H 0.812779 -0.388324 0.620603 0.052 Uiso 0.53(3) 1 calc R U P A 1
C4A C 0.8887(7) -0.3440(6) 0.5626(7) 0.0372(16) Uani 0.53(3) 1 d G . P A 1
H4A H 0.895660 -0.413596 0.544709 0.045 Uiso 0.53(3) 1 calc R U P A 1
C5A C 0.9281(7) -0.2552(9) 0.5439(6) 0.0364(15) Uani 0.53(3) 1 d G . P A 1
H5A H 0.961292 -0.265284 0.513501 0.044 Uiso 0.53(3) 1 calc R U P A 1
C6A C 0.9177(7) -0.1512(6) 0.5707(7) 0.0315(12) Uani 0.53(3) 1 d G . P A 1
H6A H 0.944045 -0.091698 0.558188 0.038 Uiso 0.53(3) 1 calc R U P A 1
C1B C 0.8805(9) -0.1375(6) 0.6266(8) 0.0289(14) Uani 0.47(3) 1 d DG . P A 2
C2B C 0.8448(9) -0.2353(8) 0.6365(7) 0.0316(14) Uani 0.47(3) 1 d G . P A 2
H2B H 0.812877 -0.237299 0.668834 0.038 Uiso 0.47(3) 1 calc R U P A 2
C3B C 0.8568(9) -0.3300(6) 0.5981(7) 0.0395(17) Uani 0.47(3) 1 d G . P A 2
H3B H 0.832959 -0.395452 0.604692 0.047 Uiso 0.47(3) 1 calc R U P A 2
C4B C 0.9046(8) -0.3270(9) 0.5498(7) 0.0396(18) Uani 0.47(3) 1 d G . P A 2
H4B H 0.912621 -0.390414 0.524042 0.048 Uiso 0.47(3) 1 calc R U P A 2
C5B C 0.9403(8) -0.2292(12) 0.5399(7) 0.0448(16) Uani 0.47(3) 1 d G . P A 2
H5B H 0.972203 -0.227222 0.507533 0.054 Uiso 0.47(3) 1 calc R U P A 2
C6B C 0.9282(8) -0.1345(9) 0.5783(8) 0.0435(18) Uani 0.47(3) 1 d G . P A 2
H6B H 0.952121 -0.069067 0.571674 0.052 Uiso 0.47(3) 1 calc R U P A 2
 
loop_
 _atom_site_aniso_label
 _atom_site_aniso_U_11
 _atom_site_aniso_U_22
 _atom_site_aniso_U_33
 _atom_site_aniso_U_23
 _atom_site_aniso_U_13
 _atom_site_aniso_U_12
Fe01 0.02762(11) 0.01675(10) 0.01957(11) -0.00077(6) 0.00720(8) -0.00036(6)
S002 0.03365(18) 0.02562(16) 0.02560(17) 0.00137(12) 0.01199(14) 0.00335(12)
S001 0.03409(18) 0.03146(18) 0.02785(18) 0.00814(13) 0.01005(15) 0.00363(13)
N005 0.0265(5) 0.0190(5) 0.0218(5) -0.0001(4) 0.0097(4) -0.0006(4)
N006 0.0351(6) 0.0194(5) 0.0238(5) -0.0011(4) 0.0054(5) -0.0012(4)
N003 0.0282(5) 0.0186(5) 0.0222(5) 0.0012(4) 0.0089(4) 0.0013(4)
N004 0.0298(5) 0.0212(5) 0.0212(5) 0.0010(4) 0.0079(4) -0.0011(4)
N002 0.0344(6) 0.0250(5) 0.0237(5) -0.0025(4) 0.0094(5) 0.0023(4)
N001 0.0315(6) 0.0231(5) 0.0233(5) -0.0024(4) 0.0087(5) -0.0011(4)
C015 0.0304(6) 0.0216(6) 0.0214(6) -0.0001(4) 0.0080(5) -0.0010(5)
C016 0.0285(6) 0.0204(6) 0.0220(6) -0.0007(4) 0.0094(5) -0.0005(5)
C003 0.0280(6) 0.0191(5) 0.0222(6) 0.0019(4) 0.0068(5) 0.0000(4)
C021 0.0273(6) 0.0234(6) 0.0259(6) -0.0011(5) 0.0118(5) -0.0010(5)
C024 0.0261(6) 0.0271(6) 0.0296(7) -0.0016(5) 0.0110(5) 0.0022(5)
C007 0.0338(7) 0.0205(6) 0.0281(6) 0.0006(5) 0.0125(6) 0.0037(5)
C012 0.0391(8) 0.0254(6) 0.0353(7) 0.0091(5) 0.0182(6) 0.0044(5)
C010 0.0312(6) 0.0236(6) 0.0275(6) 0.0008(5) 0.0110(5) 0.0016(5)
C022 0.0359(7) 0.0260(6) 0.0269(6) 0.0038(5) 0.0142(6) 0.0013(5)
C008 0.0336(7) 0.0233(6) 0.0226(6) 0.0010(5) 0.0116(5) 0.0018(5)
C025 0.0286(6) 0.0259(6) 0.0289(6) 0.0039(5) 0.0097(5) 0.0046(5)
C002 0.0331(7) 0.0172(5) 0.0188(5) -0.0004(4) 0.0057(5) 0.0029(5)
C004 0.0353(7) 0.0189(5) 0.0266(6) -0.0008(5) 0.0124(6) 0.0018(5)
C020 0.0307(6) 0.0227(6) 0.0243(6) 0.0016(5) 0.0101(5) -0.0020(5)
C005 0.0384(7) 0.0223(6) 0.0254(6) 0.0013(5) 0.0156(6) 0.0021(5)
C009 0.0286(6) 0.0209(6) 0.0284(6) 0.0032(5) 0.0125(5) 0.0030(5)
C017 0.0356(7) 0.0223(6) 0.0259(6) -0.0024(5) 0.0088(6) -0.0043(5)
C006 0.0288(6) 0.0199(6) 0.0259(6) 0.0017(5) 0.0096(5) 0.0010(5)
C018 0.0390(7) 0.0194(6) 0.0333(7) -0.0011(5) 0.0141(6) -0.0047(5)
C001 0.0291(6) 0.0223(6) 0.0239(6) -0.0030(4) 0.0111(5) -0.0022(5)
C011 0.0346(7) 0.0313(7) 0.0267(7) 0.0049(5) 0.0124(6) 0.0044(6)
C026 0.0292(6) 0.0280(6) 0.0236(6) 0.0018(5) 0.0100(5) 0.0020(5)
C028 0.0409(8) 0.0242(6) 0.0281(7) 0.0005(5) 0.0088(6) -0.0068(5)
C014 0.0395(8) 0.0240(6) 0.0281(7) 0.0010(5) 0.0145(6) 0.0026(5)
C013 0.0444(8) 0.0207(6) 0.0366(8) 0.0014(5) 0.0172(7) 0.0004(5)
C023 0.0372(7) 0.0322(7) 0.0250(6) -0.0001(5) 0.0153(6) 0.0019(5)
C027 0.0363(7) 0.0294(7) 0.0286(7) 0.0007(5) 0.0133(6) -0.0062(5)
C019 0.0348(7) 0.0212(6) 0.0308(7) 0.0043(5) 0.0127(6) -0.0015(5)
C032 0.0443(8) 0.0220(6) 0.0312(7) -0.0050(5) 0.0051(6) 0.0016(6)
C031 0.0623(11) 0.0209(7) 0.0441(9) -0.0064(6) 0.0071(8) -0.0010(7)
C029 0.0568(10) 0.0307(8) 0.0467(9) 0.0016(7) 0.0181(8) -0.0142(7)
C030 0.0704(13) 0.0241(7) 0.0539(11) -0.0023(7) 0.0153(10) -0.0159(8)
C1A 0.020(3) 0.0294(19) 0.024(3) -0.0017(15) 0.000(2) 0.0097(13)
C2A 0.032(3) 0.026(2) 0.052(3) -0.0049(18) 0.012(2) 0.006(2)
C3A 0.043(3) 0.0350(19) 0.049(3) -0.0063(18) 0.0161(19) 0.0049(17)
C4A 0.047(3) 0.0292(18) 0.029(3) 0.0004(18) 0.0106(18) 0.0114(17)
C5A 0.041(3) 0.033(3) 0.036(2) -0.005(2) 0.0165(18) 0.011(2)
C6A 0.027(2) 0.032(2) 0.029(2) -0.0105(18) 0.0053(17) 0.0011(18)
C1B 0.017(3) 0.032(2) 0.021(2) -0.0028(15) -0.006(2) 0.0076(14)
C2B 0.027(3) 0.030(2) 0.034(2) -0.0001(17) 0.010(2) 0.0138(18)
C3B 0.053(4) 0.0278(19) 0.037(3) -0.0043(16) 0.019(3) 0.007(2)
C4B 0.051(4) 0.035(3) 0.028(3) 0.002(2) 0.013(2) 0.018(3)
C5B 0.039(3) 0.043(4) 0.049(3) -0.003(3) 0.016(2) 0.009(3)
C6B 0.037(4) 0.045(3) 0.045(4) -0.016(2) 0.014(3) 0.002(2)
 
_geom_special_details
;
 All esds (except the esd in the dihedral angle between two l.s. planes)
 are estimated using the full covariance matrix.  The cell esds are taken
 into account individually in the estimation of esds in distances, angles
 and torsion angles; correlations between esds in cell parameters are only
 used when they are defined by crystal symmetry.  An approximate (isotropic)
 treatment of cell esds is used for estimating esds involving l.s. planes.
;
 
loop_
 _geom_bond_atom_site_label_1
 _geom_bond_atom_site_label_2
 _geom_bond_distance
 _geom_bond_site_symmetry_2
 _geom_bond_publ_flag
Fe01 N002 1.9282(13) . ?
Fe01 N001 1.9346(12) . ?
Fe01 N006 1.9426(11) . ?
Fe01 N004 1.9532(12) . ?
Fe01 N003 1.9549(11) . ?
Fe01 N005 1.9567(11) . ?
S002 C002 1.6252(15) . ?
S001 C001 1.6255(14) . ?
N005 C020 1.3320(16) . ?
N005 C016 1.3476(16) . ?
N006 C032 1.3341(19) . ?
N006 C028 1.346(2) . ?
N003 C015 1.2811(16) . ?
N003 C003 1.4245(16) . ?
N004 C027 1.2766(18) . ?
N004 C021 1.4199(17) . ?
N002 C002 1.155(2) . ?
N001 C001 1.1506(18) . ?
C015 C016 1.4392(17) . ?
C016 C017 1.3757(17) . ?
C003 C004 1.372(2) . ?
C003 C008 1.3824(18) . ?
C021 C022 1.3773(19) . ?
C021 C026 1.3811(18) . ?
C024 C023 1.382(2) . ?
C024 C025 1.386(2) . ?
C024 C1B 1.480(6) . ?
C024 C1A 1.484(5) . ?
C007 C008 1.3806(18) . ?
C007 C006 1.387(2) . ?
C012 C013 1.375(2) . ?
C012 C011 1.378(2) . ?
C010 C011 1.3814(19) . ?
C010 C009 1.3864(19) . ?
C022 C023 1.380(2) . ?
C025 C026 1.3718(19) . ?
C004 C005 1.3801(18) . ?
C020 C019 1.3756(18) . ?
C005 C006 1.3857(18) . ?
C009 C014 1.3858(19) . ?
C009 C006 1.4759(17) . ?
C017 C018 1.3774(19) . ?
C018 C019 1.374(2) . ?
C028 C029 1.381(2) . ?
C028 C027 1.436(2) . ?
C014 C013 1.3813(19) . ?
C032 C031 1.382(2) . ?
C031 C030 1.366(3) . ?
C029 C030 1.375(3) . ?
C1A C2A 1.3900 . ?
C1A C6A 1.3900 . ?
C2A C3A 1.3900 . ?
C3A C4A 1.3900 . ?
C4A C5A 1.3900 . ?
C5A C6A 1.3900 . ?
C1B C2B 1.3900 . ?
C1B C6B 1.3900 . ?
C2B C3B 1.3900 . ?
C3B C4B 1.3900 . ?
C4B C5B 1.3900 . ?
C5B C6B 1.3900 . ?
 
loop_
 _geom_angle_atom_site_label_1
 _geom_angle_atom_site_label_2
 _geom_angle_atom_site_label_3
 _geom_angle
 _geom_angle_site_symmetry_1
 _geom_angle_site_symmetry_3
 _geom_angle_publ_flag
N002 Fe01 N001 90.48(5) . . ?
N002 Fe01 N006 94.84(5) . . ?
N001 Fe01 N006 91.37(5) . . ?
N002 Fe01 N004 175.50(5) . . ?
N001 Fe01 N004 91.17(5) . . ?
N006 Fe01 N004 80.93(5) . . ?
N002 Fe01 N003 92.27(5) . . ?
N001 Fe01 N003 172.09(5) . . ?
N006 Fe01 N003 95.78(5) . . ?
N004 Fe01 N003 86.64(5) . . ?
N002 Fe01 N005 89.95(5) . . ?
N001 Fe01 N005 91.32(5) . . ?
N006 Fe01 N005 174.48(5) . . ?
N004 Fe01 N005 94.19(5) . . ?
N003 Fe01 N005 81.27(5) . . ?
C020 N005 C016 117.68(11) . . ?
C020 N005 Fe01 128.65(9) . . ?
C016 N005 Fe01 113.56(8) . . ?
C032 N006 C028 118.39(13) . . ?
C032 N006 Fe01 127.14(12) . . ?
C028 N006 Fe01 114.45(9) . . ?
C015 N003 C003 117.44(11) . . ?
C015 N003 Fe01 114.60(9) . . ?
C003 N003 Fe01 127.44(9) . . ?
C027 N004 C021 118.99(13) . . ?
C027 N004 Fe01 115.33(10) . . ?
C021 N004 Fe01 125.22(9) . . ?
C002 N002 Fe01 168.36(11) . . ?
C001 N001 Fe01 162.53(11) . . ?
N003 C015 C016 116.51(12) . . ?
N005 C016 C017 122.78(12) . . ?
N005 C016 C015 113.37(11) . . ?
C017 C016 C015 123.84(12) . . ?
C004 C003 C008 119.97(12) . . ?
C004 C003 N003 120.33(12) . . ?
C008 C003 N003 119.70(12) . . ?
C022 C021 C026 120.42(13) . . ?
C022 C021 N004 120.06(12) . . ?
C026 C021 N004 119.43(12) . . ?
C023 C024 C025 118.51(13) . . ?
C023 C024 C1B 124.2(5) . . ?
C025 C024 C1B 117.1(5) . . ?
C023 C024 C1A 119.1(4) . . ?
C025 C024 C1A 122.3(4) . . ?
C008 C007 C006 121.04(12) . . ?
C013 C012 C011 119.65(13) . . ?
C011 C010 C009 121.03(13) . . ?
C021 C022 C023 119.73(13) . . ?
C007 C008 C003 119.78(13) . . ?
C026 C025 C024 121.42(13) . . ?
N002 C002 S002 179.47(13) . . ?
C003 C004 C005 119.93(12) . . ?
N005 C020 C019 122.52(13) . . ?
C004 C005 C006 121.20(13) . . ?
C014 C009 C010 118.11(13) . . ?
C014 C009 C006 120.73(13) . . ?
C010 C009 C006 121.11(12) . . ?
C016 C017 C018 118.85(13) . . ?
C005 C006 C007 118.06(12) . . ?
C005 C006 C009 120.20(12) . . ?
C007 C006 C009 121.72(12) . . ?
C019 C018 C017 118.56(12) . . ?
N001 C001 S001 176.97(12) . . ?
C012 C011 C010 120.04(14) . . ?
C025 C026 C021 119.21(13) . . ?
N006 C028 C029 122.71(15) . . ?
N006 C028 C027 113.21(12) . . ?
C029 C028 C027 124.08(16) . . ?
C013 C014 C009 120.95(14) . . ?
C012 C013 C014 120.21(14) . . ?
C022 C023 C024 120.68(13) . . ?
N004 C027 C028 115.98(14) . . ?
C018 C019 C020 119.59(13) . . ?
N006 C032 C031 121.35(18) . . ?
C030 C031 C032 120.16(17) . . ?
C030 C029 C028 118.39(18) . . ?
C031 C030 C029 118.96(16) . . ?
C2A C1A C6A 120.0 . . ?
C2A C1A C024 116.8(6) . . ?
C6A C1A C024 122.6(6) . . ?
C3A C2A C1A 120.0 . . ?
C2A C3A C4A 120.0 . . ?
C5A C4A C3A 120.0 . . ?
C4A C5A C6A 120.0 . . ?
C5A C6A C1A 120.0 . . ?
C2B C1B C6B 120.0 . . ?
C2B C1B C024 124.1(7) . . ?
C6B C1B C024 115.6(7) . . ?
C1B C2B C3B 120.0 . . ?
C2B C3B C4B 120.0 . . ?
C5B C4B C3B 120.0 . . ?
C4B C5B C6B 120.0 . . ?
C5B C6B C1B 120.0 . . ?
 
_refine_diff_density_max    0.354
_refine_diff_density_min   -0.479
_refine_diff_density_rms    0.053

_shelx_res_file
;

TITL sc2_093K_a.res in P2(1)/c
    SC2_117K.res
    created by SHELXL-2018/3 at 12:18:40 on 15-Apr-2021
REM Old TITL SC2_093K in P2(1)/c
REM SHELXT solution in P2(1)/c: R1 0.091, Rweak 0.004, Alpha 0.025
REM <I/s>   0.460 for  267 systematic absences,  Orientation as input
REM Formula found by SHELXT:  C38 N6 S2 Fe

CELL 0.63582 17.2283 12.2566 16.9197 90.0000 115.8449 90.0000
ZERR 4.000 0.0002 0.0001 0.0002 0.0000 0.0011 0.0000
LATT  1
SYMM -X, 1/2+Y, 1/2-Z
SFAC C H N S FE
DISP $C  0.00244  0.00131  9.14798!source kissel
DISP $H -0.00002  0.00000  0.66440!source kissel
DISP $N  0.00493  0.00266 15.07095!source kissel
DISP $S  0.10506  0.10024 379.49005!source kissel
DISP $Fe  0.32649  0.69602 2544.24973!source kissel
UNIT 152.00 112.00 24.00 8.00 4.00
OMIT -5 0 2
OMIT 4 0 0
OMIT 2 0 2
L.S. 30
REM DAMP 100
REM ISOR 0.04 0.06 C1A > C6A
REM ISOR 0.04 0.06 C1B > C6B
RIGU 0.002 0.002 C1A > C6A
RIGU 0.002 0.002  C1B > C6B
SADI C024 C1A C024 C1B
BOND
LIST 6
SHEL 99 0.75
ACTA
FMAP 2
PLAN 20
WGHT    0.050000    1.111700
EXTI    0.000599
FVAR       3.13336   0.52930   0.07947
FE01  5    0.755509    0.290471    0.813222    11.00000    0.02762    0.01675 =
         0.01957   -0.00077    0.00720   -0.00036
S002  4    0.545872    0.332498    0.917176    11.00000    0.03365    0.02562 =
         0.02560    0.00137    0.01199    0.00335
S001  4    0.947646    0.137877    1.077858    11.00000    0.03409    0.03146 =
         0.02785    0.00814    0.01005    0.00363
N005  3    0.714045    0.139691    0.794214    11.00000    0.02652    0.01899 =
         0.02179   -0.00011    0.00966   -0.00059
N006  3    0.799566    0.438196    0.822727    11.00000    0.03511    0.01938 =
         0.02380   -0.00106    0.00536   -0.00116
N003  3    0.669984    0.303115    0.690858    11.00000    0.02821    0.01857 =
         0.02223    0.00116    0.00895    0.00130
N004  3    0.840419    0.266077    0.767490    11.00000    0.02984    0.02117 =
         0.02118    0.00105    0.00789   -0.00108
N002  3    0.671865    0.326534    0.856278    11.00000    0.03438    0.02501 =
         0.02367   -0.00246    0.00941    0.00229
N001  3    0.839894    0.256578    0.931243    11.00000    0.03154    0.02311 =
         0.02331   -0.00241    0.00873   -0.00106
C015  1    0.635944    0.212528    0.654436    11.00000    0.03035    0.02158 =
         0.02143   -0.00015    0.00796   -0.00100
AFIX  43
H015  2    0.597987    0.208320    0.595137    11.00000   -1.20000
AFIX   0
C016  1    0.659512    0.117620    0.710084    11.00000    0.02849    0.02035 =
         0.02203   -0.00070    0.00939   -0.00053
C003  1    0.650179    0.397359    0.636266    11.00000    0.02800    0.01913 =
         0.02221    0.00186    0.00678   -0.00002
C021  1    0.852183    0.166626    0.731048    11.00000    0.02731    0.02338 =
         0.02592   -0.00107    0.01181   -0.00100
C024    1    0.865186   -0.030747    0.658139    11.00000    0.02611    0.02713 =
         0.02957   -0.00161    0.01103    0.00218
C007  1    0.602382    0.582501    0.607924    11.00000    0.03381    0.02049 =
         0.02808    0.00056    0.01251    0.00370
AFIX  43
H007  2    0.582661    0.645141    0.624380    11.00000   -1.20000
AFIX   0
C012  1    0.570857    0.866244    0.372061    11.00000    0.03905    0.02537 =
         0.03531    0.00911    0.01823    0.00438
AFIX  43
H012  2    0.563146    0.928182    0.337684    11.00000   -1.20000
AFIX   0
C010  1    0.561756    0.672909    0.384604    11.00000    0.03122    0.02357 =
         0.02753    0.00083    0.01103    0.00158
AFIX  43
H010  2    0.547360    0.604778    0.357932    11.00000   -1.20000
AFIX   0
C022  1    0.833236    0.160876    0.643217    11.00000    0.03593    0.02598 =
         0.02689    0.00377    0.01419    0.00129
AFIX  43
H022  2    0.815550    0.222982    0.608266    11.00000   -1.20000
AFIX   0
C008  1    0.622133    0.491296    0.661026    11.00000    0.03356    0.02329 =
         0.02265    0.00101    0.01164    0.00181
AFIX  43
H008  2    0.616588    0.493048    0.713280    11.00000   -1.20000
AFIX   0
C025  1    0.883776   -0.022936    0.746304    11.00000    0.02861    0.02585 =
         0.02892    0.00386    0.00975    0.00459
AFIX  43
H025  2    0.900271   -0.085206    0.781156    11.00000   -1.20000
AFIX   0
C002  1    0.619796    0.329207    0.881933    11.00000    0.03310    0.01718 =
         0.01879   -0.00040    0.00568    0.00287
C004  1    0.658134    0.394961    0.559065    11.00000    0.03532    0.01886 =
         0.02656   -0.00078    0.01242    0.00176
AFIX  43
H004  2    0.676548    0.331617    0.542120    11.00000   -1.20000
AFIX   0
C020  1    0.736373    0.057645    0.851524    11.00000    0.03071    0.02270 =
         0.02426    0.00158    0.01014   -0.00203
AFIX  43
H020  2    0.772486    0.071986    0.910193    11.00000   -1.20000
AFIX   0
C005  1    0.638782    0.486644    0.506574    11.00000    0.03841    0.02230 =
         0.02541    0.00134    0.01557    0.00206
AFIX  43
H005  2    0.644156    0.484274    0.454242    11.00000   -1.20000
AFIX   0
C009  1    0.594952    0.680644    0.475215    11.00000    0.02863    0.02088 =
         0.02840    0.00325    0.01254    0.00295
C017  1    0.628544    0.014471    0.681440    11.00000    0.03564    0.02226 =
         0.02585   -0.00243    0.00877   -0.00428
AFIX  43
H017  2    0.591141    0.002007    0.622827    11.00000   -1.20000
AFIX   0
C006  1    0.611490    0.582173    0.530423    11.00000    0.02876    0.01987 =
         0.02590    0.00173    0.00959    0.00100
C018  1    0.653895   -0.070029    0.741077    11.00000    0.03903    0.01936 =
         0.03333   -0.00110    0.01407   -0.00470
AFIX  43
H018  2    0.634753   -0.140809    0.723382    11.00000   -1.20000
AFIX   0
C001  1    0.885259    0.209857    0.993222    11.00000    0.02913    0.02231 =
         0.02389   -0.00303    0.01106   -0.00218
C011  1    0.549728    0.764825    0.333315    11.00000    0.03465    0.03127 =
         0.02667    0.00492    0.01235    0.00442
AFIX  43
H011  2    0.527360    0.758263    0.272608    11.00000   -1.20000
AFIX   0
C026  1    0.878374    0.074664    0.783280    11.00000    0.02923    0.02797 =
         0.02359    0.00183    0.00999    0.00203
AFIX  43
H026  2    0.892185    0.078855    0.842813    11.00000   -1.20000
AFIX   0
C028  1    0.861626    0.450218    0.795368    11.00000    0.04094    0.02423 =
         0.02806    0.00046    0.00883   -0.00685
C014  1    0.615207    0.783375    0.512950    11.00000    0.03951    0.02402 =
         0.02812    0.00103    0.01446    0.00256
AFIX  43
H014  2    0.637066    0.790478    0.573579    11.00000   -1.20000
AFIX   0
C013  1    0.603396    0.875369    0.461810    11.00000    0.04438    0.02068 =
         0.03665    0.00136    0.01723    0.00037
AFIX  43
H013  2    0.617500    0.943701    0.488169    11.00000   -1.20000
AFIX   0
C023  1    0.840607    0.062560    0.607286    11.00000    0.03716    0.03217 =
         0.02503   -0.00006    0.01529    0.00193
AFIX  43
H023  2    0.828911    0.059070    0.548243    11.00000   -1.20000
AFIX   0
C027  1    0.880862    0.350995    0.762308    11.00000    0.03626    0.02939 =
         0.02856    0.00070    0.01334   -0.00621
AFIX  43
H027  2    0.920401    0.348752    0.738558    11.00000   -1.20000
AFIX   0
C019  1    0.708060   -0.047483    0.827253    11.00000    0.03484    0.02119 =
         0.03082    0.00430    0.01269   -0.00149
AFIX  43
H019  2    0.725482   -0.102948    0.868927    11.00000   -1.20000
AFIX   0
C032  1    0.776096    0.525361    0.854351    11.00000    0.04429    0.02201 =
         0.03116   -0.00498    0.00515    0.00161
AFIX  43
H032  2    0.733643    0.518109    0.873980    11.00000   -1.20000
AFIX   0
C031  1    0.813574    0.626214    0.858539    11.00000    0.06230    0.02088 =
         0.04410   -0.00642    0.00710   -0.00096
AFIX  43
H031  2    0.795100    0.686326    0.879294    11.00000   -1.20000
AFIX   0
C029  1    0.902362    0.548560    0.799522    11.00000    0.05678    0.03069 =
         0.04668    0.00163    0.01810   -0.01423
AFIX  43
H029  2    0.945442    0.554261    0.780625    11.00000   -1.20000
AFIX   0
C030  1    0.877689    0.637816    0.832267    11.00000    0.07043    0.02412 =
         0.05385   -0.00227    0.01528   -0.01588
AFIX  43
H030  2    0.904232    0.705050    0.836467    11.00000   -1.20000
AFIX  66
REM #####
PART 1
C1A   1    0.868078   -0.136009    0.616170    21.00000    0.02001    0.02940 =
         0.02412   -0.00170   -0.00023    0.00969
C2A   1    0.828755   -0.224870    0.634867    21.00000    0.03186    0.02643 =
         0.05203   -0.00495    0.01212    0.00620
AFIX  43
H2A   2    0.795532   -0.214739    0.665291    21.00000   -1.20000
AFIX  65
C3A   1    0.839089   -0.328871    0.608094    21.00000    0.04252    0.03501 =
         0.04859   -0.00626    0.01607    0.00492
AFIX  43
H3A   2    0.812779   -0.388324    0.620603    21.00000   -1.20000
AFIX  65
C4A   1    0.888746   -0.344012    0.562622    21.00000    0.04724    0.02918 =
         0.02878    0.00039    0.01060    0.01137
AFIX  43
H4A   2    0.895660   -0.413596    0.544709    21.00000   -1.20000
AFIX  65
C5A   1    0.928069   -0.255152    0.543925    21.00000    0.04075    0.03273 =
         0.03568   -0.00542    0.01649    0.01092
AFIX  43
H5A   2    0.961292   -0.265284    0.513501    21.00000   -1.20000
AFIX  65
C6A   1    0.917735   -0.151151    0.570698    21.00000    0.02664    0.03185 =
         0.02874   -0.01050    0.00534    0.00110
AFIX  43
H6A   2    0.944045   -0.091698    0.558188    21.00000   -1.20000
AFIX  66
PART 2
C1B   1    0.880507   -0.137503    0.626614   -21.00000    0.01741    0.03200 =
         0.02139   -0.00279   -0.00641    0.00762
C2B   1    0.844811   -0.235278    0.636504   -21.00000    0.02714    0.03001 =
         0.03420   -0.00012    0.01026    0.01379
AFIX  43
H2B   2    0.812877   -0.237299    0.668834   -21.00000   -1.20000
AFIX  65
C3B   1    0.856843   -0.330034    0.598074   -21.00000    0.05281    0.02779 =
         0.03721   -0.00434    0.01906    0.00705
AFIX  43
H3B   2    0.832959   -0.395452    0.604692   -21.00000   -1.20000
AFIX  65
C4B   1    0.904572   -0.327015    0.549754   -21.00000    0.05133    0.03544 =
         0.02758    0.00247    0.01306    0.01778
AFIX  43
H4B   2    0.912621   -0.390414    0.524042   -21.00000   -1.20000
AFIX  65
C5B   1    0.940269   -0.229241    0.539863   -21.00000    0.03911    0.04315 =
         0.04850   -0.00331    0.01565    0.00930
AFIX  43
H5B   2    0.972203   -0.227222    0.507533   -21.00000   -1.20000
AFIX  65
C6B   1    0.928237   -0.134484    0.578292   -21.00000    0.03750    0.04471 =
         0.04460   -0.01551    0.01444    0.00210
AFIX  43
H6B   2    0.952121   -0.069067    0.571674   -21.00000   -1.20000
PART 0
AFIX   0
HKLF 4


REM  sc2_093K_a.res in P2(1)/c
REM wR2 = 0.0913, GooF = S = 1.061, Restrained GooF = 1.058 for all data
REM R1 = 0.0316 for 7006 Fo > 4sig(Fo) and 0.0332 for all 7491 data
REM 457 parameters refined using 73 restraints

END

WGHT      0.0500      1.1133

REM Highest difference peak  0.354,  deepest hole -0.479,  1-sigma level  0.053
Q1    1   0.6490  0.1624  0.6826  11.00000  0.05    0.35
Q2    1   0.8728 -0.0803  0.6402  11.00000  0.05    0.34
Q3    1   0.6440 -0.0274  0.7131  11.00000  0.05    0.33
Q4    1   0.8606  0.1615  0.6975  11.00000  0.05    0.33
Q5    1   0.8674  0.4005  0.7830  11.00000  0.05    0.32
Q6    1   0.7339  0.2511  0.8389  11.00000  0.05    0.31
Q7    1   0.8702  0.1215  0.7583  11.00000  0.05    0.30
Q8    1   0.6245  0.5330  0.5182  11.00000  0.05    0.30
Q9    1   0.7799  0.3314  0.7871  11.00000  0.05    0.30
Q10   1   0.7360  0.3359  0.8438  11.00000  0.05    0.29
Q11   1   0.7957  0.5752  0.8542  11.00000  0.05    0.29
Q12   1   0.8693  0.0262  0.7618  11.00000  0.05    0.29
Q13   1   0.8489  0.2136  0.7480  11.00000  0.05    0.28
Q14   1   0.6103  0.5368  0.6319  11.00000  0.05    0.27
Q15   1   0.6259  0.4400  0.6441  11.00000  0.05    0.27
Q16   1   0.5543  0.7167  0.3584  11.00000  0.05    0.27
Q17   1   0.8433  0.1124  0.6304  11.00000  0.05    0.27
Q18   1   0.5818  0.2965  0.8981  11.00000  0.05    0.26
Q19   1   0.6328  0.4410  0.5320  11.00000  0.05    0.26
Q20   1   0.6182  0.5905  0.5739  11.00000  0.05    0.26
;
_shelx_res_checksum   12674

_shelx_hkl_file
;
   2   0   0 185933. 6539.19   1
  -2   0   0 180937. 6538.94   1
   3   0   0 51888.4 1884.95   1
  -3   0   0 53190.3 1884.93   1
   4   0   0 973826. 35148.7   1
  -4   0   0 999999. 35149.2   1
   5   0   0 2075.63 98.3289   1
  -5   0   0 2169.66 98.8115   1
   7   0   0 789.239 53.5473   1
  -7   0   0 622.200 49.9678   1
   8   0   0 52149.2 1927.82   1
  -8   0   0 53923.0 1927.39   1
   9   0   0 329.273 43.7591   1
  -9   0   0 473.618 46.1691   1
  10   0   0 170188. 5859.07   1
 -10   0   0 156502. 5857.44   1
  11   0   0 298.624 43.9211   1
 -11   0   0 296.877 45.6546   1
 -13   0   0 4820.28 219.114   1
  13   0   0 4444.76 217.190   1
 -14   0   0 13933.8 546.869   1
  14   0   0 13529.4 544.367   1
  15   0   0 5.60233 36.9756   1
 -15   0   0 51.1284 40.9501   1
 -16   0   0 4347.20 216.796   1
  16   0   0 4615.60 221.678   1
 -17   0   0 3283.67 173.046   1
  17   0   0 3190.84 173.845   1
 -18   0   0 6065.54 277.444   1
  18   0   0 6008.58 278.538   1
 -19   0   0 2456.31 148.976   1
  19   0   0 2501.60 147.814   1
  20   0   0 4004.16 211.549   1
 -21   0   0 136.939 53.7665   1
  21   0   0 188.517 57.6618   1
 -22   0   0 1859.88 122.000   1
  22   0   0 1630.33 120.027   1
 -23   0   0 1245.75 102.221   1
  23   0   0 1318.16 102.737   1
 -24   0   0 2163.95 139.937   1
  24   0   0 2360.36 142.810   1
 -25   0   0 786.386 83.8999   1
  25   0   0 704.826 79.7183   1
 -26   0   0 73.6009 52.5817   1
  -1   1   0 315889. 11478.6   1
   1  -1   0 342220. 11479.6   1
  -1  -1   0 336594. 11480.1   1
  -2   1   0 291.658 22.5154   1
   2   1   0 335.570 24.5970   1
   2  -1   0 282.863 23.0371   1
  -2  -1   0 313.695 24.1005   1
  -3   1   0 210736. 8549.54   1
   3   1   0 253950. 8553.34   1
  -3  -1   0 233415. 8552.56   1
   3  -1   0 269283. 8553.20   1
  -4  -1   0 43105.8 1566.29   1
   4  -1   0 42056.5 1565.22   1
  -4   1   0 43848.0 1566.55   1
   4   1   0 44786.1 1566.85   1
  -5   1   0 945.827 60.7848   1
   5  -1   0 1057.11 63.9916   1
  -5  -1   0 1041.64 63.4445   1
  -6  -1   0 278.295 34.9766   1
   6   1   0 433.284 39.5112   1
  -7   1   0 23845.9 869.728   1
  -7  -1   0 22257.2 869.088   1
   7   1   0 22268.4 868.726   1
  -8   1   0 13260.4 509.613   1
   8  -1   0 13803.9 510.592   1
  -8  -1   0 13047.4 510.847   1
   8   1   0 12992.1 510.612   1
  -9   1   0 142192. 5021.58   1
   9  -1   0 139166. 5019.67   1
  -9  -1   0 137805. 5019.41   1
   9   1   0 140213. 5020.92   1
 -10   1   0 1986.81 108.655   1
  10  -1   0 1951.24 109.069   1
 -10  -1   0 1805.44 106.654   1
  10   1   0 1977.68 108.921   1
 -11   1   0 52684.6 1942.80   1
  11  -1   0 54391.8 1943.25   1
 -11  -1   0 51153.3 1941.62   1
  11   1   0 54343.4 1943.15   1
 -12  -1   0 1733.38 105.228   1
  12   1   0 1565.72 106.543   1
 -13   1   0 2891.18 151.142   1
  13  -1   0 2804.11 150.718   1
 -13  -1   0 2963.57 151.903   1
  13   1   0 2657.69 149.714   1
 -14   1   0 742.922 73.2861   1
  14  -1   0 892.618 75.7863   1
 -14  -1   0 887.949 79.3259   1
  14   1   0 770.698 74.5560   1
 -15   1   0 12098.3 490.505   1
  15  -1   0 12151.6 491.163   1
 -15  -1   0 12639.5 494.180   1
  15   1   0 11525.6 486.439   1
  16  -1   0 3824.18 188.412   1
 -16  -1   0 3318.66 182.054   1
 -17   1   0 586.481 70.6268   1
  17   1   0 810.947 74.5038   1
  17  -1   0 705.801 73.1560   1
 -18   1   0 365.436 57.6513   1
  18  -1   0 329.753 55.2917   1
 -18  -1   0 282.500 57.1063   1
  18   1   0 153.676 49.6707   1
 -19   1   0 1964.96 129.446   1
 -19  -1   0 2245.22 136.403   1
  19  -1   0 2174.97 133.366   1
  19   1   0 2084.81 133.854   1
 -20  -1   0 115.284 47.2925   1
  20   1   0 78.7841 45.3134   1
 -21  -1   0 1363.41 104.782   1
 -21   1   0 1476.95 107.606   1
  21   1   0 1378.58 104.288   1
  21  -1   0 1305.18 104.516   1
 -22  -1   0 4276.47 214.013   1
 -22   1   0 4293.79 214.653   1
  22  -1   0 3649.06 209.792   1
  22   1   0 4425.32 215.299   1
 -23   1   0 909.873 87.4477   1
 -23  -1   0 885.602 92.3029   1
  23  -1   0 942.309 87.5106   1
  23   1   0 1038.55 94.9125   1
 -24   1   0 955.865 88.3118   1
  24  -1   0 1038.32 93.0391   1
 -25   1   0 1028.40 97.2475   1
 -25  -1   0 1118.42 97.3829   1
  25   1   0 1276.42 101.602   1
  25  -1   0 1140.23 96.2499   1
 -26  -1   0 177.256 57.6003   1
  26   1   0 162.815 50.2226   1
   0   2   0 139276. 5573.17   1
   0  -2   0 176242. 5575.20   1
   1  -2   0 62.6566 17.6628   1
   1   2   0 10.7912 16.0456   1
  -1  -2   0 19.8906 17.6627   1
  -2   2   0 1027.63 52.5364   1
   2  -2   0 965.581 51.9637   1
   2   2   0 1045.97 53.9168   1
  -2  -2   0 1125.60 54.9970   1
   3   2   0 63747.6 2304.13   1
   3  -2   0 60421.8 2303.63   1
  -3   2   0 64615.1 2304.13   1
  -3  -2   0 68287.8 2305.26   1
   4   2   0 45526.6 1615.47   1
   4  -2   0 43469.9 1614.71   1
  -4  -2   0 41404.4 1614.56   1
   5  -2   0 746.555 50.2898   1
  -5   2   0 819.994 51.4925   1
   6   2   0 6005.53 251.857   1
  -6   2   0 6512.49 251.231   1
   6  -2   0 5848.88 250.629   1
  -6  -2   0 6491.86 254.707   1
  -7  -2   0 8884.18 369.232   1
   7  -2   0 9690.48 368.101   1
   7   2   0 9049.97 367.047   1
  -7   2   0 9840.80 367.889   1
  -8  -2   0 10085.6 391.581   1
   8  -2   0 9583.46 388.743   1
   8   2   0 9421.65 384.891   1
  -8   2   0 10194.6 388.303   1
  -9  -2   0 133.973 31.9939   1
   9  -2   0 215.820 34.9496   1
   9   2   0 198.241 36.2539   1
  -9   2   0 184.668 34.6762   1
 -10  -2   0 64209.0 2478.51   1
  10  -2   0 71219.2 2482.25   1
  10   2   0 68826.6 2481.94   1
 -10   2   0 69430.3 2479.94   1
  11  -2   0 694.541 59.7887   1
 -11   2   0 594.505 56.6780   1
 -12  -2   0 33751.0 1288.78   1
  12   2   0 35775.1 1292.92   1
 -13  -2   0 17402.9 687.313   1
  13  -2   0 17699.8 688.865   1
  13   2   0 18404.4 692.696   1
 -13   2   0 17653.8 686.155   1
 -14  -2   0 18629.1 746.616   1
  14   2   0 19587.1 748.907   1
 -14   2   0 19890.1 747.793   1
 -15  -2   0 2521.47 151.246   1
  15  -2   0 2977.47 157.484   1
  15   2   0 2761.09 155.153   1
  16  -2   0 1684.17 111.765   1
 -16   2   0 1398.68 104.617   1
 -17  -2   0 437.700 60.9606   1
  17  -2   0 384.798 58.9237   1
  17   2   0 513.580 60.6980   1
 -17   2   0 436.305 61.4145   1
  18  -2   0 271.271 53.9910   1
  18   2   0 351.816 59.0625   1
 -18   2   0 189.906 49.6704   1
 -19  -2   0 160.720 53.1451   1
  19  -2   0 161.548 53.4143   1
  19   2   0 284.835 52.9082   1
 -19   2   0 149.541 49.4819   1
  20   2   0 2028.78 135.692   1
 -20  -2   0 2280.60 140.021   1
 -21  -2   0 71.5735 45.1631   1
 -21   2   0 38.4933 44.8829   1
  21   2   0 19.6447 41.6934   1
  21  -2   0 58.4665 45.4470   1
  22  -2   0 567.750 71.2345   1
 -22   2   0 602.130 73.2349   1
  23   2   0 2557.94 150.521   1
  23  -2   0 2326.69 149.189   1
 -23  -2   0 2519.77 150.886   1
 -23   2   0 2509.95 150.858   1
  24  -2   0 659.755 74.9555   1
 -24   2   0 579.068 74.7544   1
  25  -2   0 614.501 78.5439   1
  25   2   0 717.799 78.6425   1
 -25   2   0 684.345 81.4535   1
 -25  -2   0 884.895 88.3945   1
  26   2   0 179.904 53.5129   1
 -26  -2   0 12.1813 51.4532   1
   0  -3   0 1.61576 19.6698   1
   0   3   0 17.9581 20.3298   1
   1  -3   0 52602.1 1865.24   1
  -1   3   0 49356.9 1863.81   1
   1   3   0 53754.3 1865.65   1
  -1  -3   0 51993.4 1865.34   1
  -2   3   0 192.565 25.6161   1
   2  -3   0 222.227 26.8958   1
   2   3   0 220.258 28.7326   1
  -2  -3   0 177.630 28.9010   1
  -3   3   0 8144.27 313.295   1
   3  -3   0 8463.22 314.011   1
   3   3   0 8670.99 317.372   1
  -3  -3   0 7579.94 314.701   1
  -4   3   0 18096.0 639.147   1
   4  -3   0 16457.0 637.658   1
  -5  -3   0 1055.04 65.4173   1
   5   3   0 1027.57 64.7258   1
   6   3   0 2233.34 111.997   1
  -6   3   0 2408.38 111.101   1
  -6  -3   0 2123.81 111.205   1
   6  -3   0 2283.55 109.881   1
   7   3   0 81888.5 3029.07   1
  -7   3   0 86333.0 3027.37   1
  -7  -3   0 84109.1 3031.27   1
   7  -3   0 83645.8 3027.41   1
   8   3   0 321.515 40.2069   1
  -8   3   0 303.516 38.2252   1
   8  -3   0 285.245 37.3952   1
  -8  -3   0 218.374 37.7303   1
  -9   3   0 2529.99 122.444   1
   9  -3   0 2251.62 118.101   1
   9   3   0 2284.10 121.565   1
  -9  -3   0 2102.27 120.636   1
 -10   3   0 5244.01 232.205   1
  10  -3   0 5671.98 234.976   1
  10   3   0 4933.55 229.861   1
 -10  -3   0 5335.61 238.088   1
 -11   3   0 373.287 49.4941   1
  11  -3   0 410.541 51.3962   1
 -12   3   0 4135.65 191.365   1
  12  -3   0 3976.64 191.385   1
  12   3   0 3848.08 190.575   1
 -12  -3   0 4009.47 192.301   1
 -13   3   0 23761.3 866.134   1
  13   3   0 24434.8 871.094   1
 -14   3   0 8855.76 375.826   1
  14  -3   0 9528.19 381.084   1
  14   3   0 9048.57 380.604   1
 -14  -3   0 8631.06 377.352   1
 -15   3   0 2062.12 124.082   1
  15  -3   0 2100.91 125.678   1
  15   3   0 1964.34 124.881   1
 -15  -3   0 1905.91 121.241   1
 -16   3   0 1429.02 103.051   1
  16  -3   0 1536.73 107.780   1
  16   3   0 1712.54 114.015   1
 -16  -3   0 1617.31 110.142   1
 -17   3   0 1505.23 107.568   1
  17  -3   0 1631.85 108.931   1
  17   3   0 1544.97 108.051   1
 -17  -3   0 1319.21 104.010   1
 -18   3   0 728.404 76.6226   1
  18  -3   0 768.321 78.9249   1
  18   3   0 705.289 74.1571   1
 -18  -3   0 824.362 79.8468   1
 -19   3   0 345.266 61.1057   1
  19  -3   0 529.483 66.0446   1
 -20   3   0 812.937 79.9772   1
  20  -3   0 594.801 72.8965   1
  20   3   0 600.482 72.3572   1
 -20  -3   0 705.410 76.7141   1
 -21   3   0 166.800 52.0936   1
  21  -3   0 274.666 58.6383   1
  21   3   0 126.079 55.4702   1
 -21  -3   0 157.344 53.5251   1
 -22   3   0 205.529 53.8947   1
  22  -3   0 141.682 51.9460   1
  22   3   0 63.9455 48.4626   1
 -22  -3   0 294.066 64.3966   1
 -23   3   0 428.472 67.9536   1
  23  -3   0 624.312 73.7002   1
  23   3   0 598.117 72.1928   1
 -23  -3   0 516.032 71.0001   1
 -24   3   0 516.313 72.1402   1
  24  -3   0 728.128 77.8761   1
  24   3   0 648.592 81.2029   1
 -24  -3   0 430.503 71.4766   1
 -25   3   0-100.495 54.3608   1
  25   3   0-6.17094 43.5074   1
 -25  -3   0-38.0695 51.4451   1
 -26  -3   0 253.259 59.6749   1
  26   3   0 292.933 59.2168   1
   0  -4   0 20492.8 751.582   1
   0   4   0 20364.0 750.450   1
   1  -4   0 2.17148 17.1842   1
  -1  -4   0 17.9985 23.0128   1
   1   4   0 4.41225 21.2074   1
  -1   4   0-23.0823 17.8737   1
   2  -4   0 76676.5 2706.72   1
  -2   4   0 73925.4 2704.97   1
   3   4   0 14855.3 593.096   1
  -3  -4   0 16781.9 593.176   1
  -4  -4   0 14624.4 548.275   1
   4   4   0 14383.3 546.840   1
   5   4   0 19632.2 721.848   1
   5  -4   0 19383.7 719.238   1
  -5  -4   0 19137.6 721.049   1
  -5   4   0 19150.5 718.188   1
   6   4   0 23.9616 21.7858   1
   6  -4   0-3.16309 21.0598   1
  -6  -4   0 34.7178 21.8862   1
  -6   4   0 12.3351 20.7083   1
   7   4   0 1858.31 106.482   1
   7  -4   0 1975.50 104.211   1
  -7   4   0 2121.79 107.200   1
  -7  -4   0 2135.99 109.827   1
   8   4   0 63782.4 2298.99   1
  -8   4   0 62314.0 2296.14   1
  -8  -4   0 66284.5 2303.43   1
   8  -4   0 61406.6 2294.78   1
   9   4   0 1026.53 72.5023   1
  -9   4   0 1004.97 70.3970   1
   9  -4   0 987.087 70.1252   1
  -9  -4   0 801.074 68.5557   1
  10  -4   0 2168.15 114.184   1
 -10   4   0 1809.44 108.961   1
 -11  -4   0 1876.65 112.137   1
  11   4   0 1749.77 108.973   1
 -12  -4   0 5880.94 270.339   1
  12   4   0 6118.80 270.557   1
 -12   4   0 6244.51 267.610   1
 -13  -4   0 19497.1 736.120   1
  13  -4   0 19645.3 734.409   1
  13   4   0 18022.1 731.571   1
 -13   4   0 18796.7 729.787   1
 -14  -4   0 320.390 55.0367   1
  14  -4   0 227.556 46.0645   1
  14   4   0 237.234 48.9352   1
 -14   4   0 388.390 54.5068   1
  15  -4   0 12875.1 523.884   1
 -15   4   0 13257.7 525.035   1
 -16  -4   0 1066.72 92.0561   1
  16   4   0 1327.51 100.440   1
 -17  -4   0 627.312 68.9241   1
  17  -4   0 777.938 74.1857   1
  17   4   0 534.848 66.1207   1
 -17   4   0 604.728 68.7056   1
  18  -4   0 4717.63 222.941   1
 -18  -4   0 4387.84 221.188   1
 -18   4   0 4253.16 217.973   1
  19  -4   0 913.646 83.7456   1
  19   4   0 733.300 81.4914   1
 -19   4   0 829.319 82.0762   1
 -20  -4   0 156.224 55.7688   1
  20  -4   0 185.579 53.1089   1
  20   4   0 316.098 62.0516   1
 -20   4   0 273.525 54.8093   1
 -21  -4   0 66.3421 46.4982   1
  21  -4   0 96.8433 47.6554   1
  21   4   0 131.036 49.4888   1
 -21   4   0 70.6370 50.6136   1
 -22  -4   0 184.106 61.3334   1
  22  -4   0 187.212 52.9129   1
  22   4   0 75.3201 45.5717   1
 -22   4   0 200.216 54.1273   1
  23  -4   0 1098.36 95.0318   1
 -23  -4   0 880.126 91.5400   1
 -23   4   0 869.240 90.2792   1
  24   4   0 139.446 50.6575   1
 -24  -4   0 107.991 54.0038   1
  25   4   0 182.343 52.3085   1
 -25  -4   0 309.042 59.8350   1
   0   5   0-7.89073 19.2314   1
   0  -5   0 2.70684 23.4174   1
  -1  -5   0 1081.50 61.8045   1
   1   5   0 920.200 58.9180   1
  -1   5   0 930.680 58.7988   1
   1  -5   0 841.286 58.7595   1
  -2  -5   0 52637.9 1870.98   1
  -2   5   0 53157.8 1868.44   1
   2   5   0 49361.6 1869.48   1
   2  -5   0 51392.9 1870.02   1
  -3  -5   0 30624.3 1060.97   1
   3  -5   0 28602.6 1056.44   1
   3   5   0 27577.7 1058.79   1
  -3   5   0 28501.0 1056.81   1
  -4   5   0 95817.2 3415.45   1
   4  -5   0 95184.2 3416.00   1
   4   5   0 93602.9 3418.65   1
  -4  -5   0 95402.3 3419.58   1
   5   5   0 30283.6 1123.58   1
  -5  -5   0 30045.7 1125.02   1
  -5   5   0 30945.1 1120.82   1
   5  -5   0 30618.4 1120.54   1
   6   5   0 453.669 46.6797   1
  -6  -5   0 513.298 48.0373   1
  -6   5   0 476.772 45.3139   1
   6  -5   0 469.326 48.4542   1
   7   5   0 48886.5 1785.29   1
  -7  -5   0 46189.4 1787.34   1
  -7   5   0 49501.7 1781.02   1
   7  -5   0 50718.7 1784.77   1
   8   5   0 4887.41 228.767   1
   8  -5   0 5418.12 230.242   1
  -8  -5   0 5285.61 231.471   1
  -8   5   0 5388.17 228.150   1
   9  -5   0 59.4441 31.7448   1
  -9   5   0 33.4633 28.8288   1
  10   5   0 1893.30 111.026   1
 -10   5   0 1927.99 109.122   1
  10  -5   0 1795.61 107.543   1
 -10  -5   0 1827.70 111.139   1
  11   5   0 2203.57 126.727   1
  11  -5   0 2068.12 121.177   1
 -11  -5   0 2250.17 128.989   1
 -11   5   0 2265.81 123.492   1
 -12  -5   0 1685.49 110.405   1
  12   5   0 1591.81 108.628   1
  12  -5   0 1674.27 108.388   1
 -12   5   0 2016.42 112.607   1
  13   5   0 9323.64 403.125   1
  13  -5   0 10153.9 406.811   1
 -13  -5   0 9977.61 412.090   1
  14   5   0 183.197 49.8715   1
 -14   5   0 142.916 42.5559   1
  14  -5   0 153.346 45.7799   1
 -14  -5   0 183.464 47.7613   1
 -15  -5   0 2365.87 143.940   1
  15  -5   0 2698.45 147.043   1
  15   5   0 2708.12 149.413   1
 -15   5   0 2462.49 142.293   1
 -16  -5   0 212.603 48.2249   1
  16  -5   0 199.928 50.5327   1
  16   5   0 245.935 52.4996   1
 -16   5   0 301.036 53.0282   1
  17  -5   0 13026.5 517.253   1
  17   5   0 13578.0 523.811   1
 -17   5   0 12947.7 517.577   1
 -18  -5   0 2100.41 128.936   1
  18  -5   0 1872.72 123.887   1
  18   5   0 2066.73 129.712   1
 -18   5   0 1756.41 122.815   1
 -19  -5   0 122.493 52.5656   1
  19  -5   0 50.2422 42.5310   1
  19   5   0-31.7641 47.4505   1
 -19   5   0 12.6141 45.1330   1
 -20  -5   0 201.459 56.3043   1
  20  -5   0 158.975 51.0372   1
  20   5   0 160.731 54.5657   1
 -20   5   0 204.433 56.2007   1
  21  -5   0 6.41400 43.0591   1
 -21   5   0 32.1589 47.0307   1
 -22  -5   0 362.026 64.2548   1
  22   5   0 345.561 62.9017   1
  23  -5   0 377.959 62.6817   1
 -23   5   0 474.624 66.8731   1
 -24   5   0 469.721 68.6394   1
  24   5   0 439.121 65.0487   1
 -24  -5   0 588.729 76.2886   1
  25   5   0 279.852 58.7970   1
 -25  -5   0 172.916 56.4061   1
   0   6   0 49953.8 1781.97   1
   0  -6   0 48216.5 1782.53   1
  -1  -6   0 9863.85 384.758   1
  -1   6   0 10700.7 387.271   1
   1   6   0 9834.99 384.053   1
   1  -6   0 9074.57 381.888   1
  -2  -6   0 24784.9 903.594   1
  -2   6   0 24761.3 899.932   1
   2   6   0 24215.3 901.514   1
   2  -6   0 23510.2 901.412   1
  -3  -6   0 620.858 50.9309   1
   3   6   0 547.842 48.1877   1
  -3   6   0 536.545 46.1337   1
  -4  -6   0 2818.40 136.969   1
   4  -6   0 2597.72 134.899   1
   4   6   0 2880.21 137.492   1
  -4   6   0 2971.12 136.463   1
  -5   6   0 4656.84 204.597   1
   5  -6   0 4734.73 205.096   1
   5   6   0 4844.65 210.199   1
  -5  -6   0 4691.63 209.531   1
   6   6   0 7130.05 295.774   1
  -6   6   0 6854.87 291.106   1
   6  -6   0 7302.69 293.764   1
  -6  -6   0 7177.28 296.582   1
   7   6   0 2104.32 117.397   1
  -7   6   0 2160.28 115.236   1
   7  -6   0 2336.67 117.492   1
  -7  -6   0 2102.87 117.714   1
  -8   6   0 929.511 69.0829   1
   8  -6   0 879.696 68.6619   1
   9   6   0 6931.62 297.145   1
  -9   6   0 6930.72 291.516   1
  -9  -6   0 6554.52 293.198   1
   9  -6   0 7079.81 293.090   1
 -10  -6   0 2618.28 137.882   1
  10   6   0 2143.61 129.088   1
  11   6   0 213.292 47.4683   1
  11  -6   0 95.4835 39.5482   1
 -11  -6   0 194.516 46.9689   1
 -11   6   0 52.9931 35.0194   1
  12   6   0 13775.2 568.215   1
 -12  -6   0 14586.7 571.172   1
  12  -6   0 14793.6 570.778   1
 -13  -6   0 1215.52 93.1741   1
  13  -6   0 1095.08 90.8069   1
  13   6   0 1202.83 92.0742   1
 -13   6   0 1169.99 90.1309   1
  14   6   0 307.923 54.7205   1
 -14   6   0 216.319 45.7665   1
 -14  -6   0 216.986 52.6727   1
  14  -6   0 230.105 46.8061   1
  15   6   0 357.568 58.7332   1
 -15  -6   0 248.951 54.0491   1
 -15   6   0 332.724 53.1955   1
  15  -6   0 393.065 57.0411   1
  16  -6   0 2236.03 136.706   1
 -16  -6   0 2305.36 139.906   1
  16   6   0 2311.39 140.957   1
 -16   6   0 2296.73 137.021   1
  17   6   0 245.477 56.5877   1
  17  -6   0 139.781 48.9565   1
 -17  -6   0 232.019 53.0882   1
 -17   6   0 225.248 53.4564   1
  18   6   0 134.338 52.5832   1
  18  -6   0 99.2027 43.5170   1
 -18  -6   0 88.5729 50.5167   1
 -18   6   0 111.789 49.8909   1
  19   6   0 135.561 46.6681   1
 -19  -6   0 76.1352 46.2070   1
  20   6   0 293.153 60.6292   1
  20  -6   0 235.420 54.9104   1
 -20  -6   0 232.301 60.8532   1
 -20   6   0 234.973 55.0890   1
  21   6   0 128.175 51.2145   1
 -21   6   0 229.349 56.4047   1
 -21  -6   0 278.871 57.6819   1
  21  -6   0 166.859 51.5901   1
  22  -6   0 1868.58 125.281   1
 -22   6   0 1823.06 124.314   1
 -22  -6   0 1902.41 126.990   1
  22   6   0 1840.90 123.534   1
 -23  -6   0 628.198 77.7584   1
  23  -6   0 540.343 73.2082   1
 -23   6   0 469.524 68.5676   1
  23   6   0 522.476 70.3284   1
  25   6   0 117.483 50.9874   1
 -25  -6   0 116.104 54.8779   1
   0   7   0 7.12331 21.3405   1
   0  -7   0 11.0485 23.8704   1
  -1  -7   0 5751.28 229.977   1
   1   7   0 5907.81 229.629   1
  -1   7   0 5138.91 227.251   1
  -2  -7   0 21120.4 761.200   1
   2   7   0 19441.7 756.004   1
  -2   7   0 19525.0 754.545   1
   2  -7   0 20591.9 758.004   1
  -3  -7   0 1597.09 93.9037   1
   3   7   0 1593.53 92.5158   1
  -3   7   0 1502.36 87.7923   1
   3  -7   0 1444.89 89.3435   1
  -4  -7   0 17536.2 657.982   1
   4   7   0 16630.2 654.822   1
  -4   7   0 17435.1 654.543   1
   4  -7   0 17238.6 653.817   1
  -5  -7   0 7672.84 327.770   1
   5  -7   0 7996.45 325.077   1
  -5   7   0 8044.95 324.961   1
   5   7   0 8044.48 330.346   1
   6   7   0 109.765 32.0305   1
   6  -7   0 103.646 34.1356   1
  -6   7   0 73.7608 29.9164   1
  -6  -7   0 72.7706 30.6951   1
  -7   7   0 665.885 59.8940   1
   7  -7   0 770.282 63.6838   1
   8  -7   0 548.874 58.8368   1
  -8   7   0 624.266 60.0472   1
   8   7   0 713.390 63.2022   1
  -8  -7   0 688.975 62.1865   1
   9   7   0 3885.00 188.570   1
  -9  -7   0 3858.25 189.489   1
  10  -7   0 5027.15 235.375   1
 -10   7   0 5345.70 236.827   1
 -10  -7   0 5308.19 241.749   1
  10   7   0 5195.89 240.239   1
  11  -7   0 520.574 59.4040   1
  11   7   0 502.279 62.0091   1
 -11  -7   0 589.334 67.6205   1
  12  -7   0 773.488 71.0738   1
 -12   7   0 643.839 65.4603   1
  12   7   0 612.592 66.4914   1
 -12  -7   0 642.363 68.5839   1
 -13   7   0 123.984 43.3727   1
  13  -7   0 108.088 42.9652   1
  14   7   0 2839.31 154.008   1
 -14   7   0 2701.27 149.085   1
  14  -7   0 2443.48 147.491   1
 -14  -7   0 2645.47 151.720   1
  15   7   0 14117.5 549.880   1
 -15   7   0 12874.9 542.571   1
  15  -7   0 14515.8 553.533   1
 -15  -7   0 13139.8 550.840   1
  16   7   0 7322.06 312.935   1
  16  -7   0 6895.23 307.527   1
 -16  -7   0 6916.91 312.850   1
 -16   7   0 6374.05 301.601   1
 -17   7   0 265.380 57.1360   1
  17  -7   0 289.395 54.7650   1
  18  -7   0-19.1991 43.6799   1
 -18   7   0 12.2712 42.5581   1
 -18  -7   0 31.9632 44.3412   1
  18   7   0-19.1359 43.5360   1
 -19  -7   0 12.7538 42.0731   1
 -19   7   0 12.4276 44.7784   1
  19  -7   0-25.9242 43.5039   1
  20  -7   0 45.7391 47.1346   1
 -20   7   0 62.6616 46.5132   1
  20   7   0 70.9913 49.8551   1
  21  -7   0 353.976 61.6033   1
 -21   7   0 333.286 61.1847   1
 -21  -7   0 312.122 63.6784   1
  21   7   0 240.231 56.0472   1
 -22   7   0 394.714 61.6477   1
  22  -7   0 341.409 62.9199   1
 -23  -7   0 118.837 50.7144   1
  23   7   0-12.5702 41.8618   1
 -23   7   0 37.0019 46.7014   1
 -24  -7   0 279.339 63.5892   1
  24   7   0 283.048 58.0397   1
   0  -8   0 3969.00 184.654   1
   0   8   0 4037.69 183.526   1
   1   8   0 10581.5 410.865   1
  -1  -8   0 10560.9 411.339   1
  -1   8   0 10295.7 408.735   1
   1  -8   0 9661.66 409.016   1
   2   8   0 17529.6 662.040   1
  -2  -8   0 17295.4 663.658   1
  -2   8   0 16929.8 660.473   1
   2  -8   0 17547.0 660.801   1
   3   8   0 2871.84 146.595   1
  -3  -8   0 2896.71 147.078   1
  -3   8   0 2831.78 142.519   1
   3  -8   0 2938.81 144.795   1
   4   8   0 8586.48 339.646   1
   4  -8   0 8260.63 337.040   1
  -4   8   0 7991.98 333.351   1
  -4  -8   0 7929.35 338.038   1
  -5   8   0 144.796 35.8211   1
   5  -8   0 196.266 36.6610   1
   6  -8   0 3685.07 168.667   1
   6   8   0 3434.04 169.653   1
  -6  -8   0 3082.61 167.921   1
   7   8   0 3569.86 176.991   1
  -7  -8   0 3589.60 178.050   1
   8   8   0 6052.35 272.834   1
  -8  -8   0 6269.14 274.369   1
  -8   8   0 6223.45 270.294   1
   9  -8   0 13499.4 532.044   1
   9   8   0 14298.5 538.014   1
  -9  -8   0 12501.6 532.304   1
  -9   8   0 13487.3 531.805   1
  10   8   0 65.3733 39.9655   1
 -10  -8   0 55.7191 39.0911   1
  10  -8   0 150.569 40.4608   1
  11  -8   0 26.7729 34.7028   1
  11   8   0-16.8974 33.0188   1
 -11   8   0 21.1503 36.9660   1
 -11  -8   0-17.3021 33.8096   1
  12  -8   0 3137.50 163.461   1
 -12   8   0 2989.39 160.788   1
  13  -8   0 1869.06 116.909   1
  13   8   0 2029.16 124.056   1
 -13   8   0 1731.65 114.058   1
 -13  -8   0 1743.02 118.734   1
 -14  -8   0 5707.97 268.924   1
  14   8   0 5949.25 270.228   1
  15  -8   0 633.047 76.0677   1
 -15  -8   0 515.717 71.5311   1
  15   8   0 765.836 75.7797   1
 -15   8   0 595.686 68.3057   1
 -16   8   0 48.1285 44.6403   1
  16  -8   0 43.6019 43.5772   1
  17  -8   0 2160.61 136.998   1
 -17   8   0 2151.78 135.216   1
 -17  -8   0 2173.70 137.946   1
  17   8   0 2381.87 139.825   1
 -18  -8   0 1212.60 99.5961   1
  18   8   0 1381.09 104.352   1
 -19   8   0 728.096 78.9734   1
  19  -8   0 855.683 82.8035   1
  20  -8   0 664.962 75.5296   1
 -20   8   0 612.197 74.0008   1
 -20  -8   0 634.398 79.1473   1
  20   8   0 872.414 85.8222   1
  21  -8   0 52.2050 48.4061   1
 -21   8   0 56.8871 49.7298   1
 -21  -8   0 37.5788 44.8193   1
  21   8   0 6.36844 42.7674   1
  22  -8   0 6.50344 43.6559   1
  22   8   0-6.19966 47.5427   1
 -22   8   0 6.29734 49.8349   1
 -22  -8   0 37.5958 51.6597   1
  24   8   0 90.7763 47.3618   1
 -24  -8   0 42.1604 49.7111   1
   3   9   0 13585.5 557.167   1
  -3  -9   0 14968.4 562.008   1
   4   9   0 2745.22 140.933   1
  -4  -9   0 2486.74 138.234   1
  -5   9   0 2229.12 125.195   1
   5   9   0 2232.30 127.569   1
  -5  -9   0 2373.65 130.905   1
   5  -9   0 2370.44 130.275   1
  -6   9   0 15495.8 603.126   1
   6   9   0 15232.0 604.710   1
  -6  -9   0 15822.2 608.112   1
   6  -9   0 15363.7 603.200   1
   7   9   0 14414.3 545.009   1
  -7  -9   0 13850.4 545.166   1
  -7   9   0 12794.6 542.004   1
   8  -9   0 26255.0 978.846   1
   8   9   0 24469.6 980.307   1
  -8  -9   0 25941.2 980.318   1
  -8   9   0 26800.7 978.295   1
   9   9   0 2974.93 159.155   1
  -9  -9   0 2703.33 154.670   1
   9  -9   0 2936.02 153.657   1
  10   9   0 18467.4 707.288   1
 -10  -9   0 18325.8 707.695   1
 -10   9   0 17564.8 699.745   1
  10  -9   0 17919.1 701.859   1
  11   9   0 1050.06 86.6552   1
 -11  -9   0 925.837 84.3730   1
 -11   9   0 1048.34 85.1402   1
  11  -9   0 1246.58 89.0869   1
  12   9   0 984.217 84.6994   1
 -12  -9   0 963.527 84.4535   1
 -12   9   0 870.170 77.6700   1
  12  -9   0 799.574 77.9937   1
 -13  -9   0 3451.02 186.677   1
  13   9   0 3726.88 189.245   1
  14   9   0 12.1273 37.4695   1
 -14  -9   0-31.1767 38.9138   1
 -14   9   0-17.7993 40.1621   1
  14  -9   0 24.0316 38.9371   1
 -15   9   0 1336.38 100.215   1
  15  -9   0 1279.81 98.0492   1
  16   9   0 68.2229 41.4957   1
  16  -9   0 149.690 50.4313   1
 -16   9   0 116.858 49.1513   1
 -16  -9   0 148.052 48.5770   1
 -17  -9   0 5991.69 289.132   1
  17   9   0 6582.21 288.554   1
  18  -9   0 2243.76 137.639   1
 -18   9   0 1870.64 129.521   1
 -18  -9   0 1879.40 129.035   1
  18   9   0 2272.55 134.365   1
  19  -9   0-6.41737 43.8008   1
 -19   9   0 6.34952 45.0788   1
 -19  -9   0-12.9226 42.2547   1
  19   9   0 31.8505 41.6583   1
 -20  -9   0 214.084 56.6302   1
  21  -9   0 205.564 57.5868   1
  21   9   0 93.9858 49.3690   1
 -21   9   0 203.499 55.3663   1
 -21  -9   0 200.188 57.6748   1
  22   9   0-6.22020 47.6987   1
 -22  -9   0 6.06398 44.3367   1
  23   9   0 765.614 80.2633   1
 -23  -9   0 695.434 80.7097   1
   0  10   0 6634.30 280.773   1
   0 -10   0 6293.59 281.184   1
  -1  10   0 31704.8 1186.32   1
   1  10   0 32185.0 1188.42   1
  -1 -10   0 30941.9 1188.12   1
   1 -10   0 32684.6 1190.34   1
  -2  10   0 19171.9 708.579   1
   2  10   0 18042.0 707.382   1
  -2 -10   0 17811.5 709.310   1
   2 -10   0 18520.5 707.599   1
  -3  10   0 37012.3 1371.10   1
   3  10   0 36544.7 1369.49   1
  -3 -10   0 37941.2 1372.74   1
   3 -10   0 36311.8 1366.98   1
  -4  10   0 2567.63 138.864   1
   4  10   0 2254.37 134.331   1
  -4 -10   0 2827.16 143.872   1
   4 -10   0 2516.95 138.184   1
  -5  10   0 9809.89 397.583   1
   5  10   0 9394.10 398.886   1
  -5 -10   0 9520.59 400.043   1
   5 -10   0 9864.09 398.497   1
  -6  10   0 3862.64 188.199   1
   6  10   0 3953.67 193.654   1
  -6 -10   0 3878.56 193.998   1
   7  10   0 27018.8 1069.31   1
  -7 -10   0 27849.6 1075.17   1
  -7  10   0 29119.9 1069.09   1
   7 -10   0 29829.9 1073.12   1
   8  10   0 33283.2 1257.15   1
   8 -10   0 33883.8 1256.48   1
  -8  10   0 33474.0 1254.98   1
  -8 -10   0 33820.9 1258.47   1
   9 -10   0 6752.49 298.556   1
  10 -10   0 162.519 43.3550   1
 -10  10   0 171.198 44.8620   1
 -10 -10   0 148.102 45.4948   1
  11 -10   0 269.865 49.1752   1
 -11  10   0 164.723 47.8926   1
  11  10   0 195.851 45.7804   1
 -11 -10   0 182.103 46.7983   1
  12 -10   0 10280.8 433.399   1
 -12  10   0 10283.9 432.064   1
  12  10   0 10715.8 438.005   1
 -12 -10   0 10501.8 438.225   1
  13 -10   0-6.01482 41.3882   1
 -13  10   0 5.91898 36.9395   1
  13  10   0 6.15590 37.6572   1
 -13 -10   0 6.32680 36.2558   1
 -14  10   0 4881.58 234.716   1
  14 -10   0 4816.82 234.746   1
  15 -10   0 453.555 63.4022   1
 -15  10   0 471.575 65.6926   1
 -15 -10   0 476.598 66.6162   1
  15  10   0 563.037 69.9662   1
  16  10   0 1200.80 98.2388   1
  16 -10   0 1131.44 96.4113   1
 -16 -10   0 1133.02 97.7308   1
 -16  10   0 1205.15 97.5109   1
  17 -10   0 512.259 66.2483   1
 -17  10   0 497.697 65.7130   1
 -17 -10   0 575.496 73.0261   1
  17  10   0 336.645 60.0484   1
 -18 -10   0 1988.70 129.796   1
  18  10   0 1948.41 126.704   1
 -18  10   0 1817.59 125.520   1
  18 -10   0 1808.92 124.597   1
 -19 -10   0 836.655 85.4449   1
  19  10   0 629.972 78.9948   1
 -19  10   0 829.539 82.0002   1
  19 -10   0 850.178 83.0434   1
 -20 -10   0-50.7643 52.0220   1
  20  10   0 93.5744 52.2921   1
 -20  10   0 6.38118 43.9119   1
  20 -10   0 6.48759 45.7113   1
  21  10   0 378.606 62.5931   1
 -22 -10   0 404.241 65.9224   1
  22  10   0 503.131 70.3244   1
   0  11   0 5.12885 31.0531   1
   0 -11   0 5.23086 33.2793   1
  -1  11   0 4573.65 215.854   1
   1  11   0 4746.07 218.297   1
  -1 -11   0 4613.46 220.042   1
   1 -11   0 4539.99 217.744   1
  -2  11   0 22949.7 843.323   1
   2  11   0 20495.1 843.610   1
  -2 -11   0 21981.9 845.177   1
   2 -11   0 22912.0 845.553   1
  -3  11   0 6215.66 278.150   1
   3  11   0 6409.82 279.542   1
  -3 -11   0 6610.91 282.347   1
   3 -11   0 5924.56 278.109   1
  -4  11   0 20957.7 747.578   1
   4  11   0 18058.4 741.418   1
  -4 -11   0 19206.6 746.088   1
   4 -11   0 18920.0 741.318   1
  -5  11   0 1487.91 99.1523   1
   5  11   0 1395.53 98.3911   1
  -5 -11   0 1292.27 97.3312   1
   5 -11   0 1545.64 101.435   1
   6  11   0 11291.9 480.630   1
  -6 -11   0 12031.2 484.021   1
   6 -11   0 12146.6 480.978   1
  -7  11   0 14788.0 597.164   1
   7 -11   0 15640.1 602.300   1
   8  11   0 9885.09 430.219   1
  -8 -11   0 10520.3 435.245   1
  -8  11   0 10174.3 427.779   1
   8 -11   0 11130.5 436.178   1
   9  11   0 5779.38 258.739   1
  -9 -11   0 5511.99 255.584   1
  -9  11   0 5612.03 254.313   1
   9 -11   0 5099.01 251.543   1
 -10 -11   0 900.853 80.3106   1
  10  11   0 700.414 75.7557   1
  11 -11   0 10783.0 446.012   1
 -11 -11   0 10404.8 446.328   1
  11  11   0 10938.3 448.311   1
  12 -11   0 182.019 50.9931   1
 -12  11   0 279.234 52.8350   1
 -12 -11   0 144.326 48.8629   1
  12  11   0 123.469 51.0226   1
  13 -11   0 5023.29 244.373   1
 -13  11   0 5138.72 243.915   1
  13  11   0 5188.90 247.307   1
  14 -11   0-12.4391 40.6757   1
 -14  11   0 6.16565 39.5968   1
 -14 -11   0 6.47727 40.0277   1
  14  11   0-43.5411 38.0527   1
 -15 -11   0 44.7183 46.0391   1
  15  11   0-12.4411 43.8301   1
  16 -11   0 2224.83 139.589   1
 -16  11   0 2314.46 141.381   1
 -16 -11   0 2177.73 140.107   1
  16  11   0 2437.18 143.424   1
  17 -11   0 2579.62 154.645   1
  17  11   0 2984.87 160.601   1
 -17 -11   0 2537.57 153.593   1
 -17  11   0 2577.26 154.636   1
  18 -11   0 1058.40 92.4253   1
  18  11   0 999.481 86.7498   1
 -18 -11   0 920.982 90.9364   1
 -18  11   0 901.492 88.0401   1
  19 -11   0 689.422 78.6797   1
 -19  11   0 697.729 79.7691   1
  19  11   0 936.495 86.9368   1
 -19 -11   0 920.705 89.3711   1
  20  11   0 967.929 92.0633   1
 -20 -11   0 1288.89 101.174   1
  21  11   0 804.884 80.4415   1
   0 -12   0 3501.20 182.551   1
   0  12   0 3674.93 183.463   1
   1 -12   0 11410.4 475.093   1
  -1 -12   0 11660.9 478.987   1
   1  12   0 12336.2 479.401   1
  -1  12   0 11536.6 475.346   1
  -2 -12   0 25372.0 948.006   1
   2 -12   0 25151.9 947.077   1
   2  12   0 24688.0 943.599   1
  -2  12   0 24206.2 942.121   1
  -3  12   0 2968.01 159.052   1
   3  12   0 2873.28 158.912   1
  -3 -12   0 3055.60 161.774   1
  -4  12   0 16819.3 661.422   1
   4 -12   0 16935.3 661.650   1
   5  12   0 1352.41 98.9591   1
  -5 -12   0 1312.78 98.5744   1
   5 -12   0 1317.28 96.5862   1
  -6  12   0 13125.4 535.783   1
  -6 -12   0 13655.4 542.274   1
   6  12   0 13013.0 538.280   1
   6 -12   0 13678.8 539.340   1
  -7 -12   0 3453.25 182.960   1
   7  12   0 3362.82 179.481   1
   8  12   0 7950.55 347.971   1
  -8 -12   0 8638.54 354.455   1
  -8  12   0 7659.75 342.219   1
   8 -12   0 7883.69 345.135   1
   9  12   0 319.087 55.8131   1
  -9 -12   0 227.799 48.7417   1
  -9  12   0 264.730 50.2068   1
   9 -12   0 307.114 54.3165   1
  10  12   0 447.357 61.9232   1
 -10 -12   0 361.457 60.7375   1
 -10  12   0 371.226 56.5538   1
  10 -12   0 378.211 59.5442   1
 -11  12   0 6522.66 300.566   1
  11 -12   0 6805.27 302.653   1
  12  12   0 3056.01 166.526   1
 -12 -12   0 2826.46 163.329   1
 -12  12   0 2898.60 163.150   1
  12 -12   0 2878.04 163.112   1
  13  12   0 3438.07 188.942   1
 -13 -12   0 3541.42 191.521   1
 -13  12   0 3667.52 189.874   1
  13 -12   0 3706.95 190.855   1
 -14 -12   0 264.902 54.8219   1
  14  12   0 94.1398 47.6081   1
 -15  12   0 150.589 48.7928   1
  15 -12   0 185.723 52.8386   1
  16 -12   0 3479.99 184.230   1
  16  12   0 3639.77 187.092   1
 -16 -12   0 3537.39 185.872   1
 -16  12   0 3045.96 178.414   1
 -17 -12   0 3497.42 190.192   1
 -17  12   0 3211.40 188.335   1
  17 -12   0 3769.17 193.476   1
  17  12   0 4054.35 196.228   1
 -18 -12   0 2569.76 150.083   1
  18 -12   0 2382.22 143.218   1
  18  12   0 2276.25 141.819   1
 -18  12   0 2109.53 138.981   1
 -19 -12   0 558.875 75.7821   1
  19  12   0 412.174 66.5815   1
  20  12   0 138.672 49.6042   1
 -20 -12   0 92.7096 50.8414   1
 -21 -12   0 1428.69 106.739   1
   0 -13   0-5.80277 39.9289   1
   0  13   0 5.72930 39.7401   1
  -1 -13   0 6900.56 299.901   1
   1 -13   0 6215.69 293.428   1
  -1  13   0 6583.28 295.992   1
   1  13   0 7012.42 299.351   1
  -2 -13   0 15400.1 617.863   1
   2 -13   0 15571.4 616.789   1
  -2  13   0 15615.9 614.540   1
   2  13   0 15615.6 616.981   1
   3 -13   0 16237.9 649.143   1
   3  13   0 16045.0 648.297   1
  -3 -13   0 17112.6 652.242   1
   4 -13   0 1477.55 106.148   1
   4  13   0 1651.02 111.029   1
  -4 -13   0 1448.51 106.305   1
  -4  13   0 1567.87 106.536   1
   5 -13   0 26159.7 1025.23   1
   5  13   0 26312.4 1025.83   1
  -5 -13   0 27558.7 1030.21   1
  -5  13   0 28110.6 1028.03   1
   6 -13   0 1018.86 85.5257   1
  -6  13   0 1188.97 92.4071   1
   6  13   0 1098.96 91.4259   1
  -6 -13   0 1150.28 93.3387   1
  -7  13   0 11665.5 480.759   1
   7  13   0 11858.1 483.647   1
  -7 -13   0 11774.6 485.938   1
   7 -13   0 11697.8 482.278   1
  -8  13   0 862.283 78.3896   1
   8  13   0 684.329 76.0187   1
  -8 -13   0 712.405 79.2235   1
   8 -13   0 780.365 75.7614   1
  -9  13   0 1321.00 101.064   1
   9  13   0 1269.48 101.751   1
  -9 -13   0 1340.92 104.504   1
   9 -13   0 1394.68 102.554   1
 -10  13   0 3359.64 176.559   1
  10  13   0 3272.36 177.957   1
 -10 -13   0 3171.29 176.526   1
  10 -13   0 3457.52 180.035   1
 -11  13   0 2610.86 152.972   1
  11  13   0 2841.29 158.022   1
  11 -13   0 2492.68 153.298   1
 -11 -13   0 3069.85 162.824   1
 -12 -13   0 1995.72 133.030   1
  12  13   0 2010.71 131.513   1
 -13  13   0 915.477 84.4088   1
  13  13   0 892.551 83.8145   1
 -13 -13   0 845.682 82.6024   1
  13 -13   0 764.566 83.3331   1
 -14  13   0 1697.52 113.601   1
  14  13   0 1485.64 110.127   1
 -14 -13   0 1366.75 109.211   1
  14 -13   0 1428.94 109.227   1
 -15  13   0 1766.03 118.297   1
  15  13   0 1754.31 120.261   1
 -15 -13   0 1681.67 121.871   1
  15 -13   0 1589.29 115.230   1
 -16  13   0 2309.96 140.800   1
 -16 -13   0 2078.67 135.042   1
  16  13   0 2214.62 137.392   1
 -17  13   0 1168.26 102.702   1
 -17 -13   0 1319.79 101.935   1
  17  13   0 1282.31 100.806   1
  17 -13   0 1143.22 98.9344   1
 -18 -13   0 143.258 49.8737   1
  18  13   0 155.978 51.1064   1
 -19 -13   0 299.711 64.8347   1
  19  13   0 276.755 58.0420   1
   0  14   0 12238.9 499.807   1
  -1  14   0 3801.28 203.524   1
   1  14   0 4536.85 211.314   1
   1 -14   0 4025.96 206.717   1
  -1 -14   0 4324.34 210.758   1
  -2  14   0 5025.80 238.570   1
   2  14   0 5222.34 239.964   1
   2 -14   0 5098.99 240.175   1
  -2 -14   0 4653.24 236.154   1
   3  14   0 748.072 74.6226   1
  -3 -14   0 580.798 68.9837   1
   3 -14   0 714.069 74.4569   1
  -3  14   0 513.252 68.8797   1
   4 -14   0 1870.73 125.251   1
   4  14   0 2079.72 127.386   1
  -4 -14   0 2007.08 127.979   1
  -4  14   0 1998.22 126.634   1
   5 -14   0 238.598 53.3711   1
   5  14   0 286.890 52.9868   1
  -5 -14   0 369.878 56.9106   1
  -5  14   0 248.867 51.2337   1
   6 -14   0 12327.6 496.171   1
   6  14   0 11951.1 496.305   1
  -6 -14   0 11908.7 497.363   1
  -6  14   0 12098.2 494.575   1
  -7  14   0 1627.46 115.273   1
   7 -14   0 1655.71 113.210   1
  -8  14   0 10447.4 430.717   1
   8  14   0 10191.1 431.881   1
  -8 -14   0 10263.1 432.779   1
   8 -14   0 10048.2 429.825   1
  -9  14   0 1308.13 101.581   1
   9  14   0 1283.86 101.087   1
   9 -14   0 1340.97 103.666   1
  -9 -14   0 1188.85 98.4102   1
 -10 -14   0 473.372 65.6639   1
  10  14   0 419.169 62.9231   1
 -11  14   0 842.992 80.1146   1
  11  14   0 926.089 86.0561   1
  11 -14   0 827.663 80.5919   1
 -11 -14   0 869.634 85.5368   1
 -12  14   0 293.190 57.2008   1
  12 -14   0 368.552 60.4404   1
 -13  14   0 978.672 88.3552   1
  13  14   0 896.686 85.9351   1
 -13 -14   0 1064.01 93.0882   1
  13 -14   0 1235.54 97.8347   1
 -14  14   0 1447.93 107.243   1
  14 -14   0 1393.65 109.331   1
 -14 -14   0 1349.97 107.671   1
 -15  14   0 689.188 77.9824   1
  15 -14   0 658.896 76.0011   1
 -16  14   0 5582.95 266.074   1
 -16 -14   0 6048.67 269.266   1
  16  14   0 6027.52 267.444   1
  16 -14   0 5100.07 264.453   1
 -17 -14   0 1992.89 130.108   1
  17  14   0 2051.28 128.849   1
 -18 -14   0 211.678 59.3642   1
  18  14   0 223.164 55.8179   1
   0 -15   0-6.24346 38.5810   1
  -1  15   0 2300.47 136.915   1
   1  15   0 2133.81 133.742   1
   1 -15   0 2003.25 133.123   1
  -1 -15   0 2254.01 137.792   1
   2  15   0 54.8445 47.3429   1
   2 -15   0-6.13506 44.5457   1
  -2  15   0 36.2433 44.1764   1
  -3  15   0 829.383 76.9903   1
   3 -15   0 699.898 75.0676   1
   4 -15   0 248.944 51.4017   1
   4  15   0 97.2027 48.4803   1
  -4 -15   0 142.800 50.1190   1
  -4  15   0 204.048 48.4724   1
   5 -15   0 7470.48 335.119   1
  -5  15   0 7645.65 334.276   1
   5  15   0 7650.96 339.379   1
  -5 -15   0 7551.33 336.429   1
   6  15   0 212.517 50.4681   1
  -6 -15   0 260.032 53.5352   1
  -7 -15   0 3938.70 204.503   1
   7  15   0 3882.30 201.737   1
   8 -15   0 12.3561 38.9324   1
  -8  15   0 6.24759 44.0175   1
   8  15   0-18.5636 39.7370   1
  -8 -15   0 6.32343 39.0746   1
  -9  15   0 533.080 69.1832   1
   9  15   0 421.437 66.4531   1
   9 -15   0 404.655 59.8394   1
  -9 -15   0 422.783 67.0947   1
 -10  15   0 224.699 54.5627   1
  10 -15   0 215.502 52.8392   1
 -11  15   0 56.2907 45.7704   1
  11  15   0 18.7223 44.6822   1
 -11 -15   0 75.9712 47.3092   1
  11 -15   0 70.2862 45.0597   1
 -12  15   0 287.840 57.2138   1
  12  15   0 298.160 63.1934   1
  12 -15   0 269.080 56.3533   1
 -12 -15   0 290.904 62.8658   1
 -13 -15   0-12.6183 46.1295   1
  13  15   0 18.6279 48.5338   1
 -14  15   0 840.658 83.2746   1
  14  15   0 800.127 83.8312   1
 -14 -15   0 818.197 86.2459   1
  14 -15   0 902.566 86.0424   1
 -15  15   0 1058.25 90.8884   1
 -15 -15   0 1232.07 100.512   1
  15  15   0 1116.69 96.4850   1
 -17 -15   0 1554.89 111.446   1
  17  15   0 1411.87 106.201   1
   0 -16   0 422.987 63.0717   1
   0  16   0 436.744 65.4195   1
  -1 -16   0 25.0386 39.4470   1
   1 -16   0-31.7170 41.8524   1
  -1  16   0 18.3745 43.8120   1
   1  16   0 6.15961 44.0607   1
   2 -16   0 283.123 58.3491   1
  -2 -16   0 331.045 57.4281   1
  -2  16   0 383.551 62.9956   1
   3 -16   0 606.035 72.3247   1
   3  16   0 522.607 69.4358   1
  -3  16   0 725.875 75.8323   1
  -3 -16   0 640.151 73.4443   1
   4  16   0 576.058 70.2835   1
  -4  16   0 550.975 69.3242   1
   4 -16   0 556.329 67.8643   1
  -5  16   0 97.7662 49.0749   1
   5 -16   0 44.3709 43.7679   1
   5  16   0 100.778 48.4364   1
  -5 -16   0 159.162 49.8947   1
  -6  16   0 1695.27 114.072   1
   6 -16   0 1444.79 109.443   1
  -6 -16   0 1563.15 115.575   1
   6  16   0 1580.53 114.339   1
   7 -16   0-6.37584 43.8793   1
  -7  16   0 30.9023 43.5517   1
   7  16   0 43.4250 46.6419   1
  -7 -16   0 19.1646 46.7138   1
  -8  16   0 4124.19 213.959   1
   8  16   0 4299.21 215.687   1
  -8 -16   0 4335.95 215.887   1
   8 -16   0 4325.29 216.810   1
  -9  16   0 822.261 84.9578   1
   9  16   0 967.909 84.3096   1
  -9 -16   0 1006.84 87.2278   1
   9 -16   0 980.197 88.8468   1
 -10  16   0 1321.41 104.886   1
  10  16   0 1119.52 97.5227   1
 -10 -16   0 1330.80 101.572   1
  10 -16   0 1271.62 99.2019   1
 -11  16   0-38.0245 46.9934   1
  11  16   0 55.6006 49.4806   1
 -11 -16   0-18.8243 48.7381   1
  11 -16   0-12.3885 45.9320   1
 -12  16   0 50.2498 46.5989   1
  12  16   0 24.5154 48.8164   1
 -12 -16   0 37.4383 48.1797   1
  12 -16   0 50.8756 46.5194   1
 -13  16   0 1504.51 110.743   1
 -13 -16   0 1433.42 110.424   1
  13 -16   0 1342.06 107.999   1
 -14 -16   0 723.801 78.1971   1
  14  16   0 577.665 74.0415   1
 -15 -16   0 1101.36 96.3773   1
  15  16   0 1211.61 94.8406   1
 -16 -16   0 387.180 65.2103   1
  16  16   0 525.155 65.8677   1
   0  17   0 43.3151 41.1921   1
   0 -17   0 6.33014 38.7332   1
   1  17   0 1388.73 103.730   1
  -1  17   0 1155.16 105.755   1
   1 -17   0 1230.47 102.132   1
  -1 -17   0 1366.38 102.907   1
   2  17   0 341.967 59.7868   1
  -2  17   0 327.858 59.2524   1
   2 -17   0 358.454 61.9699   1
  -2 -17   0 472.306 62.9688   1
  -3  17   0 6.24707 41.5837   1
   3 -17   0 37.9395 39.8549   1
  -4  17   0 3653.72 191.717   1
   4  17   0 3886.68 197.007   1
  -4 -17   0 3652.10 194.405   1
   4 -17   0 3547.08 192.059   1
   5 -17   0 44.1209 45.1219   1
  -5  17   0 30.8670 46.7557   1
  -5 -17   0 38.1784 40.9018   1
   5  17   0 81.6669 43.6115   1
  -6  17   0 461.949 65.2143   1
   6  17   0 286.602 55.4355   1
   7  17   0 345.122 59.2346   1
  -7 -17   0 177.312 50.9637   1
  -8  17   0 1121.38 94.1039   1
   8  17   0 1106.03 92.7536   1
   8 -17   0 1163.52 96.2201   1
  -8 -17   0 1207.31 93.5020   1
  -9  17   0 1063.13 95.8081   1
   9 -17   0 1181.30 97.7587   1
 -10  17   0 1106.61 94.0171   1
  10  17   0 1110.87 93.6310   1
 -10 -17   0 1079.40 92.6494   1
  10 -17   0 989.709 91.8573   1
 -11  17   0 833.297 82.9488   1
 -11 -17   0 863.115 81.6096   1
  11  17   0 860.140 82.7720   1
  11 -17   0 708.504 77.5798   1
 -12 -17   0 36.7902 44.8450   1
  12  17   0 23.9823 48.8827   1
 -13 -17   0 932.638 87.7889   1
  13  17   0 780.770 84.8249   1
 -14 -17   0 18.0556 48.2064   1
  14  17   0-40.9676 47.4315   1
   0  18   0 1122.97 94.6192   1
   0 -18   0 980.812 90.1657   1
  -1  18   0 2555.39 150.873   1
   1  18   0 2598.25 153.093   1
  -1 -18   0 2459.77 149.248   1
   1 -18   0 2591.25 153.827   1
   2  18   0 392.711 62.9275   1
  -2  18   0 285.281 58.7767   1
  -2 -18   0 275.827 58.8796   1
   2 -18   0 363.150 63.0821   1
   3  18   0 222.153 59.7456   1
  -3  18   0 266.248 62.1025   1
  -3 -18   0 331.339 61.7310   1
   3 -18   0 185.465 57.4193   1
  -4  18   0-6.24036 46.5943   1
   4  18   0-6.24457 48.5039   1
  -4 -18   0-6.30424 45.7634   1
   4 -18   0-6.31516 46.1738   1
   5  18   0 130.571 51.5817   1
  -5 -18   0 170.324 50.5518   1
   5 -18   0 238.907 57.3860   1
  -5  18   0 117.671 51.6655   1
   6 -18   0 875.131 84.2647   1
  -6  18   0 722.972 81.8193   1
   7 -18   0 37.8712 46.1587   1
  -7 -18   0 37.2906 46.7314   1
  -7  18   0 6.14166 45.2341   1
   8 -18   0 6.35762 43.7471   1
  -8  18   0-6.12061 47.5408   1
  -8 -18   0-30.4048 46.6311   1
   8  18   0 42.1539 47.3631   1
   9  18   0 296.559 58.1751   1
 -10  18   0 1238.86 101.185   1
  10 -18   0 1308.88 104.580   1
 -11 -18   0 3503.99 183.114   1
  11  18   0 3318.46 179.867   1
 -12 -18   0 220.342 58.7278   1
  12  18   0 227.165 58.8024   1
   0  19   0-18.4803 48.7478   1
   0 -19   0 6.19080 44.2838   1
   1  19   0 255.219 58.7635   1
   1 -19   0 223.626 55.9813   1
  -1 -19   0 223.217 54.8204   1
   2  19   0 253.806 54.6706   1
  -2 -19   0 351.845 59.8255   1
   2 -19   0 307.209 60.7337   1
  -3  19   0 331.464 60.7923   1
   3 -19   0 315.116 61.1212   1
  -3 -19   0 414.695 66.5430   1
  -4  19   0 262.867 56.4647   1
   4  19   0 208.710 51.9243   1
   4 -19   0 259.239 55.6780   1
  -4 -19   0 261.047 56.8696   1
   5  19   0 279.674 60.1885   1
  -5  19   0 289.527 62.3605   1
  -5 -19   0 378.518 62.0927   1
   5 -19   0 431.933 64.5020   1
  -6  19   0 24.7352 49.2588   1
   6  19   0 53.8580 44.7103   1
   6 -19   0 49.4004 45.8176   1
  -6 -19   0 49.3048 45.4107   1
   7 -19   0-18.6199 47.5952   1
  -7  19   0 6.09283 47.6239   1
   8 -19   0 271.596 57.6076   1
  -8  19   0 387.250 63.5184   1
  -8 -19   0 424.717 63.2668   1
   8  19   0 400.016 62.6798   1
  -9 -19   0 407.800 60.5924   1
   9  19   0 484.298 67.7663   1
   2  20   0 1159.72 93.8997   1
  -2 -20   0 1133.09 95.9658   1
   3  20   0 319.058 63.8584   1
  -3 -20   0 365.083 64.9573   1
   4  20   0 869.971 87.3015   1
  -4 -20   0 1187.80 95.8327   1
   5 -20   0 1389.06 105.667   1
  -5 -20   0 1408.66 104.948   1
  -5  20   0 1330.58 102.975   1
   5  20   0 1198.60 97.5738   1
  -6  20   0-23.9731 50.2408   1
   6  20   0-17.4018 50.6957   1
  -6 -20   0-17.8318 46.1738   1
 -26   0   1 68.6853 50.6621   1
 -25   0   1-12.7092 49.0449   1
  25   0  -1 6.54527 45.0382   1
 -24   0   1-45.0662 51.5774   1
  24   0  -1-19.7130 49.4110   1
 -22   0   1 71.6666 49.7068   1
  22   0  -1 78.5224 48.5952   1
 -21   0   1 26.2450 46.2326   1
  21   0  -1 12.9350 45.2202   1
  20   0  -1 19.2928 43.5319   1
 -20   0   1-13.0664 46.3829   1
  19   0  -1 50.2546 43.9200   1
 -19   0   1-18.9894 42.8502   1
  18   0  -1 43.6566 44.6300   1
 -18   0   1 30.4188 38.3597   1
  16   0  -1 22.7079 38.7637   1
 -16   0   1 40.2701 37.6385   1
  15   0  -1 48.1373 37.4048   1
 -15   0   1 5.51503 38.8680   1
  14   0  -1-15.1391 36.9134   1
 -14   0   1-47.3449 39.2940   1
  13   0  -1-28.4894 33.7212   1
 -13   0   1-19.9952 32.9919   1
  12   0  -1-17.8930 30.0308   1
 -12   0   1-9.45514 30.3633   1
  11   0  -1 4.23359 26.6806   1
 -11   0   1-21.3352 25.5661   1
  10   0  -1 42.9591 28.3681   1
 -10   0   1 15.5324 26.3053   1
   9   0  -1 3.49866 23.8795   1
  -9   0   1-7.03774 21.5259   1
   8   0  -1-24.6017 24.9308   1
  -8   0   1-12.5232 23.0633   1
   6   0  -1 2.29275 18.2556   1
  -6   0   1-18.0109 22.2607   1
   5   0  -1 25.9805 21.6405   1
  -5   0   1 1.84379 17.7290   1
   4   0  -1-4.27384 16.5351   1
  -4   0   1 52.4295 17.8337   1
   3   0  -1 9.83023 14.6349   1
  -3   0   1 13.0273 13.4023   1
   1   0   1 12.9992 9.09731   1
  -1   0  -1 0.81082 11.9659   1
   2   0   1-2.48784 14.0478   1
  -2   0  -1 1.25156 16.8377   1
   3   0   1 18.3644 18.1746   1
  -3   0  -1 16.8932 18.8583   1
   4   0   1-18.8476 24.7583   1
  -4   0  -1 33.8616 23.1751   1
   6   0   1 23.5443 22.1259   1
  -6   0  -1-8.82893 22.4223   1
   7   0   1 10.0825 22.9388   1
  -7   0  -1-6.65120 24.3152   1
   8   0   1-3.70028 24.2015   1
  -8   0  -1-18.6541 27.4748   1
   9   0   1-3.97411 25.0446   1
  -9   0  -1-8.32072 26.9639   1
  10   0   1 51.2812 32.7904   1
 -10   0  -1 13.4964 31.4727   1
  12   0   1 53.8963 34.5627   1
 -12   0  -1 40.6798 36.9515   1
  13   0   1-10.4087 35.8190   1
 -13   0  -1-32.1974 36.6340   1
  14   0   1 5.53573 36.5255   1
 -14   0  -1 16.8414 33.6352   1
  15   0   1 5.85425 38.2877   1
 -15   0  -1 23.2142 42.4355   1
  16   0   1 60.8795 43.2438   1
 -16   0  -1 17.9395 38.7797   1
  17   0   1-6.30228 41.2185   1
 -17   0  -1-24.6980 38.5383   1
  18   0   1 6.21875 38.8136   1
 -18   0  -1 25.5657 44.6863   1
 -20   0  -1-19.4689 45.3699   1
  20   0   1 12.9399 48.3080   1
 -21   0  -1 6.40480 46.8286   1
  21   0   1-6.54913 46.4956   1
 -22   0  -1-19.3059 46.0348   1
  22   0   1-6.54128 47.4859   1
 -23   0  -1 6.36866 47.5539   1
  23   0   1 19.5078 45.4627   1
 -24   0  -1-6.26957 46.4922   1
  24   0   1-19.4357 50.3228   1
 -26   0  -1 53.8626 51.5125   1
  26   0   1-24.2483 44.6417   1
 -26  -1   1 12.5114 50.7037   1
  26   1  -1 31.8293 44.5123   1
 -25  -1   1 50.8919 48.4659   1
  25   1  -1-32.3739 51.5506   1
 -24   1   1 244.412 61.1718   1
 -24  -1   1 421.109 68.0320   1
  24   1  -1 331.875 61.6068   1
  24  -1  -1 177.559 59.2503   1
 -23  -1   1-6.62431 48.7783   1
  23   1  -1 6.54939 43.2110   1
 -22   1   1 619.522 75.5325   1
  22  -1  -1 694.215 76.9903   1
  22   1  -1 715.091 77.2833   1
 -22  -1   1 615.817 76.2236   1
 -21   1   1-32.1720 45.6875   1
  21  -1  -1 19.6221 40.0182   1
  21   1  -1-19.8776 47.0466   1
 -21  -1   1-57.8862 46.0136   1
 -20   1   1 1075.34 91.7364   1
 -20  -1   1 1023.58 91.4339   1
  20   1  -1 853.070 89.7726   1
  20  -1  -1 1043.91 90.4339   1
 -19  -1   1 2280.18 136.733   1
 -19   1   1 1962.46 132.941   1
  19  -1  -1 2134.89 135.483   1
  19   1  -1 2273.62 137.192   1
 -18   1   1 1963.34 122.547   1
 -18  -1   1 1784.43 119.230   1
  18   1  -1 1796.05 118.419   1
  18  -1  -1 1688.20 116.152   1
 -17   1   1 1458.09 102.962   1
  17  -1  -1 1345.33 101.940   1
 -16   1   1 936.928 81.7364   1
  16  -1  -1 779.415 79.4314   1
  16   1  -1 997.257 81.8893   1
 -16  -1   1 864.963 78.7356   1
  15  -1  -1 4086.22 206.119   1
 -15  -1   1 4349.36 207.758   1
  14  -1  -1 131.817 39.2243   1
  14   1  -1 79.2941 37.9437   1
 -14  -1   1 84.0997 38.2847   1
 -14   1   1 51.4199 39.8102   1
 -13   1   1 12242.2 504.642   1
  13  -1  -1 12049.7 503.794   1
  13   1  -1 13466.4 509.140   1
 -13  -1   1 13210.5 508.399   1
 -12   1   1 1502.36 99.8552   1
  12  -1  -1 1645.35 102.234   1
  12   1  -1 1792.10 104.716   1
 -12  -1   1 1617.10 101.747   1
  11  -1  -1 21.1170 25.4747   1
  11   1  -1 99.8794 34.6996   1
 -11   1   1 76.1015 29.9337   1
 -10   1   1 825.258 65.7585   1
  10  -1  -1 911.107 66.7737   1
  10   1  -1 956.838 68.6241   1
 -10  -1   1 1013.31 70.1888   1
  -9   1   1 3154.07 145.938   1
   9  -1  -1 2983.63 142.752   1
   9   1  -1 3134.14 145.628   1
  -9  -1   1 2955.28 143.802   1
  -8   1   1 19284.8 743.966   1
   8  -1  -1 20065.0 744.143   1
   8   1  -1 19974.4 746.413   1
  -8  -1   1 20571.3 747.249   1
   7   1  -1 9077.33 353.727   1
  -7  -1   1 9099.94 354.858   1
  -6   1   1 81989.5 3033.20   1
  -6  -1   1 85262.9 3036.48   1
   6   1  -1 82719.3 3032.58   1
   6  -1  -1 88202.3 3034.07   1
  -5   1   1 57165.5 2186.41   1
   5   1  -1 65176.5 2190.32   1
  -5  -1   1 61772.7 2191.03   1
   5  -1  -1 60148.9 2189.07   1
  -4   1   1 19240.8 736.972   1
   4   1  -1 18260.1 739.854   1
  -4  -1   1 20617.9 740.811   1
  -3   1   1 128231. 3912.68   1
  -3  -1   1 128736. 3915.44   1
  -2  -1   1 4574.02 164.774   1
   2  -1  -1 4059.05 161.669   1
  -2   1   1 4472.28 161.654   1
   2   1  -1 4292.24 164.608   1
   1   1  -1 24540.9 854.053   1
  -1  -1   1 23024.1 853.832   1
   0   1  -1 1333.87 58.5860   1
   0  -1   1 1407.01 58.3920   1
   0   1   1 1400.21 57.0352   1
   0  -1  -1 1469.64 56.9828   1
  -1  -1  -1 298.617 21.3795   1
   1   1   1 285.145 21.4050   1
  -1   1  -1 325.020 24.1125   1
   1  -1   1 294.155 23.2510   1
  -2  -1  -1 1236.14 56.3064   1
   2  -1   1 1340.97 57.3555   1
   2   1   1 1166.77 55.1022   1
   3   1   1 215741. 7899.36   1
   3  -1   1 213080. 7900.98   1
  -3  -1  -1 228793. 7900.90   1
  -3   1  -1 228058. 7900.32   1
   4   1   1 43413.6 1490.88   1
   4  -1   1 47155.4 1492.62   1
  -4  -1  -1 41890.3 1493.56   1
   6   1   1 38684.1 1390.53   1
   6  -1   1 38273.5 1392.12   1
  -6  -1  -1 38003.1 1389.83   1
  -6   1  -1 37535.7 1390.84   1
   7   1   1 5945.13 246.541   1
   7  -1   1 5959.49 246.196   1
  -7  -1  -1 5788.82 246.812   1
  -7   1  -1 5940.77 245.288   1
   8   1   1 5707.79 256.294   1
   8  -1   1 6825.59 263.257   1
  -8  -1  -1 5326.71 254.448   1
  -8   1  -1 6962.94 262.795   1
   9   1   1 18232.0 669.650   1
   9  -1   1 17773.4 669.554   1
  -9  -1  -1 17190.8 669.148   1
  -9   1  -1 16957.0 666.608   1
  10   1   1 1613.06 101.308   1
  10  -1   1 1936.57 106.977   1
 -10  -1  -1 1711.06 103.426   1
 -10   1  -1 1659.56 101.179   1
  12   1   1 4595.73 214.114   1
  12  -1   1 4884.85 216.482   1
 -12  -1  -1 4074.69 207.295   1
 -12   1  -1 4468.18 209.622   1
  13   1   1 797.932 71.6707   1
  13  -1   1 685.795 68.9838   1
 -13  -1  -1 810.571 72.8808   1
 -13   1  -1 690.890 68.7871   1
  14  -1   1 520.544 65.1285   1
  14   1   1 629.795 62.4841   1
 -14   1  -1 568.257 67.8616   1
 -14  -1  -1 614.009 66.2247   1
  15   1   1 2955.73 165.452   1
  15  -1   1 3307.29 172.808   1
 -15  -1  -1 3288.51 171.678   1
 -15   1  -1 3244.34 173.837   1
  16   1   1 41.0470 38.0258   1
  16  -1   1 5.99297 38.5076   1
 -16  -1  -1 54.7179 42.8550   1
 -16   1  -1 48.4940 44.3397   1
 -17  -1  -1 467.135 65.2671   1
  17  -1   1 586.019 70.7014   1
  18   1   1 159.127 45.4757   1
  18  -1   1 152.284 48.6081   1
 -18   1  -1 118.039 48.8265   1
  19  -1   1 25.7934 42.1757   1
 -19   1  -1-63.4314 45.3788   1
  20   1   1 111.307 45.5022   1
  20  -1   1 26.0904 45.3301   1
 -20  -1  -1 136.118 53.8105   1
 -20   1  -1 38.4368 46.5877   1
  21   1   1 313.348 63.5974   1
  21  -1   1 263.043 61.1511   1
 -21  -1  -1 311.793 64.6011   1
 -21   1  -1 275.603 59.9082   1
  22  -1   1 251.270 59.9465   1
  22   1   1 226.264 58.0936   1
 -22  -1  -1 262.030 64.1749   1
 -22   1  -1 312.553 61.5232   1
  23   1   1 661.075 77.7519   1
  23  -1   1 543.109 71.5840   1
 -23  -1  -1 462.786 69.8514   1
 -23   1  -1 502.590 70.5190   1
  24   1   1 89.4956 50.9188   1
  24  -1   1 184.191 57.4394   1
 -24   1  -1 162.994 58.2680   1
 -24  -1  -1 220.202 60.5076   1
 -26   1  -1-6.00355 47.2184   1
  25   2  -1-51.2806 50.4257   1
 -25  -2   1-6.47079 50.2710   1
  24  -2  -1 2320.91 144.961   1
 -24  -2   1 2640.38 151.158   1
 -24   2   1 2587.41 149.092   1
  23   2  -1-39.9444 51.3978   1
 -23  -2   1-32.3213 53.0084   1
  22   2  -1-6.57584 43.0133   1
  22  -2  -1 19.5646 43.7855   1
 -22  -2   1 78.2907 48.7220   1
 -22   2   1 12.8714 43.9351   1
  21   2  -1 70.3386 45.1058   1
  21  -2  -1 32.6732 46.0926   1
 -21  -2   1 65.3142 46.4221   1
 -21   2   1 76.7579 49.0999   1
  20  -2  -1 664.428 77.0445   1
 -20   2   1 736.467 79.2453   1
  19   2  -1 6.11564 39.9957   1
  19  -2  -1-31.8317 42.3720   1
 -19  -2   1 32.2126 47.1059   1
 -19   2   1-43.2426 44.5186   1
  18  -2  -1 649.195 70.0612   1
 -18  -2   1 516.524 68.5984   1
 -18   2   1 470.480 63.8337   1
  17   2  -1 2011.21 127.009   1
  17  -2  -1 2096.65 127.573   1
 -17   2   1 1994.50 124.873   1
  16   2  -1 116.587 42.9785   1
  16  -2  -1 74.7174 42.0778   1
 -16  -2   1-5.83169 36.4582   1
 -16   2   1 73.4825 42.5471   1
  15   2  -1 2358.08 134.920   1
  15  -2  -1 2293.15 133.610   1
 -15  -2   1 2401.97 135.819   1
 -15   2   1 2099.40 127.679   1
  14   2  -1 37813.4 1489.84   1
 -14  -2   1 40467.3 1491.94   1
  14  -2  -1 42745.8 1493.93   1
  13   2  -1 4110.67 193.260   1
 -13  -2   1 4081.04 193.223   1
 -13   2   1 3765.72 188.276   1
  12  -2  -1 146.524 34.6131   1
 -12   2   1 59.2120 31.5515   1
  11   2  -1 5921.06 247.374   1
  11  -2  -1 5477.25 242.771   1
 -11  -2   1 5287.52 243.250   1
 -11   2   1 5756.05 244.668   1
  10   2  -1 15874.3 608.980   1
  10  -2  -1 16333.5 608.405   1
 -10  -2   1 15822.4 611.217   1
 -10   2   1 15464.4 605.714   1
   9   2  -1 12665.7 509.540   1
  -9   2   1 13974.5 509.985   1
   9  -2  -1 13010.1 508.224   1
  -9  -2   1 13211.4 514.292   1
   8   2  -1 205.451 32.9099   1
  -8   2   1 183.134 29.8395   1
  -8  -2   1 201.064 34.4506   1
   8  -2  -1 218.235 31.2407   1
   7   2  -1 28632.5 1084.49   1
  -7   2   1 30198.5 1084.04   1
  -7  -2   1 28643.6 1085.85   1
   7  -2  -1 30813.0 1084.88   1
  -6   2   1 12605.8 489.043   1
   6  -2  -1 13451.0 490.479   1
   5   2  -1 3054.24 130.090   1
  -5   2   1 2613.01 125.271   1
   5  -2  -1 2935.39 129.081   1
  -4  -2   1 277098. 9538.28   1
  -4   2   1 270590. 9533.30   1
  -3  -2   1 68336.5 2493.84   1
   3   2  -1 66247.5 2493.12   1
  -3   2   1 72656.2 2489.39   1
   3  -2  -1 69925.2 2490.60   1
  -2  -2   1 59332.9 2169.80   1
   2  -2  -1 62053.1 2166.08   1
  -2   2   1 59158.4 2165.75   1
   2   2  -1 61482.7 2169.74   1
   1  -2  -1 5245.18 189.170   1
  -1  -2   1 5053.99 192.308   1
   1   2  -1 4771.53 191.353   1
  -1   2   1 4891.12 189.526   1
   0  -2   1 41715.2 1504.16   1
   0   2  -1 43965.1 1504.29   1
   0   2   1 41867.3 1502.01   1
   0  -2  -1 40161.2 1502.57   1
   1  -2   1 3160.50 120.313   1
   1   2   1 3076.18 119.954   1
  -1  -2  -1 3290.91 120.036   1
   2  -2   1 29557.3 1108.75   1
  -2   2  -1 31291.7 1108.51   1
   2   2   1 30472.0 1108.45   1
  -2  -2  -1 31214.3 1108.71   1
  -3  -2  -1 11808.3 447.681   1
   3   2   1 11610.2 445.517   1
  -3   2  -1 12319.5 447.413   1
   3  -2   1 11943.2 446.063   1
  -4  -2  -1 71502.7 2659.92   1
   4   2   1 66164.4 2659.41   1
  -4   2  -1 77769.7 2660.67   1
   4  -2   1 80444.8 2659.27   1
  -5  -2  -1 6204.40 238.806   1
   5   2   1 5490.75 236.455   1
   6   2   1 35627.6 1367.84   1
   6  -2   1 38918.5 1370.33   1
  -6  -2  -1 37990.4 1371.65   1
  -6   2  -1 37686.9 1368.68   1
   7   2   1 29845.0 1144.60   1
   7  -2   1 31455.1 1146.26   1
  -7  -2  -1 32237.6 1149.08   1
  -7   2  -1 31134.0 1145.46   1
   8   2   1 15.4927 27.4995   1
   8  -2   1 7.59517 22.7540   1
  -8  -2  -1 11.8160 26.6633   1
  -8   2  -1 3.73555 23.5426   1
   9   2   1 23330.7 882.892   1
   9  -2   1 24956.0 885.250   1
  -9  -2  -1 22873.2 882.779   1
  -9   2  -1 23026.0 880.749   1
  10   2   1 34948.0 1226.58   1
  10  -2   1 31359.4 1225.69   1
 -10  -2  -1 33651.9 1225.27   1
 -10   2  -1 31990.9 1221.66   1
  11   2   1 1232.77 89.5663   1
 -11  -2  -1 1406.53 91.6715   1
  12   2   1 229.974 44.5043   1
  12  -2   1 122.247 40.8738   1
 -12  -2  -1 214.660 40.0242   1
 -12   2  -1 190.001 42.2293   1
  13   2   1 6869.35 297.666   1
  13  -2   1 6705.66 297.375   1
 -13  -2  -1 6993.60 298.366   1
 -13   2  -1 6484.62 294.362   1
  14   2   1 5983.26 274.388   1
  14  -2   1 6329.71 277.729   1
 -14  -2  -1 5704.34 271.040   1
 -14   2  -1 6212.91 274.785   1
  15   2   1 124.652 43.0184   1
 -15  -2  -1 135.161 46.4444   1
 -15   2  -1 126.385 43.1361   1
  16   2   1 16464.7 628.889   1
  16  -2   1 16724.5 630.384   1
  17   2   1 18.0461 38.9965   1
  17  -2   1 49.8866 40.7904   1
 -17  -2  -1 6.33048 41.0380   1
 -17   2  -1 30.3756 41.8134   1
  18   2   1-18.4549 41.2946   1
  18  -2   1 19.2460 39.2462   1
 -18  -2  -1-57.4780 46.3615   1
 -18   2  -1 6.18328 44.5603   1
  19   2   1 2237.40 138.734   1
  19  -2   1 1996.29 136.608   1
 -19   2  -1 2285.94 139.747   1
  20   2   1 590.503 76.2915   1
  20  -2   1 615.828 73.8706   1
 -20   2  -1 727.086 77.5790   1
  21   2   1 210.157 57.9532   1
  21  -2   1 58.3389 48.3958   1
 -21  -2  -1 226.396 57.6453   1
 -21   2  -1 140.687 53.3155   1
  22   2   1 6.54410 44.6667   1
  22  -2   1 95.3362 49.9892   1
 -22  -2  -1-6.48136 47.0499   1
 -22   2  -1-51.4651 53.0376   1
  23   2   1 167.523 58.8936   1
  23  -2   1 202.573 53.7743   1
 -23  -2  -1 320.969 65.3484   1
 -23   2  -1 292.367 60.7090   1
  24   2   1 50.4134 44.4466   1
  24  -2   1 62.5548 48.0137   1
 -24   2  -1 56.5529 48.5411   1
 -24  -2  -1 63.8541 51.7893   1
  25   2   1 112.208 49.2613   1
 -25  -2  -1 158.579 55.0838   1
  26   3  -1 131.313 51.3003   1
 -26  -3   1 322.784 66.3906   1
  25   3  -1 411.131 68.2581   1
 -25  -3   1 413.570 67.6370   1
  24   3  -1 65.1709 46.3307   1
  24  -3  -1 45.2160 47.2894   1
 -24  -3   1 96.5241 51.5958   1
 -24   3   1 64.3449 47.1072   1
  23   3  -1 1121.50 100.533   1
 -23  -3   1 1402.50 107.269   1
  22   3  -1 184.535 56.5947   1
  22  -3  -1 302.863 58.6478   1
 -22   3   1 348.287 62.3726   1
  21   3  -1-12.5658 44.9452   1
  21  -3  -1-19.1367 42.4571   1
 -21  -3   1 6.59665 46.1209   1
 -21   3   1-31.9820 44.7210   1
  20   3  -1 80.4981 47.8937   1
  20  -3  -1 62.8563 45.7354   1
 -20  -3   1 39.8468 44.3100   1
 -20   3   1 183.584 55.6856   1
  19   3  -1 3384.06 186.033   1
  19  -3  -1 3695.79 188.388   1
 -19  -3   1 3593.95 188.899   1
 -19   3   1 3714.98 190.766   1
  18   3  -1 99.8410 46.2857   1
  18  -3  -1 12.0016 39.6082   1
 -18  -3   1 37.4632 42.9795   1
 -18   3   1-12.1413 41.1093   1
  17   3  -1 263.825 51.6889   1
 -17  -3   1 183.326 50.1594   1
  16  -3  -1 234.618 49.5891   1
 -16  -3   1 168.055 50.2034   1
 -16   3   1 237.247 49.4612   1
  15   3  -1 26885.4 993.113   1
  15  -3  -1 26705.0 993.488   1
 -15  -3   1 26816.1 991.779   1
 -15   3   1 24290.6 985.078   1
  14   3  -1 5856.96 260.445   1
  14  -3  -1 5590.69 256.239   1
 -14  -3   1 5611.91 257.533   1
 -14   3   1 5817.45 256.505   1
  13   3  -1 32387.3 1209.82   1
  13  -3  -1 32196.3 1206.90   1
 -13  -3   1 32293.1 1209.79   1
 -13   3   1 32751.5 1207.32   1
  12   3  -1 477.899 59.6329   1
 -12  -3   1 626.812 63.0556   1
 -12   3   1 666.324 62.0150   1
  11   3  -1 4215.95 201.182   1
  11  -3  -1 4496.23 202.138   1
 -11  -3   1 4604.38 208.971   1
 -11   3   1 4411.87 202.046   1
  10   3  -1 1830.04 105.351   1
 -10   3   1 1704.53 100.931   1
  10  -3  -1 1807.74 101.731   1
 -10  -3   1 1912.64 108.173   1
   9   3  -1 37497.6 1403.09   1
  -9   3   1 39667.6 1401.97   1
  -9  -3   1 36471.6 1403.84   1
   9  -3  -1 39159.6 1401.15   1
   8   3  -1 526.393 50.7408   1
  -8   3   1 724.774 52.8896   1
  -8  -3   1 632.864 53.3884   1
   8  -3  -1 647.578 50.4426   1
   7   3  -1 4086.97 180.056   1
  -7   3   1 4255.63 177.308   1
   7  -3  -1 3872.00 176.741   1
  -7  -3   1 4198.74 181.037   1
  -6  -3   1 5232.68 220.567   1
   6   3  -1 5409.28 220.420   1
   5  -3  -1 53046.3 1873.44   1
  -5  -3   1 49079.7 1876.37   1
   5   3  -1 52949.4 1877.41   1
  -5   3   1 52392.5 1872.98   1
  -4  -3   1 3526.34 150.048   1
   4   3  -1 3412.48 149.776   1
  -4   3   1 3563.36 145.229   1
   4  -3  -1 3522.05 145.838   1
  -3  -3   1 1100.01 63.8517   1
   3  -3  -1 1275.07 61.1364   1
  -3   3   1 1220.82 61.3899   1
   3   3  -1 1207.73 63.6057   1
   2  -3  -1 7935.07 293.923   1
   2   3  -1 8124.31 297.391   1
  -2   3   1 7400.32 293.211   1
  -2  -3   1 7648.73 296.411   1
   1  -3  -1 818.425 46.0215   1
  -1  -3   1 867.397 48.2851   1
   1   3  -1 797.304 47.5625   1
  -1   3   1 829.737 46.9098   1
   0  -3   1 43067.5 1532.00   1
   0   3  -1 43065.5 1531.04   1
   0   3   1 42280.7 1529.60   1
   0  -3  -1 41595.0 1529.99   1
  -1   3  -1 406607. 14254.2   1
   1  -3   1 416620. 14254.2   1
   1   3   1 372715. 14251.3   1
  -1  -3  -1 407283. 14253.5   1
  -2   3  -1 1965.18 93.3509   1
   2  -3   1 1872.45 92.7784   1
   2   3   1 2096.79 93.6290   1
  -2  -3  -1 2129.29 94.5791   1
   3  -3   1 3290.80 141.904   1
  -3   3  -1 3104.59 140.446   1
   3   3   1 3385.66 141.474   1
  -3  -3  -1 3344.88 141.068   1
   4   3   1 4010.14 179.236   1
  -4  -3  -1 4527.23 181.657   1
  -5  -3  -1 2323.73 110.949   1
   5   3   1 2254.32 108.685   1
  -5   3  -1 2141.34 107.432   1
   5  -3   1 2176.12 108.198   1
  -6  -3  -1 5445.34 227.351   1
   6   3   1 5558.31 225.309   1
  -6   3  -1 5382.31 223.349   1
   6  -3   1 4872.14 224.347   1
  -7  -3  -1 2316.04 122.511   1
  -7   3  -1 2549.49 122.717   1
   7  -3   1 2298.97 120.117   1
   7   3   1 2499.16 123.683   1
   8   3   1 28490.5 1094.16   1
   8  -3   1 30197.0 1095.16   1
  -8  -3  -1 30625.6 1099.90   1
  -8   3  -1 29082.5 1094.47   1
   9   3   1 7949.27 349.072   1
   9  -3   1 9018.26 353.140   1
  -9  -3  -1 8795.70 358.581   1
  -9   3  -1 8889.49 353.154   1
  10  -3   1 23947.0 901.698   1
 -10   3  -1 23963.0 902.009   1
  11   3   1 47877.8 1694.63   1
 -11  -3  -1 44283.1 1690.66   1
  12   3   1 163.474 40.8159   1
  12  -3   1 229.657 44.0478   1
 -12  -3  -1 114.802 38.8224   1
 -12   3  -1 130.973 38.0182   1
  13   3   1 1577.35 106.710   1
  13  -3   1 1427.35 101.562   1
 -13  -3  -1 1537.73 105.293   1
 -13   3  -1 1658.11 104.924   1
  14   3   1 936.249 83.2906   1
 -14  -3  -1 961.810 81.4680   1
 -14   3  -1 855.293 77.5655   1
  15  -3   1 18233.6 697.927   1
 -15   3  -1 17394.5 693.554   1
  16   3   1 3245.44 166.563   1
  16  -3   1 2664.53 156.328   1
 -16  -3  -1 2885.13 160.622   1
 -16   3  -1 2858.60 159.041   1
  17   3   1 2069.73 126.339   1
  17  -3   1 1802.15 116.844   1
 -17  -3  -1 1736.59 118.274   1
  18  -3   1 3204.04 176.390   1
 -18  -3  -1 3118.92 178.613   1
 -18   3  -1 3512.48 179.708   1
  19   3   1 728.494 74.5505   1
  20   3   1 138.376 49.6908   1
  20  -3   1 158.830 50.4932   1
 -20  -3  -1 91.4230 44.4512   1
 -20   3  -1 146.590 53.6276   1
  21  -3   1 1509.75 108.562   1
 -21   3  -1 1338.40 104.985   1
  22   3   1 513.728 71.1048   1
  22  -3   1 499.831 68.3130   1
 -22  -3  -1 452.377 69.0904   1
 -22   3  -1 408.402 67.1240   1
  23  -3   1 6.36942 43.8287   1
 -23   3  -1-19.0342 49.2819   1
  24  -3   1 1103.62 95.8802   1
  24   3   1 1119.04 96.8881   1
 -24   3  -1 1072.39 97.3106   1
 -24  -3  -1 1242.15 99.2499   1
  25   3   1 290.151 62.8435   1
 -25  -3  -1 105.877 55.4140   1
  26   4  -1 94.0908 49.0506   1
 -26  -4   1-18.3417 50.9881   1
  25   4  -1-25.4103 48.4049   1
 -25  -4   1-25.2173 51.9823   1
  24  -4  -1 1868.08 123.909   1
 -24   4   1 1719.60 122.683   1
  23   4  -1 684.505 78.2041   1
 -23  -4   1 698.055 80.1852   1
  23  -4  -1 531.894 75.4143   1
  22  -4  -1 104.069 49.9672   1
 -22   4   1 265.256 59.6444   1
  21   4  -1 310.727 61.9267   1
  21  -4  -1 303.126 57.7143   1
 -21  -4   1 362.251 66.0535   1
 -21   4   1 275.736 56.5686   1
  20   4  -1-6.47217 43.8126   1
  20  -4  -1 6.35151 42.2732   1
 -20  -4   1-38.8437 50.2865   1
 -20   4   1-6.33602 44.2976   1
  19   4  -1 625.230 72.5915   1
  19  -4  -1 697.558 77.0756   1
 -19  -4   1 814.829 81.7160   1
 -19   4   1 583.023 72.4565   1
  18   4  -1 43.2721 42.9740   1
  18  -4  -1 85.2112 45.8450   1
 -18   4   1 114.828 45.8283   1
 -17  -4   1 54.4794 43.0190   1
  16   4  -1 2994.43 160.369   1
  16  -4  -1 2445.48 154.496   1
 -16  -4   1 2777.97 155.525   1
 -16   4   1 2791.22 152.450   1
  15   4  -1 63.1450 39.8202   1
  15  -4  -1-5.47314 34.1601   1
 -15  -4   1-5.74870 39.8774   1
 -15   4   1 5.44699 35.9408   1
  14   4  -1 49769.4 1990.72   1
  14  -4  -1 56497.3 1992.34   1
 -14  -4   1 57319.5 1999.33   1
 -14   4   1 53932.4 1988.84   1
  13   4  -1 1563.13 104.794   1
  13  -4  -1 1799.35 110.192   1
 -13   4   1 1832.11 109.196   1
 -13  -4   1 1734.59 112.044   1
  12   4  -1 6046.47 265.256   1
 -12  -4   1 5987.02 267.016   1
 -11   4   1 3924.86 181.580   1
  11   4  -1 4135.96 187.094   1
  10   4  -1 24702.8 942.033   1
 -10   4   1 25338.0 939.878   1
 -10  -4   1 24886.6 943.699   1
  10  -4  -1 25474.5 939.565   1
   9  -4  -1 1405.01 84.8783   1
  -9  -4   1 1323.00 87.4258   1
  -9   4   1 1226.57 81.8734   1
   8  -4  -1 48979.3 1714.80   1
  -8  -4   1 45326.4 1718.78   1
  -8   4   1 48879.1 1715.21   1
   8   4  -1 44861.0 1717.13   1
   7  -4  -1 1918.13 99.6515   1
  -7  -4   1 1814.75 102.974   1
  -7   4   1 2004.01 99.6617   1
   7   4  -1 2042.01 104.900   1
   6  -4  -1 29774.8 1141.26   1
  -6  -4   1 32288.7 1147.88   1
   6   4  -1 31374.7 1146.47   1
  -6   4   1 31631.3 1141.32   1
  -5  -4   1 11684.8 446.303   1
   5   4  -1 11463.4 445.495   1
  -4  -4   1 104857. 3738.19   1
   4  -4  -1 106028. 3733.74   1
  -4   4   1 100296. 3731.88   1
   4   4  -1 106111. 3738.05   1
  -3   4   1 3428.30 151.867   1
   3  -4  -1 3874.14 155.620   1
  -2   4   1 5950.89 228.530   1
   2  -4  -1 5646.53 229.332   1
   1   4  -1 54244.4 2103.35   1
  -1   4   1 59348.7 2101.98   1
   1  -4  -1 60187.3 2101.65   1
  -1  -4   1 59681.9 2104.94   1
   0  -4  -1 106177. 3691.99   1
   0   4   1 105847. 3691.26   1
   0   4  -1 97403.2 3691.67   1
   0  -4   1 102674. 3693.20   1
  -1  -4  -1 5558.24 220.225   1
   1  -4   1 5682.02 221.011   1
  -1   4  -1 5454.05 220.004   1
   1   4   1 5238.49 217.902   1
   3  -4   1 1486.15 79.4005   1
  -3   4  -1 1514.49 79.8035   1
  -3  -4  -1 1514.08 82.3613   1
   3   4   1 1499.94 81.2939   1
   4  -4   1 7169.21 275.805   1
  -4   4  -1 7003.89 274.096   1
  -4  -4  -1 6667.73 275.557   1
   4   4   1 6558.68 275.133   1
   5  -4   1 15352.5 571.407   1
  -5   4  -1 14614.5 568.518   1
  -5  -4  -1 14755.3 571.660   1
   5   4   1 15583.5 572.785   1
   6  -4   1 122810. 4462.19   1
  -6   4  -1 125255. 4462.04   1
  -6  -4  -1 126004. 4465.06   1
   6   4   1 123075. 4463.75   1
  -7   4  -1 5608.24 243.126   1
   7   4   1 5980.21 246.142   1
  -7  -4  -1 6119.34 247.925   1
  -8  -4  -1 515.249 53.1242   1
   8  -4   1 602.642 53.4212   1
  -8   4  -1 593.042 53.3786   1
   8   4   1 458.852 51.8126   1
  -9  -4  -1 39401.4 1443.25   1
   9  -4   1 38017.3 1439.61   1
  -9   4  -1 38576.0 1441.40   1
   9   4   1 40664.6 1444.21   1
 -10   4  -1 8611.91 362.229   1
  10  -4   1 9006.71 364.588   1
 -10  -4  -1 9394.95 370.198   1
  10   4   1 8460.10 364.391   1
 -11   4  -1 18836.1 727.800   1
  11  -4   1 19708.8 731.033   1
 -11  -4  -1 18683.7 732.169   1
  11   4   1 18724.9 730.685   1
 -12   4  -1 25901.7 961.608   1
  12  -4   1 24606.4 959.873   1
 -12  -4  -1 26589.1 967.040   1
  12   4   1 24689.6 962.957   1
 -13   4  -1 8180.48 352.253   1
  13  -4   1 8312.29 353.791   1
 -13  -4  -1 9002.83 360.159   1
  13   4   1 8058.95 353.939   1
 -14   4  -1 12074.3 479.649   1
  14  -4   1 11029.4 476.273   1
 -14  -4  -1 11657.6 478.526   1
  14   4   1 12302.7 483.963   1
 -15   4  -1 1292.25 94.9079   1
  15  -4   1 1112.91 91.1429   1
 -15  -4  -1 995.371 89.4736   1
  15   4   1 1300.72 97.0633   1
 -16   4  -1 5510.04 259.249   1
  16  -4   1 5634.18 260.493   1
 -16  -4  -1 5380.09 259.037   1
  16   4   1 5971.74 265.483   1
 -17   4  -1 97.4098 47.3783   1
  17  -4   1 153.320 47.4228   1
 -17  -4  -1 44.3424 43.3342   1
  17   4   1 37.3043 43.2243   1
 -18   4  -1 2015.95 131.266   1
  18  -4   1 2255.26 135.964   1
 -19  -4  -1 1900.20 125.468   1
 -20   4  -1 255.250 58.0521   1
  20  -4   1 134.802 48.6953   1
 -20  -4  -1 227.200 56.3910   1
  20   4   1 120.024 50.4140   1
 -21   4  -1 38.4857 46.5622   1
  21  -4   1-83.8285 47.8162   1
 -21  -4  -1 39.4478 48.4130   1
  21   4   1-18.7820 44.1101   1
 -22   4  -1 167.176 57.5374   1
  22  -4   1 108.948 53.0899   1
 -22  -4  -1 181.665 59.6920   1
  22   4   1 131.307 49.4512   1
 -23   4  -1 101.919 54.6145   1
  23  -4   1 247.862 58.3199   1
 -23  -4  -1 191.776 57.0380   1
  23   4   1 163.792 49.0199   1
 -24   4  -1 156.834 53.9952   1
  24   4   1 132.473 57.0226   1
 -24  -4  -1 168.163 54.4338   1
  24  -4   1 156.151 53.4848   1
 -25  -4  -1 750.046 82.9172   1
 -26  -5   1 6.11407 52.3548   1
  26   5  -1 30.4875 47.9613   1
 -24  -5   1 64.5755 53.5881   1
  24   5  -1 67.7861 46.0721   1
  23  -5  -1 1642.46 118.206   1
  23   5  -1 1527.95 111.659   1
 -23  -5   1 1759.21 122.380   1
 -23   5   1 1722.94 117.948   1
 -22   5   1 931.652 87.1299   1
  22   5  -1 780.284 84.8920   1
 -22  -5   1 837.586 84.9745   1
  22  -5  -1 903.848 84.7432   1
  21   5  -1 1061.67 92.3195   1
  21  -5  -1 821.443 84.8473   1
 -21  -5   1 982.759 89.1972   1
 -21   5   1 810.583 84.0895   1
  20   5  -1 108.391 47.6263   1
 -20  -5   1-45.3040 48.0114   1
  19   5  -1 1488.91 103.351   1
  19  -5  -1 1288.66 98.1091   1
  18   5  -1 2264.00 135.726   1
  18  -5  -1 2262.18 134.561   1
 -18  -5   1 2184.08 134.307   1
  17   5  -1 173.675 48.2266   1
  17  -5  -1 142.384 47.0240   1
 -17  -5   1 202.609 52.6202   1
 -17   5   1 142.974 45.1622   1
  16   5  -1 671.845 73.9165   1
 -16  -5   1 823.591 79.0642   1
 -16   5   1 755.203 72.8393   1
  16  -5  -1 804.246 74.6719   1
 -15   5   1 4048.56 201.315   1
  15  -5  -1 4271.65 204.719   1
 -14  -5   1 149.361 43.8820   1
  14  -5  -1 74.1084 36.9546   1
 -14   5   1 85.0295 37.6755   1
  14   5  -1 161.889 41.0536   1
 -13   5   1 38389.3 1453.91   1
  13  -5  -1 41548.2 1459.38   1
 -13  -5   1 37768.1 1457.84   1
  13   5  -1 39786.8 1459.99   1
  12  -5  -1 4723.23 213.361   1
 -12   5   1 4287.00 209.082   1
  12   5  -1 4548.03 215.115   1
 -12  -5   1 4815.49 217.362   1
  11  -5  -1 17284.8 662.708   1
 -11   5   1 17209.5 662.088   1
 -11  -5   1 17416.4 668.179   1
  11   5  -1 17037.5 666.500   1
 -10   5   1 5222.18 229.021   1
   9  -5  -1 11958.5 512.982   1
  -9   5   1 13253.0 510.977   1
   9   5  -1 13882.8 517.628   1
  -9  -5   1 13596.4 518.736   1
   8  -5  -1 4340.89 192.763   1
  -8   5   1 4226.48 188.554   1
   8   5  -1 4203.59 194.272   1
  -8  -5   1 4241.48 194.194   1
   7  -5  -1 30550.7 1114.48   1
  -7   5   1 29882.0 1112.90   1
   7   5  -1 30322.8 1120.00   1
  -7  -5   1 30138.2 1117.41   1
   6  -5  -1 10798.4 401.293   1
  -6   5   1 10943.5 401.297   1
  -6  -5   1 10177.9 406.505   1
  -5  -5   1 64616.9 2376.18   1
   5  -5  -1 68374.8 2371.66   1
  -5   5   1 65124.1 2370.32   1
   5   5  -1 64297.7 2375.62   1
  -4  -5   1 31268.5 1168.07   1
   4   5  -1 31895.1 1168.46   1
  -4   5   1 31656.7 1162.59   1
   4  -5  -1 32399.6 1163.90   1
   3  -5  -1 45009.2 1524.09   1
  -3   5   1 43573.7 1522.12   1
  -3  -5   1 43021.7 1527.54   1
   2   5  -1 14940.7 587.569   1
  -2  -5   1 16514.5 591.193   1
  -1  -5   1 26739.9 922.433   1
   1   5  -1 23370.4 919.985   1
   0  -5   1 60582.5 2174.62   1
   0   5   1 57752.2 2171.02   1
   0   5  -1 61883.8 2174.57   1
   0  -5  -1 60918.8 2173.03   1
   1  -5   1 116381. 4087.01   1
   1   5   1 113407. 4085.09   1
  -1   5  -1 110482. 4083.72   1
  -1  -5  -1 115665. 4086.15   1
   2  -5   1 730.925 53.3513   1
  -2   5  -1 770.988 54.6495   1
   2   5   1 826.015 55.8407   1
  -2  -5  -1 740.475 54.3561   1
  -3   5  -1 119568. 4290.08   1
   3  -5   1 118452. 4290.02   1
   3   5   1 119772. 4290.97   1
  -3  -5  -1 120436. 4291.33   1
   4  -5   1 1277.64 79.1285   1
  -4   5  -1 1405.55 80.8840   1
   4   5   1 1355.58 79.8825   1
  -4  -5  -1 1530.61 84.9701   1
   5  -5   1 17067.0 670.340   1
  -5   5  -1 18564.3 672.070   1
   5   5   1 17266.5 671.205   1
  -5  -5  -1 18303.1 673.089   1
   6  -5   1 191.113 34.0317   1
  -6   5  -1 166.720 32.1657   1
   6   5   1 74.0305 28.6601   1
  -6  -5  -1 107.036 30.5541   1
   7  -5   1 44.3959 27.0046   1
  -7   5  -1 7.69912 26.2062   1
   7   5   1 175.638 35.7279   1
  -7  -5  -1 132.616 34.5789   1
   8  -5   1 25623.3 928.990   1
  -8   5  -1 24407.5 925.998   1
   8   5   1 24204.8 928.658   1
  -8  -5  -1 24786.8 931.611   1
   9  -5   1 26031.6 971.150   1
  -9   5  -1 25925.3 970.454   1
   9   5   1 24850.5 971.043   1
  -9  -5  -1 26935.5 977.191   1
  10  -5   1 36516.6 1351.02   1
 -10   5  -1 37401.8 1351.73   1
 -10  -5  -1 36947.8 1356.65   1
  10   5   1 35157.7 1353.96   1
  11   5   1 15456.9 603.995   1
  11  -5   1 15590.2 602.178   1
 -11  -5  -1 14563.8 601.320   1
 -11   5  -1 15772.7 600.660   1
  12   5   1 2240.89 128.996   1
  12  -5   1 2170.87 128.511   1
 -12  -5  -1 2417.73 138.121   1
 -12   5  -1 2133.25 127.032   1
  13   5   1 2030.01 129.650   1
  13  -5   1 2195.83 128.886   1
 -13  -5  -1 2082.70 130.786   1
 -13   5  -1 2324.05 130.248   1
  14  -5   1 9727.24 406.240   1
  15   5   1 5393.32 248.279   1
 -15  -5  -1 4974.61 244.258   1
  16   5   1 24.7996 37.2119   1
  16  -5   1 11.9891 40.9760   1
 -16  -5  -1 92.4912 46.0938   1
 -16   5  -1 138.460 47.9809   1
  17   5   1-12.6797 45.0122   1
  17  -5   1 61.3421 42.5511   1
 -17  -5  -1-24.8062 42.3299   1
 -17   5  -1 18.4770 39.9187   1
  18   5   1 436.818 64.6601   1
  18  -5   1 455.811 66.1155   1
 -18  -5  -1 345.476 58.7557   1
 -18   5  -1 489.080 65.4679   1
  19   5   1 25.6706 39.3346   1
  19  -5   1 63.1696 46.9056   1
 -19  -5  -1 71.4105 43.2750   1
 -19   5  -1 126.882 54.6576   1
  20   5   1 3656.76 188.526   1
  20  -5   1 3443.96 186.059   1
 -20   5  -1 3357.16 185.349   1
  21   5   1-38.0976 43.3493   1
  21  -5   1 6.39262 46.7500   1
 -21   5  -1-38.4641 49.8036   1
 -21  -5  -1-39.2508 49.8478   1
 -22   5  -1 759.998 81.4149   1
  22   5   1 748.390 79.7137   1
 -22  -5  -1 781.726 83.8210   1
  22  -5   1 905.364 84.8450   1
  23   5   1 991.208 89.4319   1
 -23   5  -1 1129.58 94.6881   1
 -23  -5  -1 940.507 89.9601   1
 -24   5  -1 722.469 80.3609   1
 -24  -5  -1 765.194 82.0972   1
  24   5   1 766.766 77.7689   1
 -25  -6   1-25.0469 52.2114   1
  25   6  -1-35.7532 47.4540   1
 -24  -6   1 675.071 84.7721   1
  24   6  -1 723.670 80.8649   1
  23  -6  -1 676.713 78.1475   1
 -23   6   1 673.885 77.7904   1
  22   6  -1 3878.18 196.666   1
 -22   6   1 3439.00 191.054   1
  22  -6  -1 3735.82 195.449   1
 -22  -6   1 3857.79 196.544   1
 -21   6   1 728.011 79.6475   1
  21  -6  -1 862.050 81.1412   1
  20   6  -1 1792.56 119.551   1
  20  -6  -1 1591.58 114.573   1
 -20   6   1 1624.55 115.969   1
 -20  -6   1 1645.41 114.876   1
 -19   6   1 574.316 70.6663   1
  19   6  -1 793.342 79.6117   1
  19  -6  -1 875.462 80.2626   1
 -19  -6   1 638.738 78.1102   1
  18  -6  -1 3775.74 194.365   1
 -18   6   1 3842.80 194.266   1
 -18  -6   1 3646.69 196.249   1
  17   6  -1 112.038 51.1634   1
  17  -6  -1 167.492 46.9060   1
 -17   6   1 89.5568 45.0390   1
 -17  -6   1 50.4961 45.3058   1
  16   6  -1 5062.72 234.262   1
 -16  -6   1 4564.65 231.790   1
  15   6  -1 50.2184 36.1983   1
 -15  -6   1 38.3091 42.1562   1
  15  -6  -1 45.2476 37.0226   1
 -15   6   1 44.7314 39.1234   1
 -14   6   1 1135.67 89.5932   1
  14  -6  -1 1289.10 95.1569   1
 -14  -6   1 1300.39 97.0126   1
  14   6  -1 1132.83 91.3633   1
  13  -6  -1 921.657 79.1481   1
  13   6  -1 918.254 79.6759   1
 -13   6   1 895.260 76.3134   1
 -13  -6   1 874.092 79.4172   1
  12  -6  -1 29076.3 1047.56   1
  12   6  -1 26776.3 1045.55   1
 -12  -6   1 28872.2 1050.96   1
 -12   6   1 26674.2 1041.11   1
 -11  -6   1 351.070 53.8853   1
  11   6  -1 262.572 49.2329   1
  10  -6  -1 4179.97 188.112   1
  10   6  -1 3915.18 188.811   1
 -10  -6   1 3604.68 185.973   1
 -10   6   1 3960.40 184.489   1
   9   6  -1 1901.90 112.272   1
  -9   6   1 1904.92 109.534   1
  -9  -6   1 2079.79 115.314   1
   8  -6  -1 869.690 64.7522   1
   8   6  -1 830.126 66.8879   1
  -8   6   1 874.742 64.3994   1
  -8  -6   1 735.555 64.8250   1
   7  -6  -1 5242.57 224.395   1
   7   6  -1 5445.56 229.925   1
  -7  -6   1 4987.00 229.406   1
  -7   6   1 5074.99 223.702   1
  -6  -6   1 9857.15 393.654   1
   6  -6  -1 9984.79 387.466   1
  -6   6   1 9626.65 386.363   1
   6   6  -1 9769.64 392.903   1
  -5  -6   1 7790.05 311.581   1
   5   6  -1 7148.57 308.076   1
  -5   6   1 7699.24 305.352   1
   5  -6  -1 7611.55 306.618   1
   4  -6  -1 10906.5 386.526   1
   4   6  -1 8540.91 387.053   1
  -4   6   1 10566.5 385.228   1
  -4  -6   1 9091.20 388.286   1
   3  -6  -1 10420.2 390.553   1
   3   6  -1 9091.02 391.768   1
  -3   6   1 10031.3 387.974   1
  -3  -6   1 10424.4 394.445   1
   2  -6  -1 136654. 4863.84   1
   2   6  -1 134543. 4865.75   1
  -2   6   1 132911. 4863.04   1
  -2  -6   1 138984. 4868.20   1
   1  -6  -1 48363.9 1757.10   1
  -1  -6   1 48636.7 1759.64   1
   1   6  -1 48451.2 1757.76   1
  -1   6   1 48056.2 1755.73   1
   0  -6   1 107088. 4013.22   1
   0   6   1 111840. 4013.47   1
   0   6  -1 116853. 4017.78   1
   0  -6  -1 111939. 4014.00   1
   1  -6   1 13992.9 536.545   1
   1   6   1 13766.2 535.184   1
  -1   6  -1 14452.7 536.728   1
  -1  -6  -1 14112.9 537.027   1
   2  -6   1 100801. 3882.68   1
   2   6   1 109791. 3882.58   1
  -2   6  -1 113921. 3881.73   1
  -2  -6  -1 107265. 3881.11   1
   3  -6   1 874.127 65.7760   1
   3   6   1 1090.07 68.6343   1
  -3  -6  -1 934.233 67.4737   1
  -4   6  -1 16833.4 650.997   1
   4  -6   1 16395.5 650.623   1
   4   6   1 18698.4 656.003   1
  -4  -6  -1 16975.1 652.727   1
   5  -6   1 19342.9 731.166   1
  -5   6  -1 19948.9 731.474   1
  -5  -6  -1 18576.2 732.377   1
   5   6   1 19560.1 732.412   1
   6  -6   1 5563.08 241.254   1
  -6   6  -1 5576.77 241.563   1
  -6  -6  -1 5367.63 242.853   1
   6   6   1 6002.82 245.858   1
   7  -6   1 10995.5 432.656   1
  -7   6  -1 10735.2 431.367   1
  -7  -6  -1 10652.4 435.964   1
   7   6   1 11134.4 435.742   1
   8  -6   1 16666.9 660.656   1
  -8   6  -1 16822.4 660.252   1
  -8  -6  -1 17621.3 667.362   1
   8   6   1 17913.1 668.115   1
  -9  -6  -1 3731.44 181.927   1
   9   6   1 3566.08 180.009   1
  10  -6   1 5474.56 251.926   1
 -10   6  -1 5690.29 250.117   1
 -10  -6  -1 5606.00 255.734   1
  10   6   1 5723.50 255.555   1
  11  -6   1 20958.3 776.847   1
 -11   6  -1 20029.9 770.841   1
 -11  -6  -1 20216.2 776.182   1
  11   6   1 19369.5 772.925   1
  12  -6   1 3344.61 174.153   1
  12   6   1 3245.11 175.373   1
 -12   6  -1 3393.40 172.904   1
 -12  -6  -1 3613.34 180.093   1
  13  -6   1 646.424 67.0083   1
  14  -6   1 7415.62 308.591   1
  14   6   1 7252.49 309.131   1
 -14   6  -1 6562.32 301.558   1
 -14  -6  -1 6410.40 305.456   1
  15  -6   1 782.959 75.8781   1
  15   6   1 944.398 83.1393   1
 -15  -6  -1 847.320 82.1440   1
 -15   6  -1 934.416 81.3111   1
 -16   6  -1 48.3340 40.5715   1
  16   6   1 6.24365 35.7976   1
  16  -6   1 18.0962 41.1868   1
 -16  -6  -1 62.5703 43.7588   1
 -17   6  -1 1023.28 88.4348   1
  17  -6   1 1040.15 87.3328   1
  18   6   1 77.0284 47.0055   1
 -18  -6  -1 69.8286 49.3766   1
  19  -6   1 7924.56 340.831   1
  19   6   1 8292.62 343.559   1
 -19  -6  -1 7672.82 338.871   1
 -20   6  -1 146.032 49.8491   1
  20   6   1 153.436 50.5011   1
  20  -6   1 89.0373 45.3951   1
 -20  -6  -1 136.363 48.0449   1
  21   6   1 4693.99 225.045   1
  21  -6   1 4182.81 219.984   1
 -21   6  -1 4197.46 219.309   1
 -21  -6  -1 4850.17 226.976   1
  22  -6   1 785.137 83.2570   1
 -22   6  -1 953.563 88.2000   1
  23   6   1 760.616 80.1312   1
 -23  -6  -1 553.524 78.5239   1
  23  -6   1 831.008 83.6294   1
 -23   6  -1 663.248 77.7443   1
 -24  -6  -1 445.098 70.9444   1
  24   6   1 437.957 66.0768   1
 -25  -7   1 532.225 74.5690   1
  25   7  -1 384.398 64.7080   1
 -23  -7   1 1435.15 108.130   1
  23   7  -1 1205.31 102.682   1
 -22  -7   1 574.562 75.2319   1
  22   7  -1 631.613 74.9053   1
 -21  -7   1 3570.55 197.973   1
 -21   7   1 3698.74 197.782   1
  21  -7  -1 4437.30 209.908   1
  21   7  -1 4149.58 205.855   1
 -20  -7   1 95.9329 49.7331   1
 -20   7   1 43.7527 44.1016   1
  20  -7  -1 72.0625 47.9577   1
  20   7  -1 57.8576 43.2176   1
 -19   7   1 68.0704 44.9330   1
  19  -7  -1 6.47060 41.9487   1
  19   7  -1 12.8251 43.0568   1
 -18   7   1 321.623 57.5535   1
  18  -7  -1 496.173 66.4953   1
 -18  -7   1 444.697 65.4153   1
 -17  -7   1 4823.45 237.867   1
  17  -7  -1 5106.92 238.198   1
  17   7  -1 5488.82 241.511   1
 -16  -7   1 1199.96 100.361   1
 -16   7   1 1090.12 88.8767   1
  16  -7  -1 1283.37 96.3743   1
  16   7  -1 1227.54 92.7383   1
 -15  -7   1 4660.72 218.118   1
  15   7  -1 4673.38 215.569   1
 -15   7   1 4325.92 207.462   1
  14  -7  -1 3728.07 185.057   1
 -14   7   1 3673.36 181.909   1
  14   7  -1 3482.25 184.383   1
 -14  -7   1 3298.23 181.409   1
  13  -7  -1 13003.4 501.724   1
 -13   7   1 12241.8 496.272   1
  13   7  -1 11880.3 500.150   1
 -13  -7   1 12385.3 502.575   1
  12  -7  -1 1881.42 118.463   1
 -12   7   1 2144.50 123.102   1
  12   7  -1 2087.09 124.722   1
 -12  -7   1 2014.50 125.679   1
  11  -7  -1 14855.6 583.903   1
 -11   7   1 15175.8 582.393   1
  11   7  -1 14447.7 587.628   1
 -11  -7   1 14951.1 588.498   1
  10   7  -1 8556.92 367.571   1
 -10  -7   1 9054.52 370.007   1
   9  -7  -1 1383.58 91.7454   1
  -9   7   1 1513.55 94.5264   1
  -9  -7   1 1444.82 97.3692   1
   9   7  -1 1399.28 96.6476   1
  -8   7   1 916.764 69.4902   1
   8   7  -1 801.264 72.0897   1
  -8  -7   1 903.710 74.7497   1
  -7   7   1 49692.2 1776.42   1
   7  -7  -1 47534.9 1774.65   1
  -6  -7   1-13.3257 29.3073   1
   6  -7  -1 11.8326 23.3785   1
   6   7  -1-8.77332 27.1077   1
  -6   7   1 30.8882 25.2506   1
  -5  -7   1 24292.4 922.220   1
   5   7  -1 24458.2 920.445   1
  -5   7   1 24536.0 917.132   1
   5  -7  -1 25151.3 918.836   1
  -4  -7   1 3191.75 150.879   1
   4   7  -1 2948.00 146.831   1
  -4   7   1 3022.42 143.712   1
   4  -7  -1 3002.95 147.478   1
  -3  -7   1 31083.0 1130.13   1
   3   7  -1 30265.1 1127.92   1
  -3   7   1 29611.7 1123.58   1
   3  -7  -1 31123.6 1126.39   1
  -2  -7   1 1342.06 82.9152   1
   2   7  -1 1406.87 82.0944   1
  -2   7   1 1311.46 78.3977   1
  -1  -7   1 70613.8 2523.87   1
   1   7  -1 66969.3 2520.01   1
  -1   7   1 71954.4 2521.91   1
   1  -7  -1 69455.0 2521.58   1
   0  -7  -1 2942.27 141.720   1
   0   7   1 2873.74 140.177   1
   0   7  -1 3227.63 144.403   1
   0  -7   1 2825.48 142.063   1
  -1  -7  -1 2402.06 124.949   1
   1   7   1 2364.19 122.924   1
  -1   7  -1 2594.60 124.647   1
   1  -7   1 2522.89 125.054   1
  -2  -7  -1 5161.41 214.987   1
   2   7   1 4972.76 213.611   1
  -2   7  -1 4751.49 210.562   1
   2  -7   1 4648.44 212.739   1
  -3  -7  -1 84693.9 2980.43   1
   3   7   1 79558.3 2977.95   1
  -3   7  -1 82996.2 2978.24   1
   3  -7   1 82674.1 2978.79   1
   4  -7   1 19923.0 759.467   1
   4   7   1 20003.2 760.101   1
  -4  -7  -1 20368.0 762.558   1
   5  -7   1 2263.56 120.978   1
  -5  -7  -1 2182.07 122.519   1
  -5   7  -1 2358.32 123.487   1
   5   7   1 2260.55 121.747   1
   6  -7   1 386.409 46.8824   1
  -6   7  -1 345.827 43.8429   1
   7  -7   1 195.284 40.4492   1
  -7  -7  -1 176.071 37.1065   1
   7   7   1 195.123 38.0304   1
  -7   7  -1 192.117 40.0026   1
   8  -7   1 505.296 53.1754   1
  -8  -7  -1 499.056 59.8692   1
   8   7   1 514.834 57.4430   1
  -8   7  -1 503.562 53.5187   1
   9  -7   1 21813.9 903.825   1
  -9  -7  -1 24316.5 912.645   1
   9   7   1 24521.4 911.796   1
  -9   7  -1 25483.0 908.736   1
  10  -7   1 23099.9 900.213   1
 -10  -7  -1 24062.8 906.070   1
  10   7   1 23732.8 906.124   1
 -10   7  -1 23983.4 900.059   1
  11  -7   1 2506.75 145.345   1
 -11  -7  -1 2692.40 148.922   1
  11   7   1 2657.66 148.274   1
 -11   7  -1 2716.80 145.201   1
 -12  -7  -1 3710.37 187.690   1
  12  -7   1 3571.98 182.815   1
  12   7   1 3580.66 185.095   1
  13  -7   1 8354.48 366.496   1
  13   7   1 8751.80 364.639   1
 -13   7  -1 8254.41 357.276   1
 -13  -7  -1 8504.45 364.292   1
  14  -7   1 1915.67 117.680   1
  14   7   1 1540.10 108.949   1
 -14   7  -1 1532.95 108.063   1
 -14  -7  -1 1538.87 114.085   1
  15  -7   1 1944.33 124.884   1
  15   7   1 1829.69 121.957   1
 -15   7  -1 1608.98 115.011   1
 -15  -7  -1 2110.29 129.259   1
  16  -7   1 324.827 57.2554   1
 -16   7  -1 365.339 57.4199   1
 -16  -7  -1 230.472 51.8268   1
  16   7   1 321.245 57.9787   1
 -17   7  -1 73.5006 45.9321   1
  17   7   1 159.089 52.9294   1
  17  -7   1 126.808 47.2091   1
 -17  -7  -1 127.546 52.4542   1
  18  -7   1 1612.22 114.067   1
 -18  -7  -1 1347.45 109.381   1
 -18   7  -1 1532.68 111.832   1
  19  -7   1 6231.53 281.652   1
  19   7   1 6214.66 280.967   1
 -19  -7  -1 5783.32 277.292   1
 -19   7  -1 5907.51 276.873   1
 -20  -7  -1 6072.75 273.181   1
  20  -7   1 5716.69 272.142   1
 -20   7  -1 5629.70 269.678   1
  21  -7   1 84.6292 45.8891   1
  21   7   1 18.9411 48.7509   1
 -21   7  -1 18.7361 44.3631   1
  22  -7   1 661.952 76.7543   1
  22   7   1 744.289 77.0171   1
 -22   7  -1 644.079 75.3707   1
 -22  -7  -1 656.283 77.2459   1
 -23   7  -1 103.212 48.7656   1
  24   7   1 744.613 77.9974   1
 -24  -7  -1 689.446 80.0950   1
  24   8  -1 12.1997 41.9733   1
 -24  -8   1-12.2826 46.7867   1
  23   8  -1 468.077 71.1636   1
 -23  -8   1 431.472 67.7167   1
  22   8  -1 1342.76 106.074   1
 -22  -8   1 1476.50 108.461   1
 -22   8   1 1508.12 109.511   1
  21  -8  -1 1150.46 96.8254   1
  21   8  -1 1077.09 96.6386   1
 -21  -8   1 1024.17 96.1661   1
 -21   8   1 1177.55 96.2145   1
  20  -8  -1 1981.08 131.606   1
  20   8  -1 2017.85 131.682   1
 -20  -8   1 2156.83 135.697   1
 -20   8   1 2019.31 131.770   1
  19  -8  -1 233.357 57.9536   1
  19   8  -1 223.910 52.3590   1
 -19  -8   1 168.767 51.5736   1
 -19   8   1 200.572 51.6111   1
  18  -8  -1 709.517 76.4546   1
  18   8  -1 758.378 78.6538   1
 -18   8   1 765.524 77.5964   1
 -18  -8   1 666.723 75.6514   1
  17   8  -1 1128.74 95.7699   1
  17  -8  -1 1121.90 93.7467   1
 -17  -8   1 1223.66 101.996   1
 -17   8   1 1298.17 97.6057   1
  16   8  -1 195.522 52.4492   1
 -16   8   1 190.176 47.4781   1
 -16  -8   1 234.888 56.6789   1
  16  -8  -1 122.519 46.2009   1
  15   8  -1 6303.04 272.414   1
  15  -8  -1 5346.18 262.292   1
 -15  -8   1 5760.08 268.473   1
  14   8  -1 17.7361 36.8991   1
 -14   8   1 22.5513 35.1879   1
  14  -8  -1-28.7213 40.1616   1
 -14  -8   1 36.5182 34.4732   1
  13   8  -1 1036.79 88.7641   1
 -13   8   1 1299.00 91.7639   1
  13  -8  -1 1376.85 95.5743   1
 -13  -8   1 1067.22 90.4210   1
  12   8  -1 61965.8 2297.19   1
 -12   8   1 61950.0 2291.22   1
  12  -8  -1 62755.8 2293.64   1
 -12  -8   1 64387.4 2300.13   1
  11   8  -1 38.6672 37.4121   1
 -11   8   1 35.7937 36.0475   1
  11  -8  -1 46.8182 34.0413   1
 -11  -8   1 17.0283 34.3878   1
  10   8  -1 9320.76 392.362   1
 -10   8   1 9404.92 387.392   1
  10  -8  -1 9055.79 386.415   1
 -10  -8   1 9880.46 394.663   1
   9   8  -1 2518.09 140.658   1
  -9   8   1 2692.17 137.165   1
  -9  -8   1 2438.25 139.003   1
   9  -8  -1 2287.12 132.428   1
   8   8  -1 1064.24 83.3735   1
  -8  -8   1 1092.63 83.1720   1
   7   8  -1 5701.74 243.566   1
  -7  -8   1 5484.94 243.025   1
  -7   8   1 5093.21 235.323   1
  -6   8   1 28098.6 1025.35   1
   6   8  -1 25460.1 1030.01   1
  -6  -8   1 27287.9 1031.10   1
   6  -8  -1 28877.9 1027.26   1
  -5   8   1 353.885 42.8180   1
   5  -8  -1 374.375 46.2996   1
  -4   8   1 7874.67 330.511   1
   4   8  -1 8164.26 337.391   1
  -4  -8   1 8446.47 339.261   1
   4  -8  -1 8106.44 332.827   1
  -3   8   1 5071.18 212.153   1
   3   8  -1 4801.96 213.468   1
  -3  -8   1 4255.88 211.872   1
   3  -8  -1 4808.59 210.392   1
  -2   8   1 117520. 4208.37   1
   2   8  -1 119043. 4211.08   1
  -2  -8   1 117326. 4211.59   1
   2  -8  -1 114141. 4208.52   1
   1   8  -1 988.662 72.0854   1
  -1   8   1 1079.99 71.8045   1
  -1  -8   1 1001.92 73.4727   1
   1  -8  -1 961.222 72.0025   1
   0   8  -1 9020.57 355.529   1
   0   8   1 8917.20 354.224   1
   0  -8  -1 8437.27 353.490   1
   0  -8   1 8644.89 355.181   1
  -1   8  -1 4362.49 191.893   1
   1   8   1 4070.84 187.959   1
  -1  -8  -1 4182.80 190.428   1
   1  -8   1 3923.03 185.647   1
  -2   8  -1 38440.3 1427.02   1
   2   8   1 37922.5 1426.94   1
  -2  -8  -1 38745.3 1430.43   1
   2  -8   1 40263.9 1430.22   1
  -3   8  -1 17473.2 672.302   1
   3   8   1 18310.3 675.851   1
  -3  -8  -1 17417.9 675.668   1
   3  -8   1 17379.8 674.094   1
  -4   8  -1 52503.1 1928.62   1
   4  -8   1 53192.6 1932.50   1
   5   8   1 21405.7 774.338   1
  -5  -8  -1 20509.0 773.939   1
  -5   8  -1 19626.4 769.781   1
   5  -8   1 19624.9 769.573   1
   6   8   1 7934.95 329.591   1
  -6  -8  -1 7724.95 329.763   1
   7  -8   1 20779.0 798.342   1
  -7  -8  -1 20268.0 799.048   1
   7   8   1 20988.7 800.427   1
  -7   8  -1 21711.3 799.064   1
   8  -8   1 17578.9 674.068   1
  -8  -8  -1 17264.4 676.754   1
   8   8   1 17685.6 678.176   1
  -8   8  -1 17115.8 671.622   1
   9  -8   1 67.3428 37.9541   1
  -9  -8  -1 65.9936 36.6826   1
   9   8   1 102.154 38.2489   1
  -9   8  -1 35.6599 35.9752   1
  10  -8   1 7749.44 333.760   1
 -10  -8  -1 7902.54 337.296   1
  10   8   1 7499.70 334.786   1
 -10   8  -1 7907.19 332.436   1
 -11  -8  -1 1572.76 106.671   1
  11   8   1 1464.77 104.065   1
  11  -8   1 1562.90 104.459   1
  12  -8   1 11014.2 459.366   1
 -12  -8  -1 10974.7 462.465   1
 -12   8  -1 12011.9 464.216   1
  12   8   1 11111.6 463.911   1
 -13  -8  -1 2151.71 135.297   1
  13   8   1 2302.80 139.419   1
 -14   8  -1 1981.13 126.430   1
  14  -8   1 2087.34 131.425   1
 -14  -8  -1 2074.87 129.780   1
  14   8   1 2026.75 128.191   1
 -15   8  -1 3603.37 187.318   1
  15  -8   1 3384.14 186.169   1
 -15  -8  -1 3862.92 196.546   1
  15   8   1 3696.81 189.265   1
 -16   8  -1 2776.21 162.447   1
  16  -8   1 2900.10 165.823   1
 -16  -8  -1 2903.40 167.790   1
 -17  -8  -1 4463.98 228.573   1
  17   8   1 4883.80 232.609   1
 -18   8  -1 1888.67 123.886   1
  18  -8   1 1777.11 123.357   1
 -18  -8  -1 1674.09 121.096   1
 -19   8  -1 294.644 62.1441   1
  19  -8   1 310.810 60.7821   1
 -19  -8  -1 445.146 65.4110   1
  19   8   1 276.848 62.2551   1
 -20  -8  -1 63.0731 48.3907   1
  20   8   1 25.5026 44.2496   1
 -21   8  -1 519.576 69.7339   1
  21   8   1 454.440 71.8884   1
  21  -8   1 588.194 72.9469   1
 -22  -8  -1 637.654 75.8591   1
  22   8   1 658.351 76.4931   1
 -23  -8  -1 158.609 55.8649   1
  23   8   1 243.844 56.3327   1
 -23  -9   1-12.1024 47.8991   1
  23   9  -1 73.2181 46.4975   1
 -22  -9   1 74.4582 52.0953   1
  22   9  -1 93.5341 53.1966   1
 -21   9   1 1994.54 120.962   1
  21  -9  -1 1095.64 99.4233   1
 -20   9   1 300.539 61.7102   1
  20  -9  -1 368.687 59.7779   1
  20   9  -1 373.854 60.9226   1
  19  -9  -1 154.164 51.0608   1
 -19  -9   1 280.345 56.3126   1
 -19   9   1 184.207 51.7099   1
 -18  -9   1 26.6380 44.7110   1
  18   9  -1 24.7712 40.1456   1
 -17   9   1 1623.68 112.842   1
  17  -9  -1 1484.16 109.094   1
 -17  -9   1 1550.81 115.148   1
  17   9  -1 1641.02 113.488   1
  16  -9  -1 691.052 73.9938   1
  16   9  -1 684.409 73.5534   1
 -16  -9   1 543.133 72.5026   1
 -16   9   1 530.516 69.2153   1
  15  -9  -1 750.785 75.8816   1
  15   9  -1 597.350 72.1363   1
 -15   9   1 710.325 73.2646   1
 -15  -9   1 651.114 72.8575   1
 -14  -9   1 418.133 61.0166   1
  14   9  -1 656.131 68.3711   1
  13  -9  -1 2203.98 132.500   1
  13   9  -1 2354.01 139.069   1
 -13  -9   1 2531.66 143.102   1
 -13   9   1 2181.83 133.356   1
  12  -9  -1 789.358 73.0695   1
  12   9  -1 669.903 70.7093   1
 -12   9   1 619.239 68.3962   1
 -12  -9   1 668.894 70.7712   1
  11  -9  -1 34460.6 1291.02   1
 -11   9   1 34708.0 1290.74   1
  10  -9  -1 1779.82 110.420   1
  10   9  -1 1656.04 111.571   1
 -10  -9   1 1526.87 109.273   1
 -10   9   1 1685.56 106.848   1
  -9   9   1-24.9731 30.8646   1
  -9  -9   1-10.8217 36.3212   1
   9   9  -1-21.5766 35.5900   1
   9  -9  -1 30.5413 32.9905   1
  -8  -9   1 16083.7 638.323   1
   8   9  -1 15141.3 633.788   1
  -8   9   1 17164.8 634.449   1
   8  -9  -1 16625.0 633.511   1
  -7   9   1 1404.99 97.2272   1
   7   9  -1 1427.65 99.1768   1
  -7  -9   1 1673.65 104.348   1
   7  -9  -1 1447.49 97.6369   1
   6   9  -1 8525.39 373.060   1
  -6  -9   1 9464.12 375.841   1
   5   9  -1 19174.9 750.723   1
  -5  -9   1 20187.8 754.703   1
  -4   9   1 366.119 46.0999   1
  -4  -9   1 283.662 45.8255   1
   4  -9  -1 418.658 50.3031   1
  -3   9   1 23495.1 878.561   1
   3   9  -1 22408.8 878.631   1
  -3  -9   1 24011.4 884.153   1
   3  -9  -1 23432.9 878.663   1
  -2   9   1 3289.23 162.509   1
   2   9  -1 3339.52 165.082   1
  -2  -9   1 3343.44 166.725   1
   2  -9  -1 3479.73 165.609   1
   1  -9  -1 24488.2 923.639   1
  -1   9   1 24591.1 920.681   1
   0   9   1 8.78757 29.0018   1
   0  -9  -1 40.1745 29.4637   1
  -3   9  -1 26651.8 979.842   1
   3   9   1 26704.0 981.477   1
  -3  -9  -1 25746.8 980.821   1
   3  -9   1 25300.9 979.196   1
  -4   9  -1 4714.58 205.333   1
   4   9   1 4038.19 203.751   1
  -4  -9  -1 4498.26 208.378   1
   4  -9   1 4336.38 204.252   1
  -5   9  -1 851.840 70.2058   1
   5   9   1 793.119 71.3712   1
  -5  -9  -1 845.818 73.3583   1
   5  -9   1 772.297 68.2242   1
   6  -9   1 10532.3 461.220   1
  -6  -9  -1 11734.8 465.658   1
  -6   9  -1 10842.9 459.159   1
   7  -9   1 11562.8 470.617   1
  -7   9  -1 11542.4 468.323   1
   7   9   1 11739.8 473.281   1
  -7  -9  -1 11858.5 473.524   1
   8  -9   1 114.921 42.1826   1
  -8   9  -1 72.5164 36.6047   1
   8   9   1 49.1100 39.9977   1
  -8  -9  -1 86.9209 43.6041   1
   9  -9   1 20400.9 777.471   1
  -9   9  -1 20914.6 777.832   1
  -9  -9  -1 20098.5 781.466   1
   9   9   1 19265.5 776.855   1
  10  -9   1 1499.44 103.126   1
  11   9   1 3183.54 174.228   1
 -11   9  -1 3417.40 173.943   1
  11  -9   1 3279.08 172.371   1
  12   9   1 7919.61 330.392   1
 -12  -9  -1 6924.52 324.691   1
  13  -9   1 3818.10 190.958   1
 -13   9  -1 3469.11 186.061   1
  13   9   1 3696.30 193.011   1
 -13  -9  -1 3622.85 191.647   1
  14  -9   1 1661.86 115.698   1
 -14   9  -1 1719.02 114.512   1
 -14  -9  -1 1653.55 115.851   1
  14   9   1 1698.33 116.430   1
  15   9   1 748.050 76.1728   1
 -15  -9  -1 787.231 81.6665   1
 -15   9  -1 684.408 75.2089   1
  15  -9   1 748.418 76.3972   1
  16   9   1 3383.93 177.818   1
  16  -9   1 3362.59 179.538   1
 -16  -9  -1 3668.34 190.705   1
 -16   9  -1 3076.46 175.998   1
  17  -9   1 240.474 54.7607   1
 -17   9  -1 144.036 50.4838   1
 -17  -9  -1 223.692 56.8873   1
  17   9   1 289.712 56.9511   1
  18   9   1 1111.42 92.7654   1
 -18  -9  -1 939.021 89.8413   1
 -18   9  -1 1081.42 94.1411   1
  18  -9   1 992.716 89.1926   1
  19   9   1 369.187 63.1868   1
 -19  -9  -1 437.583 63.4521   1
 -19   9  -1 441.341 66.1559   1
  19  -9   1 406.134 68.2704   1
 -20   9  -1 415.755 66.1438   1
  20  -9   1 296.083 64.9043   1
 -21  -9  -1 319.357 60.2106   1
 -21   9  -1 319.490 63.0660   1
  21  -9   1 236.836 58.8150   1
 -22  -9  -1 85.4710 53.2971   1
  22   9   1 180.900 55.9705   1
 -23 -10   1 83.2790 47.2272   1
  23  10  -1 132.231 48.5756   1
 -21 -10   1-37.4074 48.7324   1
  21  10  -1 18.6038 47.5546   1
  20  10  -1 522.428 71.5985   1
  19  10  -1 660.734 77.1889   1
 -19 -10   1 623.096 78.6052   1
 -19  10   1 678.513 77.2830   1
  19 -10  -1 617.850 74.3968   1
 -18  10   1-6.33031 43.9112   1
  18 -10  -1-19.3233 46.0760   1
 -17 -10   1 416.143 69.7064   1
  17  10  -1 535.483 70.6862   1
  16  10  -1 3838.72 190.767   1
 -16 -10   1 3280.77 184.992   1
 -16  10   1 3452.68 185.686   1
  16 -10  -1 3676.87 189.011   1
  15  10  -1 4285.59 218.917   1
 -15 -10   1 4533.97 223.245   1
 -15  10   1 4555.78 218.536   1
  15 -10  -1 4293.43 217.861   1
  14  10  -1 1331.17 102.918   1
 -14 -10   1 1491.54 106.760   1
 -14  10   1 1393.19 101.565   1
  14 -10  -1 1282.77 99.3834   1
  13  10  -1 188.812 46.4547   1
 -13 -10   1 137.196 49.3856   1
 -13  10   1 169.747 46.6779   1
  13 -10  -1 148.322 45.5659   1
  12  10  -1 424.536 61.8786   1
  12 -10  -1 495.736 62.7026   1
 -12  10   1 450.443 58.7788   1
 -12 -10   1 417.813 60.2111   1
  11  10  -1 3118.89 171.600   1
 -11 -10   1 3345.11 175.613   1
 -11  10   1 3094.55 167.951   1
  11 -10  -1 3359.67 172.250   1
  10 -10  -1 6132.93 270.794   1
  10  10  -1 5715.06 273.240   1
 -10 -10   1 6047.73 274.412   1
  -9 -10   1 9146.82 399.455   1
   9 -10  -1 9798.82 399.466   1
   9  10  -1 9231.02 398.205   1
  -9  10   1 10150.1 400.966   1
  -8 -10   1 25035.0 937.176   1
   8  10  -1 24763.7 935.404   1
  -8  10   1 23967.2 928.671   1
   8 -10  -1 24528.6 933.184   1
  -7  10   1 10206.4 424.590   1
   7  10  -1 10807.4 433.265   1
  -7 -10   1 10356.3 432.698   1
   7 -10  -1 10692.6 429.071   1
   6  10  -1 1301.89 92.9519   1
  -6 -10   1 1229.07 91.5017   1
   6 -10  -1 1073.29 86.1750   1
  -5  10   1 140.428 36.8609   1
   5  10  -1 118.503 40.1857   1
  -5 -10   1 178.313 43.3825   1
   5 -10  -1 222.481 42.5083   1
  -4  10   1 6708.32 285.830   1
   4  10  -1 6698.46 287.129   1
  -4 -10   1 6610.80 288.156   1
   4 -10  -1 6157.31 279.062   1
  -3  10   1 17767.6 653.787   1
  -3 -10   1 17601.6 658.406   1
   3 -10  -1 16701.8 652.139   1
  -2  10   1 14699.2 550.703   1
   2  10  -1 13476.7 549.621   1
  -2 -10   1 13816.9 551.871   1
   2 -10  -1 13913.6 550.079   1
   1 -10  -1 109844. 4055.58   1
  -1 -10   1 112700. 4058.86   1
   1  10  -1 115860. 4058.83   1
  -1  10   1 111552. 4055.15   1
   0  10  -1 1546.36 97.1789   1
   0  10   1 1325.22 93.1435   1
   0 -10   1 1418.19 96.5280   1
   0 -10  -1 1399.52 95.6951   1
  -1  10  -1 643.724 61.1818   1
   1  10   1 660.311 62.5395   1
  -1 -10  -1 544.475 59.4650   1
   1 -10   1 637.259 62.7080   1
  -2  10  -1 452.577 53.4206   1
   2  10   1 550.820 59.7825   1
  -2 -10  -1 555.168 61.6380   1
   2 -10   1 539.384 56.6454   1
  -3  10  -1 113436. 3961.25   1
   3  10   1 104952. 3958.01   1
  -3 -10  -1 114158. 3963.83   1
   3 -10   1 106726. 3960.02   1
  -4  10  -1 5724.12 255.318   1
   4  10   1 5380.18 254.938   1
  -4 -10  -1 5619.99 258.196   1
   4 -10   1 6272.32 261.040   1
  -5  10  -1 1245.65 90.1899   1
   5  10   1 1485.27 99.0303   1
  -5 -10  -1 1462.04 99.8005   1
   5 -10   1 1466.89 97.2596   1
   6  10   1 3119.93 164.797   1
  -6 -10  -1 3332.26 169.367   1
  -6  10  -1 3281.65 162.253   1
   6 -10   1 2801.52 162.599   1
   7  10   1 738.448 71.1969   1
  -7 -10  -1 807.826 73.1358   1
  -7  10  -1 764.167 69.2935   1
   8 -10   1 9188.28 379.421   1
  -8 -10  -1 8937.21 379.774   1
   8  10   1 8777.07 379.328   1
   9 -10   1 5428.71 246.289   1
   9  10   1 5200.74 248.496   1
  -9 -10  -1 5250.35 249.122   1
  10 -10   1 1159.90 90.0922   1
 -10  10  -1 1076.85 87.4207   1
  10  10   1 931.127 86.0094   1
 -10 -10  -1 1217.65 93.9975   1
  11 -10   1 13396.7 533.380   1
 -11  10  -1 12910.7 529.857   1
  11  10   1 13027.2 535.017   1
 -11 -10  -1 13328.7 535.428   1
  12 -10   1 6707.71 297.485   1
 -12  10  -1 6663.63 295.397   1
  12  10   1 6462.68 299.817   1
 -12 -10  -1 6500.46 299.635   1
  13 -10   1 4790.83 231.739   1
 -13  10  -1 4568.06 228.392   1
  13  10   1 4791.51 231.531   1
 -13 -10  -1 4959.81 236.476   1
  14 -10   1 796.408 75.9296   1
 -14  10  -1 681.635 74.9831   1
 -14 -10  -1 723.086 78.5465   1
  14  10   1 778.447 80.6309   1
  15 -10   1 772.554 76.3431   1
 -15  10  -1 863.920 81.6972   1
 -15 -10  -1 849.081 80.7526   1
  15  10   1 864.472 82.6110   1
  16 -10   1 50.9525 46.9158   1
 -16  10  -1 12.5285 45.8183   1
  16  10   1 43.3530 39.0487   1
 -16 -10  -1 32.6992 42.7865   1
 -17  10  -1 5928.25 290.158   1
  17 -10   1 7003.40 299.397   1
  18  10   1 911.192 85.5960   1
 -18 -10  -1 823.788 85.8400   1
 -18  10  -1 766.836 84.8142   1
  18 -10   1 700.895 77.6128   1
  19  10   1-12.5876 47.9490   1
 -19 -10  -1-12.7669 48.9508   1
 -19  10  -1 19.0202 44.6693   1
  19 -10   1-12.8609 42.4267   1
  20  10   1 25.0221 45.1181   1
 -20 -10  -1 80.3447 51.8381   1
 -20  10  -1 63.1562 50.0132   1
  20 -10   1 51.2301 44.8087   1
 -21  10  -1 93.9347 51.1542   1
 -22 -10  -1 229.268 55.2647   1
  22  10   1 156.794 47.0298   1
 -22 -11   1 143.165 54.3416   1
  22  11  -1 96.0693 51.8536   1
 -21 -11   1 86.8676 50.0924   1
  21  11  -1 91.7318 53.2693   1
 -20 -11   1-50.9569 48.8466   1
  20  11  -1 24.6296 44.6995   1
  19  11  -1 1756.22 117.491   1
 -19 -11   1 1826.83 122.197   1
 -19  11   1 1783.11 121.952   1
  19 -11  -1 1589.22 117.708   1
  18  11  -1 816.986 83.0116   1
  18 -11  -1 934.148 86.6177   1
 -18 -11   1 1073.15 90.3845   1
 -18  11   1 741.691 82.1910   1
  17  11  -1 18.6332 47.9903   1
 -17 -11   1 89.1021 48.5396   1
 -17  11   1 89.1009 44.5515   1
  17 -11  -1 58.0229 43.6991   1
 -16 -11   1 1538.74 111.416   1
  16  11  -1 1452.42 108.350   1
  15  11  -1 1013.72 91.1844   1
 -15 -11   1 1093.42 91.9355   1
 -15  11   1 1047.17 90.1190   1
  15 -11  -1 1058.32 90.2516   1
  14  11  -1 68.6795 45.3547   1
  14 -11  -1 24.5634 38.3618   1
 -14  11   1 60.8433 40.8764   1
 -14 -11   1 38.6039 49.3675   1
  13 -11  -1 384.209 59.8153   1
 -13  11   1 406.139 60.0266   1
  12 -11  -1 2864.42 156.833   1
  12  11  -1 2484.62 153.124   1
 -12 -11   1 2757.36 158.446   1
  11  11  -1 2775.11 155.406   1
 -11 -11   1 2584.02 151.947   1
 -10 -11   1 6911.51 311.134   1
  10  11  -1 6722.82 311.173   1
 -10  11   1 7416.14 312.422   1
  10 -11  -1 7178.99 312.552   1
  -9  11   1 389.687 56.1383   1
   9  11  -1 439.730 62.6735   1
  -9 -11   1 378.460 59.6580   1
   9 -11  -1 467.317 59.9516   1
  -8 -11   1 5094.77 244.807   1
   8  11  -1 4969.85 242.171   1
  -8  11   1 5351.63 240.667   1
   8 -11  -1 5323.48 242.695   1
  -7  11   1 89.2816 40.4096   1
   7 -11  -1 97.5095 40.5836   1
  -6  11   1 41.8747 38.0246   1
   6  11  -1 55.5140 41.1907   1
  -6 -11   1 50.4022 44.0703   1
   6 -11  -1 21.3836 35.3011   1
   5  11  -1 21586.3 823.770   1
  -5 -11   1 21382.9 824.896   1
   5 -11  -1 21378.2 820.007   1
  -4  11   1 38006.3 1374.53   1
   4  11  -1 35657.3 1372.92   1
  -4 -11   1 36652.4 1377.04   1
   4 -11  -1 37572.4 1374.21   1
  -3  11   1 70.9119 39.2254   1
   3  11  -1 111.161 37.7186   1
  -3 -11   1 86.8402 36.5744   1
  -2  11   1 6950.90 308.952   1
   2  11  -1 7653.06 315.810   1
   2 -11  -1 7217.85 312.316   1
  -2 -11   1 7222.51 314.865   1
   1  11  -1 1072.53 82.8834   1
  -1  11   1 1031.20 81.9435   1
   1 -11  -1 989.818 82.3996   1
  -1 -11   1 1040.60 85.1884   1
   0  11  -1 11243.7 468.988   1
   0  11   1 11724.0 471.175   1
   0 -11  -1 11792.4 472.734   1
   0 -11   1 11941.5 475.129   1
  -1  11  -1 3660.10 180.953   1
   1  11   1 3358.26 179.227   1
  -1 -11  -1 3888.19 187.016   1
   1 -11   1 3720.49 185.633   1
  -2  11  -1 32778.6 1227.90   1
   2  11   1 33251.9 1229.49   1
  -2 -11  -1 33687.0 1231.89   1
   2 -11   1 31885.8 1230.00   1
  -3  11  -1 4062.63 192.507   1
   3  11   1 3624.25 186.651   1
  -3 -11  -1 4035.44 192.304   1
   3 -11   1 3601.01 184.638   1
  -4  11  -1 4279.26 206.272   1
   4  11   1 4129.83 207.089   1
  -4 -11  -1 4135.51 206.978   1
   4 -11   1 4569.10 210.482   1
  -5  11  -1 364.526 56.2736   1
   5  11   1 234.897 49.3804   1
  -5 -11  -1 306.056 54.4764   1
   5 -11   1 217.871 47.1930   1
  -6  11  -1 333.976 53.8838   1
   6  11   1 312.593 56.0162   1
  -6 -11  -1 157.355 50.8144   1
  -7  11  -1 2248.33 128.676   1
   7 -11   1 2019.60 126.330   1
   8  11   1 5063.88 234.312   1
   8 -11   1 4762.57 227.993   1
  -8 -11  -1 4616.05 228.789   1
  -8  11  -1 4741.30 226.633   1
   9  11   1 59.8700 39.9645   1
  -9 -11  -1 83.8608 41.3327   1
   9 -11   1 117.335 43.6119   1
  10  11   1 156.754 47.7402   1
  10 -11   1 119.227 43.9365   1
 -10 -11  -1 196.696 54.2670   1
  11 -11   1 1589.65 111.863   1
 -11 -11  -1 1806.51 118.788   1
  11  11   1 1520.40 113.020   1
 -11  11  -1 1727.70 113.628   1
  12 -11   1 3707.51 195.055   1
 -12 -11  -1 3922.08 199.404   1
  12  11   1 3733.99 196.755   1
 -12  11  -1 3784.11 196.472   1
  13 -11   1 61.8330 43.9400   1
 -13 -11  -1 38.8220 48.3486   1
 -13  11  -1 55.1907 41.5542   1
  13  11   1 56.0659 47.8084   1
 -14 -11  -1-6.40444 37.9675   1
  14  11   1 49.7797 42.1282   1
 -14  11  -1 31.0631 47.3368   1
  15 -11   1 349.127 59.5883   1
 -15 -11  -1 362.733 59.9883   1
  15  11   1 499.761 64.9616   1
 -15  11  -1 356.483 63.4037   1
  16 -11   1 530.119 68.2263   1
 -16 -11  -1 590.445 72.5447   1
 -16  11  -1 477.947 66.3539   1
  16  11   1 523.632 66.0450   1
 -17  11  -1 824.198 84.7068   1
  17 -11   1 773.881 83.3349   1
 -17 -11  -1 1034.47 92.5406   1
  17  11   1 891.947 83.3171   1
  18 -11   1-25.5605 43.2556   1
 -18 -11  -1-6.50264 44.0173   1
 -18  11  -1-37.8248 46.4208   1
  18  11   1 43.2558 41.4792   1
  19 -11   1 121.004 49.3825   1
  19  11   1 86.9957 52.0200   1
 -19  11  -1 62.8528 46.8487   1
 -21 -11  -1 441.990 65.7549   1
  21  11   1 422.132 64.4437   1
 -21 -12   1-12.1879 50.8021   1
  21  12  -1 23.9288 42.4716   1
 -20 -12   1 113.592 55.2964   1
 -19 -12   1 228.318 60.5815   1
  19  12  -1 217.819 54.5361   1
  18 -12  -1 239.116 57.9186   1
  18  12  -1 245.017 59.2270   1
 -18 -12   1 239.986 61.0284   1
 -18  12   1 211.130 56.2501   1
  17 -12  -1 25.9134 44.2166   1
  17  12  -1 12.3176 46.2986   1
 -17 -12   1-37.8768 52.0443   1
 -17  12   1-6.36430 47.5192   1
  16 -12  -1 6.46082 41.4916   1
  16  12  -1-18.6183 40.2232   1
 -16  12   1 50.6433 43.5614   1
 -16 -12   1 12.8081 44.4221   1
  15  12  -1 2476.00 146.703   1
 -15 -12   1 2265.48 143.986   1
 -14 -12   1 89.9748 50.2868   1
  14 -12  -1 38.0614 40.8023   1
  14  12  -1 100.005 45.1010   1
 -14  12   1 31.3408 47.4944   1
 -13 -12   1 70.1355 47.6517   1
  13  12  -1 68.5551 48.4528   1
  13 -12  -1 81.2825 49.2200   1
 -13  12   1 18.3812 40.8308   1
 -12 -12   1 591.369 71.3007   1
  12 -12  -1 646.099 74.2934   1
  12  12  -1 518.183 67.5054   1
 -12  12   1 664.310 72.6185   1
 -11 -12   1 252.865 50.2970   1
  11 -12  -1 171.416 48.1851   1
  11  12  -1 203.436 49.6948   1
 -11  12   1 244.552 52.4727   1
 -10 -12   1 727.866 75.7646   1
  10 -12  -1 639.963 72.4471   1
 -10  12   1 726.884 72.8714   1
  10  12  -1 782.171 78.4762   1
  -9 -12   1 3150.98 169.530   1
   9  12  -1 2878.16 165.012   1
  -8 -12   1 898.565 81.9011   1
   8  12  -1 831.527 77.2766   1
  -7  12   1 3091.10 165.306   1
   7  12  -1 3202.86 171.832   1
  -7 -12   1 3239.29 172.300   1
   7 -12  -1 2922.44 164.167   1
  -6  12   1 111.533 43.4009   1
   6  12  -1 17.3122 37.1581   1
  -6 -12   1 87.7976 42.8819   1
   6 -12  -1 92.7210 40.2541   1
  -5  12   1 19249.5 735.213   1
   5  12  -1 18782.9 735.530   1
  -5 -12   1 19114.8 738.001   1
   5 -12  -1 18640.2 733.692   1
  -4  12   1 2311.59 133.050   1
   4 -12  -1 2123.17 132.089   1
   3  12  -1 2543.31 138.087   1
   3 -12  -1 2212.79 134.143   1
  -3 -12   1 2212.84 134.558   1
  -2  12   1-10.7105 37.1482   1
   2  12  -1 10.9894 34.9601   1
  -2 -12   1 34.1369 36.8757   1
   2 -12  -1 16.4269 34.1752   1
  -1  12   1 2657.84 142.676   1
   1  12  -1 2385.33 139.111   1
  -1 -12   1 2550.48 141.746   1
   1 -12  -1 2338.98 139.088   1
   0  12  -1 37.9408 35.1486   1
   0  12   1 43.4226 32.1938   1
   0 -12  -1 11.2172 34.3307   1
   0 -12   1 44.3085 40.8016   1
   1  12   1 4360.41 210.539   1
  -1  12  -1 4387.55 209.176   1
   1 -12   1 4382.01 211.906   1
  -1 -12  -1 4301.67 211.286   1
  -2  12  -1 943.198 82.0135   1
   2  12   1 980.707 82.3831   1
  -2 -12  -1 1101.23 85.3210   1
   2 -12   1 1029.28 85.3953   1
  -3  12  -1 7911.63 342.089   1
   3  12   1 8465.12 346.934   1
  -3 -12  -1 7693.43 344.064   1
   3 -12   1 7944.09 342.558   1
  -4  12  -1 5.64802 37.2646   1
   4 -12   1-16.2124 34.0558   1
   5  12   1 1697.70 114.753   1
  -5 -12  -1 1612.98 114.208   1
   6  12   1 180.562 44.8063   1
  -6 -12  -1 276.725 50.2412   1
   7  12   1 1769.10 122.469   1
  -7 -12  -1 1839.24 124.378   1
  -7  12  -1 2080.77 124.035   1
   7 -12   1 2004.57 123.697   1
   8  12   1 3196.27 180.878   1
  -8 -12  -1 3427.68 184.214   1
  -8  12  -1 3805.65 185.090   1
   8 -12   1 3606.53 186.136   1
   9  12   1 342.082 60.0891   1
   9 -12   1 328.503 53.6216   1
  -9 -12  -1 189.331 52.2140   1
  -9  12  -1 300.764 53.7618   1
  10 -12   1 42.6283 36.5135   1
  10  12   1 42.9389 41.8927   1
 -10 -12  -1 68.9284 43.8322   1
 -10  12  -1 11.8989 42.5820   1
 -11  12  -1 982.058 87.0107   1
  11 -12   1 1132.38 93.1543   1
  12  12   1 701.163 74.9638   1
 -12 -12  -1 743.648 76.3717   1
 -12  12  -1 619.195 72.8373   1
  12 -12   1 658.440 74.4736   1
  13  12   1 957.798 88.8091   1
 -13 -12  -1 1029.82 93.1597   1
  14 -12   1 1164.60 96.1361   1
 -14 -12  -1 1204.66 97.0692   1
  14  12   1 1109.57 96.0485   1
 -14  12  -1 903.591 91.2740   1
  15 -12   1 741.575 77.9959   1
 -15 -12  -1 785.039 80.0512   1
  15  12   1 733.233 77.2057   1
 -15  12  -1 596.218 76.5301   1
  16 -12   1-6.34179 43.2974   1
 -16 -12  -1 50.8265 44.0810   1
  16  12   1 24.7562 45.2635   1
 -16  12  -1 44.2290 44.8702   1
  17 -12   1 153.342 50.1389   1
 -17 -12  -1 115.856 47.9352   1
  17  12   1 109.704 50.1614   1
 -17  12  -1 126.751 53.3084   1
  18 -12   1 31.9379 47.0364   1
 -18 -12  -1 12.9550 50.6311   1
 -18  12  -1-12.6724 47.6335   1
  18  12   1 6.02308 46.7843   1
 -19 -12  -1 18.7889 51.3524   1
  19  12   1 36.3239 48.4985   1
 -20 -12  -1 103.234 45.1683   1
  20  12   1 95.7861 45.1434   1
 -20 -13   1 124.578 55.4219   1
  18  13  -1 12.0622 48.3052   1
 -18 -13   1-18.5798 45.6045   1
 -16 -13   1 12.7952 48.7398   1
  16  13  -1-18.4339 47.1197   1
  16 -13  -1 26.0087 43.2747   1
 -16  13   1 6.35087 43.7010   1
 -15 -13   1 759.854 80.4728   1
  15 -13  -1 729.068 76.5666   1
  15  13  -1 626.288 73.7919   1
 -15  13   1 933.738 85.8460   1
  14 -13  -1 244.298 53.9845   1
 -14  13   1 124.585 47.8977   1
  13  13  -1 212.086 53.3073   1
 -13 -13   1 288.459 59.6771   1
 -12 -13   1 158.532 52.2048   1
  12 -13  -1 127.241 47.4186   1
  12  13  -1 93.1270 48.4604   1
 -12  13   1 160.730 48.4808   1
 -11 -13   1 4451.11 222.434   1
  11  13  -1 4545.95 224.454   1
 -11  13   1 4445.32 219.829   1
  11 -13  -1 4718.66 225.091   1
  10  13  -1 1743.44 118.497   1
 -10  13   1 1610.21 114.515   1
  10 -13  -1 1895.78 121.506   1
  -9  13   1 177.709 50.3112   1
   9  13  -1 236.516 53.0885   1
  -9 -13   1 291.378 54.5130   1
   9 -13  -1 200.240 50.1214   1
  -8  13   1 428.954 64.2032   1
   8  13  -1 377.564 61.0771   1
  -8 -13   1 450.430 63.1301   1
   8 -13  -1 411.792 59.9357   1
  -7  13   1 710.482 69.7405   1
   7  13  -1 526.746 69.3638   1
  -7 -13   1 669.577 73.6749   1
   7 -13  -1 606.136 66.8598   1
  -6  13   1 404.862 56.5077   1
   6  13  -1 309.361 57.1094   1
  -6 -13   1 374.157 61.8410   1
   6 -13  -1 307.029 50.8703   1
  -5  13   1 22.7836 41.0526   1
   5  13  -1 17.4883 35.3016   1
  -5 -13   1 23.8324 39.6597   1
   5 -13  -1 17.6447 35.2443   1
   4  13  -1 263.824 53.9427   1
  -4 -13   1 301.482 54.3750   1
   3  13  -1 230.634 44.9333   1
  -3 -13   1 218.290 47.3683   1
   2  13  -1 108.652 41.1335   1
  -2 -13   1 136.276 47.0865   1
   1  13  -1 1585.83 107.521   1
  -1 -13   1 1549.29 107.452   1
   0  13  -1 159.255 44.7032   1
   0  13   1 119.051 43.7249   1
   0 -13   1 115.949 44.9898   1
  -1  13  -1 146.632 45.7010   1
   1  13   1 182.636 48.6037   1
  -1 -13  -1 140.665 43.1315   1
   1 -13   1 87.4667 40.4213   1
  -2  13  -1 367.982 54.7264   1
   2  13   1 290.145 55.0996   1
  -2 -13  -1 433.581 58.3672   1
   2 -13   1 322.806 51.0129   1
  -3  13  -1 4209.99 209.584   1
   3  13   1 4290.28 209.951   1
  -3 -13  -1 4363.28 213.374   1
  -4  13  -1 761.706 75.6207   1
   4  13   1 708.269 75.9107   1
  -4 -13  -1 790.451 78.1138   1
   4 -13   1 785.871 78.2120   1
   5  13   1 1444.35 105.455   1
  -5 -13  -1 1536.82 109.152   1
   5 -13   1 1437.72 102.571   1
  -6 -13  -1 3589.87 183.797   1
   6  13   1 3315.76 177.468   1
  -6  13  -1 3182.78 175.178   1
   6 -13   1 3458.14 179.425   1
  -7  13  -1 229.971 51.5329   1
   7  13   1 290.132 51.4471   1
  -7 -13  -1 290.518 56.5862   1
   7 -13   1 193.258 47.7531   1
   8  13   1 4138.81 206.531   1
  -8 -13  -1 3881.40 203.346   1
  -8  13  -1 4128.68 204.562   1
   8 -13   1 4142.00 206.969   1
  -9  13  -1 436.106 62.4529   1
   9 -13   1 484.482 66.3520   1
  10  13   1 815.040 83.8110   1
 -10 -13  -1 918.073 88.4294   1
 -10  13  -1 995.847 85.1749   1
  10 -13   1 856.648 82.5259   1
 -11 -13  -1 38.3429 42.5457   1
  11  13   1 24.9914 41.9535   1
  12  13   1 214.386 58.2725   1
 -12 -13  -1 256.324 61.5348   1
 -12  13  -1 289.578 59.2191   1
  12 -13   1 278.719 54.7469   1
  13  13   1 1453.08 106.157   1
  13 -13   1 1305.25 102.987   1
 -13 -13  -1 1273.25 103.195   1
 -13  13  -1 1263.10 99.6655   1
  14 -13   1 57.8555 47.1996   1
 -14 -13  -1 206.126 49.2637   1
 -14  13  -1 69.6096 49.6515   1
  14  13   1 125.376 48.2656   1
  15 -13   1 193.291 53.5698   1
 -15 -13  -1 196.679 54.2014   1
  15  13   1 129.521 48.1058   1
 -15  13  -1 292.761 60.3029   1
  16 -13   1 180.288 54.0592   1
  17 -13   1 44.9129 45.2423   1
 -17  13  -1 81.4986 51.1333   1
 -17 -13  -1 37.5568 45.1449   1
  17  13   1 48.3869 42.3248   1
 -19 -13  -1-18.4605 51.2998   1
  19  13   1 41.1046 48.9540   1
 -19 -14   1 6.00031 48.6285   1
  19  14  -1-23.1841 43.5729   1
 -18 -14   1 725.481 80.2943   1
  18  14  -1 727.690 79.0935   1
 -17 -14   1 591.666 74.9644   1
  17  14  -1 677.108 75.8384   1
 -16  14   1 1232.77 103.106   1
  16  14  -1 1323.72 103.096   1
 -16 -14   1 1473.45 108.025   1
 -15  14   1 929.418 86.5955   1
  15  14  -1 820.080 84.6976   1
  15 -14  -1 1012.08 92.2050   1
 -14  14   1 68.1390 46.0175   1
 -14 -14   1 44.4734 46.8658   1
  14  14  -1 87.3026 51.1966   1
  14 -14  -1 115.941 48.1736   1
 -13  14   1 855.866 82.1307   1
 -13 -14   1 895.463 86.8477   1
  13  14  -1 808.654 84.0857   1
  13 -14  -1 1029.65 87.3760   1
 -12  14   1-18.4719 40.6243   1
 -12 -14   1 25.3558 45.3431   1
  12 -14  -1 25.4255 43.0270   1
  12  14  -1-18.6796 39.6134   1
  11  14  -1 1380.15 106.479   1
 -11 -14   1 1218.82 101.241   1
 -10  14   1 786.380 79.5359   1
 -10 -14   1 801.788 78.7084   1
  10  14  -1 724.658 76.9318   1
  10 -14  -1 858.848 81.8792   1
   9 -14  -1 331.212 59.7896   1
  -9 -14   1 439.299 62.7822   1
  -9  14   1 560.762 68.3242   1
   9  14  -1 423.583 61.2641   1
  -8  14   1 1819.60 121.925   1
  -8 -14   1 1696.54 120.046   1
   8 -14  -1 1523.65 113.386   1
   8  14  -1 1911.34 123.549   1
  -7  14   1 78.0466 42.7358   1
   7 -14  -1 96.9272 43.4445   1
  -6 -14   1 2024.39 130.820   1
  -6  14   1 2017.72 126.292   1
   6  14  -1 1802.92 125.894   1
   6 -14  -1 2016.03 129.489   1
  -5 -14   1 1534.01 113.226   1
  -5  14   1 1805.66 115.445   1
   5  14  -1 1422.30 108.670   1
   5 -14  -1 1629.49 113.664   1
  -4 -14   1 199.979 50.1137   1
  -4  14   1 175.135 50.9516   1
   4  14  -1 314.218 54.5116   1
   4 -14  -1 266.323 56.1170   1
  -3 -14   1 9216.57 391.640   1
   3 -14  -1 9274.86 391.494   1
   3  14  -1 9439.62 392.739   1
  -3  14   1 8810.85 387.725   1
  -2 -14   1 3102.33 167.444   1
   2 -14  -1 2899.00 162.956   1
  -2  14   1 2953.95 162.341   1
   2  14  -1 2914.08 162.867   1
  -1 -14   1 1604.05 111.136   1
   1 -14  -1 1660.45 113.552   1
   1  14  -1 1552.87 109.862   1
  -1  14   1 1548.06 109.007   1
   0 -14   1-5.95400 42.2835   1
   0 -14  -1 84.8897 44.9746   1
   0  14  -1 11.9164 43.2637   1
  -1 -14  -1 259.182 53.3845   1
  -1  14  -1 182.072 49.9902   1
   1  14   1 302.497 55.2956   1
   1 -14   1 233.302 54.0147   1
   2 -14   1 1174.21 95.7303   1
   2  14   1 1198.41 96.5034   1
  -2  14  -1 1284.70 95.2781   1
  -3 -14  -1 5210.31 246.588   1
   3  14   1 4947.85 242.354   1
   3 -14   1 5283.08 246.428   1
  -4 -14  -1 5054.95 248.307   1
  -4  14  -1 5268.60 248.653   1
   4  14   1 5431.69 251.850   1
   4 -14   1 5244.60 249.882   1
  -5 -14  -1 49.9882 46.0573   1
  -5  14  -1 83.7199 44.6973   1
   5  14   1 30.8045 45.7308   1
   5 -14   1 60.3219 45.3937   1
  -6 -14  -1 31.5986 48.1673   1
  -6  14  -1 68.1520 44.6703   1
   6  14   1 36.7145 44.4418   1
   6 -14   1 23.7649 41.5604   1
  -7  14  -1 1065.04 89.8014   1
  -7 -14  -1 848.951 84.3386   1
   7 -14   1 852.414 82.9261   1
   8 -14   1 55.9684 44.1674   1
  -8 -14  -1 80.5890 40.1956   1
  -8  14  -1 6.08964 42.9228   1
   8  14   1-6.17897 40.4272   1
   9  14   1 106.555 49.1381   1
  -9 -14  -1 106.061 48.2999   1
  10 -14   1 18.8487 37.6422   1
  10  14   1-6.27433 38.3822   1
 -10  14  -1-6.07504 38.6502   1
 -10 -14  -1-31.8266 42.3641   1
  11 -14   1 3555.09 188.194   1
  11  14   1 3469.12 187.428   1
 -11  14  -1 3563.87 185.555   1
 -11 -14  -1 3466.70 187.042   1
  12 -14   1-6.39078 45.7167   1
  12  14   1-31.4938 44.3810   1
 -12  14  -1-12.1538 42.8179   1
 -12 -14  -1-6.40026 45.4416   1
  13 -14   1 303.949 59.7921   1
  13  14   1 338.804 63.7632   1
 -13  14  -1 348.602 60.3529   1
 -13 -14  -1 426.584 67.2932   1
  14 -14   1 45.1026 47.1191   1
  14  14   1 12.3617 45.5229   1
 -14 -14  -1 25.7479 46.7362   1
  15 -14   1 1358.31 109.945   1
 -15  14  -1 1586.62 112.232   1
  15  14   1 1567.86 110.153   1
 -15 -14  -1 1469.75 110.632   1
 -16  14  -1 6.23278 46.2174   1
  16 -14   1 12.7464 42.7802   1
  16  14   1 18.1139 48.3602   1
 -16 -14  -1-49.2101 52.3942   1
 -17  14  -1 719.246 81.5391   1
 -17 -14  -1 764.182 83.4640   1
  17  14   1 634.775 78.5276   1
 -18 -14  -1 302.542 63.4186   1
  18  14   1 371.370 57.7989   1
 -17 -15   1 2312.52 145.096   1
  17  15  -1 2585.41 147.273   1
 -16 -15   1 174.341 58.6438   1
  16  15  -1 155.406 55.5883   1
 -15 -15   1 2830.58 164.741   1
  15  15  -1 3045.89 167.295   1
 -13  15   1-12.6390 43.1481   1
  13  15  -1 37.0038 39.9868   1
 -13 -15   1 56.7662 45.8004   1
  13 -15  -1 45.2845 42.6980   1
 -12  15   1 182.884 50.1340   1
  12  15  -1 216.825 53.5437   1
 -12 -15   1 220.744 50.1388   1
  12 -15  -1 192.917 52.0194   1
 -11  15   1 427.288 65.4022   1
  11  15  -1 505.014 71.2503   1
 -11 -15   1 536.636 70.4676   1
  11 -15  -1 471.073 65.4937   1
 -10  15   1 5558.70 257.946   1
  10  15  -1 5508.84 256.596   1
 -10 -15   1 5393.30 254.180   1
  10 -15  -1 5031.35 250.594   1
   9 -15  -1 285.892 58.7242   1
  -9  15   1 527.702 71.5244   1
   9  15  -1 456.127 66.1991   1
  -9 -15   1 459.919 66.4560   1
  -8 -15   1 3815.25 195.053   1
   8  15  -1 3553.78 191.146   1
   7 -15  -1 1878.45 123.445   1
   7  15  -1 1953.44 127.557   1
  -7 -15   1 1722.42 122.737   1
  -7  15   1 1760.52 119.332   1
   6 -15  -1 476.443 66.6642   1
  -6  15   1 424.589 65.2696   1
  -6 -15   1 427.976 63.6700   1
   6  15  -1 423.919 64.4983   1
  -5 -15   1 3051.03 166.997   1
   5 -15  -1 3008.66 166.947   1
  -5  15   1 2779.63 162.748   1
   5  15  -1 3005.06 164.804   1
   4 -15  -1 935.444 85.3231   1
  -4 -15   1 990.832 92.0238   1
  -4  15   1 1186.74 92.9282   1
   4  15  -1 886.197 88.4575   1
   3 -15  -1 786.835 81.4388   1
  -3  15   1 804.733 80.6632   1
   2 -15  -1 6.21220 40.9954   1
  -2  15   1 42.5564 46.6276   1
   1 -15  -1 512.712 65.7949   1
  -1 -15   1 461.826 66.5824   1
   1  15  -1 610.853 72.2543   1
  -1  15   1 627.713 69.5650   1
   0 -15  -1 838.954 82.1820   1
   0  15  -1 733.678 76.6696   1
   0  15   1 817.003 78.3487   1
  -1  15  -1 715.458 76.5157   1
   1  15   1 902.841 82.6303   1
  -1 -15  -1 637.127 75.2165   1
   1 -15   1 642.504 73.7300   1
  -2  15  -1 10864.3 448.636   1
   2 -15   1 10576.7 448.889   1
  -2 -15  -1 10882.9 450.511   1
  -3  15  -1 1359.19 103.424   1
   3 -15   1 1409.99 105.032   1
   4  15   1-24.9338 44.5974   1
   5  15   1 488.510 68.8201   1
  -5 -15  -1 489.142 68.4031   1
  -6  15  -1 1276.85 101.268   1
   6  15   1 1349.64 103.224   1
  -6 -15  -1 1370.29 105.291   1
   6 -15   1 1439.58 106.022   1
  -7  15  -1 1013.45 89.1024   1
   7  15   1 1036.02 89.4284   1
  -7 -15  -1 1033.32 90.0894   1
   7 -15   1 756.467 79.6788   1
   8 -15   1 304.932 55.9336   1
  -8  15  -1 299.440 58.9698   1
   8  15   1 180.385 50.9987   1
  -8 -15  -1 293.175 56.3886   1
  -9  15  -1 664.124 73.3434   1
   9  15   1 534.348 75.6189   1
  -9 -15  -1 600.639 74.0872   1
   9 -15   1 548.117 67.9691   1
 -10  15  -1 12.4288 43.1095   1
  10  15   1 37.6260 47.1465   1
 -10 -15  -1 25.4490 41.2384   1
  10 -15   1-6.34840 45.7528   1
 -11  15  -1 68.3494 47.3893   1
  11  15   1 99.9639 43.3927   1
  11 -15   1 69.9869 45.2245   1
 -11 -15  -1 12.7219 44.5252   1
 -12 -15  -1 6168.25 279.760   1
  12  15   1 5873.93 276.535   1
 -13  15  -1 2538.25 149.366   1
  13 -15   1 2566.15 150.784   1
 -14  15  -1 560.537 70.2600   1
  14  15   1 641.249 75.1060   1
 -14 -15  -1 682.821 76.3254   1
  14 -15   1 659.556 76.3389   1
 -15 -15  -1 729.867 78.0499   1
 -15  15  -1 629.717 76.5605   1
  15  15   1 647.352 73.1020   1
 -16 -15  -1 210.980 57.1791   1
  16  15   1 188.180 56.2743   1
 -17 -15  -1 1248.16 101.381   1
  17  15   1 1097.48 94.9382   1
 -16 -16   1 782.485 79.8319   1
  16  16  -1 675.475 74.0646   1
 -15 -16   1 55.3511 44.0448   1
  15  16  -1 65.6282 44.5985   1
 -14 -16   1 2163.46 136.318   1
  14  16  -1 2188.98 134.935   1
 -13  16   1 2205.05 139.869   1
  13  16  -1 2312.87 139.030   1
  13 -16  -1 2045.43 134.878   1
 -13 -16   1 2458.48 141.559   1
 -12  16   1 3222.94 176.201   1
  12 -16  -1 2975.10 170.356   1
 -11  16   1 281.154 59.3915   1
  11  16  -1 309.308 58.8070   1
 -11 -16   1 284.456 57.7834   1
  11 -16  -1 227.376 55.5241   1
 -10  16   1 1569.21 111.280   1
  10  16  -1 1559.28 110.491   1
 -10 -16   1 1319.83 104.435   1
  10 -16  -1 1347.12 103.418   1
   9 -16  -1 450.360 67.5972   1
  -9  16   1 362.966 63.7592   1
   9  16  -1 534.494 69.8329   1
  -9 -16   1 276.301 59.0723   1
  -8  16   1 1467.89 111.152   1
   8  16  -1 1352.43 105.417   1
  -8 -16   1 1469.53 109.920   1
   8 -16  -1 1751.74 117.136   1
  -7  16   1 74.0305 47.0387   1
   7 -16  -1 76.8136 46.5060   1
   7  16  -1 43.6872 43.3321   1
  -7 -16   1 25.4762 47.9177   1
   6  16  -1 6559.01 306.074   1
  -6  16   1 6523.08 301.980   1
  -6 -16   1 6557.13 305.737   1
   6 -16  -1 7261.60 309.460   1
  -5  16   1-18.4509 43.3354   1
   5 -16  -1-31.4067 41.4459   1
   5  16  -1-6.17292 38.5278   1
  -5 -16   1-6.25616 39.8053   1
   4  16  -1 2343.99 141.792   1
  -4  16   1 2328.55 141.332   1
  -4 -16   1 2245.55 140.310   1
   4 -16  -1 2271.07 140.480   1
  -3  16   1 5962.88 271.249   1
   3  16  -1 5582.37 268.999   1
  -3 -16   1 5694.00 269.627   1
   3 -16  -1 5696.18 268.953   1
   2  16  -1-18.4299 40.5461   1
  -2  16   1 67.6267 45.2829   1
   2 -16  -1 57.2984 46.8922   1
   1  16  -1 6262.68 284.826   1
  -1  16   1 6055.16 283.908   1
   1 -16  -1 6184.10 286.001   1
  -1 -16   1 6295.12 287.156   1
   0  16  -1 36.6356 44.0125   1
   0  16   1 61.8018 43.2181   1
   0 -16   1-6.32354 44.5640   1
   0 -16  -1 18.8328 39.5723   1
  -1  16  -1 289.793 57.1416   1
   1  16   1 268.001 55.6543   1
   1 -16   1 156.760 47.8905   1
  -1 -16  -1 238.128 51.4842   1
  -2  16  -1 2702.92 152.665   1
   2  16   1 2393.10 146.807   1
   2 -16   1 2458.38 148.733   1
  -2 -16  -1 2606.64 152.135   1
   3  16   1 4436.88 222.800   1
  -3  16  -1 4597.06 222.992   1
  -3 -16  -1 4364.97 222.049   1
   3 -16   1 4477.52 221.769   1
  -4  16  -1 2791.66 164.133   1
   4 -16   1 3072.55 169.920   1
  -4 -16  -1 3035.55 169.442   1
   5 -16   1 563.462 69.1197   1
  -5 -16  -1 640.482 75.2504   1
   5  16   1 535.162 68.5515   1
  -5  16  -1 598.880 69.4471   1
  -6  16  -1 110.643 50.8631   1
   6  16   1 142.935 52.8340   1
   6 -16   1 114.157 48.5123   1
  -7  16  -1 8191.70 351.792   1
   7 -16   1 7842.76 350.135   1
  -8  16  -1 885.617 85.3686   1
   8  16   1 817.200 82.3742   1
   8 -16   1 861.524 82.0665   1
  -8 -16  -1 863.278 82.5973   1
  -9 -16  -1 803.532 82.0782   1
   9  16   1 970.108 86.6602   1
 -10  16  -1 1944.00 124.209   1
  10  16   1 1649.31 117.930   1
  10 -16   1 1567.58 113.674   1
 -10 -16  -1 1773.57 120.543   1
 -11  16  -1 1720.26 118.972   1
  11 -16   1 1524.75 112.604   1
 -12  16  -1 2934.44 169.861   1
  12  16   1 3129.47 171.104   1
 -12 -16  -1 3225.18 173.104   1
  12 -16   1 3137.13 174.070   1
 -13  16  -1 1293.10 101.394   1
  13  16   1 1215.84 98.3733   1
  13 -16   1 1126.90 95.1696   1
 -13 -16  -1 1137.50 97.4651   1
 -14  16  -1 1742.16 119.682   1
  14 -16   1 1520.14 113.001   1
 -15 -16  -1 206.300 53.8662   1
  15  16   1 233.605 56.4577   1
 -14 -17   1 335.152 64.9662   1
  14  17  -1 400.513 64.3906   1
 -13 -17   1 1419.59 108.822   1
  13  17  -1 1411.41 106.022   1
 -12 -17   1 73.4279 50.4971   1
  12  17  -1 53.9161 52.1385   1
 -11  17   1 4521.50 217.907   1
  11  17  -1 3946.15 213.625   1
 -11 -17   1 4300.52 215.032   1
  11 -17  -1 4448.57 219.174   1
 -10  17   1 357.534 62.9226   1
  10  17  -1 402.764 69.3471   1
 -10 -17   1 260.325 62.6423   1
  10 -17  -1 465.380 64.0133   1
  -9  17   1 2729.34 159.733   1
  -9 -17   1 2611.53 157.424   1
   9  17  -1 2798.56 161.429   1
   9 -17  -1 2759.24 160.352   1
  -8 -17   1 754.618 83.5302   1
   8  17  -1 728.294 79.2059   1
   7 -17  -1 2308.12 147.462   1
   7  17  -1 2668.80 152.927   1
  -7 -17   1 2528.69 150.816   1
  -7  17   1 2463.59 147.872   1
   6 -17  -1 158.812 47.7325   1
   6  17  -1 162.385 55.1127   1
  -6 -17   1 196.179 54.1679   1
  -6  17   1 93.5414 45.2571   1
   5  17  -1 3442.40 180.884   1
  -5  17   1 3191.28 176.569   1
  -5 -17   1 3135.85 177.456   1
   5 -17  -1 3240.28 178.121   1
  -4  17   1 2042.97 134.209   1
   4  17  -1 2187.64 134.224   1
   4 -17  -1 2086.67 134.979   1
  -3  17   1 2799.33 166.765   1
   3 -17  -1 3290.16 174.593   1
   2  17  -1 2099.97 134.358   1
  -2  17   1 2279.31 139.332   1
   2 -17  -1 2054.32 137.408   1
  -2 -17   1 2092.67 134.408   1
   1  17  -1 1563.73 114.603   1
  -1  17   1 1636.08 114.224   1
   1 -17  -1 1686.55 116.616   1
  -1 -17   1 1479.91 111.549   1
   0  17   1 375.603 60.9916   1
   0  17  -1 185.312 61.1714   1
   0 -17   1 380.646 64.9357   1
   0 -17  -1 329.158 60.9003   1
  -1  17  -1 1193.52 98.2770   1
   1  17   1 1387.49 103.629   1
  -1 -17  -1 1139.48 96.9786   1
   1 -17   1 1311.63 101.621   1
   2  17   1 630.093 73.6372   1
  -2  17  -1 757.901 78.4527   1
  -2 -17  -1 682.759 76.9718   1
   2 -17   1 710.617 75.0161   1
  -3  17  -1 4649.91 228.539   1
   3 -17   1 4628.48 230.378   1
   4 -17   1 194.142 52.7554   1
  -4  17  -1 116.564 49.9942   1
   4  17   1 164.340 49.3747   1
  -4 -17  -1 115.244 44.7179   1
  -5 -17  -1 4132.13 207.314   1
   5  17   1 3830.53 203.175   1
   6  17   1 3449.24 181.039   1
  -6 -17  -1 3174.54 176.907   1
   6 -17   1 3176.65 178.429   1
  -6  17  -1 3358.50 179.369   1
  -7  17  -1 2004.12 130.434   1
  -7 -17  -1 1980.92 127.688   1
   7 -17   1 1764.61 125.815   1
  -8  17  -1 1647.57 116.521   1
   8  17   1 1873.30 124.977   1
   8 -17   1 1668.69 118.323   1
  -8 -17  -1 1728.68 117.747   1
  -9  17  -1 505.657 70.2404   1
   9 -17   1 396.383 64.2489   1
 -10  17  -1 1813.23 123.351   1
  10  17   1 1663.30 118.629   1
  10 -17   1 1827.08 121.980   1
 -10 -17  -1 1699.15 122.962   1
 -11 -17  -1 2808.67 161.404   1
  11  17   1 2971.93 163.046   1
 -12  17  -1 2067.32 129.649   1
  12 -17   1 1704.33 119.620   1
 -13 -17  -1 2132.82 131.236   1
  13  17   1 1961.90 128.139   1
 -12 -18   1 356.871 65.0795   1
  12  18  -1 401.806 66.1675   1
 -11 -18   1 137.370 56.2978   1
  11  18  -1 202.176 58.1809   1
 -10 -18   1 903.322 84.8938   1
  10  18  -1 875.586 83.6130   1
   9 -18  -1 115.404 45.6453   1
  -9  18   1 154.608 57.5514   1
   9  18  -1 71.5676 42.1580   1
  -9 -18   1 66.2480 41.9137   1
   8 -18  -1 2087.62 130.462   1
   8  18  -1 1789.06 123.307   1
  -8 -18   1 2025.99 127.029   1
  -8  18   1 1938.16 128.616   1
   7 -18  -1 368.402 61.7025   1
   7  18  -1 295.232 58.8858   1
  -7 -18   1 320.760 59.6180   1
  -7  18   1 355.379 59.8688   1
  -6  18   1 3510.04 184.006   1
   6 -18  -1 3210.67 180.555   1
  -5  18   1 1307.13 102.927   1
   5 -18  -1 1277.80 100.350   1
  -5 -18   1 1236.31 104.554   1
  -4  18   1 2335.92 147.149   1
   4  18  -1 2560.95 149.764   1
  -4 -18   1 2439.22 147.407   1
   4 -18  -1 2507.09 150.252   1
   3  18  -1 797.975 79.5699   1
  -3  18   1 687.747 81.6174   1
  -3 -18   1 777.876 77.9336   1
   3 -18  -1 738.156 81.4612   1
   2  18  -1 2610.58 152.667   1
  -2  18   1 2468.69 151.000   1
  -2 -18   1 2697.07 153.747   1
   2 -18  -1 2495.73 152.832   1
  -1  18   1 250.040 57.9093   1
   1  18  -1 289.468 56.0501   1
  -1 -18   1 212.271 54.1168   1
   1 -18  -1 196.314 53.4601   1
   0  18  -1 2622.91 158.251   1
   0  18   1 2830.96 163.737   1
   0 -18   1 2931.16 163.074   1
   0 -18  -1 2976.07 165.258   1
   1  18   1 136.008 50.1224   1
  -1  18  -1 141.614 53.2879   1
  -1 -18  -1 164.159 53.5030   1
   1 -18   1 196.102 56.6529   1
  -2  18  -1 1856.72 126.227   1
   2  18   1 1772.50 125.174   1
  -2 -18  -1 2041.25 130.818   1
   2 -18   1 1853.71 127.035   1
   3  18   1 912.695 89.6823   1
  -3  18  -1 1071.15 92.4625   1
   3 -18   1 783.461 81.6323   1
  -3 -18  -1 952.877 91.2468   1
   4  18   1 1874.52 125.870   1
  -4  18  -1 1843.34 125.218   1
  -4 -18  -1 1945.53 126.308   1
   4 -18   1 1765.76 121.830   1
   5 -18   1 505.314 70.6647   1
   5  18   1 557.592 74.6825   1
  -5 -18  -1 607.636 74.2230   1
  -5  18  -1 624.618 75.5941   1
  -6  18  -1 1169.53 96.5055   1
   6 -18   1 1080.40 96.8507   1
   7 -18   1 182.799 51.9582   1
  -7  18  -1 242.677 55.6379   1
   7  18   1 145.663 54.1217   1
  -7 -18  -1 301.668 59.1969   1
  -8 -18  -1 1596.03 113.998   1
   8  18   1 1821.74 119.596   1
  -9  18  -1 1622.20 118.437   1
   9  18   1 1702.94 119.831   1
   9 -18   1 1787.83 120.175   1
  -9 -18  -1 1684.40 117.675   1
 -10  18  -1 1480.70 109.392   1
 -10 -18  -1 1510.47 112.507   1
  10 -18   1 1371.48 109.273   1
 -11 -18  -1 814.278 80.3412   1
 -11  18  -1 658.089 78.3052   1
  11  18   1 790.532 79.7875   1
 -10 -19   1 604.055 73.6891   1
  10  19  -1 588.891 72.8414   1
   9  19  -1 251.133 58.6533   1
   8  19  -1 661.570 74.9034   1
  -8 -19   1 789.890 78.3100   1
  -7  19   1 3854.81 195.700   1
   7 -19  -1 3443.05 189.423   1
   6 -19  -1 2156.65 138.183   1
  -6 -19   1 2237.52 138.863   1
   6  19  -1 2126.11 135.166   1
  -6  19   1 2230.14 137.105   1
   5  19  -1 2151.84 132.587   1
   5 -19  -1 2099.02 135.936   1
  -5 -19   1 1927.05 128.699   1
   4  19  -1 670.660 85.5069   1
  -4 -19   1 928.376 87.9704   1
   3  19  -1 371.234 59.9176   1
  -3 -19   1 293.578 54.2213   1
   2  19  -1 373.339 62.3738   1
  -2 -19   1 491.544 67.9529   1
   1  19  -1 640.964 75.4665   1
  -1 -19   1 601.281 71.9266   1
   0  19  -1 242.903 55.7515   1
   0 -19   1 215.470 54.6813   1
   1  19   1 2080.32 129.670   1
  -1  19  -1 1973.63 127.666   1
   1 -19   1 2199.57 134.795   1
  -1 -19  -1 1719.37 123.950   1
  -2  19  -1 6.08175 43.8268   1
   2  19   1-37.1407 50.4562   1
   2 -19   1 31.2306 46.3162   1
  -2 -19  -1-6.26647 44.8247   1
   3  19   1 1097.16 95.4231   1
  -3  19  -1 1229.39 98.0495   1
   3 -19   1 1265.81 99.7788   1
  -3 -19  -1 1180.43 97.8105   1
   4  19   1 30.7116 48.3322   1
  -4  19  -1 73.2207 48.8933   1
   4 -19   1 6.20116 46.0069   1
  -4 -19  -1 56.4041 50.8113   1
   5  19   1-6.04849 45.1619   1
  -5  19  -1-6.08465 50.4451   1
   5 -19   1 30.6777 44.5390   1
  -5 -19  -1 12.4589 42.5187   1
   6 -19   1 411.767 62.0100   1
  -6  19  -1 374.119 65.1366   1
  -6 -19  -1 507.833 72.0090   1
   6  19   1 347.779 64.5347   1
  -7  19  -1 1778.89 121.874   1
   7 -19   1 1756.34 120.912   1
  -7 -19  -1 1760.46 118.027   1
   7  19   1 1720.39 117.587   1
  -8  19  -1 1207.40 102.164   1
   8 -19   1 1232.29 99.8004   1
  -8 -19  -1 1238.61 101.073   1
   8  19   1 1219.89 103.674   1
  -9 -19  -1 4516.57 218.625   1
  -9  19  -1 4130.94 216.659   1
   9  19   1 4577.25 219.194   1
  -6 -20   1 1883.25 121.070   1
   6  20  -1 1746.71 118.309   1
  -5 -20   1 856.464 83.7035   1
   5  20  -1 877.448 85.3336   1
  -4 -20   1 3198.72 180.760   1
   4 -20  -1 3369.40 181.975   1
  -4  20   1 3727.55 186.407   1
   4  20  -1 3332.52 182.324   1
  -3 -20   1 65.9098 45.0632   1
   3 -20  -1 55.3834 50.1774   1
   3  20  -1 5.91072 42.9272   1
  -3  20   1 30.3557 49.5047   1
  -2 -20   1 2399.94 145.064   1
   2 -20  -1 2594.88 152.017   1
   2  20  -1 2655.93 148.610   1
  -2  20   1 2424.76 150.454   1
   1 -20  -1 2084.23 135.296   1
  -1 -20   1 2027.17 130.132   1
  -1  20   1 2145.60 135.474   1
   1  20  -1 2176.14 132.549   1
   0 -20   1 744.439 78.2074   1
   0  20   1 735.719 81.5497   1
   2 -20   1 72.8945 46.0231   1
  -2 -20  -1 98.6115 50.5707   1
  -2  20  -1 23.6799 47.7449   1
   2  20   1 54.8214 51.3792   1
   3 -20   1 30.5009 44.9241   1
  -3 -20  -1 42.9263 46.1048   1
   3  20   1 60.3131 48.0232   1
  -3  20  -1-59.4533 53.2431   1
  -4  20  -1 1829.69 120.349   1
   4 -20   1 1679.98 118.739   1
  -4 -20  -1 1653.09 118.886   1
   4  20   1 1837.36 120.701   1
  -5  20  -1 2535.74 146.592   1
   5 -20   1 2388.59 144.785   1
  -5 -20  -1 2353.46 143.922   1
   5  20   1 2355.86 143.281   1
   6  20   1 4702.22 241.307   1
  -6  20  -1 5498.20 247.687   1
   6 -20   1 5242.29 245.738   1
 -25   0   2 128.978 54.4113   1
  25   0  -2 19.8173 43.6620   1
 -24   0   2 5093.93 242.036   1
  24   0  -2 4840.36 240.300   1
 -23   0   2-19.4497 44.2536   1
  23   0  -2 59.5770 47.7065   1
 -22   0   2 3446.72 190.235   1
  22   0  -2 3755.97 193.478   1
 -21   0   2 784.727 79.6719   1
  21   0  -2 596.565 76.5899   1
 -20   0   2 405.042 63.8949   1
  20   0  -2 260.141 57.4747   1
 -19   0   2 42.9559 41.9085   1
  19   0  -2 37.9406 42.1092   1
 -17   0   2 238.597 51.1566   1
  17   0  -2 185.980 48.2349   1
 -16   0   2 201.572 46.5141   1
  16   0  -2 124.871 42.5558   1
 -15   0   2 2317.50 133.319   1
  15   0  -2 2428.36 134.839   1
  14   0  -2 10952.5 458.399   1
 -14   0   2 12002.0 463.608   1
 -13   0   2 11957.1 477.054   1
  12   0  -2 270.151 45.2874   1
 -12   0   2 231.156 41.3047   1
  11   0  -2 3290.02 151.486   1
 -11   0   2 2840.56 147.111   1
  10   0  -2 67515.2 2433.48   1
 -10   0   2 66968.3 2433.85   1
   9   0  -2 61579.4 2226.29   1
  -9   0   2 61521.0 2228.10   1
   8   0  -2 179010. 6214.23   1
  -8   0   2 168592. 6212.07   1
   7   0  -2 76176.2 2668.81   1
  -7   0   2 72200.7 2669.04   1
   6   0  -2 347865. 12578.2   1
  -6   0   2 357232. 12577.1   1
   5   0  -2 956540. 34080.6   1
  -5   0   2 957096. 34081.5   1
   4   0  -2 320037. 10691.9   1
  -4   0   2 280385. 10691.6   1
   3   0  -2 98401.2 3372.67   1
  -3   0   2 90633.2 3372.66   1
   0   0  -2 136781. 5310.23   1
   0   0   2 163201. 5311.59   1
  -1   0  -2 130874. 4613.83   1
   1   0   2 127544. 4613.37   1
   2   0   2 644175. 22318.0   1
  -2   0  -2 608987. 22317.6   1
   3   0   2 500345. 17818.6   1
  -3   0  -2 499420. 17819.1   1
   4   0   2 108233. 3995.95   1
  -4   0  -2 114906. 3997.26   1
   5   0   2 151014. 5387.81   1
  -5   0  -2 149882. 5388.60   1
   6   0   2 52392.1 1969.70   1
  -6   0  -2 56502.4 1973.68   1
   7   0   2 41.9473 26.5955   1
  -7   0  -2 108.682 27.5365   1
   8   0   2 8368.70 335.168   1
  -8   0  -2 8091.68 336.213   1
   9   0   2 34547.9 1250.18   1
  -9   0  -2 33012.7 1251.96   1
  10   0   2 145.000 36.0607   1
 -10   0  -2 70.8916 31.4148   1
  11   0   2 464.979 52.1034   1
 -11   0  -2 507.242 57.2864   1
 -12   0  -2 22895.3 801.900   1
  12   0   2 18984.3 790.793   1
  13   0   2 204.578 49.3047   1
 -13   0  -2 88.5925 44.6426   1
 -14   0  -2 11930.6 494.238   1
  14   0   2 12542.2 498.490   1
 -16   0  -2 5600.26 270.783   1
  16   0   2 6397.73 280.402   1
 -17   0  -2 1447.52 108.522   1
  17   0   2 1680.39 113.149   1
 -18   0  -2 535.693 68.2653   1
  18   0   2 332.762 64.4008   1
 -19   0  -2 4041.50 211.316   1
  19   0   2 4349.57 215.082   1
 -20   0  -2 1194.04 95.3269   1
  20   0   2 1064.22 92.2817   1
 -22   0  -2 331.965 66.1604   1
  22   0   2 266.536 61.0571   1
 -24   0  -2 98.6273 47.9478   1
  24   0   2 38.0311 47.0713   1
 -25   0  -2 404.368 65.9057   1
  25   0   2 494.736 65.3565   1
 -26  -1   2 337.950 66.3223   1
 -25   1   2 290.813 62.2097   1
 -25  -1   2 372.194 65.0094   1
  25   1  -2 288.584 59.6313   1
  25  -1  -2 209.318 56.6633   1
 -24  -1   2 46.3756 46.3814   1
 -24   1   2 71.2800 52.2659   1
  24   1  -2 104.566 47.8460   1
  24  -1  -2 53.3282 46.3023   1
 -23   1   2 4322.43 213.432   1
 -23  -1   2 4221.14 213.297   1
  23   1  -2 4356.43 213.848   1
 -22   1   2-45.1791 48.8469   1
  22  -1  -2 6.59047 48.8708   1
  22   1  -2-26.4177 43.9561   1
 -22  -1   2 26.1504 46.4150   1
 -21   1   2 249.452 53.5056   1
  21  -1  -2 259.957 55.5149   1
 -20   1   2 1098.56 96.0688   1
 -20  -1   2 1396.97 104.008   1
  20   1  -2 1382.11 102.228   1
  20  -1  -2 1352.85 104.190   1
 -19  -1   2 3845.85 197.424   1
 -19   1   2 3873.72 197.775   1
  19  -1  -2 3813.24 198.147   1
  19   1  -2 3915.71 198.099   1
  18   1  -2 533.316 63.7972   1
 -18  -1   2 427.888 62.5851   1
 -17   1   2 2235.07 129.824   1
  17  -1  -2 2137.88 128.112   1
  17   1  -2 1976.01 124.731   1
 -17  -1   2 1926.17 125.262   1
 -16   1   2 1939.79 119.314   1
  16  -1  -2 1926.19 119.234   1
  16   1  -2 1623.47 113.535   1
 -16  -1   2 2085.31 122.422   1
  15   1  -2 236.519 50.6163   1
  15  -1  -2 247.051 48.1176   1
 -15   1   2 213.491 48.0079   1
  14  -1  -2 6550.91 292.605   1
 -14  -1   2 7033.01 295.666   1
 -13   1   2 76589.0 2555.09   1
  13  -1  -2 63785.3 2554.22   1
 -12   1   2 2745.55 142.707   1
  12  -1  -2 2847.53 144.398   1
  12   1  -2 2742.46 143.395   1
 -12  -1   2 2986.76 145.348   1
 -11   1   2 5753.42 245.226   1
  11  -1  -2 5883.59 245.013   1
  11   1  -2 5887.88 247.292   1
 -11  -1   2 5299.87 242.944   1
 -10   1   2 2267.50 113.649   1
  10  -1  -2 2022.94 111.043   1
  10   1  -2 2186.37 113.956   1
 -10  -1   2 2051.76 111.814   1
  -9   1   2 6419.58 262.061   1
   9  -1  -2 6004.26 259.516   1
   9   1  -2 6493.84 263.647   1
  -9  -1   2 6666.94 264.394   1
  -8   1   2 117432. 4107.45   1
   8  -1  -2 115862. 4105.64   1
   8   1  -2 107071. 4107.17   1
  -8  -1   2 117941. 4111.08   1
   7  -1  -2 56109.7 1804.27   1
  -7   1   2 44800.4 1799.35   1
   6  -1  -2 880.686 49.9121   1
   6   1  -2 766.179 51.3250   1
  -6   1   2 819.970 50.2871   1
  -6  -1   2 852.254 52.3303   1
   5  -1  -2 23497.2 808.965   1
   5   1  -2 22440.6 810.890   1
  -5   1   2 20575.6 808.139   1
  -5  -1   2 22611.8 811.920   1
   4  -1  -2 26447.8 866.633   1
   4   1  -2 27238.1 870.246   1
  -4  -1   2 26493.1 870.088   1
   3   1  -2 114488. 4189.82   1
   3  -1  -2 115243. 4185.52   1
  -3  -1   2 118011. 4189.91   1
  -3   1   2 120843. 4185.44   1
   2   1  -2 107840. 3825.74   1
  -2  -1   2 106543. 3826.07   1
  -1  -1   2 314106. 11192.6   1
   0  -1   2 66869.3 2275.76   1
   0   1  -2 66611.4 2274.44   1
   0  -1  -2 66807.7 2273.55   1
   1  -1   2 145434. 5002.61   1
  -1  -1  -2 144594. 5001.07   1
  -1   1  -2 146064. 5001.98   1
   2   1   2 47611.4 1736.61   1
   2  -1   2 46930.1 1738.01   1
  -2  -1  -2 49930.3 1738.13   1
  -2   1  -2 48677.1 1737.37   1
   3   1   2 18795.0 669.963   1
   3  -1   2 18487.7 670.728   1
  -3  -1  -2 17504.1 670.150   1
  -3   1  -2 17872.1 669.518   1
   5   1   2 1107.52 67.1815   1
   5  -1   2 1157.98 68.8186   1
  -5  -1  -2 1060.35 65.9625   1
  -5   1  -2 1093.78 67.7444   1
   6   1   2 56722.0 1944.37   1
   6  -1   2 53233.2 1943.23   1
  -6  -1  -2 55964.7 1943.57   1
   7   1   2 112445. 3926.80   1
   7  -1   2 105147. 3925.65   1
  -7  -1  -2 106851. 3925.65   1
  -7   1  -2 112333. 3927.42   1
   8   1   2 18131.2 711.986   1
   8  -1   2 18762.0 716.156   1
  -8  -1  -2 19672.4 715.108   1
  -8   1  -2 18653.6 712.731   1
   9   1   2 1131.56 82.2931   1
   9  -1   2 1344.65 86.2933   1
  -9  -1  -2 1175.40 83.3782   1
  -9   1  -2 1270.53 82.8847   1
  10  -1   2 4235.88 203.950   1
 -10   1  -2 4457.97 204.126   1
  11   1   2 5971.18 277.444   1
  11  -1   2 6844.85 281.242   1
 -11  -1  -2 6467.38 278.004   1
 -11   1  -2 6103.99 275.906   1
  12   1   2 19822.9 779.511   1
  12  -1   2 20785.9 781.248   1
 -12  -1  -2 20519.7 782.971   1
 -12   1  -2 20215.3 780.122   1
  13   1   2 440.075 60.2057   1
 -13   1  -2 601.625 65.2084   1
 -13  -1  -2 570.924 65.5231   1
  13  -1   2 681.110 67.1668   1
  14   1   2 13411.8 570.125   1
  14  -1   2 15447.6 579.972   1
 -14  -1  -2 14728.3 578.267   1
 -14   1  -2 14395.7 576.091   1
  16   1   2 429.524 58.9762   1
  16  -1   2 453.008 63.8155   1
 -16  -1  -2 290.369 57.9428   1
 -16   1  -2 335.062 57.6730   1
  17   1   2 3782.00 187.498   1
  17  -1   2 3416.21 183.200   1
 -17   1  -2 3448.53 182.729   1
 -17  -1  -2 3129.21 179.307   1
  18  -1   2 2410.33 144.659   1
 -18  -1  -2 2280.98 141.536   1
  19   1   2 984.497 89.9258   1
  19  -1   2 935.233 87.6370   1
 -19   1  -2 1160.32 94.8755   1
  20  -1   2 2234.50 134.885   1
  20   1   2 2240.32 136.215   1
 -20  -1  -2 2004.53 131.551   1
  22   1   2 1353.76 105.315   1
  22  -1   2 1305.15 102.841   1
 -22  -1  -2 1335.09 105.103   1
 -22   1  -2 1320.98 103.922   1
  23   1   2 19.2288 49.4711   1
 -23  -1  -2 6.29460 45.3627   1
  24  -1   2 2448.62 146.497   1
  24   1   2 2645.04 150.887   1
 -24  -1  -2 2314.56 145.793   1
 -24   1  -2 2473.21 148.378   1
  25  -1   2 60.0817 44.2779   1
  25   1   2 61.8518 50.7369   1
 -25  -1  -2 96.1927 51.2400   1
 -25   1  -2-12.0648 46.8899   1
  26   2  -2 204.232 56.4830   1
 -26  -2   2 432.399 70.7751   1
 -25  -2   2 39.5200 52.7567   1
 -25   2   2-12.9243 48.5811   1
  24   2  -2 634.213 74.7544   1
  24  -2  -2 581.541 76.4645   1
 -24  -2   2 706.844 81.0788   1
 -24   2   2 644.947 76.8257   1
  23   2  -2-59.6233 47.7722   1
  23  -2  -2 26.0402 44.8298   1
 -23  -2   2-78.3247 52.9250   1
 -23   2   2-84.9260 50.7721   1
  22   2  -2 915.757 87.4376   1
  22  -2  -2 783.880 83.3258   1
 -22  -2   2 1002.82 88.8925   1
 -22   2   2 870.781 85.8310   1
  21   2  -2-18.9586 39.0586   1
  21  -2  -2-6.49937 43.2629   1
 -21  -2   2-6.52212 42.6594   1
 -21   2   2-57.2026 46.1444   1
  20   2  -2 2375.73 149.528   1
  20  -2  -2 2709.60 155.129   1
 -20  -2   2 2635.76 156.944   1
 -20   2   2 2761.82 155.822   1
  19   2  -2 253.687 53.5621   1
  19  -2  -2 218.878 53.2016   1
 -19  -2   2 344.808 61.5470   1
 -19   2   2 213.240 55.5656   1
  18   2  -2 6628.21 288.644   1
 -18  -2   2 5981.71 284.106   1
  17   2  -2 106.435 45.2854   1
  17  -2  -2 227.182 48.5151   1
 -17  -2   2 41.3894 40.9488   1
 -17   2   2 154.717 43.9005   1
  16   2  -2-22.4199 37.9409   1
  16  -2  -2-11.1474 36.4498   1
 -16   2   2 27.3574 37.6494   1
  15   2  -2 2104.19 127.233   1
 -15  -2   2 2243.58 128.774   1
 -15   2   2 1970.47 122.714   1
  14   2  -2 16075.4 628.783   1
  14  -2  -2 17083.4 629.631   1
 -14  -2   2 15285.0 624.193   1
 -14   2   2 15934.7 624.813   1
  13   2  -2 58.4947 37.1526   1
 -13  -2   2 4.82028 29.5073   1
  13  -2  -2 37.2018 32.7817   1
  12   2  -2 43161.3 1566.60   1
  12  -2  -2 42554.6 1563.27   1
 -12  -2   2 40972.7 1564.30   1
 -12   2   2 43574.2 1563.75   1
  11   2  -2 3355.97 169.694   1
  11  -2  -2 3871.02 170.832   1
 -11  -2   2 3749.80 173.514   1
 -11   2   2 3519.25 167.672   1
  10   2  -2 36605.9 1385.27   1
  10  -2  -2 39984.1 1388.34   1
 -10  -2   2 35509.6 1389.36   1
 -10   2   2 39168.4 1387.19   1
   9   2  -2 36857.1 1345.21   1
  -9   2   2 38238.7 1342.84   1
   9  -2  -2 38406.7 1344.33   1
  -9  -2   2 33445.5 1342.72   1
   8   2  -2 3469.01 157.015   1
  -8   2   2 3533.33 154.549   1
  -8  -2   2 3611.66 159.336   1
   7   2  -2 5372.79 213.813   1
  -7   2   2 5165.29 207.775   1
  -7  -2   2 5073.73 212.499   1
   7  -2  -2 4865.26 208.048   1
  -6   2   2 10573.0 403.423   1
   6  -2  -2 10898.8 404.570   1
   5   2  -2 500.293 38.4451   1
  -5  -2   2 536.214 38.3434   1
   5  -2  -2 516.208 34.6709   1
  -5   2   2 488.110 35.5500   1
   4   2  -2 306087. 10781.5   1
  -4  -2   2 307264. 10782.6   1
  -4   2   2 289950. 10775.7   1
   4  -2  -2 308813. 10776.3   1
   3   2  -2 5601.09 204.383   1
   3  -2  -2 5021.10 197.133   1
  -3   2   2 5234.32 197.578   1
  -3  -2   2 5289.37 203.876   1
  -2   2   2 2545.72 106.580   1
   2   2  -2 2884.33 112.722   1
   2  -2  -2 2728.97 106.665   1
  -2  -2   2 2898.85 113.130   1
  -1  -2   2 77786.2 2833.33   1
   1  -2  -2 77959.4 2828.47   1
   1   2  -2 80872.6 2832.37   1
  -1   2   2 79987.7 2828.06   1
   0   2  -2 42933.4 1470.51   1
   0  -2   2 41693.6 1470.60   1
   0   2   2 40073.5 1466.49   1
   0  -2  -2 39252.1 1467.66   1
   1  -2   2 3909.33 159.811   1
  -1   2  -2 4054.43 159.940   1
  -1  -2  -2 3721.55 158.434   1
   1   2   2 4220.30 159.528   1
   2  -2   2 317760. 10747.2   1
  -2   2  -2 294008. 10746.6   1
   2   2   2 299967. 10744.9   1
  -2  -2  -2 294155. 10745.5   1
  -3  -2  -2 22473.6 846.288   1
  -3   2  -2 24078.1 846.316   1
   3  -2   2 24079.7 846.491   1
   3   2   2 21726.7 843.585   1
   5   2   2 34247.9 1307.34   1
  -5  -2  -2 37693.4 1312.64   1
  -5   2  -2 36562.4 1309.97   1
   5  -2   2 35131.5 1309.45   1
  -6  -2  -2 21.0887 27.3286   1
  -6   2  -2 33.2182 25.8315   1
   6  -2   2 20.6130 25.1493   1
   6   2   2 57.2081 23.1892   1
   7   2   2 11334.5 483.755   1
   7  -2   2 14342.7 492.140   1
  -7  -2  -2 11068.2 487.187   1
  -7   2  -2 13783.3 489.109   1
   8   2   2 657.397 57.1962   1
   8  -2   2 610.855 56.9051   1
  -8  -2  -2 646.631 57.8018   1
  -8   2  -2 672.304 58.1082   1
   9   2   2 25450.2 935.736   1
   9  -2   2 25937.6 935.505   1
  -9  -2  -2 23971.4 933.968   1
  -9   2  -2 24154.8 931.217   1
  11   2   2 9752.94 414.981   1
  11  -2   2 10290.8 416.031   1
 -11  -2  -2 10157.8 416.387   1
 -11   2  -2 10468.5 416.117   1
  12   2   2 11830.8 475.106   1
  12  -2   2 12000.0 476.798   1
 -12  -2  -2 11559.5 474.236   1
 -12   2  -2 11607.6 474.128   1
  13   2   2 8194.69 352.158   1
  13  -2   2 8347.07 353.009   1
 -13  -2  -2 8218.67 353.476   1
 -13   2  -2 8394.97 352.786   1
  14   2   2 2003.47 125.511   1
  14  -2   2 2075.66 126.537   1
 -14  -2  -2 1879.16 125.251   1
 -14   2  -2 2003.75 123.267   1
  15   2   2 17898.0 690.315   1
 -15  -2  -2 17250.0 689.598   1
  16   2   2 734.406 73.9777   1
 -16  -2  -2 653.714 74.1168   1
 -16   2  -2 591.008 68.0275   1
 -17  -2  -2 274.031 59.8634   1
  17  -2   2 261.205 55.5479   1
  18  -2   2 6.44308 42.8818   1
 -18   2  -2-18.7811 40.9410   1
  19   2   2 1222.26 96.0582   1
  19  -2   2 1219.05 96.1805   1
 -19   2  -2 1117.12 94.4268   1
 -19  -2  -2 952.579 90.0212   1
  20   2   2 26.2194 40.5048   1
  20  -2   2 12.9160 45.5003   1
 -20  -2  -2-19.4081 45.9295   1
 -20   2  -2-38.2229 47.8901   1
  21   2   2 2009.40 129.314   1
 -21  -2  -2 1597.87 123.198   1
  22   2   2-12.9089 46.1702   1
  22  -2   2-12.6341 44.5079   1
 -22  -2  -2 45.9148 51.9069   1
 -22   2  -2 19.1090 45.9026   1
  23   2   2 862.427 85.1035   1
 -23  -2  -2 1045.56 91.9345   1
  24  -2   2 135.708 53.0564   1
  24   2   2 155.738 52.4582   1
 -24   2  -2 80.1228 53.8260   1
 -24  -2  -2 186.062 54.4323   1
  25  -2   2 568.554 69.9935   1
  25   2   2 519.343 73.0358   1
 -25  -2  -2 462.175 72.5951   1
 -25   2  -2 529.125 72.7139   1
  26   3  -2-31.6898 47.6481   1
 -26  -3   2 6.42732 51.4810   1
  25   3  -2 156.700 53.7771   1
 -25  -3   2 268.752 59.4182   1
  24   3  -2 58.9872 46.9237   1
  24  -3  -2 13.0388 47.3658   1
 -24  -3   2 91.2406 48.0298   1
 -24   3   2 51.9380 47.8464   1
  23  -3  -2 214.667 54.6431   1
 -23   3   2 162.182 54.7904   1
  22   3  -2 158.153 48.7355   1
  22  -3  -2 83.5928 48.5645   1
 -22  -3   2 171.673 50.5195   1
 -22   3   2 103.329 52.5450   1
  21   3  -2 2336.57 140.642   1
  21  -3  -2 2335.31 141.845   1
 -21  -3   2 2125.88 140.462   1
 -21   3   2 2501.62 145.574   1
  20   3  -2 657.238 71.7861   1
  20  -3  -2 559.675 67.7681   1
 -20  -3   2 675.939 75.3653   1
 -20   3   2 520.281 66.2495   1
  19   3  -2 397.219 58.0726   1
  19  -3  -2 333.514 58.6696   1
 -19  -3   2 378.346 59.8808   1
 -19   3   2 417.382 61.4910   1
  18   3  -2 298.022 56.8085   1
 -18  -3   2 240.779 52.9014   1
  17  -3  -2 6890.90 301.327   1
 -17   3   2 6633.99 298.008   1
  16   3  -2 4589.33 217.614   1
  16  -3  -2 4689.69 213.412   1
 -16  -3   2 4069.53 208.567   1
 -16   3   2 4053.64 205.394   1
  15  -3  -2 10810.8 464.339   1
 -15   3   2 10987.0 459.832   1
  14   3  -2 73.2753 38.3001   1
  14  -3  -2 20.0434 32.5129   1
 -14  -3   2 5.29921 34.6902   1
 -14   3   2 78.8468 34.7552   1
  13   3  -2 8851.87 368.934   1
  13  -3  -2 8665.02 364.860   1
 -13  -3   2 9560.49 371.229   1
 -13   3   2 8364.67 361.968   1
  12  -3  -2 11504.2 444.372   1
 -12   3   2 10743.7 440.505   1
 -11   3   2 38687.5 1416.64   1
 -11  -3   2 37252.1 1420.71   1
  11   3  -2 39712.4 1421.10   1
  10   3  -2 29910.3 1104.74   1
 -10   3   2 30317.1 1101.64   1
 -10  -3   2 27437.0 1103.94   1
  10  -3  -2 31309.8 1101.17   1
   9   3  -2 744.312 58.3479   1
  -9   3   2 732.247 55.3365   1
  -9  -3   2 697.289 59.3049   1
   9  -3  -2 776.234 55.3226   1
   8   3  -2 9290.13 379.723   1
  -8   3   2 9721.31 376.310   1
   8  -3  -2 10233.3 377.858   1
  -8  -3   2 9455.96 381.600   1
  -7  -3   2 3421.08 151.234   1
   7   3  -2 3233.02 148.963   1
   6  -3  -2 33221.6 1177.03   1
  -6  -3   2 32494.7 1182.26   1
   6   3  -2 32447.3 1182.43   1
  -6   3   2 31396.0 1175.85   1
  -5   3   2 23585.1 756.879   1
   5  -3  -2 17207.9 759.965   1
  -4  -3   2 54633.7 1941.47   1
   4  -3  -2 54696.2 1934.66   1
  -4   3   2 53068.4 1934.05   1
   4   3  -2 52982.0 1940.45   1
   3  -3  -2 17628.4 619.561   1
   3   3  -2 17390.1 624.749   1
  -3   3   2 17334.7 619.308   1
  -2  -3   2 37533.5 1331.81   1
   2  -3  -2 34100.9 1324.72   1
   2   3  -2 36710.2 1331.42   1
  -2   3   2 39263.5 1325.97   1
  -1  -3   2 77608.8 2827.99   1
  -1   3   2 79417.5 2822.98   1
   1   3  -2 79527.1 2827.72   1
   1  -3  -2 78724.4 2823.64   1
   0  -3   2 99284.2 3362.38   1
   0   3   2 95295.8 3357.40   1
   0  -3  -2 99754.6 3358.09   1
  -1   3  -2 127.944 25.2446   1
   1  -3   2 134.293 24.2368   1
   1   3   2 161.997 25.6371   1
  -1  -3  -2 148.698 24.4027   1
   2  -3   2 20734.9 757.749   1
  -2   3  -2 20681.8 756.801   1
  -2  -3  -2 20158.7 755.563   1
   2   3   2 20684.1 756.093   1
   4  -3   2 5677.10 250.104   1
  -4   3  -2 6328.51 251.959   1
   4   3   2 6011.57 250.911   1
  -4  -3  -2 6614.31 253.871   1
  -5  -3  -2 6417.74 250.219   1
   5   3   2 5899.10 247.321   1
  -5   3  -2 6055.37 247.961   1
   5  -3   2 5683.74 246.220   1
  -6  -3  -2 6721.68 289.117   1
  -6   3  -2 7687.54 290.544   1
   6  -3   2 7299.69 289.607   1
   6   3   2 6549.98 285.425   1
   7   3   2 4486.75 198.461   1
   7  -3   2 4630.46 199.690   1
  -7  -3  -2 4333.00 199.771   1
  -7   3  -2 4491.07 199.487   1
   8   3   2 1217.63 80.2014   1
   8  -3   2 1233.62 79.0497   1
  -8  -3  -2 1128.67 80.2895   1
  -8   3  -2 1102.39 76.9427   1
   9   3   2 15396.1 613.253   1
   9  -3   2 16504.8 613.360   1
  -9  -3  -2 15944.9 616.989   1
  -9   3  -2 15565.1 612.365   1
  10   3   2 24335.7 941.601   1
 -10  -3  -2 25728.9 945.461   1
  11   3   2 14226.9 553.849   1
  11  -3   2 14074.5 550.410   1
 -11  -3  -2 13423.4 549.609   1
 -11   3  -2 13974.2 549.450   1
  12   3   2 22399.7 878.603   1
  12  -3   2 23847.0 880.707   1
 -12  -3  -2 21753.1 875.289   1
 -12   3  -2 24227.7 878.539   1
  13   3   2 67.7226 37.5923   1
  13  -3   2 33.2888 41.1702   1
 -13  -3  -2-22.3763 34.9466   1
 -13   3  -2 109.421 40.8797   1
  14   3   2 3159.87 170.821   1
  14  -3   2 3227.25 172.280   1
 -14  -3  -2 3330.02 172.798   1
 -14   3  -2 3282.70 172.707   1
  15   3   2 4090.57 201.635   1
 -15  -3  -2 3822.35 198.071   1
 -15   3  -2 3966.22 200.073   1
  16   3   2 1836.43 121.626   1
  16  -3   2 1693.46 113.881   1
 -16  -3  -2 1550.83 113.792   1
 -16   3  -2 1713.84 115.603   1
  17   3   2 1289.49 98.1868   1
  17  -3   2 1128.64 93.6363   1
 -17  -3  -2 1167.57 96.1233   1
 -17   3  -2 1092.37 92.8009   1
  18   3   2 49.6203 45.3520   1
  18  -3   2-56.2349 46.0119   1
 -18   3  -2 50.3411 46.3381   1
  19  -3   2 954.826 86.9764   1
 -19   3  -2 1242.93 95.4171   1
 -19  -3  -2 1098.49 98.0613   1
  20  -3   2 1490.84 109.189   1
  20   3   2 1366.61 103.470   1
 -20   3  -2 1333.03 105.377   1
  21   3   2 51.7579 50.9463   1
 -21  -3  -2 90.7855 54.4128   1
  22   3   2 2675.47 157.019   1
  22  -3   2 2569.84 153.204   1
 -22  -3  -2 2787.72 157.272   1
 -22   3  -2 2718.81 156.496   1
  23   3   2 89.3390 48.3592   1
  23  -3   2 44.0725 45.7716   1
 -23   3  -2 75.3778 50.6705   1
  24  -3   2 148.869 52.7388   1
 -24   3  -2 98.8006 54.4104   1
  25  -3   2 84.4826 49.0492   1
 -25   3  -2 127.213 52.8075   1
  25   4  -2-6.33784 44.3092   1
 -25  -4   2-6.43423 49.6598   1
  24   4  -2-37.7473 47.9318   1
 -24  -4   2 6.53153 48.7706   1
 -24   4   2-13.0768 48.1486   1
  23   4  -2-6.29897 42.6385   1
  23  -4  -2 39.1252 44.8702   1
 -23  -4   2-26.5686 44.9615   1
 -23   4   2-6.54424 44.6664   1
  22   4  -2 165.229 52.9159   1
  22  -4  -2 162.744 53.2904   1
 -22  -4   2 139.865 51.6397   1
 -22   4   2 90.6679 45.1914   1
  21   4  -2 913.331 87.6958   1
 -21  -4   2 887.891 86.8285   1
  20  -4  -2 1442.18 103.855   1
 -20   4   2 1111.26 96.8363   1
  19   4  -2 1055.02 87.9040   1
  19  -4  -2 946.316 83.6432   1
 -19  -4   2 650.006 76.8085   1
 -19   4   2 789.177 77.8222   1
  18   4  -2 942.923 82.4238   1
  18  -4  -2 692.967 74.9535   1
 -18  -4   2 713.414 74.6097   1
 -18   4   2 723.779 74.3238   1
  17   4  -2 1195.37 93.5063   1
  17  -4  -2 1084.64 87.3644   1
 -17   4   2 1008.14 85.7010   1
  16  -4  -2 8637.38 354.736   1
 -16  -4   2 8311.75 354.649   1
 -16   4   2 7853.93 348.964   1
  15   4  -2 95.4248 39.1557   1
  15  -4  -2 79.3227 36.0364   1
 -15  -4   2 171.019 47.1806   1
 -15   4   2 136.488 39.1473   1
  14   4  -2 1026.26 85.7698   1
 -14   4   2 1005.60 80.8251   1
 -14  -4   2 1157.14 89.9853   1
  14  -4  -2 1143.69 83.9764   1
  13   4  -2 276.213 47.8399   1
 -13  -4   2 223.688 44.0532   1
 -12   4   2 10165.0 399.851   1
  12  -4  -2 9366.22 396.753   1
  12   4  -2 10067.7 403.852   1
 -12  -4   2 9911.85 403.156   1
 -11   4   2 9811.39 384.253   1
  11  -4  -2 9221.42 381.091   1
 -10  -4   2 17321.4 644.605   1
  10   4  -2 16333.3 640.607   1
 -10   4   2 16512.9 636.195   1
   9  -4  -2 11844.4 470.612   1
  -9  -4   2 12439.5 479.739   1
  -9   4   2 12464.2 471.917   1
   9   4  -2 12048.0 476.493   1
   8  -4  -2 1687.75 92.4061   1
  -8  -4   2 1820.17 99.0983   1
  -8   4   2 1828.61 93.0192   1
   8   4  -2 1617.06 94.2282   1
   7  -4  -2 2544.62 119.500   1
  -7  -4   2 2524.82 122.894   1
   7   4  -2 2406.48 122.351   1
  -7   4   2 2592.26 118.136   1
  -6  -4   2 59032.8 2113.97   1
   6   4  -2 57717.2 2112.02   1
  -5  -4   2 360.234 37.4517   1
   5  -4  -2 410.641 35.2233   1
   5   4  -2 355.740 36.5294   1
  -5   4   2 342.484 34.4585   1
  -4  -4   2 8969.47 322.153   1
  -4   4   2 7483.79 314.415   1
   4   4  -2 8040.20 318.983   1
   4  -4  -2 8353.01 314.936   1
   3  -4  -2 6499.48 248.358   1
  -3   4   2 6220.62 245.813   1
   2  -4  -2 38243.1 1414.85   1
  -2   4   2 40190.0 1416.31   1
  -1   4   2 17575.3 626.318   1
   1  -4  -2 16372.1 626.226   1
   0   4   2 45960.7 1624.78   1
   0  -4  -2 44029.2 1624.30   1
   1   4   2 4034.50 170.611   1
  -1  -4  -2 4132.05 170.644   1
   2  -4   2 82173.8 3019.24   1
  -2   4  -2 85873.0 3020.30   1
   3  -4   2 21281.8 816.806   1
  -3   4  -2 22499.9 817.400   1
  -3  -4  -2 21737.3 815.911   1
   3   4   2 22785.0 817.739   1
   4  -4   2 61126.2 2190.99   1
  -4   4  -2 61160.2 2188.82   1
  -4  -4  -2 57264.2 2189.69   1
   4   4   2 62669.0 2190.68   1
   5  -4   2 39316.3 1409.54   1
  -5   4  -2 38591.2 1408.59   1
  -5  -4  -2 37266.0 1408.77   1
   5   4   2 38899.3 1410.07   1
   6  -4   2 4827.27 217.135   1
  -6   4  -2 5010.74 217.896   1
   6   4   2 5103.03 218.593   1
  -6  -4  -2 5043.86 219.687   1
  -7  -4  -2 1513.88 95.5786   1
   7   4   2 1593.48 94.7059   1
  -7   4  -2 1622.35 93.3231   1
   7  -4   2 1571.80 92.0456   1
  -8  -4  -2 4.48096 24.7860   1
   8  -4   2 21.3460 31.6725   1
  -8   4  -2 42.8041 26.4687   1
   8   4   2 43.6608 27.5317   1
  -9   4  -2 3993.65 183.879   1
   9  -4   2 3675.24 180.408   1
 -10   4  -2 1035.85 77.8566   1
  10  -4   2 785.302 75.9293   1
 -10  -4  -2 936.001 77.9207   1
  10   4   2 799.838 72.3616   1
 -11   4  -2 25951.7 966.772   1
  11  -4   2 25319.7 966.606   1
 -11  -4  -2 25509.3 970.530   1
  11   4   2 25612.5 970.260   1
 -12   4  -2 3449.81 182.115   1
  12  -4   2 3758.85 186.503   1
 -12  -4  -2 3709.59 188.139   1
  12   4   2 4136.27 192.451   1
 -13   4  -2 9531.41 410.503   1
  13  -4   2 10200.6 414.994   1
 -13  -4  -2 10194.7 415.995   1
  13   4   2 9997.75 416.964   1
 -14   4  -2 9998.01 427.910   1
  14  -4   2 10806.1 433.032   1
 -15   4  -2 129.701 43.2828   1
  15  -4   2 106.888 44.8125   1
 -15  -4  -2 78.6967 45.6765   1
  15   4   2 121.075 46.5876   1
 -16   4  -2 187.801 52.6417   1
  16  -4   2 225.039 52.8466   1
 -16  -4  -2 226.705 55.7788   1
  16   4   2 179.212 47.9386   1
 -17   4  -2 945.877 85.1884   1
  17  -4   2 1086.37 89.0271   1
 -17  -4  -2 854.680 85.8510   1
  17   4   2 932.592 93.0413   1
 -18  -4  -2 444.551 68.1582   1
  18   4   2 479.886 68.3440   1
 -19   4  -2 533.062 68.6424   1
  19  -4   2 478.772 66.9548   1
 -19  -4  -2 601.168 76.1934   1
  19   4   2 668.603 75.4511   1
 -20   4  -2 587.744 75.4052   1
  20  -4   2 809.143 83.4698   1
 -21  -4  -2 2176.92 136.271   1
 -21   4  -2 2219.44 135.915   1
  21   4   2 2050.28 132.738   1
  21  -4   2 1860.67 128.564   1
  22  -4   2 38.0499 48.6358   1
 -22   4  -2 57.2189 52.7131   1
 -22  -4  -2-32.0783 53.4886   1
 -23   4  -2 12.5562 50.3021   1
  23  -4   2 56.3098 47.0542   1
 -23  -4  -2 50.1841 46.2118   1
  23   4   2 31.6138 44.5683   1
 -24   4  -2 209.259 57.2287   1
  24   4   2 118.645 52.6682   1
 -24  -4  -2 292.565 63.3060   1
  24  -4   2 275.649 57.4640   1
  26   5  -2 6.10629 43.3605   1
 -26  -5   2 43.7201 48.5204   1
  25   5  -2 239.616 57.6468   1
 -25  -5   2 306.385 63.1169   1
  23  -5  -2 1120.24 94.9023   1
 -23   5   2 1128.27 98.3696   1
  23   5  -2 1136.81 96.9091   1
 -23  -5   2 854.631 91.4174   1
  22  -5  -2 90.5920 44.2149   1
 -22   5   2 25.9235 43.9195   1
  21   5  -2 584.748 75.8838   1
 -21  -5   2 620.199 75.2894   1
  20   5  -2 745.193 78.2011   1
  20  -5  -2 766.804 78.2843   1
 -20  -5   2 840.982 81.1390   1
 -20   5   2 928.110 83.1074   1
  19   5  -2 659.572 73.2831   1
  19  -5  -2 510.505 64.6594   1
 -19  -5   2 498.289 72.0770   1
 -19   5   2 654.522 72.1130   1
  18   5  -2 219.010 59.7627   1
  18  -5  -2 317.329 50.9332   1
 -18  -5   2 279.030 57.7300   1
 -18   5   2 312.449 56.7319   1
  17   5  -2 2899.92 160.678   1
  17  -5  -2 2967.30 157.993   1
 -17  -5   2 2605.12 155.846   1
 -17   5   2 2856.71 156.470   1
  16   5  -2 3339.91 179.380   1
  16  -5  -2 3777.36 181.533   1
 -16  -5   2 3246.76 177.939   1
 -16   5   2 3434.46 176.865   1
  15   5  -2 5690.89 255.580   1
 -15   5   2 5614.46 250.781   1
  15  -5  -2 5430.62 251.894   1
 -15  -5   2 5297.95 255.089   1
  14   5  -2-5.41040 32.4223   1
  14  -5  -2 25.4981 33.9475   1
 -14   5   2 56.1934 39.1804   1
 -14  -5   2 11.2262 35.0378   1
  13  -5  -2 18120.1 670.999   1
 -13   5   2 17669.7 669.000   1
  13   5  -2 16715.3 671.732   1
 -13  -5   2 16660.3 671.890   1
  12  -5  -2 1330.02 86.6092   1
 -12   5   2 1343.48 86.8176   1
  12   5  -2 1167.49 86.9121   1
 -12  -5   2 1220.25 88.6159   1
  11  -5  -2 30463.0 1103.54   1
 -11   5   2 29780.2 1101.32   1
  11   5  -2 29266.6 1109.05   1
 -11  -5   2 28921.6 1109.40   1
 -10   5   2 12936.6 511.500   1
  10  -5  -2 13408.5 513.342   1
  -9   5   2 4292.53 198.738   1
   9   5  -2 4823.46 207.394   1
  -9  -5   2 4581.09 208.345   1
   8  -5  -2 24.1859 26.4982   1
  -8   5   2 10.0013 21.4125   1
   8   5  -2-8.01989 25.2727   1
  -8  -5   2 19.9092 25.5736   1
   7  -5  -2 1470.42 80.3935   1
  -7   5   2 1495.02 80.4046   1
  -7  -5   2 1325.72 84.8183   1
   7   5  -2 1286.28 83.9932   1
  -6  -5   2 25277.7 926.631   1
  -6   5   2 25779.1 918.664   1
   6  -5  -2 24899.5 917.918   1
   6   5  -2 23532.6 923.412   1
  -5  -5   2 116815. 4278.30   1
  -5   5   2 121350. 4271.51   1
   5   5  -2 118274. 4277.71   1
   5  -5  -2 119518. 4271.14   1
   4   5  -2 5446.21 231.649   1
  -4  -5   2 5786.76 234.713   1
   3   5  -2 15380.2 579.851   1
  -3  -5   2 15366.2 581.686   1
  -2  -5   2 9905.57 382.148   1
   2   5  -2 9761.72 381.233   1
  -1  -5   2 20570.1 774.590   1
   1   5  -2 21282.1 776.859   1
   0  -5   2 15976.4 603.087   1
   0   5   2 16318.1 599.646   1
   0   5  -2 16231.3 601.939   1
   0  -5  -2 15625.5 600.196   1
   1  -5   2 87277.5 3155.85   1
  -1   5  -2 89628.8 3155.46   1
   1   5   2 85652.7 3153.40   1
  -1  -5  -2 88359.7 3153.17   1
  -2   5  -2 3812.11 167.296   1
   2  -5   2 3512.95 166.762   1
   2   5   2 3896.95 166.547   1
  -2  -5  -2 3892.14 166.970   1
   3  -5   2 2752.22 133.708   1
  -3   5  -2 2841.87 134.138   1
   3   5   2 2909.56 134.541   1
  -3  -5  -2 2838.39 134.368   1
   4  -5   2 6499.46 260.351   1
  -4   5  -2 6440.71 260.025   1
   4   5   2 6004.70 258.227   1
  -4  -5  -2 6115.54 259.727   1
   5  -5   2 158.328 34.1417   1
  -5   5  -2 211.582 34.8696   1
   5   5   2 154.842 34.2025   1
  -5  -5  -2 158.217 33.7657   1
   6  -5   2 26894.7 979.152   1
  -6   5  -2 25626.5 974.337   1
   6   5   2 26256.9 978.499   1
  -6  -5  -2 26174.1 979.778   1
  -7   5  -2 2153.91 115.751   1
   7   5   2 2436.99 121.485   1
  -7  -5  -2 2177.33 119.215   1
  -8   5  -2 676.127 59.8609   1
   8  -5   2 529.179 55.3391   1
   9   5   2 33235.6 1254.89   1
  -9  -5  -2 34297.0 1257.58   1
  10  -5   2 1531.41 99.2487   1
 -10  -5  -2 1660.55 105.462   1
  10   5   2 1391.37 98.7023   1
 -10   5  -2 1668.94 102.421   1
  11   5   2 7450.28 325.320   1
 -11  -5  -2 7682.96 330.801   1
  11  -5   2 7386.30 323.284   1
 -11   5  -2 7854.69 325.935   1
 -12   5  -2 18083.6 704.118   1
  12  -5   2 17904.9 704.064   1
 -12  -5  -2 18113.2 709.313   1
  12   5   2 18564.7 709.071   1
 -13   5  -2 2924.66 151.939   1
  13  -5   2 2683.86 149.921   1
 -13  -5  -2 2698.10 153.927   1
  13   5   2 2416.56 149.467   1
 -14  -5  -2 71.9275 42.2642   1
  14   5   2 24.0717 41.4436   1
  15  -5   2 10014.8 412.011   1
 -15  -5  -2 9002.93 408.242   1
  15   5   2 10429.3 416.407   1
 -16   5  -2 140.690 46.1258   1
  16  -5   2 188.927 48.0706   1
 -16  -5  -2 148.825 49.4937   1
  16   5   2 252.365 54.1246   1
 -17   5  -2 6.23113 39.2667   1
  17  -5   2-6.20575 37.5726   1
 -18   5  -2 63.0825 45.8512   1
  18  -5   2 37.6918 47.5996   1
 -18  -5  -2 129.574 54.6487   1
  18   5   2 38.4262 48.8465   1
 -19   5  -2 1317.10 107.750   1
  19  -5   2 1590.03 112.958   1
 -19  -5  -2 1656.75 117.733   1
  19   5   2 1528.40 113.168   1
  20  -5   2 369.133 66.8537   1
 -20   5  -2 338.183 63.6883   1
 -20  -5  -2 491.074 71.0368   1
  21   5   2 260.414 57.6163   1
  21  -5   2 235.047 58.2171   1
 -21   5  -2 159.086 55.3210   1
  22   5   2 687.664 73.9714   1
 -22   5  -2 613.216 75.5551   1
 -22  -5  -2 525.654 72.9487   1
  22  -5   2 719.744 77.6521   1
 -23   5  -2 211.918 60.8676   1
 -23  -5  -2 388.847 64.5777   1
  23   5   2 298.999 59.8677   1
 -24   5  -2 616.748 74.4005   1
  24  -5   2 492.407 67.7242   1
 -24  -5  -2 553.415 71.2039   1
  24   5   2 624.026 75.2933   1
 -26  -6   2 105.229 55.1598   1
  26   6  -2 189.602 53.0756   1
 -25  -6   2 6.40055 48.4406   1
 -24  -6   2 19.2168 50.0703   1
  24   6  -2 6.34352 47.6896   1
 -23  -6   2 38.7580 52.0519   1
  23   6  -2 12.9023 44.3989   1
 -22   6   2 244.875 58.1283   1
  22  -6  -2 234.500 54.7458   1
 -22  -6   2 273.974 61.5252   1
  22   6  -2 255.814 58.2382   1
 -21   6   2 95.6936 50.4749   1
  21  -6  -2 251.520 54.3298   1
 -21  -6   2 293.679 58.7717   1
  21   6  -2 244.717 54.5441   1
 -20   6   2 502.871 65.0097   1
  20  -6  -2 595.250 68.6503   1
 -20  -6   2 518.457 71.7770   1
  20   6  -2 430.507 68.4459   1
 -19   6   2 6.16316 42.7495   1
  19   6  -2 19.2010 44.0408   1
  19  -6  -2 6.21086 40.2522   1
 -19  -6   2-38.0090 44.9743   1
 -18   6   2 866.010 82.9842   1
  18   6  -2 1113.26 92.2901   1
  18  -6  -2 926.923 83.8278   1
 -17  -6   2 328.268 61.5524   1
  16  -6  -2 884.771 81.9159   1
 -16   6   2 942.303 82.0557   1
  16   6  -2 1040.07 85.0644   1
 -15   6   2 48.8475 36.1437   1
  15  -6  -2 22.1264 34.5446   1
  14   6  -2 417.805 58.1930   1
  14  -6  -2 451.185 59.9620   1
 -14   6   2 482.092 57.7884   1
 -14  -6   2 544.795 65.1269   1
  13  -6  -2 644.717 63.9457   1
 -13   6   2 661.725 63.3590   1
  13   6  -2 671.942 67.7117   1
 -13  -6   2 649.144 67.9224   1
  12   6  -2 83.7709 33.0546   1
 -12  -6   2 26.9032 31.9540   1
  11  -6  -2 1880.80 107.963   1
 -11   6   2 1809.62 105.057   1
  11   6  -2 1706.88 109.044   1
 -11  -6   2 1734.27 109.570   1
  10  -6  -2 1176.86 79.6137   1
 -10   6   2 1196.62 80.9574   1
  10   6  -2 1100.36 81.4054   1
 -10  -6   2 1189.26 83.5300   1
  -9   6   2 4233.85 192.991   1
   9  -6  -2 4334.40 193.802   1
  -8   6   2 24892.2 949.245   1
   8   6  -2 26062.3 957.305   1
  -8  -6   2 25826.8 958.662   1
   7  -6  -2 1566.08 88.6587   1
  -7   6   2 1611.56 88.8487   1
  -7  -6   2 1537.69 94.1335   1
   7   6  -2 1419.90 90.7970   1
  -6   6   2 2079.99 105.103   1
   6  -6  -2 1923.48 102.765   1
  -6  -6   2 2207.06 112.902   1
   6   6  -2 2001.98 110.612   1
   5  -6  -2 2849.03 137.848   1
   5   6  -2 3170.46 146.790   1
  -5  -6   2 2975.74 145.268   1
  -5   6   2 3075.64 139.160   1
   4  -6  -2 33.3822 22.6779   1
   4   6  -2 31.9259 23.2164   1
  -4  -6   2 7.29362 23.6528   1
  -4   6   2 29.1049 19.3924   1
   3  -6  -2 35.6267 22.0225   1
  -3  -6   2 6.94305 23.3097   1
   3   6  -2 6.83861 21.1369   1
  -3   6   2 14.6057 21.0585   1
   2  -6  -2 52046.9 1950.41   1
  -2  -6   2 55517.7 1955.41   1
  -2   6   2 54524.1 1948.72   1
   2   6  -2 53407.0 1953.67   1
  -1  -6   2 3647.18 169.451   1
  -1   6   2 3857.78 166.653   1
   1  -6  -2 3702.98 166.987   1
   1   6  -2 4146.91 173.362   1
   0  -6   2 2504.83 127.517   1
   0   6   2 2659.60 125.033   1
   0  -6  -2 2714.68 126.013   1
   0   6  -2 2568.37 126.488   1
   1  -6   2 2343.30 125.274   1
   1   6   2 2488.75 121.512   1
  -1  -6  -2 2449.55 120.814   1
  -1   6  -2 2561.93 121.876   1
   2  -6   2 126399. 4598.26   1
  -2  -6  -2 131700. 4596.40   1
  -2   6  -2 124319. 4596.58   1
   2   6   2 129396. 4594.30   1
  -3   6  -2 9515.90 360.029   1
   3  -6   2 9018.45 358.866   1
   3   6   2 9015.62 359.623   1
  -3  -6  -2 8286.83 357.669   1
   4   6   2 18005.5 651.385   1
  -4  -6  -2 16040.6 648.932   1
  -4   6  -2 16887.3 648.277   1
   4  -6   2 17342.0 649.545   1
   5   6   2 4752.66 206.350   1
  -5  -6  -2 4643.45 205.310   1
  -5   6  -2 4233.49 203.022   1
   5  -6   2 4717.80 206.302   1
   6   6   2-17.3719 29.1525   1
  -6  -6  -2 35.4985 32.6747   1
  -6   6  -2 8.37998 27.1555   1
   6  -6   2-4.23629 27.2049   1
  -7   6  -2 3591.32 175.542   1
   7  -6   2 3842.33 179.546   1
  -8  -6  -2 231.895 45.7207   1
   8   6   2 243.870 43.4590   1
   9   6   2 7645.43 324.088   1
  -9  -6  -2 8121.63 329.014   1
  -9   6  -2 7003.22 316.345   1
   9  -6   2 7798.72 324.777   1
  10   6   2 6129.96 273.804   1
  10  -6   2 6355.09 274.473   1
 -10   6  -2 6407.20 272.530   1
 -10  -6  -2 5756.27 270.553   1
  11  -6   2 2601.96 144.606   1
 -11   6  -2 2551.87 141.497   1
 -11  -6  -2 2469.40 143.936   1
  11   6   2 2764.93 148.908   1
  12  -6   2 850.855 76.1382   1
 -12   6  -2 718.081 72.0864   1
 -12  -6  -2 874.968 81.2012   1
  12   6   2 779.057 74.1817   1
  13  -6   2 827.383 78.8342   1
 -13   6  -2 985.429 82.8985   1
 -13  -6  -2 859.899 81.6388   1
  13   6   2 916.491 81.7997   1
  14  -6   2 1141.06 89.0496   1
 -14  -6  -2 983.793 88.8812   1
  14   6   2 1132.64 91.8431   1
 -15  -6  -2 143.146 50.0646   1
 -15   6  -2 162.115 50.5424   1
  15   6   2 86.9782 47.2481   1
  15  -6   2 131.899 47.6715   1
  16  -6   2 2924.25 163.397   1
 -16   6  -2 3038.18 165.346   1
 -16  -6  -2 2931.75 167.419   1
  16   6   2 3031.92 168.946   1
  17  -6   2 2927.01 164.776   1
 -17   6  -2 3056.21 166.805   1
 -17  -6  -2 2818.50 163.770   1
  17   6   2 3086.56 168.585   1
  18  -6   2 2420.05 144.903   1
 -18   6  -2 2523.59 147.185   1
 -18  -6  -2 2406.14 146.323   1
  18   6   2 2463.27 146.524   1
 -19  -6  -2-58.5378 49.2312   1
  19  -6   2 50.6059 44.5755   1
  19   6   2 76.5619 49.8759   1
 -19   6  -2 18.9437 47.7962   1
 -20  -6  -2 1343.13 108.358   1
  20   6   2 1529.86 113.493   1
 -21  -6  -2 564.401 77.4661   1
  21  -6   2 678.121 77.2230   1
  21   6   2 661.030 78.2220   1
 -21   6  -2 616.665 75.1271   1
 -22  -6  -2 713.138 81.8223   1
  22   6   2 643.834 76.1039   1
 -23  -6  -2 24.9219 52.5210   1
  23  -6   2 56.3654 47.7277   1
 -23   6  -2 18.4571 45.9523   1
  23   6   2 35.8327 44.9112   1
 -25  -7   2 235.810 61.8000   1
  25   7  -2 178.257 52.8784   1
 -24  -7   2 6.31351 52.3418   1
  24   7  -2-6.30296 43.3707   1
  22  -7  -2 1234.67 99.4842   1
  22   7  -2 1080.70 94.7300   1
 -22  -7   2 1160.63 97.9263   1
 -22   7   2 957.906 89.1123   1
  21  -7  -2 73.2500 43.5857   1
 -21   7   2 31.2719 44.4402   1
 -20  -7   2 454.149 70.1625   1
  20   7  -2 355.369 63.2346   1
  19  -7  -2 1972.01 123.488   1
  19   7  -2 1717.80 119.709   1
 -19  -7   2 1890.34 125.660   1
 -18   7   2 2323.18 141.303   1
  18  -7  -2 2531.11 147.135   1
 -17   7   2 91.5930 40.5594   1
  17  -7  -2 104.814 49.2734   1
 -17  -7   2 171.194 54.1472   1
  16   7  -2 406.577 61.2746   1
 -16   7   2 431.837 57.2997   1
  16  -7  -2 417.127 59.3804   1
 -16  -7   2 459.482 64.1813   1
  15   7  -2 6495.71 297.147   1
 -15   7   2 6630.74 291.925   1
  15  -7  -2 7197.69 298.862   1
 -15  -7   2 6250.24 295.152   1
 -14   7   2 3083.71 160.156   1
  14  -7  -2 3000.62 161.104   1
  13   7  -2 100.768 42.4145   1
 -13   7   2 147.442 39.8421   1
  13  -7  -2 225.925 46.8966   1
 -13  -7   2 121.048 41.2623   1
  12   7  -2 4896.33 227.940   1
 -12   7   2 4403.97 217.604   1
 -12  -7   2 5214.33 231.327   1
  12  -7  -2 4819.57 222.757   1
 -11  -7   2 473.330 59.5546   1
  11   7  -2 329.230 52.1753   1
  10   7  -2 5858.29 247.925   1
 -10   7   2 5335.37 237.668   1
  10  -7  -2 5519.59 239.416   1
 -10  -7   2 4873.76 240.486   1
   9   7  -2 14928.7 626.025   1
  -9   7   2 16680.8 621.586   1
   9  -7  -2 16881.9 622.482   1
  -9  -7   2 15858.6 625.749   1
   8   7  -2 2517.58 132.927   1
   8  -7  -2 2444.67 127.609   1
  -8  -7   2 2463.07 133.354   1
  -8   7   2 2355.46 125.958   1
  -7   7   2 939.336 66.7742   1
  -6  -7   2 1125.54 77.2660   1
   6   7  -2 1059.68 73.7179   1
  -6   7   2 873.228 66.9844   1
   6  -7  -2 997.988 70.8576   1
  -5  -7   2 7410.30 302.716   1
   5   7  -2 7015.73 300.552   1
  -5   7   2 7119.56 294.263   1
   5  -7  -2 7547.84 299.383   1
  -4  -7   2 281.358 40.6776   1
   4   7  -2 300.998 39.4420   1
  -4   7   2 308.934 38.0784   1
   4  -7  -2 330.813 39.8031   1
  -3  -7   2 1474.27 88.6534   1
   3   7  -2 1387.30 85.7347   1
  -3   7   2 1363.17 81.7982   1
   3  -7  -2 1430.72 83.4824   1
  -2  -7   2 5267.91 215.110   1
   2   7  -2 4598.11 208.580   1
  -2   7   2 4634.13 207.854   1
   2  -7  -2 4893.07 210.296   1
   1  -7  -2 4529.07 201.196   1
  -1   7   2 4689.07 201.346   1
   1   7  -2 4589.49 205.063   1
  -1  -7   2 4821.00 206.400   1
   0  -7  -2 18716.6 694.472   1
   0   7   2 20003.3 694.394   1
   0   7  -2 18021.3 695.025   1
   0  -7   2 16665.9 692.996   1
  -1  -7  -2 16270.7 613.800   1
   1   7   2 14935.1 610.319   1
  -1   7  -2 16364.6 614.167   1
   1  -7   2 16957.0 616.504   1
  -2  -7  -2 124.042 28.8354   1
   2   7   2 132.686 30.2780   1
  -2   7  -2 133.623 33.1131   1
   2  -7   2 64.3677 31.7102   1
  -3  -7  -2 5843.51 250.697   1
   3  -7   2 5950.17 251.281   1
  -3   7  -2 5464.63 247.531   1
   3   7   2 6047.40 252.185   1
   4   7   2 1536.60 93.4267   1
  -4  -7  -2 1553.38 96.0233   1
  -4   7  -2 1557.63 93.6991   1
   4  -7   2 1560.74 95.3017   1
   5   7   2 505.170 54.0776   1
  -5  -7  -2 483.691 52.1742   1
  -5   7  -2 470.027 50.5937   1
   5  -7   2 542.829 53.7756   1
   7   7   2 836.765 66.8839   1
  -7  -7  -2 673.831 63.0770   1
  -7   7  -2 682.747 62.9688   1
   7  -7   2 663.233 61.7449   1
   8   7   2 791.544 70.8145   1
  -8  -7  -2 835.972 71.9402   1
  -8   7  -2 800.015 69.5690   1
   8  -7   2 898.022 72.5771   1
   9   7   2 8233.40 354.673   1
  -9  -7  -2 8015.43 356.171   1
  -9   7  -2 8789.32 354.276   1
   9  -7   2 8595.91 355.511   1
  10   7   2 15052.3 590.009   1
 -10  -7  -2 15001.1 591.234   1
 -10   7  -2 14997.2 586.323   1
  10  -7   2 14599.0 588.351   1
  11   7   2 7005.74 309.900   1
 -11  -7  -2 6876.72 309.088   1
 -11   7  -2 7161.21 307.969   1
  11  -7   2 7206.48 310.157   1
  12   7   2 103.930 43.7945   1
 -12  -7  -2 83.0884 45.8979   1
 -12   7  -2 60.0931 41.1713   1
 -13  -7  -2 3234.46 170.099   1
  13   7   2 2713.56 157.990   1
  14   7   2 279.041 56.3769   1
  14  -7   2 371.990 55.3945   1
 -14   7  -2 366.513 54.4121   1
 -14  -7  -2 319.007 58.3735   1
  15  -7   2 3228.06 168.559   1
 -15   7  -2 2952.90 162.634   1
  15   7   2 3112.13 169.223   1
  16   7   2 348.175 60.6338   1
 -16   7  -2 280.039 53.8521   1
  16  -7   2 390.852 58.6043   1
 -16  -7  -2 237.341 59.5946   1
  17   7   2 412.527 65.0324   1
 -17  -7  -2 440.180 62.4399   1
  18   7   2 64.3378 46.4344   1
  18  -7   2 6.44140 43.6779   1
 -18   7  -2 136.910 48.7096   1
 -18  -7  -2 76.7740 49.7599   1
  19   7   2 273.923 62.0795   1
 -19   7  -2 243.702 56.0748   1
  19  -7   2 297.520 56.8834   1
 -19  -7  -2 146.603 51.4610   1
  20   7   2 1061.91 91.4710   1
 -20  -7  -2 728.158 79.8068   1
 -20   7  -2 837.120 85.6401   1
  20  -7   2 1150.97 94.9936   1
 -21  -7  -2-31.7323 49.9155   1
 -21   7  -2-30.9179 42.8916   1
  21  -7   2 45.1174 46.1046   1
  22   7   2-24.9668 45.6374   1
 -22  -7  -2-31.1522 50.4933   1
 -22   7  -2-12.2133 46.5240   1
  22  -7   2 31.9956 43.6772   1
 -23  -7  -2 68.9679 53.7652   1
 -23   7  -2 77.4500 48.0909   1
  23  -7   2 101.458 48.3991   1
 -25  -8   2 133.817 55.4831   1
  25   8  -2 157.950 54.6461   1
 -23  -8   2 68.6495 51.7874   1
  23   8  -2 56.3748 50.2187   1
 -22  -8   2 253.243 60.3947   1
  22   8  -2 203.530 53.3530   1
  21   8  -2 19.2920 44.6315   1
 -21  -8   2 50.9491 48.5432   1
 -21   8   2 44.7277 44.6974   1
  21  -8  -2 59.3670 45.0482   1
  20   8  -2 498.023 65.1847   1
  20  -8  -2 548.767 69.9344   1
 -20  -8   2 415.815 65.2708   1
 -20   8   2 474.365 66.2486   1
  19  -8  -2 206.166 52.8639   1
 -19   8   2 249.414 50.9142   1
 -19  -8   2 235.083 57.0948   1
  19   8  -2 235.722 55.4536   1
  18   8  -2 2183.33 130.191   1
  18  -8  -2 1846.54 126.894   1
 -18   8   2 1936.77 125.793   1
 -18  -8   2 1889.84 129.542   1
 -17   8   2 269.967 51.8977   1
  17  -8  -2 141.963 46.3627   1
  16   8  -2 472.948 63.1107   1
 -16   8   2 526.442 65.7788   1
  16  -8  -2 449.700 63.9778   1
 -16  -8   2 428.677 61.2781   1
  15   8  -2 8333.84 349.444   1
 -15   8   2 8008.74 343.774   1
  15  -8  -2 7280.43 340.577   1
 -15  -8   2 8354.74 349.363   1
  14   8  -2 2312.31 140.866   1
 -14   8   2 2272.33 136.564   1
  14  -8  -2 2629.97 142.080   1
 -14  -8   2 2639.27 146.503   1
 -13   8   2 906.352 78.0592   1
  13  -8  -2 863.974 76.1696   1
  12   8  -2 2503.91 144.782   1
 -12   8   2 2528.91 140.520   1
  12  -8  -2 2656.43 143.802   1
 -12  -8   2 2733.26 149.090   1
  11   8  -2 2115.15 122.896   1
 -11   8   2 1978.34 117.271   1
  11  -8  -2 1932.83 117.490   1
 -11  -8   2 1931.67 121.614   1
  10   8  -2 6542.53 281.257   1
 -10   8   2 6628.64 275.961   1
 -10  -8   2 5816.41 275.069   1
  10  -8  -2 6024.50 271.494   1
  -9  -8   2 6143.36 272.856   1
   9   8  -2 6187.99 271.759   1
   8   8  -2 7741.28 321.357   1
  -8  -8   2 7555.69 320.901   1
  -8   8   2 7403.90 314.936   1
   8  -8  -2 7393.64 314.270   1
   7  -8  -2 2780.05 136.791   1
  -7  -8   2 2537.50 137.889   1
   7   8  -2 2380.03 136.942   1
   6  -8  -2 4696.47 204.464   1
   6   8  -2 4516.74 205.238   1
  -6  -8   2 4138.13 204.394   1
  -6   8   2 4493.66 200.379   1
   5  -8  -2 26905.3 979.241   1
  -5   8   2 25608.9 976.381   1
   4  -8  -2 3130.44 162.302   1
   4   8  -2 3531.78 169.524   1
  -4  -8   2 3591.48 170.664   1
  -4   8   2 3733.73 165.382   1
   3  -8  -2 539.216 53.6967   1
   3   8  -2 603.628 56.8831   1
  -3  -8   2 650.801 56.6142   1
  -3   8   2 676.478 56.3732   1
   2   8  -2 707.725 65.1040   1
   2  -8  -2 928.432 67.3698   1
  -2  -8   2 867.467 68.5350   1
  -2   8   2 972.453 67.1574   1
   1  -8  -2 368.387 44.3019   1
  -1  -8   2 390.437 45.2207   1
   1   8  -2 390.902 45.8714   1
  -1   8   2 395.962 44.2892   1
   0  -8   2 9620.11 385.056   1
   0   8   2 9060.78 382.115   1
   0  -8  -2 9879.66 386.177   1
   0   8  -2 9840.53 387.614   1
   1  -8   2 45926.3 1704.79   1
   1   8   2 46324.4 1702.16   1
  -1  -8  -2 47244.5 1704.16   1
  -1   8  -2 46717.5 1704.09   1
   2  -8   2 12183.0 492.418   1
   2   8   2 13469.6 494.086   1
  -2  -8  -2 12081.0 490.156   1
  -2   8  -2 12379.3 490.120   1
   3  -8   2 5715.50 252.758   1
  -3   8  -2 5773.77 250.500   1
  -3  -8  -2 5596.52 251.782   1
   3   8   2 5988.19 253.772   1
   5  -8   2 12808.2 478.175   1
  -5   8  -2 11613.8 472.844   1
   5   8   2 11428.5 474.472   1
  -5  -8  -2 11941.9 476.819   1
   6  -8   2 1096.57 82.2051   1
  -6   8  -2 1214.84 85.8796   1
   6   8   2 1249.08 87.1603   1
  -6  -8  -2 1097.81 81.6431   1
   7  -8   2 10926.2 451.647   1
  -7   8  -2 10774.8 449.885   1
   7   8   2 11808.4 456.006   1
  -7  -8  -2 11264.7 453.083   1
   8  -8   2 5463.49 247.298   1
  -8   8  -2 5493.61 246.100   1
   8   8   2 5179.29 245.387   1
  -8  -8  -2 5672.67 250.813   1
   9  -8   2 4971.43 231.869   1
  -9   8  -2 5117.31 232.219   1
   9   8   2 4926.75 234.546   1
  -9  -8  -2 4938.61 235.022   1
  10  -8   2 5589.35 257.129   1
 -10   8  -2 5821.90 258.341   1
 -10  -8  -2 5892.25 262.116   1
  10   8   2 5343.25 256.675   1
 -11   8  -2 4611.70 209.447   1
 -11  -8  -2 4291.55 210.507   1
 -12  -8  -2 1362.60 105.173   1
  12   8   2 1629.31 110.316   1
  13   8   2 3442.66 182.603   1
  13  -8   2 3421.32 180.454   1
 -13  -8  -2 3469.95 183.717   1
 -13   8  -2 3551.97 182.079   1
  14  -8   2 369.350 58.5487   1
 -14   8  -2 368.517 59.8854   1
  14   8   2 409.734 59.3796   1
 -14  -8  -2 381.435 61.2692   1
 -15   8  -2 2693.58 155.954   1
  15  -8   2 2908.80 161.397   1
  16   8   2 1524.64 108.042   1
 -16  -8  -2 1354.58 104.628   1
 -16   8  -2 1226.94 99.6857   1
  17   8   2 1143.45 95.9657   1
 -17  -8  -2 1035.18 96.3624   1
 -17   8  -2 823.858 85.7887   1
  17  -8   2 1070.81 92.9577   1
 -18   8  -2 68.3476 42.1854   1
  18  -8   2 116.126 46.9448   1
 -19  -8  -2 63.2884 50.1242   1
  19   8   2 51.1094 49.0331   1
  20   8   2 37.6680 45.6966   1
 -20  -8  -2 106.791 48.2889   1
 -20   8  -2 105.569 51.0192   1
  20  -8   2 135.351 51.4245   1
  21   8   2 445.007 65.0671   1
 -21  -8  -2 604.891 73.2036   1
 -21   8  -2 414.364 65.9964   1
  21  -8   2 466.154 68.6828   1
  22   8   2 18.4403 43.3077   1
 -22   8  -2 6.10769 49.4978   1
  22  -8   2-12.6110 44.4258   1
  24   9  -2-101.989 51.9289   1
 -24  -9   2 6.04912 50.7329   1
  23   9  -2-12.4059 45.0290   1
 -23  -9   2 30.6884 43.5759   1
  22   9  -2-6.31784 44.1725   1
 -22  -9   2 37.5554 44.4412   1
  21   9  -2 1573.69 110.865   1
 -21  -9   2 1492.83 113.267   1
 -21   9   2 1584.09 114.478   1
  20   9  -2 579.858 69.1260   1
  20  -9  -2 494.840 68.6556   1
 -20   9   2 603.454 72.6991   1
 -20  -9   2 493.131 70.2914   1
  19   9  -2 250.741 54.1340   1
  18  -9  -2 57.0258 42.3062   1
 -18   9   2 56.3043 43.5264   1
 -18  -9   2 171.900 52.4300   1
  17   9  -2 1442.35 107.111   1
  17  -9  -2 1208.36 100.507   1
 -17   9   2 1512.66 106.962   1
 -17  -9   2 1573.47 112.740   1
 -16   9   2 607.451 70.1667   1
  16  -9  -2 653.039 70.8971   1
  15   9  -2 7479.32 327.828   1
 -15  -9   2 8126.43 333.835   1
  14   9  -2 6083.18 294.073   1
 -14  -9   2 6891.69 300.618   1
 -14   9   2 6506.49 292.090   1
  14  -9  -2 6897.59 295.908   1
  13   9  -2 1542.33 109.416   1
 -13  -9   2 1561.44 109.238   1
 -13   9   2 1574.04 106.972   1
  13  -9  -2 1501.90 104.872   1
  12   9  -2 3400.38 182.217   1
 -12  -9   2 3657.69 185.810   1
 -12   9   2 3501.72 181.307   1
  12  -9  -2 3788.94 184.676   1
  11   9  -2 4850.65 244.772   1
 -11  -9   2 5226.90 245.352   1
 -11   9   2 5415.05 241.809   1
  11  -9  -2 5502.78 243.847   1
  10   9  -2 142.738 44.1582   1
  10  -9  -2 61.0402 35.7931   1
 -10  -9   2 180.389 46.2465   1
 -10   9   2 99.8455 35.9408   1
   9  -9  -2 1373.92 94.7117   1
   9   9  -2 1551.45 101.412   1
  -9  -9   2 1411.97 99.3423   1
  -9   9   2 1282.02 92.1171   1
   8  -9  -2 267.902 45.3055   1
  -8  -9   2 316.073 48.2764   1
  -8   9   2 280.321 47.3860   1
   8   9  -2 236.185 44.5919   1
  -7  -9   2 16969.6 669.296   1
   7   9  -2 17529.9 670.733   1
  -6  -9   2 7219.58 315.995   1
   6   9  -2 7428.65 316.753   1
   6  -9  -2 7592.39 312.611   1
  -5  -9   2 27874.4 1057.03   1
   5   9  -2 26839.5 1053.06   1
  -5   9   2 29292.9 1051.82   1
   5  -9  -2 28550.1 1052.23   1
  -4  -9   2 7769.41 333.551   1
   4   9  -2 7658.23 333.062   1
  -4   9   2 8315.29 329.732   1
  -3  -9   2 523.714 57.9737   1
   3   9  -2 458.334 55.7396   1
  -3   9   2 443.046 49.5966   1
   3  -9  -2 479.157 51.1429   1
   2   9  -2 50.1104 27.3469   1
  -2   9   2 25.4278 26.2446   1
  -2  -9   2 55.9192 30.5229   1
   2  -9  -2 65.9423 31.0213   1
   1  -9  -2 9520.44 384.013   1
  -1   9   2 9598.16 383.208   1
   1   9  -2 9307.17 383.888   1
  -1  -9   2 9325.72 385.301   1
   0  -9  -2 27261.0 992.532   1
   0   9   2 27159.6 990.511   1
   0   9  -2 25426.1 991.098   1
   0  -9   2 25951.7 991.545   1
  -1   9  -2 13413.4 520.787   1
   1  -9   2 12953.7 518.072   1
  -2   9  -2 646.738 61.6770   1
   2  -9   2 705.223 64.1755   1
  -3  -9  -2 1259.17 89.3891   1
  -3   9  -2 1485.11 91.5548   1
   3  -9   2 1307.87 88.2331   1
  -4  -9  -2 13788.4 548.822   1
   4   9   2 14801.3 551.578   1
  -4   9  -2 13472.1 545.010   1
   4  -9   2 13609.7 548.744   1
   5  -9   2 321.972 49.3997   1
  -5   9  -2 300.396 48.0157   1
  -5  -9  -2 237.628 44.2284   1
   5   9   2 286.578 46.9656   1
   6  -9   2 33110.9 1329.93   1
  -6   9  -2 36667.0 1331.38   1
   6   9   2 38185.4 1335.86   1
  -6  -9  -2 35451.6 1331.83   1
   7  -9   2 708.188 68.0922   1
  -7   9  -2 751.876 69.0479   1
   7   9   2 744.358 74.4800   1
  -7  -9  -2 728.756 72.7185   1
   8  -9   2 394.965 56.1701   1
  -8   9  -2 251.043 46.0472   1
   8   9   2 402.908 57.0395   1
  -8  -9  -2 417.280 58.4241   1
   9  -9   2 5831.48 269.977   1
  -9   9  -2 6251.31 271.803   1
   9   9   2 5741.27 270.841   1
  -9  -9  -2 6096.24 274.877   1
  10  -9   2 3907.46 199.880   1
 -10   9  -2 4243.22 201.502   1
  10   9   2 3760.58 200.260   1
 -10  -9  -2 4269.34 205.586   1
  11   9   2 88.8815 43.8924   1
 -11  -9  -2 185.137 51.1006   1
  12  -9   2 506.527 67.5794   1
 -12   9  -2 628.464 69.9746   1
  12   9   2 625.119 71.6647   1
 -12  -9  -2 532.112 68.8817   1
  13  -9   2 121.164 47.3435   1
 -13   9  -2 131.559 48.1780   1
  13   9   2 152.710 49.7769   1
 -13  -9  -2 180.981 49.0572   1
 -14   9  -2 3373.67 187.193   1
  14  -9   2 3938.23 195.180   1
  15   9   2 2647.88 151.597   1
 -15  -9  -2 3030.95 165.482   1
 -15   9  -2 2522.68 150.652   1
  15  -9   2 2539.39 152.190   1
  16   9   2 3037.88 165.501   1
 -16  -9  -2 2982.59 167.170   1
 -16   9  -2 2919.81 164.459   1
  16  -9   2 2730.51 162.465   1
  17   9   2 6.39977 47.1656   1
 -17  -9  -2 110.350 52.3351   1
 -17   9  -2 25.0030 43.4013   1
  17  -9   2 89.4483 46.7553   1
  18   9   2 31.8652 47.2658   1
 -18  -9  -2-6.38702 45.3536   1
 -18   9  -2 56.4615 45.8774   1
  18  -9   2 19.2340 44.1257   1
  19   9   2 248.082 59.5405   1
 -19  -9  -2 308.298 58.6619   1
 -19   9  -2 401.099 62.1724   1
  19  -9   2 397.094 62.9907   1
  20   9   2 1003.46 93.8471   1
 -20  -9  -2 1209.43 100.156   1
 -20   9  -2 1234.66 97.4574   1
  20  -9   2 1178.35 96.3273   1
  21   9   2 139.944 52.8336   1
 -21  -9  -2 110.362 51.8707   1
 -21   9  -2 117.320 51.3930   1
  21  -9   2 145.068 50.7216   1
  22   9   2 107.561 47.1282   1
 -22   9  -2 66.9021 49.4131   1
 -22  -9  -2 115.329 48.1609   1
 -23 -10   2 108.783 52.9143   1
  23  10  -2 72.8655 51.2769   1
 -22 -10   2 104.898 49.4524   1
  22  10  -2 222.855 55.4593   1
 -21 -10   2 6.35630 44.0891   1
  21  10  -2-6.26573 44.4836   1
  20  10  -2 199.457 51.7875   1
 -20 -10   2 338.678 59.2024   1
 -20  10   2 167.466 55.7901   1
  19  10  -2 166.738 50.1772   1
 -19  10   2 223.443 54.5815   1
  19 -10  -2 240.281 58.3343   1
 -18 -10   2 567.139 74.6458   1
  18  10  -2 684.576 76.8744   1
  17  10  -2 604.040 71.9123   1
 -17 -10   2 418.772 65.6538   1
 -17  10   2 571.726 68.8378   1
  17 -10  -2 498.032 66.1887   1
  16  10  -2 9508.24 392.458   1
 -16 -10   2 8880.28 390.078   1
 -16  10   2 8858.33 386.849   1
  16 -10  -2 9233.39 390.864   1
 -15  10   2 306.200 54.3697   1
  15 -10  -2 310.867 54.6480   1
  14  10  -2 2372.70 141.444   1
 -14 -10   2 2515.91 143.915   1
 -14  10   2 2206.98 136.544   1
  14 -10  -2 2176.29 134.858   1
  13  10  -2 421.825 63.2128   1
  13 -10  -2 473.716 60.3475   1
 -13  10   2 464.008 60.2929   1
 -13 -10   2 421.022 65.2899   1
  12  10  -2 22668.5 874.766   1
 -12 -10   2 22559.0 875.529   1
 -12  10   2 22815.3 870.269   1
  12 -10  -2 22934.3 872.823   1
  11 -10  -2 2662.30 146.631   1
  11  10  -2 2429.90 145.155   1
 -11 -10   2 2564.14 146.436   1
 -10  10   2 16559.2 636.762   1
  10 -10  -2 15874.8 636.547   1
  -9  10   2 451.053 54.5274   1
   9  10  -2 305.761 51.8243   1
  -9 -10   2 428.415 56.9874   1
   9 -10  -2 448.539 56.8087   1
  -8  10   2 2120.68 123.460   1
   8  10  -2 2241.37 133.870   1
  -8 -10   2 2246.26 134.094   1
   8 -10  -2 2238.07 127.786   1
  -7  10   2 424.916 54.1905   1
   7  10  -2 415.056 56.0871   1
  -7 -10   2 331.944 55.3768   1
   7 -10  -2 394.091 53.4338   1
  -6  10   2 13866.0 545.177   1
   6  10  -2 13652.0 547.997   1
  -6 -10   2 13856.2 550.549   1
   6 -10  -2 13989.7 546.865   1
   5  10  -2 7196.82 308.818   1
  -5 -10   2 7083.36 309.133   1
   5 -10  -2 7166.55 303.535   1
  -4  10   2 11556.0 467.119   1
   4  10  -2 11889.8 471.956   1
  -4 -10   2 11214.6 470.082   1
   4 -10  -2 12054.2 468.976   1
  -3  10   2 12576.3 494.940   1
   3  10  -2 12230.8 498.979   1
  -3 -10   2 12669.4 500.768   1
   2  10  -2 38736.9 1371.70   1
  -2  10   2 36106.6 1365.30   1
   2 -10  -2 35697.8 1365.82   1
  -2 -10   2 37450.7 1371.15   1
   1  10  -2 752.456 68.7321   1
  -1  10   2 789.042 68.9285   1
  -1 -10   2 779.614 74.2902   1
   1 -10  -2 824.441 71.2839   1
   0  10  -2 97.8746 38.4203   1
   0  10   2 118.877 37.5719   1
   0 -10  -2 123.175 37.2135   1
   0 -10   2 55.6013 37.9123   1
  -1  10  -2 1402.40 92.8811   1
   1  10   2 1330.17 90.5413   1
  -1 -10  -2 1223.72 90.2391   1
   1 -10   2 1086.26 86.1676   1
  -2  10  -2 22218.4 858.125   1
   2  10   2 22699.7 857.751   1
  -2 -10  -2 23078.5 861.187   1
   2 -10   2 22298.1 860.418   1
  -3  10  -2 2106.19 123.439   1
   3  10   2 2067.94 123.733   1
  -3 -10  -2 2080.78 123.669   1
   3 -10   2 2182.16 124.889   1
  -4  10  -2 20064.5 778.194   1
   4  10   2 20132.4 781.784   1
  -4 -10  -2 19828.5 781.858   1
   4 -10   2 21411.3 784.117   1
   5  10   2 19985.1 788.373   1
  -5 -10  -2 21684.9 795.155   1
  -5  10  -2 19889.8 786.014   1
   5 -10   2 20899.2 792.441   1
   6  10   2 703.704 68.1490   1
  -6 -10  -2 606.790 63.3316   1
  -6  10  -2 723.488 67.1693   1
   6 -10   2 659.568 65.7385   1
   7  10   2 15134.8 579.324   1
  -7 -10  -2 14636.1 575.425   1
   7 -10   2 13850.1 573.886   1
  -7  10  -2 14235.2 573.597   1
  -8  10  -2 794.810 75.3620   1
   8 -10   2 952.612 80.2515   1
  -9 -10  -2 1646.61 111.259   1
   9  10   2 1417.12 107.712   1
  10 -10   2 4232.84 206.393   1
  10  10   2 4277.91 208.149   1
 -10 -10  -2 3686.64 200.977   1
  11 -10   2 6795.98 307.954   1
 -11  10  -2 7000.15 308.540   1
  11  10   2 7285.66 314.042   1
 -11 -10  -2 6664.93 310.358   1
  12 -10   2 102.778 47.7177   1
 -12  10  -2 131.149 47.6295   1
  12  10   2 115.907 46.3410   1
 -12 -10  -2 101.430 43.0979   1
  13 -10   2 7373.16 324.373   1
 -13  10  -2 7178.15 321.631   1
  14 -10   2 2667.06 153.797   1
 -14  10  -2 2687.96 154.386   1
 -14 -10  -2 2776.68 159.357   1
  14  10   2 2511.27 152.953   1
  15  10   2 2993.85 169.103   1
  15 -10   2 3091.01 171.347   1
 -15 -10  -2 3149.78 174.138   1
 -15  10  -2 3088.94 170.524   1
  16 -10   2 102.117 46.7212   1
 -16  10  -2 56.4848 41.8333   1
 -16 -10  -2 100.074 54.1167   1
  16  10   2 6.09854 45.9038   1
  17  10   2 1313.56 101.689   1
 -17 -10  -2 1182.54 99.4619   1
 -17  10  -2 1115.46 95.0349   1
  17 -10   2 1259.16 98.5124   1
  18  10   2 37.9633 42.1186   1
 -18 -10  -2-6.41835 40.8427   1
 -18  10  -2 12.6127 48.9910   1
  18 -10   2 57.4654 47.3542   1
  19  10   2 150.448 56.5761   1
 -19 -10  -2 118.298 52.9398   1
 -19  10  -2 125.676 50.5252   1
  19 -10   2 108.105 46.0413   1
  20  10   2-6.16852 42.1146   1
 -20 -10  -2-55.2306 48.8686   1
  21  10   2 388.795 64.1497   1
 -21  10  -2 375.523 65.1943   1
 -21 -10  -2 332.760 63.0203   1
 -22 -11   2 6.14899 45.9120   1
  22  11  -2 6.04150 40.8962   1
 -21 -11   2 1260.50 100.920   1
  21  11  -2 1174.26 95.3383   1
 -20 -11   2 195.715 53.4030   1
  20  11  -2 90.9761 43.6616   1
  19  11  -2 1444.53 104.848   1
 -19 -11   2 1428.94 107.530   1
 -19  11   2 1321.14 104.495   1
  18  11  -2 402.886 65.5397   1
 -18 -11   2 432.786 64.3891   1
 -18  11   2 405.708 65.1113   1
  18 -11  -2 409.709 65.7207   1
 -17 -11   2 899.143 90.0259   1
  17  11  -2 924.686 86.5821   1
  16  11  -2 1754.23 122.016   1
  16 -11  -2 1839.10 123.371   1
 -16  11   2 2010.48 128.090   1
 -16 -11   2 2048.91 129.705   1
  15  11  -2 6838.70 299.201   1
 -15 -11   2 6441.29 296.905   1
 -15  11   2 6313.25 293.425   1
  15 -11  -2 6399.90 294.250   1
  14  11  -2 696.210 78.3425   1
 -14 -11   2 669.790 77.9571   1
 -14  11   2 637.455 71.9471   1
  14 -11  -2 798.351 77.8640   1
  13 -11  -2 4132.56 199.838   1
  13  11  -2 3572.70 194.910   1
 -13 -11   2 3786.88 198.746   1
  12  11  -2 1332.04 102.668   1
 -12 -11   2 1441.11 105.518   1
 -11 -11   2 24078.5 920.904   1
  11 -11  -2 24273.7 920.536   1
  11  11  -2 23510.3 921.748   1
 -11  11   2 24267.0 918.230   1
 -10 -11   2 2981.27 164.098   1
  10 -11  -2 2991.55 161.050   1
  10  11  -2 3029.99 163.645   1
 -10  11   2 2863.84 157.090   1
  -9 -11   2 2344.63 140.159   1
   9  11  -2 2114.18 135.089   1
  -9  11   2 2308.13 132.834   1
   9 -11  -2 2636.74 139.691   1
  -8  11   2 508.296 60.1061   1
   8  11  -2 574.816 68.2967   1
  -8 -11   2 659.073 71.2426   1
   8 -11  -2 594.284 64.0559   1
  -7  11   2 3297.68 172.202   1
   7  11  -2 3697.21 180.735   1
  -7 -11   2 3104.79 174.566   1
   7 -11  -2 3462.31 175.780   1
  -6  11   2 171.624 44.3620   1
   6  11  -2 185.866 44.5742   1
  -6 -11   2 228.810 47.7781   1
   6 -11  -2 183.145 41.7945   1
  -5  11   2 7182.75 308.138   1
   5  11  -2 7155.92 312.264   1
  -5 -11   2 7281.19 313.637   1
   5 -11  -2 7022.07 307.824   1
  -4  11   2 9507.73 402.443   1
   4  11  -2 10150.0 408.633   1
  -4 -11   2 9586.67 407.924   1
   4 -11  -2 10091.8 407.101   1
   3  11  -2 18547.3 736.845   1
  -3 -11   2 19195.6 742.380   1
   3 -11  -2 19598.3 738.358   1
  -2  11   2 36151.1 1370.06   1
   2  11  -2 39151.7 1376.26   1
   2 -11  -2 36217.4 1371.82   1
  -2 -11   2 36428.3 1373.79   1
  -1  11   2 19158.7 724.453   1
   1  11  -2 18656.0 725.003   1
  -1 -11   2 18435.6 726.822   1
   0  11  -2 12458.9 482.590   1
   0  11   2 11069.7 476.023   1
   0 -11  -2 12147.7 482.270   1
   0 -11   2 12166.4 483.840   1
  -1  11  -2 1815.18 116.006   1
   1  11   2 1797.55 114.074   1
  -1 -11  -2 1760.88 114.014   1
   1 -11   2 1922.46 116.480   1
  -2  11  -2 7592.60 330.689   1
   2  11   2 7721.90 328.652   1
  -2 -11  -2 7789.12 330.796   1
   2 -11   2 7605.14 328.492   1
  -3  11  -2 1191.58 91.2051   1
   3  11   2 1455.33 99.5730   1
  -3 -11  -2 1180.79 93.0375   1
   3 -11   2 1236.89 94.1817   1
  -4  11  -2 18699.6 721.968   1
   4  11   2 19356.7 727.420   1
  -4 -11  -2 18080.8 724.712   1
   4 -11   2 18532.1 723.964   1
   5  11   2 11861.3 502.887   1
  -5 -11  -2 13102.1 511.042   1
  -5  11  -2 12798.9 504.058   1
   5 -11   2 12357.7 504.016   1
  -6  11  -2 15155.8 601.741   1
   6 -11   2 15400.9 606.388   1
  -7 -11  -2 1454.37 103.893   1
   7  11   2 1651.79 109.189   1
   8  11   2 5965.98 278.940   1
  -8 -11  -2 6285.16 281.131   1
  -8  11  -2 6094.53 277.843   1
   8 -11   2 6215.82 280.068   1
   9 -11   2 6729.95 297.809   1
   9  11   2 6592.26 297.512   1
  -9 -11  -2 6526.08 297.747   1
  10 -11   2 481.944 63.0832   1
 -10  11  -2 501.497 61.0129   1
  10  11   2 433.865 60.7194   1
 -10 -11  -2 512.758 65.7616   1
  11 -11   2 484.072 64.5336   1
 -11  11  -2 473.512 63.9616   1
  11  11   2 383.675 63.4248   1
 -11 -11  -2 432.692 66.7481   1
  12 -11   2 6322.77 284.625   1
 -12  11  -2 5914.46 280.221   1
 -12 -11  -2 6384.70 288.393   1
  13 -11   2 1471.04 108.698   1
 -13  11  -2 1409.13 108.045   1
  13  11   2 1494.18 110.812   1
 -13 -11  -2 1486.04 110.650   1
  14 -11   2 4537.86 218.830   1
 -14  11  -2 4091.86 213.839   1
  14  11   2 4560.80 219.702   1
 -14 -11  -2 4053.52 213.635   1
  15 -11   2 38.0834 42.3135   1
 -15  11  -2 125.005 51.5865   1
 -15 -11  -2 57.9209 45.4081   1
  15  11   2 56.2555 47.0521   1
  16  11   2 902.028 84.5738   1
  16 -11   2 908.867 84.6973   1
 -16 -11  -2 757.612 84.0001   1
 -16  11  -2 819.091 80.7728   1
  17 -11   2 609.563 71.4326   1
 -17  11  -2 538.706 69.4859   1
 -17 -11  -2 595.622 75.6357   1
  17  11   2 658.175 76.2364   1
  18  11   2 1664.01 116.236   1
 -18 -11  -2 1904.95 122.540   1
 -18  11  -2 1743.77 118.953   1
  18 -11   2 1704.79 117.843   1
 -19 -11  -2 355.323 63.8931   1
  19  11   2 295.228 61.4451   1
  20  11   2 1601.64 113.139   1
  20 -11   2 1525.69 112.576   1
 -20 -11  -2 1711.84 117.234   1
 -20  11  -2 1579.36 114.917   1
 -21 -12   2 149.464 54.4548   1
  21  12  -2 172.786 57.3263   1
  20  12  -2 2073.24 132.163   1
 -20 -12   2 2374.69 144.050   1
 -19 -12   2 207.993 56.9236   1
 -18 -12   2 1434.19 108.437   1
 -18  12   2 1241.09 101.913   1
  18  12  -2 1341.92 104.788   1
  17 -12  -2 881.003 85.8288   1
 -17 -12   2 846.694 84.7558   1
 -17  12   2 867.304 84.6996   1
  17  12  -2 989.411 86.4773   1
  16 -12  -2 2752.63 159.062   1
 -15 -12   2 476.465 66.6251   1
  15  12  -2 657.389 73.3981   1
  15 -12  -2 512.074 72.7958   1
 -15  12   2 654.611 75.5837   1
 -14 -12   2 2520.71 151.094   1
  14 -12  -2 2345.46 145.411   1
  14  12  -2 2766.87 154.597   1
 -14  12   2 2490.25 148.143   1
 -13 -12   2 2621.88 149.865   1
  13 -12  -2 2284.30 143.479   1
  13  12  -2 2438.37 145.477   1
 -13  12   2 2389.99 145.522   1
  12 -12  -2 5124.99 253.414   1
 -12  12   2 5715.81 255.669   1
 -11 -12   2 897.999 84.4364   1
  11 -12  -2 911.627 83.7906   1
 -11  12   2 1025.99 84.4226   1
  11  12  -2 1056.77 91.2202   1
  10  12  -2 2525.77 150.611   1
 -10 -12   2 2737.72 154.486   1
  -9 -12   2 2081.58 134.167   1
   9  12  -2 2417.54 137.020   1
  -9  12   2 2172.36 131.601   1
   9 -12  -2 2185.12 133.392   1
  -8  12   2 345.815 52.4433   1
   8  12  -2 480.433 63.2410   1
  -8 -12   2 361.025 60.7937   1
   8 -12  -2 358.523 54.3547   1
  -7  12   2 20105.8 768.719   1
   7  12  -2 20060.2 772.340   1
  -7 -12   2 20084.0 773.618   1
   7 -12  -2 19210.2 765.558   1
  -6  12   2 11960.6 494.120   1
   6  12  -2 12502.5 498.241   1
  -6 -12   2 12324.4 499.108   1
   6 -12  -2 12206.6 494.755   1
  -5  12   2 726.446 70.6476   1
   5  12  -2 705.002 70.8783   1
  -5 -12   2 769.418 74.9264   1
   5 -12  -2 732.839 69.7774   1
  -4  12   2 10054.3 422.995   1
   4 -12  -2 10590.3 428.587   1
  -3  12   2 13810.0 545.288   1
   3 -12  -2 13609.6 547.049   1
   2  12  -2 18605.9 719.284   1
  -2  12   2 18386.4 715.408   1
   2 -12  -2 18576.0 717.640   1
  -2 -12   2 18328.9 718.949   1
  -1  12   2 15699.9 624.810   1
   1  12  -2 15600.7 626.053   1
   1 -12  -2 16415.0 630.414   1
  -1 -12   2 16110.6 628.822   1
   0  12  -2 13408.6 533.185   1
   0  12   2 13921.5 535.465   1
   0 -12   2 12712.3 532.351   1
  -1  12  -2 1801.14 116.303   1
   1  12   2 1832.91 115.232   1
  -1 -12  -2 1853.08 117.943   1
   1 -12   2 1972.38 120.788   1
  -2  12  -2 1098.30 83.7069   1
   2  12   2 937.858 78.7487   1
  -2 -12  -2 943.606 80.9787   1
   2 -12   2 829.948 78.2051   1
  -3  12  -2 17302.3 682.426   1
   3  12   2 18097.7 683.919   1
  -3 -12  -2 17608.9 683.380   1
   3 -12   2 16691.7 678.293   1
  -5  12  -2 361.357 55.7998   1
   5  12   2 301.308 51.7990   1
  -5 -12  -2 257.359 51.0733   1
   5 -12   2 312.233 51.4464   1
  -6  12  -2 224.957 45.2337   1
   6  12   2 258.212 53.1692   1
  -6 -12  -2 198.127 50.9707   1
   7  12   2 17369.0 690.942   1
  -7 -12  -2 17218.8 690.244   1
  -7  12  -2 18356.9 691.040   1
   7 -12   2 17379.1 690.927   1
   8  12   2 6139.86 278.713   1
  -8 -12  -2 5777.31 274.609   1
  -8  12  -2 6351.25 276.126   1
   8 -12   2 5780.67 276.210   1
   9  12   2 1671.15 116.231   1
  -9 -12  -2 1651.01 116.343   1
  -9  12  -2 1692.34 114.268   1
   9 -12   2 1496.72 111.596   1
  10  12   2 2743.12 159.836   1
  10 -12   2 2663.48 156.101   1
 -10 -12  -2 2787.29 161.808   1
 -10  12  -2 2959.76 159.812   1
  11 -12   2 6.24307 42.2671   1
  11  12   2 25.0483 41.3225   1
 -11  12  -2 12.3279 41.7316   1
 -11 -12  -2 44.8705 45.5148   1
  12  12   2 542.619 67.3404   1
 -12 -12  -2 583.719 70.4393   1
  13 -12   2 11179.2 458.167   1
 -13 -12  -2 11386.7 460.482   1
 -13  12  -2 10388.6 452.603   1
  13  12   2 10795.7 454.195   1
  14 -12   2 18.8998 40.8335   1
 -14  12  -2 12.4863 47.2523   1
  15 -12   2 56.9989 47.3168   1
 -15 -12  -2 63.8406 50.5475   1
 -15  12  -2 50.2717 45.9757   1
  15  12   2 18.6506 48.0111   1
 -16  12  -2 806.194 82.7083   1
  16 -12   2 933.418 84.0216   1
 -16 -12  -2 993.907 90.1205   1
  16  12   2 827.823 83.8268   1
 -17  12  -2 1674.86 116.469   1
  17 -12   2 1605.85 115.304   1
 -17 -12  -2 1896.92 124.007   1
  17  12   2 1622.61 113.226   1
  18 -12   2 512.432 69.3760   1
 -18 -12  -2 398.229 66.1684   1
 -18  12  -2 407.183 68.0716   1
  18  12   2 385.056 66.0683   1
 -19  12  -2 2698.81 154.863   1
  19  12   2 2706.59 154.131   1
 -19 -12  -2 2578.58 155.192   1
  19 -12   2 2669.43 156.729   1
  20  13  -2 260.088 59.3316   1
 -20 -13   2 231.116 57.3960   1
 -19 -13   2 2000.13 128.773   1
 -18 -13   2 173.634 52.9500   1
  18  13  -2 36.2864 46.8238   1
 -17 -13   2 1713.99 120.731   1
 -17  13   2 1801.70 119.290   1
 -16 -13   2 1172.23 97.4261   1
  16 -13  -2 1187.74 98.6051   1
  16  13  -2 1144.51 96.3479   1
 -16  13   2 1117.27 95.9089   1
 -15 -13   2 1757.06 120.976   1
  15 -13  -2 1918.30 126.215   1
 -15  13   2 1799.76 121.401   1
  15  13  -2 1857.86 125.646   1
  14  13  -2 878.647 84.6121   1
 -14 -13   2 806.828 83.5270   1
 -13 -13   2-31.6941 47.3425   1
  13 -13  -2 107.798 43.6479   1
  13  13  -2 24.8637 42.4407   1
 -13  13   2 24.1166 39.7948   1
 -12 -13   2 3746.53 189.804   1
  12 -13  -2 3778.11 191.157   1
  12  13  -2 3170.65 184.833   1
 -12  13   2 3613.10 186.979   1
 -11 -13   2 1218.12 96.6931   1
  11 -13  -2 1485.96 103.533   1
  11  13  -2 1295.75 99.6508   1
 -11  13   2 1262.82 97.9386   1
  10 -13  -2 30.4482 42.5753   1
 -10  13   2-5.95289 38.9315   1
  -9 -13   2 13327.6 518.277   1
   9  13  -2 12487.4 513.248   1
  -9  13   2 11903.9 511.712   1
   9 -13  -2 12535.9 511.871   1
  -8  13   2 4120.22 199.690   1
   8  13  -2 3848.97 198.417   1
  -8 -13   2 3800.46 199.949   1
   8 -13  -2 3620.00 191.300   1
  -7  13   2 4770.29 233.603   1
   7  13  -2 5343.67 242.266   1
  -7 -13   2 4825.95 238.893   1
   7 -13  -2 4962.75 236.444   1
   6  13  -2 7214.36 317.934   1
  -6 -13   2 7193.53 320.403   1
   5  13  -2 5200.26 246.134   1
  -5 -13   2 5177.05 245.505   1
   4  13  -2 2332.36 136.412   1
  -4 -13   2 2240.91 136.539   1
   3  13  -2 6985.35 319.153   1
  -3 -13   2 7714.38 327.085   1
   2  13  -2 31606.3 1224.65   1
  -2 -13   2 33803.2 1230.33   1
   1  13  -2 5054.45 248.273   1
  -1 -13   2 5648.87 254.144   1
   0  13  -2 175.718 45.5285   1
   0 -13   2 163.314 42.7657   1
  -1  13  -2 7197.42 320.393   1
   1  13   2 7895.34 326.991   1
  -1 -13  -2 7201.04 324.116   1
   1 -13   2 7305.61 325.640   1
  -2  13  -2 7769.01 347.751   1
   2  13   2 8016.57 349.221   1
   2 -13   2 8522.26 352.941   1
  -3  13  -2 8352.98 355.269   1
   3  13   2 7648.83 352.022   1
  -3 -13  -2 8283.01 356.945   1
   3 -13   2 8647.58 356.887   1
  -4  13  -2 16993.5 664.060   1
   4  13   2 16065.4 660.828   1
  -4 -13  -2 17322.8 666.329   1
   4 -13   2 16841.6 660.623   1
   5  13   2 1148.23 90.3134   1
  -5  13  -2 1083.47 89.9547   1
  -5 -13  -2 1068.17 91.9353   1
   5 -13   2 988.010 92.4810   1
   6  13   2 2087.23 133.512   1
  -6 -13  -2 2307.22 138.633   1
   6 -13   2 2394.99 140.216   1
   7  13   2 462.621 61.0575   1
  -7 -13  -2 470.035 62.1429   1
  -7  13  -2 405.051 60.3358   1
   7 -13   2 327.375 53.7188   1
   8  13   2 20342.5 783.246   1
  -8 -13  -2 20488.8 782.743   1
  -8  13  -2 19011.6 775.644   1
   8 -13   2 20444.1 781.547   1
   9  13   2 685.959 77.3795   1
  -9 -13  -2 779.048 82.8204   1
  -9  13  -2 722.164 73.3982   1
   9 -13   2 790.738 79.3457   1
 -10 -13  -2 774.293 77.0901   1
  10  13   2 494.219 67.3534   1
  11  13   2 202.214 52.4528   1
 -11 -13  -2 160.535 54.1690   1
 -11  13  -2 177.754 51.1805   1
  11 -13   2 144.958 49.0236   1
  12  13   2 1967.14 131.460   1
 -12 -13  -2 2141.76 136.579   1
 -12  13  -2 1911.74 128.076   1
  12 -13   2 2016.93 132.180   1
  13  13   2 950.942 90.3231   1
  13 -13   2 984.409 89.7565   1
 -13 -13  -2 970.312 91.1954   1
 -13  13  -2 1019.05 90.5699   1
  14 -13   2 358.453 60.2723   1
 -14 -13  -2 287.096 60.5964   1
 -14  13  -2 278.223 56.9460   1
  14  13   2 353.636 65.1432   1
  15  13   2 160.536 54.8751   1
  15 -13   2 204.703 54.0062   1
 -15 -13  -2 176.630 53.5520   1
  16  13   2 170.974 53.1655   1
 -16  13  -2 180.580 55.0163   1
 -16 -13  -2 194.897 57.1482   1
  16 -13   2 127.445 53.7491   1
  17  13   2 192.976 50.6524   1
 -17 -13  -2 246.089 59.8472   1
  18 -13   2 4034.76 211.401   1
  18  13   2 4383.18 210.932   1
 -18 -13  -2 4079.93 210.450   1
 -18  13  -2 4199.23 211.294   1
  19  14  -2 5.84113 49.2260   1
 -19 -14   2-6.00185 50.0336   1
  18  14  -2 2167.15 139.519   1
 -18 -14   2 2623.53 149.185   1
  17  14  -2 126.391 52.8423   1
 -17 -14   2 162.657 55.7182   1
 -15  14   2 486.436 65.5088   1
 -15 -14   2 374.232 63.4916   1
  15  14  -2 427.271 62.3151   1
  15 -14  -2 526.035 69.9290   1
 -14  14   2 6.22689 42.8878   1
 -14 -14   2 89.2440 53.1735   1
  14 -14  -2 32.2537 45.1363   1
  14  14  -2 86.7887 49.0921   1
 -13  14   2 1976.49 124.219   1
  13 -14  -2 1735.49 121.011   1
  13  14  -2 1822.75 122.326   1
  12  14  -2 68.6405 48.8409   1
 -12 -14   2 74.8514 47.5892   1
 -11  14   2 2854.62 159.700   1
 -11 -14   2 2883.01 160.037   1
  11  14  -2 2514.86 155.153   1
  11 -14  -2 2785.22 159.510   1
 -10  14   2 6610.23 291.568   1
 -10 -14   2 6147.67 288.085   1
  10  14  -2 6076.26 286.155   1
  10 -14  -2 6414.70 288.456   1
   9 -14  -2 48.3403 42.3259   1
  -9  14   2 80.4235 43.9993   1
   9  14  -2 42.7827 43.4705   1
  -9 -14   2 133.001 50.7944   1
   8 -14  -2 4081.54 213.603   1
  -8  14   2 4091.90 213.426   1
   8  14  -2 4709.36 222.142   1
  -8 -14   2 4502.45 219.906   1
  -7  14   2 4745.24 236.676   1
   7 -14  -2 5179.07 241.695   1
   6 -14  -2 170.682 49.3573   1
  -6  14   2 158.822 48.1974   1
   6  14  -2 95.6006 43.9609   1
  -6 -14   2 134.597 46.2531   1
   5 -14  -2 12.1133 39.9834   1
  -5  14   2 40.9112 41.5154   1
   5  14  -2 24.1529 39.1574   1
  -5 -14   2 79.1641 46.1066   1
   4  14  -2 2202.97 139.075   1
  -4  14   2 2517.06 144.182   1
  -4 -14   2 2422.55 144.197   1
   4 -14  -2 2294.95 141.212   1
   3  14  -2 12395.0 484.285   1
  -3  14   2 11741.4 481.890   1
  -3 -14   2 11232.9 481.106   1
   3 -14  -2 11496.9 480.531   1
  -2  14   2 11569.9 472.416   1
   2  14  -2 11426.0 470.348   1
   2 -14  -2 11500.9 473.372   1
  -2 -14   2 11268.2 472.665   1
  -1  14   2 3463.41 180.536   1
   1  14  -2 3345.33 180.409   1
  -1 -14   2 3552.78 183.843   1
   1 -14  -2 3423.43 181.693   1
   0  14   2 4527.30 217.439   1
   0  14  -2 3993.69 211.480   1
   0 -14   2 4436.40 217.786   1
   0 -14  -2 4701.50 221.555   1
   1 -14   2 48.4636 43.7305   1
  -1  14  -2 75.9835 44.6024   1
   1  14   2 54.1480 39.0764   1
  -1 -14  -2 108.591 43.8676   1
  -2  14  -2 1173.46 91.4587   1
   2 -14   2 1033.82 88.3686   1
  -2 -14  -2 937.410 87.4723   1
  -3  14  -2 16848.9 657.138   1
   3  14   2 16134.7 656.447   1
  -3 -14  -2 16868.4 660.647   1
  -4  14  -2 2758.90 160.288   1
   4 -14   2 2989.43 164.185   1
   4  14   2 2918.67 163.104   1
   5 -14   2 266.876 56.7122   1
  -5  14  -2 299.603 57.4442   1
   5  14   2 165.266 51.1872   1
  -5 -14  -2 240.107 60.0872   1
  -6  14  -2 3700.07 194.999   1
   6 -14   2 3899.41 196.782   1
   7 -14   2 3734.07 194.904   1
   7  14   2 3742.52 195.469   1
  -7  14  -2 3702.62 193.441   1
  -7 -14  -2 3790.60 195.247   1
   8 -14   2 317.838 58.4924   1
   8  14   2 176.410 54.0296   1
  -8  14  -2 219.047 51.9534   1
  -8 -14  -2 225.065 55.2681   1
   9 -14   2 3459.18 187.584   1
   9  14   2 3358.70 187.504   1
  -9  14  -2 3738.08 188.727   1
  -9 -14  -2 3656.55 191.207   1
  10 -14   2 207.348 53.8263   1
  10  14   2 176.230 46.3754   1
 -10 -14  -2 140.973 52.8440   1
 -10  14  -2 126.809 46.6607   1
 -11  14  -2 495.457 66.6249   1
  11 -14   2 451.134 67.3764   1
  12 -14   2 2885.81 162.275   1
  12  14   2 3096.32 165.197   1
 -12  14  -2 2528.25 154.751   1
 -12 -14  -2 2748.95 161.441   1
  13  14   2 1715.71 119.513   1
 -13 -14  -2 1556.59 118.509   1
 -14  14  -2 1114.72 94.8328   1
  14 -14   2 1247.50 98.5380   1
 -15  14  -2-12.3784 50.1592   1
  15  14   2-6.06467 40.7105   1
 -15 -14  -2 24.8672 45.1295   1
  15 -14   2 38.0109 46.3208   1
  16  14   2-5.99504 42.2432   1
  16 -14   2-18.9186 47.4112   1
 -16 -14  -2-30.8159 41.7244   1
 -17  14  -2 3091.97 167.337   1
  17  14   2 3232.31 166.253   1
 -18 -15   2 35.6730 49.8424   1
  18  15  -2 11.5733 45.7997   1
 -17 -15   2 1364.94 109.341   1
  17  15  -2 1481.25 112.238   1
 -16 -15   2 200.552 57.5305   1
  16  15  -2 157.625 51.7552   1
 -15 -15   2 1208.64 98.7333   1
  15  15  -2 1216.45 96.9387   1
 -14  15   2 357.791 64.1029   1
  14  15  -2 324.986 58.4891   1
 -14 -15   2 422.195 64.6710   1
  14 -15  -2 182.850 47.6273   1
 -13  15   2 209.926 53.9483   1
  13  15  -2 381.443 61.8631   1
 -13 -15   2 232.590 55.2774   1
  13 -15  -2 278.798 58.0751   1
 -12  15   2 1139.67 95.2658   1
  12  15  -2 913.547 88.6102   1
 -12 -15   2 1043.63 93.7532   1
  12 -15  -2 1152.90 94.7743   1
 -11  15   2 32.4273 49.0894   1
  11  15  -2-6.20321 39.4733   1
 -11 -15   2 24.6162 37.6545   1
  11 -15  -2 55.1587 40.7970   1
  10 -15  -2 320.439 54.4957   1
 -10  15   2 327.081 61.5776   1
  10  15  -2 331.851 62.3313   1
 -10 -15   2 331.119 61.1766   1
  -9 -15   2 3161.47 172.671   1
   9  15  -2 2982.76 168.976   1
   8 -15  -2 462.469 68.0192   1
   8  15  -2 404.351 63.2210   1
  -8 -15   2 455.807 67.2942   1
  -8  15   2 436.268 66.0823   1
   7 -15  -2 1235.57 97.9025   1
   7  15  -2 973.144 92.0153   1
  -7 -15   2 1040.67 94.4704   1
  -7  15   2 1161.75 93.3749   1
  -6  15   2 2429.88 139.453   1
   6  15  -2 2113.89 134.098   1
  -6 -15   2 2242.13 138.554   1
   6 -15  -2 2129.55 135.907   1
  -5  15   2 709.211 75.2494   1
   5  15  -2 645.291 72.2828   1
   5 -15  -2 815.524 78.0501   1
  -5 -15   2 619.695 73.8281   1
   4  15  -2 244.160 57.5053   1
  -4  15   2 292.699 52.0007   1
   4 -15  -2 252.284 51.9028   1
  -4 -15   2 283.869 57.6171   1
  -3  15   2 1547.26 111.060   1
   3 -15  -2 1593.28 111.943   1
  -2  15   2 1590.18 113.170   1
   2 -15  -2 1580.77 113.865   1
  -1  15   2 581.935 69.3955   1
   1 -15  -2 398.408 57.5880   1
   0  15   2 1401.81 105.343   1
   0 -15  -2 1430.10 106.678   1
   1  15   2 2734.84 158.927   1
  -1 -15  -2 2975.42 163.163   1
   2  15   2 852.663 81.8547   1
  -2 -15  -2 746.892 77.7464   1
  -4  15  -2 926.123 85.1454   1
   4 -15   2 1110.85 90.6729   1
  -4 -15  -2 967.607 88.0948   1
  -5  15  -2 2118.91 134.844   1
   5  15   2 2316.28 138.908   1
  -5 -15  -2 2140.12 138.037   1
   5 -15   2 2114.91 134.753   1
  -6  15  -2 2571.11 152.276   1
   6  15   2 2674.69 153.821   1
   6 -15   2 2494.08 149.504   1
  -7  15  -2 4457.61 231.206   1
   7  15   2 4949.11 235.705   1
  -7 -15  -2 4794.38 234.694   1
   7 -15   2 4983.68 234.405   1
  -8  15  -2 129.694 48.1906   1
   8  15   2 100.993 51.6556   1
   8 -15   2 150.444 48.5986   1
  -8 -15  -2 131.943 53.4325   1
  -9  15  -2-30.9028 45.8317   1
   9 -15   2 12.6292 44.1479   1
 -10  15  -2 1309.33 106.094   1
  10  15   2 1394.97 107.802   1
  10 -15   2 1477.74 109.621   1
 -10 -15  -2 1522.08 109.723   1
 -11 -15  -2 262.190 55.3540   1
  11  15   2 188.711 57.4392   1
 -12  15  -2 2594.02 147.266   1
  12  15   2 2345.21 146.190   1
 -12 -15  -2 2442.49 148.263   1
  12 -15   2 2510.40 148.678   1
 -13  15  -2 393.133 66.0617   1
  13  15   2 363.476 65.4942   1
 -13 -15  -2 369.910 64.1779   1
  13 -15   2 353.026 62.7461   1
 -14  15  -2 4475.19 224.394   1
  14  15   2 4271.09 224.130   1
  14 -15   2 4845.19 231.006   1
 -14 -15  -2 5046.65 232.910   1
 -15  15  -2 602.715 75.3872   1
  15 -15   2 525.576 72.4262   1
 -16  15  -2 304.167 58.9229   1
 -16 -15  -2 180.169 50.8223   1
  16  15   2 263.263 57.5973   1
 -16 -16   2 275.047 57.4572   1
  16  16  -2 301.547 57.9926   1
 -14 -16   2 909.814 88.8998   1
  14  16  -2 1101.77 91.8354   1
 -13 -16   2 476.854 65.9434   1
  13  16  -2 357.732 60.1325   1
 -12  16   2 2853.06 166.335   1
  12  16  -2 3037.39 168.246   1
 -12 -16   2 3155.99 168.726   1
  12 -16  -2 2741.16 163.474   1
 -11  16   2 31.7048 46.0375   1
  11  16  -2 18.5179 47.6479   1
 -11 -16   2-12.2584 48.2137   1
  11 -16  -2 57.9338 44.3020   1
 -10  16   2 1178.25 103.809   1
  10  16  -2 1415.21 104.844   1
 -10 -16   2 1379.56 105.958   1
  10 -16  -2 1595.07 110.451   1
  -9  16   2 2974.04 163.462   1
  -9 -16   2 2809.64 158.977   1
   9 -16  -2 2595.85 158.741   1
   9  16  -2 2641.36 156.319   1
  -8  16   2 3025.45 166.071   1
   8 -16  -2 2833.34 165.841   1
  -7  16   2 587.497 70.2682   1
   7 -16  -2 493.379 69.7346   1
   7  16  -2 625.343 71.4094   1
  -7 -16   2 557.258 71.6011   1
   6  16  -2 1341.53 103.806   1
  -6  16   2 1315.28 103.385   1
  -6 -16   2 1285.06 104.792   1
   6 -16  -2 1567.84 109.187   1
   5  16  -2 2105.51 134.385   1
  -5  16   2 2140.64 136.853   1
  -5 -16   2 2126.89 136.363   1
   5 -16  -2 2370.02 142.224   1
   4  16  -2 24.7934 37.9255   1
  -4  16   2 6.23813 43.2771   1
  -4 -16   2 37.2940 38.7994   1
   4 -16  -2 19.0354 40.3762   1
  -3  16   2 12.3444 41.7867   1
   3  16  -2-12.2621 43.5338   1
  -3 -16   2 68.4223 50.4147   1
   3 -16  -2 19.1756 39.8973   1
   2  16  -2 36.7046 45.7012   1
  -2  16   2 37.1861 43.0158   1
   2 -16  -2 12.7250 44.5069   1
  -2 -16   2 87.9368 48.1904   1
   1  16  -2 1911.93 122.788   1
  -1  16   2 1513.94 114.829   1
   1 -16  -2 1689.16 119.341   1
  -1 -16   2 1872.80 122.767   1
   0  16  -2 116.790 47.9927   1
   0  16   2 181.432 55.7007   1
   0 -16  -2 119.521 48.7948   1
   1  16   2 166.965 52.1655   1
  -1 -16  -2 183.168 51.2264   1
   1 -16   2 148.923 48.2500   1
  -2  16  -2 473.918 66.3670   1
   2 -16   2 533.687 67.4481   1
   2  16   2 517.768 68.2095   1
  -2 -16  -2 650.966 75.1681   1
   3  16   2 2843.14 158.303   1
   3 -16   2 2670.70 155.959   1
  -3 -16  -2 2476.40 153.077   1
   4 -16   2 2074.70 129.888   1
  -4  16  -2 1934.68 125.426   1
  -4 -16  -2 1769.19 126.365   1
   4  16   2 2093.22 132.244   1
  -5  16  -2 4593.71 223.134   1
   5  16   2 4476.51 224.544   1
  -5 -16  -2 4332.02 226.025   1
   5 -16   2 4501.33 224.033   1
  -6  16  -2 1443.30 108.073   1
   6  16   2 1622.38 116.879   1
   6 -16   2 1573.08 112.939   1
  -6 -16  -2 1326.10 107.810   1
  -7  16  -2 55.8089 44.3624   1
   7 -16   2-12.4137 40.9578   1
  -8 -16  -2 87.7555 45.9601   1
   8  16   2 107.068 50.5618   1
  -9  16  -2-6.20925 46.9988   1
   9  16   2 31.3309 42.4238   1
   9 -16   2 37.0736 42.1804   1
 -10  16  -2 43.3332 44.9373   1
  10  16   2 6.22739 45.5317   1
 -10 -16  -2 6.34033 45.3533   1
  10 -16   2-37.7007 43.9286   1
 -11  16  -2 2633.29 158.074   1
  11  16   2 3138.60 167.040   1
 -11 -16  -2 2936.94 165.110   1
  11 -16   2 2707.99 160.623   1
 -12  16  -2-6.13868 47.0736   1
  12  16   2 30.6303 47.2809   1
 -12 -16  -2 6.31078 50.5452   1
  12 -16   2-18.8520 48.4999   1
 -13  16  -2 489.810 72.0572   1
  13  16   2 678.606 76.7035   1
 -13 -16  -2 698.416 77.4022   1
  13 -16   2 790.925 79.3902   1
 -14  16  -2 388.990 62.7186   1
  14  16   2 437.539 64.5342   1
  14 -16   2 334.008 58.5640   1
 -14 -16  -2 368.472 61.0676   1
  15  16   2 921.855 87.9669   1
 -15 -16  -2 976.024 89.5046   1
  15  17  -2-11.6211 43.0909   1
 -15 -17   2-23.6876 44.5223   1
  14  17  -2 756.923 77.7531   1
 -14 -17   2 584.894 75.7710   1
  12  17  -2 229.670 56.2688   1
 -12 -17   2 132.987 53.4807   1
 -11  17   2 1936.09 128.444   1
 -11 -17   2 1796.87 122.851   1
  11  17  -2 1937.13 125.723   1
 -10  17   2 788.202 83.3615   1
  10 -17  -2 722.848 80.5553   1
  -9 -17   2 1938.80 126.597   1
   9  17  -2 1897.05 125.632   1
   8 -17  -2 19.3911 44.4776   1
   8  17  -2 36.6634 40.3168   1
  -8 -17   2-18.9315 44.1183   1
  -8  17   2-6.26519 47.0993   1
   7 -17  -2 128.155 50.9089   1
   7  17  -2 68.2603 47.8008   1
  -7 -17   2 119.577 46.8870   1
  -7  17   2 213.802 54.3114   1
   6  17  -2 99.4211 50.1310   1
   6 -17  -2 108.452 47.3766   1
  -6 -17   2 62.6804 42.1539   1
  -6  17   2 18.9724 46.3115   1
   5 -17  -2 64.2799 46.1692   1
  -5 -17   2 130.629 49.9961   1
  -5  17   2 139.087 49.5918   1
   5  17  -2 133.972 49.8127   1
   4 -17  -2 414.407 65.7910   1
  -4 -17   2 374.485 63.5271   1
  -4  17   2 362.725 62.9400   1
   4  17  -2 429.229 63.1527   1
   3 -17  -2 721.431 77.4477   1
  -3  17   2 703.644 74.9451   1
   2 -17  -2 2950.13 167.605   1
  -2  17   2 2990.39 167.215   1
   1 -17  -2 140.080 51.1594   1
  -1  17   2 88.1664 52.0779   1
   0 -17   2 2420.66 148.914   1
   0 -17  -2 2629.75 153.261   1
   0  17   2 2465.08 149.711   1
   0  17  -2 2565.31 149.504   1
   1 -17   2 513.013 69.2465   1
  -1 -17  -2 489.740 67.1780   1
   1  17   2 503.263 67.7204   1
  -1  17  -2 475.961 69.3183   1
  -2 -17  -2 402.669 61.7897   1
   2  17   2 449.483 66.5084   1
   4 -17   2 390.774 62.7508   1
   4  17   2 328.115 60.6016   1
  -4 -17  -2 303.567 57.9930   1
  -5  17  -2 1010.90 86.6668   1
   5  17   2 905.706 87.0753   1
  -5 -17  -2 905.007 86.1129   1
   5 -17   2 734.007 78.7109   1
  -6  17  -2 2467.41 149.310   1
   6  17   2 2492.77 149.711   1
   6 -17   2 2547.49 151.550   1
  -7  17  -2-6.12826 43.8403   1
   7  17   2-37.5073 46.3581   1
  -7 -17  -2-12.3997 42.6656   1
   7 -17   2-12.6499 41.7347   1
  -8  17  -2 42.9629 49.7689   1
   8  17   2-6.23544 49.6730   1
  -8 -17  -2 62.3903 48.7962   1
   8 -17   2 93.4629 50.5247   1
  -9  17  -2 889.283 87.0866   1
   9  17   2 705.151 81.6772   1
  -9 -17  -2 697.161 82.9774   1
   9 -17   2 764.680 79.6543   1
 -10 -17  -2 841.909 85.1731   1
 -11  17  -2 387.901 65.0393   1
  11  17   2 377.725 59.5815   1
 -11 -17  -2 402.562 64.0470   1
  11 -17   2 318.860 60.4953   1
 -12  17  -2 78.8148 50.5529   1
  12  17   2 5.99831 48.3402   1
  12 -17   2 12.2779 41.9148   1
 -13 -17  -2 285.384 62.0241   1
  13  17   2 206.495 54.2672   1
 -12 -18   2 944.711 87.5163   1
  12  18  -2 837.147 85.0917   1
 -11 -18   2 434.559 68.1049   1
  11  18  -2 333.197 68.3775   1
  10  18  -2 76.9752 50.8747   1
 -10 -18   2 160.362 52.8450   1
   9  18  -2 1478.42 109.056   1
  -9 -18   2 1395.44 106.364   1
  -9  18   2 1506.34 110.178   1
   8 -18  -2-6.42053 42.7311   1
   8  18  -2 11.9901 39.5538   1
  -8 -18   2-12.4194 43.4129   1
  -8  18   2-12.6053 49.5708   1
   7  18  -2 348.088 59.7473   1
  -7  18   2 255.219 59.2879   1
   7 -18  -2 242.128 55.4227   1
  -7 -18   2 242.289 51.5701   1
  -6  18   2-6.33216 45.6476   1
   6 -18  -2 77.6262 50.5773   1
  -5  18   2 1167.17 101.079   1
   5  18  -2 1447.20 107.100   1
  -5 -18   2 1213.94 100.210   1
   5 -18  -2 1279.89 106.391   1
  -4  18   2 75.6737 45.4792   1
   4  18  -2 24.1883 46.7057   1
   4 -18  -2 51.6957 47.2806   1
   3 -18  -2 648.340 74.7030   1
  -3 -18   2 718.046 77.3413   1
  -2  18   2 258.351 59.3698   1
   2  18  -2 128.446 49.6604   1
  -2 -18   2 186.002 55.3299   1
   2 -18  -2 127.681 49.3385   1
   1  18  -2 60.8669 49.4831   1
  -1  18   2 164.398 51.6884   1
   1 -18  -2 76.4624 45.4070   1
  -1 -18   2 137.487 53.3746   1
   0  18   2 6.23186 48.4054   1
   0  18  -2-18.3486 45.9790   1
   0 -18   2 25.1257 40.7102   1
   0 -18  -2 12.7277 48.8009   1
  -1  18  -2 980.928 88.1345   1
   1  18   2 896.226 85.6840   1
  -1 -18  -2 952.471 86.4563   1
   1 -18   2 1008.97 90.2621   1
   2  18   2 546.665 74.6658   1
  -2  18  -2 633.337 76.3361   1
  -2 -18  -2 590.926 76.6193   1
   2 -18   2 771.802 79.4555   1
  -3  18  -2 1030.80 90.6584   1
   3  18   2 916.672 87.2891   1
   3 -18   2 805.258 81.3994   1
  -3 -18  -2 961.695 90.1076   1
   4 -18   2 92.8947 45.4477   1
  -4  18  -2 91.1887 48.5571   1
   4  18   2 117.434 49.3624   1
  -4 -18  -2 135.443 50.2485   1
   5 -18   2 5511.51 255.595   1
   5  18   2 5395.89 255.111   1
  -5 -18  -2 5338.95 253.437   1
  -5  18  -2 4858.24 248.118   1
  -6  18  -2 84.2574 46.6564   1
   6  18   2 128.679 51.5485   1
  -6 -18  -2 167.755 53.3797   1
  -7  18  -2 102.449 51.4389   1
   7  18   2 98.8044 49.5719   1
  -7 -18  -2 85.8163 48.3254   1
   7 -18   2 87.2757 51.2134   1
  -8  18  -2 6.02915 50.2624   1
   8  18   2 30.7419 48.0589   1
  -8 -18  -2-49.1589 47.4272   1
   8 -18   2 49.7552 43.4819   1
  -9  18  -2 770.934 82.7907   1
   9  18   2 1063.27 92.3794   1
   9 -18   2 953.297 89.2693   1
 -10  18  -2 35.8937 48.7985   1
 -10 -18  -2 30.5291 43.0599   1
  10  18   2 83.6116 45.8360   1
  10 -18   2 60.8739 46.4143   1
 -11 -18  -2 18.0695 48.2442   1
  11  18   2 11.8587 48.6103   1
  11 -18   2 11.9977 41.9417   1
 -10 -19   2 114.835 49.3081   1
  10  19  -2 98.0566 48.4959   1
   9  19  -2 63.6630 50.6153   1
  -9 -19   2 47.0705 46.6028   1
   8  19  -2-17.5582 46.0348   1
  -8 -19   2 48.1136 46.4205   1
   6  19  -2 481.079 67.9601   1
  -6 -19   2 463.377 68.0174   1
  -5 -19   2 1059.82 91.4605   1
  -4  19   2 93.6060 47.3136   1
   4  19  -2 47.4582 50.8737   1
  -4 -19   2 103.014 53.2949   1
   4 -19  -2 76.5395 48.6755   1
   3  19  -2 214.869 53.7910   1
  -3  19   2 294.249 57.1330   1
  -3 -19   2 316.714 57.1333   1
   3 -19  -2 253.716 55.9736   1
  -2  19   2 711.826 79.6660   1
   2  19  -2 677.695 77.1683   1
  -2 -19   2 608.195 75.1221   1
   2 -19  -2 656.418 76.4998   1
  -1  19   2-18.5873 47.8227   1
   1  19  -2 60.1856 47.0467   1
  -1 -19   2 6.10334 42.0015   1
   0  19  -2 120.038 49.3030   1
   0 -19   2 55.4443 47.9538   1
   1  19   2 6.27829 48.1531   1
  -1  19  -2 24.1195 43.7812   1
  -1 -19  -2 25.3172 44.6029   1
   1 -19   2 49.5423 46.2478   1
  -2  19  -2-6.00308 41.9683   1
   2  19   2-18.7863 48.3310   1
  -2 -19  -2-6.34057 47.6652   1
   2 -19   2 37.2641 40.2512   1
   3  19   2-24.7781 51.0724   1
  -3  19  -2 42.3323 45.4653   1
   3 -19   2 24.5910 43.9791   1
  -3 -19  -2 12.6767 45.6793   1
   4  19   2 635.806 72.6862   1
  -4  19  -2 681.343 76.2815   1
  -4 -19  -2 528.705 70.8956   1
   4 -19   2 638.660 72.1558   1
   5 -19   2 79.1843 45.8755   1
   5  19   2 54.4915 51.6470   1
  -5 -19  -2 117.548 50.7950   1
  -5  19  -2 65.7691 50.7357   1
  -6  19  -2 142.455 52.1020   1
   6 -19   2 133.399 49.9494   1
  -7  19  -2-11.7845 46.3656   1
   7  19   2 42.3680 49.9204   1
   8 -19   2 2153.51 131.889   1
   8  19   2 1979.36 129.098   1
  -8 -19  -2 2137.27 131.186   1
  -8  19  -2 2013.56 128.338   1
  -9  19  -2 462.177 66.8985   1
   9 -19   2 501.416 68.3432   1
   9  19   2 410.500 66.6556   1
  -6 -20   2 236.720 57.3631   1
   6  20  -2 267.579 57.0907   1
  -5 -20   2 101.213 47.0425   1
   5  20  -2 152.907 50.8175   1
  -4 -20   2-5.92994 48.0589   1
   4  20  -2 29.2216 48.4539   1
  -3 -20   2 894.129 83.6393   1
   3 -20  -2 676.854 79.3773   1
   3  20  -2 948.902 87.8649   1
  -3  20   2 979.219 90.3181   1
   2 -20  -2 1137.83 98.2147   1
  -2 -20   2 1416.73 100.904   1
   2  20  -2 1058.87 93.7948   1
  -2  20   2 1146.25 98.9882   1
   1 -20  -2 167.089 53.0239   1
  -1 -20   2 243.587 53.5325   1
  -1  20   2 224.251 56.8532   1
   1  20  -2 242.421 52.7783   1
   0 -20  -2 539.731 68.9403   1
   0 -20   2 542.384 69.9963   1
   0  20   2 442.726 69.4192   1
   0  20  -2 464.409 65.5718   1
   1 -20   2 432.937 63.0770   1
  -1  20  -2 456.914 65.0718   1
   2 -20   2 1080.81 92.4664   1
   2  20   2 1068.30 93.6176   1
  -2  20  -2 1058.55 96.4076   1
   3 -20   2 247.864 56.5772   1
  -3 -20  -2 267.504 60.1663   1
  -3  20  -2 344.609 63.7415   1
   3  20   2 274.261 59.5868   1
  -4 -20  -2 285.900 62.0615   1
   4 -20   2 324.029 55.8391   1
  -4  20  -2 252.660 56.3751   1
   4  20   2 220.133 58.6963   1
  -5 -20  -2 160.809 50.6169   1
   5 -20   2 207.308 53.4407   1
   5  20   2 187.975 53.5012   1
  -5  20  -2 182.314 56.2097   1
   6 -20   2 1826.59 121.801   1
  -6  20  -2 1512.56 116.593   1
 -25   0   3-13.0829 48.8431   1
  25   0  -3-6.65897 46.1899   1
 -24   0   3-19.6300 45.3963   1
  24   0  -3-33.3172 43.1957   1
 -23   0   3-19.6872 46.2379   1
  23   0  -3-6.59159 45.7237   1
  22   0  -3-65.1275 44.1465   1
  21   0  -3-6.44200 39.4073   1
 -21   0   3 13.0835 46.4435   1
  20   0  -3 6.33591 42.8958   1
 -20   0   3 37.6423 48.1156   1
  19   0  -3-6.16135 39.9329   1
 -19   0   3 24.2594 39.6632   1
  18   0  -3 17.6870 35.3215   1
 -18   0   3-17.6605 38.8398   1
  17   0  -3 5.56382 35.3977   1
 -17   0   3 5.67964 37.4732   1
  16   0  -3 62.6818 38.2106   1
 -16   0   3 5.42628 34.5433   1
  15   0  -3-4.92885 32.5238   1
 -15   0   3-25.9308 34.8163   1
  13   0  -3-13.2804 28.6969   1
 -13   0   3-22.3087 27.8522   1
 -12   0   3 4.09271 27.4726   1
  11   0  -3-14.7408 24.5293   1
 -11   0   3-7.45128 22.7938   1
  10   0  -3-3.27715 21.8106   1
 -10   0   3 3.30860 22.0199   1
   9   0  -3 2.92059 19.4378   1
  -9   0   3 2.86682 19.5672   1
   7   0  -3 12.4306 17.6472   1
  -7   0   3-4.14167 17.9156   1
   6   0  -3 3.26825 14.5635   1
  -6   0   3 1.68570 15.0232   1
   5   0  -3 14.4334 13.4237   1
  -5   0   3 2.48883 15.4213   1
   4   0  -3 7.34976 11.7273   1
  -4   0   3 0.83449 11.0364   1
   1   0  -3 9.31190 10.6794   1
  -1   0   3-0.71870 11.1659   1
   0   0  -3 13.7059 14.8766   1
   0   0   3 7.90356 14.8382   1
   1   0   3 6.23693 18.7822   1
  -1   0  -3-7.75032 16.7554   1
   2   0   3 11.4824 18.3211   1
  -2   0  -3-1.98562 20.3110   1
   3   0   3 13.8701 19.7946   1
  -3   0  -3-4.84078 23.4592   1
   4   0   3-10.7915 20.2813   1
  -4   0  -3 28.4341 26.4141   1
   5   0   3 27.7251 21.5581   1
  -5   0  -3 25.9681 25.2311   1
   6   0   3-3.45003 26.9684   1
  -6   0  -3-14.4845 28.3055   1
   7   0   3 11.4461 24.0438   1
  -7   0  -3-3.97719 27.5873   1
   8   0   3 45.6891 29.9442   1
  -8   0  -3 4.31270 29.2060   1
   9   0   3-13.4473 26.2772   1
  -9   0  -3 18.5932 29.2923   1
  10   0   3 4.82476 32.3981   1
 -10   0  -3 39.6277 29.3724   1
  11   0   3 30.9589 36.3649   1
 -11   0  -3 20.9244 33.6050   1
  12   0   3 54.7137 41.6903   1
 -12   0  -3-5.46705 37.3224   1
  13   0   3 17.2837 42.4233   1
 -13   0  -3-5.68283 36.4941   1
 -14   0  -3 5.86158 32.3974   1
  15   0   3 36.8826 35.6355   1
 -15   0  -3-18.2479 41.1762   1
  16   0   3-55.2605 40.1863   1
 -16   0  -3-31.5507 44.8284   1
 -17   0  -3 44.9493 46.0477   1
  17   0   3 140.126 50.5085   1
 -18   0  -3-6.48278 44.6083   1
  18   0   3 12.8008 46.1232   1
  19   0   3-13.0209 44.8010   1
 -20   0  -3-32.0225 44.7894   1
  20   0   3-32.6153 41.5158   1
 -21   0  -3-6.38475 42.8632   1
  21   0   3-32.5044 41.3646   1
 -22   0  -3-37.7645 50.4150   1
  22   0   3 6.45811 47.2221   1
 -23   0  -3-55.5398 49.7395   1
  23   0   3-25.5925 47.1337   1
 -24   0  -3 30.3113 46.7966   1
  24   0   3 18.4842 46.0125   1
 -25   1   3 71.7991 51.9855   1
 -25  -1   3 6.60217 49.9858   1
  25   1  -3 39.5335 48.8784   1
 -24   1   3 45.5395 44.0510   1
  24  -1  -3 13.4883 45.2831   1
 -23   1   3 299.179 57.3826   1
  23  -1  -3 233.257 54.5838   1
  23   1  -3 85.5151 50.4059   1
 -23  -1   3 280.087 62.1784   1
  22   1  -3 59.7100 47.1082   1
 -22  -1   3-12.9500 44.5619   1
 -21   1   3 215.271 53.9655   1
  21  -1  -3 174.189 50.7673   1
  21   1  -3 103.546 48.0145   1
 -21  -1   3 166.887 52.9464   1
 -20   1   3 99.7365 42.9380   1
  20  -1  -3 31.3132 41.3658   1
  20   1  -3 55.7362 41.9666   1
 -20  -1   3 31.6284 44.2672   1
 -19   1   3 67.4713 42.5459   1
  19  -1  -3-48.4364 39.9468   1
  19   1  -3 17.8300 37.4538   1
 -19  -1   3-6.17510 39.6555   1
 -18   1   3 3827.65 198.057   1
  18  -1  -3 4193.16 202.595   1
  18   1  -3 4180.20 200.638   1
 -18  -1   3 3743.49 197.410   1
 -17   1   3 6943.90 301.346   1
  17  -1  -3 6692.12 301.997   1
  17   1  -3 6775.37 299.782   1
 -17  -1   3 6845.85 301.551   1
 -16   1   3 1710.04 113.474   1
  16  -1  -3 1998.96 119.498   1
  16   1  -3 1972.17 119.494   1
 -16  -1   3 1885.44 118.793   1
 -15   1   3 1347.19 92.7292   1
  15  -1  -3 1393.26 94.4695   1
  15   1  -3 1169.17 91.6035   1
 -15  -1   3 1367.43 94.8381   1
  14   1  -3 2933.69 151.423   1
  13  -1  -3 3183.78 160.244   1
  13   1  -3 3357.55 163.795   1
 -13  -1   3 3292.90 162.246   1
  12   1  -3 12.5149 26.5474   1
  12  -1  -3 19.8362 25.4842   1
 -12  -1   3 20.7991 25.7125   1
 -12   1   3 16.1879 26.7080   1
 -11   1   3 7813.69 325.914   1
  11   1  -3 8549.16 330.053   1
 -11  -1   3 7871.52 326.980   1
 -10   1   3 8055.01 313.589   1
  10  -1  -3 7416.95 310.592   1
 -10  -1   3 8070.10 314.451   1
  10   1  -3 7443.07 310.424   1
  -9  -1   3 9015.53 349.380   1
  -9   1   3 8029.77 345.186   1
   9   1  -3 8963.22 346.172   1
   9  -1  -3 9255.35 344.234   1
   8   1  -3 21907.9 792.999   1
   8  -1  -3 20401.3 788.647   1
  -8   1   3 22188.0 792.150   1
   7   1  -3 41353.3 1406.13   1
   7  -1  -3 38094.6 1401.99   1
  -7  -1   3 40524.9 1406.49   1
  -6   1   3 232.151 23.2967   1
   6   1  -3 212.311 25.5843   1
   6  -1  -3 262.180 24.1663   1
  -5   1   3 26973.1 1001.11   1
   5   1  -3 28314.3 1005.80   1
   5  -1  -3 28972.5 1001.76   1
  -5  -1   3 26830.1 1004.94   1
  -4  -1   3 146758. 5244.21   1
  -4   1   3 143616. 5237.92   1
   4  -1  -3 150925. 5238.50   1
   4   1  -3 146354. 5244.21   1
   3   1  -3 251802. 9173.41   1
  -3  -1   3 262502. 9172.63   1
   2   1  -3 49063.9 1783.20   1
  -2  -1   3 50628.0 1784.00   1
  -1  -1   3 4579.46 161.924   1
  -1   1   3 3720.28 155.432   1
   1   1  -3 3968.58 161.262   1
   1  -1  -3 4678.60 157.668   1
   0  -1   3 258086. 8283.70   1
   0   1  -3 253668. 8284.33   1
   0  -1  -3 272417. 8281.63   1
  -1  -1  -3 167362. 5838.96   1
   1  -1   3 162947. 5839.92   1
   1   1   3 165484. 5838.60   1
  -1   1  -3 157683. 5840.65   1
  -2  -1  -3 144242. 5442.52   1
   2  -1   3 161910. 5444.97   1
   2   1   3 147979. 5442.14   1
  -2   1  -3 156059. 5443.32   1
  -3  -1  -3 76.8237 24.4627   1
   3   1   3 40.8557 22.7129   1
  -4  -1  -3 13552.1 505.443   1
   4  -1   3 13078.3 504.592   1
   4   1   3 13227.6 505.151   1
  -4   1  -3 13490.1 506.664   1
  -5  -1  -3 8539.25 358.687   1
   5  -1   3 8938.26 360.562   1
   5   1   3 9514.01 361.499   1
  -5   1  -3 9735.22 363.206   1
  -6  -1  -3 16846.7 626.149   1
   6  -1   3 16035.5 625.713   1
   6   1   3 15953.2 624.283   1
  -6   1  -3 17155.6 628.582   1
  -7  -1  -3 1042.36 70.3155   1
   7  -1   3 873.466 70.0229   1
   7   1   3 1124.97 72.4307   1
  -7   1  -3 876.783 70.1852   1
  -8  -1  -3 640.707 60.5307   1
   8  -1   3 682.653 60.6946   1
   8   1   3 689.502 61.3486   1
  -8   1  -3 709.294 61.7675   1
  -9  -1  -3 18653.3 730.568   1
   9  -1   3 18664.8 730.703   1
   9   1   3 19892.9 733.020   1
  -9   1  -3 19163.5 732.777   1
 -10  -1  -3 3376.44 170.354   1
  10  -1   3 3638.80 172.662   1
  10   1   3 3510.35 171.389   1
 -10   1  -3 3199.84 168.239   1
 -11  -1  -3 680.105 67.9255   1
  11  -1   3 700.105 66.7825   1
  11   1   3 627.949 67.5320   1
 -11   1  -3 557.147 62.5877   1
 -12  -1  -3 195.675 49.8574   1
  12   1   3 255.015 47.6580   1
  12  -1   3 148.078 46.2747   1
 -12   1  -3 199.620 49.4582   1
 -13  -1  -3 2864.92 153.509   1
  13  -1   3 2582.62 150.227   1
  13   1   3 2796.05 151.069   1
 -13   1  -3 2698.67 151.898   1
  14  -1   3 1968.71 124.406   1
 -14   1  -3 1827.53 120.373   1
  15   1   3 1670.37 119.366   1
  15  -1   3 1945.20 121.185   1
 -15   1  -3 1615.17 113.236   1
 -15  -1  -3 1956.95 123.631   1
 -16  -1  -3 281.083 55.0559   1
  16  -1   3 206.847 51.5919   1
  16   1   3 251.429 51.7326   1
 -16   1  -3 269.823 49.6489   1
  17  -1   3 3412.01 180.386   1
 -17  -1  -3 3093.17 175.662   1
 -17   1  -3 2798.49 170.172   1
 -18  -1  -3 32.1617 43.9054   1
  18  -1   3-19.3970 42.2857   1
  18   1   3-6.49658 45.4210   1
 -18   1  -3 44.4483 44.7401   1
  19  -1   3-6.53252 39.1462   1
 -19  -1  -3 79.2260 48.9638   1
 -19   1  -3 12.7491 39.3996   1
  20   1   3 25.9530 43.9261   1
  20  -1   3-6.58886 46.4281   1
 -20   1  -3-82.8666 51.6640   1
 -20  -1  -3-26.2385 47.6227   1
  21   1   3 895.421 86.7385   1
  21  -1   3 785.467 84.3298   1
 -21   1  -3 787.295 83.4501   1
 -21  -1  -3 846.780 86.4497   1
  22   1   3 167.112 52.3269   1
  22  -1   3 178.586 52.5238   1
 -22  -1  -3 163.605 53.2642   1
 -22   1  -3 62.9855 46.9709   1
  23   1   3 18.9759 43.1741   1
  23  -1   3-12.3049 46.8736   1
 -23  -1  -3 12.4512 47.1179   1
 -23   1  -3-74.7616 55.2567   1
  24   1   3 124.056 48.5972   1
  24  -1   3 138.660 51.2036   1
 -24   1  -3 230.988 56.5762   1
 -24  -1  -3 217.905 54.0589   1
 -26  -2   3 52.4808 54.1154   1
 -25  -2   3 26.5786 48.9856   1
  25   2  -3 111.396 52.2233   1
 -24  -2   3 32.6860 49.8029   1
  24  -2  -3-12.9858 43.5833   1
  24   2  -3-6.69824 43.4109   1
 -24   2   3-6.57446 45.6023   1
 -23  -2   3 440.778 72.2169   1
  23  -2  -3 410.671 71.3619   1
  23   2  -3 469.738 71.9117   1
 -23   2   3 480.226 72.4050   1
  22   2  -3 3364.66 182.445   1
 -22  -2   3 3287.15 180.620   1
  21  -2  -3 1756.65 120.859   1
  21   2  -3 1836.59 120.924   1
 -21  -2   3 1874.64 122.504   1
 -21   2   3 1606.60 115.546   1
 -20  -2   3 398.745 64.5614   1
  20  -2  -3 342.693 58.9835   1
  20   2  -3 378.611 59.8084   1
 -20   2   3 418.804 63.1103   1
  19  -2  -3 1117.51 87.6225   1
  19   2  -3 952.841 85.2959   1
 -19   2   3 1107.82 88.6224   1
  18  -2  -3 1836.13 116.069   1
 -18   2   3 1605.85 110.798   1
 -17  -2   3 654.824 71.6045   1
  17  -2  -3 717.779 70.3976   1
  17   2  -3 828.093 75.2990   1
 -17   2   3 600.322 66.7815   1
 -16  -2   3 21.9344 33.5556   1
  16  -2  -3 16.1504 34.9008   1
  16   2  -3 10.8955 35.6368   1
 -16   2   3 52.7846 38.3266   1
  15  -2  -3 152.433 41.0199   1
  15   2  -3 142.215 42.2491   1
 -15   2   3 139.051 39.1557   1
 -14  -2   3 10603.0 442.284   1
  14   2  -3 11365.6 446.847   1
  13  -2  -3 3133.44 156.225   1
 -13   2   3 3153.83 155.975   1
 -12  -2   3 48054.2 1795.32   1
  12  -2  -3 50472.7 1791.03   1
  12   2  -3 48477.9 1794.54   1
 -11  -2   3 5383.92 234.574   1
  11  -2  -3 5419.15 227.351   1
  11   2  -3 5308.30 228.122   1
 -11   2   3 5112.80 225.567   1
 -10  -2   3 47863.6 1727.29   1
 -10   2   3 50043.0 1724.42   1
  10   2  -3 47190.2 1725.75   1
  10  -2  -3 44698.7 1719.94   1
   9  -2  -3 12613.2 487.686   1
  -9   2   3 12909.0 486.579   1
  -9  -2   3 12653.2 491.912   1
   9   2  -3 13030.8 491.528   1
   8  -2  -3 48397.8 1821.47   1
  -8   2   3 47239.9 1818.09   1
  -8  -2   3 53992.1 1829.08   1
   8   2  -3 53726.6 1828.53   1
  -7   2   3 1732.19 79.6111   1
   7  -2  -3 1463.60 79.7841   1
   6  -2  -3 31873.1 1211.85   1
  -6   2   3 35044.2 1212.55   1
  -6  -2   3 33083.3 1217.43   1
   6   2  -3 34261.7 1218.58   1
   5  -2  -3 41853.9 1640.77   1
   5   2  -3 47662.1 1649.27   1
  -5   2   3 47538.6 1641.52   1
  -5  -2   3 46947.0 1649.01   1
  -4  -2   3 4772.85 181.712   1
   4  -2  -3 4592.48 171.672   1
   4   2  -3 4754.46 179.820   1
  -4   2   3 4232.49 171.398   1
   3  -2  -3 8598.43 311.244   1
  -3   2   3 8798.88 310.694   1
   3   2  -3 9223.73 321.300   1
  -2  -2   3 39977.3 1448.08   1
  -2   2   3 39305.2 1439.90   1
   2  -2  -3 40675.7 1440.09   1
   2   2  -3 41291.1 1447.70   1
  -1  -2   3 9316.70 355.281   1
  -1   2   3 9109.43 349.381   1
   1  -2  -3 9996.06 350.002   1
   1   2  -3 9582.74 355.265   1
   0   2   3 42083.2 1530.68   1
   0  -2  -3 42428.5 1532.06   1
   0   2  -3 43562.7 1534.94   1
   0  -2   3 42427.3 1534.98   1
   1   2   3 23528.0 855.538   1
   1  -2   3 24185.6 858.901   1
  -1   2  -3 23496.2 858.047   1
  -1  -2  -3 22871.0 855.987   1
   2  -2   3 154239. 5450.70   1
  -2   2  -3 153080. 5451.24   1
  -2  -2  -3 154518. 5450.06   1
   2   2   3 148190. 5448.23   1
   4   2   3 9810.17 395.608   1
   4  -2   3 10334.2 396.502   1
  -4   2  -3 9974.99 397.281   1
  -4  -2  -3 10993.5 400.342   1
   5   2   3 31871.9 1183.36   1
   5  -2   3 33014.6 1183.59   1
  -5   2  -3 31954.5 1183.38   1
  -5  -2  -3 31969.3 1185.06   1
   6   2   3 18629.4 694.106   1
   6  -2   3 19050.7 695.565   1
  -6   2  -3 17751.5 692.849   1
  -6  -2  -3 18071.1 694.322   1
   7   2   3 5580.06 235.111   1
   7  -2   3 5672.93 235.665   1
  -7   2  -3 5105.46 232.961   1
  -7  -2  -3 5179.46 233.149   1
   8   2   3 24837.7 963.889   1
   8  -2   3 26945.7 965.346   1
  -8   2  -3 25499.9 961.638   1
  -8  -2  -3 25602.1 963.811   1
  -9   2  -3 3861.86 181.310   1
   9  -2   3 3675.56 179.689   1
  10   2   3 17735.1 705.353   1
  10  -2   3 19988.2 711.115   1
 -10   2  -3 17433.8 702.508   1
 -10  -2  -3 18417.8 708.022   1
  11   2   3 9631.60 410.492   1
  11  -2   3 9877.52 412.754   1
 -11   2  -3 10378.0 412.199   1
 -11  -2  -3 10092.6 412.267   1
  12   2   3 2992.16 162.823   1
  12  -2   3 3115.81 164.432   1
 -12   2  -3 3144.90 162.861   1
 -12  -2  -3 2958.98 160.417   1
  13   2   3 1749.20 113.240   1
  13  -2   3 1525.13 107.191   1
 -13   2  -3 1718.19 110.537   1
 -13  -2  -3 1600.74 107.856   1
  15   2   3 5764.52 263.704   1
  15  -2   3 5841.08 262.018   1
 -15   2  -3 5312.83 256.433   1
 -15  -2  -3 5423.86 260.852   1
  16   2   3 127.549 47.7893   1
  16  -2   3 202.654 54.1964   1
 -16   2  -3 189.295 50.9165   1
  17   2   3 31.0965 45.1466   1
 -17   2  -3-6.22862 41.8098   1
 -17  -2  -3-6.41860 43.0850   1
 -18  -2  -3 1602.00 117.791   1
  18  -2   3 1714.99 120.237   1
  19   2   3 150.518 53.4626   1
  19  -2   3 83.6731 47.8610   1
 -19   2  -3 114.291 50.6780   1
 -19  -2  -3 64.5893 44.5877   1
 -20   2  -3 986.736 89.3675   1
  20  -2   3 867.122 85.6160   1
  21   2   3 298.315 59.7153   1
  21  -2   3 315.594 61.6569   1
 -21   2  -3 305.416 62.1389   1
 -21  -2  -3 313.135 62.8907   1
 -22   2  -3 37.6817 49.7002   1
  22  -2   3-12.5261 44.1285   1
 -23   2  -3 68.0693 46.9814   1
 -23  -2  -3 143.318 56.1882   1
  23   2   3 137.570 56.1201   1
  23  -2   3 86.5173 44.3626   1
 -24  -2  -3 320.248 63.9812   1
 -24   2  -3 459.095 69.3973   1
  24  -2   3 357.837 64.6440   1
  24   2   3 541.720 72.2809   1
 -26  -3   3 270.739 62.7108   1
  25   3  -3-85.3714 48.0304   1
 -25  -3   3 19.5173 50.8658   1
  24   3  -3 64.5653 44.0679   1
  24  -3  -3 6.56617 44.8163   1
 -24   3   3-39.1614 48.0612   1
 -24  -3   3-19.7979 49.2740   1
 -23  -3   3 2832.51 160.828   1
 -23   3   3 2755.89 155.729   1
  23   3  -3 2322.86 150.785   1
  23  -3  -3 2509.29 150.072   1
  22   3  -3 4904.29 232.153   1
 -22  -3   3 4410.14 228.674   1
 -21   3   3-18.9434 43.1005   1
  21  -3  -3 44.0476 43.6490   1
  20   3  -3 312.831 56.9453   1
  20  -3  -3 294.715 56.1303   1
 -20   3   3 266.118 55.7822   1
 -20  -3   3 241.360 55.5643   1
  19   3  -3 1148.05 93.2526   1
  19  -3  -3 887.178 84.0360   1
 -19  -3   3 1055.43 90.6126   1
  18   3  -3 47.6731 37.9442   1
  18  -3  -3 40.6098 37.6308   1
 -18   3   3 64.0185 39.0968   1
 -18  -3   3 17.9957 41.9656   1
  17   3  -3 22741.4 836.863   1
  17  -3  -3 21783.6 830.369   1
 -17   3   3 21410.1 829.981   1
 -17  -3   3 20708.7 828.977   1
  16   3  -3 95.6262 43.3452   1
 -16   3   3 200.828 45.9497   1
 -16  -3   3 155.679 43.4022   1
  15   3  -3 176.008 44.6374   1
  15  -3  -3 217.800 43.7971   1
 -15   3   3 134.954 40.7310   1
 -15  -3   3 156.592 44.6852   1
 -14  -3   3 15963.8 622.870   1
  13   3  -3 10012.9 425.919   1
 -13   3   3 10210.2 423.030   1
 -13  -3   3 10646.6 431.320   1
  12   3  -3 19368.3 723.836   1
 -12  -3   3 17575.9 720.087   1
  12  -3  -3 19583.1 720.930   1
 -12   3   3 19250.8 719.276   1
 -11  -3   3 176.085 36.6907   1
  11   3  -3 233.292 37.5979   1
  11  -3  -3 229.358 35.6678   1
  10   3  -3 130.292 30.7568   1
 -10  -3   3 82.5573 30.0061   1
  10  -3  -3 141.351 29.5532   1
 -10   3   3 85.7135 26.2190   1
   9   3  -3 186.562 31.0919   1
  -9  -3   3 219.717 35.3227   1
   9  -3  -3 152.650 32.7948   1
  -9   3   3 225.188 30.7193   1
   8   3  -3 2964.32 142.152   1
  -8  -3   3 3185.38 143.575   1
   7   3  -3 60341.1 2164.25   1
  -7   3   3 59398.8 2156.86   1
   7  -3  -3 60945.4 2157.41   1
  -7  -3   3 58799.9 2163.57   1
   6   3  -3 9567.31 370.859   1
   6  -3  -3 9743.04 364.073   1
  -6  -3   3 9711.56 372.160   1
  -6   3   3 9497.52 362.472   1
   5  -3  -3 7513.92 284.981   1
  -5   3   3 7501.39 284.432   1
  -4   3   3 3300.50 132.205   1
   4   3  -3 3647.65 141.792   1
   4  -3  -3 3352.86 132.935   1
  -3  -3   3 79421.3 2993.27   1
   3   3  -3 87033.0 2994.28   1
  -3   3   3 83429.5 2985.83   1
   3  -3  -3 83915.6 2985.51   1
   2  -3  -3 5471.67 203.139   1
  -2   3   3 5280.16 201.633   1
   2   3  -3 5123.83 208.529   1
  -2  -3   3 5151.91 209.249   1
   1  -3  -3 2822.49 116.642   1
  -1  -3   3 2591.93 122.602   1
   1   3  -3 2871.70 122.382   1
  -1   3   3 2986.67 117.409   1
   0  -3   3 93685.9 3332.36   1
   0   3  -3 91488.7 3332.29   1
   0  -3  -3 92740.8 3328.64   1
   0   3   3 93587.2 3327.26   1
   1  -3   3 20803.6 791.646   1
  -1   3  -3 21482.6 791.578   1
  -1  -3  -3 22559.8 789.949   1
   1   3   3 21212.5 788.410   1
   3  -3   3 13979.6 513.716   1
  -3   3  -3 14086.0 514.383   1
   3   3   3 12318.0 511.438   1
  -3  -3  -3 13870.9 514.414   1
  -4  -3  -3 774.225 54.8093   1
  -4   3  -3 852.088 59.9136   1
   4  -3   3 695.382 55.8529   1
   4   3   3 704.362 53.3621   1
   5   3   3 4406.95 203.411   1
   5  -3   3 4699.78 205.322   1
  -5  -3  -3 4902.39 207.155   1
  -5   3  -3 5139.51 208.268   1
   6   3   3 14064.4 556.398   1
   6  -3   3 14890.1 559.890   1
  -6  -3  -3 15109.0 564.549   1
  -6   3  -3 14325.5 559.088   1
   7   3   3 67976.3 2456.48   1
   7  -3   3 68763.7 2455.39   1
  -7  -3  -3 67577.2 2457.65   1
  -7   3  -3 66442.5 2455.11   1
   8   3   3 18738.7 746.817   1
   8  -3   3 20137.1 747.617   1
  -8  -3  -3 20500.0 751.270   1
  -8   3  -3 19193.8 746.719   1
   9   3   3 1489.97 97.6363   1
  -9  -3  -3 1574.75 100.360   1
  10   3   3 16369.4 656.561   1
  10  -3   3 17106.0 657.697   1
 -10  -3  -3 17076.2 658.251   1
 -10   3  -3 17265.5 657.683   1
  11   3   3 2224.43 131.739   1
  11  -3   3 2337.06 133.076   1
 -11  -3  -3 2263.23 130.832   1
 -11   3  -3 2369.78 133.740   1
  12   3   3 3451.48 180.222   1
  12  -3   3 3820.64 183.610   1
 -12  -3  -3 3329.25 177.718   1
 -12   3  -3 3640.29 180.566   1
  13   3   3 5501.88 270.036   1
  13  -3   3 6073.42 273.901   1
 -13  -3  -3 6099.45 274.965   1
 -13   3  -3 6355.80 275.706   1
  14   3   3 9808.99 408.211   1
 -14  -3  -3 9575.08 407.346   1
  15   3   3 1737.62 118.698   1
  15  -3   3 1908.00 121.477   1
 -15  -3  -3 1781.46 117.447   1
 -15   3  -3 1580.94 113.730   1
  16   3   3 8727.41 353.768   1
 -16  -3  -3 7686.11 349.085   1
 -16   3  -3 7608.88 347.070   1
  17  -3   3 1348.81 102.519   1
 -17   3  -3 1247.36 100.457   1
  18   3   3 687.802 74.2867   1
  18  -3   3 761.823 77.3286   1
 -18  -3  -3 698.025 77.9697   1
 -18   3  -3 719.448 77.2951   1
  19  -3   3 1039.09 92.9205   1
  19   3   3 828.439 90.4391   1
 -19   3  -3 1176.65 98.0665   1
 -19  -3  -3 1122.04 96.4279   1
  20  -3   3 121.076 51.5235   1
 -20  -3  -3 246.555 53.9535   1
 -20   3  -3 215.981 54.8460   1
  21   3   3 110.342 49.8649   1
  21  -3   3 114.356 50.6709   1
 -21  -3  -3-6.40647 48.2556   1
 -21   3  -3 113.638 49.7457   1
  22   3   3 51.7845 51.2584   1
 -22  -3  -3 44.4169 48.0583   1
 -22   3  -3 62.7895 52.0892   1
  23   3   3 50.0026 45.4325   1
  23  -3   3 62.1229 47.0740   1
 -23  -3  -3 88.9336 49.0841   1
 -23   3  -3 61.7676 52.9397   1
  24  -3   3 1151.47 94.5756   1
 -24   3  -3 1079.77 96.2716   1
 -24  -3  -3 1105.07 97.8695   1
  26   4  -3 314.636 62.2490   1
 -26  -4   3 389.704 65.6115   1
  24   4  -3-37.9699 46.5987   1
 -24  -4   3 19.8099 50.3065   1
 -24   4   3 19.7613 47.1183   1
  23  -4  -3 241.942 55.3238   1
 -23   4   3 465.913 67.5369   1
  22   4  -3 1119.73 96.9866   1
  22  -4  -3 1117.50 93.9928   1
 -22  -4   3 1170.24 96.8592   1
 -22   4   3 1150.50 95.2866   1
  21   4  -3 103.301 51.4593   1
  21  -4  -3 38.2825 44.3228   1
 -21  -4   3 58.4278 48.2004   1
 -21   4   3 76.1462 46.4585   1
  20   4  -3 201.561 48.3216   1
  20  -4  -3 74.6763 46.1740   1
 -20  -4   3 255.698 55.3110   1
 -20   4   3 111.672 49.1239   1
  19   4  -3 87.1199 44.6217   1
  19  -4  -3 78.5896 43.3552   1
 -19  -4   3 178.873 49.7928   1
 -19   4   3 18.0838 38.8352   1
  18   4  -3 2076.46 131.154   1
  18  -4  -3 2310.36 132.953   1
 -18  -4   3 1931.90 127.788   1
 -18   4   3 2079.84 129.121   1
  17  -4  -3 123.404 43.8208   1
 -17   4   3 139.211 40.4010   1
  16   4  -3 5198.91 236.375   1
  16  -4  -3 5198.42 234.121   1
 -16   4   3 4538.62 227.818   1
  15   4  -3 3431.68 177.000   1
  15  -4  -3 3544.61 173.554   1
 -15  -4   3 3509.10 178.190   1
 -15   4   3 3281.26 170.671   1
  14   4  -3 5191.89 240.835   1
 -14  -4   3 5519.95 248.341   1
  13   4  -3 24904.4 898.279   1
 -13   4   3 25090.8 893.547   1
 -13  -4   3 22102.9 892.706   1
  13  -4  -3 22678.6 888.372   1
 -12   4   3 18434.4 632.760   1
  12  -4  -3 14428.9 627.193   1
  11   4  -3 6343.20 279.228   1
 -11   4   3 6829.02 276.629   1
  11  -4  -3 6975.42 276.526   1
 -11  -4   3 6214.29 280.739   1
 -10  -4   3 622.833 60.1903   1
  10   4  -3 699.341 59.9450   1
  10  -4  -3 788.542 57.8518   1
   9  -4  -3 31038.8 1118.91   1
  -9  -4   3 28958.7 1124.47   1
  -9   4   3 31153.0 1119.07   1
   9   4  -3 30373.4 1124.65   1
   8  -4  -3 39669.4 1407.55   1
  -8  -4   3 36566.8 1413.59   1
   8   4  -3 38531.0 1414.37   1
  -8   4   3 39360.8 1405.95   1
  -7  -4   3 38736.1 1352.95   1
   7   4  -3 35250.6 1349.09   1
  -6  -4   3 3563.17 149.567   1
   6   4  -3 3311.35 147.685   1
  -6   4   3 3103.23 137.503   1
   6  -4  -3 3161.89 138.439   1
  -5  -4   3 51742.5 1791.95   1
   5  -4  -3 49187.1 1781.57   1
  -5   4   3 47949.0 1781.21   1
   5   4  -3 49641.0 1790.77   1
   4  -4  -3 1624.92 78.9933   1
   4   4  -3 1554.89 84.6434   1
  -4   4   3 1620.99 77.6973   1
  -4  -4   3 1774.26 86.5041   1
   3  -4  -3 7805.07 314.370   1
  -3   4   3 8923.97 317.242   1
  -2   4   3 44228.1 1572.57   1
   2  -4  -3 42978.6 1572.77   1
  -1   4   3 2740.11 121.702   1
   1  -4  -3 2968.05 123.552   1
   0  -4   3 64783.7 2517.66   1
   0   4   3 71324.5 2513.59   1
   0  -4  -3 73003.4 2514.28   1
  -1   4  -3 209005. 7401.06   1
   1  -4   3 205032. 7401.61   1
   2  -4   3 15089.3 585.703   1
  -2   4  -3 16536.2 587.666   1
   2   4   3 14964.2 583.945   1
  -2  -4  -3 15753.8 584.058   1
   3  -4   3 3546.17 157.781   1
  -3   4  -3 3293.41 154.275   1
   3   4   3 3406.54 155.242   1
  -3  -4  -3 3731.24 157.657   1
   4  -4   3 3445.00 160.252   1
  -4   4  -3 3397.41 158.872   1
   4   4   3 3391.86 157.340   1
  -4  -4  -3 3739.06 162.268   1
   5  -4   3 864.071 61.4354   1
  -5   4  -3 733.265 57.8464   1
   5   4   3 746.930 58.4127   1
  -5  -4  -3 699.133 59.4054   1
   6  -4   3 653.881 54.4301   1
  -6   4  -3 597.534 52.9874   1
  -6  -4  -3 481.033 50.1544   1
   6   4   3 516.140 50.3870   1
  -7   4  -3 82249.8 2976.96   1
   7  -4   3 84683.3 2976.10   1
  -7  -4  -3 83466.2 2979.99   1
   7   4   3 78802.6 2974.68   1
  -8   4  -3 2752.93 142.093   1
   8  -4   3 2706.31 141.324   1
  -9   4  -3 60462.4 2055.91   1
  -9  -4  -3 61441.2 2058.94   1
   9   4   3 55394.7 2052.88   1
 -10   4  -3 4485.11 207.389   1
 -10  -4  -3 4681.91 211.186   1
  10   4   3 4452.61 207.716   1
 -11   4  -3 14894.8 598.812   1
  11  -4   3 15385.6 600.995   1
 -11  -4  -3 15328.1 602.738   1
  11   4   3 15479.3 603.186   1
 -12   4  -3 5449.42 248.246   1
  12  -4   3 5567.88 251.345   1
 -12  -4  -3 5310.05 249.957   1
  12   4   3 5296.20 251.020   1
 -13   4  -3 301.677 51.6076   1
  13  -4   3 365.928 57.0991   1
 -14   4  -3 1543.86 110.839   1
  14  -4   3 1650.34 113.748   1
 -14  -4  -3 1821.61 116.442   1
  14   4   3 1869.60 118.668   1
 -15   4  -3 16162.1 662.104   1
  15  -4   3 17593.3 667.724   1
 -15  -4  -3 16016.4 663.416   1
  15   4   3 17761.8 669.652   1
 -16   4  -3 116.813 48.1605   1
  16  -4   3 67.9046 46.5157   1
 -16  -4  -3 152.406 50.3529   1
  16   4   3 18.9566 47.9278   1
 -17   4  -3 4833.46 242.535   1
  17  -4   3 5242.61 246.092   1
 -17  -4  -3 5097.33 247.972   1
  17   4   3 5464.80 251.262   1
 -18   4  -3 688.744 78.4162   1
  18  -4   3 851.576 81.3027   1
 -18  -4  -3 877.505 85.7387   1
  18   4   3 1033.05 86.8385   1
 -19   4  -3 120.806 50.3805   1
  19  -4   3 115.106 50.6696   1
 -19  -4  -3 26.3943 45.1101   1
  19   4   3 31.3085 46.8233   1
 -20  -4  -3 890.732 86.7405   1
  20   4   3 1095.77 90.7610   1
 -21  -4  -3 804.363 81.0537   1
 -21   4  -3 814.042 82.6760   1
  21  -4   3 792.619 80.7648   1
  21   4   3 610.964 74.6127   1
 -22  -4  -3 246.191 60.8660   1
  22   4   3 171.447 50.1624   1
 -23   4  -3 320.625 65.6422   1
  23  -4   3 239.409 59.3604   1
 -24   4  -3-12.0464 49.6588   1
  24   4   3 30.0965 46.1601   1
 -24  -4  -3-30.3476 51.6996   1
  24  -4   3 59.9592 48.0252   1
  25   5  -3 1190.92 100.008   1
 -25  -5   3 1236.38 105.566   1
  24   5  -3 354.024 62.1184   1
 -24  -5   3 437.204 68.4594   1
  23  -5  -3 981.027 90.9334   1
 -23   5   3 1060.90 95.5945   1
  23   5  -3 1068.08 96.8348   1
 -23  -5   3 1159.28 97.1738   1
  22   5  -3 12.9444 41.9484   1
  22  -5  -3-6.46665 42.2919   1
 -22  -5   3 6.55194 46.8690   1
 -22   5   3 38.8568 43.8402   1
  21   5  -3 614.166 75.7643   1
  21  -5  -3 585.413 69.4105   1
 -21  -5   3 627.353 77.1510   1
 -21   5   3 580.491 70.8943   1
  20  -5  -3 24.9149 40.0035   1
 -20   5   3-56.1881 43.6501   1
  19   5  -3 429.333 64.1817   1
  19  -5  -3 472.156 62.1519   1
 -19  -5   3 430.738 61.8411   1
 -19   5   3 455.885 61.0220   1
  18   5  -3 1530.67 109.176   1
 -18  -5   3 1608.23 111.986   1
  17   5  -3 5650.84 263.360   1
 -17   5   3 5359.31 257.069   1
  17  -5  -3 5864.09 261.676   1
 -17  -5   3 5886.87 265.620   1
  16   5  -3 34.2923 38.4209   1
  16  -5  -3 48.7225 37.6082   1
 -16   5   3 113.853 39.9764   1
 -16  -5   3 42.1515 38.3665   1
 -15   5   3 5758.59 252.738   1
  15  -5  -3 5357.27 250.646   1
 -15  -5   3 5642.42 256.278   1
  14   5  -3 12801.7 514.454   1
  14  -5  -3 12887.7 513.947   1
 -14   5   3 12995.2 510.880   1
 -14  -5   3 12679.3 513.754   1
  13  -5  -3 11655.8 453.551   1
 -13  -5   3 11510.2 458.967   1
 -13   5   3 11641.9 452.988   1
  13   5  -3 10471.8 453.947   1
  12  -5  -3 3726.73 175.289   1
 -12  -5   3 3682.05 181.933   1
  12   5  -3 3547.97 179.852   1
 -12   5   3 3854.94 176.544   1
 -11   5   3 12681.4 499.457   1
  11  -5  -3 12974.4 500.230   1
  10  -5  -3 11298.3 434.070   1
 -10  -5   3 10486.9 439.454   1
 -10   5   3 11016.6 431.177   1
  10   5  -3 11275.8 440.825   1
  -9  -5   3 2890.15 142.231   1
   9  -5  -3 2715.15 133.012   1
   9   5  -3 2817.34 140.808   1
   8  -5  -3 76780.2 2714.26   1
  -8  -5   3 73762.0 2722.58   1
   8   5  -3 74157.6 2721.79   1
  -8   5   3 75815.6 2713.70   1
  -7  -5   3 6665.15 282.407   1
   7   5  -3 6928.51 283.586   1
  -7   5   3 6943.79 275.127   1
   7  -5  -3 6928.82 275.815   1
  -6  -5   3 497.143 49.0631   1
   6  -5  -3 521.738 41.3888   1
   6   5  -3 531.572 48.2386   1
   5   5  -3 90.5634 24.1015   1
  -5  -5   3 119.026 26.5810   1
  -4  -5   3 29587.0 1054.21   1
   4   5  -3 29499.3 1053.91   1
  -4   5   3 28710.0 1044.23   1
   4  -5  -3 27118.7 1044.23   1
  -3  -5   3 815.768 55.8441   1
   3   5  -3 740.773 53.8122   1
  -3   5   3 779.521 49.0430   1
   3  -5  -3 635.105 47.6544   1
   2   5  -3 172787. 6127.19   1
  -2  -5   3 169613. 6126.05   1
   1   5  -3 44021.3 1591.18   1
  -1  -5   3 43516.3 1592.38   1
   0  -5  -3 130600. 4757.73   1
   0   5  -3 131256. 4761.21   1
   0   5   3 136380. 4758.03   1
   0  -5   3 132910. 4763.22   1
  -1  -5  -3 34277.6 1201.26   1
   1  -5   3 29857.6 1203.72   1
   1   5   3 33432.4 1200.86   1
  -1   5  -3 33428.6 1202.56   1
   2  -5   3 2498.85 124.279   1
  -2   5  -3 2621.50 123.929   1
  -2  -5  -3 2528.19 122.664   1
   2   5   3 2482.64 121.075   1
   3  -5   3 1857.73 101.511   1
  -3   5  -3 1922.21 101.427   1
  -3  -5  -3 1967.14 100.261   1
   3   5   3 1742.41 97.8728   1
   4  -5   3 535.132 48.7511   1
  -4  -5  -3 445.710 46.6971   1
   4   5   3 502.978 48.2229   1
   5  -5   3 281.670 40.7109   1
  -5   5  -3 245.226 38.5523   1
  -5  -5  -3 207.067 35.9969   1
   5   5   3 246.985 40.7705   1
   6  -5   3 102129. 3590.35   1
  -6  -5  -3 102419. 3590.79   1
  -6   5  -3 91908.1 3585.89   1
   6   5   3 102177. 3589.52   1
  -7   5  -3 339.184 44.1690   1
   7   5   3 242.475 40.4768   1
  -7  -5  -3 249.696 40.0103   1
   7  -5   3 288.674 43.2413   1
   8   5   3 33452.5 1225.11   1
  -8  -5  -3 32287.0 1223.61   1
   9  -5   3 799.866 69.9360   1
   9   5   3 815.900 70.1334   1
  -9  -5  -3 805.540 72.3329   1
  -9   5  -3 955.631 73.1290   1
  10  -5   3 22196.5 855.513   1
 -10  -5  -3 22450.5 861.756   1
  10   5   3 21894.3 854.297   1
 -10   5  -3 23404.8 858.546   1
  11   5   3 4646.16 222.910   1
 -11  -5  -3 4598.38 224.672   1
  11  -5   3 4658.58 220.598   1
 -11   5  -3 4712.07 220.157   1
 -12   5  -3 6769.34 303.195   1
  12  -5   3 7119.13 305.326   1
 -12  -5  -3 7033.91 307.606   1
  12   5   3 6747.58 305.401   1
 -13  -5  -3 130.403 41.9716   1
  13   5   3 270.079 55.6585   1
 -14   5  -3 297.336 56.0992   1
  14  -5   3 171.710 47.5795   1
 -14  -5  -3 158.261 50.2996   1
  14   5   3 299.978 52.2515   1
 -15   5  -3 2421.57 147.379   1
  15  -5   3 2696.26 151.329   1
 -15  -5  -3 2475.29 149.271   1
  15   5   3 2800.69 155.006   1
 -16   5  -3 3818.00 207.720   1
  16  -5   3 4383.57 214.244   1
 -16  -5  -3 4312.98 215.393   1
  16   5   3 4463.75 215.380   1
 -17  -5  -3 2820.17 171.895   1
  17   5   3 3624.74 181.281   1
 -18   5  -3 5518.29 262.058   1
  18  -5   3 5614.14 262.500   1
 -18  -5  -3 5265.98 261.359   1
  18   5   3 5914.41 266.950   1
 -19   5  -3 152.729 55.9105   1
  19  -5   3 171.005 51.6511   1
 -20   5  -3 3157.86 177.038   1
  20   5   3 3501.11 179.944   1
 -20  -5  -3 3096.38 177.158   1
  20  -5   3 3492.08 182.256   1
  21  -5   3 1580.76 114.975   1
 -21   5  -3 1533.01 115.259   1
 -22   5  -3-18.7370 47.5821   1
  22  -5   3 37.2445 45.3854   1
 -22  -5  -3 56.7938 50.5424   1
  22   5   3-61.1280 47.7796   1
 -23   5  -3 226.087 60.6023   1
  23  -5   3 164.326 52.6040   1
 -23  -5  -3 264.357 57.5555   1
  23   5   3 343.509 59.3976   1
 -24   5  -3 47.6532 47.9925   1
  24  -5   3-35.6757 44.3960   1
  26   6  -3 577.537 74.0695   1
 -26  -6   3 907.555 89.0864   1
  25   6  -3 31.2057 48.1793   1
 -25  -6   3-90.7839 56.1073   1
  23   6  -3 750.825 82.6146   1
 -23  -6   3 860.936 89.4305   1
  22  -6  -3 2093.70 135.438   1
 -22   6   3 2192.75 137.279   1
 -21   6   3 235.160 54.9972   1
  21   6  -3 310.640 58.7578   1
 -21  -6   3 281.671 58.4078   1
  21  -6  -3 257.923 56.0560   1
 -20   6   3 2717.17 157.136   1
  20  -6  -3 2570.70 155.077   1
 -20  -6   3 2897.49 161.350   1
  20   6  -3 3022.78 164.377   1
 -19   6   3 936.113 84.9312   1
  19  -6  -3 867.080 83.3741   1
 -19  -6   3 1073.20 90.8398   1
  19   6  -3 926.683 86.3652   1
 -18  -6   3 525.276 68.8339   1
  18   6  -3 453.769 65.4721   1
 -17   6   3 2138.42 134.475   1
  17  -6  -3 2378.99 138.181   1
  17   6  -3 2393.43 138.439   1
 -16   6   3 10250.0 428.254   1
  16  -6  -3 10460.2 430.612   1
 -16  -6   3 10687.5 436.529   1
  16   6  -3 10332.1 432.750   1
  15  -6  -3 7909.54 317.155   1
 -15  -6   3 6679.15 314.423   1
  15   6  -3 7287.15 317.990   1
 -15   6   3 7040.59 309.445   1
  14  -6  -3 2680.97 143.877   1
 -14  -6   3 2625.30 145.180   1
 -14   6   3 2454.24 137.005   1
  14   6  -3 2490.65 143.011   1
  13   6  -3 404.034 57.5789   1
 -13  -6   3 404.826 57.9770   1
  12  -6  -3 155.523 36.1666   1
 -12  -6   3 172.102 44.2879   1
  12   6  -3 179.256 41.3812   1
 -12   6   3 118.237 34.6601   1
  11  -6  -3 1715.21 100.472   1
 -11  -6   3 1653.38 107.000   1
  11   6  -3 1619.67 105.022   1
 -11   6   3 1671.70 98.9506   1
  10  -6  -3 27400.2 1006.25   1
 -10  -6   3 24567.5 1009.38   1
  10   6  -3 28146.5 1014.48   1
 -10   6   3 27855.9 1005.73   1
   9  -6  -3 21172.6 805.215   1
  -9  -6   3 21548.0 812.636   1
  -9   6   3 21366.7 804.365   1
   9   6  -3 21762.9 812.011   1
  -8  -6   3 269.341 46.1275   1
   8  -6  -3 357.341 39.5423   1
   8   6  -3 353.527 47.4241   1
   7  -6  -3 6765.64 282.424   1
  -7  -6   3 7013.02 291.858   1
   7   6  -3 7102.10 291.257   1
  -7   6   3 6967.62 282.009   1
   6   6  -3 1062.70 72.7477   1
  -6  -6   3 1072.45 73.6601   1
  -6   6   3 1081.59 67.5868   1
   5  -6  -3 29504.0 1107.87   1
   5   6  -3 29554.8 1115.53   1
  -5  -6   3 30519.9 1118.03   1
  -5   6   3 31266.5 1108.02   1
   4  -6  -3 12049.3 451.526   1
   4   6  -3 11513.5 460.322   1
  -4  -6   3 11276.3 460.214   1
  -4   6   3 12210.5 454.442   1
   3  -6  -3 61011.4 2306.94   1
   3   6  -3 66270.7 2312.88   1
  -3  -6   3 64698.6 2313.56   1
  -3   6   3 63993.0 2304.59   1
  -2  -6   3 18633.4 725.042   1
  -2   6   3 19283.5 718.611   1
   2  -6  -3 19111.8 719.762   1
   2   6  -3 20403.6 727.115   1
  -1  -6   3 20569.4 784.086   1
  -1   6   3 21132.4 778.467   1
   1  -6  -3 21632.7 780.393   1
   1   6  -3 20426.3 782.922   1
   0  -6   3 79459.7 2915.51   1
   0   6   3 79334.3 2910.50   1
   0  -6  -3 78962.8 2910.51   1
   0   6  -3 85844.4 2915.41   1
   1  -6   3 141315. 5113.82   1
  -1   6  -3 141076. 5112.85   1
  -1  -6  -3 145707. 5112.11   1
   1   6   3 141920. 5110.14   1
   2  -6   3 11415.7 453.205   1
   2   6   3 11523.4 451.358   1
  -2  -6  -3 11209.7 452.093   1
  -2   6  -3 12405.5 455.456   1
   3   6   3 5493.09 225.951   1
  -3  -6  -3 5088.89 224.612   1
  -3   6  -3 5027.29 224.537   1
   3  -6   3 5318.01 227.173   1
   4   6   3 481.781 46.2416   1
  -4  -6  -3 467.888 47.7731   1
  -4   6  -3 441.019 47.2363   1
   4  -6   3 395.880 48.1205   1
   5   6   3 38.3097 28.3643   1
  -5  -6  -3 60.7033 33.0630   1
  -5   6  -3 12.6405 31.0581   1
   5  -6   3 51.2975 29.2106   1
   6   6   3 394.537 49.5634   1
  -6  -6  -3 456.578 50.9694   1
  -6   6  -3 347.645 45.8751   1
   6  -6   3 518.715 53.6958   1
  -7  -6  -3 51460.8 1803.58   1
   7   6   3 46930.3 1797.07   1
   8   6   3 39.7003 38.3040   1
  -8  -6  -3 10.2510 34.1156   1
  -8   6  -3-14.1756 31.1796   1
   8  -6   3 35.6461 34.1856   1
   9   6   3 10493.7 437.566   1
   9  -6   3 10690.7 437.352   1
  -9   6  -3 10622.7 434.298   1
  -9  -6  -3 11148.6 441.454   1
  10  -6   3 18281.6 726.088   1
  10   6   3 19538.7 729.597   1
 -10  -6  -3 18992.8 728.225   1
 -10   6  -3 18317.0 724.716   1
  11  -6   3 5400.16 244.884   1
  11   6   3 4790.63 240.741   1
 -11   6  -3 5300.89 242.358   1
 -11  -6  -3 5572.95 252.317   1
  12  -6   3 866.366 78.3419   1
 -12   6  -3 912.777 78.8309   1
 -13  -6  -3 380.548 62.9726   1
  13   6   3 441.632 62.3514   1
 -13   6  -3 475.297 59.4837   1
  13  -6   3 478.867 60.5472   1
  14  -6   3 2475.30 146.048   1
  14   6   3 2558.52 148.348   1
 -14  -6  -3 2563.23 148.520   1
 -14   6  -3 2548.18 146.068   1
  15   6   3 2317.70 141.128   1
 -15  -6  -3 2176.56 137.235   1
  15  -6   3 2135.49 135.045   1
  16  -6   3 4278.89 208.339   1
  16   6   3 4307.17 211.079   1
 -16  -6  -3 3816.24 203.630   1
 -16   6  -3 3943.91 205.080   1
  17  -6   3 13346.9 517.075   1
  17   6   3 13611.5 519.168   1
 -17  -6  -3 11559.0 509.428   1
 -17   6  -3 11931.4 510.203   1
  18  -6   3 1329.26 105.199   1
  18   6   3 1525.93 106.029   1
 -18  -6  -3 1314.92 104.011   1
 -18   6  -3 1204.75 103.115   1
  19  -6   3 1294.30 99.0903   1
  19   6   3 1395.83 103.280   1
 -19   6  -3 1184.91 97.4098   1
 -19  -6  -3 1222.67 101.498   1
 -20  -6  -3 128.263 53.2982   1
  20   6   3 134.966 51.3034   1
 -20   6  -3 100.355 50.0745   1
  20  -6   3 56.8520 45.0011   1
  21  -6   3 1604.44 116.160   1
  21   6   3 1737.67 117.962   1
 -21   6  -3 1798.79 120.662   1
 -21  -6  -3 1857.48 125.506   1
  22   6   3 246.714 58.8228   1
 -22   6  -3 411.860 62.8574   1
  22  -6   3 336.563 62.2877   1
 -23   6  -3 832.772 86.3216   1
  23   6   3 946.208 87.6029   1
  23  -6   3 847.625 83.1127   1
 -23  -6  -3 824.072 85.2117   1
  26   7  -3 108.370 49.4441   1
 -26  -7   3 56.3167 53.9376   1
  24   7  -3 25.1897 48.3573   1
 -24  -7   3 121.612 56.2705   1
  23   7  -3 431.067 68.9580   1
 -23  -7   3 549.558 73.6178   1
  22   7  -3 393.863 64.9671   1
 -22   7   3 400.218 64.6762   1
 -22  -7   3 510.959 70.0998   1
 -21  -7   3 2240.60 140.364   1
  21   7  -3 2372.75 145.192   1
  20   7  -3 3593.22 188.641   1
 -20  -7   3 3557.23 188.547   1
 -20   7   3 3448.26 184.410   1
  20  -7  -3 3405.60 185.922   1
  19   7  -3 3158.60 162.499   1
 -19  -7   3 2750.23 157.307   1
 -19   7   3 2737.53 153.964   1
  18   7  -3 6099.48 269.597   1
  18  -7  -3 5142.82 260.757   1
 -18  -7   3 6079.50 274.772   1
 -18   7   3 5700.45 262.795   1
  17   7  -3 353.676 55.5560   1
 -17   7   3 261.648 49.9189   1
 -17  -7   3 354.424 58.3010   1
 -16   7   3 94.0565 41.8032   1
  16  -7  -3 137.959 42.2373   1
 -16  -7   3 121.202 44.8205   1
  15   7  -3 14767.6 568.926   1
 -15   7   3 14047.8 560.324   1
  15  -7  -3 14806.1 565.381   1
 -15  -7   3 13122.9 562.254   1
  14   7  -3 1530.69 105.112   1
 -14   7   3 1403.47 97.2666   1
 -14  -7   3 1717.51 110.202   1
  13   7  -3 1943.02 124.704   1
 -13   7   3 2141.68 121.525   1
 -13  -7   3 2076.85 127.634   1
  13  -7  -3 2226.49 124.219   1
 -12  -7   3 933.897 80.7324   1
  12   7  -3 945.843 81.2177   1
  11   7  -3 7417.01 326.872   1
 -11   7   3 7918.11 322.606   1
  11  -7  -3 7796.22 322.652   1
 -11  -7   3 7592.81 327.494   1
  10   7  -3 8922.89 360.571   1
 -10   7   3 8604.31 351.514   1
  10  -7  -3 8701.89 351.573   1
 -10  -7   3 8128.31 354.982   1
   9   7  -3 8468.17 356.131   1
   9  -7  -3 8594.55 350.581   1
  -9  -7   3 8605.91 357.262   1
  -9   7   3 8775.63 350.825   1
  -8   7   3 25951.9 977.064   1
   8  -7  -3 26580.7 977.776   1
   7  -7  -3 1986.30 109.080   1
  -7  -7   3 2167.12 118.451   1
   7   7  -3 2025.17 115.830   1
   6  -7  -3 16296.0 615.201   1
   6   7  -3 16380.0 622.608   1
  -6  -7   3 15837.0 621.118   1
  -6   7   3 16176.4 612.332   1
   5   7  -3 53584.5 1910.63   1
  -5  -7   3 53511.6 1912.03   1
  -5   7   3 50560.9 1900.67   1
   4  -7  -3 29460.7 1073.33   1
   4   7  -3 27562.0 1079.87   1
  -4  -7   3 28758.8 1080.23   1
  -4   7   3 30483.2 1075.21   1
   3  -7  -3 6988.41 281.892   1
   3   7  -3 6790.75 286.831   1
  -3  -7   3 6750.37 286.727   1
  -3   7   3 6868.00 279.236   1
  -2  -7   3 11407.9 442.230   1
  -2   7   3 10891.2 433.472   1
   2  -7  -3 11310.6 435.985   1
   2   7  -3 11251.4 439.844   1
  -1  -7   3 40066.5 1525.82   1
  -1   7   3 42042.1 1523.15   1
   1  -7  -3 43502.9 1526.50   1
   1   7  -3 41305.8 1528.75   1
   0  -7   3 11879.2 467.831   1
   0   7   3 12256.6 465.191   1
   0  -7  -3 12200.6 465.682   1
   0   7  -3 11527.8 465.542   1
   1  -7   3 36492.9 1361.52   1
   1   7   3 37956.8 1356.00   1
  -1  -7  -3 37476.1 1358.44   1
  -1   7  -3 35788.0 1357.35   1
   2  -7   3 29248.9 1075.06   1
  -2   7  -3 28431.8 1073.10   1
  -2  -7  -3 29051.9 1073.69   1
   2   7   3 28908.7 1074.11   1
   3  -7   3 2914.90 147.629   1
   3   7   3 3012.08 147.694   1
  -3  -7  -3 2988.91 149.172   1
  -3   7  -3 3033.14 148.468   1
   4   7   3 38071.1 1334.97   1
  -4  -7  -3 36551.2 1333.56   1
  -4   7  -3 33868.6 1331.14   1
   4  -7   3 36107.3 1335.25   1
   6   7   3 32946.3 1244.94   1
  -6  -7  -3 33771.6 1246.79   1
  -6   7  -3 34796.3 1246.23   1
   6  -7   3 32536.8 1243.92   1
   7   7   3 10292.2 416.395   1
  -7  -7  -3 10040.1 414.580   1
  -7   7  -3 10516.9 414.178   1
   7  -7   3 9723.90 411.762   1
   8   7   3 1640.96 110.162   1
  -8  -7  -3 1874.91 116.526   1
  -8   7  -3 1820.57 110.095   1
   8  -7   3 1968.70 114.895   1
   9   7   3 3606.84 183.151   1
  -9  -7  -3 3564.90 183.620   1
  -9   7  -3 3582.45 180.022   1
   9  -7   3 3723.27 184.289   1
  10   7   3 1358.15 97.0285   1
  10  -7   3 1274.83 93.0692   1
 -10  -7  -3 1375.18 97.6731   1
 -10   7  -3 1163.70 89.9346   1
 -11   7  -3 5385.23 254.637   1
  11  -7   3 5864.44 262.234   1
 -12  -7  -3 8115.50 362.493   1
  12   7   3 8640.65 360.155   1
  13   7   3 8121.24 326.547   1
 -13  -7  -3 7425.34 324.313   1
  14   7   3 4788.12 235.185   1
  14  -7   3 4943.64 234.804   1
 -14  -7  -3 4719.24 235.403   1
 -15   7  -3 127.196 50.1186   1
  15  -7   3 112.895 51.0089   1
 -16  -7  -3 2817.79 170.746   1
  16   7   3 3599.04 181.736   1
  17  -7   3 1397.72 109.941   1
  17   7   3 1634.50 113.912   1
 -17   7  -3 1573.42 111.974   1
 -17  -7  -3 1549.34 111.798   1
  18  -7   3 186.758 53.8916   1
 -18   7  -3 223.992 54.3248   1
 -19  -7  -3 84.0585 51.5199   1
  19   7   3 31.7238 49.3239   1
  20   7   3 1509.57 114.331   1
 -20  -7  -3 1613.60 113.064   1
 -20   7  -3 1337.47 105.899   1
  20  -7   3 1330.41 109.084   1
 -21  -7  -3-6.27385 44.8864   1
  21   7   3 63.1461 53.5091   1
  22   7   3 3486.70 186.729   1
 -22  -7  -3 3637.90 191.848   1
 -22   7  -3 3397.91 183.779   1
  22  -7   3 3611.01 189.002   1
 -23   7  -3 921.425 89.7726   1
  23  -7   3 986.837 91.4205   1
 -25  -8   3-6.19068 47.7854   1
  25   8  -3 48.8994 44.0542   1
 -24  -8   3 691.960 78.7383   1
  24   8  -3 673.908 74.5201   1
 -23  -8   3 31.3290 51.6775   1
  23   8  -3 50.8172 49.6718   1
 -22  -8   3-25.4151 52.3877   1
  22   8  -3 70.7358 52.4215   1
  21   8  -3 19.1792 45.3902   1
 -21  -8   3-25.9176 49.0391   1
 -21   8   3 12.8082 43.7125   1
  21  -8  -3 46.1926 41.9852   1
  20   8  -3 4040.90 212.125   1
  20  -8  -3 4184.34 215.570   1
 -20  -8   3 4259.94 215.194   1
 -20   8   3 4294.78 213.173   1
  19  -8  -3 19.1339 40.6339   1
 -19   8   3 68.1983 40.6018   1
 -19  -8   3 105.640 50.3469   1
  19   8  -3 56.3651 41.0128   1
  18   8  -3 1810.13 116.705   1
 -18  -8   3 1693.49 118.284   1
 -18   8   3 1722.61 114.759   1
  18  -8  -3 1491.90 110.219   1
  17   8  -3 6315.57 268.957   1
 -17  -8   3 6618.28 272.736   1
 -17   8   3 5860.78 264.607   1
  16   8  -3 3239.13 167.528   1
 -16   8   3 2959.88 161.245   1
  16  -8  -3 2735.09 159.674   1
 -16  -8   3 2900.82 163.934   1
  15   8  -3 4297.69 206.218   1
 -15   8   3 3780.99 195.906   1
  15  -8  -3 4260.67 202.135   1
 -15  -8   3 3846.46 201.275   1
  14   8  -3 1152.86 93.1382   1
 -14   8   3 1222.77 90.2914   1
  14  -8  -3 1141.08 88.8338   1
 -14  -8   3 1320.48 96.6694   1
 -13   8   3 1255.53 95.8412   1
  13  -8  -3 1554.17 100.317   1
  12   8  -3 170.820 43.4523   1
 -12   8   3 83.5620 36.1416   1
  12  -8  -3 189.577 39.4162   1
 -12  -8   3 225.135 48.5339   1
  11   8  -3 1479.92 102.763   1
 -11   8   3 1508.04 96.3922   1
  11  -8  -3 1464.16 96.8206   1
 -11  -8   3 1371.62 98.3869   1
  10   8  -3 25199.7 980.333   1
  10  -8  -3 25917.8 974.385   1
 -10   8   3 26291.3 975.423   1
 -10  -8   3 26417.3 981.982   1
   9  -8  -3 20571.7 803.773   1
  -9  -8   3 21202.2 812.515   1
  -9   8   3 22278.3 806.879   1
   9   8  -3 20934.5 809.618   1
  -8  -8   3 259.812 46.7770   1
   8  -8  -3 297.756 42.3772   1
   8   8  -3 296.078 49.1527   1
  -8   8   3 319.328 43.3957   1
  -7   8   3 46453.5 1723.67   1
   7   8  -3 48042.3 1733.43   1
  -7  -8   3 46091.7 1733.54   1
   7  -8  -3 48361.0 1727.97   1
   6   8  -3 16936.6 633.207   1
  -6  -8   3 15430.5 630.293   1
   6  -8  -3 16612.5 625.714   1
  -5   8   3 17283.1 656.283   1
   5  -8  -3 17249.1 656.166   1
  -4   8   3 12382.4 470.350   1
   4   8  -3 12203.6 476.236   1
  -4  -8   3 11480.8 475.178   1
  -3   8   3 20194.8 774.673   1
   3   8  -3 19940.4 779.936   1
   3  -8  -3 21459.0 778.950   1
  -3  -8   3 20905.5 782.461   1
   2   8  -3 4.23903 27.4862   1
  -2   8   3 49.2842 27.5331   1
  -2  -8   3 17.4968 31.3008   1
   2  -8  -3 23.2167 25.7667   1
   1   8  -3 49595.5 1747.30   1
  -1   8   3 46032.5 1739.96   1
   1  -8  -3 49002.4 1743.52   1
  -1  -8   3 46439.2 1744.12   1
   0   8  -3 32570.7 1181.58   1
   0   8   3 32880.3 1179.09   1
   0  -8  -3 30498.0 1176.98   1
   0  -8   3 31552.6 1180.99   1
  -1   8  -3 3856.69 177.856   1
  -1  -8  -3 3857.23 177.493   1
   1   8   3 3702.08 174.511   1
   1  -8   3 3560.82 175.927   1
   2   8   3 14763.9 560.782   1
  -2  -8  -3 14036.5 559.960   1
   3   8   3 9315.14 374.231   1
  -3  -8  -3 8922.53 372.882   1
  -4   8  -3 6511.82 283.315   1
   4  -8   3 6711.59 285.945   1
   5  -8   3 37030.7 1391.73   1
  -5   8  -3 38294.4 1392.06   1
   5   8   3 38416.8 1393.62   1
  -5  -8  -3 36630.0 1391.26   1
   6  -8   3 6249.95 276.466   1
  -6   8  -3 6175.07 275.817   1
   6   8   3 6519.55 277.711   1
  -6  -8  -3 6274.21 277.405   1
   7  -8   3 40690.6 1457.58   1
  -7   8  -3 40223.4 1455.92   1
   7   8   3 40089.1 1459.49   1
  -7  -8  -3 36306.1 1453.99   1
   8  -8   3 6953.69 296.874   1
  -8   8  -3 6439.95 292.503   1
   8   8   3 6559.06 294.285   1
  -8  -8  -3 6929.88 297.852   1
   9  -8   3 3082.92 161.297   1
  -9   8  -3 2980.17 159.006   1
   9   8   3 2957.84 160.717   1
  -9  -8  -3 3039.83 164.388   1
 -10   8  -3 700.299 69.9903   1
  10  -8   3 843.341 73.6876   1
 -11  -8  -3 358.891 55.2648   1
  11   8   3 346.374 58.0436   1
  12   8   3 2784.12 157.719   1
 -12  -8  -3 2989.88 161.483   1
 -12   8  -3 2750.46 155.139   1
  13   8   3 13762.4 566.058   1
 -13  -8  -3 14594.1 576.382   1
  13  -8   3 14202.9 569.287   1
  14   8   3 1072.68 89.6788   1
 -14  -8  -3 906.597 85.7000   1
 -14   8  -3 909.562 84.1070   1
  14  -8   3 958.857 86.6465   1
  15   8   3 1281.09 101.328   1
 -15  -8  -3 1191.59 97.2304   1
 -15   8  -3 1025.44 91.4765   1
  15  -8   3 1248.93 97.2339   1
  16   8   3 83.0919 50.6621   1
 -16  -8  -3 58.2671 49.4066   1
 -16   8  -3 49.3250 45.4921   1
  16  -8   3 134.000 49.6465   1
  17   8   3 446.040 66.8489   1
 -17  -8  -3 409.485 63.7995   1
 -17   8  -3 432.992 62.2860   1
  17  -8   3 513.707 65.7148   1
  18   8   3 814.291 78.6807   1
 -18  -8  -3 574.095 73.1844   1
 -18   8  -3 601.291 72.9574   1
  18  -8   3 611.411 73.1275   1
  19   8   3 1794.22 124.142   1
 -19  -8  -3 1916.81 127.450   1
 -19   8  -3 1812.13 123.149   1
  19  -8   3 1849.26 123.261   1
  20   8   3 149.371 54.3268   1
 -20  -8  -3 164.966 56.7465   1
 -20   8  -3 67.5800 47.6565   1
  20  -8   3 159.454 50.3913   1
  21   8   3 737.968 81.7232   1
 -21  -8  -3 701.536 77.1754   1
 -21   8  -3 816.479 82.7096   1
  21  -8   3 761.240 79.8062   1
 -22  -8  -3 969.257 87.7075   1
 -24  -9   3-12.0877 49.2682   1
  24   9  -3-24.6952 48.2607   1
 -23  -9   3 236.417 56.7704   1
  23   9  -3 300.011 63.4630   1
 -21  -9   3 12.9255 49.5829   1
  21   9  -3 76.4471 52.2481   1
  20  -9  -3 617.956 72.2901   1
 -20   9   3 636.600 75.6200   1
 -20  -9   3 565.969 76.5917   1
  20   9  -3 705.173 77.3802   1
  19   9  -3 2008.51 127.097   1
  19  -9  -3 1769.38 122.860   1
 -19  -9   3 2184.42 135.134   1
 -19   9   3 1817.39 124.565   1
  18   9  -3 230.235 55.7737   1
 -18   9   3 149.037 49.7982   1
  18  -9  -3 302.389 56.4515   1
 -17  -9   3 1640.13 114.320   1
 -17   9   3 1558.90 110.783   1
  17  -9  -3 1609.14 113.153   1
  16   9  -3 5614.51 261.956   1
 -16  -9   3 5745.51 264.585   1
 -16   9   3 5551.73 258.146   1
  16  -9  -3 5395.37 258.180   1
  15   9  -3 14708.6 578.474   1
 -15  -9   3 14135.5 577.001   1
 -15   9   3 13732.9 568.263   1
  15  -9  -3 14772.0 573.515   1
  14   9  -3 2202.02 131.602   1
 -14  -9   3 1987.69 128.399   1
 -14   9   3 2123.80 126.951   1
  14  -9  -3 2175.91 128.411   1
  13   9  -3 1009.90 86.2411   1
  13  -9  -3 1043.47 84.0386   1
 -13   9   3 985.393 80.3431   1
 -13  -9   3 1008.77 87.0703   1
  12  -9  -3 204.896 43.5412   1
 -12   9   3 155.801 41.5916   1
  11   9  -3 722.498 73.4437   1
 -11  -9   3 678.277 72.1638   1
 -11   9   3 863.724 71.8191   1
  11  -9  -3 747.903 70.0965   1
 -10  -9   3 19625.4 754.838   1
  10  -9  -3 19375.7 748.562   1
 -10   9   3 19037.9 747.944   1
  10   9  -3 20081.4 754.047   1
   9   9  -3 20517.5 801.737   1
  -9  -9   3 21308.8 805.895   1
   8   9  -3 2315.03 137.493   1
  -8  -9   3 2486.06 139.643   1
  -7   9   3 871.814 66.6605   1
   7   9  -3 660.907 66.5811   1
  -7  -9   3 775.642 68.5145   1
   7  -9  -3 744.249 64.6182   1
  -6   9   3 27932.0 1086.97   1
   6   9  -3 30136.1 1096.31   1
  -6  -9   3 29594.3 1095.31   1
   6  -9  -3 29536.8 1089.47   1
  -5   9   3 1146.70 80.0090   1
   5   9  -3 1266.60 87.5288   1
  -5  -9   3 1244.50 89.5353   1
   5  -9  -3 1199.16 81.1676   1
  -4   9   3 9380.25 374.178   1
   4   9  -3 8760.15 376.762   1
  -4  -9   3 8917.15 380.415   1
   4  -9  -3 9831.20 377.523   1
   3   9  -3 13.9633 32.0274   1
  -3   9   3-4.16582 24.9579   1
  -3  -9   3-9.48785 28.7221   1
   3  -9  -3-4.32081 27.2286   1
   2   9  -3 18218.4 709.334   1
  -2   9   3 18763.7 705.811   1
  -2  -9   3 18363.0 712.248   1
   2  -9  -3 18642.1 706.125   1
   1   9  -3 1533.26 98.0290   1
  -1   9   3 1646.66 97.3542   1
   1  -9  -3 1778.31 102.148   1
  -1  -9   3 1561.66 100.466   1
   0   9  -3 8612.11 349.627   1
   0   9   3 8552.63 345.901   1
   0  -9  -3 8391.97 345.683   1
   0  -9   3 7899.96 343.580   1
  -1   9  -3 2940.19 151.490   1
   1  -9   3 2945.31 152.106   1
  -2   9  -3 7563.74 323.642   1
   2   9   3 7934.77 325.083   1
  -2  -9  -3 7824.49 325.854   1
   2  -9   3 7466.15 323.307   1
  -3   9  -3 94.5463 34.4843   1
   3   9   3 126.305 39.9693   1
  -3  -9  -3 69.2268 36.8241   1
   3  -9   3 95.0581 39.2532   1
   4   9   3 48250.4 1716.10   1
  -4  -9  -3 45375.4 1714.33   1
  -4   9  -3 47035.0 1712.66   1
   4  -9   3 45671.3 1713.84   1
   5  -9   3 10208.0 417.373   1
   5   9   3 9640.42 414.832   1
  -5  -9  -3 10681.2 418.973   1
   6  -9   3 1183.62 92.4464   1
  -6   9  -3 1151.48 93.1957   1
   6   9   3 1157.98 88.0771   1
  -6  -9  -3 1360.83 92.8879   1
   7  -9   3 130.008 44.2102   1
  -7   9  -3 160.769 43.7432   1
   7   9   3 164.125 44.3867   1
  -7  -9  -3 133.902 42.2664   1
   8  -9   3 6500.18 295.863   1
  -8   9  -3 7017.71 298.296   1
   8   9   3 6847.39 298.356   1
  -8  -9  -3 6533.88 297.026   1
  -9   9  -3 919.670 79.9705   1
   9  -9   3 927.392 80.3326   1
 -10  -9  -3 7557.44 329.093   1
  10   9   3 7332.32 326.403   1
 -11   9  -3 679.203 70.4586   1
 -11  -9  -3 657.532 74.8826   1
  11   9   3 759.669 77.4676   1
  12  -9   3 4919.11 231.277   1
  12   9   3 4700.28 229.719   1
 -12  -9  -3 4566.14 228.328   1
  13  -9   3 12.2808 39.0681   1
 -13   9  -3 6.05063 43.6049   1
 -13  -9  -3 6.37143 38.9782   1
  13   9   3 24.6264 38.0465   1
  14   9   3 4611.34 233.343   1
  14  -9   3 5069.60 240.868   1
 -14  -9  -3 5347.03 249.018   1
 -14   9  -3 4960.84 239.507   1
  15  -9   3 56.3623 45.4699   1
 -15   9  -3-6.19515 44.3249   1
 -15  -9  -3-13.1708 45.3243   1
  15   9   3 75.6731 49.2997   1
  16   9   3 525.706 70.5488   1
 -16  -9  -3 462.482 72.2806   1
 -16   9  -3 572.099 70.2743   1
  16  -9   3 470.526 70.8853   1
  17   9   3 2808.35 158.596   1
 -17  -9  -3 2762.24 158.381   1
 -17   9  -3 2665.51 155.757   1
  17  -9   3 2769.52 157.961   1
 -18  -9  -3 1039.85 95.4317   1
 -18   9  -3 942.352 89.1583   1
  18  -9   3 1109.48 95.2282   1
  19   9   3 50.5120 46.8387   1
 -19  -9  -3 6.24454 44.6878   1
 -19   9  -3 37.2621 49.4619   1
  19  -9   3 63.4524 47.0703   1
  20   9   3 61.5491 46.5891   1
 -20  -9  -3-30.7843 41.6855   1
 -20   9  -3 12.3080 48.4088   1
  20  -9   3 62.8573 42.9107   1
  21   9   3 48.1640 47.9365   1
 -21  -9  -3-6.13774 51.7297   1
 -21   9  -3-12.1388 45.0105   1
  21  -9   3 43.3850 45.3200   1
 -22   9  -3 529.791 70.9738   1
 -24 -10   3 516.641 72.6680   1
  24  10  -3 445.153 66.8213   1
 -22 -10   3-18.9662 52.7033   1
  22  10  -3 24.9182 46.8307   1
 -21 -10   3 1208.75 103.720   1
  21  10  -3 1349.36 104.976   1
 -20 -10   3 187.927 59.1109   1
  20  10  -3 78.7028 47.2311   1
  19  10  -3 205.510 52.4284   1
  18  10  -3 1580.60 111.860   1
 -18  10   3 1329.46 104.369   1
  18 -10  -3 1504.49 109.703   1
  17  10  -3 1226.64 98.1590   1
 -17 -10   3 1204.30 97.2259   1
 -17  10   3 1241.05 96.8548   1
  17 -10  -3 1474.54 104.033   1
  16  10  -3 4204.52 203.371   1
 -16 -10   3 4129.61 204.319   1
 -16  10   3 3747.63 196.114   1
  16 -10  -3 3498.79 194.407   1
  15  10  -3 431.383 64.2417   1
 -15 -10   3 475.276 67.8018   1
 -15  10   3 379.944 57.5048   1
  15 -10  -3 359.252 58.9036   1
  14  10  -3 1265.08 99.3516   1
 -14 -10   3 1524.61 107.649   1
 -14  10   3 1260.97 96.2097   1
  14 -10  -3 1307.11 98.6307   1
  13  10  -3 161.231 48.3598   1
 -13 -10   3 152.221 47.8430   1
 -13  10   3 83.7263 40.2255   1
  13 -10  -3 159.664 44.5608   1
  12  10  -3 35.4097 37.6592   1
  12 -10  -3 55.6684 38.1071   1
 -11 -10   3 3209.21 170.238   1
 -11  10   3 3108.81 164.862   1
  11  10  -3 3083.52 168.502   1
  11 -10  -3 3305.96 167.278   1
 -10  10   3 25.3075 37.0943   1
  10 -10  -3 121.234 40.5002   1
  -9 -10   3 864.887 80.0456   1
  -9  10   3 913.996 75.1445   1
   9  10  -3 908.705 79.1612   1
   9 -10  -3 1069.74 81.2275   1
  -8  10   3 1488.71 99.3907   1
   8  10  -3 1573.02 109.443   1
  -8 -10   3 1631.05 107.468   1
   8 -10  -3 1642.94 101.947   1
  -7  10   3 46883.9 1767.73   1
   7  10  -3 49267.3 1775.84   1
  -7 -10   3 47690.2 1774.41   1
   7 -10  -3 48944.7 1770.39   1
  -6  10   3 19228.8 707.123   1
   6  10  -3 17906.7 708.412   1
  -6 -10   3 17090.9 707.750   1
   6 -10  -3 18929.4 704.238   1
  -5  10   3 1213.09 81.9352   1
   5  10  -3 1024.94 83.4952   1
  -5 -10   3 1067.82 84.3426   1
   5 -10  -3 1115.72 82.1887   1
   4  10  -3 968.412 78.2383   1
  -4 -10   3 1037.48 80.8978   1
   3  10  -3 8219.29 344.019   1
  -3 -10   3 7837.08 344.410   1
   3 -10  -3 8396.97 342.989   1
   2  10  -3 12667.8 482.123   1
  -2  10   3 11598.8 474.808   1
   2 -10  -3 11978.1 477.187   1
  -2 -10   3 11677.1 481.266   1
   1  10  -3 17869.6 679.636   1
  -1  10   3 17246.7 675.636   1
  -1 -10   3 17580.8 681.648   1
   0  10  -3 1687.29 101.925   1
   0  10   3 1507.91 99.2557   1
   0 -10  -3 1537.74 99.6592   1
   0 -10   3 1539.80 100.821   1
  -1  10  -3 6405.86 278.063   1
   1  10   3 6637.38 278.524   1
  -1 -10  -3 6264.27 276.016   1
   1 -10   3 5896.85 274.577   1
  -2  10  -3 4600.95 218.287   1
   2  10   3 4917.43 223.050   1
  -2 -10  -3 4661.56 221.473   1
   2 -10   3 4837.76 221.503   1
  -3  10  -3 14428.1 567.729   1
   3  10   3 14578.5 570.541   1
  -3 -10  -3 14375.2 571.112   1
   3 -10   3 14322.1 569.788   1
   4  10   3 11814.4 476.215   1
  -4 -10  -3 11314.5 474.758   1
  -4  10  -3 11331.2 471.126   1
   4 -10   3 12413.2 478.164   1
   5  10   3 4903.95 237.389   1
   5 -10   3 5264.36 240.231   1
  -5 -10  -3 5396.76 242.537   1
  -5  10  -3 5090.63 237.658   1
   6 -10   3 400.308 56.6626   1
   6  10   3 346.194 54.1054   1
  -6 -10  -3 415.059 57.4411   1
  -6  10  -3 301.568 51.6520   1
   7 -10   3 2020.96 125.824   1
  -7  10  -3 2045.00 124.754   1
   7  10   3 2178.05 129.944   1
  -7 -10  -3 2037.56 127.334   1
   8  10   3 81.4462 39.7558   1
  -8 -10  -3 29.7454 38.6062   1
   9 -10   3 26088.8 1021.00   1
  -9  10  -3 25175.3 1016.65   1
   9  10   3 29081.6 1027.69   1
  -9 -10  -3 27453.7 1024.31   1
  10 -10   3 720.556 73.1300   1
 -10  10  -3 692.164 71.9889   1
 -10 -10  -3 874.739 82.1268   1
  10  10   3 632.057 74.0693   1
  11 -10   3 205.147 48.8018   1
  11  10   3 194.688 46.2386   1
 -11 -10  -3 170.710 47.6945   1
  12 -10   3 1768.71 120.184   1
 -12  10  -3 1949.01 123.671   1
 -12 -10  -3 1637.29 119.518   1
  12  10   3 1809.72 121.639   1
  13 -10   3 6660.14 292.567   1
 -13  10  -3 6105.14 286.959   1
 -13 -10  -3 6355.01 291.996   1
  13  10   3 6188.18 288.195   1
  14  10   3 1349.98 103.154   1
 -14 -10  -3 1422.01 107.601   1
 -14  10  -3 1196.28 99.8692   1
  14 -10   3 1317.54 103.863   1
  15  10   3 1582.70 113.848   1
  15 -10   3 1771.74 118.513   1
 -15 -10  -3 1638.70 119.505   1
 -15  10  -3 1773.55 118.826   1
  16 -10   3-25.4391 41.5907   1
 -16  10  -3 31.3590 43.5033   1
 -16 -10  -3 6.55689 41.7154   1
  16  10   3 6.34032 41.4635   1
  17  10   3-38.1611 46.5025   1
 -17 -10  -3 12.9040 48.5029   1
  17 -10   3 12.7074 40.8020   1
 -18  10  -3 31.2748 49.8001   1
  18 -10   3-12.6529 47.8803   1
 -19 -10  -3 1274.70 104.404   1
  19  10   3 1207.07 102.741   1
  20  10   3 6.13661 46.7520   1
 -20  10  -3-18.4022 49.4223   1
  20 -10   3-12.4059 42.3380   1
  21  10   3-53.0821 45.2287   1
 -21 -10  -3 17.8289 46.4527   1
 -21  10  -3-6.03350 50.5738   1
  21 -10   3 18.3029 45.5536   1
 -23 -11   3 230.575 60.6648   1
  23  11  -3 275.314 60.5382   1
 -21 -11   3 89.9830 54.2169   1
  21  11  -3 42.7449 48.0838   1
 -20 -11   3 59.5433 54.2518   1
  20  11  -3 18.0911 45.9603   1
 -19 -11   3 178.168 53.8495   1
  19  11  -3 235.088 54.0315   1
 -18 -11   3-25.4095 43.0001   1
  18  11  -3 30.9633 45.9198   1
  17  11  -3-6.21295 43.4580   1
  17 -11  -3 63.4514 47.0713   1
 -17 -11   3 71.0217 47.8968   1
 -17  11   3 37.7194 44.9902   1
  16 -11  -3 7808.05 360.284   1
  16  11  -3 8631.44 366.129   1
 -16 -11   3 8878.12 368.370   1
 -16  11   3 8147.59 361.037   1
  15  11  -3 360.768 57.9507   1
  15 -11  -3 365.425 57.7162   1
 -15  11   3 399.295 58.6309   1
 -15 -11   3 331.283 59.5463   1
  14 -11  -3 1816.76 118.799   1
 -14  11   3 1649.49 115.328   1
  13  11  -3 243.291 55.1243   1
 -13 -11   3 322.046 58.6494   1
 -12 -11   3 89.6391 44.4307   1
  12  11  -3 36.3306 43.1099   1
 -12  11   3 140.528 42.3803   1
  12 -11  -3 92.8565 42.5556   1
 -11  11   3 5.38174 34.5638   1
  11  11  -3-11.7537 39.7842   1
 -11 -11   3 23.7492 40.5268   1
  11 -11  -3 40.0395 38.7220   1
 -10 -11   3 8271.45 352.980   1
  10  11  -3 8067.16 349.169   1
 -10  11   3 7878.53 342.789   1
  10 -11  -3 8234.36 347.542   1
  -9  11   3 25969.0 951.581   1
   9  11  -3 24216.2 955.782   1
  -9 -11   3 25545.8 958.151   1
   9 -11  -3 24468.3 950.258   1
  -8  11   3 1076.91 83.6287   1
   8 -11  -3 1003.92 82.3400   1
  -7  11   3 1601.80 104.912   1
   7  11  -3 1587.85 107.552   1
  -7 -11   3 1687.04 112.364   1
   7 -11  -3 1603.08 103.737   1
  -6  11   3 5040.22 218.530   1
   6  11  -3 4257.89 215.691   1
  -6 -11   3 4516.64 218.602   1
   6 -11  -3 4579.48 215.741   1
  -5  11   3 9542.25 392.269   1
   5  11  -3 9494.59 398.080   1
  -5 -11   3 9336.03 397.749   1
   5 -11  -3 9716.96 395.690   1
  -4  11   3 6564.97 281.750   1
   4  11  -3 6406.47 284.522   1
   4 -11  -3 6425.03 283.604   1
  -4 -11   3 6247.74 286.056   1
  -3  11   3 10357.7 413.955   1
   3  11  -3 9968.14 415.852   1
  -3 -11   3 9722.10 415.290   1
   3 -11  -3 10350.6 414.944   1
   2  11  -3 47.1891 40.3188   1
  -2  11   3 100.935 35.6836   1
   2 -11  -3 92.8670 35.9119   1
  -2 -11   3 91.1595 45.2905   1
   1  11  -3 21915.7 831.557   1
   1 -11  -3 20928.0 830.711   1
  -1 -11   3 22448.9 835.604   1
   0  11  -3 8570.93 348.312   1
   0  11   3 7942.36 343.623   1
   0 -11  -3 8094.23 345.621   1
   0 -11   3 8076.39 346.579   1
  -1  11  -3 5.36947 34.8028   1
   1  11   3 5.21618 34.4185   1
   1 -11   3 31.8722 35.9613   1
  -2  11  -3 652.653 69.3736   1
   2  11   3 696.983 69.3669   1
  -2 -11  -3 895.033 75.6350   1
   2 -11   3 851.453 74.8281   1
  -3  11  -3 19064.1 739.303   1
   3  11   3 20451.8 744.924   1
  -3 -11  -3 18872.6 742.112   1
   3 -11   3 18206.3 739.646   1
   4  11   3 2444.70 140.408   1
  -4 -11  -3 2506.67 143.368   1
  -4  11  -3 2358.51 136.970   1
   4 -11   3 2506.19 142.978   1
   5  11   3 7021.70 309.428   1
  -5 -11  -3 6867.83 308.589   1
  -5  11  -3 6880.79 303.652   1
   5 -11   3 7206.58 309.513   1
   7  11   3 2341.82 142.450   1
  -7 -11  -3 2147.76 137.423   1
  -7  11  -3 2547.09 140.591   1
   7 -11   3 2382.79 139.721   1
   8  11   3 3682.68 202.380   1
   8 -11   3 4139.06 205.307   1
  -8  11  -3 4080.20 203.271   1
  -8 -11  -3 4353.41 209.239   1
   9 -11   3 162.468 48.1150   1
  -9 -11  -3 205.686 51.8470   1
   9  11   3 225.355 49.2679   1
  -9  11  -3 182.661 46.8538   1
 -10 -11  -3 2419.89 148.323   1
  10 -11   3 2582.40 149.021   1
  10  11   3 2618.80 151.548   1
  11 -11   3 404.882 62.8757   1
 -11  11  -3 480.492 67.1701   1
  12 -11   3 87.2302 49.4018   1
 -12 -11  -3 230.649 57.7115   1
  12  11   3 205.572 55.0659   1
 -12  11  -3 185.003 53.9837   1
  13 -11   3 2211.63 136.151   1
 -13 -11  -3 2221.79 137.218   1
 -13  11  -3 1986.58 133.874   1
  13  11   3 2111.91 135.356   1
 -14  11  -3 2146.16 138.442   1
  14 -11   3 2380.62 143.806   1
 -14 -11  -3 2343.36 143.052   1
  14  11   3 2150.45 138.840   1
  15 -11   3 158.071 48.9789   1
 -15 -11  -3 107.683 53.7460   1
 -15  11  -3 62.2287 42.6788   1
  15  11   3 147.312 52.7222   1
 -16 -11  -3 98.7180 51.1883   1
  16  11   3 56.1884 47.6382   1
 -17  11  -3-24.8761 46.4345   1
  17 -11   3-6.30582 45.4415   1
 -17 -11  -3 38.4888 48.8704   1
  17  11   3-12.6014 48.9395   1
 -18  11  -3 624.368 75.0477   1
  18 -11   3 526.530 68.3174   1
 -18 -11  -3 655.916 77.0347   1
  18  11   3 626.425 75.0791   1
 -19  11  -3 6.11903 47.8312   1
  19 -11   3 24.8079 47.2522   1
 -20 -11  -3 41.8293 49.5783   1
  20  11   3 65.8669 49.1258   1
  22  12  -3 373.618 60.6371   1
 -22 -12   3 331.488 63.1334   1
  20  12  -3 60.5031 44.5775   1
 -20 -12   3 18.8500 47.5771   1
 -18 -12   3 486.987 70.5283   1
 -17 -12   3 89.8755 45.6993   1
  17  12  -3 74.9562 43.7970   1
  17 -12  -3 104.588 50.8829   1
 -17  12   3 116.247 49.9564   1
  16 -12  -3 759.936 78.6777   1
 -16 -12   3 871.043 85.3875   1
  16  12  -3 810.870 82.3504   1
 -16  12   3 814.013 82.6303   1
 -15 -12   3 57.3158 40.9296   1
  15  12  -3 31.3322 38.3685   1
  15 -12  -3 75.9543 45.3056   1
 -15  12   3 24.7163 41.1568   1
 -14 -12   3 126.430 48.1622   1
  14 -12  -3 187.888 51.9302   1
  14  12  -3 167.611 47.6175   1
 -14  12   3 144.418 47.6510   1
 -13 -12   3 249.974 55.0646   1
  13 -12  -3 420.712 59.6595   1
  13  12  -3 384.140 57.2355   1
 -13  12   3 280.662 53.1822   1
 -12 -12   3 8473.94 373.018   1
  12 -12  -3 8745.84 374.187   1
 -12  12   3 8206.75 367.812   1
  12  12  -3 9491.20 379.698   1
  11  12  -3 785.224 77.9842   1
 -11 -12   3 705.324 75.5054   1
 -10 -12   3 699.869 76.3012   1
  10  12  -3 846.050 79.2873   1
 -10  12   3 762.952 73.7511   1
  10 -12  -3 781.757 74.6357   1
  -9  12   3 3733.34 189.927   1
   9  12  -3 3738.49 193.618   1
  -9 -12   3 3737.27 194.744   1
   9 -12  -3 3849.67 191.903   1
  -8  12   3 880.015 77.0213   1
   8  12  -3 844.089 78.7709   1
  -8 -12   3 940.962 81.5511   1
   8 -12  -3 874.631 76.3348   1
  -7  12   3 174.119 43.2335   1
   7  12  -3 148.133 43.5536   1
  -7 -12   3 204.779 46.4246   1
   7 -12  -3 164.787 44.9367   1
  -6  12   3 21.4213 37.1460   1
   6  12  -3-5.74053 37.8745   1
  -6 -12   3-11.5467 31.9092   1
   6 -12  -3 5.53386 35.5371   1
   5  12  -3 1425.07 99.6275   1
  -5  12   3 1410.50 96.2879   1
   5 -12  -3 1356.56 97.3263   1
  -5 -12   3 1273.41 97.6810   1
  -4  12   3 582.682 63.8186   1
   4 -12  -3 817.523 73.2764   1
  -3  12   3 404.549 56.1633   1
   3 -12  -3 474.689 59.4332   1
  -2  12   3 4138.95 202.023   1
   2 -12  -3 4180.52 206.053   1
   1  12  -3 10193.3 417.982   1
  -1  12   3 9887.53 416.128   1
  -1 -12   3 9925.06 418.616   1
   1 -12  -3 10271.9 419.235   1
   0 -12  -3 188.451 45.4167   1
   1  12   3 5777.70 257.508   1
  -1 -12  -3 5347.42 255.095   1
   2  12   3 375.139 57.1559   1
   3  12   3 535.590 63.9367   1
  -3 -12  -3 537.090 62.8997   1
  -4 -12  -3 3047.96 173.534   1
  -4  12  -3 3381.76 172.508   1
   4 -12   3 3221.21 172.223   1
   5  12   3 992.749 86.2881   1
  -5 -12  -3 871.384 80.9807   1
  -5  12  -3 971.399 80.7759   1
   5 -12   3 922.744 83.0640   1
   6  12   3 10351.5 417.512   1
  -6 -12  -3 9798.99 413.328   1
  -6  12  -3 9407.37 409.774   1
   6 -12   3 10011.1 414.744   1
   7  12   3 42.5123 39.3920   1
  -7 -12  -3 54.6519 39.0279   1
  -7  12  -3 34.5597 41.5382   1
   8  12   3 653.888 74.5402   1
   8 -12   3 820.071 77.6806   1
  -8  12  -3 714.923 74.9342   1
  -8 -12  -3 873.691 81.0296   1
   9  12   3 365.032 59.1354   1
   9 -12   3 295.168 57.2969   1
  -9  12  -3 275.647 59.2297   1
  -9 -12  -3 375.157 62.2200   1
  10 -12   3 6.22360 41.7810   1
 -10  12  -3 30.7270 44.9368   1
  11  12   3 1509.47 110.345   1
 -11 -12  -3 1675.12 115.457   1
  12 -12   3 94.5181 49.5719   1
 -12  12  -3-24.6856 46.0927   1
  12  12   3 25.0071 43.0334   1
 -12 -12  -3 38.9802 47.8519   1
  13 -12   3 131.677 47.3128   1
 -13  12  -3 93.1602 49.6139   1
  13  12   3 150.120 49.9654   1
 -13 -12  -3 77.0801 50.3717   1
  14 -12   3 12.6017 43.3564   1
 -14  12  -3 12.5000 46.3453   1
  14  12   3-12.4889 43.3137   1
 -14 -12  -3-31.9854 46.0994   1
  15 -12   3 138.962 50.1413   1
 -15  12  -3 119.042 50.0389   1
  15  12   3 74.5870 44.6366   1
 -15 -12  -3 122.537 46.3022   1
 -16  12  -3 395.008 66.2826   1
  16 -12   3 379.936 62.6587   1
  17 -12   3 100.745 48.0792   1
 -17  12  -3 62.1857 53.6203   1
  17  12   3 147.114 55.5053   1
 -17 -12  -3 51.2150 48.8799   1
 -18  12  -3 36.9522 48.4446   1
  18 -12   3 6.23525 45.5956   1
  19  12   3 365.218 64.1061   1
  19 -12   3 295.273 58.1236   1
 -19 -12  -3 197.998 56.7397   1
 -19  12  -3 333.907 63.0001   1
  21  13  -3 67.8938 45.7718   1
 -21 -13   3 178.920 58.7132   1
  19  13  -3 536.561 69.3254   1
 -18 -13   3 175.527 47.8529   1
  17  13  -3 12.3218 46.9363   1
 -17 -13   3-6.41738 49.5293   1
 -16 -13   3 486.923 68.1659   1
  16 -13  -3 355.932 61.7389   1
  16  13  -3 361.352 62.6912   1
 -16  13   3 357.274 61.8514   1
 -14 -13   3 31.6676 38.3709   1
  14 -13  -3 76.1021 44.3579   1
  14  13  -3 24.8771 42.1214   1
 -14  13   3 30.4421 39.4827   1
 -13 -13   3 489.248 65.4047   1
  13 -13  -3 531.994 67.0799   1
  13  13  -3 413.317 60.5476   1
 -13  13   3 465.071 63.8009   1
 -12 -13   3 92.3181 46.6112   1
  12  13  -3 43.3911 41.2920   1
 -12  13   3 36.0731 41.0725   1
  12 -13  -3 24.7308 39.0010   1
 -11  13   3 65.7774 42.1977   1
  11  13  -3 54.6506 40.8295   1
 -11 -13   3 117.574 47.5121   1
  11 -13  -3 30.5557 38.9518   1
 -10  13   3 153.570 46.1123   1
  10 -13  -3 239.622 52.2876   1
  -9  13   3 781.723 77.5066   1
   9  13  -3 767.486 75.2777   1
  -9 -13   3 638.401 73.5273   1
   9 -13  -3 582.638 66.1931   1
  -8 -13   3 1099.16 94.1806   1
   8  13  -3 1216.45 99.1637   1
  -7 -13   3 474.950 61.5752   1
   7  13  -3 428.654 60.4577   1
  -6  13   3 3874.30 190.107   1
   6  13  -3 3860.58 194.615   1
  -6 -13   3 3373.52 190.403   1
   6 -13  -3 3882.58 192.775   1
   5  13  -3 1108.88 90.6975   1
  -5 -13   3 1156.75 93.5879   1
   5 -13  -3 1143.07 93.0023   1
  -4  13   3 174.207 44.5441   1
   4  13  -3 133.591 46.2962   1
  -4 -13   3 190.963 49.5095   1
   4 -13  -3 125.896 44.2310   1
   3  13  -3 745.965 72.2759   1
  -3  13   3 866.898 76.1994   1
  -3 -13   3 779.341 73.8671   1
   3 -13  -3 755.245 73.4855   1
   2  13  -3 1011.03 84.8100   1
  -2  13   3 910.453 82.1041   1
   2 -13  -3 845.975 80.1888   1
  -2 -13   3 921.446 82.3985   1
   1  13  -3 1237.91 93.3224   1
  -1 -13   3 1160.95 93.8971   1
   0  13  -3 17.0298 36.7921   1
   0 -13   3 5.92059 32.7255   1
  -1  13  -3 149.003 40.6079   1
   1  13   3 120.574 44.5229   1
  -1 -13  -3 193.615 48.8203   1
   1 -13   3 289.949 50.5703   1
  -2  13  -3 548.966 65.9916   1
  -2 -13  -3 648.405 69.2900   1
   2 -13   3 698.322 69.7839   1
  -3  13  -3 1505.87 103.331   1
   3  13   3 1262.27 99.2352   1
  -3 -13  -3 1199.98 98.4090   1
   3 -13   3 1309.16 97.4603   1
  -4  13  -3 322.197 56.8333   1
   4  13   3 310.123 55.6703   1
   4 -13   3 261.432 53.2380   1
   5  13   3 1396.59 108.378   1
  -5 -13  -3 1515.18 113.932   1
  -5  13  -3 1709.55 115.261   1
   5 -13   3 1899.98 118.681   1
   6  13   3 1064.12 89.3060   1
  -6 -13  -3 872.151 82.4257   1
  -6  13  -3 1151.21 89.7664   1
  -7 -13  -3 24.6861 36.9743   1
   7  13   3-24.7923 35.9287   1
   7 -13   3 12.2071 41.6587   1
  -8  13  -3 606.585 71.0871   1
   8 -13   3 613.332 73.3273   1
  -9 -13  -3 25.6334 36.7604   1
   9  13   3 68.9104 39.8900   1
  10  13   3 44.3377 44.3084   1
 -10 -13  -3 64.3687 48.0858   1
 -10  13  -3 12.1853 43.2824   1
  10 -13   3 56.4932 46.8929   1
  11  13   3 1059.34 98.0898   1
 -11 -13  -3 1248.61 102.466   1
  11 -13   3 1127.97 95.6735   1
 -11  13  -3 1195.04 96.5132   1
 -12  13  -3 156.445 51.7589   1
  12 -13   3 228.925 54.8803   1
  13 -13   3 25.4702 41.2913   1
  13  13   3 6.24676 44.7054   1
 -13 -13  -3 83.3700 50.1459   1
 -13  13  -3 44.0350 43.3090   1
  14  13   3 24.8723 49.2348   1
  14 -13   3 31.8055 44.5028   1
 -14 -13  -3 88.6884 53.1258   1
 -15  13  -3 818.838 84.4478   1
  15 -13   3 784.941 79.3146   1
  16 -13   3 25.1593 42.5983   1
 -16 -13  -3 13.0716 41.9931   1
 -16  13  -3 12.3253 46.6594   1
  16  13   3 94.4239 43.4770   1
 -17  13  -3 183.136 55.9078   1
  17 -13   3 86.9687 49.9914   1
 -18  13  -3 84.5065 47.3019   1
  18  13   3 107.715 51.3500   1
  18 -13   3 61.0865 44.7914   1
 -18 -13  -3 121.851 51.1802   1
 -20 -14   3 612.385 73.5374   1
  20  14  -3 566.481 69.6784   1
  19  14  -3 58.7285 47.9158   1
 -18 -14   3 2352.81 144.996   1
  18  14  -3 2362.39 143.410   1
 -17 -14   3 836.028 85.5983   1
  17  14  -3 848.514 83.6045   1
 -16 -14   3 177.083 51.0191   1
  16  14  -3 166.080 46.3297   1
 -15  14   3 195.522 52.8318   1
  15  14  -3 130.072 52.4537   1
 -15 -14   3 114.102 49.8157   1
 -14  14   3 56.6393 43.6717   1
 -14 -14   3 31.5658 43.4609   1
  14  14  -3 24.7641 42.9629   1
  14 -14  -3 38.8212 42.3329   1
 -12  14   3 822.728 81.5803   1
 -12 -14   3 988.580 84.6700   1
  12  14  -3 858.753 83.9715   1
  12 -14  -3 791.141 79.0668   1
  11 -14  -3 480.995 63.6517   1
 -11 -14   3 529.801 67.4974   1
 -11  14   3 554.264 69.6058   1
  11  14  -3 519.882 66.7591   1
 -10  14   3 6004.84 274.991   1
 -10 -14   3 6151.97 278.080   1
  10  14  -3 5641.52 271.737   1
  10 -14  -3 5826.03 272.912   1
   9 -14  -3 12.2908 41.9481   1
  -9  14   3-24.0689 43.0454   1
   9  14  -3 43.2270 47.0491   1
  -9 -14   3 37.7035 45.6189   1
   8 -14  -3 110.753 46.0328   1
  -8  14   3 47.6566 43.6517   1
   8  14  -3 43.1664 45.5007   1
  -8 -14   3 130.773 51.7084   1
  -7  14   3 3321.97 183.229   1
   7 -14  -3 3745.37 189.173   1
   6 -14  -3 66.5477 41.3585   1
  -6  14   3 70.2482 40.9935   1
   6  14  -3 72.3449 42.8656   1
  -6 -14   3 54.9722 41.4127   1
   5 -14  -3 473.058 64.4400   1
  -5  14   3 405.216 58.5206   1
   5  14  -3 527.773 64.7466   1
  -5 -14   3 419.624 62.5109   1
  -4  14   3 2331.03 137.533   1
   4  14  -3 2121.52 132.520   1
   4 -14  -3 2379.87 137.599   1
  -4 -14   3 1993.75 130.317   1
   3  14  -3 5.90825 36.5210   1
  -3  14   3 35.2122 39.0695   1
   3 -14  -3 54.6967 42.8287   1
  -3 -14   3 18.3634 36.6841   1
  -2  14   3 395.219 59.3673   1
   2  14  -3 381.479 57.8814   1
  -2 -14   3 374.163 56.3815   1
   2 -14  -3 466.279 65.5093   1
   1  14  -3 8536.14 361.189   1
  -1  14   3 8350.09 361.786   1
   1 -14  -3 8669.94 364.949   1
  -1 -14   3 7943.52 358.429   1
   0  14  -3 2142.23 128.538   1
   0  14   3 1833.35 125.053   1
   0 -14   3 1869.12 125.594   1
   0 -14  -3 2055.99 128.593   1
  -1  14  -3 2246.34 133.324   1
   1  14   3 2191.69 132.814   1
   1 -14   3 2158.32 134.069   1
  -1 -14  -3 1958.35 129.445   1
   2 -14   3 268.465 55.7096   1
  -2  14  -3 183.387 50.2022   1
   2  14   3 231.385 55.0870   1
  -2 -14  -3 202.892 51.8505   1
   3 -14   3 2940.17 164.356   1
  -3  14  -3 3137.91 166.958   1
   3  14   3 2960.92 166.037   1
  -3 -14  -3 2909.73 165.748   1
   4 -14   3 29.8330 42.0927   1
  -4  14  -3 109.960 46.2824   1
  -4 -14  -3 44.4519 42.6801   1
   5 -14   3 4177.47 214.468   1
   5  14   3 4336.06 218.902   1
  -5  14  -3 4722.82 219.823   1
  -5 -14  -3 4169.05 218.202   1
   7  14   3 12.5823 42.2299   1
  -7  14  -3-24.2623 41.4000   1
   7 -14   3-6.21206 40.9861   1
   8 -14   3 623.312 71.7215   1
   8  14   3 466.608 63.1007   1
  -8  14  -3 463.937 65.1494   1
  -8 -14  -3 441.462 64.1991   1
   9 -14   3 1814.25 121.272   1
  -9  14  -3 1659.77 116.735   1
  -9 -14  -3 1646.09 119.423   1
  10  14   3 609.756 72.3673   1
 -10  14  -3 661.228 72.7150   1
 -10 -14  -3 464.947 68.5428   1
  11 -14   3 843.797 80.3200   1
  11  14   3 759.248 79.2048   1
 -11  14  -3 719.363 75.7143   1
 -11 -14  -3 669.816 78.9429   1
  12  14   3 734.569 80.8993   1
 -12 -14  -3 656.255 76.8248   1
  13 -14   3 297.410 55.2076   1
 -13  14  -3 357.074 61.0904   1
  13  14   3 297.539 58.8108   1
 -13 -14  -3 402.892 65.7877   1
 -14  14  -3 24.6317 46.6330   1
  14 -14   3 88.1891 45.0891   1
  14  14   3 30.5906 43.7946   1
 -14 -14  -3 43.8867 42.8232   1
  15  14   3-60.5590 51.3225   1
 -15 -14  -3-6.22391 46.1659   1
 -16  14  -3 55.2547 51.4955   1
  16  14   3 47.2859 45.3648   1
 -16 -14  -3 68.6475 51.1947   1
  16 -14   3 43.6463 42.9458   1
 -17 -14  -3 411.086 63.1172   1
  17  14   3 307.029 58.8892   1
 -18 -15   3 442.576 67.2183   1
  18  15  -3 396.675 65.2046   1
 -16 -15   3 5746.12 266.768   1
  16  15  -3 5506.71 262.523   1
 -15 -15   3 1565.76 112.913   1
  15  15  -3 1578.54 112.287   1
 -14 -15   3 649.983 73.3432   1
  14  15  -3 520.960 68.5699   1
 -13  15   3 148.467 52.6444   1
  13  15  -3 117.851 52.8834   1
 -13 -15   3 211.893 57.6816   1
  13 -15  -3 185.135 48.3526   1
 -12  15   3 96.9641 46.2775   1
  12  15  -3 43.4074 40.2323   1
 -12 -15   3 36.9572 43.4375   1
  12 -15  -3 44.1934 42.0592   1
  11 -15  -3 12.6648 42.1468   1
 -10  15   3 118.362 48.3140   1
  10  15  -3 104.467 45.8144   1
 -10 -15   3 176.844 49.5949   1
  -9  15   3 7346.11 319.631   1
   9  15  -3 7111.12 318.378   1
  -9 -15   3 6746.33 315.665   1
   9 -15  -3 7167.33 320.168   1
   8  15  -3 872.016 86.2911   1
   8 -15  -3 843.872 80.9438   1
  -8 -15   3 940.136 87.2648   1
  -8  15   3 879.352 82.4425   1
   7  15  -3 1713.30 117.836   1
  -7  15   3 1675.58 115.723   1
  -7 -15   3 1779.63 119.832   1
   7 -15  -3 1869.41 122.580   1
  -6  15   3 9891.81 402.325   1
   6  15  -3 9252.59 399.008   1
   6 -15  -3 9440.34 400.631   1
  -6 -15   3 9100.03 399.520   1
   5  15  -3 24.4479 45.0189   1
  -5  15   3 12.3131 42.3775   1
  -5 -15   3 49.3831 45.1461   1
   5 -15  -3 36.9051 39.5143   1
  -4  15   3-30.4886 42.9620   1
   4  15  -3 12.1179 42.6887   1
   4 -15  -3 6.26931 37.5604   1
  -4 -15   3-6.17435 43.5019   1
   3  15  -3 641.803 74.8414   1
  -3  15   3 821.274 79.5325   1
   3 -15  -3 895.457 82.6728   1
  -3 -15   3 809.021 77.5942   1
  -2  15   3 1301.34 102.126   1
   2 -15  -3 1499.40 107.567   1
  -1  15   3 3017.60 166.950   1
   1 -15  -3 3021.15 166.932   1
   0  15   3 361.091 60.8148   1
   0 -15  -3 330.183 58.6636   1
   1  15   3 463.784 64.5904   1
  -1 -15  -3 417.757 63.1526   1
   2 -15   3 68.3476 48.6370   1
  -2  15  -3 47.9765 49.7877   1
  -2 -15  -3 31.6607 44.0000   1
   2  15   3 150.505 52.9142   1
  -3  15  -3-42.2699 45.4197   1
  -4  15  -3 5997.01 268.379   1
   4  15   3 5513.16 265.960   1
  -4 -15  -3 5522.81 268.367   1
   4 -15   3 5757.26 267.316   1
  -5  15  -3 804.283 83.1799   1
   5  15   3 942.230 85.2180   1
  -5 -15  -3 873.628 83.7329   1
   5 -15   3 965.308 86.7004   1
   6 -15   3 84.6957 42.7260   1
  -6 -15  -3 18.8429 44.6900   1
   6  15   3 100.201 47.8026   1
  -6  15  -3 129.937 50.5218   1
  -7  15  -3 165.936 54.6971   1
  -7 -15  -3 176.653 52.7767   1
   7 -15   3 255.971 59.6827   1
  -8  15  -3 5364.17 253.454   1
   8  15   3 5116.65 253.386   1
   8 -15   3 5631.12 256.873   1
  -8 -15  -3 5247.22 254.475   1
  -9  15  -3 282.545 60.6322   1
   9 -15   3 289.375 60.3284   1
 -10 -15  -3 888.099 85.6848   1
  10  15   3 1019.52 91.8211   1
 -11  15  -3-18.1134 46.0033   1
  11  15   3-6.28205 45.2752   1
  11 -15   3-12.5411 44.5230   1
 -11 -15  -3-38.7544 48.8875   1
 -12  15  -3 24.1066 47.9993   1
  12 -15   3 50.1200 45.4971   1
 -13  15  -3 1584.93 110.639   1
  13  15   3 1777.10 116.807   1
 -13 -15  -3 1560.40 115.145   1
  13 -15   3 1560.33 113.123   1
 -14  15  -3 1036.08 94.2036   1
  14  15   3 1173.37 94.1428   1
 -14 -15  -3 1142.98 94.5331   1
  14 -15   3 1113.61 94.8516   1
 -15  15  -3 41.4761 49.9342   1
  15  15   3-23.6784 47.6935   1
 -15 -15  -3 6.07709 46.9030   1
  15 -15   3-18.6877 49.5942   1
 -16  15  -3-5.89547 44.0186   1
  16  15   3 11.6121 41.5312   1
 -16 -15  -3-6.02450 49.1063   1
  17  16  -3 898.060 85.1773   1
  16  16  -3 644.063 75.8750   1
 -16 -16   3 617.327 74.0510   1
  15  16  -3 811.823 83.2282   1
 -15 -16   3 889.455 84.7204   1
  14  16  -3 3149.90 175.898   1
 -14 -16   3 3636.90 183.760   1
  13  16  -3 515.411 71.6870   1
 -13 -16   3 718.770 78.6637   1
 -12  16   3 178.850 53.1326   1
 -12 -16   3 115.679 53.1164   1
  12  16  -3 73.6995 52.2165   1
 -11  16   3 3903.34 204.000   1
  11  16  -3 3923.43 201.492   1
 -11 -16   3 3943.58 201.794   1
  11 -16  -3 3977.33 205.265   1
 -10  16   3 69.3781 48.0778   1
  10 -16  -3 58.5835 45.8904   1
  10  16  -3 61.1794 43.4652   1
 -10 -16   3 6.27256 38.4055   1
  -9  16   3 667.863 73.5589   1
   9 -16  -3 592.269 74.9721   1
   9  16  -3 543.693 70.6347   1
  -9 -16   3 487.087 68.9344   1
  -8  16   3 2438.54 147.832   1
   8 -16  -3 2496.87 150.684   1
   7  16  -3 3127.32 173.829   1
  -7  16   3 2905.50 169.815   1
  -7 -16   3 3289.48 176.028   1
   7 -16  -3 3254.30 174.890   1
   6  16  -3 2600.17 153.388   1
  -6  16   3 2749.24 159.221   1
  -6 -16   3 2701.28 156.585   1
   6 -16  -3 2717.27 157.739   1
   5  16  -3 1812.37 118.906   1
  -5 -16   3 1585.31 115.130   1
   4  16  -3 12.2594 42.8536   1
  -4 -16   3-6.21558 45.7687   1
   3  16  -3 779.948 80.2735   1
  -3 -16   3 752.500 79.1844   1
   2  16  -3 85.0791 39.1369   1
  -2  16   3 43.6477 42.6606   1
  -2 -16   3 88.1444 41.2791   1
   2 -16  -3 113.846 47.3161   1
   1  16  -3 10710.7 439.242   1
  -1  16   3 10411.3 439.607   1
  -1 -16   3 10523.4 439.526   1
   1 -16  -3 10202.5 439.072   1
   0  16   3 5003.60 232.237   1
   0  16  -3 4585.97 227.066   1
   0 -16  -3 4713.29 231.422   1
   0 -16   3 4425.20 226.389   1
   1  16   3 7166.93 309.021   1
  -1  16  -3 6575.37 301.078   1
  -1 -16  -3 6366.46 302.394   1
   1 -16   3 6730.87 303.793   1
  -2  16  -3 60.4149 43.9248   1
   2  16   3 44.6215 45.3229   1
  -2 -16  -3 115.942 53.4575   1
   2 -16   3 62.6423 41.4031   1
   3 -16   3 786.362 81.0686   1
  -3 -16  -3 783.662 81.4221   1
   3  16   3 812.078 80.9179   1
   4 -16   3 452.685 63.4521   1
  -4  16  -3 505.485 66.9227   1
   4  16   3 553.451 71.9463   1
  -4 -16  -3 582.955 74.1733   1
  -5  16  -3 6278.74 286.363   1
   5  16   3 6160.17 286.730   1
  -5 -16  -3 6070.53 286.061   1
   5 -16   3 6369.76 287.853   1
  -6  16  -3 826.686 85.7670   1
   6  16   3 1041.39 89.6742   1
   6 -16   3 1000.71 87.5410   1
  -6 -16  -3 910.875 86.2231   1
  -7 -16  -3 3506.84 185.916   1
   7  16   3 3442.35 186.281   1
  -8  16  -3 191.391 56.0844   1
   8  16   3 214.572 56.5157   1
  -8 -16  -3 76.8344 47.8014   1
   8 -16   3 141.319 48.9378   1
  -9  16  -3 11092.2 473.515   1
   9  16   3 11518.9 477.685   1
   9 -16   3 11539.2 476.389   1
  -9 -16  -3 11832.5 479.417   1
 -10  16  -3 1506.99 109.029   1
 -10 -16  -3 1567.35 112.455   1
  10 -16   3 1245.44 102.317   1
 -11  16  -3 335.386 64.1876   1
  11  16   3 364.920 64.6289   1
 -11 -16  -3 254.262 59.5078   1
  11 -16   3 249.685 61.9319   1
 -12  16  -3 1044.99 90.2203   1
  12  16   3 1046.88 90.8888   1
  12 -16   3 1051.45 91.6653   1
 -13  16  -3 2074.13 129.979   1
  13 -16   3 2076.13 130.871   1
 -14 -16  -3-24.1133 46.8239   1
  14  16   3 23.4815 46.1706   1
 -15  16  -3 225.121 58.7240   1
 -15 -17   3 715.380 80.2380   1
  15  17  -3 864.632 84.0687   1
 -14 -17   3 35.9476 49.1267   1
  14  17  -3 23.4955 46.4944   1
 -13 -17   3 937.779 88.7433   1
  13  17  -3 960.331 89.7054   1
 -12 -17   3 101.536 50.2188   1
  12  17  -3 120.544 52.8189   1
 -11 -17   3 1463.80 107.584   1
  11  17  -3 1449.14 108.286   1
 -10  17   3 1360.97 108.219   1
   9 -17  -3 1360.25 106.876   1
  -9 -17   3 1411.16 107.787   1
   9  17  -3 1448.45 107.354   1
  -9  17   3 1648.56 113.445   1
   8  17  -3 1172.65 98.5915   1
  -8  17   3 1378.30 106.005   1
  -8 -17   3 1421.37 105.239   1
   8 -17  -3 1443.25 105.958   1
  -7  17   3 6.41834 44.5235   1
   7  17  -3 24.7756 49.3166   1
   7 -17  -3 44.8841 42.3091   1
  -7 -17   3-6.25279 45.0634   1
  -6  17   3 7170.75 324.022   1
   6  17  -3 7548.66 324.920   1
  -6 -17   3 7121.34 322.332   1
   6 -17  -3 7051.85 323.690   1
   5  17  -3 48.8316 45.5850   1
  -5  17   3 6.30462 46.4338   1
  -5 -17   3-6.21326 46.7175   1
   5 -17  -3 58.7029 47.3569   1
   4  17  -3 2379.31 143.906   1
  -4  17   3 2212.10 141.930   1
  -4 -17   3 2433.10 145.426   1
   4 -17  -3 2399.31 146.442   1
  -3  17   3 448.491 65.7061   1
   3  17  -3 421.468 65.0006   1
  -3 -17   3 460.621 67.2709   1
   3 -17  -3 501.446 67.9716   1
  -2  17   3 4197.37 211.020   1
   2 -17  -3 3954.74 208.185   1
  -1  17   3 1405.97 107.052   1
   1 -17  -3 1180.52 99.0555   1
   0  17   3 1384.36 105.361   1
   0 -17  -3 1253.85 101.159   1
   1  17   3 19.1932 44.7551   1
  -1 -17  -3 70.9497 48.1846   1
   2 -17   3 378.404 60.1629   1
   2  17   3 473.349 66.7711   1
  -2 -17  -3 453.986 68.1227   1
  -2  17  -3 450.472 62.6017   1
  -3  17  -3 18.1502 47.8768   1
   3 -17   3-12.5052 44.7255   1
   4 -17   3 2431.15 149.831   1
   4  17   3 2453.11 148.281   1
  -4 -17  -3 2559.60 150.865   1
  -4  17  -3 2361.12 145.298   1
   5 -17   3 37.5993 44.1781   1
  -5  17  -3 60.7154 48.9420   1
   5  17   3 31.2341 45.3724   1
  -5 -17  -3 44.5341 42.7327   1
  -6  17  -3 4183.11 206.361   1
   6  17   3 4051.01 207.281   1
  -6 -17  -3 3849.11 204.433   1
   6 -17   3 3985.51 206.092   1
  -7  17  -3-6.07996 46.6367   1
   7  17   3 31.4845 47.9853   1
   7 -17   3 30.9550 46.5542   1
  -7 -17  -3 69.1972 48.2519   1
  -8  17  -3 13959.6 566.351   1
   8 -17   3 14107.1 566.645   1
  -9 -17  -3 453.318 68.1021   1
   9  17   3 433.160 65.0023   1
 -10  17  -3 1576.54 117.165   1
  10  17   3 1940.23 122.060   1
  10 -17   3 1691.83 119.427   1
 -10 -17  -3 1814.71 120.179   1
 -11  17  -3-12.0346 46.1447   1
  11 -17   3-12.1862 47.3290   1
 -12  17  -3 41.7415 50.7970   1
 -12 -17  -3 43.0388 48.0639   1
  12  17   3-11.9486 42.7417   1
 -13  17  -3-58.9956 50.2532   1
  13 -17   3 30.1565 45.6489   1
 -13 -18   3 555.724 71.6310   1
  13  18  -3 672.933 74.4471   1
 -12 -18   3 93.3750 52.7953   1
  12  18  -3 23.4471 50.2335   1
 -11 -18   3-29.3135 46.1113   1
  11  18  -3 11.7731 50.9261   1
 -10 -18   3 650.913 77.3830   1
  10  18  -3 530.704 72.0642   1
  -9 -18   3 570.730 72.8533   1
   9  18  -3 577.861 70.3163   1
  -8 -18   3 364.326 64.8800   1
   8  18  -3 241.943 58.0930   1
  -7 -18   3 3285.76 182.580   1
   7 -18  -3 3577.05 191.618   1
   7  18  -3 3611.37 187.471   1
  -7  18   3 3544.59 189.148   1
   6 -18  -3 98.4522 57.4163   1
  -6  18   3 50.7383 45.7781   1
   5 -18  -3 3566.35 184.818   1
  -5 -18   3 3308.96 177.452   1
  -5  18   3 3222.51 178.677   1
   5  18  -3 2978.25 171.283   1
   4 -18  -3 1557.50 113.796   1
  -4 -18   3 1647.35 116.201   1
  -4  18   3 1694.29 118.529   1
   4  18  -3 1573.11 115.249   1
  -3 -18   3 1120.77 94.2305   1
   3 -18  -3 952.694 90.2806   1
   3  18  -3 1078.14 92.6052   1
  -3  18   3 1019.19 92.0588   1
   2 -18  -3 675.351 75.1524   1
   2  18  -3 641.907 71.3520   1
  -2  18   3 558.996 74.7174   1
  -1 -18   3 2648.20 159.265   1
   1 -18  -3 2992.94 163.623   1
  -1  18   3 2740.13 161.145   1
   0 -18   3 250.533 56.7325   1
   0 -18  -3 205.961 55.1817   1
   0  18  -3 320.738 58.0958   1
   0  18   3 360.376 64.9918   1
   1 -18   3 3213.76 184.107   1
  -1 -18  -3 3854.28 195.204   1
  -1  18  -3 3611.91 188.099   1
   1  18   3 3583.91 191.356   1
  -2  18  -3 73.0762 50.0027   1
   2  18   3 57.2651 47.2666   1
   2 -18   3 98.3214 51.8653   1
  -2 -18  -3 90.6006 51.2900   1
   3 -18   3 2025.71 133.768   1
   3  18   3 2232.30 139.460   1
  -3 -18  -3 2283.91 140.201   1
  -3  18  -3 2071.64 132.373   1
   4 -18   3 135.716 50.7304   1
  -4  18  -3 78.0024 46.1862   1
   4  18   3 131.124 48.9697   1
  -4 -18  -3 108.528 45.5006   1
  -6  18  -3 1052.75 93.2353   1
   6  18   3 1060.32 93.4511   1
  -6 -18  -3 1027.74 89.6679   1
   6 -18   3 1108.87 96.0224   1
  -7  18  -3 2046.13 132.468   1
   7  18   3 2143.49 135.664   1
  -7 -18  -3 2074.12 131.538   1
   7 -18   3 2061.59 133.526   1
  -8  18  -3 860.158 83.9717   1
   8  18   3 806.460 83.2917   1
  -8 -18  -3 872.098 87.4755   1
   8 -18   3 773.763 82.4533   1
  -9  18  -3 1196.13 100.040   1
   9  18   3 1027.39 91.0517   1
  -9 -18  -3 1235.46 97.4288   1
   9 -18   3 1086.99 91.4542   1
 -10  18  -3 5.94523 48.1873   1
  10  18   3-12.0094 48.1002   1
 -10 -18  -3 48.8006 45.8639   1
  10 -18   3 47.5963 48.2222   1
  11 -18   3 700.651 74.8327   1
 -11  18  -3 610.101 77.1945   1
 -12  18  -3 366.795 59.2587   1
  10  19  -3 581.976 72.3585   1
 -10 -19   3 627.873 74.4796   1
   9  19  -3 497.819 70.3106   1
  -9 -19   3 646.911 75.2313   1
  -8 -19   3 2267.47 138.147   1
   8  19  -3 2149.66 133.389   1
   6  19  -3 65.9304 48.0395   1
  -6 -19   3 36.3061 47.6258   1
  -5  19   3 113.749 50.4948   1
   5  19  -3 94.4240 45.1644   1
  -5 -19   3 156.019 52.6151   1
  -4  19   3 1585.68 115.208   1
   4  19  -3 1541.80 111.356   1
   4 -19  -3 1544.38 112.974   1
  -3  19   3 114.265 51.3659   1
  -3 -19   3 156.853 47.3932   1
   3 -19  -3 121.507 46.9987   1
   2  19  -3 388.734 63.7817   1
  -2  19   3 387.581 66.5189   1
   2 -19  -3 370.298 60.8537   1
  -2 -19   3 503.192 66.5364   1
   1  19  -3 3391.85 179.056   1
  -1  19   3 3113.39 178.540   1
  -1 -19   3 3244.28 178.765   1
   1 -19  -3 3577.30 184.495   1
   0  19  -3 239.127 59.9449   1
   0 -19   3 239.523 57.4356   1
  -1  19  -3 291.641 58.9846   1
   1  19   3 252.912 62.3441   1
  -1 -19  -3 185.851 52.9079   1
   1 -19   3 209.444 56.5709   1
   2 -19   3 2974.88 165.957   1
  -2 -19  -3 2901.99 165.926   1
   2  19   3 2842.33 163.241   1
  -2  19  -3 2806.22 161.500   1
  -3 -19  -3 76.3422 50.0789   1
   3 -19   3 48.2444 48.9163   1
  -3  19  -3 89.6719 52.5437   1
   3  19   3 18.5434 50.7141   1
  -4  19  -3 551.253 72.4993   1
   4  19   3 593.950 73.8950   1
   4 -19   3 748.843 78.4909   1
  -4 -19  -3 637.943 74.5348   1
   5 -19   3 1141.98 94.4823   1
   5  19   3 1005.27 92.0818   1
  -5 -19  -3 1013.78 92.7245   1
  -5  19  -3 1194.40 94.9414   1
  -7  19  -3 562.674 68.9509   1
   7  19   3 522.484 69.2314   1
  -7 -19  -3 395.183 65.2924   1
   7 -19   3 399.025 62.9890   1
  -8  19  -3 463.801 68.3152   1
   8  19   3 469.400 70.2905   1
  -8 -19  -3 532.839 71.3524   1
   8 -19   3 496.869 66.6026   1
   9 -19   3 166.490 52.4820   1
  -9  19  -3 126.827 51.6410   1
   6  20  -3 778.845 83.5932   1
  -6 -20   3 959.151 89.2090   1
   5  20  -3 98.7344 45.2498   1
  -5 -20   3 99.6817 46.5355   1
   4  20  -3 1856.74 119.296   1
  -4 -20   3 1662.55 116.425   1
   3  20  -3 11.5360 48.0973   1
  -3 -20   3 52.9867 48.5503   1
   2  20  -3 175.472 54.3803   1
  -2  20   3 227.985 59.2246   1
  -2 -20   3 235.160 59.5086   1
  -1  20   3 1181.30 108.738   1
   1  20  -3 1535.79 106.278   1
  -1 -20   3 1463.13 107.085   1
   1 -20  -3 1360.49 108.431   1
   0  20   3 43.6168 51.2389   1
   0 -20   3 107.133 48.6810   1
   0 -20  -3 50.4677 50.6869   1
  -1  20  -3 13833.8 566.795   1
   1 -20   3 14484.3 571.834   1
   2 -20   3 766.088 79.1047   1
  -2 -20  -3 803.030 81.7833   1
   2  20   3 806.050 82.9217   1
  -2  20  -3 584.029 72.0880   1
  -3  20  -3 46.5309 47.9590   1
   3  20   3-6.02885 47.1309   1
  -3 -20  -3 43.1195 42.3949   1
   3 -20   3 11.8826 42.8231   1
  -4  20  -3 87.3418 50.6775   1
   4  20   3 89.2844 52.8368   1
  -4 -20  -3 6.03457 48.9544   1
   5 -20   3 140.084 51.9218   1
  -5 -20  -3 112.772 50.4479   1
  -5  20  -3 86.0583 53.2112   1
  24   0  -4 100.397 50.7858   1
 -24   0   4 104.823 49.7165   1
  23   0  -4 157.895 49.6361   1
 -23   0   4 79.1966 47.7454   1
  22   0  -4 4491.89 233.692   1
 -22   0   4 5181.25 239.977   1
  21   0  -4 4171.24 220.289   1
 -21   0   4 4792.22 226.759   1
  20   0  -4 2835.75 170.995   1
 -20   0   4 3477.04 176.583   1
 -19   0   4 316.431 55.6247   1
  18   0  -4 1924.59 121.157   1
 -18   0   4 2009.27 123.326   1
  17   0  -4 593.986 64.4666   1
 -17   0   4 524.130 60.5988   1
 -16   0   4 4344.82 207.380   1
  16   0  -4 4261.04 206.062   1
  15   0  -4 14124.8 554.143   1
 -14   0   4 2457.72 134.587   1
  14   0  -4 2651.39 139.393   1
 -13   0   4 9060.10 365.588   1
  13   0  -4 8953.44 365.460   1
  12   0  -4 7541.98 309.396   1
 -11   0   4 225.602 34.3105   1
  11   0  -4 247.235 34.1427   1
 -10   0   4 15534.9 575.077   1
  10   0  -4 14770.6 574.111   1
  -8   0   4 64892.4 2416.94   1
   8   0  -4 69881.8 2419.95   1
  -7   0   4 40910.6 1560.51   1
   7   0  -4 45620.4 1560.43   1
  -6   0   4 2996.53 121.943   1
   6   0  -4 3033.37 121.848   1
  -5   0   4 645007. 23257.6   1
   5   0  -4 660899. 23257.5   1
  -4   0   4 338923. 12281.5   1
   4   0  -4 350676. 12281.6   1
   2   0  -4 308938. 10747.7   1
  -2   0   4 293684. 10748.4   1
   1   0  -4 162309. 5809.37   1
  -1   0   4 163324. 5808.66   1
   0   0  -4 157855. 5837.82   1
   0   0   4 169591. 5838.91   1
  -1   0  -4 483640. 16876.7   1
   1   0   4 462517. 16878.3   1
  -2   0  -4 362410. 12929.2   1
   2   0   4 362361. 12929.0   1
  -3   0  -4 1118.27 64.6922   1
   3   0   4 982.972 64.2860   1
  -4   0  -4 9345.97 360.734   1
   4   0   4 8982.84 358.322   1
  -5   0  -4 60473.6 2262.81   1
   5   0   4 64458.0 2262.81   1
   6   0   4 162.537 33.2798   1
  -6   0  -4 292.604 39.7842   1
  -7   0  -4 65883.8 2466.27   1
   7   0   4 70061.7 2466.51   1
  -8   0  -4 32818.0 1243.34   1
   8   0   4 34109.8 1242.30   1
  -9   0  -4 1158.82 84.1443   1
   9   0   4 1041.65 82.1668   1
 -10   0  -4 33237.8 1143.14   1
  10   0   4 27950.3 1135.11   1
 -11   0  -4 13731.6 566.164   1
  11   0   4 14969.6 570.253   1
 -12   0  -4 4016.90 198.033   1
  12   0   4 4008.93 199.685   1
  13   0   4-11.9621 36.5892   1
 -13   0  -4 29.0180 36.5743   1
 -14   0  -4 3097.77 170.208   1
  14   0   4 3298.80 174.067   1
 -15   0  -4 2596.73 153.561   1
  15   0   4 2886.90 158.075   1
 -16   0  -4 11646.5 484.292   1
  16   0   4 11852.6 484.548   1
 -18   0  -4 311.368 60.2380   1
  18   0   4 441.768 66.7962   1
 -19   0  -4 601.391 73.4661   1
  20   0   4 1059.95 94.7654   1
 -21   0  -4 1893.14 126.892   1
  21   0   4 2121.80 133.221   1
 -22   0  -4 55.7196 44.3028   1
  22   0   4 6.41884 48.2696   1
 -24   0  -4 165.746 51.7195   1
  24   0   4 119.950 46.5650   1
 -25  -1   4 288.469 60.3139   1
  25   1  -4 165.456 52.6572   1
 -24   1   4 111.376 49.6184   1
  24  -1  -4 6.77011 43.1126   1
  24   1  -4 46.6252 46.6040   1
 -24  -1   4 47.3779 49.1674   1
 -23   1   4 260.072 56.0861   1
  23  -1  -4 265.609 58.1142   1
  23   1  -4 246.034 55.5206   1
 -23  -1   4 414.785 64.6744   1
 -22   1   4 1540.91 112.912   1
  22   1  -4 1325.77 113.951   1
  22  -1  -4 1546.34 111.564   1
 -21  -1   4 5065.31 248.629   1
 -21   1   4 5185.05 249.411   1
  21   1  -4 5438.23 253.252   1
  21  -1  -4 5398.81 252.625   1
 -20  -1   4 1188.13 97.0846   1
 -20   1   4 1235.05 97.9304   1
  20   1  -4 1297.13 98.0877   1
  20  -1  -4 1293.41 99.4898   1
 -19   1   4 319.332 57.9767   1
  19  -1  -4 357.687 57.6266   1
 -18   1   4 3336.59 181.939   1
  18  -1  -4 3809.84 186.852   1
  18   1  -4 3718.68 185.767   1
 -18  -1   4 3692.56 188.227   1
 -17   1   4 14462.8 573.748   1
  17   1  -4 16050.0 581.047   1
 -17  -1   4 14693.8 575.325   1
 -16   1   4 3297.52 164.869   1
  16  -1  -4 3216.17 164.044   1
  16   1  -4 3213.35 165.220   1
 -16  -1   4 2873.57 160.395   1
  15   1  -4 53.9731 33.6380   1
 -15  -1   4 129.906 39.9041   1
 -14   1   4 5113.55 238.605   1
  14  -1  -4 5654.98 242.701   1
  14   1  -4 5382.05 240.266   1
 -14  -1   4 5565.40 241.326   1
 -13   1   4 10752.3 440.735   1
  13   1  -4 11313.9 444.254   1
  13  -1  -4 11433.9 443.570   1
 -12   1   4 26896.1 963.054   1
  12  -1  -4 26451.6 960.928   1
  12   1  -4 25340.7 963.419   1
 -12  -1   4 24581.2 961.264   1
 -11   1   4 63179.5 2252.01   1
 -11  -1   4 61790.6 2254.75   1
  11  -1  -4 64730.1 2251.90   1
  11   1  -4 59039.1 2251.77   1
  10   1  -4 4920.59 210.284   1
 -10  -1   4 5154.25 213.419   1
 -10   1   4 4928.22 209.571   1
   9   1  -4 13683.8 506.088   1
  -9  -1   4 13033.4 505.555   1
   8  -1  -4 82738.7 2707.88   1
  -8   1   4 68876.2 2704.95   1
  -7   1   4 1937.25 84.2305   1
   7   1  -4 1782.23 87.6737   1
   7  -1  -4 1909.41 83.0621   1
  -7  -1   4 1754.09 88.4538   1
  -6   1   4 417404. 14659.9   1
   6   1  -4 410070. 14666.2   1
   6  -1  -4 420298. 14659.5   1
  -6  -1   4 392054. 14664.7   1
   5  -1  -4 2262.90 84.6329   1
  -5   1   4 2052.27 83.3790   1
   5   1  -4 2267.27 91.3625   1
   4   1  -4 49097.7 1610.10   1
  -4  -1   4 40815.7 1609.28   1
   3   1  -4 12040.3 433.446   1
  -3  -1   4 11625.9 432.585   1
   2   1  -4 6958.59 279.448   1
  -2  -1   4 7937.68 279.512   1
  -1  -1   4 41162.0 1411.57   1
  -1   1   4 39994.9 1406.21   1
   1  -1  -4 40167.3 1406.30   1
   0   1   4 2141.91 95.6888   1
   0  -1   4 2098.34 97.5000   1
   0  -1  -4 2252.80 95.2706   1
   0   1  -4 2352.88 98.5119   1
   1   1   4 2296.41 98.9985   1
   1  -1   4 2246.37 100.252   1
  -1  -1  -4 1977.96 97.1560   1
  -1   1  -4 2185.16 99.7545   1
   2   1   4 568012. 20105.0   1
   2  -1   4 556188. 20108.2   1
  -2  -1  -4 568116. 20106.5   1
  -2   1  -4 563056. 20105.6   1
   3   1   4 19923.7 762.529   1
   3  -1   4 20913.7 765.531   1
  -3  -1  -4 20203.9 763.913   1
  -3   1  -4 21555.4 766.122   1
   4   1   4 254583. 8978.04   1
   4  -1   4 252286. 8979.35   1
  -4  -1  -4 242109. 8977.29   1
  -4   1  -4 256212. 8978.65   1
   5   1   4 31652.5 1174.11   1
   5  -1   4 31743.3 1175.23   1
  -5  -1  -4 31123.2 1174.67   1
  -5   1  -4 33250.7 1177.23   1
   6   1   4 1910.40 106.343   1
   6  -1   4 1850.76 104.556   1
  -6  -1  -4 1891.90 105.053   1
  -6   1  -4 2024.71 108.440   1
   7   1   4 1161.96 82.8708   1
   7  -1   4 1223.25 82.3446   1
  -7  -1  -4 1218.56 83.2812   1
  -7   1  -4 1254.43 83.1956   1
   8   1   4 9559.73 391.789   1
   8  -1   4 9859.28 394.323   1
  -8  -1  -4 9755.57 392.675   1
  -8   1  -4 9326.27 390.345   1
   9   1   4 3400.28 167.095   1
   9  -1   4 3419.22 169.212   1
  -9  -1  -4 3211.24 166.660   1
  -9   1  -4 3388.49 170.502   1
  10   1   4 26452.6 1040.56   1
  10  -1   4 28688.7 1046.81   1
 -10  -1  -4 27705.3 1045.34   1
 -10   1  -4 28356.5 1046.97   1
  11   1   4 20427.1 840.031   1
  11  -1   4 22033.9 843.447   1
 -11  -1  -4 23058.8 847.713   1
 -11   1  -4 22979.0 846.867   1
  12  -1   4 2887.10 160.109   1
  12   1   4 2967.93 161.058   1
 -12  -1  -4 3195.47 165.610   1
 -12   1  -4 3095.89 164.004   1
  13   1   4 686.645 71.0068   1
  13  -1   4 579.438 68.9613   1
 -13   1  -4 516.607 66.4310   1
 -13  -1  -4 645.842 68.9564   1
  14  -1   4 2151.39 130.609   1
  14   1   4 2224.53 129.622   1
 -14   1  -4 1806.68 121.458   1
 -14  -1  -4 1810.36 122.137   1
  15   1   4 3022.54 168.154   1
  15  -1   4 3154.31 172.494   1
 -15  -1  -4 3337.53 172.935   1
 -15   1  -4 2861.61 166.134   1
  16  -1   4 7328.64 315.562   1
  16   1   4 6964.85 316.567   1
 -16  -1  -4 6787.24 312.266   1
 -16   1  -4 6739.41 309.263   1
  18   1   4 1985.35 128.316   1
  18  -1   4 1863.91 125.165   1
 -18   1  -4 1697.35 119.631   1
 -18  -1  -4 1832.13 125.530   1
  19   1   4 337.240 66.7997   1
  19  -1   4 605.256 70.1065   1
 -19  -1  -4 439.311 69.1759   1
 -19   1  -4 407.336 67.2570   1
  20   1   4 1502.44 108.796   1
 -20   1  -4 1496.42 109.892   1
 -20  -1  -4 1410.25 106.257   1
  21  -1   4 1442.70 108.744   1
  21   1   4 1411.02 108.374   1
 -21   1  -4 1380.56 107.962   1
 -21  -1  -4 1437.75 105.715   1
  22   1   4 196.867 55.3189   1
  22  -1   4 180.673 50.3284   1
 -22   1  -4 312.599 60.9461   1
 -22  -1  -4 274.944 58.1603   1
  24  -1   4 212.690 53.2304   1
  24   1   4 122.266 60.4760   1
 -24   1  -4 237.085 57.2770   1
 -24  -1  -4 294.764 61.2409   1
  25   2  -4 407.674 64.3031   1
 -25  -2   4 191.994 56.7707   1
  24   2  -4 53.4867 47.1126   1
  24  -2  -4-6.51975 43.7715   1
 -24  -2   4 19.8048 49.9684   1
 -24   2   4 26.4033 47.2236   1
  23   2  -4 326.053 65.0355   1
  23  -2  -4 348.198 62.9354   1
 -23  -2   4 442.317 69.2578   1
 -23   2   4 356.538 61.3559   1
  22  -2  -4 2160.31 133.747   1
 -22   2   4 1909.95 129.353   1
  21   2  -4 142.192 50.5559   1
  21  -2  -4 128.968 52.9946   1
 -21  -2   4 319.108 60.8742   1
 -21   2   4 186.588 52.2879   1
  20   2  -4 1601.42 113.731   1
  20  -2  -4 1611.34 113.886   1
 -20  -2   4 1932.16 123.187   1
 -20   2   4 1698.46 113.793   1
  19   2  -4 991.654 86.5975   1
  19  -2  -4 1114.40 87.9305   1
 -19  -2   4 957.258 84.8783   1
 -19   2   4 973.465 84.3791   1
  18   2  -4 655.146 68.1696   1
  18  -2  -4 637.556 69.8292   1
 -18  -2   4 623.638 67.7466   1
 -18   2   4 582.018 63.6586   1
  17   2  -4 13087.3 515.321   1
  17  -2  -4 14030.7 516.829   1
 -17  -2   4 12952.1 513.622   1
  16   2  -4 752.124 71.3721   1
  16  -2  -4 837.324 73.3806   1
 -16  -2   4 729.946 70.3124   1
 -16   2   4 808.955 71.4685   1
  15   2  -4 15258.1 588.535   1
 -15  -2   4 14612.0 585.051   1
  14  -2  -4 1050.47 78.6052   1
 -14   2   4 1178.49 81.2393   1
  13   2  -4 900.378 73.1761   1
  13  -2  -4 1001.14 70.7610   1
 -13  -2   4 838.318 70.0345   1
 -13   2   4 937.446 70.3287   1
  12  -2  -4 8154.94 326.024   1
 -12  -2   4 8053.62 331.342   1
 -12   2   4 7839.29 324.381   1
  11   2  -4 1362.50 82.4878   1
 -11   2   4 1291.59 80.2092   1
  11  -2  -4 1401.05 80.0787   1
 -11  -2   4 1328.64 83.5546   1
  10   2  -4 6861.10 273.083   1
 -10   2   4 6637.09 267.096   1
  10  -2  -4 7281.21 270.719   1
  -9  -2   4 96774.5 3478.26   1
   9   2  -4 96689.2 3477.57   1
   8   2  -4 14555.8 492.234   1
  -8  -2   4 14421.5 493.360   1
   8  -2  -4 15554.2 488.492   1
  -7   2   4 90566.3 3521.89   1
   7  -2  -4 107599. 3524.61   1
   6   2  -4 66505.2 2260.58   1
  -6   2   4 60035.0 2246.36   1
  -5  -2   4 46841.2 1670.58   1
   5  -2  -4 47424.7 1659.69   1
  -5   2   4 45852.9 1659.13   1
   5   2  -4 44765.5 1669.24   1
  -4   2   4 314.937 17.9687   1
   4   2  -4 292.905 26.1147   1
  -4  -2   4 344.159 29.5671   1
   4  -2  -4 280.045 17.9732   1
   3   2  -4 5622.55 226.335   1
  -3   2   4 5778.78 215.067   1
   3  -2  -4 6083.84 215.034   1
  -3  -2   4 5672.38 224.888   1
   2   2  -4 2617.37 110.339   1
  -2  -2   4 2701.57 111.181   1
   2  -2  -4 2775.80 102.883   1
  -2   2   4 2371.84 103.008   1
   1  -2  -4 3342.96 118.032   1
   1   2  -4 3137.41 123.314   1
  -1  -2   4 2965.78 123.285   1
   0   2   4 1654.69 76.8532   1
   0  -2   4 1564.34 80.7365   1
   0   2  -4 1674.74 80.4647   1
   0  -2  -4 1772.26 77.3464   1
   1  -2   4 22062.7 798.393   1
  -1  -2  -4 21365.7 794.955   1
  -1   2  -4 22509.7 798.002   1
   1   2   4 21030.6 794.338   1
   2   2   4 17829.5 674.465   1
  -2  -2  -4 18682.6 678.053   1
   3   2   4 22433.9 822.270   1
   3  -2   4 22988.8 821.990   1
  -3   2  -4 21908.4 821.186   1
  -3  -2  -4 21379.7 820.544   1
   4   2   4 25946.3 950.015   1
   4  -2   4 24217.8 950.159   1
  -4   2  -4 26907.4 952.653   1
  -4  -2  -4 25746.8 950.367   1
   5   2   4 58774.0 1993.72   1
   5  -2   4 53785.0 1991.30   1
  -5   2  -4 52733.2 1991.16   1
  -5  -2  -4 54142.5 1992.21   1
   6   2   4 1820.09 103.571   1
   6  -2   4 1883.46 103.494   1
  -6   2  -4 1728.33 101.876   1
  -6  -2  -4 1753.92 102.191   1
   7   2   4 29888.9 1115.73   1
   7  -2   4 30993.7 1117.14   1
  -7   2  -4 30286.6 1114.30   1
  -7  -2  -4 28906.7 1112.56   1
   8   2   4 4.59920 32.9022   1
   8  -2   4 9.37942 29.8401   1
  -8   2  -4 22.7710 25.7973   1
  -8  -2  -4 13.8552 32.2915   1
   9   2   4 2818.32 154.544   1
   9  -2   4 3046.17 157.618   1
  -9   2  -4 3334.52 159.317   1
  -9  -2  -4 3112.56 158.168   1
  10   2   4 5794.13 273.565   1
  10  -2   4 6565.34 278.203   1
 -10   2  -4 6229.35 274.632   1
 -10  -2  -4 6475.10 277.936   1
  11   2   4 21861.4 880.848   1
  11  -2   4 23493.0 884.188   1
 -11   2  -4 22880.4 881.147   1
 -11  -2  -4 24362.2 885.073   1
  12   2   4 929.367 78.8114   1
  12  -2   4 979.505 85.3549   1
 -12   2  -4 1005.58 84.5803   1
 -12  -2  -4 943.220 81.5667   1
 -13   2  -4 4468.69 220.469   1
  13  -2   4 4756.06 225.406   1
  14   2   4 1491.39 102.508   1
  14  -2   4 1433.59 103.577   1
 -14   2  -4 1320.69 100.570   1
 -14  -2  -4 1421.84 105.561   1
  15   2   4 2728.56 154.158   1
 -15   2  -4 2751.35 154.341   1
  15  -2   4 3130.69 161.268   1
 -16  -2  -4 3930.87 209.645   1
 -16   2  -4 4201.79 212.451   1
  16   2   4 4468.63 214.065   1
  16  -2   4 4258.20 215.437   1
 -17  -2  -4 3807.37 206.684   1
  17   2   4 4515.05 214.251   1
  18   2   4 372.490 62.5560   1
 -18   2  -4 284.898 58.6177   1
 -18  -2  -4 309.590 58.3297   1
  19   2   4 92.5316 50.0960   1
  19  -2   4 25.2713 47.5735   1
 -19   2  -4 115.128 53.3901   1
 -19  -2  -4 76.9577 42.7700   1
 -20  -2  -4 842.792 84.8038   1
 -20   2  -4 934.794 91.3877   1
  20   2   4 1029.75 89.4774   1
  20  -2   4 869.347 87.5807   1
  21   2   4 466.903 67.5329   1
 -21   2  -4 364.474 67.7572   1
  21  -2   4 413.566 69.5416   1
 -22   2  -4 154.986 55.7062   1
 -22  -2  -4 296.199 57.1386   1
  22   2   4 301.473 58.5147   1
  22  -2   4 235.339 57.9712   1
 -23  -2  -4 133.431 51.8412   1
  23   2   4 111.553 50.7012   1
 -24   2  -4 82.7864 49.5255   1
  24  -2   4 184.043 50.7922   1
  25   3  -4 46.1144 48.9157   1
 -25  -3   4 98.8439 54.3856   1
 -24   3   4 91.7215 49.0260   1
  23   3  -4 197.610 53.9762   1
  23  -3  -4 169.314 52.7281   1
 -23   3   4 103.897 48.1020   1
 -23  -3   4 113.480 55.8939   1
  22   3  -4 1158.57 95.8624   1
  22  -3  -4 1070.62 94.2626   1
 -22   3   4 1260.86 98.9422   1
  21   3  -4 3228.24 181.574   1
  21  -3  -4 3373.40 183.306   1
 -21   3   4 3386.06 181.647   1
 -21  -3   4 3812.68 189.446   1
  20  -3  -4 2175.08 130.732   1
 -20   3   4 2052.20 129.166   1
 -20  -3   4 2354.83 136.957   1
  19   3  -4 2909.05 158.133   1
  19  -3  -4 2575.19 151.786   1
 -19   3   4 2865.85 157.035   1
 -19  -3   4 2871.76 157.626   1
 -18   3   4 7269.63 309.146   1
  18  -3  -4 6685.60 305.037   1
  17   3  -4 1066.15 84.8505   1
  17  -3  -4 943.876 80.7501   1
 -17   3   4 893.275 78.7333   1
 -17  -3   4 1031.26 85.1403   1
  16   3  -4 273.183 46.9856   1
  16  -3  -4 174.424 43.0524   1
 -16   3   4 253.664 47.3973   1
 -16  -3   4 206.687 44.8073   1
  15   3  -4 6507.96 289.854   1
 -15  -3   4 6783.12 292.642   1
 -14   3   4 4035.85 190.388   1
  14   3  -4 4228.84 195.655   1
  14  -3  -4 3920.09 190.380   1
 -13   3   4 13038.7 503.323   1
  13  -3  -4 12726.7 503.048   1
  12   3  -4 25752.9 949.032   1
 -12   3   4 24989.0 942.897   1
 -12  -3   4 24392.0 948.003   1
  12  -3  -4 26101.7 943.367   1
  11   3  -4 9569.45 384.656   1
 -11   3   4 9792.15 378.939   1
 -11  -3   4 9466.74 385.926   1
  11  -3  -4 9549.45 378.140   1
  10   3  -4 1376.06 85.2727   1
 -10  -3   4 1424.95 87.2486   1
  10  -3  -4 1542.10 81.7129   1
   9   3  -4 11934.2 464.218   1
  -9  -3   4 12051.6 464.784   1
   8   3  -4 31625.5 1156.80   1
  -8   3   4 32140.1 1147.31   1
  -8  -3   4 30645.6 1155.39   1
   7   3  -4 1797.80 92.4674   1
   7  -3  -4 1904.27 84.8524   1
  -7  -3   4 1880.25 94.0108   1
  -7   3   4 1633.65 81.7238   1
  -6   3   4 47509.5 1840.17   1
   6  -3  -4 55749.5 1843.20   1
  -5   3   4 195.536 22.3575   1
  -5  -3   4 240.560 30.6392   1
   5  -3  -4 279.568 22.3049   1
   4  -3  -4 39413.2 1413.25   1
  -4   3   4 37367.2 1411.83   1
   4   3  -4 39069.5 1425.51   1
  -3  -3   4 6.25823 18.3420   1
   3  -3  -4 37.8443 13.5115   1
   3   3  -4 34.2133 21.9694   1
  -3   3   4 19.2534 11.9503   1
  -2  -3   4 9067.97 358.468   1
  -2   3   4 9470.42 348.559   1
   2  -3  -4 9687.58 348.662   1
   2   3  -4 9062.70 355.720   1
   1   3  -4 2724.71 108.854   1
   1  -3  -4 2748.14 100.816   1
   0   3   4 5000.68 203.934   1
   0  -3  -4 5327.24 205.027   1
   1  -3   4 13307.8 490.653   1
  -1   3  -4 12457.1 488.436   1
   1   3   4 12507.3 485.967   1
  -1  -3  -4 13608.3 488.124   1
  -2   3  -4 56620.9 2017.10   1
   2  -3   4 54875.1 2019.02   1
   3  -3   4 2348.80 120.356   1
  -3   3  -4 2646.56 123.030   1
  -3  -3  -4 2525.88 120.272   1
   3   3   4 2523.89 119.262   1
   4   3   4 27372.5 1047.40   1
   4  -3   4 28468.4 1050.10   1
  -4  -3  -4 28744.4 1051.50   1
  -4   3  -4 29246.3 1051.29   1
   5  -3   4 9017.39 331.613   1
  -5  -3  -4 7936.57 332.365   1
  -5   3  -4 8739.84 330.771   1
   6   3   4 36558.6 1348.26   1
   6  -3   4 36066.5 1350.35   1
  -6  -3  -4 36445.1 1350.14   1
  -6   3  -4 37408.3 1348.97   1
   7   3   4 10124.1 383.114   1
   7  -3   4 9198.45 378.617   1
  -7  -3  -4 9230.52 381.207   1
  -7   3  -4 8911.55 379.221   1
   9   3   4 241.494 43.9687   1
   9  -3   4 327.665 49.7123   1
  -9  -3  -4 250.110 45.4429   1
  -9   3  -4 295.778 48.9704   1
  10   3   4 2790.55 146.048   1
  10  -3   4 2454.97 142.358   1
 -10  -3  -4 2628.33 142.113   1
 -10   3  -4 2608.39 145.169   1
  11   3   4 3709.18 184.472   1
  11  -3   4 3633.58 181.236   1
 -11  -3  -4 3426.29 179.209   1
 -11   3  -4 3594.91 180.826   1
  12   3   4 6024.82 275.936   1
  12  -3   4 6209.61 275.984   1
 -12  -3  -4 5844.10 275.330   1
 -12   3  -4 6424.21 278.968   1
  14   3   4 7508.58 315.812   1
  14  -3   4 7325.02 313.749   1
 -14  -3  -4 6553.19 310.141   1
 -14   3  -4 6643.94 307.452   1
  15   3   4 4657.79 221.341   1
  15  -3   4 4562.64 219.718   1
 -15  -3  -4 4264.44 218.859   1
 -15   3  -4 4243.28 216.164   1
  16   3   4 966.938 85.3311   1
  16  -3   4 959.408 84.3257   1
 -16  -3  -4 894.878 83.6884   1
 -16   3  -4 695.736 76.1538   1
  17   3   4 3718.14 187.624   1
 -17  -3  -4 3301.56 185.469   1
 -17   3  -4 3395.80 182.453   1
  18   3   4 214.888 56.1131   1
 -18  -3  -4 202.115 56.9997   1
  18  -3   4 277.975 59.5179   1
  19  -3   4 750.596 81.1845   1
 -19   3  -4 988.822 88.7175   1
  20   3   4-6.50542 44.4166   1
  20  -3   4 107.937 52.3577   1
 -20  -3  -4 32.1046 43.1159   1
 -20   3  -4 6.30671 49.3088   1
  21  -3   4 50.3241 46.0000   1
 -21   3  -4-6.26527 47.7380   1
  22   3   4 245.106 59.4763   1
  22  -3   4 292.299 59.1175   1
 -22  -3  -4 300.198 64.1774   1
 -22   3  -4 105.133 50.2190   1
  23   3   4 24.4540 47.8106   1
 -23  -3  -4 61.8576 49.2729   1
 -26  -4   4 175.851 56.6912   1
  25   4  -4 133.237 52.7621   1
 -25  -4   4 99.0127 53.6537   1
  24   4  -4 292.156 57.6554   1
 -24  -4   4 327.889 65.5156   1
  23   4  -4 64.5918 45.9139   1
  23  -4  -4 52.3335 40.8895   1
 -23  -4   4 73.2063 46.9444   1
 -23   4   4 65.6259 44.8499   1
  22   4  -4 6.53824 44.9903   1
  22  -4  -4 6.46293 44.4721   1
 -22  -4   4-6.52375 47.6989   1
 -22   4   4 19.3210 45.0257   1
  21  -4  -4 1073.55 89.9858   1
 -21   4   4 1004.48 87.8511   1
  20   4  -4 638.559 69.8149   1
  20  -4  -4 478.507 62.3677   1
 -20  -4   4 551.265 68.1186   1
 -20   4   4 445.174 65.1573   1
  19   4  -4 6068.67 263.203   1
  19  -4  -4 5592.04 256.363   1
 -19  -4   4 5145.73 253.529   1
 -19   4   4 5198.17 252.284   1
  18   4  -4 1314.37 98.9850   1
  18  -4  -4 1398.43 98.3789   1
 -18  -4   4 1330.80 97.9332   1
 -18   4   4 1314.59 96.8793   1
  17   4  -4 86.7350 40.1703   1
 -17   4   4 37.8597 35.1238   1
  17  -4  -4 65.1113 35.5540   1
 -17  -4   4 64.6633 39.8550   1
 -16   4   4-5.12566 32.6095   1
  16  -4  -4-5.14549 31.7957   1
 -16  -4   4 5.71933 37.0667   1
  16   4  -4 5.53387 33.1539   1
 -15   4   4-24.1294 33.4777   1
  15  -4  -4-14.5512 31.1524   1
  15   4  -4-5.01241 33.0746   1
  14   4  -4 10327.3 431.938   1
 -14   4   4 10749.5 428.405   1
  14  -4  -4 10754.9 428.156   1
 -14  -4   4 10780.6 434.299   1
  13  -4  -4 22466.9 820.433   1
  13   4  -4 20967.2 823.902   1
 -13   4   4 22752.4 820.511   1
 -13  -4   4 20540.6 821.496   1
  12  -4  -4 119.063 31.9811   1
  12   4  -4 62.7592 34.2820   1
 -12   4   4 65.3413 29.0482   1
 -12  -4   4 83.9519 33.4954   1
  11   4  -4 13365.5 509.747   1
 -11  -4   4 12526.3 508.218   1
  11  -4  -4 13245.3 500.959   1
 -11   4   4 12866.4 501.928   1
  10  -4  -4 14228.0 549.442   1
 -10   4   4 14684.9 550.894   1
 -10  -4   4 14086.4 559.189   1
  10   4  -4 15040.1 560.719   1
   9  -4  -4 1389.05 78.7781   1
  -9  -4   4 1329.09 83.7723   1
   9   4  -4 1499.18 87.0810   1
  -8  -4   4 1481.10 86.1442   1
   8   4  -4 1504.00 85.9262   1
  -7  -4   4 2950.07 141.452   1
  -7   4   4 3063.40 132.507   1
   7   4  -4 3174.75 142.004   1
  -6  -4   4 5855.16 238.777   1
   6  -4  -4 6184.99 229.576   1
   6   4  -4 6094.61 241.490   1
  -6   4   4 5348.24 226.162   1
  -5  -4   4 53578.0 1925.45   1
   5   4  -4 56241.6 1926.10   1
  -5   4   4 51647.7 1911.45   1
   5  -4  -4 52826.0 1914.33   1
  -4  -4   4 12943.7 528.181   1
   4   4  -4 13766.6 527.435   1
   4  -4  -4 13742.1 516.646   1
   3  -4  -4 26660.6 970.892   1
  -3   4   4 26610.0 970.478   1
   3   4  -4 28074.0 982.292   1
  -3  -4   4 25832.2 980.573   1
   2  -4  -4 82244.6 2860.81   1
  -2   4   4 77763.6 2859.87   1
   2   4  -4 79592.3 2868.26   1
  -2  -4   4 79433.1 2868.95   1
   1  -4  -4 12119.2 443.853   1
  -1  -4   4 10827.2 449.707   1
   1   4  -4 12061.4 450.681   1
  -1   4   4 12145.8 443.674   1
   0  -4   4 49083.9 1769.41   1
   0   4  -4 50903.1 1770.16   1
   0  -4  -4 48262.0 1763.36   1
   0   4   4 47572.5 1762.26   1
   1  -4   4 24.2717 22.6588   1
  -1   4  -4 5.96725 20.0339   1
   2  -4   4 717.426 53.0909   1
  -2   4  -4 756.290 54.1694   1
  -2  -4  -4 635.467 51.7357   1
   2   4   4 662.273 52.0633   1
   3  -4   4 63331.3 2279.89   1
  -3   4  -4 61560.0 2275.61   1
  -3  -4  -4 65892.7 2278.77   1
   3   4   4 61159.3 2275.18   1
   4  -4   4 77061.5 2772.25   1
  -4   4  -4 74105.4 2769.66   1
  -4  -4  -4 78849.1 2772.25   1
   4   4   4 76907.7 2769.96   1
   5  -4   4 34135.9 1222.65   1
  -5   4  -4 34057.2 1222.65   1
  -5  -4  -4 33803.1 1223.05   1
   5   4   4 30665.3 1218.18   1
   6  -4   4 2957.91 143.520   1
   6   4   4 2562.70 141.103   1
  -6  -4  -4 2813.85 144.371   1
  -6   4  -4 3066.40 145.483   1
  -7   4  -4 3964.57 194.008   1
   7  -4   4 4259.54 195.371   1
  -7  -4  -4 4592.35 201.597   1
   7   4   4 4070.50 192.381   1
  -8   4  -4 21227.5 797.927   1
   8  -4   4 20937.6 797.239   1
  -8  -4  -4 20659.4 798.967   1
   8   4   4 20999.4 799.331   1
  -9   4  -4 2463.02 132.940   1
   9  -4   4 2271.86 131.336   1
  -9  -4  -4 2239.40 130.615   1
   9   4   4 2327.22 132.255   1
 -10   4  -4-5.25610 32.1527   1
  10  -4   4 21.1541 33.6457   1
 -10  -4  -4-26.9346 37.6606   1
  10   4   4 10.8134 36.9023   1
 -11   4  -4 3298.46 167.717   1
  11  -4   4 2890.61 165.731   1
 -11  -4  -4 3199.07 168.496   1
  11   4   4 3185.39 168.777   1
 -12   4  -4 130.558 40.8459   1
  12  -4   4 182.170 44.1608   1
 -12  -4  -4 115.402 47.2415   1
  12   4   4 46.8128 43.9160   1
 -13  -4  -4 2009.23 128.183   1
  13   4   4 2149.50 131.475   1
 -14   4  -4 2823.14 162.248   1
  14  -4   4 3283.65 170.433   1
 -14  -4  -4 2728.53 162.914   1
  14   4   4 3386.20 171.995   1
 -15   4  -4 67.4667 41.6753   1
  15  -4   4 153.808 43.4976   1
 -15  -4  -4 63.2451 40.3996   1
  15   4   4 132.745 46.0288   1
 -16   4  -4 3062.08 174.549   1
  16  -4   4 3426.76 181.959   1
 -17   4  -4 893.877 84.4744   1
  17  -4   4 823.121 80.2698   1
 -17  -4  -4 803.900 84.6530   1
  17   4   4 905.846 83.7052   1
 -18   4  -4 2554.67 152.783   1
  18  -4   4 2499.22 150.279   1
 -18  -4  -4 2475.28 152.438   1
  18   4   4 2774.72 154.941   1
  19  -4   4 472.704 72.6067   1
  19   4   4 715.034 75.0946   1
 -19   4  -4 553.826 73.6485   1
 -19  -4  -4 598.976 73.4463   1
 -20   4  -4 165.182 54.5803   1
  20  -4   4 151.971 53.2633   1
 -20  -4  -4 135.558 53.7013   1
  20   4   4 44.2403 47.3989   1
 -21   4  -4-31.4007 52.3554   1
  21  -4   4 31.3339 48.3689   1
 -21  -4  -4 31.7124 43.9954   1
  21   4   4 12.7639 46.6636   1
 -22   4  -4 12.3458 47.1860   1
  22  -4   4 135.238 52.2261   1
  22   4   4 189.175 56.5987   1
 -23   4  -4 12.0833 45.1102   1
  23  -4   4 42.0835 44.8883   1
 -23  -4  -4-36.7195 44.7457   1
  23   4   4-6.07235 42.1196   1
 -26  -5   4 142.576 58.5291   1
 -25  -5   4 596.997 75.4568   1
 -24  -5   4 124.908 56.4279   1
  24   5  -4 98.3736 51.7312   1
 -23   5   4 52.5262 46.2694   1
 -23  -5   4 45.9674 48.0226   1
  23   5  -4-19.6744 49.9719   1
 -22   5   4 58.0762 44.0616   1
  22   5  -4-12.8660 41.7115   1
  22  -5  -4 19.3393 45.0859   1
 -22  -5   4 91.4631 52.3412   1
  21  -5  -4 1639.28 113.041   1
  21   5  -4 1629.56 117.275   1
 -21  -5   4 1623.73 117.599   1
 -21   5   4 1806.04 118.558   1
 -20   5   4 295.335 55.6051   1
  20   5  -4 399.919 64.6236   1
 -20  -5   4 253.477 56.3985   1
  20  -5  -4 263.901 54.4225   1
 -19  -5   4 3707.38 193.866   1
  19   5  -4 3721.41 194.532   1
  18   5  -4 2547.27 145.165   1
 -18   5   4 2287.12 139.025   1
  18  -5  -4 2363.20 140.131   1
 -18  -5   4 2630.81 146.712   1
  17  -5  -4 9263.38 380.944   1
 -17   5   4 8852.36 378.020   1
  16  -5  -4 708.962 65.1128   1
 -16   5   4 380.788 54.3715   1
 -16  -5   4 662.307 70.7321   1
  16   5  -4 494.882 62.8344   1
  15   5  -4-26.9553 36.7956   1
 -15   5   4 44.4653 35.0759   1
 -15  -5   4-5.54343 38.4509   1
  15  -5  -4-4.91506 31.8543   1
 -14   5   4 36.9633 33.3155   1
  14  -5  -4 9.21225 30.4114   1
 -14  -5   4 53.0565 34.7156   1
  13  -5  -4 1139.53 80.7636   1
 -13  -5   4 1091.08 85.3135   1
  13   5  -4 1177.38 86.2986   1
 -13   5   4 1143.74 79.2520   1
  12  -5  -4 552.321 52.3764   1
 -12  -5   4 462.754 55.4908   1
 -12   5   4 491.460 51.0316   1
  12   5  -4 513.926 57.5900   1
  11  -5  -4 3643.50 163.895   1
 -11   5   4 3307.34 158.311   1
  10  -5  -4 14920.0 543.279   1
 -10  -5   4 13711.1 549.170   1
  10   5  -4 14218.3 551.295   1
 -10   5   4 13736.3 539.040   1
   9  -5  -4 43831.5 1581.57   1
  -9  -5   4 42665.6 1592.67   1
   9   5  -4 43569.3 1590.92   1
  -9   5   4 43613.4 1581.82   1
   8  -5  -4 17689.3 657.689   1
   8   5  -4 17527.5 668.056   1
  -8  -5   4 17545.4 669.441   1
  -7  -5   4 29829.7 1170.82   1
   7   5  -4 33862.3 1173.57   1
  -6  -5   4 20189.3 717.178   1
  -6   5   4 17971.6 701.629   1
   6   5  -4 19694.5 717.204   1
  -5  -5   4 838.015 59.7797   1
  -5   5   4 813.343 50.3881   1
   5   5  -4 941.830 60.4198   1
   5  -5  -4 874.634 52.5539   1
  -4  -5   4 2850.07 135.161   1
  -4   5   4 2869.45 124.884   1
   4   5  -4 2744.84 132.975   1
   4  -5  -4 3052.15 126.963   1
   3  -5  -4 126954. 4553.20   1
   3   5  -4 131536. 4564.28   1
  -3   5   4 121899. 4553.65   1
  -3  -5   4 130833. 4564.11   1
   2  -5  -4 45850.3 1618.99   1
   2   5  -4 44402.8 1626.28   1
  -2   5   4 43721.3 1616.94   1
  -2  -5   4 44971.5 1626.88   1
   1   5  -4 284.455 33.3263   1
  -1  -5   4 333.154 39.2397   1
   0  -5  -4 1943.77 102.092   1
   0  -5   4 1930.92 106.641   1
   0   5  -4 2276.52 108.784   1
   0   5   4 2227.39 103.828   1
   1  -5   4 10168.3 431.852   1
  -1   5  -4 11150.2 433.459   1
  -1  -5  -4 11774.8 430.478   1
   1   5   4 11384.9 428.607   1
   2  -5   4 2361.46 123.187   1
  -2   5  -4 2579.67 124.780   1
  -2  -5  -4 2456.57 122.000   1
   2   5   4 2563.63 122.975   1
   3  -5   4 85860.4 3088.03   1
  -3   5  -4 81155.7 3084.67   1
  -3  -5  -4 85804.8 3087.44   1
   3   5   4 89755.4 3087.59   1
   4  -5   4 575.267 52.8511   1
  -4   5  -4 533.292 51.3942   1
  -4  -5  -4 489.344 51.0966   1
   4   5   4 614.823 52.7705   1
   5  -5   4 1295.71 90.7651   1
  -5  -5  -4 1578.62 92.7161   1
   5   5   4 1324.47 85.1537   1
  -5   5  -4 1276.71 84.5016   1
   6   5   4 4.40013 26.3686   1
  -6  -5  -4 4.52014 26.7978   1
   6  -5   4 18.1208 29.6318   1
  -6   5  -4 43.7421 31.0607   1
   8  -5   4 6387.73 273.439   1
   8   5   4 6161.67 271.579   1
  -8  -5  -4 6279.38 276.465   1
  -8   5  -4 6122.32 271.299   1
   9  -5   4 20384.2 772.131   1
   9   5   4 19584.1 772.114   1
  -9  -5  -4 19831.3 776.095   1
  -9   5  -4 20633.5 772.597   1
  10  -5   4 1817.34 111.545   1
 -10  -5  -4 1630.71 111.984   1
  10   5   4 1629.44 109.947   1
 -10   5  -4 1700.58 108.606   1
  11   5   4 2062.79 127.298   1
 -11  -5  -4 1987.49 127.082   1
  11  -5   4 2322.64 131.843   1
 -11   5  -4 2204.65 130.299   1
 -12   5  -4 9953.41 421.707   1
  12  -5   4 10465.5 425.109   1
 -13   5  -4 88.6582 46.8622   1
  13  -5   4 111.864 44.0550   1
 -13  -5  -4 48.5784 41.5464   1
  13   5   4 79.1287 43.3105   1
 -14   5  -4 2607.39 154.241   1
  14  -5   4 2880.15 157.703   1
 -14  -5  -4 2622.86 153.733   1
  14   5   4 3023.33 162.781   1
 -15   5  -4 2021.55 133.211   1
  15  -5   4 2485.39 140.116   1
 -15  -5  -4 2089.89 136.910   1
  15   5   4 2457.14 142.458   1
 -16  -5  -4 258.169 58.0027   1
  16   5   4 267.931 59.4754   1
 -17   5  -4 107.302 50.7419   1
  17  -5   4 188.544 53.9893   1
 -17  -5  -4 64.8330 49.5848   1
  17   5   4 129.661 54.5164   1
 -18   5  -4 3158.63 173.455   1
  18  -5   4 3017.63 170.500   1
 -18  -5  -4 3176.30 175.120   1
  18   5   4 3187.48 173.946   1
 -19  -5  -4 263.671 53.8071   1
  19   5   4 218.224 55.4360   1
 -20   5  -4 151.169 54.5805   1
  20  -5   4 62.8778 47.6896   1
 -20  -5  -4 6.49012 49.8670   1
  20   5   4 117.787 51.4904   1
 -21  -5  -4 76.1837 45.4780   1
  21   5   4 61.4988 45.3505   1
 -22   5  -4-6.12815 46.3809   1
  22  -5   4 36.6498 48.3397   1
 -23   5  -4 220.911 58.0397   1
  23  -5   4 208.526 58.3853   1
 -23  -5  -4 258.117 58.8151   1
  23   5   4 273.604 56.6415   1
 -26  -6   4 258.553 65.3041   1
 -25  -6   4 386.219 68.8418   1
  25   6  -4 438.187 67.7526   1
 -24  -6   4 1074.91 95.1281   1
  24   6  -4 931.840 89.1877   1
 -23  -6   4 137.118 55.5879   1
  23   6  -4 167.222 54.7632   1
 -22  -6   4-19.1299 45.6134   1
  22   6  -4 6.51869 45.2162   1
 -21   6   4 530.136 68.8259   1
  21   6  -4 464.450 67.9643   1
 -21  -6   4 455.540 65.4950   1
  21  -6  -4 379.212 64.6338   1
  20  -6  -4 884.227 81.9775   1
 -20   6   4 824.878 78.4974   1
  19   6  -4 18.8384 43.2231   1
 -19  -6   4 25.5157 48.2889   1
 -19   6   4 59.7522 44.9320   1
  19  -6  -4 18.2572 39.4566   1
  18   6  -4 108.963 44.5856   1
 -18  -6   4 133.722 50.0619   1
  18  -6  -4 129.537 43.3852   1
 -18   6   4 230.142 47.4723   1
  17   6  -4 583.670 65.1164   1
 -17   6   4 524.592 61.4191   1
 -17  -6   4 680.491 72.3047   1
  17  -6  -4 662.440 67.4830   1
  16  -6  -4 1685.85 107.993   1
 -16   6   4 1709.00 109.220   1
  15  -6  -4 4257.10 201.676   1
 -15  -6   4 3930.30 202.189   1
 -15   6   4 4227.49 198.218   1
  15   6  -4 4144.98 204.242   1
  14   6  -4 4962.91 230.450   1
 -14  -6   4 4849.94 230.074   1
  13  -6  -4 7721.81 307.380   1
 -13  -6   4 6935.46 309.901   1
  13   6  -4 6496.55 306.549   1
 -13   6   4 7530.60 304.438   1
  12  -6  -4 2076.47 118.548   1
 -12  -6   4 2203.89 124.199   1
  12   6  -4 2190.17 123.487   1
 -12   6   4 2055.98 115.293   1
  11  -6  -4 1554.49 93.8150   1
 -11  -6   4 1549.56 98.9633   1
 -11   6   4 1657.71 94.0582   1
  11   6  -4 1557.74 101.120   1
  10  -6  -4 1305.56 81.5897   1
 -10   6   4 1311.79 80.7139   1
   9  -6  -4 573.714 49.1226   1
  -9  -6   4 597.876 58.9368   1
  -9   6   4 604.355 50.7180   1
   9   6  -4 609.312 56.3211   1
   8  -6  -4 308.868 36.2062   1
  -8  -6   4 199.698 37.1719   1
   8   6  -4 260.680 40.3054   1
  -8   6   4 199.618 31.0061   1
  -7  -6   4 156.605 32.2065   1
   7  -6  -4 170.127 27.9266   1
   7   6  -4 240.148 35.8137   1
  -7   6   4 157.440 27.7062   1
  -6   6   4 2674.91 122.064   1
   6   6  -4 2368.44 129.601   1
  -6  -6   4 2634.88 132.188   1
   6  -6  -4 2772.09 125.064   1
  -5   6   4 414.293 36.4744   1
   5   6  -4 313.194 37.4947   1
  -5  -6   4 338.768 39.0513   1
  -4   6   4 27598.2 998.674   1
   4   6  -4 26969.3 1006.59   1
  -4  -6   4 26420.8 1007.45   1
   4  -6  -4 27598.1 999.749   1
   3   6  -4 21193.1 841.101   1
  -3   6   4 24041.7 835.735   1
   3  -6  -4 22993.8 835.495   1
  -3  -6   4 21685.2 844.269   1
   2   6  -4 62112.1 2223.79   1
  -2   6   4 60472.9 2215.23   1
   2  -6  -4 63549.3 2217.97   1
  -2  -6   4 59224.1 2222.51   1
   1   6  -4 27410.0 1028.96   1
  -1   6   4 29425.5 1025.16   1
   1  -6  -4 28183.4 1024.43   1
  -1  -6   4 25892.5 1030.41   1
   0   6  -4 23414.0 868.503   1
   0  -6  -4 24172.7 865.101   1
   0   6   4 23056.7 863.772   1
   0  -6   4 22341.9 870.477   1
   1  -6   4 4237.48 192.322   1
  -1  -6  -4 4648.36 192.349   1
   1   6   4 4074.18 186.535   1
   2  -6   4 8957.95 356.506   1
  -2   6  -4 8717.58 355.567   1
  -2  -6  -4 9044.04 353.168   1
   2   6   4 8561.44 351.136   1
   3  -6   4 13968.3 545.153   1
  -3   6  -4 13949.2 544.697   1
  -3  -6  -4 13548.0 541.938   1
   3   6   4 14921.0 545.772   1
   4  -6   4 35514.9 1302.83   1
  -4   6  -4 34194.5 1301.21   1
  -4  -6  -4 35483.6 1302.81   1
   4   6   4 35855.8 1302.18   1
   5  -6   4 2508.86 134.624   1
  -5   6  -4 2730.04 136.910   1
  -5  -6  -4 2476.06 135.683   1
   5   6   4 2709.45 137.719   1
   6  -6   4 623.053 60.7023   1
  -6   6  -4 662.877 61.4506   1
   7  -6   4 119.452 36.5670   1
  -7   6  -4 123.943 37.4330   1
  -7  -6  -4 95.6271 36.4463   1
   7   6   4 68.4179 33.2747   1
   8  -6   4 8213.29 337.729   1
  -8   6  -4 7764.82 330.913   1
  -8  -6  -4 7998.60 337.686   1
   8   6   4 7630.00 334.402   1
   9  -6   4 4669.06 220.457   1
   9   6   4 4779.82 220.441   1
  -9   6  -4 4550.25 216.369   1
  -9  -6  -4 4594.02 220.445   1
  10  -6   4 6832.84 293.199   1
  10   6   4 6005.57 284.291   1
 -10   6  -4 6323.76 286.060   1
 -10  -6  -4 6968.16 297.988   1
  11  -6   4 957.235 84.0417   1
  11   6   4 991.428 83.2160   1
 -11   6  -4 752.401 77.4476   1
 -11  -6  -4 945.132 86.8450   1
  12  -6   4 595.625 67.2659   1
  12   6   4 661.603 70.8453   1
 -12  -6  -4 597.656 67.6636   1
 -12   6  -4 629.249 67.7196   1
 -13   6  -4 372.557 57.5586   1
  13  -6   4 315.769 53.0907   1
 -13  -6  -4 257.984 54.9208   1
  13   6   4 356.747 60.9716   1
 -14   6  -4 350.831 57.6882   1
  14   6   4 397.068 60.5109   1
  14  -6   4 363.584 56.3133   1
 -14  -6  -4 249.296 53.3100   1
  15  -6   4 2370.45 138.485   1
 -15   6  -4 1929.52 128.906   1
  16  -6   4 9512.00 395.592   1
  16   6   4 9372.08 394.237   1
 -16  -6  -4 9170.11 393.199   1
 -16   6  -4 8735.90 390.665   1
  17  -6   4 1104.73 89.7850   1
  17   6   4 1022.34 87.0078   1
 -17  -6  -4 677.242 80.0062   1
 -17   6  -4 714.222 77.8223   1
  18  -6   4 2964.98 161.249   1
 -18   6  -4 2626.33 156.309   1
 -19   6  -4 381.615 63.1160   1
  19  -6   4 378.209 63.8110   1
 -19  -6  -4 328.333 60.5766   1
  19   6   4 470.984 69.0322   1
 -20   6  -4 254.816 60.4704   1
  20  -6   4 270.140 58.5916   1
  21  -6   4 180.037 57.9545   1
 -21  -6  -4 158.696 56.8603   1
  21   6   4 145.054 54.6790   1
  22  -6   4-30.7341 47.7443   1
 -22   6  -4-6.03776 44.7714   1
 -22  -6  -4 49.3256 48.7918   1
 -23   6  -4 17.6586 49.0770   1
  23  -6   4 30.1060 42.4311   1
 -26  -7   4 37.4279 52.0193   1
 -25  -7   4 38.2119 48.1990   1
  25   7  -4-25.2930 43.1585   1
 -23  -7   4 1077.97 93.9118   1
  23   7  -4 842.192 87.8185   1
 -21  -7   4 12.8608 45.6862   1
 -21   7   4 112.222 48.4575   1
  21  -7  -4 33.0267 45.1173   1
  21   7  -4 45.1608 47.5383   1
 -20  -7   4 701.025 81.8371   1
 -20   7   4 811.024 79.7127   1
  20  -7  -4 839.717 82.8478   1
  20   7  -4 978.610 88.3704   1
 -19   7   4 345.600 55.5198   1
  19  -7  -4 286.193 54.9900   1
 -18  -7   4 1608.49 116.775   1
  18   7  -4 1496.74 110.238   1
 -17  -7   4 2135.69 134.056   1
  17  -7  -4 2173.69 132.103   1
  17   7  -4 2233.72 134.206   1
 -17   7   4 2080.98 127.885   1
  16   7  -4 351.028 57.4753   1
 -16   7   4 296.129 49.6499   1
  16  -7  -4 357.056 53.8318   1
 -15   7   4 6043.34 275.192   1
  15  -7  -4 6498.59 280.109   1
  14  -7  -4 15.1291 34.4372   1
 -14   7   4 14.7828 32.8126   1
  14   7  -4 72.8678 41.2883   1
 -14  -7   4 28.8149 40.3041   1
  13   7  -4 11187.2 460.192   1
 -13  -7   4 11366.7 461.735   1
  12  -7  -4 1696.69 101.479   1
 -12   7   4 1808.48 103.444   1
  12   7  -4 1479.59 102.499   1
 -12  -7   4 1526.91 106.606   1
  11  -7  -4 7523.53 310.460   1
 -11   7   4 7423.41 308.867   1
  11   7  -4 7404.13 318.511   1
 -11  -7   4 7253.20 315.710   1
  10  -7  -4 840.805 64.2837   1
 -10   7   4 909.051 66.0271   1
 -10  -7   4 695.143 67.1828   1
  10   7  -4 873.268 71.3335   1
  -9  -7   4-4.79807 28.7568   1
   9  -7  -4 45.7969 27.3109   1
  -9   7   4 11.2311 25.5643   1
   9   7  -4 37.6252 32.1104   1
   8  -7  -4 2906.29 137.348   1
  -8   7   4 2727.93 136.116   1
   7  -7  -4 390.877 42.6478   1
   7   7  -4 408.343 47.7372   1
  -7  -7   4 492.696 53.3654   1
  -7   7   4 486.846 44.0554   1
   6  -7  -4 181.400 31.7660   1
   6   7  -4 196.587 34.1493   1
  -6  -7   4 176.072 33.7998   1
  -6   7   4 189.941 31.6566   1
   5  -7  -4 2996.36 145.043   1
   5   7  -4 3050.39 153.084   1
  -5  -7   4 3124.95 154.659   1
  -5   7   4 3473.60 148.066   1
   4  -7  -4 5171.25 217.818   1
   4   7  -4 5185.33 224.321   1
  -4  -7   4 5262.21 225.638   1
  -4   7   4 4930.95 214.966   1
  -3  -7   4 7337.96 297.049   1
  -3   7   4 7092.25 288.655   1
   3  -7  -4 6961.24 288.142   1
   3   7  -4 7215.18 296.372   1
  -2  -7   4 818.332 63.7102   1
  -2   7   4 883.475 59.1475   1
   2  -7  -4 854.867 60.8031   1
   2   7  -4 767.612 63.5099   1
  -1  -7   4-4.06080 26.7927   1
  -1   7   4-24.1255 25.7340   1
   1  -7  -4 38.4780 25.0222   1
   1   7  -4 23.8241 26.6538   1
   0  -7   4 1533.77 92.8598   1
   0   7   4 1544.16 87.5668   1
   0  -7  -4 1549.88 87.5736   1
   0   7  -4 1283.76 85.3006   1
   1  -7   4 11829.7 477.513   1
  -1   7  -4 11810.0 475.720   1
  -1  -7  -4 12380.7 476.206   1
   1   7   4 12581.0 474.982   1
   2  -7   4 14661.9 570.399   1
  -2   7  -4 14317.6 569.226   1
   2   7   4 14795.6 567.226   1
  -2  -7  -4 15082.9 569.526   1
   3  -7   4-8.87582 30.2901   1
  -3   7  -4 8.78149 32.1029   1
   3   7   4 8.49002 31.6954   1
  -3  -7  -4-4.21491 26.0453   1
   4   7   4 1393.23 92.5317   1
  -4  -7  -4 1423.97 91.5928   1
  -5   7  -4 2091.02 119.409   1
   5  -7   4 2118.95 121.358   1
   6  -7   4 1043.28 79.0875   1
  -6   7  -4 1040.32 79.2561   1
   6   7   4 1107.17 80.1206   1
  -6  -7  -4 936.367 77.3388   1
   7  -7   4 1688.89 108.989   1
  -7   7  -4 1832.07 111.328   1
   7   7   4 1965.15 115.879   1
  -7  -7  -4 1827.40 114.946   1
   8  -7   4 3088.14 160.838   1
  -8   7  -4 3136.00 159.050   1
   8   7   4 2791.65 158.433   1
  -8  -7  -4 3052.92 162.550   1
   9  -7   4 1114.01 90.7836   1
  -9   7  -4 1118.58 87.8112   1
  -9  -7  -4 1118.58 87.9184   1
   9   7   4 1246.61 91.3341   1
  10   7   4 1188.06 94.6502   1
 -10  -7  -4 1210.66 96.2563   1
 -10   7  -4 1220.21 91.2864   1
  10  -7   4 1181.91 93.6653   1
 -11  -7  -4 1722.47 115.869   1
  11   7   4 1395.49 104.459   1
  12   7   4 5223.57 237.121   1
 -12  -7  -4 4534.85 233.572   1
 -12   7  -4 4489.68 227.515   1
  12  -7   4 5273.60 239.656   1
  13   7   4 554.275 64.9572   1
 -13  -7  -4 417.710 63.1056   1
 -13   7  -4 341.520 55.5297   1
  13  -7   4 481.570 61.6587   1
  14   7   4 88.2168 49.4504   1
 -14   7  -4 162.036 45.6336   1
 -14  -7  -4 107.608 51.7848   1
 -15  -7  -4 649.424 74.7403   1
  15   7   4 887.689 82.9916   1
  16   7   4 1371.40 105.331   1
 -16  -7  -4 1235.89 101.997   1
 -16   7  -4 1233.64 97.7227   1
  16  -7   4 1436.99 104.799   1
  17   7   4 668.444 77.2997   1
 -17  -7  -4 509.521 72.7188   1
 -17   7  -4 663.423 74.4151   1
  17  -7   4 705.887 76.7792   1
 -18  -7  -4 535.609 73.9081   1
  18   7   4 413.336 66.9218   1
  19   7   4 44.6392 46.3145   1
  19  -7   4 95.9778 48.4469   1
 -19   7  -4 92.7211 53.7679   1
 -19  -7  -4-70.5736 50.1692   1
 -20  -7  -4 302.231 61.3842   1
 -20   7  -4 316.985 60.1950   1
  20  -7   4 317.678 56.7291   1
  20   7   4 209.844 55.9536   1
 -21  -7  -4 88.4564 54.4110   1
 -21   7  -4 77.9781 50.8544   1
  21  -7   4 69.1468 48.8598   1
  21   7   4-18.0918 44.7553   1
 -22  -7  -4 43.0729 49.6736   1
 -22   7  -4 87.5207 48.4724   1
  22   7   4 58.3692 42.7899   1
  22  -7   4 173.871 54.0834   1
 -26  -8   4 122.563 53.7306   1
 -24  -8   4-37.2731 51.7871   1
  24   8  -4 31.8446 47.2268   1
 -23  -8   4 1530.66 117.946   1
  23   8  -4 1723.66 120.511   1
 -22  -8   4 108.881 54.3342   1
  22   8  -4 44.9805 48.7078   1
 -21  -8   4 97.7948 52.6432   1
  20  -8  -4 301.720 55.9637   1
 -20   8   4 295.213 56.9684   1
  20   8  -4 372.587 59.3518   1
 -20  -8   4 356.264 61.3623   1
  19  -8  -4 125.414 47.2538   1
 -19   8   4 116.546 46.5384   1
  19   8  -4 102.809 44.3384   1
 -19  -8   4 13.6576 49.3195   1
 -18   8   4 239.318 51.4471   1
  18  -8  -4 24.1968 43.2075   1
  17  -8  -4 252.477 52.7772   1
 -17   8   4 376.892 56.6336   1
  17   8  -4 327.171 54.8974   1
 -17  -8   4 310.518 55.4230   1
  16  -8  -4 885.380 77.8855   1
 -16   8   4 845.670 75.7592   1
  16   8  -4 848.136 80.1756   1
 -16  -8   4 837.758 80.5185   1
  15  -8  -4 49.3177 39.1972   1
 -15   8   4-32.3941 35.9325   1
  15   8  -4-29.6726 38.1101   1
 -15  -8   4 12.2637 43.5333   1
  14  -8  -4 1356.83 100.300   1
 -14   8   4 1519.60 100.037   1
  14   8  -4 1476.15 104.945   1
 -14  -8   4 1571.13 107.727   1
  13  -8  -4 17213.5 680.332   1
 -13   8   4 17943.2 681.171   1
  13   8  -4 17890.4 688.007   1
 -13  -8   4 17200.4 686.068   1
  12   8  -4 280.159 51.6993   1
 -12  -8   4 258.202 51.0294   1
  11  -8  -4 3848.80 189.495   1
 -11   8   4 4111.44 190.972   1
 -11  -8   4 4123.23 198.237   1
  11   8  -4 4109.80 198.465   1
 -10  -8   4 341.174 53.9556   1
  10  -8  -4 237.971 40.7920   1
 -10   8   4 223.677 40.7474   1
  10   8  -4 311.705 48.8373   1
  -9   8   4 772.619 64.1053   1
   9   8  -4 678.627 64.6867   1
  -9  -8   4 815.568 70.2691   1
   9  -8  -4 698.894 62.5560   1
  -8   8   4 241.438 37.9626   1
   8   8  -4 235.006 43.1803   1
  -8  -8   4 233.983 41.5229   1
   8  -8  -4 246.168 38.0563   1
  -7   8   4 25586.8 950.328   1
   7   8  -4 25020.1 959.262   1
  -7  -8   4 25145.0 961.006   1
   7  -8  -4 26168.2 952.494   1
  -6   8   4 4331.32 189.599   1
   6   8  -4 4277.57 196.509   1
  -6  -8   4 4010.75 197.153   1
   6  -8  -4 4159.27 188.344   1
  -5   8   4 10941.5 426.648   1
   5  -8  -4 10742.3 426.819   1
   4  -8  -4 1046.37 72.3157   1
   3   8  -4 11561.0 443.511   1
  -3   8   4 10889.7 434.675   1
   3  -8  -4 10971.8 436.890   1
  -3  -8   4 11134.0 444.095   1
   2   8  -4 568.386 56.3095   1
  -2   8   4 662.401 55.1578   1
  -2  -8   4 678.716 58.9729   1
   1   8  -4 3482.50 162.232   1
  -1   8   4 3161.66 154.278   1
   1  -8  -4 3320.59 157.056   1
  -1  -8   4 3126.95 158.795   1
   0   8   4 176.150 34.8219   1
   0  -8  -4 110.559 31.5988   1
   1   8   4 30390.4 1194.74   1
  -1  -8  -4 34523.9 1201.43   1
   2   8   4 2028.15 119.117   1
   2  -8   4 1992.11 118.137   1
  -2   8  -4 2201.69 122.258   1
  -2  -8  -4 2296.09 122.816   1
   3  -8   4 19738.9 755.766   1
   4  -8   4 11223.4 456.460   1
  -4   8  -4 12165.6 458.540   1
   4   8   4 11198.5 456.325   1
  -4  -8  -4 10890.1 453.679   1
   5  -8   4 5764.14 259.700   1
  -5   8  -4 5902.40 260.824   1
   5   8   4 6113.88 261.696   1
  -5  -8  -4 5521.38 257.319   1
   6  -8   4 62.0008 35.6769   1
  -6   8  -4 91.6912 35.7367   1
   6   8   4 93.2623 37.7287   1
  -6  -8  -4 90.4581 42.9744   1
   7  -8   4 26917.4 1062.09   1
  -7   8  -4 27921.8 1063.69   1
   7   8   4 29548.9 1067.00   1
  -7  -8  -4 28791.6 1068.42   1
   8  -8   4 812.884 72.7664   1
  -8   8  -4 797.417 71.5268   1
   8   8   4 732.276 72.2629   1
  -8  -8  -4 740.669 74.4301   1
   9  -8   4 3454.53 174.432   1
  -9   8  -4 3200.90 169.538   1
  -9  -8  -4 3246.87 173.294   1
   9   8   4 3234.16 174.123   1
 -10  -8  -4 469.449 64.6013   1
  10   8   4 571.519 67.0796   1
  11   8   4 721.036 76.1135   1
  11  -8   4 889.041 83.5176   1
 -11  -8  -4 849.817 82.4300   1
 -11   8  -4 841.536 77.9716   1
  12  -8   4 152.410 47.2449   1
 -12   8  -4 129.967 43.4037   1
 -12  -8  -4 79.8533 46.3539   1
  12   8   4 112.016 46.2786   1
  13   8   4 1175.65 94.9566   1
 -13  -8  -4 1132.58 95.0200   1
 -13   8  -4 1091.20 89.9895   1
  14   8   4 1553.36 112.969   1
 -14  -8  -4 1630.20 115.287   1
  14  -8   4 1735.11 117.843   1
  15   8   4 57.5505 49.0840   1
 -15  -8  -4 57.8096 47.0147   1
 -15   8  -4 42.9869 46.8356   1
  15  -8   4 88.8412 49.0256   1
  16   8   4 84.1903 49.5747   1
 -16  -8  -4 128.205 46.1077   1
 -16   8  -4 129.374 48.3959   1
  16  -8   4 198.333 51.7730   1
  17   8   4 4239.37 204.924   1
 -17  -8  -4 3538.03 195.798   1
 -17   8  -4 3840.90 198.732   1
  17  -8   4 3937.82 201.098   1
  18   8   4 573.413 71.3490   1
 -18  -8  -4 561.894 73.8987   1
 -18   8  -4 394.671 64.1963   1
  18  -8   4 486.564 67.1647   1
 -19   8  -4 336.982 61.0200   1
  19  -8   4 254.429 54.9146   1
  20   8   4 155.609 51.2781   1
 -20  -8  -4 306.954 63.8027   1
 -20   8  -4 369.828 66.3914   1
  20  -8   4 226.582 57.6363   1
  21   8   4 344.796 64.2134   1
 -21  -8  -4 280.509 62.7221   1
 -21   8  -4 323.162 61.8230   1
  21  -8   4 451.201 65.1273   1
 -22   8  -4 11.7283 45.5506   1
  22  -8   4 12.1106 42.0035   1
 -25  -9   4 309.038 65.7539   1
  25   9  -4 224.921 54.4782   1
 -24  -9   4 210.574 61.1619   1
  24   9  -4 186.333 57.3636   1
 -23  -9   4 112.997 54.9079   1
  23   9  -4 19.0171 49.9103   1
 -22  -9   4 658.029 80.4980   1
  22   9  -4 603.726 78.0196   1
 -21  -9   4-19.6630 50.5866   1
  21   9  -4 6.33503 43.2390   1
  20   9  -4 341.794 56.2972   1
 -20  -9   4 250.251 59.0389   1
 -20   9   4 224.119 53.1149   1
  19   9  -4 617.231 72.0190   1
 -19  -9   4 492.441 71.8481   1
 -19   9   4 370.178 60.2135   1
  19  -9  -4 446.564 63.6349   1
  18   9  -4 3923.64 195.908   1
 -18  -9   4 3532.88 191.839   1
 -18   9   4 3728.76 191.258   1
  18  -9  -4 3714.28 192.331   1
 -17   9   4 17.7934 40.4824   1
  17  -9  -4-6.03647 38.0407   1
 -16  -9   4 619.733 72.7269   1
 -16   9   4 581.559 67.3045   1
  16  -9  -4 496.507 64.0538   1
  15   9  -4 8361.14 366.453   1
 -15  -9   4 8246.83 365.955   1
 -15   9   4 8602.98 360.951   1
  15  -9  -4 8740.36 363.357   1
  14   9  -4 1747.04 118.966   1
 -14  -9   4 2087.07 126.797   1
 -14   9   4 1918.31 117.579   1
  14  -9  -4 1811.92 117.363   1
  13   9  -4 2949.33 171.184   1
 -13  -9   4 3192.72 173.970   1
  13  -9  -4 3341.74 171.089   1
 -12   9   4 6072.85 269.822   1
  12  -9  -4 6166.45 272.174   1
 -11  -9   4 3841.05 190.038   1
  11  -9  -4 3872.62 184.597   1
 -11   9   4 3764.10 185.485   1
  11   9  -4 3602.11 186.802   1
 -10  -9   4 1698.29 113.173   1
  10   9  -4 1883.61 113.192   1
  -9   9   4 4759.20 208.527   1
   9   9  -4 4295.50 212.414   1
  -9  -9   4 4618.55 215.570   1
   9  -9  -4 4365.68 206.642   1
  -8   9   4 12000.9 492.445   1
   8   9  -4 12021.3 500.537   1
  -8  -9   4 12999.8 504.365   1
   8  -9  -4 13268.3 497.329   1
  -7   9   4 349.127 45.3025   1
   7   9  -4 468.485 55.5408   1
  -7  -9   4 405.210 53.6791   1
   7  -9  -4 376.615 47.6693   1
  -6   9   4 3935.02 176.804   1
   6   9  -4 3484.99 179.636   1
  -6  -9   4 3604.11 181.970   1
   6  -9  -4 3754.59 175.124   1
  -5   9   4 8842.31 361.893   1
   5   9  -4 8303.82 366.553   1
  -5  -9   4 9528.11 372.564   1
   5  -9  -4 8947.31 362.621   1
   4   9  -4 12716.8 511.132   1
  -4   9   4 12738.8 503.079   1
  -4  -9   4 12498.6 511.654   1
   4  -9  -4 13703.0 508.383   1
   3   9  -4 7085.31 301.843   1
   3  -9  -4 7196.80 297.765   1
  -3  -9   4 7008.67 303.359   1
   2   9  -4 7459.94 325.166   1
  -2   9   4 7515.75 319.611   1
   2  -9  -4 7861.16 323.230   1
  -2  -9   4 8221.25 329.834   1
   1   9  -4 13700.0 541.179   1
  -1   9   4 13927.1 537.062   1
  -1  -9   4 13614.8 539.435   1
   0   9  -4 5736.54 256.183   1
   0   9   4 6028.63 255.474   1
   0  -9  -4 5962.01 256.268   1
   0  -9   4 5680.66 256.588   1
  -1   9  -4 10188.3 409.439   1
   1  -9   4 9923.93 410.267   1
   2   9   4 30650.9 1088.40   1
  -2  -9  -4 30521.2 1088.12   1
   2  -9   4 29323.3 1087.43   1
   3   9   4 11719.6 469.363   1
   3  -9   4 11783.6 470.310   1
  -3  -9  -4 11791.0 470.584   1
  -3   9  -4 11364.6 467.536   1
   4  -9   4 401.614 55.4214   1
   4   9   4 314.548 49.4279   1
  -4  -9  -4 399.237 50.9995   1
  -4   9  -4 324.430 54.0118   1
   5  -9   4 2080.86 124.581   1
  -5   9  -4 2198.74 126.939   1
   5   9   4 1952.02 123.562   1
  -5  -9  -4 2260.65 127.040   1
   6  -9   4 6346.45 280.692   1
  -6   9  -4 6424.27 281.367   1
   6   9   4 6490.05 283.266   1
  -6  -9  -4 6004.11 280.839   1
   7  -9   4 105.440 41.4710   1
  -7   9  -4 60.1367 43.8205   1
   7   9   4 5.61690 34.0508   1
  -7  -9  -4 39.9830 36.0354   1
   8  -9   4 5537.76 247.029   1
  -8   9  -4 5013.47 241.594   1
   8   9   4 5168.00 244.914   1
  -8  -9  -4 5301.32 247.782   1
   9   9   4 11552.1 481.121   1
  -9  -9  -4 11909.1 483.124   1
  10  -9   4 457.356 60.2066   1
 -10   9  -4 332.806 55.6223   1
  10   9   4 475.782 61.8272   1
 -10  -9  -4 440.303 62.3353   1
  11  -9   4 379.521 58.9783   1
 -11   9  -4 362.923 58.7481   1
 -11  -9  -4 421.477 62.2667   1
  11   9   4 351.981 58.1954   1
  12   9   4 7909.58 328.930   1
 -12   9  -4 6803.05 320.877   1
 -12  -9  -4 7336.76 326.344   1
  13  -9   4 197.909 50.6140   1
  14  -9   4 168.375 46.3508   1
 -14   9  -4 215.936 52.9275   1
 -14  -9  -4 224.091 55.9016   1
  14   9   4 107.286 47.2199   1
  15   9   4-51.3817 45.5985   1
 -15  -9  -4 13.0312 47.6391   1
 -15   9  -4 24.7774 44.3091   1
  15  -9   4-12.6199 44.1139   1
 -16   9  -4 1306.11 101.054   1
  16  -9   4 1442.44 107.718   1
  17   9   4 167.287 53.2283   1
 -17  -9  -4 25.4752 47.7576   1
 -17   9  -4 149.175 52.5680   1
  17  -9   4 152.484 52.5658   1
  18   9   4 896.070 88.2856   1
 -18  -9  -4 867.052 83.4884   1
 -18   9  -4 736.507 83.0692   1
 -19  -9  -4 620.484 74.6383   1
  19   9   4 576.863 74.8127   1
 -20   9  -4 78.7404 50.5919   1
  20  -9   4 98.9836 47.5452   1
  21   9   4 294.928 60.0864   1
 -21  -9  -4 259.100 58.0390   1
 -21   9  -4 356.880 65.2546   1
  21  -9   4 346.299 61.0940   1
 -24 -10   4 479.801 69.6687   1
  24  10  -4 520.997 69.0327   1
 -23 -10   4 319.416 62.6631   1
  23  10  -4 370.600 59.4297   1
 -22 -10   4-6.39379 44.7165   1
  22  10  -4 75.2919 45.2312   1
 -21 -10   4 859.219 86.1346   1
  21  10  -4 926.591 84.7662   1
 -20 -10   4 204.845 56.4387   1
  20  10  -4 195.671 54.9584   1
  19  10  -4 1675.51 118.356   1
 -19 -10   4 1900.22 124.953   1
 -19  10   4 1909.33 123.850   1
  18  10  -4 180.219 52.2160   1
 -18 -10   4 57.4584 49.4071   1
[truncated: 894,465 more chars]
