# Supplementary material for: Structural insight into the cooperativity of spin crossover compounds
Source: Acta Crystallogr B Struct Sci Cryst Eng Mater. 2023 Aug 11;79(Pt 5):354–67. doi: 10.1107/S2052520623005814 (PMC10552598; doi:10.1107/S2052520623005814)
Supplement: Supplementary file 4 [file b-79-00354-sup4.zip › Bia_Pmono_120K.cif]

 
data_SC2_120K
 
_audit_creation_method            'SHELXL-2018/3'
_shelx_SHELXL_version_number      '2018/3'
_chemical_name_systematic         ?
_chemical_name_common             ?
_chemical_melting_point           ?
_chemical_formula_moiety          ?
_chemical_formula_sum
 'C38 H28 Fe N6 S2' 
_chemical_formula_weight          688.63

loop_
 _atom_type_symbol
 _atom_type_description
 _atom_type_scat_dispersion_real
 _atom_type_scat_dispersion_imag
 _atom_type_scat_source
 'C'  'C'   0.0024   0.0013
 'International Tables Vol C Tables 4.2.6.8 and 6.1.1.4'
 'H'  'H'   0.0000   0.0000
 'International Tables Vol C Tables 4.2.6.8 and 6.1.1.4'
 'N'  'N'   0.0049   0.0027
 'International Tables Vol C Tables 4.2.6.8 and 6.1.1.4'
 'S'  'S'   0.1051   0.1002
 'International Tables Vol C Tables 4.2.6.8 and 6.1.1.4'
 'Fe'  'Fe'   0.3265   0.6960
 'International Tables Vol C Tables 4.2.6.8 and 6.1.1.4'
 
_space_group_crystal_system       monoclinic
_space_group_IT_number            14
_space_group_name_H-M_alt         'P 21/c'
_space_group_name_Hall            '-P 2ybc'
 
_shelx_space_group_comment
;
The symmetry employed for this shelxl refinement is uniquely defined
by the following loop, which should always be used as a source of
symmetry information in preference to the above space-group names.
They are only intended as comments.
;
 
loop_
 _space_group_symop_operation_xyz
 'x, y, z'
 '-x, y+1/2, -z+1/2'
 '-x, -y, -z'
 'x, -y-1/2, z-1/2'
 
_cell_length_a                    17.2381(2)
_cell_length_b                    12.25530(10)
_cell_length_c                    16.9184(2)
_cell_angle_alpha                 90
_cell_angle_beta                  115.8468(11)
_cell_angle_gamma                 90
_cell_volume                      3216.60(7)
_cell_formula_units_Z             4
_cell_measurement_temperature     293(2)
_cell_measurement_reflns_used     18797
_cell_measurement_theta_min       1.892
_cell_measurement_theta_max       33.0
 
_exptl_crystal_description        Needle
_exptl_crystal_colour             ?
_exptl_crystal_density_meas       ?
_exptl_crystal_density_method     ?
_exptl_crystal_density_diffrn     1.422          
_exptl_crystal_F_000              1424
_exptl_transmission_factor_min    ?
_exptl_transmission_factor_max    ?
_exptl_crystal_size_max           ?
_exptl_crystal_size_mid           ?
_exptl_crystal_size_min           ?
_exptl_absorpt_coefficient_mu     0.468
_shelx_estimated_absorpt_T_min    ?
_shelx_estimated_absorpt_T_max    ?
_exptl_absorpt_correction_type    ?
_exptl_absorpt_correction_T_min   ?
_exptl_absorpt_correction_T_max   ?
_exptl_absorpt_process_details    ?
_exptl_absorpt_special_details    ?
_diffrn_ambient_temperature       293(2)
_diffrn_radiation_wavelength      0.63582
_diffrn_radiation_type            Synchrotron
_diffrn_source                    ?
_diffrn_measurement_device_type   '4-circle diffractometer'
_diffrn_measurement_method        ?
_diffrn_detector_area_resol_mean  ?
_diffrn_reflns_number             23962
_diffrn_reflns_av_unetI/netI      0.0287
_diffrn_reflns_av_R_equivalents   0.0279
_diffrn_reflns_limit_h_min        -22
_diffrn_reflns_limit_h_max        22
_diffrn_reflns_limit_k_min        -16
_diffrn_reflns_limit_k_max        16
_diffrn_reflns_limit_l_min        -21
_diffrn_reflns_limit_l_max        21
_diffrn_reflns_theta_min          1.894
_diffrn_reflns_theta_max          25.080
_diffrn_reflns_theta_full         22.426
_diffrn_measured_fraction_theta_max   0.939
_diffrn_measured_fraction_theta_full  0.970
_diffrn_reflns_Laue_measured_fraction_max    0.939
_diffrn_reflns_Laue_measured_fraction_full   0.970
_diffrn_reflns_point_group_measured_fraction_max   0.939
_diffrn_reflns_point_group_measured_fraction_full  0.970
_reflns_number_total              7494
_reflns_number_gt                 7031
_reflns_threshold_expression      'I > 2\s(I)'
_reflns_Friedel_coverage          0.000
_reflns_Friedel_fraction_max      .
_reflns_Friedel_fraction_full     .
 
_reflns_special_details
;
 Reflections were merged by SHELXL according to the crystal
 class for the calculation of statistics and refinement.
 
 _reflns_Friedel_fraction is defined as the number of unique
 Friedel pairs measured divided by the number that would be
 possible theoretically, ignoring centric projections and
 systematic absences.
;
 
_computing_data_collection        ?
_computing_cell_refinement        ?
_computing_data_reduction         ?
_computing_structure_solution     ?
_computing_structure_refinement 'SHELXL-2018/3 (Sheldrick, 2018)'
_computing_molecular_graphics     ?
_computing_publication_material   ?
_refine_special_details           ?
_refine_ls_structure_factor_coef  Fsqd
_refine_ls_matrix_type            full
_refine_ls_weighting_scheme       calc
_refine_ls_weighting_details
'w=1/[\s^2^(Fo^2^)+(0.0510P)^2^+1.0599P] where P=(Fo^2^+2Fc^2^)/3'
_atom_sites_solution_primary      ?
_atom_sites_solution_secondary    ?
_atom_sites_solution_hydrogens    geom
_refine_ls_hydrogen_treatment     constr
_refine_ls_extinction_method      'SHELXL-2018/3 (Sheldrick 2018)'
_refine_ls_extinction_coef        0.0004(4)
_refine_ls_extinction_expression
 'Fc^*^=kFc[1+0.001xFc^2^\l^3^/sin(2\q)]^-1/4^'
_refine_ls_number_reflns          7494
_refine_ls_number_parameters      457
_refine_ls_number_restraints      73
_refine_ls_R_factor_all           0.0333
_refine_ls_R_factor_gt            0.0317
_refine_ls_wR_factor_ref          0.0913
_refine_ls_wR_factor_gt           0.0900
_refine_ls_goodness_of_fit_ref    1.054
_refine_ls_restrained_S_all       1.052
_refine_ls_shift/su_max           0.001
_refine_ls_shift/su_mean          0.000
 
loop_
 _atom_site_label
 _atom_site_type_symbol
 _atom_site_fract_x
 _atom_site_fract_y
 _atom_site_fract_z
 _atom_site_U_iso_or_equiv
 _atom_site_adp_type
 _atom_site_occupancy
 _atom_site_site_symmetry_order  
 _atom_site_calc_flag
 _atom_site_refinement_flags_posn
 _atom_site_refinement_flags_adp
 _atom_site_refinement_flags_occupancy
 _atom_site_disorder_assembly
 _atom_site_disorder_group
Fe01 Fe 0.75546(2) 0.29040(2) 0.81330(2) 0.02271(7) Uani 1 1 d . . . . .
S002 S 0.54589(2) 0.33244(3) 0.91717(2) 0.02903(9) Uani 1 1 d . . . . .
S001 S 0.94763(2) 0.13790(3) 1.07794(2) 0.03288(9) Uani 1 1 d . . . . .
N005 N 0.71411(7) 0.13963(8) 0.79427(7) 0.0231(2) Uani 1 1 d . . . . .
N006 N 0.79939(8) 0.43813(9) 0.82280(7) 0.0293(2) Uani 1 1 d . . . . .
N003 N 0.66996(7) 0.30305(8) 0.69094(7) 0.0240(2) Uani 1 1 d . . . . .
N004 N 0.84030(7) 0.26605(9) 0.76748(7) 0.0253(2) Uani 1 1 d . . . . .
N002 N 0.67184(8) 0.32645(10) 0.85640(7) 0.0292(2) Uani 1 1 d . . . . .
N001 N 0.83981(8) 0.25653(9) 0.93129(7) 0.0275(2) Uani 1 1 d . . . . .
C015 C 0.63586(9) 0.21240(10) 0.65446(9) 0.0258(3) Uani 1 1 d . . . . .
H015 H 0.597883 0.208186 0.595166 0.031 Uiso 1 1 calc R U . . .
C016 C 0.65950(8) 0.11754(10) 0.71016(8) 0.0244(2) Uani 1 1 d . . . . .
C003 C 0.65013(8) 0.39734(10) 0.63642(8) 0.0250(3) Uani 1 1 d . . . . .
C021 C 0.85214(9) 0.16664(11) 0.73105(9) 0.0260(3) Uani 1 1 d . . . . .
C024 C 0.86528(9) -0.03071(11) 0.65820(9) 0.0285(3) Uani 1 1 d D . . . .
C007 C 0.60240(9) 0.58248(11) 0.60791(9) 0.0281(3) Uani 1 1 d . . . . .
H007 H 0.582715 0.645167 0.624343 0.034 Uiso 1 1 calc R U . . .
C012 C 0.57089(10) 0.86624(12) 0.37216(10) 0.0328(3) Uani 1 1 d . . . . .
H012 H 0.563219 0.928190 0.337801 0.039 Uiso 1 1 calc R U . . .
C010 C 0.56175(9) 0.67299(11) 0.38472(9) 0.0284(3) Uani 1 1 d . . . . .
H010 H 0.547261 0.604879 0.358019 0.034 Uiso 1 1 calc R U . . .
C022 C 0.83325(9) 0.16090(11) 0.64323(9) 0.0297(3) Uani 1 1 d . . . . .
H022 H 0.815611 0.223043 0.608312 0.036 Uiso 1 1 calc R U . . .
C008 C 0.62212(9) 0.49132(11) 0.66113(9) 0.0271(3) Uani 1 1 d . . . . .
H008 H 0.616578 0.493164 0.713383 0.033 Uiso 1 1 calc R U . . .
C025 C 0.88367(9) -0.02297(11) 0.74631(9) 0.0293(3) Uani 1 1 d . . . . .
H025 H 0.900069 -0.085266 0.781149 0.035 Uiso 1 1 calc R U . . .
C002 C 0.61980(9) 0.32904(10) 0.88200(8) 0.0255(3) Uani 1 1 d . . . . .
C004 C 0.65811(9) 0.39485(10) 0.55900(9) 0.0279(3) Uani 1 1 d . . . . .
H004 H 0.676451 0.331474 0.542017 0.034 Uiso 1 1 calc R U . . .
C020 C 0.73623(9) 0.05753(10) 0.85159(9) 0.0269(3) Uani 1 1 d . . . . .
H020 H 0.772198 0.071849 0.910299 0.032 Uiso 1 1 calc R U . . .
C005 C 0.63882(9) 0.48658(11) 0.50660(9) 0.0284(3) Uani 1 1 d . . . . .
H005 H 0.644293 0.484269 0.454318 0.034 Uiso 1 1 calc R U . . .
C009 C 0.59500(9) 0.68065(11) 0.47523(9) 0.0261(3) Uani 1 1 d . . . . .
C017 C 0.62859(9) 0.01448(11) 0.68158(9) 0.0295(3) Uani 1 1 d . . . . .
H017 H 0.591150 0.002059 0.622969 0.035 Uiso 1 1 calc R U . . .
C006 C 0.61144(9) 0.58214(10) 0.53040(9) 0.0260(3) Uani 1 1 d . . . . .
C018 C 0.65392(10) -0.07007(11) 0.74108(10) 0.0319(3) Uani 1 1 d . . . . .
H018 H 0.634886 -0.140872 0.723321 0.038 Uiso 1 1 calc R U . . .
C001 C 0.88521(9) 0.20986(10) 0.99334(9) 0.0257(3) Uani 1 1 d . . . . .
C011 C 0.54976(10) 0.76494(12) 0.33343(10) 0.0319(3) Uani 1 1 d . . . . .
H011 H 0.527418 0.758395 0.272713 0.038 Uiso 1 1 calc R U . . .
C026 C 0.87821(9) 0.07470(11) 0.78325(9) 0.0275(3) Uani 1 1 d . . . . .
H026 H 0.891919 0.078897 0.842767 0.033 Uiso 1 1 calc R U . . .
C028 C 0.86142(10) 0.45030(11) 0.79535(9) 0.0338(3) Uani 1 1 d . . . . .
C014 C 0.61528(10) 0.78334(11) 0.51298(10) 0.0310(3) Uani 1 1 d . . . . .
H014 H 0.637229 0.790413 0.573622 0.037 Uiso 1 1 calc R U . . .
C013 C 0.60337(10) 0.87532(11) 0.46188(10) 0.0346(3) Uani 1 1 d . . . . .
H013 H 0.617375 0.943666 0.488255 0.042 Uiso 1 1 calc R U . . .
C023 C 0.84058(10) 0.06270(12) 0.60723(9) 0.0312(3) Uani 1 1 d . . . . .
H023 H 0.828821 0.059233 0.548162 0.037 Uiso 1 1 calc R U . . .
C027 C 0.88074(10) 0.35106(12) 0.76227(10) 0.0323(3) Uani 1 1 d . . . . .
H027 H 0.920254 0.348852 0.738516 0.039 Uiso 1 1 calc R U . . .
C019 C 0.70791(9) -0.04752(11) 0.82725(9) 0.0297(3) Uani 1 1 d . . . . .
H019 H 0.725227 -0.102996 0.868918 0.036 Uiso 1 1 calc R U . . .
C032 C 0.77605(11) 0.52521(11) 0.85455(10) 0.0372(3) Uani 1 1 d . . . . .
H032 H 0.733775 0.517810 0.874375 0.045 Uiso 1 1 calc R U . . .
C031 C 0.81324(13) 0.62618(13) 0.85865(12) 0.0493(5) Uani 1 1 d . . . . .
H031 H 0.794705 0.686259 0.879373 0.059 Uiso 1 1 calc R U . . .
C029 C 0.90201(13) 0.54868(13) 0.79945(12) 0.0468(4) Uani 1 1 d . . . . .
H029 H 0.945011 0.554486 0.780479 0.056 Uiso 1 1 calc R U . . .
C030 C 0.87732(15) 0.63781(14) 0.83224(13) 0.0546(5) Uani 1 1 d . . . . .
H030 H 0.903798 0.705080 0.836422 0.065 Uiso 1 1 calc R U . . .
C1A C 0.8696(7) -0.1363(5) 0.6175(7) 0.0315(14) Uani 0.55(3) 1 d DG . P A 1
C2A C 0.8297(7) -0.2252(7) 0.6352(7) 0.0404(15) Uani 0.55(3) 1 d G . P A 1
H2A H 0.796298 -0.215383 0.665440 0.048 Uiso 0.55(3) 1 calc R U P A 1
C3A C 0.8396(7) -0.3289(5) 0.6076(7) 0.0451(14) Uani 0.55(3) 1 d G . P A 1
H3A H 0.812884 -0.388470 0.619395 0.054 Uiso 0.55(3) 1 calc R U P A 1
C4A C 0.8895(7) -0.3437(6) 0.5623(7) 0.0394(16) Uani 0.55(3) 1 d G . P A 1
H4A H 0.896158 -0.413045 0.543885 0.047 Uiso 0.55(3) 1 calc R U P A 1
C5A C 0.9295(6) -0.2547(9) 0.5447(5) 0.0386(14) Uani 0.55(3) 1 d G . P A 1
H5A H 0.962847 -0.264535 0.514418 0.046 Uiso 0.55(3) 1 calc R U P A 1
C6A C 0.9195(7) -0.1510(7) 0.5723(6) 0.0345(11) Uani 0.55(3) 1 d G . P A 1
H6A H 0.946262 -0.091447 0.560462 0.041 Uiso 0.55(3) 1 calc R U P A 1
C1B C 0.8793(9) -0.1369(6) 0.6253(9) 0.0295(14) Uani 0.45(3) 1 d DG . P A 2
C2B C 0.8448(9) -0.2352(8) 0.6359(7) 0.0323(15) Uani 0.45(3) 1 d G . P A 2
H2B H 0.813137 -0.237706 0.668474 0.039 Uiso 0.45(3) 1 calc R U P A 2
C3B C 0.8577(9) -0.3299(6) 0.5980(7) 0.0395(18) Uani 0.45(3) 1 d G . P A 2
H3B H 0.834641 -0.395667 0.605069 0.047 Uiso 0.45(3) 1 calc R U P A 2
C4B C 0.9051(9) -0.3262(9) 0.5493(7) 0.0397(19) Uani 0.45(3) 1 d G . P A 2
H4B H 0.913736 -0.389485 0.523912 0.048 Uiso 0.45(3) 1 calc R U P A 2
C5B C 0.9396(8) -0.2278(13) 0.5387(7) 0.0450(17) Uani 0.45(3) 1 d G . P A 2
H5B H 0.971327 -0.225342 0.506157 0.054 Uiso 0.45(3) 1 calc R U P A 2
C6B C 0.9267(9) -0.1332(9) 0.5767(9) 0.0452(19) Uani 0.45(3) 1 d G . P A 2
H6B H 0.949823 -0.067381 0.569562 0.054 Uiso 0.45(3) 1 calc R U P A 2
 
loop_
 _atom_site_aniso_label
 _atom_site_aniso_U_11
 _atom_site_aniso_U_22
 _atom_site_aniso_U_33
 _atom_site_aniso_U_23
 _atom_site_aniso_U_13
 _atom_site_aniso_U_12
Fe01 0.02759(11) 0.01739(10) 0.01967(10) -0.00072(6) 0.00707(8) -0.00036(6)
S002 0.03365(18) 0.02655(17) 0.02584(17) 0.00133(12) 0.01198(14) 0.00348(12)
S001 0.03432(18) 0.03242(18) 0.02819(18) 0.00839(13) 0.01017(15) 0.00386(13)
N005 0.0265(5) 0.0198(5) 0.0219(5) -0.0003(4) 0.0094(4) -0.0006(4)
N006 0.0354(6) 0.0198(5) 0.0237(5) -0.0009(4) 0.0047(5) -0.0014(4)
N003 0.0281(5) 0.0189(5) 0.0224(5) 0.0011(4) 0.0087(4) 0.0011(4)
N004 0.0296(5) 0.0219(5) 0.0211(5) 0.0008(4) 0.0081(4) -0.0013(4)
N002 0.0342(6) 0.0258(5) 0.0236(5) -0.0025(4) 0.0089(5) 0.0024(4)
N001 0.0317(6) 0.0235(5) 0.0235(5) -0.0022(4) 0.0086(5) -0.0010(4)
C015 0.0306(6) 0.0214(6) 0.0215(6) -0.0004(4) 0.0078(5) -0.0007(5)
C016 0.0286(6) 0.0208(5) 0.0221(6) -0.0008(4) 0.0095(5) -0.0006(4)
C003 0.0280(6) 0.0196(5) 0.0221(6) 0.0022(4) 0.0061(5) 0.0002(4)
C021 0.0278(6) 0.0242(6) 0.0262(6) -0.0004(5) 0.0120(5) -0.0009(5)
C024 0.0259(6) 0.0279(6) 0.0302(6) -0.0016(5) 0.0110(5) 0.0027(5)
C007 0.0342(7) 0.0214(6) 0.0278(6) 0.0005(5) 0.0126(5) 0.0040(5)
C012 0.0378(7) 0.0263(6) 0.0362(7) 0.0098(5) 0.0178(6) 0.0044(5)
C010 0.0311(6) 0.0242(6) 0.0282(6) 0.0009(5) 0.0113(5) 0.0018(5)
C022 0.0363(7) 0.0264(6) 0.0270(6) 0.0033(5) 0.0142(6) 0.0012(5)
C008 0.0337(6) 0.0241(6) 0.0231(6) 0.0008(5) 0.0120(5) 0.0023(5)
C025 0.0278(6) 0.0273(6) 0.0290(6) 0.0038(5) 0.0090(5) 0.0044(5)
C002 0.0328(6) 0.0179(5) 0.0194(5) -0.0002(4) 0.0054(5) 0.0028(5)
C004 0.0362(7) 0.0195(5) 0.0269(6) -0.0010(5) 0.0127(5) 0.0018(5)
C020 0.0306(6) 0.0233(6) 0.0245(6) 0.0020(5) 0.0099(5) -0.0018(5)
C005 0.0379(7) 0.0231(6) 0.0256(6) 0.0011(5) 0.0152(6) 0.0021(5)
C009 0.0284(6) 0.0215(6) 0.0286(6) 0.0028(5) 0.0126(5) 0.0029(5)
C017 0.0348(7) 0.0232(6) 0.0258(6) -0.0026(5) 0.0088(5) -0.0042(5)
C006 0.0295(6) 0.0204(6) 0.0257(6) 0.0015(5) 0.0099(5) 0.0013(5)
C018 0.0403(7) 0.0199(6) 0.0337(7) -0.0013(5) 0.0146(6) -0.0053(5)
C001 0.0295(6) 0.0233(6) 0.0239(6) -0.0027(4) 0.0111(5) -0.0018(5)
C011 0.0351(7) 0.0321(7) 0.0271(7) 0.0053(5) 0.0122(6) 0.0044(5)
C026 0.0287(6) 0.0283(6) 0.0235(6) 0.0015(5) 0.0094(5) 0.0016(5)
C028 0.0408(8) 0.0246(6) 0.0292(7) 0.0005(5) 0.0088(6) -0.0073(5)
C014 0.0398(7) 0.0246(6) 0.0280(7) 0.0008(5) 0.0141(6) 0.0019(5)
C013 0.0445(8) 0.0217(6) 0.0373(8) 0.0015(5) 0.0175(7) 0.0008(5)
C023 0.0374(7) 0.0323(7) 0.0257(6) -0.0002(5) 0.0154(6) 0.0016(5)
C027 0.0368(7) 0.0300(7) 0.0290(7) 0.0004(5) 0.0135(6) -0.0066(5)
C019 0.0345(7) 0.0218(6) 0.0309(7) 0.0044(5) 0.0124(6) -0.0012(5)
C032 0.0450(8) 0.0227(6) 0.0313(7) -0.0047(5) 0.0049(6) 0.0018(6)
C031 0.0628(11) 0.0219(7) 0.0454(9) -0.0066(6) 0.0069(8) -0.0012(7)
C029 0.0578(10) 0.0315(8) 0.0465(9) 0.0010(7) 0.0185(8) -0.0150(7)
C030 0.0721(13) 0.0241(7) 0.0542(11) -0.0022(7) 0.0151(10) -0.0155(8)
C1A 0.027(3) 0.031(2) 0.028(3) -0.0025(17) 0.005(3) 0.0095(15)
C2A 0.034(3) 0.029(2) 0.052(3) -0.0049(18) 0.013(2) 0.0062(19)
C3A 0.043(3) 0.0363(19) 0.050(3) -0.0063(17) 0.0147(19) 0.0051(16)
C4A 0.050(3) 0.0317(18) 0.028(3) 0.0006(18) 0.0099(18) 0.0121(18)
C5A 0.047(3) 0.034(3) 0.036(2) -0.003(2) 0.0192(17) 0.014(2)
C6A 0.031(2) 0.035(2) 0.031(2) -0.0096(17) 0.0079(16) 0.0025(18)
C1B 0.019(2) 0.032(3) 0.023(2) -0.0036(19) -0.0042(18) 0.0061(16)
C2B 0.027(3) 0.030(2) 0.035(3) 0.0003(18) 0.010(2) 0.0130(19)
C3B 0.052(5) 0.029(2) 0.037(3) -0.0041(17) 0.019(3) 0.008(2)
C4B 0.053(4) 0.034(3) 0.029(3) 0.003(3) 0.014(2) 0.019(3)
C5B 0.044(3) 0.040(4) 0.048(3) 0.001(3) 0.017(2) 0.013(3)
C6B 0.042(4) 0.044(3) 0.050(4) -0.012(3) 0.020(3) 0.008(3)
 
_geom_special_details
;
 All esds (except the esd in the dihedral angle between two l.s. planes)
 are estimated using the full covariance matrix.  The cell esds are taken
 into account individually in the estimation of esds in distances, angles
 and torsion angles; correlations between esds in cell parameters are only
 used when they are defined by crystal symmetry.  An approximate (isotropic)
 treatment of cell esds is used for estimating esds involving l.s. planes.
;
 
loop_
 _geom_bond_atom_site_label_1
 _geom_bond_atom_site_label_2
 _geom_bond_distance
 _geom_bond_site_symmetry_2
 _geom_bond_publ_flag
Fe01 N002 1.9290(13) . ?
Fe01 N001 1.9340(11) . ?
Fe01 N006 1.9418(11) . ?
Fe01 N004 1.9537(12) . ?
Fe01 N003 1.9548(11) . ?
Fe01 N005 1.9560(11) . ?
S002 C002 1.6249(15) . ?
S001 C001 1.6253(14) . ?
N005 C020 1.3325(16) . ?
N005 C016 1.3477(16) . ?
N006 C032 1.3334(19) . ?
N006 C028 1.347(2) . ?
N003 C015 1.2823(16) . ?
N003 C003 1.4240(16) . ?
N004 C027 1.2778(18) . ?
N004 C021 1.4198(17) . ?
N002 C002 1.154(2) . ?
N001 C001 1.1512(18) . ?
C015 C016 1.4391(17) . ?
C016 C017 1.3742(17) . ?
C003 C004 1.376(2) . ?
C003 C008 1.3822(18) . ?
C021 C022 1.3771(19) . ?
C021 C026 1.3804(18) . ?
C024 C023 1.384(2) . ?
C024 C025 1.385(2) . ?
C024 C1B 1.476(6) . ?
C024 C1A 1.482(5) . ?
C007 C008 1.3812(18) . ?
C007 C006 1.386(2) . ?
C012 C013 1.374(2) . ?
C012 C011 1.377(2) . ?
C010 C011 1.3817(19) . ?
C010 C009 1.3846(19) . ?
C022 C023 1.3792(19) . ?
C025 C026 1.3725(19) . ?
C004 C005 1.3795(18) . ?
C020 C019 1.3749(18) . ?
C005 C006 1.3864(18) . ?
C009 C014 1.3854(18) . ?
C009 C006 1.4759(17) . ?
C017 C018 1.3764(19) . ?
C018 C019 1.373(2) . ?
C028 C029 1.380(2) . ?
C028 C027 1.437(2) . ?
C014 C013 1.3804(19) . ?
C032 C031 1.381(2) . ?
C031 C030 1.367(3) . ?
C029 C030 1.374(3) . ?
C1A C2A 1.3900 . ?
C1A C6A 1.3900 . ?
C2A C3A 1.3900 . ?
C3A C4A 1.3900 . ?
C4A C5A 1.3900 . ?
C5A C6A 1.3900 . ?
C1B C2B 1.3900 . ?
C1B C6B 1.3900 . ?
C2B C3B 1.3900 . ?
C3B C4B 1.3900 . ?
C4B C5B 1.3900 . ?
C5B C6B 1.3900 . ?
 
loop_
 _geom_angle_atom_site_label_1
 _geom_angle_atom_site_label_2
 _geom_angle_atom_site_label_3
 _geom_angle
 _geom_angle_site_symmetry_1
 _geom_angle_site_symmetry_3
 _geom_angle_publ_flag
N002 Fe01 N001 90.48(5) . . ?
N002 Fe01 N006 94.81(5) . . ?
N001 Fe01 N006 91.38(5) . . ?
N002 Fe01 N004 175.49(5) . . ?
N001 Fe01 N004 91.19(5) . . ?
N006 Fe01 N004 80.96(5) . . ?
N002 Fe01 N003 92.27(5) . . ?
N001 Fe01 N003 172.10(5) . . ?
N006 Fe01 N003 95.77(5) . . ?
N004 Fe01 N003 86.63(5) . . ?
N002 Fe01 N005 89.99(5) . . ?
N001 Fe01 N005 91.33(5) . . ?
N006 Fe01 N005 174.47(5) . . ?
N004 Fe01 N005 94.16(5) . . ?
N003 Fe01 N005 81.27(4) . . ?
C020 N005 C016 117.60(11) . . ?
C020 N005 Fe01 128.71(9) . . ?
C016 N005 Fe01 113.59(8) . . ?
C032 N006 C028 118.33(13) . . ?
C032 N006 Fe01 127.18(12) . . ?
C028 N006 Fe01 114.48(9) . . ?
C015 N003 C003 117.45(11) . . ?
C015 N003 Fe01 114.63(9) . . ?
C003 N003 Fe01 127.41(8) . . ?
C027 N004 C021 118.92(13) . . ?
C027 N004 Fe01 115.35(10) . . ?
C021 N004 Fe01 125.28(9) . . ?
C002 N002 Fe01 168.31(11) . . ?
C001 N001 Fe01 162.58(11) . . ?
N003 C015 C016 116.43(12) . . ?
N005 C016 C017 122.78(12) . . ?
N005 C016 C015 113.40(11) . . ?
C017 C016 C015 123.81(12) . . ?
C004 C003 C008 119.97(12) . . ?
C004 C003 N003 120.22(12) . . ?
C008 C003 N003 119.81(12) . . ?
C022 C021 C026 120.43(13) . . ?
C022 C021 N004 120.08(12) . . ?
C026 C021 N004 119.40(12) . . ?
C023 C024 C025 118.54(13) . . ?
C023 C024 C1B 123.4(5) . . ?
C025 C024 C1B 117.9(5) . . ?
C023 C024 C1A 119.8(4) . . ?
C025 C024 C1A 121.7(4) . . ?
C008 C007 C006 121.13(12) . . ?
C013 C012 C011 119.65(13) . . ?
C011 C010 C009 121.05(13) . . ?
C021 C022 C023 119.80(13) . . ?
C007 C008 C003 119.74(13) . . ?
C026 C025 C024 121.38(13) . . ?
N002 C002 S002 179.50(13) . . ?
C003 C004 C005 119.84(12) . . ?
N005 C020 C019 122.51(12) . . ?
C004 C005 C006 121.26(13) . . ?
C010 C009 C014 118.09(13) . . ?
C010 C009 C006 121.12(12) . . ?
C014 C009 C006 120.75(12) . . ?
C016 C017 C018 118.94(13) . . ?
C005 C006 C007 118.04(12) . . ?
C005 C006 C009 120.21(12) . . ?
C007 C006 C009 121.73(12) . . ?
C019 C018 C017 118.50(12) . . ?
N001 C001 S001 176.91(12) . . ?
C012 C011 C010 120.02(14) . . ?
C025 C026 C021 119.23(13) . . ?
N006 C028 C029 122.73(15) . . ?
N006 C028 C027 113.20(12) . . ?
C029 C028 C027 124.07(16) . . ?
C013 C014 C009 120.96(14) . . ?
C012 C013 C014 120.21(13) . . ?
C022 C023 C024 120.60(13) . . ?
N004 C027 C028 115.91(14) . . ?
C018 C019 C020 119.63(12) . . ?
N006 C032 C031 121.48(17) . . ?
C030 C031 C032 120.02(17) . . ?
C030 C029 C028 118.36(18) . . ?
C031 C030 C029 119.05(16) . . ?
C2A C1A C6A 120.0 . . ?
C2A C1A C024 117.0(6) . . ?
C6A C1A C024 122.5(6) . . ?
C1A C2A C3A 120.0 . . ?
C2A C3A C4A 120.0 . . ?
C5A C4A C3A 120.0 . . ?
C4A C5A C6A 120.0 . . ?
C5A C6A C1A 120.0 . . ?
C2B C1B C6B 120.0 . . ?
C2B C1B C024 124.4(7) . . ?
C6B C1B C024 115.5(7) . . ?
C3B C2B C1B 120.0 . . ?
C4B C3B C2B 120.0 . . ?
C5B C4B C3B 120.0 . . ?
C4B C5B C6B 120.0 . . ?
C5B C6B C1B 120.0 . . ?
 
_refine_diff_density_max    0.350
_refine_diff_density_min   -0.452
_refine_diff_density_rms    0.053

_shelx_res_file
;

TITL sc2_093K_a.res in P2(1)/c
    SC2_120K.res
    created by SHELXL-2018/3 at 12:18:43 on 15-Apr-2021
REM Old TITL SC2_093K in P2(1)/c
REM SHELXT solution in P2(1)/c: R1 0.091, Rweak 0.004, Alpha 0.025
REM <I/s>   0.460 for  267 systematic absences,  Orientation as input
REM Formula found by SHELXT:  C38 N6 S2 Fe

CELL 0.63582 17.2381 12.2553 16.9184 90.0000 115.8468 90.0000
ZERR 4.000 0.0002 0.0001 0.0002 0.0000 0.0011 0.0000
LATT  1
SYMM -X, 1/2+Y, 1/2-Z
SFAC C H N S FE
DISP $C  0.00244  0.00131  9.14798!source kissel
DISP $H -0.00002  0.00000  0.66440!source kissel
DISP $N  0.00493  0.00266 15.07095!source kissel
DISP $S  0.10506  0.10024 379.49005!source kissel
DISP $Fe  0.32649  0.69602 2544.24973!source kissel
UNIT 152.00 112.00 24.00 8.00 4.00
OMIT -5 0 2
OMIT 4 0 0
OMIT 2 0 2
L.S. 30
REM DAMP 100
REM ISOR 0.04 0.06 C1A > C6A
REM ISOR 0.04 0.06 C1B > C6B
RIGU 0.002 0.002 C1A > C6A
RIGU 0.002 0.002  C1B > C6B
SADI C024 C1A C024 C1B
BOND
LIST 6
SHEL 99 0.75
ACTA
FMAP 2
PLAN 20
WGHT    0.051000    1.059900
EXTI    0.000416
FVAR       3.15243   0.55411   0.07947
FE01  5    0.755460    0.290404    0.813298    11.00000    0.02759    0.01739 =
         0.01967   -0.00072    0.00707   -0.00036
S002  4    0.545887    0.332436    0.917173    11.00000    0.03365    0.02655 =
         0.02584    0.00133    0.01198    0.00348
S001  4    0.947631    0.137900    1.077935    11.00000    0.03432    0.03242 =
         0.02819    0.00839    0.01017    0.00386
N005  3    0.714107    0.139628    0.794268    11.00000    0.02646    0.01977 =
         0.02188   -0.00025    0.00939   -0.00058
N006  3    0.799391    0.438126    0.822799    11.00000    0.03540    0.01982 =
         0.02373   -0.00094    0.00470   -0.00137
N003  3    0.669960    0.303046    0.690937    11.00000    0.02810    0.01888 =
         0.02239    0.00110    0.00865    0.00114
N004  3    0.840296    0.266054    0.767484    11.00000    0.02963    0.02192 =
         0.02113    0.00076    0.00806   -0.00133
N002  3    0.671841    0.326453    0.856401    11.00000    0.03424    0.02575 =
         0.02364   -0.00247    0.00890    0.00237
N001  3    0.839805    0.256531    0.931289    11.00000    0.03172    0.02345 =
         0.02354   -0.00223    0.00862   -0.00096
C015  1    0.635863    0.212400    0.654457    11.00000    0.03064    0.02140 =
         0.02149   -0.00037    0.00779   -0.00072
AFIX  43
H015  2    0.597883    0.208186    0.595166    11.00000   -1.20000
AFIX   0
C016  1    0.659504    0.117536    0.710160    11.00000    0.02862    0.02081 =
         0.02215   -0.00078    0.00949   -0.00065
C003  1    0.650133    0.397335    0.636422    11.00000    0.02804    0.01962 =
         0.02213    0.00224    0.00611    0.00023
C021  1    0.852140    0.166638    0.731046    11.00000    0.02778    0.02424 =
         0.02621   -0.00043    0.01198   -0.00085
C024    1    0.865276   -0.030714    0.658201    11.00000    0.02593    0.02787 =
         0.03022   -0.00159    0.01099    0.00267
C007  1    0.602399    0.582482    0.607907    11.00000    0.03419    0.02135 =
         0.02778    0.00049    0.01256    0.00402
AFIX  43
H007  2    0.582715    0.645167    0.624343    11.00000   -1.20000
AFIX   0
C012  1    0.570888    0.866236    0.372162    11.00000    0.03780    0.02630 =
         0.03617    0.00976    0.01783    0.00442
AFIX  43
H012  2    0.563219    0.928190    0.337801    11.00000   -1.20000
AFIX   0
C010  1    0.561753    0.672994    0.384719    11.00000    0.03107    0.02417 =
         0.02817    0.00090    0.01133    0.00180
AFIX  43
H010  2    0.547261    0.604879    0.358019    11.00000   -1.20000
AFIX   0
C022  1    0.833253    0.160898    0.643232    11.00000    0.03628    0.02642 =
         0.02700    0.00335    0.01423    0.00116
AFIX  43
H022  2    0.815611    0.223043    0.608312    11.00000   -1.20000
AFIX   0
C008  1    0.622122    0.491319    0.661128    11.00000    0.03375    0.02410 =
         0.02307    0.00080    0.01197    0.00230
AFIX  43
H008  2    0.616578    0.493164    0.713383    11.00000   -1.20000
AFIX   0
C025  1    0.883674   -0.022972    0.746307    11.00000    0.02780    0.02733 =
         0.02902    0.00379    0.00903    0.00439
AFIX  43
H025  2    0.900069   -0.085266    0.781149    11.00000   -1.20000
AFIX   0
C002  1    0.619797    0.329036    0.881996    11.00000    0.03285    0.01794 =
         0.01939   -0.00016    0.00543    0.00284
C004  1    0.658106    0.394846    0.558996    11.00000    0.03620    0.01948 =
         0.02690   -0.00101    0.01266    0.00183
AFIX  43
H004  2    0.676451    0.331474    0.542017    11.00000   -1.20000
AFIX   0
C020  1    0.736228    0.057535    0.851587    11.00000    0.03064    0.02330 =
         0.02454    0.00198    0.00992   -0.00183
AFIX  43
H020  2    0.772198    0.071849    0.910299    11.00000   -1.20000
AFIX   0
C005  1    0.638822    0.486577    0.506602    11.00000    0.03795    0.02309 =
         0.02556    0.00111    0.01515    0.00208
AFIX  43
H005  2    0.644293    0.484269    0.454318    11.00000   -1.20000
AFIX   0
C009  1    0.594996    0.680648    0.475232    11.00000    0.02837    0.02154 =
         0.02855    0.00284    0.01262    0.00292
C017  1    0.628587    0.014480    0.681578    11.00000    0.03484    0.02321 =
         0.02578   -0.00264    0.00881   -0.00421
AFIX  43
H017  2    0.591150    0.002059    0.622969    11.00000   -1.20000
AFIX   0
C006  1    0.611444    0.582140    0.530399    11.00000    0.02949    0.02045 =
         0.02571    0.00154    0.00992    0.00135
C018  1    0.653917   -0.070069    0.741084    11.00000    0.04029    0.01994 =
         0.03366   -0.00126    0.01456   -0.00528
AFIX  43
H018  2    0.634886   -0.140872    0.723321    11.00000   -1.20000
AFIX   0
C001  1    0.885207    0.209864    0.993335    11.00000    0.02949    0.02329 =
         0.02387   -0.00269    0.01110   -0.00184
C011  1    0.549765    0.764942    0.333427    11.00000    0.03511    0.03207 =
         0.02711    0.00530    0.01217    0.00443
AFIX  43
H011  2    0.527418    0.758395    0.272713    11.00000   -1.20000
AFIX   0
C026  1    0.878213    0.074701    0.783251    11.00000    0.02866    0.02832 =
         0.02351    0.00149    0.00937    0.00162
AFIX  43
H026  2    0.891919    0.078897    0.842767    11.00000   -1.20000
AFIX   0
C028  1    0.861420    0.450304    0.795351    11.00000    0.04080    0.02463 =
         0.02915    0.00053    0.00881   -0.00725
C014  1    0.615275    0.783343    0.512976    11.00000    0.03975    0.02461 =
         0.02804    0.00078    0.01410    0.00193
AFIX  43
H014  2    0.637229    0.790413    0.573622    11.00000   -1.20000
AFIX   0
C013  1    0.603371    0.875325    0.461883    11.00000    0.04448    0.02174 =
         0.03727    0.00150    0.01749    0.00076
AFIX  43
H013  2    0.617375    0.943666    0.488255    11.00000   -1.20000
AFIX   0
C023  1    0.840581    0.062704    0.607228    11.00000    0.03738    0.03235 =
         0.02575   -0.00016    0.01542    0.00155
AFIX  43
H023  2    0.828821    0.059233    0.548162    11.00000   -1.20000
AFIX   0
C027  1    0.880737    0.351060    0.762267    11.00000    0.03684    0.03001 =
         0.02898    0.00044    0.01347   -0.00658
AFIX  43
H027  2    0.920254    0.348852    0.738516    11.00000   -1.20000
AFIX   0
C019  1    0.707906   -0.047520    0.827246    11.00000    0.03447    0.02178 =
         0.03091    0.00436    0.01242   -0.00123
AFIX  43
H019  2    0.725227   -0.102996    0.868918    11.00000   -1.20000
AFIX   0
C032  1    0.776048    0.525211    0.854547    11.00000    0.04495    0.02274 =
         0.03129   -0.00473    0.00492    0.00179
AFIX  43
H032  2    0.733775    0.517810    0.874375    11.00000   -1.20000
AFIX   0
C031  1    0.813244    0.626179    0.858648    11.00000    0.06278    0.02192 =
         0.04537   -0.00657    0.00694   -0.00116
AFIX  43
H031  2    0.794705    0.686259    0.879373    11.00000   -1.20000
AFIX   0
C029  1    0.902011    0.548678    0.799448    11.00000    0.05781    0.03153 =
         0.04650    0.00101    0.01845   -0.01500
AFIX  43
H029  2    0.945011    0.554486    0.780479    11.00000   -1.20000
AFIX   0
C030  1    0.877316    0.637810    0.832244    11.00000    0.07208    0.02410 =
         0.05416   -0.00225    0.01507   -0.01549
AFIX  43
H030  2    0.903798    0.705080    0.836422    11.00000   -1.20000
AFIX  66
REM #####
PART 1
C1A   1    0.869635   -0.136255    0.617516    21.00000    0.02712    0.03135 =
         0.02798   -0.00252    0.00454    0.00946
C2A   1    0.829680   -0.225234    0.635170    21.00000    0.03403    0.02850 =
         0.05203   -0.00495    0.01263    0.00616
AFIX  43
H2A   2    0.796298   -0.215383    0.665440    21.00000   -1.20000
AFIX  65
C3A   1    0.839617   -0.328937    0.607583    21.00000    0.04257    0.03627 =
         0.05039   -0.00632    0.01470    0.00506
AFIX  43
H3A   2    0.812884   -0.388470    0.619395    21.00000   -1.20000
AFIX  65
C4A   1    0.889509   -0.343661    0.562342    21.00000    0.05015    0.03172 =
         0.02841    0.00065    0.00990    0.01214
AFIX  43
H4A   2    0.896158   -0.413045    0.543885    21.00000   -1.20000
AFIX  65
C5A   1    0.929465   -0.254683    0.544688    21.00000    0.04740    0.03355 =
         0.03595   -0.00324    0.01916    0.01415
AFIX  43
H5A   2    0.962847   -0.264535    0.514418    21.00000   -1.20000
AFIX  65
C6A   1    0.919529   -0.150979    0.572274    21.00000    0.03135    0.03494 =
         0.03115   -0.00961    0.00792    0.00250
AFIX  43
H6A   2    0.946262   -0.091447    0.560462    21.00000   -1.20000
AFIX  66
PART 2
C1B   1    0.879347   -0.136883    0.625305   -21.00000    0.01879    0.03186 =
         0.02340   -0.00360   -0.00420    0.00612
C2B   1    0.844843   -0.235228    0.635941   -21.00000    0.02723    0.03039 =
         0.03515    0.00031    0.00991    0.01297
AFIX  43
H2B   2    0.813137   -0.237706    0.668474   -21.00000   -1.20000
AFIX  65
C3B   1    0.857727   -0.329868    0.597953   -21.00000    0.05192    0.02898 =
         0.03686   -0.00406    0.01863    0.00767
AFIX  43
H3B   2    0.834641   -0.395667    0.605069   -21.00000   -1.20000
AFIX  65
C4B   1    0.905116   -0.326164    0.549328   -21.00000    0.05256    0.03402 =
         0.02887    0.00303    0.01434    0.01869
AFIX  43
H4B   2    0.913736   -0.389485    0.523912   -21.00000   -1.20000
AFIX  65
C5B   1    0.939621   -0.227820    0.538691   -21.00000    0.04401    0.04001 =
         0.04765    0.00140    0.01682    0.01346
AFIX  43
H5B   2    0.971327   -0.225342    0.506157   -21.00000   -1.20000
AFIX  65
C6B   1    0.926737   -0.133179    0.576679   -21.00000    0.04169    0.04379 =
         0.05029   -0.01199    0.02031    0.00828
AFIX  43
H6B   2    0.949823   -0.067381    0.569562   -21.00000   -1.20000
PART 0
AFIX   0
HKLF 4


REM  sc2_093K_a.res in P2(1)/c
REM wR2 = 0.0913, GooF = S = 1.054, Restrained GooF = 1.052 for all data
REM R1 = 0.0317 for 7031 Fo > 4sig(Fo) and 0.0333 for all 7494 data
REM 457 parameters refined using 73 restraints

END

WGHT      0.0513      1.0548

REM Highest difference peak  0.350,  deepest hole -0.452,  1-sigma level  0.053
Q1    1   0.6437 -0.0271  0.7137  11.00000  0.05    0.35
Q2    1   0.7793  0.3312  0.7878  11.00000  0.05    0.35
Q3    1   0.8680  0.4018  0.7814  11.00000  0.05    0.34
Q4    1   0.6520  0.1625  0.6819  11.00000  0.05    0.34
Q5    1   0.6233  0.5341  0.5164  11.00000  0.05    0.33
Q6    1   0.8718 -0.0807  0.6404  11.00000  0.05    0.33
Q7    1   0.8713  0.0261  0.7609  11.00000  0.05    0.30
Q8    1   0.7338  0.2508  0.8389  11.00000  0.05    0.30
Q9    1   0.6425  0.4424  0.5368  11.00000  0.05    0.29
Q10   1   0.7982  0.5766  0.8514  11.00000  0.05    0.29
Q11   1   0.8238  0.2728  0.7954  11.00000  0.05    0.28
Q12   1   0.8507  0.2132  0.7489  11.00000  0.05    0.28
Q13   1   0.8730  0.1216  0.7568  11.00000  0.05    0.28
Q14   1   0.5976  0.6311  0.5036  11.00000  0.05    0.28
Q15   1   0.7701  0.2389  0.7900  11.00000  0.05    0.28
Q16   1   0.6170  0.5915  0.5737  11.00000  0.05    0.27
Q17   1   0.8628  0.1678  0.6954  11.00000  0.05    0.27
Q18   1   0.5870  0.7330  0.4945  11.00000  0.05    0.26
Q19   1   0.8659  0.0152  0.6397  11.00000  0.05    0.26
Q20   1   0.6737 -0.0526  0.7874  11.00000  0.05    0.26
;
_shelx_res_checksum   39148

_shelx_hkl_file
;
   2   0   0 193802. 6839.17   1
  -2   0   0 185749. 6839.06   1
   3   0   0 50840.7 1914.58   1
  -3   0   0 54842.5 1915.28   1
   4   0   0 987471. 35777.4   1
  -4   0   0 999999. 35778.7   1
   5   0   0 2322.96 107.097   1
  -5   0   0 2341.43 107.619   1
   7   0   0 868.029 58.5797   1
  -7   0   0 827.479 58.1494   1
   8   0   0 54617.5 1995.16   1
  -8   0   0 54076.4 1995.14   1
   9   0   0 411.344 46.8388   1
  -9   0   0 446.685 48.3587   1
  10   0   0 175878. 6166.73   1
 -10   0   0 164471. 6163.92   1
  11   0   0 353.239 47.0241   1
 -11   0   0 324.651 49.8356   1
 -13   0   0 4600.35 220.720   1
  13   0   0 4824.26 223.489   1
 -14   0   0 13886.8 577.558   1
  14   0   0 15147.2 582.794   1
  15   0   0 99.6575 40.4987   1
 -15   0   0 76.3042 38.8902   1
 -16   0   0 5058.65 236.703   1
  16   0   0 4611.01 234.538   1
 -17   0   0 2906.45 160.011   1
  17   0   0 2760.74 160.322   1
 -18   0   0 5876.37 273.832   1
  18   0   0 5856.28 275.182   1
 -19   0   0 2216.22 140.723   1
  19   0   0 2329.47 142.266   1
 -21   0   0 59.4396 50.4297   1
  21   0   0 85.5356 49.5776   1
 -22   0   0 1716.16 122.752   1
  22   0   0 2022.67 129.356   1
 -23   0   0 1012.36 94.0438   1
  23   0   0 1215.51 98.9671   1
 -24   0   0 2756.23 154.514   1
  24   0   0 2179.82 144.086   1
 -25   0   0 777.618 81.9444   1
  25   0   0 803.301 81.5809   1
 -26   0   0 62.5226 49.5740   1
  -1   1   0 332749. 11932.1   1
   1  -1   0 330372. 11932.7   1
   1   1   0 325495. 11932.9   1
  -1  -1   0 336620. 11933.0   1
  -2   1   0 312.109 23.9475   1
   2   1   0 345.670 25.5388   1
   2  -1   0 327.338 24.5773   1
  -2  -1   0 359.740 26.0110   1
  -3   1   0 203899. 8402.00   1
   3   1   0 247201. 8406.11   1
  -3  -1   0 226380. 8405.53   1
   3  -1   0 264025. 8405.97   1
  -4  -1   0 44168.9 1583.28   1
   4  -1   0 42332.6 1581.89   1
  -4   1   0 43776.5 1582.73   1
   4   1   0 43328.0 1582.70   1
  -5   1   0 939.229 61.7804   1
   5  -1   0 880.501 64.9520   1
  -6  -1   0 336.836 36.8695   1
   6   1   0 392.565 38.8648   1
  -7   1   0 22267.1 851.897   1
   7  -1   0 23210.7 852.968   1
  -7  -1   0 23245.6 854.911   1
   7   1   0 22317.8 852.696   1
  -8   1   0 13376.0 518.112   1
   8  -1   0 13280.9 518.567   1
  -8  -1   0 13184.0 518.891   1
   8   1   0 13491.1 518.314   1
  -9   1   0 147904. 5415.51   1
   9  -1   0 158345. 5417.39   1
  -9  -1   0 146857. 5415.20   1
   9   1   0 144437. 5414.49   1
 -10   1   0 1834.71 106.818   1
  10  -1   0 1900.59 107.814   1
 -10  -1   0 1703.01 105.204   1
  10   1   0 1997.10 108.394   1
 -11   1   0 52642.6 2010.25   1
  11  -1   0 56666.2 2018.67   1
 -11  -1   0 50923.3 2010.84   1
  11   1   0 58489.5 2016.74   1
 -12  -1   0 1492.24 100.781   1
  12   1   0 1746.08 106.616   1
 -13   1   0 3025.34 158.239   1
  13  -1   0 3123.73 164.300   1
 -13  -1   0 3088.90 160.150   1
  13   1   0 2831.07 156.969   1
 -14   1   0 681.073 70.8470   1
  14  -1   0 951.523 81.3900   1
 -14  -1   0 770.310 75.0816   1
  14   1   0 821.455 78.3818   1
 -15   1   0 12293.7 524.169   1
 -15  -1   0 12646.0 524.318   1
  15   1   0 14008.7 531.617   1
  16  -1   0 2875.91 173.361   1
 -16  -1   0 3303.17 171.266   1
 -17   1   0 720.901 75.1146   1
  17  -1   0 695.218 74.7988   1
  17   1   0 537.010 64.8297   1
 -18   1   0 195.011 51.2819   1
  18  -1   0 282.439 55.4126   1
 -18  -1   0 383.084 62.8906   1
  18   1   0 375.872 62.5177   1
 -19  -1   0 2123.40 133.721   1
 -19   1   0 2145.78 133.095   1
  19  -1   0 2191.37 135.005   1
  19   1   0 1786.84 128.765   1
 -20  -1   0 6.49801 43.3071   1
  20   1   0 74.8398 44.9498   1
 -21  -1   0 1307.01 103.616   1
 -21   1   0 1206.74 100.476   1
  21   1   0 1443.98 106.039   1
  21  -1   0 1404.38 104.562   1
 -22  -1   0 4492.11 209.308   1
 -22   1   0 3629.30 196.720   1
  22  -1   0 3088.92 193.462   1
  22   1   0 3985.42 201.738   1
 -23   1   0 1022.19 92.4794   1
 -23  -1   0 1049.13 96.1967   1
  23  -1   0 942.936 89.5685   1
  23   1   0 985.725 96.2049   1
 -24   1   0 939.440 90.9140   1
 -24  -1   0 963.262 93.1795   1
  24  -1   0 984.820 89.2090   1
 -25   1   0 1135.29 99.1608   1
 -25  -1   0 845.177 90.0555   1
  25  -1   0 1134.98 95.9070   1
  25   1   0 1216.01 99.1354   1
 -26  -1   0 80.8657 51.4412   1
  26   1   0 105.675 48.4454   1
   0   2   0 186484. 6696.21   1
   0  -2   0 184957. 6696.30   1
   1  -2   0 61.5055 17.8271   1
   1   2   0 17.8585 16.1420   1
  -1  -2   0 14.9545 18.0759   1
  -2   2   0 998.159 53.4923   1
   2  -2   0 1153.94 54.3133   1
   2   2   0 1012.41 54.7027   1
  -2  -2   0 1060.66 55.1423   1
   3   2   0 67647.4 2435.16   1
   3  -2   0 66665.9 2434.31   1
  -3   2   0 66912.2 2434.47   1
  -3  -2   0 67307.7 2435.10   1
   4   2   0 48193.9 1722.30   1
  -4   2   0 46298.6 1720.98   1
   4  -2   0 48421.9 1721.13   1
  -4  -2   0 45752.1 1723.31   1
   5  -2   0 825.207 52.8796   1
  -5   2   0 820.925 52.7722   1
   6   2   0 6171.78 259.335   1
  -6   2   0 6597.61 258.634   1
   6  -2   0 6280.56 257.516   1
  -6  -2   0 6355.91 260.857   1
  -7  -2   0 9662.39 380.620   1
   7  -2   0 9471.12 375.832   1
   7   2   0 9818.06 380.701   1
  -7   2   0 9211.80 374.950   1
  -8  -2   0 10482.0 412.942   1
   8  -2   0 10444.8 408.540   1
   8   2   0 10200.3 408.700   1
  -8   2   0 10017.3 406.839   1
  -9  -2   0 150.233 35.3912   1
   9  -2   0 185.979 32.7681   1
   9   2   0 196.982 36.2719   1
  -9   2   0 168.709 33.9649   1
 -10  -2   0 71061.3 2643.25   1
  10  -2   0 72488.1 2640.69   1
  10   2   0 72418.3 2644.05   1
 -10   2   0 72339.8 2640.39   1
  11  -2   0 593.694 56.8134   1
 -11  -2   0 517.723 57.9048   1
 -11   2   0 661.923 60.4929   1
 -12  -2   0 34914.8 1320.42   1
  12   2   0 35365.9 1321.16   1
 -13  -2   0 17898.2 704.791   1
  13  -2   0 17848.7 704.381   1
  13   2   0 18183.9 706.538   1
 -13   2   0 18107.0 703.683   1
 -14  -2   0 19884.2 750.995   1
  14   2   0 18525.5 748.271   1
 -14   2   0 19047.5 745.564   1
 -15  -2   0 2702.92 156.743   1
  15  -2   0 3093.13 161.958   1
  15   2   0 2753.46 158.400   1
  16  -2   0 1513.21 106.599   1
 -16   2   0 1374.20 101.364   1
 -17  -2   0 350.923 56.5978   1
  17  -2   0 364.630 56.4142   1
  17   2   0 353.785 58.3103   1
 -17   2   0 461.388 61.3885   1
  18  -2   0 367.420 57.9263   1
  18   2   0 267.670 56.8698   1
 -18   2   0 286.299 53.6426   1
 -19  -2   0 236.098 53.4359   1
  19  -2   0 146.244 49.0830   1
  19   2   0 250.547 51.7602   1
 -19   2   0 216.096 52.1174   1
  20   2   0 2265.74 144.375   1
 -20  -2   0 2258.09 144.203   1
 -21  -2   0 53.5918 48.3789   1
 -21   2   0 84.7255 46.3749   1
  21   2   0 54.5963 48.1868   1
  21  -2   0 70.7998 44.7500   1
  22  -2   0 629.381 73.6693   1
 -22   2   0 579.055 73.0926   1
  23   2   0 2416.71 147.288   1
  23  -2   0 2438.29 147.395   1
 -23  -2   0 2164.95 141.896   1
 -23   2   0 2281.70 144.637   1
  24  -2   0 522.197 69.4446   1
 -24   2   0 638.491 75.3280   1
  25  -2   0 832.550 87.1486   1
  25   2   0 804.074 81.5081   1
 -25   2   0 693.446 82.5091   1
 -25  -2   0 897.463 87.5835   1
  26   2   0 124.989 53.1434   1
 -26  -2   0 92.9121 56.7015   1
   0  -3   0 1.64749 19.3890   1
   0   3   0 11.4229 20.2882   1
   1  -3   0 52047.0 1923.05   1
  -1   3   0 51936.8 1922.51   1
   1   3   0 55198.9 1924.66   1
  -1  -3   0 52712.8 1923.15   1
  -2   3   0 241.180 26.9504   1
   2  -3   0 251.352 27.1420   1
   2   3   0 154.436 28.1287   1
  -2  -3   0 115.714 28.2822   1
  -3   3   0 8712.01 331.832   1
   3  -3   0 8609.35 331.371   1
   3   3   0 8735.09 333.709   1
  -3  -3   0 8346.99 333.917   1
  -4   3   0 18636.9 685.145   1
   4  -3   0 18070.3 685.884   1
  -5  -3   0 955.312 64.5400   1
   5   3   0 1111.74 67.3303   1
   6   3   0 2226.46 113.497   1
  -6   3   0 2418.73 113.266   1
   6  -3   0 2503.50 113.896   1
   7   3   0 88483.4 3136.03   1
  -7   3   0 85866.6 3131.90   1
  -7  -3   0 85847.3 3135.89   1
   7  -3   0 84134.7 3131.98   1
   8   3   0 272.600 41.0290   1
  -8   3   0 248.176 36.3968   1
   8  -3   0 275.766 37.2707   1
  -8  -3   0 282.330 39.5511   1
  -9   3   0 2339.34 119.780   1
   9  -3   0 2309.84 118.828   1
   9   3   0 2207.59 121.920   1
  -9  -3   0 2119.54 122.157   1
 -10   3   0 4931.64 226.654   1
  10  -3   0 5295.34 228.443   1
  10   3   0 5207.39 231.791   1
 -10  -3   0 5041.60 231.438   1
 -11   3   0 320.793 46.5081   1
  11  -3   0 406.389 49.0029   1
 -12   3   0 4035.97 195.821   1
  12  -3   0 4368.64 198.886   1
  12   3   0 4026.68 198.383   1
 -12  -3   0 4007.75 198.784   1
 -13   3   0 24206.5 888.767   1
  13   3   0 23570.8 890.079   1
 -13  -3   0 21538.5 884.574   1
 -14   3   0 8734.07 376.671   1
  14  -3   0 9271.98 379.636   1
  14   3   0 9263.26 383.737   1
 -14  -3   0 8486.73 379.245   1
 -15   3   0 2230.63 130.051   1
  15  -3   0 2282.50 130.137   1
 -15  -3   0 2132.22 130.132   1
 -16   3   0 1455.14 105.686   1
  16  -3   0 1555.66 107.368   1
  16   3   0 1511.11 109.352   1
 -16  -3   0 1708.39 113.771   1
 -17   3   0 1381.42 105.074   1
  17  -3   0 1582.08 108.193   1
  17   3   0 1643.34 112.494   1
 -17  -3   0 1475.92 108.362   1
 -18   3   0 828.767 79.0194   1
  18  -3   0 792.587 77.6869   1
  18   3   0 690.404 75.0244   1
 -18  -3   0 620.371 73.1667   1
 -19   3   0 434.853 63.2986   1
  19  -3   0 371.044 58.4442   1
 -20   3   0 611.151 72.4942   1
  20  -3   0 710.841 75.2162   1
  20   3   0 514.157 68.8956   1
 -20  -3   0 617.770 75.0689   1
 -21   3   0 186.324 52.1580   1
  21  -3   0 240.412 56.5813   1
  21   3   0 85.1054 50.6036   1
 -21  -3   0 154.740 56.1487   1
 -22   3   0 71.0294 45.8884   1
  22  -3   0 197.438 53.0643   1
 -22  -3   0 81.1737 52.8954   1
 -23   3   0 484.193 68.3551   1
  23  -3   0 504.975 68.4047   1
  23   3   0 636.319 75.0312   1
 -23  -3   0 422.192 66.0626   1
 -24   3   0 699.540 77.3429   1
  24  -3   0 532.163 69.8802   1
  24   3   0 484.708 76.4726   1
 -24  -3   0 495.284 73.7379   1
 -25   3   0 69.9869 52.5350   1
  25   3   0 50.3038 43.6949   1
 -25  -3   0 32.6395 55.3911   1
 -26  -3   0 250.512 58.9585   1
  26   3   0 353.439 60.8600   1
   0  -4   0 19860.9 757.948   1
   0   4   0 20922.8 757.701   1
  -1  -4   0-6.73956 23.9058   1
   1  -4   0 10.9420 17.6481   1
   1   4   0-8.95506 21.1818   1
  -1   4   0-4.21321 18.6100   1
   2  -4   0 75345.8 2790.48   1
  -2   4   0 78242.8 2790.58   1
   3   4   0 15220.3 611.024   1
  -3  -4   0 17029.9 610.154   1
  -4  -4   0 15085.2 550.822   1
   4   4   0 13742.2 546.732   1
   5   4   0 19821.3 733.289   1
   5  -4   0 19273.7 729.907   1
  -5  -4   0 19441.9 732.404   1
  -5   4   0 19191.5 729.321   1
   6   4   0-3.46355 21.4309   1
   6  -4   0 22.5507 22.3744   1
  -6  -4   0 24.6606 22.0149   1
  -6   4   0 25.0509 22.5946   1
   7   4   0 1777.51 105.278   1
   7  -4   0 1971.09 104.239   1
  -7   4   0 2002.14 105.426   1
  -7  -4   0 2107.25 109.122   1
   8   4   0 67173.3 2352.58   1
  -8   4   0 64220.5 2349.39   1
  -8  -4   0 62741.2 2351.45   1
   8  -4   0 62338.8 2348.22   1
   9   4   0 860.125 68.6580   1
  -9   4   0 944.513 68.3063   1
   9  -4   0 845.688 65.8333   1
  -9  -4   0 799.269 68.4936   1
  10  -4   0 2130.56 118.196   1
 -10   4   0 2090.12 118.130   1
 -11  -4   0 1952.44 117.652   1
  11   4   0 1878.54 114.380   1
 -12  -4   0 5747.31 270.472   1
  12   4   0 6356.96 274.703   1
 -12   4   0 6111.85 268.187   1
 -13  -4   0 18158.8 732.643   1
  13  -4   0 18913.0 731.532   1
  13   4   0 18535.0 733.490   1
 -13   4   0 19198.4 729.310   1
 -14  -4   0 448.846 59.7957   1
  14  -4   0 337.502 53.2259   1
  14   4   0 389.072 56.1556   1
 -14   4   0 353.170 55.2715   1
  15  -4   0 13025.2 516.240   1
 -15   4   0 12176.3 510.862   1
 -16  -4   0 1101.93 94.5374   1
  16   4   0 1242.52 100.158   1
 -17  -4   0 492.243 66.2420   1
  17  -4   0 571.314 66.1446   1
  17   4   0 671.318 71.0734   1
 -17   4   0 628.440 68.7215   1
  18  -4   0 4476.46 218.734   1
 -18  -4   0 4183.22 217.804   1
 -18   4   0 4290.22 216.130   1
  19  -4   0 850.776 82.6029   1
  19   4   0 682.187 77.9603   1
 -19   4   0 903.923 84.6862   1
 -20  -4   0 264.085 60.3914   1
  20  -4   0 252.789 55.6912   1
  20   4   0 405.769 65.6263   1
 -20   4   0 270.004 58.5848   1
 -21  -4   0 6.47069 46.6983   1
  21  -4   0 91.5892 45.4460   1
  21   4   0 26.5284 44.9615   1
 -21   4   0 45.4868 48.9191   1
 -22  -4   0 213.180 57.6706   1
  22  -4   0 117.473 48.4344   1
  22   4   0 103.348 52.7016   1
 -22   4   0 202.714 53.9557   1
  23  -4   0 890.675 88.7731   1
  23   4   0 990.363 89.6329   1
 -23   4   0 831.041 89.6379   1
 -23  -4   0 948.366 92.3540   1
  24   4   0 145.496 54.0286   1
 -24  -4   0 210.077 57.2073   1
  25   4   0 308.137 61.7294   1
 -25  -4   0 150.770 51.8501   1
   0   5   0-10.6190 19.4312   1
   0  -5   0-8.19184 21.3660   1
  -1  -5   0 1174.83 66.2816   1
   1   5   0 1124.22 65.6775   1
  -1   5   0 1014.77 63.1564   1
   1  -5   0 966.291 64.6083   1
  -2  -5   0 54769.7 1904.92   1
  -2   5   0 52667.6 1900.36   1
   2   5   0 50261.2 1901.46   1
   2  -5   0 50477.2 1902.05   1
  -3  -5   0 28457.1 1083.25   1
   3  -5   0 28810.1 1080.68   1
   3   5   0 29811.8 1083.25   1
  -3   5   0 29485.6 1080.79   1
  -4   5   0 96189.1 3400.08   1
   4  -5   0 95334.6 3400.97   1
   4   5   0 89995.0 3402.57   1
  -4  -5   0 92398.4 3404.24   1
   5   5   0 31251.9 1110.17   1
  -5  -5   0 30340.3 1109.38   1
  -5   5   0 29681.6 1104.41   1
   5  -5   0 27810.8 1105.07   1
   6   5   0 526.145 50.5213   1
  -6  -5   0 557.048 51.0019   1
  -6   5   0 535.571 48.3391   1
   6  -5   0 553.209 49.2103   1
   7   5   0 49527.2 1826.27   1
  -7  -5   0 48082.4 1827.58   1
  -7   5   0 50377.9 1823.33   1
   7  -5   0 49865.0 1824.52   1
   8   5   0 5189.56 234.109   1
   8  -5   0 5294.72 231.771   1
  -8  -5   0 5392.07 235.787   1
  -8   5   0 5276.28 231.019   1
   9  -5   0 39.3317 27.4098   1
  -9   5   0 101.906 32.0443   1
  10   5   0 1833.85 110.286   1
 -10   5   0 1856.66 108.116   1
  10  -5   0 1806.50 108.971   1
 -10  -5   0 1819.47 110.659   1
  11   5   0 2371.29 137.209   1
  11  -5   0 2433.20 132.591   1
 -11  -5   0 2282.11 134.451   1
 -11   5   0 2409.85 130.586   1
 -12  -5   0 1731.65 114.697   1
  12   5   0 1687.55 113.129   1
  12  -5   0 1813.74 111.598   1
 -12   5   0 1770.17 109.586   1
  13   5   0 10127.1 432.382   1
  13  -5   0 10422.6 430.836   1
 -13  -5   0 10626.0 437.669   1
  14   5   0 256.223 52.8130   1
 -14   5   0 201.554 46.2077   1
  14  -5   0 285.784 49.5084   1
 -14  -5   0 205.832 49.8411   1
 -15  -5   0 2366.47 147.287   1
  15  -5   0 2902.41 152.999   1
  15   5   0 2584.99 151.607   1
 -15   5   0 2541.37 145.997   1
 -16  -5   0 177.745 47.0575   1
  16  -5   0 215.854 50.3167   1
  16   5   0 230.482 52.2318   1
 -16   5   0 216.285 50.9599   1
 -17  -5   0 12243.2 532.974   1
  17  -5   0 13693.0 535.647   1
  17   5   0 13584.3 537.639   1
 -17   5   0 12554.4 530.437   1
 -18  -5   0 1903.49 128.426   1
  18  -5   0 1902.87 126.060   1
 -18   5   0 1679.32 121.806   1
 -19  -5   0 13.2904 47.9494   1
  19  -5   0 77.0881 45.3212   1
  19   5   0 32.8618 45.6486   1
 -19   5   0 19.2604 40.1251   1
 -20  -5   0 254.099 56.9789   1
  20  -5   0 143.364 52.5356   1
  20   5   0 92.6468 47.7044   1
 -20   5   0 129.422 52.7838   1
  21  -5   0-39.3680 44.4640   1
 -21   5   0-6.49726 47.5565   1
 -22  -5   0 350.813 62.1872   1
  22   5   0 405.727 64.1701   1
  23  -5   0 431.422 64.1689   1
 -23   5   0 465.521 69.9838   1
 -24  -5   0 566.138 75.0587   1
  24   5   0 395.571 63.7010   1
 -24   5   0 538.618 72.5207   1
  25   5   0 172.431 53.2824   1
 -25  -5   0 134.510 54.6007   1
   0   6   0 47002.6 1706.41   1
   0  -6   0 45909.1 1707.88   1
  -1   6   0 9575.75 384.865   1
   1   6   0 10145.0 387.107   1
   1  -6   0 9714.78 386.253   1
  -1  -6   0 9672.57 385.807   1
  -2   6   0 23937.9 929.047   1
   2   6   0 26221.9 933.970   1
   2  -6   0 24691.9 932.380   1
  -2  -6   0 24986.2 934.059   1
  -3   6   0 615.298 48.7206   1
   3  -6   0 509.309 48.2284   1
   3   6   0 464.437 48.3813   1
  -3  -6   0 648.536 52.1907   1
   4  -6   0 2560.17 132.701   1
  -4   6   0 2877.14 134.345   1
   4   6   0 2995.75 138.344   1
  -4  -6   0 2626.12 133.860   1
  -5   6   0 4602.17 202.452   1
   5  -6   0 4676.96 203.092   1
   5   6   0 4625.95 206.705   1
  -5  -6   0 4578.63 208.966   1
   6   6   0 7103.08 295.935   1
  -6  -6   0 6958.25 296.406   1
  -6   6   0 6937.97 291.010   1
   6  -6   0 7053.35 291.861   1
   7   6   0 2399.62 125.578   1
  -7  -6   0 2163.61 122.390   1
  -7   6   0 2249.44 121.386   1
   7  -6   0 2420.30 123.468   1
  -8   6   0 914.121 68.6981   1
   8  -6   0 814.846 66.9358   1
   9   6   0 6808.07 295.926   1
  -9  -6   0 6718.61 297.048   1
  -9   6   0 6679.45 292.098   1
   9  -6   0 7166.48 296.147   1
 -10  -6   0 2374.12 132.741   1
  10   6   0 2155.46 129.370   1
  11   6   0 129.147 45.4414   1
 -11  -6   0 115.588 43.9024   1
 -11   6   0 205.365 41.1256   1
  11  -6   0 116.814 38.0481   1
  12   6   0 13944.7 576.025   1
 -12  -6   0 14399.0 576.677   1
  12  -6   0 14756.7 575.864   1
 -13  -6   0 1269.43 96.9741   1
  13  -6   0 1193.20 92.5176   1
  13   6   0 1175.62 93.2479   1
 -13   6   0 1012.89 86.3535   1
 -14   6   0 179.685 44.3091   1
  14   6   0 239.065 51.5154   1
  14  -6   0 219.944 48.0948   1
  15   6   0 379.219 61.0870   1
 -15  -6   0 449.752 64.3629   1
 -15   6   0 376.973 56.5514   1
  15  -6   0 423.916 59.7301   1
  16  -6   0 2279.09 139.479   1
 -16  -6   0 2204.64 142.254   1
  16   6   0 2630.15 150.013   1
 -16   6   0 2332.50 139.144   1
  17   6   0 296.496 62.5201   1
  17  -6   0 212.809 53.4040   1
 -17  -6   0 294.281 56.3037   1
 -17   6   0 281.147 57.1562   1
  18   6   0 90.2267 49.3094   1
  18  -6   0 114.920 48.8508   1
 -18  -6   0 79.8480 50.5658   1
 -18   6   0 162.729 52.3797   1
 -19  -6   0 112.898 48.0739   1
  20   6   0 296.527 58.9253   1
  20  -6   0 229.953 54.0724   1
 -20  -6   0 227.174 61.1422   1
 -20   6   0 262.349 55.5958   1
  21   6   0 145.154 56.8388   1
 -21   6   0 173.803 55.4683   1
 -21  -6   0 180.197 55.3735   1
  21  -6   0 139.155 49.1776   1
  22  -6   0 1893.03 126.432   1
 -22   6   0 1901.30 125.495   1
 -22  -6   0 1790.89 125.033   1
  22   6   0 1747.93 122.799   1
 -23  -6   0 607.678 76.6556   1
  23  -6   0 568.221 70.3522   1
 -23   6   0 526.708 73.2446   1
  23   6   0 624.118 73.3098   1
  25   6   0 79.4795 52.5870   1
 -25  -6   0 169.727 58.3620   1
   0   7   0 32.3603 22.6980   1
   0  -7   0 18.5542 22.0338   1
  -1  -7   0 5643.11 233.022   1
   1   7   0 5575.65 231.806   1
  -1   7   0 5549.92 234.023   1
  -2  -7   0 21018.5 777.635   1
   2   7   0 20776.2 775.428   1
  -2   7   0 19862.3 772.500   1
   2  -7   0 20064.9 774.751   1
  -3  -7   0 1398.00 89.6739   1
   3   7   0 1690.01 93.5539   1
  -3   7   0 1430.76 86.1678   1
   3  -7   0 1413.27 88.2833   1
  -4  -7   0 16960.1 655.572   1
   4   7   0 16346.3 653.287   1
  -4   7   0 17210.3 652.276   1
   4  -7   0 17429.1 653.368   1
  -5  -7   0 7509.75 323.502   1
   5  -7   0 7443.01 318.445   1
   5   7   0 8147.46 326.329   1
  -5   7   0 7778.24 319.533   1
  -6   7   0 131.611 34.3489   1
   6  -7   0 141.958 35.4324   1
   6   7   0 62.9009 29.1387   1
  -6  -7   0 110.360 31.9073   1
  -7   7   0 767.477 64.3829   1
   7  -7   0 807.295 65.2604   1
   8   7   0 650.887 61.9092   1
  -8  -7   0 672.993 63.2457   1
  -8   7   0 670.298 60.5391   1
   8  -7   0 617.929 60.3860   1
  -9  -7   0 4130.51 190.982   1
   9   7   0 3539.98 185.908   1
  10   7   0 5195.99 245.236   1
 -10  -7   0 5306.14 245.676   1
 -10   7   0 5565.13 242.400   1
  10  -7   0 5127.61 241.128   1
  11   7   0 632.288 68.0247   1
 -11  -7   0 587.533 66.4593   1
  11  -7   0 579.924 62.6933   1
  12   7   0 634.320 66.6368   1
  12  -7   0 616.849 66.7020   1
 -12  -7   0 713.446 70.6313   1
 -12   7   0 704.241 67.3561   1
 -13   7   0 87.9491 42.3914   1
  13  -7   0 142.020 44.3573   1
 -14   7   0 2616.83 145.491   1
 -14  -7   0 2543.16 150.242   1
  15  -7   0 13711.9 554.810   1
 -15   7   0 12940.3 548.464   1
 -15  -7   0 14510.0 561.786   1
  15   7   0 13441.7 555.881   1
  16  -7   0 6980.23 308.330   1
 -16   7   0 6525.47 301.812   1
 -16  -7   0 6398.33 308.079   1
  16   7   0 7149.51 312.700   1
 -17   7   0 238.423 51.3431   1
  17  -7   0 298.346 56.6124   1
  18  -7   0 116.162 45.2680   1
 -18   7   0 31.0944 40.4640   1
 -18  -7   0 79.9275 50.8878   1
  18   7   0 131.045 51.6772   1
 -19  -7   0 6.71112 45.0905   1
  19  -7   0-6.53675 42.4041   1
 -19   7   0-12.5939 43.0190   1
  20  -7   0 131.772 48.3601   1
 -20   7   0 95.2372 46.9428   1
  20   7   0 79.6399 51.7304   1
  21  -7   0 337.181 61.6937   1
 -21   7   0 293.071 60.5623   1
 -21  -7   0 357.562 66.9948   1
  21   7   0 274.709 60.2466   1
 -22   7   0 381.413 63.4506   1
  22  -7   0 389.193 63.6718   1
 -23  -7   0 12.9170 47.6382   1
  23   7   0 70.0949 46.0009   1
 -23   7   0 75.4901 48.6336   1
 -24  -7   0 131.547 53.8801   1
  24   7   0 123.433 49.3940   1
   0   8   0 4261.48 193.966   1
   0  -8   0 4205.35 194.116   1
  -1   8   0 10204.9 403.993   1
   1   8   0 10456.8 406.995   1
   1  -8   0 9790.41 405.872   1
  -1  -8   0 9648.80 402.787   1
  -2   8   0 16747.1 656.868   1
   2   8   0 16203.4 655.958   1
   2  -8   0 17759.1 659.247   1
  -2  -8   0 17565.4 661.456   1
  -3   8   0 2975.21 144.673   1
   3   8   0 2760.50 145.267   1
   3  -8   0 2841.36 143.861   1
  -3  -8   0 2824.13 145.655   1
  -4   8   0 7676.45 331.490   1
   4   8   0 7998.55 336.859   1
   4  -8   0 8244.76 336.031   1
  -4  -8   0 8434.18 339.997   1
  -5   8   0 123.660 31.1464   1
   5  -8   0 232.809 38.5327   1
   6  -8   0 3425.32 168.206   1
   6   8   0 3534.67 173.388   1
  -6  -8   0 3353.05 173.793   1
   7   8   0 3967.96 189.412   1
  -7  -8   0 3670.39 184.688   1
   8   8   0 5792.59 264.326   1
  -8  -8   0 5867.63 265.819   1
  -8   8   0 5970.33 261.234   1
   9   8   0 13877.4 542.117   1
  -9  -8   0 13385.1 540.457   1
  -9   8   0 13203.3 533.828   1
   9  -8   0 13164.6 533.815   1
  10   8   0 104.532 43.2378   1
 -10  -8   0 130.023 42.1584   1
  10  -8   0 109.933 36.5751   1
  11   8   0-22.8211 36.6754   1
 -11  -8   0 34.8795 34.1140   1
 -11   8   0 26.9269 35.5678   1
  11  -8   0 16.4315 34.2174   1
 -12   8   0 3030.61 164.483   1
  12  -8   0 3158.77 166.202   1
  13   8   0 1964.61 124.204   1
 -13  -8   0 1860.47 122.454   1
 -13   8   0 1643.98 113.373   1
  13  -8   0 1898.74 120.097   1
 -14  -8   0 5590.48 270.991   1
  14   8   0 6146.52 276.375   1
  15  -8   0 652.599 79.4158   1
 -15   8   0 744.185 75.6559   1
 -15  -8   0 734.916 80.6950   1
  15   8   0 770.738 81.8728   1
 -16   8   0 42.8847 42.8798   1
  16  -8   0 6.28200 41.1301   1
  17  -8   0 2312.12 143.190   1
 -17   8   0 2269.96 141.175   1
 -17  -8   0 2268.60 143.228   1
  17   8   0 2422.54 145.800   1
 -18  -8   0 1368.34 107.235   1
  18   8   0 1349.10 106.423   1
 -19   8   0 810.930 81.5254   1
  19  -8   0 613.985 73.6394   1
  20  -8   0 604.228 72.1171   1
 -20   8   0 609.954 76.4709   1
 -20  -8   0 734.942 83.6750   1
  20   8   0 737.706 79.8723   1
  21  -8   0-59.1595 48.1224   1
 -21   8   0 45.0015 49.9975   1
 -21  -8   0 32.8213 43.3686   1
  21   8   0 111.410 50.6434   1
  22  -8   0-19.6656 45.1517   1
  22   8   0 51.2582 48.8616   1
 -22   8   0 32.0304 48.5300   1
 -22  -8   0-6.49934 51.1677   1
  24   8   0 12.2780 42.9798   1
 -24  -8   0 68.4557 51.9454   1
   3   9   0 15300.1 593.163   1
  -3  -9   0 14801.6 592.612   1
   4   9   0 2626.59 138.965   1
  -4  -9   0 2483.21 138.185   1
  -5   9   0 2244.93 127.207   1
   5   9   0 2497.22 133.953   1
  -5  -9   0 2375.47 132.150   1
   5  -9   0 2275.14 130.227   1
  -6   9   0 15111.2 603.333   1
   6   9   0 15634.8 608.249   1
  -6  -9   0 15568.8 611.314   1
   6  -9   0 15251.2 604.920   1
   7   9   0 13682.9 528.915   1
  -7  -9   0 13353.2 528.263   1
  -7   9   0 12209.6 521.489   1
   8  -9   0 26247.1 986.871   1
   8   9   0 24777.6 987.882   1
  -8  -9   0 26035.0 988.628   1
  -8   9   0 26177.6 984.860   1
   9   9   0 2768.53 156.290   1
  -9  -9   0 3001.85 159.651   1
   9  -9   0 2762.87 151.992   1
  10   9   0 17119.9 691.254   1
 -10  -9   0 16995.9 691.777   1
 -10   9   0 17700.5 687.596   1
  10  -9   0 18088.0 690.710   1
  11   9   0 1201.13 88.7645   1
 -11  -9   0 961.632 84.6071   1
 -11   9   0 997.645 82.7364   1
  11  -9   0 960.075 81.1352   1
  12   9   0 960.456 84.8341   1
 -12  -9   0 811.536 79.1308   1
 -12   9   0 899.604 77.9720   1
  12  -9   0 929.043 80.8809   1
 -13  -9   0 3931.34 203.181   1
  13   9   0 3936.82 203.033   1
  14   9   0 25.0960 38.4173   1
 -14  -9   0-12.8543 40.9298   1
 -14   9   0 12.0349 39.3903   1
  14  -9   0 18.3640 38.9823   1
 -15   9   0 1381.92 103.928   1
  15  -9   0 1381.37 104.348   1
  16   9   0 136.373 50.6901   1
  16  -9   0 166.051 53.1899   1
 -16   9   0 62.8132 44.5272   1
 -16  -9   0 140.365 48.7757   1
 -17  -9   0 5732.07 275.892   1
  17   9   0 5966.52 276.382   1
  18  -9   0 1866.07 129.526   1
 -18   9   0 2019.83 132.220   1
 -18  -9   0 2067.27 133.319   1
  18   9   0 2094.15 133.605   1
  19  -9   0 19.6371 41.2971   1
 -19   9   0 58.4077 46.1255   1
 -19  -9   0-20.1112 42.2936   1
  19   9   0 52.5811 47.4167   1
 -20  -9   0 224.373 58.8545   1
  21  -9   0 163.829 54.5149   1
  21   9   0 165.294 52.0295   1
 -21   9   0 240.383 59.1871   1
 -21  -9   0 203.752 61.2332   1
  22   9   0 76.5843 50.5892   1
 -22  -9   0 38.2781 45.3779   1
  23   9   0 794.170 81.6461   1
 -23  -9   0 627.782 79.5396   1
   0  10   0 5502.62 252.729   1
   0 -10   0 5899.02 258.464   1
  -1  10   0 31635.9 1211.55   1
   1  10   0 32827.8 1214.91   1
  -1 -10   0 31710.0 1213.78   1
   1 -10   0 32814.1 1215.43   1
  -2  10   0 18981.2 687.520   1
   2  10   0 15718.0 684.095   1
  -2 -10   0 16914.1 686.901   1
   2 -10   0 18819.2 688.788   1
  -3  10   0 36975.7 1353.49   1
   3  10   0 35488.7 1352.67   1
  -3 -10   0 35665.8 1354.51   1
   3 -10   0 36240.0 1353.76   1
  -4  10   0 2276.33 133.128   1
   4  10   0 2357.02 134.573   1
  -4 -10   0 2606.97 139.460   1
   4 -10   0 2567.67 138.043   1
  -5  10   0 9177.49 381.175   1
   5  10   0 8868.35 384.741   1
  -5 -10   0 9028.82 383.368   1
   5 -10   0 9448.48 383.896   1
  -6  10   0 4095.13 195.819   1
   6  10   0 3931.36 199.215   1
  -6 -10   0 4207.53 203.684   1
   7  10   0 26930.6 1072.93   1
  -7 -10   0 28033.4 1078.63   1
  -7  10   0 29140.6 1071.19   1
   7 -10   0 28640.3 1073.23   1
   8  10   0 31403.8 1245.37   1
   8 -10   0 33437.8 1246.57   1
  -8  10   0 33308.1 1245.31   1
  -8 -10   0 33752.3 1249.12   1
   9 -10   0 6608.21 296.011   1
  10 -10   0 204.759 48.6842   1
 -10  10   0 155.853 44.0442   1
 -10 -10   0 192.953 51.5597   1
  11 -10   0 208.931 47.5872   1
 -11  10   0 188.301 47.3339   1
  11  10   0 191.996 45.0707   1
 -11 -10   0 184.950 45.9667   1
  12 -10   0 10021.3 429.915   1
 -12  10   0 10111.8 428.686   1
  12  10   0 10649.5 435.865   1
 -12 -10   0 10248.5 433.640   1
  13 -10   0 17.9944 37.0990   1
 -13  10   0-52.7998 37.7093   1
  13  10   0 6.20724 38.3924   1
 -13 -10   0 31.5885 35.8134   1
 -14  10   0 4746.61 238.532   1
  14 -10   0 5204.98 243.889   1
  15 -10   0 425.956 61.2017   1
 -15  10   0 427.494 62.8944   1
 -15 -10   0 424.199 66.0002   1
  15  10   0 367.984 59.9809   1
  16  10   0 1398.46 107.178   1
  16 -10   0 1253.48 101.845   1
 -16 -10   0 1493.96 112.276   1
 -16  10   0 1260.13 101.773   1
  17 -10   0 507.287 66.0760   1
 -17  10   0 354.194 62.9941   1
 -17 -10   0 432.213 71.2756   1
  17  10   0 526.338 71.4887   1
 -18 -10   0 1792.53 125.747   1
  18  10   0 1981.39 128.736   1
 -18  10   0 1674.48 118.785   1
  18 -10   0 1735.14 120.870   1
 -19 -10   0 753.966 84.4241   1
  19  10   0 748.946 85.0129   1
 -19  10   0 559.451 75.8246   1
  19 -10   0 804.887 83.1466   1
 -20 -10   0-19.7356 50.1647   1
  20  10   0 19.3218 50.0728   1
 -20  10   0 32.1451 46.3726   1
  20 -10   0-32.7110 44.3262   1
  21  10   0 427.008 62.3440   1
 -22 -10   0 614.880 76.9853   1
  22  10   0 569.072 75.6332   1
   0  11   0 5.20850 31.2350   1
   0 -11   0-20.9105 32.9749   1
  -1  11   0 4212.85 205.881   1
   1  11   0 4344.39 207.429   1
  -1 -11   0 4140.84 208.684   1
   1 -11   0 4536.34 211.097   1
  -2  11   0 22639.8 878.255   1
   2  11   0 22692.7 878.993   1
  -2 -11   0 23155.2 884.215   1
   2 -11   0 23107.1 882.496   1
  -3  11   0 6511.57 280.170   1
   3  11   0 6322.79 278.392   1
  -3 -11   0 6218.92 278.396   1
   3 -11   0 5767.50 276.963   1
  -4  11   0 19284.0 729.328   1
   4  11   0 18013.7 729.265   1
  -4 -11   0 18588.5 732.688   1
   4 -11   0 18765.3 730.475   1
  -5  11   0 1225.42 88.7686   1
   5  11   0 1328.53 93.6567   1
  -5 -11   0 1081.84 88.2982   1
   5 -11   0 1165.17 88.8963   1
   6  11   0 12726.7 503.357   1
  -6 -11   0 12194.5 502.013   1
   6 -11   0 11655.7 494.968   1
  -7  11   0 15358.2 617.269   1
   7 -11   0 15800.9 620.414   1
   8  11   0 10469.2 442.391   1
  -8 -11   0 10452.1 441.201   1
  -8  11   0 10703.1 438.031   1
   8 -11   0 10383.2 438.840   1
   9  11   0 5672.48 253.413   1
  -9 -11   0 5177.23 248.046   1
  -9  11   0 5046.22 244.482   1
   9 -11   0 5129.73 246.622   1
 -10 -11   0 661.785 74.4030   1
  10  11   0 553.991 67.0749   1
  11 -11   0 10038.1 432.780   1
 -11 -11   0 10524.9 437.804   1
  11  11   0 10233.1 435.177   1
  12 -11   0 256.911 51.8491   1
 -12  11   0 226.867 49.2658   1
 -12 -11   0 191.890 51.8073   1
  12  11   0 149.436 48.9684   1
  13 -11   0 5264.56 250.536   1
 -13  11   0 5099.29 246.374   1
  14 -11   0-12.5529 39.2087   1
 -14  11   0 61.7689 45.8472   1
 -14 -11   0-6.64055 38.9666   1
  14  11   0 6.35928 37.3163   1
 -15 -11   0 46.1242 49.2470   1
  15  11   0-12.8778 47.4604   1
  16 -11   0 2264.31 140.690   1
 -16  11   0 2194.62 138.726   1
 -16 -11   0 2320.43 145.587   1
  16  11   0 2589.29 150.122   1
  17 -11   0 2350.37 149.580   1
 -17 -11   0 2893.49 160.231   1
  17  11   0 2587.03 155.195   1
 -17  11   0 2645.12 155.889   1
  18 -11   0 886.245 87.7425   1
  18  11   0 1062.42 94.5549   1
 -18  11   0 958.151 89.3585   1
 -19  11   0 738.807 77.8264   1
  19 -11   0 589.510 74.3268   1
 -19 -11   0 716.711 82.0885   1
  20  11   0 1334.15 107.592   1
 -20 -11   0 1270.28 106.086   1
  21  11   0 710.497 79.3049   1
 -21 -11   0 918.883 89.1537   1
   0 -12   0 3362.23 178.225   1
   0  12   0 3660.66 183.097   1
  -1 -12   0 11376.3 468.729   1
   1 -12   0 11685.4 468.319   1
   1  12   0 11628.4 466.720   1
  -1  12   0 10632.6 462.442   1
   2 -12   0 24974.8 943.093   1
  -2 -12   0 24018.9 941.398   1
   2  12   0 24988.0 941.076   1
  -2  12   0 23893.8 939.360   1
  -3  12   0 2978.99 161.907   1
   3  12   0 2994.55 163.589   1
  -3 -12   0 3160.07 165.941   1
  -4  12   0 17003.7 658.324   1
   4 -12   0 16108.3 655.310   1
   5  12   0 1280.64 98.3335   1
  -5 -12   0 1407.47 98.4178   1
   5 -12   0 1336.14 97.9381   1
  -6  12   0 12546.0 533.882   1
  -6 -12   0 14097.7 546.078   1
   6  12   0 13306.2 540.745   1
   6 -12   0 13142.3 537.914   1
  -7 -12   0 3634.16 191.252   1
   7  12   0 3563.16 187.796   1
   8  12   0 7954.49 350.877   1
  -8 -12   0 7974.58 350.335   1
  -8  12   0 8402.89 347.379   1
   8 -12   0 7458.93 343.582   1
   9  12   0 238.403 49.4770   1
  -9 -12   0 310.102 54.9289   1
  -9  12   0 231.427 49.4346   1
   9 -12   0 372.718 57.5415   1
  10  12   0 396.345 60.2518   1
 -10 -12   0 432.052 62.1039   1
 -10  12   0 456.925 58.9346   1
  10 -12   0 286.925 53.6419   1
 -11  12   0 6459.53 297.269   1
  11 -12   0 6656.81 299.977   1
  12  12   0 3053.93 167.927   1
 -12 -12   0 3030.51 168.940   1
 -12  12   0 2790.04 162.555   1
  12 -12   0 2857.53 163.452   1
  13  12   0 3361.97 184.885   1
 -13 -12   0 3428.04 187.295   1
 -13  12   0 3413.57 185.516   1
  13 -12   0 3432.74 184.493   1
 -14 -12   0 168.918 48.2901   1
  14  12   0 178.728 46.7978   1
 -15  12   0 94.4789 48.8630   1
  15 -12   0 154.880 49.4129   1
  16 -12   0 3486.15 187.516   1
  16  12   0 3581.68 190.412   1
 -16 -12   0 3607.33 192.153   1
 -16  12   0 3244.34 182.738   1
 -17 -12   0 3909.52 198.643   1
 -17  12   0 3335.51 188.507   1
  17 -12   0 3393.12 190.277   1
  17  12   0 3835.54 197.785   1
 -18 -12   0 2693.16 153.659   1
  18 -12   0 2347.07 145.036   1
  18  12   0 2276.52 146.531   1
 -18  12   0 2127.25 139.952   1
 -19 -12   0 370.094 66.6343   1
  19  12   0 380.084 64.1282   1
  20  12   0 100.480 46.6544   1
 -20 -12   0 6.39016 45.7962   1
 -21 -12   0 1632.37 115.377   1
   0 -13   0 11.6110 38.3498   1
   0  13   0 40.4595 42.0061   1
   1 -13   0 6758.24 295.659   1
  -1 -13   0 6308.37 293.931   1
  -1  13   0 6701.00 295.976   1
   1  13   0 6328.14 291.192   1
  -2 -13   0 14954.0 613.183   1
   2 -13   0 15709.2 615.011   1
   2  13   0 15226.9 612.554   1
  -2  13   0 15277.2 610.391   1
   3 -13   0 16824.6 666.372   1
   3  13   0 17215.4 666.548   1
  -3 -13   0 16145.3 664.580   1
   4 -13   0 1631.45 109.731   1
   4  13   0 1482.68 107.427   1
  -4 -13   0 1593.14 111.071   1
  -4  13   0 1554.68 107.031   1
   5 -13   0 27495.7 1026.98   1
   5  13   0 26198.9 1026.24   1
  -5 -13   0 25993.3 1023.95   1
  -5  13   0 27019.3 1024.39   1
   6 -13   0 951.021 81.9235   1
  -6  13   0 942.722 82.7438   1
   6  13   0 853.739 83.6468   1
  -6 -13   0 1182.75 92.5477   1
  -7  13   0 10678.9 465.571   1
   7  13   0 11497.0 472.290   1
  -7 -13   0 11602.4 477.316   1
   7 -13   0 11505.1 471.997   1
   8 -13   0 720.556 73.6985   1
  -8  13   0 800.914 76.0937   1
  -8 -13   0 872.373 83.4457   1
  -9  13   0 1226.82 97.0570   1
   9  13   0 1467.36 107.446   1
  -9 -13   0 1408.98 106.921   1
   9 -13   0 1260.18 99.0802   1
 -10  13   0 3189.07 173.973   1
  10  13   0 3363.87 179.700   1
 -10 -13   0 3591.23 182.349   1
  10 -13   0 2902.08 172.765   1
 -11  13   0 2543.11 149.782   1
  11  13   0 2816.66 157.640   1
  11 -13   0 2675.89 156.085   1
 -11 -13   0 2591.67 154.843   1
 -12 -13   0 1899.89 130.781   1
  12  13   0 1875.05 127.284   1
 -13  13   0 761.996 80.0341   1
  13  13   0 911.071 83.4333   1
 -13 -13   0 929.686 86.5780   1
  13 -13   0 1032.92 87.8448   1
 -14  13   0 1617.00 112.657   1
  14  13   0 1489.73 112.208   1
 -14 -13   0 1528.71 112.066   1
  14 -13   0 1570.96 112.829   1
 -15  13   0 1535.66 112.223   1
  15  13   0 1405.37 112.538   1
 -15 -13   0 1719.54 119.463   1
  15 -13   0 1651.52 115.559   1
 -16  13   0 2138.50 137.666   1
 -16 -13   0 2058.37 135.143   1
  16  13   0 2050.59 135.257   1
 -17  13   0 1088.61 102.609   1
 -17 -13   0 1407.73 107.752   1
  17  13   0 1396.19 106.773   1
  17 -13   0 1172.51 100.121   1
 -18 -13   0 194.409 59.2454   1
  18  13   0 157.395 53.1981   1
 -19 -13   0 345.337 67.6808   1
  19  13   0 232.580 61.4389   1
   0  14   0 11283.3 469.040   1
   1  14   0 3865.86 198.302   1
  -1  14   0 3881.89 200.877   1
   1 -14   0 3892.59 199.470   1
  -1 -14   0 3960.05 201.747   1
  -2  14   0 5006.62 239.374   1
   2  14   0 4689.85 235.624   1
  -2 -14   0 5291.32 242.623   1
   2 -14   0 4834.89 237.458   1
  -3  14   0 789.521 76.9031   1
   3  14   0 541.469 68.1810   1
   3 -14   0 613.531 75.0492   1
  -3 -14   0 615.712 69.6002   1
   4 -14   0 1980.75 125.765   1
   4  14   0 1878.27 122.738   1
  -4 -14   0 1726.08 120.941   1
  -4  14   0 2073.95 127.358   1
   5 -14   0 222.685 50.3285   1
   5  14   0 312.642 55.3648   1
  -5 -14   0 192.111 46.7916   1
  -5  14   0 232.436 53.8540   1
   6 -14   0 11906.5 485.757   1
   6  14   0 12090.2 489.179   1
  -6 -14   0 12195.0 492.267   1
  -6  14   0 10636.4 479.738   1
  -7  14   0 1721.51 114.679   1
   7 -14   0 1510.87 112.658   1
  -8  14   0 10393.0 435.692   1
   8  14   0 10809.7 442.338   1
  -8 -14   0 9856.51 436.847   1
   8 -14   0 10183.5 436.290   1
  -9  14   0 1167.06 95.3386   1
   9  14   0 1157.23 95.8358   1
   9 -14   0 1295.39 101.049   1
  -9 -14   0 1037.71 92.9851   1
 -10 -14   0 542.600 67.8778   1
  10  14   0 430.112 64.0354   1
 -11  14   0 836.307 82.3249   1
  11  14   0 877.559 86.4573   1
  11 -14   0 1052.69 89.4068   1
 -11 -14   0 983.865 89.2193   1
 -12  14   0 371.852 58.8049   1
  12 -14   0 330.515 57.2874   1
 -13  14   0 935.810 84.6680   1
 -13 -14   0 973.609 88.9520   1
  13 -14   0 802.360 84.2868   1
 -14  14   0 1459.61 105.819   1
  14  14   0 1431.56 108.113   1
  14 -14   0 1395.02 108.475   1
 -14 -14   0 1431.12 108.724   1
 -15  14   0 568.335 74.7043   1
  15 -14   0 560.534 70.9094   1
 -16  14   0 5326.11 264.868   1
 -16 -14   0 6103.15 273.067   1
  16  14   0 5608.95 266.382   1
  16 -14   0 5657.01 270.531   1
 -17 -14   0 1866.23 127.280   1
  17  14   0 2024.13 130.425   1
 -18 -14   0 272.746 61.8904   1
  18  14   0 215.749 53.8053   1
   0 -15   0 12.5728 41.5172   1
  -1  15   0 1943.18 129.063   1
   1  15   0 2100.90 130.322   1
   1 -15   0 2287.64 136.860   1
  -1 -15   0 1927.82 128.783   1
   2  15   0-30.5123 42.7059   1
   2 -15   0 24.3864 40.6161   1
  -2  15   0 49.3090 45.7500   1
  -3  15   0 735.791 76.0077   1
   3 -15   0 689.329 74.1382   1
   4 -15   0 262.150 53.7543   1
   4  15   0 259.694 58.7498   1
  -4 -15   0 264.214 54.8194   1
  -4  15   0 254.731 54.6485   1
   5 -15   0 7377.89 333.256   1
  -5  15   0 7205.87 330.402   1
   5  15   0 7387.13 335.123   1
  -5 -15   0 7863.07 338.802   1
   6  15   0 163.731 48.7934   1
  -6 -15   0 208.762 53.0316   1
  -7 -15   0 3830.34 197.772   1
   7  15   0 3412.49 192.657   1
   8 -15   0-6.28744 38.4985   1
  -8  15   0-24.8513 40.6680   1
   8  15   0 51.2793 44.8550   1
  -8 -15   0 6.32090 42.1078   1
  -9  15   0 527.457 65.7666   1
   9  15   0 473.727 70.2205   1
   9 -15   0 361.384 56.4137   1
  -9 -15   0 326.450 61.5490   1
 -10  15   0 161.317 52.3147   1
  10 -15   0 128.246 50.4369   1
 -11  15   0 49.6904 47.0843   1
  11  15   0 25.3745 43.0167   1
 -11 -15   0 58.0916 46.5903   1
  11 -15   0 64.3050 44.3244   1
 -12  15   0 410.526 62.6864   1
  12  15   0 226.444 57.0899   1
  12 -15   0 271.242 57.7406   1
 -12 -15   0 263.958 58.6578   1
 -13 -15   0 6.42947 50.6213   1
  13  15   0-50.2555 49.4600   1
 -14  15   0 808.036 83.0863   1
  14  15   0 909.070 87.7371   1
 -14 -15   0 906.099 88.9140   1
  14 -15   0 891.687 86.8511   1
 -15  15   0 1428.78 103.431   1
 -15 -15   0 1226.35 103.585   1
  15  15   0 1304.55 104.559   1
 -17 -15   0 1460.19 109.829   1
  17  15   0 1188.23 100.130   1
   0  16   0 331.122 57.6620   1
   0 -16   0 440.770 64.0504   1
  -1  16   0 48.7317 44.5844   1
   1  16   0 24.6161 42.7314   1
  -1 -16   0 6.25341 42.7266   1
   1 -16   0-6.37261 42.4569   1
  -2  16   0 341.242 62.0000   1
  -2 -16   0 339.327 58.2738   1
   2 -16   0 277.389 57.4064   1
  -3  16   0 514.366 67.2786   1
   3 -16   0 428.101 64.1223   1
  -3 -16   0 578.215 69.1698   1
   3  16   0 541.223 69.3751   1
  -4  16   0 575.834 67.8882   1
   4  16   0 619.503 73.4531   1
   4 -16   0 620.284 71.1920   1
  -5  16   0 74.0986 46.2377   1
   5 -16   0 57.1681 47.2333   1
   5  16   0 128.702 47.1821   1
  -5 -16   0 58.4309 43.7152   1
  -6  16   0 1522.26 110.277   1
   6 -16   0 1521.55 111.774   1
  -6 -16   0 1623.90 117.323   1
   6  16   0 1482.06 111.319   1
   7 -16   0 19.3109 42.1505   1
  -7  16   0 24.8270 41.3631   1
   7  16   0 57.6801 48.2379   1
  -7 -16   0 32.1533 49.0509   1
  -8  16   0 4425.99 217.910   1
   8  16   0 4053.98 215.153   1
  -8 -16   0 4219.09 216.508   1
   8 -16   0 4525.17 220.718   1
  -9  16   0 984.513 88.9307   1
   9  16   0 920.398 83.7372   1
  -9 -16   0 777.591 82.0896   1
   9 -16   0 941.652 86.9282   1
 -10  16   0 1262.87 101.164   1
  10  16   0 1308.52 102.457   1
 -10 -16   0 1129.68 98.9161   1
  10 -16   0 1329.19 99.2989   1
 -11  16   0 18.8041 44.5422   1
  11  16   0 12.5616 46.6176   1
 -11 -16   0 19.1803 49.0734   1
  11 -16   0-25.6095 45.4969   1
 -12  16   0 56.2408 43.7456   1
  12  16   0 49.6800 47.9894   1
 -12 -16   0 6.35381 48.1471   1
  12 -16   0 19.2918 43.2233   1
 -13  16   0 1611.95 113.545   1
  13  16   0 1412.15 109.740   1
 -13 -16   0 1507.73 114.299   1
  13 -16   0 1582.67 115.257   1
 -14 -16   0 720.264 80.9205   1
 -14  16   0 681.731 80.0533   1
  14  16   0 721.072 77.9547   1
 -15 -16   0 1234.10 101.351   1
  15  16   0 1290.77 100.520   1
 -16 -16   0 502.199 67.6920   1
  16  16   0 472.991 65.2358   1
   0  17   0-12.3617 40.4580   1
   0 -17   0 12.5921 38.9418   1
  -1  17   0 1406.44 106.415   1
   1  17   0 1414.76 108.191   1
   1 -17   0 1425.34 108.166   1
  -1 -17   0 1341.69 104.261   1
   2  17   0 355.398 59.8906   1
  -2  17   0 418.657 64.5639   1
   2 -17   0 320.671 59.7083   1
  -2 -17   0 341.871 57.1277   1
  -3  17   0 18.8888 40.8462   1
   3 -17   0 6.32088 39.8721   1
  -4  17   0 3308.30 181.917   1
   4  17   0 3294.65 182.103   1
  -4 -17   0 3271.50 181.510   1
   4 -17   0 3346.68 180.350   1
   5 -17   0 56.8161 46.2260   1
  -5  17   0 18.7228 44.7107   1
  -5 -17   0 65.1033 43.0216   1
   5  17   0 31.9579 40.3454   1
  -6  17   0 378.723 63.1549   1
   6  17   0 320.110 57.0899   1
   7  17   0 299.604 58.3210   1
  -7 -17   0 349.528 57.0770   1
  -8  17   0 1072.52 92.6842   1
   8  17   0 995.507 88.6532   1
   8 -17   0 1003.34 91.0322   1
  -8 -17   0 1157.72 92.3135   1
  -9  17   0 1074.27 94.9356   1
   9 -17   0 868.336 87.8221   1
 -10  17   0 1090.96 95.1335   1
  10  17   0 987.247 88.8918   1
 -10 -17   0 1154.96 94.4279   1
  10 -17   0 1078.75 91.9382   1
 -11  17   0 975.698 86.6804   1
 -11 -17   0 735.282 78.1124   1
  11  17   0 765.073 78.3880   1
  11 -17   0 786.600 81.0576   1
 -12 -17   0 62.4241 48.8459   1
  12  17   0-12.1542 48.7266   1
 -13 -17   0 852.052 87.8951   1
  13  17   0 790.260 83.9788   1
 -14 -17   0 18.1204 48.9987   1
  14  17   0 11.8888 46.2183   1
   0  18   0 1067.72 93.3979   1
   0 -18   0 1018.93 92.9801   1
   1  18   0 2483.19 147.770   1
  -1  18   0 2384.03 145.235   1
   1 -18   0 2476.26 148.267   1
  -1 -18   0 2263.13 143.310   1
   2  18   0 279.294 58.2631   1
  -2  18   0 288.289 58.1028   1
   2 -18   0 397.539 64.4161   1
  -2 -18   0 282.179 57.8117   1
   3  18   0 232.976 59.2357   1
  -3  18   0 172.202 54.2643   1
   3 -18   0 192.158 55.6380   1
  -3 -18   0 197.145 56.1958   1
   4  18   0-12.7775 50.9147   1
  -4  18   0-6.28796 47.3172   1
  -4 -18   0-19.2300 46.2389   1
   4 -18   0-25.2404 43.8132   1
   5  18   0 169.134 51.1736   1
   5 -18   0 168.487 53.5460   1
  -5 -18   0 155.679 51.4234   1
  -5  18   0 183.062 56.6344   1
   6 -18   0 709.647 81.8859   1
  -6  18   0 789.184 80.7682   1
   7 -18   0 25.2961 40.6722   1
  -7 -18   0 74.5139 48.9024   1
  -7  18   0 18.5241 43.8997   1
   8 -18   0 6.36042 46.8805   1
  -8  18   0-6.18147 45.8813   1
  -8 -18   0 30.6343 45.4760   1
   8  18   0 12.3097 49.3439   1
   9  18   0 171.475 50.0586   1
 -10  18   0 1312.55 105.088   1
  10 -18   0 1401.58 106.146   1
 -11 -18   0 3271.20 180.549   1
  11  18   0 3516.07 183.818   1
 -12 -18   0 236.543 60.8383   1
  12  18   0 230.207 56.2391   1
   0  19   0-24.5822 44.9818   1
   0 -19   0-18.6726 45.8816   1
   1  19   0 196.690 57.2671   1
  -1 -19   0 223.453 57.3113   1
   1 -19   0 130.592 49.9787   1
   2  19   0 325.825 62.1008   1
   2 -19   0 323.999 59.7588   1
  -2 -19   0 384.598 60.9875   1
  -3  19   0 321.545 61.1911   1
  -3 -19   0 236.308 59.2800   1
   3 -19   0 317.082 58.8679   1
  -4  19   0 188.469 52.6513   1
   4  19   0 305.967 59.7988   1
   4 -19   0 322.812 58.2767   1
  -4 -19   0 222.536 53.5661   1
  -5  19   0 351.710 63.5126   1
   5  19   0 403.047 65.9886   1
  -5 -19   0 365.130 68.1677   1
   5 -19   0 407.104 66.7120   1
  -6  19   0-6.32271 49.7773   1
   6  19   0 30.9132 41.8933   1
  -6 -19   0 43.4274 46.0491   1
   6 -19   0-24.4446 43.7576   1
   7 -19   0-6.18701 43.6383   1
  -7  19   0 49.3740 49.1885   1
  -8  19   0 299.403 58.9323   1
  -8 -19   0 446.893 65.4864   1
   8  19   0 305.910 56.7008   1
  -9 -19   0 485.191 67.8469   1
   9  19   0 511.898 71.5452   1
   2  20   0 971.337 89.3978   1
  -2 -20   0 833.717 82.4879   1
   3  20   0 307.593 65.5998   1
  -3 -20   0 334.828 64.9807   1
   4  20   0 886.735 88.6078   1
  -4 -20   0 930.299 88.7001   1
   5 -20   0 1312.93 102.055   1
  -5 -20   0 1192.82 98.9332   1
  -5  20   0 1391.97 105.037   1
   5  20   0 1347.64 102.929   1
   6  20   0 6.00723 49.0113   1
  -6  20   0-5.96854 45.5132   1
  -6 -20   0-5.94785 45.3554   1
 -26   0   1-57.5195 51.8835   1
 -25   0   1-6.47082 49.3440   1
  25   0  -1 19.4193 45.6498   1
 -24   0   1 19.7191 50.7781   1
  24   0  -1-13.1181 46.2551   1
 -22   0   1 19.8734 49.8510   1
  22   0  -1 19.8201 45.1405   1
 -21   0   1-39.6785 48.0496   1
  21   0  -1 32.8768 42.2647   1
  20   0  -1-39.4807 41.9028   1
 -20   0   1 33.1591 48.1867   1
  19   0  -1-6.39482 41.4868   1
 -19   0   1 38.8040 46.9939   1
  18   0  -1 6.45792 43.7636   1
 -18   0   1 36.9981 38.1490   1
  16   0  -1-11.8782 36.0029   1
 -16   0   1 65.4321 39.9758   1
  15   0  -1-5.58088 35.5474   1
 -15   0   1 51.1027 38.4794   1
  14   0  -1 5.20783 37.0086   1
 -14   0   1 10.6777 37.3605   1
  13   0  -1 19.4767 34.8714   1
 -13   0   1 24.8791 31.6959   1
  12   0  -1 18.5746 30.3963   1
 -12   0   1-22.7850 28.7442   1
  11   0  -1 21.3533 26.6863   1
 -11   0   1 17.2625 26.9671   1
  10   0  -1 11.8319 26.2755   1
 -10   0   1 7.98128 24.6851   1
   9   0  -1-3.57405 23.1856   1
  -9   0   1 14.4385 23.2026   1
   8   0  -1-3.17465 24.0490   1
  -8   0   1 12.7910 24.5448   1
   6   0  -1-2.34899 20.8528   1
  -6   0   1-2.34831 19.8090   1
   5   0  -1 14.9798 22.1001   1
  -5   0   1 9.66928 18.9170   1
   4   0  -1 2.90358 17.0077   1
  -4   0   1 44.2130 17.6455   1
   3   0  -1 1.01920 14.5128   1
  -3   0   1-5.15942 14.2430   1
   1   0   1-3.26862 11.4625   1
  -1   0  -1-14.0623 12.7635   1
   2   0   1-5.08287 14.7890   1
  -2   0  -1-6.42220 17.6941   1
   3   0   1 8.56379 16.4122   1
  -3   0  -1-1.73220 18.9249   1
   4   0   1 8.59522 24.5796   1
  -4   0  -1 4.34223 23.1045   1
   6   0   1 8.95087 21.2053   1
  -6   0  -1 12.0901 23.3525   1
   7   0   1 30.3756 25.2313   1
  -7   0  -1 3.41027 25.6683   1
   8   0   1 7.46502 24.6505   1
  -8   0  -1 7.54700 26.6125   1
   9   0   1 28.8805 27.4945   1
  -9   0  -1 12.2772 28.4226   1
  10   0   1 40.0742 31.8890   1
 -10   0  -1 4.46728 28.4572   1
  12   0   1 20.3066 30.4501   1
 -12   0  -1 15.5448 33.3124   1
  13   0   1-5.46896 39.4559   1
 -13   0  -1-38.7430 39.3387   1
  14   0   1 11.5786 33.9738   1
 -14   0  -1 17.3985 35.5138   1
  15   0   1-6.08066 41.2280   1
 -15   0  -1 88.7870 45.7524   1
  16   0   1 25.3183 39.9434   1
 -16   0  -1 42.4083 40.7229   1
  17   0   1 31.8970 41.3956   1
 -17   0  -1 25.1320 41.8670   1
  18   0   1 50.5685 39.1401   1
 -18   0  -1 52.4762 47.0010   1
 -19   0  -1-32.9350 41.1637   1
 -20   0  -1 13.1438 43.4000   1
  20   0   1-13.0921 45.4476   1
 -21   0  -1-98.1966 54.6582   1
  21   0   1-6.59143 47.2322   1
 -22   0  -1 65.4814 52.5429   1
  22   0   1 59.0746 47.0490   1
 -23   0  -1-51.7920 50.0248   1
  23   0   1-6.47864 44.6345   1
 -24   0  -1 6.37160 47.6197   1
  24   0   1-31.9521 45.4130   1
 -26   0  -1-12.2164 48.3861   1
  26   0   1-24.0324 43.3414   1
 -26  -1   1 38.2536 49.2659   1
  26   1  -1 25.4406 46.5596   1
 -25  -1   1-38.8485 49.0510   1
  25   1  -1 6.51038 43.7457   1
 -24  -1   1 217.600 59.8315   1
 -24   1   1 249.427 62.0057   1
  24   1  -1 322.137 62.3670   1
  24  -1  -1 247.019 60.0902   1
  23   1  -1-33.3508 43.6773   1
 -22   1   1 760.521 79.8976   1
  22  -1  -1 655.584 75.4480   1
  22   1  -1 616.161 75.0013   1
 -22  -1   1 680.272 79.3470   1
 -21   1   1-26.2029 45.1179   1
  21  -1  -1 32.7539 42.4951   1
  21   1  -1-6.83000 46.2764   1
 -21  -1   1-19.5957 45.3495   1
 -20  -1   1 1234.97 100.378   1
 -20   1   1 1221.91 95.7549   1
  20  -1  -1 1119.27 94.0439   1
 -19  -1   1 2285.97 140.315   1
 -19   1   1 2109.10 136.792   1
  19   1  -1 2392.80 141.645   1
  19  -1  -1 2084.46 136.939   1
 -18  -1   1 1563.40 113.882   1
 -18   1   1 1569.45 114.305   1
  18  -1  -1 1682.98 115.385   1
 -17   1   1 1254.15 98.3992   1
  17  -1  -1 1463.71 106.889   1
 -16   1   1 1296.12 97.9625   1
  16  -1  -1 1247.78 95.5865   1
  16   1  -1 1010.70 87.1265   1
 -16  -1   1 1034.10 86.7568   1
  15  -1  -1 4546.09 220.683   1
 -15  -1   1 4538.03 219.889   1
  14   1  -1 96.1126 37.8451   1
  14  -1  -1 92.8027 42.0711   1
 -14  -1   1 156.782 42.4657   1
 -14   1   1 72.8738 41.1522   1
 -13   1   1 12750.5 520.018   1
  13  -1  -1 12086.8 521.362   1
  13   1  -1 14183.4 525.773   1
 -13  -1   1 12952.5 520.343   1
 -12   1   1 1778.96 107.866   1
  12  -1  -1 1975.57 112.776   1
  12   1  -1 1602.50 105.895   1
 -12  -1   1 1735.23 107.547   1
  11   1  -1 93.0802 33.8894   1
  11  -1  -1 4.39328 27.8209   1
 -11   1   1 17.4175 25.6693   1
 -10   1   1 993.117 73.2503   1
  10  -1  -1 1063.97 73.3526   1
  10   1  -1 841.467 67.1168   1
 -10  -1   1 1095.42 73.6546   1
  -9   1   1 2937.75 148.970   1
   9  -1  -1 3107.10 151.406   1
   9   1  -1 3443.33 151.994   1
  -9  -1   1 3100.65 149.110   1
   8  -1  -1 20354.1 754.289   1
   8   1  -1 20656.6 754.552   1
  -8  -1   1 21733.9 758.111   1
   7   1  -1 9309.27 362.247   1
  -7  -1   1 9055.78 361.896   1
  -6   1   1 85434.4 3165.82   1
  -6  -1   1 87067.1 3168.01   1
   6   1  -1 88767.0 3166.37   1
   6  -1  -1 87680.5 3166.72   1
   5   1  -1 67513.8 2236.66   1
  -5  -1   1 60551.2 2235.81   1
   5  -1  -1 65935.6 2236.53   1
  -4   1   1 20202.3 752.653   1
   4   1  -1 20552.0 755.283   1
  -4  -1   1 19105.4 754.230   1
   4  -1  -1 21977.9 753.542   1
  -3   1   1 127456. 4111.39   1
  -3  -1   1 130382. 4114.11   1
  -2  -1   1 4408.72 168.429   1
   2  -1  -1 4260.39 166.343   1
  -2   1   1 4463.09 166.159   1
   2   1  -1 4547.70 169.176   1
   1   1  -1 24073.0 855.187   1
  -1  -1   1 23024.3 855.242   1
   0  -1   1 1461.97 62.5551   1
   0   1   1 1609.85 61.7810   1
   0  -1  -1 1602.79 61.4341   1
  -1  -1  -1 328.116 22.5373   1
   1   1   1 312.118 22.4102   1
  -1   1  -1 280.872 24.3743   1
   1  -1   1 350.181 24.8580   1
  -2  -1  -1 1279.99 57.5948   1
   2  -1   1 1290.83 56.5339   1
   2   1   1 1275.00 56.9378   1
   3   1   1 233211. 8262.62   1
   3  -1   1 210440. 8262.44   1
  -3  -1  -1 239601. 8263.63   1
  -3   1  -1 233473. 8262.37   1
   4   1   1 44638.8 1667.83   1
   4  -1   1 47362.6 1668.67   1
  -4  -1  -1 45169.0 1669.29   1
  -4   1  -1 45586.5 1670.01   1
   6   1   1 40933.2 1452.94   1
   6  -1   1 38252.0 1456.19   1
  -6  -1  -1 38632.4 1451.93   1
  -6   1  -1 39788.7 1452.16   1
   7   1   1 5603.69 249.565   1
   7  -1   1 6403.86 254.333   1
  -7  -1  -1 6132.20 253.695   1
  -7   1  -1 5933.16 250.761   1
   8   1   1 6298.54 283.073   1
   8  -1   1 7517.12 289.571   1
  -8  -1  -1 6373.13 284.140   1
  -8   1  -1 7161.23 287.116   1
   9   1   1 17976.2 681.817   1
   9  -1   1 17551.9 680.852   1
  -9  -1  -1 17444.5 682.483   1
  -9   1  -1 17616.4 679.780   1
  10   1   1 1879.69 111.024   1
 -10  -1  -1 1752.11 110.690   1
 -10   1  -1 1824.34 109.566   1
  12   1   1 4433.78 215.380   1
  12  -1   1 4727.81 219.553   1
 -12  -1  -1 4511.58 215.422   1
 -12   1  -1 4529.56 213.294   1
  13   1   1 781.637 73.2437   1
  13  -1   1 778.779 70.0203   1
 -13  -1  -1 671.997 68.9985   1
 -13   1  -1 705.454 69.8785   1
  14   1   1 526.442 63.5558   1
 -14   1  -1 577.081 66.4192   1
 -14  -1  -1 568.554 64.0055   1
  14  -1   1 760.523 75.5886   1
  15   1   1 2993.11 161.513   1
 -15  -1  -1 3224.75 165.311   1
 -15   1  -1 3143.32 166.251   1
  16   1   1 73.3496 41.8098   1
 -16  -1  -1 112.155 47.8696   1
 -16   1  -1-6.10341 40.7110   1
 -17  -1  -1 521.273 67.9688   1
  17  -1   1 460.422 64.9617   1
  18   1   1 145.883 45.4763   1
  18  -1   1 121.209 44.8186   1
 -18   1  -1 63.1747 45.4070   1
  19  -1   1-6.46693 38.3655   1
 -19   1  -1 12.9019 41.4653   1
  20   1   1 53.5938 49.4346   1
  20  -1   1 26.0127 46.6234   1
 -20  -1  -1 105.569 53.5753   1
 -20   1  -1 84.6921 49.4092   1
  21   1   1 386.725 67.5312   1
  21  -1   1 293.335 64.0688   1
 -21  -1  -1 415.735 68.9818   1
 -21   1  -1 240.979 57.6114   1
  22  -1   1 201.939 53.2402   1
  22   1   1 222.520 58.1792   1
 -22  -1  -1 231.548 60.4804   1
 -22   1  -1 305.945 62.7122   1
  23   1   1 574.504 75.5624   1
  23  -1   1 492.695 67.0382   1
 -23   1  -1 401.586 62.8955   1
 -23  -1  -1 466.928 69.5240   1
  24   1   1 154.078 52.6446   1
  24  -1   1 176.171 55.8336   1
 -24   1  -1 108.681 55.6098   1
 -24  -1  -1 147.337 54.8699   1
 -26   1  -1-36.1748 49.7691   1
  25   2  -1 45.7498 48.5101   1
 -25  -2   1-19.6716 50.0033   1
  24  -2  -1 2058.99 140.513   1
  24   2  -1 2276.44 141.898   1
 -24  -2   1 2566.54 151.029   1
 -24   2   1 2395.50 145.232   1
  23   2  -1-20.6043 47.6840   1
 -23  -2   1 6.57019 49.1028   1
  22   2  -1-27.3769 45.5937   1
  22  -2  -1 6.45683 40.7277   1
 -22  -2   1-13.3379 46.6673   1
 -22   2   1 6.55831 43.3109   1
  21   2  -1 134.894 51.4691   1
  21  -2  -1 77.1522 46.7557   1
 -21  -2   1 6.76057 47.7164   1
 -21   2   1 6.50961 43.0332   1
  20  -2  -1 868.305 85.4320   1
 -20   2   1 887.961 85.4545   1
  19   2  -1 81.6238 45.6207   1
  19  -2  -1 6.28793 41.5250   1
 -19  -2   1-12.8402 43.8604   1
 -19   2   1-50.1613 43.1856   1
  18   2  -1 407.496 65.0031   1
  18  -2  -1 618.751 68.8357   1
 -18  -2   1 504.761 65.7039   1
 -18   2   1 453.248 64.0707   1
  17   2  -1 2065.69 129.533   1
  17  -2  -1 2155.57 129.585   1
 -17   2   1 1925.67 125.861   1
  16   2  -1 41.5497 39.2668   1
  16  -2  -1 74.9377 41.9475   1
 -16  -2   1 101.881 39.9899   1
 -16   2   1 34.4921 40.9165   1
  15   2  -1 2465.14 142.704   1
  15  -2  -1 2395.15 139.612   1
 -15  -2   1 2513.71 142.184   1
 -15   2   1 2320.12 137.173   1
  14   2  -1 40743.8 1538.00   1
 -14  -2   1 40729.5 1536.41   1
  14  -2  -1 41701.9 1536.90   1
  13   2  -1 4274.93 199.379   1
 -13  -2   1 4117.90 196.530   1
 -13   2   1 3693.67 190.008   1
  12  -2  -1 55.4210 31.8665   1
 -12   2   1 50.9175 30.8947   1
  11   2  -1 5868.80 247.933   1
  11  -2  -1 5824.81 245.541   1
 -11  -2   1 5272.98 244.430   1
 -11   2   1 5209.59 241.947   1
  10   2  -1 16548.0 633.835   1
  10  -2  -1 16256.5 629.965   1
 -10  -2   1 15965.7 633.379   1
 -10   2   1 16477.8 630.626   1
   9   2  -1 13356.1 535.047   1
  -9   2   1 14591.5 535.213   1
   9  -2  -1 13732.2 532.849   1
  -9  -2   1 13283.1 536.599   1
   8   2  -1 231.433 35.5435   1
  -8   2   1 208.449 30.7428   1
  -8  -2   1 166.871 33.7344   1
   7   2  -1 28620.5 1107.91   1
  -7   2   1 30180.9 1106.09   1
  -7  -2   1 29833.4 1109.34   1
   7  -2  -1 30810.6 1106.33   1
  -6   2   1 12186.3 479.793   1
   6  -2  -1 12984.0 479.914   1
   5   2  -1 3172.87 129.513   1
  -5  -2   1 3308.16 132.152   1
   5  -2  -1 2883.50 127.857   1
  -4  -2   1 274793. 9784.50   1
  -4   2   1 263583. 9779.24   1
  -3  -2   1 69850.3 2537.44   1
   3   2  -1 68398.0 2536.98   1
  -3   2   1 72816.1 2532.78   1
   3  -2  -1 68346.3 2533.69   1
  -2  -2   1 58473.9 2242.61   1
   2  -2  -1 62504.8 2239.33   1
  -2   2   1 63019.1 2238.98   1
   2   2  -1 63034.0 2242.42   1
  -1  -2   1 5058.21 198.325   1
   1  -2  -1 5347.84 195.314   1
   1   2  -1 4750.54 197.699   1
  -1   2   1 5233.04 196.040   1
   0  -2   1 41983.4 1537.84   1
   0   2  -1 42680.7 1537.65   1
   0   2   1 42143.0 1535.51   1
   0  -2  -1 42607.3 1536.39   1
   1  -2   1 3509.16 125.668   1
  -1  -2  -1 3485.38 124.747   1
   2  -2   1 31767.1 1161.85   1
  -2   2  -1 31322.5 1160.72   1
   2   2   1 33184.7 1161.87   1
  -2  -2  -1 30876.8 1160.82   1
  -3  -2  -1 12260.8 466.999   1
   3   2   1 13100.4 466.880   1
  -3   2  -1 11598.1 464.805   1
   3  -2   1 12428.6 465.681   1
   4   2   1 79360.5 2803.03   1
  -4   2  -1 79525.4 2802.24   1
   4  -2   1 80176.2 2801.76   1
  -5  -2  -1 6019.28 239.779   1
   5   2   1 5596.45 240.144   1
   6   2   1 36691.7 1410.62   1
   6  -2   1 38238.0 1409.63   1
  -6  -2  -1 38409.7 1413.14   1
  -6   2  -1 39747.7 1411.11   1
   7   2   1 31184.7 1166.55   1
   7  -2   1 30550.9 1164.32   1
  -7  -2  -1 31835.3 1168.22   1
  -7   2  -1 31866.9 1166.56   1
   8   2   1 28.0300 27.3774   1
   8  -2   1 57.1773 28.5081   1
  -8  -2  -1 24.3851 28.6815   1
  -8   2  -1 11.4043 24.9065   1
   9   2   1 22176.0 878.031   1
   9  -2   1 23851.3 878.799   1
  -9  -2  -1 22544.3 878.776   1
  -9   2  -1 23899.1 878.441   1
  10   2   1 34989.5 1269.52   1
  10  -2   1 35673.5 1269.84   1
 -10  -2  -1 34539.5 1270.06   1
  11   2   1 1498.30 99.1705   1
 -11  -2  -1 1396.96 96.5110   1
  12   2   1 147.176 39.1823   1
  12  -2   1 230.081 42.3750   1
 -12  -2  -1 217.529 42.1724   1
 -12   2  -1 233.776 40.9380   1
  13   2   1 7500.42 315.838   1
  13  -2   1 6942.84 310.873   1
 -13  -2  -1 7614.86 316.759   1
 -13   2  -1 6537.52 307.213   1
  14   2   1 6745.43 287.669   1
  14  -2   1 5826.53 280.085   1
 -14  -2  -1 6209.10 282.840   1
 -14   2  -1 6128.40 280.384   1
  15   2   1 125.285 41.8533   1
 -15  -2  -1 60.2904 41.9636   1
 -15   2  -1 58.3785 42.5210   1
 -16  -2  -1 14452.9 624.756   1
  16  -2   1 15654.4 626.685   1
  17   2   1 55.8144 40.5954   1
  17  -2   1-6.17658 40.4317   1
 -17  -2  -1-18.8835 39.7047   1
 -17   2  -1 6.17031 41.1055   1
  18   2   1-76.5874 47.3837   1
  18  -2   1-50.5439 37.4989   1
 -18  -2  -1 32.5701 45.5969   1
 -18   2  -1-25.1911 46.7567   1
  19  -2   1 2484.67 147.669   1
  19   2   1 2437.36 147.904   1
 -19  -2  -1 2506.89 149.854   1
 -19   2  -1 2400.80 148.077   1
  20  -2   1 794.875 81.9252   1
  20   2   1 973.400 91.0852   1
 -20   2  -1 804.741 83.3747   1
 -20  -2  -1 952.242 90.4472   1
  21   2   1 123.221 56.8653   1
  21  -2   1 147.524 51.8331   1
 -21  -2  -1 236.274 57.7781   1
 -21   2  -1 215.016 57.9285   1
  22   2   1 6.70223 42.6812   1
  22  -2   1 12.7881 45.4388   1
 -22  -2  -1-13.2078 46.9297   1
 -22   2  -1 38.8227 49.0162   1
  23   2   1 283.237 64.2107   1
  23  -2   1 320.578 59.9789   1
 -23  -2  -1 343.525 68.7254   1
 -23   2  -1 216.735 56.1528   1
  24   2   1 70.2203 43.9992   1
  24  -2   1 38.1984 46.6217   1
 -24  -2  -1 51.6308 46.5820   1
 -24   2  -1 25.1828 45.1071   1
  25   2   1 56.5587 43.0229   1
 -25  -2  -1 99.9064 52.4620   1
  26   3  -1 128.290 54.1395   1
 -26  -3   1 200.565 60.9746   1
  25   3  -1 296.425 63.8445   1
 -25  -3   1 402.508 67.4107   1
  24   3  -1 20.3988 46.1407   1
  24  -3  -1 118.297 49.8497   1
 -24  -3   1 78.5979 48.0012   1
 -24   3   1 71.2092 50.3934   1
  23   3  -1 1277.17 107.040   1
 -23  -3   1 1287.22 110.171   1
  22   3  -1 198.572 55.8348   1
  22  -3  -1 348.569 61.1637   1
 -22  -3   1 338.792 65.1592   1
 -22   3   1 239.440 55.5024   1
  21   3  -1-38.8681 47.4084   1
  21  -3  -1 19.4281 41.2393   1
 -21  -3   1 13.2974 43.5204   1
 -21   3   1 19.2411 44.1741   1
  20   3  -1 131.545 49.9702   1
  20  -3  -1 50.8917 43.6272   1
 -20  -3   1 121.887 47.7668   1
 -20   3   1 120.745 48.9275   1
  19   3  -1 3722.70 197.141   1
  19  -3  -1 4038.24 200.023   1
 -19  -3   1 3955.58 200.565   1
 -19   3   1 3442.10 192.568   1
  18   3  -1 88.9954 44.5406   1
  18  -3  -1 47.9813 42.6807   1
 -18  -3   1 89.8830 44.9837   1
 -18   3   1 24.5233 43.6257   1
  17   3  -1 204.625 50.4127   1
 -17  -3   1 150.027 49.3226   1
  16   3  -1 168.141 49.3303   1
  16  -3  -1 243.794 49.2115   1
 -16  -3   1 229.157 55.1172   1
 -16   3   1 223.762 49.5321   1
  15   3  -1 27625.5 992.514   1
  15  -3  -1 25134.9 984.787   1
 -15  -3   1 26445.4 989.101   1
 -15   3   1 23996.8 980.644   1
  14   3  -1 5679.63 266.827   1
  14  -3  -1 6114.29 267.988   1
 -14  -3   1 6001.94 269.788   1
 -14   3   1 5866.84 265.310   1
  13   3  -1 30861.7 1197.13   1
  13  -3  -1 31693.8 1195.02   1
 -13  -3   1 32631.0 1200.85   1
 -13   3   1 31720.8 1194.74   1
  12   3  -1 677.846 65.4281   1
 -12  -3   1 634.312 63.3045   1
  11   3  -1 4355.93 206.605   1
  11  -3  -1 4504.08 203.819   1
 -11  -3   1 4548.66 209.747   1
 -11   3   1 4354.81 203.345   1
  10   3  -1 1778.41 106.254   1
 -10   3   1 1809.04 104.848   1
  10  -3  -1 1882.93 104.715   1
 -10  -3   1 1904.41 108.577   1
   9   3  -1 38284.8 1442.07   1
  -9   3   1 39935.6 1438.28   1
  -9  -3   1 38292.9 1442.12   1
   9  -3  -1 38763.9 1437.15   1
   8   3  -1 698.825 55.9071   1
  -8   3   1 773.909 54.6120   1
  -8  -3   1 638.484 55.6253   1
   8  -3  -1 711.402 53.5926   1
   7   3  -1 4190.54 184.410   1
  -7   3   1 4127.32 180.730   1
   7  -3  -1 4137.06 180.775   1
  -7  -3   1 4345.49 185.643   1
  -6  -3   1 5050.28 217.774   1
   6   3  -1 5348.15 218.278   1
   5  -3  -1 52611.2 1922.63   1
  -5  -3   1 51620.7 1924.94   1
   5   3  -1 52964.0 1926.50   1
  -5   3   1 53571.5 1922.59   1
  -4  -3   1 3697.36 156.054   1
   4   3  -1 3456.55 154.757   1
  -4   3   1 3528.62 150.088   1
   4  -3  -1 3794.18 151.895   1
  -3  -3   1 1080.76 62.8557   1
   3  -3  -1 1180.46 60.2523   1
  -3   3   1 1300.68 61.3999   1
   3   3  -1 1125.12 62.0926   1
   2  -3  -1 7886.73 305.358   1
   2   3  -1 8253.97 308.814   1
  -2   3   1 7847.85 305.129   1
  -2  -3   1 8058.04 308.250   1
   1  -3  -1 835.982 46.5873   1
  -1  -3   1 797.286 47.0252   1
   1   3  -1 775.012 46.2416   1
  -1   3   1 819.206 44.9784   1
   0  -3   1 44861.3 1601.71   1
   0   3  -1 43963.6 1600.45   1
   0   3   1 45030.7 1600.13   1
   0  -3  -1 42122.1 1599.49   1
  -1   3  -1 398370. 14416.6   1
   1  -3   1 401287. 14416.1   1
   1   3   1 400049. 14414.9   1
  -1  -3  -1 400205. 14415.7   1
  -2   3  -1 2011.94 94.5284   1
   2  -3   1 1978.01 94.8261   1
   2   3   1 1917.24 93.2318   1
  -2  -3  -1 2151.98 96.0129   1
   3  -3   1 3466.73 146.369   1
  -3   3  -1 3081.44 143.953   1
   3   3   1 3605.28 146.088   1
  -3  -3  -1 3271.54 144.093   1
   4   3   1 4013.46 178.205   1
  -4  -3  -1 4311.07 179.165   1
  -5  -3  -1 2333.36 111.166   1
   5   3   1 2209.85 110.157   1
  -5   3  -1 2167.78 108.889   1
   5  -3   1 2136.36 109.054   1
  -6  -3  -1 5642.84 239.286   1
   6   3   1 5695.53 239.192   1
  -6   3  -1 5521.94 236.783   1
   6  -3   1 5712.86 237.978   1
  -7  -3  -1 2520.43 127.889   1
  -7   3  -1 2482.64 124.852   1
   7  -3   1 2507.81 125.350   1
   7   3   1 2564.70 129.516   1
   8   3   1 29556.6 1097.67   1
   8  -3   1 30484.8 1095.56   1
  -8  -3  -1 28210.8 1098.15   1
  -8   3  -1 28647.9 1092.83   1
   9   3   1 8804.26 364.530   1
   9  -3   1 8756.89 360.532   1
  -9  -3  -1 8905.33 366.761   1
  -9   3  -1 8790.83 362.316   1
  10  -3   1 23530.2 903.576   1
 -10   3  -1 24006.9 905.456   1
  11   3   1 45785.6 1757.56   1
 -11  -3  -1 48954.3 1760.97   1
  12   3   1 159.268 41.3983   1
  12  -3   1 212.338 43.2441   1
 -12  -3  -1 70.9171 36.4638   1
 -12   3  -1 215.033 46.4508   1
  13   3   1 1601.73 111.049   1
  13  -3   1 1626.66 107.965   1
 -13  -3  -1 1652.74 112.503   1
 -13   3  -1 1738.37 109.913   1
  14   3   1 1001.65 87.4299   1
 -14  -3  -1 923.722 83.2669   1
 -14   3  -1 949.804 84.0152   1
  15  -3   1 18744.3 728.077   1
 -15   3  -1 18256.6 726.777   1
  16   3   1 2908.27 160.887   1
  16  -3   1 2828.83 155.659   1
 -16  -3  -1 2565.91 153.325   1
 -16   3  -1 2690.42 155.204   1
  17   3   1 1853.04 121.405   1
  17  -3   1 1572.22 111.057   1
 -17  -3  -1 1827.90 121.593   1
 -17   3  -1 1656.20 115.313   1
  18   3   1 3051.37 177.196   1
  18  -3   1 3471.22 179.752   1
 -18  -3  -1 2887.49 173.798   1
 -18   3  -1 3511.22 180.043   1
  19   3   1 706.758 75.0827   1
  20   3   1 163.180 49.0052   1
  20  -3   1 129.032 51.0048   1
 -20  -3  -1 119.978 49.3497   1
 -20   3  -1 108.604 49.2579   1
  21  -3   1 1546.55 109.469   1
 -21   3  -1 1271.94 103.808   1
  22   3   1 495.121 73.8638   1
  22  -3   1 516.772 70.2380   1
 -22  -3  -1 525.981 71.1721   1
 -22   3  -1 443.544 68.1797   1
  23  -3   1-25.9107 46.0349   1
 -23   3  -1-6.38110 46.0307   1
  24   3   1 1205.55 99.6369   1
  24  -3   1 1054.72 94.8732   1
 -24   3  -1 1122.33 98.2588   1
 -24  -3  -1 1362.61 105.145   1
  25   3   1 189.499 60.1145   1
 -25  -3  -1 171.108 57.7054   1
  26   4  -1 26.0645 46.3135   1
 -26  -4   1 24.8958 53.3492   1
  25   4  -1-33.1492 44.5562   1
 -25  -4   1 103.273 56.7493   1
  24  -4  -1 1506.00 113.585   1
 -24   4   1 1663.56 118.776   1
  23   4  -1 639.637 78.8689   1
 -23  -4   1 713.356 82.9195   1
  23  -4  -1 555.564 71.1309   1
  22  -4  -1 190.896 51.2682   1
 -22   4   1 170.412 56.8395   1
  21   4  -1 235.756 56.4758   1
  21  -4  -1 287.465 54.8773   1
 -21  -4   1 225.489 58.6306   1
 -21   4   1 194.748 54.5354   1
  20   4  -1 46.0360 45.3470   1
  20  -4  -1 96.7015 45.5144   1
 -20  -4   1 59.9977 49.8680   1
 -20   4   1 38.2479 44.6597   1
  19   4  -1 821.606 78.1893   1
  19  -4  -1 583.025 72.2824   1
 -19  -4   1 657.844 77.1135   1
 -19   4   1 686.280 75.5528   1
  18   4  -1-6.38492 40.6847   1
  18  -4  -1 55.8164 43.4224   1
 -18   4   1 73.2148 44.6743   1
 -17  -4   1-6.32577 42.5018   1
  16  -4  -1 2396.98 154.931   1
 -16  -4   1 2708.03 157.550   1
 -16   4   1 2812.66 155.291   1
  15   4  -1 5.88342 40.8480   1
  15  -4  -1 16.7603 38.1678   1
 -15  -4   1-11.9588 40.5139   1
 -15   4   1 16.4685 35.2862   1
  14   4  -1 57636.0 2044.98   1
  14  -4  -1 56832.0 2038.46   1
 -14  -4   1 53603.5 2039.84   1
 -14   4   1 52303.9 2032.06   1
  13   4  -1 1504.34 101.556   1
  13  -4  -1 1482.65 101.105   1
 -13   4   1 1347.79 95.7542   1
 -13  -4   1 1639.01 104.354   1
 -12  -4   1 6227.44 277.868   1
  12   4  -1 6260.33 277.282   1
  11   4  -1 4092.97 192.551   1
 -11   4   1 3989.99 183.074   1
  10   4  -1 24197.3 934.942   1
 -10   4   1 25928.1 933.751   1
  10  -4  -1 25846.1 932.421   1
   9   4  -1 1382.32 85.8068   1
   9  -4  -1 1291.08 84.0434   1
  -9  -4   1 1372.25 86.9856   1
  -9   4   1 1311.96 84.3524   1
   8  -4  -1 49258.7 1740.56   1
  -8  -4   1 44614.8 1743.79   1
  -8   4   1 48241.1 1739.05   1
   8   4  -1 46659.8 1743.50   1
   7  -4  -1 1950.86 97.5367   1
  -7  -4   1 1630.23 95.9425   1
  -7   4   1 1744.67 93.5789   1
   7   4  -1 1800.77 97.6234   1
   6  -4  -1 28500.1 1148.45   1
  -6  -4   1 32102.3 1155.99   1
   6   4  -1 32154.2 1156.50   1
  -6   4   1 32264.8 1151.53   1
  -5  -4   1 12074.2 442.449   1
   5   4  -1 10559.5 438.158   1
  -4  -4   1 106569. 3797.61   1
   4  -4  -1 102698. 3792.91   1
  -4   4   1 105357. 3793.78   1
   4   4  -1 104418. 3797.50   1
  -3   4   1 3646.88 156.885   1
   3  -4  -1 3742.58 158.975   1
  -2   4   1 5406.64 219.128   1
   2  -4  -1 5607.83 221.665   1
  -1   4   1 59207.0 2151.50   1
  -1  -4   1 63512.2 2156.40   1
   1  -4  -1 61038.1 2152.27   1
   0  -4  -1 104126. 3767.02   1
   0   4   1 102932. 3766.09   1
   0   4  -1 103474. 3768.50   1
   0  -4   1 105708. 3769.30   1
  -1  -4  -1 5482.48 216.028   1
   1  -4   1 5295.64 216.389   1
  -1   4  -1 5490.29 217.066   1
   1   4   1 5020.12 213.524   1
   3  -4   1 1662.53 84.6509   1
  -3   4  -1 1650.96 84.0710   1
  -3  -4  -1 1641.98 87.7299   1
   3   4   1 1368.89 81.2636   1
   4  -4   1 7446.38 290.811   1
  -4   4  -1 7523.18 290.202   1
  -4  -4  -1 6810.30 289.363   1
   4   4   1 6994.19 289.885   1
   5  -4   1 15634.5 574.694   1
  -5   4  -1 15273.5 572.429   1
  -5  -4  -1 14676.7 575.159   1
   5   4   1 14315.1 572.830   1
   6  -4   1 120030. 4496.95   1
  -6   4  -1 125789. 4496.66   1
  -6  -4  -1 127149. 4499.90   1
   6   4   1 122685. 4497.40   1
   7  -4   1 5542.73 246.522   1
  -7   4  -1 5644.93 246.373   1
   7   4   1 5831.85 248.162   1
  -7  -4  -1 5863.71 248.231   1
  -8  -4  -1 457.983 51.6407   1
   8   4   1 490.259 53.3289   1
  -8   4  -1 625.114 55.8124   1
   8  -4   1 607.662 55.0338   1
  -9  -4  -1 38727.6 1451.77   1
   9  -4   1 39423.7 1445.95   1
  -9   4  -1 41511.5 1449.70   1
   9   4   1 35924.3 1446.36   1
 -10   4  -1 8837.03 378.744   1
  10  -4   1 9119.77 380.803   1
 -10  -4  -1 9915.67 388.758   1
  10   4   1 9132.25 382.828   1
 -11   4  -1 19486.8 738.998   1
  11  -4   1 18751.1 738.957   1
 -11  -4  -1 19171.7 744.423   1
  11   4   1 18827.3 741.829   1
 -12   4  -1 24699.2 958.789   1
  12  -4   1 24910.9 962.249   1
 -12  -4  -1 25729.8 966.206   1
  12   4   1 25262.4 965.520   1
 -13   4  -1 7668.66 340.391   1
  13  -4   1 7702.90 342.345   1
 -13  -4  -1 8730.87 350.909   1
  13   4   1 7879.27 345.922   1
 -14   4  -1 11655.6 484.826   1
  14  -4   1 11314.4 488.600   1
 -14  -4  -1 12507.4 492.270   1
  14   4   1 11916.8 489.297   1
 -15   4  -1 1203.22 94.6960   1
  15  -4   1 1047.42 92.4969   1
 -15  -4  -1 1085.08 93.2629   1
 -16   4  -1 5423.93 265.711   1
  16  -4   1 6213.15 274.068   1
 -16  -4  -1 5701.09 271.972   1
  16   4   1 6049.43 276.180   1
 -17   4  -1 61.4511 44.1227   1
  17  -4   1 74.9469 46.1520   1
 -17  -4  -1 136.156 48.5690   1
  17   4   1 96.4475 48.4950   1
 -18   4  -1 2183.62 136.557   1
  18  -4   1 2230.25 137.515   1
 -19  -4  -1 2297.14 142.957   1
 -20   4  -1 310.013 62.9274   1
  20  -4   1 351.001 63.3178   1
 -20  -4  -1 296.984 55.6409   1
  20   4   1 315.517 62.4396   1
 -21   4  -1 38.9827 45.4658   1
  21  -4   1 6.52456 46.0131   1
 -21  -4  -1 6.62553 45.6342   1
  21   4   1-19.3066 46.4209   1
 -22   4  -1 188.905 57.7500   1
  22  -4   1 187.232 55.2632   1
 -22  -4  -1 233.225 62.9528   1
  22   4   1 222.127 55.9091   1
 -23   4  -1 161.836 60.4887   1
  23  -4   1 96.4728 50.9842   1
 -23  -4  -1 218.542 57.0721   1
  23   4   1 178.355 50.3969   1
 -24   4  -1 127.718 54.3151   1
  24  -4   1 121.065 50.9476   1
  24   4   1 269.895 61.3331   1
 -24  -4  -1 259.957 58.3185   1
  25   4   1 625.228 79.7350   1
 -25  -4  -1 615.995 79.5865   1
  26   5  -1 6.36948 49.5204   1
 -26  -5   1-18.9744 52.1925   1
  24   5  -1 101.555 49.7034   1
 -24   5   1 6.50609 46.2823   1
 -24  -5   1 65.4856 54.6837   1
  23  -5  -1 1544.39 114.477   1
  23   5  -1 1467.44 111.873   1
 -23  -5   1 1644.03 115.039   1
 -23   5   1 1514.69 114.250   1
  22  -5  -1 850.821 85.0416   1
  22   5  -1 845.827 82.6385   1
 -22  -5   1 816.674 85.9326   1
 -22   5   1 836.245 83.5611   1
  21   5  -1 762.774 86.4533   1
  21  -5  -1 1010.71 89.4394   1
 -21  -5   1 951.699 89.3674   1
 -21   5   1 922.971 88.6944   1
  20   5  -1-19.8680 42.2045   1
 -20  -5   1 140.162 54.1651   1
  19  -5  -1 1082.68 91.6147   1
 -19   5   1 1049.92 90.8695   1
  18   5  -1 2189.28 136.184   1
  18  -5  -1 2213.33 135.356   1
 -18  -5   1 2058.11 135.590   1
 -18   5   1 2074.25 132.875   1
  17   5  -1 276.485 55.7578   1
  17  -5  -1 242.077 50.5142   1
 -17  -5   1 173.520 52.0779   1
 -17   5   1 157.592 48.8948   1
  16   5  -1 815.266 82.4127   1
 -16  -5   1 699.519 78.6580   1
 -16   5   1 686.641 71.9940   1
 -15   5   1 3738.71 193.313   1
  15  -5  -1 4087.68 198.468   1
 -14  -5   1 77.5756 37.7301   1
 -14   5   1 113.184 39.5300   1
  14   5  -1 57.6309 37.1356   1
  14  -5  -1 43.4308 35.9464   1
  13   5  -1 39233.9 1482.24   1
 -13   5   1 40736.3 1478.81   1
 -13  -5   1 38211.1 1481.86   1
  13  -5  -1 39772.2 1479.32   1
  12  -5  -1 4521.79 218.982   1
  12   5  -1 4997.34 225.999   1
 -12  -5   1 4727.83 223.343   1
  11  -5  -1 17612.4 679.203   1
 -11   5   1 17336.0 677.443   1
 -11  -5   1 18172.0 685.662   1
  11   5  -1 16810.0 682.487   1
 -10   5   1 5351.44 236.658   1
   9  -5  -1 14262.4 534.329   1
  -9   5   1 13318.4 530.877   1
   9   5  -1 13209.8 535.351   1
  -9  -5   1 13532.6 537.894   1
   8  -5  -1 4451.89 199.394   1
  -8   5   1 4254.59 197.313   1
   8   5  -1 4521.65 203.857   1
  -8  -5   1 4650.63 205.815   1
   7  -5  -1 29991.1 1120.96   1
  -7   5   1 30226.1 1119.98   1
   7   5  -1 29290.7 1124.96   1
  -7  -5   1 30776.3 1125.25   1
   6  -5  -1 10994.0 415.425   1
  -6   5   1 11283.0 415.550   1
  -6  -5   1 9832.27 417.528   1
   6   5  -1 9966.96 419.444   1
  -5  -5   1 64801.0 2444.62   1
   5  -5  -1 69066.6 2439.62   1
  -5   5   1 63785.8 2438.29   1
   5   5  -1 70205.1 2446.11   1
  -4  -5   1 31655.6 1162.64   1
   4   5  -1 31310.4 1161.05   1
  -4   5   1 30192.4 1155.00   1
   4  -5  -1 32161.4 1157.88   1
   3  -5  -1 43553.6 1543.78   1
  -3   5   1 43501.2 1542.18   1
  -3  -5   1 43673.6 1548.24   1
   2   5  -1 15928.5 601.296   1
  -2  -5   1 15769.4 601.332   1
  -1  -5   1 25905.3 925.993   1
   1   5  -1 23826.7 923.874   1
   0  -5   1 60723.2 2158.22   1
   0   5   1 58683.7 2154.45   1
   0   5  -1 58779.0 2156.32   1
   0  -5  -1 58301.5 2155.50   1
   1  -5   1 115629. 4078.79   1
   1   5   1 114589. 4076.23   1
  -1   5  -1 105279. 4073.96   1
  -1  -5  -1 115179. 4077.78   1
   2  -5   1 764.572 52.8845   1
  -2   5  -1 641.085 49.6878   1
   2   5   1 661.988 51.4148   1
  -2  -5  -1 644.366 50.5929   1
  -3   5  -1 117471. 4386.98   1
   3  -5   1 118638. 4386.98   1
   3   5   1 125063. 4390.20   1
  -3  -5  -1 123310. 4389.81   1
   4  -5   1 1551.97 83.3437   1
  -4   5  -1 1230.03 78.0725   1
   4   5   1 1364.05 80.8992   1
  -4  -5  -1 1444.92 83.4108   1
   5  -5   1 17587.1 702.570   1
  -5   5  -1 19036.3 703.830   1
   5   5   1 18801.7 705.026   1
  -5  -5  -1 18512.0 704.366   1
   6  -5   1 125.077 31.3284   1
  -6   5  -1 192.557 34.9463   1
   6   5   1 114.478 32.5957   1
  -6  -5  -1 132.691 31.0701   1
   7  -5   1 24.4182 28.3653   1
  -7   5  -1 46.8484 29.2837   1
   7   5   1 134.790 34.8486   1
  -7  -5  -1 86.9603 31.2310   1
   8  -5   1 26373.3 954.645   1
  -8   5  -1 25450.5 952.206   1
   8   5   1 24061.7 952.695   1
  -8  -5  -1 24846.9 954.572   1
   9  -5   1 26537.4 993.116   1
  -9   5  -1 25441.9 990.036   1
  -9  -5  -1 26485.5 998.567   1
   9   5   1 26437.7 997.264   1
  10  -5   1 35899.4 1385.32   1
 -10  -5  -1 38015.1 1393.26   1
  10   5   1 37558.4 1392.64   1
  11   5   1 16037.8 637.530   1
  11  -5   1 15864.4 634.858   1
 -11  -5  -1 16309.8 639.809   1
 -11   5  -1 16192.8 633.680   1
  12   5   1 2077.64 126.640   1
  12  -5   1 2089.55 125.322   1
 -12  -5  -1 2027.51 128.482   1
 -12   5  -1 2210.13 127.281   1
  13   5   1 2310.29 139.375   1
  13  -5   1 2074.99 130.538   1
 -13  -5  -1 2272.46 138.095   1
 -13   5  -1 2294.76 132.507   1
  14  -5   1 9625.41 407.502   1
  15   5   1 4901.81 245.803   1
 -15  -5  -1 5473.99 253.227   1
  16   5   1 50.1766 43.5894   1
  16  -5   1 67.2532 41.4706   1
 -16  -5  -1 77.7671 47.1275   1
 -16   5  -1 24.4963 42.5628   1
  17   5   1 84.6373 49.0325   1
  17  -5   1 50.0360 42.7789   1
 -17  -5  -1 65.0289 48.6434   1
 -17   5  -1 37.5884 39.5696   1
  18   5   1 425.354 65.7469   1
  18  -5   1 458.442 65.2657   1
 -18  -5  -1 370.587 63.6152   1
 -18   5  -1 420.918 62.4438   1
  19   5   1 158.353 49.1283   1
  19  -5   1 71.0695 45.0273   1
 -19  -5  -1 113.461 44.6331   1
 -19   5  -1 90.3840 43.1854   1
  20   5   1 3589.20 189.614   1
  20  -5   1 3549.80 188.205   1
 -20   5  -1 3304.27 185.306   1
  21   5   1 12.9873 45.4540   1
  21  -5   1 19.6172 46.4810   1
 -21  -5  -1 19.7687 47.8920   1
 -21   5  -1 71.2297 47.7396   1
  22   5   1 798.883 81.4036   1
 -22  -5  -1 941.156 88.5424   1
 -22   5  -1 857.908 85.2975   1
  22  -5   1 637.907 77.8739   1
 -23   5  -1 983.919 91.1698   1
 -23  -5  -1 1137.07 96.5637   1
  23   5   1 979.515 89.8014   1
 -24   5  -1 603.552 77.2899   1
  24   5   1 717.629 76.2363   1
 -25  -6   1 75.8757 48.0329   1
  25   6  -1 129.288 52.8867   1
 -24  -6   1 936.239 92.0130   1
  24   6  -1 875.913 89.6652   1
  23  -6  -1 614.834 76.9499   1
 -23   6   1 734.274 81.0380   1
  22   6  -1 4121.21 201.738   1
  22  -6  -1 3677.02 196.992   1
 -22   6   1 3355.41 191.820   1
 -22  -6   1 3739.49 197.368   1
  21  -6  -1 637.434 74.0644   1
 -21   6   1 677.619 75.2261   1
  20   6  -1 1802.15 119.531   1
 -20   6   1 1615.85 114.836   1
  20  -6  -1 1453.04 112.922   1
 -20  -6   1 1555.62 113.554   1
 -19   6   1 741.916 76.2981   1
  19  -6  -1 813.653 80.1198   1
  19   6  -1 719.219 76.0472   1
  18  -6  -1 3995.03 202.300   1
 -18   6   1 3496.02 194.327   1
 -18  -6   1 4103.83 207.719   1
  17   6  -1 115.788 52.2991   1
  17  -6  -1 80.3092 42.0046   1
 -17   6   1 138.371 44.1690   1
 -17  -6   1 52.2874 49.3060   1
  16   6  -1 4806.03 233.764   1
 -16  -6   1 4654.32 233.191   1
  15   6  -1 36.1322 35.3573   1
 -15  -6   1 38.0119 39.5940   1
  15  -6  -1 11.6690 37.8688   1
 -15   6   1 50.9205 38.3544   1
 -14   6   1 1227.40 92.0568   1
  14  -6  -1 1168.14 94.8179   1
 -14  -6   1 1321.98 97.6650   1
  14   6  -1 1101.71 91.7681   1
  13  -6  -1 709.611 75.8999   1
  13   6  -1 1096.12 84.4391   1
 -13   6   1 849.429 76.6434   1
 -13  -6   1 1097.47 86.2305   1
  12  -6  -1 28259.6 1077.28   1
  12   6  -1 28186.6 1081.04   1
 -12  -6   1 28335.8 1082.02   1
 -12   6   1 28729.4 1075.09   1
 -11  -6   1 359.029 52.2422   1
  11   6  -1 320.337 49.5626   1
  10  -6  -1 3984.96 190.163   1
  10   6  -1 4246.56 196.047   1
 -10  -6   1 3813.76 194.244   1
 -10   6   1 4008.63 189.212   1
   9   6  -1 1794.35 109.786   1
  -9   6   1 1896.26 108.675   1
  -9  -6   1 2050.12 116.144   1
   8  -6  -1 940.357 68.4961   1
   8   6  -1 887.378 70.1629   1
  -8   6   1 888.443 67.0123   1
  -8  -6   1 911.478 71.8509   1
   7  -6  -1 5583.12 225.542   1
   7   6  -1 5035.77 227.594   1
  -7  -6   1 4840.72 227.150   1
  -7   6   1 4928.53 221.654   1
  -6  -6   1 9951.01 405.867   1
   6  -6  -1 10515.7 399.746   1
  -6   6   1 9941.91 397.103   1
   6   6  -1 9640.77 403.284   1
  -5  -6   1 7312.45 308.992   1
   5   6  -1 8032.25 313.688   1
  -5   6   1 7335.76 304.117   1
   5  -6  -1 7360.48 306.470   1
   4  -6  -1 10279.9 384.001   1
   4   6  -1 8851.97 387.295   1
  -4   6   1 10405.6 383.883   1
  -4  -6   1 8956.87 388.069   1
   3  -6  -1 9832.77 394.933   1
   3   6  -1 10111.6 398.946   1
  -3   6   1 9777.86 392.399   1
  -3  -6   1 10545.7 400.588   1
   2  -6  -1 134967. 4930.29   1
   2   6  -1 135023. 4932.99   1
  -2   6   1 138243. 4930.13   1
  -2  -6   1 135910. 4933.49   1
   1  -6  -1 45932.6 1742.11   1
  -1  -6   1 49581.9 1744.65   1
   1   6  -1 48539.7 1742.46   1
  -1   6   1 45872.0 1739.15   1
   0  -6   1 109067. 4038.21   1
   0   6   1 112339. 4037.02   1
   0   6  -1 112393. 4038.37   1
   0  -6  -1 111016. 4036.98   1
   1  -6   1 14270.8 539.162   1
   1   6   1 14584.1 538.038   1
  -1   6  -1 12810.3 534.748   1
  -1  -6  -1 14325.9 538.760   1
   2  -6   1 103446. 3924.03   1
   2   6   1 104692. 3922.05   1
  -2   6  -1 115114. 3923.61   1
  -2  -6  -1 108693. 3922.90   1
   3   6   1 1003.44 66.3070   1
  -3  -6  -1 1022.14 67.2333   1
  -4   6  -1 16212.4 645.421   1
   4  -6   1 16954.7 649.223   1
   4   6   1 17313.7 649.949   1
  -4  -6  -1 17214.0 652.176   1
   5  -6   1 19518.4 743.303   1
  -5   6  -1 19881.1 743.989   1
  -5  -6  -1 19437.5 746.820   1
   5   6   1 19250.3 745.553   1
   6  -6   1 5476.29 242.990   1
  -6   6  -1 5769.49 245.703   1
  -6  -6  -1 5495.40 245.353   1
   6   6   1 5697.84 245.732   1
   7  -6   1 10910.8 433.210   1
  -7   6  -1 11034.9 432.481   1
  -7  -6  -1 10435.1 434.202   1
   7   6   1 10441.2 432.746   1
   8  -6   1 17268.9 660.657   1
  -8   6  -1 16923.8 658.450   1
  -8  -6  -1 16068.7 661.520   1
   8   6   1 17494.7 663.324   1
  -9  -6  -1 3572.69 178.876   1
   9   6   1 3561.25 178.105   1
  10  -6   1 6129.41 257.899   1
 -10   6  -1 5648.56 250.873   1
 -10  -6  -1 5375.09 256.138   1
  10   6   1 5197.55 254.409   1
  11  -6   1 20799.1 791.646   1
 -11   6  -1 19903.0 785.903   1
 -11  -6  -1 20451.4 792.329   1
  11   6   1 20282.0 792.735   1
  12  -6   1 3463.39 175.458   1
  12   6   1 3291.54 177.819   1
 -12   6  -1 3321.32 172.125   1
 -12  -6  -1 3322.18 178.833   1
  13  -6   1 747.680 73.6986   1
  14  -6   1 7541.81 322.985   1
  14   6   1 7580.33 325.308   1
 -14   6  -1 6776.23 314.771   1
 -14  -6  -1 7000.62 321.694   1
  15  -6   1 875.861 79.7912   1
  15   6   1 953.881 84.4433   1
 -15  -6  -1 625.714 74.7953   1
 -15   6  -1 746.129 73.8937   1
 -16   6  -1 24.3569 40.2413   1
  16   6   1 64.0745 40.4442   1
 -16  -6  -1 52.1097 45.9605   1
  16  -6   1 24.8551 41.4213   1
  17  -6   1 1102.95 92.7426   1
 -17   6  -1 944.189 86.3548   1
  18   6   1 52.9706 46.8017   1
 -18   6  -1 88.3483 48.5406   1
 -18  -6  -1 126.163 53.0097   1
  19  -6   1 8195.23 346.441   1
  19   6   1 7702.49 342.223   1
 -19  -6  -1 7425.34 340.824   1
 -19   6  -1 7200.22 337.094   1
 -20   6  -1 127.862 49.7161   1
  20  -6   1 275.740 56.8454   1
  20   6   1 125.511 50.3644   1
 -20  -6  -1 120.043 49.1384   1
  21   6   1 4557.35 228.493   1
  21  -6   1 4364.46 228.357   1
 -21  -6  -1 4998.77 235.986   1
  22  -6   1 914.398 86.2152   1
 -22   6  -1 881.183 86.0623   1
  23   6   1 726.249 78.7614   1
 -23  -6  -1 679.074 81.8560   1
  23  -6   1 892.429 84.8652   1
 -23   6  -1 734.805 81.4613   1
 -24  -6  -1 453.284 70.8347   1
  24   6   1 386.435 65.4612   1
 -25  -7   1 363.944 70.1325   1
  25   7  -1 401.121 66.6578   1
 -23  -7   1 1302.24 104.980   1
  23   7  -1 1249.00 104.503   1
 -22  -7   1 536.186 75.5557   1
  22   7  -1 497.356 69.2873   1
 -21  -7   1 3918.86 210.573   1
 -21   7   1 3862.23 204.630   1
  21  -7  -1 4266.75 210.574   1
  21   7  -1 3966.36 208.758   1
 -20  -7   1 148.169 54.8048   1
 -20   7   1 120.552 48.8937   1
  20  -7  -1 105.347 50.0657   1
  20   7  -1 110.755 45.4409   1
 -19   7   1 25.0559 46.8139   1
  19  -7  -1 13.0056 40.6208   1
  19   7  -1-39.3737 43.7152   1
 -18  -7   1 421.776 66.5751   1
 -18   7   1 351.089 57.5750   1
  18  -7  -1 345.368 59.4026   1
  18   7  -1 381.170 64.6401   1
 -17  -7   1 4795.50 234.189   1
 -17   7   1 4395.66 224.723   1
  17  -7  -1 4588.31 229.394   1
  17   7  -1 4939.05 235.232   1
 -16  -7   1 1086.15 91.8318   1
 -16   7   1 919.354 82.2730   1
  16  -7  -1 1022.55 87.4578   1
  16   7  -1 1051.11 89.7052   1
 -15  -7   1 4366.75 231.757   1
  15  -7  -1 5130.12 235.409   1
  15   7  -1 4716.54 233.720   1
 -15   7   1 4959.94 231.351   1
  14  -7  -1 3760.02 190.707   1
 -14   7   1 3551.29 186.974   1
  14   7  -1 3970.77 197.922   1
 -14  -7   1 3692.45 193.938   1
  13  -7  -1 12511.7 519.644   1
 -13   7   1 12922.4 518.030   1
  13   7  -1 12839.6 524.236   1
 -13  -7   1 12999.4 525.499   1
  12  -7  -1 1720.44 110.151   1
 -12   7   1 1689.30 109.080   1
  12   7  -1 1689.95 112.701   1
 -12  -7   1 1906.83 117.786   1
  11  -7  -1 14903.4 586.285   1
 -11   7   1 14869.2 584.608   1
  11   7  -1 15191.9 592.073   1
 -11  -7   1 14080.9 590.665   1
  10   7  -1 8415.15 356.083   1
 -10  -7   1 8288.79 356.667   1
   9  -7  -1 1494.42 94.7928   1
  -9   7   1 1327.53 90.1001   1
  -9  -7   1 1440.29 98.8389   1
   9   7  -1 1406.17 97.3861   1
  -8   7   1 781.172 64.8903   1
   8   7  -1 735.615 71.0372   1
  -8  -7   1 817.708 70.1399   1
  -7   7   1 48244.2 1784.07   1
   7  -7  -1 48391.6 1784.36   1
  -6  -7   1-9.06538 28.0364   1
   6  -7  -1 11.9617 24.6629   1
   6   7  -1 4.47774 27.1371   1
  -6   7   1 19.4532 24.7769   1
  -5  -7   1 23886.3 918.547   1
   5   7  -1 25294.7 919.667   1
  -5   7   1 23764.2 913.706   1
   5  -7  -1 24221.3 915.100   1
  -4  -7   1 3144.11 151.972   1
   4   7  -1 3322.07 153.841   1
  -4   7   1 2946.13 145.208   1
   4  -7  -1 2991.79 150.078   1
  -3  -7   1 30929.7 1150.37   1
   3   7  -1 29131.6 1146.43   1
  -3   7   1 33092.0 1147.48   1
   3  -7  -1 29899.4 1146.66   1
  -2  -7   1 1341.09 83.2704   1
   2   7  -1 1393.83 84.1317   1
  -2   7   1 1468.48 83.1286   1
   2  -7  -1 1181.50 81.7375   1
  -1  -7   1 68070.0 2462.83   1
   1   7  -1 69989.1 2461.51   1
  -1   7   1 63933.0 2457.51   1
   1  -7  -1 67362.7 2460.58   1
   0  -7  -1 3024.12 147.322   1
   0   7   1 3173.95 148.141   1
   0   7  -1 3120.00 148.500   1
   0  -7   1 3128.42 150.804   1
  -1  -7  -1 2462.33 128.580   1
   1   7   1 2420.71 126.502   1
  -1   7  -1 2772.66 129.687   1
   1  -7   1 2581.74 129.482   1
  -2  -7  -1 4949.35 212.746   1
   2   7   1 4656.61 210.603   1
  -2   7  -1 4749.95 209.919   1
   2  -7   1 4870.05 213.157   1
  -3  -7  -1 81459.8 2980.97   1
   3   7   1 78496.5 2980.20   1
  -3   7  -1 82538.6 2979.44   1
   3  -7   1 84009.0 2981.52   1
   4  -7   1 19928.6 769.426   1
   4   7   1 19785.8 769.556   1
  -4  -7  -1 20764.4 773.224   1
   5  -7   1 2067.97 121.172   1
  -5  -7  -1 2447.88 127.815   1
  -5   7  -1 2321.34 124.508   1
   5   7   1 2496.65 127.758   1
   6  -7   1 368.714 44.7326   1
  -6   7  -1 391.556 46.1226   1
   7  -7   1 173.709 36.0415   1
  -7  -7  -1 223.173 40.0085   1
   7   7   1 172.709 37.2858   1
  -7   7  -1 242.998 41.1605   1
   8  -7   1 572.876 60.3167   1
  -8  -7  -1 490.507 59.0436   1
   8   7   1 596.121 62.0232   1
  -8   7  -1 591.328 59.8065   1
   9  -7   1 24013.9 938.573   1
  -9  -7  -1 24527.8 942.282   1
   9   7   1 25141.7 941.638   1
  -9   7  -1 24612.4 937.351   1
  10  -7   1 23880.4 919.154   1
 -10  -7  -1 23363.1 921.618   1
  10   7   1 23482.0 920.938   1
 -10   7  -1 25069.3 918.879   1
  11  -7   1 2596.68 146.763   1
 -11  -7  -1 2650.16 148.235   1
  11   7   1 2550.64 147.269   1
 -11   7  -1 2369.71 139.443   1
 -12  -7  -1 3531.35 181.878   1
  12  -7   1 3599.32 179.436   1
  12   7   1 3059.17 175.989   1
  13  -7   1 9783.38 399.678   1
 -13   7  -1 9333.30 395.195   1
  13   7   1 9336.04 400.787   1
 -13  -7  -1 8929.53 398.991   1
  14  -7   1 1768.29 117.181   1
 -14   7  -1 1754.93 115.036   1
  14   7   1 1830.11 120.080   1
 -14  -7  -1 1653.61 119.270   1
  15  -7   1 1979.89 124.159   1
 -15   7  -1 1657.20 115.721   1
  15   7   1 2009.97 125.998   1
 -15  -7  -1 1661.41 119.732   1
  16  -7   1 233.126 50.7648   1
  16   7   1 300.656 55.3237   1
 -16  -7  -1 265.208 55.1921   1
 -16   7  -1 236.720 48.9673   1
  17   7   1 104.544 49.3428   1
 -17   7  -1 105.459 46.5496   1
  17  -7   1 140.952 47.7363   1
 -17  -7  -1 112.874 49.1150   1
  18   7   1 1692.59 119.844   1
 -18  -7  -1 1629.22 119.190   1
 -18   7  -1 1583.43 116.300   1
  18  -7   1 1810.59 120.577   1
 -19  -7  -1 5086.46 263.770   1
 -19   7  -1 5533.37 264.374   1
  19  -7   1 5627.87 267.357   1
 -20  -7  -1 5954.37 271.151   1
 -20   7  -1 5135.12 263.253   1
  20  -7   1 5893.25 271.778   1
  21   7   1-45.6931 51.3879   1
 -21   7  -1 56.9388 43.9241   1
  21  -7   1-39.3892 42.5867   1
  22   7   1 699.876 79.0024   1
 -22  -7  -1 631.392 75.6165   1
 -22   7  -1 697.502 79.0141   1
  22  -7   1 612.925 76.5890   1
 -23   7  -1 123.796 50.9854   1
  24   7   1 791.811 82.9455   1
 -24  -7  -1 988.500 86.4667   1
  24   8  -1 6.26442 42.4476   1
 -24  -8   1 25.3405 50.1821   1
  23   8  -1 306.585 64.5028   1
 -23  -8   1 407.106 69.2667   1
  22   8  -1 1377.22 108.054   1
 -22  -8   1 1409.42 111.002   1
 -22   8   1 1425.25 109.350   1
  21   8  -1 982.417 92.9543   1
 -21  -8   1 1119.12 98.3512   1
 -21   8   1 1029.33 94.9584   1
  21  -8  -1 874.776 87.4081   1
  20   8  -1 2112.12 135.180   1
 -20  -8   1 1793.37 129.920   1
 -20   8   1 1964.31 131.225   1
  20  -8  -1 2307.15 137.895   1
  19   8  -1 336.548 61.2619   1
 -19  -8   1 255.725 56.9316   1
 -19   8   1 197.679 53.7410   1
  19  -8  -1 261.437 57.6524   1
  18   8  -1 804.331 83.1627   1
 -18  -8   1 770.312 80.6212   1
 -18   8   1 704.126 76.7819   1
  18  -8  -1 605.808 70.6100   1
  17   8  -1 1259.91 100.301   1
  17  -8  -1 1090.27 93.9377   1
 -17  -8   1 1057.17 95.7038   1
 -17   8   1 1172.64 96.4289   1
  16   8  -1 230.697 55.2008   1
 -16   8   1 229.733 53.9869   1
 -16  -8   1 217.737 56.8031   1
  16  -8  -1 199.103 53.9048   1
  15   8  -1 5769.23 267.767   1
  15  -8  -1 5292.77 258.397   1
 -15  -8   1 5749.13 267.493   1
  14   8  -1 79.4624 41.7751   1
 -14   8   1 74.9057 40.0213   1
  14  -8  -1-5.87721 34.5058   1
 -14  -8   1-6.25947 37.9515   1
  13   8  -1 1256.37 94.9848   1
 -13   8   1 1205.45 90.9746   1
  13  -8  -1 1148.83 90.6423   1
 -13  -8   1 1114.26 92.9081   1
  12   8  -1 60937.5 2330.77   1
 -12   8   1 62704.3 2327.31   1
  12  -8  -1 63636.7 2329.77   1
 -12  -8   1 64875.2 2334.20   1
  11   8  -1 50.1505 33.5696   1
 -11   8   1 118.565 37.5933   1
  11  -8  -1 99.6331 39.5882   1
 -11  -8   1 92.1868 35.0644   1
  10   8  -1 9655.65 403.123   1
 -10   8   1 9346.42 396.400   1
  10  -8  -1 9333.85 397.835   1
 -10  -8   1 10101.3 406.058   1
   9   8  -1 2740.63 145.248   1
  -9   8   1 2584.91 137.076   1
  -9  -8   1 2364.89 140.464   1
   9  -8  -1 2487.65 137.195   1
   8   8  -1 1032.73 81.9433   1
  -8  -8   1 974.659 78.9353   1
   7   8  -1 4973.16 231.190   1
  -7  -8   1 5521.27 238.941   1
  -7   8   1 4887.20 227.331   1
  -6   8   1 28141.9 1067.91   1
   6   8  -1 27783.1 1074.03   1
  -6  -8   1 26926.6 1072.96   1
   6  -8  -1 30653.5 1071.83   1
  -5   8   1 335.374 42.2238   1
   5  -8  -1 374.423 47.8938   1
  -4   8   1 8713.72 344.235   1
   4   8  -1 8163.09 347.700   1
  -4  -8   1 7971.94 346.698   1
   4  -8  -1 8553.01 345.679   1
  -3   8   1 4787.17 213.172   1
   3   8  -1 4769.46 216.536   1
  -3  -8   1 4762.59 218.278   1
   3  -8  -1 4849.11 214.626   1
  -2   8   1 106651. 4126.18   1
   2   8  -1 115030. 4132.44   1
  -2  -8   1 116588. 4131.64   1
   2  -8  -1 116493. 4130.58   1
   1   8  -1 943.285 71.5887   1
  -1   8   1 999.237 70.0844   1
   1  -8  -1 1055.63 73.4779   1
  -1  -8   1 882.199 71.8855   1
   0   8  -1 8732.09 353.747   1
   0   8   1 8757.16 353.192   1
   0  -8  -1 8647.72 353.062   1
   0  -8   1 8372.36 353.178   1
  -1   8  -1 4167.90 195.285   1
   1   8   1 4122.09 194.458   1
  -1  -8  -1 4280.01 197.208   1
   1  -8   1 4615.07 199.333   1
  -2   8  -1 37635.4 1439.68   1
   2   8   1 39661.6 1442.34   1
  -2  -8  -1 38671.6 1443.14   1
   2  -8   1 39223.7 1442.57   1
  -3   8  -1 16814.1 663.989   1
   3   8   1 17530.2 668.062   1
  -3  -8  -1 16835.0 666.746   1
   3  -8   1 17819.0 668.158   1
  -4   8  -1 53229.9 1980.91   1
   4  -8   1 54267.4 1983.29   1
   5   8   1 18991.5 723.420   1
  -5  -8  -1 19406.3 727.546   1
  -5   8  -1 17478.9 720.951   1
   5  -8   1 18917.3 722.978   1
   6   8   1 8005.30 334.724   1
  -6  -8  -1 7644.26 331.465   1
   7  -8   1 21441.5 811.294   1
  -7   8  -1 21125.3 809.041   1
   7   8   1 21005.6 812.448   1
  -7  -8  -1 20646.2 813.126   1
   8  -8   1 17194.3 671.945   1
  -8   8  -1 17791.9 672.489   1
   8   8   1 16635.9 674.824   1
  -8  -8  -1 17108.5 676.986   1
   9  -8   1 26.0320 31.6084   1
  -9   8  -1 35.8830 35.6401   1
   9   8   1 54.2773 34.9396   1
  -9  -8  -1 100.400 38.1526   1
  10  -8   1 7748.95 341.641   1
 -10   8  -1 8031.22 339.775   1
 -10  -8  -1 7428.34 340.931   1
  10   8   1 8360.88 345.772   1
  11  -8   1 1539.69 108.016   1
  11   8   1 1707.63 111.823   1
 -11  -8  -1 1613.22 110.618   1
  12  -8   1 11881.6 490.606   1
 -12   8  -1 12631.2 492.018   1
 -12  -8  -1 11784.2 492.248   1
  12   8   1 11351.2 491.605   1
 -13  -8  -1 2509.50 152.078   1
  13   8   1 2641.16 153.434   1
  14   8   1 2253.60 135.362   1
 -14  -8  -1 2103.71 133.559   1
 -14   8  -1 2313.92 134.064   1
  15   8   1 3376.67 183.554   1
 -15  -8  -1 3535.94 188.270   1
 -15   8  -1 3275.45 180.048   1
  15  -8   1 3483.96 183.660   1
  16   8   1 3264.32 170.781   1
 -16  -8  -1 2884.17 165.626   1
 -16   8  -1 2656.97 159.621   1
  16  -8   1 2714.81 161.308   1
 -17  -8  -1 4480.01 236.039   1
  17   8   1 5178.48 243.151   1
  18   8   1 2025.37 130.429   1
 -18  -8  -1 1764.83 125.219   1
 -18   8  -1 1870.33 125.112   1
  18  -8   1 1978.73 128.541   1
  19   8   1 369.183 67.3967   1
 -19  -8  -1 307.852 63.9385   1
 -19   8  -1 178.566 60.2437   1
  19  -8   1 332.690 60.5134   1
 -20  -8  -1 72.6672 48.4092   1
  20   8   1 65.8455 45.4186   1
  21   8   1 586.296 76.7410   1
 -21  -8  -1 528.343 74.8597   1
 -21   8  -1 521.877 70.1332   1
  21  -8   1 488.233 68.1386   1
 -22  -8  -1 514.096 68.9004   1
  22   8   1 681.070 78.2491   1
 -23  -8  -1 182.601 58.2242   1
  23   8   1 93.1414 46.6528   1
 -23  -9   1 63.2343 48.8830   1
  23   9  -1 37.7362 43.3552   1
 -22  -9   1 136.844 55.7793   1
  22   9  -1 140.276 55.1559   1
  21  -9  -1 1470.47 115.348   1
 -21   9   1 2016.68 125.613   1
  20  -9  -1 290.732 55.9916   1
  20   9  -1 392.417 63.9484   1
 -20   9   1 378.757 63.8546   1
 -19   9   1 220.535 56.3301   1
  19  -9  -1 177.223 50.5560   1
 -18  -9   1 67.2254 41.5958   1
  18   9  -1-6.55959 42.5679   1
  17   9  -1 1642.13 118.387   1
  17  -9  -1 1653.86 115.869   1
 -17  -9   1 1603.85 118.527   1
 -17   9   1 1708.77 116.451   1
  16   9  -1 479.865 69.6988   1
 -16  -9   1 505.924 70.5481   1
 -16   9   1 552.009 67.7846   1
  16  -9  -1 649.222 73.0793   1
  15   9  -1 627.619 72.6031   1
 -15  -9   1 708.478 77.0085   1
 -15   9   1 609.833 69.7284   1
  15  -9  -1 706.123 73.7663   1
 -14  -9   1 430.266 62.4707   1
  14   9  -1 486.572 60.8102   1
  13   9  -1 2255.64 137.621   1
 -13  -9   1 2128.82 135.906   1
 -13   9   1 2422.72 136.379   1
  13  -9  -1 2324.53 135.008   1
  12   9  -1 669.355 72.8262   1
 -12  -9   1 669.247 71.8804   1
 -12   9   1 716.491 71.0061   1
  12  -9  -1 619.922 67.7277   1
 -11   9   1 32949.5 1253.69   1
  11  -9  -1 33508.5 1255.85   1
  10   9  -1 1564.88 108.933   1
 -10  -9   1 1593.87 110.270   1
 -10   9   1 1701.80 106.390   1
  10  -9  -1 1540.11 105.354   1
   9   9  -1 21.9507 35.3001   1
   9  -9  -1 30.8834 31.2231   1
  -9   9   1 85.6121 35.8129   1
  -9  -9   1 10.9114 33.7721   1
  -8  -9   1 15921.2 634.758   1
  -8   9   1 15929.8 630.644   1
   8   9  -1 15460.5 634.446   1
   8  -9  -1 16709.8 632.107   1
  -7  -9   1 1473.71 101.862   1
   7  -9  -1 1442.04 97.9897   1
   7   9  -1 1637.26 103.797   1
  -7   9   1 1465.78 96.1867   1
  -6  -9   1 9053.33 386.738   1
   6   9  -1 9553.86 390.505   1
  -5  -9   1 19302.0 757.003   1
   5   9  -1 19837.0 757.167   1
   4   9  -1 463.206 54.8603   1
   4  -9  -1 391.660 48.0078   1
  -4  -9   1 466.109 55.0576   1
  -4   9   1 475.519 51.2918   1
   3   9  -1 23813.6 897.953   1
   3  -9  -1 23345.2 896.241   1
  -3  -9   1 23921.0 901.419   1
  -3   9   1 23187.9 894.460   1
   2   9  -1 3296.80 166.295   1
   2  -9  -1 3439.14 165.610   1
  -2   9   1 3247.90 162.008   1
  -2  -9   1 3285.06 164.558   1
  -1   9   1 25577.9 948.401   1
   1  -9  -1 24457.4 947.978   1
   0  -9  -1 39.9375 32.4836   1
   0   9   1 4.48351 28.8285   1
   3   9   1 26540.8 981.130   1
   3  -9   1 25195.9 979.799   1
  -3  -9  -1 25718.8 980.363   1
  -3   9  -1 25749.8 977.651   1
   4   9   1 4518.07 217.174   1
   4  -9   1 4452.42 211.580   1
  -4  -9  -1 4445.55 213.280   1
  -4   9  -1 4824.98 212.216   1
   5   9   1 853.249 72.5857   1
  -5  -9  -1 868.365 74.6253   1
  -5   9  -1 797.012 69.3822   1
   5  -9   1 822.907 70.6658   1
   6   9   1 12270.6 478.882   1
   6  -9   1 11295.6 474.646   1
  -6   9  -1 10871.5 472.314   1
  -6  -9  -1 12370.9 478.974   1
   7  -9   1 11628.8 469.266   1
  -7   9  -1 11556.5 466.333   1
  -7  -9  -1 11241.8 468.652   1
   7   9   1 11382.3 469.401   1
   8  -9   1 63.6506 39.1502   1
  -8   9  -1 57.2960 35.3534   1
  -8  -9  -1 27.7767 42.4139   1
   8   9   1 82.5664 41.1904   1
   9  -9   1 19905.6 777.976   1
  -9   9  -1 19613.6 776.091   1
   9   9   1 20228.2 781.357   1
  -9  -9  -1 20325.8 784.742   1
  10  -9   1 1450.66 101.560   1
  11  -9   1 3113.41 169.354   1
  11   9   1 3412.73 176.090   1
 -11   9  -1 3143.20 168.823   1
 -12  -9  -1 7922.09 342.051   1
  12   9   1 7318.67 335.223   1
  13  -9   1 3562.02 191.434   1
 -13   9  -1 3770.50 194.013   1
 -13  -9  -1 3656.27 198.253   1
  13   9   1 4072.60 201.407   1
  14  -9   1 1710.16 117.070   1
 -14   9  -1 1834.16 118.594   1
 -14  -9  -1 1734.66 118.287   1
  14   9   1 1714.79 119.889   1
  15  -9   1 570.040 69.9409   1
 -15   9  -1 562.331 70.3719   1
 -15  -9  -1 507.409 71.2458   1
  16   9   1 3501.92 181.498   1
  16  -9   1 3186.39 176.446   1
 -16  -9  -1 3325.71 182.682   1
 -16   9  -1 2971.33 172.709   1
  17  -9   1 309.966 58.6121   1
 -17   9  -1 236.830 53.9172   1
 -17  -9  -1 308.509 60.7973   1
  17   9   1 355.346 61.6017   1
  18   9   1 1215.93 100.022   1
 -18  -9  -1 1036.95 95.8339   1
 -18   9  -1 1045.66 94.2640   1
  18  -9   1 1026.89 91.7834   1
  19   9   1 515.102 70.9827   1
 -19  -9  -1 483.579 67.9752   1
 -19   9  -1 424.707 65.9150   1
  19  -9   1 472.238 66.3606   1
 -20   9  -1 507.656 70.3553   1
  20  -9   1 563.299 71.8410   1
 -21  -9  -1 238.223 55.3579   1
 -21   9  -1 223.703 58.5448   1
  21  -9   1 305.981 59.6061   1
 -22  -9  -1 88.6731 55.0333   1
  22   9   1 162.352 54.8081   1
 -23 -10   1 49.9378 46.1174   1
  23  10  -1 130.602 49.0622   1
 -21 -10   1 32.5853 50.3758   1
  21  10  -1 64.0240 51.6609   1
  20  10  -1 458.382 72.0652   1
  19  10  -1 684.493 81.1174   1
 -19 -10   1 734.519 82.4998   1
 -19  10   1 725.866 76.8187   1
  19 -10  -1 580.439 71.7865   1
 -18  10   1 50.7134 45.7274   1
  18 -10  -1-19.3402 40.6667   1
 -17 -10   1 348.563 67.8313   1
  17  10  -1 561.755 72.1034   1
  16  10  -1 3570.21 191.479   1
 -16 -10   1 3752.05 192.999   1
 -16  10   1 3612.67 188.078   1
  16 -10  -1 3206.86 181.936   1
  15  10  -1 4106.07 212.603   1
 -15 -10   1 4286.57 216.108   1
 -15  10   1 4143.34 208.376   1
  15 -10  -1 4011.70 206.386   1
  14  10  -1 1629.52 112.576   1
 -14 -10   1 1613.03 112.567   1
 -14  10   1 1386.21 103.984   1
  14 -10  -1 1393.07 106.214   1
  13  10  -1 172.991 48.4848   1
 -13 -10   1 125.895 46.2109   1
 -13  10   1 210.448 48.1488   1
  13 -10  -1 237.684 49.7486   1
  12  10  -1 567.548 67.1727   1
  12 -10  -1 478.062 62.6025   1
 -12  10   1 561.068 64.1725   1
 -12 -10   1 493.231 66.4261   1
  11  10  -1 3161.72 174.171   1
 -11 -10   1 3065.39 173.732   1
 -11  10   1 3307.20 171.042   1
  11 -10  -1 3197.38 171.749   1
  10  10  -1 5825.99 277.768   1
 -10 -10   1 5684.35 275.221   1
  -9 -10   1 9469.55 403.248   1
   9 -10  -1 9661.91 401.665   1
   9  10  -1 9168.22 402.438   1
  -9  10   1 9822.39 401.688   1
  -8 -10   1 24175.0 938.262   1
   8  10  -1 25191.2 941.428   1
  -8  10   1 24505.5 932.722   1
   8 -10  -1 23695.2 934.102   1
  -7  10   1 10368.8 426.034   1
   7  10  -1 10407.8 434.233   1
  -7 -10   1 10537.1 436.303   1
   7 -10  -1 10419.5 429.537   1
   6  10  -1 1034.48 86.1414   1
  -6 -10   1 1281.89 93.3711   1
   6 -10  -1 1296.57 91.4583   1
  -5  10   1 164.000 41.3454   1
   5  10  -1 161.245 43.1013   1
  -5 -10   1 162.975 44.0376   1
   5 -10  -1 179.801 41.1893   1
  -4  10   1 6594.34 285.483   1
   4  10  -1 6657.94 287.597   1
  -4 -10   1 6294.97 286.724   1
   4 -10  -1 6436.37 285.030   1
  -3  10   1 15844.2 614.393   1
  -3 -10   1 16119.7 617.988   1
   3 -10  -1 16539.6 615.403   1
  -2  10   1 14790.5 573.793   1
   2  10  -1 14534.9 576.459   1
  -2 -10   1 14013.9 575.423   1
   2 -10  -1 14675.9 575.680   1
  -1  10   1 112635. 4085.64   1
   1  10  -1 113612. 4087.91   1
   1 -10  -1 111503. 4087.33   1
  -1 -10   1 110463. 4087.38   1
   0  10  -1 1435.31 93.9961   1
   0  10   1 1321.86 91.5149   1
   0 -10   1 1210.28 91.0308   1
   0 -10  -1 1373.41 94.1495   1
  -1  10  -1 776.379 66.6184   1
   1  10   1 688.046 64.7088   1
  -1 -10  -1 693.934 65.8948   1
   1 -10   1 552.542 61.2774   1
  -2  10  -1 530.229 56.0757   1
   2  10   1 506.304 59.0271   1
  -2 -10  -1 479.303 57.2633   1
   2 -10   1 479.532 54.3817   1
  -3  10  -1 110965. 4054.37   1
   3  10   1 113966. 4056.65   1
  -3 -10  -1 111520. 4056.64   1
   3 -10   1 108198. 4055.78   1
  -4  10  -1 5937.50 260.130   1
   4  10   1 5787.76 262.648   1
  -4 -10  -1 5501.82 259.295   1
   4 -10   1 5933.53 262.535   1
  -5  10  -1 1452.78 94.6836   1
   5  10   1 1384.62 99.0082   1
  -5 -10  -1 1438.44 100.401   1
   5 -10   1 1338.29 96.0250   1
   6  10   1 3200.69 169.732   1
  -6 -10  -1 3389.11 172.890   1
  -6  10  -1 3150.48 163.420   1
   6 -10   1 3116.58 168.286   1
   7  10   1 754.268 71.7962   1
  -7 -10  -1 805.388 72.7350   1
  -7  10  -1 748.075 70.4359   1
   8 -10   1 9208.10 385.545   1
  -8 -10  -1 8680.51 384.845   1
   8  10   1 9297.38 387.609   1
   9 -10   1 5214.94 236.033   1
   9  10   1 4565.05 233.395   1
  -9 -10  -1 4925.70 237.607   1
  10 -10   1 1026.01 84.7113   1
 -10  10  -1 1036.28 84.5090   1
  10  10   1 917.572 86.0326   1
 -10 -10  -1 960.835 88.1363   1
  11 -10   1 13364.3 533.161   1
 -11  10  -1 12831.1 528.921   1
  11  10   1 12547.6 533.016   1
 -11 -10  -1 13272.7 535.769   1
  12 -10   1 6443.10 296.282   1
 -12  10  -1 6651.32 296.673   1
  12  10   1 6297.33 299.408   1
 -12 -10  -1 6950.92 304.997   1
  13 -10   1 4754.67 233.162   1
 -13  10  -1 4304.22 229.554   1
 -13 -10  -1 4677.81 236.550   1
  14 -10   1 810.132 77.4532   1
 -14  10  -1 807.576 77.4563   1
 -14 -10  -1 599.333 75.0443   1
  14  10   1 695.975 82.6345   1
  15 -10   1 849.001 80.6125   1
 -15  10  -1 815.992 80.8961   1
 -15 -10  -1 926.445 86.1529   1
  15  10   1 796.692 82.2851   1
  16 -10   1-12.8152 42.6930   1
 -16  10  -1 6.30263 43.4174   1
  16  10   1 32.5629 38.2234   1
 -16 -10  -1 60.6325 46.0325   1
 -17  10  -1 6158.66 297.961   1
  17 -10   1 6988.08 305.165   1
  18  10   1 908.358 88.9882   1
 -18 -10  -1 897.240 88.2060   1
 -18  10  -1 830.131 88.1166   1
  18 -10   1 983.497 90.7195   1
  19  10   1 45.4714 47.8795   1
 -19 -10  -1-79.3882 54.9000   1
 -19  10  -1-6.40742 46.5575   1
  19 -10   1-13.0192 42.2300   1
  20  10   1 88.9775 44.9895   1
 -20 -10  -1 97.1920 52.0911   1
 -20  10  -1 172.288 54.5418   1
  20 -10   1 77.8094 48.6159   1
 -21  10  -1 101.254 50.2580   1
 -22 -10  -1 247.450 58.5456   1
  22  10   1 191.908 50.8131   1
 -22 -11   1 250.426 62.6589   1
  22  11  -1 178.671 52.5215   1
 -21 -11   1 154.704 56.0577   1
  21  11  -1 133.137 56.5193   1
 -20 -11   1 13.0811 49.5493   1
  20  11  -1 19.3051 46.7598   1
  19  11  -1 1664.65 115.947   1
 -19 -11   1 1751.17 119.373   1
 -19  11   1 1605.69 114.455   1
  19 -11  -1 1420.24 110.208   1
  18  11  -1 902.362 86.3555   1
  18 -11  -1 737.057 77.4364   1
 -18 -11   1 928.825 88.7965   1
 -18  11   1 672.751 79.5800   1
  17  11  -1 45.7733 48.2685   1
 -17 -11   1 92.7584 53.4973   1
 -17  11   1 50.7830 41.2642   1
  17 -11  -1 109.621 48.5926   1
 -16 -11   1 1561.33 115.039   1
  16  11  -1 1473.33 110.836   1
  15  11  -1 1061.74 93.5469   1
 -15 -11   1 1172.15 96.5198   1
 -15  11   1 1000.76 88.2649   1
  15 -11  -1 1017.53 91.1601   1
  14  11  -1 25.2278 41.6802   1
  14 -11  -1 49.9011 42.2920   1
 -14  11   1 48.8668 41.0706   1
 -14 -11   1 51.3601 45.3020   1
  13 -11  -1 418.108 59.1661   1
 -13  11   1 318.032 56.3656   1
  12 -11  -1 2442.02 147.905   1
  12  11  -1 2646.70 151.522   1
 -12 -11   1 2463.10 150.430   1
  11  11  -1 2847.84 156.232   1
 -11 -11   1 2513.55 152.330   1
 -10 -11   1 7031.22 316.786   1
  10  11  -1 7095.92 315.468   1
 -10  11   1 6947.32 311.842   1
  10 -11  -1 7195.81 315.979   1
  -9  11   1 491.982 59.7282   1
   9  11  -1 448.834 63.9438   1
  -9 -11   1 396.191 60.2016   1
   9 -11  -1 518.717 63.3170   1
  -8 -11   1 5245.44 249.436   1
   8  11  -1 5264.80 248.381   1
  -8  11   1 4983.18 239.855   1
   8 -11  -1 5393.99 245.347   1
  -7  11   1 21.0242 35.9321   1
   7 -11  -1 54.4655 39.3084   1
  -6  11   1 15.6360 34.7367   1
   6  11  -1 11.4257 40.3021   1
  -6 -11   1 60.7060 43.7260   1
   6 -11  -1 37.7761 36.5802   1
   5  11  -1 21798.4 815.917   1
  -5 -11   1 20181.5 812.516   1
   5 -11  -1 20876.6 811.384   1
  -4  11   1 36338.1 1384.68   1
   4  11  -1 38304.4 1389.82   1
  -4 -11   1 36409.3 1388.66   1
   4 -11  -1 36704.6 1385.98   1
  -3  11   1 137.576 42.5370   1
   3  11  -1 110.504 37.1143   1
  -3 -11   1 141.385 39.7829   1
   2  11  -1 6641.77 300.901   1
  -2  11   1 6785.43 299.445   1
   2 -11  -1 7196.24 303.872   1
  -2 -11   1 6926.33 305.492   1
   1  11  -1 1039.12 82.4810   1
  -1  11   1 871.512 77.9000   1
  -1 -11   1 1099.86 82.7095   1
   1 -11  -1 895.680 78.9301   1
   0  11  -1 11324.2 477.372   1
   0  11   1 12119.4 480.347   1
   0 -11  -1 12069.1 480.856   1
   0 -11   1 11609.0 481.775   1
  -1  11  -1 3751.82 185.019   1
   1  11   1 3517.93 183.318   1
  -1 -11  -1 3787.50 189.222   1
   1 -11   1 3780.11 189.557   1
  -2  11  -1 34114.0 1223.13   1
   2  11   1 33213.9 1222.11   1
  -2 -11  -1 31188.1 1220.33   1
   2 -11   1 30829.1 1221.53   1
  -3  11  -1 3502.42 179.195   1
   3  11   1 3386.34 178.969   1
  -3 -11  -1 3472.69 180.802   1
   3 -11   1 3898.19 185.327   1
  -4  11  -1 4529.75 202.957   1
   4  11   1 3530.65 196.414   1
  -4 -11  -1 3881.07 198.692   1
   4 -11   1 4186.15 201.783   1
  -5  11  -1 243.362 52.9798   1
   5  11   1 403.604 58.7054   1
  -5 -11  -1 335.942 56.6962   1
   5 -11   1 202.870 46.9226   1
  -6  11  -1 302.430 51.6289   1
   6  11   1 305.875 56.2846   1
  -6 -11  -1 321.759 57.9352   1
  -7  11  -1 1974.59 119.917   1
   7 -11   1 1863.20 119.946   1
   8  11   1 4811.15 231.268   1
   8 -11   1 4730.40 226.825   1
  -8 -11  -1 4858.42 231.047   1
  -8  11  -1 4452.95 223.183   1
   9  11   1 102.756 43.7253   1
  -9 -11  -1 85.7526 43.3229   1
   9 -11   1 88.2636 44.1010   1
  10  11   1 165.413 48.0937   1
  10 -11   1 180.537 47.2584   1
 -10 -11  -1 212.185 49.8786   1
 -11 -11  -1 1637.29 116.868   1
  11  11   1 1511.76 112.325   1
 -11  11  -1 1445.12 107.181   1
  12 -11   1 3707.66 193.546   1
 -12 -11  -1 3626.62 193.253   1
  12  11   1 3512.60 192.468   1
 -12  11  -1 3710.68 190.685   1
  13 -11   1 6.24339 39.0104   1
 -13 -11  -1 52.4591 47.6533   1
  13  11   1-6.37325 45.9789   1
 -13  11  -1 49.1533 40.2276   1
  14 -11   1 12.6033 44.0987   1
 -14 -11  -1-19.7777 38.2532   1
  14  11   1 45.0709 47.1223   1
 -14  11  -1 18.6013 44.3956   1
  15 -11   1 392.264 61.6361   1
 -15 -11  -1 452.026 65.4782   1
  15  11   1 477.049 63.0336   1
 -15  11  -1 297.956 58.8103   1
  16 -11   1 572.633 68.8552   1
 -16 -11  -1 470.377 70.2684   1
 -16  11  -1 454.376 64.0885   1
  16  11   1 561.619 72.1428   1
 -17  11  -1 782.289 82.5618   1
  17 -11   1 884.119 85.7347   1
 -17 -11  -1 835.910 85.8799   1
  17  11   1 903.367 83.2584   1
  18 -11   1-38.0977 48.4191   1
 -18 -11  -1-59.5776 42.5500   1
 -18  11  -1 43.9543 45.9531   1
  18  11   1 64.6218 41.5373   1
  19 -11   1 75.9247 45.3677   1
 -19 -11  -1-6.55873 48.7425   1
  19  11   1 103.421 52.7940   1
 -19  11  -1 100.136 47.7881   1
 -21 -11  -1 483.933 67.7451   1
  21  11   1 613.768 70.8689   1
 -21 -12   1-37.9649 50.7475   1
  21  12  -1-43.6026 48.7550   1
 -20 -12   1 180.092 62.2243   1
 -19 -12   1 204.494 61.8761   1
  19  12  -1 246.581 61.6270   1
  18 -12  -1 229.462 55.8982   1
  18  12  -1 308.744 63.4373   1
 -18 -12   1 264.807 62.3559   1
 -18  12   1 302.032 60.5760   1
  17 -12  -1 39.1993 47.4695   1
  17  12  -1-19.3556 46.1940   1
 -17 -12   1-25.9911 45.1126   1
 -17  12   1-6.40037 46.1661   1
  16 -12  -1 6.50151 40.6300   1
  16  12  -1 57.8875 43.9570   1
 -16  12   1 6.33998 42.6133   1
 -16 -12   1 59.2007 51.7968   1
  15  12  -1 2337.57 148.432   1
 -15 -12   1 2668.60 154.960   1
 -14 -12   1 64.5473 45.9197   1
  14 -12  -1 51.1943 40.8083   1
  14  12  -1 44.5770 43.2017   1
 -14  12   1 82.3641 44.3882   1
 -13 -12   1 91.1238 46.9956   1
  13 -12  -1 62.7316 45.2973   1
  13  12  -1 31.5279 46.1943   1
 -13  12   1 49.3288 44.8514   1
 -12 -12   1 479.441 67.5413   1
  12  12  -1 495.607 66.8305   1
  12 -12  -1 554.622 67.6984   1
 -12  12   1 524.244 64.3616   1
 -11 -12   1 164.164 46.6674   1
  11 -12  -1 202.126 49.8248   1
  11  12  -1 186.932 48.2706   1
 -11  12   1 174.051 48.8491   1
 -10 -12   1 726.033 75.8658   1
  10 -12  -1 680.696 72.9433   1
 -10  12   1 704.930 71.0983   1
  10  12  -1 675.798 74.2245   1
  -9 -12   1 2720.91 161.177   1
   9  12  -1 3097.78 167.993   1
  -8 -12   1 875.785 80.2957   1
   8  12  -1 802.991 76.5641   1
  -7  12   1 3026.62 165.583   1
   7  12  -1 2934.32 168.118   1
  -7 -12   1 3276.85 174.707   1
   7 -12  -1 3184.54 168.754   1
  -6  12   1 16.5777 37.1625   1
   6  12  -1 53.4571 38.5647   1
  -6 -12   1 86.3367 43.6311   1
   6 -12  -1 33.8856 33.1780   1
  -5  12   1 19047.5 720.847   1
   5  12  -1 17271.6 717.944   1
  -5 -12   1 18129.3 720.867   1
   5 -12  -1 18783.9 720.423   1
  -4  12   1 2156.18 129.150   1
   4 -12  -1 2108.05 130.292   1
   3  12  -1 2174.76 131.565   1
   3 -12  -1 2401.86 136.299   1
  -3 -12   1 2231.06 133.275   1
  -2  12   1-5.39475 34.6785   1
   2  12  -1 5.47706 31.4182   1
  -2 -12   1 11.4105 34.5770   1
   2 -12  -1 38.5017 38.1891   1
  -1  12   1 2680.50 146.886   1
   1  12  -1 2768.69 149.832   1
  -1 -12   1 2799.91 148.223   1
   0  12  -1 16.4717 34.6370   1
   0  12   1 5.41187 32.8018   1
   0 -12  -1 39.2823 35.4014   1
   0 -12   1 5.55842 35.0650   1
  -1  12  -1 4480.92 205.742   1
   1  12   1 3986.06 201.290   1
   1 -12   1 4120.70 203.582   1
  -1 -12  -1 3819.43 200.632   1
  -2  12  -1 976.382 82.9145   1
   2  12   1 959.527 81.1020   1
  -2 -12  -1 961.222 81.8437   1
   2 -12   1 1013.20 84.3202   1
  -3  12  -1 8256.88 357.475   1
   3  12   1 8352.15 359.127   1
  -3 -12  -1 8017.08 357.959   1
   3 -12   1 8643.71 359.986   1
  -4  12  -1 27.8032 34.7381   1
   4 -12   1-5.67820 35.8184   1
   5  12   1 1614.82 113.429   1
  -5 -12  -1 1671.98 116.673   1
   6  12   1 247.579 47.8105   1
  -6 -12  -1 246.973 48.5210   1
   7  12   1 1818.53 123.136   1
  -7 -12  -1 1751.40 120.670   1
  -7  12  -1 1826.62 117.860   1
   7 -12   1 1894.72 120.463   1
   8  12   1 2842.47 171.467   1
  -8 -12  -1 3312.06 177.111   1
  -8  12  -1 3534.40 175.753   1
   8 -12   1 3289.07 175.416   1
   9  12   1 364.098 59.9617   1
   9 -12   1 328.838 55.4798   1
  -9 -12  -1 187.193 53.2870   1
  -9  12  -1 230.747 53.6109   1
  10 -12   1 48.9412 38.9576   1
  10  12   1-31.2181 43.3485   1
 -10 -12  -1 44.5477 45.2238   1
 -10  12  -1-35.6540 39.5858   1
 -11  12  -1 905.518 85.9070   1
  11 -12   1 1124.15 90.9796   1
  12  12   1 730.420 75.2763   1
 -12 -12  -1 711.905 75.0647   1
 -12  12  -1 645.176 74.1527   1
  12 -12   1 708.328 75.8028   1
  13  12   1 1297.42 103.367   1
 -13 -12  -1 1236.49 102.071   1
  14 -12   1 947.288 90.8261   1
 -14 -12  -1 1091.75 96.1781   1
  14  12   1 1099.85 95.5666   1
 -14  12  -1 1138.75 94.5367   1
  15 -12   1 695.048 77.1232   1
 -15 -12  -1 721.442 77.8191   1
  15  12   1 642.287 77.6858   1
 -15  12  -1 636.783 76.5120   1
  16 -12   1 96.7691 49.2317   1
 -16 -12  -1 92.9164 44.2537   1
  16  12   1 65.0514 48.9856   1
 -16  12  -1-37.9984 48.9619   1
  17 -12   1 51.5500 45.5976   1
 -17 -12  -1 165.909 51.0764   1
  17  12   1 76.9899 50.0221   1
 -17  12  -1 114.129 53.6168   1
  18 -12   1 12.8444 46.3617   1
 -18 -12  -1 26.1787 50.5939   1
 -18  12  -1 82.3095 47.6786   1
  18  12   1 89.3903 53.3109   1
 -19 -12  -1-25.7116 49.6616   1
  19  12   1-12.6565 46.3170   1
 -20 -12  -1 6.30948 43.8771   1
  20  12   1 142.291 53.0801   1
 -20 -13   1 107.108 55.2450   1
  18  13  -1 31.7414 48.7273   1
 -18 -13   1-12.9583 48.0900   1
 -16 -13   1 26.2327 50.6631   1
  16  13  -1-25.5946 50.0605   1
  16 -13  -1 6.52685 40.7710   1
 -16  13   1 6.41926 47.6446   1
 -15 -13   1 721.387 76.8133   1
  15 -13  -1 783.447 77.7922   1
  15  13  -1 702.414 77.4211   1
 -15  13   1 660.585 73.8087   1
  14 -13  -1 179.824 50.3332   1
 -14  13   1 173.303 52.0347   1
  13  13  -1 258.552 59.5150   1
 -13 -13   1 215.202 57.1149   1
 -12 -13   1 193.422 54.4488   1
  12 -13  -1 139.623 46.5297   1
  12  13  -1 227.746 57.5767   1
 -12  13   1 137.770 46.9825   1
 -11 -13   1 4376.68 217.786   1
  11  13  -1 4320.45 217.179   1
 -11  13   1 4460.95 215.459   1
  11 -13  -1 3997.69 212.454   1
  10  13  -1 1852.55 121.101   1
 -10  13   1 1544.87 112.003   1
  10 -13  -1 1811.55 118.388   1
  -9  13   1 200.761 49.2134   1
   9  13  -1 257.548 56.9601   1
  -9 -13   1 198.306 50.1320   1
   9 -13  -1 312.291 53.9867   1
  -8  13   1 479.473 61.2261   1
   8  13  -1 420.134 61.7676   1
  -8 -13   1 422.649 59.9607   1
   8 -13  -1 507.644 62.6904   1
  -7  13   1 623.021 66.7960   1
   7  13  -1 595.441 68.6363   1
  -7 -13   1 535.397 68.0775   1
   7 -13  -1 511.419 63.3539   1
  -6  13   1 430.931 59.4004   1
   6  13  -1 288.002 56.5743   1
  -6 -13   1 296.732 57.7507   1
   6 -13  -1 364.155 56.0176   1
  -5  13   1 34.3766 36.4865   1
   5  13  -1 11.8062 33.4650   1
  -5 -13   1-11.9278 36.8890   1
   5 -13  -1 5.94707 36.7849   1
   4  13  -1 310.307 55.8423   1
  -4 -13   1 320.016 58.8252   1
   3  13  -1 190.285 45.1410   1
  -3 -13   1 217.381 46.5426   1
   2  13  -1 113.465 43.9809   1
  -2 -13   1 89.4997 46.8252   1
   1  13  -1 1344.50 99.6547   1
  -1 -13   1 1553.79 105.294   1
   0  13  -1 191.031 49.0898   1
   0  13   1 196.716 48.4470   1
   0 -13   1 207.823 50.2425   1
  -1  13  -1 45.4788 41.2001   1
   1  13   1 182.866 48.1116   1
  -1 -13  -1 122.488 45.5237   1
   1 -13   1 99.6286 43.0757   1
  -2  13  -1 325.636 55.0942   1
   2  13   1 330.671 52.8217   1
  -2 -13  -1 393.286 59.2602   1
   2 -13   1 377.720 58.2100   1
  -3  13  -1 4088.00 204.988   1
   3  13   1 4322.98 208.054   1
  -3 -13  -1 3900.04 204.654   1
  -4  13  -1 792.802 77.6761   1
   4  13   1 789.300 79.6245   1
  -4 -13  -1 712.128 76.4448   1
   4 -13   1 760.896 76.5926   1
   5  13   1 1352.22 104.665   1
  -5 -13  -1 1471.51 107.393   1
   5 -13   1 1652.88 110.246   1
  -6 -13  -1 3215.50 177.271   1
   6  13   1 2972.58 170.121   1
  -6  13  -1 3361.71 173.474   1
   6 -13   1 3262.68 173.955   1
  -7  13  -1 211.735 48.3630   1
   7  13   1 193.974 48.6771   1
  -7 -13  -1 234.484 49.2197   1
   7 -13   1 243.919 51.2192   1
   8  13   1 4034.59 206.438   1
  -8 -13  -1 3973.43 204.608   1
  -8  13  -1 4153.96 206.012   1
   8 -13   1 3960.20 204.816   1
  -9  13  -1 506.176 63.3250   1
   9 -13   1 405.247 63.4249   1
  10  13   1 696.173 80.7458   1
 -10 -13  -1 928.307 88.7485   1
 -10  13  -1 838.041 78.1293   1
  10 -13   1 842.162 80.4479   1
 -11 -13  -1 19.4969 43.6653   1
  11  13   1-25.2980 38.7250   1
  12  13   1 242.142 61.8553   1
 -12 -13  -1 156.525 56.2019   1
 -12  13  -1 214.580 53.7155   1
  12 -13   1 291.771 59.2836   1
  13  13   1 1284.17 101.041   1
  13 -13   1 1170.56 97.3066   1
 -13 -13  -1 1052.40 94.1871   1
 -13  13  -1 1175.20 96.2902   1
  14 -13   1 135.130 48.9129   1
 -14 -13  -1 92.8639 43.6075   1
 -14  13  -1 122.123 51.3809   1
  14  13   1 109.555 46.9997   1
  15 -13   1 207.734 52.6267   1
 -15 -13  -1 235.713 57.2329   1
  15  13   1 274.929 55.9133   1
 -15  13  -1 128.658 53.9509   1
  16 -13   1 239.972 57.6643   1
  17 -13   1 19.3470 41.8610   1
 -17  13  -1 62.8529 48.2657   1
 -17 -13  -1 39.2698 46.5332   1
  17  13   1 44.4817 46.5282   1
 -19 -13  -1 18.8879 52.2453   1
  19  13   1-24.5782 49.2599   1
 -19 -14   1-75.3838 53.5599   1
  19  14  -1 42.6823 48.5931   1
 -18 -14   1 771.064 84.0878   1
  18  14  -1 895.468 85.9446   1
 -17 -14   1 445.745 70.8494   1
  17  14  -1 609.182 72.6198   1
 -16  14   1 1252.40 102.511   1
  16  14  -1 1292.92 103.800   1
 -16 -14   1 1331.20 106.567   1
 -15  14   1 910.981 84.6895   1
 -15 -14   1 934.331 86.2884   1
  15  14  -1 876.490 83.4427   1
  15 -14  -1 950.037 88.9752   1
 -14  14   1 6.16678 40.7531   1
 -14 -14   1 83.8733 47.2408   1
  14  14  -1 12.6510 44.2897   1
  14 -14  -1 70.9316 45.4998   1
 -13  14   1 963.976 86.7224   1
 -13 -14   1 904.796 91.5782   1
  13  14  -1 1127.82 95.3677   1
  13 -14  -1 1050.59 90.3552   1
 -12  14   1 24.6062 44.3812   1
 -12 -14   1 19.3816 40.3677   1
  12 -14  -1-6.38018 39.4733   1
  12  14  -1 63.4060 41.5143   1
  11  14  -1 1345.36 105.625   1
 -11 -14   1 1357.67 107.260   1
 -10  14   1 610.731 70.2939   1
 -10 -14   1 707.575 73.7212   1
  10  14  -1 667.291 76.0929   1
  10 -14  -1 676.097 73.4942   1
   9 -14  -1 337.213 59.1959   1
  -9 -14   1 426.674 62.4295   1
  -9  14   1 376.556 59.3515   1
   9  14  -1 400.868 61.2758   1
  -8  14   1 1568.96 112.476   1
  -8 -14   1 1710.89 118.555   1
   8 -14  -1 1589.57 114.234   1
   8  14  -1 1503.05 112.299   1
  -7  14   1 139.337 47.4719   1
   7 -14  -1 18.3948 37.2545   1
   6 -14  -1 1901.43 124.810   1
  -6  14   1 1772.21 120.988   1
   6  14  -1 1885.06 126.642   1
  -6 -14   1 1818.47 125.231   1
   5 -14  -1 1498.55 108.663   1
  -5  14   1 1440.52 106.804   1
   5  14  -1 1549.90 111.466   1
  -5 -14   1 1606.96 112.454   1
   4 -14  -1 230.805 51.8343   1
  -4  14   1 229.736 48.1506   1
   4  14  -1 204.952 50.9092   1
  -4 -14   1 207.659 50.4466   1
   3  14  -1 9154.70 384.012   1
  -3  14   1 8817.73 381.799   1
   3 -14  -1 8791.63 382.250   1
  -3 -14   1 8732.85 382.504   1
  -2  14   1 3250.67 171.028   1
   2  14  -1 3049.78 168.192   1
  -2 -14   1 3004.59 169.056   1
   2 -14  -1 2956.08 166.676   1
   1  14  -1 1566.86 109.640   1
  -1  14   1 1519.86 106.401   1
  -1 -14   1 1593.52 111.102   1
   1 -14  -1 1484.59 109.529   1
   0  14  -1 12.2130 40.3453   1
   0 -14  -1 18.2124 39.7565   1
   0 -14   1 70.8739 40.3676   1
   1 -14   1 173.510 50.6503   1
  -1  14  -1 155.106 49.4149   1
   1  14   1 183.658 48.8060   1
  -1 -14  -1 240.934 52.3283   1
   2  14   1 1152.68 93.4827   1
  -2  14  -1 1285.39 93.7263   1
   2 -14   1 1051.43 91.5171   1
   3 -14   1 4885.10 240.520   1
   3  14   1 5311.43 243.316   1
  -3 -14  -1 4742.90 238.233   1
   4 -14   1 5050.07 246.311   1
  -4  14  -1 5015.01 243.651   1
   4  14   1 5152.20 247.324   1
  -4 -14  -1 5203.49 248.077   1
   5 -14   1 18.3283 41.0518   1
  -5  14  -1 24.1530 37.7231   1
   5  14   1 43.6800 45.6699   1
  -5 -14  -1-25.6147 41.9204   1
   6 -14   1 49.2266 40.3112   1
  -6  14  -1 96.4261 45.0698   1
   6  14   1 18.5858 42.0078   1
  -6 -14  -1 6.48963 44.3654   1
  -7  14  -1 844.503 81.1815   1
   7 -14   1 992.231 88.0765   1
   8 -14   1 18.7943 42.4630   1
  -8 -14  -1 43.7918 40.5997   1
  -8  14  -1 42.4000 44.6594   1
   8  14   1 25.1761 41.2159   1
   9  14   1 101.361 50.3472   1
  -9 -14  -1 127.825 53.1952   1
  10 -14   1-12.6178 37.0199   1
  10  14   1 31.8707 42.0950   1
 -10  14  -1-42.5073 41.1445   1
 -10 -14  -1 51.8858 38.4778   1
  11 -14   1 3335.15 185.011   1
  11  14   1 3536.16 188.976   1
 -11  14  -1 3683.57 186.776   1
 -11 -14  -1 3385.43 187.035   1
  12 -14   1 31.8802 43.2007   1
  12  14   1-12.7362 45.9335   1
 -12  14  -1 36.4557 42.1842   1
 -12 -14  -1-45.6254 45.6103   1
  13 -14   1 412.362 64.4185   1
  13  14   1 462.867 67.4414   1
 -13  14  -1 361.298 59.2507   1
 -13 -14  -1 387.157 66.4542   1
  14 -14   1-45.1163 49.1478   1
  14  14   1-6.32688 45.6358   1
 -14 -14  -1 52.8386 46.9349   1
  15 -14   1 1505.87 113.210   1
 -15  14  -1 1716.96 115.377   1
  15  14   1 1650.18 117.558   1
 -15 -14  -1 1566.76 116.301   1
 -16  14  -1-6.21195 44.8070   1
  16 -14   1-12.7837 41.4642   1
  16  14   1 12.6534 50.1126   1
 -16 -14  -1-6.33988 49.2898   1
 -17  14  -1 665.945 79.0552   1
 -17 -14  -1 717.999 84.0625   1
  17  14   1 641.722 80.4332   1
 -18 -14  -1 258.913 61.5167   1
  18  14   1 273.332 57.2902   1
 -17 -15   1 2797.08 159.157   1
  17  15  -1 2493.58 151.128   1
 -16 -15   1 115.118 54.5204   1
  16  15  -1 189.853 55.1723   1
 -15 -15   1 2602.38 155.005   1
  15  15  -1 2668.52 154.848   1
 -13  15   1 81.7564 47.3287   1
  13  15  -1-24.9950 38.2699   1
 -13 -15   1 38.5378 41.2937   1
  13 -15  -1 13.0387 41.9132   1
 -12  15   1 294.522 56.1207   1
  12  15  -1 189.305 52.3058   1
 -12 -15   1 186.384 52.9577   1
  12 -15  -1 161.957 47.6505   1
 -11  15   1 612.932 72.0849   1
  11  15  -1 504.583 67.6609   1
 -11 -15   1 496.488 71.1232   1
  11 -15  -1 547.425 67.5767   1
 -10  15   1 5122.56 249.636   1
  10  15  -1 5026.54 249.121   1
 -10 -15   1 5169.36 249.324   1
  10 -15  -1 5352.13 253.606   1
   9 -15  -1 423.500 63.1433   1
  -9  15   1 375.790 64.2644   1
   9  15  -1 587.164 70.6693   1
  -9 -15   1 510.830 69.4431   1
  -8 -15   1 3538.65 190.332   1
   8  15  -1 3558.00 189.707   1
   7 -15  -1 1866.30 128.616   1
   7  15  -1 1993.95 133.000   1
  -7  15   1 1970.87 130.254   1
   6 -15  -1 334.167 61.3068   1
  -6  15   1 360.538 62.3191   1
   6  15  -1 299.903 58.9203   1
  -6 -15   1 467.387 65.6468   1
   5  15  -1 2929.70 165.896   1
  -5  15   1 3143.66 169.265   1
  -5 -15   1 2922.23 165.687   1
   5 -15  -1 2997.60 169.058   1
   4  15  -1 870.728 86.8840   1
  -4  15   1 1066.25 89.1789   1
   4 -15  -1 1048.24 89.2608   1
  -4 -15   1 1077.53 93.2526   1
  -3  15   1 888.724 85.0565   1
   3 -15  -1 866.678 84.0760   1
  -2  15   1 24.3196 41.2013   1
   2 -15  -1 18.6732 41.1125   1
  -1  15   1 592.254 70.3318   1
   1 -15  -1 616.648 71.6224   1
  -1 -15   1 618.095 74.8909   1
   0  15  -1 697.825 71.9642   1
   0  15   1 757.415 78.9516   1
   0 -15  -1 710.908 77.4124   1
   1  15   1 806.089 81.4258   1
  -1  15  -1 856.283 82.3925   1
   1 -15   1 759.524 79.3089   1
  -1 -15  -1 798.211 79.4735   1
  -2  15  -1 10206.8 436.909   1
  -2 -15  -1 10446.3 440.746   1
   2 -15   1 10460.4 439.344   1
  -3  15  -1 1380.06 101.601   1
   3 -15   1 1102.96 93.6630   1
   4  15   1 6.37964 42.4989   1
   5  15   1 372.138 62.0513   1
  -5 -15  -1 411.514 64.9075   1
  -6  15  -1 1253.66 100.983   1
   6  15   1 1339.25 104.082   1
  -6 -15  -1 1309.40 103.213   1
   6 -15   1 1285.29 99.5109   1
  -7  15  -1 927.704 85.5674   1
   7  15   1 931.402 86.9340   1
  -7 -15  -1 988.661 86.8337   1
   7 -15   1 870.255 84.3539   1
  -8  15  -1 246.984 52.6321   1
   8  15   1 202.771 51.0450   1
  -8 -15  -1 283.326 55.5801   1
   8 -15   1 315.473 58.1032   1
  -9  15  -1 586.293 67.8591   1
   9  15   1 470.295 72.9770   1
  -9 -15  -1 404.094 68.2842   1
   9 -15   1 599.290 69.4872   1
 -10  15  -1 18.5194 43.2158   1
  10  15   1 70.0956 49.8706   1
 -10 -15  -1 6.48403 44.3148   1
  10 -15   1 51.1246 44.7368   1
 -11  15  -1 6.17781 44.6193   1
  11  15   1 69.5673 46.9955   1
  11 -15   1 38.4828 46.3193   1
 -11 -15  -1 129.463 47.0886   1
 -12 -15  -1 5470.80 256.662   1
  12  15   1 5125.14 251.963   1
 -13  15  -1 2597.21 150.224   1
  13 -15   1 2404.10 147.446   1
 -14  15  -1 711.384 76.6924   1
  14  15   1 788.477 79.0573   1
 -14 -15  -1 714.415 75.3984   1
  14 -15   1 671.085 75.9468   1
 -15 -15  -1 711.826 76.8161   1
 -15  15  -1 623.120 73.6644   1
  15  15   1 621.454 75.6646   1
 -16 -15  -1 99.2896 52.2186   1
  16  15   1 123.268 53.2483   1
 -17 -15  -1 1023.58 95.3683   1
  17  15   1 1124.87 95.4343   1
 -16 -16   1 791.496 80.2355   1
  16  16  -1 686.309 75.7859   1
 -15 -16   1 73.7708 46.9179   1
  15  16  -1 36.2351 39.9285   1
 -14 -16   1 1949.04 125.675   1
  14  16  -1 1793.54 122.783   1
 -13  16   1 2275.26 139.391   1
  13  16  -1 2024.76 134.208   1
  13 -16  -1 2111.01 137.490   1
 -13 -16   1 2523.10 145.494   1
 -12  16   1 2827.81 165.089   1
  12 -16  -1 3014.58 169.376   1
 -11  16   1 209.415 55.1285   1
  11  16  -1 275.438 56.5635   1
 -11 -16   1 284.866 58.2461   1
  11 -16  -1 224.762 54.6270   1
 -10  16   1 1524.54 108.707   1
  10  16  -1 1499.85 111.537   1
 -10 -16   1 1376.31 107.527   1
  10 -16  -1 1323.56 105.565   1
   9 -16  -1 459.554 67.3904   1
  -9  16   1 453.320 63.7658   1
   9  16  -1 337.304 62.4656   1
  -9 -16   1 383.462 66.0030   1
  -8  16   1 1436.16 109.113   1
   8  16  -1 1423.20 107.555   1
  -8 -16   1 1511.22 109.848   1
   8 -16  -1 1418.27 110.525   1
   7 -16  -1 51.4175 48.0359   1
   7  16  -1 18.8143 41.4186   1
  -7 -16   1-6.57932 43.8313   1
  -7  16   1-6.21467 43.1497   1
  -6  16   1 6722.87 302.674   1
   6  16  -1 6592.40 307.248   1
  -6 -16   1 6145.65 302.825   1
   6 -16  -1 6961.97 306.329   1
   5 -16  -1 18.8819 41.5646   1
   5  16  -1-6.30187 41.6168   1
  -5 -16   1 18.5035 37.3779   1
  -5  16   1-31.0908 45.8302   1
  -4  16   1 2324.14 139.908   1
   4  16  -1 2199.49 138.772   1
   4 -16  -1 2180.20 136.374   1
  -4 -16   1 2022.78 134.652   1
   3  16  -1 5260.23 261.859   1
  -3  16   1 5816.32 267.513   1
  -3 -16   1 5660.73 267.669   1
   3 -16  -1 5672.97 266.816   1
   2  16  -1 30.6954 38.7433   1
  -2  16   1 42.7776 41.7680   1
   2 -16  -1 31.9598 45.0943   1
   1  16  -1 5840.54 274.353   1
  -1  16   1 5609.52 272.345   1
   1 -16  -1 6032.03 277.913   1
  -1 -16   1 6079.71 278.127   1
   0  16  -1 18.2240 39.4096   1
   0  16   1 6.17236 38.5598   1
   0 -16   1-6.35565 41.6052   1
   0 -16  -1 37.6337 42.5005   1
  -1  16  -1 290.731 56.0897   1
   1  16   1 261.229 55.0599   1
   1 -16   1 270.260 57.2264   1
  -1 -16  -1 296.198 52.9702   1
  -2  16  -1 2456.98 148.524   1
   2  16   1 2471.40 149.858   1
  -2 -16  -1 2603.08 152.513   1
   2 -16   1 2492.50 149.491   1
   3  16   1 3943.16 211.351   1
  -3  16  -1 4071.21 209.743   1
  -3 -16  -1 4254.99 213.585   1
   3 -16   1 4251.44 212.204   1
  -4  16  -1 2815.89 164.038   1
   4 -16   1 2916.62 167.232   1
  -4 -16  -1 3022.77 168.338   1
   5 -16   1 610.681 69.5948   1
   5  16   1 550.796 67.9536   1
  -5 -16  -1 626.766 75.1154   1
  -5  16  -1 566.592 69.4907   1
  -6  16  -1 160.490 50.2943   1
   6  16   1 114.706 52.2070   1
   6 -16   1 115.285 50.6419   1
  -7  16  -1 7390.90 329.567   1
   7 -16   1 7314.72 330.356   1
  -8  16  -1 784.066 81.1702   1
   8  16   1 881.044 84.5086   1
   8 -16   1 765.120 78.6992   1
  -8 -16  -1 687.000 77.8926   1
  -9 -16  -1 861.896 83.0297   1
   9  16   1 923.937 86.7570   1
 -10  16  -1 1657.72 118.945   1
  10  16   1 1733.20 119.563   1
 -10 -16  -1 1641.32 116.976   1
  10 -16   1 1858.31 122.270   1
 -11  16  -1 1436.59 109.471   1
  11  16   1 1445.63 108.298   1
  11 -16   1 1637.72 112.920   1
 -12  16  -1 2722.65 158.964   1
  12  16   1 2600.71 156.350   1
 -12 -16  -1 2856.18 160.171   1
  12 -16   1 2814.30 161.114   1
 -13  16  -1 941.878 87.4475   1
  13  16   1 950.390 89.2761   1
  13 -16   1 1026.85 91.4558   1
 -13 -16  -1 1040.60 92.5966   1
 -14  16  -1 1794.14 122.459   1
  14 -16   1 1676.16 118.467   1
 -15 -16  -1 124.148 53.5351   1
  15  16   1 206.352 55.9995   1
 -14 -17   1 347.906 63.2106   1
  14  17  -1 327.900 58.1700   1
 -13 -17   1 1544.60 110.084   1
  13  17  -1 1250.69 104.496   1
 -12 -17   1 112.095 55.2304   1
  12  17  -1 158.868 58.0176   1
 -11  17   1 4086.18 212.216   1
  11  17  -1 4178.57 213.243   1
 -11 -17   1 4146.63 213.155   1
  11 -17  -1 4187.93 212.936   1
 -10  17   1 364.955 62.5496   1
  10  17  -1 340.422 65.0413   1
 -10 -17   1 297.440 65.1138   1
  10 -17  -1 384.884 61.9302   1
  -9  17   1 2860.26 163.191   1
  -9 -17   1 2832.97 164.619   1
   9  17  -1 2771.67 164.376   1
   9 -17  -1 2955.89 166.765   1
  -8 -17   1 770.222 84.1335   1
   8  17  -1 798.231 84.2101   1
   7 -17  -1 2353.19 146.321   1
   7  17  -1 2483.39 149.064   1
  -7 -17   1 2346.12 149.297   1
  -7  17   1 2552.80 149.293   1
   6 -17  -1 133.180 45.3824   1
   6  17  -1 171.630 56.4092   1
  -6 -17   1 161.924 54.0123   1
  -6  17   1 132.543 48.4247   1
  -5  17   1 3138.51 175.946   1
   5  17  -1 3386.11 180.995   1
  -5 -17   1 3147.14 176.683   1
   5 -17  -1 3096.45 173.840   1
  -4  17   1 2407.01 142.992   1
   4  17  -1 2030.84 136.173   1
   4 -17  -1 2230.95 140.939   1
  -3  17   1 2736.58 160.081   1
   3 -17  -1 2863.26 164.329   1
  -2  17   1 1777.93 122.909   1
   2  17  -1 1767.48 122.714   1
   2 -17  -1 1870.00 127.444   1
  -2 -17   1 1892.80 124.854   1
   1  17  -1 1617.83 114.011   1
  -1  17   1 1472.68 112.143   1
  -1 -17   1 1730.23 117.574   1
   1 -17  -1 1569.48 114.880   1
   0  17  -1 305.534 59.1517   1
   0  17   1 382.019 59.3058   1
   0 -17  -1 411.448 60.9302   1
   0 -17   1 274.815 61.7470   1
   1  17   1 1290.45 101.836   1
  -1  17  -1 1262.23 98.5949   1
  -1 -17  -1 1138.61 96.1144   1
   1 -17   1 1276.34 100.010   1
  -2  17  -1 726.646 77.1696   1
   2  17   1 702.478 75.2832   1
   2 -17   1 704.303 74.4464   1
  -2 -17  -1 747.111 78.8679   1
  -3  17  -1 4604.79 224.637   1
   3 -17   1 4254.97 220.060   1
   4 -17   1 69.0423 46.1327   1
  -4  17  -1 62.0411 45.9265   1
   4  17   1 134.998 53.2196   1
  -4 -17  -1 202.994 52.3573   1
  -5 -17  -1 3775.56 196.086   1
   5  17   1 3396.32 188.911   1
   6 -17   1 2797.96 164.400   1
   6  17   1 2887.49 168.046   1
  -6 -17  -1 3331.72 173.211   1
  -6  17  -1 2827.70 165.588   1
  -7  17  -1 1665.45 118.806   1
  -7 -17  -1 1758.21 121.484   1
   7 -17   1 1749.97 123.077   1
  -8  17  -1 1555.74 116.486   1
   8  17   1 1659.80 119.067   1
   8 -17   1 1826.25 123.087   1
  -9  17  -1 335.927 63.7611   1
   9 -17   1 361.004 62.7054   1
 -10  17  -1 1585.58 117.714   1
  10  17   1 1488.13 115.192   1
  10 -17   1 1572.66 115.816   1
 -10 -17  -1 1838.61 122.668   1
 -11 -17  -1 2992.45 168.213   1
  11  17   1 2918.38 165.408   1
 -12  17  -1 2116.29 131.440   1
  12 -17   1 1867.30 128.386   1
 -13 -17  -1 1950.14 128.249   1
  13  17   1 2076.33 131.507   1
 -12 -18   1 387.457 65.3142   1
  12  18  -1 397.985 66.4175   1
 -11 -18   1 146.953 56.3870   1
  11  18  -1 126.406 52.0876   1
 -10 -18   1 823.946 83.0993   1
  10  18  -1 696.368 79.3989   1
   9 -18  -1 173.237 50.3281   1
  -9  18   1 106.088 48.6517   1
   9  18  -1 36.5846 41.1267   1
  -9 -18   1 103.192 43.9333   1
   8 -18  -1 1819.31 124.154   1
   8  18  -1 1679.30 119.880   1
  -8 -18   1 1896.24 121.836   1
  -8  18   1 1736.10 120.901   1
   7 -18  -1 392.678 62.3354   1
   7  18  -1 330.712 61.0778   1
  -7 -18   1 341.245 61.2879   1
  -7  18   1 397.989 65.5300   1
  -6  18   1 3245.91 179.219   1
   6 -18  -1 3207.41 176.819   1
  -5  18   1 1385.62 103.742   1
  -5 -18   1 1299.02 105.060   1
   5 -18  -1 1253.42 101.368   1
  -4  18   1 2187.69 144.632   1
   4  18  -1 2720.32 153.644   1
  -4 -18   1 2379.90 146.065   1
   4 -18  -1 2729.43 154.013   1
   3  18  -1 610.323 71.7244   1
  -3  18   1 821.849 79.5871   1
   3 -18  -1 710.564 80.2979   1
  -3 -18   1 678.906 75.9748   1
  -2  18   1 2146.59 145.310   1
   2  18  -1 2540.33 150.653   1
  -2 -18   1 2748.38 153.483   1
   2 -18  -1 2538.34 151.546   1
  -1  18   1 175.058 51.5188   1
   1  18  -1 203.496 52.2394   1
   1 -18  -1 202.624 50.6731   1
  -1 -18   1 224.918 54.0311   1
   0  18   1 2545.00 155.752   1
   0  18  -1 2644.76 155.323   1
   0 -18  -1 2659.60 157.258   1
   0 -18   1 2865.68 159.473   1
   1  18   1 118.769 49.0879   1
  -1  18  -1 121.836 51.8348   1
   1 -18   1 108.267 50.6215   1
  -1 -18  -1 119.998 45.4160   1
   2  18   1 2118.52 134.461   1
  -2  18  -1 2045.44 134.473   1
   2 -18   1 2151.81 137.365   1
  -2 -18  -1 1892.90 128.029   1
  -3  18  -1 948.613 88.6951   1
   3  18   1 843.308 91.2871   1
   3 -18   1 933.454 86.0728   1
  -3 -18  -1 903.932 89.4088   1
  -4  18  -1 1873.18 127.280   1
   4  18   1 1856.25 125.475   1
   4 -18   1 1907.43 125.875   1
  -4 -18  -1 1791.44 123.895   1
   5 -18   1 398.653 63.3952   1
   5  18   1 547.706 74.9233   1
  -5  18  -1 403.115 65.2054   1
  -6  18  -1 1298.54 100.719   1
   6 -18   1 1159.13 100.351   1
   7 -18   1 107.208 44.3517   1
  -7  18  -1 232.816 52.4381   1
   7  18   1 174.241 57.0082   1
  -7 -18  -1 278.611 58.5055   1
  -8 -18  -1 1692.90 114.083   1
   8  18   1 1416.13 109.459   1
  -9  18  -1 1538.86 112.994   1
   9  18   1 1476.10 112.959   1
   9 -18   1 1767.65 119.731   1
  -9 -18  -1 1594.92 114.050   1
 -10  18  -1 1461.85 109.420   1
 -10 -18  -1 1535.81 113.055   1
  10 -18   1 1396.23 109.398   1
 -11 -18  -1 810.370 79.1683   1
 -11  18  -1 620.758 78.2030   1
  11  18   1 842.669 78.5537   1
 -10 -19   1 573.964 70.1176   1
  10  19  -1 370.323 64.9698   1
   9  19  -1 314.730 63.1388   1
   8  19  -1 636.639 74.3200   1
  -8 -19   1 592.942 69.6601   1
  -7  19   1 3443.41 184.369   1
   7 -19  -1 3252.86 179.357   1
   6 -19  -1 1935.59 131.311   1
  -6 -19   1 2180.37 137.494   1
   6  19  -1 2269.30 136.406   1
  -6  19   1 2028.70 132.055   1
   5  19  -1 1942.25 127.065   1
   5 -19  -1 1894.75 129.489   1
  -5 -19   1 1889.49 127.404   1
   4  19  -1 748.923 82.5806   1
  -4 -19   1 821.910 84.3685   1
   3  19  -1 389.981 60.3353   1
  -3 -19   1 211.762 53.7632   1
   2  19  -1 274.182 61.7429   1
  -2 -19   1 406.091 67.0293   1
   1  19  -1 682.408 79.1697   1
  -1 -19   1 629.351 75.0128   1
   0  19  -1 115.392 49.1461   1
   0 -19   1 110.972 45.9389   1
  -1  19  -1 2151.30 132.123   1
   1  19   1 1917.23 128.226   1
  -1 -19  -1 1872.84 125.177   1
   1 -19   1 1872.43 126.139   1
  -2  19  -1-6.01311 47.9185   1
   2  19   1 25.3504 49.2724   1
  -2 -19  -1-31.7084 47.0690   1
   2 -19   1-6.28736 45.0164   1
   3  19   1 1166.05 97.8803   1
  -3  19  -1 1163.15 94.7960   1
  -3 -19  -1 1091.07 95.6399   1
   3 -19   1 1129.54 94.0659   1
  -4  19  -1 18.3437 45.0762   1
   4  19   1 74.0065 48.5592   1
  -4 -19  -1-6.46712 52.1615   1
   4 -19   1 18.6246 41.7215   1
   5  19   1 43.7239 45.0543   1
  -5  19  -1-37.2969 51.2954   1
   5 -19   1-12.1643 43.8705   1
  -5 -19  -1-6.26598 41.7412   1
   6 -19   1 392.208 59.4000   1
  -6  19  -1 336.194 61.1562   1
  -6 -19  -1 502.037 69.5791   1
   6  19   1 335.342 66.8849   1
  -7  19  -1 1688.02 119.712   1
   7 -19   1 1704.61 118.887   1
  -7 -19  -1 1687.27 115.205   1
   7  19   1 1552.98 113.685   1
  -8  19  -1 1222.23 100.213   1
   8 -19   1 1221.99 99.2224   1
  -8 -19  -1 1212.45 101.600   1
   8  19   1 1096.17 99.2568   1
  -9 -19  -1 4335.71 209.976   1
  -9  19  -1 3965.88 207.825   1
   9  19   1 4000.22 204.850   1
  -6 -20   1 1964.41 125.919   1
   6  20  -1 1687.52 118.754   1
  -5 -20   1 876.502 85.7777   1
   5  20  -1 858.642 84.0478   1
  -4 -20   1 3433.72 181.825   1
   4 -20  -1 2929.74 172.421   1
  -4  20   1 3138.23 176.118   1
   4  20  -1 3588.29 184.678   1
  -3 -20   1 53.0124 45.8071   1
   3 -20  -1 43.1299 46.6864   1
  -3  20   1 12.1301 47.4630   1
   3  20  -1 12.1624 46.3849   1
   2 -20  -1 2483.80 148.026   1
  -2 -20   1 2175.63 140.036   1
   2  20  -1 2459.74 144.268   1
  -2  20   1 2575.79 149.162   1
   1 -20  -1 1982.41 130.808   1
  -1 -20   1 2025.38 128.901   1
  -1  20   1 2126.92 133.125   1
   1  20  -1 1843.22 126.261   1
   0 -20   1 887.197 80.0823   1
   0  20   1 637.360 75.0517   1
   2 -20   1 48.2997 41.9566   1
  -2 -20  -1 43.8861 47.5274   1
  -2  20  -1 23.6861 43.6824   1
   2  20   1 99.5338 57.0995   1
   3 -20   1 36.8295 45.8867   1
  -3 -20  -1 31.5757 46.5576   1
  -3  20  -1 5.87191 48.4667   1
   3  20   1 48.4845 50.0230   1
  -4  20  -1 1635.44 113.005   1
   4 -20   1 1532.41 111.432   1
  -4 -20  -1 1470.81 112.379   1
   4  20   1 1471.50 110.026   1
  -5  20  -1 2265.01 138.908   1
   5 -20   1 2123.13 134.549   1
  -5 -20  -1 2083.02 135.530   1
   5  20   1 2298.58 140.922   1
   6  20   1 4647.37 238.501   1
  -6  20  -1 5092.70 241.049   1
   6 -20   1 5039.66 238.538   1
 -25   0   2 111.509 48.7513   1
  25   0  -2 32.7753 45.2200   1
 -24   0   2 4378.59 225.849   1
  24   0  -2 4667.15 230.069   1
 -23   0   2 13.2055 46.2039   1
  23   0  -2-6.66135 46.2483   1
 -22   0   2 3371.73 186.766   1
  22   0  -2 3550.41 188.861   1
 -21   0   2 551.316 72.6249   1
  21   0  -2 483.542 69.3582   1
  20   0  -2 206.731 57.3790   1
 -20   0   2 448.760 66.0525   1
  19   0  -2 156.399 49.8060   1
 -19   0   2 37.3752 43.3781   1
  17   0  -2 163.278 48.8553   1
 -17   0   2 287.823 55.0959   1
  16   0  -2 188.479 48.2325   1
 -16   0   2 225.254 50.0538   1
 -15   0   2 2356.38 136.223   1
  15   0  -2 2384.94 136.850   1
  14   0  -2 12413.3 475.412   1
 -14   0   2 10935.3 468.569   1
 -13   0   2 11912.9 477.780   1
  12   0  -2 231.408 43.4363   1
 -12   0   2 260.322 44.8824   1
  11   0  -2 2950.90 146.895   1
 -11   0   2 2992.77 148.130   1
  10   0  -2 72854.3 2596.89   1
 -10   0   2 69231.5 2596.09   1
   9   0  -2 62573.1 2300.88   1
  -9   0   2 63280.2 2300.85   1
   8   0  -2 173497. 6309.47   1
  -8   0   2 175233. 6308.56   1
   7   0  -2 67184.1 2552.16   1
  -7   0   2 73595.4 2556.37   1
   6   0  -2 346413. 12594.9   1
  -6   0   2 351933. 12593.0   1
   5   0  -2 975218. 35113.8   1
  -5   0   2 975137. 35114.1   1
   4   0  -2 354024. 12476.3   1
  -4   0   2 338317. 12476.7   1
   3   0  -2 104576. 3760.06   1
  -3   0   2 103933. 3760.49   1
   0   0  -2 137016. 5512.79   1
   0   0   2 172301. 5514.47   1
  -1   0  -2 140566. 4970.28   1
   1   0   2 134958. 4969.77   1
   2   0   2 677095. 24921.4   1
  -2   0  -2 707540. 24922.2   1
   3   0   2 518542. 18045.8   1
  -3   0  -2 483780. 18044.8   1
   4   0   2 110769. 4071.65   1
  -4   0  -2 113947. 4071.37   1
   5   0   2 143677. 5376.45   1
  -5   0  -2 153759. 5379.03   1
   6   0   2 56857.4 2093.45   1
  -6   0  -2 57458.4 2093.81   1
   7   0   2 59.2769 28.7425   1
  -7   0  -2 86.6972 28.5609   1
   8   0   2 8957.45 360.422   1
  -8   0  -2 8653.81 359.481   1
   9   0   2 33327.5 1227.47   1
  -9   0  -2 32150.4 1229.28   1
  10   0   2 121.551 37.3746   1
 -10   0  -2 47.9451 32.8902   1
  11   0   2 444.093 54.3525   1
 -11   0  -2 462.753 56.7310   1
 -12   0  -2 22473.3 865.183   1
  12   0   2 22266.4 863.803   1
  13   0   2 97.7526 42.1754   1
 -13   0  -2 222.342 50.1996   1
 -14   0  -2 12394.6 536.636   1
  14   0   2 14435.2 547.540   1
 -16   0  -2 6723.65 306.242   1
  16   0   2 6828.54 309.687   1
 -17   0  -2 1882.19 121.144   1
  17   0   2 1494.29 110.750   1
 -18   0  -2 438.773 65.2518   1
  18   0   2 385.435 67.3194   1
 -19   0  -2 3873.76 208.842   1
  19   0   2 4307.92 212.897   1
 -20   0  -2 906.988 87.9675   1
  20   0   2 1142.97 94.4119   1
 -22   0  -2 240.391 59.6715   1
  22   0   2 233.467 57.3632   1
 -24   0  -2-18.9164 45.1463   1
  24   0   2 31.2807 41.6763   1
 -25   0  -2 356.071 62.3412   1
  25   0   2 296.821 57.0441   1
 -26  -1   2 377.029 68.1599   1
 -25  -1   2 321.798 64.6409   1
 -25   1   2 381.192 64.9434   1
  25  -1  -2 259.530 58.9012   1
  25   1  -2 257.784 57.9836   1
 -24  -1   2 227.571 56.9354   1
 -24   1   2 106.072 53.0156   1
  24   1  -2 79.4377 52.3015   1
  24  -1  -2 78.9187 48.3328   1
 -23  -1   2 4566.08 217.218   1
 -23   1   2 4814.62 217.060   1
  23   1  -2 4103.12 210.206   1
 -22   1   2 6.55821 44.8039   1
  22  -1  -2 13.1458 43.4069   1
  22   1  -2-27.0448 43.8603   1
 -22  -1   2-13.3214 45.8756   1
 -21   1   2 208.247 55.6645   1
  21  -1  -2 195.629 49.2719   1
 -20   1   2 1205.29 99.3352   1
 -20  -1   2 1368.53 102.847   1
  20  -1  -2 1219.33 100.156   1
  20   1  -2 1100.85 97.1421   1
 -19  -1   2 3634.15 199.669   1
 -19   1   2 4004.76 202.960   1
  19  -1  -2 4183.42 204.476   1
  19   1  -2 3910.35 202.923   1
  18   1  -2 453.920 61.3648   1
 -18  -1   2 496.569 66.4634   1
 -17   1   2 2263.76 133.781   1
  17  -1  -2 2232.66 132.585   1
  17   1  -2 2138.32 131.579   1
 -17  -1   2 1903.23 125.114   1
 -16   1   2 1981.08 124.458   1
  16  -1  -2 2253.18 128.605   1
  16   1  -2 2061.67 124.675   1
 -16  -1   2 1810.23 121.675   1
  15  -1  -2 160.440 44.9352   1
  15   1  -2 168.125 47.0368   1
 -15   1   2 274.803 50.5181   1
  14  -1  -2 6106.89 292.853   1
 -14  -1   2 7134.67 294.461   1
 -13   1   2 81379.5 3106.64   1
  13  -1  -2 88720.4 3111.97   1
 -12   1   2 2815.22 148.522   1
  12  -1  -2 2814.11 148.123   1
  12   1  -2 3078.05 150.940   1
 -12  -1   2 2932.46 149.081   1
 -11   1   2 5666.81 256.972   1
  11  -1  -2 6375.34 259.094   1
  11   1  -2 5892.71 257.241   1
 -11  -1   2 5963.89 259.160   1
 -10   1   2 2404.11 120.474   1
  10  -1  -2 2020.74 115.172   1
  10   1  -2 2360.24 119.731   1
 -10  -1   2 2289.48 119.355   1
  -9   1   2 6882.87 275.425   1
   9  -1  -2 6239.95 274.084   1
   9   1  -2 6825.48 276.092   1
  -9  -1   2 6636.92 274.707   1
  -8   1   2 121064. 4304.01   1
   8  -1  -2 119702. 4302.89   1
   8   1  -2 115250. 4305.31   1
  -8  -1   2 118631. 4306.35   1
   7  -1  -2 56976.5 1933.89   1
  -7   1   2 49280.5 1931.79   1
   6  -1  -2 843.340 50.8644   1
   6   1  -2 755.905 51.9169   1
  -6   1   2 840.382 50.8742   1
  -6  -1   2 885.807 53.1580   1
   5  -1  -2 23978.0 829.823   1
   5   1  -2 23034.1 831.601   1
  -5   1   2 22437.0 829.898   1
  -5  -1   2 20862.1 829.785   1
   4   1  -2 28717.2 971.527   1
  -4  -1   2 28142.8 971.697   1
  -4   1   2 26085.3 968.099   1
   3   1  -2 119043. 4270.85   1
   3  -1  -2 114732. 4265.95   1
  -3  -1   2 116603. 4270.05   1
  -3   1   2 122660. 4266.04   1
   2   1  -2 109169. 3894.07   1
  -2  -1   2 106677. 3894.39   1
  -1  -1   2 330994. 11923.0   1
   0  -1   2 67932.4 2432.60   1
   0   1  -2 66590.6 2431.21   1
   0  -1  -2 69010.5 2430.83   1
   0   1   2 65728.5 2429.60   1
   1   1   2 142866. 5282.66   1
   1  -1   2 148265. 5284.25   1
  -1  -1  -2 145985. 5283.30   1
  -1   1  -2 148956. 5284.20   1
   2   1   2 49049.6 1790.14   1
   2  -1   2 46246.0 1789.76   1
  -2  -1  -2 51502.5 1790.91   1
  -2   1  -2 50263.0 1790.62   1
   3   1   2 18713.1 693.873   1
   3  -1   2 18879.0 694.232   1
  -3  -1  -2 18610.0 694.093   1
  -3   1  -2 18328.9 693.697   1
   5   1   2 1216.88 71.6000   1
   5  -1   2 1049.56 73.1959   1
  -5  -1  -2 1173.94 70.9208   1
   6   1   2 56549.3 2138.95   1
   6  -1   2 62273.2 2142.27   1
  -6  -1  -2 56913.4 2139.84   1
  -6   1  -2 58202.9 2139.63   1
   7   1   2 123028. 4197.89   1
   7  -1   2 118100. 4197.15   1
  -7  -1  -2 109146. 4195.02   1
  -7   1  -2 112201. 4193.69   1
   8   1   2 19285.7 738.154   1
   8  -1   2 19101.0 741.276   1
  -8  -1  -2 19635.1 738.614   1
  -8   1  -2 18960.3 736.520   1
   9   1   2 1335.11 90.4161   1
   9  -1   2 1380.16 90.8958   1
  -9  -1  -2 1439.40 92.7720   1
  -9   1  -2 1380.84 89.5233   1
  10  -1   2 5233.67 231.514   1
 -10   1  -2 4792.15 227.014   1
  11   1   2 6696.19 290.062   1
  11  -1   2 7258.59 293.557   1
 -11   1  -2 6550.00 290.381   1
  12   1   2 20098.4 770.801   1
  12  -1   2 20151.5 773.699   1
 -12  -1  -2 19371.2 768.000   1
 -12   1  -2 19550.7 769.082   1
  13   1   2 464.368 61.5912   1
 -13  -1  -2 443.531 61.9815   1
 -13   1  -2 611.620 66.8684   1
  13  -1   2 554.635 64.3688   1
  14   1   2 15149.6 603.344   1
  14  -1   2 15381.5 604.367   1
 -14  -1  -2 14775.1 604.376   1
 -14   1  -2 14862.5 602.999   1
  16   1   2 507.917 64.2330   1
  16  -1   2 407.311 63.2239   1
 -16  -1  -2 344.825 58.7684   1
 -16   1  -2 352.724 58.5824   1
  17   1   2 3550.11 185.788   1
  17  -1   2 3508.76 183.309   1
 -17   1  -2 3256.65 179.187   1
 -17  -1  -2 3159.38 179.625   1
  18  -1   2 2314.42 139.044   1
 -18   1  -2 2141.92 136.521   1
 -18  -1  -2 2061.41 134.598   1
  19  -1   2 996.475 85.9847   1
  19   1   2 793.770 81.6920   1
 -19   1  -2 790.878 80.3285   1
  20  -1   2 1954.87 130.896   1
  20   1   2 1991.98 133.412   1
 -20   1  -2 2395.94 140.733   1
 -20  -1  -2 2099.59 137.167   1
  22  -1   2 1437.40 107.360   1
  22   1   2 1373.31 107.657   1
 -22   1  -2 1412.31 109.050   1
 -22  -1  -2 1383.77 106.529   1
  23   1   2-19.3249 45.0843   1
 -23  -1  -2 70.4362 49.4739   1
  24  -1   2 2265.89 142.680   1
  24   1   2 2533.79 148.725   1
 -24   1  -2 2600.26 150.141   1
 -24  -1  -2 2356.40 146.565   1
  25   1   2 42.8406 49.6504   1
  25  -1   2 6.08908 41.9456   1
 -25  -1  -2 18.3504 47.2601   1
 -25   1  -2 24.2182 45.8709   1
  26   2  -2 362.413 68.5983   1
 -26  -2   2 469.947 73.7207   1
 -25  -2   2 53.8293 49.2426   1
 -25   2   2-45.4059 48.4773   1
  24   2  -2 636.489 78.1275   1
  24  -2  -2 679.027 76.6829   1
 -24  -2   2 700.593 81.1879   1
 -24   2   2 700.351 78.9579   1
  23   2  -2-55.2730 49.4684   1
  23  -2  -2-12.9645 42.8088   1
 -23  -2   2 26.5086 50.5359   1
 -23   2   2 19.9195 46.0995   1
  22  -2  -2 822.180 82.9450   1
  22   2  -2 947.630 89.5584   1
 -22  -2   2 899.670 87.5584   1
 -22   2   2 819.298 83.2403   1
  21   2  -2 19.8150 41.2609   1
  21  -2  -2 6.42072 40.5011   1
 -21  -2   2-26.8929 47.0483   1
 -21   2   2-45.3737 45.0043   1
  20   2  -2 2804.12 161.435   1
  20  -2  -2 3206.34 168.404   1
 -20  -2   2 2884.73 166.141   1
 -20   2   2 2544.38 157.658   1
  19   2  -2 223.291 55.7121   1
  19  -2  -2 309.767 54.9531   1
 -19  -2   2 273.696 57.0162   1
 -19   2   2 210.446 53.5521   1
  18   2  -2 5701.57 267.473   1
 -18  -2   2 5723.36 267.577   1
  17   2  -2 222.146 51.9559   1
  17  -2  -2 244.914 48.3858   1
 -17  -2   2 237.217 52.0820   1
 -17   2   2 110.771 43.5676   1
  16   2  -2 52.1594 40.9117   1
  16  -2  -2 72.7227 40.6871   1
 -16   2   2 27.7953 41.0137   1
  15   2  -2 2464.45 138.863   1
  15  -2  -2 2476.88 138.328   1
 -15  -2   2 2302.44 136.093   1
 -15   2   2 2305.00 134.684   1
  14   2  -2 16655.1 663.836   1
  14  -2  -2 17838.6 663.299   1
 -14  -2   2 17032.3 662.995   1
 -14   2   2 15904.4 656.165   1
  13   2  -2-4.88576 31.9854   1
 -13  -2   2 10.0935 34.7635   1
  13  -2  -2 37.5340 30.7156   1
  12   2  -2 44099.1 1590.47   1
  12  -2  -2 41059.9 1584.09   1
 -12  -2   2 42106.0 1589.04   1
 -12   2   2 43725.2 1586.21   1
  11   2  -2 3537.51 176.844   1
  11  -2  -2 3772.93 173.778   1
 -11  -2   2 3924.98 179.268   1
 -11   2   2 3507.83 170.503   1
  10   2  -2 38709.4 1454.94   1
  10  -2  -2 40639.9 1453.29   1
 -10  -2   2 37821.1 1457.14   1
 -10   2   2 39651.5 1452.64   1
   9   2  -2 38344.8 1418.31   1
  -9   2   2 38874.1 1414.77   1
   9  -2  -2 39103.7 1415.55   1
  -9  -2   2 36871.6 1417.89   1
   8   2  -2 3630.41 162.612   1
  -8  -2   2 3763.33 164.242   1
   8  -2  -2 3941.25 161.605   1
   7   2  -2 5068.78 209.401   1
  -7   2   2 4887.01 203.509   1
  -7  -2   2 4868.31 207.069   1
   7  -2  -2 4948.60 204.159   1
  -6   2   2 10947.5 398.480   1
   6  -2  -2 9932.27 397.218   1
   5   2  -2 398.927 35.1987   1
  -5  -2   2 479.320 36.7194   1
  -5   2   2 429.505 33.0087   1
   4   2  -2 314625. 11473.3   1
  -4  -2   2 316184. 11474.3   1
  -4   2   2 318829. 11467.1   1
   4  -2  -2 321789. 11468.4   1
   3   2  -2 5447.44 210.135   1
   3  -2  -2 5048.10 204.000   1
  -3   2   2 5625.11 205.248   1
  -3  -2   2 5461.15 210.701   1
   2   2  -2 2938.01 114.434   1
  -2  -2   2 2890.91 114.567   1
   2  -2  -2 2843.29 108.345   1
  -1  -2   2 80009.9 2880.64   1
   1  -2  -2 78960.4 2875.74   1
   1   2  -2 80302.7 2879.70   1
  -1   2   2 79523.1 2875.04   1
   0   2  -2 42194.8 1534.83   1
   0  -2   2 42380.4 1535.25   1
   0   2   2 44222.1 1532.27   1
   0  -2  -2 39893.8 1533.34   1
   1  -2   2 3876.93 156.709   1
  -1   2  -2 4084.50 156.840   1
  -1  -2  -2 3785.36 154.798   1
   1   2   2 3577.76 152.674   1
   2  -2   2 321607. 10653.5   1
  -2   2  -2 264183. 10650.5   1
   2   2   2 318904. 10651.7   1
  -2  -2  -2 281866. 10649.8   1
  -3  -2  -2 23388.5 888.262   1
  -3   2  -2 24264.4 887.593   1
   3  -2   2 24642.3 888.149   1
   3   2   2 23569.4 887.280   1
  -5  -2  -2 37622.3 1299.23   1
  -5   2  -2 36261.8 1297.13   1
   5  -2   2 35126.1 1294.68   1
  -6  -2  -2 71.3322 29.9467   1
  -6   2  -2 37.1445 25.9454   1
   6  -2   2 10.1657 22.6041   1
   6   2   2 28.0066 24.3341   1
   7   2   2 11787.1 501.438   1
   7  -2   2 13078.8 498.349   1
  -7  -2  -2 12031.5 502.215   1
  -7   2  -2 13820.8 500.504   1
   8   2   2 661.765 58.3458   1
   8  -2   2 580.658 56.5637   1
  -8  -2  -2 685.096 61.4419   1
  -8   2  -2 757.454 61.7167   1
   9   2   2 24494.7 945.429   1
   9  -2   2 26030.8 946.884   1
  -9  -2  -2 24197.1 949.406   1
  -9   2  -2 24918.8 946.159   1
  11   2   2 9933.35 408.732   1
  11  -2   2 10151.4 407.594   1
 -11  -2  -2 9984.61 407.987   1
 -11   2  -2 9217.12 401.772   1
  12   2   2 12743.3 504.682   1
  12  -2   2 12382.5 502.245   1
 -12  -2  -2 13043.7 505.744   1
 -12   2  -2 11438.9 497.126   1
  13   2   2 8852.14 377.361   1
  13  -2   2 8585.32 373.935   1
 -13  -2  -2 9306.36 381.154   1
 -13   2  -2 8720.88 374.972   1
  14   2   2 2019.38 127.902   1
  14  -2   2 2097.26 127.361   1
 -14  -2  -2 2046.71 130.184   1
 -14   2  -2 1944.51 124.659   1
  15   2   2 18415.5 695.344   1
 -15  -2  -2 16534.6 688.290   1
  16   2   2 720.267 74.5152   1
 -16  -2  -2 762.089 78.3931   1
 -16   2  -2 655.076 71.5950   1
  17   2   2 479.451 65.6126   1
 -17  -2  -2 485.398 70.6983   1
  17  -2   2 382.836 61.9791   1
  18  -2   2-6.34858 38.8744   1
 -18   2  -2 31.9938 39.9732   1
  19   2   2 1279.79 98.8380   1
  19  -2   2 1230.96 95.4577   1
 -19   2  -2 949.278 90.2890   1
 -19  -2  -2 1022.31 92.0721   1
  20   2   2 95.6282 45.8991   1
  20  -2   2-6.38798 42.9258   1
 -20  -2  -2 32.8731 45.6522   1
 -20   2  -2-38.9379 43.2377   1
  21   2   2 1914.48 131.198   1
 -21  -2  -2 1759.80 126.590   1
  22   2   2-26.4338 46.6170   1
  22  -2   2 51.0422 47.6961   1
 -22  -2  -2-6.74062 50.0423   1
 -22   2  -2 95.9294 49.0999   1
  23   2   2 1022.95 92.6429   1
 -23  -2  -2 916.039 90.2600   1
  24   2   2 220.293 54.6112   1
  24  -2   2 81.8537 51.7808   1
 -24  -2  -2 195.699 57.4878   1
 -24   2  -2 210.764 59.0099   1
  25  -2   2 616.854 70.3209   1
  25   2   2 682.364 78.4684   1
 -25  -2  -2 427.962 71.9671   1
 -25   2  -2 510.174 67.4696   1
  26   3  -2-19.4072 42.7274   1
 -26  -3   2 72.7595 55.8006   1
  25   3  -2 251.830 64.5073   1
 -25  -3   2 260.208 60.1197   1
  24   3  -2 135.975 54.3100   1
  24  -3  -2 66.3334 47.2879   1
 -24  -3   2 67.1545 48.9389   1
 -24   3   2 157.086 55.0430   1
  23  -3  -2 113.038 51.3862   1
 -23   3   2 221.806 56.5183   1
  22   3  -2 117.807 45.1385   1
  22  -3  -2 71.9282 48.2518   1
 -22  -3   2 47.0117 47.7824   1
 -22   3   2 19.4010 43.5136   1
  21   3  -2 2205.31 139.072   1
  21  -3  -2 2345.91 141.676   1
 -21  -3   2 2409.91 143.477   1
 -21   3   2 2118.78 137.845   1
  20   3  -2 664.296 75.1610   1
  20  -3  -2 628.193 72.9685   1
 -20  -3   2 626.695 73.5999   1
 -20   3   2 553.894 68.8268   1
  19   3  -2 294.572 55.4464   1
  19  -3  -2 382.130 58.7078   1
 -19  -3   2 395.801 62.1417   1
 -19   3   2 185.910 50.0497   1
  18   3  -2 213.254 51.4589   1
 -18  -3   2 215.245 53.9559   1
  17  -3  -2 7081.22 308.574   1
 -17   3   2 6731.17 305.809   1
  16   3  -2 4986.54 233.205   1
  16  -3  -2 4319.74 219.465   1
 -16  -3   2 4666.07 227.628   1
 -16   3   2 4729.82 222.751   1
  15  -3  -2 11974.5 502.241   1
 -15  -3   2 13153.7 510.293   1
 -15   3   2 12234.9 502.043   1
  14   3  -2 53.7767 39.9581   1
  14  -3  -2 44.6094 33.3553   1
 -14  -3   2 71.1058 42.0248   1
 -14   3   2 45.1478 36.4972   1
  13   3  -2 9173.63 388.707   1
  13  -3  -2 8980.06 383.595   1
 -13  -3   2 9765.25 391.241   1
 -13   3   2 9351.32 386.146   1
  12  -3  -2 11003.9 449.435   1
 -12   3   2 11419.0 450.643   1
 -11   3   2 39663.7 1494.63   1
 -11  -3   2 39888.2 1501.34   1
  11   3  -2 41448.7 1501.23   1
  10   3  -2 30005.7 1133.81   1
 -10   3   2 31015.4 1128.46   1
 -10  -3   2 28407.5 1132.01   1
  10  -3  -2 31230.0 1128.52   1
   9   3  -2 798.576 61.4294   1
  -9   3   2 761.640 56.4873   1
  -9  -3   2 684.645 59.8948   1
   9  -3  -2 756.287 55.3015   1
  -8   3   2 9695.36 368.025   1
   8  -3  -2 9828.88 368.868   1
  -8  -3   2 9374.10 373.018   1
  -7  -3   2 3415.27 157.174   1
   7   3  -2 3541.70 157.950   1
   6  -3  -2 31530.0 1170.27   1
  -6  -3   2 32151.0 1174.88   1
   6   3  -2 32684.2 1175.66   1
  -6   3   2 31133.0 1168.83   1
  -5   3   2 25345.5 932.299   1
   5  -3  -2 25324.0 933.248   1
  -4  -3   2 54932.5 1988.19   1
   4  -3  -2 55833.9 1982.16   1
  -4   3   2 54181.7 1981.77   1
   4   3  -2 53076.9 1987.41   1
   3  -3  -2 17417.0 627.854   1
   3   3  -2 17996.0 633.745   1
  -3   3   2 17457.4 628.685   1
   2  -3  -2 35721.1 1322.57   1
  -2  -3   2 35645.2 1329.67   1
  -2   3   2 36437.8 1322.29   1
   2   3  -2 37670.3 1329.05   1
  -1  -3   2 75469.9 2845.87   1
  -1   3   2 80203.3 2841.50   1
   1   3  -2 80447.1 2845.96   1
   1  -3  -2 77705.3 2841.36   1
   0  -3   2 98790.4 3406.75   1
   0   3   2 97349.3 3402.15   1
   0  -3  -2 97511.2 3402.19   1
  -1   3  -2 199.381 27.8435   1
   1  -3   2 166.263 25.9428   1
   1   3   2 162.399 24.9631   1
  -1  -3  -2 172.244 25.9247   1
   2  -3   2 21354.7 772.825   1
  -2   3  -2 21405.9 771.897   1
  -2  -3  -2 19758.2 769.663   1
   2   3   2 20549.1 770.133   1
   4  -3   2 6252.84 259.297   1
  -4   3  -2 6094.26 257.876   1
   4   3   2 6461.75 257.775   1
  -4  -3  -2 6321.06 258.896   1
  -5  -3  -2 6231.00 251.628   1
   5   3   2 5967.00 249.933   1
  -5   3  -2 5832.38 248.554   1
   5  -3   2 5860.66 247.576   1
  -6  -3  -2 6402.99 286.047   1
  -6   3  -2 7427.22 288.599   1
   6  -3   2 7045.60 286.942   1
   6   3   2 6830.35 287.287   1
   7   3   2 4411.74 203.507   1
   7  -3   2 4786.95 204.617   1
  -7  -3  -2 4533.67 204.383   1
  -7   3  -2 4418.12 202.549   1
   8   3   2 1192.77 82.1858   1
   8  -3   2 1159.03 78.4060   1
  -8  -3  -2 1140.36 81.6355   1
  -8   3  -2 1143.58 77.8901   1
   9   3   2 16220.0 620.789   1
   9  -3   2 16167.4 616.388   1
  -9  -3  -2 14527.6 616.652   1
  -9   3  -2 16229.9 617.749   1
  10   3   2 25017.2 973.889   1
 -10  -3  -2 26245.1 978.234   1
  11   3   2 14675.1 570.022   1
  11  -3   2 13711.1 565.241   1
 -11  -3  -2 14392.7 570.553   1
 -11   3  -2 14318.7 567.089   1
  12   3   2 24288.5 909.617   1
  12  -3   2 22838.0 901.471   1
 -12  -3  -2 22971.8 906.036   1
 -12   3  -2 24029.2 904.203   1
  13   3   2 69.4769 36.9951   1
  13  -3   2 109.777 42.7824   1
 -13  -3  -2 87.2414 42.6734   1
 -13   3  -2 78.0154 41.4726   1
  14   3   2 3093.02 173.296   1
  14  -3   2 3221.68 172.761   1
 -14  -3  -2 3341.77 175.967   1
 -14   3  -2 3381.24 176.213   1
  15   3   2 4299.25 207.307   1
 -15  -3  -2 3769.71 199.760   1
 -15   3  -2 3818.37 199.665   1
  16   3   2 1782.81 121.269   1
  16  -3   2 1986.58 123.051   1
 -16  -3  -2 1687.91 119.664   1
 -16   3  -2 1748.27 117.420   1
  17   3   2 1208.61 95.8183   1
  17  -3   2 1233.17 96.6875   1
 -17  -3  -2 1174.26 96.0887   1
 -17   3  -2 1154.54 94.5303   1
  18  -3   2-12.6437 44.5830   1
 -18   3  -2 25.1374 47.2870   1
  19  -3   2 1084.69 94.7228   1
 -19  -3  -2 1315.46 104.101   1
 -19   3  -2 1156.52 95.2757   1
  20   3   2 1606.08 111.758   1
  20  -3   2 1448.98 110.626   1
 -20   3  -2 1349.29 106.962   1
  21   3   2 80.9162 50.8207   1
 -21  -3  -2 80.2996 56.8230   1
  22   3   2 2995.27 166.755   1
  22  -3   2 2508.99 155.445   1
 -22  -3  -2 2862.45 161.024   1
 -22   3  -2 2648.37 157.298   1
  23   3   2 58.8584 48.2147   1
  23  -3   2 31.9662 49.7177   1
 -23   3  -2 6.32184 48.5368   1
  24  -3   2 163.474 53.0399   1
 -24   3  -2 143.700 56.8004   1
  25  -3   2 115.631 50.3612   1
 -25   3  -2 55.2612 54.6377   1
 -25  -3  -2 141.540 55.5477   1
  25   4  -2 26.6075 43.5436   1
 -25  -4   2-53.3727 50.5405   1
  24   4  -2-6.57733 45.6662   1
 -24  -4   2-26.8437 49.1138   1
 -24   4   2 6.64196 48.2607   1
  23   4  -2-25.9164 42.7873   1
  23  -4  -2-6.57298 41.8565   1
 -23  -4   2 19.8932 46.0379   1
 -23   4   2 6.63170 50.5701   1
  22   4  -2 178.675 55.8575   1
  22  -4  -2 144.902 50.5972   1
 -22  -4   2 183.997 51.4550   1
 -22   4   2 170.597 55.0910   1
  21   4  -2 1056.47 93.3877   1
 -21  -4   2 829.408 89.6072   1
  20  -4  -2 1349.38 102.489   1
 -20   4   2 1194.66 98.4805   1
  19   4  -2 871.734 84.1255   1
  19  -4  -2 818.687 80.0890   1
 -19  -4   2 737.704 78.7649   1
 -19   4   2 830.511 79.9176   1
  18   4  -2 745.044 77.5485   1
  18  -4  -2 880.013 81.6290   1
 -18  -4   2 815.972 80.3762   1
 -18   4   2 718.354 75.1967   1
  17   4  -2 1282.01 96.0197   1
  17  -4  -2 1234.25 93.3008   1
  16  -4  -2 8314.60 356.829   1
 -16  -4   2 8512.33 361.973   1
 -16   4   2 8045.34 354.675   1
  15   4  -2 40.7321 35.7728   1
  15  -4  -2 129.330 37.8448   1
 -15  -4   2 141.588 47.6839   1
 -15   4   2 58.2828 35.1371   1
  14   4  -2 1078.21 90.2530   1
 -14   4   2 995.340 80.0131   1
 -14  -4   2 1094.48 90.5384   1
  14  -4  -2 1221.99 87.3471   1
  13   4  -2 234.800 47.4148   1
 -13  -4   2 265.735 47.1122   1
 -12   4   2 10653.2 423.596   1
  12  -4  -2 10423.0 423.500   1
  12   4  -2 10295.6 428.863   1
 -12  -4   2 10232.5 427.016   1
 -11   4   2 9818.47 394.923   1
  11  -4  -2 9610.96 393.311   1
 -10  -4   2 15556.9 636.006   1
  10   4  -2 16913.9 637.150   1
 -10   4   2 16600.9 631.903   1
   9  -4  -2 12194.4 472.260   1
  -9  -4   2 11533.1 477.023   1
  -9   4   2 12409.6 472.715   1
   9   4  -2 12020.4 476.128   1
   8  -4  -2 1932.05 100.377   1
  -8  -4   2 1756.23 102.795   1
  -8   4   2 2005.90 99.3954   1
   8   4  -2 1796.06 102.808   1
   7  -4  -2 2454.22 119.826   1
  -7  -4   2 2600.95 124.613   1
   7   4  -2 2530.75 124.782   1
  -7   4   2 2525.94 118.902   1
  -6  -4   2 58496.0 2125.18   1
   6   4  -2 57552.8 2123.36   1
  -5  -4   2 391.403 39.5601   1
   5  -4  -2 420.070 35.5239   1
   5   4  -2 417.553 38.1406   1
  -5   4   2 472.647 37.8401   1
  -4  -4   2 8821.46 340.449   1
  -4   4   2 8501.19 333.506   1
   4   4  -2 8505.82 339.733   1
   4  -4  -2 8801.28 334.823   1
   3  -4  -2 6031.48 248.739   1
  -3   4   2 6641.96 248.872   1
   2  -4  -2 39041.9 1429.66   1
  -2   4   2 39252.2 1429.45   1
  -1   4   2 18935.3 650.563   1
   1  -4  -2 16038.4 649.091   1
   0   4   2 42847.8 1588.36   1
   0  -4  -2 44215.3 1589.37   1
   1   4   2 3769.32 166.980   1
  -1  -4  -2 4141.63 167.664   1
   2  -4   2 85043.7 3087.77   1
  -2   4  -2 84906.1 3087.78   1
   3  -4   2 22003.8 834.897   1
  -3   4  -2 22992.2 834.752   1
  -3  -4  -2 22115.2 833.155   1
   3   4   2 22071.9 833.306   1
   4  -4   2 60815.7 2212.66   1
  -4   4  -2 61388.6 2212.36   1
  -4  -4  -2 58075.4 2213.10   1
   4   4   2 61736.9 2213.16   1
   5  -4   2 38636.8 1396.00   1
  -5   4  -2 37420.0 1394.87   1
  -5  -4  -2 37452.7 1396.38   1
   5   4   2 37344.0 1395.81   1
   6  -4   2 4754.75 216.077   1
  -6   4  -2 4561.91 213.918   1
   6   4   2 5152.16 217.599   1
  -6  -4  -2 5083.46 217.443   1
  -7  -4  -2 1536.68 95.6236   1
   7   4   2 1508.77 94.5344   1
  -7   4  -2 1619.29 94.1254   1
   7  -4   2 1575.03 92.9281   1
  -8  -4  -2 18.6325 27.3775   1
   8  -4   2 108.644 34.8745   1
  -8   4  -2 34.8904 27.0207   1
   8   4   2 31.9603 27.1319   1
  -9   4  -2 3789.20 182.132   1
   9  -4   2 3732.91 180.934   1
 -10   4  -2 1215.72 85.5455   1
  10  -4   2 1022.62 81.9382   1
 -10  -4  -2 1027.26 83.8260   1
  10   4   2 1176.37 86.2355   1
 -11   4  -2 25971.2 996.448   1
  11  -4   2 25639.7 998.190   1
 -11  -4  -2 27088.1 1003.99   1
  11   4   2 26115.2 1002.11   1
 -12   4  -2 3716.11 187.474   1
  12  -4   2 3844.86 191.210   1
 -12  -4  -2 3803.70 194.954   1
  12   4   2 3914.79 195.129   1
 -13   4  -2 9934.38 421.710   1
  13  -4   2 10149.2 425.600   1
 -13  -4  -2 10351.8 427.973   1
  13   4   2 10172.8 426.210   1
 -14   4  -2 9931.54 422.554   1
  14  -4   2 10316.5 425.703   1
 -15   4  -2 196.297 48.4690   1
  15  -4   2 102.813 43.8637   1
 -15  -4  -2 50.3392 44.2703   1
  15   4   2 162.032 50.7598   1
 -16   4  -2 219.226 51.9379   1
  16  -4   2 173.224 50.4775   1
 -16  -4  -2 238.395 55.7500   1
  16   4   2 223.616 54.7234   1
 -17   4  -2 888.765 83.0494   1
  17  -4   2 877.570 81.7993   1
 -17  -4  -2 891.718 89.0693   1
  17   4   2 727.265 83.4261   1
 -18  -4  -2 448.679 69.7468   1
  18   4   2 567.725 72.4853   1
 -19   4  -2 583.522 72.8987   1
  19  -4   2 536.856 66.6271   1
 -19  -4  -2 612.145 74.8134   1
  19   4   2 603.718 71.9883   1
 -20   4  -2 743.816 80.9332   1
  20  -4   2 507.097 72.0396   1
 -21   4  -2 2020.15 130.809   1
 -21  -4  -2 2194.51 136.371   1
  21   4   2 1908.77 131.427   1
  21  -4   2 1822.21 126.271   1
 -22   4  -2 6.45665 50.8291   1
  22  -4   2-38.5033 45.2550   1
 -22  -4  -2-33.2147 52.6176   1
  22   4   2 52.8212 47.6251   1
 -23   4  -2-6.38372 49.3204   1
  23  -4   2 76.2850 45.1799   1
 -23  -4  -2 12.8330 44.5537   1
  23   4   2-6.58462 41.9365   1
 -24   4  -2 112.787 52.7874   1
  24  -4   2 156.669 55.0239   1
  24   4   2 200.971 67.0270   1
 -24  -4  -2 68.1372 52.7485   1
 -25   4  -2-42.5271 48.4379   1
  26   5  -2-25.7400 45.7399   1
 -26  -5   2-32.3961 49.4184   1
  25   5  -2 325.939 64.0370   1
 -25  -5   2 235.048 59.3746   1
  23  -5  -2 990.596 90.8493   1
 -23   5   2 992.745 91.8174   1
  23   5  -2 1066.02 93.5330   1
 -23  -5   2 933.792 93.2914   1
  22  -5  -2 19.8236 41.7032   1
 -22   5   2 58.9168 45.8302   1
  21   5  -2 551.063 73.8989   1
 -21  -5   2 516.140 73.1651   1
  20   5  -2 840.900 82.9121   1
  20  -5  -2 721.841 79.1511   1
 -20  -5   2 789.330 81.5832   1
 -20   5   2 787.117 78.6618   1
  19   5  -2 639.327 73.6072   1
  19  -5  -2 572.689 68.8726   1
 -19  -5   2 660.942 79.0564   1
 -19   5   2 622.440 71.6136   1
  18   5  -2 359.804 62.0526   1
  18  -5  -2 306.158 53.1762   1
 -18  -5   2 370.743 62.8542   1
 -18   5   2 250.868 54.7328   1
  17   5  -2 2728.56 155.805   1
  17  -5  -2 2726.85 152.047   1
 -17  -5   2 2552.85 153.514   1
 -17   5   2 2547.12 148.764   1
  16   5  -2 3888.47 195.838   1
  16  -5  -2 3855.55 191.977   1
 -16  -5   2 3761.10 195.622   1
 -16   5   2 3507.94 188.041   1
  15   5  -2 6041.45 267.776   1
 -15   5   2 5702.59 259.213   1
  15  -5  -2 5552.72 260.071   1
 -15  -5   2 5436.38 263.414   1
  14   5  -2-5.65411 35.6785   1
  14  -5  -2 10.4470 33.2788   1
 -14   5   2 25.8298 32.6009   1
 -14  -5   2 87.2737 40.7269   1
  13  -5  -2 17610.4 673.376   1
 -13   5   2 17827.1 673.536   1
  13   5  -2 16056.9 674.691   1
 -13  -5   2 17310.6 678.926   1
  12  -5  -2 1442.06 91.1514   1
 -12   5   2 1243.71 86.7941   1
  12   5  -2 1216.34 89.5736   1
 -12  -5   2 1327.01 93.7422   1
  11  -5  -2 31355.0 1132.99   1
 -11   5   2 30254.5 1129.21   1
  11   5  -2 29539.7 1134.89   1
 -11  -5   2 29118.8 1135.44   1
 -10   5   2 12643.2 521.174   1
  10  -5  -2 14064.9 525.333   1
  -9   5   2 4272.82 193.177   1
   9   5  -2 4364.12 199.654   1
  -9  -5   2 4270.29 200.015   1
   8  -5  -2 3.49501 21.4003   1
  -8   5   2 3.40512 21.2712   1
   8   5  -2-4.04363 26.4689   1
  -8  -5   2 16.2812 25.9200   1
   7  -5  -2 1552.41 81.9529   1
  -7   5   2 1396.28 79.5693   1
  -7  -5   2 1391.21 86.7613   1
  -6  -5   2 25301.4 948.737   1
  -6   5   2 25471.5 940.229   1
   6  -5  -2 25171.7 939.896   1
   6   5  -2 25045.0 948.121   1
  -5  -5   2 119240. 4293.42   1
  -5   5   2 121096. 4286.59   1
   5   5  -2 114685. 4292.79   1
   5  -5  -2 117590. 4286.40   1
   4   5  -2 5043.85 221.531   1
  -4  -5   2 5564.58 225.233   1
   3   5  -2 15710.3 587.750   1
  -3  -5   2 15068.5 585.707   1
  -2  -5   2 9847.64 374.632   1
   2   5  -2 9165.68 371.539   1
  -1  -5   2 22145.9 799.343   1
   1   5  -2 20514.9 797.323   1
   0  -5   2 16425.6 610.557   1
   0   5   2 16049.9 605.199   1
   0   5  -2 15913.3 607.781   1
   0  -5  -2 15830.5 606.872   1
   1  -5   2 86083.2 3165.79   1
  -1   5  -2 86439.3 3164.93   1
   1   5   2 84094.6 3163.05   1
  -1  -5  -2 91642.1 3164.46   1
  -2   5  -2 3886.38 170.981   1
   2  -5   2 3511.44 170.093   1
   2   5   2 3957.37 170.695   1
  -2  -5  -2 4022.64 171.465   1
   3  -5   2 2657.02 130.812   1
  -3   5  -2 2670.37 130.050   1
   3   5   2 2963.45 132.908   1
  -3  -5  -2 2570.71 130.046   1
   4  -5   2 6611.31 272.234   1
  -4   5  -2 6629.98 272.307   1
   4   5   2 6641.48 272.143   1
  -4  -5  -2 6206.01 271.127   1
   5  -5   2 99.4713 29.7137   1
  -5   5  -2 189.976 33.5366   1
   5   5   2 103.395 31.3929   1
  -5  -5  -2 113.246 31.6332   1
   6  -5   2 27038.6 991.123   1
  -6   5  -2 25531.6 987.498   1
   6   5   2 26622.7 990.934   1
  -6  -5  -2 25960.7 992.249   1
   7  -5   2 2122.28 117.785   1
  -7   5  -2 2060.90 115.809   1
   7   5   2 2229.02 120.166   1
  -7  -5  -2 2045.95 118.031   1
  -8   5  -2 551.731 56.3337   1
   8  -5   2 609.254 59.5520   1
   9   5   2 33743.8 1290.51   1
  -9  -5  -2 34799.1 1290.79   1
  10  -5   2 1700.78 106.127   1
 -10  -5  -2 1694.51 109.668   1
  10   5   2 1565.83 105.822   1
 -10   5  -2 1662.78 104.386   1
  11   5   2 7960.01 341.592   1
 -11  -5  -2 8122.36 344.502   1
  11  -5   2 8021.26 339.338   1
 -11   5  -2 7470.12 335.238   1
 -12   5  -2 17614.6 703.090   1
  12  -5   2 17345.8 703.934   1
 -12  -5  -2 18262.0 710.375   1
  12   5   2 18728.6 712.905   1
 -13   5  -2 3081.12 156.270   1
  13  -5   2 2723.37 152.138   1
 -13  -5  -2 2575.70 153.778   1
  13   5   2 2508.50 153.215   1
 -14  -5  -2 12.4859 43.0001   1
  14   5   2 12.2906 38.0120   1
  15  -5   2 9103.26 395.613   1
 -15  -5  -2 8974.79 399.309   1
  15   5   2 9837.68 402.499   1
 -16   5  -2 118.266 46.9502   1
  16  -5   2 229.824 50.7838   1
 -16  -5  -2 149.115 48.2042   1
  16   5   2 213.630 54.3888   1
 -17   5  -2-19.0157 44.3587   1
  17  -5   2-12.6539 37.9448   1
 -18   5  -2 96.2672 50.3301   1
  18  -5   2 109.179 46.7923   1
 -18  -5  -2 126.509 51.5539   1
  18   5   2 52.7020 50.3545   1
 -19   5  -2 1579.19 116.227   1
  19  -5   2 1479.88 113.911   1
 -19  -5  -2 1406.58 113.866   1
  20  -5   2 371.293 65.4262   1
 -20   5  -2 381.667 66.4526   1
 -20  -5  -2 296.677 61.7717   1
 -21   5  -2 167.111 55.4335   1
  21  -5   2 168.676 55.9462   1
  21   5   2 181.398 53.8200   1
 -22   5  -2 394.957 65.4157   1
  22  -5   2 508.834 68.2117   1
 -22  -5  -2 547.833 74.6694   1
  22   5   2 591.160 70.5216   1
 -23   5  -2 239.265 61.0281   1
 -23  -5  -2 246.599 59.7021   1
  23   5   2 275.528 58.4321   1
 -24   5  -2 622.521 75.3047   1
  24  -5   2 493.012 69.6450   1
 -24  -5  -2 495.652 70.6312   1
  24   5   2 558.835 76.2314   1
 -26  -6   2 214.502 63.7259   1
  26   6  -2 147.496 51.1186   1
 -25  -6   2-6.30502 46.7971   1
 -24  -6   2 78.1165 51.8922   1
  24   6  -2-6.42751 48.3817   1
 -23  -6   2-13.3181 51.4521   1
  23   6  -2 59.3088 45.7625   1
 -22   6   2 267.476 60.4016   1
  22  -6  -2 281.993 59.8542   1
 -22  -6   2 214.115 57.6099   1
  22   6  -2 344.850 63.2638   1
 -21   6   2 264.625 55.9734   1
  21  -6  -2 239.356 52.7168   1
 -21  -6   2 186.510 56.5372   1
  21   6  -2 258.445 58.0171   1
 -20   6   2 521.002 67.6361   1
  20  -6  -2 457.886 64.3622   1
 -20  -6   2 577.148 74.0342   1
  20   6  -2 413.739 66.3631   1
 -19   6   2 56.0716 48.4503   1
  19   6  -2 6.49321 44.3741   1
  19  -6  -2 12.8284 44.1922   1
 -19  -6   2 53.1256 46.4832   1
 -18   6   2 930.272 83.5075   1
  18   6  -2 921.196 86.7047   1
  18  -6  -2 763.525 79.4433   1
 -17  -6   2 426.516 65.5257   1
  16  -6  -2 1154.06 91.5780   1
 -16   6   2 867.830 82.7200   1
  16   6  -2 1148.56 89.2712   1
 -16  -6   2 903.156 85.1020   1
  15  -6  -2 45.2997 37.0910   1
 -15   6   2 33.0075 36.0365   1
  14   6  -2 512.123 63.5838   1
 -14  -6   2 472.147 63.0646   1
 -14   6   2 466.807 59.5252   1
  14  -6  -2 352.167 60.2377   1
  13  -6  -2 698.824 66.2265   1
 -13   6   2 710.825 64.9549   1
  13   6  -2 638.856 69.7026   1
 -13  -6   2 687.220 69.8421   1
  12   6  -2 15.8120 31.3149   1
 -12  -6   2 85.8313 38.1587   1
  11  -6  -2 1749.98 104.947   1
 -11   6   2 1513.45 98.0122   1
  11   6  -2 1645.03 106.006   1
 -11  -6   2 1776.80 108.937   1
  10  -6  -2 1240.45 82.9147   1
 -10   6   2 1135.28 80.1819   1
  10   6  -2 1154.55 83.9904   1
 -10  -6   2 1220.46 85.4849   1
  -9   6   2 3952.29 186.078   1
   9  -6  -2 4147.95 187.685   1
  -8   6   2 24288.7 945.876   1
   8   6  -2 25759.1 955.014   1
  -8  -6   2 25702.6 955.370   1
   7  -6  -2 1494.78 88.5490   1
  -7   6   2 1534.15 87.8529   1
  -7  -6   2 1559.86 96.8777   1
   7   6  -2 1576.54 94.7268   1
  -6   6   2 2260.09 111.310   1
   6  -6  -2 2197.75 111.672   1
  -6  -6   2 2096.88 114.325   1
   6   6  -2 2145.44 118.313   1
   5  -6  -2 2951.69 137.384   1
   5   6  -2 3077.19 144.778   1
  -5  -6   2 2755.91 144.374   1
  -5   6   2 2965.49 138.349   1
   4  -6  -2 27.3795 21.9497   1
   4   6  -2-3.51122 22.9896   1
  -4  -6   2 36.7368 25.7127   1
  -4   6   2 2.91542 19.7605   1
   3  -6  -2 6.02354 20.0672   1
  -3  -6   2-6.90736 18.8702   1
   3   6  -2 31.4207 25.7346   1
  -3   6   2 29.1558 22.3823   1
   2  -6  -2 53545.6 1970.36   1
  -2  -6   2 55020.4 1973.68   1
   2   6  -2 51328.9 1971.12   1
  -2   6   2 55141.3 1967.62   1
  -1  -6   2 4102.82 176.516   1
  -1   6   2 3939.06 170.999   1
   1  -6  -2 3605.80 170.347   1
   1   6  -2 4024.44 175.843   1
   0  -6   2 2695.16 134.898   1
   0   6   2 2891.96 131.719   1
   0  -6  -2 2768.61 131.746   1
   0   6  -2 2782.09 134.262   1
   1  -6   2 2536.83 131.154   1
   1   6   2 2640.13 128.727   1
  -1  -6  -2 2641.57 128.586   1
  -1   6  -2 2777.66 129.932   1
   2  -6   2 124530. 4653.66   1
  -2  -6  -2 129205. 4650.24   1
  -2   6  -2 124468. 4653.22   1
   2   6   2 134088. 4651.60   1
  -3   6  -2 9613.85 360.341   1
   3  -6   2 8623.25 358.846   1
   3   6   2 8322.21 357.543   1
  -3  -6  -2 8935.03 363.736   1
   4   6   2 16395.9 640.707   1
  -4  -6  -2 16772.5 641.028   1
  -4   6  -2 16661.0 638.550   1
   4  -6   2 16570.8 638.305   1
   5   6   2 4531.01 207.832   1
  -5  -6  -2 4759.61 210.844   1
  -5   6  -2 4661.84 208.735   1
   5  -6   2 4603.04 208.573   1
   6   6   2 26.4307 28.8396   1
  -6  -6  -2-13.4773 28.3417   1
  -6   6  -2-4.29099 29.7962   1
   6  -6   2 56.4046 32.6520   1
  -7   6  -2 3954.66 185.981   1
   7  -6   2 3850.11 186.040   1
  -8  -6  -2 209.861 42.7428   1
   8   6   2 254.254 44.8156   1
   9   6   2 7645.64 334.682   1
  -9  -6  -2 7824.50 336.395   1
  -9   6  -2 7937.54 330.759   1
   9  -6   2 7714.07 332.208   1
  10   6   2 5961.67 272.729   1
  10  -6   2 6094.04 272.029   1
 -10   6  -2 5979.75 269.370   1
 -10  -6  -2 6272.28 275.006   1
  11  -6   2 2446.50 142.420   1
 -11   6  -2 2472.48 140.194   1
 -11  -6  -2 2612.29 147.263   1
  11   6   2 2504.79 144.781   1
  12  -6   2 766.335 73.7438   1
 -12   6  -2 705.690 69.2700   1
 -12  -6  -2 739.994 74.7986   1
  12   6   2 866.246 77.6345   1
  13  -6   2 1019.88 86.8268   1
 -13   6  -2 915.928 81.5264   1
 -13  -6  -2 828.605 82.1173   1
  13   6   2 973.495 84.6372   1
  14  -6   2 1112.13 91.8067   1
 -14  -6  -2 966.933 89.3538   1
  14   6   2 1212.02 95.9436   1
 -15  -6  -2 58.2660 42.9851   1
 -15   6  -2 205.749 53.6443   1
  15   6   2 101.932 44.8025   1
  15  -6   2 154.379 48.8170   1
  16  -6   2 3111.98 166.171   1
 -16   6  -2 2987.38 164.031   1
  16   6   2 2948.36 166.946   1
  17  -6   2 3026.94 169.698   1
 -17   6  -2 3016.48 169.243   1
 -17  -6  -2 2927.23 170.244   1
  17   6   2 3222.43 174.982   1
  18  -6   2 2503.73 147.198   1
 -18   6  -2 2200.84 142.207   1
 -18  -6  -2 2264.79 145.891   1
  18   6   2 2651.02 150.370   1
 -19  -6  -2-6.66406 50.1732   1
  19  -6   2 78.3687 47.4824   1
  19   6   2 72.6955 48.3950   1
 -19   6  -2 44.5262 46.2493   1
 -20  -6  -2 1716.45 118.847   1
  20   6   2 1177.91 105.320   1
 -21  -6  -2 605.655 75.9117   1
  21  -6   2 457.954 69.2568   1
  21   6   2 651.976 78.8094   1
 -21   6  -2 540.317 72.5412   1
 -22  -6  -2 645.826 80.6160   1
  22   6   2 649.218 78.9516   1
 -23  -6  -2-31.7229 50.8633   1
  23  -6   2-25.6140 47.1964   1
 -23   6  -2 18.6861 45.9080   1
  23   6   2 43.0523 49.8896   1
 -25  -7   2 94.6915 53.7717   1
  25   7  -2 186.941 53.9173   1
 -24  -7   2-26.0491 49.9860   1
  24   7  -2 6.44232 44.7287   1
  22  -7  -2 1021.15 95.4899   1
 -22  -7   2 1291.12 103.231   1
 -22   7   2 1099.12 96.2771   1
  21  -7  -2 46.6860 42.5363   1
 -21   7   2 82.9300 46.7450   1
 -20  -7   2 422.640 68.1301   1
  20   7  -2 544.404 72.3914   1
  19  -7  -2 2046.17 126.192   1
  19   7  -2 1631.39 122.247   1
 -19  -7   2 1828.76 126.204   1
 -19   7   2 1685.21 118.154   1
 -18   7   2 2115.87 134.452   1
  18  -7  -2 2402.27 141.785   1
 -17   7   2 99.8867 42.7812   1
  17  -7  -2 49.4105 41.5890   1
 -17  -7   2 79.0148 46.1593   1
  16   7  -2 356.959 60.8027   1
 -16   7   2 516.891 61.2325   1
  16  -7  -2 381.980 56.9345   1
 -16  -7   2 367.294 62.4614   1
  15   7  -2 6975.23 315.192   1
 -15   7   2 6706.11 304.966   1
  15  -7  -2 7153.83 309.885   1
 -15  -7   2 6967.71 313.641   1
 -14   7   2 2699.34 151.231   1
  14  -7  -2 2989.54 156.351   1
  13   7  -2 210.289 47.5060   1
 -13   7   2 186.392 41.9474   1
  13  -7  -2 260.712 46.9206   1
 -13  -7   2 185.036 47.2408   1
  12   7  -2 4918.94 233.962   1
 -12   7   2 4846.79 227.368   1
 -12  -7   2 5001.22 234.898   1
  12  -7  -2 4981.07 230.341   1
 -11  -7   2 232.186 48.6218   1
  11   7  -2 353.671 51.0425   1
  10   7  -2 5281.44 244.696   1
 -10   7   2 5423.89 238.966   1
  10  -7  -2 5313.15 238.632   1
 -10  -7   2 5259.74 243.988   1
   9   7  -2 16352.5 635.608   1
  -9   7   2 16051.9 626.562   1
   9  -7  -2 16278.3 627.286   1
  -9  -7   2 15836.7 632.642   1
   8   7  -2 2508.91 136.098   1
   8  -7  -2 2422.73 130.276   1
  -8  -7   2 2656.88 138.976   1
  -8   7   2 2595.39 132.139   1
  -7   7   2 1021.28 71.6594   1
  -6  -7   2 1172.40 79.5347   1
   6   7  -2 1051.65 77.4250   1
  -6   7   2 1196.85 76.4005   1
   6  -7  -2 1151.41 76.0523   1
  -5  -7   2 7230.29 303.257   1
   5   7  -2 7049.46 302.792   1
  -5   7   2 7221.15 296.886   1
   5  -7  -2 7454.00 300.417   1
  -4  -7   2 276.929 41.3411   1
   4   7  -2 304.628 41.3741   1
  -4   7   2 277.737 35.7735   1
   4  -7  -2 263.330 36.4938   1
  -3  -7   2 1282.40 83.4606   1
   3   7  -2 1472.08 88.2593   1
  -3   7   2 1320.82 79.4582   1
   3  -7  -2 1303.61 82.1004   1
  -2  -7   2 5288.77 221.587   1
   2   7  -2 5166.49 219.340   1
  -2   7   2 4860.39 215.721   1
   2  -7  -2 4709.53 216.288   1
   1  -7  -2 5007.61 211.625   1
  -1   7   2 4942.46 210.711   1
   1   7  -2 4677.10 212.339   1
  -1  -7   2 4752.53 213.154   1
   0  -7  -2 18632.6 685.093   1
   0   7   2 19399.4 684.189   1
   0   7  -2 16833.0 683.684   1
   0  -7   2 16620.1 684.306   1
  -1  -7  -2 16626.1 648.408   1
   1   7   2 16391.3 647.284   1
  -1   7  -2 17576.5 651.128   1
   1  -7   2 17157.4 651.160   1
  -2  -7  -2 147.036 29.3698   1
   2   7   2 126.274 30.7363   1
  -2   7  -2 68.8409 29.6076   1
   2  -7   2 72.7146 32.6147   1
  -3  -7  -2 5781.39 247.696   1
   3  -7   2 5830.38 246.400   1
  -3   7  -2 5716.85 246.009   1
   3   7   2 5198.77 242.872   1
   4   7   2 1459.81 92.7491   1
  -4  -7  -2 1485.85 94.5934   1
  -4   7  -2 1582.70 93.9307   1
   4  -7   2 1522.65 93.7943   1
   5   7   2 478.609 53.1868   1
  -5  -7  -2 436.488 49.1199   1
  -5   7  -2 550.047 51.0489   1
   5  -7   2 473.221 49.7699   1
   7   7   2 826.756 68.6005   1
  -7  -7  -2 682.710 63.9907   1
  -7   7  -2 756.176 66.2824   1
   7  -7   2 813.014 68.8271   1
   8   7   2 730.547 68.3525   1
  -8  -7  -2 784.665 71.6367   1
  -8   7  -2 779.645 68.5002   1
   8  -7   2 909.956 71.9403   1
   9   7   2 8488.54 371.112   1
  -9  -7  -2 8423.89 372.350   1
  -9   7  -2 9459.46 373.648   1
   9  -7   2 8792.53 372.458   1
  10   7   2 14787.3 602.978   1
 -10  -7  -2 15790.2 607.790   1
 -10   7  -2 15666.1 601.060   1
  10  -7   2 14289.1 598.520   1
  11   7   2 6791.57 313.133   1
 -11  -7  -2 7120.14 315.697   1
 -11   7  -2 7272.91 312.302   1
  11  -7   2 7203.41 314.630   1
  12   7   2 84.5273 43.9542   1
 -12  -7  -2 30.9795 45.1018   1
 -12   7  -2 106.315 41.9076   1
 -13  -7  -2 2680.30 162.801   1
  13   7   2 3313.87 172.188   1
  14   7   2 417.373 61.5211   1
  14  -7   2 276.044 52.5541   1
 -14   7  -2 248.081 47.7007   1
 -14  -7  -2 272.087 57.3764   1
  15  -7   2 3302.00 172.990   1
 -15   7  -2 2787.15 163.429   1
  15   7   2 3319.07 177.355   1
 -15  -7  -2 2931.53 171.612   1
  16   7   2 286.745 59.4811   1
 -16   7  -2 265.190 54.5392   1
  16  -7   2 299.397 54.3131   1
 -16  -7  -2 218.800 57.0549   1
  17   7   2 446.826 63.2914   1
 -17  -7  -2 435.205 65.5680   1
  18   7   2 72.7759 48.0984   1
  18  -7   2 26.0277 45.5623   1
 -18   7  -2 31.5027 46.1381   1
 -18  -7  -2 53.6410 51.8240   1
  19   7   2 111.708 51.7555   1
 -19   7  -2 196.168 51.9732   1
  19  -7   2 222.242 52.4311   1
 -19  -7  -2 119.418 53.5211   1
 -20  -7  -2 898.429 87.7238   1
 -20   7  -2 860.321 87.7993   1
  20  -7   2 921.043 89.8541   1
 -21  -7  -2-6.53633 47.8365   1
 -21   7  -2-43.8553 49.0168   1
  21  -7   2 19.5027 41.7879   1
  22   7   2-12.5976 44.4204   1
 -22  -7  -2 6.37418 49.2422   1
 -22   7  -2 6.19449 46.9248   1
  22  -7   2 25.7144 47.3818   1
  23   7   2 93.3068 46.5454   1
 -23  -7  -2 42.4914 50.7029   1
 -23   7  -2 78.9851 47.8860   1
  23  -7   2 31.7441 47.1778   1
 -25  -8   2 31.4132 50.7794   1
  25   8  -2 161.044 51.7954   1
 -23  -8   2 65.1190 53.7605   1
  23   8  -2 25.8247 48.6067   1
 -22  -8   2 259.221 58.7392   1
  22   8  -2 308.176 61.8148   1
  21   8  -2 123.537 50.8915   1
 -21  -8   2 13.3687 44.9362   1
 -21   8   2 25.9837 45.1253   1
  21  -8  -2 6.66964 45.5902   1
  20   8  -2 461.186 64.0054   1
  20  -8  -2 581.245 69.8842   1
 -20  -8   2 423.972 66.8598   1
 -20   8   2 398.803 64.0924   1
  19  -8  -2 280.056 54.2236   1
 -19   8   2 247.353 51.9640   1
 -19  -8   2 283.073 56.0593   1
  19   8  -2 205.420 56.0484   1
  18   8  -2 2043.20 131.089   1
 -18   8   2 2157.02 130.334   1
 -18  -8   2 2013.65 130.065   1
 -17   8   2 201.327 52.1417   1
  17  -8  -2 156.984 49.5520   1
  16   8  -2 561.269 69.2189   1
 -16   8   2 465.494 64.2510   1
  16  -8  -2 592.841 68.8603   1
 -16  -8   2 445.671 63.5856   1
  15   8  -2 8057.64 362.234   1
 -15   8   2 8112.39 359.454   1
  15  -8  -2 8428.80 362.845   1
 -15  -8   2 8833.60 368.413   1
  14   8  -2 2415.81 144.161   1
 -14   8   2 2583.67 144.184   1
  14  -8  -2 2545.02 143.084   1
 -14  -8   2 2316.68 143.031   1
 -13   8   2 1009.92 80.8895   1
  13  -8  -2 877.795 78.3736   1
  12   8  -2 2541.85 144.918   1
 -12   8   2 2512.71 139.728   1
  12  -8  -2 2451.13 140.776   1
 -12  -8   2 2508.12 144.478   1
  11   8  -2 1851.02 118.932   1
 -11   8   2 2088.86 118.078   1
  11  -8  -2 1889.29 114.941   1
 -11  -8   2 1795.43 119.302   1
  10   8  -2 6216.87 277.053   1
 -10   8   2 5983.10 267.285   1
 -10  -8   2 5829.37 274.008   1
  10  -8  -2 6345.77 271.465   1
  -9  -8   2 5763.86 269.427   1
   9   8  -2 6438.17 275.223   1
   8   8  -2 7251.82 313.183   1
  -8  -8   2 7607.17 317.404   1
  -8   8   2 7090.77 307.135   1
   8  -8  -2 7182.59 308.030   1
   7  -8  -2 2471.52 131.810   1
  -7  -8   2 2589.97 139.204   1
   7   8  -2 2448.95 138.501   1
   6  -8  -2 4254.85 198.358   1
   6   8  -2 4362.20 202.398   1
  -6  -8   2 4510.94 204.997   1
  -6   8   2 4255.08 195.569   1
   5  -8  -2 26278.6 1016.23   1
  -5   8   2 27815.9 1017.39   1
   4  -8  -2 3503.77 168.653   1
   4   8  -2 3410.21 169.308   1
  -4  -8   2 3722.85 174.740   1
  -4   8   2 3664.84 167.779   1
   3  -8  -2 553.437 54.2435   1
   3   8  -2 724.965 59.5338   1
  -3  -8   2 556.036 55.7746   1
  -3   8   2 614.735 54.7049   1
   2   8  -2 680.405 63.7099   1
  -2  -8   2 770.496 66.0737   1
   2  -8  -2 900.774 64.7352   1
  -2   8   2 684.683 58.5919   1
  -1  -8   2 360.644 45.6220   1
   1  -8  -2 363.874 44.3558   1
  -1   8   2 322.998 40.2531   1
   1   8  -2 364.406 43.4942   1
   0  -8   2 9385.80 378.664   1
   0   8   2 9499.68 376.312   1
   0  -8  -2 9103.52 375.800   1
   0   8  -2 9050.86 376.530   1
   1  -8   2 46194.4 1701.04   1
   1   8   2 46527.3 1698.26   1
  -1  -8  -2 45091.2 1698.12   1
  -1   8  -2 45968.6 1700.01   1
   2  -8   2 12586.6 499.832   1
   2   8   2 12603.4 497.954   1
  -2  -8  -2 12660.0 498.799   1
  -2   8  -2 12448.9 496.961   1
   3  -8   2 5909.28 260.329   1
  -3   8  -2 6162.11 259.509   1
  -3  -8  -2 5591.20 259.117   1
   3   8   2 6060.47 263.189   1
   5  -8   2 12508.3 495.234   1
  -5   8  -2 12051.9 492.673   1
   5   8   2 12544.2 497.398   1
  -5  -8  -2 12283.0 494.666   1
   6  -8   2 1006.54 79.2883   1
  -6   8  -2 972.561 79.0759   1
   6   8   2 1129.51 82.6711   1
  -6  -8  -2 1152.45 83.4712   1
   7  -8   2 10567.1 457.200   1
  -7   8  -2 11072.8 457.848   1
   7   8   2 11992.3 464.288   1
  -7  -8  -2 11621.7 463.788   1
   8  -8   2 5032.25 245.690   1
  -8   8  -2 5575.77 249.170   1
   8   8   2 5523.36 251.057   1
  -8  -8  -2 5701.72 254.124   1
   9  -8   2 5080.70 235.060   1
  -9   8  -2 5088.13 233.144   1
   9   8   2 4708.24 234.184   1
  -9  -8  -2 5121.91 239.350   1
  10  -8   2 5775.40 257.911   1
 -10   8  -2 5523.07 253.327   1
 -10  -8  -2 5169.47 253.830   1
  10   8   2 5580.60 257.637   1
 -11   8  -2 4573.01 220.983   1
 -12  -8  -2 1583.82 113.091   1
  12   8   2 1609.34 113.131   1
  13   8   2 3586.68 188.239   1
  13  -8   2 3450.92 181.514   1
 -13  -8  -2 3353.82 183.595   1
 -13   8  -2 3306.54 179.605   1
  14  -8   2 409.828 59.7118   1
 -14   8  -2 314.755 56.8191   1
  14   8   2 380.724 58.6374   1
 -14  -8  -2 358.014 56.2671   1
 -15   8  -2 2992.85 165.465   1
  15  -8   2 2907.34 165.172   1
  16   8   2 1423.47 105.499   1
 -16  -8  -2 1262.83 103.461   1
 -16   8  -2 1167.23 95.7756   1
  17   8   2 901.140 89.5366   1
 -17  -8  -2 915.875 91.1713   1
 -17   8  -2 1065.04 91.4516   1
  17  -8   2 858.961 85.0104   1
 -18   8  -2 50.6399 41.1150   1
  18  -8   2 64.9680 43.6996   1
 -19  -8  -2 72.9146 48.8606   1
  19   8   2-32.8823 48.4763   1
  20   8   2 103.716 51.7880   1
 -20  -8  -2 85.0797 49.3826   1
 -20   8  -2 120.168 54.8900   1
  20  -8   2 103.822 49.2926   1
  21   8   2 499.961 67.8527   1
 -21  -8  -2 446.131 63.5634   1
 -21   8  -2 408.760 66.6452   1
  21  -8   2 450.254 67.6101   1
  22   8   2 25.1270 41.1188   1
 -22   8  -2-37.2604 49.7851   1
  22  -8   2 19.0554 45.4778   1
  24   9  -2 80.8523 51.6380   1
 -24  -9   2 12.5768 51.9197   1
  23   9  -2-19.2436 47.6144   1
 -23  -9   2-19.3170 49.4273   1
  22   9  -2 25.4613 41.7273   1
 -22  -9   2 105.340 51.2361   1
  21   9  -2 1728.59 119.451   1
 -21  -9   2 1726.22 121.327   1
 -21   9   2 1532.67 117.368   1
  20   9  -2 775.117 82.6402   1
  20  -9  -2 626.110 75.3358   1
 -20   9   2 589.884 72.2296   1
 -20  -9   2 612.196 78.4827   1
  19   9  -2 125.039 49.0519   1
  18  -9  -2 84.4213 44.9170   1
 -18   9   2 204.252 51.6396   1
 -18  -9   2 67.5005 43.9819   1
  17   9  -2 1404.46 107.804   1
  17  -9  -2 1125.07 97.8193   1
 -17   9   2 1303.27 101.078   1
 -17  -9   2 1527.10 111.868   1
 -16   9   2 669.274 72.2788   1
  16  -9  -2 668.140 72.5564   1
 -15  -9   2 7479.36 336.565   1
  15   9  -2 7637.96 338.222   1
  14   9  -2 6445.68 285.602   1
 -14  -9   2 5909.59 281.698   1
 -14   9   2 5991.56 277.562   1
  14  -9  -2 6247.84 281.428   1
  13   9  -2 1581.77 109.361   1
 -13  -9   2 1416.67 106.295   1
 -13   9   2 1617.31 106.036   1
  13  -9  -2 1378.49 102.160   1
  12   9  -2 3687.93 188.565   1
 -12  -9   2 3643.46 187.598   1
 -12   9   2 3757.72 184.240   1
  12  -9  -2 3240.01 178.823   1
  11   9  -2 5397.24 255.835   1
 -11  -9   2 5590.22 256.347   1
 -11   9   2 5328.50 247.583   1
  11  -9  -2 5367.32 248.957   1
  10   9  -2 128.186 44.1914   1
  10  -9  -2 174.837 39.3095   1
 -10  -9   2 77.5943 43.6820   1
 -10   9   2 186.193 41.3945   1
   9  -9  -2 1428.40 96.0379   1
   9   9  -2 1412.37 100.321   1
  -9  -9   2 1306.14 98.6278   1
  -9   9   2 1527.03 98.8805   1
   8  -9  -2 240.616 43.7989   1
  -8  -9   2 226.678 45.6823   1
  -8   9   2 238.281 44.1156   1
   8   9  -2 258.112 43.6046   1
  -7  -9   2 17769.9 684.370   1
   7   9  -2 17099.5 683.849   1
  -6  -9   2 7460.36 319.251   1
   6   9  -2 7216.57 318.050   1
   6  -9  -2 7548.49 315.338   1
  -5  -9   2 27868.2 1066.87   1
   5   9  -2 28481.4 1066.66   1
  -5   9   2 28335.8 1060.93   1
   5  -9  -2 27938.0 1062.35   1
  -4  -9   2 7166.77 321.733   1
   4   9  -2 7454.23 320.245   1
  -4   9   2 7960.53 318.498   1
  -3  -9   2 462.212 55.0698   1
   3   9  -2 528.449 57.6823   1
  -3   9   2 458.455 48.9835   1
   3  -9  -2 462.392 52.2257   1
   2   9  -2 59.7372 28.9987   1
  -2   9   2-4.27823 27.0007   1
   2  -9  -2 30.8923 27.5827   1
  -2  -9   2 14.0598 26.8969   1
   1  -9  -2 9090.18 365.158   1
  -1   9   2 8734.02 364.669   1
   1   9  -2 8802.49 365.883   1
  -1  -9   2 8676.05 366.226   1
   0  -9  -2 27141.9 995.415   1
   0   9   2 26889.4 992.343   1
   0   9  -2 24902.8 992.670   1
   0  -9   2 26064.1 995.365   1
  -1   9  -2 13547.9 544.287   1
   1  -9   2 13961.8 546.145   1
  -2   9  -2 721.402 66.5255   1
   2  -9   2 794.828 67.4584   1
  -3  -9  -2 1245.29 86.8054   1
   3   9   2 1123.69 84.9406   1
  -3   9  -2 1114.99 81.3065   1
   3  -9   2 1181.61 84.5934   1
  -4  -9  -2 13860.1 544.741   1
   4   9   2 13674.2 540.924   1
  -4   9  -2 13383.3 537.302   1
   4  -9   2 13334.9 541.591   1
   5  -9   2 374.569 50.9471   1
  -5   9  -2 270.992 45.0874   1
  -5  -9  -2 232.697 45.2727   1
   5   9   2 280.139 46.9715   1
  -6   9  -2 36558.1 1351.66   1
   6   9   2 38939.1 1357.82   1
  -6  -9  -2 35892.5 1353.05   1
   7  -9   2 738.756 70.1199   1
  -7   9  -2 886.689 72.5372   1
   7   9   2 690.731 72.3045   1
  -7  -9  -2 655.415 71.3261   1
   8  -9   2 358.289 54.2425   1
  -8   9  -2 325.842 51.1271   1
   8   9   2 364.502 54.6252   1
  -8  -9  -2 411.659 59.5431   1
   9  -9   2 5500.89 262.129   1
  -9   9  -2 5906.81 261.747   1
   9   9   2 5662.59 266.778   1
  -9  -9  -2 5661.74 265.435   1
  10  -9   2 4367.96 210.257   1
 -10   9  -2 3948.03 204.358   1
  10   9   2 4496.00 214.931   1
 -10  -9  -2 4106.41 209.104   1
  11   9   2 139.157 44.9496   1
 -11  -9  -2 176.836 50.9450   1
  12  -9   2 531.950 68.0629   1
 -12   9  -2 576.547 68.0270   1
  12   9   2 571.454 70.1958   1
 -12  -9  -2 572.387 71.7345   1
  13  -9   2 149.105 46.2547   1
 -13   9  -2 97.6854 46.3918   1
  13   9   2 147.178 51.4286   1
 -13  -9  -2 25.7981 41.6152   1
 -14   9  -2 3262.74 184.814   1
  14  -9   2 3791.62 191.920   1
  15   9   2 2525.32 150.542   1
 -15  -9  -2 2494.03 152.477   1
 -15   9  -2 2583.46 149.351   1
  15  -9   2 2507.39 150.005   1
  16   9   2 3087.26 168.871   1
 -16  -9  -2 3005.79 168.755   1
 -16   9  -2 2584.03 160.205   1
  16  -9   2 2972.77 168.204   1
  17   9   2-59.5888 51.8048   1
 -17  -9  -2 67.4399 49.3597   1
 -17   9  -2-12.7583 43.5862   1
  17  -9   2 91.0512 48.6102   1
  18   9   2 91.6956 48.6459   1
 -18  -9  -2 26.6342 49.1091   1
 -18   9  -2 44.7429 48.1292   1
  18  -9   2 32.6472 45.7261   1
  19   9   2 308.091 63.7177   1
 -19  -9  -2 357.778 62.2852   1
 -19   9  -2 351.245 60.8990   1
  19  -9   2 345.624 59.7308   1
  20   9   2 1088.43 93.5178   1
 -20  -9  -2 1137.52 96.6670   1
 -20   9  -2 984.729 89.0679   1
  21   9   2 119.708 53.6374   1
 -21  -9  -2 140.285 54.8509   1
 -21   9  -2 94.3801 52.9978   1
  21  -9   2 166.987 50.7787   1
  22   9   2 74.2228 48.5082   1
 -22   9  -2 136.481 51.8742   1
 -22  -9  -2 74.9349 50.7663   1
 -23 -10   2 63.8120 52.0906   1
  23  10  -2 30.8105 47.3284   1
 -22 -10   2 135.578 52.8863   1
  22  10  -2 127.009 54.9130   1
 -21 -10   2-19.8562 48.0913   1
  21  10  -2 6.49411 46.1488   1
  20  10  -2 110.924 48.7138   1
 -20 -10   2 226.160 54.8336   1
 -20  10   2 102.949 48.3735   1
  19  10  -2 309.501 59.5209   1
 -19  10   2 255.346 58.1467   1
  19 -10  -2 297.570 59.7086   1
 -18 -10   2 451.137 70.0864   1
  18  10  -2 666.696 76.9850   1
 -17 -10   2 418.277 66.6999   1
 -17  10   2 514.145 65.2576   1
  17 -10  -2 426.274 62.2394   1
  16  10  -2 9504.52 393.361   1
 -16 -10   2 8822.29 390.895   1
 -16  10   2 8872.34 384.932   1
  16 -10  -2 8704.71 385.283   1
 -15  10   2 238.542 50.8562   1
  15 -10  -2 267.448 52.3470   1
  14  10  -2 2104.76 132.617   1
 -14 -10   2 2033.05 131.689   1
 -14  10   2 2123.95 130.304   1
  14 -10  -2 2102.11 130.361   1
  13  10  -2 510.967 65.6233   1
  13 -10  -2 532.967 63.5717   1
 -13  10   2 448.548 60.6610   1
 -13 -10   2 484.835 67.3130   1
  12  10  -2 22369.3 864.607   1
 -12 -10   2 20968.7 861.848   1
 -12  10   2 22146.0 858.383   1
  12 -10  -2 23274.7 863.309   1
  11 -10  -2 2379.93 140.109   1
  11  10  -2 2520.25 146.372   1
 -11 -10   2 2459.60 145.453   1
 -10  10   2 16778.4 651.972   1
  10 -10  -2 16170.0 651.955   1
  -9  10   2 358.522 50.7303   1
   9  10  -2 402.342 57.0256   1
  -9 -10   2 366.666 52.7270   1
   9 -10  -2 428.476 55.7238   1
  -8  10   2 2071.44 123.972   1
   8  10  -2 2252.11 134.472   1
  -8 -10   2 2396.93 138.567   1
   8 -10  -2 2196.35 127.123   1
  -7  10   2 377.107 50.6380   1
   7  10  -2 364.382 52.0030   1
  -7 -10   2 382.899 56.6344   1
   7 -10  -2 391.268 53.1338   1
  -6  10   2 14367.5 553.200   1
   6  10  -2 13692.2 555.819   1
  -6 -10   2 13767.3 556.738   1
   6 -10  -2 13755.8 552.903   1
  -5  10   2 6996.01 310.226   1
   5  10  -2 7519.53 317.945   1
  -5 -10   2 7359.50 318.396   1
   5 -10  -2 7353.86 314.080   1
  -4  10   2 11132.2 459.134   1
   4  10  -2 11607.1 464.249   1
  -4 -10   2 11041.7 463.811   1
   4 -10  -2 11621.2 461.825   1
  -3  10   2 12690.4 497.619   1
   3  10  -2 12299.1 501.563   1
  -3 -10   2 12229.7 501.938   1
   2  10  -2 36505.7 1356.28   1
  -2  10   2 37040.0 1353.60   1
   2 -10  -2 35456.0 1351.61   1
  -2 -10   2 35591.1 1355.03   1
  -1  10   2 820.609 70.2375   1
   1  10  -2 732.730 68.5714   1
   1 -10  -2 741.679 67.2930   1
  -1 -10   2 820.866 74.1220   1
   0  10  -2 177.527 40.9965   1
   0  10   2 174.279 38.9692   1
   0 -10  -2 84.2850 36.8797   1
   0 -10   2 117.748 39.6087   1
  -1  10  -2 1413.21 95.1343   1
   1  10   2 1332.20 91.6074   1
  -1 -10  -2 1320.50 93.7460   1
   1 -10   2 1254.23 94.1691   1
  -2  10  -2 21730.3 852.104   1
   2  10   2 24055.4 856.061   1
  -2 -10  -2 21883.3 853.579   1
   2 -10   2 21113.7 852.789   1
  -3  10  -2 2338.40 129.921   1
   3  10   2 2427.28 131.269   1
  -3 -10  -2 1991.35 124.178   1
   3 -10   2 2092.99 126.031   1
  -4  10  -2 18201.9 748.440   1
   4  10   2 19041.9 755.448   1
  -4 -10  -2 20419.2 760.873   1
   4 -10   2 20162.6 756.788   1
   5  10   2 21641.8 818.500   1
  -5 -10  -2 22136.2 821.459   1
  -5  10  -2 19681.6 809.353   1
   5 -10   2 21154.7 816.618   1
   6  10   2 562.392 62.3095   1
  -6 -10  -2 630.778 64.7371   1
  -6  10  -2 542.713 60.0597   1
   6 -10   2 680.927 67.1399   1
   7  10   2 14629.3 565.405   1
  -7 -10  -2 14789.1 566.000   1
   7 -10   2 14188.9 563.820   1
  -8  10  -2 783.242 74.1535   1
   8 -10   2 813.753 76.5099   1
  -9  10  -2 1540.08 109.626   1
  -9 -10  -2 1659.71 114.876   1
   9  10   2 1573.54 112.673   1
  10 -10   2 3871.32 197.384   1
  10  10   2 3683.82 197.303   1
 -10 -10  -2 3968.71 200.444   1
  11 -10   2 6825.09 302.865   1
 -11  10  -2 6567.10 299.155   1
  11  10   2 6846.35 305.171   1
 -11 -10  -2 6456.55 303.047   1
  12 -10   2 72.1962 44.5197   1
 -12  10  -2 142.718 47.8370   1
  12  10   2 120.348 44.5008   1
 -12 -10  -2 103.884 42.3043   1
  13 -10   2 6748.04 306.281   1
 -13  10  -2 6785.42 305.780   1
  14 -10   2 2534.13 152.740   1
 -14  10  -2 2540.84 151.674   1
 -14 -10  -2 2750.13 160.973   1
  14  10   2 2927.48 163.998   1
  15  10   2 2894.18 170.141   1
  15 -10   2 3109.94 172.028   1
 -15 -10  -2 3147.79 176.258   1
 -15  10  -2 2989.63 169.895   1
  16 -10   2 70.8234 38.2897   1
 -16  10  -2-6.32512 44.6851   1
 -16 -10  -2 94.2457 54.6717   1
  16  10   2 169.695 55.4146   1
  17  10   2 1351.40 103.208   1
 -17 -10  -2 1098.12 97.9674   1
 -17  10  -2 1121.01 93.8932   1
  17 -10   2 1042.42 93.4455   1
  18  10   2 13.0558 46.3896   1
 -18 -10  -2 79.8967 47.6714   1
 -18  10  -2-63.8848 48.0714   1
  18 -10   2-6.49616 42.5233   1
  19  10   2 89.9238 52.4703   1
 -19 -10  -2 78.2993 55.1029   1
 -19  10  -2 50.9200 44.6175   1
  19 -10   2 77.6454 47.4257   1
  20  10   2-12.5171 45.8022   1
 -20 -10  -2 6.46995 46.6679   1
  21  10   2 356.511 64.2403   1
 -21  10  -2 336.684 62.6366   1
 -21 -10  -2 312.532 65.8107   1
 -22 -11   2-6.38141 43.9522   1
  22  11  -2 18.7388 42.3220   1
 -21 -11   2 1147.03 98.9960   1
  21  11  -2 1172.09 98.2362   1
 -20 -11   2 237.424 58.1786   1
  20  11  -2 186.550 50.2633   1
  19  11  -2 1495.70 108.172   1
 -19 -11   2 1320.67 106.407   1
 -19  11   2 1414.01 106.667   1
  18  11  -2 365.151 64.9388   1
 -18 -11   2 279.509 62.0021   1
 -18  11   2 405.138 63.8294   1
  18 -11  -2 326.107 58.0760   1
 -17 -11   2 873.372 89.6633   1
  17  11  -2 865.764 86.7550   1
  16  11  -2 1890.27 123.856   1
  16 -11  -2 1773.53 120.781   1
 -16 -11   2 1500.86 116.658   1
 -16  11   2 1778.30 119.271   1
  15 -11  -2 6137.87 290.812   1
  15  11  -2 6513.74 294.561   1
 -15 -11   2 6609.86 295.308   1
 -15  11   2 6125.67 288.835   1
  14  11  -2 798.061 80.2756   1
  14 -11  -2 569.026 68.8279   1
 -14  11   2 614.828 71.2850   1
 -14 -11   2 578.122 74.2333   1
 -13 -11   2 3933.44 204.902   1
  13 -11  -2 4007.94 201.622   1
 -13  11   2 3822.76 198.794   1
  13  11  -2 3683.11 199.718   1
  12  11  -2 1467.55 107.970   1
 -12 -11   2 1589.51 113.205   1
 -11 -11   2 23351.7 917.803   1
  11 -11  -2 23603.3 916.311   1
  11  11  -2 23610.4 918.616   1
 -11  11   2 24128.8 914.121   1
 -10 -11   2 2900.80 165.537   1
  10 -11  -2 3224.60 166.132   1
  10  11  -2 2990.96 167.526   1
 -10  11   2 3018.32 161.764   1
  -9 -11   2 2293.92 140.724   1
   9  11  -2 2541.87 144.776   1
  -9  11   2 2181.28 130.545   1
   9 -11  -2 2252.62 132.692   1
  -8  11   2 576.687 64.5070   1
   8  11  -2 631.337 71.7498   1
  -8 -11   2 611.914 72.7557   1
   8 -11  -2 673.742 67.4185   1
  -7  11   2 3329.22 171.616   1
   7  11  -2 3464.72 179.296   1
  -7 -11   2 3324.21 177.120   1
   7 -11  -2 3219.82 172.870   1
  -6  11   2 149.452 42.6290   1
   6  11  -2 188.180 42.7858   1
  -6 -11   2 229.226 45.3683   1
   6 -11  -2 216.061 43.8081   1
  -5  11   2 6965.37 299.260   1
   5  11  -2 6645.21 300.553   1
  -5 -11   2 6833.59 303.084   1
   5 -11  -2 6757.94 298.807   1
  -4  11   2 9447.66 397.549   1
   4  11  -2 9534.60 401.021   1
  -4 -11   2 9595.72 403.424   1
   4 -11  -2 9701.64 400.985   1
   3  11  -2 18193.1 735.392   1
   3 -11  -2 19748.4 738.664   1
  -3 -11   2 18753.0 739.604   1
  -2  11   2 33537.6 1330.70   1
   2  11  -2 37385.9 1339.11   1
   2 -11  -2 35773.6 1334.59   1
  -2 -11   2 35552.1 1335.75   1
   1  11  -2 19496.0 756.125   1
  -1  11   2 20378.3 757.609   1
  -1 -11   2 18465.9 756.255   1
   0  11  -2 12204.7 486.126   1
   0  11   2 11710.2 482.330   1
   0 -11  -2 12108.0 487.172   1
   0 -11   2 11723.7 486.230   1
  -1  11  -2 1720.75 116.762   1
   1  11   2 1812.58 114.236   1
  -1 -11  -2 1857.80 115.192   1
   1 -11   2 1973.95 119.111   1
  -2  11  -2 7710.11 333.559   1
   2  11   2 7767.87 332.882   1
  -2 -11  -2 7644.65 332.992   1
   2 -11   2 7709.81 335.432   1
  -3  11  -2 1405.52 97.2356   1
   3  11   2 1264.38 97.4876   1
  -3 -11  -2 1296.27 97.7370   1
   3 -11   2 1419.23 98.6239   1
  -4  11  -2 18772.1 724.847   1
   4  11   2 18834.7 728.930   1
  -4 -11  -2 18502.1 730.417   1
   4 -11   2 18007.2 726.766   1
   5  11   2 12694.1 509.123   1
  -5 -11  -2 12768.5 512.632   1
  -5  11  -2 12425.8 504.952   1
   5 -11   2 11910.7 504.974   1
  -6  11  -2 14464.8 584.424   1
   6 -11   2 14880.9 589.674   1
  -7 -11  -2 1673.26 110.980   1
   7  11   2 1565.20 108.950   1
   8  11   2 6651.90 292.686   1
  -8 -11  -2 6278.20 290.064   1
  -8  11  -2 6107.31 286.342   1
   8 -11   2 6305.20 287.545   1
   9 -11   2 6235.87 287.396   1
   9  11   2 6199.65 288.267   1
  -9 -11  -2 6377.93 290.524   1
  10 -11   2 504.429 64.2922   1
 -10  11  -2 581.289 65.6132   1
  10  11   2 500.065 67.8478   1
 -10 -11  -2 567.206 70.7479   1
  11 -11   2 418.015 60.3460   1
 -11  11  -2 493.744 63.2840   1
  11  11   2 526.663 67.9618   1
 -11 -11  -2 452.331 65.2892   1
 -12  11  -2 5969.56 275.767   1
  12 -11   2 5873.40 276.023   1
  13 -11   2 1605.08 114.622   1
 -13  11  -2 1474.49 112.221   1
  13  11   2 1843.16 122.973   1
 -13 -11  -2 1523.15 116.955   1
  14 -11   2 4253.06 215.511   1
 -14  11  -2 3988.52 212.644   1
  14  11   2 4443.93 221.328   1
 -14 -11  -2 4387.73 219.557   1
  15 -11   2 44.2223 46.9300   1
 -15  11  -2 61.8699 49.9327   1
 -15 -11  -2 13.4769 44.1515   1
  15  11   2 104.774 52.2205   1
  16  11   2 997.430 91.7637   1
  16 -11   2 866.335 83.3273   1
 -16 -11  -2 880.025 89.1382   1
 -16  11  -2 853.164 81.8897   1
  17 -11   2 580.757 68.5604   1
 -17  11  -2 536.635 70.0057   1
 -17 -11  -2 658.053 80.5180   1
  17  11   2 553.998 72.6281   1
  18  11   2 1937.66 125.709   1
 -18 -11  -2 1776.55 122.929   1
 -18  11  -2 1518.41 114.901   1
  18 -11   2 1717.75 117.619   1
 -19 -11  -2 271.263 61.7282   1
  19  11   2 215.860 56.2153   1
  20  11   2 1534.00 110.312   1
  20 -11   2 1384.82 109.012   1
 -20  11  -2 1199.92 106.060   1
 -21 -12   2 165.493 56.4395   1
  21  12  -2 106.137 52.0358   1
  20  12  -2 2040.97 137.800   1
 -20 -12   2 2397.56 144.727   1
 -19 -12   2 283.530 61.0735   1
 -18 -12   2 1375.06 109.667   1
 -18  12   2 1142.23 99.4745   1
  18  12  -2 1548.74 112.829   1
  17 -12  -2 879.578 87.5170   1
 -17 -12   2 945.495 89.5870   1
 -17  12   2 991.209 88.8564   1
  17  12  -2 1070.14 91.4476   1
  16 -12  -2 2802.76 161.693   1
 -15 -12   2 619.818 75.1979   1
  15  12  -2 711.725 78.1543   1
  15 -12  -2 392.425 62.7589   1
 -15  12   2 505.127 68.8489   1
 -14 -12   2 2364.48 149.977   1
  14 -12  -2 2431.76 146.806   1
  14  12  -2 2648.61 152.696   1
 -14  12   2 2520.30 149.133   1
 -13 -12   2 2526.57 146.207   1
  13 -12  -2 2342.90 141.765   1
  13  12  -2 2117.58 141.144   1
 -13  12   2 2228.71 139.154   1
  12 -12  -2 4943.10 240.151   1
 -12  12   2 4947.70 236.756   1
 -11 -12   2 927.143 86.3428   1
  11 -12  -2 838.620 78.9979   1
 -11  12   2 792.914 76.8228   1
  11  12  -2 976.225 85.8167   1
  10  12  -2 2284.62 140.272   1
 -10 -12   2 2192.40 139.336   1
  -9 -12   2 2296.44 132.751   1
   9  12  -2 1952.52 125.981   1
   9 -12  -2 1834.85 124.421   1
  -9  12   2 1875.98 123.622   1
   8  12  -2 306.718 60.2570   1
   8 -12  -2 465.684 59.9013   1
  -8 -12   2 444.279 63.8276   1
  -8  12   2 355.845 52.7027   1
   7  12  -2 21198.6 790.159   1
   7 -12  -2 20064.6 782.442   1
  -7 -12   2 19807.0 784.865   1
  -7  12   2 19218.8 778.392   1
   6  12  -2 12157.2 492.681   1
   6 -12  -2 11764.9 489.367   1
  -6 -12   2 12578.2 495.165   1
  -6  12   2 11427.2 487.176   1
   5  12  -2 768.094 75.0006   1
   5 -12  -2 791.515 76.0803   1
  -5  12   2 860.068 74.0365   1
  -5 -12   2 858.246 77.1147   1
   4 -12  -2 10496.7 436.612   1
  -4  12   2 10402.2 433.376   1
   3 -12  -2 13796.7 556.426   1
  -3  12   2 13841.8 554.524   1
  -2 -12   2 18048.6 701.025   1
   2 -12  -2 17662.2 697.639   1
  -2  12   2 18440.8 700.415   1
   2  12  -2 16955.1 698.139   1
  -1 -12   2 15962.8 633.418   1
   1 -12  -2 16102.4 634.280   1
   1  12  -2 16695.3 635.177   1
  -1  12   2 15034.9 627.462   1
   0 -12   2 13147.5 527.086   1
   0  12  -2 13044.7 524.862   1
   0  12   2 12662.7 521.895   1
   1  12   2 2015.48 122.075   1
   1 -12   2 2092.67 125.986   1
  -1 -12  -2 1752.71 116.860   1
  -1  12  -2 1813.20 118.962   1
   2  12   2 867.329 77.5552   1
   2 -12   2 823.057 77.0507   1
  -2 -12  -2 956.505 80.7543   1
  -2  12  -2 966.880 79.3070   1
   3  12   2 18259.5 702.456   1
   3 -12   2 16936.6 697.326   1
  -3 -12  -2 17666.1 698.752   1
  -3  12  -2 18081.0 699.565   1
   5  12   2 240.229 47.8299   1
   5 -12   2 379.930 57.8709   1
  -5  12  -2 298.210 51.9750   1
  -5 -12  -2 386.879 59.2423   1
   6  12   2 230.680 55.3329   1
  -6 -12  -2 245.575 52.0395   1
  -6  12  -2 236.315 45.9093   1
   7  12   2 15888.9 662.874   1
  -7  12  -2 16790.3 660.963   1
  -7 -12  -2 17265.2 667.658   1
   7 -12   2 16694.1 665.430   1
   8  12   2 5695.97 277.825   1
  -8  12  -2 6257.87 278.242   1
  -8 -12  -2 5896.44 279.619   1
   8 -12   2 6303.06 282.989   1
   9  12   2 1432.92 111.380   1
  -9  12  -2 1632.70 111.873   1
  -9 -12  -2 1612.59 117.095   1
   9 -12   2 1726.02 115.607   1
  10  12   2 3043.90 164.494   1
  10 -12   2 2766.73 157.356   1
 -10  12  -2 2553.99 155.385   1
 -10 -12  -2 2676.06 160.511   1
  11 -12   2 50.3809 43.3804   1
  11  12   2-19.0519 42.6743   1
 -11 -12  -2 6.47127 43.4848   1
 -11  12  -2 37.4339 41.5676   1
 -12 -12  -2 537.621 70.1282   1
  12  12   2 642.656 70.9965   1
  13 -12   2 10690.0 450.884   1
 -13 -12  -2 11093.7 455.047   1
  13  12   2 11049.8 453.612   1
 -13  12  -2 9840.85 445.566   1
 -14  12  -2-6.26552 44.2152   1
  14 -12   2 95.9349 46.4985   1
  15 -12   2 6.41238 43.0833   1
 -15 -12  -2-6.66643 48.4374   1
 -15  12  -2 18.9011 46.4365   1
  15  12   2-6.54193 45.0573   1
  16 -12   2 992.538 86.6742   1
 -16 -12  -2 766.340 86.0715   1
 -16  12  -2 869.778 85.6686   1
  16  12   2 848.409 86.4255   1
 -17  12  -2 1824.13 123.418   1
  17 -12   2 1723.12 121.179   1
 -17 -12  -2 1761.23 124.309   1
  17  12   2 1866.73 123.119   1
  18 -12   2 405.911 63.4245   1
 -18 -12  -2 428.147 70.0511   1
 -18  12  -2 343.943 64.0001   1
  18  12   2 427.744 66.9227   1
 -19  12  -2 2573.18 154.790   1
  19  12   2 3036.69 164.029   1
 -19 -12  -2 2768.15 163.054   1
  19 -12   2 2694.42 158.681   1
  20  13  -2 288.962 61.0183   1
 -19 -13   2 1827.14 124.829   1
 -18 -13   2 76.6553 52.4362   1
  18  13  -2 6.34242 49.3309   1
 -17 -13   2 1274.22 109.285   1
  17  13  -2 1493.40 109.772   1
 -17  13   2 1422.74 106.528   1
 -16 -13   2 1173.05 98.7862   1
  16 -13  -2 1318.78 102.876   1
  16  13  -2 1114.63 96.9257   1
 -16  13   2 1230.80 99.4621   1
 -15 -13   2 1972.26 128.015   1
  15 -13  -2 1990.13 128.987   1
 -15  13   2 1608.50 118.251   1
  15  13  -2 1868.84 124.269   1
  14  13  -2 648.979 74.4219   1
 -14 -13   2 586.759 74.4117   1
 -13 -13   2 58.0128 47.1784   1
  13 -13  -2 31.6428 39.5389   1
  13  13  -2 31.6300 47.9261   1
 -13  13   2-30.1443 40.8546   1
 -12 -13   2 3735.82 194.189   1
  12 -13  -2 3648.50 191.640   1
  12  13  -2 3503.64 192.261   1
 -12  13   2 3759.04 191.710   1
 -11 -13   2 1264.98 99.3246   1
  11 -13  -2 1393.89 103.656   1
  11  13  -2 1307.51 100.448   1
 -11  13   2 1386.89 101.494   1
  10 -13  -2-12.2674 38.6889   1
 -10  13   2 5.91346 37.6568   1
  -9 -13   2 12969.4 520.573   1
   9  13  -2 12510.1 517.576   1
  -9  13   2 11812.0 513.540   1
   9 -13  -2 12805.2 516.991   1
  -8  13   2 3681.30 195.114   1
   8  13  -2 3616.43 196.433   1
  -8 -13   2 4126.87 205.138   1
   8 -13  -2 3935.81 198.717   1
  -7  13   2 4853.11 234.275   1
   7  13  -2 5150.84 241.208   1
  -7 -13   2 4817.46 239.007   1
   7 -13  -2 4831.02 235.932   1
   6  13  -2 6492.08 299.730   1
  -6 -13   2 6846.04 304.629   1
   5  13  -2 5443.83 256.277   1
  -5 -13   2 5390.97 255.384   1
   4  13  -2 2161.51 132.747   1
  -4 -13   2 2347.90 137.777   1
   3  13  -2 6462.69 309.135   1
  -3 -13   2 7605.10 318.953   1
   2  13  -2 29965.3 1181.27   1
  -2 -13   2 32396.5 1187.79   1
   1  13  -2 5733.07 265.971   1
  -1 -13   2 5632.96 264.217   1
   0  13  -2 211.414 44.9937   1
   0 -13   2 187.488 44.0690   1
  -1  13  -2 7013.81 314.121   1
   1  13   2 7062.79 314.795   1
  -1 -13  -2 7156.05 317.692   1
   1 -13   2 7206.06 319.179   1
  -2  13  -2 8306.70 357.816   1
   2  13   2 7774.81 354.393   1
   2 -13   2 8625.22 361.295   1
  -3  13  -2 7891.47 351.501   1
   3  13   2 8635.77 360.981   1
  -3 -13  -2 7685.99 351.309   1
   3 -13   2 8244.48 354.391   1
  -4  13  -2 16411.7 673.812   1
   4  13   2 17554.0 680.277   1
  -4 -13  -2 17846.7 683.948   1
   4 -13   2 16491.1 675.778   1
   5  13   2 1028.30 85.0523   1
  -5  13  -2 882.109 82.4794   1
  -5 -13  -2 1077.13 88.4259   1
   5 -13   2 880.774 85.5177   1
   6  13   2 2415.82 146.033   1
  -6 -13  -2 2481.01 145.455   1
   6 -13   2 2445.61 145.249   1
   7  13   2 402.737 59.2544   1
  -7 -13  -2 332.607 54.3097   1
  -7  13  -2 475.823 62.5679   1
   7 -13   2 347.290 59.0482   1
   8  13   2 19576.5 769.981   1
  -8 -13  -2 19959.6 771.495   1
  -8  13  -2 19150.7 764.859   1
   8 -13   2 19286.2 766.937   1
   9  13   2 803.964 82.6409   1
  -9 -13  -2 869.603 85.4244   1
  -9  13  -2 717.579 74.1674   1
   9 -13   2 764.093 78.6857   1
 -10 -13  -2 656.754 72.5770   1
  10  13   2 639.353 70.6385   1
  11  13   2 204.291 54.8449   1
 -11 -13  -2 241.772 55.8248   1
 -11  13  -2 140.335 52.7257   1
  11 -13   2 170.427 55.0726   1
  12  13   2 2197.44 138.614   1
 -12 -13  -2 2215.64 139.513   1
 -12  13  -2 1995.92 133.208   1
  12 -13   2 2131.39 136.539   1
  13  13   2 996.618 90.9439   1
  13 -13   2 883.159 84.1154   1
 -13 -13  -2 706.095 83.9161   1
 -13  13  -2 868.935 85.1048   1
  14 -13   2 316.162 56.7002   1
 -14 -13  -2 315.911 62.2002   1
 -14  13  -2 434.647 65.9225   1
  14  13   2 321.334 62.5901   1
  15  13   2 174.912 58.6718   1
  15 -13   2 180.490 53.5560   1
 -15 -13  -2 163.231 56.3032   1
  16  13   2 147.260 56.4012   1
 -16  13  -2 193.558 57.4098   1
 -16 -13  -2 191.288 60.0551   1
  16 -13   2 211.416 55.3113   1
  17  13   2 212.993 54.4283   1
 -17 -13  -2 176.705 54.1647   1
  18 -13   2 4305.97 220.315   1
  18  13   2 4555.16 221.837   1
 -18 -13  -2 4467.48 221.826   1
 -18  13  -2 4293.23 219.913   1
  19  14  -2-18.4910 47.0029   1
 -19 -14   2 43.9823 51.8502   1
  18  14  -2 2426.33 151.503   1
 -18 -14   2 2762.57 158.050   1
  17  14  -2 144.202 52.9565   1
 -17 -14   2 199.270 56.8375   1
 -15  14   2 336.177 58.8902   1
 -15 -14   2 404.150 61.1109   1
  15  14  -2 321.109 60.2851   1
  15 -14  -2 415.019 62.7763   1
 -14  14   2 12.4298 42.1246   1
 -14 -14   2 58.4530 51.4568   1
  14 -14  -2-6.46683 45.9687   1
  14  14  -2 68.9828 50.2879   1
 -13  14   2 1756.80 118.431   1
  13 -14  -2 1934.71 123.610   1
  13  14  -2 1668.90 118.305   1
  12  14  -2 31.5702 45.6254   1
 -12 -14   2 121.352 52.7757   1
 -11  14   2 2842.68 157.763   1
 -11 -14   2 2830.45 160.432   1
  11  14  -2 2537.90 156.983   1
  11 -14  -2 2696.16 157.721   1
 -10  14   2 6434.31 297.363   1
 -10 -14   2 6248.95 296.836   1
  10  14  -2 6647.82 301.868   1
  10 -14  -2 6853.69 302.090   1
   9 -14  -2 30.9875 42.4317   1
  -9  14   2 42.6485 40.3324   1
   9  14  -2 56.4762 42.9610   1
   8 -14  -2 4104.51 213.898   1
  -8  14   2 4146.52 213.354   1
   8  14  -2 4361.54 218.263   1
  -8 -14   2 4485.55 221.380   1
  -7  14   2 4826.41 236.686   1
   7 -14  -2 4951.84 240.033   1
   6 -14  -2 165.349 47.1820   1
  -6  14   2 154.168 45.9882   1
   6  14  -2 60.7501 41.0201   1
  -6 -14   2 85.1561 40.7246   1
   5 -14  -2 30.3767 37.2090   1
  -5  14   2 11.7856 36.4579   1
   5  14  -2 24.1610 39.5471   1
  -5 -14   2 30.6267 41.5109   1
  -4  14   2 2333.58 136.679   1
   4  14  -2 2158.03 132.712   1
  -4 -14   2 2125.34 133.895   1
   4 -14  -2 1964.86 130.030   1
  -3  14   2 11668.0 466.156   1
   3  14  -2 10909.0 458.876   1
   3 -14  -2 10887.8 460.056   1
  -3 -14   2 10727.1 461.262   1
  -2  14   2 10240.3 458.355   1
   2  14  -2 11467.7 463.177   1
  -2 -14   2 11496.0 466.918   1
   2 -14  -2 11226.6 464.803   1
  -1  14   2 3097.56 174.331   1
   1  14  -2 3528.83 182.447   1
  -1 -14   2 3328.68 178.533   1
   1 -14  -2 3523.12 182.016   1
   0  14   2 4289.47 217.594   1
   0  14  -2 4786.19 223.294   1
   0 -14  -2 4245.31 218.549   1
   0 -14   2 4447.03 220.841   1
   1 -14   2 158.202 48.9376   1
  -1  14  -2 106.044 46.5443   1
   1  14   2 101.922 43.7381   1
  -1 -14  -2 78.9654 40.3053   1
  -2  14  -2 935.443 83.0954   1
   2 -14   2 942.117 83.0211   1
  -2 -14  -2 972.672 87.7342   1
  -3  14  -2 15394.1 644.645   1
   3  14   2 16745.7 652.354   1
  -3 -14  -2 16573.6 653.015   1
  -4  14  -2 2952.83 167.146   1
   4 -14   2 2979.71 166.670   1
   4  14   2 2980.75 167.704   1
   5 -14   2 171.731 53.3719   1
  -5  14  -2 259.233 57.3018   1
   5  14   2 266.224 57.0351   1
  -5 -14  -2 343.756 62.5760   1
  -6  14  -2 3779.65 194.966   1
   6 -14   2 3694.27 193.900   1
   7 -14   2 3648.12 194.447   1
   7  14   2 3432.78 192.639   1
  -7  14  -2 4046.18 197.249   1
  -7 -14  -2 3748.70 196.245   1
   8 -14   2 207.557 51.0850   1
   8  14   2 240.942 57.6868   1
  -8  14  -2 290.669 53.5996   1
  -8 -14  -2 153.644 53.4603   1
   9 -14   2 3341.77 182.940   1
   9  14   2 3308.65 184.969   1
  -9  14  -2 3356.48 182.499   1
  -9 -14  -2 3711.24 190.553   1
  10 -14   2 144.597 46.3656   1
  10  14   2 165.602 50.1602   1
 -10 -14  -2 182.469 52.2478   1
 -10  14  -2 144.652 48.9428   1
 -11  14  -2 380.684 60.9777   1
  11 -14   2 513.594 67.5324   1
  12 -14   2 2683.61 158.376   1
  12  14   2 2858.42 161.515   1
 -12  14  -2 2508.01 153.869   1
 -12 -14  -2 2930.54 164.147   1
  13  14   2 1507.58 111.409   1
 -13 -14  -2 1478.29 113.563   1
  14 -14   2 1159.16 100.914   1
 -14  14  -2 1453.08 105.414   1
  14  14   2 1249.36 102.811   1
 -14 -14  -2 1369.49 108.057   1
 -15  14  -2-12.3387 48.5683   1
  15  14   2-6.35397 44.4638   1
 -15 -14  -2 19.1916 40.7381   1
  15 -14   2-44.5319 45.5492   1
  16  14   2 44.0561 44.3940   1
  16 -14   2 25.3043 43.9304   1
 -16 -14  -2 6.45903 46.2547   1
 -17  14  -2 3135.90 171.502   1
 -17 -14  -2 3474.45 177.320   1
  17  14   2 3318.34 173.566   1
 -18 -15   2 36.8236 49.5137   1
  18  15  -2 42.0485 48.7470   1
 -17 -15   2 1415.50 113.439   1
  17  15  -2 1684.68 117.715   1
 -16 -15   2 99.9704 52.8103   1
  16  15  -2 85.5808 51.3945   1
 -15 -15   2 1266.09 101.796   1
  15  15  -2 1234.70 99.1349   1
 -14  15   2 431.016 65.3093   1
  14  15  -2 384.707 57.9410   1
 -14 -15   2 449.174 64.6427   1
 -13  15   2 234.234 54.8631   1
  13  15  -2 313.866 60.4483   1
 -13 -15   2 230.304 58.4528   1
  13 -15  -2 117.689 51.1611   1
 -12  15   2 882.120 84.4552   1
  12  15  -2 993.764 89.3810   1
 -12 -15   2 865.299 86.7773   1
  12 -15  -2 926.097 84.5749   1
 -11  15   2 62.9828 52.0200   1
  11  15  -2 37.7542 39.3681   1
 -11 -15   2 113.424 44.1497   1
  11 -15  -2 19.2719 41.7305   1
  10 -15  -2 407.162 62.0096   1
 -10  15   2 378.714 63.0187   1
  10  15  -2 413.717 65.9129   1
 -10 -15   2 459.122 69.0053   1
  -9 -15   2 2589.63 156.045   1
   9  15  -2 2911.46 162.534   1
   8 -15  -2 453.892 63.7262   1
   8  15  -2 369.308 64.1353   1
  -8 -15   2 463.460 65.7370   1
  -8  15   2 462.081 66.3275   1
   7 -15  -2 1012.89 88.2724   1
   7  15  -2 1090.10 96.0154   1
  -7 -15   2 1177.83 97.7792   1
  -7  15   2 894.628 86.1184   1
   6  15  -2 2314.51 138.665   1
  -6  15   2 2205.41 136.158   1
   6 -15  -2 2166.84 136.847   1
  -6 -15   2 2211.27 137.166   1
  -5  15   2 755.284 79.9197   1
   5  15  -2 842.444 78.1909   1
   5 -15  -2 765.152 78.0564   1
  -5 -15   2 702.546 75.6973   1
   4  15  -2 269.047 60.7537   1
  -4  15   2 268.057 53.6683   1
  -4 -15   2 234.806 56.6716   1
   4 -15  -2 402.824 57.5088   1
  -3  15   2 1729.42 116.897   1
   3 -15  -2 1589.53 113.706   1
  -2  15   2 1272.86 103.882   1
   2 -15  -2 1505.43 109.776   1
  -1  15   2 527.809 66.7420   1
   1 -15  -2 501.389 62.8405   1
   0  15   2 1322.63 103.735   1
   0 -15  -2 1374.20 103.351   1
   1  15   2 3023.53 166.355   1
  -1 -15  -2 2783.48 162.149   1
   2  15   2 897.990 84.8604   1
  -2 -15  -2 818.617 82.6736   1
  -4  15  -2 1156.23 94.3286   1
   4 -15   2 940.396 88.6904   1
  -4 -15  -2 1256.26 100.519   1
  -5  15  -2 2050.19 136.141   1
   5  15   2 2200.95 137.928   1
  -5 -15  -2 2452.40 144.934   1
   5 -15   2 2087.84 136.987   1
  -6  15  -2 2705.15 152.455   1
   6  15   2 2376.78 149.875   1
   6 -15   2 2388.97 146.338   1
  -7  15  -2 4881.34 237.090   1
   7  15   2 5027.42 240.110   1
  -7 -15  -2 4679.44 235.915   1
   7 -15   2 4775.24 236.782   1
  -8  15  -2 159.643 53.4149   1
   8  15   2 178.544 55.4533   1
   8 -15   2 120.554 45.7167   1
  -8 -15  -2 115.846 51.8495   1
  -9  15  -2 49.1108 45.8905   1
   9 -15   2 6.35809 46.8733   1
 -10  15  -2 1185.17 102.254   1
  10  15   2 1360.73 106.258   1
  10 -15   2 1394.50 105.793   1
 -10 -15  -2 1424.79 107.468   1
 -11 -15  -2 234.817 54.7485   1
  11  15   2 222.291 55.0500   1
 -12  15  -2 2203.94 139.968   1
  12  15   2 2467.10 148.132   1
 -12 -15  -2 2551.79 148.669   1
  12 -15   2 2298.98 142.619   1
 -13  15  -2 392.406 66.1519   1
  13  15   2 568.093 73.8873   1
 -13 -15  -2 480.263 71.4914   1
  13 -15   2 421.139 64.1568   1
 -14  15  -2 4541.49 223.757   1
  14  15   2 4522.38 227.632   1
  14 -15   2 4642.37 229.279   1
 -14 -15  -2 4477.62 227.740   1
 -15  15  -2 572.256 70.9748   1
  15 -15   2 599.005 77.5203   1
 -16  15  -2 166.350 49.6075   1
 -16 -15  -2 232.320 53.7853   1
  16  15   2 233.936 54.9099   1
 -16 -16   2 243.804 56.1884   1
  16  16  -2 274.306 55.0061   1
 -14 -16   2 1128.41 95.5255   1
  14  16  -2 1066.78 91.3745   1
 -13 -16   2 346.826 60.9157   1
  13  16  -2 402.049 63.1418   1
 -12  16   2 2865.08 166.853   1
  12  16  -2 3093.09 170.766   1
 -12 -16   2 2881.53 165.121   1
  12 -16  -2 2826.02 164.863   1
 -11  16   2-6.40023 43.7251   1
  11  16  -2-24.9978 48.2790   1
 -11 -16   2-6.29333 47.6738   1
  11 -16  -2 6.49560 42.8970   1
 -10  16   2 1537.44 108.771   1
  10  16  -2 1321.70 104.325   1
 -10 -16   2 1388.14 104.082   1
  10 -16  -2 1162.00 102.368   1
  -9  16   2 2819.83 159.145   1
  -9 -16   2 2517.21 154.009   1
   9 -16  -2 2695.03 157.764   1
   9  16  -2 2696.78 157.084   1
   8 -16  -2 2492.25 157.732   1
  -8  16   2 2952.54 162.239   1
  -7  16   2 535.989 71.4889   1
   7  16  -2 639.721 73.2056   1
  -7 -16   2 550.518 71.1614   1
   7 -16  -2 712.905 79.4550   1
  -6  16   2 1363.39 103.384   1
   6  16  -2 1139.34 98.5095   1
  -6 -16   2 1418.75 104.420   1
   6 -16  -2 1230.55 98.9367   1
  -5  16   2 2398.04 144.721   1
   5  16  -2 2521.31 144.845   1
   5 -16  -2 2058.35 137.407   1
  -5 -16   2 2161.13 139.525   1
   4  16  -2 55.6617 36.6987   1
  -4  16   2-25.0164 45.4480   1
  -4 -16   2 12.5280 37.1695   1
   4 -16  -2 38.1112 41.9541   1
   3  16  -2 92.1090 48.0551   1
  -3  16   2 6.13378 43.2711   1
   3 -16  -2 12.8347 43.4953   1
  -3 -16   2 18.7053 41.9076   1
   2  16  -2 36.6107 43.0650   1
  -2  16   2 43.2148 42.5549   1
  -2 -16   2 56.3896 46.5354   1
   2 -16  -2 57.0584 43.6992   1
   1  16  -2 1799.52 119.103   1
  -1  16   2 1659.79 116.097   1
  -1 -16   2 1793.94 120.903   1
   1 -16  -2 1573.73 116.307   1
   0  16  -2 148.105 47.6464   1
   0  16   2 106.089 48.7911   1
   0 -16  -2 177.064 49.4344   1
   1  16   2 200.015 55.9429   1
   1 -16   2 203.468 48.7615   1
  -1 -16  -2 189.479 51.7263   1
  -2  16  -2 516.527 70.7815   1
   2 -16   2 529.015 67.5374   1
   2  16   2 470.676 66.8659   1
  -2 -16  -2 485.502 65.0858   1
   3  16   2 2857.30 163.999   1
  -3 -16  -2 2961.42 167.074   1
   3 -16   2 2667.53 161.886   1
   4 -16   2 2147.76 132.862   1
  -4  16  -2 2128.21 131.646   1
  -4 -16  -2 1894.57 132.424   1
   4  16   2 1849.71 129.522   1
  -5  16  -2 4161.25 215.144   1
   5  16   2 4402.39 223.044   1
  -5 -16  -2 4500.00 224.922   1
   5 -16   2 4347.66 220.020   1
  -6  16  -2 1416.63 109.121   1
   6  16   2 1600.58 115.016   1
   6 -16   2 1558.45 111.899   1
  -6 -16  -2 1632.03 117.038   1
  -7  16  -2 37.4297 42.9908   1
   7 -16   2 44.0188 42.6319   1
  -8 -16  -2 122.023 46.8675   1
   8  16   2 120.947 49.9939   1
  -9  16  -2 18.5067 47.9677   1
   9  16   2 57.3121 42.7931   1
   9 -16   2-6.32307 41.0261   1
 -10  16  -2-6.15160 40.6250   1
  10  16   2 18.9160 46.4734   1
 -10 -16  -2-6.45149 44.7917   1
  10 -16   2 19.0649 39.6979   1
 -11  16  -2 2779.42 160.892   1
  11  16   2 2654.11 161.423   1
 -11 -16  -2 3189.94 171.148   1
  11 -16   2 2825.75 163.118   1
 -12  16  -2 6.10927 45.6815   1
  12  16   2-6.24235 49.4665   1
 -12 -16  -2 120.215 52.8153   1
  12 -16   2 50.6550 45.3589   1
 -13  16  -2 591.431 74.5194   1
  13  16   2 591.970 75.2243   1
 -13 -16  -2 708.940 79.3187   1
  13 -16   2 624.623 73.9230   1
 -14  16  -2 316.604 61.7361   1
  14  16   2 276.326 54.6042   1
  14 -16   2 316.191 57.4603   1
 -14 -16  -2 339.138 60.7165   1
  15  16   2 909.005 88.6041   1
 -15 -16  -2 845.136 86.8185   1
  15  17  -2-35.4031 43.1836   1
 -15 -17   2 66.2195 47.3928   1
  14  17  -2 718.954 79.0917   1
 -14 -17   2 712.768 80.0785   1
  12  17  -2 275.320 57.6793   1
 -12 -17   2 161.138 55.0466   1
 -11  17   2 1821.08 125.882   1
 -11 -17   2 2036.53 128.375   1
  11  17  -2 1850.68 126.049   1
 -10  17   2 647.074 79.7193   1
  10 -17  -2 713.131 81.3826   1
  -9 -17   2 1854.32 126.414   1
   9  17  -2 2098.70 132.383   1
  -8  17   2-44.0996 48.3558   1
   8 -17  -2 64.5302 47.8957   1
   8  17  -2-12.3856 40.8972   1
  -8 -17   2-19.4661 42.0927   1
  -7  17   2 127.453 49.4489   1
   7 -17  -2 134.197 47.6572   1
  -7 -17   2 103.315 48.8090   1
   7  17  -2 151.026 45.9578   1
  -6  17   2 96.9006 49.0399   1
   6  17  -2 95.4609 46.0149   1
  -6 -17   2 76.2220 42.4334   1
   6 -17  -2 88.5311 48.9556   1
   5  17  -2 99.2297 49.8621   1
  -5  17   2 133.063 52.1295   1
  -5 -17   2 55.4398 44.2652   1
   5 -17  -2 135.091 46.8926   1
   4  17  -2 266.298 55.3640   1
  -4  17   2 403.886 67.1008   1
   4 -17  -2 415.955 66.7721   1
  -4 -17   2 338.111 63.0040   1
  -3  17   2 772.963 80.7499   1
   3 -17  -2 869.355 81.7198   1
  -2  17   2 3249.62 173.797   1
   2 -17  -2 2798.02 166.536   1
  -1  17   2 44.1138 47.7817   1
   1 -17  -2 70.0063 49.2066   1
   0  17  -2 2317.81 142.212   1
   0  17   2 2286.51 144.138   1
   0 -17   2 2528.59 148.416   1
   0 -17  -2 2411.08 148.020   1
   1  17   2 422.593 65.1635   1
  -1  17  -2 511.197 68.6962   1
  -1 -17  -2 479.849 66.1546   1
   1 -17   2 375.478 64.9156   1
   2  17   2 557.370 72.0850   1
  -2 -17  -2 520.098 70.5769   1
   4  17   2 387.468 62.2192   1
  -4 -17  -2 452.372 64.9934   1
   4 -17   2 423.622 64.8447   1
   5 -17   2 838.378 84.2273   1
  -5 -17  -2 823.938 81.9935   1
  -5  17  -2 969.586 88.5234   1
   5  17   2 755.670 80.2680   1
  -6  17  -2 2584.06 154.105   1
   6  17   2 2747.15 158.327   1
   6 -17   2 2525.48 156.512   1
  -7  17  -2 24.6289 42.4077   1
   7  17   2 6.33353 45.0071   1
  -7 -17  -2-6.33839 44.6991   1
   7 -17   2-12.7755 45.3925   1
  -8  17  -2 55.7839 50.8637   1
   8  17   2 18.9345 49.3833   1
  -8 -17  -2-6.38048 44.6533   1
   8 -17   2 6.28963 43.3246   1
  -9  17  -2 749.819 82.7584   1
   9  17   2 961.595 88.0203   1
   9 -17   2 843.188 82.0737   1
 -10 -17  -2 1040.87 92.9838   1
 -11  17  -2 322.579 59.5501   1
  11  17   2 387.700 59.2082   1
 -11 -17  -2 429.636 64.6104   1
  11 -17   2 304.636 62.2094   1
 -12  17  -2-48.2356 49.1994   1
  12  17   2-30.4419 49.6802   1
  12 -17   2 6.20544 42.4015   1
 -13 -17  -2 232.191 59.2341   1
  13  17   2 264.260 55.5787   1
 -12 -18   2 986.701 88.4546   1
  12  18  -2 697.225 80.7686   1
 -11 -18   2 441.075 70.2044   1
  11  18  -2 462.035 69.1512   1
  10  18  -2 211.488 59.3985   1
 -10 -18   2 126.075 50.1812   1
   9  18  -2 1236.22 103.251   1
  -9 -18   2 1384.14 104.107   1
  -9  18   2 1527.32 110.536   1
   8 -18  -2-6.39842 42.6237   1
   8  18  -2 36.9267 42.7291   1
  -8 -18   2-31.4986 43.0379   1
  -8  18   2 19.1498 45.7031   1
   7  18  -2 147.492 45.3629   1
  -7  18   2 267.534 59.5798   1
   7 -18  -2 252.246 54.6345   1
  -7 -18   2 249.829 55.7622   1
  -6  18   2 50.5956 45.9894   1
   6 -18  -2 51.7821 45.6837   1
   5  18  -2 1129.96 96.0695   1
  -5  18   2 1028.40 92.9260   1
   5 -18  -2 1173.40 98.4377   1
  -5 -18   2 1069.07 92.5335   1
   4  18  -2 6.12136 45.7752   1
  -4  18   2 68.8059 49.2676   1
   4 -18  -2 58.1381 46.9624   1
  -3  18   2 476.216 67.9578   1
   3 -18  -2 650.894 72.6153   1
  -3 -18   2 572.613 72.0040   1
   2  18  -2 122.519 49.0193   1
  -2  18   2 125.997 52.4656   1
  -2 -18   2 99.3018 45.9586   1
   2 -18  -2 153.138 51.0414   1
   1  18  -2 115.733 51.2096   1
  -1  18   2 63.1418 46.6532   1
   1 -18  -2 95.9703 45.5832   1
  -1 -18   2 93.0786 53.0046   1
   0  18  -2 30.2553 38.8950   1
   0  18   2-12.5961 48.6538   1
   0 -18   2-18.9843 43.9346   1
   0 -18  -2 12.7265 43.4717   1
  -1  18  -2 946.563 86.2136   1
   1  18   2 996.840 90.4620   1
  -1 -18  -2 819.091 81.2206   1
   1 -18   2 979.259 90.0907   1
  -2  18  -2 706.760 80.2417   1
   2  18   2 590.424 79.1259   1
   2 -18   2 690.783 75.5872   1
  -2 -18  -2 562.792 75.5304   1
  -3  18  -2 920.662 89.3606   1
   3  18   2 922.781 91.1343   1
   3 -18   2 928.951 87.0278   1
  -3 -18  -2 942.102 90.1297   1
   4 -18   2 98.9546 46.9414   1
  -4  18  -2 80.0227 49.7274   1
   4  18   2 75.2993 43.6638   1
  -4 -18  -2 72.5694 45.8965   1
   5 -18   2 4959.91 248.722   1
   5  18   2 5195.28 251.808   1
  -5 -18  -2 5230.72 250.171   1
  -5  18  -2 4985.28 246.137   1
   6 -18   2 156.488 52.1242   1
  -6  18  -2 91.1898 42.7623   1
   6  18   2 125.592 54.2719   1
  -6 -18  -2 112.424 54.5319   1
  -7  18  -2 151.729 55.6700   1
   7  18   2 156.097 53.7661   1
  -7 -18  -2 113.080 49.1196   1
   7 -18   2 162.925 54.5116   1
  -8  18  -2-18.1556 47.9377   1
   8  18   2-18.6396 50.1075   1
  -8 -18  -2-6.29370 46.7147   1
   8 -18   2-6.27425 44.5879   1
  -9  18  -2 902.201 90.3716   1
   9  18   2 1131.51 93.4362   1
   9 -18   2 970.733 90.0465   1
 -10  18  -2-12.0666 47.7969   1
 -10 -18  -2 31.0629 45.1487   1
  10  18   2 54.4300 42.6590   1
  10 -18   2 18.4227 46.5271   1
 -11 -18  -2 6.13551 48.3043   1
  11  18   2-47.9692 50.0361   1
  11 -18   2-6.06688 42.1248   1
 -10 -19   2 52.5056 45.1038   1
  10  19  -2 46.9337 45.6460   1
   9  19  -2 29.9765 48.0728   1
  -9 -19   2 23.6907 46.6353   1
   8  19  -2-6.05840 43.3792   1
  -8 -19   2 30.1965 40.2338   1
   6  19  -2 567.015 73.1506   1
  -6 -19   2 462.855 72.4870   1
  -5 -19   2 1030.49 89.5413   1
   4  19  -2 132.859 54.0703   1
  -4  19   2 130.737 49.2299   1
  -4 -19   2 119.974 51.3533   1
   4 -19  -2 133.108 47.2739   1
   3  19  -2 289.976 54.4436   1
  -3  19   2 250.361 59.1856   1
  -3 -19   2 353.835 57.2425   1
   3 -19  -2 291.512 55.9213   1
  -2  19   2 608.336 73.5742   1
   2  19  -2 653.610 73.1561   1
   2 -19  -2 609.640 72.7466   1
  -2 -19   2 478.122 70.0271   1
   1  19  -2-6.02049 43.7463   1
  -1 -19   2 30.5695 44.1019   1
   0  19  -2 126.162 47.2781   1
   0 -19   2 159.346 52.2245   1
  -1  19  -2 59.6314 48.6641   1
   1  19   2 6.41884 44.9304   1
   1 -19   2 31.1787 45.6485   1
  -1 -19  -2 25.6070 41.9186   1
  -2  19  -2 23.9028 40.4918   1
   2  19   2 38.1889 46.5829   1
  -2 -19  -2 6.48040 48.4343   1
   2 -19   2-6.22145 39.9937   1
   3  19   2 24.9406 49.7010   1
  -3  19  -2 24.2478 43.7401   1
  -3 -19  -2 19.5862 46.7584   1
   3 -19   2 55.3922 44.4088   1
  -4  19  -2 628.565 75.4214   1
   4  19   2 549.105 72.6229   1
  -4 -19  -2 531.807 72.1933   1
   4 -19   2 675.310 72.2149   1
   5 -19   2 85.0566 45.4886   1
   5  19   2 68.9012 53.4731   1
  -5 -19  -2 37.1096 49.6600   1
  -5  19  -2 109.053 50.9048   1
  -6  19  -2 53.7208 48.7382   1
   6 -19   2 54.7100 43.5672   1
  -7 -19  -2-42.9343 45.8394   1
  -7  19  -2 17.8047 45.5543   1
   7  19   2-6.09553 50.5828   1
   8 -19   2 1907.86 127.662   1
   8  19   2 2004.03 128.385   1
  -8 -19  -2 2089.84 131.411   1
  -8  19  -2 1843.27 125.056   1
  -9  19  -2 429.590 66.0873   1
   9 -19   2 539.908 71.2069   1
   9  19   2 584.687 76.4293   1
  -6 -20   2 280.629 58.0007   1
   6  20  -2 245.813 54.5185   1
  -5 -20   2 36.5207 43.6198   1
   5  20  -2 66.1559 47.6734   1
  -4 -20   2-11.9232 46.6444   1
   4  20  -2-18.0532 50.4910   1
  -3 -20   2 852.999 81.4840   1
  -3  20   2 783.469 82.4915   1
   3  20  -2 852.322 81.5902   1
   2 -20  -2 1205.97 97.2666   1
  -2 -20   2 1199.03 95.9137   1
   2  20  -2 1103.87 91.8158   1
  -2  20   2 1059.71 93.8101   1
   1 -20  -2 158.981 50.2440   1
  -1 -20   2 209.107 52.8708   1
  -1  20   2 314.188 60.0575   1
   1  20  -2 218.333 53.7429   1
   0 -20  -2 479.532 69.0981   1
   0 -20   2 453.569 64.5056   1
   0  20   2 471.800 72.9410   1
   0  20  -2 411.529 64.0193   1
   1 -20   2 424.400 66.3624   1
  -1  20  -2 498.348 67.9373   1
   2 -20   2 1027.02 89.3493   1
  -2  20  -2 924.326 87.7041   1
   2  20   2 944.296 88.7461   1
  -3 -20  -2 311.664 60.1134   1
   3 -20   2 345.895 61.0106   1
   3  20   2 326.897 63.3506   1
  -3  20  -2 220.496 58.6435   1
  -4 -20  -2 176.112 53.9500   1
   4 -20   2 222.219 54.1383   1
   4  20   2 233.957 59.7493   1
  -4  20  -2 228.954 55.6160   1
   5 -20   2 200.765 53.9492   1
  -5  20  -2 268.483 62.4197   1
   5  20   2 162.544 56.9641   1
   6 -20   2 1490.49 113.625   1
  -6  20  -2 1939.64 124.420   1
 -25   0   3 46.4372 48.2024   1
  25   0  -3-19.9403 42.7256   1
 -24   0   3 26.6318 45.8577   1
  24   0  -3-6.69650 45.7498   1
 -23   0   3 13.3468 45.2155   1
  23   0  -3-19.9676 40.7537   1
  21   0  -3 6.58943 41.5676   1
 -21   0   3 26.8773 43.1941   1
  20   0  -3-19.4476 43.1925   1
 -20   0   3 70.2365 44.3389   1
  19   0  -3-6.41788 43.8489   1
 -19   0   3-24.6057 38.4305   1
  18   0  -3 24.5435 39.0742   1
 -18   0   3-6.05758 38.2100   1
  17   0  -3-11.6812 39.9016   1
 -17   0   3 23.4773 37.0221   1
  16   0  -3 43.3248 37.9020   1
 -16   0   3-5.55973 34.3936   1
  15   0  -3-5.05483 35.3779   1
 -15   0   3-30.9855 35.8601   1
  13   0  -3-4.46647 26.4991   1
 -13   0   3 22.5719 29.0187   1
 -12   0   3-12.6124 29.1917   1
  11   0  -3-7.56475 22.6818   1
 -11   0   3 3.81961 23.3874   1
  10   0  -3 3.38080 20.2736   1
 -10   0   3-3.41339 22.7385   1
   9   0  -3 29.9220 20.2882   1
  -9   0   3 11.9616 20.7760   1
   7   0  -3-6.35835 18.5399   1
  -7   0   3-4.29848 19.6282   1
   6   0  -3 6.78728 16.1234   1
  -6   0   3 1.72600 15.4710   1
   5   0  -3 15.0372 13.5179   1
  -5   0   3 2.57060 15.0034   1
   4   0  -3 3.27604 12.0104   1
  -4   0   3-12.4328 11.0920   1
   1   0  -3 9.41507 10.7562   1
  -1   0   3 9.59781 11.6113   1
   0   0  -3-10.4200 15.4603   1
   0   0   3-3.44171 14.3348   1
   1   0   3 1.62579 18.7046   1
  -1   0  -3-1.59646 16.6404   1
   2   0   3 19.9644 20.1419   1
  -2   0  -3-4.07078 21.9522   1
   3   0   3 2.37186 22.9156   1
  -3   0  -3-2.44703 24.2162   1
   4   0   3 22.1443 26.8557   1
  -4   0  -3 2.83059 23.7518   1
   5   0   3 60.0372 22.7110   1
  -5   0  -3 48.4618 26.1301   1
   6   0   3 38.9074 27.8510   1
  -6   0  -3-3.64093 26.6519   1
   7   0   3-11.7380 28.6362   1
  -7   0  -3-8.02556 28.0823   1
   8   0   3-17.2118 29.1571   1
  -8   0  -3-4.39196 27.4379   1
   9   0   3-4.67043 24.8502   1
  -9   0  -3-4.76080 30.6017   1
  10   0   3 10.0935 29.2854   1
 -10   0  -3 15.3195 30.9494   1
  11   0   3-26.9706 39.4759   1
 -11   0  -3 21.6217 33.4331   1
  12   0   3-45.5367 42.5436   1
 -12   0  -3 16.8543 38.0695   1
  13   0   3 47.9456 46.3022   1
 -13   0  -3-5.76575 36.3725   1
  14   0   3-31.0955 43.1838   1
 -14   0  -3-11.8757 37.8190   1
  15   0   3-18.8473 39.2520   1
 -15   0  -3-24.7549 42.2865   1
  16   0   3-24.9572 35.8047   1
 -16   0  -3-39.1058 43.4317   1
 -17   0  -3-6.51472 43.0225   1
  17   0   3 12.9211 45.9095   1
 -18   0  -3 58.8528 49.2207   1
  18   0   3 12.9418 45.6514   1
  19   0   3-32.7492 45.1269   1
 -20   0  -3-32.5534 44.8573   1
  20   0   3-32.7470 48.9610   1
 -21   0  -3 45.4724 45.1055   1
  21   0   3-6.48141 39.2840   1
 -22   0  -3-25.5862 49.7561   1
  22   0   3-64.0327 47.8816   1
 -23   0  -3 18.9038 49.6140   1
  23   0   3 31.5176 48.7044   1
 -24   0  -3-12.3504 45.8403   1
  24   0   3 54.8901 44.9589   1
 -25   1   3 6.65084 49.0349   1
 -25  -1   3 86.7971 51.9230   1
  25   1  -3 13.3342 48.4579   1
 -24   1   3 6.64339 45.7559   1
  24  -1  -3-6.64497 44.2658   1
  23  -1  -3 165.203 50.5813   1
  23   1  -3 107.281 55.4953   1
 -23  -1   3 212.434 59.4799   1
  22   1  -3 34.3938 45.0278   1
 -22  -1   3-13.1381 44.8792   1
 -21   1   3 206.035 54.2533   1
  21  -1  -3 129.568 48.3468   1
  21   1  -3 100.938 48.0833   1
 -21  -1   3 124.567 50.5736   1
 -20   1   3 6.33539 41.1098   1
  20  -1  -3 75.8379 40.2568   1
  20   1  -3 45.5478 40.2579   1
 -20  -1   3-19.6256 43.2134   1
 -19   1   3 49.5049 40.1459   1
  19  -1  -3 67.3765 44.8289   1
  19   1  -3-55.4916 39.2669   1
 -19  -1   3 12.6608 40.6937   1
 -18   1   3 4053.51 198.382   1
  18  -1  -3 3821.86 194.492   1
  18   1  -3 3766.53 193.178   1
 -18  -1   3 3651.28 192.947   1
 -17   1   3 6856.75 301.586   1
  17   1  -3 7610.04 306.859   1
 -17  -1   3 6628.66 298.007   1
 -16   1   3 1789.61 114.379   1
  16  -1  -3 1889.99 118.749   1
  16   1  -3 1965.04 119.008   1
 -16  -1   3 1773.41 117.142   1
 -15   1   3 1436.33 96.0577   1
  15  -1  -3 1405.31 97.0573   1
  15   1  -3 1206.36 92.4621   1
 -15  -1   3 1186.00 91.3603   1
  14   1  -3 3328.62 168.078   1
  13  -1  -3 3664.18 176.323   1
 -13  -1   3 3529.81 174.658   1
  12  -1  -3 37.4781 28.2541   1
  12   1  -3 8.50044 25.5310   1
 -12  -1   3 91.6018 32.6335   1
 -12   1   3 37.6371 28.3736   1
 -11   1   3 7807.07 334.651   1
  11   1  -3 8544.44 338.251   1
 -11  -1   3 8322.90 337.639   1
 -10   1   3 8001.82 327.582   1
 -10  -1   3 8060.19 329.567   1
  10  -1  -3 7790.35 327.174   1
  10   1  -3 8607.55 331.781   1
   9  -1  -3 9589.96 361.685   1
   9   1  -3 9746.36 366.255   1
  -9  -1   3 9327.41 365.011   1
   8  -1  -3 22656.0 850.185   1
  -8   1   3 23131.3 851.539   1
  -7   1   3 40283.3 1479.59   1
   7   1  -3 41658.5 1483.10   1
   7  -1  -3 40505.6 1478.12   1
  -7  -1   3 39431.8 1483.06   1
  -6   1   3 230.250 24.3180   1
   6   1  -3 234.083 25.6487   1
  -6  -1   3 156.089 26.8039   1
   6  -1  -3 224.824 24.1487   1
  -5   1   3 26942.7 1016.86   1
   5   1  -3 27733.4 1020.76   1
   5  -1  -3 28972.7 1017.68   1
  -5  -1   3 28041.6 1021.33   1
  -4  -1   3 147190. 5353.34   1
  -4   1   3 147596. 5347.14   1
   4  -1  -3 151131. 5347.55   1
   4   1  -3 146156. 5353.27   1
   3   1  -3 244809. 9235.03   1
  -3  -1   3 265955. 9233.08   1
   2   1  -3 49328.6 1811.30   1
  -2  -1   3 50865.9 1812.35   1
  -1  -1   3 4199.96 176.742   1
  -1   1   3 4643.63 171.995   1
   1   1  -3 4122.49 176.591   1
   0  -1   3 268683. 8550.43   1
   0   1  -3 260156. 8550.68   1
   0  -1  -3 264083. 8547.46   1
  -1  -1  -3 186341. 6157.88   1
   1  -1   3 167871. 6157.31   1
   1   1   3 166062. 6156.01   1
  -1   1  -3 162824. 6157.30   1
  -2  -1  -3 154474. 5814.06   1
   2  -1   3 158714. 5813.56   1
   2   1   3 166485. 5813.91   1
  -2   1  -3 164011. 5814.42   1
  -3  -1  -3 27.6761 23.1597   1
   3   1   3 83.2048 26.0224   1
  -4  -1  -3 13946.8 515.213   1
   4  -1   3 13206.1 513.919   1
   4   1   3 13516.9 514.619   1
  -4   1  -3 13061.7 514.264   1
  -5  -1  -3 9317.10 373.393   1
   5  -1   3 9325.57 373.198   1
   5   1   3 9146.01 372.162   1
  -5   1  -3 9820.84 375.335   1
  -6  -1  -3 17140.0 645.629   1
   6  -1   3 15532.5 642.408   1
   6   1   3 17359.9 644.661   1
  -6   1  -3 17212.3 645.759   1
  -7  -1  -3 1025.25 72.6181   1
   7  -1   3 925.164 74.4277   1
   7   1   3 1137.68 75.1272   1
  -7   1  -3 1039.27 73.7146   1
  -8  -1  -3 777.736 62.9816   1
   8  -1   3 598.548 58.1868   1
   8   1   3 660.156 61.0198   1
  -8   1  -3 655.874 62.4663   1
  -9  -1  -3 17955.6 739.175   1
   9  -1   3 18993.8 741.805   1
   9   1   3 20176.2 744.355   1
  -9   1  -3 19780.0 745.066   1
 -10  -1  -3 3490.26 173.820   1
  10  -1   3 3543.30 174.423   1
  10   1   3 3470.61 174.175   1
 -10   1  -3 3332.87 173.023   1
 -11  -1  -3 556.628 60.8473   1
  11  -1   3 672.568 64.9678   1
  11   1   3 634.893 67.4081   1
 -11   1  -3 615.071 65.7568   1
 -12  -1  -3 261.753 51.2551   1
  12   1   3 246.234 47.5750   1
  12  -1   3 167.804 46.5909   1
 -12   1  -3 225.923 52.8943   1
 -13  -1  -3 2983.20 160.228   1
  13  -1   3 2806.17 157.408   1
  13   1   3 2714.49 155.000   1
 -13   1  -3 2889.79 157.989   1
  14  -1   3 2103.45 132.070   1
 -14   1  -3 2178.92 133.477   1
  15   1   3 1752.84 120.442   1
  15  -1   3 1789.29 118.318   1
 -15  -1  -3 1825.43 122.606   1
 -15   1  -3 1720.43 117.322   1
 -16  -1  -3 263.279 55.9608   1
  16  -1   3 409.117 57.8454   1
  16   1   3 196.373 49.6309   1
 -16   1  -3 261.916 52.7329   1
  17  -1   3 3516.95 185.365   1
  17   1   3 3474.73 187.121   1
 -17   1  -3 3272.15 180.852   1
 -17  -1  -3 3403.44 184.250   1
 -18  -1  -3 19.6397 40.0979   1
  18  -1   3 25.7740 40.6563   1
  18   1   3 39.8709 41.9279   1
 -18   1  -3 32.2790 39.1370   1
  19  -1   3 64.7326 42.4198   1
 -19  -1  -3 40.6764 50.0074   1
 -19   1  -3 58.2468 46.7250   1
  20   1   3 46.2240 47.6407   1
  20  -1   3 32.4598 41.3522   1
 -20   1  -3 32.3549 47.7038   1
 -20  -1  -3-6.62296 48.1315   1
  21  -1   3 686.015 77.3066   1
  21   1   3 710.836 83.1257   1
 -21  -1  -3 628.534 78.9819   1
 -21   1  -3 763.743 80.9901   1
  22   1   3 213.351 57.5175   1
  22  -1   3 31.5957 43.3352   1
 -22  -1  -3 70.4679 51.1899   1
 -22   1  -3 128.016 50.5306   1
  23   1   3 6.33936 42.5961   1
  23  -1   3 43.0811 48.1531   1
 -23  -1  -3 25.3634 47.0657   1
 -23   1  -3-12.5884 48.3143   1
  24   1   3 233.836 52.8521   1
  24  -1   3 121.861 48.3923   1
 -24   1  -3 219.923 56.1546   1
 -24  -1  -3 123.137 53.4255   1
 -26  -2   3 13.3008 50.0433   1
 -25  -2   3 61.5024 47.6205   1
  25   2  -3 173.823 56.2400   1
 -24  -2   3-19.9202 49.6243   1
  24  -2  -3 39.2192 43.9172   1
  24   2  -3-34.7459 47.4744   1
 -24   2   3 13.2317 50.1161   1
 -23  -2   3 528.580 75.0240   1
  23  -2  -3 603.652 74.4851   1
  23   2  -3 455.596 68.5324   1
 -23   2   3 522.564 72.1966   1
  22   2  -3 2970.55 177.866   1
 -22  -2   3 3551.83 186.300   1
  21   2  -3 1783.37 121.857   1
  21  -2  -3 1636.45 116.906   1
 -21   2   3 1913.27 123.345   1
 -21  -2   3 1741.75 121.556   1
 -20  -2   3 396.758 61.4886   1
  20  -2  -3 401.324 63.7172   1
  20   2  -3 446.370 63.2815   1
 -20   2   3 368.935 58.1394   1
 -19  -2   3 986.819 87.0939   1
  19  -2  -3 1125.36 88.5218   1
  19   2  -3 929.516 85.5580   1
 -19   2   3 924.700 83.7621   1
  18  -2  -3 1748.01 112.858   1
 -18   2   3 1544.25 108.414   1
 -17  -2   3 737.618 74.9994   1
  17  -2  -3 663.279 68.7401   1
  17   2  -3 777.377 76.2755   1
 -17   2   3 661.444 68.0388   1
 -16  -2   3 85.2478 40.4543   1
  16  -2  -3 43.1959 37.8571   1
  16   2  -3 67.4396 40.3067   1
 -16   2   3 64.3732 38.7654   1
  15  -2  -3 132.872 39.2482   1
  15   2  -3 156.606 43.2860   1
 -15   2   3 106.523 37.6765   1
 -14  -2   3 10400.7 442.596   1
  14   2  -3 11293.3 446.637   1
  13  -2  -3 3041.16 154.960   1
 -13   2   3 3121.96 155.005   1
 -12  -2   3 51288.7 1914.17   1
  12  -2  -3 52594.1 1908.55   1
  12   2  -3 51339.4 1912.95   1
 -11  -2   3 5193.55 231.493   1
  11  -2  -3 5332.37 227.526   1
  11   2  -3 5307.62 230.684   1
 -11   2   3 5159.90 226.218   1
 -10  -2   3 51334.2 1868.72   1
 -10   2   3 51095.8 1861.86   1
  10   2  -3 51758.4 1867.87   1
  10  -2  -3 49032.9 1860.47   1
   9  -2  -3 13703.6 513.683   1
  -9   2   3 12963.5 511.698   1
  -9  -2   3 13077.3 517.276   1
   9   2  -3 13878.0 519.357   1
  -8  -2   3 53162.7 1807.13   1
   8   2  -3 56328.1 1807.62   1
  -7   2   3 1846.14 84.1428   1
   7  -2  -3 1582.15 83.1133   1
   6  -2  -3 31584.6 1218.62   1
  -6   2   3 33682.5 1218.37   1
  -6  -2   3 34370.6 1224.94   1
   6   2  -3 34201.0 1224.68   1
   5  -2  -3 44405.9 1681.23   1
   5   2  -3 48462.3 1689.00   1
  -5   2   3 45477.2 1680.12   1
  -5  -2   3 48489.0 1689.78   1
  -4  -2   3 4342.14 189.428   1
   4   2  -3 4716.48 189.916   1
  -4   2   3 4651.04 182.330   1
   3  -2  -3 8825.98 319.209   1
  -3   2   3 9048.64 318.330   1
   3   2  -3 9116.76 328.821   1
  -2  -2   3 40738.0 1487.53   1
  -2   2   3 39673.4 1479.07   1
   2  -2  -3 41863.2 1479.36   1
   2   2  -3 41455.0 1486.77   1
  -1  -2   3 9652.02 362.979   1
  -1   2   3 9175.05 356.817   1
   1  -2  -3 9976.91 356.620   1
   1   2  -3 9582.35 362.742   1
   0   2   3 41575.5 1570.60   1
   0  -2  -3 43312.0 1572.00   1
   0   2  -3 44758.3 1576.00   1
   0  -2   3 43961.1 1575.97   1
   1   2   3 23649.5 870.624   1
   1  -2   3 24114.4 874.219   1
  -1   2  -3 22569.8 873.313   1
  -1  -2  -3 24331.8 872.905   1
   2  -2   3 156988. 5678.11   1
  -2   2  -3 151512. 5678.55   1
  -2  -2  -3 164601. 5678.06   1
   2   2   3 155192. 5676.41   1
   4   2   3 10593.4 418.655   1
   4  -2   3 10677.0 417.113   1
  -4   2  -3 10295.5 418.643   1
  -4  -2  -3 11422.7 421.225   1
   5   2   3 32662.6 1219.04   1
   5  -2   3 32804.9 1217.20   1
  -5   2  -3 33361.5 1219.39   1
  -5  -2  -3 32514.3 1219.51   1
   6   2   3 18607.5 693.913   1
   6  -2   3 17778.8 691.524   1
  -6   2  -3 18482.5 693.808   1
  -6  -2  -3 17646.9 694.675   1
   7   2   3 5808.78 240.957   1
   7  -2   3 5640.89 239.124   1
  -7   2  -3 5270.08 238.259   1
  -7  -2  -3 5087.81 239.910   1
   8   2   3 24259.3 955.810   1
   8  -2   3 25838.2 956.881   1
  -8   2  -3 26473.9 959.296   1
  -8  -2  -3 24493.9 958.787   1
  -9   2  -3 3566.63 180.803   1
   9  -2   3 4072.50 186.283   1
  10   2   3 19540.5 744.872   1
  10  -2   3 19485.9 742.613   1
 -10   2  -3 19039.1 741.308   1
 -10  -2  -3 18495.8 741.955   1
  11   2   3 10333.2 423.352   1
  11  -2   3 10175.9 422.187   1
 -11   2  -3 10710.5 422.983   1
 -11  -2  -3 9454.06 419.940   1
  12   2   3 3429.37 172.940   1
  12  -2   3 3143.40 169.005   1
 -12   2  -3 3059.77 166.783   1
 -12  -2  -3 3188.88 169.489   1
  13   2   3 1712.13 110.447   1
  13  -2   3 1471.68 105.857   1
 -13   2  -3 1800.95 113.388   1
 -13  -2  -3 1537.88 108.730   1
  15   2   3 5145.81 254.122   1
 -15   2  -3 5102.10 250.847   1
 -15  -2  -3 5233.23 256.710   1
  16   2   3 271.146 57.5703   1
  16  -2   3 274.062 54.7524   1
 -16   2  -3 217.848 53.3425   1
 -16  -2  -3 102.985 48.7143   1
  17   2   3 6.54361 43.6005   1
 -17   2  -3 12.7297 42.0430   1
 -17  -2  -3 59.5878 44.1151   1
 -18  -2  -3 1731.38 124.724   1
  18  -2   3 2012.85 128.001   1
  18   2   3 2161.42 134.170   1
  19   2   3 68.1777 48.2123   1
  19  -2   3 89.1179 47.0527   1
 -19   2  -3 25.8592 47.4462   1
 -19  -2  -3 190.307 51.1442   1
 -20   2  -3 847.283 84.5409   1
  20  -2   3 797.367 82.3867   1
  21   2   3 284.104 59.8299   1
  21  -2   3 261.294 60.1248   1
 -21   2  -3 312.974 63.7771   1
 -21  -2  -3 448.950 69.0816   1
 -22   2  -3 31.4961 46.4366   1
  22  -2   3 19.0782 42.7368   1
 -23   2  -3 68.3097 44.9163   1
 -23  -2  -3 82.4320 55.0079   1
  23   2   3 82.3164 49.0294   1
  23  -2   3 132.488 46.2909   1
 -24  -2  -3 412.130 67.5080   1
 -24   2  -3 383.541 66.8424   1
  24  -2   3 334.476 58.6875   1
  24   2   3 395.904 67.8745   1
 -26  -3   3 210.503 62.9620   1
  25   3  -3 34.1997 50.0593   1
 -25  -3   3-6.62165 49.8271   1
  24   3  -3-6.81846 47.7278   1
  24  -3  -3 20.0825 47.5843   1
 -24   3   3 32.9552 49.2722   1
 -24  -3   3 88.9019 54.5093   1
 -23   3   3 2549.21 152.116   1
  23   3  -3 2361.19 152.185   1
  23  -3  -3 2298.55 146.090   1
  22   3  -3 4075.06 217.787   1
 -22  -3   3 4672.78 226.759   1
 -21   3   3-12.6677 42.9157   1
  21  -3  -3 31.8699 46.3134   1
  20   3  -3 303.599 56.9398   1
  20  -3  -3 322.545 56.1072   1
 -20   3   3 310.729 57.5082   1
 -20  -3   3 412.256 64.3619   1
  19   3  -3 1104.01 93.8049   1
  19  -3  -3 982.808 86.4156   1
 -19   3   3 901.127 83.8330   1
  18   3  -3 92.2568 46.0483   1
  18  -3  -3 63.5167 38.8940   1
 -18   3   3 106.408 43.9632   1
 -18  -3   3 43.5569 43.2891   1
  17  -3  -3 21700.3 820.695   1
 -17   3   3 20317.5 817.929   1
 -17  -3   3 19721.8 819.752   1
  16   3  -3 175.416 46.4104   1
  16  -3  -3 116.750 39.7104   1
 -16   3   3 198.733 43.6026   1
  15   3  -3 241.163 47.3164   1
  15  -3  -3 155.567 41.5678   1
 -15   3   3 106.813 38.4353   1
 -15  -3   3 139.208 44.2027   1
 -14  -3   3 17316.1 679.967   1
  13   3  -3 10913.6 444.316   1
  13  -3  -3 10900.8 438.974   1
 -13   3   3 10563.9 438.302   1
 -13  -3   3 11230.6 446.637   1
  12   3  -3 19170.1 718.638   1
 -12  -3   3 18212.1 717.461   1
  12  -3  -3 18427.0 710.200   1
 -12   3   3 18350.4 711.311   1
 -11  -3   3 218.971 37.4394   1
  11   3  -3 166.420 34.6990   1
  11  -3  -3 193.093 35.0105   1
  10   3  -3 164.730 32.8870   1
 -10  -3   3 88.7126 30.0927   1
  10  -3  -3 113.306 26.1734   1
 -10   3   3 162.118 30.3054   1
   9   3  -3 234.828 34.5938   1
  -9  -3   3 123.192 32.0700   1
   9  -3  -3 144.241 31.5843   1
  -9   3   3 226.716 29.9962   1
   8   3  -3 3176.51 149.306   1
  -8  -3   3 3283.04 149.927   1
   7   3  -3 61129.8 2184.44   1
  -7   3   3 58796.9 2176.22   1
   7  -3  -3 61677.4 2177.57   1
  -7  -3   3 57534.9 2182.63   1
   6   3  -3 9454.26 369.936   1
   6  -3  -3 9350.30 362.954   1
  -6  -3   3 9648.34 371.930   1
  -6   3   3 9552.92 362.019   1
   5  -3  -3 7867.32 305.502   1
  -5   3   3 8120.29 305.252   1
  -4   3   3 3273.34 131.495   1
   4   3  -3 3426.91 140.046   1
   4  -3  -3 3403.78 132.623   1
  -3  -3   3 85507.9 3122.45   1
   3   3  -3 86458.8 3121.49   1
  -3   3   3 87935.8 3113.58   1
   3  -3  -3 84512.6 3113.24   1
   2  -3  -3 5355.27 203.563   1
  -2   3   3 5183.07 202.547   1
   2   3  -3 5253.89 209.950   1
  -2  -3   3 5190.62 210.425   1
   1  -3  -3 2964.01 122.506   1
   1   3  -3 3140.57 129.155   1
  -1   3   3 3091.66 123.433   1
   0  -3   3 94620.2 3376.38   1
   0   3  -3 93920.4 3376.97   1
   0  -3  -3 95648.1 3371.99   1
   0   3   3 89003.2 3370.98   1
   1  -3   3 20739.6 812.880   1
  -1   3  -3 21869.4 813.156   1
  -1  -3  -3 22544.3 810.814   1
   1   3   3 22245.0 809.969   1
   3  -3   3 14685.7 528.778   1
  -3   3  -3 13947.7 526.873   1
   3   3   3 13267.0 526.079   1
  -3  -3  -3 13193.8 526.959   1
  -4  -3  -3 892.755 58.3713   1
  -4   3  -3 822.411 59.6741   1
   4  -3   3 694.280 57.8832   1
   4   3   3 709.532 54.9546   1
   5   3   3 5007.45 219.293   1
   5  -3   3 4864.25 216.876   1
  -5  -3  -3 5124.45 220.447   1
  -5   3  -3 5262.19 220.080   1
   6   3   3 14509.8 568.280   1
   6  -3   3 14757.3 568.636   1
  -6  -3  -3 14975.7 572.250   1
  -6   3  -3 14394.2 568.106   1
   7   3   3 69051.9 2485.10   1
   7  -3   3 66738.8 2481.89   1
  -7  -3  -3 67659.6 2483.96   1
  -7   3  -3 67450.3 2482.36   1
   8   3   3 20481.0 758.002   1
   8  -3   3 19434.5 752.496   1
  -8  -3  -3 19358.5 755.327   1
  -8   3  -3 19116.0 752.897   1
   9   3   3 1519.75 99.9398   1
  -9  -3  -3 1644.57 103.293   1
  10   3   3 17097.5 663.796   1
  10  -3   3 16990.2 662.052   1
 -10  -3  -3 17258.0 666.954   1
 -10   3  -3 16306.0 659.708   1
  11   3   3 2215.90 130.936   1
  11  -3   3 2253.70 128.834   1
 -11  -3  -3 2199.82 129.815   1
 -11   3  -3 2108.78 127.251   1
  12   3   3 3418.68 185.840   1
  12  -3   3 3730.65 187.104   1
 -12  -3  -3 3640.86 187.435   1
 -12   3  -3 4008.85 191.012   1
  13   3   3 6092.09 286.241   1
  13  -3   3 6027.44 281.588   1
 -13  -3  -3 6607.25 288.322   1
 -13   3  -3 6298.53 285.703   1
  14   3   3 10336.1 433.043   1
 -14  -3  -3 10095.7 430.727   1
  15  -3   3 1600.38 115.857   1
 -15  -3  -3 1404.88 110.001   1
 -15   3  -3 1686.40 115.550   1
  16   3   3 8555.62 356.349   1
 -16  -3  -3 7680.15 351.311   1
 -16   3  -3 7700.12 349.648   1
  17  -3   3 1465.82 108.263   1
 -17   3  -3 1387.83 105.916   1
  18   3   3 807.377 78.4475   1
  18  -3   3 562.336 70.3096   1
 -18  -3  -3 788.643 80.2833   1
 -18   3  -3 664.311 73.5497   1
  19   3   3 1111.40 98.9567   1
  19  -3   3 953.481 96.1616   1
 -19   3  -3 1222.64 99.8573   1
 -19  -3  -3 1219.20 100.996   1
  20  -3   3 292.911 61.1331   1
 -20  -3  -3 147.255 49.0418   1
 -20   3  -3 293.677 57.5969   1
  21   3   3 60.8965 48.9616   1
  21  -3   3 116.517 51.7323   1
 -21  -3  -3 97.6894 52.6657   1
 -21   3  -3 165.619 54.7324   1
  22   3   3 45.9469 52.6272   1
  22  -3   3-19.1746 46.1093   1
 -22  -3  -3 38.7954 47.6631   1
 -22   3  -3 25.2745 47.2291   1
  23   3   3 134.462 54.3794   1
  23  -3   3 44.0701 46.8189   1
 -23  -3  -3 65.3079 49.2278   1
 -23   3  -3 81.2956 53.3948   1
  24  -3   3 1225.59 96.7109   1
 -24   3  -3 1228.32 101.685   1
 -24  -3  -3 1200.97 100.931   1
  26   4  -3 353.438 69.1144   1
 -26  -4   3 395.511 67.6157   1
  24   4  -3 13.0293 45.9463   1
 -24  -4   3-6.72297 48.1391   1
 -24   4   3 46.8781 47.9522   1
  23  -4  -3 362.619 61.9704   1
 -23  -4   3 388.428 68.4971   1
 -23   4   3 265.993 59.9973   1
  22   4  -3 1102.47 95.2996   1
 -22  -4   3 1249.91 100.441   1
  22  -4  -3 1071.62 93.2221   1
  21   4  -3 13.2254 44.4570   1
  21  -4  -3 32.3146 40.7961   1
 -21  -4   3 40.0962 46.7899   1
 -21   4   3 89.8976 48.0152   1
  20   4  -3 209.239 51.2448   1
  20  -4  -3 151.664 49.5530   1
 -20  -4   3 204.246 54.1415   1
 -20   4   3 150.254 50.6040   1
  19   4  -3 77.2586 46.8435   1
  19  -4  -3 98.2437 42.7008   1
 -19  -4   3 19.2774 45.0325   1
 -19   4   3 72.7949 45.7114   1
  18   4  -3 2474.54 143.869   1
  18  -4  -3 2367.83 137.540   1
 -18  -4   3 2395.00 143.400   1
 -18   4   3 1968.57 131.077   1
  17  -4  -3 131.091 42.7516   1
 -17   4   3 213.618 46.5387   1
  16  -4  -3 5103.01 241.893   1
 -16   4   3 4636.07 236.154   1
  15   4  -3 3623.70 187.530   1
  15  -4  -3 3809.01 184.661   1
 -15  -4   3 3724.80 189.798   1
 -15   4   3 3574.96 181.328   1
  14   4  -3 5029.82 237.659   1
 -14  -4   3 5235.64 241.348   1
  13   4  -3 24645.7 929.430   1
 -13   4   3 24274.6 922.656   1
 -13  -4   3 22813.8 926.372   1
  13  -4  -3 25322.3 926.131   1
 -12   4   3 19354.9 640.733   1
  12  -4  -3 13666.5 633.404   1
  11   4  -3 6784.75 285.449   1
 -11   4   3 6537.44 277.714   1
  11  -4  -3 6815.93 278.555   1
 -11  -4   3 6238.44 283.340   1
 -10  -4   3 885.917 68.1613   1
  10   4  -3 812.540 66.2620   1
  10  -4  -3 804.983 59.5693   1
   9  -4  -3 31487.1 1151.41   1
  -9  -4   3 30199.1 1157.20   1
  -9   4   3 31330.6 1150.29   1
   9   4  -3 30786.5 1156.96   1
   8  -4  -3 38335.3 1397.12   1
  -8  -4   3 36135.1 1403.68   1
   8   4  -3 37629.8 1404.05   1
  -8   4   3 39212.4 1396.51   1
  -7  -4   3 39187.8 1398.53   1
   7   4  -3 36505.6 1395.63   1
  -6  -4   3 3121.88 142.729   1
   6   4  -3 3315.21 145.036   1
  -6   4   3 2934.36 133.413   1
   6  -4  -3 3131.47 135.384   1
  -5  -4   3 51881.7 1828.20   1
   5  -4  -3 50132.1 1818.76   1
  -5   4   3 48031.0 1818.02   1
   5   4  -3 50377.6 1827.57   1
   4  -4  -3 1478.70 75.9262   1
   4   4  -3 1616.74 84.0668   1
  -4   4   3 1579.29 75.1128   1
  -4  -4   3 1594.96 83.0975   1
   3  -4  -3 8268.60 318.324   1
  -3   4   3 8336.63 317.761   1
  -2   4   3 43354.4 1569.72   1
   2  -4  -3 42776.1 1570.64   1
  -1   4   3 2619.73 118.346   1
   1  -4  -3 2822.89 119.511   1
   0   4   3 64844.7 2336.18   1
   0  -4  -3 70137.8 2336.25   1
  -1   4  -3 206291. 7384.81   1
   1  -4   3 202380. 7385.42   1
   2  -4   3 15861.6 614.298   1
  -2   4  -3 16547.1 615.200   1
   2   4   3 15918.5 611.647   1
  -2  -4  -3 16372.7 612.536   1
   3  -4   3 3412.95 156.015   1
  -3   4  -3 3446.68 155.905   1
   3   4   3 3180.82 152.929   1
  -3  -4  -3 3686.29 157.044   1
   4  -4   3 3562.89 161.829   1
  -4   4  -3 3452.53 160.508   1
   4   4   3 3407.16 159.804   1
  -4  -4  -3 3571.38 161.865   1
   5  -4   3 786.438 60.8205   1
  -5   4  -3 669.737 56.5076   1
   5   4   3 790.089 61.3635   1
  -5  -4  -3 719.854 59.9034   1
   6  -4   3 583.785 53.8728   1
  -6   4  -3 587.289 53.6272   1
  -6  -4  -3 504.447 51.8374   1
   6   4   3 548.396 54.7856   1
  -7   4  -3 84833.7 3092.62   1
   7  -4   3 86236.7 3092.84   1
  -7  -4  -3 82606.5 3094.40   1
   7   4   3 84609.8 3093.83   1
  -8   4  -3 2783.12 146.032   1
   8  -4   3 2867.65 147.295   1
  -9   4  -3 61017.1 2100.36   1
  -9  -4  -3 61978.4 2105.59   1
   9   4   3 59727.7 2103.08   1
 -10   4  -3 4792.94 217.974   1
  10  -4   3 4635.69 217.746   1
 -10  -4  -3 4404.09 218.382   1
  10   4   3 4409.09 216.673   1
  11  -4   3 15221.6 591.776   1
 -11  -4  -3 15419.5 595.309   1
  11   4   3 15926.3 597.527   1
 -12   4  -3 5349.01 252.911   1
  12  -4   3 5701.91 258.542   1
 -12  -4  -3 5836.44 261.968   1
  12   4   3 5344.81 256.522   1
 -13   4  -3 286.200 50.6814   1
  13  -4   3 302.314 51.6924   1
 -14   4  -3 1587.63 112.448   1
  14  -4   3 1714.53 115.045   1
 -14  -4  -3 1567.36 112.763   1
  14   4   3 1775.68 118.373   1
 -15   4  -3 15720.7 674.399   1
  15  -4   3 18508.7 685.635   1
 -15  -4  -3 15883.4 678.321   1
  15   4   3 18729.8 689.404   1
 -16   4  -3 98.8934 49.4358   1
  16  -4   3 150.672 51.6869   1
 -16  -4  -3 97.8917 50.2692   1
  16   4   3 122.795 54.9719   1
 -17   4  -3 4817.51 246.246   1
  17  -4   3 5639.02 255.304   1
 -17  -4  -3 5078.85 253.239   1
  17   4   3 5458.10 254.856   1
 -18   4  -3 931.969 86.0263   1
  18  -4   3 824.129 81.1924   1
 -18  -4  -3 851.761 85.7343   1
  18   4   3 871.340 82.2071   1
 -19   4  -3 70.7794 49.1023   1
  19  -4   3 45.3303 45.3541   1
 -19  -4  -3 6.57939 43.4902   1
  19   4   3 90.0569 46.7764   1
 -20  -4  -3 949.166 89.9704   1
  20   4   3 988.317 88.7784   1
  21   4   3 841.056 83.7683   1
  21  -4   3 817.546 81.1252   1
 -21   4  -3 824.558 83.0877   1
 -21  -4  -3 626.235 77.2745   1
 -22  -4  -3 188.622 58.7001   1
  22   4   3 192.159 50.6612   1
 -23   4  -3 175.706 58.9095   1
  23  -4   3 275.486 62.0070   1
 -24   4  -3 42.7592 52.8945   1
  24   4   3-12.2885 46.8536   1
 -24  -4  -3-18.6520 49.2466   1
  24  -4   3-36.8926 46.5784   1
  25   5  -3 1385.70 105.773   1
 -25  -5   3 1309.57 111.049   1
  24   5  -3 349.215 62.0922   1
 -24  -5   3 438.484 65.0565   1
  23  -5  -3 1061.39 94.8127   1
 -23   5   3 884.726 89.7441   1
  23   5  -3 1135.58 98.4149   1
 -23  -5   3 861.523 92.1636   1
  22   5  -3 33.3206 42.8375   1
  22  -5  -3-13.2088 42.0588   1
 -22  -5   3 6.74354 47.9226   1
 -22   5   3 19.6271 42.0550   1
  21   5  -3 548.325 72.6038   1
  21  -5  -3 703.239 74.9785   1
 -21  -5   3 602.865 74.6802   1
 -21   5   3 618.862 72.3449   1
  20  -5  -3 6.37210 40.5797   1
 -20   5   3 18.9933 42.1773   1
  19   5  -3 534.231 65.7661   1
  19  -5  -3 440.686 60.4923   1
 -19  -5   3 400.593 62.9980   1
 -19   5   3 338.938 58.1223   1
  18   5  -3 1824.09 120.227   1
 -18  -5   3 1616.36 115.698   1
  17   5  -3 5576.51 258.314   1
 -17   5   3 5136.34 248.426   1
  17  -5  -3 5532.00 253.057   1
 -17  -5   3 5301.17 255.174   1
  16   5  -3 143.618 47.5372   1
  16  -5  -3 49.8574 37.0809   1
 -16   5   3 109.601 41.9453   1
 -16  -5   3 109.867 43.5252   1
  15  -5  -3 5707.77 255.287   1
 -15   5   3 5174.66 248.141   1
 -15  -5   3 5806.23 260.401   1
  14  -5  -3 13148.5 532.902   1
 -14  -5   3 13907.9 537.799   1
 -14   5   3 13302.4 529.430   1
  14   5  -3 12623.5 532.894   1
  13  -5  -3 11314.1 459.133   1
 -13  -5   3 11335.4 466.024   1
 -13   5   3 11647.4 459.575   1
  13   5  -3 11221.9 465.204   1
  12  -5  -3 4373.62 189.804   1
 -12  -5   3 3710.32 188.681   1
  12   5  -3 3753.22 187.948   1
 -12   5   3 3790.10 182.179   1
 -11   5   3 13005.6 488.103   1
  11  -5  -3 11643.0 483.674   1
  10  -5  -3 11911.7 442.428   1
 -10  -5   3 10511.6 446.339   1
 -10   5   3 10733.1 437.497   1
  10   5  -3 11157.6 446.078   1
  -9  -5   3 2499.34 137.257   1
   9  -5  -3 2884.68 133.608   1
   9   5  -3 2683.32 137.732   1
   8  -5  -3 77773.8 2774.47   1
  -8  -5   3 75073.0 2781.31   1
   8   5  -3 72621.7 2782.00   1
  -8   5   3 78088.7 2774.11   1
  -7  -5   3 6376.74 272.675   1
   7   5  -3 6507.56 272.784   1
  -7   5   3 6734.89 264.718   1
   7  -5  -3 6323.00 263.155   1
  -6  -5   3 516.735 48.7399   1
   6   5  -3 551.631 48.8048   1
  -6   5   3 568.112 43.8501   1
   6  -5  -3 546.604 43.6976   1
   5   5  -3 80.7884 23.1799   1
  -5  -5   3 174.332 29.5059   1
   4   5  -3 28471.9 1031.70   1
  -4   5   3 25862.0 1020.51   1
   4  -5  -3 27251.2 1023.39   1
  -3  -5   3 830.180 55.6709   1
   3   5  -3 807.560 55.7350   1
  -3   5   3 733.757 48.4557   1
   3  -5  -3 657.138 48.3612   1
   2   5  -3 168871. 6191.20   1
  -2  -5   3 173414. 6191.95   1
   1   5  -3 45137.7 1592.91   1
  -1  -5   3 41545.7 1592.17   1
   0  -5  -3 130652. 4899.69   1
   0   5  -3 139639. 4905.22   1
   0   5   3 139349. 4900.62   1
   0  -5   3 132000. 4905.61   1
  -1  -5  -3 34905.7 1224.34   1
   1  -5   3 30993.5 1225.44   1
   1   5   3 32616.8 1222.14   1
  -1   5  -3 33680.5 1225.07   1
   2  -5   3 2438.90 123.934   1
  -2   5  -3 2679.07 125.427   1
  -2  -5  -3 2636.65 125.092   1
   2   5   3 2430.57 122.310   1
   3  -5   3 1746.50 99.2128   1
  -3   5  -3 1863.96 100.751   1
  -3  -5  -3 1852.19 98.8824   1
   3   5   3 1886.72 99.4842   1
   4  -5   3 617.296 53.0152   1
  -4   5  -3 619.199 52.0614   1
  -4  -5  -3 495.867 51.0039   1
   4   5   3 605.304 53.8532   1
   5  -5   3 187.216 37.1554   1
  -5   5  -3 294.305 41.1995   1
  -5  -5  -3 319.713 42.8491   1
   5   5   3 249.023 38.5045   1
   6  -5   3 102354. 3655.51   1
  -6  -5  -3 102345. 3655.92   1
  -6   5  -3 93419.6 3652.89   1
   6   5   3 103066. 3654.69   1
  -7   5  -3 299.285 41.6227   1
   7   5   3 240.707 40.6848   1
  -7  -5  -3 317.624 46.2945   1
   7  -5   3 341.131 46.1555   1
  -8  -5  -3 33345.0 1251.15   1
   8   5   3 33177.7 1252.58   1
   9  -5   3 822.404 71.6236   1
   9   5   3 799.327 71.6831   1
  -9   5  -3 836.487 71.7902   1
  -9  -5  -3 1010.66 78.3327   1
  10  -5   3 23330.0 893.743   1
  10   5   3 22660.8 894.625   1
 -10  -5  -3 24096.5 899.502   1
 -10   5  -3 22968.3 891.811   1
 -11   5  -3 4760.34 223.471   1
  11  -5   3 4676.17 223.413   1
 -11  -5  -3 4540.18 225.837   1
  11   5   3 4724.05 226.949   1
 -12   5  -3 6358.13 290.943   1
  12  -5   3 6598.87 293.356   1
 -12  -5  -3 7061.84 299.812   1
  12   5   3 6105.94 292.639   1
 -13  -5  -3 278.504 52.7954   1
  13   5   3 157.935 46.9834   1
 -14   5  -3 242.017 52.0185   1
  14  -5   3 150.992 47.4333   1
 -14  -5  -3 198.293 50.8015   1
  14   5   3 167.060 42.8003   1
 -15   5  -3 2587.45 151.967   1
  15  -5   3 2860.57 156.154   1
 -15  -5  -3 2437.62 151.528   1
  15   5   3 2660.45 156.075   1
 -16   5  -3 3996.72 211.807   1
  16  -5   3 4361.12 215.882   1
 -16  -5  -3 3940.93 214.769   1
  16   5   3 4593.36 218.905   1
 -17  -5  -3 3167.94 182.279   1
  17   5   3 3484.50 184.314   1
 -18   5  -3 5264.94 264.955   1
  18  -5   3 5489.83 266.687   1
 -18  -5  -3 5894.56 273.174   1
  18   5   3 6020.25 271.744   1
 -19   5  -3 135.331 51.2248   1
  19  -5   3 103.819 49.0129   1
 -20   5  -3 3028.90 175.541   1
  20   5   3 3507.88 181.623   1
 -20  -5  -3 2954.55 174.364   1
  20  -5   3 3467.89 182.099   1
  21  -5   3 1491.57 115.263   1
 -21  -5  -3 1610.94 116.349   1
 -21   5  -3 1515.77 114.702   1
 -22   5  -3-18.8624 43.6534   1
  22  -5   3-6.33188 42.9023   1
 -22  -5  -3-71.6506 50.9614   1
  22   5   3 57.5672 47.1447   1
 -23   5  -3 228.852 61.4055   1
  23  -5   3 230.171 58.8017   1
 -23  -5  -3 311.252 59.7446   1
  23   5   3 396.863 64.2221   1
 -24   5  -3 24.0210 47.8865   1
  24  -5   3 73.4757 46.7225   1
  26   6  -3 638.546 75.8265   1
 -26  -6   3 825.125 85.7301   1
  25   6  -3 31.9836 44.0694   1
 -25  -6   3 25.6321 50.7675   1
  23   6  -3 783.343 84.6594   1
 -23  -6   3 817.752 88.9355   1
  22  -6  -3 1882.08 128.723   1
 -22   6   3 2057.46 132.506   1
 -21   6   3 244.604 54.7695   1
  21   6  -3 300.733 60.8507   1
 -21  -6   3 335.129 60.4581   1
  21  -6  -3 311.357 58.6430   1
 -20   6   3 2785.93 155.274   1
  20  -6  -3 2404.03 150.079   1
 -20  -6   3 2801.42 158.621   1
  20   6  -3 2404.68 149.856   1
 -19   6   3 940.974 84.6887   1
  19  -6  -3 843.003 82.5247   1
 -19  -6   3 911.891 86.6296   1
  19   6  -3 1032.48 89.9575   1
 -18  -6   3 392.874 63.3435   1
  18   6  -3 528.879 68.3006   1
 -17   6   3 2172.28 133.506   1
  17  -6  -3 2128.95 134.179   1
  17   6  -3 2519.34 143.342   1
 -16   6   3 9566.16 418.152   1
  16  -6  -3 10251.2 426.049   1
 -16  -6   3 9661.27 425.361   1
  16   6  -3 10976.9 431.340   1
  15  -6  -3 7879.92 327.104   1
 -15  -6   3 7471.36 329.682   1
  15   6  -3 7108.66 328.431   1
 -15   6   3 7309.12 322.318   1
  14  -6  -3 2655.71 143.343   1
 -14  -6   3 2651.78 147.960   1
 -14   6   3 2324.79 136.479   1
  14   6  -3 2607.58 146.119   1
  13   6  -3 437.062 59.3114   1
 -13  -6   3 389.672 56.9216   1
  12  -6  -3 133.764 34.6710   1
 -12  -6   3 142.530 40.3626   1
  12   6  -3 165.712 38.8244   1
 -12   6   3 169.830 37.4893   1
  11  -6  -3 1568.56 98.2620   1
 -11  -6   3 1687.28 105.643   1
  11   6  -3 1575.83 103.318   1
 -11   6   3 1568.18 96.9359   1
  10  -6  -3 27647.5 1050.50   1
 -10  -6   3 27588.9 1056.83   1
  10   6  -3 27878.5 1056.68   1
 -10   6   3 28599.3 1050.58   1
   9  -6  -3 21808.9 821.111   1
  -9  -6   3 21983.7 826.829   1
  -9   6   3 20698.8 818.653   1
   9   6  -3 22163.9 828.193   1
   8  -6  -3 318.680 37.6375   1
   8   6  -3 340.295 44.4151   1
   7  -6  -3 6695.06 287.826   1
  -7  -6   3 7403.71 299.180   1
   7   6  -3 6986.69 296.896   1
  -7   6   3 7194.92 289.306   1
   6   6  -3 1157.54 77.3555   1
  -6  -6   3 1158.05 77.8218   1
  -6   6   3 1161.44 70.5500   1
   5  -6  -3 29886.6 1082.65   1
   5   6  -3 27642.8 1088.23   1
  -5  -6   3 29075.3 1090.53   1
  -5   6   3 29732.8 1080.44   1
   4  -6  -3 12716.3 458.493   1
   4   6  -3 11320.7 465.521   1
  -4  -6   3 10725.0 462.513   1
  -4   6   3 12216.4 456.639   1
   3  -6  -3 65793.0 2354.00   1
   3   6  -3 63398.3 2357.10   1
  -3  -6   3 64269.6 2360.06   1
  -3   6   3 64310.3 2350.75   1
  -2  -6   3 18502.1 735.684   1
  -2   6   3 20286.3 731.204   1
   2  -6  -3 19210.5 730.414   1
   2   6  -3 19608.4 736.522   1
  -1  -6   3 21290.9 799.012   1
  -1   6   3 20565.5 791.750   1
   1  -6  -3 22114.3 794.531   1
   1   6  -3 20585.2 796.998   1
   0  -6   3 80766.8 2885.00   1
   0   6   3 77322.9 2879.48   1
   0  -6  -3 76993.6 2878.65   1
   0   6  -3 81613.2 2882.94   1
   1  -6   3 135126. 5054.92   1
  -1   6  -3 135114. 5054.18   1
  -1  -6  -3 143139. 5053.12   1
   1   6   3 143928. 5054.33   1
   2  -6   3 11655.0 468.485   1
   2   6   3 11967.8 467.600   1
  -2  -6  -3 12248.1 470.250   1
  -2   6  -3 11846.2 468.315   1
   3   6   3 5740.63 232.609   1
  -3  -6  -3 5119.73 228.756   1
  -3   6  -3 5225.72 230.393   1
   3  -6   3 5151.47 231.054   1
   4   6   3 460.648 47.7846   1
  -4  -6  -3 526.320 50.5160   1
  -4   6  -3 415.440 46.7858   1
   4  -6   3 435.096 48.5838   1
   5   6   3 55.9274 31.9867   1
  -5  -6  -3 83.4018 34.3943   1
  -5   6  -3 30.2281 29.3194   1
   5  -6   3 48.3174 29.8211   1
   6   6   3 529.468 54.0472   1
  -6  -6  -3 434.618 52.4299   1
  -6   6  -3 444.924 48.7468   1
   6  -6   3 382.656 50.0333   1
  -7  -6  -3 49481.6 1782.09   1
   7   6   3 46570.2 1777.30   1
   8   6   3-5.12329 34.4234   1
  -8  -6  -3-26.2023 34.9110   1
  -8   6  -3-9.69303 29.0646   1
   8  -6   3 5.03478 29.2141   1
   9   6   3 10771.7 445.717   1
   9  -6   3 11170.5 446.711   1
  -9   6  -3 10176.7 439.763   1
  -9  -6  -3 11252.9 448.662   1
  10  -6   3 18318.6 731.917   1
  10   6   3 18536.2 733.139   1
 -10  -6  -3 19392.0 736.610   1
 -10   6  -3 18563.8 729.234   1
  11  -6   3 5345.87 246.468   1
  11   6   3 5045.02 246.644   1
 -11   6  -3 5329.56 245.418   1
 -11  -6  -3 5240.51 251.325   1
  12  -6   3 987.702 84.1988   1
 -12   6  -3 952.304 82.2593   1
 -13  -6  -3 464.107 65.8915   1
  13   6   3 470.201 64.8000   1
 -13   6  -3 427.795 57.5109   1
  13  -6   3 440.590 60.0337   1
  14  -6   3 2599.82 149.539   1
 -14  -6  -3 2344.53 147.038   1
 -14   6  -3 2237.07 140.626   1
  15   6   3 2225.38 140.245   1
 -15  -6  -3 2194.16 140.401   1
  15  -6   3 2200.06 138.571   1
  16  -6   3 4124.70 208.086   1
  16   6   3 4038.22 210.738   1
 -16  -6  -3 3936.42 208.719   1
 -16   6  -3 4056.21 207.447   1
  17  -6   3 14092.7 546.514   1
  17   6   3 14190.1 547.542   1
 -17  -6  -3 12809.4 542.118   1
  18  -6   3 1443.29 110.375   1
  18   6   3 1500.70 110.795   1
 -18  -6  -3 1426.74 108.914   1
 -18   6  -3 1266.50 105.537   1
  19  -6   3 1297.03 101.484   1
  19   6   3 1272.31 101.593   1
 -19   6  -3 1130.01 97.6712   1
 -19  -6  -3 1438.27 108.987   1
 -20  -6  -3 98.3269 49.7515   1
  20   6   3 90.6899 44.7218   1
 -20   6  -3 88.6967 46.4671   1
  20  -6   3 65.2024 41.6345   1
  21  -6   3 1640.75 117.936   1
  21   6   3 1622.07 117.083   1
 -21   6  -3 1573.32 114.547   1
 -21  -6  -3 1752.58 116.926   1
  22   6   3 303.526 60.9473   1
 -22   6  -3 360.809 60.7125   1
  22  -6   3 294.435 58.2490   1
  23  -6   3 797.735 83.2777   1
  23   6   3 609.689 81.4843   1
 -23  -6  -3 907.818 87.6320   1
 -23   6  -3 843.159 87.3686   1
  26   7  -3 6.17506 43.2626   1
 -26  -7   3 123.763 56.8092   1
  24   7  -3 52.1618 47.4980   1
 -24  -7   3 144.845 59.3902   1
  23   7  -3 347.862 67.1517   1
 -23  -7   3 485.094 73.4421   1
  22   7  -3 473.647 66.3742   1
 -22   7   3 308.001 61.4380   1
 -22  -7   3 348.124 62.0686   1
 -21  -7   3 2523.56 155.046   1
  21   7  -3 2747.05 157.034   1
  20   7  -3 3684.32 190.059   1
 -20  -7   3 3601.61 189.021   1
 -20   7   3 3270.75 180.688   1
  20  -7  -3 3175.42 181.006   1
  19   7  -3 3121.17 165.717   1
 -19  -7   3 2929.35 162.272   1
 -19   7   3 2962.31 157.620   1
  18   7  -3 5932.27 274.094   1
  18  -7  -3 5559.86 266.721   1
 -18  -7   3 6147.33 276.728   1
 -18   7   3 5421.14 264.022   1
  17   7  -3 296.226 57.2894   1
 -17   7   3 342.753 53.9437   1
  17  -7  -3 391.016 57.4915   1
 -17  -7   3 202.046 51.8536   1
 -16   7   3 84.6547 39.9211   1
  16  -7  -3 92.7201 36.3329   1
 -16  -7   3 81.9011 40.6147   1
  15   7  -3 14216.4 575.801   1
 -15   7   3 13363.3 565.264   1
  15  -7  -3 15329.4 574.466   1
 -15  -7   3 14068.5 574.358   1
  14   7  -3 1743.36 113.212   1
 -14   7   3 1539.05 103.583   1
 -14  -7   3 1788.97 115.756   1
  13   7  -3 2273.33 133.173   1
 -13   7   3 2157.13 124.504   1
 -13  -7   3 2042.46 128.529   1
  13  -7  -3 2184.87 125.890   1
 -12  -7   3 765.158 74.7162   1
  12   7  -3 911.812 77.5127   1
  11   7  -3 7069.81 319.817   1
 -11   7   3 7478.57 314.509   1
  11  -7  -3 7490.94 314.391   1
 -11  -7   3 7466.44 320.901   1
  10   7  -3 8937.75 363.214   1
 -10   7   3 8454.41 354.268   1
  10  -7  -3 8582.13 354.144   1
 -10  -7   3 8413.22 359.757   1
   9   7  -3 8991.32 365.733   1
   9  -7  -3 8125.51 353.274   1
  -9  -7   3 9012.81 363.813   1
  -9   7   3 8707.33 355.273   1
  -8   7   3 24826.1 973.102   1
   8  -7  -3 27077.1 976.613   1
   7  -7  -3 2295.67 116.927   1
  -7  -7   3 2200.60 121.481   1
   7   7  -3 2031.40 119.349   1
   6  -7  -3 15841.3 597.441   1
   6   7  -3 15494.8 603.991   1
  -6  -7   3 15599.9 604.744   1
  -6   7   3 15163.9 593.745   1
   5   7  -3 52855.1 1881.51   1
  -5  -7   3 52454.1 1883.16   1
  -5   7   3 48410.0 1872.70   1
   4  -7  -3 29570.3 1066.04   1
   4   7  -3 28057.3 1071.58   1
  -4  -7   3 28679.1 1071.80   1
  -4   7   3 27963.1 1063.20   1
   3  -7  -3 7273.86 297.001   1
   3   7  -3 7101.82 299.234   1
  -3  -7   3 7152.69 302.164   1
  -3   7   3 7251.66 294.261   1
  -2  -7   3 11339.0 442.684   1
  -2   7   3 10887.7 433.756   1
   2  -7  -3 11067.5 435.198   1
   2   7  -3 11054.6 439.430   1
  -1  -7   3 41669.3 1505.89   1
  -1   7   3 39866.3 1498.01   1
   1  -7  -3 41663.3 1501.84   1
   1   7  -3 39404.8 1503.81   1
   0  -7   3 12155.1 471.239   1
   0   7   3 11623.0 464.705   1
   0  -7  -3 11939.1 466.735   1
   0   7  -3 11876.0 468.558   1
   1  -7   3 36233.7 1398.01   1
   1   7   3 38708.9 1394.14   1
  -1  -7  -3 38002.5 1394.60   1
  -1   7  -3 37309.9 1395.55   1
   2  -7   3 29181.4 1096.33   1
  -2   7  -3 29889.3 1096.74   1
  -2  -7  -3 29118.6 1095.92   1
   2   7   3 28622.8 1094.96   1
   3  -7   3 2980.10 151.687   1
   3   7   3 3294.51 152.850   1
  -3  -7  -3 2972.20 150.919   1
  -3   7  -3 2836.42 148.279   1
   4   7   3 35019.0 1300.64   1
  -4  -7  -3 36843.5 1303.23   1
  -4   7  -3 32676.6 1300.35   1
   4  -7   3 34858.2 1302.87   1
   6   7   3 31295.9 1250.28   1
  -6  -7  -3 34150.0 1257.15   1
  -6   7  -3 33559.8 1253.99   1
   6  -7   3 34825.7 1256.56   1
   7   7   3 9947.85 414.124   1
  -7  -7  -3 9694.61 412.825   1
  -7   7  -3 10286.3 413.093   1
   7  -7   3 10032.6 413.665   1
   8   7   3 1781.71 114.543   1
  -8  -7  -3 1846.40 117.167   1
  -8   7  -3 1978.61 114.772   1
   8  -7   3 1753.61 112.190   1
   9   7   3 3456.99 185.258   1
  -9  -7  -3 3742.15 189.535   1
  -9   7  -3 4046.66 188.687   1
   9  -7   3 3472.39 183.921   1
  10   7   3 1203.50 93.9788   1
  10  -7   3 1325.90 94.7998   1
 -10  -7  -3 1205.47 94.7228   1
 -10   7  -3 1251.64 92.0002   1
 -11   7  -3 5956.20 264.182   1
  11  -7   3 5519.00 263.329   1
  12   7   3 8147.59 365.712   1
 -12  -7  -3 8864.31 373.109   1
 -13  -7  -3 7112.00 324.007   1
 -13   7  -3 6619.74 314.929   1
  14   7   3 5074.82 248.129   1
 -14  -7  -3 4785.07 245.408   1
  14  -7   3 5349.04 246.982   1
 -15   7  -3 61.3753 45.9293   1
  15  -7   3 69.7177 44.4135   1
 -16  -7  -3 3550.18 191.377   1
  16   7   3 3434.90 188.634   1
  17  -7   3 1573.82 115.405   1
  17   7   3 1939.07 123.796   1
 -17   7  -3 1555.10 113.517   1
 -17  -7  -3 1535.38 116.503   1
  18  -7   3 169.181 50.7718   1
 -18   7  -3 226.828 55.0244   1
 -19  -7  -3-26.5063 49.1883   1
  19   7   3-13.1631 46.4192   1
  20   7   3 1118.33 105.537   1
 -20  -7  -3 1602.70 114.171   1
 -20   7  -3 1298.38 105.110   1
  20  -7   3 1412.44 109.288   1
 -21  -7  -3-6.41842 45.9600   1
  21   7   3 50.7254 51.1387   1
 -22  -7  -3 3568.61 186.362   1
 -22   7  -3 3252.54 181.752   1
  22  -7   3 3451.26 185.412   1
 -23   7  -3 796.785 86.4520   1
  23  -7   3 950.767 89.6820   1
 -25  -8   3 38.2968 47.3970   1
  25   8  -3 44.1480 49.9772   1
 -24  -8   3 584.021 76.4708   1
  24   8  -3 493.404 67.6792   1
 -23  -8   3 79.1042 54.1115   1
  23   8  -3 6.56647 50.7495   1
 -22  -8   3-46.8876 50.4057   1
  22   8  -3 6.47480 48.0619   1
  21   8  -3 92.3012 49.9800   1
 -21  -8   3 60.3428 52.4910   1
 -21   8   3 71.6259 45.6057   1
  21  -8  -3-6.69744 42.2889   1
  20  -8  -3 4103.48 216.526   1
 -20  -8   3 3996.24 215.710   1
 -20   8   3 4038.90 212.717   1
  19  -8  -3 90.8328 43.6819   1
 -19   8   3 81.9629 42.8102   1
 -19  -8   3 93.8720 52.5334   1
  19   8  -3 52.5831 41.1544   1
  18   8  -3 1966.26 123.506   1
 -18  -8   3 1621.92 118.444   1
 -18   8   3 1740.61 116.678   1
  18  -8  -3 1399.76 110.359   1
  17   8  -3 5793.85 278.006   1
  17  -8  -3 6024.01 278.700   1
 -17  -8   3 6357.72 284.267   1
 -17   8   3 5751.47 274.618   1
  16   8  -3 3194.56 168.189   1
 -16   8   3 2832.44 159.345   1
  16  -8  -3 2740.03 158.873   1
 -16  -8   3 2782.39 161.206   1
  15   8  -3 4223.91 206.811   1
 -15   8   3 3932.90 199.343   1
  15  -8  -3 4138.41 202.670   1
 -15  -8   3 3761.44 202.496   1
  14   8  -3 1181.40 93.9277   1
 -14   8   3 1333.20 92.9563   1
  14  -8  -3 1243.41 92.7708   1
 -14  -8   3 1136.04 92.4193   1
 -13   8   3 1132.83 90.4225   1
  13  -8  -3 1420.71 96.4901   1
  12   8  -3 162.641 39.8803   1
 -12   8   3 166.868 39.4441   1
  12  -8  -3 129.143 40.1474   1
 -12  -8   3 102.854 42.7186   1
  11   8  -3 1380.37 101.059   1
 -11   8   3 1471.70 95.6255   1
  11  -8  -3 1361.87 94.7583   1
 -11  -8   3 1623.62 104.099   1
  10   8  -3 26656.1 995.939   1
  10  -8  -3 25646.0 986.993   1
 -10   8   3 25813.7 986.083   1
 -10  -8   3 26072.0 993.482   1
   9  -8  -3 20855.3 815.638   1
  -9  -8   3 22178.1 825.974   1
  -9   8   3 21333.6 815.012   1
   9   8  -3 20993.6 822.149   1
  -8  -8   3 311.342 47.9915   1
   8  -8  -3 355.550 44.4753   1
   8   8  -3 237.021 42.4686   1
  -8   8   3 269.104 42.4453   1
  -7   8   3 44659.2 1709.46   1
   7   8  -3 46328.5 1719.45   1
  -7  -8   3 46252.8 1720.67   1
   7  -8  -3 48376.3 1715.13   1
   6   8  -3 15330.8 612.871   1
  -6  -8   3 16167.5 615.806   1
   6  -8  -3 15489.1 606.037   1
  -5   8   3 18013.2 687.371   1
   5  -8  -3 17884.0 688.182   1
  -4   8   3 12292.5 471.996   1
   4   8  -3 12503.8 479.532   1
  -4  -8   3 11068.1 475.998   1
  -3   8   3 20744.0 808.872   1
   3   8  -3 21822.2 815.998   1
   3  -8  -3 21884.4 812.580   1
  -3  -8   3 21005.1 815.537   1
  -2   8   3 15.3798 24.9503   1
   2   8  -3 4.27794 27.2491   1
  -2  -8   3 35.4103 31.2211   1
   2  -8  -3 19.3063 28.8641   1
   1   8  -3 48984.2 1790.43   1
  -1   8   3 47829.2 1784.82   1
   1  -8  -3 49713.6 1787.21   1
  -1  -8   3 47121.5 1789.47   1
   0   8  -3 28607.7 1146.82   1
   0   8   3 32323.3 1148.72   1
   0  -8  -3 30692.3 1147.07   1
   0  -8   3 31080.1 1151.61   1
  -1   8  -3 3595.58 174.207   1
  -1  -8  -3 3640.21 174.686   1
   1   8   3 3734.80 174.666   1
   1  -8   3 3753.54 177.704   1
   2   8   3 14918.2 562.972   1
  -2  -8  -3 13668.6 560.287   1
   3   8   3 8961.96 381.140   1
  -3  -8  -3 9700.96 387.278   1
  -4   8  -3 6590.79 287.043   1
   4  -8   3 6691.76 288.796   1
   5  -8   3 36374.4 1370.24   1
  -5   8  -3 37242.5 1369.48   1
   5   8   3 37725.2 1371.43   1
  -5  -8  -3 34892.6 1368.63   1
   6  -8   3 6105.94 278.442   1
  -6   8  -3 6483.21 280.641   1
   6   8   3 6798.40 284.364   1
  -6  -8  -3 6054.23 279.965   1
   7  -8   3 38940.9 1486.95   1
  -7   8  -3 40428.2 1487.23   1
   7   8   3 38767.2 1488.67   1
  -7  -8  -3 41035.5 1492.81   1
   8  -8   3 6722.66 297.404   1
  -8   8  -3 6893.98 297.254   1
   8   8   3 6283.76 295.049   1
  -8  -8  -3 6920.92 300.177   1
   9  -8   3 2873.41 159.448   1
  -9   8  -3 2901.62 157.545   1
   9   8   3 2867.96 159.570   1
  -9  -8  -3 3115.39 165.710   1
 -10   8  -3 841.554 74.6094   1
  10  -8   3 817.407 74.3681   1
 -11  -8  -3 264.053 53.5152   1
  11   8   3 275.717 56.2804   1
  12   8   3 3078.61 163.669   1
 -12  -8  -3 2672.15 158.336   1
 -12   8  -3 2674.47 154.346   1
  13   8   3 13784.3 575.440   1
 -13  -8  -3 14284.9 580.216   1
  13  -8   3 14402.7 575.797   1
  14   8   3 899.149 86.2208   1
 -14  -8  -3 1093.02 92.3743   1
 -14   8  -3 1134.33 93.0795   1
  14  -8   3 1073.71 92.0532   1
  15   8   3 1421.66 110.065   1
 -15  -8  -3 1307.70 108.486   1
 -15   8  -3 1422.09 107.296   1
  15  -8   3 1417.56 107.285   1
  16   8   3 85.5232 48.3121   1
 -16  -8  -3 33.4682 50.5260   1
 -16   8  -3 163.073 52.2011   1
  16  -8   3 160.685 51.6834   1
  17   8   3 376.786 66.6692   1
 -17  -8  -3 356.005 60.8585   1
 -17   8  -3 384.346 58.3293   1
  17  -8   3 381.532 60.5811   1
  18   8   3 712.557 76.5400   1
 -18  -8  -3 661.748 76.7835   1
 -18   8  -3 631.400 72.3164   1
  18  -8   3 628.349 72.2366   1
  19   8   3 1937.47 127.874   1
 -19  -8  -3 1973.20 131.247   1
 -19   8  -3 1694.34 120.711   1
  19  -8   3 1816.47 123.325   1
  20   8   3 135.489 53.9044   1
 -20  -8  -3 208.211 59.4775   1
 -20   8  -3 225.293 56.1751   1
  20  -8   3 128.411 50.9321   1
  21   8   3 804.233 85.3078   1
 -21  -8  -3 722.908 81.6002   1
 -21   8  -3 811.516 84.5396   1
  21  -8   3 880.738 84.2654   1
 -22  -8  -3 1153.03 96.6294   1
 -24  -9   3 19.0928 51.9243   1
  24   9  -3-25.4511 47.2254   1
 -23  -9   3 203.515 57.2751   1
  23   9  -3 183.823 58.3066   1
 -21  -9   3-47.0777 52.9449   1
  21   9  -3 59.3868 50.9753   1
  20  -9  -3 591.114 70.9996   1
 -20   9   3 516.365 69.0255   1
 -20  -9   3 524.557 77.3836   1
  20   9  -3 639.167 76.8015   1
  19   9  -3 1780.53 124.940   1
  19  -9  -3 1707.48 123.036   1
 -19   9   3 1822.41 123.063   1
  18   9  -3 117.366 47.1984   1
 -18   9   3 257.431 53.4177   1
  18  -9  -3 210.635 49.7961   1
 -17  -9   3 1517.56 113.267   1
 -17   9   3 1665.99 114.966   1
  17  -9  -3 1787.07 118.393   1
  16   9  -3 5748.20 264.745   1
 -16  -9   3 5439.29 263.262   1
 -16   9   3 5169.87 254.470   1
  16  -9  -3 5692.21 260.184   1
  15   9  -3 13946.7 554.234   1
 -15  -9   3 13735.2 553.423   1
 -15   9   3 13261.1 544.471   1
  15  -9  -3 13093.3 545.643   1
  14   9  -3 2121.25 127.076   1
 -14  -9   3 1935.13 124.824   1
 -14   9   3 1824.98 117.931   1
  14  -9  -3 1921.37 120.855   1
  13   9  -3 873.960 81.1324   1
  13  -9  -3 906.120 77.9646   1
 -13   9   3 750.883 71.3173   1
 -13  -9   3 879.928 83.0643   1
  12  -9  -3 164.812 43.2882   1
 -12   9   3 166.984 43.9493   1
  11   9  -3 826.447 78.2912   1
 -11  -9   3 723.864 74.7121   1
 -11   9   3 941.107 75.4514   1
  11  -9  -3 689.032 68.3628   1
 -10  -9   3 18842.7 760.904   1
  10  -9  -3 19907.6 758.736   1
 -10   9   3 19118.5 757.974   1
  10   9  -3 20391.7 766.166   1
   9   9  -3 20494.5 797.379   1
  -9  -9   3 20559.6 800.360   1
   8   9  -3 2101.44 134.602   1
  -8  -9   3 2522.03 137.724   1
  -7   9   3 812.174 65.8826   1
   7   9  -3 810.757 70.8826   1
  -7  -9   3 846.485 70.9318   1
   7  -9  -3 743.917 64.9918   1
  -6   9   3 27423.7 1072.87   1
   6   9  -3 28120.2 1079.65   1
  -6  -9   3 29891.2 1083.04   1
   6  -9  -3 28892.3 1075.56   1
  -5   9   3 1338.27 84.9618   1
   5   9  -3 1226.21 86.3147   1
  -5  -9   3 1321.10 91.2325   1
   5  -9  -3 1083.14 80.9620   1
  -4   9   3 9076.40 375.655   1
   4   9  -3 9659.90 384.814   1
  -4  -9   3 9162.10 383.860   1
   4  -9  -3 9025.38 377.127   1
  -3   9   3 16.8146 26.2615   1
   3   9  -3 14.1774 28.0385   1
   3  -9  -3 17.3427 26.2774   1
  -3  -9   3-4.75053 26.9321   1
   2   9  -3 18265.2 724.809   1
  -2   9   3 19727.3 723.845   1
   2  -9  -3 18099.9 719.003   1
  -2  -9   3 18899.4 728.339   1
   1   9  -3 1520.66 97.3634   1
  -1   9   3 1384.68 93.1876   1
   1  -9  -3 1717.90 100.126   1
  -1  -9   3 1686.33 102.828   1
   0   9  -3 8258.02 347.566   1
   0   9   3 8227.31 345.300   1
   0  -9  -3 8316.32 346.463   1
   0  -9   3 8409.59 349.435   1
  -1   9  -3 2687.93 141.681   1
   1  -9   3 2643.00 143.451   1
  -2   9  -3 7590.58 321.894   1
   2   9   3 7355.28 323.866   1
  -2  -9  -3 7516.24 322.164   1
   2  -9   3 7795.08 324.058   1
  -3   9  -3 99.8242 35.4795   1
   3   9   3 97.4736 38.5497   1
  -3  -9  -3 152.477 44.1698   1
   3  -9   3 75.0726 37.0773   1
   4   9   3 47484.0 1737.07   1
  -4  -9  -3 47144.4 1736.90   1
  -4   9  -3 46076.3 1732.88   1
   4  -9   3 46027.4 1735.26   1
   5  -9   3 9746.60 405.521   1
   5   9   3 9520.99 404.934   1
  -5  -9  -3 9911.16 405.910   1
   6  -9   3 1291.29 101.136   1
  -6  -9  -3 1419.98 99.2520   1
   6   9   3 1479.44 99.8892   1
  -6   9  -3 1473.67 101.249   1
   7  -9   3 158.011 43.5621   1
  -7  -9  -3 124.348 45.1598   1
   7   9   3 199.704 50.0725   1
  -7   9  -3 177.174 46.1545   1
   8  -9   3 6379.20 294.405   1
  -8  -9  -3 6556.52 298.524   1
  -8   9  -3 6678.06 295.359   1
   8   9   3 6988.60 299.129   1
   9  -9   3 709.450 72.3579   1
  -9   9  -3 734.502 72.7667   1
 -10  -9  -3 7517.75 339.020   1
  10   9   3 7805.00 339.379   1
 -11  -9  -3 695.664 78.3290   1
  11   9   3 735.287 76.3149   1
 -11   9  -3 568.876 67.7941   1
 -12  -9  -3 4169.05 223.316   1
  12   9   3 4938.96 233.286   1
  12  -9   3 4733.61 228.303   1
  13  -9   3 50.2933 44.6819   1
 -13  -9  -3 26.5791 38.1227   1
 -13   9  -3 18.5491 44.6062   1
  13   9   3 6.45144 35.2513   1
 -14   9  -3 4845.30 238.805   1
  14  -9   3 4826.55 240.836   1
 -14  -9  -3 5010.91 246.293   1
  14   9   3 5071.77 244.049   1
  15  -9   3 57.5040 46.0966   1
 -15  -9  -3 6.71111 46.2326   1
 -15   9  -3-6.33388 41.0993   1
  15   9   3 59.2557 49.8842   1
 -16   9  -3 526.965 68.9934   1
  16  -9   3 414.239 63.5284   1
 -16  -9  -3 506.248 74.2232   1
  16   9   3 652.208 76.8596   1
 -17   9  -3 2335.07 149.145   1
  17  -9   3 2670.32 154.608   1
 -17  -9  -3 2871.98 160.629   1
  17   9   3 2778.98 158.413   1
 -18   9  -3 1125.05 95.7931   1
  18  -9   3 1220.81 97.1814   1
 -18  -9  -3 965.419 95.4029   1
  18   9   3 1088.66 95.5430   1
 -19   9  -3 50.6099 48.2935   1
  19  -9   3 32.3028 45.2650   1
 -19  -9  -3 52.3184 48.2538   1
  19   9   3 117.366 53.2456   1
 -20   9  -3 87.7625 49.7271   1
  20  -9   3 57.5897 46.5717   1
 -20  -9  -3 83.4343 45.6875   1
  20   9   3 69.9008 43.8505   1
 -21   9  -3 6.18194 44.2615   1
  21  -9   3 25.2440 41.6773   1
  21   9   3-31.2261 46.3530   1
 -21  -9  -3 12.5995 46.7576   1
 -22   9  -3 594.947 74.5816   1
 -24 -10   3 348.775 65.8135   1
  24  10  -3 450.234 67.8478   1
 -22 -10   3 45.9789 52.3446   1
  22  10  -3-19.3092 45.7395   1
 -21 -10   3 1387.33 108.938   1
  21  10  -3 1142.62 99.9164   1
 -20 -10   3 100.920 54.0988   1
  20  10  -3 129.850 50.6491   1
  18 -10  -3 1484.39 108.590   1
  18  10  -3 1484.50 113.353   1
 -18 -10   3 1281.76 108.850   1
 -18  10   3 1586.45 109.242   1
  17 -10  -3 1406.51 104.983   1
  17  10  -3 1328.85 103.304   1
 -17 -10   3 1328.28 105.724   1
 -17  10   3 1400.77 104.192   1
  16 -10  -3 3978.51 197.184   1
  16  10  -3 3732.82 196.412   1
 -16 -10   3 3806.71 198.777   1
 -16  10   3 3450.53 189.118   1
  15 -10  -3 397.995 59.5996   1
  15  10  -3 531.339 68.0588   1
 -15 -10   3 616.024 75.0695   1
 -15  10   3 409.774 60.3571   1
  14 -10  -3 1366.61 99.6656   1
  14  10  -3 1347.72 101.389   1
 -14 -10   3 1302.09 103.018   1
 -14  10   3 1358.17 98.6214   1
  13 -10  -3 172.483 43.8859   1
  13  10  -3 127.560 48.1226   1
 -13 -10   3 117.533 48.3947   1
 -13  10   3 173.897 44.7589   1
 -12 -10   3 78.4266 36.3979   1
  12  10  -3 143.177 45.3684   1
  12 -10  -3 106.886 44.1942   1
 -12  10   3 122.245 39.9852   1
 -11 -10   3 3535.31 178.533   1
 -11  10   3 3366.59 172.010   1
  11  10  -3 3141.71 175.293   1
  11 -10  -3 3232.40 171.484   1
 -10  10   3 100.828 38.7941   1
  10 -10  -3 52.8227 35.2968   1
  -9 -10   3 734.552 74.6665   1
  -9  10   3 847.200 71.7611   1
   9  10  -3 935.109 78.1763   1
   9 -10  -3 972.158 77.4951   1
  -8  10   3 1591.02 102.635   1
   8  10  -3 1610.80 109.344   1
  -8 -10   3 1652.08 109.391   1
   8 -10  -3 1546.69 101.458   1
  -7  10   3 47888.8 1755.32   1
   7  10  -3 45225.5 1757.23   1
  -7 -10   3 47488.8 1760.81   1
   7 -10  -3 48343.5 1756.28   1
  -6  10   3 18173.3 690.987   1
   6  10  -3 17425.3 695.881   1
  -6 -10   3 16675.3 694.768   1
   6 -10  -3 18642.0 692.930   1
  -5  10   3 1105.92 80.0026   1
   5  10  -3 997.153 81.0400   1
  -5 -10   3 1092.46 85.5048   1
   5 -10  -3 1090.44 80.1307   1
   4  10  -3 881.534 72.7311   1
  -4 -10   3 883.477 76.0000   1
   3  10  -3 8220.69 339.561   1
  -3 -10   3 7819.77 338.091   1
   3 -10  -3 7716.93 334.237   1
   2  10  -3 11046.8 465.967   1
  -2  10   3 12302.0 467.724   1
  -2 -10   3 11087.4 469.244   1
   2 -10  -3 11645.2 466.050   1
   1  10  -3 17933.6 655.291   1
  -1 -10   3 16934.2 656.046   1
   0  10  -3 1586.76 100.249   1
   0  10   3 1614.64 100.261   1
   0 -10  -3 1374.48 96.6999   1
   0 -10   3 1539.23 100.358   1
  -1  10  -3 5527.85 265.603   1
   1  10   3 6292.09 270.947   1
  -1 -10  -3 6057.48 269.329   1
   1 -10   3 6319.67 273.063   1
  -2  10  -3 4543.38 213.441   1
   2  10   3 4585.34 216.656   1
  -2 -10  -3 4370.81 212.129   1
   2 -10   3 4606.58 216.049   1
  -3  10  -3 14482.4 573.157   1
   3  10   3 15238.5 579.213   1
  -3 -10  -3 14477.5 578.311   1
   3 -10   3 13634.9 573.338   1
   4  10   3 11332.2 472.118   1
  -4 -10  -3 11522.8 474.983   1
  -4  10  -3 11202.9 467.277   1
   4 -10   3 11930.7 473.560   1
   5  10   3 5752.92 258.064   1
   5 -10   3 5599.34 256.437   1
  -5 -10  -3 5254.98 252.858   1
  -5  10  -3 5522.73 253.687   1
   6 -10   3 380.983 57.5011   1
   6  10   3 438.248 58.6929   1
  -6 -10  -3 362.452 56.1556   1
  -6  10  -3 338.993 50.9346   1
   7 -10   3 1942.34 123.726   1
  -7  10  -3 1976.60 121.898   1
   7  10   3 2069.33 126.297   1
  -7 -10  -3 1788.79 121.176   1
   8  10   3 35.2463 37.8102   1
  -8 -10  -3 72.4228 35.8582   1
   9 -10   3 25787.8 1003.30   1
  -9  10  -3 25456.2 1000.77   1
   9  10   3 26658.1 1006.68   1
  -9 -10  -3 26503.9 1006.72   1
  10 -10   3 754.971 71.8946   1
 -10  10  -3 577.221 65.7175   1
 -10 -10  -3 872.459 81.7967   1
  10  10   3 562.285 72.7082   1
  11 -10   3 144.247 46.2968   1
  11  10   3 63.1464 38.8605   1
 -11 -10  -3 122.986 40.6222   1
  12 -10   3 1770.44 118.480   1
 -12  10  -3 1631.44 116.734   1
 -12 -10  -3 1669.74 120.112   1
  12  10   3 1662.14 118.019   1
  13 -10   3 6373.88 293.666   1
 -13  10  -3 6375.12 292.409   1
 -13 -10  -3 6234.34 297.225   1
  13  10   3 6529.13 299.057   1
  14  10   3 1269.50 103.401   1
 -14 -10  -3 1335.05 105.970   1
 -14  10  -3 1198.05 101.284   1
  14 -10   3 1154.49 98.8222   1
  15  10   3 1916.24 125.339   1
  15 -10   3 1890.05 123.590   1
 -15 -10  -3 1869.03 126.982   1
 -15  10  -3 1516.92 116.414   1
  16 -10   3-19.3248 43.2801   1
 -16  10  -3 6.33852 43.6569   1
 -16 -10  -3-20.1527 40.7101   1
  16  10   3 6.61325 39.6583   1
  17  10   3 6.58208 48.1698   1
 -17 -10  -3 13.3762 47.1653   1
  17 -10   3-25.8581 45.9380   1
 -18  10  -3 12.6702 47.9963   1
  18 -10   3 32.2857 44.1204   1
 -19 -10  -3 1128.22 103.213   1
  19  10   3 1229.07 102.594   1
  20  10   3-37.8943 50.0255   1
 -20  10  -3 24.9300 49.0644   1
  20 -10   3 18.9910 43.2469   1
  21  10   3 30.5435 48.3920   1
 -21 -10  -3 12.3615 51.8617   1
 -21  10  -3-18.3335 51.8321   1
  21 -10   3 62.2595 45.5702   1
 -23 -11   3 270.871 65.0138   1
  23  11  -3 278.348 60.5732   1
 -21 -11   3 91.7150 53.8098   1
  21  11  -3 44.7396 48.4771   1
 -20 -11   3 40.1534 50.4312   1
  20  11  -3 108.989 53.8591   1
 -19 -11   3 200.096 57.7179   1
  19  11  -3 240.400 52.6961   1
 -18 -11   3-19.6118 48.5205   1
  18  11  -3 25.9640 47.8414   1
  17  11  -3 45.1617 45.8611   1
  17 -11  -3 45.0746 44.7210   1
 -17 -11   3 19.7983 45.4679   1
 -17  11   3 18.9260 42.4021   1
  16 -11  -3 7839.20 360.888   1
  16  11  -3 8555.22 366.472   1
 -16 -11   3 8654.17 367.074   1
 -16  11   3 8067.96 360.478   1
  15  11  -3 404.450 62.4555   1
  15 -11  -3 380.203 59.9325   1
 -15  11   3 443.101 61.9667   1
 -15 -11   3 360.539 60.7618   1
  14 -11  -3 1715.70 117.760   1
 -14  11   3 1832.43 119.804   1
  13  11  -3 272.544 55.6080   1
 -13 -11   3 277.545 57.9254   1
 -12 -11   3 79.8672 43.3939   1
  12  11  -3 54.8877 41.7349   1
 -12  11   3 55.8712 37.9334   1
  12 -11  -3 81.2270 40.3549   1
 -11  11   3-16.1656 33.6756   1
  11  11  -3 30.0258 41.7047   1
 -11 -11   3 29.9040 41.2049   1
  11 -11  -3 85.5922 40.2531   1
 -10 -11   3 7570.71 348.732   1
 -10  11   3 8492.65 347.105   1
  10  11  -3 7956.35 351.735   1
  10 -11  -3 8102.21 347.117   1
  -9 -11   3 25056.9 929.377   1
  -9  11   3 22810.6 913.206   1
   9 -11  -3 24729.5 920.213   1
   9  11  -3 23078.5 921.067   1
  -8  11   3 938.379 77.1895   1
   8 -11  -3 943.067 79.4258   1
  -7  11   3 1518.96 102.243   1
   7  11  -3 1615.51 109.163   1
  -7 -11   3 1562.88 109.953   1
   7 -11  -3 1714.49 107.154   1
  -6  11   3 4677.96 220.611   1
   6  11  -3 4868.29 226.716   1
  -6 -11   3 4523.90 223.781   1
   6 -11  -3 4799.19 223.348   1
  -5  11   3 9728.18 386.865   1
   5  11  -3 9184.39 390.332   1
  -5 -11   3 9001.82 389.299   1
   5 -11  -3 8888.91 385.010   1
  -4  11   3 5880.61 270.263   1
   4  11  -3 6496.19 277.916   1
  -4 -11   3 6077.53 278.647   1
   4 -11  -3 5993.83 273.663   1
   3  11  -3 10305.8 421.784   1
  -3  11   3 10328.8 417.092   1
  -3 -11   3 9783.74 417.415   1
   3 -11  -3 9885.10 415.011   1
   2  11  -3 58.1902 39.0593   1
  -2  11   3 50.4503 31.9074   1
   2 -11  -3 77.5135 34.7979   1
  -2 -11   3 75.4876 39.5291   1
   1  11  -3 21476.3 837.196   1
   1 -11  -3 21296.2 837.345   1
  -1 -11   3 22269.6 840.699   1
   0  11  -3 7797.47 333.920   1
   0  11   3 7422.05 330.918   1
   0 -11  -3 7744.13 333.827   1
   0 -11   3 8102.40 337.738   1
  -1  11  -3 16.0615 29.9888   1
   1  11   3 10.5131 35.6175   1
   1 -11   3 5.42084 35.1672   1
  -2  11  -3 876.205 77.3680   1
   2  11   3 867.246 76.2677   1
  -2 -11  -3 870.033 75.5022   1
   2 -11   3 913.859 77.7057   1
  -3  11  -3 19300.0 727.934   1
   3  11   3 17916.4 725.892   1
  -3 -11  -3 18928.6 729.512   1
   3 -11   3 17994.0 726.856   1
  -4  11  -3 2243.59 134.559   1
  -4 -11  -3 2689.61 146.572   1
   4  11   3 2367.17 137.596   1
   4 -11   3 2274.72 137.538   1
  -5  11  -3 7004.50 313.021   1
  -5 -11  -3 7659.57 323.847   1
   5  11   3 7071.13 319.399   1
   5 -11   3 7100.66 317.927   1
  -7  11  -3 2437.24 140.455   1
  -7 -11  -3 2297.99 140.811   1
   7  11   3 2448.12 143.004   1
   7 -11   3 2151.23 135.685   1
  -8  11  -3 4744.44 227.300   1
   8 -11   3 4534.93 223.366   1
  -8 -11  -3 4325.01 223.735   1
   8  11   3 4524.21 225.815   1
   9  11   3 209.140 51.0847   1
   9 -11   3 224.436 54.4218   1
  -9  11  -3 200.980 48.0395   1
  -9 -11  -3 247.658 54.1427   1
  10 -11   3 2605.71 156.218   1
  10  11   3 2970.02 162.809   1
 -10 -11  -3 2770.19 159.203   1
  11 -11   3 476.973 65.8345   1
 -11  11  -3 457.187 67.4341   1
  12 -11   3 193.975 52.9171   1
 -12 -11  -3 184.595 53.5800   1
  12  11   3 167.533 53.8817   1
 -12  11  -3 191.128 51.8731   1
  13 -11   3 2123.64 133.680   1
 -13 -11  -3 1982.54 133.119   1
 -13  11  -3 1745.97 124.838   1
  13  11   3 2299.22 138.718   1
 -14  11  -3 2069.31 131.721   1
 -14 -11  -3 2032.88 135.046   1
  14  11   3 2349.57 140.078   1
  15 -11   3 75.5005 41.2570   1
 -15 -11  -3 27.0752 49.5972   1
 -15  11  -3 55.7667 42.7475   1
  15  11   3 117.226 53.4952   1
 -16 -11  -3 93.5331 52.3368   1
  16  11   3 58.9586 47.3271   1
 -17  11  -3 24.7693 43.3342   1
  17 -11   3 25.0438 47.1129   1
 -17 -11  -3 13.2944 48.6486   1
  17  11   3-13.0930 49.5931   1
 -18  11  -3 572.860 70.8007   1
  18 -11   3 591.072 72.4700   1
 -18 -11  -3 633.721 77.4557   1
  18  11   3 736.030 79.6399   1
 -19  11  -3 30.4751 49.7423   1
  19 -11   3 36.9327 45.3843   1
 -20 -11  -3-25.1913 47.3880   1
  20  11   3 24.5187 44.2133   1
 -22 -12   3 271.336 58.7307   1
  22  12  -3 279.305 59.0575   1
 -20 -12   3 104.654 54.1200   1
  20  12  -3 114.336 49.8532   1
 -18 -12   3 410.824 68.3808   1
 -17 -12   3 72.8204 50.5932   1
  17  12  -3 115.699 44.3984   1
 -17  12   3 13.0542 45.0808   1
  17 -12  -3 171.265 53.5384   1
  16 -12  -3 891.126 84.7047   1
 -16 -12   3 861.066 86.0181   1
 -16  12   3 967.344 85.0597   1
  16  12  -3 880.386 87.6301   1
 -15 -12   3 103.840 46.1688   1
  15  12  -3 63.4004 41.5557   1
 -15  12   3 24.8542 43.5335   1
  15 -12  -3 38.1571 41.3101   1
 -14 -12   3 238.149 52.4690   1
  14  12  -3 132.032 46.6305   1
 -14  12   3 101.756 45.9391   1
  14 -12  -3 100.272 45.1708   1
 -13 -12   3 325.494 55.4523   1
  13  12  -3 308.003 56.5571   1
 -13  12   3 369.090 54.8439   1
  13 -12  -3 339.238 56.5839   1
 -12 -12   3 8486.12 372.377   1
  12  12  -3 8786.04 373.108   1
 -12  12   3 8402.16 366.086   1
  12 -12  -3 8425.83 369.444   1
  11  12  -3 866.930 81.4445   1
 -11 -12   3 538.375 69.6804   1
 -10 -12   3 809.834 79.2408   1
  10  12  -3 683.800 75.6144   1
 -10  12   3 643.138 71.5979   1
  10 -12  -3 806.304 76.0763   1
  -9  12   3 3441.96 185.149   1
   9  12  -3 3600.79 193.187   1
   9 -12  -3 3719.40 191.017   1
  -8  12   3 815.805 74.0787   1
   8  12  -3 695.518 73.3583   1
  -8 -12   3 797.027 77.6910   1
   8 -12  -3 827.814 74.3174   1
  -7  12   3 219.706 46.8635   1
   7  12  -3 190.647 44.3250   1
  -7 -12   3 181.483 44.3139   1
   7 -12  -3 194.600 44.3320   1
  -6  12   3 75.3436 37.9896   1
   6  12  -3 45.9093 35.1779   1
  -6 -12   3 46.5116 38.0937   1
   6 -12  -3 16.7759 36.9672   1
  -5 -12   3 1314.95 97.4351   1
   5 -12  -3 1362.58 95.8439   1
   5  12  -3 1358.40 96.6873   1
  -5  12   3 1159.11 90.8096   1
   4 -12  -3 727.100 68.0685   1
  -4  12   3 519.692 60.9655   1
  -3  12   3 568.914 62.3842   1
   3 -12  -3 465.010 58.1552   1
  -2  12   3 3986.68 198.753   1
   2 -12  -3 4143.22 203.965   1
   1  12  -3 9487.66 401.840   1
  -1  12   3 9437.43 400.241   1
  -1 -12   3 9372.56 403.196   1
   1 -12  -3 9911.45 404.223   1
   0 -12  -3 227.114 47.4360   1
   1  12   3 5495.88 254.524   1
  -1 -12  -3 5403.02 254.154   1
   2  12   3 313.784 53.5436   1
   3  12   3 725.357 71.8593   1
  -3 -12  -3 471.035 64.0004   1
  -4 -12  -3 3223.62 175.804   1
  -4  12  -3 3258.14 170.003   1
   4 -12   3 2945.08 169.412   1
   5  12   3 960.012 84.7884   1
  -5 -12  -3 958.808 83.3273   1
  -5  12  -3 972.986 80.1561   1
   5 -12   3 851.800 79.6114   1
   6  12   3 10213.3 432.371   1
  -6 -12  -3 10852.2 434.226   1
  -6  12  -3 10122.2 427.658   1
   6 -12   3 9815.15 427.767   1
   7  12   3 85.8182 40.5708   1
  -7 -12  -3 80.5914 40.3055   1
  -7  12  -3 57.5251 40.0294   1
   8 -12   3 694.257 73.8024   1
  -8  12  -3 576.917 69.5747   1
  -8 -12  -3 715.649 75.7984   1
   9  12   3 293.392 57.3163   1
   9 -12   3 352.012 58.7538   1
  -9  12  -3 388.343 60.1633   1
  -9 -12  -3 348.621 62.3353   1
  10 -12   3-25.1175 44.2835   1
 -10  12  -3 12.4395 44.5326   1
  11  12   3 1235.64 99.6347   1
 -11 -12  -3 1529.65 109.371   1
  12 -12   3-6.34935 45.7986   1
 -12  12  -3 6.19818 45.3609   1
  12  12   3 32.4753 47.5335   1
 -12 -12  -3-6.65786 48.0238   1
  13 -12   3 63.6418 45.7079   1
 -13  12  -3 49.8713 44.7782   1
  13  12   3 156.127 52.8912   1
 -13 -12  -3 138.830 52.8050   1
  14 -12   3-6.38045 42.1358   1
 -14  12  -3 37.6114 44.5454   1
  14  12   3-13.1421 45.6215   1
 -14 -12  -3-33.2678 47.9923   1
  15 -12   3 95.5273 48.3358   1
 -15  12  -3 131.673 46.6345   1
  15  12   3 32.5563 41.1802   1
 -15 -12  -3 80.3960 49.4705   1
 -16  12  -3 287.875 61.3815   1
  16 -12   3 374.692 63.2389   1
  17 -12   3 69.2663 48.6909   1
 -17  12  -3 12.3972 47.9318   1
  17  12   3 147.484 56.1288   1
 -17 -12  -3 6.53411 50.5214   1
 -18  12  -3 24.5596 47.4609   1
  18 -12   3 68.5898 47.5773   1
  19  12   3 332.675 64.3566   1
  19 -12   3 282.130 57.6989   1
 -19 -12  -3 363.227 63.9953   1
 -19  12  -3 319.655 61.2579   1
  21  13  -3 212.472 54.6370   1
 -21 -13   3 57.1387 53.4955   1
  19  13  -3 518.512 69.1675   1
  17  13  -3 12.6246 50.6092   1
 -17 -13   3 26.3752 51.2685   1
 -16 -13   3 462.895 66.8344   1
  16 -13  -3 420.955 65.3255   1
  16  13  -3 417.461 65.1084   1
 -16  13   3 381.125 61.5093   1
 -14 -13   3 38.6921 40.6821   1
  14 -13  -3 31.6716 42.9238   1
  14  13  -3 6.31883 37.0841   1
 -14  13   3 6.07754 38.7082   1
 -13 -13   3 546.370 68.3345   1
  13 -13  -3 433.000 62.3668   1
  13  13  -3 398.449 62.0904   1
 -13  13   3 367.790 59.8460   1
 -12 -13   3 37.9084 41.4416   1
  12  13  -3 81.5601 42.5912   1
 -12  13   3 131.731 47.2130   1
  12 -13  -3 43.6206 41.9523   1
 -11  13   3 41.5725 42.2645   1
  11  13  -3 43.8490 42.8554   1
 -11 -13   3 93.3785 45.2891   1
  11 -13  -3 73.8305 40.6947   1
 -10  13   3 276.514 55.9984   1
  10 -13  -3 175.857 46.0182   1
  -9  13   3 660.595 70.3693   1
   9  13  -3 748.096 76.6546   1
  -9 -13   3 671.114 76.9731   1
   9 -13  -3 668.459 71.2812   1
  -8 -13   3 1182.10 97.9317   1
   8  13  -3 1097.70 94.1167   1
  -7 -13   3 514.174 60.8922   1
   7  13  -3 429.982 60.3780   1
  -6  13   3 3813.66 185.367   1
   6  13  -3 3300.19 182.913   1
   6 -13  -3 3627.42 184.874   1
  -6 -13   3 3274.39 184.264   1
   5  13  -3 1301.74 95.9134   1
  -5  13   3 1013.12 87.3978   1
   5 -13  -3 1281.22 94.3699   1
  -5 -13   3 1174.88 93.3674   1
  -4  13   3 125.630 40.5248   1
   4  13  -3 74.7953 39.2449   1
  -4 -13   3 144.470 50.1568   1
   4 -13  -3 165.197 45.0728   1
   3  13  -3 624.251 67.4538   1
  -3  13   3 767.022 72.1743   1
  -3 -13   3 751.230 75.1114   1
   3 -13  -3 744.582 72.4760   1
   2  13  -3 905.536 81.7089   1
  -2  13   3 695.825 75.9892   1
  -2 -13   3 898.598 81.0646   1
   2 -13  -3 880.176 80.7798   1
   1  13  -3 1219.69 92.6372   1
  -1 -13   3 1149.82 94.2153   1
   0  13  -3-17.2497 32.9844   1
   0 -13   3 53.4173 36.3448   1
  -1  13  -3 132.686 40.7482   1
   1  13   3 220.482 48.7276   1
  -1 -13  -3 246.304 48.7005   1
   1 -13   3 257.429 51.0535   1
  -2 -13  -3 519.806 62.8355   1
   2 -13   3 599.857 67.8634   1
  -3  13  -3 1129.03 93.7107   1
   3  13   3 1282.33 98.6868   1
  -3 -13  -3 1467.86 104.340   1
   3 -13   3 1196.66 95.4125   1
  -4  13  -3 181.225 52.2166   1
   4  13   3 259.263 51.9793   1
   4 -13   3 204.867 52.7427   1
   5  13   3 1457.04 109.857   1
  -5 -13  -3 1486.79 109.819   1
  -5  13  -3 1524.73 109.994   1
   5 -13   3 1642.84 112.857   1
   6  13   3 742.472 78.5871   1
  -6 -13  -3 1026.71 87.0910   1
  -6  13  -3 840.444 78.7089   1
  -7 -13  -3-44.2116 39.8408   1
   7  13   3-18.7711 36.7170   1
   7 -13   3 42.7962 44.4236   1
  -8  13  -3 589.654 71.3787   1
   8 -13   3 574.807 71.8228   1
  -9 -13  -3 45.5611 40.6701   1
   9  13   3 12.6664 37.5852   1
  10  13   3 38.3789 43.3526   1
 -10 -13  -3 19.6341 47.5652   1
 -10  13  -3 36.3379 44.0177   1
  10 -13   3 25.1416 44.6782   1
  11  13   3 1108.31 97.0674   1
 -11 -13  -3 1077.95 95.8078   1
  11 -13   3 1159.44 95.6995   1
 -11  13  -3 1102.17 94.3788   1
 -12  13  -3 152.632 52.9985   1
  12 -13   3 120.984 44.8241   1
  13 -13   3 51.3570 44.9253   1
  13  13   3 38.7851 48.6425   1
 -13 -13  -3-46.3087 47.3686   1
 -13  13  -3 6.35964 43.4501   1
  14  13   3 58.5728 50.2786   1
  14 -13   3 12.8194 43.0679   1
 -14 -13  -3-32.6101 49.0773   1
 -15  13  -3 739.232 82.7003   1
  15 -13   3 815.304 80.6122   1
  16 -13   3 12.6606 44.3110   1
 -16 -13  -3 19.8139 45.5026   1
 -16  13  -3 80.3558 43.2683   1
  16  13   3 6.31964 45.5972   1
  17 -13   3 244.212 56.9061   1
 -17  13  -3 61.3584 52.8542   1
  18 -13   3 142.169 50.4890   1
 -18 -13  -3 37.9124 45.3055   1
  18  13   3 49.7991 43.9653   1
 -18  13  -3 48.4783 50.0637   1
 -20 -14   3 543.125 71.6023   1
  20  14  -3 632.346 77.9374   1
  19  14  -3 24.6516 47.6178   1
 -18 -14   3 2229.50 143.424   1
  18  14  -3 2365.78 144.280   1
 -17 -14   3 747.134 82.9904   1
  17  14  -3 653.270 75.4618   1
 -16 -14   3 133.631 48.5391   1
  16  14  -3 181.997 49.4286   1
 -15  14   3 75.5738 46.1903   1
  15  14  -3 50.2018 46.6754   1
 -15 -14   3 129.600 51.4174   1
 -14  14   3 25.1477 42.6215   1
 -14 -14   3 51.3907 42.4470   1
  14  14  -3 12.6092 42.0235   1
  14 -14  -3 78.2016 46.3320   1
 -12  14   3 749.640 78.0797   1
 -12 -14   3 887.889 83.6252   1
  12  14  -3 762.292 78.8267   1
  12 -14  -3 883.347 82.8062   1
  11 -14  -3 471.994 63.2903   1
 -11 -14   3 363.767 61.3944   1
 -11  14   3 437.379 62.7247   1
  11  14  -3 378.652 59.7479   1
 -10  14   3 5447.22 265.233   1
 -10 -14   3 5866.63 271.338   1
  10  14  -3 5807.45 270.349   1
  10 -14  -3 5657.43 268.714   1
   9 -14  -3 30.9383 43.2994   1
  -9  14   3-42.5103 41.8272   1
   9  14  -3 6.21474 45.8055   1
  -9 -14   3-12.9614 47.0883   1
   8 -14  -3 62.1588 43.8642   1
  -8  14   3 65.8045 41.5640   1
   8  14  -3 37.8885 46.2410   1
  -8 -14   3 12.6768 43.3313   1
  -7  14   3 3112.55 171.638   1
   7 -14  -3 3190.21 173.431   1
   6 -14  -3 103.194 42.9033   1
  -6  14   3 82.4405 40.3306   1
   6  14  -3 54.4755 42.1206   1
  -6 -14   3 79.9164 42.0944   1
   5 -14  -3 454.152 63.2162   1
  -5  14   3 458.600 61.0510   1
   5  14  -3 408.835 57.8865   1
  -5 -14   3 450.899 61.4467   1
   4  14  -3 2029.55 128.088   1
  -4  14   3 2233.59 133.605   1
   4 -14  -3 2063.87 129.647   1
  -4 -14   3 2004.19 129.316   1
  -3  14   3 46.7249 40.8992   1
   3  14  -3 47.0710 35.3170   1
   3 -14  -3 18.2560 39.8621   1
  -3 -14   3 55.4213 42.0968   1
   2  14  -3 373.137 56.0263   1
  -2  14   3 387.602 59.3717   1
  -2 -14   3 314.259 55.2446   1
   2 -14  -3 404.299 61.1537   1
  -1  14   3 8109.81 355.458   1
   1  14  -3 8213.99 356.260   1
   1 -14  -3 7894.89 355.599   1
  -1 -14   3 8332.03 356.730   1
   0  14   3 1831.76 124.841   1
   0  14  -3 1958.62 124.459   1
   0 -14   3 1970.20 128.865   1
   0 -14  -3 1995.58 127.758   1
  -1  14  -3 1782.10 123.729   1
  -1 -14  -3 2082.44 130.077   1
   1 -14   3 1906.46 128.388   1
   2 -14   3 142.016 47.4124   1
  -2  14  -3 196.407 49.1528   1
   2  14   3 168.203 50.5463   1
  -2 -14  -3 111.116 47.7077   1
   3 -14   3 2919.28 164.471   1
  -3  14  -3 2886.31 162.814   1
   3  14   3 2983.92 166.028   1
  -3 -14  -3 2947.48 167.438   1
   4 -14   3 24.5157 40.1989   1
  -4  14  -3 54.2229 42.8885   1
  -4 -14  -3 142.821 48.2506   1
   5 -14   3 4257.28 215.713   1
   5  14   3 4353.20 218.821   1
  -5  14  -3 4338.26 214.507   1
  -5 -14  -3 4080.49 216.891   1
   7  14   3-25.4123 44.8104   1
  -7  14  -3-12.0759 44.8224   1
   7 -14   3-31.3543 39.9413   1
   8 -14   3 463.111 68.1933   1
   8  14   3 435.255 62.0387   1
  -8  14  -3 512.188 67.8902   1
  -8 -14  -3 442.930 64.0763   1
   9 -14   3 1884.60 124.129   1
   9  14   3 1859.02 125.071   1
  -9  14  -3 1771.12 119.000   1
  -9 -14  -3 1843.32 125.877   1
  10 -14   3 732.259 77.0444   1
  10  14   3 723.893 77.4659   1
 -10  14  -3 625.444 72.0682   1
 -10 -14  -3 651.634 77.6960   1
  11 -14   3 681.741 75.4420   1
  11  14   3 769.449 82.0336   1
 -11  14  -3 890.217 82.2239   1
 -11 -14  -3 768.526 83.3695   1
  12  14   3 732.581 79.8695   1
 -12 -14  -3 693.986 80.4735   1
  13 -14   3 379.937 61.0165   1
 -13  14  -3 250.994 56.5828   1
  13  14   3 301.732 60.0183   1
 -13 -14  -3 367.579 67.4596   1
 -14  14  -3 55.6371 47.7982   1
  14 -14   3 31.6184 42.8924   1
  14  14   3 115.296 45.5613   1
 -14 -14  -3 12.8979 44.1025   1
  15  14   3-25.4209 53.0300   1
 -15 -14  -3 39.1206 44.1778   1
 -16  14  -3 12.4625 50.2607   1
  16  14   3 31.1153 47.7749   1
 -16 -14  -3 57.8958 53.9797   1
  16 -14   3 12.4724 42.6148   1
 -17 -14  -3 314.683 61.3366   1
  17  14   3 307.174 60.8785   1
 -18 -15   3 434.605 67.6414   1
  18  15  -3 315.483 60.6057   1
 -16 -15   3 5480.86 258.876   1
  16  15  -3 5252.63 255.427   1
 -15 -15   3 1704.06 117.203   1
  15  15  -3 1375.02 107.690   1
 -14 -15   3 579.078 71.6919   1
  14  15  -3 493.199 67.1823   1
 -13  15   3 127.623 50.8256   1
  13  15  -3 150.687 56.7951   1
 -13 -15   3 159.765 55.8748   1
  13 -15  -3 156.625 51.9668   1
 -12  15   3 44.5361 46.2912   1
  12  15  -3 43.9535 36.9236   1
 -12 -15   3 82.2074 40.7192   1
  12 -15  -3 103.524 43.9060   1
  11 -15  -3 38.5578 41.7104   1
 -10  15   3 25.0723 45.3144   1
  10  15  -3 114.558 47.9853   1
 -10 -15   3 101.508 44.1521   1
  -9  15   3 6978.40 313.253   1
  -9 -15   3 6888.18 316.846   1
   9 -15  -3 6961.48 314.854   1
   9  15  -3 6769.41 313.029   1
  -8  15   3 762.697 81.1202   1
   8  15  -3 1000.75 90.2202   1
  -8 -15   3 968.368 90.3481   1
   8 -15  -3 903.731 82.3714   1
   7  15  -3 1606.52 116.652   1
  -7  15   3 1887.07 121.643   1
  -7 -15   3 1725.20 118.461   1
   7 -15  -3 1850.01 122.011   1
   6  15  -3 8664.83 387.234   1
  -6  15   3 9010.70 389.344   1
  -6 -15   3 9327.93 392.428   1
   6 -15  -3 9090.26 389.966   1
  -5  15   3 44.0985 44.1014   1
   5  15  -3 36.7097 43.4954   1
   5 -15  -3 6.09250 39.8992   1
  -5 -15   3 55.7283 45.9750   1
   4  15  -3 30.2633 43.0137   1
  -4  15   3-12.1557 38.7063   1
   4 -15  -3 25.0760 43.1799   1
  -4 -15   3 12.3183 41.3845   1
  -3  15   3 682.521 78.2212   1
   3  15  -3 725.868 74.0218   1
  -3 -15   3 809.306 78.3351   1
   3 -15  -3 747.580 77.2477   1
  -2  15   3 1250.79 98.2509   1
   2 -15  -3 1169.18 96.6088   1
  -1  15   3 2624.61 155.192   1
   1 -15  -3 2771.36 157.269   1
   0  15   3 339.400 59.9793   1
   0 -15  -3 361.805 59.6120   1
   1  15   3 378.403 61.4021   1
  -1 -15  -3 363.629 58.0961   1
   2 -15   3 81.2455 48.3578   1
  -2  15  -3 139.162 48.5833   1
  -2 -15  -3 70.7487 48.7985   1
   2  15   3 25.6383 42.0449   1
  -3  15  -3 66.7097 44.1292   1
  -4  15  -3 5754.04 264.702   1
   4  15   3 5456.61 265.834   1
  -4 -15  -3 5839.41 270.526   1
   4 -15   3 5319.39 261.862   1
  -5  15  -3 881.120 85.6040   1
   5  15   3 903.739 85.2352   1
  -5 -15  -3 891.402 83.8817   1
   5 -15   3 1045.40 90.8378   1
  -6  15  -3 159.285 53.1088   1
   6  15   3 38.2501 47.0540   1
   6 -15   3 100.179 49.9587   1
  -6 -15  -3-12.6690 44.0511   1
  -7  15  -3 214.332 56.1470   1
  -7 -15  -3 245.490 56.1062   1
   7 -15   3 303.402 58.6941   1
  -8  15  -3 5329.29 252.842   1
   8  15   3 5175.92 253.753   1
   8 -15   3 5177.50 252.376   1
  -8 -15  -3 5384.91 256.634   1
  -9  15  -3 397.257 61.8383   1
   9 -15   3 241.087 58.0605   1
 -10 -15  -3 957.961 88.4352   1
  10  15   3 773.010 83.2688   1
 -11  15  -3 12.0418 40.4530   1
  11  15   3 6.37083 46.2898   1
  11 -15   3-43.9612 46.6125   1
 -11 -15  -3 45.2997 46.3339   1
 -12  15  -3 35.9986 43.9094   1
  12 -15   3-18.8169 43.5482   1
 -13  15  -3 1656.89 112.059   1
  13  15   3 1552.80 115.518   1
 -13 -15  -3 1860.45 122.058   1
  13 -15   3 1409.27 109.838   1
 -14  15  -3 947.045 88.2726   1
  14  15   3 1030.76 89.5234   1
 -14 -15  -3 1079.74 92.8422   1
  14 -15   3 945.988 87.5833   1
 -15  15  -3-29.5111 45.3112   1
  15  15   3-24.9168 52.8347   1
 -15 -15  -3-25.4122 48.7709   1
  15 -15   3-18.6368 45.1462   1
 -16  15  -3 23.4288 44.9579   1
  16  15   3 12.1826 47.3581   1
  16 -15   3-12.2514 40.0978   1
 -16 -15  -3 6.26555 49.9306   1
  17  16  -3 1050.38 92.4265   1
  16  16  -3 498.919 70.7993   1
 -16 -16   3 766.017 80.3368   1
  15  16  -3 1008.78 86.1986   1
 -15 -16   3 794.037 83.2287   1
  14  16  -3 3148.86 174.574   1
 -14 -16   3 3346.05 178.179   1
  13  16  -3 582.916 74.1846   1
 -13 -16   3 623.987 75.6999   1
 -12  16   3 70.8575 46.1876   1
 -12 -16   3 100.094 49.3115   1
  12  16  -3 37.2414 47.0844   1
 -11  16   3 3717.55 193.582   1
  11  16  -3 3691.07 192.979   1
 -11 -16   3 3617.45 190.232   1
  11 -16  -3 3286.18 190.529   1
 -10  16   3 19.0401 47.1131   1
  10 -16  -3-6.54749 43.2467   1
  10  16  -3 25.3734 41.8989   1
 -10 -16   3 43.9871 39.6447   1
  -9  16   3 485.314 67.5976   1
   9 -16  -3 526.851 69.5985   1
   9  16  -3 591.806 73.0265   1
  -9 -16   3 456.318 70.4385   1
  -8  16   3 2432.67 147.691   1
   8 -16  -3 2367.98 149.470   1
   7  16  -3 3137.60 174.250   1
  -7  16   3 3109.27 172.341   1
  -7 -16   3 2876.33 168.867   1
   7 -16  -3 3042.33 170.308   1
  -6  16   3 2449.59 150.123   1
   6  16  -3 2581.62 151.299   1
   6 -16  -3 2341.24 147.064   1
  -6 -16   3 2584.41 150.635   1
   5  16  -3 1696.34 116.473   1
  -5 -16   3 1682.58 115.997   1
   4  16  -3-12.2877 47.1582   1
  -4 -16   3-6.22661 46.8533   1
   3  16  -3 805.343 78.4620   1
  -3 -16   3 824.224 80.7892   1
  -2  16   3 31.1667 40.1218   1
   2  16  -3 72.3619 40.2256   1
   2 -16  -3 56.9596 41.1093   1
  -2 -16   3 69.7853 40.4540   1
  -1  16   3 9849.41 425.588   1
   1  16  -3 9839.10 423.130   1
  -1 -16   3 10040.4 425.686   1
   1 -16  -3 10253.1 428.538   1
   0  16  -3 4405.85 225.961   1
   0  16   3 5102.04 234.475   1
   0 -16  -3 4520.78 228.741   1
   0 -16   3 4430.48 225.265   1
  -1  16  -3 6579.88 298.088   1
   1  16   3 6628.37 300.433   1
   1 -16   3 6359.65 295.576   1
  -1 -16  -3 6273.51 296.147   1
  -2  16  -3 97.5779 49.7893   1
   2  16   3 45.5202 47.9625   1
  -2 -16  -3 6.56073 47.7032   1
   2 -16   3 44.0219 43.6989   1
   3 -16   3 669.877 75.6754   1
  -3 -16  -3 941.709 88.5509   1
   3  16   3 738.740 79.5683   1
   4 -16   3 647.722 72.4893   1
  -4  16  -3 501.968 66.2698   1
   4  16   3 421.867 67.3707   1
  -4 -16  -3 507.983 69.9444   1
  -5  16  -3 5993.15 279.798   1
   5  16   3 6278.66 286.542   1
  -5 -16  -3 6026.82 281.452   1
   5 -16   3 5752.43 279.274   1
  -6  16  -3 900.162 85.8176   1
   6  16   3 960.808 86.6806   1
   6 -16   3 1039.14 91.8042   1
  -6 -16  -3 910.857 86.8105   1
  -7 -16  -3 3683.33 193.663   1
   7  16   3 3535.45 192.884   1
  -8  16  -3 159.516 54.7144   1
   8  16   3 179.434 51.3090   1
  -8 -16  -3 234.762 53.4255   1
   8 -16   3 257.855 56.5989   1
  -9  16  -3 10976.2 455.244   1
   9  16   3 9919.58 453.216   1
   9 -16   3 10498.3 455.577   1
 -10  16  -3 1508.53 109.654   1
 -10 -16  -3 1565.42 114.795   1
  10 -16   3 1410.69 107.653   1
 -11  16  -3 200.285 57.7185   1
  11  16   3 214.210 58.0543   1
 -11 -16  -3 312.739 65.0811   1
  11 -16   3 339.660 64.3943   1
 -12  16  -3 1186.81 94.8962   1
  12  16   3 1040.49 90.4626   1
  12 -16   3 1005.12 89.6623   1
 -13  16  -3 1803.27 120.536   1
  13 -16   3 1853.48 123.426   1
 -14 -16  -3-18.6264 49.4806   1
  14  16   3-12.2247 49.8718   1
 -15  16  -3 138.176 53.7637   1
 -15 -17   3 717.313 80.8085   1
  15  17  -3 757.661 80.2063   1
 -14 -17   3 54.9025 49.8508   1
  14  17  -3 101.749 50.5669   1
 -13 -17   3 1091.40 95.5205   1
  13  17  -3 1043.48 92.1156   1
 -12 -17   3 104.372 52.6415   1
  12  17  -3-12.1790 46.4622   1
 -11 -17   3 1268.88 101.881   1
  11  17  -3 1170.09 98.3668   1
 -10  17   3 1507.51 112.068   1
   9 -17  -3 1258.89 105.318   1
  -9 -17   3 1613.95 113.668   1
   9  17  -3 1497.84 108.012   1
  -9  17   3 1535.57 110.846   1
   8  17  -3 1269.93 103.482   1
  -8  17   3 1351.01 104.957   1
   8 -17  -3 1419.08 105.776   1
  -8 -17   3 1489.50 108.713   1
  -7  17   3-13.1281 47.3506   1
   7  17  -3 25.3757 44.7424   1
   7 -17  -3 31.7302 40.4163   1
  -7 -17   3 25.4603 51.0316   1
  -6  17   3 7199.88 318.673   1
   6  17  -3 6711.70 314.241   1
   6 -17  -3 7101.59 319.464   1
  -6 -17   3 6870.31 314.516   1
   5  17  -3 61.6682 45.5676   1
  -5  17   3 68.8163 48.1277   1
  -5 -17   3 124.646 52.3889   1
   5 -17  -3 111.557 52.0787   1
   4  17  -3 2295.02 141.891   1
  -4  17   3 2358.31 142.101   1
   4 -17  -3 2370.45 143.703   1
  -4 -17   3 2016.90 137.299   1
   3  17  -3 524.536 68.2310   1
  -3  17   3 416.001 64.2851   1
   3 -17  -3 479.816 68.4661   1
  -3 -17   3 409.667 65.8800   1
  -2  17   3 4204.14 210.078   1
   2 -17  -3 3758.87 204.265   1
  -1  17   3 1366.70 104.410   1
   1 -17  -3 1284.86 101.781   1
   0  17   3 1305.39 104.221   1
   0 -17  -3 1251.81 99.8650   1
   1  17   3 65.4012 52.7663   1
  -1 -17  -3 26.1037 41.5876   1
   2 -17   3 365.848 59.2669   1
   2  17   3 414.364 68.8660   1
  -2 -17  -3 398.538 67.4009   1
  -2  17  -3 364.110 57.7525   1
  -3  17  -3-18.2790 41.9650   1
   3 -17   3 18.8290 45.2711   1
   4 -17   3 2318.77 146.734   1
   4  17   3 2717.13 155.347   1
  -4 -17  -3 2351.79 148.001   1
  -4  17  -3 2392.79 145.090   1
   5 -17   3-12.6196 43.1157   1
  -5  17  -3 24.4629 43.1379   1
   5  17   3 77.1982 43.9584   1
  -5 -17  -3 6.39041 41.4641   1
  -6  17  -3 3849.02 197.320   1
  -6 -17  -3 3429.06 195.977   1
   6 -17   3 3613.36 197.071   1
  -7  17  -3 18.4099 48.0131   1
   7  17   3-6.36312 49.7849   1
   7 -17   3 49.9834 45.7269   1
  -7 -17  -3-6.43270 47.7468   1
  -8  17  -3 14033.8 570.201   1
   8 -17   3 13908.4 569.886   1
  -9 -17  -3 493.182 71.4732   1
   9  17   3 569.831 72.1043   1
 -10  17  -3 1365.73 110.103   1
  10  17   3 1740.83 116.564   1
  10 -17   3 1409.13 113.493   1
 -10 -17  -3 1787.31 117.750   1
 -11  17  -3 11.9712 45.9444   1
  11 -17   3 12.3207 45.4063   1
 -12 -17  -3 123.694 54.1909   1
  12  17   3 60.8076 44.6139   1
 -13  17  -3 76.0642 48.8373   1
  13 -17   3-12.1268 45.6399   1
 -13 -18   3 610.299 72.0448   1
  13  18  -3 536.283 70.2972   1
 -12 -18   3-23.9647 48.0305   1
  12  18  -3 35.6045 50.3249   1
 -11 -18   3 65.5505 48.9448   1
  11  18  -3 53.9008 48.3454   1
 -10 -18   3 621.954 75.1514   1
  10  18  -3 568.322 72.3215   1
  -9 -18   3 494.732 69.2020   1
   9  18  -3 486.744 69.8005   1
  -8 -18   3 261.690 56.8484   1
  -8  18   3 417.398 67.3746   1
   8  18  -3 340.605 59.9921   1
   7 -18  -3 3580.39 187.012   1
  -7 -18   3 3336.01 181.872   1
   7  18  -3 3338.93 181.770   1
  -7  18   3 3078.65 178.685   1
   6 -18  -3 65.9599 45.8852   1
  -6  18   3 94.1110 51.5624   1
   5 -18  -3 3440.36 185.968   1
  -5 -18   3 3359.34 182.322   1
   5  18  -3 3395.59 181.497   1
  -5  18   3 3250.67 181.966   1
  -4 -18   3 1541.47 114.872   1
   4 -18  -3 1691.49 116.316   1
  -4  18   3 1706.72 118.881   1
   4  18  -3 1543.13 114.490   1
   3 -18  -3 1073.78 93.0231   1
  -3 -18   3 1029.59 90.2859   1
  -3  18   3 1018.54 91.7370   1
   3  18  -3 963.939 89.9758   1
   2 -18  -3 600.576 74.5482   1
   2  18  -3 683.947 73.4379   1
  -2  18   3 591.450 71.8181   1
  -1 -18   3 2620.53 156.735   1
   1 -18  -3 2441.71 154.375   1
  -1  18   3 2753.37 158.388   1
   0 -18  -3 259.167 56.6233   1
   0 -18   3 257.439 59.1351   1
   0  18  -3 313.479 58.3057   1
   0  18   3 391.476 69.3448   1
  -1 -18  -3 3713.30 190.547   1
   1 -18   3 3276.81 179.856   1
  -1  18  -3 3385.68 182.318   1
   1  18   3 3060.27 182.178   1
  -2  18  -3 80.9739 53.1584   1
   2  18   3 12.7884 49.1377   1
  -2 -18  -3 99.9048 50.1735   1
   2 -18   3 79.2805 49.5278   1
   3 -18   3 1905.00 126.289   1
   3  18   3 1981.24 130.967   1
  -3 -18  -3 1949.28 132.161   1
  -3  18  -3 1850.58 124.894   1
   4 -18   3 68.0398 48.7372   1
  -4  18  -3 42.2649 41.9696   1
   4  18   3 71.0988 49.3304   1
  -4 -18  -3 50.9819 43.2269   1
  -6  18  -3 1005.97 89.7253   1
   6  18   3 1084.26 93.5305   1
  -6 -18  -3 976.760 90.1732   1
   6 -18   3 1032.54 92.9620   1
  -7  18  -3 1999.74 129.926   1
   7  18   3 1983.96 131.283   1
  -7 -18  -3 1932.76 129.961   1
   7 -18   3 2192.39 135.578   1
  -8  18  -3 696.970 81.1605   1
   8  18   3 876.590 88.2572   1
  -8 -18  -3 867.303 86.7383   1
   8 -18   3 852.348 81.3603   1
  -9  18  -3 960.953 93.4938   1
   9  18   3 1174.54 95.8262   1
  -9 -18  -3 1099.73 93.2675   1
   9 -18   3 1108.97 93.5585   1
 -10  18  -3-5.97272 49.5638   1
  10  18   3 6.07154 49.5370   1
 -10 -18  -3 12.4221 50.6751   1
  10 -18   3-48.1449 49.1011   1
  11 -18   3 568.001 70.3228   1
 -11  18  -3 511.801 70.2276   1
 -12  18  -3 220.502 54.5352   1
  10  19  -3 524.269 70.6832   1
 -10 -19   3 590.940 72.8078   1
   9  19  -3 528.159 69.5821   1
  -9 -19   3 469.719 68.1874   1
  -8 -19   3 2121.09 133.066   1
   8  19  -3 2013.22 129.470   1
   6  19  -3 42.9623 46.5719   1
  -6 -19   3 110.843 49.7348   1
  -5  19   3 138.446 52.1290   1
   5  19  -3 120.209 46.0586   1
  -5 -19   3 124.567 46.9188   1
  -4  19   3 1565.23 112.895   1
   4  19  -3 1458.97 109.132   1
   4 -19  -3 1452.98 110.278   1
  -3  19   3 114.032 49.1650   1
   3 -19  -3 134.769 50.4280   1
  -3 -19   3 139.838 46.2953   1
  -2  19   3 360.003 65.4074   1
   2  19  -3 263.495 56.1133   1
  -2 -19   3 394.442 64.2695   1
   2 -19  -3 389.034 62.3883   1
  -1  19   3 3100.05 175.837   1
   1  19  -3 3206.51 174.685   1
  -1 -19   3 3093.63 173.714   1
   1 -19  -3 3170.50 174.778   1
   0  19  -3 207.001 50.9944   1
   0 -19   3 216.462 51.6002   1
  -1  19  -3 201.496 52.1402   1
   1  19   3 140.764 52.7578   1
   1 -19   3 277.766 57.8997   1
  -1 -19  -3 236.245 53.4692   1
   2 -19   3 2784.33 158.836   1
  -2 -19  -3 2776.45 164.159   1
  -2  19  -3 2693.44 157.270   1
   2  19   3 2815.33 161.798   1
  -3  19  -3 117.048 54.2121   1
   3  19   3-12.7669 49.3766   1
   3 -19   3 53.8338 47.1550   1
  -3 -19  -3 120.823 53.1200   1
  -4  19  -3 811.070 78.6801   1
   4  19   3 740.776 81.1396   1
  -4 -19  -3 656.505 74.0303   1
   4 -19   3 716.922 76.0047   1
   5 -19   3 1079.20 90.3568   1
   5  19   3 893.228 89.0145   1
  -5 -19  -3 1004.12 92.9750   1
  -5  19  -3 893.680 87.7330   1
  -7  19  -3 433.379 66.4056   1
   7  19   3 490.265 68.0342   1
  -7 -19  -3 447.990 68.1466   1
   7 -19   3 519.684 68.1774   1
  -8  19  -3 466.643 64.6993   1
   8  19   3 622.491 75.4777   1
  -8 -19  -3 603.055 73.6847   1
   8 -19   3 450.961 65.0529   1
  -9  19  -3 138.754 54.4888   1
   9 -19   3 155.854 51.3792   1
  -6 -20   3 788.276 84.4439   1
   6  20  -3 742.984 81.8887   1
  -5 -20   3 82.5479 44.2414   1
   5  20  -3 136.891 51.1604   1
  -4 -20   3 1616.98 111.792   1
   4  20  -3 1522.86 111.540   1
  -3 -20   3 58.9606 47.8690   1
   3  20  -3 52.5432 49.2875   1
  -2 -20   3 171.498 53.7640   1
  -2  20   3 194.079 59.4386   1
   2  20  -3 245.250 56.4344   1
  -1 -20   3 1382.73 105.188   1
   1 -20  -3 1592.27 114.221   1
   1  20  -3 1390.72 106.188   1
  -1  20   3 1366.67 111.847   1
   0 -20   3 147.957 51.9691   1
   0 -20  -3 148.191 56.2618   1
   0  20  -3 75.4648 49.4417   1
   0  20   3 145.577 59.2892   1
   1 -20   3 14426.5 570.605   1
  -1  20  -3 13549.6 565.518   1
   2 -20   3 630.984 71.3334   1
  -2  20  -3 695.280 74.5750   1
   2  20   3 546.559 74.8477   1
  -2 -20  -3 832.021 82.9517   1
   3  20   3-6.23833 47.2625   1
  -3  20  -3 75.5662 48.7745   1
   3 -20   3 23.7871 41.2940   1
  -3 -20  -3-12.2957 43.3617   1
  -4  20  -3 76.7881 49.8536   1
   4  20   3 30.4882 51.4627   1
  -4 -20  -3 30.3192 44.4083   1
   5 -20   3 75.2291 46.9980   1
  -5 -20  -3 91.2257 52.1735   1
  -5  20  -3 29.1278 49.9804   1
  24   0  -4 121.195 49.4064   1
 -24   0   4 80.0728 47.1948   1
  23   0  -4 33.2985 44.4777   1
 -23   0   4 147.125 51.7597   1
  22   0  -4 4642.86 238.356   1
 -22   0   4 4895.15 238.586   1
  21   0  -4 2955.34 212.916   1
 -21   0   4 5541.79 229.408   1
  20   0  -4 3447.21 186.429   1
 -20   0   4 3440.05 183.700   1
 -19   0   4 329.102 54.3479   1
  18   0  -4 2098.93 129.639   1
 -18   0   4 2119.50 130.689   1
  17   0  -4 614.638 66.3204   1
 -17   0   4 664.843 68.2229   1
 -16   0   4 4741.66 221.582   1
  16   0  -4 4523.66 218.425   1
  15   0  -4 15095.0 595.943   1
 -14   0   4 2446.03 133.755   1
  14   0  -4 2391.63 137.580   1
 -13   0   4 9109.57 383.703   1
  13   0  -4 9577.35 382.834   1
  12   0  -4 7651.25 316.488   1
 -11   0   4 299.744 36.8534   1
  11   0  -4 237.669 35.1144   1
 -10   0   4 16422.9 615.100   1
  10   0  -4 15712.7 613.283   1
  -8   0   4 67699.4 2489.38   1
   8   0  -4 69314.4 2490.65   1
  -7   0   4 46058.8 1688.68   1
   7   0  -4 46679.9 1688.57   1
  -6   0   4 2857.60 116.263   1
   6   0  -4 2735.81 115.295   1
  -5   0   4 630333. 22805.2   1
   5   0  -4 636473. 22805.4   1
  -4   0   4 341952. 12612.6   1
   4   0  -4 358611. 12612.7   1
   2   0  -4 316409. 11248.7   1
  -2   0   4 307988. 11249.2   1
   1   0  -4 165987. 5993.66   1
  -1   0   4 166361. 5992.58   1
   0   0  -4 157309. 5818.58   1
   0   0   4 165248. 5819.09   1
  -1   0  -4 535630. 18604.0   1
   1   0   4 497055. 18603.8   1
  -2   0  -4 383781. 13762.3   1
   2   0   4 379419. 13762.9   1
  -3   0  -4 1181.39 67.8829   1
   3   0   4 1001.47 68.2564   1
  -4   0  -4 9435.90 344.778   1
   4   0   4 7768.55 339.049   1
  -5   0  -4 58330.8 2301.08   1
   5   0   4 68054.1 2305.72   1
   6   0   4 244.521 40.1239   1
  -6   0  -4 309.118 40.9497   1
  -7   0  -4 71563.9 2654.37   1
   7   0   4 73228.9 2654.10   1
  -8   0  -4 34117.9 1356.01   1
   8   0   4 38737.0 1361.40   1
  -9   0  -4 1323.19 92.3620   1
   9   0   4 1356.03 92.4482   1
 -10   0  -4 32090.6 1148.86   1
  10   0   4 28372.7 1150.78   1
 -11   0  -4 13478.7 561.894   1
  11   0   4 14679.4 568.183   1
 -12   0  -4 3891.66 189.934   1
  12   0   4 3493.58 188.914   1
  13   0   4 86.1940 41.1014   1
 -13   0  -4 64.7783 41.2963   1
 -14   0  -4 3418.69 188.613   1
  14   0   4 4030.78 197.729   1
 -15   0  -4 2658.15 157.758   1
  15   0   4 2853.99 159.038   1
 -16   0  -4 11510.0 478.831   1
  16   0   4 11355.0 477.179   1
 -18   0  -4 233.673 58.0640   1
  18   0   4 365.800 62.2091   1
 -19   0  -4 695.782 76.6035   1
  20   0   4 1413.07 108.389   1
 -21   0  -4 2205.22 136.888   1
  21   0   4 2032.01 133.864   1
 -22   0  -4 6.31815 45.2378   1
  22   0   4 12.6447 44.5873   1
 -24   0  -4 138.867 51.1293   1
  24   0   4 112.883 45.5286   1
 -25  -1   4 298.260 61.3603   1
  25   1  -4 281.633 58.4075   1
 -24   1   4 6.65663 44.3455   1
  24  -1  -4-6.67642 42.9163   1
  24   1  -4-20.4617 43.8428   1
 -24  -1   4 75.6441 51.3949   1
 -23   1   4 422.999 66.4546   1
  23  -1  -4 165.412 55.5493   1
  23   1  -4 326.922 61.0316   1
 -23  -1   4 241.547 56.9136   1
 -22   1   4 1858.48 122.791   1
 -22  -1   4 1665.69 117.730   1
  22   1  -4 1409.08 113.421   1
  22  -1  -4 1584.81 115.426   1
 -21   1   4 4896.44 251.320   1
 -21  -1   4 5535.59 258.947   1
  21   1  -4 5374.84 259.179   1
  21  -1  -4 5642.70 258.848   1
 -20   1   4 1206.67 95.0353   1
 -20  -1   4 1288.88 99.7821   1
  20   1  -4 1266.61 98.3817   1
  20  -1  -4 1040.54 92.2359   1
 -19   1   4 541.207 64.5812   1
  19  -1  -4 412.613 64.0130   1
 -18   1   4 3576.10 188.436   1
  18   1  -4 3270.27 192.034   1
 -18  -1   4 3602.03 187.464   1
 -17   1   4 14969.8 599.803   1
  17  -1  -4 14610.1 599.813   1
  17   1  -4 15213.9 601.325   1
 -17  -1   4 15283.2 601.006   1
 -16   1   4 3477.88 170.760   1
  16  -1  -4 3513.75 176.923   1
  16   1  -4 3149.43 169.857   1
 -16  -1   4 3013.19 167.690   1
  15   1  -4 202.802 44.4133   1
 -15  -1   4 245.147 45.3926   1
 -14   1   4 5467.90 246.705   1
  14  -1  -4 5501.88 247.669   1
  14   1  -4 5665.64 249.074   1
 -14  -1   4 5516.71 247.645   1
 -13   1   4 11373.1 457.922   1
  13   1  -4 11388.2 457.629   1
  13  -1  -4 11418.6 456.823   1
 -12   1   4 29254.1 1076.35   1
  12  -1  -4 29414.0 1075.78   1
  12   1  -4 28989.8 1077.06   1
 -12  -1   4 27107.6 1075.74   1
 -11   1   4 63850.2 2282.27   1
 -11  -1   4 61759.6 2284.65   1
  11  -1  -4 61372.7 2279.28   1
  11   1  -4 62291.3 2282.66   1
  10   1  -4 5664.61 224.445   1
 -10   1   4 5021.92 219.347   1
 -10  -1   4 5055.24 221.565   1
   9   1  -4 14424.1 530.779   1
  -9  -1   4 13302.1 527.847   1
   8  -1  -4 81393.1 2578.06   1
  -8   1   4 62545.5 2572.63   1
  -7   1   4 1786.88 80.8210   1
   7   1  -4 1805.92 85.2449   1
   7  -1  -4 1800.21 81.3797   1
  -7  -1   4 1677.78 85.0670   1
  -6   1   4 411364. 15000.1   1
   6   1  -4 413140. 15006.4   1
  -6  -1   4 378515. 15004.1   1
   5  -1  -4 2255.74 79.0846   1
  -5   1   4 1771.47 76.4394   1
   5   1  -4 2080.05 84.3289   1
  -5  -1   4 1509.45 82.4366   1
   4   1  -4 50057.1 1534.81   1
  -4  -1   4 34804.7 1534.15   1
   3   1  -4 12393.5 453.984   1
  -3  -1   4 12190.9 453.924   1
   2   1  -4 7455.12 293.539   1
  -2  -1   4 8093.87 293.474   1
  -1  -1   4 41287.8 1416.25   1
   1   1  -4 38070.6 1414.83   1
   1  -1  -4 40779.6 1411.86   1
   0   1   4 2417.83 99.6459   1
   0  -1   4 2102.46 101.368   1
   0  -1  -4 2275.07 98.8204   1
   0   1  -4 2294.28 101.001   1
   1   1   4 2423.46 97.8939   1
   1  -1   4 2213.17 98.6592   1
  -1   1  -4 2329.57 98.2676   1
   2   1   4 587439. 19826.8   1
   2  -1   4 582277. 19827.4   1
  -2   1  -4 571261. 19826.3   1
   3   1   4 20586.1 785.734   1
   3  -1   4 21500.7 787.025   1
  -3  -1  -4 20663.3 786.281   1
  -3   1  -4 21298.1 787.578   1
   4   1   4 259231. 9262.72   1
   4  -1   4 245777. 9261.58   1
  -4  -1  -4 259927. 9262.73   1
  -4   1  -4 260970. 9262.73   1
   5   1   4 33290.1 1186.17   1
   5  -1   4 31968.9 1184.84   1
  -5  -1  -4 30479.8 1183.56   1
  -5   1  -4 31704.5 1186.52   1
   6   1   4 1955.23 106.808   1
   6  -1   4 1875.14 107.259   1
  -6  -1  -4 1933.69 107.455   1
  -6   1  -4 1934.46 107.881   1
   7   1   4 1183.58 82.7498   1
   7  -1   4 1013.72 78.8740   1
  -7  -1  -4 1196.79 82.0416   1
  -7   1  -4 1229.63 82.6013   1
   8   1   4 9980.80 416.344   1
   8  -1   4 10351.6 414.757   1
  -8  -1  -4 9813.24 414.157   1
  -8   1  -4 10447.5 416.406   1
   9   1   4 3607.75 170.474   1
   9  -1   4 2989.60 163.694   1
  -9  -1  -4 3113.89 161.987   1
  -9   1  -4 3146.13 164.515   1
  10   1   4 27051.0 1042.14   1
  10  -1   4 27711.7 1042.70   1
 -10  -1  -4 25649.2 1040.06   1
 -10   1  -4 29412.0 1047.49   1
  11   1   4 21733.7 859.468   1
  11  -1   4 22540.8 861.949   1
 -11  -1  -4 21953.9 860.340   1
 -11   1  -4 22970.4 863.385   1
  12   1   4 2852.23 161.469   1
  12  -1   4 2712.94 159.041   1
 -12  -1  -4 3161.87 165.773   1
 -12   1  -4 3355.71 167.636   1
  13   1   4 627.773 70.3911   1
  13  -1   4 686.265 73.6473   1
 -13  -1  -4 617.239 70.1582   1
 -13   1  -4 682.848 73.7077   1
  14  -1   4 1912.02 127.038   1
  14   1   4 2219.06 134.557   1
 -14   1  -4 1996.84 127.048   1
 -14  -1  -4 2027.66 130.254   1
  15  -1   4 3187.95 172.430   1
  15   1   4 3256.55 174.380   1
 -15  -1  -4 3032.18 169.158   1
 -15   1  -4 2863.92 167.014   1
  16  -1   4 7930.01 339.525   1
  16   1   4 7557.58 341.957   1
 -16  -1  -4 7289.19 335.218   1
 -16   1  -4 7370.51 335.054   1
  18   1   4 2049.83 132.380   1
  18  -1   4 1955.69 129.121   1
 -18  -1  -4 2049.23 133.819   1
 -18   1  -4 1917.37 129.017   1
  19   1   4 290.363 65.4899   1
  19  -1   4 343.494 59.1771   1
 -19   1  -4 471.426 67.3167   1
  20  -1   4 1279.82 105.263   1
  20   1   4 1480.98 108.107   1
 -20   1  -4 1328.62 108.885   1
 -20  -1  -4 1499.96 110.690   1
  21  -1   4 1517.41 111.172   1
  21   1   4 1295.52 105.078   1
 -21   1  -4 1313.00 106.422   1
 -21  -1  -4 1649.50 112.351   1
  22   1   4 222.636 58.6662   1
  22  -1   4 142.659 47.0585   1
 -22  -1  -4 146.342 48.2538   1
 -22   1  -4 171.532 52.7700   1
  24   1   4 168.689 54.9484   1
  24  -1   4 300.293 55.7802   1
 -24  -1  -4 343.270 63.3722   1
 -24   1  -4 160.609 50.9260   1
  25   2  -4 205.525 57.4809   1
 -25  -2   4 371.501 65.2848   1
  24   2  -4 62.7843 46.8702   1
  24  -2  -4-6.52562 42.3317   1
 -24  -2   4-33.5925 48.4606   1
 -24   2   4-13.3448 44.0638   1
  23   2  -4 314.444 62.8185   1
  23  -2  -4 253.756 55.9742   1
 -23  -2   4 328.884 64.0918   1
 -23   2   4 330.378 60.2347   1
  22  -2  -4 1901.24 127.827   1
 -22   2   4 1983.15 129.057   1
  21   2  -4 190.521 52.3215   1
  21  -2  -4 95.2596 45.7110   1
 -21  -2   4 117.677 50.3989   1
 -21   2   4 120.581 48.6215   1
  20   2  -4 2179.19 131.034   1
  20  -2  -4 1572.73 114.966   1
 -20  -2   4 1971.53 126.253   1
 -20   2   4 1775.10 120.110   1
  19   2  -4 1133.34 91.2631   1
  19  -2  -4 984.574 84.1626   1
 -19  -2   4 1014.53 88.6201   1
 -19   2   4 983.112 83.7379   1
  18   2  -4 760.151 74.1101   1
 -18  -2   4 640.802 71.3430   1
 -18   2   4 620.904 66.4923   1
  17   2  -4 12157.8 518.431   1
  17  -2  -4 13855.2 522.652   1
 -17  -2   4 12592.8 520.337   1
 -17   2   4 12586.7 516.425   1
  16   2  -4 909.255 79.6173   1
  16  -2  -4 789.432 71.0293   1
 -16  -2   4 698.981 70.2476   1
 -16   2   4 884.668 74.5086   1
  15   2  -4 16425.0 644.080   1
 -15  -2   4 16153.6 643.373   1
  14  -2  -4 1478.97 93.9260   1
 -14   2   4 1328.53 90.6019   1
  13   2  -4 867.614 72.6851   1
  13  -2  -4 826.034 67.2314   1
 -13  -2   4 945.209 75.3070   1
 -13   2   4 932.594 68.6546   1
  12  -2  -4 8479.74 333.417   1
 -12  -2   4 7925.26 336.476   1
 -12   2   4 7954.38 330.827   1
  11   2  -4 1489.31 88.6696   1
 -11   2   4 1429.48 84.1692   1
  11  -2  -4 1403.71 83.3637   1
 -11  -2   4 1444.79 88.4015   1
  10   2  -4 6683.83 286.539   1
 -10   2   4 7432.42 282.486   1
  10  -2  -4 7581.46 283.233   1
  -9  -2   4 96682.3 3415.90   1
   9   2  -4 91220.3 3415.49   1
   8   2  -4 14224.7 557.164   1
  -8   2   4 13831.9 551.170   1
  -8  -2   4 15101.1 559.651   1
   8  -2  -4 15685.2 553.090   1
  -7   2   4 86682.6 3477.44   1
   7  -2  -4 107147. 3480.21   1
   6   2  -4 66545.0 2523.39   1
  -6  -2   4 66602.4 2523.16   1
  -6   2   4 68576.3 2513.25   1
   6  -2  -4 73675.5 2513.33   1
  -5  -2   4 45065.5 1659.68   1
   5  -2  -4 46593.6 1649.62   1
  -5   2   4 45282.5 1649.31   1
   5   2  -4 44577.6 1659.04   1
  -4   2   4 310.118 18.1573   1
   4   2  -4 346.594 28.1083   1
  -4  -2   4 273.501 27.3607   1
   4  -2  -4 312.506 18.7383   1
   3   2  -4 5677.45 229.377   1
  -3   2   4 5886.81 218.433   1
   3  -2  -4 5872.94 218.343   1
  -3  -2   4 6194.56 230.471   1
   2   2  -4 2882.87 115.482   1
  -2  -2   4 2854.66 115.867   1
   2  -2  -4 2979.97 107.575   1
  -1   2   4 2814.48 120.017   1
   1  -2  -4 3177.42 121.526   1
   1   2  -4 3014.94 126.443   1
  -1  -2   4 2855.30 126.376   1
   0   2   4 1798.07 83.5628   1
   0  -2   4 1849.77 88.4876   1
   0   2  -4 1802.78 86.8777   1
   0  -2  -4 1809.48 82.9318   1
   1  -2   4 22509.8 850.650   1
  -1  -2  -4 23606.5 848.803   1
  -1   2  -4 23347.3 850.160   1
   1   2   4 22226.2 847.066   1
   2   2   4 17789.0 672.426   1
  -2  -2  -4 18039.2 673.130   1
   3   2   4 22743.9 843.948   1
   3  -2   4 22843.6 843.605   1
  -3   2  -4 22049.4 843.104   1
  -3  -2  -4 22520.3 844.649   1
   4   2   4 30029.6 1026.08   1
  -4   2  -4 27576.8 1023.98   1
  -4  -2  -4 28211.3 1024.22   1
   5   2   4 57634.8 2050.49   1
   5  -2   4 55116.7 2049.34   1
  -5   2  -4 54214.3 2049.68   1
  -5  -2  -4 56462.8 2051.72   1
   6   2   4 1980.82 107.534   1
   6  -2   4 2113.98 108.169   1
  -6   2  -4 1668.25 105.396   1
  -6  -2  -4 1759.02 106.167   1
   7   2   4 30410.0 1131.69   1
   7  -2   4 30009.4 1129.54   1
  -7   2  -4 29133.6 1128.58   1
  -7  -2  -4 30876.0 1131.79   1
   8   2   4-4.72574 32.8134   1
   8  -2   4 27.7944 33.4172   1
  -8   2  -4 32.3905 26.5456   1
  -8  -2  -4-4.77127 30.6726   1
   9   2   4 3389.05 165.840   1
   9  -2   4 3037.67 159.717   1
  -9   2  -4 3052.27 160.234   1
  -9  -2  -4 3132.52 162.613   1
  10   2   4 6502.97 284.999   1
  10  -2   4 6549.81 283.314   1
 -10   2  -4 6372.81 281.187   1
 -10  -2  -4 6064.78 280.374   1
  11   2   4 23679.3 882.560   1
  11  -2   4 22912.7 877.995   1
 -11   2  -4 21773.2 874.752   1
 -11  -2  -4 22747.0 880.033   1
  12   2   4 1023.67 84.1024   1
  12  -2   4 952.972 84.6422   1
 -12   2  -4 1134.40 89.5820   1
 -12  -2  -4 995.313 83.8510   1
 -13   2  -4 4677.33 225.953   1
  13  -2   4 4682.18 226.816   1
  14   2   4 1450.81 103.553   1
  14  -2   4 1465.78 104.784   1
 -14   2  -4 1400.34 102.487   1
 -14  -2  -4 1335.42 102.958   1
 -15   2  -4 2787.12 159.869   1
 -15  -2  -4 2606.27 158.141   1
  15  -2   4 3049.31 163.837   1
  15   2   4 2865.55 160.866   1
 -16   2  -4 4020.29 214.765   1
 -16  -2  -4 4221.06 218.570   1
  16  -2   4 4328.68 218.500   1
  16   2   4 4716.91 222.865   1
 -17  -2  -4 3931.10 208.705   1
  17   2   4 4231.52 212.669   1
  18   2   4 245.034 57.5971   1
 -18   2  -4 283.679 59.1164   1
 -18  -2  -4 268.614 55.5004   1
  19   2   4 108.955 50.4649   1
  19  -2   4 170.526 52.0900   1
 -19   2  -4 213.065 59.4651   1
 -19  -2  -4 110.718 46.5791   1
 -20  -2  -4 838.615 85.3010   1
 -20   2  -4 827.197 86.5763   1
  20   2   4 1086.08 91.4775   1
  20  -2   4 912.335 88.3373   1
 -21   2  -4 378.018 66.6920   1
  21  -2   4 431.242 69.1446   1
  21   2   4 358.131 63.6897   1
 -22  -2  -4 249.006 56.1415   1
 -22   2  -4 180.401 56.3284   1
  22   2   4 279.760 55.3565   1
  22  -2   4 157.968 54.4620   1
 -23  -2  -4 154.465 52.3599   1
  23   2   4 124.715 52.5576   1
 -24   2  -4 113.070 49.0206   1
  24  -2   4 126.852 47.7481   1
  25   3  -4-27.4994 48.1156   1
 -25  -3   4-20.3810 49.0104   1
 -24   3   4 72.7953 46.3827   1
  23   3  -4 157.406 50.6555   1
  23  -3  -4 153.153 50.7561   1
 -23   3   4 143.673 49.1312   1
 -23  -3   4 175.895 59.1484   1
  22   3  -4 1330.95 105.440   1
  22  -3  -4 1426.37 105.934   1
 -22   3   4 1122.10 97.7255   1
 -22  -3   4 1623.09 110.952   1
  21   3  -4 3173.35 181.468   1
  21  -3  -4 3668.63 186.651   1
 -21   3   4 3276.60 180.099   1
 -21  -3   4 3554.45 187.514   1
  20   3  -4 2384.03 142.725   1
  20  -3  -4 2165.71 135.159   1
 -20   3   4 2151.91 134.816   1
 -20  -3   4 2128.71 137.874   1
  19   3  -4 2849.43 158.025   1
  19  -3  -4 2523.31 150.636   1
 -19   3   4 2738.98 154.106   1
 -19  -3   4 2909.05 160.960   1
 -18   3   4 7048.78 311.276   1
  18  -3  -4 6953.54 310.494   1
  17   3  -4 986.064 80.5341   1
  17  -3  -4 783.839 72.9939   1
 -17   3   4 763.023 71.7218   1
 -17  -3   4 893.583 80.1519   1
  16   3  -4 184.191 45.9041   1
  16  -3  -4 218.370 46.5684   1
 -16   3   4 206.153 45.2650   1
 -16  -3   4 232.369 46.8552   1
  15   3  -4 5905.95 274.363   1
 -15  -3   4 6328.69 276.834   1
  14  -3  -4 4086.72 198.307   1
  14   3  -4 4478.68 206.686   1
 -14   3   4 4186.66 198.439   1
  13  -3  -4 12050.2 487.385   1
 -13   3   4 12554.5 487.872   1
  12   3  -4 24850.0 956.023   1
 -12  -3   4 24978.7 955.877   1
  12  -3  -4 25234.8 948.522   1
 -12   3   4 25758.7 950.889   1
  11   3  -4 9528.15 391.514   1
 -11  -3   4 10238.7 395.656   1
  11  -3  -4 9314.42 383.435   1
 -11   3   4 9796.40 385.777   1
  10   3  -4 1449.35 85.5304   1
  10  -3  -4 1462.80 79.2728   1
   9   3  -4 11646.2 465.513   1
  -9  -3   4 12191.8 466.943   1
   8   3  -4 32670.7 1192.31   1
  -8   3   4 32333.4 1183.07   1
  -8  -3   4 31482.3 1191.51   1
   7   3  -4 1734.77 92.7080   1
   7  -3  -4 1849.99 84.6331   1
  -7  -3   4 1870.85 94.8881   1
  -7   3   4 1700.54 82.8032   1
   6  -3  -4 56310.9 1842.07   1
  -6   3   4 46043.7 1838.52   1
   5   3  -4 270.717 31.2873   1
  -5   3   4 241.287 23.3766   1
  -5  -3   4 248.595 30.5678   1
   5  -3  -4 323.980 24.1889   1
   4  -3  -4 39916.0 1455.23   1
  -4  -3   4 43451.2 1467.41   1
  -4   3   4 38499.4 1453.54   1
   4   3  -4 40312.3 1466.76   1
  -3  -3   4 17.1837 18.9070   1
   3  -3  -4 28.5485 13.3991   1
   3   3  -4 23.2470 19.5001   1
  -3   3   4 31.0054 12.1758   1
  -2  -3   4 8588.44 353.781   1
  -2   3   4 9267.38 344.884   1
   2  -3  -4 9342.95 344.018   1
   2   3  -4 9266.88 352.150   1
  -1  -3   4 2552.03 110.195   1
   1   3  -4 2421.48 107.673   1
   1  -3  -4 2769.79 102.202   1
   0   3   4 5439.61 215.066   1
   0  -3  -4 5363.17 214.937   1
   1  -3   4 13166.2 508.536   1
  -1   3  -4 12962.9 507.423   1
   1   3   4 14067.4 506.123   1
  -1  -3  -4 13098.1 504.358   1
  -2   3  -4 57530.7 2101.88   1
   2  -3   4 57520.8 2103.56   1
  -3   3  -4 2695.44 122.711   1
  -3  -3  -4 2463.70 120.367   1
   3   3   4 2601.43 120.514   1
   4   3   4 28781.3 1080.43   1
   4  -3   4 28980.6 1081.49   1
  -4  -3  -4 29507.3 1082.38   1
  -4   3  -4 28641.5 1081.58   1
   5   3   4 8196.97 340.682   1
   5  -3   4 8904.04 344.254   1
  -5   3  -4 9051.80 345.589   1
   6   3   4 39515.9 1435.32   1
   6  -3   4 37684.8 1433.31   1
  -6  -3  -4 39033.8 1436.85   1
  -6   3  -4 38195.9 1432.52   1
   7   3   4 9484.96 376.016   1
   7  -3   4 9268.76 374.771   1
  -7  -3  -4 8737.38 373.838   1
  -7   3  -4 8856.52 372.801   1
   9   3   4 314.903 48.0820   1
   9  -3   4 360.687 50.4896   1
  -9  -3  -4 283.442 50.0302   1
  -9   3  -4 262.390 48.5035   1
  10   3   4 2651.23 143.242   1
  10  -3   4 2154.23 134.765   1
 -10  -3  -4 2873.16 145.568   1
 -10   3  -4 2330.67 138.763   1
  11   3   4 3589.78 185.523   1
  11  -3   4 3540.54 183.906   1
 -11  -3  -4 3735.16 187.082   1
 -11   3  -4 3783.62 186.728   1
  12   3   4 6133.84 288.800   1
  12  -3   4 6164.56 284.591   1
 -12  -3  -4 6595.17 291.791   1
 -12   3  -4 6622.13 289.269   1
  14   3   4 7139.06 313.081   1
  14  -3   4 7261.77 312.381   1
 -14  -3  -4 6672.76 311.306   1
 -14   3  -4 6559.15 307.002   1
  15   3   4 4382.42 221.741   1
 -15  -3  -4 3976.23 215.604   1
 -15   3  -4 4412.19 218.656   1
  16   3   4 1054.23 91.3989   1
  16  -3   4 1127.31 92.1473   1
 -16  -3  -4 908.705 88.3165   1
 -16   3  -4 995.676 87.1811   1
  17   3   4 3802.58 191.118   1
 -17  -3  -4 3430.83 188.442   1
 -17   3  -4 3208.72 181.332   1
  18   3   4 252.675 60.6555   1
 -18  -3  -4 222.111 59.9569   1
  18  -3   4 179.806 52.6580   1
  19  -3   4 967.760 89.5671   1
 -19   3  -4 1082.84 92.0980   1
  20   3   4 54.2379 47.8423   1
  20  -3   4 45.2625 45.9810   1
 -20  -3  -4 26.1042 44.9807   1
 -20   3  -4 69.9953 51.6450   1
  21  -3   4 38.3874 48.4747   1
 -21  -3  -4 6.40997 45.2140   1
 -21   3  -4 37.7975 47.4110   1
  22   3   4 244.563 59.3815   1
  22  -3   4 220.512 51.8044   1
 -22  -3  -4 295.408 62.4224   1
 -22   3  -4 193.708 57.1697   1
  23   3   4-6.20565 48.2545   1
 -23  -3  -4 50.1292 49.6410   1
 -26  -4   4 121.576 56.2181   1
  25   4  -4 178.157 58.0292   1
 -25  -4   4 156.012 57.8387   1
  24   4  -4 328.280 61.0204   1
 -24  -4   4 300.127 61.9529   1
  23   4  -4 26.4341 46.9826   1
  23  -4  -4 32.9644 43.1784   1
 -23  -4   4 33.5368 46.9572   1
 -23   4   4 66.5148 47.2877   1
  22   4  -4 26.6027 46.1740   1
  22  -4  -4 6.54069 42.4294   1
 -22  -4   4-67.2621 53.2769   1
 -22   4   4 39.0905 44.1425   1
  21  -4  -4 1203.03 99.6065   1
 -21   4   4 1379.58 103.377   1
  20   4  -4 542.538 70.1080   1
  20  -4  -4 627.917 69.8585   1
 -20  -4   4 560.646 69.0797   1
 -20   4   4 536.281 71.1776   1
  19   4  -4 5949.00 273.227   1
  19  -4  -4 5844.79 269.294   1
 -19  -4   4 5639.56 270.649   1
 -19   4   4 5678.71 266.764   1
  18   4  -4 1349.93 102.016   1
  18  -4  -4 1454.89 102.782   1
 -18   4   4 1294.57 98.1149   1
  17   4  -4 130.917 40.4156   1
 -17   4   4 70.7694 39.0761   1
  17  -4  -4 93.6926 38.3655   1
 -17  -4   4 12.1462 39.1361   1
 -16   4   4 36.1311 33.7885   1
  16  -4  -4 5.22756 34.5245   1
 -16  -4   4 5.85112 37.9582   1
  16   4  -4-5.76476 36.0126   1
 -15   4   4 19.4370 34.2954   1
  15  -4  -4 19.6795 30.4609   1
  15   4  -4 81.0991 36.9617   1
  14   4  -4 10792.9 453.366   1
 -14   4   4 10810.4 446.887   1
  14  -4  -4 11616.3 448.970   1
 -14  -4   4 11038.5 453.895   1
  13   4  -4 20944.0 865.053   1
 -13   4   4 24220.5 860.587   1
 -13  -4   4 21224.8 863.051   1
  13  -4  -4 23584.3 860.537   1
  12   4  -4 50.2876 32.3651   1
 -12   4   4 46.9636 29.1869   1
 -12  -4   4 66.7611 34.0063   1
  12  -4  -4 147.957 32.6137   1
  11   4  -4 12789.2 524.028   1
  11  -4  -4 13671.3 519.539   1
 -11   4   4 13694.8 519.883   1
 -11  -4   4 13105.7 526.162   1
  10  -4  -4 15167.0 569.190   1
 -10   4   4 14642.4 567.628   1
 -10  -4   4 14775.7 577.617   1
  10   4  -4 14723.9 577.096   1
   9  -4  -4 1573.56 83.5776   1
  -9  -4   4 1529.85 89.9398   1
   9   4  -4 1341.80 86.4509   1
  -8  -4   4 1387.52 81.3620   1
   8   4  -4 1325.47 81.6420   1
  -7  -4   4 3139.69 150.097   1
  -7   4   4 3192.32 139.255   1
   7   4  -4 3370.83 150.754   1
  -6  -4   4 6293.03 238.063   1
   6  -4  -4 6193.20 226.377   1
   6   4  -4 5780.96 236.368   1
  -5  -4   4 53828.9 1954.79   1
   5   4  -4 54374.7 1953.19   1
  -5   4   4 51294.3 1940.03   1
   5  -4  -4 55053.5 1943.26   1
  -4  -4   4 13800.0 534.456   1
   4   4  -4 13462.6 533.297   1
  -4   4   4 14752.5 524.371   1
   4  -4  -4 13912.4 523.811   1
   3  -4  -4 27364.7 999.821   1
  -3   4   4 26494.3 999.345   1
   3   4  -4 29257.8 1011.28   1
  -3  -4   4 26429.2 1009.53   1
   2  -4  -4 78820.1 2841.07   1
  -2   4   4 77890.7 2840.42   1
   2   4  -4 75761.6 2848.05   1
  -2  -4   4 81237.1 2850.36   1
   1  -4  -4 12473.0 446.314   1
  -1  -4   4 10693.7 451.820   1
   1   4  -4 11723.8 451.383   1
  -1   4   4 11864.1 445.601   1
   0  -4   4 48263.5 1804.72   1
   0   4  -4 49494.2 1804.93   1
   0  -4  -4 49338.9 1799.17   1
   0   4   4 49923.3 1799.50   1
   1  -4   4 18.3672 21.2842   1
  -1   4  -4 48.2111 23.6021   1
   2  -4   4 715.298 54.9496   1
  -2   4  -4 709.974 53.9562   1
  -2  -4  -4 597.301 51.5955   1
   2   4   4 759.042 53.6753   1
   3  -4   4 61420.3 2350.74   1
  -3   4  -4 64269.9 2349.97   1
  -3  -4  -4 67744.3 2351.43   1
   3   4   4 63700.0 2347.90   1
   4  -4   4 79322.6 2855.98   1
  -4   4  -4 76209.3 2853.07   1
  -4  -4  -4 78779.8 2855.98   1
   4   4   4 78503.2 2853.76   1
   5  -4   4 35640.2 1297.91   1
  -5   4  -4 34263.2 1294.92   1
  -5  -4  -4 33977.2 1297.44   1
   5   4   4 35381.9 1297.66   1
   6  -4   4 2839.28 141.744   1
  -6  -4  -4 2714.88 142.959   1
  -6   4  -4 2720.57 140.264   1
   6   4   4 2790.78 143.402   1
   7   4   4 4711.43 212.177   1
   7  -4   4 4369.32 207.650   1
  -7  -4  -4 4697.59 213.714   1
  -7   4  -4 4392.83 208.511   1
   8   4   4 21715.8 807.398   1
   8  -4   4 20586.2 801.487   1
  -8  -4  -4 20401.4 804.916   1
  -8   4  -4 20816.0 802.591   1
   9   4   4 2336.91 136.004   1
   9  -4   4 2537.56 139.147   1
  -9  -4  -4 2485.36 139.332   1
  -9   4  -4 2439.60 136.902   1
  10   4   4 22.0687 34.1307   1
  10  -4   4 5.36056 36.3262   1
 -10  -4  -4 61.6577 40.1378   1
 -10   4  -4-5.32324 33.5834   1
  11   4   4 3149.43 169.168   1
  11  -4   4 3123.36 166.936   1
 -11  -4  -4 2858.67 165.948   1
 -11   4  -4 3244.91 166.747   1
  12   4   4 156.555 46.9487   1
  12  -4   4 75.1619 39.0088   1
 -12  -4  -4 84.3163 45.7612   1
 -12   4  -4 91.4210 37.2364   1
  13   4   4 2346.89 144.079   1
 -13  -4  -4 2354.19 142.765   1
  14   4   4 3259.14 172.609   1
  14  -4   4 3351.45 173.818   1
 -14  -4  -4 2744.54 166.414   1
 -14   4  -4 2966.36 166.383   1
  15   4   4 263.856 59.1019   1
  15  -4   4 143.617 44.1395   1
 -15  -4  -4 97.5129 41.4784   1
 -15   4  -4 234.496 53.5280   1
  16  -4   4 3807.33 196.370   1
 -16   4  -4 3483.09 191.460   1
  17   4   4 856.851 83.3418   1
  17  -4   4 885.191 84.7791   1
 -17  -4  -4 752.747 81.5953   1
 -17   4  -4 883.657 85.5784   1
  18   4   4 2790.87 158.113   1
  18  -4   4 2459.72 151.528   1
 -18  -4  -4 2736.01 158.301   1
 -18   4  -4 2360.63 150.192   1
  19   4   4 670.664 74.3840   1
  19  -4   4 426.481 70.7683   1
 -19  -4  -4 558.359 72.8668   1
 -19   4  -4 579.649 76.3857   1
  20   4   4 152.793 57.2811   1
  20  -4   4 204.152 54.4690   1
 -20  -4  -4 80.1733 49.2981   1
 -20   4  -4 250.915 58.2808   1
  21   4   4 53.2437 49.0666   1
  21  -4   4-19.0190 45.7421   1
 -21  -4  -4 45.7328 42.7798   1
 -21   4  -4 44.6538 50.8476   1
  22   4   4 13.1376 48.1657   1
  22  -4   4 125.336 45.9602   1
 -22   4  -4 100.502 47.3591   1
  23   4   4 12.3860 42.6550   1
  23  -4   4-18.4901 43.7987   1
 -23  -4  -4-37.6009 45.2036   1
 -23   4  -4 12.2441 46.3765   1
 -26  -5   4 198.092 58.7660   1
 -25  -5   4 686.234 79.7605   1
  24   5  -4 26.4685 45.9961   1
 -24  -5   4 100.215 55.1771   1
  23   5  -4-6.69756 47.6171   1
 -23  -5   4 40.6024 50.2481   1
 -23   5   4 85.9754 47.7265   1
  22   5  -4 20.0594 42.9882   1
 -22   5   4 26.0262 44.4595   1
 -22  -5   4 47.1934 49.3475   1
  22  -5  -4 6.57852 44.5813   1
  21  -5  -4 1577.75 116.294   1
 -21  -5   4 1793.37 123.932   1
 -21   5   4 1786.01 119.346   1
  21   5  -4 1722.45 120.590   1
  20   5  -4 298.410 61.4930   1
  20  -5  -4 250.816 55.3069   1
 -20   5   4 317.109 56.7158   1
 -20  -5   4 306.664 59.2555   1
  19   5  -4 2869.11 173.443   1
 -19  -5   4 3625.77 183.968   1
 -18   5   4 2572.77 143.539   1
  18  -5  -4 2407.64 141.975   1
 -18  -5   4 2246.34 142.213   1
  18   5  -4 2399.69 144.071   1
  17  -5  -4 8879.27 367.323   1
 -17   5   4 8242.51 362.493   1
  16   5  -4 679.564 70.8205   1
 -16   5   4 531.303 59.7976   1
  16  -5  -4 548.365 61.3254   1
 -16  -5   4 540.030 67.3338   1
  15   5  -4 62.1634 39.8539   1
 -15   5   4 14.9397 32.3057   1
 -15  -5   4-28.9584 41.7764   1
  15  -5  -4-15.0525 30.4081   1
 -14   5   4 149.383 38.4290   1
  14  -5  -4 61.7536 33.8970   1
 -14  -5   4 49.0777 35.5085   1
  13  -5  -4 1205.49 84.3687   1
 -13  -5   4 1216.83 91.7362   1
  13   5  -4 1272.29 90.1759   1
 -13   5   4 1105.23 80.0724   1
  12  -5  -4 302.777 51.7053   1
 -12  -5   4 289.558 47.1258   1
 -12   5   4 550.428 51.5512   1
  12   5  -4 477.106 54.3018   1
  11  -5  -4 3477.30 158.567   1
 -11   5   4 3155.02 154.311   1
  10  -5  -4 14314.0 555.827   1
 -10  -5   4 14050.8 564.986   1
  10   5  -4 14507.4 564.415   1
 -10   5   4 14614.5 555.027   1
   9  -5  -4 44551.8 1600.66   1
  -9  -5   4 42233.3 1609.93   1
   9   5  -4 43740.1 1610.35   1
  -9   5   4 43258.5 1600.10   1
   8  -5  -4 17740.0 659.097   1
   8   5  -4 17171.0 668.501   1
  -8  -5   4 17320.1 672.623   1
  -7  -5   4 29601.8 1148.28   1
   7   5  -4 32031.5 1150.60   1
  -6  -5   4 19872.6 700.047   1
   6   5  -4 18665.6 698.554   1
  -5  -5   4 893.110 61.0820   1
  -5   5   4 849.563 50.9417   1
   5   5  -4 917.929 60.8239   1
   5  -5  -4 746.814 50.5970   1
  -4  -5   4 2610.64 129.988   1
  -4   5   4 2851.68 122.030   1
   4   5  -4 2663.21 129.814   1
   4  -5  -4 2822.02 122.617   1
   3  -5  -4 130536. 4591.25   1
   3   5  -4 128884. 4600.35   1
  -3   5   4 120780. 4590.82   1
  -3  -5   4 128231. 4600.48   1
   2  -5  -4 44380.0 1623.16   1
   2   5  -4 43603.2 1629.80   1
  -2   5   4 45067.5 1621.90   1
  -2  -5   4 44117.9 1631.14   1
   1   5  -4 286.261 33.9831   1
  -1  -5   4 282.060 36.2078   1
   0  -5  -4 2110.28 104.537   1
   0  -5   4 2159.39 110.048   1
   0   5  -4 1948.35 106.956   1
   0   5   4 2086.92 102.686   1
   1  -5   4 10573.9 443.856   1
  -1   5  -4 11558.4 446.070   1
  -1  -5  -4 11179.2 440.706   1
   1   5   4 12183.8 443.587   1
   2  -5   4 2491.99 125.558   1
  -2   5  -4 2483.89 124.673   1
  -2  -5  -4 2442.57 123.226   1
   2   5   4 2558.16 123.496   1
   3  -5   4 85695.7 3113.94   1
  -3   5  -4 83234.5 3111.26   1
  -3  -5  -4 84877.3 3112.11   1
   3   5   4 87498.2 3111.54   1
   4  -5   4 748.351 60.1164   1
  -4   5  -4 640.747 56.7903   1
  -4  -5  -4 623.948 55.8992   1
   4   5   4 693.268 58.0416   1
   5  -5   4 1449.06 93.0309   1
  -5  -5  -4 1496.18 93.5453   1
   5   5   4 1428.04 90.3737   1
  -5   5  -4 1458.69 90.8205   1
   6   5   4 9.11019 30.3542   1
  -6  -5  -4 46.3056 29.7744   1
   6  -5   4 27.5398 30.8489   1
  -6   5  -4 4.44373 27.4962   1
   8  -5   4 6147.52 275.993   1
   8   5   4 6795.81 281.932   1
  -8   5  -4 6257.41 275.757   1
  -8  -5  -4 5873.40 276.332   1
   9  -5   4 20462.5 781.334   1
   9   5   4 20277.0 784.414   1
  -9   5  -4 20014.5 780.163   1
  -9  -5  -4 19704.6 782.638   1
  10  -5   4 1752.10 112.837   1
  10   5   4 1637.02 114.963   1
 -10  -5  -4 1734.58 117.198   1
 -10   5  -4 2008.55 116.786   1
 -11   5  -4 2302.24 132.145   1
  11  -5   4 2019.11 127.557   1
 -11  -5  -4 2182.85 131.319   1
  11   5   4 2003.09 128.318   1
 -12   5  -4 10465.7 436.333   1
  12  -5   4 10425.5 437.253   1
 -13   5  -4 126.333 46.8503   1
  13  -5   4 78.2847 44.4677   1
 -13  -5  -4 63.7535 43.6397   1
  13   5   4 37.2309 41.7801   1
 -14   5  -4 2548.53 153.139   1
  14  -5   4 2816.06 157.807   1
 -14  -5  -4 2574.90 155.931   1
  14   5   4 2994.34 162.352   1
 -15   5  -4 2477.07 146.514   1
  15  -5   4 2391.68 143.702   1
 -15  -5  -4 2369.17 146.718   1
  15   5   4 2427.63 148.952   1
 -16  -5  -4 271.780 62.0716   1
  16   5   4 341.168 65.3522   1
 -17   5  -4 25.5769 44.5101   1
  17  -5   4 167.378 54.6893   1
 -17  -5  -4 26.6872 50.3051   1
  17   5   4 138.236 49.6356   1
 -18   5  -4 2756.38 164.401   1
  18  -5   4 3111.96 170.404   1
 -18  -5  -4 2903.62 168.560   1
  18   5   4 3163.46 171.150   1
 -19  -5  -4 252.716 58.5433   1
  19   5   4 436.221 68.0161   1
 -20   5  -4 101.730 50.4203   1
  20  -5   4 77.0418 47.0478   1
 -20  -5  -4 39.4461 50.5202   1
  20   5   4 44.6203 46.7129   1
 -21  -5  -4 52.3913 44.0135   1
  21   5   4 6.43317 44.6768   1
 -22   5  -4 43.3140 44.9973   1
  22  -5   4 62.2485 49.0394   1
 -23   5  -4 265.713 62.7856   1
  23  -5   4 233.145 57.0927   1
 -23  -5  -4 317.724 60.9842   1
  23   5   4 247.501 57.1429   1
 -26  -6   4 312.239 68.7332   1
 -25  -6   4 290.030 61.6441   1
  25   6  -4 195.240 55.8824   1
 -24  -6   4 1020.68 97.4067   1
  24   6  -4 1308.00 103.106   1
 -23  -6   4 141.581 58.2032   1
  23   6  -4 246.511 60.1248   1
 -22  -6   4 53.6291 46.5690   1
  22   6  -4 33.5332 44.7051   1
 -21   6   4 511.492 65.5441   1
  21   6  -4 444.571 66.6775   1
 -21  -6   4 479.961 67.5144   1
  21  -6  -4 460.289 66.5419   1
  20  -6  -4 917.271 83.6239   1
 -20   6   4 823.215 82.5388   1
  19   6  -4 45.6446 45.6569   1
 -19   6   4 48.4204 39.6501   1
  19  -6  -4 18.6824 40.0602   1
 -19  -6   4 66.1564 48.7858   1
 -18   6   4 145.562 45.4894   1
  18   6  -4 189.577 49.3340   1
  18  -6  -4 12.0303 42.0026   1
 -18  -6   4 161.803 49.8795   1
 -17   6   4 575.783 64.5149   1
  17  -6  -4 574.791 66.1076   1
 -17  -6   4 687.611 73.2542   1
  17   6  -4 734.973 73.3383   1
  16  -6  -4 1997.44 120.080   1
 -16   6   4 1812.06 115.143   1
  15  -6  -4 4366.25 204.887   1
 -15  -6   4 4004.71 207.663   1
 -15   6   4 4228.03 201.795   1
  15   6  -4 4247.96 210.435   1
  14   6  -4 4780.05 229.824   1
 -14  -6   4 4817.82 229.705   1
  13  -6  -4 6703.85 293.399   1
 -13  -6   4 6570.13 298.222   1
  13   6  -4 6700.26 298.525   1
 -13   6   4 7211.55 294.644   1
  12  -6  -4 2223.65 122.644   1
 -12  -6   4 2169.50 126.516   1
  12   6  -4 2328.29 128.739   1
 -12   6   4 2015.29 117.551   1
  11  -6  -4 1577.78 94.2139   1
 -11  -6   4 1637.92 103.811   1
 -11   6   4 1631.03 95.4034   1
  11   6  -4 1452.37 100.020   1
  10  -6  -4 1322.97 82.7455   1
 -10   6   4 1344.07 82.9897   1
   9  -6  -4 576.045 49.9438   1
  -9  -6   4 529.773 57.4118   1
  -9   6   4 553.109 48.0130   1
   9   6  -4 650.571 61.1334   1
   8  -6  -4 243.806 34.3190   1
  -8  -6   4 255.293 41.5402   1
   8   6  -4 175.906 38.3732   1
  -8   6   4 286.821 34.0344   1
  -7  -6   4 180.913 32.9938   1
   7  -6  -4 210.927 31.4384   1
   7   6  -4 139.363 30.5799   1
  -7   6   4 154.375 27.1752   1
  -6   6   4 2678.24 120.224   1
   6   6  -4 2492.92 129.704   1
  -6  -6   4 2511.55 129.242   1
   6  -6  -4 2449.66 120.483   1
  -5   6   4 394.081 36.1538   1
   5   6  -4 372.733 41.5182   1
  -5  -6   4 317.273 39.7393   1
  -4   6   4 26830.6 1009.89   1
   4   6  -4 27773.9 1020.18   1
  -4  -6   4 27667.4 1021.40   1
   4  -6  -4 26958.9 1011.78   1
   3   6  -4 22326.4 858.780   1
   3  -6  -4 22823.0 851.468   1
  -3  -6   4 20822.1 860.390   1
   2   6  -4 60979.0 2231.95   1
  -2   6   4 60506.5 2223.58   1
   2  -6  -4 61373.4 2226.25   1
  -2  -6   4 60951.2 2233.22   1
   1   6  -4 27418.3 1033.10   1
  -1   6   4 29755.3 1028.93   1
   1  -6  -4 26732.3 1027.36   1
  -1  -6   4 26349.8 1035.02   1
   0   6  -4 22624.8 895.103   1
   0  -6  -4 24277.0 893.011   1
   0   6   4 24543.6 893.740   1
   0  -6   4 23803.0 899.470   1
   1  -6   4 4202.92 198.012   1
  -1  -6  -4 4515.69 196.770   1
   1   6   4 4510.97 194.474   1
   2  -6   4 8742.68 346.862   1
  -2   6  -4 8590.06 346.204   1
  -2  -6  -4 8315.83 341.367   1
   2   6   4 8086.60 339.962   1
   3  -6   4 13764.2 544.687   1
  -3   6  -4 14219.6 546.193   1
  -3  -6  -4 13949.6 544.365   1
   3   6   4 13830.8 543.288   1
   4  -6   4 34172.2 1298.95   1
  -4   6  -4 34850.0 1297.24   1
  -4  -6  -4 34934.6 1297.66   1
   4   6   4 34906.0 1296.22   1
   5  -6   4 2514.67 131.967   1
  -5   6  -4 2642.47 134.114   1
  -5  -6  -4 2251.72 128.492   1
   5   6   4 2334.10 130.220   1
   6  -6   4 704.107 63.2104   1
  -6   6  -4 633.949 61.6561   1
   7  -6   4 95.3969 36.1129   1
  -7   6  -4 92.5238 39.1907   1
  -7  -6  -4 113.546 36.2797   1
   7   6   4 80.6222 36.2412   1
   8  -6   4 8272.32 341.796   1
  -8   6  -4 7943.96 335.964   1
  -8  -6  -4 7667.56 338.991   1
   8   6   4 7717.84 339.406   1
   9  -6   4 4365.34 222.152   1
   9   6   4 4850.87 226.097   1
  -9   6  -4 4505.44 221.111   1
  10  -6   4 7014.27 300.883   1
  10   6   4 6826.08 300.543   1
 -10   6  -4 6183.59 293.022   1
 -10  -6  -4 6665.12 304.416   1
  11  -6   4 937.407 84.5382   1
  11   6   4 810.779 78.3301   1
 -11  -6  -4 954.580 86.1442   1
 -11   6  -4 791.254 77.9890   1
 -12   6  -4 531.636 66.3426   1
  12  -6   4 505.920 68.8036   1
 -12  -6  -4 650.979 69.0787   1
  12   6   4 614.211 67.0535   1
 -13   6  -4 370.628 56.6464   1
  13  -6   4 473.973 62.0942   1
 -13  -6  -4 332.620 61.1778   1
  13   6   4 283.642 55.8795   1
 -14   6  -4 213.237 50.9439   1
  14   6   4 361.333 60.0096   1
  14  -6   4 294.124 52.5627   1
 -14  -6  -4 242.131 50.8558   1
 -15   6  -4 1975.02 130.007   1
  15  -6   4 2281.80 137.555   1
  16  -6   4 9763.68 409.658   1
  16   6   4 10206.3 411.927   1
 -16   6  -4 8772.81 402.159   1
 -16  -6  -4 9126.55 406.907   1
  17  -6   4 887.560 86.0257   1
  17   6   4 899.476 83.4861   1
 -17  -6  -4 813.468 83.0577   1
 -17   6  -4 813.950 84.0735   1
  18  -6   4 2722.17 156.711   1
 -18   6  -4 2569.25 153.459   1
 -19   6  -4 404.542 64.5719   1
  19  -6   4 357.830 62.3346   1
 -19  -6  -4 486.772 66.5624   1
  19   6   4 409.548 64.3304   1
 -20   6  -4 219.845 58.7927   1
  20  -6   4 264.990 60.9846   1
 -21   6  -4 105.690 55.6416   1
  21  -6   4 198.296 56.4118   1
 -21  -6  -4 115.214 55.0422   1
  21   6   4 87.0206 51.4904   1
 -22   6  -4-42.7843 49.2917   1
  22  -6   4 43.9843 44.9902   1
 -22  -6  -4-19.0050 49.5643   1
  22   6   4-18.6358 43.4710   1
 -23   6  -4-17.8547 47.4279   1
  23  -6   4 12.2707 42.9331   1
 -26  -7   4-38.3592 49.0904   1
 -25  -7   4-26.2755 53.5998   1
  25   7  -4-19.4840 43.6437   1
 -23  -7   4 1020.23 94.7856   1
  23   7  -4 867.128 90.7756   1
 -21  -7   4 33.5964 49.5407   1
 -21   7   4 31.8214 43.4980   1
  21  -7  -4 65.8782 44.6542   1
  21   7  -4 13.2350 45.9621   1
 -20  -7   4 714.956 84.6757   1
  20  -7  -4 760.458 79.2336   1
  20   7  -4 870.735 88.1342   1
 -19   7   4 291.460 54.2834   1
  19  -7  -4 400.803 58.0060   1
 -18  -7   4 1464.11 113.312   1
  18   7  -4 1492.34 111.483   1
 -17  -7   4 2259.96 141.765   1
  17  -7  -4 2384.88 137.300   1
  17   7  -4 2415.66 142.450   1
 -17   7   4 2027.68 130.387   1
  16   7  -4 273.586 55.7228   1
 -16   7   4 268.912 50.7244   1
  16  -7  -4 320.908 52.4469   1
 -15   7   4 6424.51 292.646   1
  15  -7  -4 6968.55 298.652   1
  14  -7  -4 30.8481 33.7192   1
 -14   7   4 75.6097 36.9488   1
  14   7  -4 45.4128 43.3379   1
 -14  -7   4 86.5461 44.9063   1
  13   7  -4 11505.9 469.553   1
 -13  -7   4 11391.3 471.334   1
  12  -7  -4 1691.77 101.975   1
 -12   7   4 1610.66 99.8296   1
  12   7  -4 1498.93 104.994   1
 -12  -7   4 1580.04 107.056   1
  11  -7  -4 7124.13 307.299   1
 -11   7   4 7062.24 305.072   1
  11   7  -4 7761.63 318.207   1
 -11  -7   4 7179.93 313.814   1
  10  -7  -4 758.277 61.6793   1
 -10   7   4 769.394 61.9537   1
 -10  -7   4 792.496 69.8757   1
  10   7  -4 893.484 71.7640   1
  -9  -7   4 39.6142 33.8310   1
   9  -7  -4-3.86071 24.3547   1
  -9   7   4 18.8798 25.5865   1
   9   7  -4-4.71941 31.1686   1
   8  -7  -4 2882.19 139.392   1
  -8   7   4 2856.24 140.195   1
   7  -7  -4 496.402 46.1165   1
   7   7  -4 457.386 49.5504   1
  -7  -7   4 460.007 52.1289   1
  -7   7   4 438.998 43.9090   1
   6  -7  -4 254.536 35.8159   1
   6   7  -4 184.424 33.6626   1
  -6  -7   4 200.956 33.6876   1
  -6   7   4 209.195 32.2303   1
   5  -7  -4 2921.77 143.985   1
   5   7  -4 3068.21 153.207   1
  -5  -7   4 3233.18 156.438   1
  -5   7   4 3353.80 147.083   1
   4  -7  -4 5187.55 221.185   1
   4   7  -4 5233.09 228.569   1
  -4  -7   4 5224.91 228.821   1
  -4   7   4 5091.05 218.948   1
  -3  -7   4 6844.64 285.918   1
  -3   7   4 6802.92 277.944   1
   3  -7  -4 6719.08 277.444   1
   3   7  -4 6652.18 284.986   1
  -2  -7   4 682.589 59.5138   1
  -2   7   4 752.665 54.9434   1
   2  -7  -4 740.488 55.6187   1
   2   7  -4 718.293 60.0643   1
  -1  -7   4 4.10316 29.1585   1
  -1   7   4 3.44198 23.1270   1
   1  -7  -4 10.4772 25.1917   1
   1   7  -4 7.92569 26.1712   1
   0  -7   4 1403.74 91.9596   1
   0   7   4 1725.65 92.3516   1
   0  -7  -4 1543.09 88.7768   1
   0   7  -4 1422.25 89.3191   1
   1  -7   4 12495.4 505.072   1
  -1   7  -4 12531.6 503.110   1
  -1  -7  -4 13101.3 504.558   1
   1   7   4 13041.6 502.305   1
   2  -7   4 14248.3 551.779   1
  -2   7  -4 13848.7 550.536   1
   2   7   4 13540.5 547.060   1
  -2  -7  -4 14502.0 550.758   1
   3  -7   4-4.50393 29.7476   1
  -3   7  -4 8.84903 30.4777   1
   3   7   4 25.7025 25.9650   1
  -3  -7  -4 21.4618 27.8490   1
   4   7   4 1334.72 91.9618   1
  -4  -7  -4 1539.42 96.1913   1
  -5   7  -4 1989.07 118.148   1
   5  -7   4 2176.86 121.492   1
   6  -7   4 1129.70 82.0636   1
  -6   7  -4 941.685 76.8948   1
   6   7   4 969.259 76.4360   1
  -6  -7  -4 1069.56 81.4468   1
   7  -7   4 1936.98 115.474   1
  -7   7  -4 1898.95 115.230   1
   7   7   4 1888.87 117.481   1
  -7  -7  -4 1674.85 113.707   1
   8  -7   4 3131.02 163.155   1
  -8   7  -4 3010.29 159.244   1
   8   7   4 3089.07 163.268   1
  -8  -7  -4 2830.43 162.628   1
   9  -7   4 1148.08 90.7521   1
  -9   7  -4 1190.37 89.7317   1
  -9  -7  -4 1193.40 90.9303   1
   9   7   4 1098.56 89.2138   1
  10   7   4 1293.80 98.5866   1
 -10  -7  -4 1351.92 102.067   1
 -10   7  -4 1295.45 94.6680   1
  10  -7   4 1278.07 97.8770   1
 -11  -7  -4 1587.03 115.423   1
  11   7   4 1628.44 114.981   1
  12   7   4 5041.39 239.924   1
 -12  -7  -4 4676.40 238.464   1
 -12   7  -4 4685.10 232.840   1
  12  -7   4 5115.82 239.595   1
  13   7   4 535.784 65.2483   1
 -13  -7  -4 412.461 63.3302   1
 -13   7  -4 430.352 57.7366   1
  13  -7   4 453.082 62.6641   1
  14   7   4 174.983 54.6126   1
 -14   7  -4 158.123 45.4265   1
 -14  -7  -4 85.6264 49.4892   1
 -15  -7  -4 734.570 79.2200   1
  15   7   4 962.625 85.6618   1
  16   7   4 1310.70 102.675   1
  16  -7   4 1329.20 100.401   1
 -16  -7  -4 1267.56 104.275   1
 -16   7  -4 1018.36 91.3584   1
  17   7   4 686.841 78.3239   1
 -17  -7  -4 630.552 80.3764   1
 -17   7  -4 678.110 75.2279   1
  17  -7   4 635.511 74.2739   1
 -18  -7  -4 385.892 68.2234   1
  18   7   4 488.662 70.3974   1
  19   7   4 6.53249 49.1672   1
  19  -7   4 45.2317 45.9320   1
 -19   7  -4 37.5496 49.2807   1
 -19  -7  -4 39.6123 49.6905   1
 -20  -7  -4 285.093 60.7687   1
 -20   7  -4 185.192 51.5848   1
  20  -7   4 294.733 56.0538   1
  20   7   4 339.566 64.1506   1
 -21  -7  -4 93.5717 55.3991   1
 -21   7  -4 73.0319 48.5235   1
  21  -7   4-12.6298 42.4562   1
  21   7   4 25.1284 45.0049   1
 -22  -7  -4 147.470 53.0890   1
 -22   7  -4 71.3611 50.0564   1
  22   7   4 150.197 48.6185   1
  22  -7   4 74.5733 47.2490   1
 -26  -8   4 107.597 52.9540   1
 -24  -8   4 85.0185 56.6812   1
  24   8  -4 52.3181 45.8265   1
 -23  -8   4 1620.43 119.650   1
  23   8  -4 1231.69 104.310   1
 -22  -8   4 73.6690 54.0492   1
  22   8  -4 46.1116 45.7824   1
 -21  -8   4 61.0429 48.9718   1
  20  -8  -4 300.905 58.0356   1
 -20   8   4 403.425 61.3815   1
  20   8  -4 369.994 64.0376   1
 -20  -8   4 330.012 63.0653   1
  19  -8  -4 108.554 44.1266   1
 -19   8   4 81.4057 43.6239   1
  19   8  -4 64.7451 44.7376   1
 -19  -8   4 148.822 53.3748   1
 -18   8   4 116.294 41.9554   1
  18  -8  -4 74.1051 42.3279   1
  17  -8  -4 252.512 51.5738   1
 -17   8   4 349.856 54.2245   1
  17   8  -4 316.960 58.8800   1
 -17  -8   4 274.588 54.3568   1
  16  -8  -4 1012.69 84.1850   1
 -16   8   4 915.043 79.2491   1
  16   8  -4 861.006 81.8991   1
 -16  -8   4 905.913 84.3726   1
  15  -8  -4-22.2323 34.0328   1
 -15   8   4 21.8513 33.7891   1
  15   8  -4 35.8085 39.7576   1
 -15  -8   4-6.09808 43.0050   1
  14  -8  -4 1715.01 106.729   1
 -14   8   4 1695.04 105.369   1
  14   8  -4 1391.78 106.137   1
 -14  -8   4 1430.33 106.525   1
  13  -8  -4 17485.8 679.137   1
 -13   8   4 17658.6 678.250   1
  13   8  -4 16703.8 685.677   1
 -13  -8   4 17539.4 687.648   1
  12   8  -4 282.972 51.9595   1
 -12  -8   4 230.444 52.1521   1
  11  -8  -4 3884.49 193.429   1
 -11   8   4 4294.12 197.268   1
 -11  -8   4 4191.73 201.842   1
  11   8  -4 4159.13 203.455   1
 -10  -8   4 231.601 47.6678   1
  10  -8  -4 311.804 45.3113   1
 -10   8   4 363.433 45.5210   1
  10   8  -4 242.990 45.7764   1
  -9   8   4 798.496 63.5698   1
   9   8  -4 661.918 64.5998   1
  -9  -8   4 778.423 69.8605   1
   9  -8  -4 635.929 59.3515   1
  -8   8   4 246.019 38.6279   1
   8   8  -4 263.606 44.5688   1
  -8  -8   4 202.259 41.7176   1
   8  -8  -4 344.346 43.1802   1
  -7   8   4 24459.2 943.122   1
   7   8  -4 25920.9 955.100   1
  -7  -8   4 24455.9 955.121   1
   7  -8  -4 25518.0 946.040   1
  -6   8   4 4070.42 183.465   1
   6   8  -4 3840.02 188.528   1
  -6  -8   4 3873.35 192.510   1
   6  -8  -4 4286.03 186.523   1
  -5   8   4 10410.5 418.974   1
   5  -8  -4 10569.9 418.911   1
   4  -8  -4 1096.28 74.6676   1
   3   8  -4 10662.3 434.515   1
  -3   8   4 10888.2 429.703   1
   3  -8  -4 10489.6 428.459   1
  -3  -8   4 11331.9 439.183   1
   2   8  -4 536.893 54.1275   1
  -2   8   4 489.536 47.8236   1
  -2  -8   4 661.204 58.3470   1
   1   8  -4 3168.44 158.121   1
  -1   8   4 3176.18 153.438   1
   1  -8  -4 3335.24 155.962   1
  -1  -8   4 3154.51 159.153   1
   0   8   4 145.421 35.7016   1
   0  -8  -4 138.915 35.0246   1
   1   8   4 32829.3 1270.19   1
  -1  -8  -4 35276.3 1273.85   1
   2   8   4 2038.06 121.125   1
   2  -8   4 2172.90 123.988   1
  -2   8  -4 2403.30 125.785   1
  -2  -8  -4 2240.42 124.430   1
   3  -8   4 19943.5 771.165   1
   4  -8   4 11386.0 460.223   1
  -4   8  -4 11773.3 460.004   1
   4   8   4 10846.1 458.540   1
  -4  -8  -4 11304.5 459.137   1
   5  -8   4 5499.89 251.747   1
  -5   8  -4 5710.81 253.190   1
   5   8   4 5420.55 250.435   1
  -5  -8  -4 5580.48 253.304   1
   6  -8   4 82.4505 33.8516   1
  -6   8  -4 71.2846 34.9021   1
   6   8   4 72.9823 37.9844   1
  -6  -8  -4 91.7151 37.8601   1
   7  -8   4 27422.5 1068.21   1
  -7   8  -4 28069.5 1067.88   1
   7   8   4 27831.5 1068.90   1
  -7  -8  -4 29000.8 1072.27   1
   8  -8   4 767.887 74.7738   1
  -8   8  -4 909.032 77.6928   1
   8   8   4 718.839 71.7253   1
  -8  -8  -4 966.380 80.8130   1
   9  -8   4 3247.16 171.371   1
  -9   8  -4 3260.91 170.695   1
  -9  -8  -4 3076.72 170.086   1
   9   8   4 3144.58 171.150   1
 -10  -8  -4 597.633 71.0863   1
  10   8   4 645.178 71.9549   1
  11   8   4 908.891 84.2400   1
  11  -8   4 727.799 76.1237   1
 -11  -8  -4 917.517 85.5960   1
 -11   8  -4 757.042 75.7668   1
  12  -8   4 61.7001 47.5459   1
 -12   8  -4 138.279 45.4349   1
 -12  -8  -4 177.529 52.5669   1
  12   8   4 94.3834 51.2150   1
  13   8   4 1161.00 96.5718   1
 -13  -8  -4 1089.97 96.4319   1
 -13   8  -4 1166.61 93.0132   1
  14   8   4 1638.10 116.286   1
 -14  -8  -4 1560.96 115.171   1
  14  -8   4 1647.95 114.803   1
  15   8   4 85.5321 51.2475   1
 -15  -8  -4 120.504 53.1195   1
 -15   8  -4 37.4789 41.3696   1
  15  -8   4 121.484 48.2125   1
  16   8   4 143.186 54.5746   1
 -16  -8  -4 148.001 52.2488   1
 -16   8  -4 200.826 52.6433   1
  16  -8   4 109.495 48.4368   1
  17   8   4 3924.28 199.434   1
 -17  -8  -4 3908.81 199.521   1
 -17   8  -4 3692.16 193.457   1
  17  -8   4 3279.28 189.463   1
  18   8   4 537.371 71.7229   1
 -18  -8  -4 539.824 75.1798   1
 -18   8  -4 552.661 71.5368   1
  18  -8   4 534.773 69.9280   1
 -19   8  -4 355.734 59.0004   1
  19  -8   4 441.795 63.4800   1
  20   8   4 370.173 64.3254   1
 -20  -8  -4 380.549 67.8585   1
 -20   8  -4 351.857 66.3710   1
  20  -8   4 253.325 57.7929   1
  21   8   4 291.815 61.3002   1
 -21  -8  -4 188.372 59.7392   1
 -21   8  -4 359.072 62.4415   1
  21  -8   4 404.626 60.7265   1
 -22   8  -4 41.7218 50.0087   1
  22  -8   4-12.2026 40.6476   1
 -25  -9   4 246.064 61.5847   1
  25   9  -4 137.963 50.4362   1
 -24  -9   4 110.678 57.6411   1
  24   9  -4 101.907 51.8061   1
 -23  -9   4 52.7648 54.4320   1
  23   9  -4-6.44567 45.4620   1
 -22  -9   4 635.465 80.5101   1
  22   9  -4 676.342 79.1621   1
 -21  -9   4-47.0857 47.0700   1
  21   9  -4 39.7159 45.9564   1
  20   9  -4 242.117 54.2867   1
 -20  -9   4 264.347 57.4277   1
 -20   9   4 154.906 52.0532   1
  19   9  -4 595.813 76.5485   1
 -19  -9   4 552.215 76.5932   1
 -19   9   4 479.732 67.5014   1
  19  -9  -4 462.146 65.0129   1
  18   9  -4 4012.58 200.495   1
 -18  -9   4 3658.63 197.118   1
 -18   9   4 3638.95 191.554   1
  18  -9  -4 3595.34 193.919   1
 -17   9   4-11.8756 38.5255   1
  17  -9  -4-30.0913 40.0979   1
 -16  -9   4 662.464 72.0238   1
 -16   9   4 585.558 67.9648   1
  16  -9  -4 447.414 61.9998   1
  15   9  -4 8845.96 369.320   1
 -15  -9   4 8153.46 365.683   1
 -15   9   4 8275.43 356.557   1
  15  -9  -4 8123.94 358.364   1
  14   9  -4 2087.10 127.882   1
 -14  -9   4 2121.70 128.185   1
 -14   9   4 1807.02 116.895   1
  14  -9  -4 1760.89 118.389   1
  13   9  -4 3095.98 172.313   1
 -13  -9   4 3204.61 173.970   1
 -13   9   4 3152.43 167.628   1
  13  -9  -4 3140.29 165.349   1
 -12   9   4 5739.26 262.348   1
  12  -9  -4 5978.26 265.468   1
 -11  -9   4 3716.12 186.677   1
  11  -9  -4 3714.20 181.555   1
 -11   9   4 3628.22 179.733   1
  11   9  -4 3543.81 184.960   1
 -10  -9   4 1607.07 108.374   1
  10   9  -4 1539.45 103.902   1
  -9   9   4 4395.94 200.892   1
   9   9  -4 4445.65 211.701   1
  -9  -9   4 4374.45 210.785   1
   9  -9  -4 4101.16 200.850   1
  -8   9   4 12782.9 507.794   1
   8   9  -4 12917.3 517.334   1
  -8  -9   4 13105.3 516.617   1
   8  -9  -4 12474.9 507.918   1
  -7   9   4 423.949 48.1957   1
   7   9  -4 292.060 47.5298   1
  -7  -9   4 326.363 48.7061   1
   7  -9  -4 377.176 48.0884   1
  -6   9   4 3581.80 170.808   1
   6   9  -4 3394.19 176.663   1
  -6  -9   4 3685.39 181.225   1
   6  -9  -4 3597.16 170.718   1
  -5   9   4 9044.74 369.653   1
   5   9  -4 9026.21 377.089   1
  -5  -9   4 9172.33 379.137   1
   5  -9  -4 8866.48 370.561   1
  -4   9   4 12961.0 504.975   1
   4   9  -4 12217.2 510.463   1
  -4  -9   4 12434.3 512.708   1
   4  -9  -4 13471.6 508.408   1
   3   9  -4 7186.86 305.020   1
   3  -9  -4 6851.54 297.435   1
  -3  -9   4 7261.73 306.693   1
   2   9  -4 7551.21 322.379   1
  -2   9   4 7244.14 313.676   1
   2  -9  -4 7564.97 317.570   1
  -2  -9   4 7817.01 324.163   1
   1   9  -4 13832.9 552.432   1
  -1   9   4 13982.9 548.789   1
  -1  -9   4 14088.1 554.437   1
   0   9  -4 5430.20 245.735   1
   0   9   4 5631.60 244.876   1
   0  -9  -4 5320.09 243.815   1
   0  -9   4 5686.42 249.458   1
  -1   9  -4 11078.0 432.368   1
   1  -9   4 10016.2 430.163   1
   2   9   4 28523.3 1079.34   1
  -2  -9  -4 28727.0 1081.75   1
  -2   9  -4 28405.9 1077.30   1
   2  -9   4 28389.5 1081.51   1
   3   9   4 11312.8 476.076   1
   3  -9   4 12041.8 478.226   1
  -3  -9  -4 12064.4 477.619   1
  -3   9  -4 11551.8 474.885   1
   4  -9   4 306.085 53.0753   1
   4   9   4 364.682 50.7510   1
  -4  -9  -4 383.371 50.7185   1
  -4   9  -4 308.195 51.9658   1
   5  -9   4 1983.01 122.777   1
  -5   9  -4 2172.03 125.802   1
   5   9   4 1961.45 123.139   1
  -5  -9  -4 2015.00 123.861   1
   6  -9   4 6390.00 276.727   1
  -6   9  -4 6494.59 277.468   1
  -6  -9  -4 6207.60 278.166   1
   7  -9   4 99.8398 42.8966   1
  -7   9  -4 59.8526 39.8712   1
   7   9   4 22.6021 34.6567   1
  -7  -9  -4 52.2601 35.2472   1
   8  -9   4 5134.89 239.348   1
  -8   9  -4 4978.86 236.426   1
   8   9   4 4990.52 238.463   1
  -8  -9  -4 4994.56 239.901   1
   9   9   4 12003.4 500.961   1
  -9  -9  -4 12275.6 503.331   1
  10  -9   4 444.166 60.2624   1
 -10   9  -4 489.196 62.7339   1
  10   9   4 387.098 59.6907   1
 -10  -9  -4 415.384 59.7898   1
  11  -9   4 369.273 63.6636   1
 -11   9  -4 458.830 62.9459   1
 -11  -9  -4 320.039 58.2946   1
  11   9   4 298.416 57.5818   1
  12   9   4 8159.06 343.341   1
 -12  -9  -4 8019.86 344.156   1
  13  -9   4 278.624 58.1663   1
  14  -9   4 114.603 45.0261   1
 -14   9  -4 233.412 55.0124   1
 -14  -9  -4 234.901 54.8292   1
  14   9   4 158.081 48.9814   1
  15   9   4 66.6484 50.4882   1
 -15  -9  -4-6.76764 47.7270   1
 -15   9  -4-6.32164 41.0095   1
  15  -9   4-6.44681 36.9790   1
 -16   9  -4 1108.88 97.0155   1
  16  -9   4 1430.47 104.944   1
  17   9   4 194.108 52.9573   1
 -17  -9  -4 167.194 55.0181   1
 -17   9  -4 202.687 55.8515   1
  17  -9   4 219.899 56.4470   1
  18   9   4 747.638 84.3046   1
 -18  -9  -4 611.747 77.1638   1
 -18   9  -4 648.435 80.4954   1
  18  -9   4 845.539 85.3659   1
 -19  -9  -4 581.929 74.4237   1
  19   9   4 512.301 72.4718   1
 -20   9  -4-37.0135 48.2701   1
  20  -9   4 88.1571 49.2715   1
  21   9   4 270.617 57.9955   1
 -21  -9  -4 279.548 56.7701   1
 -21   9  -4 266.592 57.8895   1
  21  -9   4 253.536 58.0506   1
 -24 -10   4 377.412 64.5992   1
  24  10  -4 401.699 60.8566   1
 -23 -10   4 259.997 61.9969   1
  23  10  -4 363.851 61.6846   1
 -22 -10   4-6.63571 47.8641   1
  22  10  -4 19.5934 44.2520   1
 -21 -10   4 1013.92 93.1289   1
  21  10  -4 1058.83 94.8841   1
 -20 -10   4 175.685 58.0935   1
  20  10  -4 240.773 58.2517   1
  19  10  -4 1723.41 119.772   1
 -19 -10   4 1746.29 124.248   1
 -19  10   4 1783.05 120.552   1
  18  10  -4 135.858 53.2585   1
 -18 -10   4 137.871 54.0426   1
 -18  10   4 87.1537 44.7783   1
  18 -10  -4 120.362 45.5592   1
 -17  10   4 1197.15 95.8188   1
  17  10  -4 1408.63 103.730   1
  16 -10  -4 480.274 63.0774   1
 -16  10   4 532.241 68.2219   1
  15  10  -4 1622.85 114.728   1
  15 -10  -4 1673.01 114.788   1
 -15 -10   4 1616.55 115.806   1
 -15  10   4 1574.12 108.704   1
  14  10  -4 9216.54 395.146   1
  14 -10  -4 8777.95 388.663   1
 -14 -10   4 9475.12 395.054   1
 -14  10   4 9030.27 387.345   1
  13 -10  -4 9958.91 424.818   1
 -13 -10   4 10699.6 435.275   1
  13  10  -4 9882.10 428.353   1
 -13  10   4 10203.7 425.701   1
[truncated: 894,993 more chars]
