# Supplementary material for: Structural insight into the cooperativity of spin crossover compounds
Source: Acta Crystallogr B Struct Sci Cryst Eng Mater. 2023 Aug 11;79(Pt 5):354–67. doi: 10.1107/S2052520623005814 (PMC10552598; doi:10.1107/S2052520623005814)
Supplement: Supplementary file 4 [file b-79-00354-sup4.zip › Bia_Pmono_123K.cif]

data_SC2_123K
 
_audit_creation_method            'SHELXL-2018/3'
_shelx_SHELXL_version_number      '2018/3'
_chemical_name_systematic         ?
_chemical_name_common             ?
_chemical_melting_point           ?
_chemical_formula_moiety          ?
_chemical_formula_sum
 'C38 H28 Fe N6 S2' 
_chemical_formula_weight          688.63

loop_
 _atom_type_symbol
 _atom_type_description
 _atom_type_scat_dispersion_real
 _atom_type_scat_dispersion_imag
 _atom_type_scat_source
 'C'  'C'   0.0024   0.0013
 'International Tables Vol C Tables 4.2.6.8 and 6.1.1.4'
 'H'  'H'   0.0000   0.0000
 'International Tables Vol C Tables 4.2.6.8 and 6.1.1.4'
 'N'  'N'   0.0049   0.0027
 'International Tables Vol C Tables 4.2.6.8 and 6.1.1.4'
 'S'  'S'   0.1051   0.1002
 'International Tables Vol C Tables 4.2.6.8 and 6.1.1.4'
 'Fe'  'Fe'   0.3265   0.6960
 'International Tables Vol C Tables 4.2.6.8 and 6.1.1.4'
 
_space_group_crystal_system       monoclinic
_space_group_IT_number            14
_space_group_name_H-M_alt         'P 21/c'
_space_group_name_Hall            '-P 2ybc'
 
_shelx_space_group_comment
;
The symmetry employed for this shelxl refinement is uniquely defined
by the following loop, which should always be used as a source of
symmetry information in preference to the above space-group names.
They are only intended as comments.
;
 
loop_
 _space_group_symop_operation_xyz
 'x, y, z'
 '-x, y+1/2, -z+1/2'
 '-x, -y, -z'
 'x, -y-1/2, z-1/2'
 
_cell_length_a                    17.24850(10)
_cell_length_b                    12.25410(10)
_cell_length_c                    16.9168(2)
_cell_angle_alpha                 90
_cell_angle_beta                  115.8498(11)
_cell_angle_gamma                 90
_cell_volume                      3217.84(6)
_cell_formula_units_Z             4
_cell_measurement_temperature     293(2)
_cell_measurement_reflns_used     19242
_cell_measurement_theta_min       1.895
_cell_measurement_theta_max       32.999
 
_exptl_crystal_description        Needle
_exptl_crystal_colour             ?
_exptl_crystal_density_meas       ?
_exptl_crystal_density_method     ?
_exptl_crystal_density_diffrn     1.421          
_exptl_crystal_F_000              1424
_exptl_transmission_factor_min    ?
_exptl_transmission_factor_max    ?
_exptl_crystal_size_max           ?
_exptl_crystal_size_mid           ?
_exptl_crystal_size_min           ?
_exptl_absorpt_coefficient_mu     0.467
_shelx_estimated_absorpt_T_min    ?
_shelx_estimated_absorpt_T_max    ?
_exptl_absorpt_correction_type    ?
_exptl_absorpt_correction_T_min   ?
_exptl_absorpt_correction_T_max   ?
_exptl_absorpt_process_details    ?
_exptl_absorpt_special_details    ?
_diffrn_ambient_temperature       293(2)
_diffrn_radiation_wavelength      0.63582
_diffrn_radiation_type            Synchrotron
_diffrn_source                    ?
_diffrn_measurement_device_type   '4-circle diffractometer'
_diffrn_measurement_method        ?
_diffrn_detector_area_resol_mean  ?
_diffrn_reflns_number             23993
_diffrn_reflns_av_unetI/netI      0.0278
_diffrn_reflns_av_R_equivalents   0.0276
_diffrn_reflns_limit_h_min        -22
_diffrn_reflns_limit_h_max        22
_diffrn_reflns_limit_k_min        -16
_diffrn_reflns_limit_k_max        16
_diffrn_reflns_limit_l_min        -21
_diffrn_reflns_limit_l_max        21
_diffrn_reflns_theta_min          1.894
_diffrn_reflns_theta_max          25.080
_diffrn_reflns_theta_full         22.426
_diffrn_measured_fraction_theta_max   0.939
_diffrn_measured_fraction_theta_full  0.969
_diffrn_reflns_Laue_measured_fraction_max    0.939
_diffrn_reflns_Laue_measured_fraction_full   0.969
_diffrn_reflns_point_group_measured_fraction_max   0.939
_diffrn_reflns_point_group_measured_fraction_full  0.969
_reflns_number_total              7495
_reflns_number_gt                 7042
_reflns_threshold_expression      'I > 2\s(I)'
_reflns_Friedel_coverage          0.000
_reflns_Friedel_fraction_max      .
_reflns_Friedel_fraction_full     .
 
_reflns_special_details
;
 Reflections were merged by SHELXL according to the crystal
 class for the calculation of statistics and refinement.
 
 _reflns_Friedel_fraction is defined as the number of unique
 Friedel pairs measured divided by the number that would be
 possible theoretically, ignoring centric projections and
 systematic absences.
;
 
_computing_data_collection        ?
_computing_cell_refinement        ?
_computing_data_reduction         ?
_computing_structure_solution     ?
_computing_structure_refinement 'SHELXL-2018/3 (Sheldrick, 2018)'
_computing_molecular_graphics     ?
_computing_publication_material   ?
_refine_special_details           ?
_refine_ls_structure_factor_coef  Fsqd
_refine_ls_matrix_type            full
_refine_ls_weighting_scheme       calc
_refine_ls_weighting_details
'w=1/[\s^2^(Fo^2^)+(0.0496P)^2^+1.0770P] where P=(Fo^2^+2Fc^2^)/3'
_atom_sites_solution_primary      ?
_atom_sites_solution_secondary    ?
_atom_sites_solution_hydrogens    geom
_refine_ls_hydrogen_treatment     constr
_refine_ls_extinction_method      'SHELXL-2018/3 (Sheldrick 2018)'
_refine_ls_extinction_coef        0.0008(4)
_refine_ls_extinction_expression
 'Fc^*^=kFc[1+0.001xFc^2^\l^3^/sin(2\q)]^-1/4^'
_refine_ls_number_reflns          7495
_refine_ls_number_parameters      457
_refine_ls_number_restraints      73
_refine_ls_R_factor_all           0.0328
_refine_ls_R_factor_gt            0.0312
_refine_ls_wR_factor_ref          0.0900
_refine_ls_wR_factor_gt           0.0887
_refine_ls_goodness_of_fit_ref    1.053
_refine_ls_restrained_S_all       1.051
_refine_ls_shift/su_max           0.002
_refine_ls_shift/su_mean          0.000
 
loop_
 _atom_site_label
 _atom_site_type_symbol
 _atom_site_fract_x
 _atom_site_fract_y
 _atom_site_fract_z
 _atom_site_U_iso_or_equiv
 _atom_site_adp_type
 _atom_site_occupancy
 _atom_site_site_symmetry_order  
 _atom_site_calc_flag
 _atom_site_refinement_flags_posn
 _atom_site_refinement_flags_adp
 _atom_site_refinement_flags_occupancy
 _atom_site_disorder_assembly
 _atom_site_disorder_group
Fe01 Fe 0.75540(2) 0.29032(2) 0.81337(2) 0.02304(7) Uani 1 1 d . . . . .
S002 S 0.54588(2) 0.33240(3) 0.91716(2) 0.02951(9) Uani 1 1 d . . . . .
S001 S 0.94763(2) 0.13789(3) 1.07799(2) 0.03351(9) Uani 1 1 d . . . . .
N005 N 0.71405(7) 0.13948(8) 0.79428(7) 0.0234(2) Uani 1 1 d . . . . .
N006 N 0.79929(8) 0.43817(9) 0.82290(7) 0.0297(2) Uani 1 1 d . . . . .
N003 N 0.66995(7) 0.30303(8) 0.69107(7) 0.0243(2) Uani 1 1 d . . . . .
N004 N 0.84019(7) 0.26615(9) 0.76751(7) 0.0260(2) Uani 1 1 d . . . . .
N002 N 0.67179(8) 0.32628(9) 0.85649(7) 0.0295(2) Uani 1 1 d . . . . .
N001 N 0.83974(7) 0.25636(9) 0.93133(7) 0.0278(2) Uani 1 1 d . . . . .
C015 C 0.63579(9) 0.21235(10) 0.65450(9) 0.0262(3) Uani 1 1 d . . . . .
H015 H 0.597839 0.208140 0.595196 0.031 Uiso 1 1 calc R U . . .
C016 C 0.65943(8) 0.11749(10) 0.71031(8) 0.0250(2) Uani 1 1 d . . . . .
C003 C 0.65009(8) 0.39736(10) 0.63649(8) 0.0251(2) Uani 1 1 d . . . . .
C021 C 0.85199(8) 0.16664(10) 0.73103(9) 0.0263(3) Uani 1 1 d . . . . .
C024 C 0.86535(8) -0.03070(11) 0.65819(9) 0.0288(3) Uani 1 1 d D . . . .
C007 C 0.60248(9) 0.58244(11) 0.60801(9) 0.0285(3) Uani 1 1 d . . . . .
H007 H 0.582858 0.645144 0.624488 0.034 Uiso 1 1 calc R U . . .
C012 C 0.57087(10) 0.86617(12) 0.37213(10) 0.0334(3) Uani 1 1 d . . . . .
H012 H 0.563124 0.928130 0.337746 0.040 Uiso 1 1 calc R U . . .
C010 C 0.56178(9) 0.67290(11) 0.38477(9) 0.0289(3) Uani 1 1 d . . . . .
H010 H 0.547302 0.604746 0.358116 0.035 Uiso 1 1 calc R U . . .
C022 C 0.83323(9) 0.16088(11) 0.64322(9) 0.0304(3) Uani 1 1 d . . . . .
H022 H 0.815672 0.223039 0.608302 0.036 Uiso 1 1 calc R U . . .
C008 C 0.62206(9) 0.49123(11) 0.66118(9) 0.0273(3) Uani 1 1 d . . . . .
H008 H 0.616388 0.493011 0.713378 0.033 Uiso 1 1 calc R U . . .
C025 C 0.88369(9) -0.02304(11) 0.74627(9) 0.0298(3) Uani 1 1 d . . . . .
H025 H 0.900081 -0.085371 0.781081 0.036 Uiso 1 1 calc R U . . .
C002 C 0.61978(9) 0.32890(10) 0.88198(8) 0.0259(3) Uani 1 1 d . . . . .
C004 C 0.65814(9) 0.39488(10) 0.55911(9) 0.0281(3) Uani 1 1 d . . . . .
H004 H 0.676451 0.331490 0.542117 0.034 Uiso 1 1 calc R U . . .
C020 C 0.73618(9) 0.05740(10) 0.85153(9) 0.0274(3) Uani 1 1 d . . . . .
H020 H 0.772181 0.071732 0.910238 0.033 Uiso 1 1 calc R U . . .
C005 C 0.63899(9) 0.48664(11) 0.50678(9) 0.0288(3) Uani 1 1 d . . . . .
H005 H 0.644580 0.484407 0.454557 0.035 Uiso 1 1 calc R U . . .
C009 C 0.59501(9) 0.68064(11) 0.47529(9) 0.0264(3) Uani 1 1 d . . . . .
C017 C 0.62839(9) 0.01440(11) 0.68153(9) 0.0302(3) Uani 1 1 d . . . . .
H017 H 0.590961 0.002028 0.622909 0.036 Uiso 1 1 calc R U . . .
C006 C 0.61153(9) 0.58220(10) 0.53061(9) 0.0262(3) Uani 1 1 d . . . . .
C018 C 0.65377(10) -0.07016(11) 0.74113(10) 0.0325(3) Uani 1 1 d . . . . .
H018 H 0.634645 -0.140945 0.723396 0.039 Uiso 1 1 calc R U . . .
C001 C 0.88513(9) 0.20971(10) 0.99335(9) 0.0260(3) Uani 1 1 d . . . . .
C011 C 0.54977(9) 0.76484(12) 0.33337(10) 0.0321(3) Uani 1 1 d . . . . .
H011 H 0.527462 0.758251 0.272650 0.039 Uiso 1 1 calc R U . . .
C026 C 0.87819(9) 0.07469(11) 0.78330(9) 0.0282(3) Uani 1 1 d . . . . .
H026 H 0.891940 0.078869 0.842833 0.034 Uiso 1 1 calc R U . . .
C028 C 0.86110(10) 0.45029(11) 0.79535(10) 0.0344(3) Uani 1 1 d . . . . .
C014 C 0.61537(10) 0.78346(11) 0.51309(10) 0.0317(3) Uani 1 1 d . . . . .
H014 H 0.637349 0.790561 0.573748 0.038 Uiso 1 1 calc R U . . .
C013 C 0.60347(10) 0.87533(11) 0.46197(10) 0.0354(3) Uani 1 1 d . . . . .
H013 H 0.617535 0.943695 0.488308 0.042 Uiso 1 1 calc R U . . .
C023 C 0.84054(10) 0.06270(12) 0.60726(9) 0.0317(3) Uani 1 1 d . . . . .
H023 H 0.828670 0.059212 0.548154 0.038 Uiso 1 1 calc R U . . .
C027 C 0.88051(10) 0.35106(12) 0.76220(10) 0.0327(3) Uani 1 1 d . . . . .
H027 H 0.919963 0.348915 0.738391 0.039 Uiso 1 1 calc R U . . .
C019 C 0.70789(9) -0.04771(11) 0.82728(9) 0.0302(3) Uani 1 1 d . . . . .
H019 H 0.725309 -0.103210 0.868944 0.036 Uiso 1 1 calc R U . . .
C032 C 0.77594(11) 0.52515(12) 0.85468(10) 0.0377(3) Uani 1 1 d . . . . .
H032 H 0.733693 0.517769 0.874510 0.045 Uiso 1 1 calc R U . . .
C031 C 0.81325(13) 0.62609(13) 0.85878(12) 0.0503(5) Uani 1 1 d . . . . .
H031 H 0.794847 0.686135 0.879676 0.060 Uiso 1 1 calc R U . . .
C029 C 0.90161(13) 0.54877(14) 0.79942(12) 0.0483(4) Uani 1 1 d . . . . .
H029 H 0.944530 0.554626 0.780377 0.058 Uiso 1 1 calc R U . . .
C030 C 0.87696(15) 0.63792(14) 0.83228(14) 0.0558(5) Uani 1 1 d . . . . .
H030 H 0.903320 0.705250 0.836369 0.067 Uiso 1 1 calc R U . . .
C1A C 0.8671(7) -0.1354(5) 0.6142(7) 0.0273(12) Uani 0.53(3) 1 d DG . P A 1
C2A C 0.8284(7) -0.2244(7) 0.6335(6) 0.0401(14) Uani 0.53(3) 1 d G . P A 1
H2A H 0.794816 -0.214268 0.663480 0.048 Uiso 0.53(3) 1 calc R U P A 1
C3A C 0.8399(7) -0.3286(5) 0.6079(6) 0.0465(14) Uani 0.53(3) 1 d G . P A 1
H3A H 0.813987 -0.388201 0.620777 0.056 Uiso 0.53(3) 1 calc R U P A 1
C4A C 0.8901(6) -0.3438(6) 0.5631(7) 0.0402(15) Uani 0.53(3) 1 d G . P A 1
H4A H 0.897781 -0.413517 0.545958 0.048 Uiso 0.53(3) 1 calc R U P A 1
C5A C 0.9288(6) -0.2548(8) 0.5438(5) 0.0392(14) Uani 0.53(3) 1 d G . P A 1
H5A H 0.962403 -0.264899 0.513842 0.047 Uiso 0.53(3) 1 calc R U P A 1
C6A C 0.9173(7) -0.1505(6) 0.5694(6) 0.0343(12) Uani 0.53(3) 1 d G . P A 1
H6A H 0.943232 -0.090965 0.556544 0.041 Uiso 0.53(3) 1 calc R U P A 1
C1B C 0.8823(7) -0.1380(6) 0.6286(7) 0.0263(12) Uani 0.47(3) 1 d DG . P A 2
C2B C 0.8459(8) -0.2358(7) 0.6374(6) 0.0321(13) Uani 0.47(3) 1 d G . P A 2
H2B H 0.814207 -0.238215 0.669907 0.039 Uiso 0.47(3) 1 calc R U P A 2
C3B C 0.8569(8) -0.3299(5) 0.5975(7) 0.0426(17) Uani 0.47(3) 1 d G . P A 2
H3B H 0.832597 -0.395272 0.603384 0.051 Uiso 0.47(3) 1 calc R U P A 2
C4B C 0.9043(8) -0.3262(9) 0.5489(7) 0.0413(18) Uani 0.47(3) 1 d G . P A 2
H4B H 0.911690 -0.389128 0.522268 0.050 Uiso 0.47(3) 1 calc R U P A 2
C5B C 0.9407(8) -0.2284(11) 0.5402(6) 0.0461(16) Uani 0.47(3) 1 d G . P A 2
H5B H 0.972393 -0.225925 0.507671 0.055 Uiso 0.47(3) 1 calc R U P A 2
C6B C 0.9297(7) -0.1343(8) 0.5800(7) 0.0416(16) Uani 0.47(3) 1 d G . P A 2
H6B H 0.954005 -0.068865 0.574192 0.050 Uiso 0.47(3) 1 calc R U P A 2
 
loop_
 _atom_site_aniso_label
 _atom_site_aniso_U_11
 _atom_site_aniso_U_22
 _atom_site_aniso_U_33
 _atom_site_aniso_U_23
 _atom_site_aniso_U_13
 _atom_site_aniso_U_12
Fe01 0.02816(11) 0.01765(10) 0.01988(10) -0.00078(6) 0.00731(8) -0.00041(6)
S002 0.03431(17) 0.02695(16) 0.02630(16) 0.00141(12) 0.01231(14) 0.00359(12)
S001 0.03498(18) 0.03314(18) 0.02865(18) 0.00873(13) 0.01038(15) 0.00393(13)
N005 0.0267(5) 0.0198(5) 0.0226(5) 0.0002(4) 0.0098(4) -0.0005(4)
N006 0.0360(6) 0.0202(5) 0.0243(5) -0.0010(4) 0.0050(5) -0.0013(4)
N003 0.0289(5) 0.0193(5) 0.0224(5) 0.0009(4) 0.0089(4) 0.0013(4)
N004 0.0308(5) 0.0221(5) 0.0220(5) 0.0007(4) 0.0087(4) -0.0011(4)
N002 0.0349(6) 0.0259(5) 0.0241(5) -0.0022(4) 0.0096(5) 0.0027(4)
N001 0.0320(5) 0.0240(5) 0.0236(5) -0.0025(4) 0.0086(5) -0.0010(4)
C015 0.0310(6) 0.0225(6) 0.0215(6) 0.0000(4) 0.0082(5) -0.0005(5)
C016 0.0291(6) 0.0214(5) 0.0224(6) -0.0007(4) 0.0093(5) -0.0008(4)
C003 0.0282(6) 0.0196(5) 0.0228(6) 0.0017(4) 0.0067(5) 0.0002(4)
C021 0.0281(6) 0.0245(6) 0.0268(6) -0.0007(5) 0.0124(5) -0.0008(5)
C024 0.0264(6) 0.0288(6) 0.0302(6) -0.0013(5) 0.0112(5) 0.0026(5)
C007 0.0345(7) 0.0215(6) 0.0282(6) 0.0006(5) 0.0125(5) 0.0042(5)
C012 0.0392(7) 0.0267(6) 0.0362(7) 0.0099(5) 0.0182(6) 0.0045(5)
C010 0.0321(6) 0.0245(6) 0.0281(6) 0.0010(5) 0.0114(5) 0.0023(5)
C022 0.0366(7) 0.0271(6) 0.0277(6) 0.0034(5) 0.0142(6) 0.0014(5)
C008 0.0338(6) 0.0244(6) 0.0232(6) 0.0007(5) 0.0120(5) 0.0024(5)
C025 0.0285(6) 0.0276(6) 0.0296(6) 0.0040(5) 0.0091(5) 0.0050(5)
C002 0.0336(6) 0.0182(5) 0.0197(5) 0.0000(4) 0.0058(5) 0.0029(5)
C004 0.0364(7) 0.0194(5) 0.0276(6) -0.0011(5) 0.0132(5) 0.0017(5)
C020 0.0318(6) 0.0236(6) 0.0250(6) 0.0019(5) 0.0106(5) -0.0018(5)
C005 0.0384(7) 0.0232(6) 0.0265(6) 0.0016(5) 0.0158(6) 0.0024(5)
C009 0.0294(6) 0.0215(6) 0.0281(6) 0.0031(5) 0.0123(5) 0.0032(5)
C017 0.0358(7) 0.0233(6) 0.0268(6) -0.0025(5) 0.0092(5) -0.0045(5)
C006 0.0298(6) 0.0205(5) 0.0261(6) 0.0016(4) 0.0103(5) 0.0015(4)
C018 0.0405(7) 0.0206(6) 0.0343(7) -0.0015(5) 0.0144(6) -0.0054(5)
C001 0.0302(6) 0.0234(6) 0.0244(6) -0.0029(4) 0.0118(5) -0.0022(5)
C011 0.0355(7) 0.0328(7) 0.0267(6) 0.0051(5) 0.0123(6) 0.0040(5)
C026 0.0297(6) 0.0288(6) 0.0241(6) 0.0014(5) 0.0099(5) 0.0021(5)
C028 0.0416(8) 0.0249(6) 0.0300(7) 0.0007(5) 0.0094(6) -0.0074(5)
C014 0.0409(8) 0.0248(6) 0.0286(7) 0.0009(5) 0.0143(6) 0.0021(5)
C013 0.0451(8) 0.0217(6) 0.0389(8) 0.0012(5) 0.0179(7) 0.0005(5)
C023 0.0373(7) 0.0333(7) 0.0262(6) 0.0000(5) 0.0153(6) 0.0020(5)
C027 0.0378(7) 0.0307(7) 0.0291(7) 0.0000(5) 0.0140(6) -0.0067(5)
C019 0.0353(7) 0.0228(6) 0.0310(7) 0.0046(5) 0.0131(6) -0.0015(5)
C032 0.0460(8) 0.0235(6) 0.0317(7) -0.0048(5) 0.0059(6) 0.0017(6)
C031 0.0639(11) 0.0222(7) 0.0464(9) -0.0058(6) 0.0069(9) -0.0009(7)
C029 0.0599(11) 0.0322(8) 0.0481(9) 0.0011(7) 0.0193(8) -0.0161(7)
C030 0.0735(13) 0.0252(7) 0.0554(11) -0.0024(7) 0.0157(10) -0.0167(8)
C1A 0.015(3) 0.0314(16) 0.019(3) -0.0002(14) -0.007(2) 0.0111(13)
C2A 0.029(3) 0.028(2) 0.055(3) -0.0025(17) 0.010(2) 0.0091(19)
C3A 0.047(3) 0.037(2) 0.050(3) -0.0051(18) 0.016(2) 0.0053(17)
C4A 0.053(3) 0.0321(18) 0.027(3) 0.0022(18) 0.0101(18) 0.0134(17)
C5A 0.044(3) 0.036(3) 0.037(2) -0.007(2) 0.0170(18) 0.011(2)
C6A 0.027(2) 0.036(2) 0.030(2) -0.0138(17) 0.0033(18) -0.0004(17)
C1B 0.012(3) 0.0339(18) 0.014(2) -0.0020(14) -0.012(2) 0.0093(14)
C2B 0.025(3) 0.030(2) 0.036(2) 0.0009(16) 0.0071(19) 0.0150(18)
C3B 0.060(4) 0.028(2) 0.040(3) -0.0055(17) 0.023(3) 0.008(2)
C4B 0.056(4) 0.036(3) 0.027(3) 0.004(2) 0.014(2) 0.021(3)
C5B 0.042(3) 0.043(4) 0.050(3) -0.005(3) 0.017(2) 0.012(3)
C6B 0.033(3) 0.047(3) 0.039(3) -0.019(2) 0.010(3) 0.001(2)
 
_geom_special_details
;
 All esds (except the esd in the dihedral angle between two l.s. planes)
 are estimated using the full covariance matrix.  The cell esds are taken
 into account individually in the estimation of esds in distances, angles
 and torsion angles; correlations between esds in cell parameters are only
 used when they are defined by crystal symmetry.  An approximate (isotropic)
 treatment of cell esds is used for estimating esds involving l.s. planes.
;
 
loop_
 _geom_bond_atom_site_label_1
 _geom_bond_atom_site_label_2
 _geom_bond_distance
 _geom_bond_site_symmetry_2
 _geom_bond_publ_flag
Fe01 N002 1.9295(13) . ?
Fe01 N001 1.9339(11) . ?
Fe01 N006 1.9429(11) . ?
Fe01 N003 1.9540(11) . ?
Fe01 N004 1.9540(12) . ?
Fe01 N005 1.9566(11) . ?
S002 C002 1.6255(15) . ?
S001 C001 1.6250(14) . ?
N005 C020 1.3316(16) . ?
N005 C016 1.3457(16) . ?
N006 C032 1.3326(19) . ?
N006 C028 1.345(2) . ?
N003 C015 1.2832(16) . ?
N003 C003 1.4248(15) . ?
N004 C027 1.2764(18) . ?
N004 C021 1.4209(17) . ?
N002 C002 1.153(2) . ?
N001 C001 1.1508(18) . ?
C015 C016 1.4399(17) . ?
C016 C017 1.3756(17) . ?
C003 C004 1.3757(19) . ?
C003 C008 1.3812(18) . ?
C021 C022 1.3773(19) . ?
C021 C026 1.3810(18) . ?
C024 C023 1.383(2) . ?
C024 C025 1.385(2) . ?
C024 C1B 1.480(6) . ?
C024 C1A 1.490(5) . ?
C007 C008 1.3811(18) . ?
C007 C006 1.385(2) . ?
C012 C013 1.376(2) . ?
C012 C011 1.377(2) . ?
C010 C011 1.3825(19) . ?
C010 C009 1.3846(19) . ?
C022 C023 1.379(2) . ?
C025 C026 1.3739(19) . ?
C004 C005 1.3791(18) . ?
C020 C019 1.3752(18) . ?
C005 C006 1.3873(18) . ?
C009 C014 1.3871(18) . ?
C009 C006 1.4763(17) . ?
C017 C018 1.3773(19) . ?
C018 C019 1.373(2) . ?
C028 C029 1.381(2) . ?
C028 C027 1.438(2) . ?
C014 C013 1.3794(19) . ?
C032 C031 1.382(2) . ?
C031 C030 1.363(3) . ?
C029 C030 1.375(3) . ?
C1A C2A 1.3900 . ?
C1A C6A 1.3900 . ?
C2A C3A 1.3900 . ?
C3A C4A 1.3900 . ?
C4A C5A 1.3900 . ?
C5A C6A 1.3900 . ?
C1B C2B 1.3900 . ?
C1B C6B 1.3900 . ?
C2B C3B 1.3900 . ?
C3B C4B 1.3900 . ?
C4B C5B 1.3900 . ?
C5B C6B 1.3900 . ?
 
loop_
 _geom_angle_atom_site_label_1
 _geom_angle_atom_site_label_2
 _geom_angle_atom_site_label_3
 _geom_angle
 _geom_angle_site_symmetry_1
 _geom_angle_site_symmetry_3
 _geom_angle_publ_flag
N002 Fe01 N001 90.52(5) . . ?
N002 Fe01 N006 94.82(5) . . ?
N001 Fe01 N006 91.40(5) . . ?
N002 Fe01 N003 92.24(5) . . ?
N001 Fe01 N003 172.09(5) . . ?
N006 Fe01 N003 95.75(5) . . ?
N002 Fe01 N004 175.46(5) . . ?
N001 Fe01 N004 91.18(5) . . ?
N006 Fe01 N004 80.93(5) . . ?
N003 Fe01 N004 86.63(5) . . ?
N002 Fe01 N005 89.97(5) . . ?
N001 Fe01 N005 91.33(5) . . ?
N006 Fe01 N005 174.46(5) . . ?
N003 Fe01 N005 81.26(4) . . ?
N004 Fe01 N005 94.20(5) . . ?
C020 N005 C016 117.60(11) . . ?
C020 N005 Fe01 128.70(9) . . ?
C016 N005 Fe01 113.61(8) . . ?
C032 N006 C028 118.42(13) . . ?
C032 N006 Fe01 127.15(12) . . ?
C028 N006 Fe01 114.41(9) . . ?
C015 N003 C003 117.39(11) . . ?
C015 N003 Fe01 114.66(9) . . ?
C003 N003 Fe01 127.45(8) . . ?
C027 N004 C021 118.91(13) . . ?
C027 N004 Fe01 115.44(10) . . ?
C021 N004 Fe01 125.19(9) . . ?
C002 N002 Fe01 168.37(11) . . ?
C001 N001 Fe01 162.62(11) . . ?
N003 C015 C016 116.34(12) . . ?
N005 C016 C017 122.88(12) . . ?
N005 C016 C015 113.47(11) . . ?
C017 C016 C015 123.65(12) . . ?
C004 C003 C008 120.00(12) . . ?
C004 C003 N003 120.21(12) . . ?
C008 C003 N003 119.78(12) . . ?
C022 C021 C026 120.41(13) . . ?
C022 C021 N004 120.10(12) . . ?
C026 C021 N004 119.41(12) . . ?
C023 C024 C025 118.53(13) . . ?
C023 C024 C1B 125.3(4) . . ?
C025 C024 C1B 115.9(4) . . ?
C023 C024 C1A 118.0(4) . . ?
C025 C024 C1A 123.4(4) . . ?
C008 C007 C006 121.19(12) . . ?
C013 C012 C011 119.70(13) . . ?
C011 C010 C009 121.07(13) . . ?
C021 C022 C023 119.80(13) . . ?
C007 C008 C003 119.70(13) . . ?
C026 C025 C024 121.39(13) . . ?
N002 C002 S002 179.55(13) . . ?
C003 C004 C005 119.83(12) . . ?
N005 C020 C019 122.59(12) . . ?
C004 C005 C006 121.22(13) . . ?
C010 C009 C014 118.14(13) . . ?
C010 C009 C006 121.16(12) . . ?
C014 C009 C006 120.66(12) . . ?
C016 C017 C018 118.78(13) . . ?
C007 C006 C005 118.04(12) . . ?
C007 C006 C009 121.84(12) . . ?
C005 C006 C009 120.10(12) . . ?
C019 C018 C017 118.58(12) . . ?
N001 C001 S001 176.98(12) . . ?
C012 C011 C010 119.95(14) . . ?
C025 C026 C021 119.19(13) . . ?
N006 C028 C029 122.65(15) . . ?
N006 C028 C027 113.34(12) . . ?
C029 C028 C027 124.01(16) . . ?
C013 C014 C009 120.91(14) . . ?
C012 C013 C014 120.22(13) . . ?
C022 C023 C024 120.67(13) . . ?
N004 C027 C028 115.79(14) . . ?
C018 C019 C020 119.54(12) . . ?
N006 C032 C031 121.34(17) . . ?
C030 C031 C032 120.20(17) . . ?
C030 C029 C028 118.40(18) . . ?
C031 C030 C029 118.97(16) . . ?
C2A C1A C6A 120.0 . . ?
C2A C1A C024 116.3(6) . . ?
C6A C1A C024 122.7(5) . . ?
C3A C2A C1A 120.0 . . ?
C4A C3A C2A 120.0 . . ?
C5A C4A C3A 120.0 . . ?
C4A C5A C6A 120.0 . . ?
C5A C6A C1A 120.0 . . ?
C2B C1B C6B 120.0 . . ?
C2B C1B C024 124.4(6) . . ?
C6B C1B C024 115.1(6) . . ?
C1B C2B C3B 120.0 . . ?
C4B C3B C2B 120.0 . . ?
C5B C4B C3B 120.0 . . ?
C4B C5B C6B 120.0 . . ?
C5B C6B C1B 120.0 . . ?
 
_refine_diff_density_max    0.335
_refine_diff_density_min   -0.432
_refine_diff_density_rms    0.053

_shelx_res_file
;

TITL sc2_093K_a.res in P2(1)/c
    SC2_123K.res
    created by SHELXL-2018/3 at 12:18:45 on 15-Apr-2021
REM Old TITL SC2_093K in P2(1)/c
REM SHELXT solution in P2(1)/c: R1 0.091, Rweak 0.004, Alpha 0.025
REM <I/s>   0.460 for  267 systematic absences,  Orientation as input
REM Formula found by SHELXT:  C38 N6 S2 Fe

CELL 0.63582 17.2485 12.2541 16.9168 90.0000 115.8498 90.0000
ZERR 4.000 0.0001 0.0001 0.0002 0.0000 0.0011 0.0000
LATT  1
SYMM -X, 1/2+Y, 1/2-Z
SFAC C H N S FE
DISP $C  0.00244  0.00131  9.14798!source kissel
DISP $H -0.00002  0.00000  0.66440!source kissel
DISP $N  0.00493  0.00266 15.07095!source kissel
DISP $S  0.10506  0.10024 379.49005!source kissel
DISP $Fe  0.32649  0.69602 2544.24973!source kissel
UNIT 152.00 112.00 24.00 8.00 4.00
OMIT -5 0 2
OMIT 4 0 0
OMIT 2 0 2
L.S. 30
REM DAMP 100
REM ISOR 0.04 0.06 C1A > C6A
REM ISOR 0.04 0.06 C1B > C6B
RIGU 0.002 0.002 C1A > C6A
RIGU 0.002 0.002  C1B > C6B
SADI C024 C1A C024 C1B
BOND
LIST 6
SHEL 99 0.75
ACTA
FMAP 2
PLAN 20
WGHT    0.049600    1.077000
EXTI    0.000770
FVAR       3.13801   0.53475   0.07947
FE01  5    0.755397    0.290321    0.813374    11.00000    0.02816    0.01765 =
         0.01988   -0.00078    0.00731   -0.00041
S002  4    0.545878    0.332400    0.917159    11.00000    0.03431    0.02695 =
         0.02630    0.00141    0.01231    0.00359
S001  4    0.947626    0.137890    1.077987    11.00000    0.03498    0.03314 =
         0.02865    0.00873    0.01038    0.00393
N005  3    0.714055    0.139485    0.794278    11.00000    0.02674    0.01982 =
         0.02263    0.00018    0.00978   -0.00051
N006  3    0.799287    0.438167    0.822903    11.00000    0.03595    0.02025 =
         0.02430   -0.00101    0.00502   -0.00127
N003  3    0.669954    0.303027    0.691067    11.00000    0.02888    0.01927 =
         0.02239    0.00087    0.00892    0.00126
N004  3    0.840187    0.266151    0.767510    11.00000    0.03082    0.02207 =
         0.02205    0.00073    0.00870   -0.00111
N002  3    0.671787    0.326282    0.856485    11.00000    0.03494    0.02594 =
         0.02412   -0.00223    0.00960    0.00268
N001  3    0.839736    0.256364    0.931331    11.00000    0.03198    0.02398 =
         0.02364   -0.00249    0.00859   -0.00102
C015  1    0.635789    0.212354    0.654498    11.00000    0.03103    0.02250 =
         0.02152    0.00003    0.00821   -0.00051
AFIX  43
H015  2    0.597839    0.208140    0.595196    11.00000   -1.20000
AFIX   0
C016  1    0.659432    0.117495    0.710311    11.00000    0.02906    0.02138 =
         0.02241   -0.00069    0.00930   -0.00079
C003  1    0.650095    0.397356    0.636494    11.00000    0.02824    0.01965 =
         0.02281    0.00170    0.00672    0.00023
C021  1    0.851994    0.166635    0.731032    11.00000    0.02810    0.02445 =
         0.02681   -0.00071    0.01242   -0.00084
C024    1    0.865352   -0.030700    0.658192    11.00000    0.02636    0.02877 =
         0.03016   -0.00130    0.01118    0.00256
C007  1    0.602477    0.582439    0.608010    11.00000    0.03450    0.02148 =
         0.02822    0.00060    0.01247    0.00419
AFIX  43
H007  2    0.582858    0.645144    0.624488    11.00000   -1.20000
AFIX   0
C012  1    0.570874    0.866170    0.372131    11.00000    0.03924    0.02672 =
         0.03617    0.00986    0.01825    0.00449
AFIX  43
H012  2    0.563124    0.928130    0.337746    11.00000   -1.20000
AFIX   0
C010  1    0.561781    0.672896    0.384770    11.00000    0.03209    0.02451 =
         0.02813    0.00100    0.01143    0.00228
AFIX  43
H010  2    0.547302    0.604746    0.358116    11.00000   -1.20000
AFIX   0
C022  1    0.833226    0.160880    0.643225    11.00000    0.03659    0.02709 =
         0.02770    0.00338    0.01421    0.00136
AFIX  43
H022  2    0.815672    0.223039    0.608302    11.00000   -1.20000
AFIX   0
C008  1    0.622056    0.491229    0.661185    11.00000    0.03381    0.02443 =
         0.02320    0.00075    0.01196    0.00240
AFIX  43
H008  2    0.616388    0.493011    0.713378    11.00000   -1.20000
AFIX   0
C025  1    0.883694   -0.023044    0.746267    11.00000    0.02849    0.02757 =
         0.02958    0.00400    0.00914    0.00502
AFIX  43
H025  2    0.900081   -0.085371    0.781081    11.00000   -1.20000
AFIX   0
C002  1    0.619777    0.328901    0.881983    11.00000    0.03356    0.01823 =
         0.01967   -0.00003    0.00576    0.00293
C004  1    0.658141    0.394881    0.559105    11.00000    0.03640    0.01945 =
         0.02760   -0.00107    0.01322    0.00167
AFIX  43
H004  2    0.676451    0.331490    0.542117    11.00000   -1.20000
AFIX   0
C020  1    0.736180    0.057404    0.851534    11.00000    0.03177    0.02363 =
         0.02504    0.00193    0.01065   -0.00183
AFIX  43
H020  2    0.772181    0.071732    0.910238    11.00000   -1.20000
AFIX   0
C005  1    0.638988    0.486636    0.506782    11.00000    0.03840    0.02321 =
         0.02652    0.00164    0.01585    0.00239
AFIX  43
H005  2    0.644580    0.484407    0.454557    11.00000   -1.20000
AFIX   0
C009  1    0.595014    0.680638    0.475291    11.00000    0.02942    0.02153 =
         0.02810    0.00308    0.01230    0.00325
C017  1    0.628391    0.014400    0.681529    11.00000    0.03575    0.02333 =
         0.02683   -0.00250    0.00922   -0.00453
AFIX  43
H017  2    0.590961    0.002028    0.622909    11.00000   -1.20000
AFIX   0
C006  1    0.611533    0.582198    0.530609    11.00000    0.02984    0.02054 =
         0.02608    0.00160    0.01032    0.00151
C018  1    0.653767   -0.070160    0.741131    11.00000    0.04047    0.02059 =
         0.03434   -0.00154    0.01438   -0.00535
AFIX  43
H018  2    0.634645   -0.140945    0.723396    11.00000   -1.20000
AFIX   0
C001  1    0.885125    0.209712    0.993355    11.00000    0.03025    0.02340 =
         0.02439   -0.00294    0.01181   -0.00220
C011  1    0.549774    0.764835    0.333367    11.00000    0.03554    0.03284 =
         0.02668    0.00513    0.01231    0.00404
AFIX  43
H011  2    0.527462    0.758251    0.272650    11.00000   -1.20000
AFIX   0
C026  1    0.878192    0.074686    0.783299    11.00000    0.02967    0.02879 =
         0.02407    0.00136    0.00992    0.00206
AFIX  43
H026  2    0.891940    0.078869    0.842833    11.00000   -1.20000
AFIX   0
C028  1    0.861096    0.450290    0.795351    11.00000    0.04159    0.02493 =
         0.03000    0.00067    0.00941   -0.00738
C014  1    0.615373    0.783463    0.513094    11.00000    0.04086    0.02481 =
         0.02858    0.00094    0.01425    0.00211
AFIX  43
H014  2    0.637349    0.790561    0.573748    11.00000   -1.20000
AFIX   0
C013  1    0.603475    0.875333    0.461968    11.00000    0.04508    0.02172 =
         0.03890    0.00117    0.01786    0.00051
AFIX  43
H013  2    0.617535    0.943695    0.488308    11.00000   -1.20000
AFIX   0
C023  1    0.840538    0.062696    0.607256    11.00000    0.03732    0.03330 =
         0.02622   -0.00004    0.01535    0.00201
AFIX  43
H023  2    0.828670    0.059212    0.548154    11.00000   -1.20000
AFIX   0
C027  1    0.880512    0.351064    0.762198    11.00000    0.03779    0.03066 =
         0.02912   -0.00005    0.01403   -0.00672
AFIX  43
H027  2    0.919963    0.348915    0.738391    11.00000   -1.20000
AFIX   0
C019  1    0.707893   -0.047713    0.827278    11.00000    0.03531    0.02280 =
         0.03102    0.00464    0.01309   -0.00152
AFIX  43
H019  2    0.725309   -0.103210    0.868944    11.00000   -1.20000
AFIX   0
C032  1    0.775945    0.525146    0.854684    11.00000    0.04601    0.02351 =
         0.03168   -0.00476    0.00589    0.00175
AFIX  43
H032  2    0.733693    0.517769    0.874510    11.00000   -1.20000
AFIX   0
C031  1    0.813251    0.626095    0.858780    11.00000    0.06391    0.02224 =
         0.04635   -0.00579    0.00688   -0.00086
AFIX  43
H031  2    0.794847    0.686135    0.879676    11.00000   -1.20000
AFIX   0
C029  1    0.901608    0.548770    0.799415    11.00000    0.05991    0.03225 =
         0.04814    0.00106    0.01932   -0.01607
AFIX  43
H029  2    0.944530    0.554626    0.780377    11.00000   -1.20000
AFIX   0
C030  1    0.876957    0.637918    0.832276    11.00000    0.07346    0.02516 =
         0.05537   -0.00244    0.01573   -0.01667
AFIX  43
H030  2    0.903320    0.705250    0.836369    11.00000   -1.20000
AFIX  66
REM #####
PART 1
C1A   1    0.867123   -0.135373    0.614246    21.00000    0.01504    0.03141 =
         0.01942   -0.00023   -0.00727    0.01109
C2A   1    0.828406   -0.224416    0.633488    21.00000    0.02913    0.02766 =
         0.05451   -0.00253    0.00984    0.00913
AFIX  43
H2A   2    0.794816   -0.214268    0.663480    21.00000   -1.20000
AFIX  65
C3A   1    0.839892   -0.328626    0.607903    21.00000    0.04678    0.03720 =
         0.04968   -0.00513    0.01569    0.00529
AFIX  43
H3A   2    0.813987   -0.388201    0.620777    21.00000   -1.20000
AFIX  65
C4A   1    0.890096   -0.343793    0.563076    21.00000    0.05322    0.03214 =
         0.02725    0.00217    0.01013    0.01337
AFIX  43
H4A   2    0.897781   -0.413517    0.545958    21.00000   -1.20000
AFIX  65
C5A   1    0.928814   -0.254751    0.543834    21.00000    0.04400    0.03573 =
         0.03720   -0.00671    0.01701    0.01132
AFIX  43
H5A   2    0.962403   -0.264899    0.513842    21.00000   -1.20000
AFIX  65
C6A   1    0.917328   -0.150540    0.569418    21.00000    0.02698    0.03618 =
         0.02989   -0.01379    0.00330   -0.00037
AFIX  43
H6A   2    0.943232   -0.090965    0.556544    21.00000   -1.20000
AFIX  66
PART 2
C1B   1    0.882282   -0.137969    0.628645   -21.00000    0.01196    0.03394 =
         0.01411   -0.00197   -0.01181    0.00931
C2B   1    0.845913   -0.235751    0.637390   -21.00000    0.02455    0.02974 =
         0.03571    0.00088    0.00715    0.01498
AFIX  43
H2B   2    0.814207   -0.238215    0.669907   -21.00000   -1.20000
AFIX  65
C3B   1    0.856931   -0.329850    0.597534   -21.00000    0.06005    0.02841 =
         0.04007   -0.00551    0.02265    0.00792
AFIX  43
H3B   2    0.832597   -0.395272    0.603384   -21.00000   -1.20000
AFIX  65
C4B   1    0.904318   -0.326169    0.548934   -21.00000    0.05642    0.03572 =
         0.02685    0.00388    0.01351    0.02081
AFIX  43
H4B   2    0.911690   -0.389128    0.522268   -21.00000   -1.20000
AFIX  65
C5B   1    0.940688   -0.228387    0.540188   -21.00000    0.04241    0.04267 =
         0.04994   -0.00469    0.01696    0.01191
AFIX  43
H5B   2    0.972393   -0.225925    0.507671   -21.00000   -1.20000
AFIX  65
C6B   1    0.929671   -0.134287    0.580043   -21.00000    0.03290    0.04682 =
         0.03913   -0.01898    0.01011    0.00144
AFIX  43
H6B   2    0.954005   -0.068865    0.574192   -21.00000   -1.20000
PART 0
AFIX   0
HKLF 4


REM  sc2_093K_a.res in P2(1)/c
REM wR2 = 0.0900, GooF = S = 1.053, Restrained GooF = 1.051 for all data
REM R1 = 0.0312 for 7042 Fo > 4sig(Fo) and 0.0328 for all 7495 data
REM 457 parameters refined using 73 restraints

END

WGHT      0.0494      1.0862

REM Highest difference peak  0.335,  deepest hole -0.432,  1-sigma level  0.053
Q1    1   0.8694  0.4012  0.7806  11.00000  0.05    0.34
Q2    1   0.6403 -0.0275  0.7137  11.00000  0.05    0.33
Q3    1   0.6508  0.1621  0.6820  11.00000  0.05    0.33
Q4    1   0.6245  0.5333  0.5177  11.00000  0.05    0.32
Q5    1   0.8713 -0.0805  0.6397  11.00000  0.05    0.30
Q6    1   0.7796  0.3316  0.7880  11.00000  0.05    0.30
Q7    1   0.7939  0.5759  0.8462  11.00000  0.05    0.30
Q8    1   0.8875  0.0322  0.7674  11.00000  0.05    0.29
Q9    1   0.7069  0.0056  0.8406  11.00000  0.05    0.29
Q10   1   0.8580  0.1666  0.6944  11.00000  0.05    0.29
Q11   1   0.8742  0.1227  0.7585  11.00000  0.05    0.28
Q12   1   0.6192  0.5906  0.5743  11.00000  0.05    0.27
Q13   1   0.6592  0.3520  0.6605  11.00000  0.05    0.27
Q14   1   0.8810  0.4961  0.8009  11.00000  0.05    0.27
Q15   1   0.6330  0.4405  0.5307  11.00000  0.05    0.27
Q16   1   0.6236  0.4386  0.6404  11.00000  0.05    0.27
Q17   1   0.5940  0.6293  0.5013  11.00000  0.05    0.27
Q18   1   0.9767  0.1132  1.0524  11.00000  0.05    0.26
Q19   1   0.8373  0.1123  0.6316  11.00000  0.05    0.26
Q20   1   0.7318  0.2510  0.8408  11.00000  0.05    0.26
;
_shelx_res_checksum   11026

_shelx_hkl_file
;
   2   0   0 187521. 6486.57   1
  -2   0   0 179912. 6486.30   1
   3   0   0 50928.2 1838.95   1
  -3   0   0 52531.4 1838.72   1
   4   0   0 957325. 34419.7   1
  -4   0   0 993656. 34419.7   1
   5   0   0 2222.66 102.849   1
  -5   0   0 2335.73 103.236   1
   7   0   0 811.571 55.2786   1
  -7   0   0 845.944 56.1541   1
   8   0   0 54726.3 1916.08   1
  -8   0   0 51848.4 1913.44   1
   9   0   0 313.991 39.8354   1
  -9   0   0 409.367 44.1323   1
  10   0   0 177305. 6114.37   1
 -10   0   0 167181. 6110.82   1
  11   0   0 331.838 44.0271   1
 -11   0   0 315.384 45.2245   1
 -13   0   0 4892.82 218.139   1
  13   0   0 4475.50 216.089   1
 -14   0   0 13697.6 525.842   1
  14   0   0 12854.1 522.590   1
  15   0   0 79.3487 39.9089   1
 -15   0   0 69.2280 39.3927   1
 -16   0   0 4614.85 224.776   1
  16   0   0 4896.39 229.622   1
 -17   0   0 3025.93 166.085   1
  17   0   0 3326.81 171.499   1
 -18   0   0 5661.82 268.267   1
  18   0   0 6292.10 275.003   1
 -19   0   0 2278.51 136.900   1
  19   0   0 1931.93 124.535   1
 -21   0   0 19.5354 46.4785   1
  21   0   0 96.3987 45.2033   1
 -22   0   0 1859.10 122.247   1
  22   0   0 1821.38 119.758   1
 -23   0   0 1053.72 92.9081   1
  23   0   0 1270.15 98.5995   1
 -24   0   0 2592.61 150.041   1
  24   0   0 2459.79 146.219   1
 -25   0   0 651.219 76.5342   1
  25   0   0 649.496 72.8449   1
 -26   0   0 124.355 52.7500   1
  -1   1   0 311231. 11213.7   1
   1  -1   0 329166. 11214.3   1
   1   1   0 309860. 11214.5   1
  -1  -1   0 321564. 11214.9   1
  -2   1   0 323.100 22.3062   1
   2   1   0 269.165 23.0972   1
   2  -1   0 328.926 22.7059   1
  -2  -1   0 332.595 23.6959   1
  -3   1   0 249689. 8709.65   1
   3   1   0 236383. 8710.04   1
  -3  -1   0 246084. 8711.90   1
   3  -1   0 253214. 8708.63   1
  -4  -1   0 43139.9 1429.45   1
  -4   1   0 43923.9 1429.97   1
   4   1   0 40341.3 1428.34   1
  -5   1   0 1029.31 61.1109   1
   5  -1   0 1067.99 63.8768   1
  -5  -1   0 934.477 59.2993   1
  -6  -1   0 320.144 35.2992   1
   6   1   0 420.565 39.0845   1
  -7   1   0 22239.7 826.684   1
   7  -1   0 23507.6 827.994   1
  -7  -1   0 21665.7 827.443   1
   7   1   0 22721.7 827.529   1
  -8   1   0 12645.9 483.997   1
   8  -1   0 12908.4 484.050   1
  -8  -1   0 12050.6 482.998   1
   8   1   0 13189.1 485.240   1
  -9   1   0 144159. 5099.33   1
   9  -1   0 146346. 5099.70   1
  -9  -1   0 140539. 5099.08   1
   9   1   0 142614. 5099.43   1
 -10   1   0 1499.05 93.3028   1
  10  -1   0 1593.92 94.3698   1
 -10  -1   0 1693.02 97.4441   1
  10   1   0 1730.39 98.3700   1
 -11   1   0 51547.7 1928.66   1
 -11  -1   0 48895.4 1927.51   1
  11   1   0 54686.0 1932.17   1
 -12  -1   0 1512.84 99.3448   1
  12   1   0 1811.95 105.290   1
 -13   1   0 2981.37 153.526   1
  13  -1   0 2677.76 152.991   1
 -13  -1   0 3196.47 156.562   1
  13   1   0 3257.66 159.843   1
 -14   1   0 720.617 72.4529   1
  14  -1   0 665.652 69.6155   1
 -14  -1   0 783.511 71.2294   1
  14   1   0 746.577 70.9111   1
 -15   1   0 12796.7 506.710   1
 -15  -1   0 13605.2 508.206   1
  16  -1   0 2790.15 160.761   1
 -16  -1   0 3516.70 170.846   1
  17  -1   0 815.635 75.9799   1
  17   1   0 680.621 70.0885   1
 -17   1   0 641.433 69.9920   1
 -17  -1   0 607.055 70.4574   1
 -18   1   0 230.392 51.6310   1
  18  -1   0 309.970 52.5414   1
 -18  -1   0 280.439 56.9106   1
  18   1   0 99.8089 46.4653   1
 -19  -1   0 2044.34 127.499   1
 -19   1   0 1833.93 123.360   1
  19   1   0 1996.45 127.256   1
  19  -1   0 2013.90 125.936   1
 -20  -1   0 70.7627 41.7261   1
  20   1   0 19.7431 43.7921   1
 -21  -1   0 1306.52 99.4761   1
 -21   1   0 1171.63 94.1667   1
  21  -1   0 1157.35 94.5823   1
  21   1   0 1274.27 97.4907   1
 -22   1   0 3967.40 195.876   1
 -22  -1   0 3988.91 195.146   1
  22   1   0 3585.63 187.198   1
 -23  -1   0 936.417 89.5346   1
 -23   1   0 1019.32 90.4473   1
  23  -1   0 1045.19 89.2302   1
  23   1   0 802.208 86.7964   1
 -24  -1   0 831.227 84.7045   1
 -24   1   0 898.840 85.9391   1
  24   1   0 841.491 83.4217   1
 -25   1   0 1141.14 99.3018   1
 -25  -1   0 1125.92 94.4909   1
  25  -1   0 1050.67 90.9514   1
  25   1   0 991.550 89.3932   1
 -26  -1   0 215.259 54.8572   1
  26   1   0 204.629 51.5896   1
   0   2   0 141720. 5555.80   1
   0  -2   0 175075. 5557.51   1
   1  -2   0 60.5515 17.0702   1
   1   2   0 32.6434 15.9243   1
  -1  -2   0 33.5878 17.8427   1
  -2   2   0 1042.30 52.1148   1
   2  -2   0 1042.02 51.6552   1
   2   2   0 1052.70 53.1675   1
  -2  -2   0 1045.63 53.7087   1
   3   2   0 67113.3 2349.06   1
   3  -2   0 64021.4 2347.02   1
  -3   2   0 65222.3 2347.40   1
  -3  -2   0 68101.8 2348.71   1
   4   2   0 48959.4 1697.70   1
  -4   2   0 45288.8 1695.30   1
   4  -2   0 48976.0 1695.52   1
  -4  -2   0 46715.6 1697.74   1
   5  -2   0 858.955 54.1516   1
  -5   2   0 895.955 53.7901   1
   6   2   0 6533.11 258.608   1
  -6   2   0 6440.40 256.805   1
   6  -2   0 6425.77 257.043   1
  -6  -2   0 6518.22 259.049   1
  -7  -2   0 9314.00 368.591   1
   7  -2   0 9721.55 366.773   1
   7   2   0 9329.60 368.836   1
  -7   2   0 9499.69 366.072   1
   8  -2   0 10103.9 384.419   1
   8   2   0 10701.6 388.826   1
  -8   2   0 10010.6 385.190   1
  -9  -2   0 116.914 33.4732   1
   9  -2   0 223.931 35.2384   1
   9   2   0 177.005 33.0440   1
  -9   2   0 116.758 29.9696   1
 -10  -2   0 64315.2 2461.31   1
  10  -2   0 71591.1 2462.41   1
  10   2   0 68024.5 2462.98   1
 -10   2   0 70311.7 2463.00   1
 -11  -2   0 462.728 53.6394   1
  11  -2   0 560.252 52.9290   1
  11   2   0 518.830 55.6710   1
 -11   2   0 620.174 56.5218   1
 -12  -2   0 34504.5 1267.33   1
  12   2   0 34283.5 1267.79   1
 -13  -2   0 16515.4 657.350   1
  13  -2   0 16751.9 657.197   1
  13   2   0 18345.0 665.041   1
 -13   2   0 17089.4 658.773   1
 -14  -2   0 20058.3 743.773   1
  14   2   0 19343.5 743.977   1
 -14   2   0 18869.0 738.136   1
 -15  -2   0 2703.76 155.816   1
  15  -2   0 3174.55 160.066   1
  15   2   0 2974.47 158.750   1
 -15   2   0 2896.99 155.238   1
  16  -2   0 1500.69 103.819   1
 -16   2   0 1454.15 101.883   1
 -17  -2   0 389.680 56.4401   1
  17  -2   0 320.807 51.6138   1
  17   2   0 351.709 54.3937   1
 -17   2   0 341.519 55.3445   1
  18   2   0 259.234 52.6372   1
 -18   2   0 346.038 55.3007   1
 -19  -2   0 253.444 53.2775   1
  19  -2   0 222.549 50.1185   1
  19   2   0 238.949 48.6895   1
 -19   2   0 227.185 52.8967   1
  20   2   0 1893.89 132.094   1
 -20  -2   0 2207.67 135.419   1
 -21  -2   0 6.58251 43.0579   1
 -21   2   0-6.50907 44.0201   1
  21   2   0 131.723 46.9855   1
  21  -2   0 32.2536 40.7176   1
  22  -2   0 571.013 70.4303   1
 -22   2   0 621.382 73.2633   1
  23   2   0 2198.64 133.611   1
  23  -2   0 2197.71 136.493   1
 -23   2   0 2116.04 136.238   1
 -23  -2   0 2143.46 134.995   1
  24  -2   0 718.788 76.4180   1
 -24   2   0 795.884 80.4877   1
  25  -2   0 731.271 81.2256   1
  25   2   0 697.583 77.9240   1
 -25  -2   0 820.480 81.7674   1
 -25   2   0 743.129 80.5272   1
  26   2   0 150.327 51.7031   1
 -26  -2   0 18.2268 48.7371   1
   0  -3   0-1.64057 19.5693   1
   0   3   0 26.2734 19.7390   1
   1  -3   0 53362.6 1855.27   1
  -1   3   0 49572.0 1854.47   1
   1   3   0 54319.1 1856.48   1
  -1  -3   0 51376.9 1855.20   1
  -2   3   0 223.159 25.8654   1
   2  -3   0 254.990 26.8054   1
  -2  -3   0 210.154 30.0453   1
  -3   3   0 8054.84 306.987   1
   3  -3   0 8553.41 307.857   1
   3   3   0 7950.44 308.724   1
  -3  -3   0 7843.04 309.747   1
  -4   3   0 17443.8 645.535   1
   4  -3   0 17855.1 646.383   1
  -5  -3   0 1162.89 68.8974   1
   5   3   0 1243.01 69.8516   1
   6   3   0 2345.25 112.240   1
  -6   3   0 2208.78 107.940   1
  -6  -3   0 2169.41 110.959   1
   6  -3   0 2407.74 109.841   1
   7   3   0 87445.5 3014.20   1
  -7   3   0 85526.8 3008.99   1
  -7  -3   0 81997.6 3012.29   1
   7  -3   0 82515.4 3008.87   1
   8   3   0 243.265 37.9357   1
  -8   3   0 259.736 36.4704   1
   8  -3   0 334.652 38.1177   1
  -8  -3   0 290.263 39.6393   1
  -9   3   0 2312.65 117.515   1
   9  -3   0 2144.04 113.165   1
   9   3   0 2279.57 120.023   1
  -9  -3   0 2202.47 118.630   1
 -10   3   0 5099.38 222.569   1
  10  -3   0 5084.84 220.413   1
  10   3   0 5024.27 223.298   1
 -10  -3   0 4930.67 222.898   1
 -11   3   0 453.736 51.5122   1
  11  -3   0 397.470 48.4044   1
 -12   3   0 3975.04 183.589   1
  12  -3   0 3662.14 182.297   1
  12   3   0 3949.60 186.122   1
 -12  -3   0 3797.45 183.747   1
 -13   3   0 21137.4 823.566   1
  13   3   0 22937.3 831.049   1
 -13  -3   0 21604.9 826.867   1
 -14   3   0 9329.14 369.818   1
  14  -3   0 8359.93 365.847   1
  14   3   0 9366.54 373.303   1
 -14  -3   0 8419.25 367.565   1
 -15   3   0 2177.75 129.061   1
  15  -3   0 2316.27 132.555   1
  15   3   0 2416.14 136.676   1
 -15  -3   0 2063.33 128.525   1
 -16   3   0 1503.07 104.196   1
  16  -3   0 1469.84 105.022   1
  16   3   0 1794.34 112.833   1
 -16  -3   0 1454.65 105.321   1
 -17   3   0 1364.12 101.892   1
  17  -3   0 1539.07 105.404   1
  17   3   0 1703.87 110.821   1
 -17  -3   0 1620.70 109.490   1
 -18   3   0 937.452 82.8178   1
  18  -3   0 695.327 71.8770   1
  18   3   0 791.377 77.4042   1
 -18  -3   0 755.400 76.1428   1
 -19   3   0 467.777 64.1854   1
  19  -3   0 317.764 55.9716   1
 -20   3   0 708.039 75.2038   1
  20  -3   0 541.424 67.9752   1
  20   3   0 572.973 69.0333   1
 -20  -3   0 560.112 68.6821   1
 -21   3   0 115.782 45.5291   1
  21  -3   0 174.856 51.5470   1
  21   3   0 70.4279 46.6350   1
 -22   3   0 238.744 55.9624   1
  22  -3   0 117.538 51.0837   1
  22   3   0 136.284 46.9631   1
 -22  -3   0 159.057 55.7474   1
 -23   3   0 594.862 71.8579   1
  23  -3   0 435.934 66.4246   1
  23   3   0 692.127 72.7239   1
 -23  -3   0 595.113 72.1765   1
 -24   3   0 762.109 79.6708   1
  24  -3   0 598.877 71.8171   1
  24   3   0 775.458 80.7341   1
 -24  -3   0 737.635 81.2070   1
 -25   3   0-31.3737 49.9525   1
  25   3   0-12.2005 38.4829   1
 -25  -3   0 6.44292 48.5335   1
 -26  -3   0 233.652 55.1926   1
  26   3   0 223.765 53.5558   1
   0  -4   0 20364.6 738.171   1
   0   4   0 20155.7 737.144   1
  -1  -4   0 4.48341 21.5151   1
   1  -4   0-8.75751 20.3294   1
   1   4   0-13.5282 21.0253   1
  -1   4   0-2.12779 17.7096   1
   2  -4   0 81124.2 2817.40   1
  -2   4   0 77304.0 2816.25   1
   3   4   0 16036.3 616.641   1
  -3  -4   0 17252.9 615.945   1
  -4  -4   0 15254.3 556.328   1
   4   4   0 14523.0 554.017   1
   5   4   0 20611.4 718.415   1
   5  -4   0 18791.5 712.432   1
  -5  -4   0 19335.0 716.452   1
  -5   4   0 18927.2 711.886   1
   6   4   0 44.1755 21.2514   1
   6  -4   0 53.6879 23.3346   1
  -6  -4   0 6.93460 19.9825   1
  -6   4   0-3.09636 20.0834   1
   7   4   0 2172.19 110.084   1
   7  -4   0 2063.81 105.490   1
  -7   4   0 2100.30 107.020   1
  -7  -4   0 1901.74 106.317   1
   8   4   0 65393.5 2272.19   1
  -8   4   0 62010.3 2268.60   1
  -8  -4   0 62799.7 2271.63   1
   8  -4   0 62403.5 2268.10   1
   9   4   0 954.667 70.4849   1
  -9   4   0 854.713 64.4565   1
   9  -4   0 869.479 64.8896   1
  -9  -4   0 885.068 68.7960   1
  10  -4   0 1915.12 107.640   1
 -10   4   0 1982.58 109.836   1
 -11  -4   0 1709.22 105.831   1
  11   4   0 1819.19 108.213   1
 -12  -4   0 5880.37 263.292   1
  12  -4   0 5716.38 259.419   1
  12   4   0 6044.73 263.399   1
 -12   4   0 6188.26 260.291   1
 -13  -4   0 18282.2 694.998   1
  13  -4   0 17884.6 693.167   1
  13   4   0 17337.6 694.544   1
 -13   4   0 18743.5 693.203   1
 -14  -4   0 511.898 59.4988   1
  14  -4   0 416.969 60.9011   1
  14   4   0 382.830 53.8237   1
 -14   4   0 401.918 55.6408   1
  15  -4   0 11971.3 496.003   1
 -15   4   0 12946.5 499.576   1
 -16  -4   0 1052.45 90.2491   1
  16   4   0 1291.62 98.4603   1
 -17  -4   0 686.366 70.3492   1
  17  -4   0 688.578 68.8518   1
  17   4   0 464.190 63.1693   1
 -17   4   0 568.705 64.7602   1
  18  -4   0 4779.67 221.446   1
 -18  -4   0 4324.30 217.506   1
 -18   4   0 4328.07 216.187   1
  19  -4   0 768.146 78.0592   1
  19   4   0 781.299 81.3558   1
 -19   4   0 820.458 77.8501   1
 -20  -4   0 243.703 55.7432   1
  20  -4   0 276.428 53.0781   1
  20   4   0 277.814 58.5629   1
 -20   4   0 204.039 50.9225   1
 -21  -4   0 51.8998 45.6423   1
  21  -4   0 45.3242 44.8707   1
  21   4   0 25.8647 47.1557   1
 -21   4   0 141.069 49.2868   1
 -22  -4   0 111.591 54.1630   1
  22  -4   0 206.935 51.0092   1
  22   4   0 255.876 56.9255   1
 -22   4   0 178.582 50.0219   1
  23   4   0 874.604 82.5296   1
  23  -4   0 903.366 85.1226   1
 -23  -4   0 811.631 85.0906   1
 -23   4   0 797.527 82.3055   1
  24   4   0 172.821 51.2931   1
 -24  -4   0 160.852 52.1447   1
  25   4   0 202.040 53.7134   1
 -25  -4   0 143.134 48.7436   1
   0   5   0-2.65038 18.4834   1
   0  -5   0-2.72227 18.9848   1
  -1  -5   0 1182.71 66.6381   1
   1   5   0 1185.30 67.2019   1
  -1   5   0 1264.00 68.1692   1
  -2  -5   0 51445.0 1804.27   1
  -2   5   0 48358.2 1799.49   1
   2   5   0 49741.8 1802.90   1
   2  -5   0 51717.5 1802.97   1
  -3  -5   0 27357.6 1047.63   1
   3  -5   0 29765.1 1046.24   1
   3   5   0 30949.3 1049.89   1
  -3   5   0 27299.1 1043.06   1
  -4   5   0 95513.7 3270.78   1
   4  -5   0 90953.1 3270.86   1
   4   5   0 89126.7 3272.34   1
  -4  -5   0 91557.1 3274.22   1
   5   5   0 27513.0 1041.55   1
  -5  -5   0 28928.6 1043.70   1
  -5   5   0 28738.7 1038.73   1
   5  -5   0 28704.4 1039.19   1
   6   5   0 656.511 53.5667   1
  -6  -5   0 511.075 49.1222   1
  -6   5   0 586.534 48.7234   1
   6  -5   0 640.335 51.1373   1
   7   5   0 48797.2 1746.21   1
  -7  -5   0 46121.6 1745.94   1
  -7   5   0 49562.1 1743.79   1
   7  -5   0 48569.4 1743.60   1
   8   5   0 4854.46 217.197   1
   8  -5   0 4893.66 214.926   1
  -8  -5   0 4976.45 219.600   1
  -8   5   0 5192.63 217.187   1
   9  -5   0 81.6990 29.6671   1
  -9   5   0 80.4340 28.7564   1
  10   5   0 1525.24 101.006   1
 -10  -5   0 1755.23 105.388   1
 -10   5   0 1820.51 103.101   1
  10  -5   0 1706.08 101.158   1
  11   5   0 2666.77 138.650   1
  11  -5   0 2301.36 130.340   1
 -11  -5   0 2271.34 131.654   1
 -11   5   0 2558.16 133.915   1
  12  -5   0 1643.12 102.477   1
  12   5   0 1679.39 107.045   1
 -12  -5   0 1391.74 99.9070   1
 -12   5   0 1686.67 101.940   1
  13   5   0 10286.7 415.824   1
  13  -5   0 10425.3 412.670   1
 -13  -5   0 9517.13 411.642   1
  14   5   0 250.950 49.4108   1
 -14   5   0 199.692 43.7761   1
  14  -5   0 260.774 47.5137   1
 -14  -5   0 146.849 44.6031   1
 -15  -5   0 2247.48 137.572   1
  15  -5   0 2462.34 140.550   1
  15   5   0 2530.21 143.541   1
 -15   5   0 2747.12 143.527   1
  16  -5   0 225.817 47.4775   1
  16   5   0 243.514 51.0696   1
 -16   5   0 136.250 41.8223   1
 -17  -5   0 11438.8 490.075   1
  17  -5   0 12674.9 492.822   1
  17   5   0 12028.1 492.287   1
 -17   5   0 12363.7 491.214   1
 -18  -5   0 1748.37 116.546   1
  18  -5   0 1699.58 116.557   1
  18   5   0 2048.50 126.798   1
 -18   5   0 1781.10 117.629   1
 -19  -5   0 52.1198 46.1315   1
  19  -5   0 76.3976 42.6990   1
  19   5   0 6.52344 45.5075   1
 -19   5   0-6.36637 42.3471   1
 -20  -5   0 195.582 52.2564   1
  20  -5   0 129.507 49.7814   1
  20   5   0 235.763 57.9285   1
 -20   5   0 135.452 50.8115   1
  21  -5   0 6.54822 44.9724   1
 -21   5   0-39.0241 49.9404   1
 -22  -5   0 390.977 61.7548   1
  22   5   0 434.933 62.9969   1
  23  -5   0 497.723 68.9736   1
 -23   5   0 377.203 62.5750   1
 -24   5   0 573.751 71.3443   1
  24   5   0 502.847 66.4693   1
 -24  -5   0 472.689 65.7845   1
  25   5   0 178.545 51.6624   1
 -25  -5   0 194.457 53.1688   1
   0   6   0 46907.2 1684.56   1
   0  -6   0 46718.2 1686.01   1
  -1  -6   0 9688.60 369.558   1
   1   6   0 9716.39 370.655   1
  -1   6   0 9594.53 369.238   1
   1  -6   0 9092.01 367.610   1
  -2  -6   0 25125.7 896.562   1
   2   6   0 25153.5 895.247   1
  -2   6   0 25305.7 893.725   1
  -3  -6   0 623.546 49.9515   1
   3   6   0 564.554 48.8248   1
  -3   6   0 543.783 46.2093   1
   3  -6   0 510.724 48.2110   1
  -4  -6   0 2794.27 134.473   1
   4  -6   0 2734.27 131.758   1
   4   6   0 2865.73 134.995   1
  -4   6   0 2731.33 130.623   1
  -5   6   0 4472.62 194.995   1
   5  -6   0 4753.55 198.647   1
   5   6   0 4498.25 199.565   1
  -5  -6   0 4469.02 200.819   1
   6   6   0 7412.76 289.156   1
  -6  -6   0 6976.02 288.465   1
  -6   6   0 6803.62 283.151   1
   6  -6   0 6718.81 282.582   1
   7   6   0 2302.10 118.081   1
  -7  -6   0 1997.97 115.686   1
  -7   6   0 2180.45 113.914   1
   7  -6   0 2178.89 114.024   1
  -8   6   0 1018.56 72.3920   1
   8  -6   0 1014.65 73.2910   1
   9   6   0 6620.69 284.150   1
  -9  -6   0 6469.60 283.834   1
  -9   6   0 6837.05 281.695   1
   9  -6   0 6769.56 281.279   1
 -10  -6   0 2332.78 128.320   1
  10   6   0 2068.59 123.114   1
  11   6   0 140.820 43.3521   1
 -11  -6   0 158.249 44.4219   1
 -11   6   0 96.9971 37.9694   1
  11  -6   0 123.709 39.4222   1
  12   6   0 14218.9 555.856   1
  12  -6   0 13763.4 553.778   1
 -12  -6   0 14315.7 555.001   1
  13  -6   0 1274.03 92.7481   1
 -13  -6   0 1182.31 91.0479   1
  13   6   0 1221.66 91.9796   1
 -13   6   0 1122.11 86.7613   1
 -14   6   0 230.974 47.7563   1
  14  -6   0 205.193 44.7001   1
  15   6   0 365.881 57.5670   1
 -15  -6   0 340.092 58.5754   1
 -15   6   0 432.097 58.1267   1
  15  -6   0 312.356 51.4340   1
  16  -6   0 2213.87 131.344   1
 -16  -6   0 1908.35 125.347   1
  16   6   0 2249.71 135.846   1
 -16   6   0 2149.29 129.490   1
  17   6   0 227.179 52.3737   1
  17  -6   0 248.719 52.1748   1
 -17  -6   0 298.357 57.2680   1
 -17   6   0 198.770 52.9345   1
  18   6   0 108.129 51.9374   1
  18  -6   0 50.7954 40.9642   1
 -18  -6   0 188.302 54.4599   1
 -18   6   0 95.0502 47.8826   1
 -19  -6   0 76.8839 43.0406   1
  20   6   0 216.618 52.8227   1
  20  -6   0 221.376 52.4045   1
 -20  -6   0 248.717 58.6292   1
 -20   6   0 194.424 51.8686   1
  21   6   0 195.430 54.5319   1
 -21   6   0 259.551 54.6076   1
 -21  -6   0 260.182 57.2430   1
  21  -6   0 202.942 53.0383   1
  22  -6   0 1913.11 123.121   1
 -22  -6   0 1777.54 120.389   1
  22   6   0 2028.57 124.999   1
 -23  -6   0 449.026 67.6106   1
  23  -6   0 463.037 66.3816   1
 -23   6   0 533.575 68.2324   1
  23   6   0 522.526 70.0044   1
  25   6   0 47.7342 46.1864   1
 -25  -6   0 117.154 54.5695   1
   0   7   0 18.0263 20.5299   1
   0  -7   0-3.68157 21.4356   1
  -1  -7   0 5546.28 223.110   1
   1   7   0 5627.28 223.354   1
  -1   7   0 5341.10 223.984   1
  -2  -7   0 20417.3 756.570   1
   2   7   0 20892.6 756.311   1
  -2   7   0 19392.6 752.277   1
   2  -7   0 20525.7 755.625   1
  -3  -7   0 1674.99 95.7913   1
   3   7   0 1653.32 95.6859   1
  -3   7   0 1698.33 92.6922   1
   3  -7   0 1626.62 93.4988   1
  -4  -7   0 16688.4 637.324   1
   4   7   0 15892.5 636.266   1
  -4   7   0 17717.3 635.857   1
   4  -7   0 17136.9 635.176   1
  -5  -7   0 7609.42 311.745   1
   5  -7   0 7191.70 303.825   1
   5   7   0 7296.62 308.890   1
  -5   7   0 8018.89 308.086   1
  -6   7   0 73.7524 28.3714   1
   6  -7   0 100.114 29.3165   1
   6   7   0 105.091 32.1010   1
  -6  -7   0 138.531 31.6715   1
  -7   7   0 729.452 60.8142   1
   7  -7   0 760.258 61.0608   1
   8   7   0 460.935 51.8245   1
  -8  -7   0 595.005 58.2228   1
  -8   7   0 550.843 53.4926   1
   8  -7   0 626.884 58.0670   1
  -9  -7   0 3756.65 180.129   1
   9   7   0 3660.22 179.138   1
  10   7   0 5068.87 231.999   1
 -10  -7   0 5084.20 234.051   1
 -10   7   0 4993.45 229.251   1
  10  -7   0 5319.28 232.668   1
  11   7   0 640.885 67.9730   1
 -11  -7   0 625.458 66.7750   1
  11  -7   0 643.457 66.6078   1
  12   7   0 624.742 66.0375   1
  12  -7   0 671.827 65.4110   1
 -12  -7   0 619.212 66.0465   1
 -12   7   0 597.468 61.6955   1
 -13   7   0 81.6348 38.9216   1
  13  -7   0 88.3275 43.0161   1
 -14   7   0 2717.20 142.403   1
 -14  -7   0 2600.45 144.601   1
  14   7   0 2688.23 146.838   1
  15  -7   0 12648.7 507.577   1
 -15   7   0 12817.6 504.695   1
 -15  -7   0 11776.7 504.851   1
  15   7   0 13324.0 514.034   1
  16  -7   0 6605.59 296.469   1
 -16   7   0 6300.33 292.598   1
 -16  -7   0 6817.63 302.622   1
  16   7   0 7249.98 304.632   1
 -17   7   0 194.369 47.7200   1
  17  -7   0 198.260 46.2716   1
  18  -7   0 75.6293 44.6891   1
 -18   7   0 86.5022 43.8149   1
 -18  -7   0 32.1101 44.5218   1
  18   7   0 102.571 48.3593   1
 -19  -7   0-26.1748 45.2900   1
  19  -7   0-44.6771 43.1427   1
 -19   7   0 31.2922 44.3041   1
  20  -7   0 57.9414 42.1568   1
 -20   7   0 69.4408 42.7372   1
  20   7   0 79.7528 50.7650   1
  21  -7   0 368.109 60.1084   1
 -21   7   0 272.384 57.9926   1
 -21  -7   0 403.300 64.0315   1
  21   7   0 306.104 59.5582   1
 -22   7   0 384.288 60.8571   1
  22  -7   0 407.107 62.8345   1
 -23  -7   0 6.26674 40.9758   1
  23   7   0 6.36973 43.4066   1
 -23   7   0 55.8940 43.3171   1
 -24  -7   0 175.149 53.2963   1
  24   7   0 206.142 52.4210   1
   0   8   0 3907.42 182.513   1
   0  -8   0 4122.95 184.116   1
  -1   8   0 10860.2 401.871   1
   1   8   0 10077.9 400.969   1
   1  -8   0 9344.60 399.693   1
  -1  -8   0 10264.3 400.408   1
  -2   8   0 17410.1 638.296   1
   2   8   0 15784.6 634.402   1
   2  -8   0 17245.3 635.971   1
  -2  -8   0 16797.9 638.335   1
  -3   8   0 2718.25 137.214   1
   3   8   0 2706.40 139.196   1
   3  -8   0 2979.89 141.079   1
  -3  -8   0 2747.21 139.928   1
  -4   8   0 7469.36 314.563   1
   4   8   0 8006.07 321.295   1
   4  -8   0 7909.97 318.508   1
  -4  -8   0 7690.51 319.304   1
  -5   8   0 127.401 31.7209   1
   5  -8   0 143.288 30.8808   1
   6  -8   0 3137.69 157.763   1
   6   8   0 3542.83 164.777   1
  -6  -8   0 3272.94 165.062   1
   7   8   0 3684.86 181.570   1
  -7  -8   0 3702.91 178.162   1
   8   8   0 5898.10 261.146   1
  -8  -8   0 5767.49 261.100   1
  -8   8   0 6092.70 258.251   1
   9   8   0 13077.1 504.254   1
  -9  -8   0 12546.4 502.315   1
  -9   8   0 12214.3 496.560   1
   9  -8   0 12828.5 499.711   1
  10   8   0 115.053 42.5483   1
 -10  -8   0 164.817 44.9497   1
  10  -8   0 94.3140 37.6120   1
  11   8   0 16.9759 33.6658   1
 -11  -8   0-5.75930 32.4320   1
 -11   8   0 64.1680 37.5837   1
  11  -8   0 38.0235 37.3140   1
 -12   8   0 2877.95 154.394   1
  12  -8   0 2953.47 156.169   1
  13   8   0 1762.23 117.152   1
 -13  -8   0 1622.52 114.035   1
 -13   8   0 1884.76 114.887   1
  13  -8   0 1828.46 114.592   1
 -14  -8   0 6066.62 272.880   1
  14   8   0 6024.54 274.883   1
  15  -8   0 710.388 72.2718   1
 -15   8   0 717.761 73.9010   1
 -15  -8   0 662.534 75.7551   1
  15   8   0 839.659 79.0403   1
 -16   8   0 42.6975 39.5834   1
  16  -8   0 74.9703 46.1788   1
  17  -8   0 2422.81 138.231   1
 -17  -8   0 2191.69 135.144   1
  17   8   0 2397.56 138.958   1
 -18  -8   0 1082.44 88.9516   1
  18   8   0 1026.27 89.7893   1
 -19   8   0 570.854 70.6932   1
  19  -8   0 689.361 74.0060   1
  20  -8   0 725.628 73.0977   1
 -20   8   0 478.561 67.1373   1
 -20  -8   0 618.410 74.6781   1
  20   8   0 688.616 75.8924   1
  21  -8   0-13.0463 42.3238   1
  21   8   0 91.8056 46.4623   1
 -21   8   0 25.5602 45.6088   1
 -21  -8   0 101.210 45.4752   1
  22   8   0 6.37689 43.4511   1
 -22   8   0 50.9390 45.0749   1
 -22  -8   0-19.0770 47.5896   1
  24   8   0 42.9257 46.5007   1
 -24  -8   0 12.0692 46.3433   1
   3   9   0 14487.3 552.881   1
  -3  -9   0 13936.0 551.055   1
   4   9   0 2718.29 140.665   1
  -4  -9   0 2655.57 140.146   1
  -5   9   0 2037.75 118.702   1
   5   9   0 2206.07 121.433   1
  -5  -9   0 2133.96 122.061   1
   5  -9   0 2160.54 122.181   1
  -6   9   0 14625.5 565.535   1
   6   9   0 14248.0 566.431   1
  -6  -9   0 14780.7 570.125   1
   6  -9   0 14815.6 566.747   1
   7   9   0 12345.0 492.496   1
  -7  -9   0 13026.2 496.590   1
  -7   9   0 11935.1 487.824   1
   8  -9   0 25459.2 940.287   1
   8   9   0 24977.0 943.575   1
  -8  -9   0 24950.8 943.878   1
  -8   9   0 24918.2 937.224   1
   9   9   0 2653.49 148.156   1
  -9  -9   0 2699.44 148.833   1
   9  -9   0 2744.21 145.736   1
  10   9   0 17682.9 681.860   1
 -10  -9   0 17526.6 681.502   1
 -10   9   0 17894.7 678.104   1
  10  -9   0 17283.9 678.394   1
  11   9   0 1123.51 86.2157   1
 -11  -9   0 991.985 83.2949   1
 -11   9   0 890.513 77.5148   1
  11  -9   0 1119.87 86.2506   1
  12   9   0 748.776 75.4602   1
 -12  -9   0 826.164 78.7793   1
 -12   9   0 885.404 76.9329   1
  12  -9   0 907.302 77.6101   1
 -13  -9   0 3502.87 186.397   1
  13   9   0 3710.77 188.883   1
  14   9   0 74.9961 39.4293   1
 -14  -9   0 18.7372 34.3369   1
 -14   9   0-17.9767 39.1804   1
  14  -9   0-6.09332 36.2453   1
 -15   9   0 1310.62 98.8364   1
  15  -9   0 1380.67 100.726   1
  16   9   0 153.903 49.7273   1
  16  -9   0 139.326 46.6455   1
 -16   9   0 99.7856 47.4756   1
 -16  -9   0 96.5591 45.4338   1
 -17  -9   0 5549.40 265.784   1
  17   9   0 6108.79 271.043   1
  18  -9   0 1783.01 122.875   1
 -18   9   0 1854.20 123.273   1
 -18  -9   0 1948.86 124.484   1
  18   9   0 2018.91 125.092   1
  19  -9   0 32.5254 42.5339   1
 -19   9   0 32.3134 44.0400   1
 -19  -9   0 50.7855 41.5084   1
  19   9   0-25.8524 43.3383   1
 -20  -9   0 115.784 50.4704   1
  21  -9   0 149.781 49.0023   1
  21   9   0 112.864 47.2017   1
 -21   9   0 135.927 49.9598   1
 -21  -9   0 192.609 55.3499   1
  22   9   0 77.3420 49.7999   1
 -22  -9   0-12.1935 39.1722   1
  23   9   0 736.983 78.1448   1
 -23  -9   0 687.357 80.0252   1
   0  10   0 5577.95 241.596   1
   0 -10   0 5279.83 239.498   1
  -1  10   0 32057.3 1149.32   1
   1  10   0 31536.4 1150.40   1
  -1 -10   0 30282.6 1148.00   1
   1 -10   0 30525.7 1148.72   1
  -2  10   0 18455.5 656.080   1
  -2 -10   0 17453.3 657.921   1
   2 -10   0 16951.4 653.497   1
  -3  10   0 39428.2 1367.45   1
   3  10   0 37991.7 1365.08   1
  -3 -10   0 36872.8 1364.03   1
   3 -10   0 34703.2 1358.67   1
  -4  10   0 2121.91 124.833   1
   4  10   0 2294.45 128.708   1
  -4 -10   0 2332.64 129.113   1
   4 -10   0 2414.43 129.221   1
  -5  10   0 8920.79 363.057   1
   5  10   0 8558.33 365.553   1
  -5 -10   0 8620.27 365.288   1
   5 -10   0 9151.25 365.149   1
  -6  10   0 3982.81 188.368   1
   6  10   0 4068.16 192.159   1
  -6 -10   0 3754.88 190.130   1
   7  10   0 27317.6 1042.96   1
  -7 -10   0 27895.9 1049.11   1
  -7  10   0 28507.6 1041.53   1
   7 -10   0 28132.9 1043.01   1
   8  10   0 33682.1 1203.79   1
   8 -10   0 32358.1 1198.68   1
  -8  10   0 31694.1 1196.11   1
  -8 -10   0 31766.5 1200.38   1
   9 -10   0 6457.99 283.075   1
  10 -10   0 168.870 45.9514   1
 -10  10   0 88.4157 39.8263   1
  11 -10   0 138.630 42.5283   1
 -11  10   0 250.899 49.8234   1
  11  10   0 220.808 44.2068   1
 -11 -10   0 107.721 39.6121   1
  12 -10   0 9811.16 413.455   1
 -12  10   0 9934.07 412.267   1
  12  10   0 10354.0 418.200   1
 -12 -10   0 9979.71 416.726   1
  13 -10   0 6.10222 35.9124   1
 -13  10   0 5.89059 37.1588   1
  13  10   0 24.9046 41.7434   1
 -13 -10   0-6.41130 36.0900   1
 -14  10   0 5055.16 240.350   1
  14 -10   0 5143.87 242.248   1
  15 -10   0 353.042 56.6043   1
 -15  10   0 412.494 58.5328   1
 -15 -10   0 253.292 53.9084   1
  15  10   0 402.087 60.0838   1
  16  10   0 1286.20 102.551   1
  16 -10   0 1239.26 98.2401   1
 -16 -10   0 1306.96 101.898   1
 -16  10   0 1222.81 98.4832   1
  17 -10   0 465.260 64.4861   1
 -17  10   0 512.562 65.2962   1
 -17 -10   0 357.108 63.3212   1
  17  10   0 453.624 67.4691   1
 -18 -10   0 1575.27 114.032   1
  18  10   0 1620.96 115.788   1
 -18  10   0 1700.11 116.594   1
  18 -10   0 1794.18 117.339   1
 -19 -10   0 852.193 84.0066   1
  19  10   0 712.742 79.9440   1
 -19  10   0 694.826 75.9787   1
  19 -10   0 702.522 74.8520   1
 -20 -10   0 31.3438 45.3432   1
  20  10   0-18.9596 46.6686   1
 -20  10   0 25.7395 44.8760   1
  20 -10   0-65.6467 48.4763   1
  21  10   0 412.320 60.3653   1
 -22 -10   0 405.916 67.4667   1
  22  10   0 604.629 73.2390   1
   0  11   0-5.25910 31.2819   1
   0 -11   0-26.0725 32.5916   1
  -1  11   0 4204.98 202.897   1
   1  11   0 4594.46 206.786   1
  -1 -11   0 4073.46 202.267   1
   1 -11   0 4433.07 205.828   1
  -2  11   0 22293.9 845.815   1
   2  11   0 22058.2 846.530   1
  -2 -11   0 23142.4 851.783   1
   2 -11   0 22325.9 847.585   1
  -3  11   0 6334.43 272.014   1
   3  11   0 6329.65 272.635   1
  -3 -11   0 6225.23 272.403   1
   3 -11   0 5834.34 271.118   1
  -4  11   0 19289.1 709.875   1
   4  11   0 18811.2 711.259   1
  -4 -11   0 17835.5 709.083   1
   4 -11   0 17968.4 706.186   1
  -5  11   0 1288.77 90.5646   1
   5  11   0 1167.08 89.8171   1
  -5 -11   0 1294.90 92.6859   1
   5 -11   0 1359.30 93.5813   1
   6  11   0 10283.0 437.607   1
  -6 -11   0 10755.1 442.892   1
   6 -11   0 11502.9 442.128   1
  -7  11   0 15335.5 603.252   1
   7 -11   0 15699.5 606.291   1
   8  11   0 10186.5 416.861   1
  -8 -11   0 9407.38 414.638   1
  -8  11   0 9893.95 409.935   1
   8 -11   0 10598.0 417.555   1
   9  11   0 5495.99 249.332   1
  -9 -11   0 5373.88 247.334   1
  -9  11   0 5227.63 241.933   1
   9 -11   0 5095.78 242.623   1
 -10 -11   0 746.031 74.7393   1
  10  11   0 702.158 74.0219   1
  11 -11   0 9943.53 406.299   1
 -11 -11   0 9442.45 405.132   1
  11  11   0 9730.61 406.774   1
  12 -11   0 254.261 50.0492   1
 -12  11   0 261.290 49.6497   1
 -12 -11   0 218.410 52.9191   1
  12  11   0 242.284 53.4923   1
  13 -11   0 4957.00 233.534   1
 -13  11   0 4810.16 230.777   1
  14 -11   0-12.5481 40.6654   1
 -14  11   0 30.9300 41.1362   1
 -14 -11   0 26.3051 37.4500   1
  14  11   0 19.5789 38.4114   1
 -15 -11   0 77.1886 47.1784   1
  15  11   0-51.3796 46.1276   1
  16 -11   0 2329.35 139.362   1
 -16  11   0 2168.50 134.840   1
 -16 -11   0 2177.56 137.907   1
  16  11   0 2382.79 141.790   1
 -17  11   0 2214.35 140.685   1
  17 -11   0 2630.33 148.472   1
 -17 -11   0 2551.83 146.269   1
  17  11   0 2271.63 141.707   1
 -18  11   0 930.815 85.3722   1
  18 -11   0 793.267 82.7402   1
 -18 -11   0 950.101 85.3117   1
  18  11   0 1098.48 90.5456   1
  19 -11   0 864.379 83.0604   1
  19  11   0 725.044 77.8849   1
 -19  11   0 900.131 84.9703   1
  20  11   0 1313.76 102.642   1
 -20 -11   0 1099.33 95.8868   1
  21  11   0 766.193 79.1314   1
 -21 -11   0 822.579 80.9785   1
   0 -12   0 3269.32 175.625   1
   0  12   0 3855.01 182.909   1
   1 -12   0 11448.8 449.060   1
  -1 -12   0 10581.4 448.578   1
   1  12   0 11163.9 448.274   1
  -1  12   0 11040.6 447.655   1
   2 -12   0 23141.1 900.343   1
  -2 -12   0 25083.9 906.242   1
   2  12   0 23954.0 901.910   1
  -2  12   0 23485.0 900.628   1
  -3  12   0 2678.93 151.561   1
   3  12   0 2848.52 154.796   1
  -3 -12   0 3222.80 160.520   1
  -4  12   0 15783.0 612.135   1
   4 -12   0 15481.6 611.109   1
   5  12   0 1268.80 95.4647   1
  -5 -12   0 1437.46 98.0533   1
   5 -12   0 1267.14 93.3246   1
  -6  12   0 13506.5 532.838   1
  -6 -12   0 13562.4 535.890   1
   6  12   0 13711.6 534.160   1
   6 -12   0 12863.9 531.217   1
  -7 -12   0 3348.30 177.250   1
   7  12   0 3271.12 172.895   1
   8  12   0 7588.13 333.559   1
  -8 -12   0 7754.88 335.742   1
  -8  12   0 7597.56 331.065   1
   8 -12   0 8001.72 334.628   1
   9  12   0 284.277 53.0487   1
  -9 -12   0 265.236 53.7399   1
  -9  12   0 233.357 46.9985   1
   9 -12   0 262.050 51.2784   1
  10  12   0 416.610 58.9421   1
 -10 -12   0 453.108 61.0732   1
 -10  12   0 487.358 60.5630   1
  10 -12   0 394.586 57.2665   1
 -11  12   0 6235.65 280.137   1
  11 -12   0 6098.10 278.252   1
  12  12   0 2603.18 154.245   1
 -12 -12   0 2940.26 157.653   1
 -12  12   0 2874.44 155.545   1
  12 -12   0 2657.73 152.735   1
  13  12   0 3060.50 174.325   1
 -13 -12   0 3355.20 179.740   1
 -13  12   0 3301.32 176.394   1
  13 -12   0 3560.58 180.324   1
 -14 -12   0 202.860 50.9989   1
  14  12   0 295.943 52.5403   1
 -15  12   0 119.232 49.0254   1
  15 -12   0 159.872 51.1420   1
  16 -12   0 3160.65 168.830   1
  16  12   0 2898.56 169.294   1
 -16 -12   0 2950.21 167.997   1
 -16  12   0 3399.10 172.777   1
 -17 -12   0 3408.89 182.435   1
 -17  12   0 3406.26 182.163   1
  17 -12   0 3275.99 179.805   1
  17  12   0 3567.26 183.827   1
 -18 -12   0 2560.92 145.589   1
  18 -12   0 2378.52 139.735   1
  18  12   0 2441.25 143.938   1
 -19 -12   0 408.849 66.0533   1
  19  12   0 381.350 63.2106   1
  20  12   0 97.8303 46.2566   1
 -20 -12   0 147.180 50.1250   1
 -21 -12   0 1369.78 101.556   1
   0 -13   0 46.2539 40.3308   1
   0  13   0 5.84922 37.2482   1
   1 -13   0 6260.53 275.897   1
  -1 -13   0 6148.08 276.730   1
  -1  13   0 6188.38 275.982   1
   1  13   0 6006.86 274.697   1
   2 -13   0 14836.9 578.721   1
  -2 -13   0 14730.8 580.794   1
   2  13   0 13822.6 576.642   1
  -2  13   0 15311.0 579.588   1
   3 -13   0 16290.1 650.022   1
   3  13   0 16903.0 651.724   1
  -3 -13   0 16897.4 652.222   1
   4 -13   0 1452.31 100.994   1
   4  13   0 1347.75 99.7551   1
  -4 -13   0 1396.51 100.790   1
  -4  13   0 1351.69 97.5232   1
   5 -13   0 25298.9 964.558   1
   5  13   0 24724.5 962.549   1
  -5 -13   0 25367.2 965.950   1
  -5  13   0 26810.3 966.394   1
   6 -13   0 840.867 75.8591   1
  -6  13   0 913.598 81.1607   1
   6  13   0 1036.15 83.6731   1
  -6 -13   0 981.402 83.0688   1
  -7  13   0 11254.0 470.313   1
   7  13   0 11655.6 473.072   1
  -7 -13   0 11745.7 476.871   1
   7 -13   0 11870.7 473.656   1
  -8  13   0 634.981 69.0091   1
   8  13   0 635.833 73.1977   1
  -8 -13   0 716.178 76.9961   1
   8 -13   0 761.735 74.5955   1
  -9  13   0 1376.63 100.135   1
   9  13   0 1359.77 103.700   1
  -9 -13   0 1274.54 100.208   1
   9 -13   0 1260.07 99.4989   1
 -10  13   0 3048.62 167.524   1
  10  13   0 3370.88 174.481   1
 -10 -13   0 3249.93 172.992   1
  10 -13   0 3079.90 169.861   1
 -11  13   0 2405.48 143.836   1
  11  13   0 2466.33 146.077   1
  11 -13   0 2734.55 151.515   1
 -11 -13   0 2704.06 149.790   1
 -12 -13   0 1815.78 119.244   1
  12  13   0 1649.98 118.159   1
 -13  13   0 1004.88 85.9215   1
  13  13   0 866.777 83.4352   1
 -13 -13   0 907.688 83.6349   1
  13 -13   0 813.654 80.3246   1
 -14  13   0 1506.73 107.878   1
  14  13   0 1642.89 113.164   1
 -14 -13   0 1543.92 113.080   1
  14 -13   0 1579.18 109.683   1
 -15  13   0 1706.57 113.809   1
  15  13   0 1661.83 116.116   1
 -15 -13   0 1492.47 112.206   1
  15 -13   0 1506.88 109.735   1
 -16  13   0 1812.28 121.331   1
 -16 -13   0 1781.53 119.717   1
  16  13   0 1802.45 121.337   1
 -17  13   0 981.584 94.9006   1
 -17 -13   0 1203.19 96.4351   1
  17  13   0 1183.54 97.3770   1
  17 -13   0 1065.85 92.2960   1
 -18 -13   0 205.569 57.8718   1
  18  13   0 117.856 50.8319   1
 -19 -13   0 356.629 64.3127   1
  19  13   0 343.187 62.7983   1
 -20 -13   0 90.6028 47.6284   1
   0  14   0 11165.1 456.597   1
   1 -14   0 3581.91 186.504   1
  -1 -14   0 3612.87 188.040   1
  -1  14   0 4100.57 194.986   1
   1  14   0 3548.81 185.997   1
  -2 -14   0 4902.80 231.938   1
   2 -14   0 4799.34 228.968   1
  -2  14   0 4624.98 227.668   1
   2  14   0 5054.74 232.405   1
   3 -14   0 581.020 68.0811   1
  -3  14   0 569.565 67.1090   1
   3  14   0 539.004 64.9240   1
  -3 -14   0 670.794 70.7544   1
   4 -14   0 2108.47 127.766   1
   4  14   0 2050.28 125.688   1
  -4 -14   0 1713.22 120.120   1
  -4  14   0 2208.90 129.161   1
   5 -14   0 214.788 46.7187   1
   5  14   0 250.800 47.7429   1
  -5 -14   0 229.972 46.9954   1
  -5  14   0 281.022 51.7842   1
   6 -14   0 11082.1 454.338   1
   6  14   0 10985.6 454.133   1
  -6 -14   0 11227.7 457.281   1
  -6  14   0 11035.7 454.591   1
  -7  14   0 1525.26 109.087   1
   7 -14   0 1478.90 104.017   1
  -8  14   0 9760.94 408.211   1
   8  14   0 9742.62 411.397   1
  -8 -14   0 9890.58 411.615   1
   8 -14   0 9713.94 407.968   1
  -9  14   0 1147.54 93.3130   1
   9  14   0 1217.28 95.9888   1
   9 -14   0 1179.30 95.9285   1
  -9 -14   0 1238.39 96.7938   1
 -10 -14   0 437.879 61.6649   1
  10  14   0 389.223 61.0385   1
 -11  14   0 688.284 75.6894   1
  11  14   0 825.867 78.9046   1
  11 -14   0 759.413 78.7554   1
 -11 -14   0 887.233 82.8687   1
 -12  14   0 347.177 57.0249   1
  12 -14   0 314.841 53.8964   1
 -13  14   0 1033.25 88.3617   1
  13  14   0 946.187 84.7581   1
 -13 -14   0 983.789 86.2264   1
  13 -14   0 1190.58 93.9402   1
 -14  14   0 1348.86 102.237   1
  14  14   0 1436.54 106.054   1
  14 -14   0 1467.31 107.967   1
 -14 -14   0 1475.41 107.890   1
 -15  14   0 735.790 78.0917   1
  15 -14   0 740.843 80.0238   1
 -16  14   0 5119.00 250.699   1
 -16 -14   0 5533.22 253.293   1
  16 -14   0 4880.28 251.116   1
 -17 -14   0 1739.11 118.622   1
  17  14   0 1960.86 124.714   1
 -18 -14   0 352.938 62.3962   1
  18  14   0 296.246 55.8354   1
   0 -15   0 50.1712 38.8609   1
  -1  15   0 2006.69 128.014   1
   1  15   0 2070.99 128.977   1
   1 -15   0 1978.28 128.878   1
  -1 -15   0 2288.92 134.648   1
   2  15   0 12.2529 42.7246   1
   2 -15   0-18.2818 41.1900   1
  -2  15   0 18.7065 42.8213   1
  -3  15   0 648.860 70.1285   1
   3 -15   0 751.511 71.7596   1
   4 -15   0 172.870 47.0578   1
   4  15   0 191.286 50.2063   1
  -4 -15   0 267.659 53.9144   1
  -4  15   0 195.254 49.6578   1
   5 -15   0 6781.00 312.007   1
  -5  15   0 6767.12 311.425   1
   5  15   0 7844.96 320.956   1
  -5 -15   0 7076.87 315.417   1
   6  15   0 129.472 42.9194   1
  -6 -15   0 133.223 39.1651   1
  -7 -15   0 3693.88 192.248   1
   7  15   0 3496.74 186.908   1
   8 -15   0 18.7107 37.8607   1
  -8  15   0-6.30144 39.0098   1
   8  15   0 6.33619 38.4633   1
  -8 -15   0 38.1350 40.4654   1
  -9  15   0 463.783 65.8430   1
   9  15   0 299.083 60.5161   1
   9 -15   0 567.649 67.1130   1
  -9 -15   0 494.885 70.7576   1
 -10  15   0 139.458 46.4593   1
  10 -15   0 152.943 48.8939   1
 -11  15   0 25.2003 44.2970   1
  11  15   0 24.7726 40.8676   1
 -11 -15   0 69.5275 46.7026   1
  11 -15   0 70.6974 47.1659   1
 -12  15   0 201.575 52.2079   1
  12  15   0 355.166 60.1087   1
  12 -15   0 290.953 53.8269   1
 -12 -15   0 256.854 56.9773   1
 -13 -15   0-6.28507 47.6521   1
  13  15   0-24.9853 45.1838   1
 -14  15   0 791.225 78.8266   1
  14  15   0 862.727 83.7983   1
 -14 -15   0 913.003 88.6954   1
  14 -15   0 738.589 77.4822   1
 -15  15   0 1192.92 95.3907   1
 -15 -15   0 1339.91 103.329   1
  15  15   0 1279.65 102.284   1
  15 -15   0 1080.52 93.4724   1
 -17 -15   0 1365.48 101.473   1
  17  15   0 1205.53 96.9870   1
   0  16   0 342.480 59.2455   1
   0 -16   0 392.139 61.8250   1
  -1  16   0-12.3531 42.0846   1
   1  16   0 18.6094 40.9020   1
  -1 -16   0-6.27710 38.8570   1
   1 -16   0-38.1202 42.5967   1
  -2  16   0 377.836 61.7136   1
  -2 -16   0 268.694 49.8600   1
   2 -16   0 332.886 56.3824   1
  -3  16   0 616.077 70.2316   1
   3 -16   0 484.037 64.4668   1
   3  16   0 464.629 66.9272   1
  -3 -16   0 481.804 64.9611   1
   4  16   0 713.898 73.9421   1
  -4  16   0 579.988 70.4821   1
   4 -16   0 560.076 67.0214   1
  -5  16   0 68.3743 45.7027   1
   5 -16   0 100.589 47.1578   1
   5  16   0 124.866 47.4420   1
  -5 -16   0 69.8441 44.7303   1
  -6  16   0 1416.10 105.642   1
   6 -16   0 1366.68 103.920   1
  -6 -16   0 1659.97 112.512   1
   6  16   0 1486.93 106.828   1
   7 -16   0 51.1972 41.4777   1
  -7  16   0-6.25163 41.9160   1
   7  16   0-6.24342 47.6378   1
  -7 -16   0 12.9077 45.0101   1
  -8  16   0 3924.92 201.308   1
   8  16   0 3955.97 203.485   1
  -8 -16   0 4143.34 204.766   1
   8 -16   0 4084.22 205.463   1
  -9  16   0 679.617 80.1516   1
   9  16   0 815.138 80.8921   1
  -9 -16   0 883.616 81.1339   1
   9 -16   0 830.376 81.6606   1
 -10  16   0 1155.08 97.5450   1
  10  16   0 1129.70 94.0066   1
 -10 -16   0 1255.64 96.5192   1
  10 -16   0 1199.04 95.9698   1
 -11  16   0 38.5479 43.8002   1
  11  16   0 12.2622 42.7838   1
 -11 -16   0 75.0863 51.5415   1
  11 -16   0 50.4454 45.3127   1
 -12  16   0 25.5388 46.1931   1
  12  16   0 30.7402 44.7938   1
 -12 -16   0 24.7344 47.1908   1
  12 -16   0 38.3211 43.8729   1
 -13  16   0 1430.64 106.696   1
  13  16   0 1363.51 102.876   1
 -13 -16   0 1264.77 102.959   1
  13 -16   0 1589.08 110.020   1
 -14  16   0 584.339 72.2560   1
  14  16   0 585.014 71.5583   1
 -15 -16   0 984.580 89.2647   1
  15  16   0 1056.68 89.3012   1
 -16 -16   0 558.185 66.8834   1
  16  16   0 478.183 63.1809   1
   0  17   0 12.4960 42.5715   1
   0 -17   0 6.34591 40.4005   1
   1  17   0 1339.79 103.336   1
  -1  17   0 1408.98 106.113   1
   1 -17   0 1419.02 105.538   1
  -1 -17   0 1384.18 103.170   1
   2  17   0 333.971 54.6498   1
  -2  17   0 324.079 59.6136   1
  -2 -17   0 276.243 52.5578   1
   2 -17   0 307.317 57.6280   1
  -3  17   0 12.7639 44.5161   1
   3 -17   0 37.8268 37.5058   1
  -4  17   0 3427.27 177.398   1
   4  17   0 2960.30 168.769   1
  -4 -17   0 3128.92 171.863   1
   4 -17   0 3255.39 172.993   1
   5 -17   0 62.8924 46.5200   1
  -5  17   0 113.747 50.6685   1
  -5 -17   0 95.1136 40.4570   1
   5  17   0 43.3811 40.6042   1
  -6  17   0 350.765 62.0710   1
   6  17   0 289.697 56.5941   1
   7  17   0 299.123 55.5519   1
  -7 -17   0 370.412 56.6048   1
  -8  17   0 947.875 87.6455   1
   8  17   0 1064.57 89.8706   1
   8 -17   0 1083.22 91.3436   1
  -8 -17   0 1111.52 89.9639   1
  -9  17   0 848.535 84.4865   1
   9 -17   0 1050.34 89.5921   1
 -10  17   0 1034.34 91.7611   1
  10  17   0 1067.89 90.0382   1
 -10 -17   0 1175.24 94.5426   1
  10 -17   0 1066.61 91.5379   1
 -11  17   0 964.000 86.8978   1
 -11 -17   0 663.063 73.7023   1
  11  17   0 838.996 78.5038   1
  11 -17   0 777.818 78.2630   1
 -12 -17   0-6.04802 44.6637   1
  12  17   0 36.1865 44.2368   1
 -13 -17   0 621.428 73.3968   1
  13  17   0 653.780 76.8983   1
 -14 -17   0 60.4180 47.5712   1
  14  17   0 46.9273 46.1886   1
   0  18   0 1166.37 93.9895   1
   0 -18   0 961.743 89.3834   1
   1  18   0 2339.48 140.482   1
  -1  18   0 2258.59 137.811   1
   1 -18   0 2152.19 135.219   1
  -1 -18   0 2233.19 138.260   1
   2  18   0 331.812 57.2624   1
  -2  18   0 287.930 61.1526   1
   2 -18   0 359.261 60.6562   1
  -2 -18   0 319.840 55.5605   1
   3  18   0 287.081 58.7947   1
  -3  18   0 230.472 58.6846   1
  -3 -18   0 245.462 57.2806   1
   3 -18   0 185.503 52.4747   1
   4  18   0-6.21621 47.4302   1
  -4  18   0-6.37525 46.7600   1
  -4 -18   0-31.5098 46.2226   1
   4 -18   0-6.29679 46.4999   1
   5  18   0 159.492 45.6035   1
   5 -18   0 193.728 52.2768   1
  -5 -18   0 88.3479 46.8965   1
  -5  18   0 167.453 53.8602   1
   6 -18   0 791.342 79.7041   1
  -6  18   0 664.091 74.4909   1
   7 -18   0-18.8141 38.8204   1
  -7 -18   0 6.25021 43.9166   1
  -7  18   0 12.4617 40.7339   1
   8 -18   0 6.31527 43.7064   1
  -8  18   0 12.4563 46.9138   1
  -8 -18   0-55.5350 47.9653   1
   8  18   0 37.2360 48.8257   1
   9  18   0 303.130 54.1695   1
 -10  18   0 1242.24 100.282   1
  10 -18   0 1265.26 99.6887   1
 -11 -18   0 3166.65 171.406   1
  11  18   0 3322.21 173.221   1
 -12 -18   0 223.223 55.6744   1
  12  18   0 263.680 56.8883   1
   0  19   0-6.20288 44.5491   1
   0 -19   0 6.19378 45.4270   1
   1  19   0 266.976 58.7527   1
   1 -19   0 155.698 45.5248   1
  -1 -19   0 148.444 50.7971   1
   2  19   0 233.341 53.4447   1
   2 -19   0 333.048 57.2474   1
  -2 -19   0 315.844 54.6657   1
  -3  19   0 303.571 58.7605   1
   3 -19   0 304.740 57.1291   1
  -3 -19   0 305.852 60.3878   1
  -4  19   0 184.847 54.3038   1
   4  19   0 157.467 49.1825   1
  -4 -19   0 247.827 50.5629   1
   5  19   0 204.429 53.5931   1
  -5  19   0 376.337 64.0311   1
  -5 -19   0 338.477 62.1537   1
   5 -19   0 381.538 62.9482   1
  -6  19   0-12.8286 50.7643   1
   6  19   0 12.0507 37.6552   1
  -6 -19   0-12.4540 38.5466   1
   6 -19   0-18.2803 41.1870   1
   7 -19   0 6.19433 42.5383   1
  -7  19   0-6.25564 46.8139   1
  -8  19   0 265.210 55.9819   1
  -8 -19   0 301.175 56.4025   1
   8  19   0 308.213 56.1049   1
  -9 -19   0 459.519 61.4098   1
   9  19   0 445.327 64.4320   1
   2  20   0 734.157 80.4393   1
  -2 -20   0 942.434 85.2596   1
   3  20   0 226.837 59.8291   1
  -3 -20   0 303.497 57.8378   1
   4  20   0 918.844 85.8566   1
  -4 -20   0 809.831 80.2986   1
   5 -20   0 1181.71 96.8187   1
  -5 -20   0 1446.47 103.588   1
  -5  20   0 1203.91 98.7682   1
   5  20   0 1248.62 94.2968   1
   6  20   0 5.88753 45.4856   1
  -6  20   0 12.1348 45.4053   1
  -6 -20   0-5.98738 44.5109   1
 -26   0   1 6.33227 48.9219   1
 -25   0   1-6.41781 48.6608   1
  25   0  -1 45.2987 42.6750   1
 -24   0   1-6.45029 47.3088   1
  24   0  -1 19.4864 46.6509   1
 -22   0   1-6.55088 44.6433   1
  22   0  -1-44.7504 44.2531   1
 -21   0   1 6.52897 45.8777   1
  21   0  -1 19.2764 40.1579   1
  20   0  -1-43.0114 41.2377   1
 -20   0   1-65.3005 47.2697   1
  19   0  -1 6.21835 38.8630   1
 -19   0   1-31.8722 43.4341   1
  18   0  -1-6.25087 37.1784   1
 -18   0   1 30.5459 38.1812   1
  16   0  -1 28.7188 33.4428   1
 -16   0   1-5.84258 35.1098   1
  15   0  -1 16.3414 32.7519   1
 -15   0   1 55.7876 41.7647   1
  14   0  -1 5.14344 29.2887   1
 -14   0   1-26.4599 36.6257   1
  13   0  -1-14.5001 30.4922   1
 -13   0   1 44.4543 32.8460   1
  12   0  -1-4.57031 28.8301   1
 -12   0   1 13.7766 28.1520   1
  11   0  -1 17.3921 25.3172   1
 -11   0   1 4.20334 25.2602   1
  10   0  -1 3.95951 25.6615   1
 -10   0   1 3.88885 22.8862   1
   9   0  -1-3.55003 23.9955   1
  -9   0   1-3.53056 24.6217   1
   8   0  -1 44.0788 24.1898   1
  -8   0   1 9.39718 21.5293   1
   6   0  -1 7.08998 20.4890   1
  -6   0   1-6.82280 19.1282   1
   5   0  -1-13.0022 20.4194   1
  -5   0   1 7.59285 19.4174   1
   4   0  -1-11.4044 16.1021   1
  -4   0   1 47.3651 18.6099   1
   3   0  -1-4.01156 12.8563   1
  -3   0   1-1.99630 11.5278   1
   1   0   1-4.13509 11.5402   1
  -1   0  -1-14.5039 10.9858   1
   2   0   1-7.56931 16.7070   1
  -2   0  -1 12.5559 15.4323   1
   3   0   1-16.9740 16.9345   1
  -3   0  -1-1.69405 19.7298   1
   4   0   1 19.2036 23.5285   1
  -4   0  -1-4.24615 22.5437   1
   6   0   1 8.95642 23.3479   1
  -6   0  -1-8.84082 22.7672   1
   7   0   1 3.40213 23.1853   1
  -7   0  -1-29.9542 24.2473   1
   8   0   1-11.4010 25.0666   1
  -8   0  -1 55.1170 28.7440   1
   9   0   1 20.5362 27.7641   1
  -9   0  -1-36.4626 28.8911   1
  10   0   1 34.8236 29.6604   1
 -10   0  -1-13.2597 28.6466   1
  12   0   1 9.95006 27.6769   1
 -12   0  -1-10.2821 30.8920   1
  13   0   1 31.8976 36.2220   1
 -13   0  -1-32.5944 36.1214   1
  14   0   1-16.7998 33.6493   1
 -14   0  -1 17.0938 34.9301   1
  15   0   1 41.1423 42.5140   1
 -15   0  -1-17.6509 40.0896   1
  16   0   1-30.5567 34.0252   1
 -16   0  -1-48.1515 39.7095   1
  17   0   1-24.8235 39.8882   1
 -17   0  -1-49.5016 39.0557   1
  18   0   1 24.5871 34.2225   1
 -18   0  -1 58.3684 43.8568   1
 -19   0  -1-71.3554 45.6487   1
 -20   0  -1 6.47998 42.3748   1
  20   0   1 51.1611 43.5847   1
 -21   0  -1 6.44195 45.6003   1
  21   0   1-6.36116 45.3584   1
 -22   0  -1-6.40639 42.9512   1
  22   0   1 12.8038 41.8523   1
 -23   0  -1-19.1529 46.1786   1
  23   0   1 12.8921 43.5700   1
 -24   0  -1-6.33332 43.1517   1
  24   0   1 6.39075 42.8462   1
 -26   0  -1 6.10409 44.4660   1
  26   0   1 30.0439 40.2905   1
 -26  -1   1 43.7666 47.4058   1
  26   1  -1-6.29403 46.1672   1
 -25  -1   1-12.6753 44.8661   1
  25   1  -1 44.1651 44.0038   1
 -24  -1   1 280.303 63.4771   1
 -24   1   1 319.441 62.7377   1
  24   1  -1 343.407 61.0016   1
  24  -1  -1 273.069 58.9864   1
 -22   1   1 681.530 74.4972   1
  22  -1  -1 491.025 67.0924   1
  22   1  -1 649.554 71.7645   1
 -22  -1   1 611.831 72.0315   1
 -21   1   1-51.2566 41.8920   1
  21  -1  -1 19.3893 41.8925   1
  21   1  -1 13.2734 42.6386   1
 -21  -1   1-57.8614 45.5144   1
 -20   1   1 1027.36 86.9703   1
 -20  -1   1 1169.74 96.5718   1
  20   1  -1 1129.00 92.3084   1
  20  -1  -1 979.436 85.0055   1
 -19  -1   1 2424.99 140.682   1
 -19   1   1 2300.19 138.721   1
  19   1  -1 2255.70 136.120   1
  19  -1  -1 2135.78 134.208   1
 -18   1   1 1657.39 110.243   1
 -18  -1   1 1548.01 109.073   1
  18   1  -1 1804.89 113.723   1
  18  -1  -1 1635.90 111.454   1
 -17   1   1 1343.63 97.1270   1
  17  -1  -1 1267.61 93.1257   1
 -16   1   1 1073.34 88.8213   1
  16  -1  -1 1088.86 84.2920   1
  16   1  -1 1064.86 84.6979   1
 -16  -1   1 1007.17 83.1102   1
  15  -1  -1 4070.95 202.149   1
 -15  -1   1 4328.75 202.523   1
  14  -1  -1 52.8459 36.0596   1
  14   1  -1 96.4724 35.9863   1
 -14   1   1 46.1425 34.9871   1
 -14  -1   1 26.3286 35.6458   1
  13  -1  -1 13916.3 510.052   1
  13   1  -1 12782.9 505.717   1
 -13  -1   1 13190.0 505.894   1
 -12   1   1 1837.41 104.615   1
  12  -1  -1 1647.52 101.698   1
  12   1  -1 1713.28 104.705   1
 -12  -1   1 1640.34 101.648   1
  11  -1  -1 42.6524 26.3207   1
  11   1  -1 67.5111 31.2943   1
 -11   1   1 55.6521 27.4196   1
 -10   1   1 802.704 62.4780   1
  10  -1  -1 839.519 62.6520   1
  10   1  -1 943.071 66.6664   1
 -10  -1   1 856.180 64.1194   1
  -9   1   1 3220.49 149.480   1
   9  -1  -1 3173.38 147.752   1
   9   1  -1 3351.06 149.685   1
  -9  -1   1 3181.86 149.460   1
   8  -1  -1 20223.3 701.536   1
   8   1  -1 21203.4 704.648   1
  -8  -1   1 19247.8 700.788   1
   7   1  -1 9569.42 361.888   1
  -7  -1   1 9207.51 360.625   1
  -6   1   1 80856.2 3052.22   1
  -6  -1   1 88423.4 3055.21   1
   6   1  -1 84444.4 3053.25   1
   6  -1  -1 90136.8 3053.59   1
   5   1  -1 65245.5 2181.64   1
  -5  -1   1 63672.2 2181.18   1
   5  -1  -1 61697.5 2179.38   1
  -4   1   1 19569.0 728.234   1
   4   1  -1 18818.8 730.376   1
  -4  -1   1 20194.3 732.396   1
  -3   1   1 130638. 4224.03   1
   3  -1  -1 121712. 4223.65   1
  -3  -1   1 129083. 4226.50   1
  -2  -1   1 4685.34 162.833   1
  -2   1   1 4409.54 159.696   1
   2   1  -1 4424.19 162.590   1
   1   1  -1 22956.6 814.060   1
  -1  -1   1 22791.0 814.254   1
   0  -1   1 1393.88 56.1150   1
   0   1   1 1399.16 54.2490   1
   0  -1  -1 1512.99 54.5574   1
  -1  -1  -1 288.780 21.4253   1
  -1   1  -1 290.778 23.7474   1
   1  -1   1 280.891 22.6273   1
  -2  -1  -1 1300.26 55.2248   1
   2  -1   1 1253.04 54.0177   1
   2   1   1 1248.98 54.7892   1
   3   1   1 226061. 7767.13   1
  -3  -1  -1 223581. 7767.58   1
  -3   1  -1 233333. 7767.33   1
   4   1   1 43629.1 1629.09   1
   4  -1   1 44671.3 1627.78   1
  -4  -1  -1 44877.2 1630.90   1
  -4   1  -1 49645.8 1632.96   1
   6   1   1 38973.1 1395.02   1
   6  -1   1 37313.3 1395.66   1
  -6  -1  -1 38639.6 1395.20   1
  -6   1  -1 39631.3 1395.43   1
   7   1   1 5838.50 227.844   1
   7  -1   1 5238.30 224.441   1
  -7  -1  -1 5212.79 225.547   1
  -7   1  -1 5390.90 225.147   1
   8   1   1 6673.26 274.507   1
   8  -1   1 6440.07 271.794   1
  -8  -1  -1 6324.11 271.224   1
  -8   1  -1 7164.04 276.048   1
   9   1   1 18131.7 647.860   1
   9  -1   1 16233.1 643.485   1
  -9  -1  -1 15933.4 642.536   1
  -9   1  -1 17930.4 645.657   1
  10   1   1 1687.23 101.536   1
 -10  -1  -1 1558.26 98.9400   1
 -10   1  -1 1754.81 101.992   1
  12   1   1 4119.81 198.416   1
  12  -1   1 4190.85 198.599   1
 -12  -1  -1 4151.08 196.968   1
 -12   1  -1 4307.71 197.596   1
  13   1   1 805.275 71.2417   1
  13  -1   1 704.880 67.4333   1
 -13  -1  -1 672.021 65.1371   1
 -13   1  -1 733.124 67.9273   1
  14   1   1 560.724 60.3477   1
  14  -1   1 502.089 59.0010   1
 -14  -1  -1 482.585 58.8036   1
 -14   1  -1 582.325 66.3072   1
  15   1   1 3311.26 164.380   1
  15  -1   1 2732.67 157.628   1
 -15  -1  -1 3194.08 163.144   1
 -15   1  -1 2851.44 160.026   1
  16   1   1 35.7968 34.0643   1
  16  -1   1 107.697 43.6528   1
 -16  -1  -1 79.7231 42.1889   1
 -16   1  -1 77.9043 43.4181   1
 -17  -1  -1 536.795 65.5704   1
  17  -1   1 409.731 61.2471   1
  18   1   1 89.6388 43.0572   1
  18  -1   1 141.419 46.1348   1
 -18   1  -1 55.8976 40.7410   1
  19  -1   1 44.1713 37.1413   1
 -19   1  -1-6.31218 39.0788   1
  20   1   1 78.1288 44.8772   1
  20  -1   1 128.922 49.3331   1
 -20  -1  -1 98.5502 49.9583   1
 -20   1  -1 134.372 48.3521   1
  21   1   1 268.149 57.2950   1
  21  -1   1 319.506 61.5916   1
 -21  -1  -1 457.453 69.9139   1
 -21   1  -1 400.659 63.2913   1
  22  -1   1 240.867 55.6637   1
  22   1   1 181.301 56.4770   1
 -22  -1  -1 201.118 55.7568   1
 -22   1  -1 323.172 61.0950   1
  23   1   1 478.596 67.8770   1
  23  -1   1 570.228 67.2112   1
 -23  -1  -1 459.126 69.5481   1
 -23   1  -1 399.745 62.4265   1
  24   1   1 118.903 49.7873   1
  24  -1   1 163.653 53.1832   1
 -24   1  -1 166.196 59.0616   1
 -24  -1  -1 131.545 53.2021   1
 -26   1  -1 30.2867 45.6397   1
  25   2  -1-37.6999 44.8063   1
 -25  -2   1 6.44207 48.8420   1
  24   2  -1 2222.95 138.040   1
  24  -2  -1 2188.72 139.899   1
 -24  -2   1 2454.71 146.196   1
 -24   2   1 2636.56 147.514   1
  23   2  -1 13.3357 48.9040   1
 -23  -2   1-12.9247 48.0418   1
  22   2  -1 33.0227 43.1771   1
  22  -2  -1 6.46126 38.4268   1
 -22  -2   1 19.8422 47.1617   1
 -22   2   1-52.4855 42.1444   1
  21   2  -1 58.4284 44.2719   1
  21  -2  -1 45.0957 45.3037   1
 -21  -2   1 6.63388 45.9487   1
 -21   2   1 97.2562 48.2362   1
  20  -2  -1 892.997 83.5512   1
 -20   2   1 886.715 84.6288   1
  19   2  -1 24.8945 42.0811   1
  19  -2  -1 31.4602 41.1490   1
 -19  -2   1 25.4637 43.0426   1
 -19   2   1 43.6750 41.8455   1
  18   2  -1 448.766 63.1764   1
  18  -2  -1 422.302 57.7200   1
 -18  -2   1 371.813 59.5954   1
 -18   2   1 412.455 57.7080   1
  17   2  -1 1906.32 120.832   1
  17  -2  -1 2107.25 122.231   1
  16   2  -1 82.6450 39.3389   1
  16  -2  -1 95.6216 40.7688   1
 -16  -2   1 93.6155 38.3399   1
 -16   2   1 22.5044 38.7245   1
  15   2  -1 2334.71 131.711   1
  15  -2  -1 2147.67 126.613   1
 -15  -2   1 2374.74 132.033   1
 -15   2   1 2064.50 125.223   1
  14   2  -1 39507.5 1468.17   1
 -14  -2   1 40369.4 1466.97   1
  14  -2  -1 39978.0 1464.32   1
  13   2  -1 4169.94 192.338   1
 -13  -2   1 3819.96 188.105   1
 -13   2   1 3954.39 188.982   1
  12  -2  -1 111.847 35.5789   1
 -12   2   1 87.0134 32.3676   1
  11   2  -1 5727.50 235.359   1
  11  -2  -1 5609.60 230.868   1
 -11  -2   1 5535.66 233.059   1
  10   2  -1 17233.6 608.976   1
  10  -2  -1 15303.3 600.105   1
 -10  -2   1 15325.5 604.334   1
 -10   2   1 16026.5 602.889   1
   9   2  -1 13182.6 526.890   1
  -9   2   1 14005.6 525.158   1
   9  -2  -1 14685.1 526.447   1
  -9  -2   1 13460.5 527.832   1
   8   2  -1 228.726 34.8726   1
  -8   2   1 197.912 29.6852   1
  -8  -2   1 205.798 33.1218   1
   8  -2  -1 224.913 30.7426   1
   7   2  -1 28663.9 1049.77   1
  -7   2   1 28167.2 1046.13   1
  -7  -2   1 29538.1 1050.49   1
   7  -2  -1 29039.2 1047.20   1
  -6   2   1 12662.7 470.297   1
   6  -2  -1 12575.7 471.155   1
   5   2  -1 3444.77 135.396   1
  -5  -2   1 3245.33 134.799   1
   5  -2  -1 3047.42 131.926   1
  -4  -2   1 291402. 9937.18   1
  -4   2   1 307501. 9932.89   1
   4  -2  -1 302991. 9932.84   1
  -3  -2   1 67702.3 2434.36   1
   3   2  -1 65107.0 2432.92   1
  -3   2   1 70769.9 2429.82   1
   3  -2  -1 69679.2 2430.42   1
  -2  -2   1 59895.2 2176.44   1
   2  -2  -1 61459.2 2172.92   1
  -2   2   1 61789.3 2172.52   1
   2   2  -1 61771.1 2176.07   1
  -1  -2   1 4610.21 183.687   1
  -1   2   1 4456.26 181.060   1
   1   2  -1 4922.12 184.089   1
   0  -2   1 41437.0 1463.58   1
   0   2  -1 43639.0 1463.89   1
   0   2   1 40763.0 1461.45   1
   0  -2  -1 39099.6 1461.79   1
   1  -2   1 3421.72 121.759   1
   1   2   1 3146.17 119.829   1
  -1  -2  -1 3325.70 120.129   1
   2  -2   1 30549.1 1109.53   1
  -2   2  -1 31097.5 1109.20   1
   2   2   1 30857.2 1109.41   1
  -2  -2  -1 31353.8 1109.79   1
  -3  -2  -1 12057.1 457.948   1
   3   2   1 12632.9 458.283   1
  -3   2  -1 11803.3 456.824   1
   3  -2   1 13057.5 458.145   1
   4   2   1 73050.6 2657.49   1
  -4   2  -1 78880.8 2657.04   1
   4  -2   1 80229.0 2656.71   1
  -5  -2  -1 5912.03 227.416   1
   5   2   1 5253.98 226.475   1
   6   2   1 37607.9 1355.54   1
   6  -2   1 37882.1 1353.99   1
  -6  -2  -1 35482.0 1354.80   1
  -6   2  -1 38866.1 1354.41   1
   7   2   1 30982.7 1105.62   1
   7  -2   1 28748.6 1102.79   1
  -7  -2  -1 30621.2 1106.00   1
  -7   2  -1 30719.6 1103.87   1
   8   2   1 11.8597 24.4949   1
   8  -2   1 11.1487 25.5436   1
  -8  -2  -1 46.4145 27.8003   1
  -8   2  -1 55.7468 26.7136   1
   9   2   1 22955.6 830.476   1
   9  -2   1 22333.3 827.807   1
  -9  -2  -1 21818.2 828.424   1
  -9   2  -1 21876.2 827.493   1
  10   2   1 35069.9 1228.53   1
  10  -2   1 34230.9 1226.80   1
 -10  -2  -1 33556.1 1228.08   1
 -10   2  -1 30855.1 1226.08   1
  11   2   1 1522.59 98.1894   1
 -11  -2  -1 1413.45 93.2262   1
  12   2   1 200.889 42.2803   1
  12  -2   1 109.171 34.8798   1
 -12  -2  -1 212.614 38.5187   1
 -12   2  -1 179.326 38.7283   1
  13   2   1 7189.03 296.149   1
  13  -2   1 6681.51 291.317   1
 -13  -2  -1 6305.66 289.265   1
 -13   2  -1 6862.04 292.390   1
  14   2   1 6471.80 279.951   1
  14  -2   1 5836.62 273.940   1
 -14  -2  -1 6291.14 277.866   1
 -14   2  -1 6475.65 278.840   1
  15   2   1 204.274 46.4755   1
 -15  -2  -1 188.014 47.9166   1
 -15   2  -1 91.7893 41.2967   1
 -16  -2  -1 13784.4 582.242   1
  16  -2   1 14333.3 583.686   1
  17   2   1 24.4977 34.0729   1
  17  -2   1-6.17154 38.2041   1
 -17  -2  -1-6.21785 38.4907   1
 -17   2  -1-61.2436 42.7114   1
  18   2   1 6.24632 41.8783   1
  18  -2   1 18.9727 40.6258   1
 -18  -2  -1-51.6399 45.3558   1
 -18   2  -1 6.26478 41.3078   1
  19   2   1 2538.64 142.893   1
  19  -2   1 2239.85 138.936   1
 -19   2  -1 2355.07 140.454   1
 -19  -2  -1 2195.60 138.107   1
  20  -2   1 764.413 78.4782   1
 -20  -2  -1 710.645 79.3410   1
 -20   2  -1 743.388 79.2986   1
  21   2   1 152.018 51.9509   1
  21  -2   1 147.697 49.8839   1
 -21  -2  -1 130.219 50.2605   1
 -21   2  -1 162.937 52.1435   1
  22   2   1 6.51151 41.0794   1
  22  -2   1-12.6256 43.6937   1
 -22  -2  -1-6.49610 48.6173   1
 -22   2  -1-66.2565 51.1916   1
  23   2   1 212.059 57.1052   1
  23  -2   1 337.893 56.2501   1
 -23  -2  -1 222.584 60.1354   1
 -23   2  -1 225.491 55.7419   1
  24  -2   1 69.7558 45.2315   1
  24   2   1 18.9347 40.5595   1
 -24  -2  -1-25.3042 44.4635   1
 -24   2  -1 69.3011 47.4689   1
  25   2   1 84.8128 42.7117   1
 -25  -2  -1 116.580 52.2597   1
  26   3  -1 197.215 57.3454   1
 -26  -3   1 209.821 57.6915   1
  25   3  -1 287.718 61.1042   1
 -25  -3   1 427.524 62.2046   1
 -25   3   1 307.107 61.3900   1
  24   3  -1 117.838 48.1103   1
  24  -3  -1 84.7962 50.4847   1
 -24  -3   1 110.562 51.5604   1
 -24   3   1 32.5135 46.4670   1
  23   3  -1 1239.36 102.562   1
 -23  -3   1 1574.53 113.737   1
  22   3  -1 238.595 58.5284   1
  22  -3  -1 202.521 50.0723   1
 -22  -3   1 259.064 59.9767   1
 -22   3   1 349.278 57.9087   1
  21   3  -1 6.42205 40.9004   1
  21  -3  -1 58.0719 42.1987   1
 -21  -3   1-6.58700 45.2499   1
 -21   3   1 70.9616 44.3166   1
  20   3  -1 83.4325 43.4872   1
  20  -3  -1 113.899 48.6796   1
 -20  -3   1 45.1681 42.6556   1
 -20   3   1 116.311 48.4529   1
  19   3  -1 3867.50 192.835   1
  19  -3  -1 3402.21 183.300   1
 -19  -3   1 3835.81 191.871   1
 -19   3   1 3435.36 185.812   1
  18   3  -1 37.8865 38.3613   1
  18  -3  -1 59.5056 41.2134   1
 -18  -3   1 6.26449 34.8871   1
 -18   3   1 94.0915 45.0795   1
  17   3  -1 122.786 44.1041   1
 -17  -3   1 183.395 47.8214   1
  16   3  -1 364.209 58.8468   1
  16  -3  -1 186.702 46.3486   1
 -16  -3   1 298.535 53.1324   1
 -16   3   1 286.632 52.3040   1
  15   3  -1 26979.5 973.650   1
  15  -3  -1 25545.2 968.083   1
 -15  -3   1 26556.1 970.153   1
 -15   3   1 24240.0 964.004   1
  14   3  -1 5364.44 256.510   1
  14  -3  -1 6019.81 260.316   1
 -14  -3   1 5746.79 259.326   1
 -14   3   1 6285.28 261.090   1
  13   3  -1 29535.0 1106.61   1
  13  -3  -1 30973.5 1106.32   1
 -13  -3   1 29528.1 1105.63   1
 -13   3   1 29268.2 1101.98   1
  12   3  -1 605.731 62.3877   1
 -12  -3   1 597.461 58.9886   1
 -12   3   1 495.392 53.7141   1
  11   3  -1 4454.52 200.115   1
  11  -3  -1 4427.88 194.954   1
 -11  -3   1 4095.65 196.828   1
 -11   3   1 4232.11 193.981   1
  10   3  -1 1695.82 99.3067   1
 -10   3   1 1685.42 97.8243   1
  10  -3  -1 1841.19 98.2489   1
 -10  -3   1 1622.68 99.0167   1
   9   3  -1 39219.0 1403.16   1
  -9   3   1 39171.4 1399.39   1
  -9  -3   1 37652.1 1400.99   1
   9  -3  -1 38220.8 1397.25   1
   8   3  -1 735.819 55.9410   1
  -8   3   1 606.995 49.3055   1
  -8  -3   1 695.625 54.6530   1
   8  -3  -1 642.801 51.2648   1
   7   3  -1 4066.70 178.159   1
  -7   3   1 4140.15 175.188   1
   7  -3  -1 4141.12 176.132   1
  -7  -3   1 4213.43 179.538   1
  -6  -3   1 5144.10 213.294   1
   6   3  -1 5245.95 212.633   1
   5  -3  -1 52996.0 1849.40   1
  -5  -3   1 52716.1 1852.32   1
   5   3  -1 48687.2 1851.79   1
  -5   3   1 52276.6 1848.58   1
  -4  -3   1 3437.72 147.979   1
   4   3  -1 3471.48 148.500   1
  -4   3   1 3497.84 143.457   1
   4  -3  -1 3620.49 144.500   1
  -3  -3   1 1171.57 65.1445   1
   3  -3  -1 1375.80 63.7932   1
  -3   3   1 1297.03 63.2099   1
   3   3  -1 1228.89 65.4105   1
   2  -3  -1 7952.19 298.632   1
   2   3  -1 8126.62 302.225   1
  -2   3   1 7892.15 298.413   1
  -2  -3   1 8009.23 301.759   1
   1  -3  -1 800.459 45.6701   1
  -1  -3   1 916.444 49.1735   1
  -1   3   1 831.030 45.9590   1
   1   3  -1 858.756 47.8123   1
   0  -3   1 42911.0 1484.61   1
   0   3  -1 43018.5 1483.79   1
   0   3   1 39062.0 1482.09   1
   0  -3  -1 41449.3 1482.47   1
  -1   3  -1 387866. 13724.8   1
   1  -3   1 393776. 13724.2   1
   1   3   1 386949. 13723.5   1
  -1  -3  -1 385937. 13723.8   1
  -2   3  -1 2013.87 93.5754   1
   2  -3   1 2001.09 93.9209   1
   2   3   1 2102.43 93.9142   1
  -2  -3  -1 2145.83 94.7926   1
   3  -3   1 3484.43 141.924   1
   3   3   1 3425.25 141.707   1
  -3  -3  -1 3514.93 142.513   1
   4   3   1 4035.13 173.441   1
  -4  -3  -1 4275.72 174.607   1
  -5  -3  -1 2399.76 108.616   1
   5   3   1 2025.22 104.188   1
  -5   3  -1 2225.15 106.284   1
   5  -3   1 2048.29 103.999   1
  -6  -3  -1 5833.28 236.141   1
   6   3   1 5655.07 233.606   1
  -6   3  -1 5696.47 232.300   1
   6  -3   1 5379.94 231.994   1
  -7  -3  -1 2323.54 121.246   1
  -7   3  -1 2573.24 121.371   1
   7  -3   1 2563.94 121.432   1
   7   3   1 2284.99 121.590   1
   8   3   1 29916.9 1062.10   1
   8  -3   1 29174.9 1059.14   1
  -8  -3  -1 27163.8 1058.94   1
  -8   3  -1 29172.3 1059.57   1
   9   3   1 9167.39 357.753   1
   9  -3   1 9044.46 351.760   1
  -9  -3  -1 8157.05 352.735   1
  -9   3  -1 8716.98 354.257   1
  10  -3   1 23650.7 901.528   1
 -10   3  -1 24842.6 904.683   1
  11   3   1 48793.6 1669.73   1
 -11  -3  -1 43039.2 1661.61   1
  12   3   1 130.720 37.1226   1
  12  -3   1 126.718 39.9952   1
 -12  -3  -1 191.755 39.6907   1
 -12   3  -1 148.217 40.3223   1
  13   3   1 1393.46 99.6566   1
  13  -3   1 1555.91 101.440   1
 -13  -3  -1 1510.27 102.639   1
 -13   3  -1 1547.59 100.279   1
  14   3   1 1048.32 85.9279   1
 -14  -3  -1 959.293 81.6184   1
 -14   3  -1 984.200 81.6225   1
  15  -3   1 17897.5 691.076   1
 -15   3  -1 17851.3 690.416   1
  16   3   1 2733.92 154.280   1
  16  -3   1 2655.24 150.339   1
 -16  -3  -1 2733.70 152.663   1
 -16   3  -1 2777.13 153.367   1
  17   3   1 1947.51 123.643   1
  17  -3   1 1918.78 119.645   1
 -17  -3  -1 1680.68 116.640   1
 -17   3  -1 1770.90 119.256   1
  18   3   1 3598.35 181.972   1
  18  -3   1 3316.46 174.396   1
 -18  -3  -1 3024.70 172.749   1
 -18   3  -1 3269.22 175.502   1
  19   3   1 684.723 70.4749   1
  20   3   1 153.240 50.4641   1
  20  -3   1 179.965 51.9803   1
 -20  -3  -1 131.993 48.3114   1
 -20   3  -1 83.5224 50.7758   1
  21  -3   1 1530.47 106.044   1
 -21   3  -1 1303.08 101.980   1
  22   3   1 608.276 69.5263   1
  22  -3   1 415.423 65.5785   1
 -22  -3  -1 509.941 68.1247   1
 -22   3  -1 597.867 71.2594   1
  23  -3   1-51.4428 43.1303   1
 -23   3  -1-19.2321 44.7247   1
  24   3   1 1039.05 88.6459   1
  24  -3   1 887.604 84.6212   1
 -24   3  -1 1100.35 93.0977   1
 -24  -3  -1 1110.50 92.3541   1
  25   3   1 292.872 58.6472   1
 -25  -3  -1 336.306 63.5469   1
  26   4  -1 50.3236 41.8556   1
 -26  -4   1 36.9257 52.0540   1
  25   4  -1 12.7775 44.8900   1
 -25  -4   1-19.1799 49.3930   1
  24  -4  -1 1655.27 117.790   1
 -24   4   1 1843.71 122.815   1
  23   4  -1 548.648 72.2237   1
 -23  -4   1 699.214 79.6572   1
  22  -4  -1 91.1187 46.9783   1
 -22   4   1 180.101 55.4133   1
  21   4  -1 239.415 57.9929   1
  21  -4  -1 304.020 55.0742   1
 -21  -4   1 377.981 61.5938   1
 -21   4   1 243.377 52.8607   1
  20   4  -1 39.3895 44.0406   1
  20  -4  -1 32.0068 43.6422   1
 -20  -4   1 64.8360 48.5440   1
 -20   4   1 38.1887 44.4130   1
  19   4  -1 683.270 71.1730   1
  19  -4  -1 685.380 73.4924   1
 -19  -4   1 681.070 72.6638   1
 -19   4   1 645.412 72.0703   1
  18   4  -1 57.6989 46.4447   1
  18  -4  -1 30.6870 39.8611   1
 -18   4   1 134.351 46.6668   1
 -17  -4   1 43.0202 42.5601   1
  16   4  -1 3009.07 157.823   1
  16  -4  -1 2517.25 153.021   1
 -16  -4   1 2592.00 151.370   1
 -16   4   1 2839.98 150.725   1
  15   4  -1 40.3674 39.6171   1
  15  -4  -1 49.8788 36.2476   1
 -15  -4   1-11.5516 39.6790   1
 -15   4   1 38.4048 39.1358   1
  14   4  -1 54828.7 1972.68   1
  14  -4  -1 54821.3 1968.73   1
 -14  -4   1 53447.9 1970.27   1
 -14   4   1 53656.7 1966.04   1
  13   4  -1 1326.64 94.5095   1
  13  -4  -1 1460.57 97.0582   1
 -13   4   1 1444.67 94.6659   1
 -13  -4   1 1412.20 97.9227   1
 -12  -4   1 6030.48 266.443   1
  12   4  -1 6138.29 267.251   1
  11   4  -1 3457.97 175.951   1
 -11   4   1 3772.44 173.843   1
 -11  -4   1 3771.35 178.173   1
  10   4  -1 24468.5 914.704   1
 -10   4   1 24458.2 908.636   1
 -10  -4   1 24100.6 914.616   1
  10  -4  -1 25144.1 910.366   1
   9   4  -1 1290.81 82.6714   1
   9  -4  -1 1336.34 81.6923   1
  -9  -4   1 1336.78 85.6305   1
  -9   4   1 1248.17 79.8803   1
   8  -4  -1 49357.2 1711.81   1
  -8  -4   1 43940.4 1711.96   1
  -8   4   1 48146.1 1711.45   1
   8   4  -1 48434.6 1716.29   1
   7  -4  -1 1644.19 87.6881   1
  -7  -4   1 1622.21 90.4066   1
  -7   4   1 1740.23 89.2447   1
   7   4  -1 1576.12 89.3118   1
   6  -4  -1 28363.1 1118.30   1
  -6  -4   1 32823.4 1127.27   1
   6   4  -1 31557.6 1126.43   1
  -6   4   1 31558.6 1119.89   1
  -5  -4   1 11983.1 440.794   1
   5   4  -1 11079.7 437.132   1
  -4  -4   1 107353. 3720.73   1
   4  -4  -1 104555. 3716.10   1
  -4   4   1 101432. 3715.97   1
   4   4  -1 105926. 3720.55   1
  -3   4   1 3874.11 152.401   1
   3  -4  -1 3392.79 151.476   1
  -2   4   1 6003.12 228.145   1
   2  -4  -1 5696.11 229.341   1
  -1   4   1 59808.0 2111.24   1
   1  -4  -1 62377.0 2111.66   1
  -1  -4   1 61483.6 2114.96   1
   0  -4  -1 105189. 3649.49   1
   0   4   1 103288. 3649.20   1
   0   4  -1 99193.1 3650.08   1
   0  -4   1 103646. 3651.42   1
  -1  -4  -1 5513.74 211.589   1
   1  -4   1 5087.19 210.261   1
  -1   4  -1 5415.95 211.508   1
   1   4   1 5198.57 209.923   1
   3  -4   1 1688.36 82.8309   1
  -3   4  -1 1545.78 81.0714   1
  -3  -4  -1 1602.66 84.2982   1
   3   4   1 1488.31 81.0258   1
   4  -4   1 6850.05 276.720   1
  -4   4  -1 7137.12 277.242   1
  -4  -4  -1 7033.95 279.991   1
   4   4   1 7028.34 279.174   1
   5  -4   1 14457.3 560.224   1
  -5   4  -1 15091.3 560.580   1
  -5  -4  -1 14698.4 563.192   1
   5   4   1 15787.3 564.807   1
   6  -4   1 121994. 4379.13   1
  -6   4  -1 125230. 4379.14   1
  -6  -4  -1 123141. 4380.83   1
   6   4   1 122029. 4379.62   1
  -7   4  -1 5517.84 238.460   1
   7   4   1 6025.54 241.473   1
  -7  -4  -1 6038.79 242.498   1
  -8  -4  -1 608.604 53.9730   1
   8   4   1 560.304 52.8787   1
  -8   4  -1 486.373 50.2819   1
   8  -4   1 544.488 52.0646   1
  -9  -4  -1 37167.0 1373.51   1
   9  -4   1 38181.4 1370.41   1
  -9   4  -1 36764.1 1368.72   1
   9   4   1 38082.5 1374.15   1
 -10   4  -1 9145.28 364.410   1
  10  -4   1 8549.70 362.983   1
 -10  -4  -1 9093.67 367.188   1
  10   4   1 9181.67 368.888   1
 -11   4  -1 19025.7 714.856   1
  11  -4   1 19304.3 717.928   1
 -11  -4  -1 19162.7 719.368   1
  11   4   1 17798.0 716.692   1
 -12   4  -1 24449.1 908.668   1
  12  -4   1 23147.5 907.885   1
 -12  -4  -1 24428.9 912.128   1
  12   4   1 24975.7 914.475   1
 -13   4  -1 7820.27 331.673   1
  13  -4   1 7781.20 333.871   1
 -13  -4  -1 8160.51 335.078   1
  13   4   1 7618.50 334.008   1
 -14   4  -1 12393.8 491.403   1
  14  -4   1 11680.7 490.346   1
 -14  -4  -1 12477.7 493.755   1
  14   4   1 12489.2 493.728   1
 -15   4  -1 1059.32 88.2330   1
  15  -4   1 1342.93 96.0243   1
 -15  -4  -1 1099.68 89.9346   1
  15   4   1 1159.14 93.2197   1
 -16   4  -1 5843.51 264.385   1
  16  -4   1 5439.08 261.636   1
 -16  -4  -1 5995.45 267.411   1
  16   4   1 5999.16 269.860   1
 -17   4  -1 116.879 45.1804   1
  17  -4   1 43.2704 40.8283   1
 -17  -4  -1 6.33379 40.0252   1
  17   4   1 114.535 48.2995   1
 -18   4  -1 1879.52 122.955   1
  18  -4   1 2037.07 126.866   1
 -19  -4  -1 2144.52 133.567   1
 -20   4  -1 248.524 57.9661   1
  20  -4   1 212.402 52.1960   1
 -20  -4  -1 194.705 50.8206   1
  20   4   1 290.430 57.3710   1
 -21   4  -1-12.7540 43.1093   1
  21  -4   1-12.9026 43.6114   1
 -21  -4  -1 19.6882 46.4609   1
  21   4   1 95.5811 48.0034   1
 -22   4  -1 75.7759 49.9535   1
  22  -4   1 121.893 51.3362   1
 -22  -4  -1 215.998 59.6904   1
  22   4   1 178.104 48.1966   1
 -23   4  -1 100.981 52.4551   1
  23  -4   1 95.7435 49.5332   1
 -23  -4  -1 175.247 51.5799   1
  23   4   1 146.566 50.3522   1
 -24   4  -1 176.398 53.5467   1
  24  -4   1 157.929 50.5897   1
  24   4   1 133.004 49.8374   1
 -24  -4  -1 157.334 55.6310   1
  25   4   1 535.719 74.7685   1
 -25  -4  -1 495.158 72.8919   1
  26   5  -1-12.3192 44.2385   1
 -26  -5   1 6.19252 50.4296   1
  24   5  -1 75.3888 46.4582   1
 -24   5   1 79.3640 51.4700   1
 -24  -5   1 58.0202 49.8675   1
  23  -5  -1 1487.72 108.126   1
  23   5  -1 1513.23 108.441   1
 -23  -5   1 1316.01 104.645   1
 -23   5   1 1549.60 110.461   1
  22  -5  -1 771.854 78.0848   1
  22   5  -1 834.331 80.9758   1
 -22  -5   1 761.255 77.5757   1
 -22   5   1 786.478 80.2461   1
  21   5  -1 816.086 85.8868   1
  21  -5  -1 969.545 90.2349   1
 -21  -5   1 1057.80 91.1995   1
 -21   5   1 1183.96 96.2422   1
  20   5  -1 58.9229 40.5703   1
 -20  -5   1 45.6863 47.9051   1
  19  -5  -1 1262.18 95.9314   1
 -19   5   1 1129.14 93.4182   1
  18   5  -1 2084.38 126.538   1
  18  -5  -1 2034.25 125.326   1
 -18  -5   1 1793.21 121.824   1
 -18   5   1 1855.39 121.533   1
  17   5  -1 214.975 51.1770   1
  17  -5  -1 125.952 38.9636   1
 -17  -5   1 150.409 49.9377   1
 -17   5   1 179.286 45.0987   1
  16   5  -1 820.648 78.0789   1
 -16  -5   1 662.675 73.3818   1
 -16   5   1 723.339 71.2205   1
  16  -5  -1 806.936 73.1354   1
 -15   5   1 4253.29 200.517   1
  15  -5  -1 3998.00 198.716   1
  14   5  -1 45.9950 35.6745   1
 -14   5   1 26.8161 32.3211   1
  14  -5  -1 96.9504 38.7617   1
 -14  -5   1 121.013 41.4597   1
  13   5  -1 40116.3 1427.98   1
 -13  -5   1 37145.9 1422.56   1
  13  -5  -1 39474.4 1423.03   1
 -13   5   1 38412.5 1420.25   1
  12  -5  -1 4109.17 199.031   1
  12   5  -1 4608.67 205.958   1
 -12  -5   1 4224.78 201.953   1
  11  -5  -1 16149.1 644.314   1
 -11   5   1 17276.3 646.655   1
 -11  -5   1 17364.0 652.045   1
  11   5  -1 17091.9 651.211   1
 -10   5   1 5338.79 231.285   1
   9  -5  -1 13614.1 504.458   1
  -9   5   1 13165.3 503.467   1
   9   5  -1 12832.0 507.353   1
  -9  -5   1 12704.3 506.857   1
   8  -5  -1 4054.65 175.231   1
  -8   5   1 3787.78 172.785   1
   8   5  -1 3975.88 178.838   1
  -8  -5   1 3766.46 179.680   1
   7  -5  -1 28402.5 1067.97   1
  -7   5   1 29757.2 1068.78   1
   7   5  -1 28731.3 1074.40   1
  -7  -5   1 30172.4 1075.15   1
   6  -5  -1 10755.7 407.728   1
  -6   5   1 11257.1 408.730   1
  -6  -5   1 10757.3 414.132   1
   6   5  -1 9601.89 410.509   1
  -5  -5   1 63433.9 2329.41   1
   5  -5  -1 65748.7 2324.74   1
  -5   5   1 64930.4 2324.61   1
   5   5  -1 65814.9 2329.02   1
  -4  -5   1 31145.6 1163.84   1
   4   5  -1 32121.5 1165.03   1
  -4   5   1 31759.3 1159.22   1
   4  -5  -1 33125.3 1161.14   1
   3  -5  -1 42949.6 1494.53   1
   3   5  -1 38671.2 1498.45   1
  -3   5   1 41461.8 1492.97   1
  -3  -5   1 42965.5 1499.49   1
   2   5  -1 16968.9 612.775   1
  -2  -5   1 16032.2 611.136   1
  -1  -5   1 26507.9 912.504   1
   1   5  -1 23543.8 910.515   1
   0  -5   1 60427.6 2163.82   1
   0   5   1 59203.7 2161.65   1
   0   5  -1 62602.6 2164.92   1
   0  -5  -1 60018.6 2161.51   1
   1  -5   1 117903. 4094.63   1
   1   5   1 113954. 4092.03   1
  -1   5  -1 113571. 4092.09   1
  -1  -5  -1 115632. 4093.12   1
   2  -5   1 731.680 50.0767   1
  -2   5  -1 705.291 49.6591   1
   2   5   1 571.716 50.2096   1
  -2  -5  -1 593.192 47.6965   1
  -3   5  -1 118952. 4251.61   1
   3  -5   1 117982. 4251.56   1
   3   5   1 119991. 4252.89   1
  -3  -5  -1 121794. 4253.93   1
   4  -5   1 1383.90 78.9009   1
  -4   5  -1 1419.91 78.6940   1
   4   5   1 1346.34 79.5927   1
  -4  -5  -1 1420.89 81.6969   1
   5  -5   1 17457.6 688.010   1
  -5   5  -1 19289.3 690.189   1
   5   5   1 19286.5 692.729   1
  -5  -5  -1 18025.6 689.697   1
   6  -5   1 200.897 34.4261   1
  -6   5  -1 212.220 34.3131   1
   6   5   1 147.510 32.1110   1
  -6  -5  -1 185.596 32.2884   1
   7  -5   1 79.3849 28.8021   1
  -7   5  -1 19.1847 25.6162   1
   7   5   1 118.110 32.0621   1
  -7  -5  -1 59.2283 27.0307   1
   8  -5   1 25019.7 914.030   1
  -8   5  -1 23197.2 911.024   1
   8   5   1 25049.1 916.482   1
  -8  -5  -1 25390.4 919.304   1
   9  -5   1 25765.4 955.162   1
  -9   5  -1 26163.3 955.212   1
  -9  -5  -1 24636.2 960.190   1
   9   5   1 26247.2 961.051   1
 -10  -5  -1 35183.5 1312.74   1
  10   5   1 36254.0 1316.51   1
  11   5   1 15819.6 602.407   1
  11  -5   1 15776.6 599.518   1
 -11  -5  -1 14158.3 596.605   1
 -11   5  -1 16060.1 598.874   1
 -12   5  -1 2146.11 120.061   1
  12  -5   1 1955.07 118.230   1
 -12  -5  -1 1744.83 116.688   1
  12   5   1 2087.74 121.499   1
 -13   5  -1 2014.20 121.241   1
  13  -5   1 2307.68 128.112   1
 -13  -5  -1 1944.21 123.688   1
  13   5   1 2063.86 128.506   1
  14  -5   1 9188.97 383.330   1
 -15  -5  -1 4721.72 236.301   1
  15   5   1 5458.88 243.057   1
 -16   5  -1 30.2089 38.4839   1
  16  -5   1 6.06045 36.8083   1
 -16  -5  -1 12.6953 35.3359   1
  16   5   1 99.2486 42.2832   1
 -17   5  -1-30.9119 38.6418   1
  17  -5   1 24.8016 38.0163   1
 -17  -5  -1 37.7587 43.2221   1
  17   5   1 58.7486 45.1811   1
 -18   5  -1 465.752 64.4277   1
  18  -5   1 460.807 63.6892   1
 -18  -5  -1 421.735 64.3906   1
  18   5   1 513.252 67.0717   1
 -19   5  -1 44.8256 42.2885   1
  19  -5   1 76.8699 43.7089   1
 -19  -5  -1 84.6035 41.8717   1
  19   5   1 58.6903 41.9562   1
 -20   5  -1 3183.93 180.137   1
  20  -5   1 3643.61 186.907   1
  20   5   1 3824.16 189.520   1
 -21   5  -1 19.4468 46.2297   1
  21  -5   1-26.1134 41.1898   1
 -21  -5  -1 95.4409 50.0659   1
  21   5   1 13.1671 39.9705   1
 -22   5  -1 647.221 76.4418   1
  22   5   1 849.994 80.0978   1
 -22  -5  -1 755.001 78.4177   1
  22  -5   1 768.943 79.6977   1
  23  -5   1 1050.56 91.3633   1
 -23   5  -1 868.022 85.8371   1
 -23  -5  -1 1066.75 89.2790   1
  23   5   1 1006.52 87.2782   1
 -24   5  -1 750.160 81.0191   1
  24   5   1 574.430 70.2763   1
 -25  -5  -1 629.079 74.1269   1
 -25  -6   1-25.0047 50.0517   1
  25   6  -1 30.4533 44.0547   1
 -24  -6   1 851.637 85.8267   1
  24   6  -1 779.800 82.5200   1
  23  -6  -1 619.824 72.2682   1
 -23   6   1 539.635 72.4218   1
  22   6  -1 4154.76 198.248   1
  22  -6  -1 3785.48 193.463   1
 -22  -6   1 3675.09 191.683   1
  21  -6  -1 537.935 68.4595   1
 -21   6   1 650.215 71.4865   1
 -20   6   1 1402.91 107.095   1
  20  -6  -1 1344.69 106.270   1
 -20  -6   1 1387.08 103.036   1
 -19   6   1 770.379 76.1759   1
  19  -6  -1 882.749 79.7736   1
  18  -6  -1 3461.12 182.600   1
 -18   6   1 3563.48 183.937   1
 -18  -6   1 3454.70 185.417   1
  17   6  -1 82.1008 46.7357   1
  17  -6  -1 116.263 45.5928   1
 -17   6   1 85.2462 42.8932   1
 -17  -6   1 62.0203 46.5135   1
  16   6  -1 5077.40 228.606   1
 -16  -6   1 4286.44 220.138   1
  15   6  -1 84.8905 40.6952   1
 -15  -6   1 24.2271 37.5378   1
  15  -6  -1 22.9837 35.6161   1
 -15   6   1 79.4713 38.4132   1
 -14   6   1 1111.38 88.5641   1
  14  -6  -1 1084.54 90.7563   1
  14   6  -1 1231.20 93.0236   1
  13  -6  -1 840.787 73.7682   1
  13   6  -1 1004.91 80.9944   1
 -13   6   1 746.474 73.6602   1
 -13  -6   1 966.202 78.9554   1
  12  -6  -1 27589.4 998.464   1
  12   6  -1 26363.7 1001.66   1
 -12  -6   1 26907.8 1002.45   1
 -12   6   1 26203.4 994.217   1
 -11  -6   1 370.888 50.3459   1
  11   6  -1 324.427 49.1626   1
  10  -6  -1 4021.82 183.031   1
  10   6  -1 4039.29 188.545   1
 -10  -6   1 3590.65 184.905   1
 -10   6   1 4038.28 183.687   1
   9   6  -1 1782.90 105.147   1
  -9   6   1 1678.87 99.3256   1
  -9  -6   1 1951.57 108.063   1
   8  -6  -1 854.457 65.1628   1
   8   6  -1 911.341 69.0559   1
  -8   6   1 911.068 67.0960   1
  -8  -6   1 969.958 72.1840   1
   7  -6  -1 5088.36 213.414   1
   7   6  -1 4989.77 218.242   1
  -7  -6   1 4867.55 217.540   1
  -7   6   1 4860.36 212.591   1
  -6  -6   1 9101.33 371.223   1
   6  -6  -1 9622.56 367.496   1
  -6   6   1 10122.9 367.388   1
  -5  -6   1 7972.44 314.992   1
   5   6  -1 8324.38 315.310   1
  -5   6   1 7804.65 308.054   1
   5  -6  -1 7044.91 308.785   1
   4  -6  -1 10290.3 376.025   1
   4   6  -1 9101.55 380.013   1
  -4   6   1 9643.95 373.865   1
  -4  -6   1 9515.50 381.930   1
   3  -6  -1 10418.3 389.872   1
   3   6  -1 9315.98 390.474   1
  -3   6   1 9958.71 387.216   1
  -3  -6   1 10763.7 395.215   1
   2  -6  -1 137294. 4706.44   1
   2   6  -1 134043. 4710.19   1
  -2   6   1 127048. 4704.57   1
  -2  -6   1 132118. 4708.55   1
  -1  -6   1 48695.1 1659.27   1
   1  -6  -1 44295.9 1655.98   1
  -1   6   1 45826.8 1654.95   1
   1   6  -1 45333.8 1655.65   1
   0  -6   1 104598. 3836.56   1
   0   6   1 103821. 3835.84   1
   0   6  -1 114030. 3842.24   1
   0  -6  -1 109991. 3837.58   1
   1  -6   1 13817.8 523.515   1
   1   6   1 14124.3 522.949   1
  -1   6  -1 13425.2 522.257   1
  -1  -6  -1 14033.7 523.435   1
   2  -6   1 104004. 3814.93   1
   2   6   1 108073. 3815.06   1
  -2   6  -1 107253. 3813.20   1
  -2  -6  -1 109132. 3814.83   1
   3  -6   1 849.983 61.7459   1
   3   6   1 866.032 62.3811   1
  -3  -6  -1 1010.76 66.8504   1
  -4   6  -1 17046.3 634.597   1
   4  -6   1 15936.8 634.623   1
   4   6   1 16953.9 635.114   1
  -4  -6  -1 17735.9 638.892   1
   5  -6   1 19774.5 741.836   1
  -5   6  -1 20125.1 741.043   1
  -5  -6  -1 19140.1 741.923   1
   5   6   1 20478.9 744.506   1
   6  -6   1 5524.57 233.937   1
  -6   6  -1 5186.99 231.706   1
  -6  -6  -1 5676.25 236.290   1
   6   6   1 5448.87 234.735   1
   7  -6   1 9958.94 408.144   1
  -7   6  -1 10650.7 409.811   1
  -7  -6  -1 10385.5 410.548   1
   7   6   1 10324.1 410.325   1
   8  -6   1 16343.8 624.267   1
  -8   6  -1 16207.2 623.475   1
  -8  -6  -1 16402.8 627.788   1
   8   6   1 16338.0 626.778   1
  -9  -6  -1 3648.42 170.628   1
   9   6   1 3133.25 164.530   1
  10  -6   1 6154.95 255.060   1
 -10   6  -1 5466.09 248.603   1
 -10  -6  -1 5497.07 257.137   1
  10   6   1 5846.45 257.658   1
  11  -6   1 19846.6 746.291   1
 -11   6  -1 19502.8 744.617   1
 -11  -6  -1 19818.8 748.940   1
  11   6   1 19227.9 751.023   1
  12  -6   1 3476.81 170.244   1
  12   6   1 3011.42 168.296   1
 -12   6  -1 3298.43 166.380   1
 -12  -6  -1 3332.39 174.027   1
  13  -6   1 730.524 69.7854   1
  14  -6   1 7531.59 310.041   1
  14   6   1 7308.06 310.842   1
 -14   6  -1 6523.19 301.383   1
 -14  -6  -1 6808.17 307.776   1
  15  -6   1 782.969 76.0827   1
  15   6   1 812.498 78.7105   1
 -15  -6  -1 929.684 79.5512   1
 -15   6  -1 826.862 75.0475   1
 -16   6  -1 6.16488 38.9216   1
  16   6   1 50.1759 35.3418   1
 -16  -6  -1 94.2420 44.1750   1
  16  -6   1 30.8850 38.2702   1
  17  -6   1 989.448 84.8012   1
 -17   6  -1 943.482 84.4897   1
 -18   6  -1 89.4658 44.4093   1
  18   6   1 124.929 49.0460   1
  18  -6   1 96.0439 40.5900   1
 -18  -6  -1 154.694 50.5684   1
  19  -6   1 7256.30 315.489   1
  19   6   1 7554.54 318.070   1
 -19  -6  -1 6600.10 310.869   1
 -19   6  -1 6720.80 309.650   1
 -20   6  -1 194.276 52.5768   1
  20   6   1 110.888 49.5888   1
 -20  -6  -1 260.066 53.3696   1
  20  -6   1 188.672 50.0891   1
 -21  -6  -1 4069.84 212.657   1
  21   6   1 4734.08 220.195   1
  22  -6   1 960.420 86.5485   1
 -22   6  -1 782.948 81.1665   1
  23   6   1 728.385 75.7051   1
 -23  -6  -1 680.622 75.7322   1
  23  -6   1 765.168 78.7178   1
 -23   6  -1 659.361 75.0125   1
 -24  -6  -1 360.586 66.7067   1
  24   6   1 488.797 62.1058   1
 -25  -7   1 452.958 69.9714   1
  25   7  -1 336.262 61.4260   1
 -23  -7   1 1369.46 106.989   1
  23   7  -1 1458.27 109.697   1
 -22  -7   1 414.630 67.5617   1
  22   7  -1 453.960 67.1666   1
 -21  -7   1 3844.23 195.160   1
 -21   7   1 3478.51 188.400   1
  21  -7  -1 3893.29 194.526   1
  21   7  -1 3779.70 197.343   1
 -20  -7   1 13.1710 43.0674   1
 -20   7   1 50.2739 44.1699   1
  20  -7  -1 51.5823 41.8023   1
  20   7  -1 19.2967 41.7016   1
 -19   7   1 12.4621 40.3857   1
  19  -7  -1-6.35474 39.3397   1
  19   7  -1 32.0708 40.4637   1
 -18  -7   1 371.322 59.2464   1
 -18   7   1 359.854 57.5134   1
  18  -7  -1 312.900 59.6589   1
  18   7  -1 500.471 66.6899   1
 -17  -7   1 4617.21 223.111   1
 -17   7   1 4148.58 213.851   1
  17  -7  -1 4562.99 220.498   1
  17   7  -1 4901.94 226.375   1
 -16  -7   1 993.532 85.7890   1
 -16   7   1 1015.81 82.8938   1
  16  -7  -1 994.899 82.9712   1
  16   7  -1 1094.91 90.6333   1
 -15  -7   1 4386.22 223.013   1
  15  -7  -1 4497.18 219.653   1
 -15   7   1 4502.20 217.332   1
  14  -7  -1 3450.48 177.882   1
 -14   7   1 3483.41 176.138   1
  14   7  -1 3752.46 185.943   1
 -14  -7   1 3381.42 178.708   1
  13  -7  -1 12304.3 491.264   1
 -13   7   1 11774.7 487.385   1
  13   7  -1 12301.5 495.835   1
 -13  -7   1 12944.1 498.395   1
  12  -7  -1 1760.06 108.580   1
 -12   7   1 1669.46 105.798   1
  12   7  -1 1720.32 110.691   1
 -12  -7   1 1770.43 111.967   1
  11  -7  -1 14200.6 550.322   1
 -11   7   1 14077.4 549.179   1
  11   7  -1 13612.5 553.935   1
 -11  -7   1 14502.1 558.534   1
  10   7  -1 9311.19 369.542   1
 -10  -7   1 8512.99 365.084   1
   9  -7  -1 1350.87 89.0296   1
  -9   7   1 1474.88 90.7255   1
  -9  -7   1 1357.65 92.0325   1
   9   7  -1 1420.07 93.0463   1
  -8   7   1 842.867 65.2531   1
   8   7  -1 840.142 69.5007   1
  -8  -7   1 893.078 70.8847   1
  -7   7   1 46685.3 1713.46   1
   7  -7  -1 48038.7 1714.95   1
  -6  -7   1 13.2660 28.4059   1
   6  -7  -1-7.86543 24.3439   1
   6   7  -1 8.63527 26.9824   1
  -6   7   1-7.70993 22.4438   1
  -5  -7   1 24516.0 896.084   1
   5   7  -1 24517.1 896.010   1
  -5   7   1 23299.1 889.390   1
   5  -7  -1 24298.9 891.343   1
  -4  -7   1 3249.73 149.184   1
   4   7  -1 3027.17 147.741   1
  -4   7   1 2900.83 141.102   1
   4  -7  -1 3129.98 147.495   1
  -3  -7   1 31711.3 1124.75   1
   3   7  -1 29751.5 1120.91   1
  -3   7   1 31362.6 1118.58   1
   3  -7  -1 29810.8 1119.44   1
  -2  -7   1 1421.74 82.4422   1
   2   7  -1 1292.29 81.4354   1
  -2   7   1 1377.75 79.0799   1
   2  -7  -1 1178.48 78.3650   1
  -1  -7   1 67683.1 2373.82   1
   1   7  -1 64902.6 2370.77   1
  -1   7   1 66007.6 2370.51   1
   1  -7  -1 66021.0 2371.66   1
   0  -7  -1 2919.67 137.298   1
   0   7   1 2885.45 137.144   1
   0   7  -1 2891.70 137.779   1
   0  -7   1 2906.43 139.545   1
  -1  -7  -1 2419.28 125.170   1
   1   7   1 2377.72 124.007   1
  -1   7  -1 2779.39 127.681   1
   1  -7   1 2634.42 127.540   1
  -2  -7  -1 5038.63 215.412   1
   2   7   1 4983.11 215.288   1
  -2   7  -1 4933.59 213.158   1
   2  -7   1 5024.90 215.716   1
  -3  -7  -1 78893.5 2933.77   1
   3   7   1 82159.2 2934.23   1
  -3   7  -1 83606.3 2933.94   1
   3  -7   1 83436.9 2935.00   1
   4  -7   1 19914.0 741.262   1
   4   7   1 19287.9 740.249   1
  -4  -7  -1 20202.3 743.282   1
   5  -7   1 2204.11 121.044   1
  -5  -7  -1 2449.45 125.889   1
  -5   7  -1 2370.44 122.667   1
   5   7   1 2390.75 123.490   1
   6  -7   1 348.016 43.8775   1
  -6   7  -1 319.013 42.1607   1
   7  -7   1 178.582 37.2663   1
  -7  -7  -1 231.449 39.1806   1
   7   7   1 166.557 36.0019   1
  -7   7  -1 183.829 36.5151   1
   8  -7   1 647.254 59.8738   1
  -8  -7  -1 509.542 58.1577   1
   8   7   1 452.036 55.6233   1
  -8   7  -1 566.356 57.1996   1
   9  -7   1 22651.6 868.483   1
  -9  -7  -1 24118.8 872.300   1
   9   7   1 22250.8 870.204   1
  -9   7  -1 23472.1 867.561   1
  10  -7   1 22967.3 872.655   1
 -10  -7  -1 24412.1 881.830   1
  10   7   1 22780.7 874.626   1
 -10   7  -1 22817.3 870.582   1
  11  -7   1 2276.51 137.098   1
 -11  -7  -1 2625.99 143.127   1
  11   7   1 2382.92 140.116   1
 -11   7  -1 2680.87 139.834   1
 -12  -7  -1 3212.54 171.749   1
  12  -7   1 3399.05 170.954   1
  12   7   1 3392.46 175.672   1
  13  -7   1 9235.57 385.427   1
 -13   7  -1 9380.87 384.249   1
  13   7   1 9246.94 389.952   1
 -13  -7  -1 9233.13 388.524   1
  14  -7   1 1690.43 108.585   1
 -14   7  -1 1593.42 106.227   1
  14   7   1 1643.25 112.865   1
 -14  -7  -1 1507.18 109.053   1
  15  -7   1 1738.23 113.322   1
 -15   7  -1 1623.26 109.768   1
  15   7   1 1858.37 118.758   1
 -15  -7  -1 1689.22 114.805   1
  16  -7   1 307.616 53.3293   1
  16   7   1 308.219 56.0933   1
 -16  -7  -1 320.357 54.9271   1
 -16   7  -1 397.953 55.5466   1
  17   7   1 95.8731 46.9616   1
 -17   7  -1 24.6226 41.7018   1
  17  -7   1 100.360 46.0900   1
 -17  -7  -1 102.443 47.6810   1
  18   7   1 1547.33 111.806   1
 -18  -7  -1 1584.51 113.321   1
 -18   7  -1 1714.94 111.313   1
  18  -7   1 1550.47 109.946   1
  19   7   1 5916.40 262.187   1
 -19  -7  -1 5107.87 252.930   1
 -19   7  -1 5555.23 255.537   1
  19  -7   1 5402.10 255.396   1
 -20  -7  -1 5566.13 257.065   1
 -20   7  -1 5173.04 253.013   1
  20  -7   1 5674.44 258.677   1
  21   7   1-12.8820 47.2424   1
 -21   7  -1-12.5822 41.8333   1
  21  -7   1-12.8295 39.7106   1
  22   7   1 646.034 74.3787   1
 -22  -7  -1 682.503 73.7699   1
 -22   7  -1 604.127 71.8194   1
  22  -7   1 670.861 75.1080   1
 -23   7  -1 103.920 49.6395   1
  24   7   1 749.556 76.5422   1
 -24  -7  -1 746.163 75.3987   1
  24   8  -1-18.5579 41.1319   1
 -24  -8   1 18.4850 46.4130   1
  23   8  -1 265.708 61.9994   1
 -23  -8   1 296.311 59.6194   1
  22   8  -1 1556.61 110.559   1
 -22  -8   1 1572.28 109.888   1
 -22   8   1 1248.08 102.204   1
  21   8  -1 1026.57 88.0649   1
 -21  -8   1 901.173 89.5826   1
 -21   8   1 784.909 82.7133   1
  21  -8  -1 788.254 81.5241   1
  20   8  -1 2085.34 133.093   1
 -20  -8   1 2132.73 135.348   1
 -20   8   1 1906.64 129.725   1
  20  -8  -1 2371.55 138.093   1
  19   8  -1 253.197 54.4372   1
 -19  -8   1 210.420 54.0476   1
 -19   8   1 259.733 56.6534   1
  19  -8  -1 265.163 55.0802   1
  18   8  -1 843.825 81.6140   1
 -18  -8   1 758.964 77.6640   1
 -18   8   1 723.723 76.3871   1
  18  -8  -1 743.637 76.8625   1
  17   8  -1 1112.26 95.0829   1
  17  -8  -1 1121.92 90.8379   1
 -17  -8   1 1167.19 95.4804   1
 -17   8   1 1069.58 89.7957   1
  16   8  -1 270.970 53.8585   1
 -16   8   1 247.089 51.2989   1
 -16  -8   1 177.717 54.2382   1
  16  -8  -1 197.382 48.0125   1
 -15  -8   1 5324.85 253.903   1
  15   8  -1 5695.40 257.866   1
  14   8  -1-42.7653 35.5776   1
 -14   8   1 34.3659 33.7165   1
  14  -8  -1 5.82087 34.9860   1
 -14  -8   1 91.7251 37.4952   1
  13   8  -1 1095.94 89.4523   1
 -13   8   1 1089.82 83.9384   1
  13  -8  -1 1173.44 87.8966   1
 -13  -8   1 988.945 86.1566   1
  12   8  -1 60915.0 2211.52   1
 -12   8   1 60114.0 2206.45   1
  12  -8  -1 60788.6 2209.14   1
 -12  -8   1 62017.8 2213.33   1
  11   8  -1 44.5665 34.2452   1
 -11   8   1 97.6248 35.6505   1
  11  -8  -1 89.2208 37.5091   1
 -11  -8   1 55.7672 36.8583   1
  10   8  -1 9496.26 391.810   1
 -10   8   1 9512.85 387.515   1
  10  -8  -1 9632.51 390.385   1
 -10  -8   1 9549.15 392.342   1
   9   8  -1 2804.81 145.056   1
  -9   8   1 2702.60 136.918   1
  -9  -8   1 2322.68 136.388   1
   9  -8  -1 2535.41 136.498   1
   8   8  -1 1049.69 80.2697   1
  -8  -8   1 985.829 78.0461   1
   7   8  -1 5237.54 234.349   1
  -7  -8   1 5463.26 240.304   1
  -7   8   1 5337.58 232.787   1
  -6   8   1 28279.3 1021.29   1
   6   8  -1 27083.9 1024.75   1
  -6  -8   1 26307.4 1025.86   1
   6  -8  -1 28771.3 1022.11   1
  -5   8   1 433.580 46.2688   1
   5  -8  -1 374.256 47.0050   1
  -4   8   1 8047.57 329.963   1
   4   8  -1 8067.59 335.237   1
  -4  -8   1 8072.88 334.763   1
   4  -8  -1 8588.80 333.678   1
  -3   8   1 4766.16 211.405   1
   3   8  -1 4996.65 216.039   1
  -3  -8   1 4765.63 215.359   1
   3  -8  -1 4915.48 212.831   1
  -2   8   1 113046. 4038.84   1
   2   8  -1 115973. 4044.61   1
  -2  -8   1 112709. 4041.04   1
   2  -8  -1 111769. 4038.88   1
  -1   8   1 875.665 65.7465   1
   1   8  -1 913.966 68.4522   1
  -1  -8   1 1002.24 72.2095   1
   1  -8  -1 995.471 69.9192   1
   0   8  -1 9079.93 356.594   1
   0   8   1 8821.57 355.427   1
   0  -8  -1 8824.29 355.041   1
   0  -8   1 8863.97 357.060   1
  -1   8  -1 4245.68 191.524   1
   1   8   1 4298.46 190.623   1
  -1  -8  -1 4056.87 190.236   1
   1  -8   1 4357.88 190.933   1
  -2   8  -1 41080.2 1423.09   1
   2   8   1 37108.7 1419.04   1
  -2  -8  -1 38735.2 1421.92   1
   2  -8   1 39351.2 1422.80   1
  -3   8  -1 16158.6 654.124   1
  -3  -8  -1 17317.0 658.316   1
   3  -8   1 17317.4 658.809   1
  -4   8  -1 53267.6 1913.16   1
   4  -8   1 52563.3 1914.54   1
   5   8   1 20642.1 722.486   1
  -5  -8  -1 19596.2 723.179   1
  -5   8  -1 17793.1 716.571   1
   5  -8   1 18204.9 715.417   1
   6   8   1 7467.59 307.093   1
  -6  -8  -1 7031.37 304.747   1
   7  -8   1 21424.5 785.530   1
  -7  -8  -1 20112.3 785.179   1
   7   8   1 21019.7 787.897   1
  -7   8  -1 20542.2 781.778   1
   8  -8   1 17258.5 651.648   1
  -8  -8  -1 16974.9 653.680   1
   8   8   1 16531.7 649.406   1
  -8   8  -1 16961.0 648.681   1
   9  -8   1 57.4359 32.9778   1
  -9  -8  -1 27.1066 30.5605   1
   9   8   1 70.2752 36.2797   1
  -9   8  -1 35.7909 30.4524   1
  10  -8   1 7213.52 327.254   1
 -10  -8  -1 8100.54 333.844   1
  10   8   1 7661.66 330.952   1
 -10   8  -1 7956.81 328.149   1
 -11  -8  -1 1652.56 106.508   1
  11   8   1 1360.73 99.0558   1
  11  -8   1 1420.99 100.114   1
  12  -8   1 11700.0 455.674   1
 -12  -8  -1 10037.7 449.250   1
 -12   8  -1 11459.1 452.996   1
  12   8   1 11474.4 458.240   1
 -13  -8  -1 2201.74 135.700   1
  13   8   1 2448.01 141.327   1
 -14   8  -1 2283.19 130.813   1
  14  -8   1 2117.61 128.638   1
 -14  -8  -1 1911.28 125.367   1
  14   8   1 2061.94 128.270   1
 -15   8  -1 3358.57 178.394   1
  15  -8   1 3512.52 182.373   1
 -15  -8  -1 3155.33 178.772   1
 -16   8  -1 2719.42 150.996   1
  16  -8   1 2532.26 149.256   1
 -16  -8  -1 2605.02 152.625   1
  16   8   1 2646.56 152.345   1
 -17  -8  -1 4502.52 218.483   1
  17   8   1 4340.22 217.197   1
 -18   8  -1 1613.03 111.636   1
  18  -8   1 1605.49 112.743   1
 -18  -8  -1 1603.31 113.433   1
  18   8   1 1729.76 115.582   1
 -19   8  -1 196.440 54.6590   1
  19  -8   1 276.699 57.1065   1
 -19  -8  -1 267.478 59.4787   1
  19   8   1 325.882 61.3064   1
 -20  -8  -1 19.2070 40.8134   1
  20   8   1 104.492 47.6165   1
 -21   8  -1 613.780 70.8452   1
  21  -8   1 539.726 68.6064   1
  21   8   1 594.051 75.1041   1
 -21  -8  -1 480.247 71.4162   1
  22   8   1 602.650 73.7749   1
 -22  -8  -1 488.215 65.4757   1
  23   8   1 154.564 51.1089   1
 -23  -8  -1 103.832 47.4068   1
  23   9  -1-6.33155 43.8243   1
 -23  -9   1 42.7622 39.9425   1
  22   9  -1 100.678 51.2021   1
 -22  -9   1 184.669 55.4328   1
  21  -9  -1 1595.40 112.876   1
  20  -9  -1 230.034 53.0094   1
 -20   9   1 389.789 60.9318   1
  20   9  -1 372.406 60.2481   1
  19  -9  -1 208.864 53.1389   1
 -19   9   1 103.196 49.8209   1
 -18  -9   1 58.7153 42.6849   1
  18   9  -1 38.8894 41.6719   1
 -17   9   1 1753.68 115.035   1
  17  -9  -1 1506.25 109.729   1
 -17  -9   1 1502.02 112.398   1
  17   9  -1 1774.47 117.597   1
  16  -9  -1 513.614 64.3492   1
  16   9  -1 536.763 69.5391   1
 -16  -9   1 664.325 72.0457   1
 -16   9   1 518.184 64.1260   1
  15  -9  -1 711.788 72.9030   1
  15   9  -1 678.920 75.0454   1
 -15   9   1 758.839 74.1106   1
 -15  -9   1 813.408 78.8696   1
 -14  -9   1 385.980 58.8177   1
  14   9  -1 346.452 55.5873   1
  13  -9  -1 2298.99 131.503   1
  13   9  -1 2033.93 128.260   1
 -13  -9   1 2311.95 135.077   1
 -13   9   1 2096.43 125.814   1
  12  -9  -1 660.697 67.0464   1
  12   9  -1 650.399 69.3182   1
 -12   9   1 602.982 64.0968   1
 -12  -9   1 564.429 67.7268   1
  11  -9  -1 33071.8 1229.44   1
 -11   9   1 33284.0 1227.45   1
  10  -9  -1 1641.44 102.975   1
  10   9  -1 1449.64 104.274   1
 -10  -9   1 1451.50 103.433   1
 -10   9   1 1726.51 103.935   1
  -9   9   1 24.9832 30.9554   1
  -9  -9   1 60.7498 38.8253   1
   9   9  -1 5.53987 33.3124   1
   9  -9  -1 55.9737 34.4172   1
  -8  -9   1 15441.3 602.773   1
   8   9  -1 15250.9 601.957   1
  -8   9   1 15163.3 597.185   1
   8  -9  -1 16000.6 598.813   1
  -7   9   1 1573.24 97.4813   1
   7   9  -1 1518.00 99.3661   1
  -7  -9   1 1659.81 102.068   1
   7  -9  -1 1421.81 95.5223   1
   6   9  -1 8412.11 368.214   1
  -6  -9   1 9707.50 374.351   1
   5   9  -1 18959.1 719.279   1
  -5  -9   1 18904.1 720.299   1
  -4   9   1 442.064 50.3330   1
   4   9  -1 381.188 47.9497   1
  -4  -9   1 477.300 53.3371   1
   4  -9  -1 466.029 50.3420   1
  -3   9   1 23656.0 867.066   1
   3   9  -1 23426.3 869.244   1
  -3  -9   1 22953.5 870.922   1
   3  -9  -1 22875.7 865.506   1
  -2   9   1 3267.40 160.121   1
   2   9  -1 3542.55 166.584   1
  -2  -9   1 3214.17 163.283   1
   2  -9  -1 3423.54 162.640   1
   1  -9  -1 24416.1 899.642   1
  -1   9   1 23920.2 897.815   1
   0   9   1-4.53159 25.5103   1
   0  -9  -1-13.2923 28.2089   1
  -3   9  -1 26995.0 966.652   1
   3   9   1 26352.6 966.959   1
  -3  -9  -1 25655.6 966.258   1
   3  -9   1 24936.7 964.557   1
  -4   9  -1 4559.29 204.844   1
   4   9   1 4299.54 205.916   1
  -4  -9  -1 4444.90 209.902   1
   4  -9   1 4742.02 208.479   1
  -5   9  -1 938.979 70.9661   1
   5   9   1 945.652 71.0680   1
  -5  -9  -1 799.738 69.2733   1
   6   9   1 11443.1 473.499   1
   6  -9   1 11614.4 473.047   1
  -6  -9  -1 13160.2 481.253   1
  -6   9  -1 11670.3 471.141   1
   7  -9   1 12070.4 475.337   1
  -7   9  -1 11980.3 473.259   1
   7   9   1 11540.9 474.960   1
  -7  -9  -1 12117.8 477.600   1
   8  -9   1 42.1235 34.4716   1
  -8   9  -1 77.9784 35.1858   1
   8   9   1 54.7533 39.9238   1
  -8  -9  -1 27.6689 37.4487   1
   9  -9   1 19846.1 756.273   1
  -9   9  -1 20059.6 755.232   1
  -9  -9  -1 19479.4 758.054   1
   9   9   1 19793.1 757.557   1
  10  -9   1 1556.80 104.202   1
  11   9   1 3117.96 172.868   1
 -11   9  -1 3613.17 174.874   1
  11  -9   1 3260.02 171.757   1
  12   9   1 6221.57 286.881   1
 -12  -9  -1 6538.12 290.679   1
  13  -9   1 3665.93 182.952   1
 -13   9  -1 3463.01 179.492   1
  13   9   1 3499.68 182.769   1
 -13  -9  -1 3255.25 180.153   1
  14  -9   1 1613.75 111.402   1
 -14   9  -1 1649.84 112.120   1
  14   9   1 1589.88 111.295   1
 -14  -9  -1 1703.47 113.223   1
  15  -9   1 559.902 69.1277   1
 -15   9  -1 589.378 68.6669   1
 -15  -9  -1 584.178 70.4215   1
  15   9   1 548.053 68.4360   1
  16   9   1 3597.78 179.271   1
  16  -9   1 3073.23 171.833   1
 -16  -9  -1 3289.59 175.850   1
 -16   9  -1 3004.06 170.651   1
  17  -9   1 218.088 50.3849   1
 -17   9  -1 318.650 57.5774   1
 -17  -9  -1 267.870 56.5405   1
  17   9   1 231.921 55.4972   1
  18   9   1 1070.64 88.6684   1
 -18  -9  -1 967.243 85.2467   1
 -18   9  -1 913.887 84.7981   1
  18  -9   1 863.400 83.7294   1
  19   9   1 528.392 69.1287   1
 -19  -9  -1 385.154 62.5579   1
 -19   9  -1 391.120 63.2129   1
  19  -9   1 462.265 64.3736   1
 -20   9  -1 525.099 69.8511   1
  20  -9   1 383.715 61.9703   1
 -21  -9  -1 223.215 50.1274   1
 -21   9  -1 197.455 53.1680   1
  21  -9   1 336.237 58.3423   1
 -22  -9  -1 136.242 53.3041   1
  22   9   1 93.1927 41.1516   1
 -23 -10   1 151.003 49.6746   1
  23  10  -1 110.862 47.2163   1
 -21 -10   1 25.0080 48.0366   1
  21  10  -1 75.2840 41.7548   1
  20  10  -1 391.530 65.2574   1
  19  10  -1 556.463 72.8621   1
 -19 -10   1 704.235 77.8625   1
 -19  10   1 559.388 70.2371   1
  19 -10  -1 689.150 74.3816   1
 -18  10   1 6.36143 41.2291   1
  18 -10  -1-26.0368 42.9204   1
 -17 -10   1 425.088 65.5326   1
  17  10  -1 487.684 66.2274   1
 -16 -10   1 3371.71 185.262   1
 -16  10   1 3439.48 185.379   1
  16 -10  -1 3702.70 189.761   1
  15  10  -1 4469.67 213.566   1
 -15 -10   1 4191.03 211.394   1
 -15  10   1 3911.05 202.307   1
  15 -10  -1 4180.19 207.286   1
  14  10  -1 1485.06 106.163   1
 -14 -10   1 1388.31 104.008   1
 -14  10   1 1220.46 96.3444   1
  14 -10  -1 1399.09 101.976   1
  13  10  -1 171.358 43.5468   1
 -13 -10   1 193.173 49.2146   1
 -13  10   1 181.381 45.9975   1
  13 -10  -1 239.359 48.4024   1
  12  10  -1 512.506 65.4019   1
  12 -10  -1 504.123 60.6425   1
 -12  10   1 532.140 59.9479   1
 -12 -10   1 458.746 59.4509   1
  11  10  -1 3091.08 163.079   1
 -11 -10   1 2915.93 160.538   1
 -11  10   1 2818.56 155.034   1
  11 -10  -1 3102.65 160.459   1
  10 -10  -1 6028.72 264.591   1
  10  10  -1 5945.70 269.656   1
 -10 -10   1 5758.70 267.705   1
  -9 -10   1 9329.09 392.532   1
   9 -10  -1 9579.25 389.523   1
   9  10  -1 9182.56 392.070   1
  -9  10   1 9641.73 388.901   1
  -8 -10   1 23507.3 895.083   1
   8  10  -1 23816.1 893.605   1
  -8  10   1 23681.4 889.076   1
   8 -10  -1 23629.0 891.509   1
  -7  10   1 10218.1 411.337   1
   7  10  -1 10004.5 415.449   1
  -7 -10   1 10047.5 417.838   1
   7 -10  -1 10641.5 416.834   1
   6  10  -1 1144.93 84.4645   1
  -6 -10   1 1088.99 84.6030   1
   6 -10  -1 1097.65 83.5632   1
  -5  10   1 200.247 37.2599   1
   5  10  -1 173.242 45.1953   1
  -5 -10   1 203.704 42.2052   1
   5 -10  -1 243.399 43.2503   1
  -4  10   1 6343.12 273.985   1
   4  10  -1 6157.42 272.751   1
  -4 -10   1 6671.04 277.281   1
   4 -10  -1 6061.86 269.882   1
  -3  10   1 15797.9 590.432   1
  -3 -10   1 16366.8 598.414   1
   3 -10  -1 15586.9 592.212   1
  -2  10   1 13716.4 537.447   1
   2  10  -1 14062.1 542.845   1
  -2 -10   1 13751.0 540.642   1
   2 -10  -1 13783.5 538.698   1
  -1  10   1 118112. 3968.00   1
   1  10  -1 107974. 3965.57   1
   1 -10  -1 108432. 3965.09   1
  -1 -10   1 109626. 3966.31   1
   0  10   1 1516.76 96.4920   1
   0  10  -1 1450.37 95.1489   1
   0 -10  -1 1400.44 95.3148   1
   0 -10   1 1544.32 97.5870   1
  -1  10  -1 585.261 59.3925   1
   1  10   1 670.069 63.0071   1
  -1 -10  -1 626.745 61.5758   1
   1 -10   1 696.142 63.8732   1
  -2  10  -1 554.452 57.6917   1
   2  10   1 341.864 52.1344   1
  -2 -10  -1 476.275 56.1000   1
   2 -10   1 459.436 52.3449   1
  -3  10  -1 110565. 3904.29   1
   3  10   1 111808. 3905.15   1
  -3 -10  -1 108588. 3903.60   1
   3 -10   1 105748. 3902.91   1
  -4  10  -1 5493.13 249.265   1
   4  10   1 6074.30 255.651   1
  -4 -10  -1 5611.97 253.107   1
   4 -10   1 5643.62 252.474   1
  -5  10  -1 1252.48 87.6822   1
   5  10   1 1317.40 92.3888   1
  -5 -10  -1 1252.00 93.0208   1
   5 -10   1 1402.32 92.3259   1
   6  10   1 3106.52 161.874   1
  -6 -10  -1 3134.16 164.158   1
  -6  10  -1 3228.59 160.097   1
   6 -10   1 3045.31 159.668   1
   7  10   1 721.535 68.8923   1
  -7 -10  -1 668.894 68.3825   1
  -7  10  -1 736.880 67.2626   1
   8 -10   1 9090.23 380.821   1
  -8 -10  -1 9007.60 383.386   1
   8  10   1 9533.72 385.887   1
   9 -10   1 4969.52 228.411   1
   9  10   1 4636.72 228.928   1
  -9 -10  -1 4987.85 231.779   1
  10 -10   1 1169.33 87.8780   1
 -10  10  -1 1069.55 84.7884   1
  10  10   1 1096.52 91.2094   1
 -10 -10  -1 1111.57 89.6986   1
  11 -10   1 12945.1 510.688   1
 -11  10  -1 13102.0 508.510   1
  11  10   1 12498.1 510.067   1
 -11 -10  -1 12112.9 508.373   1
  12 -10   1 6158.10 286.447   1
 -12  10  -1 6306.29 285.310   1
  12  10   1 6940.68 295.221   1
 -12 -10  -1 6515.37 293.364   1
  13 -10   1 4596.40 219.464   1
 -13  10  -1 4295.79 215.797   1
  13  10   1 4298.57 219.357   1
 -13 -10  -1 4876.28 225.274   1
  14 -10   1 714.494 75.7795   1
 -14  10  -1 789.321 75.8594   1
 -14 -10  -1 777.265 79.9069   1
  14  10   1 732.411 79.5305   1
  15 -10   1 729.880 73.8485   1
 -15  10  -1 775.157 77.6469   1
 -15 -10  -1 647.016 72.1891   1
  15  10   1 745.520 78.4478   1
  16 -10   1 6.41814 42.3188   1
 -16  10  -1-56.5780 45.1494   1
  16  10   1-6.47486 36.4471   1
 -16 -10  -1 32.4752 40.5899   1
 -17  10  -1 5816.40 279.951   1
  17 -10   1 6702.27 288.968   1
 -18 -10  -1 772.158 79.1617   1
 -18  10  -1 620.954 77.4567   1
  18 -10   1 821.492 82.7631   1
  19  10   1-51.0707 48.7116   1
 -19 -10  -1 6.30274 46.2310   1
 -19  10  -1 6.40372 42.2289   1
  19 -10   1-39.1202 41.1340   1
  20  10   1 99.0867 44.5546   1
 -20 -10  -1 56.8286 48.5510   1
 -20  10  -1 76.5211 46.1981   1
  20 -10   1 58.4530 46.0488   1
 -21  10  -1 82.2498 50.7409   1
 -22 -10  -1 200.932 51.8010   1
  22  10   1 131.208 46.4892   1
 -22 -11   1 72.7443 49.1704   1
  22  11  -1 84.1059 48.1813   1
 -21 -11   1 36.5729 46.5251   1
  21  11  -1 37.2383 47.6697   1
 -20 -11   1-6.32097 45.3985   1
  20  11  -1 25.1064 45.4006   1
  19  11  -1 1704.91 116.376   1
 -19 -11   1 1594.92 113.897   1
 -19  11   1 1430.13 110.539   1
  19 -11  -1 1757.51 117.964   1
  18  11  -1 1005.12 86.8788   1
  18 -11  -1 899.663 85.7389   1
 -18 -11   1 810.053 81.7913   1
 -18  11   1 810.060 82.5223   1
  17  11  -1 51.4260 49.0694   1
 -17 -11   1 6.37265 44.4675   1
 -17  11   1 57.3002 42.7120   1
  17 -11  -1 58.5710 44.7175   1
 -16 -11   1 1247.23 100.461   1
  16  11  -1 1408.12 103.038   1
  15  11  -1 1038.47 92.5672   1
 -15 -11   1 1193.11 96.9196   1
 -15  11   1 1107.30 89.3743   1
  15 -11  -1 951.284 87.0101   1
  14  11  -1 43.7536 42.2784   1
  14 -11  -1 49.4339 36.7843   1
 -14  11   1 30.4354 39.4820   1
 -14 -11   1 58.3045 43.4625   1
  13 -11  -1 383.393 59.4122   1
 -13  11   1 417.730 59.2189   1
  12 -11  -1 2236.29 135.902   1
  12  11  -1 2294.43 138.507   1
 -12 -11   1 2313.46 138.823   1
  11  11  -1 2561.87 148.603   1
 -11 -11   1 2733.24 151.616   1
 -10 -11   1 7058.65 308.929   1
  10  11  -1 7279.26 311.191   1
 -10  11   1 6909.93 304.467   1
  10 -11  -1 6916.59 305.735   1
  -9  11   1 349.894 53.1454   1
   9  11  -1 440.861 60.5316   1
  -9 -11   1 368.470 55.9150   1
   9 -11  -1 290.942 51.5120   1
  -8 -11   1 5545.06 249.501   1
   8  11  -1 4894.76 239.581   1
  -8  11   1 5383.57 240.729   1
   8 -11  -1 5330.97 242.120   1
  -7  11   1 149.112 38.8506   1
   7 -11  -1 136.573 43.0216   1
  -6  11   1 31.6758 33.6209   1
   6  11  -1 78.2067 42.8996   1
  -6 -11   1-22.5484 36.2226   1
   6 -11  -1 26.8609 33.5846   1
   5  11  -1 20369.8 778.548   1
  -5 -11   1 20814.4 780.249   1
   5 -11  -1 20066.3 774.855   1
  -4  11   1 36972.0 1372.30   1
   4  11  -1 38066.0 1376.14   1
  -4 -11   1 36326.7 1374.09   1
   4 -11  -1 38053.5 1374.58   1
  -3  11   1 86.9969 39.0267   1
   3  11  -1 150.277 41.1667   1
  -3 -11   1 119.765 37.6230   1
  -2  11   1 7123.03 296.815   1
   2  11  -1 6810.63 297.466   1
   2 -11  -1 6875.15 296.230   1
  -2 -11   1 6810.60 299.872   1
  -1  11   1 953.009 77.1596   1
   1  11  -1 860.331 75.8477   1
  -1 -11   1 929.619 76.3883   1
   1 -11  -1 847.058 74.2886   1
   0  11   1 11498.4 459.489   1
   0  11  -1 11784.1 461.076   1
   0 -11  -1 11132.0 457.118   1
   0 -11   1 11413.1 458.949   1
  -1  11  -1 3683.57 175.951   1
   1  11   1 3286.76 172.007   1
  -1 -11  -1 3440.89 176.641   1
   1 -11   1 3605.07 176.517   1
  -2  11  -1 31209.6 1166.52   1
   2  11   1 32397.3 1168.65   1
  -2 -11  -1 31885.1 1169.66   1
   2 -11   1 30523.2 1169.52   1
  -3  11  -1 3340.36 175.463   1
   3  11   1 3935.94 182.748   1
  -3 -11  -1 3507.53 177.181   1
   3 -11   1 3490.75 176.093   1
  -4  11  -1 3964.06 192.620   1
   4  11   1 3900.30 195.529   1
  -4 -11  -1 4074.74 196.320   1
   4 -11   1 4010.19 194.574   1
  -5  11  -1 251.958 48.3435   1
   5  11   1 242.611 49.2295   1
  -5 -11  -1 242.731 48.7062   1
   5 -11   1 219.917 47.4765   1
  -6  11  -1 365.248 54.3153   1
   6  11   1 400.230 55.3025   1
  -6 -11  -1 250.112 52.7559   1
  -7  11  -1 1679.20 109.018   1
   7 -11   1 1832.28 113.647   1
   8  11   1 4212.76 216.192   1
   8 -11   1 4241.35 212.535   1
  -8 -11  -1 4833.27 221.550   1
  -8  11  -1 4815.77 217.306   1
   9  11   1 77.2638 38.0025   1
  -9 -11  -1 132.897 43.5297   1
   9 -11   1 93.5202 43.0156   1
  10  11   1 157.159 48.1665   1
  10 -11   1 219.137 48.2908   1
 -10 -11  -1 103.595 42.5462   1
  11 -11   1 1568.22 107.098   1
 -11 -11  -1 1581.55 109.560   1
  11  11   1 1700.06 111.845   1
 -11  11  -1 1532.23 106.828   1
  12 -11   1 3789.97 190.765   1
 -12 -11  -1 3731.57 192.041   1
  12  11   1 3660.83 190.000   1
 -12  11  -1 3709.31 188.635   1
  13 -11   1 24.9616 37.8800   1
 -13 -11  -1-52.5412 46.8318   1
  13  11   1 51.7989 45.8344   1
 -13  11  -1 6.15082 40.2121   1
  14 -11   1 31.7662 43.3059   1
 -14 -11  -1 32.1665 41.7127   1
  14  11   1 12.8513 45.5026   1
 -14  11  -1 68.3416 45.8954   1
  15 -11   1 276.154 57.4616   1
 -15 -11  -1 457.151 61.6086   1
  15  11   1 360.651 56.8131   1
 -15  11  -1 380.671 60.6009   1
  16 -11   1 479.603 66.1509   1
 -16 -11  -1 484.251 69.5514   1
 -16  11  -1 669.828 70.9386   1
  16  11   1 577.556 69.3798   1
 -17  11  -1 735.590 78.6740   1
  17 -11   1 696.529 81.2829   1
 -17 -11  -1 923.343 82.0295   1
  17  11   1 877.463 82.5332   1
 -18 -11  -1 6.46189 39.6134   1
 -18  11  -1-88.1136 49.8105   1
  18  11   1-12.6810 37.3138   1
  19 -11   1 129.550 51.0661   1
 -19 -11  -1 74.3885 45.2708   1
  19  11   1 69.6694 51.3947   1
 -19  11  -1 100.694 46.8993   1
 -20 -11  -1 141.266 54.8604   1
  20  11   1 24.6599 43.7252   1
 -21 -11  -1 390.284 60.6865   1
  21  11   1 567.803 65.8688   1
 -21 -12   1-18.0686 45.6637   1
  21  12  -1 42.5583 43.0392   1
 -20 -12   1 174.903 55.2902   1
 -19 -12   1 119.954 54.9331   1
  19  12  -1 144.845 52.3421   1
  18 -12  -1 169.068 52.8741   1
  18  12  -1 189.416 53.3331   1
 -18 -12   1 165.262 53.4062   1
 -18  12   1 307.599 59.4454   1
  17 -12  -1-12.9683 41.2791   1
  17  12  -1 12.7184 40.4838   1
 -17 -12   1 18.8856 44.5614   1
 -17  12   1-19.1182 44.4420   1
  16 -12  -1 32.1654 37.8641   1
  16  12  -1 45.0128 40.1909   1
 -16  12   1 6.32299 40.9836   1
 -16 -12   1-12.9138 42.9385   1
  15  12  -1 2223.35 140.506   1
 -15 -12   1 2339.16 140.803   1
 -14 -12   1 115.775 48.8016   1
  14 -12  -1 12.6192 40.5786   1
  14  12  -1 56.4382 42.7711   1
 -14  12   1 43.7806 40.5809   1
 -13 -12   1 138.812 53.1505   1
  13 -12  -1 87.2147 42.5477   1
  13  12  -1-6.28706 43.2760   1
 -13  12   1 121.747 45.9482   1
 -12 -12   1 548.867 65.3882   1
  12  12  -1 562.781 67.0175   1
  12 -12  -1 533.320 64.3584   1
 -12  12   1 473.038 62.7815   1
 -11 -12   1 211.570 48.6298   1
  11 -12  -1 164.491 45.8795   1
  11  12  -1 257.155 49.8460   1
 -11  12   1 188.541 49.8380   1
 -10 -12   1 802.057 77.2401   1
  10 -12  -1 582.929 69.4260   1
 -10  12   1 723.264 70.0444   1
  10  12  -1 693.467 73.9543   1
  -9 -12   1 2997.15 160.612   1
   9  12  -1 2668.49 156.365   1
  -8 -12   1 799.864 75.9381   1
   8  12  -1 793.072 73.0218   1
  -7  12   1 2949.97 156.517   1
   7  12  -1 2856.80 157.141   1
  -7 -12   1 2840.24 159.142   1
   7 -12  -1 2930.38 158.126   1
  -6  12   1 5.64515 36.2768   1
   6  12  -1 34.8438 38.3039   1
  -6 -12   1 59.0841 40.9027   1
   6 -12  -1 16.6342 32.2969   1
  -5  12   1 17902.7 679.476   1
   5  12  -1 17495.4 680.227   1
  -5 -12   1 17273.4 679.998   1
   5 -12  -1 17534.1 678.103   1
  -4  12   1 2192.61 128.170   1
   4 -12  -1 2324.02 132.196   1
   3  12  -1 2123.31 129.228   1
  -3 -12   1 2316.65 132.620   1
   3 -12  -1 2388.22 133.344   1
  -2  12   1-21.6799 35.1265   1
   2  12  -1 11.0708 31.1590   1
  -2 -12   1 22.7473 35.5391   1
   2 -12  -1 5.44907 34.0534   1
   1  12  -1 2472.56 138.025   1
  -1  12   1 2511.28 137.827   1
  -1 -12   1 2269.57 132.916   1
   1 -12  -1 2320.31 133.798   1
   0  12  -1 44.1537 35.4795   1
   0  12   1 60.2723 33.2857   1
   0 -12  -1 33.6455 34.7373   1
   0 -12   1 11.0225 34.7909   1
   1  12   1 4311.91 207.615   1
  -1  12  -1 4365.36 207.282   1
  -1 -12  -1 4227.99 208.159   1
   1 -12   1 4485.66 208.807   1
  -2  12  -1 914.171 79.2023   1
   2  12   1 890.794 77.2966   1
  -2 -12  -1 948.450 80.8689   1
   2 -12   1 1133.70 85.6980   1
  -3  12  -1 7768.10 342.376   1
   3  12   1 8564.79 348.814   1
  -3 -12  -1 8012.34 345.828   1
   3 -12   1 8254.46 345.043   1
  -4  12  -1 28.5078 34.2717   1
   4 -12   1 22.1470 35.2593   1
   5  12   1 1595.20 106.902   1
  -5 -12  -1 1440.74 104.600   1
   6  12   1 190.327 41.4797   1
  -6 -12  -1 110.128 41.3746   1
   7  12   1 1754.88 118.067   1
  -7 -12  -1 1673.43 117.551   1
  -7  12  -1 1760.44 114.681   1
   7 -12   1 2025.86 120.488   1
   8  12   1 3231.08 170.460   1
  -8 -12  -1 2752.02 163.778   1
  -8  12  -1 3292.74 165.577   1
   8 -12   1 3077.97 165.966   1
   9  12   1 207.593 48.5392   1
   9 -12   1 302.666 52.6892   1
  -9 -12  -1 247.451 50.8513   1
  -9  12  -1 234.229 48.7374   1
  10 -12   1 85.0043 42.6756   1
  10  12   1 6.13623 39.4319   1
 -10 -12  -1 12.4321 39.5866   1
 -10  12  -1 17.8153 38.5009   1
 -11  12  -1 858.980 80.1119   1
  11 -12   1 1060.59 86.2381   1
  12  12   1 566.123 66.6637   1
 -12 -12  -1 595.478 68.1753   1
 -12  12  -1 670.326 71.0571   1
  12 -12   1 673.485 73.3405   1
  13  12   1 1109.12 94.2522   1
 -13 -12  -1 1167.92 96.0290   1
  14 -12   1 1117.94 91.2101   1
 -14 -12  -1 1091.68 92.6100   1
  14  12   1 957.978 89.2826   1
 -14  12  -1 935.067 87.6834   1
  15 -12   1 561.354 68.6281   1
 -15 -12  -1 559.497 69.7123   1
  15  12   1 576.688 72.3394   1
 -15  12  -1 458.955 66.8494   1
  16 -12   1 51.1841 40.0669   1
 -16 -12  -1 108.365 44.1915   1
  16  12   1 102.319 49.7768   1
 -16  12  -1 25.3583 43.9508   1
  17 -12   1 154.820 50.5797   1
 -17 -12  -1 31.9662 47.0306   1
  17  12   1 70.0847 45.5762   1
 -17  12  -1 177.957 53.5786   1
  18 -12   1-6.45599 44.6804   1
 -18 -12  -1-6.34110 46.8250   1
 -18  12  -1 6.34412 47.1628   1
  18  12   1 18.9058 49.5806   1
 -19 -12  -1 18.6367 45.5644   1
  19  12   1 6.16825 44.3025   1
 -20 -12  -1 113.326 42.1341   1
  20  12   1 133.599 46.8273   1
 -20 -13   1 121.990 52.2736   1
  18  13  -1-24.9902 46.4527   1
 -18 -13   1 68.4002 47.7503   1
 -16 -13   1-6.51542 47.1270   1
  16 -13  -1-6.47963 39.3309   1
  16  13  -1 6.40889 46.0288   1
 -16  13   1-6.34603 40.7657   1
 -15 -13   1 665.378 73.6310   1
  15  13  -1 716.166 72.7800   1
 -15  13   1 617.112 71.9575   1
  15 -13  -1 681.862 73.7551   1
  14 -13  -1 108.852 42.0812   1
 -14  13   1 137.480 50.2201   1
  13  13  -1 251.594 56.2419   1
 -13 -13   1 232.987 53.3736   1
 -12 -13   1 220.357 54.1373   1
  12 -13  -1 180.327 51.0538   1
  12  13  -1 173.973 49.8565   1
 -12  13   1 139.214 46.0208   1
 -11 -13   1 3787.97 197.055   1
  11  13  -1 3782.57 196.197   1
 -11  13   1 4062.49 197.851   1
  11 -13  -1 4024.87 199.917   1
 -10  13   1 1790.54 114.975   1
  10 -13  -1 1666.17 113.816   1
  -9  13   1 261.843 53.1341   1
   9  13  -1 279.473 50.8129   1
  -9 -13   1 311.603 52.3663   1
   9 -13  -1 336.071 54.2500   1
  -8  13   1 435.606 60.4878   1
   8  13  -1 444.342 58.1122   1
  -8 -13   1 364.557 54.9979   1
   8 -13  -1 449.956 60.3567   1
  -7  13   1 525.851 64.1082   1
   7  13  -1 436.701 61.0146   1
  -7 -13   1 533.363 64.3757   1
   7 -13  -1 458.501 59.1316   1
  -6  13   1 292.425 49.5094   1
   6  13  -1 299.386 56.5522   1
  -6 -13   1 359.316 57.2488   1
   6 -13  -1 235.370 48.5010   1
  -5  13   1 11.4865 35.9091   1
   5  13  -1 53.5428 34.6548   1
  -5 -13   1 53.6412 37.9599   1
   5 -13  -1 5.89755 34.3542   1
   4  13  -1 235.499 53.8181   1
  -4 -13   1 295.360 55.4034   1
   3  13  -1 192.141 46.7766   1
  -3 -13   1 272.073 51.6551   1
   2  13  -1 80.5729 42.0415   1
  -2 -13   1 101.130 45.2125   1
   1  13  -1 1233.71 95.1120   1
  -1 -13   1 1313.44 94.5952   1
   0  13  -1 99.7443 42.0817   1
   0  13   1 119.922 40.9709   1
   0 -13   1 172.921 48.6908   1
  -1  13  -1 171.917 50.2503   1
   1  13   1 213.319 49.3255   1
  -1 -13  -1 111.495 38.7862   1
   1 -13   1 161.813 46.3579   1
  -2  13  -1 252.891 49.3048   1
   2  13   1 280.079 49.7674   1
  -2 -13  -1 339.497 54.2783   1
   2 -13   1 368.960 54.3061   1
  -3  13  -1 3940.72 194.448   1
   3  13   1 4220.64 198.379   1
  -3 -13  -1 3541.08 191.139   1
  -4  13  -1 900.016 78.5210   1
   4  13   1 938.216 80.7320   1
  -4 -13  -1 755.227 77.7368   1
   4 -13   1 821.570 77.8069   1
   5  13   1 1477.45 103.768   1
  -5 -13  -1 1494.30 104.330   1
   5 -13   1 1427.06 102.031   1
  -6 -13  -1 2966.56 162.445   1
   6  13   1 2581.44 152.449   1
  -6  13  -1 3006.95 160.083   1
   6 -13   1 3052.55 159.343   1
  -7  13  -1 237.038 49.6171   1
   7  13   1 283.355 52.0524   1
  -7 -13  -1 217.528 50.0059   1
   7 -13   1 285.916 51.4249   1
   8  13   1 4073.13 199.111   1
  -8 -13  -1 3593.24 192.197   1
  -8  13  -1 3731.28 192.179   1
   8 -13   1 4052.21 197.183   1
  -9  13  -1 460.471 61.0284   1
   9 -13   1 378.177 59.9161   1
  10  13   1 929.558 85.7885   1
 -10 -13  -1 1002.27 88.8631   1
 -10  13  -1 816.048 78.7922   1
  10 -13   1 1154.24 88.7393   1
 -11 -13  -1 12.6030 37.8664   1
  11  13   1 6.28352 37.3711   1
  12  13   1 259.995 57.5710   1
 -12 -13  -1 185.030 54.1729   1
 -12  13  -1 191.210 52.4046   1
  12 -13   1 208.329 51.0873   1
  13  13   1 1136.84 93.8191   1
  13 -13   1 1079.56 92.3228   1
 -13 -13  -1 1153.64 95.8238   1
 -13  13  -1 1291.66 97.3386   1
  14 -13   1 57.6800 39.7416   1
 -14 -13  -1 86.2490 44.5430   1
 -14  13  -1 37.8054 43.3343   1
  14  13   1 77.9891 42.5529   1
  15 -13   1 230.779 56.3585   1
 -15 -13  -1 177.870 48.7510   1
  15  13   1 222.487 49.6902   1
 -15  13  -1 236.192 57.1857   1
  16 -13   1 217.957 53.0537   1
  17 -13   1 38.2832 39.5826   1
 -17  13  -1 43.9691 45.1880   1
 -17 -13  -1 100.459 46.1240   1
  17  13   1 99.7549 45.4878   1
 -19 -13  -1 30.6958 50.5483   1
  19  13   1-12.0443 46.2383   1
 -19 -14   1-42.1556 45.6736   1
  19  14  -1-29.8897 45.0467   1
 -18 -14   1 665.216 76.9784   1
  18  14  -1 617.604 72.6342   1
 -17 -14   1 666.717 76.2372   1
  17  14  -1 506.615 68.7297   1
 -16  14   1 1277.37 100.738   1
  16  14  -1 1105.87 96.7834   1
 -15 -14   1 966.600 85.9741   1
  15  14  -1 913.679 83.8011   1
  15 -14  -1 739.120 81.5308   1
 -14  14   1 37.5365 41.2866   1
 -14 -14   1 69.7687 44.5996   1
  14  14  -1 43.9287 46.0592   1
  14 -14  -1 45.8928 39.4332   1
 -13  14   1 938.426 84.7313   1
 -13 -14   1 910.019 86.1462   1
  13  14  -1 907.487 86.2771   1
  13 -14  -1 995.678 84.6291   1
 -12  14   1 18.7471 42.2429   1
 -12 -14   1 12.6275 39.0876   1
  12 -14  -1 38.5080 41.9622   1
  12  14  -1 6.20495 34.9332   1
  11  14  -1 1071.81 93.6873   1
 -11 -14   1 1090.24 93.7841   1
 -10  14   1 619.957 69.2805   1
 -10 -14   1 730.349 76.4136   1
  10  14  -1 731.378 74.5369   1
  10 -14  -1 718.640 75.3263   1
   9 -14  -1 339.052 57.2691   1
  -9 -14   1 448.117 63.3779   1
  -9  14   1 304.344 55.6725   1
   9  14  -1 402.540 61.5317   1
  -8  14   1 1567.48 110.772   1
  -8 -14   1 1552.64 111.369   1
   8 -14  -1 1417.68 104.012   1
   8  14  -1 1534.51 107.121   1
  -7  14   1 79.0304 41.5571   1
   7 -14  -1 110.687 41.3645   1
   6 -14  -1 1696.19 115.124   1
  -6  14   1 1796.23 115.985   1
   6  14  -1 1562.05 115.693   1
  -6 -14   1 1805.01 121.595   1
   5 -14  -1 1422.77 104.816   1
  -5  14   1 1519.15 106.610   1
   5  14  -1 1658.89 110.457   1
  -5 -14   1 1429.67 105.586   1
   4 -14  -1 119.823 42.1879   1
  -4  14   1 166.114 47.8597   1
   4  14  -1 194.172 50.3014   1
  -4 -14   1 187.672 48.2673   1
  -3  14   1 8491.43 361.913   1
   3  14  -1 8162.88 360.223   1
   3 -14  -1 8683.49 363.185   1
  -3 -14   1 8778.20 365.593   1
   2  14  -1 2809.38 157.308   1
  -2  14   1 2846.23 159.176   1
  -2 -14   1 3143.13 162.827   1
   2 -14  -1 2752.63 156.841   1
  -1  14   1 1325.54 100.206   1
   1  14  -1 1526.72 105.663   1
   1 -14  -1 1459.90 103.663   1
  -1 -14   1 1507.22 105.223   1
   0  14  -1 24.7014 41.7489   1
   0 -14   1 5.87222 38.0667   1
   0 -14  -1 42.5697 39.4219   1
   1 -14   1 203.009 49.5406   1
  -1  14  -1 228.395 51.6949   1
   1  14   1 280.624 52.6249   1
  -1 -14  -1 193.424 48.7749   1
   2  14   1 1202.96 91.6622   1
  -2  14  -1 1009.20 84.6576   1
   2 -14   1 1024.82 86.5370   1
   3 -14   1 4781.91 227.504   1
   3  14   1 4711.35 227.031   1
  -3 -14  -1 4689.02 227.137   1
   4 -14   1 5218.72 237.810   1
  -4  14  -1 4857.10 232.797   1
   4  14   1 4733.64 233.222   1
  -4 -14  -1 4977.54 236.276   1
   5 -14   1 73.5133 39.3824   1
  -5  14  -1 18.1646 39.2705   1
   5  14   1 42.5733 40.1307   1
  -5 -14  -1 37.4051 41.4807   1
   6 -14   1 71.3935 40.6392   1
  -6  14  -1 68.6067 45.2053   1
   6  14   1 90.8971 48.0454   1
  -6 -14  -1 102.860 52.4331   1
  -7  14  -1 844.874 79.0952   1
   7 -14   1 887.450 81.1781   1
   8 -14   1 43.7811 44.2879   1
  -8 -14  -1 31.6213 38.4048   1
  -8  14  -1 30.7356 42.5581   1
   8  14   1 25.3703 41.8361   1
   9  14   1 56.5997 43.5478   1
  -9 -14  -1 25.4323 46.9727   1
  10 -14   1 6.34699 39.2894   1
  10  14   1 24.9000 36.2432   1
 -10  14  -1 6.16763 38.1792   1
 -10 -14  -1-6.35087 37.3757   1
  11 -14   1 3487.36 182.159   1
  11  14   1 3320.46 179.351   1
 -11  14  -1 3554.90 180.150   1
 -11 -14  -1 3194.38 177.127   1
  12 -14   1 32.4811 44.6127   1
  12  14   1-38.0090 48.3343   1
 -12  14  -1 6.14464 40.5167   1
 -12 -14  -1-38.2465 44.1170   1
  13 -14   1 433.879 63.0841   1
  13  14   1 332.740 60.0488   1
 -13  14  -1 385.118 60.1574   1
 -13 -14  -1 364.267 62.8595   1
  14 -14   1 32.2435 43.2612   1
  14  14   1 71.3422 46.6045   1
 -14 -14  -1 26.1308 45.9264   1
  15 -14   1 1240.68 99.8277   1
 -15  14  -1 1448.73 102.574   1
  15  14   1 1373.60 103.594   1
 -15 -14  -1 1211.26 98.7703   1
 -16  14  -1-18.6791 45.6664   1
  16 -14   1 25.4300 44.3363   1
  16  14   1-37.2134 47.9172   1
 -16 -14  -1 6.13812 45.3265   1
 -17  14  -1 674.996 76.7552   1
 -17 -14  -1 621.066 77.1725   1
  18  14   1 266.090 53.2636   1
 -18 -14  -1 266.613 56.5646   1
  17  15  -1 2435.00 140.863   1
 -17 -15   1 2171.72 136.310   1
  16  15  -1 144.359 55.5846   1
 -16 -15   1 56.8934 50.7391   1
 -15  15   1 2293.39 143.059   1
 -15 -15   1 2545.94 147.763   1
  15  15  -1 2530.70 144.598   1
 -13  15   1 50.8296 43.9882   1
  13  15  -1 24.8199 38.4275   1
 -13 -15   1 49.7788 41.7339   1
  13 -15  -1 6.51890 41.1382   1
 -12  15   1 216.482 52.4500   1
  12  15  -1 191.384 50.3205   1
 -12 -15   1 113.073 44.8314   1
  12 -15  -1 135.859 47.4669   1
 -11  15   1 485.121 65.9489   1
  11  15  -1 513.138 70.5031   1
 -11 -15   1 455.465 68.2657   1
  11 -15  -1 498.397 64.8624   1
 -10  15   1 5066.59 238.009   1
  10  15  -1 4930.80 237.127   1
 -10 -15   1 4981.24 236.975   1
  10 -15  -1 4727.03 232.737   1
   9 -15  -1 319.851 56.5257   1
   9  15  -1 330.066 61.1841   1
  -9 -15   1 310.280 57.2999   1
  -8 -15   1 3356.22 176.691   1
   8  15  -1 3115.28 171.334   1
   7 -15  -1 1916.11 122.198   1
   7  15  -1 1914.95 124.725   1
  -7 -15   1 1913.35 125.581   1
  -7  15   1 1754.12 119.602   1
   6 -15  -1 344.634 58.5375   1
  -6  15   1 412.033 62.8279   1
   6  15  -1 334.930 56.7345   1
  -6 -15   1 339.831 56.5007   1
   5  15  -1 3176.18 167.775   1
  -5  15   1 2845.50 163.409   1
   5 -15  -1 3120.32 167.318   1
  -5 -15   1 2986.15 165.230   1
   4  15  -1 817.867 83.8143   1
  -4  15   1 1085.81 87.6651   1
  -4 -15   1 1012.50 89.7225   1
   4 -15  -1 924.444 82.8121   1
  -3  15   1 760.635 77.9904   1
   3 -15  -1 704.875 74.0423   1
  -2  15   1 24.6567 38.5375   1
   2 -15  -1 37.2640 37.7139   1
  -1  15   1 468.265 63.9595   1
   1  15  -1 412.286 65.6619   1
   1 -15  -1 458.136 63.8694   1
  -1 -15   1 447.121 63.8479   1
   0  15   1 794.963 77.1404   1
   0  15  -1 738.011 73.6662   1
   0 -15  -1 553.916 70.3102   1
   1  15   1 748.070 76.9658   1
  -1  15  -1 808.955 79.4061   1
  -1 -15  -1 852.989 80.1830   1
   1 -15   1 745.381 76.3607   1
  -2  15  -1 9808.46 409.892   1
   2 -15   1 9736.04 409.246   1
  -2 -15  -1 9894.18 411.838   1
  -3  15  -1 1260.56 98.3380   1
   3 -15   1 1411.30 101.620   1
   4  15   1-6.22317 38.8913   1
   5  15   1 327.342 56.1229   1
  -5 -15  -1 349.438 58.1746   1
  -6  15  -1 1251.30 97.6587   1
   6  15   1 1242.38 95.3594   1
  -6 -15  -1 1255.77 99.9128   1
   6 -15   1 1308.97 99.3322   1
  -7  15  -1 852.996 80.0306   1
   7  15   1 857.379 82.5163   1
  -7 -15  -1 981.450 87.1639   1
   7 -15   1 925.241 81.8291   1
   8 -15   1 198.622 49.2743   1
  -8  15  -1 265.470 54.9146   1
   8  15   1 274.564 52.1102   1
  -8 -15  -1 222.727 50.7767   1
  -9  15  -1 592.888 69.7618   1
   9  15   1 498.303 70.1840   1
  -9 -15  -1 478.272 69.1940   1
   9 -15   1 468.959 63.8855   1
 -10  15  -1 31.3035 39.1337   1
  10  15   1 6.22201 45.9526   1
 -10 -15  -1 38.0881 42.9149   1
  10 -15   1 12.7731 41.0336   1
 -11  15  -1 18.7624 43.6553   1
  11  15   1 62.6574 43.0697   1
  11 -15   1 89.9071 45.1623   1
 -11 -15  -1 44.0988 39.0418   1
 -12 -15  -1 5159.42 240.943   1
  12  15   1 4865.88 236.287   1
 -13  15  -1 2200.87 138.169   1
  13 -15   1 2556.76 145.974   1
 -14  15  -1 716.929 76.4996   1
  14  15   1 729.885 78.2761   1
 -14 -15  -1 972.387 83.6424   1
  14 -15   1 810.338 80.7048   1
 -15  15  -1 649.435 72.5656   1
 -15 -15  -1 417.486 62.8043   1
  15  15   1 645.540 73.6342   1
  15 -15   1 679.829 75.5474   1
 -16 -15  -1 144.140 51.7973   1
  16  15   1 139.569 55.3541   1
 -17 -15  -1 896.439 90.3896   1
  17  15   1 972.987 87.6417   1
 -16 -16   1 646.784 71.8928   1
  16  16  -1 721.487 75.1795   1
 -15 -16   1 68.1139 42.5619   1
  15  16  -1 35.8601 38.4353   1
 -14 -16   1 1965.85 125.258   1
  14  16  -1 1941.61 124.613   1
 -13  16   1 2357.48 140.518   1
  13  16  -1 2094.93 131.729   1
  13 -16  -1 2069.37 135.009   1
 -13 -16   1 2443.78 138.506   1
 -12  16   1 2968.32 163.773   1
  12 -16  -1 2736.11 158.681   1
 -11  16   1 199.816 53.4888   1
  11  16  -1 290.778 56.3704   1
 -11 -16   1 225.649 52.6072   1
  11 -16  -1 261.503 54.8890   1
 -10  16   1 1500.35 105.537   1
  10  16  -1 1230.57 102.984   1
 -10 -16   1 1309.79 102.859   1
  10 -16  -1 1555.73 108.313   1
   9 -16  -1 336.290 60.1497   1
  -9  16   1 372.360 60.4897   1
   9  16  -1 348.122 61.8620   1
  -9 -16   1 404.122 64.5139   1
  -8  16   1 1503.39 108.458   1
   8  16  -1 1342.78 101.872   1
  -8 -16   1 1291.59 102.598   1
   8 -16  -1 1493.97 107.276   1
  -7  16   1 12.5530 42.0932   1
   7 -16  -1 63.9194 47.2116   1
   7  16  -1 12.3414 42.0565   1
  -7 -16   1 32.1657 41.7052   1
   6  16  -1 6440.11 287.658   1
  -6  16   1 6241.61 284.882   1
   6 -16  -1 6547.13 287.688   1
  -6 -16   1 5966.10 284.955   1
  -5  16   1 18.7926 43.7038   1
   5 -16  -1 50.0188 40.1840   1
   5  16  -1 43.6946 44.5277   1
  -5 -16   1 31.4918 38.6320   1
   4  16  -1 2098.32 131.313   1
  -4  16   1 2040.34 132.823   1
  -4 -16   1 2159.41 132.605   1
   4 -16  -1 2280.71 135.417   1
  -3  16   1 5346.14 252.303   1
   3  16  -1 5075.88 249.977   1
   3 -16  -1 5567.82 253.626   1
  -3 -16   1 5410.12 252.888   1
  -2  16   1 86.7662 43.3271   1
   2  16  -1 98.9948 40.2132   1
   2 -16  -1 70.1135 42.4906   1
  -1  16   1 5960.64 265.515   1
   1  16  -1 5620.44 262.239   1
   1 -16  -1 5628.62 262.948   1
  -1 -16   1 5519.25 262.735   1
   0  16   1 74.6724 44.7034   1
   0  16  -1 30.7929 42.9610   1
   0 -16  -1 18.8919 40.4656   1
   0 -16   1-6.33538 41.0718   1
   1  16   1 188.177 48.4660   1
  -1  16  -1 269.818 56.4978   1
   1 -16   1 231.648 52.1136   1
  -1 -16  -1 194.279 48.7224   1
   2  16   1 2274.33 142.517   1
  -2  16  -1 2538.01 146.004   1
  -2 -16  -1 2385.23 142.996   1
   2 -16   1 2486.44 143.632   1
  -3  16  -1 4217.90 204.357   1
   3  16   1 3945.03 201.776   1
   3 -16   1 3868.64 200.438   1
  -3 -16  -1 4016.96 203.751   1
  -4  16  -1 2673.31 155.782   1
   4 -16   1 2642.10 155.426   1
  -4 -16  -1 2931.20 160.883   1
   5 -16   1 588.134 69.8138   1
  -5 -16  -1 643.269 73.8517   1
   5  16   1 584.729 71.2224   1
  -5  16  -1 602.134 68.2340   1
  -6  16  -1 124.327 45.7740   1
   6  16   1 74.3741 47.1640   1
   6 -16   1 146.433 52.0075   1
  -7  16  -1 7278.63 320.743   1
   7 -16   1 7338.01 322.921   1
  -8  16  -1 864.759 80.5582   1
   8  16   1 787.682 80.0922   1
   8 -16   1 825.161 77.7739   1
  -8 -16  -1 722.417 77.0972   1
  -9 -16  -1 869.718 81.5973   1
   9  16   1 910.581 82.9771   1
 -10  16  -1 1659.19 115.825   1
  10  16   1 1550.09 109.005   1
 -10 -16  -1 1556.17 109.964   1
  10 -16   1 1616.19 112.047   1
 -11  16  -1 1324.29 106.098   1
  11  16   1 1493.42 106.083   1
  11 -16   1 1636.00 110.599   1
 -12  16  -1 3057.36 159.479   1
  12  16   1 2422.51 149.511   1
 -12 -16  -1 2794.35 154.499   1
  12 -16   1 2692.38 155.449   1
 -13  16  -1 983.197 88.3025   1
  13  16   1 913.777 85.8043   1
  13 -16   1 1110.77 91.5342   1
 -13 -16  -1 1085.18 90.6706   1
 -14  16  -1 1779.60 120.020   1
 -15 -16  -1 116.387 53.5779   1
  15  16   1 151.603 53.8049   1
 -14 -17   1 226.614 54.3824   1
  14  17  -1 343.762 62.0835   1
 -13 -17   1 1406.54 103.217   1
  13  17  -1 1181.42 97.9990   1
 -12 -17   1 72.8792 49.0714   1
  12  17  -1 155.440 50.7046   1
 -11  17   1 4298.75 209.353   1
  11  17  -1 4046.89 206.308   1
 -11 -17   1 4125.67 207.134   1
  11 -17  -1 4077.19 208.310   1
 -10  17   1 329.696 58.6389   1
  10  17  -1 264.116 59.9000   1
 -10 -17   1 186.264 55.4424   1
  10 -17  -1 304.884 58.3869   1
  -9  17   1 2551.73 152.192   1
  -9 -17   1 2865.45 156.702   1
   9  17  -1 2540.13 155.078   1
   9 -17  -1 2617.45 153.767   1
  -8 -17   1 729.508 79.0584   1
   8  17  -1 712.119 80.0630   1
   7 -17  -1 2302.13 138.266   1
   7  17  -1 2058.71 132.810   1
  -7 -17   1 2428.96 143.120   1
  -7  17   1 2181.56 136.077   1
   6 -17  -1 177.285 48.6423   1
   6  17  -1 228.013 54.2466   1
  -6 -17   1 113.537 49.6555   1
  -6  17   1 127.278 45.7329   1
   5  17  -1 3131.78 168.795   1
  -5  17   1 3127.44 170.779   1
  -5 -17   1 3213.98 171.769   1
   5 -17  -1 2923.01 167.154   1
   4  17  -1 2128.03 130.853   1
  -4  17   1 2054.22 133.030   1
   4 -17  -1 2041.73 131.672   1
  -3  17   1 2795.77 158.698   1
   3 -17  -1 2896.94 161.092   1
   2  17  -1 1806.35 120.588   1
  -2  17   1 1842.38 122.509   1
  -2 -17   1 1896.60 121.850   1
   2 -17  -1 1643.56 118.506   1
   1  17  -1 1355.52 105.370   1
  -1  17   1 1464.04 108.097   1
   1 -17  -1 1530.97 109.891   1
  -1 -17   1 1711.18 112.748   1
   0  17  -1 268.006 57.5862   1
   0  17   1 358.658 58.1135   1
   0 -17  -1 354.129 56.5985   1
   0 -17   1 349.542 60.9120   1
  -1  17  -1 1246.50 94.8700   1
   1  17   1 1203.57 95.4487   1
   1 -17   1 1146.70 94.9504   1
  -1 -17  -1 1066.39 93.4359   1
   2  17   1 691.485 74.0374   1
  -2  17  -1 679.276 72.6917   1
  -2 -17  -1 658.311 72.7027   1
   2 -17   1 463.989 64.2130   1
  -3  17  -1 4815.44 223.757   1
   3 -17   1 4126.91 214.702   1
   4 -17   1 137.212 49.8051   1
  -4  17  -1 106.264 46.0138   1
   4  17   1 130.918 45.5792   1
  -4 -17  -1 76.5462 42.9470   1
  -5 -17  -1 3720.12 191.572   1
   5  17   1 3596.49 188.858   1
   6 -17   1 2877.44 162.528   1
   6  17   1 2697.82 158.435   1
  -6 -17  -1 3014.52 164.414   1
  -6  17  -1 2825.80 159.787   1
  -7  17  -1 1620.27 118.056   1
  -7 -17  -1 1973.34 122.639   1
   7 -17   1 1591.00 117.381   1
  -8  17  -1 1564.23 111.264   1
   8  17   1 1398.83 109.467   1
   8 -17   1 1617.57 110.778   1
  -8 -17  -1 1589.18 111.751   1
  -9  17  -1 425.534 63.2705   1
   9 -17   1 363.386 61.7891   1
 -10  17  -1 1659.72 117.297   1
  10  17   1 1617.38 113.834   1
  10 -17   1 1827.19 119.408   1
 -10 -17  -1 1598.76 114.818   1
 -11 -17  -1 3021.44 161.827   1
  11  17   1 2786.08 158.745   1
 -12  17  -1 1630.54 115.646   1
  12 -17   1 1667.82 114.394   1
 -13 -17  -1 2012.15 124.954   1
  13  17   1 1841.30 121.142   1
 -12 -18   1 224.354 55.5796   1
  12  18  -1 367.254 60.5416   1
 -11 -18   1 173.874 54.0535   1
  11  18  -1 159.520 52.0529   1
 -10 -18   1 827.160 80.2778   1
  10  18  -1 724.301 75.2417   1
   9 -18  -1 44.5395 42.3328   1
  -9  18   1 56.6368 45.2197   1
   9  18  -1 43.0327 42.8963   1
  -9 -18   1 24.4494 42.3271   1
   8 -18  -1 1624.76 117.861   1
   8  18  -1 1959.20 121.680   1
  -8 -18   1 1709.67 117.256   1
  -8  18   1 1831.57 121.519   1
   7 -18  -1 392.838 60.6262   1
   7  18  -1 345.564 57.8481   1
  -7 -18   1 315.063 58.4373   1
  -7  18   1 363.681 62.7286   1
  -6  18   1 3039.24 169.035   1
   6 -18  -1 3086.16 167.822   1
  -5  18   1 1305.41 100.770   1
   5 -18  -1 1135.68 96.1034   1
  -5 -18   1 1226.87 99.5593   1
  -4  18   1 2140.85 135.961   1
   4  18  -1 2062.77 132.431   1
  -4 -18   1 2474.92 141.983   1
   4 -18  -1 2275.94 138.960   1
   3  18  -1 578.236 69.4991   1
  -3  18   1 618.079 72.0413   1
  -3 -18   1 647.814 72.6284   1
   3 -18  -1 704.623 73.8776   1
  -2  18   1 2288.39 143.578   1
   2  18  -1 2522.33 144.973   1
   2 -18  -1 2385.33 145.535   1
  -2 -18   1 2248.51 140.831   1
  -1  18   1 194.776 52.0863   1
   1  18  -1 216.825 52.4555   1
   1 -18  -1 158.291 50.1814   1
  -1 -18   1 118.602 45.2393   1
   0  18  -1 2590.35 149.185   1
   0  18   1 2464.26 150.475   1
   0 -18   1 2553.17 148.390   1
   0 -18  -1 2564.02 151.929   1
   1  18   1 88.2821 40.8087   1
  -1  18  -1 186.486 53.5898   1
   1 -18   1 146.583 50.0867   1
  -1 -18  -1 151.618 48.1494   1
   2  18   1 2175.64 132.374   1
  -2  18  -1 1837.02 125.175   1
   2 -18   1 1797.72 124.609   1
  -2 -18  -1 1953.16 126.467   1
  -3  18  -1 822.706 84.3109   1
   3  18   1 883.126 85.4286   1
   3 -18   1 743.807 76.1805   1
  -3 -18  -1 876.464 84.9276   1
  -4  18  -1 1955.07 124.544   1
   4  18   1 1762.45 117.539   1
   4 -18   1 1618.43 115.464   1
  -4 -18  -1 1672.43 116.306   1
   5 -18   1 404.367 63.5381   1
   5  18   1 593.564 68.4134   1
  -5 -18  -1 451.023 68.6223   1
  -5  18  -1 512.772 71.3055   1
  -6  18  -1 1260.47 98.5227   1
   6 -18   1 1275.03 97.8823   1
   7 -18   1 162.817 49.4241   1
  -7  18  -1 172.913 51.0058   1
   7  18   1 294.556 61.4644   1
  -7 -18  -1 136.944 49.7115   1
  -8 -18  -1 1894.03 119.498   1
   8  18   1 1686.90 117.479   1
  -9  18  -1 1735.49 114.173   1
   9  18   1 1437.17 108.292   1
   9 -18   1 1688.29 114.576   1
  -9 -18  -1 1540.19 110.081   1
 -10  18  -1 1532.63 109.010   1
 -10 -18  -1 1645.86 113.321   1
  10 -18   1 1502.83 110.842   1
 -11 -18  -1 761.189 74.2348   1
 -11  18  -1 716.965 78.8821   1
  11  18   1 789.164 75.9926   1
 -10 -19   1 430.171 62.8094   1
  10  19  -1 527.795 66.6488   1
   9  19  -1 347.883 63.6192   1
  -8 -19   1 709.956 74.4096   1
   8  19  -1 681.489 74.7468   1
  -7  19   1 3285.17 177.696   1
   7 -19  -1 3040.95 170.400   1
   6 -19  -1 1935.88 127.960   1
  -6 -19   1 2119.50 131.086   1
   6  19  -1 1985.30 127.302   1
  -6  19   1 2205.83 133.629   1
   5  19  -1 1679.59 115.473   1
   5 -19  -1 1572.46 117.634   1
   4  19  -1 645.505 77.0805   1
  -4 -19   1 759.660 79.1351   1
   3  19  -1 413.673 61.3168   1
  -3 -19   1 362.100 59.3126   1
   2  19  -1 393.787 63.1556   1
  -2 -19   1 275.856 56.1884   1
   1  19  -1 682.436 74.8895   1
  -1 -19   1 528.168 70.6113   1
   0  19  -1 238.402 52.7415   1
   0 -19   1 185.254 48.2877   1
  -1  19  -1 1990.07 126.391   1
   1  19   1 2026.74 126.491   1
  -1 -19  -1 1837.24 123.449   1
   1 -19   1 1806.52 122.361   1
   2  19   1-12.4130 47.0537   1
  -2  19  -1-6.13862 46.5390   1
   2 -19   1 6.29327 43.8882   1
  -2 -19  -1-6.29269 43.5504   1
   3  19   1 990.647 88.3127   1
  -3  19  -1 1080.58 90.1943   1
  -3 -19  -1 1044.63 90.1283   1
   3 -19   1 1185.02 92.3638   1
  -4  19  -1 12.4287 43.0139   1
   4  19   1 6.07327 44.2427   1
  -4 -19  -1 31.6598 47.3904   1
   4 -19   1 30.9842 41.8914   1
  -5  19  -1 6.29540 47.1144   1
   5  19   1 30.4449 38.7670   1
  -5 -19  -1-12.5848 39.3269   1
   5 -19   1 36.4878 42.7329   1
   6 -19   1 312.860 55.2580   1
  -6  19  -1 371.678 62.9169   1
  -6 -19  -1 442.752 66.9960   1
   6  19   1 368.366 63.4837   1
  -7  19  -1 1605.91 116.189   1
   7 -19   1 1585.80 115.380   1
  -7 -19  -1 1687.67 113.615   1
   7  19   1 1730.00 115.217   1
  -8  19  -1 1125.75 96.4614   1
   8 -19   1 1398.54 101.167   1
  -8 -19  -1 1262.24 100.398   1
   8  19   1 1280.21 103.284   1
  -9 -19  -1 4009.15 196.231   1
  -9  19  -1 3931.22 198.241   1
   9  19   1 3824.04 194.088   1
  -6 -20   1 1895.29 120.497   1
   6  20  -1 1596.94 111.134   1
  -5 -20   1 854.657 79.9705   1
   5  20  -1 739.194 75.7130   1
   4 -20  -1 2845.36 162.994   1
  -4 -20   1 3192.31 167.780   1
   4  20  -1 2846.94 163.208   1
  -4  20   1 3030.75 165.419   1
  -3 -20   1 96.8391 46.7942   1
   3 -20  -1 43.1460 44.3044   1
  -3  20   1 6.12018 49.5955   1
   3  20  -1 53.5603 47.9562   1
  -2 -20   1 2189.38 135.512   1
   2 -20  -1 2425.17 139.912   1
  -2  20   1 2207.71 139.267   1
   2  20  -1 2246.16 135.498   1
  -1 -20   1 1546.32 111.385   1
   1 -20  -1 1782.04 118.092   1
  -1  20   1 1664.14 117.581   1
   1  20  -1 2013.97 122.377   1
   0 -20   1 685.011 74.0575   1
   0  20   1 907.405 84.6773   1
   1 -20   1 36.2463 39.1721   1
   2 -20   1-12.1816 40.1639   1
  -2 -20  -1 36.8169 47.7009   1
   2  20   1 41.9587 48.2712   1
  -2  20  -1 5.98737 41.7581   1
   3 -20   1-6.14818 42.2220   1
  -3 -20  -1 18.4796 43.6041   1
   3  20   1 5.95864 46.8801   1
  -3  20  -1 5.99899 47.1975   1
  -4  20  -1 1572.38 109.820   1
   4 -20   1 1628.74 112.172   1
  -4 -20  -1 1476.29 110.414   1
   4  20   1 1438.22 105.024   1
  -5  20  -1 1892.10 128.309   1
   5 -20   1 2032.44 127.968   1
  -5 -20  -1 2103.37 130.301   1
   5  20   1 2027.21 129.008   1
   6  20   1 4490.59 226.395   1
  -6  20  -1 4969.24 230.024   1
   6 -20   1 4622.50 224.988   1
 -25   0   2 45.4223 45.2700   1
  25   0  -2 26.1701 45.6439   1
 -24   0   2 4234.21 215.192   1
  24   0  -2 4534.79 218.203   1
 -23   0   2-6.48525 44.5375   1
  23   0  -2-12.8386 40.4944   1
 -22   0   2 3651.40 187.465   1
  22   0  -2 3384.05 182.419   1
 -21   0   2 595.059 70.2622   1
  21   0  -2 452.100 63.6816   1
 -20   0   2 417.673 64.3653   1
  20   0  -2 364.164 62.0378   1
 -19   0   2 177.906 47.1248   1
  19   0  -2 133.027 44.1805   1
 -17   0   2 123.766 45.1609   1
  17   0  -2 252.352 50.5525   1
 -16   0   2 130.399 41.8520   1
  16   0  -2 138.701 41.7890   1
 -15   0   2 2440.57 135.210   1
  15   0  -2 2436.44 136.334   1
  14   0  -2 11740.7 458.013   1
 -14   0   2 11238.0 455.948   1
 -13   0   2 10981.9 436.033   1
  12   0  -2 160.021 35.3303   1
 -12   0   2 201.944 39.0207   1
  11   0  -2 2836.89 138.030   1
 -11   0   2 2772.93 137.301   1
  10   0  -2 70584.3 2455.02   1
 -10   0   2 66488.2 2452.65   1
   9   0  -2 63456.2 2308.57   1
  -9   0   2 65551.1 2309.72   1
   8   0  -2 167364. 5968.06   1
  -8   0   2 169054. 5965.22   1
   7   0  -2 69680.9 2522.84   1
  -7   0   2 71890.5 2524.51   1
   6   0  -2 327024. 11348.9   1
  -6   0   2 315786. 11347.2   1
   5   0  -2 983199. 34991.8   1
  -5   0   2 999999. 34991.2   1
   4   0  -2 301094. 10702.2   1
  -4   0   2 304813. 10700.5   1
   3   0  -2 104283. 3658.15   1
  -3   0   2 102692. 3658.77   1
   0   0  -2 132612. 5282.42   1
   0   0   2 168727. 5283.43   1
  -1   0  -2 139913. 5022.04   1
   1   0   2 144313. 5023.04   1
   2   0   2 702209. 24615.6   1
  -2   0  -2 692804. 24615.8   1
   3   0   2 516748. 18389.2   1
  -3   0  -2 524916. 18389.1   1
   4   0   2 112101. 3977.23   1
  -4   0  -2 111896. 3975.27   1
   5   0   2 128032. 5081.00   1
  -5   0  -2 158212. 5080.93   1
   6   0   2 58799.3 2130.47   1
  -6   0  -2 60044.6 2130.46   1
   7   0   2 25.3505 22.4436   1
  -7   0  -2 36.3918 23.4023   1
   8   0   2 8709.71 353.704   1
  -8   0  -2 9078.77 356.529   1
   9   0   2 31474.9 1177.56   1
  -9   0  -2 32715.4 1181.27   1
  10   0   2 152.392 34.3960   1
 -10   0  -2 99.7945 35.3786   1
 -11   0  -2 587.482 59.0404   1
  11   0   2 458.183 53.0617   1
 -12   0  -2 22154.5 840.211   1
  12   0   2 22314.6 840.638   1
  13   0   2 122.754 42.9312   1
 -13   0  -2 190.590 44.1877   1
 -14   0  -2 12635.3 492.216   1
  14   0   2 11834.9 489.619   1
 -16   0  -2 5955.57 276.096   1
  16   0   2 6422.47 280.764   1
 -17   0  -2 1475.34 106.803   1
  17   0   2 1543.95 105.111   1
 -18   0  -2 554.687 68.6704   1
  18   0   2 384.023 60.2898   1
 -19   0  -2 3821.05 196.429   1
  19   0   2 3943.46 199.500   1
 -20   0  -2 943.668 84.5697   1
  20   0   2 792.630 76.8408   1
 -22   0  -2 216.815 54.9494   1
  22   0   2 301.926 59.8320   1
 -24   0  -2 93.6883 50.3901   1
  24   0   2 81.1603 44.9437   1
 -25   0  -2 342.919 59.2256   1
  25   0   2 552.083 67.1217   1
 -26  -1   2 228.574 59.0011   1
 -25  -1   2 232.427 57.4331   1
 -25   1   2 301.736 62.7731   1
  25  -1  -2 331.433 58.8652   1
  25   1  -2 293.214 55.6605   1
 -24  -1   2 98.4317 48.5264   1
 -24   1   2 85.3857 50.1803   1
  24  -1  -2 59.0917 44.8106   1
  24   1  -2 52.4028 41.4012   1
 -23   1   2 3690.53 192.433   1
 -23  -1   2 4194.13 200.884   1
  23   1  -2 3753.17 192.624   1
 -22   1   2-19.4150 41.5727   1
  22  -1  -2 6.51319 39.5346   1
  22   1  -2-6.57136 41.0669   1
 -22  -1   2 6.55513 41.7312   1
 -21   1   2 356.429 58.3214   1
  21  -1  -2 260.848 51.2168   1
 -20  -1   2 1278.84 98.6980   1
 -20   1   2 1110.96 94.3251   1
  20   1  -2 1356.83 100.190   1
  20  -1  -2 1172.00 94.7844   1
 -19   1   2 4023.28 195.284   1
 -19  -1   2 3817.41 193.795   1
  19  -1  -2 3561.69 188.931   1
  19   1  -2 3908.87 195.095   1
  18   1  -2 472.030 59.2202   1
 -18  -1   2 461.176 62.3956   1
 -17   1   2 2411.68 135.773   1
  17  -1  -2 2157.70 128.136   1
  17   1  -2 2019.78 127.353   1
 -17  -1   2 2418.63 133.823   1
 -16   1   2 1942.07 117.696   1
  16  -1  -2 1906.64 117.172   1
  16   1  -2 2049.99 122.077   1
 -16  -1   2 1874.21 116.045   1
  15   1  -2 245.321 50.0166   1
  15  -1  -2 247.539 46.7200   1
 -15  -1   2 165.645 44.5476   1
 -15   1   2 145.816 43.6742   1
  14  -1  -2 7544.77 301.211   1
 -14  -1   2 6443.73 292.377   1
 -13   1   2 74642.2 2723.15   1
  13  -1  -2 76863.9 2724.06   1
 -12   1   2 2602.06 138.660   1
  12  -1  -2 2866.10 141.826   1
  12   1  -2 2894.35 143.564   1
 -12  -1   2 2768.85 139.819   1
 -11   1   2 5650.30 250.888   1
  11  -1  -2 5984.11 250.865   1
  11   1  -2 6284.66 254.397   1
 -11  -1   2 6027.63 254.871   1
 -10   1   2 2492.05 123.568   1
  10  -1  -2 2426.07 123.244   1
  10   1  -2 2453.51 122.248   1
 -10  -1   2 2416.41 122.335   1
  -9   1   2 6386.38 264.981   1
   9  -1  -2 6603.10 265.618   1
   9   1  -2 6910.70 268.001   1
  -9  -1   2 6396.70 264.027   1
  -8   1   2 122822. 4250.79   1
   8  -1  -2 126334. 4250.93   1
   8   1  -2 111968. 4251.43   1
  -8  -1   2 117332. 4251.80   1
   7  -1  -2 54519.2 1946.60   1
  -7   1   2 54481.6 1948.05   1
   6  -1  -2 726.984 46.8846   1
   6   1  -2 636.997 45.3729   1
  -6   1   2 764.970 47.9091   1
   5  -1  -2 21112.8 790.088   1
   5   1  -2 22804.3 792.526   1
  -5   1   2 21757.4 789.680   1
  -5  -1   2 22186.3 792.482   1
   4  -1  -2 29867.6 1010.46   1
   4   1  -2 27434.6 1012.35   1
  -4  -1   2 27416.9 1012.83   1
  -4   1   2 28244.9 1010.92   1
   3   1  -2 116078. 4185.57   1
   3  -1  -2 116389. 4181.34   1
  -3  -1   2 118295. 4185.69   1
  -3   1   2 121832. 4181.35   1
   2   1  -2 108075. 3838.33   1
  -2  -1   2 109115. 3838.49   1
  -1  -1   2 303644. 10717.7   1
   0  -1   2 64703.1 2262.70   1
   0   1  -2 65826.0 2261.96   1
   0  -1  -2 65065.8 2261.27   1
   0   1   2 60202.6 2260.62   1
   1   1   2 148025. 5206.55   1
   1  -1   2 148251. 5207.76   1
  -1  -1  -2 149192. 5206.68   1
  -1   1  -2 143457. 5207.38   1
   2   1   2 47252.0 1668.15   1
   2  -1   2 43766.5 1667.96   1
  -2  -1  -2 47760.6 1668.23   1
  -2   1  -2 48404.6 1668.48   1
   3   1   2 17214.2 641.237   1
   3  -1   2 17754.0 641.344   1
  -3  -1  -2 17452.1 640.701   1
  -3   1  -2 17788.3 641.531   1
   5   1   2 1283.68 72.9579   1
   5  -1   2 1260.21 73.0246   1
  -5  -1  -2 1227.19 72.3759   1
  -5   1  -2 1416.24 76.4943   1
   6   1   2 57866.5 2070.38   1
   6  -1   2 59750.7 2070.98   1
  -6  -1  -2 56318.1 2069.85   1
  -6   1  -2 56837.5 2069.95   1
   7   1   2 109548. 3924.72   1
   7  -1   2 113180. 3925.82   1
  -7  -1  -2 109044. 3923.69   1
  -7   1  -2 108962. 3922.86   1
   8   1   2 18820.3 687.205   1
   8  -1   2 18100.2 686.935   1
  -8  -1  -2 17997.3 687.676   1
  -8   1  -2 17934.4 684.551   1
   9   1   2 1403.11 86.4637   1
   9  -1   2 1222.36 82.5710   1
  -9  -1  -2 1234.98 84.7473   1
  -9   1  -2 1209.42 80.9766   1
  10  -1   2 4853.01 217.326   1
 -10   1  -2 4706.81 214.668   1
  11   1   2 6749.97 285.634   1
  11  -1   2 6292.53 280.038   1
 -11  -1  -2 6322.10 280.469   1
 -11   1  -2 6870.91 283.915   1
  12   1   2 18185.5 736.690   1
  12  -1   2 20092.0 739.915   1
 -12  -1  -2 19251.7 738.923   1
 -12   1  -2 20112.5 742.523   1
  13  -1   2 438.761 55.1295   1
  13   1   2 433.477 59.1344   1
 -13   1  -2 558.792 63.9906   1
 -13  -1  -2 482.869 60.7031   1
  14   1   2 14032.8 551.868   1
  14  -1   2 13683.3 549.699   1
 -14  -1  -2 13933.7 552.475   1
 -14   1  -2 14180.0 552.990   1
  16   1   2 460.344 60.6308   1
  16  -1   2 388.696 56.8881   1
 -16  -1  -2 407.113 58.9273   1
 -16   1  -2 367.425 59.5783   1
  17  -1   2 3352.96 172.681   1
  17   1   2 3396.41 173.439   1
 -17  -1  -2 3011.58 168.458   1
 -17   1  -2 2997.01 168.074   1
  18  -1   2 2151.52 131.524   1
 -18  -1  -2 2066.07 131.360   1
  19  -1   2 846.728 79.5203   1
  19   1   2 745.806 78.1204   1
 -19   1  -2 948.928 83.0873   1
  20   1   2 1834.37 118.832   1
  20  -1   2 1828.72 121.767   1
 -20   1  -2 1710.38 119.261   1
 -20  -1  -2 2081.07 129.429   1
  22   1   2 1479.98 103.544   1
  22  -1   2 1412.17 102.341   1
 -22   1  -2 1100.47 97.2011   1
 -22  -1  -2 1400.48 104.848   1
  23   1   2 56.1820 41.9040   1
 -23  -1  -2 62.6936 47.2704   1
  24  -1   2 2343.13 140.156   1
  24   1   2 2452.63 142.218   1
 -24  -1  -2 2250.17 139.269   1
 -24   1  -2 2484.96 146.717   1
  25  -1   2 18.1560 41.2370   1
  25   1   2 18.3442 43.6032   1
 -25   1  -2 6.11632 43.9294   1
 -25  -1  -2 6.06352 43.8601   1
  26   2  -2 347.336 64.7905   1
 -26  -2   2 396.482 66.9390   1
  25   2  -2 31.0980 43.0520   1
 -25  -2   2 52.9391 50.1749   1
 -25   2   2-13.0376 45.1221   1
  24   2  -2 637.779 74.3790   1
  24  -2  -2 685.396 73.4890   1
 -24  -2   2 859.435 83.4833   1
 -24   2   2 598.708 73.8465   1
  23   2  -2 46.5793 47.4551   1
  23  -2  -2-19.4225 42.3329   1
 -23  -2   2-92.5347 54.1308   1
 -23   2   2-26.6871 46.1811   1
  22   2  -2 766.105 79.9227   1
  22  -2  -2 823.879 80.0508   1
 -22   2   2 693.891 76.2616   1
 -22  -2   2 922.443 84.3998   1
  21   2  -2-6.43903 40.2469   1
  21  -2  -2 12.8525 38.2261   1
 -21  -2   2 72.5570 44.9485   1
 -21   2   2 6.44158 40.6407   1
  20   2  -2 2932.01 160.213   1
  20  -2  -2 3079.05 162.635   1
 -20  -2   2 2489.47 153.793   1
 -20   2   2 2778.50 158.667   1
  19   2  -2 210.037 50.7559   1
  19  -2  -2 204.291 49.1676   1
 -19  -2   2 219.177 52.8251   1
 -19   2   2 134.966 47.2884   1
  18   2  -2 6397.15 278.773   1
 -18  -2   2 5749.74 270.450   1
  17   2  -2 174.008 47.4256   1
  17  -2  -2 223.295 46.0933   1
 -17  -2   2 177.653 47.0932   1
 -17   2   2 199.636 43.7851   1
  16   2  -2 5.73957 34.8642   1
  16  -2  -2 65.1516 38.4553   1
 -16   2   2 43.5776 34.7034   1
  15   2  -2 2460.18 134.687   1
  15  -2  -2 2336.85 128.688   1
 -15  -2   2 2194.87 128.350   1
 -15   2   2 2208.89 127.118   1
  14   2  -2 16352.8 629.265   1
  14  -2  -2 16991.3 626.559   1
 -14  -2   2 15736.0 625.237   1
 -14   2   2 15887.9 623.753   1
  13   2  -2-14.4992 31.0470   1
 -13  -2   2 9.85110 31.6410   1
  13  -2  -2 18.1760 29.7068   1
  12   2  -2 42005.0 1460.36   1
  12  -2  -2 38323.2 1453.18   1
 -12  -2   2 39769.4 1458.18   1
 -12   2   2 39908.1 1454.30   1
  11   2  -2 3837.08 179.037   1
  11  -2  -2 3870.10 175.645   1
 -11  -2   2 3906.22 178.730   1
 -11   2   2 3884.11 176.211   1
  10  -2  -2 38820.0 1321.57   1
 -10  -2   2 37819.4 1325.67   1
 -10   2   2 37847.8 1321.21   1
   9   2  -2 38635.8 1351.95   1
  -9   2   2 36527.4 1345.92   1
   9  -2  -2 38487.5 1347.70   1
  -9  -2   2 35363.3 1349.37   1
   8   2  -2 3757.17 161.009   1
  -8   2   2 3653.61 156.627   1
  -8  -2   2 3459.13 158.614   1
   8  -2  -2 3656.01 156.463   1
   7   2  -2 4833.82 200.489   1
  -7   2   2 4662.15 194.082   1
  -7  -2   2 5211.18 202.086   1
   7  -2  -2 4707.34 195.951   1
  -6   2   2 10529.2 387.578   1
   6  -2  -2 10236.1 387.337   1
   5   2  -2 422.465 35.5345   1
  -5  -2   2 416.817 35.2061   1
  -5   2   2 444.340 32.3594   1
   5  -2  -2 525.987 33.7072   1
  -4  -2   2 314027. 10698.3   1
   4   2  -2 312871. 10697.1   1
  -4   2   2 310210. 10691.6   1
   4  -2  -2 278828. 10692.7   1
  -3  -2   2 5436.83 205.780   1
   3  -2  -2 4988.30 198.652   1
  -3   2   2 5596.42 200.262   1
   3   2  -2 5527.57 205.549   1
   2   2  -2 2994.69 114.261   1
   2  -2  -2 2818.15 107.827   1
  -2  -2   2 3029.95 114.861   1
   1  -2  -2 78350.1 2754.80   1
  -1  -2   2 75855.2 2759.77   1
   1   2  -2 77181.3 2758.25   1
  -1   2   2 79021.0 2754.11   1
   0  -2   2 42100.8 1469.75   1
   0   2  -2 43645.6 1469.57   1
   0  -2  -2 38411.5 1466.75   1
   0   2   2 41266.9 1465.39   1
   1  -2   2 4016.81 155.412   1
  -1   2  -2 3899.50 155.010   1
  -1  -2  -2 3743.05 153.720   1
   1   2   2 3909.00 153.259   1
   2  -2   2 316234. 10672.8   1
  -2   2  -2 306502. 10673.1   1
   2   2   2 318499. 10671.6   1
  -3  -2  -2 23895.8 848.511   1
  -3   2  -2 23324.5 847.504   1
   3  -2   2 23480.5 847.708   1
   3   2   2 22724.8 847.935   1
   5   2   2 36314.3 1307.31   1
  -5  -2  -2 36171.8 1307.44   1
  -5   2  -2 36780.5 1307.04   1
   5  -2   2 35303.5 1305.19   1
  -6  -2  -2 34.9163 25.6403   1
  -6   2  -2 63.7237 27.1905   1
   6  -2   2 20.3152 21.9804   1
   6   2   2 34.4259 21.1426   1
   7  -2   2 12882.8 487.926   1
  -7  -2  -2 12599.4 488.740   1
  -7   2  -2 13813.9 489.788   1
   8   2   2 645.173 55.0731   1
   8  -2   2 627.670 55.5246   1
  -8  -2  -2 587.786 54.2822   1
  -8   2  -2 514.391 52.3962   1
   9   2   2 23797.4 882.713   1
   9  -2   2 24588.0 882.550   1
  -9  -2  -2 23589.1 882.445   1
  -9   2  -2 22639.4 878.855   1
  11   2   2 9485.82 389.963   1
  11  -2   2 9752.19 388.283   1
 -11  -2  -2 8896.70 385.204   1
 -11   2  -2 10009.1 389.003   1
  12   2   2 12446.8 472.141   1
  12  -2   2 11529.3 467.749   1
 -12  -2  -2 11650.8 468.004   1
 -12   2  -2 11260.2 465.523   1
  13   2   2 8403.41 360.011   1
  13  -2   2 8618.26 360.974   1
 -13  -2  -2 8889.72 362.504   1
 -13   2  -2 8561.59 358.629   1
  14   2   2 2152.47 127.683   1
  14  -2   2 1982.08 122.473   1
 -14  -2  -2 1877.12 122.102   1
 -14   2  -2 1944.07 119.967   1
  15   2   2 17959.3 664.534   1
 -15  -2  -2 16051.4 656.411   1
 -16  -2  -2 586.446 68.9748   1
 -16   2  -2 638.350 68.6599   1
  17   2   2 404.642 60.4971   1
 -17  -2  -2 275.478 60.4620   1
  17  -2   2 345.548 57.8522   1
  18  -2   2 31.7156 36.5279   1
 -18   2  -2-12.6884 39.2729   1
  19   2   2 1253.07 95.9346   1
  19  -2   2 1348.54 98.5118   1
 -19   2  -2 925.824 86.3491   1
 -19  -2  -2 1062.27 91.4138   1
  20   2   2-13.1592 40.3363   1
  20  -2   2 12.7903 40.3422   1
 -20  -2  -2 13.0706 44.8811   1
 -20   2  -2 25.9641 42.4362   1
  21   2   2 1826.69 125.995   1
 -21  -2  -2 2064.08 130.847   1
  22   2   2 12.3274 42.3305   1
  22  -2   2 12.6370 42.0157   1
 -22  -2  -2 13.4428 46.5193   1
 -22   2  -2 13.0003 45.6749   1
  23   2   2 847.920 82.7461   1
 -23  -2  -2 963.766 86.7003   1
  24  -2   2 131.335 51.1639   1
  24   2   2 164.319 50.3459   1
 -24  -2  -2 137.196 51.5777   1
 -24   2  -2 117.654 50.6637   1
  25  -2   2 679.041 73.2177   1
  25   2   2 506.011 70.2813   1
 -25  -2  -2 424.653 71.3297   1
 -25   2  -2 565.261 71.0756   1
  26   3  -2 69.0231 46.0760   1
 -26  -3   2 57.9386 51.5932   1
  25   3  -2 288.578 58.9419   1
 -25  -3   2 231.484 58.3394   1
  24   3  -2 72.5684 45.0012   1
  24  -3  -2 52.6553 46.2978   1
 -24  -3   2 92.2946 47.7332   1
 -24   3   2 19.6615 45.7562   1
  23  -3  -2 98.9372 48.9125   1
 -23   3   2 156.418 51.1670   1
  22   3  -2 83.8608 44.3750   1
  22  -3  -2 84.7064 45.8560   1
 -22  -3   2 73.0744 43.5060   1
 -22   3   2 51.7729 43.8188   1
  21   3  -2 2396.57 139.429   1
  21  -3  -2 1971.15 132.927   1
 -21  -3   2 2358.68 138.149   1
 -21   3   2 2355.79 140.652   1
  20   3  -2 707.922 74.4014   1
  20  -3  -2 678.242 71.4886   1
 -20  -3   2 843.550 78.1923   1
 -20   3   2 684.797 73.6792   1
  19   3  -2 326.316 56.5469   1
  19  -3  -2 276.608 52.7729   1
 -19  -3   2 303.088 55.8325   1
 -19   3   2 342.460 56.5925   1
  18   3  -2 291.814 53.5900   1
 -18  -3   2 154.644 47.8241   1
  17  -3  -2 7486.82 316.170   1
 -17   3   2 7063.66 312.779   1
  16   3  -2 4242.05 213.350   1
  16  -3  -2 4409.86 208.703   1
 -16  -3   2 4565.55 213.664   1
 -16   3   2 4305.91 207.104   1
  15  -3  -2 12536.1 489.391   1
 -15  -3   2 12460.4 489.998   1
 -15   3   2 11744.1 483.834   1
  14   3  -2 58.3279 36.9839   1
  14  -3  -2-19.8606 33.2942   1
 -14  -3   2 5.27068 35.3423   1
 -14   3   2 39.9411 34.5584   1
  13   3  -2 9028.50 369.812   1
  13  -3  -2 9193.87 367.033   1
 -13  -3   2 9041.97 367.782   1
 -13   3   2 8616.77 363.509   1
  12  -3  -2 11114.5 437.796   1
 -12   3   2 11097.2 437.445   1
 -11   3   2 38071.1 1364.55   1
 -11  -3   2 35995.2 1365.25   1
  11   3  -2 38184.0 1368.22   1
  10   3  -2 29959.6 1087.39   1
 -10   3   2 31902.8 1086.30   1
  10  -3  -2 30703.7 1082.28   1
   9   3  -2 904.913 62.8341   1
  -9   3   2 806.877 56.9164   1
  -9  -3   2 700.809 60.5529   1
   9  -3  -2 853.584 57.7174   1
   8   3  -2 8825.98 361.162   1
  -8   3   2 9206.49 356.420   1
   8  -3  -2 9633.46 358.177   1
  -8  -3   2 9325.59 363.126   1
  -7  -3   2 3383.27 151.525   1
   7   3  -2 3451.80 151.796   1
   6  -3  -2 28977.6 1100.07   1
  -6  -3   2 31940.8 1105.45   1
   6   3  -2 32964.2 1106.37   1
  -6   3   2 28880.3 1097.88   1
  -5   3   2 24275.4 886.541   1
   5  -3  -2 24896.1 887.491   1
  -4  -3   2 53479.1 1926.90   1
   4  -3  -2 54553.0 1921.41   1
  -4   3   2 52383.6 1920.27   1
   4   3  -2 56073.2 1928.62   1
   3  -3  -2 17034.2 596.412   1
   3   3  -2 17022.7 602.612   1
  -3   3   2 16114.2 596.362   1
  -3  -3   2 15498.6 604.037   1
  -2  -3   2 37968.6 1359.73   1
   2   3  -2 39810.5 1360.02   1
  -2   3   2 40299.2 1354.50   1
  -1  -3   2 76942.0 2787.59   1
  -1   3   2 78599.4 2782.80   1
   1   3  -2 82343.9 2787.89   1
   1  -3  -2 76615.2 2782.72   1
   0  -3   2 99236.1 3463.86   1
   0   3  -2 94028.3 3464.09   1
   0   3   2 98345.1 3460.26   1
   0  -3  -2 98533.2 3460.32   1
  -1   3  -2 159.612 24.5037   1
   1   3   2 136.010 23.4472   1
  -1  -3  -2 115.433 23.4415   1
   2  -3   2 21406.3 760.368   1
  -2   3  -2 21290.6 759.422   1
  -2  -3  -2 20584.7 758.409   1
   2   3   2 20139.7 757.823   1
   4  -3   2 5891.84 257.963   1
  -4   3  -2 6736.50 260.591   1
   4   3   2 6385.74 256.963   1
  -4  -3  -2 6783.85 260.554   1
  -5  -3  -2 5947.21 240.796   1
   5   3   2 5762.10 239.450   1
  -5   3  -2 5949.46 238.918   1
   5  -3   2 5688.94 238.199   1
  -6  -3  -2 7205.81 288.959   1
  -6   3  -2 7209.62 287.878   1
   6  -3   2 7112.39 286.838   1
   6   3   2 6922.62 288.476   1
   7   3   2 4398.02 195.760   1
   7  -3   2 4347.91 194.301   1
  -7  -3  -2 4667.47 197.805   1
  -7   3  -2 4341.61 194.431   1
   8   3   2 1002.87 74.3725   1
   8  -3   2 1192.33 76.2687   1
  -8  -3  -2 1001.55 73.4440   1
  -8   3  -2 1191.87 76.0049   1
   9   3   2 16282.2 607.399   1
   9  -3   2 15665.9 602.353   1
  -9  -3  -2 15345.5 604.523   1
  -9   3  -2 15890.7 604.922   1
  10   3   2 22903.3 862.561   1
 -10  -3  -2 22969.3 860.889   1
  11   3   2 13717.6 537.188   1
  11  -3   2 13456.8 535.485   1
 -11  -3  -2 13533.3 537.025   1
 -11   3  -2 14128.6 537.754   1
  12   3   2 21917.4 838.034   1
  12  -3   2 22451.0 835.841   1
 -12  -3  -2 21158.1 835.430   1
 -12   3  -2 22788.5 836.184   1
  13   3   2 46.8380 37.3314   1
  13  -3   2 104.384 40.0717   1
 -13  -3  -2 45.1609 37.2808   1
 -13   3  -2 44.5902 37.4279   1
  14   3   2 3355.75 169.326   1
  14  -3   2 3169.02 167.063   1
 -14  -3  -2 2856.83 161.352   1
 -14   3  -2 3333.71 170.366   1
  15   3   2 4262.82 202.470   1
  15  -3   2 3937.48 195.845   1
 -15  -3  -2 3820.68 194.601   1
 -15   3  -2 3710.51 193.515   1
  16   3   2 2031.15 124.770   1
  16  -3   2 1851.65 116.556   1
 -16  -3  -2 1749.40 116.924   1
 -16   3  -2 1575.69 112.755   1
  17   3   2 1284.86 97.0577   1
  17  -3   2 1169.41 93.1870   1
 -17  -3  -2 1079.39 90.6834   1
 -17   3  -2 1208.01 94.8442   1
  18  -3   2-69.1857 46.1636   1
 -18   3  -2-31.7697 45.6681   1
  19  -3   2 1048.54 88.7447   1
 -19  -3  -2 1137.40 97.6799   1
 -19   3  -2 1233.50 94.3099   1
  20  -3   2 1491.87 107.581   1
  20   3   2 1441.46 104.462   1
 -20   3  -2 1272.21 101.962   1
  21   3   2 6.53036 46.5951   1
 -21  -3  -2 91.8891 52.5792   1
  22  -3   2 2721.06 152.408   1
  22   3   2 2476.38 148.206   1
 -22   3  -2 2479.26 147.325   1
 -22  -3  -2 2600.69 149.415   1
  23   3   2 82.5364 45.6365   1
  23  -3   2 38.0616 40.7928   1
 -23  -3  -2 57.0012 49.2672   1
 -23   3  -2 31.5508 46.3184   1
  24  -3   2 105.741 51.2248   1
 -24   3  -2 203.349 57.4745   1
  25  -3   2 114.855 46.2464   1
  25   3   2 78.1968 48.2809   1
 -25  -3  -2 96.4197 51.5823   1
 -25   3  -2 95.2047 50.1609   1
  25   4  -2 12.8311 42.6625   1
 -25  -4   2 19.6043 48.5833   1
  24   4  -2 38.4250 43.2936   1
 -24  -4   2 19.7761 44.2024   1
 -24   4   2 6.51479 45.4393   1
  23   4  -2 6.41459 40.0878   1
  23  -4  -2 6.53002 40.0318   1
 -23  -4   2-6.56384 44.0075   1
 -23   4   2 25.7130 43.0985   1
  22   4  -2 151.086 51.2618   1
  22  -4  -2 78.1434 44.9472   1
 -22  -4   2 129.701 49.6852   1
 -22   4   2 154.533 49.6429   1
  21   4  -2 978.441 90.8342   1
 -21  -4   2 877.849 87.9581   1
  20  -4  -2 1167.20 95.0582   1
 -20   4   2 1179.40 94.7695   1
  19   4  -2 750.341 77.4157   1
  19  -4  -2 818.913 78.5184   1
 -19  -4   2 678.791 76.1335   1
 -19   4   2 797.473 75.1530   1
  18   4  -2 766.964 73.5289   1
  18  -4  -2 524.183 66.1722   1
 -18  -4   2 609.824 68.9196   1
 -18   4   2 641.439 69.5913   1
  17   4  -2 1033.14 85.9256   1
  17  -4  -2 1113.64 86.3829   1
 -17   4   2 1007.13 84.5663   1
  16  -4  -2 8196.11 348.791   1
 -16  -4   2 8120.74 349.989   1
 -16   4   2 8473.13 348.749   1
  15   4  -2 68.7020 38.4770   1
  15  -4  -2 64.1222 37.3604   1
 -15  -4   2 106.419 42.0003   1
 -15   4   2 68.9396 33.2483   1
  14   4  -2 955.907 83.6133   1
 -14   4   2 1116.65 81.1448   1
 -14  -4   2 968.250 82.3061   1
  14  -4  -2 1168.21 84.3333   1
  13   4  -2 240.320 44.3374   1
 -13  -4   2 251.175 44.1788   1
 -12   4   2 9737.40 383.354   1
  12  -4  -2 9447.15 382.976   1
  12   4  -2 9211.49 386.419   1
 -12  -4   2 9594.52 386.564   1
 -11   4   2 9561.28 391.121   1
  11  -4  -2 10298.2 394.185   1
 -10  -4   2 15471.6 593.792   1
  10   4  -2 15673.4 592.324   1
 -10   4   2 15286.9 586.374   1
   9  -4  -2 12301.4 473.073   1
  -9  -4   2 12167.1 478.510   1
  -9   4   2 12808.4 473.957   1
   9   4  -2 12151.4 477.471   1
   8  -4  -2 1887.84 95.9210   1
  -8  -4   2 1710.37 98.2955   1
  -8   4   2 1937.06 96.0580   1
   8   4  -2 1810.96 98.8627   1
   7  -4  -2 2577.61 118.903   1
  -7  -4   2 2666.14 125.171   1
   7   4  -2 2683.73 125.968   1
  -7   4   2 2448.75 117.157   1
  -6  -4   2 60869.9 2163.40   1
   6   4  -2 59816.6 2159.65   1
  -5  -4   2 456.416 41.3614   1
   5  -4  -2 537.363 38.2237   1
   5   4  -2 443.750 40.1463   1
  -5   4   2 469.573 38.2686   1
  -4  -4   2 8634.71 338.629   1
  -4   4   2 8791.52 331.956   1
   4   4  -2 9233.33 339.753   1
   4  -4  -2 8657.88 332.706   1
   3  -4  -2 6370.14 246.326   1
  -3   4   2 6383.70 244.922   1
   2  -4  -2 36527.0 1393.25   1
  -2   4   2 41786.8 1396.14   1
  -1   4   2 17882.2 621.533   1
   1  -4  -2 16141.2 619.924   1
   0   4   2 43916.0 1555.54   1
   0  -4  -2 43020.0 1555.16   1
   1   4   2 3972.52 171.808   1
  -1  -4  -2 4323.53 171.347   1
   2  -4   2 83171.1 2959.63   1
  -2   4  -2 83012.5 2959.76   1
   3  -4   2 21565.2 799.590   1
  -3   4  -2 22685.0 800.303   1
  -3  -4  -2 21831.4 799.770   1
   3   4   2 21123.4 798.955   1
   4  -4   2 59546.5 2139.05   1
  -4   4  -2 60399.4 2138.91   1
  -4  -4  -2 58681.7 2140.21   1
   4   4   2 60212.3 2139.84   1
   5  -4   2 38390.2 1355.84   1
  -5   4  -2 37838.1 1354.88   1
  -5  -4  -2 37132.8 1356.31   1
   5   4   2 36137.2 1354.69   1
   6  -4   2 4668.58 214.651   1
  -6   4  -2 4702.68 214.996   1
   6   4   2 5359.02 218.746   1
  -6  -4  -2 5326.34 218.270   1
  -7  -4  -2 1662.47 98.0015   1
   7   4   2 1852.26 99.6174   1
  -7   4  -2 1647.89 95.8227   1
   7  -4   2 1656.45 95.8904   1
  -8  -4  -2 8.99291 24.4264   1
   8  -4   2 17.2005 25.5881   1
  -8   4  -2 38.3981 26.6761   1
   8   4   2 36.0868 29.7549   1
  -9   4  -2 3554.62 169.438   1
   9  -4   2 3550.90 169.596   1
 -10   4  -2 923.492 74.4812   1
  10  -4   2 944.369 79.2616   1
 -10  -4  -2 1058.80 81.4299   1
  10   4   2 959.555 76.4864   1
 -11   4  -2 25087.9 922.376   1
  11  -4   2 25369.7 924.559   1
 -11  -4  -2 23891.7 922.127   1
  11   4   2 24088.3 923.881   1
 -12   4  -2 3726.31 178.673   1
  12  -4   2 3501.65 178.544   1
 -12  -4  -2 3593.78 179.892   1
  12   4   2 3502.21 180.127   1
 -13   4  -2 9379.53 406.160   1
  13  -4   2 10563.1 414.257   1
 -13  -4  -2 10054.1 412.015   1
  13   4   2 10039.2 411.702   1
 -14   4  -2 10851.6 439.051   1
  14  -4   2 10673.7 438.916   1
 -15   4  -2 113.178 41.0444   1
  15  -4   2 101.980 41.9691   1
 -15  -4  -2 85.9616 41.9699   1
  15   4   2 75.7232 42.4398   1
 -16   4  -2 97.9287 46.3995   1
  16  -4   2 171.917 47.1375   1
 -16  -4  -2 119.602 46.4638   1
  16   4   2 208.676 52.0454   1
 -17   4  -2 924.360 82.5983   1
  17  -4   2 1040.27 86.0840   1
 -17  -4  -2 882.511 85.3072   1
  17   4   2 1025.21 91.4283   1
 -18  -4  -2 481.741 69.2600   1
  18   4   2 590.749 70.8889   1
 -19   4  -2 572.442 67.5929   1
  19  -4   2 513.077 64.2175   1
 -19  -4  -2 475.968 66.2534   1
  19   4   2 606.024 70.4639   1
  20  -4   2 566.253 73.7305   1
 -20   4  -2 634.910 76.8091   1
 -20  -4  -2 677.681 74.3696   1
 -21   4  -2 2153.72 132.579   1
 -21  -4  -2 2083.92 134.393   1
  21  -4   2 2253.97 133.620   1
  21   4   2 1884.60 127.890   1
 -22   4  -2 6.29664 46.8323   1
  22  -4   2 19.1081 45.4402   1
 -22  -4  -2 45.5218 50.2623   1
  22   4   2 82.8171 42.3843   1
 -23   4  -2 6.26144 49.2844   1
  23  -4   2 113.504 47.5222   1
 -23  -4  -2 38.1553 41.6001   1
  23   4   2 6.34888 40.8111   1
 -24   4  -2 161.554 56.5551   1
  24  -4   2 267.100 55.2656   1
  24   4   2 100.367 50.0518   1
 -24  -4  -2 189.741 56.7022   1
 -25   4  -2-18.2353 45.7905   1
  26   5  -2 6.20038 44.5353   1
 -26  -5   2-38.0208 46.7971   1
  25   5  -2 255.890 55.7335   1
 -25  -5   2 290.567 60.2122   1
  23  -5  -2 1052.27 91.0470   1
 -23   5   2 1017.95 91.9056   1
  23   5  -2 1247.85 98.5147   1
 -23  -5   2 1163.19 98.0884   1
  22  -5  -2 59.5097 45.0769   1
 -22   5   2 26.2663 42.5838   1
  21   5  -2 570.880 70.9638   1
 -21  -5   2 523.255 70.7520   1
  20   5  -2 816.976 80.1844   1
  20  -5  -2 755.052 76.3854   1
 -20  -5   2 666.161 74.6669   1
 -20   5   2 847.614 78.0585   1
  19   5  -2 555.293 69.3087   1
  19  -5  -2 754.248 73.0998   1
 -19  -5   2 636.828 72.5222   1
 -19   5   2 673.023 71.0964   1
  18   5  -2 310.290 60.0306   1
  18  -5  -2 272.975 50.5321   1
 -18  -5   2 290.830 58.4129   1
 -18   5   2 333.453 54.6276   1
  17   5  -2 2780.41 151.405   1
  17  -5  -2 2555.23 143.930   1
 -17  -5   2 2499.63 145.985   1
 -17   5   2 2442.20 141.745   1
  16   5  -2 3628.59 183.408   1
  16  -5  -2 3653.32 181.588   1
 -16  -5   2 3702.33 184.481   1
 -16   5   2 3273.26 175.821   1
  15   5  -2 4822.97 235.804   1
 -15   5   2 5545.93 237.520   1
  15  -5  -2 5135.47 235.897   1
 -15  -5   2 4977.51 236.911   1
  14   5  -2 44.7692 38.7299   1
  14  -5  -2 10.4097 34.6088   1
 -14   5   2 10.3260 32.8689   1
 -14  -5   2-33.7112 35.1125   1
  13  -5  -2 16886.6 637.258   1
 -13   5   2 17342.3 638.467   1
  13   5  -2 16743.6 643.014   1
 -13  -5   2 15381.5 637.161   1
  12  -5  -2 1389.86 88.3183   1
 -12   5   2 1347.40 86.9612   1
  12   5  -2 1251.74 88.8952   1
 -12  -5   2 1271.42 88.1112   1
  11  -5  -2 29846.1 1076.34   1
 -11   5   2 29593.0 1074.95   1
  11   5  -2 28488.9 1081.49   1
 -11  -5   2 28599.5 1082.25   1
 -10   5   2 12966.6 490.103   1
  10  -5  -2 12370.8 491.416   1
  -9   5   2 4275.95 190.668   1
   9   5  -2 4514.54 198.083   1
  -9  -5   2 4417.86 198.622   1
   8  -5  -2 3.45966 21.0022   1
  -8   5   2 26.9307 22.9385   1
   8   5  -2 12.3057 23.8835   1
  -8  -5   2-8.15495 25.4835   1
   7  -5  -2 1496.39 79.7480   1
  -7   5   2 1379.93 78.2417   1
  -7  -5   2 1373.84 84.6554   1
   7   5  -2 1381.69 84.5056   1
  -6  -5   2 25568.8 927.700   1
  -6   5   2 25722.5 920.256   1
   6  -5  -2 25115.9 920.042   1
   6   5  -2 24398.4 925.096   1
  -5  -5   2 118475. 4164.73   1
  -5   5   2 123332. 4158.78   1
   5   5  -2 107872. 4166.56   1
   5  -5  -2 116928. 4157.78   1
   4   5  -2 5590.84 229.183   1
  -4  -5   2 5535.17 228.806   1
   3   5  -2 15782.5 576.138   1
  -3  -5   2 15005.8 574.324   1
  -2  -5   2 9868.00 383.737   1
   2   5  -2 10139.2 384.035   1
  -1  -5   2 20977.7 796.948   1
   1   5  -2 22637.1 799.829   1
   0  -5   2 16241.1 579.834   1
   0   5   2 16169.4 575.497   1
   0   5  -2 15822.9 577.214   1
   1  -5   2 86721.0 3014.16   1
  -1   5  -2 83771.8 3012.18   1
   1   5   2 82919.2 3011.12   1
  -1  -5  -2 84871.7 3010.64   1
  -2   5  -2 3989.87 164.165   1
   2  -5   2 3382.76 161.794   1
   2   5   2 3583.97 160.661   1
  -2  -5  -2 3978.14 164.178   1
   3  -5   2 2578.75 125.592   1
  -3   5  -2 2693.80 125.438   1
  -3  -5  -2 2724.22 126.473   1
   3   5   2 2557.29 123.598   1
   4  -5   2 6584.86 263.555   1
  -4   5  -2 6482.87 262.996   1
  -4  -5  -2 6095.72 261.359   1
   4   5   2 6568.09 263.839   1
   5  -5   2 102.236 29.9768   1
  -5   5  -2 195.719 32.8149   1
  -5  -5  -2 84.2330 28.6545   1
   5   5   2 154.940 31.2944   1
   6  -5   2 25446.7 952.932   1
  -6   5  -2 26066.3 952.744   1
  -6  -5  -2 24645.7 952.662   1
   6   5   2 27318.0 956.557   1
   7  -5   2 2142.26 113.933   1
  -7   5  -2 2059.79 113.251   1
  -7  -5  -2 2123.22 116.379   1
   7   5   2 2089.00 115.664   1
   8  -5   2 726.865 60.8198   1
  -8   5  -2 496.525 53.6419   1
  -9  -5  -2 32851.0 1201.24   1
   9   5   2 32199.4 1201.79   1
  10  -5   2 1669.95 103.596   1
  10   5   2 1758.33 106.601   1
 -10   5  -2 1732.52 103.974   1
 -10  -5  -2 1522.92 103.523   1
  11  -5   2 7500.33 312.688   1
  11   5   2 7284.87 314.009   1
 -11  -5  -2 7354.20 314.393   1
 -11   5  -2 7083.03 309.005   1
 -12   5  -2 17230.3 662.626   1
  12  -5   2 17333.8 664.184   1
 -12  -5  -2 17278.7 667.113   1
  12   5   2 16814.5 666.429   1
 -13   5  -2 2792.53 149.503   1
  13  -5   2 2623.05 148.733   1
 -13  -5  -2 2882.39 153.528   1
  13   5   2 2746.67 153.658   1
 -14  -5  -2-42.4657 44.1926   1
  14   5   2 6.01573 39.3331   1
  15  -5   2 9420.48 378.471   1
  15   5   2 9597.21 381.736   1
 -16   5  -2 128.941 43.3519   1
  16  -5   2 123.204 41.1813   1
 -16  -5  -2 112.659 44.5081   1
  16   5   2 116.907 46.5065   1
 -17   5  -2-12.5091 37.9747   1
  17  -5   2-37.6421 38.4698   1
 -18   5  -2 127.303 48.3565   1
  18  -5   2 57.3030 41.3811   1
 -18  -5  -2 110.395 49.6439   1
  18   5   2 58.6043 50.0921   1
 -19   5  -2 1509.07 110.780   1
  19  -5   2 1477.23 110.196   1
 -19  -5  -2 1392.84 107.865   1
  19   5   2 1738.91 117.544   1
  20  -5   2 323.653 62.5388   1
 -20   5  -2 451.378 67.9566   1
 -20  -5  -2 445.732 67.3668   1
 -21   5  -2 219.271 54.0962   1
  21  -5   2 155.829 54.4574   1
  21   5   2 196.487 52.6213   1
 -22   5  -2 493.349 66.3066   1
  22  -5   2 580.890 70.5543   1
  22   5   2 425.512 61.7004   1
 -23   5  -2 326.507 63.4258   1
 -23  -5  -2 253.859 54.0061   1
  23   5   2 378.471 59.1804   1
 -24  -5  -2 412.036 62.3526   1
  24   5   2 517.012 68.7845   1
 -26  -6   2 261.641 62.5778   1
  26   6  -2 60.4395 43.0966   1
 -25  -6   2 12.5192 47.1519   1
  25   6  -2 6.18772 41.4863   1
 -24  -6   2-6.31256 47.5648   1
  24   6  -2-65.1803 50.3708   1
 -23  -6   2 64.8128 50.4057   1
  23   6  -2 26.1284 44.1800   1
 -22   6   2 228.467 57.3785   1
  22  -6  -2 304.504 59.5373   1
 -22  -6   2 319.688 61.3146   1
  22   6  -2 222.662 54.7464   1
 -21   6   2 265.698 51.6738   1
  21  -6  -2 137.682 46.8362   1
 -21  -6   2 186.924 52.2865   1
  21   6  -2 133.681 47.7327   1
 -20   6   2 544.045 66.6133   1
  20  -6  -2 645.972 71.6062   1
 -20  -6   2 479.523 69.8241   1
  20   6  -2 578.080 72.4011   1
 -19   6   2 50.1903 43.4536   1
  19   6  -2 69.7399 46.5313   1
  19  -6  -2 37.9896 40.3449   1
 -19  -6   2 38.8189 47.1570   1
 -18   6   2 826.277 78.4158   1
  18   6  -2 849.321 81.1658   1
  18  -6  -2 883.514 79.2262   1
 -17  -6   2 357.084 59.5155   1
  16  -6  -2 974.139 83.1264   1
 -16   6   2 784.940 76.3477   1
  16   6  -2 998.005 83.1653   1
 -16  -6   2 994.609 82.0143   1
 -15   6   2 43.8508 33.2956   1
  15  -6  -2 27.8918 34.2207   1
  14   6  -2 385.169 57.7522   1
  14  -6  -2 493.661 58.5049   1
 -14   6   2 470.178 56.4179   1
 -14  -6   2 504.470 61.9820   1
  13  -6  -2 612.267 61.3856   1
 -13   6   2 807.137 67.2244   1
  13   6  -2 657.636 67.0707   1
 -13  -6   2 570.457 65.0128   1
  12   6  -2 15.8964 30.5463   1
 -12  -6   2 70.9020 35.6842   1
  11  -6  -2 1603.28 96.7832   1
 -11   6   2 1448.17 92.8373   1
  11   6  -2 1763.61 105.294   1
 -11  -6   2 1617.08 102.195   1
  10  -6  -2 1173.90 79.7729   1
 -10   6   2 1144.19 78.5687   1
  10   6  -2 1285.42 83.9969   1
 -10  -6   2 1180.07 82.5546   1
  -9   6   2 4406.03 197.073   1
   9  -6  -2 4415.84 196.044   1
  -8   6   2 24947.2 919.918   1
   8   6  -2 25315.7 926.782   1
  -8  -6   2 24480.5 925.802   1
   7  -6  -2 1406.69 85.5163   1
  -7   6   2 1600.89 87.3006   1
  -7  -6   2 1465.00 92.3281   1
  -6   6   2 2095.54 108.270   1
   6  -6  -2 2256.80 111.248   1
  -6  -6   2 2400.73 119.082   1
   6   6  -2 2269.75 116.844   1
   5  -6  -2 2715.96 125.431   1
   5   6  -2 2692.67 132.910   1
  -5  -6   2 2457.75 130.290   1
  -5   6   2 2738.02 125.011   1
   4  -6  -2-3.07009 20.7673   1
   4   6  -2 42.9466 23.4112   1
  -4  -6   2 22.0327 23.1783   1
  -4   6   2 32.3914 20.7066   1
   3  -6  -2 50.4538 21.6444   1
  -3  -6   2 37.9281 24.0698   1
   3   6  -2-3.52849 20.3471   1
  -3   6   2 38.5129 19.5635   1
  -2  -6   2 54287.2 1951.97   1
   2  -6  -2 53051.7 1948.31   1
   2   6  -2 52926.3 1951.57   1
  -2   6   2 56867.2 1948.17   1
  -1  -6   2 3881.34 170.785   1
  -1   6   2 3728.60 165.809   1
   1  -6  -2 4021.38 167.896   1
   1   6  -2 3889.68 170.961   1
   0  -6   2 2829.27 136.601   1
   0   6   2 2824.49 131.589   1
   0  -6  -2 3069.29 134.653   1
   0   6  -2 2811.46 134.559   1
   1  -6   2 2256.65 121.887   1
   1   6   2 2489.74 120.237   1
  -1  -6  -2 2503.32 119.591   1
  -1   6  -2 2626.88 121.377   1
   2  -6   2 123056. 4582.98   1
  -2  -6  -2 131210. 4582.25   1
  -2   6  -2 129124. 4582.76   1
   2   6   2 131934. 4581.97   1
  -3   6  -2 8984.90 343.778   1
   3  -6   2 8352.46 342.737   1
   3   6   2 9230.94 346.424   1
  -3  -6  -2 8008.39 345.770   1
   4  -6   2 15921.2 612.767   1
  -4   6  -2 17135.7 613.226   1
   4   6   2 15406.8 611.440   1
  -4  -6  -2 16318.5 614.633   1
   5  -6   2 4301.52 195.372   1
  -5   6  -2 4356.70 195.649   1
   5   6   2 4815.12 199.151   1
  -5  -6  -2 4142.72 195.826   1
   6  -6   2 4.30152 26.1101   1
  -6   6  -2 21.2384 26.0398   1
   6   6   2-17.3818 28.8942   1
  -6  -6  -2 4.40231 28.2797   1
  -7   6  -2 3659.57 175.678   1
   7  -6   2 3870.68 178.892   1
   8   6   2 243.867 41.7270   1
  -8  -6  -2 188.296 40.7604   1
   9  -6   2 7874.10 332.684   1
  -9   6  -2 8049.64 331.792   1
   9   6   2 8252.58 338.252   1
  -9  -6  -2 8008.51 338.303   1
  10  -6   2 5854.83 257.022   1
 -10   6  -2 5875.26 255.629   1
 -10  -6  -2 5739.20 257.159   1
  10   6   2 5777.72 258.896   1
  11   6   2 2181.84 133.978   1
 -11   6  -2 2390.81 133.355   1
  11  -6   2 2585.31 136.836   1
 -11  -6  -2 2273.82 134.374   1
  12   6   2 646.026 68.1231   1
 -12   6  -2 666.002 67.5269   1
 -12  -6  -2 798.986 73.0071   1
  13   6   2 898.175 80.0494   1
 -13   6  -2 841.500 77.6946   1
 -13  -6  -2 957.835 83.4856   1
  13  -6   2 930.683 79.2394   1
  14   6   2 1042.86 89.6923   1
 -14  -6  -2 1068.82 88.3966   1
  14  -6   2 1071.66 86.7647   1
 -15   6  -2 79.6338 45.6330   1
  15   6   2 149.686 45.2074   1
 -15  -6  -2 31.2410 37.2750   1
  15  -6   2 79.7856 43.2231   1
  16   6   2 2972.76 159.483   1
 -16   6  -2 2681.35 154.673   1
  16  -6   2 2675.02 152.824   1
 -16  -6  -2 2651.62 155.800   1
  17   6   2 2839.81 163.649   1
 -17   6  -2 2921.55 163.313   1
  17  -6   2 3175.31 167.640   1
 -17  -6  -2 3059.12 165.919   1
  18   6   2 2631.92 146.890   1
  18  -6   2 2394.16 140.940   1
 -18  -6  -2 2175.07 138.164   1
 -18   6  -2 2241.84 139.897   1
 -19   6  -2 57.9965 43.2553   1
  19  -6   2 123.000 48.8091   1
 -19  -6  -2 26.0131 47.0864   1
  19   6   2 32.6455 44.1817   1
 -20  -6  -2 1337.72 105.365   1
  20   6   2 1382.84 107.904   1
 -21   6  -2 595.785 74.6793   1
  21  -6   2 594.815 72.5998   1
 -21  -6  -2 581.218 72.3285   1
  21   6   2 768.556 81.5750   1
 -22  -6  -2 591.888 79.9518   1
  22   6   2 700.858 78.7675   1
 -23   6  -2 18.6589 46.2397   1
  23  -6   2-31.6152 42.7410   1
 -23  -6  -2 81.1565 50.8412   1
  23   6   2-12.1673 45.5294   1
 -24  -6  -2 42.8054 48.1302   1
 -24   6  -2 36.4309 47.5051   1
 -25  -7   2 116.241 53.4451   1
  25   7  -2 107.177 50.9210   1
 -24  -7   2 25.3405 48.9464   1
  24   7  -2 6.38061 43.4773   1
 -22  -7   2 1114.39 93.8510   1
 -22   7   2 1110.11 92.8024   1
  22  -7  -2 1020.58 92.6220   1
  22   7  -2 1314.53 99.1546   1
 -21   7   2 25.1830 42.9476   1
  21  -7  -2 98.0188 46.6428   1
 -20  -7   2 457.152 68.2167   1
  20   7  -2 652.630 73.3959   1
 -19  -7   2 1816.12 121.261   1
  19  -7  -2 1814.17 117.298   1
  19   7  -2 1734.78 119.356   1
 -19   7   2 1661.80 112.618   1
  18  -7  -2 2240.80 134.359   1
 -18   7   2 2260.09 134.634   1
  17  -7  -2 175.403 45.1103   1
  17   7  -2 133.004 43.9827   1
 -17  -7   2 50.8135 39.1065   1
 -17   7   2 63.7512 39.9651   1
  16  -7  -2 438.284 56.7131   1
  16   7  -2 437.752 61.7262   1
 -16  -7   2 316.903 58.1657   1
 -16   7   2 396.696 54.2389   1
  15  -7  -2 7098.10 305.112   1
  15   7  -2 7451.73 314.545   1
 -15   7   2 6937.85 303.207   1
 -15  -7   2 6799.99 307.580   1
  14  -7  -2 2729.75 144.456   1
 -14   7   2 2493.63 140.035   1
  13  -7  -2 195.479 41.1273   1
  13   7  -2 178.032 44.3395   1
 -13  -7   2 233.598 45.6251   1
 -13   7   2 164.761 40.3524   1
  12  -7  -2 4945.86 216.468   1
  12   7  -2 4311.96 215.501   1
 -12   7   2 4896.86 214.332   1
 -12  -7   2 4274.15 214.279   1
 -11  -7   2 295.249 46.8732   1
  11   7  -2 293.606 49.5732   1
  10  -7  -2 5428.68 235.209   1
  10   7  -2 5421.81 240.546   1
 -10  -7   2 5474.02 240.370   1
 -10   7   2 5118.12 232.401   1
   9  -7  -2 16432.1 609.885   1
   9   7  -2 16291.3 616.428   1
  -9  -7   2 15519.8 613.708   1
  -9   7   2 15577.9 606.850   1
   8  -7  -2 2411.01 125.470   1
  -8   7   2 2505.85 125.710   1
   8   7  -2 2537.05 131.255   1
  -8  -7   2 2317.16 129.113   1
  -7  -7   2 852.493 70.2433   1
  -7   7   2 927.389 64.5044   1
  -6  -7   2 1193.98 78.0376   1
   6   7  -2 1063.54 76.5665   1
  -6   7   2 1191.66 73.2765   1
   6  -7  -2 1029.97 71.5108   1
  -5  -7   2 7225.33 292.007   1
   5   7  -2 6950.24 290.123   1
  -5   7   2 7182.41 285.416   1
   5  -7  -2 6871.57 287.584   1
  -4  -7   2 321.821 41.5790   1
   4   7  -2 353.419 41.5647   1
  -4   7   2 303.130 34.9275   1
   4  -7  -2 350.387 38.1533   1
  -3  -7   2 1343.31 81.8391   1
   3   7  -2 1490.28 84.7691   1
  -3   7   2 1399.01 79.1167   1
  -2  -7   2 4895.29 212.505   1
   2   7  -2 5176.12 213.507   1
  -2   7   2 4839.18 209.850   1
   2  -7  -2 4880.59 211.734   1
   1  -7  -2 4876.61 204.130   1
  -1   7   2 4742.79 203.690   1
   1   7  -2 4620.91 206.139   1
  -1  -7   2 4853.77 208.488   1
   0  -7  -2 18428.2 676.878   1
   0   7   2 18438.2 675.581   1
   0   7  -2 18443.1 679.457   1
   0  -7   2 16903.4 676.451   1
  -1  -7  -2 15587.6 608.232   1
   1   7   2 16407.0 609.995   1
  -1   7  -2 15868.4 609.433   1
   1  -7   2 16867.4 612.626   1
  -2  -7  -2 151.061 31.6501   1
   2   7   2 150.703 32.0948   1
  -2   7  -2 100.582 31.2606   1
   2  -7   2 76.0999 29.4774   1
  -3  -7  -2 5482.32 237.107   1
   3  -7   2 5694.35 236.540   1
  -3   7  -2 5219.97 234.362   1
   3   7   2 5743.57 238.053   1
   4   7   2 1402.44 87.6671   1
  -4  -7  -2 1408.92 89.2029   1
  -4   7  -2 1508.55 89.6194   1
   4  -7   2 1480.96 89.9609   1
   5   7   2 606.112 54.1653   1
  -5  -7  -2 486.032 51.5195   1
  -5   7  -2 494.283 51.1572   1
   5  -7   2 606.390 54.2273   1
   7   7   2 848.907 68.2817   1
  -7  -7  -2 726.237 64.6150   1
  -7   7  -2 760.451 64.0853   1
   7  -7   2 855.160 68.2932   1
   8   7   2 801.236 69.8924   1
  -8  -7  -2 821.907 70.2618   1
  -8   7  -2 876.175 69.4718   1
   8  -7   2 867.098 70.3065   1
   9   7   2 8306.75 355.653   1
  -9  -7  -2 8445.97 357.386   1
  -9   7  -2 8495.20 353.074   1
   9  -7   2 8915.21 356.755   1
  10   7   2 13884.2 559.795   1
 -10  -7  -2 14093.1 560.829   1
 -10   7  -2 13974.5 553.650   1
  10  -7   2 14823.5 558.395   1
  11   7   2 7099.80 307.092   1
 -11  -7  -2 7157.80 306.369   1
 -11   7  -2 6814.87 299.622   1
  11  -7   2 6988.00 302.023   1
  12   7   2 107.078 44.6126   1
 -12  -7  -2 89.5118 42.9572   1
 -12   7  -2 55.2217 38.6205   1
 -13  -7  -2 2931.19 163.214   1
  13   7   2 3158.00 167.824   1
  14   7   2 298.657 55.4115   1
  14  -7   2 324.061 53.5118   1
 -14   7  -2 245.524 47.6365   1
 -14  -7  -2 297.946 56.1577   1
  15  -7   2 2855.43 153.696   1
 -15   7  -2 2709.80 151.144   1
  15   7   2 2941.71 158.965   1
  16   7   2 268.871 54.6475   1
 -16   7  -2 275.327 52.5644   1
  16  -7   2 280.489 54.3154   1
 -16  -7  -2 229.495 55.5146   1
  17   7   2 389.535 61.1553   1
 -17  -7  -2 338.519 57.8749   1
  18   7   2 124.320 53.6238   1
  18  -7   2 50.9802 41.3560   1
 -18   7  -2 56.2887 45.6067   1
 -18  -7  -2 19.5610 45.8655   1
  19   7   2 263.356 60.7035   1
 -19   7  -2 201.060 52.4301   1
  19  -7   2 153.643 45.4633   1
 -19  -7  -2 142.152 50.3538   1
  20   7   2 750.233 79.9359   1
 -20  -7  -2 863.191 81.1770   1
 -20   7  -2 690.919 78.8437   1
  20  -7   2 857.550 81.2684   1
 -21  -7  -2 69.9824 48.5419   1
 -21   7  -2-68.5355 46.9327   1
  21  -7   2-19.0557 43.6218   1
  22   7   2 25.4123 41.1934   1
 -22  -7  -2 68.0600 48.9839   1
 -22   7  -2 6.14087 42.5187   1
  22  -7   2 50.3969 44.6111   1
  23   7   2 121.063 48.3777   1
 -23  -7  -2 115.705 55.2427   1
 -23   7  -2 108.009 48.7834   1
  23  -7   2 143.189 47.9922   1
 -25  -8   2 48.7602 50.2617   1
  25   8  -2 110.977 51.3883   1
 -23  -8   2 57.0028 52.7613   1
  23   8  -2 71.5195 46.0795   1
 -22  -8   2 180.772 54.6881   1
  22   8  -2 187.815 52.5554   1
  21   8  -2 127.594 50.2408   1
 -21  -8   2 71.5311 43.2953   1
 -21   8   2 19.4224 43.8155   1
  21  -8  -2 26.5453 43.0660   1
  20   8  -2 446.600 62.4417   1
 -20  -8   2 455.671 63.3987   1
 -20   8   2 442.192 62.1054   1
  20  -8  -2 348.341 60.7870   1
  19   8  -2 323.233 56.9181   1
 -19  -8   2 252.854 54.8648   1
 -19   8   2 296.939 53.7843   1
  19  -8  -2 252.691 51.9331   1
  18   8  -2 1846.71 121.399   1
  18  -8  -2 1857.77 118.827   1
 -18   8   2 1529.19 112.615   1
 -18  -8   2 1747.43 118.190   1
 -17   8   2 115.691 41.9974   1
  17  -8  -2 105.693 44.1830   1
  16   8  -2 571.995 67.1733   1
 -16   8   2 504.981 62.8871   1
  16  -8  -2 410.778 58.1454   1
 -16  -8   2 373.521 58.3352   1
  15   8  -2 8194.52 351.848   1
 -15   8   2 7848.50 345.518   1
  15  -8  -2 7938.89 346.903   1
 -15  -8   2 8887.64 355.055   1
  14   8  -2 2458.38 140.720   1
 -14   8   2 2254.59 133.984   1
  14  -8  -2 2360.65 136.016   1
 -14  -8   2 2544.96 143.185   1
 -13   8   2 1008.32 79.0488   1
  13  -8  -2 772.178 73.0209   1
  12   8  -2 2367.04 136.995   1
 -12   8   2 2370.77 132.480   1
  12  -8  -2 2258.60 131.879   1
 -12  -8   2 2597.15 139.512   1
  11   8  -2 1723.62 110.472   1
 -11   8   2 1942.49 112.082   1
  11  -8  -2 1889.03 113.084   1
 -11  -8   2 1819.67 114.698   1
  10   8  -2 6128.61 272.973   1
 -10   8   2 6246.60 266.027   1
 -10  -8   2 6069.36 272.151   1
  10  -8  -2 6195.91 267.956   1
  -9  -8   2 6350.97 279.396   1
   9   8  -2 6491.31 280.206   1
   8   8  -2 6984.71 301.154   1
  -8  -8   2 7354.36 303.213   1
  -8   8   2 6810.32 292.678   1
   8  -8  -2 7156.78 295.192   1
   7  -8  -2 2449.00 128.608   1
  -7  -8   2 2531.38 134.201   1
   7   8  -2 2546.29 134.572   1
   6  -8  -2 4333.85 189.577   1
   6   8  -2 4198.38 193.016   1
  -6  -8   2 3972.16 190.798   1
  -6   8   2 4086.73 185.613   1
   5  -8  -2 27457.3 987.311   1
  -5   8   2 26055.5 984.240   1
   4  -8  -2 3534.44 165.911   1
   4   8  -2 3728.59 171.594   1
  -4  -8   2 3747.16 173.062   1
  -4   8   2 3557.75 165.624   1
   3  -8  -2 549.913 52.7852   1
  -3  -8   2 458.917 50.1437   1
  -3   8   2 575.997 51.2945   1
   2   8  -2 760.983 64.3093   1
   2  -8  -2 796.263 61.1361   1
  -2  -8   2 777.359 63.7034   1
  -2   8   2 747.693 59.4619   1
   1  -8  -2 307.783 41.5197   1
  -1  -8   2 339.751 43.3923   1
  -1   8   2 361.969 43.1957   1
   1   8  -2 390.625 43.6697   1
   0  -8   2 9223.41 359.094   1
   0   8   2 8625.89 355.231   1
   0  -8  -2 9067.26 357.272   1
   0   8  -2 8792.18 358.272   1
   1  -8   2 45594.4 1623.96   1
   1   8   2 43660.9 1619.55   1
  -1  -8  -2 44642.5 1621.32   1
  -1   8  -2 44997.1 1622.87   1
   2  -8   2 12299.9 484.159   1
   2   8   2 12036.2 481.911   1
  -2  -8  -2 12375.8 482.566   1
  -2   8  -2 12959.7 484.197   1
   3  -8   2 5811.76 256.931   1
  -3   8  -2 6166.76 256.981   1
  -3  -8  -2 5924.86 258.412   1
   3   8   2 6108.08 257.765   1
   5  -8   2 11422.5 467.938   1
  -5   8  -2 12285.8 470.306   1
   5   8   2 11602.0 470.329   1
  -5  -8  -2 12514.5 473.276   1
   6  -8   2 1083.45 80.3419   1
  -6   8  -2 1064.22 78.8792   1
   6   8   2 1260.79 84.7355   1
  -6  -8  -2 1047.43 79.7016   1
   7  -8   2 11123.1 445.418   1
  -7   8  -2 11051.5 442.581   1
   7   8   2 11806.0 447.465   1
  -7  -8  -2 10486.4 443.387   1
   8  -8   2 5339.58 237.108   1
  -8   8  -2 5252.76 234.996   1
   8   8   2 4994.98 235.305   1
  -8  -8  -2 5280.80 238.170   1
   9  -8   2 4636.43 220.453   1
  -9   8  -2 4885.92 221.078   1
   9   8   2 4615.90 222.015   1
  -9  -8  -2 4929.84 225.864   1
  10  -8   2 5493.77 248.711   1
 -10   8  -2 5495.77 247.566   1
 -10  -8  -2 5629.71 253.122   1
  10   8   2 5237.92 249.037   1
 -11   8  -2 4394.89 210.374   1
 -12  -8  -2 1531.86 106.582   1
  12   8   2 1481.09 106.913   1
  13   8   2 3475.73 180.518   1
  13  -8   2 3785.19 183.156   1
 -13  -8  -2 3222.47 176.069   1
 -13   8  -2 3294.93 176.146   1
  14  -8   2 320.925 55.2672   1
 -14   8  -2 379.681 59.6767   1
  14   8   2 324.247 53.9033   1
 -14  -8  -2 305.280 55.8223   1
 -15   8  -2 2666.54 154.707   1
  15  -8   2 2943.02 158.801   1
  16   8   2 1339.19 100.098   1
 -16  -8  -2 1183.02 96.6640   1
 -16   8  -2 1190.07 94.4058   1
  17   8   2 974.869 89.7208   1
 -17  -8  -2 747.224 81.6872   1
 -17   8  -2 830.344 81.8611   1
  17  -8   2 1019.83 87.0574   1
 -18   8  -2 69.0870 40.7539   1
  18  -8   2 44.6147 39.8813   1
 -19  -8  -2 77.7184 51.6363   1
  19   8   2 84.4871 50.9060   1
  20   8   2 71.3871 47.6880   1
 -20  -8  -2 44.5846 46.4854   1
 -20   8  -2 94.1639 50.0595   1
  20  -8   2 127.412 49.9079   1
  21   8   2 392.013 60.6830   1
 -21  -8  -2 434.684 63.7681   1
 -21   8  -2 268.888 56.0775   1
  21  -8   2 412.603 62.5939   1
  22   8   2 24.8776 44.6848   1
 -22   8  -2 61.7622 50.5906   1
  22  -8   2 18.8093 43.7416   1
  24   9  -2-37.3603 46.9053   1
 -24  -9   2 61.1488 50.0754   1
  23   9  -2 38.1397 44.9977   1
 -23  -9   2-18.7027 46.9611   1
  22   9  -2 12.5300 41.3126   1
 -22  -9   2 19.1780 42.5100   1
  21   9  -2 1266.30 98.9366   1
 -21  -9   2 1459.41 105.127   1
 -21   9   2 1227.62 100.668   1
  20   9  -2 718.768 74.4860   1
  20  -9  -2 555.359 71.3408   1
 -20   9   2 566.558 69.4647   1
 -20  -9   2 481.131 65.5799   1
  19   9  -2 291.737 53.7885   1
  18  -9  -2 77.2157 39.9159   1
 -18   9   2 88.7216 44.2711   1
 -18  -9   2 58.4308 42.5230   1
  17   9  -2 1101.05 95.5210   1
  17  -9  -2 1168.52 96.0769   1
 -17  -9   2 1314.05 103.964   1
 -16   9   2 740.177 74.7478   1
  16  -9  -2 766.753 76.5572   1
 -15  -9   2 7406.77 327.101   1
  15   9  -2 7570.57 329.344   1
  14   9  -2 6259.46 287.701   1
 -14  -9   2 6705.08 293.520   1
 -14   9   2 6368.62 285.555   1
  14  -9  -2 6557.09 287.989   1
  13   9  -2 1474.70 104.844   1
 -13  -9   2 1496.25 104.464   1
 -13   9   2 1652.04 103.953   1
  13  -9  -2 1356.55 99.6999   1
  12   9  -2 3621.46 177.427   1
 -12  -9   2 3211.40 172.363   1
 -12   9   2 3100.02 167.329   1
  12  -9  -2 3518.30 174.097   1
  11   9  -2 4954.62 237.320   1
 -11  -9   2 4919.42 236.760   1
 -11   9   2 5326.14 235.664   1
  11  -9  -2 5411.43 237.276   1
  10   9  -2 169.196 46.6851   1
  10  -9  -2 122.020 36.0462   1
 -10  -9   2 129.423 40.6991   1
 -10   9   2 134.776 38.1483   1
   9  -9  -2 1404.34 93.2598   1
   9   9  -2 1397.25 96.6310   1
  -9  -9   2 1299.47 96.3310   1
  -9   9   2 1386.86 92.3142   1
   8  -9  -2 314.443 46.6829   1
  -8  -9   2 330.098 47.7986   1
  -8   9   2 274.823 43.1737   1
   8   9  -2 254.291 43.4900   1
  -7  -9   2 17129.3 613.127   1
   7   9  -2 14479.8 607.651   1
  -6  -9   2 7128.31 311.160   1
   6   9  -2 7380.21 312.711   1
   6  -9  -2 7775.27 310.910   1
  -5  -9   2 28007.1 1042.16   1
   5   9  -2 27852.1 1041.52   1
  -5   9   2 29498.8 1039.68   1
   5  -9  -2 27026.6 1036.52   1
  -4  -9   2 7524.59 316.294   1
   4   9  -2 7478.13 314.560   1
  -4   9   2 7550.31 310.096   1
  -3  -9   2 445.718 54.1691   1
   3   9  -2 537.902 56.9890   1
  -3   9   2 464.338 49.6963   1
   3  -9  -2 493.169 52.1456   1
  -2   9   2 17.2103 25.0738   1
   2   9  -2 87.6531 31.4518   1
  -2  -9   2 23.1936 28.4579   1
   2  -9  -2 4.34725 25.8775   1
   1  -9  -2 8877.57 362.937   1
  -1   9   2 9238.41 366.947   1
   1   9  -2 9087.03 366.240   1
  -1  -9   2 8953.63 366.552   1
   0  -9  -2 26612.2 969.089   1
   0   9   2 26203.6 967.142   1
   0   9  -2 24844.5 967.353   1
   0  -9   2 26724.7 970.934   1
  -1   9  -2 13256.1 513.516   1
   1  -9   2 13038.7 512.467   1
  -2   9  -2 812.995 66.4571   1
   2  -9   2 639.492 61.5282   1
  -3  -9  -2 1207.00 85.5121   1
   3   9   2 1171.51 82.9639   1
  -3   9  -2 1210.97 82.9186   1
   3  -9   2 1149.98 81.8914   1
  -4  -9  -2 13108.0 514.790   1
   4   9   2 12701.0 511.880   1
  -4   9  -2 13666.6 514.819   1
   4  -9   2 12971.5 513.076   1
   5  -9   2 235.470 43.7934   1
  -5   9  -2 363.485 49.3388   1
  -5  -9  -2 270.834 45.4336   1
   5   9   2 299.790 45.0201   1
   6  -9   2 34515.3 1266.97   1
  -6   9  -2 31725.3 1260.22   1
  -6  -9  -2 34449.8 1268.48   1
   7  -9   2 650.850 64.4419   1
  -7   9  -2 665.646 63.3129   1
   7   9   2 773.637 72.0515   1
  -7  -9  -2 836.669 75.4108   1
   8  -9   2 371.214 53.8424   1
  -8   9  -2 363.120 50.3120   1
   8   9   2 463.752 58.9628   1
  -8  -9  -2 520.152 60.4527   1
   9  -9   2 5661.99 268.243   1
  -9   9  -2 6097.24 266.338   1
   9   9   2 6035.17 270.694   1
  -9  -9  -2 6176.40 270.823   1
  10  -9   2 4001.70 201.910   1
 -10   9  -2 4454.79 204.323   1
  10   9   2 3894.46 202.117   1
 -10  -9  -2 4288.36 205.926   1
  11   9   2 130.574 44.8628   1
 -11  -9  -2 112.748 47.9838   1
  12  -9   2 561.715 67.2080   1
 -12   9  -2 634.059 68.7471   1
  12   9   2 639.327 70.7224   1
 -12  -9  -2 522.048 66.8759   1
  13  -9   2 135.379 47.1959   1
 -13   9  -2 48.4768 40.5778   1
  13   9   2 164.039 47.4592   1
 -13  -9  -2 205.874 47.8413   1
 -14   9  -2 3560.38 185.990   1
  14  -9   2 3560.82 186.350   1
  15   9   2 2707.11 151.404   1
 -15  -9  -2 2807.87 153.933   1
 -15   9  -2 2469.04 146.975   1
  15  -9   2 2340.65 145.562   1
  16   9   2 3216.32 166.969   1
 -16  -9  -2 3142.96 166.238   1
 -16   9  -2 2837.37 161.184   1
  17   9   2 111.217 52.9985   1
 -17  -9  -2 25.3322 47.4136   1
 -17   9  -2 50.8353 43.3177   1
  17  -9   2-12.9065 38.0026   1
  18   9   2 6.40092 42.9359   1
 -18  -9  -2 32.0500 44.7226   1
 -18   9  -2 70.1131 44.4711   1
  18  -9   2 58.2933 46.2045   1
  19   9   2 278.173 56.9285   1
 -19  -9  -2 367.916 60.9063   1
 -19   9  -2 388.459 59.3728   1
  19  -9   2 342.935 58.4683   1
  20   9   2 982.535 89.0860   1
 -20  -9  -2 1145.47 93.5483   1
 -20   9  -2 867.982 82.3481   1
  20  -9   2 991.421 88.4145   1
  21   9   2 233.405 57.6242   1
 -21  -9  -2 168.966 56.6632   1
 -21   9  -2 119.222 55.7833   1
  21  -9   2 159.345 53.3881   1
  22   9   2 109.733 48.0356   1
 -22   9  -2 12.3714 45.4452   1
 -22  -9  -2 97.2275 44.0337   1
 -23 -10   2 168.140 54.8056   1
  23  10  -2 151.666 55.3999   1
 -22 -10   2 93.7591 49.3408   1
  22  10  -2 136.307 52.5356   1
 -21 -10   2 37.2459 42.6376   1
  21  10  -2 6.40897 43.6748   1
  20  10  -2 184.994 50.7232   1
 -20 -10   2 265.380 56.8670   1
 -20  10   2 174.689 52.0270   1
  19  10  -2 239.541 54.4916   1
 -19  10   2 173.265 52.6008   1
  19 -10  -2 282.624 56.1598   1
 -18 -10   2 381.595 65.7585   1
  18  10  -2 468.669 66.4525   1
 -17 -10   2 443.475 63.0156   1
 -17  10   2 391.883 59.1076   1
  17 -10  -2 409.876 57.9487   1
  16  10  -2 8971.37 374.280   1
 -16 -10   2 8747.13 372.837   1
 -16  10   2 8570.00 366.655   1
  16 -10  -2 8488.59 369.198   1
 -15  10   2 341.194 55.1637   1
  15 -10  -2 326.754 53.6986   1
  14  10  -2 1805.11 119.901   1
 -14 -10   2 1812.73 120.763   1
 -14  10   2 2038.60 121.666   1
  14 -10  -2 2041.84 123.654   1
  13  10  -2 529.701 65.8440   1
  13 -10  -2 541.563 62.4143   1
 -13  10   2 551.779 62.8499   1
 -13 -10   2 488.008 63.1993   1
  12  10  -2 21916.0 830.031   1
 -12 -10   2 21124.0 828.986   1
 -12  10   2 21668.0 824.999   1
  12 -10  -2 22158.5 827.720   1
  11 -10  -2 2499.74 140.317   1
  11  10  -2 2357.44 141.139   1
 -11 -10   2 2660.88 146.003   1
 -10  10   2 15623.3 602.831   1
  10 -10  -2 15315.6 603.733   1
  -9  10   2 306.040 47.6175   1
   9  10  -2 365.499 52.4303   1
  -9 -10   2 265.028 50.8474   1
   9 -10  -2 404.422 50.9808   1
  -8  10   2 2102.76 119.427   1
   8  10  -2 1896.04 121.103   1
  -8 -10   2 2102.48 126.938   1
   8 -10  -2 2267.43 124.522   1
  -7  10   2 470.086 54.0480   1
   7  10  -2 410.621 53.0734   1
  -7 -10   2 400.672 54.4607   1
   7 -10  -2 462.777 55.4037   1
  -6  10   2 13771.8 526.098   1
   6  10  -2 13679.2 531.319   1
  -6 -10   2 12877.4 529.119   1
   6 -10  -2 13515.6 526.785   1
  -5  10   2 6999.98 295.538   1
   5  10  -2 6878.32 297.164   1
  -5 -10   2 6944.03 300.108   1
   5 -10  -2 6986.53 294.646   1
  -4  10   2 10473.1 444.673   1
   4  10  -2 11831.3 452.467   1
  -4 -10   2 11259.8 451.220   1
   4 -10  -2 11562.0 449.245   1
  -3  10   2 12618.3 480.018   1
   3  10  -2 11960.9 482.553   1
  -3 -10   2 11869.0 483.228   1
  -2  10   2 35279.8 1284.26   1
   2  10  -2 34305.4 1285.48   1
   2 -10  -2 34713.9 1283.02   1
  -2 -10   2 35561.2 1287.35   1
  -1  10   2 760.050 65.3079   1
   1  10  -2 755.211 66.9772   1
  -1 -10   2 706.365 69.1800   1
   1 -10  -2 695.279 63.9348   1
   0  10  -2 69.1043 37.2678   1
   0  10   2 76.5982 32.1973   1
   0 -10  -2 84.0553 34.0501   1
   0 -10   2 55.7550 35.4390   1
  -1  10  -2 1443.45 95.1175   1
   1  10   2 1328.50 89.3924   1
  -1 -10  -2 1290.64 91.2888   1
   1 -10   2 1299.91 92.1676   1
  -2  10  -2 22940.7 835.211   1
   2  10   2 22797.5 833.630   1
  -2 -10  -2 21834.8 832.791   1
   2 -10   2 20840.1 831.870   1
  -3  10  -2 1975.52 120.427   1
   3  10   2 2089.06 122.210   1
  -3 -10  -2 2340.19 126.369   1
   3 -10   2 2064.91 122.474   1
  -4  10  -2 19909.9 749.680   1
   4  10   2 19431.1 750.761   1
  -4 -10  -2 19748.8 753.205   1
   4 -10   2 19790.7 751.885   1
   5  10   2 22199.7 788.159   1
   5 -10   2 19996.4 784.205   1
  -5 -10  -2 20800.9 787.890   1
  -5  10  -2 19798.3 780.265   1
   6 -10   2 501.272 57.4898   1
   6  10   2 624.685 65.1167   1
  -6 -10  -2 711.958 69.3692   1
  -6  10  -2 616.367 60.9051   1
   7  10   2 14777.5 562.360   1
  -7 -10  -2 13645.7 558.277   1
   7 -10   2 13885.0 556.821   1
  -7  10  -2 14415.6 560.483   1
  -8  10  -2 601.383 65.0738   1
   8 -10   2 809.910 72.8659   1
  -9  10  -2 1423.68 99.7365   1
  -9 -10  -2 1416.74 100.587   1
   9  10   2 1271.36 99.3397   1
  10  10   2 3282.87 183.302   1
 -10 -10  -2 3615.97 187.149   1
  11 -10   2 6579.96 286.446   1
 -11  10  -2 6038.02 279.500   1
  11  10   2 6577.56 287.268   1
 -11 -10  -2 6100.78 286.927   1
  12 -10   2 30.7224 39.8905   1
 -12  10  -2 35.7967 40.3940   1
  12  10   2 133.543 45.0754   1
 -12 -10  -2 64.6306 42.6792   1
  13 -10   2 6463.99 295.333   1
 -13  10  -2 6733.47 295.564   1
  14 -10   2 2424.24 145.089   1
 -14  10  -2 2467.05 143.850   1
 -14 -10  -2 2734.41 152.285   1
  14  10   2 2323.08 145.102   1
  15  10   2 3219.96 167.298   1
  15 -10   2 3044.85 163.273   1
 -15 -10  -2 2587.82 156.642   1
 -15  10  -2 2505.53 153.612   1
  16 -10   2 58.1073 40.3973   1
 -16  10  -2 63.2650 41.4075   1
 -16 -10  -2 91.1331 50.3302   1
  16  10   2 12.9828 44.9695   1
  17  10   2 1035.95 88.4219   1
 -17 -10  -2 874.566 85.9178   1
 -17  10  -2 1151.92 93.2271   1
  17 -10   2 1011.09 87.9097   1
  18  10   2 12.8327 41.5844   1
 -18 -10  -2-12.6051 39.7574   1
 -18  10  -2-38.2614 49.2667   1
  18 -10   2 6.47864 44.8378   1
  19  10   2 56.4090 47.9410   1
 -19 -10  -2 139.866 54.4066   1
 -19  10  -2 120.707 50.0972   1
  19 -10   2 70.9951 46.4775   1
  20  10   2 24.6795 41.3725   1
 -20 -10  -2 18.9530 40.2265   1
  21  10   2 375.059 64.1120   1
 -21  10  -2 336.290 64.7721   1
 -21 -10  -2 482.335 68.1248   1
 -22 -11   2 54.6815 43.6623   1
  22  11  -2 30.6176 42.4065   1
 -21 -11   2 1038.58 91.1532   1
  21  11  -2 1179.01 92.6527   1
 -20 -11   2 178.945 49.6782   1
  20  11  -2 133.350 46.5771   1
  19  11  -2 1530.34 107.617   1
 -19 -11   2 1356.02 103.317   1
 -19  11   2 1353.72 103.194   1
  18  11  -2 455.042 65.3268   1
 -18 -11   2 319.509 58.8309   1
 -18  11   2 263.692 57.3643   1
  18 -11  -2 368.063 60.7002   1
 -17 -11   2 809.159 84.7345   1
  17  11  -2 1030.67 89.2369   1
  16  11  -2 1759.02 118.482   1
  16 -11  -2 1579.71 112.627   1
 -16  11   2 1765.23 116.430   1
 -16 -11   2 1748.74 116.981   1
  15  11  -2 5919.76 278.012   1
 -15 -11   2 6534.33 285.712   1
 -15  11   2 6085.75 278.136   1
  15 -11  -2 6185.90 280.267   1
  14  11  -2 737.835 78.5979   1
 -14 -11   2 499.267 69.4909   1
 -14  11   2 564.483 66.3777   1
  14 -11  -2 678.473 70.6271   1
 -13 -11   2 3474.01 182.834   1
  13 -11  -2 3523.89 180.658   1
 -13  11   2 3483.86 180.030   1
  13  11  -2 3330.76 182.120   1
  12  11  -2 1468.43 105.591   1
 -12 -11   2 1547.41 106.418   1
 -11 -11   2 23078.0 866.574   1
  11 -11  -2 22595.4 863.297   1
  11  11  -2 22126.3 863.916   1
 -11  11   2 23045.9 862.242   1
 -10 -11   2 3236.18 167.072   1
  10 -11  -2 3169.38 163.803   1
  10  11  -2 3052.44 165.085   1
 -10  11   2 2834.01 156.606   1
  -9 -11   2 2285.27 136.870   1
   9  11  -2 2094.08 130.523   1
  -9  11   2 2348.37 131.235   1
   9 -11  -2 2273.61 131.031   1
  -8  11   2 584.597 62.9909   1
   8  11  -2 544.314 64.9839   1
  -8 -11   2 548.513 64.5952   1
   8 -11  -2 610.440 63.7539   1
  -7  11   2 3062.31 161.666   1
   7  11  -2 3220.07 168.414   1
  -7 -11   2 3202.49 168.617   1
   7 -11  -2 3280.65 166.243   1
  -6  11   2 294.772 48.3525   1
   6  11  -2 245.712 45.7589   1
  -6 -11   2 183.625 41.9527   1
   6 -11  -2 248.240 44.0907   1
  -5  11   2 6397.21 275.653   1
   5  11  -2 6007.73 275.865   1
  -5 -11   2 6247.39 278.369   1
   5 -11  -2 6559.07 276.621   1
  -4  11   2 10264.6 400.814   1
   4  11  -2 9733.63 401.711   1
  -4 -11   2 9487.30 402.268   1
   4 -11  -2 9742.20 400.009   1
   3  11  -2 17960.3 709.436   1
  -3 -11   2 18307.9 711.865   1
   3 -11  -2 19273.1 710.018   1
  -2  11   2 34869.6 1291.60   1
   2  11  -2 34982.7 1294.08   1
  -2 -11   2 34616.4 1292.84   1
   2 -11  -2 35745.6 1292.79   1
  -1  11   2 18120.6 710.935   1
   1  11  -2 19257.4 715.713   1
  -1 -11   2 18554.0 713.958   1
   0  11  -2 11502.3 446.731   1
   0  11   2 10443.4 440.965   1
   0 -11  -2 11048.1 446.604   1
   0 -11   2 11319.2 447.198   1
  -1  11  -2 1564.63 107.141   1
   1  11   2 1859.08 109.972   1
  -1 -11  -2 1784.76 109.248   1
   1 -11   2 1591.83 111.602   1
  -2  11  -2 7377.32 313.244   1
   2  11   2 7783.23 314.116   1
  -2 -11  -2 7266.46 310.266   1
   2 -11   2 6631.33 305.844   1
  -3  11  -2 1345.47 91.4212   1
   3  11   2 1198.85 89.5488   1
  -3 -11  -2 1133.03 88.1956   1
   3 -11   2 1129.61 87.6663   1
  -4  11  -2 17892.0 683.415   1
   4  11   2 17339.8 683.172   1
  -4 -11  -2 17683.0 686.745   1
   4 -11   2 18106.0 686.365   1
   5  11   2 11893.3 488.321   1
  -5 -11  -2 13030.2 497.988   1
  -5  11  -2 11858.9 487.345   1
   5 -11   2 12405.9 491.957   1
  -6  11  -2 14238.0 567.314   1
   6 -11   2 14781.5 573.087   1
  -7 -11  -2 1596.46 107.080   1
   7  11   2 1610.22 108.159   1
   8  11   2 5882.22 269.298   1
  -8 -11  -2 5976.41 270.312   1
  -8  11  -2 5989.48 269.324   1
   8 -11   2 5954.75 268.433   1
   9 -11   2 6528.57 280.054   1
   9  11   2 5997.59 277.376   1
  -9 -11  -2 6052.92 278.732   1
  10 -11   2 432.951 61.0875   1
 -10  11  -2 519.067 60.8633   1
  10  11   2 535.996 64.2364   1
 -10 -11  -2 463.606 57.9961   1
  11 -11   2 371.514 58.0873   1
 -11  11  -2 383.918 59.0961   1
  11  11   2 471.167 62.5513   1
 -11 -11  -2 517.172 65.9263   1
 -12  11  -2 6061.27 267.381   1
  12 -11   2 5559.20 263.659   1
  13 -11   2 1687.59 111.076   1
 -13  11  -2 1372.28 105.204   1
  13  11   2 1321.54 106.120   1
 -13 -11  -2 1376.60 106.662   1
  14 -11   2 4209.07 210.222   1
 -14  11  -2 4070.97 207.899   1
  14  11   2 4371.88 212.691   1
 -14 -11  -2 4100.60 208.590   1
  15 -11   2 90.1834 48.9367   1
 -15  11  -2 124.445 51.3273   1
 -15 -11  -2 71.2035 45.2503   1
  15  11   2 70.7656 51.0102   1
  16  11   2 997.880 89.1838   1
  16 -11   2 994.714 85.4141   1
 -16 -11  -2 803.814 84.0318   1
 -16  11  -2 987.430 86.6335   1
  17 -11   2 536.139 67.4153   1
 -17  11  -2 489.471 66.2819   1
 -17 -11  -2 530.344 71.9161   1
  17  11   2 417.178 64.2370   1
  18  11   2 1778.82 115.009   1
 -18 -11  -2 1560.57 110.681   1
 -18  11  -2 1587.83 112.291   1
  18 -11   2 1513.59 110.135   1
 -19 -11  -2 185.845 53.7638   1
  19  11   2 267.456 57.5550   1
  20  11   2 1279.46 99.5564   1
  20 -11   2 1335.33 105.953   1
 -20  11  -2 1186.83 103.193   1
 -21 -12   2 129.955 51.6172   1
  21  12  -2 67.0861 46.6581   1
  20  12  -2 2178.30 135.928   1
 -20 -12   2 2215.06 136.425   1
 -19 -12   2 139.132 48.8036   1
 -18 -12   2 1239.46 100.228   1
 -18  12   2 1273.10 99.4038   1
  18  12  -2 1372.42 105.620   1
  17 -12  -2 972.956 86.4850   1
  17  12  -2 856.160 84.6676   1
 -17 -12   2 972.584 87.7457   1
 -17  12   2 906.586 84.7901   1
 -15 -12   2 407.397 65.0722   1
  15  12  -2 571.260 68.7977   1
  15 -12  -2 483.852 67.0927   1
 -15  12   2 469.785 64.9781   1
 -14 -12   2 2601.60 146.789   1
  14 -12  -2 2485.08 142.695   1
  14  12  -2 2174.26 140.440   1
 -14  12   2 2323.11 140.871   1
 -13 -12   2 2480.63 141.563   1
  13 -12  -2 2336.34 138.587   1
  13  12  -2 2043.52 135.343   1
 -13  12   2 2408.89 140.267   1
  12 -12  -2 5018.79 238.840   1
 -12  12   2 5042.64 236.477   1
 -11 -12   2 919.249 82.4423   1
  11 -12  -2 932.095 82.1150   1
 -11  12   2 1008.08 82.1682   1
  11  12  -2 811.859 81.4232   1
  10  12  -2 2176.18 135.445   1
 -10 -12   2 2312.83 136.994   1
  -9 -12   2 1840.59 120.916   1
   9  12  -2 1940.26 119.219   1
  -9  12   2 1860.39 117.628   1
   9 -12  -2 1923.18 120.352   1
  -8  12   2 446.272 57.6067   1
   8  12  -2 375.126 56.8080   1
  -8 -12   2 420.437 59.2524   1
   8 -12  -2 417.685 55.1097   1
  -7  12   2 19692.1 748.682   1
   7  12  -2 19001.8 748.880   1
  -7 -12   2 20340.1 754.068   1
   7 -12  -2 19030.0 745.121   1
  -6  12   2 11406.2 468.675   1
   6  12  -2 11991.2 474.811   1
  -6 -12   2 11651.2 472.913   1
   6 -12  -2 11770.3 471.007   1
  -5  12   2 706.306 67.5633   1
   5  12  -2 703.587 69.4315   1
  -5 -12   2 665.755 69.2821   1
   5 -12  -2 823.391 71.0731   1
  -4  12   2 10075.6 415.011   1
   4 -12  -2 10280.8 417.721   1
  -3  12   2 14857.5 559.881   1
   3 -12  -2 13584.3 555.806   1
   2  12  -2 17836.9 693.131   1
  -2  12   2 18854.4 693.972   1
  -2 -12   2 17687.5 690.926   1
   2 -12  -2 17460.0 688.618   1
   1  12  -2 16850.5 626.829   1
  -1  12   2 16689.7 624.994   1
   1 -12  -2 15297.1 622.971   1
  -1 -12   2 15383.7 621.826   1
   0  12  -2 12638.8 505.187   1
   0  12   2 12405.5 503.521   1
   0 -12   2 13011.5 507.484   1
  -1  12  -2 1815.31 115.570   1
   1  12   2 1807.89 115.489   1
  -1 -12  -2 1956.40 117.010   1
   1 -12   2 1882.33 117.385   1
  -2  12  -2 1007.03 79.6357   1
   2  12   2 909.773 80.4367   1
  -2 -12  -2 1006.38 80.2483   1
   2 -12   2 921.123 80.2570   1
  -3  12  -2 18324.4 679.401   1
   3  12   2 17049.5 675.677   1
  -3 -12  -2 18015.6 678.697   1
   3 -12   2 16610.9 672.333   1
  -5  12  -2 289.681 52.3652   1
   5  12   2 378.437 52.8390   1
  -5 -12  -2 304.312 51.0972   1
   5 -12   2 303.321 51.8111   1
  -6  12  -2 274.062 50.3420   1
   6  12   2 286.990 53.6313   1
  -6 -12  -2 217.188 52.0812   1
   7  12   2 17803.7 673.287   1
  -7 -12  -2 16914.4 669.206   1
  -7  12  -2 17206.2 665.912   1
   7 -12   2 16719.5 668.437   1
   8  12   2 5630.76 260.122   1
  -8 -12  -2 5809.96 261.871   1
  -8  12  -2 5698.31 257.836   1
   8 -12   2 5452.28 258.759   1
   9  12   2 1499.92 109.248   1
  -9 -12  -2 1426.54 107.979   1
  -9  12  -2 1616.84 108.408   1
   9 -12   2 1715.96 112.032   1
  10  12   2 2397.05 149.051   1
  10 -12   2 2500.71 148.189   1
 -10 -12  -2 2936.08 155.630   1
 -10  12  -2 2742.75 150.551   1
  11 -12   2 43.4615 38.4423   1
  11  12   2-6.28782 40.0382   1
 -11  12  -2-24.7315 40.0794   1
 -11 -12  -2 96.0139 44.9835   1
  12  12   2 580.685 68.1350   1
 -12 -12  -2 525.277 66.6932   1
  13 -12   2 10171.7 426.070   1
 -13 -12  -2 10881.8 432.153   1
 -13  12  -2 9914.85 423.686   1
  13  12   2 9991.76 426.781   1
  14 -12   2 139.538 46.9480   1
 -14  12  -2 43.7510 46.5767   1
  15 -12   2 6.39069 43.2022   1
 -15 -12  -2 12.8077 47.9289   1
 -15  12  -2-50.4911 46.6115   1
  15  12   2-51.5037 49.4356   1
 -16  12  -2 783.871 79.3317   1
  16 -12   2 935.898 84.8596   1
 -16 -12  -2 936.057 85.5829   1
  16  12   2 874.579 82.3978   1
 -17  12  -2 1437.30 105.654   1
  17 -12   2 1360.17 104.640   1
 -17 -12  -2 1706.86 112.617   1
  17  12   2 1409.88 104.699   1
  18 -12   2 396.681 62.0204   1
 -18 -12  -2 539.091 70.7414   1
 -18  12  -2 344.441 58.3594   1
  18  12   2 442.041 66.7391   1
 -19  12  -2 2701.83 151.277   1
  19  12   2 2840.16 154.825   1
 -19 -12  -2 2540.56 147.796   1
  19 -12   2 2380.82 148.860   1
  20  13  -2 183.593 53.7068   1
 -19 -13   2 1944.64 124.949   1
 -18 -13   2 185.539 55.8621   1
  18  13  -2 68.7057 48.1661   1
 -17 -13   2 1396.70 109.247   1
  17  13  -2 1511.14 110.220   1
 -17  13   2 1350.05 102.852   1
 -16 -13   2 1239.59 99.0691   1
  16 -13  -2 1293.83 98.7432   1
  16  13  -2 1192.82 94.0842   1
 -16  13   2 1061.06 93.1523   1
 -15 -13   2 1694.54 116.407   1
  15 -13  -2 1749.17 118.318   1
 -15  13   2 1630.07 114.363   1
  15  13  -2 1727.29 116.651   1
  14  13  -2 610.934 71.5638   1
 -14 -13   2 662.611 74.6966   1
 -13 -13   2-50.2860 43.8376   1
  13 -13  -2 25.7711 39.1094   1
  13  13  -2-6.23270 41.0982   1
 -13  13   2-18.2769 39.1379   1
 -12 -13   2 3862.91 190.313   1
  12 -13  -2 3836.13 189.773   1
  12  13  -2 3230.41 181.979   1
 -12  13   2 3583.78 186.038   1
 -11 -13   2 1198.91 95.0368   1
  11 -13  -2 1326.45 99.8232   1
  11  13  -2 1334.82 100.795   1
 -11  13   2 1426.63 100.472   1
  10 -13  -2 18.3467 42.6506   1
 -10  13   2 5.97563 36.6348   1
  -9 -13   2 11625.5 479.465   1
   9  13  -2 11850.6 477.616   1
  -9  13   2 12713.4 480.050   1
  -8  13   2 4019.21 196.456   1
   8  13  -2 3768.02 192.580   1
  -8 -13   2 3784.08 195.568   1
   8 -13  -2 3754.61 190.519   1
  -7  13   2 4932.15 227.879   1
   7  13  -2 4779.04 228.571   1
  -7 -13   2 4604.84 229.439   1
   7 -13  -2 4936.32 229.005   1
   6  13  -2 6081.14 285.075   1
  -6 -13   2 6832.52 291.817   1
   5  13  -2 4779.51 238.764   1
  -5 -13   2 5528.95 243.420   1
   4  13  -2 2418.75 138.172   1
  -4 -13   2 2397.03 139.858   1
   3  13  -2 6716.32 303.140   1
  -3 -13   2 7126.18 307.532   1
   2  13  -2 30897.1 1162.08   1
  -2 -13   2 31409.9 1163.05   1
   1  13  -2 5552.92 257.509   1
  -1 -13   2 5580.28 256.223   1
   0  13  -2 166.684 45.1100   1
   0 -13   2 185.234 43.1954   1
  -1  13  -2 7484.31 313.562   1
   1  13   2 6843.78 310.123   1
  -1 -13  -2 7338.14 314.387   1
   1 -13   2 7061.05 313.744   1
  -2  13  -2 8209.52 345.890   1
   2  13   2 8337.17 347.540   1
   2 -13   2 7731.57 343.909   1
  -3  13  -2 7758.12 340.512   1
   3  13   2 8045.49 343.668   1
  -3 -13  -2 8120.38 344.509   1
   3 -13   2 7993.68 342.153   1
  -4  13  -2 16509.6 648.453   1
   4  13   2 16192.6 646.243   1
  -4 -13  -2 16939.6 651.784   1
   4 -13   2 16771.7 646.360   1
   5  13   2 911.411 79.8861   1
  -5  13  -2 969.917 82.3324   1
  -5 -13  -2 885.250 81.1205   1
   5 -13   2 993.606 88.2975   1
   6  13   2 2267.99 138.541   1
  -6 -13  -2 2498.30 142.216   1
   6 -13   2 2376.34 138.128   1
   7  13   2 356.063 54.2802   1
  -7 -13  -2 423.585 61.0858   1
  -7  13  -2 327.780 55.5971   1
   7 -13   2 446.780 61.2093   1
   8  13   2 18186.3 728.903   1
  -8 -13  -2 18534.2 729.698   1
  -8  13  -2 19475.3 729.517   1
   8 -13   2 19074.6 730.811   1
   9  13   2 767.008 77.0533   1
  -9 -13  -2 908.808 82.2442   1
  -9  13  -2 807.245 75.9249   1
   9 -13   2 749.809 77.1573   1
 -10 -13  -2 617.978 68.0567   1
  10  13   2 572.411 68.1182   1
  11  13   2 127.081 49.4130   1
 -11 -13  -2 198.220 53.5151   1
 -11  13  -2 178.006 53.5133   1
  11 -13   2 138.198 50.0342   1
  12  13   2 2132.48 132.886   1
 -12 -13  -2 1953.98 129.944   1
 -12  13  -2 1982.61 126.225   1
  12 -13   2 1913.74 126.585   1
  13  13   2 691.927 81.4983   1
  13 -13   2 885.636 79.9834   1
 -13 -13  -2 839.303 84.5198   1
 -13  13  -2 839.401 80.4473   1
  14 -13   2 324.932 59.1777   1
 -14 -13  -2 389.568 62.7601   1
 -14  13  -2 266.411 54.2086   1
  14  13   2 281.287 57.3071   1
  15  13   2 261.076 58.8425   1
  15 -13   2 279.782 53.7288   1
 -15 -13  -2 245.870 57.5129   1
  16  13   2 175.955 54.5077   1
 -16  13  -2 174.692 52.5067   1
 -16 -13  -2 164.405 56.1706   1
  16 -13   2 126.751 49.8854   1
  17  13   2 137.730 47.5480   1
 -17 -13  -2 212.946 54.3732   1
  18 -13   2 3979.07 200.874   1
  18  13   2 3678.18 195.441   1
 -18 -13  -2 4122.34 200.631   1
 -18  13  -2 3935.86 200.060   1
  19  14  -2 54.5075 47.6638   1
 -19 -14   2 12.0531 46.8612   1
  18  14  -2 2431.16 143.752   1
 -18 -14   2 2493.68 146.003   1
  17  14  -2 226.022 58.2117   1
 -17 -14   2 165.944 57.8808   1
 -15  14   2 303.563 57.1264   1
 -15 -14   2 373.997 61.2502   1
  15  14  -2 323.863 57.5589   1
  15 -14  -2 493.643 64.4918   1
 -14  14   2 44.2696 44.8001   1
 -14 -14   2 87.6632 48.7039   1
  14 -14  -2 45.6720 42.3199   1
  14  14  -2 18.7641 43.9818   1
 -13  14   2 1640.37 113.818   1
  13 -14  -2 1648.77 113.636   1
  12  14  -2 99.8626 50.9512   1
 -12 -14   2 101.212 49.5973   1
 -11  14   2 2754.93 152.937   1
 -11 -14   2 2621.67 152.169   1
  11  14  -2 2501.17 151.396   1
  11 -14  -2 2662.29 152.397   1
 -10  14   2 6035.43 278.809   1
 -10 -14   2 5890.18 276.379   1
  10  14  -2 6144.60 279.026   1
  10 -14  -2 6366.67 279.130   1
   9 -14  -2 42.5747 36.2270   1
  -9  14   2 55.9331 39.9724   1
   9  14  -2 48.8079 40.2770   1
  -9 -14   2 83.6283 46.8994   1
   8 -14  -2 4250.24 206.705   1
  -8  14   2 3774.90 200.823   1
   8  14  -2 4452.04 209.462   1
  -8 -14   2 4091.19 208.053   1
  -7  14   2 4949.04 232.806   1
   7 -14  -2 4833.89 234.743   1
   6 -14  -2 85.1724 42.0090   1
  -6  14   2 137.305 44.0037   1
   6  14  -2 109.506 43.6014   1
  -6 -14   2 165.463 45.4656   1
   5 -14  -2 59.9374 36.7642   1
  -5  14   2 29.6796 39.1587   1
   5  14  -2 12.1739 38.7702   1
  -5 -14   2 36.4719 40.4374   1
  -4  14   2 2262.32 133.397   1
   4  14  -2 2331.17 133.505   1
   4 -14  -2 2033.06 129.021   1
  -4 -14   2 2119.21 131.287   1
  -3  14   2 11303.7 453.730   1
   3  14  -2 11064.0 449.837   1
   3 -14  -2 10526.5 446.763   1
  -3 -14   2 11059.2 452.578   1
   2  14  -2 11561.5 466.629   1
  -2  14   2 11711.7 469.213   1
   2 -14  -2 11299.2 467.887   1
  -2 -14   2 11320.7 468.208   1
  -1  14   2 3424.57 176.491   1
   1  14  -2 3348.21 176.391   1
   1 -14  -2 3432.84 177.930   1
  -1 -14   2 3265.27 174.636   1
   0  14   2 4734.51 217.940   1
   0  14  -2 4508.51 216.306   1
   0 -14  -2 4273.22 213.903   1
   0 -14   2 4251.23 213.593   1
   1 -14   2 155.983 46.2902   1
  -1  14  -2 118.803 45.8379   1
   1  14   2 126.801 41.7189   1
  -1 -14  -2 120.471 43.1953   1
  -2  14  -2 989.155 83.6229   1
   2 -14   2 953.550 80.8779   1
  -2 -14  -2 918.317 82.1357   1
  -3  14  -2 15301.6 616.460   1
   3  14   2 16510.5 622.375   1
  -3 -14  -2 15449.9 620.295   1
  -4  14  -2 2759.92 156.566   1
   4 -14   2 2656.40 156.858   1
   4  14   2 3082.42 160.278   1
   5 -14   2 270.613 53.8832   1
  -5  14  -2 264.280 51.6461   1
   5  14   2 290.743 58.1118   1
  -5 -14  -2 179.937 52.5038   1
  -6  14  -2 3875.78 193.636   1
   6 -14   2 3663.79 190.439   1
   7 -14   2 3482.97 183.550   1
   7  14   2 3580.46 187.183   1
  -7  14  -2 3676.75 185.834   1
  -7 -14  -2 3386.78 183.057   1
   8 -14   2 339.640 58.7614   1
   8  14   2 259.591 58.1336   1
  -8  14  -2 232.714 53.2593   1
  -8 -14  -2 311.991 56.6344   1
   9 -14   2 3361.57 177.952   1
   9  14   2 3038.37 174.894   1
  -9  14  -2 3604.57 178.986   1
  -9 -14  -2 3322.76 177.942   1
  10 -14   2 190.620 52.4324   1
  10  14   2 214.560 47.9736   1
 -10 -14  -2 190.354 47.3000   1
 -10  14  -2 134.848 46.9180   1
 -11  14  -2 433.838 61.4209   1
  11 -14   2 355.406 61.3606   1
  12 -14   2 2760.91 154.106   1
  12  14   2 2703.82 154.082   1
 -12  14  -2 2376.74 147.569   1
 -12 -14  -2 2686.95 153.837   1
  13  14   2 1439.14 107.516   1
 -13 -14  -2 1260.60 104.624   1
  14 -14   2 1167.83 93.4987   1
 -14  14  -2 1048.24 91.1499   1
  14  14   2 1267.70 98.9013   1
 -14 -14  -2 1087.17 95.1923   1
 -15  14  -2 18.5422 45.0217   1
  15  14   2 25.0297 41.2611   1
 -15 -14  -2-30.9635 44.4780   1
  15 -14   2 44.2640 44.4331   1
  16  14   2-6.17476 39.6668   1
  16 -14   2-18.8536 40.7307   1
 -16 -14  -2-6.19454 42.5412   1
 -17  14  -2 3015.47 161.013   1
 -17 -14  -2 3095.33 162.899   1
  17  14   2 3084.11 162.986   1
 -18 -15   2 47.5521 48.1401   1
  18  15  -2-11.9347 46.6719   1
 -17 -15   2 1745.95 120.753   1
  17  15  -2 1567.76 114.260   1
 -16 -15   2 69.6439 49.8803   1
  16  15  -2 78.8327 44.8560   1
 -15 -15   2 1368.56 102.210   1
  15  15  -2 1329.52 101.368   1
 -14  15   2 404.325 62.9353   1
  14  15  -2 290.775 51.4260   1
 -14 -15   2 284.908 52.2986   1
  14 -15  -2 223.189 51.7518   1
 -13  15   2 238.580 56.8854   1
  13  15  -2 221.802 52.3218   1
 -13 -15   2 293.396 55.6355   1
  13 -15  -2 260.965 53.5882   1
 -12  15   2 987.031 87.6249   1
  12  15  -2 1125.13 90.8365   1
 -12 -15   2 1102.53 91.8624   1
  12 -15  -2 973.101 86.3789   1
 -11  15   2 45.6905 47.8775   1
  11  15  -2 25.5626 38.0132   1
 -11 -15   2-12.6276 37.1631   1
  11 -15  -2 37.3437 41.0442   1
  10 -15  -2 324.266 55.4000   1
  10  15  -2 278.512 60.2821   1
 -10 -15   2 397.973 64.1863   1
  -9 -15   2 2675.36 156.691   1
   9  15  -2 2909.89 159.744   1
   8 -15  -2 419.324 60.8604   1
   8  15  -2 405.701 61.5606   1
  -8 -15   2 483.452 65.8684   1
  -8  15   2 502.481 66.2856   1
   7 -15  -2 1208.18 91.4873   1
   7  15  -2 1044.81 89.5148   1
  -7 -15   2 969.033 87.5744   1
  -7  15   2 938.667 85.2493   1
  -6  15   2 2081.57 133.411   1
   6  15  -2 2165.72 132.365   1
  -6 -15   2 2262.21 135.580   1
   6 -15  -2 2293.86 135.526   1
  -5  15   2 915.161 82.5812   1
   5  15  -2 688.887 76.0621   1
  -5 -15   2 765.423 78.6194   1
   5 -15  -2 830.531 76.9534   1
   4  15  -2 325.153 58.9762   1
  -4  15   2 365.465 60.0327   1
  -4 -15   2 326.856 58.0801   1
   4 -15  -2 249.748 51.6250   1
  -3  15   2 1574.69 110.545   1
   3 -15  -2 1449.23 105.636   1
  -2  15   2 1562.80 110.120   1
   2 -15  -2 1541.36 112.049   1
  -1  15   2 551.156 63.9057   1
   1 -15  -2 430.013 59.4301   1
   0  15   2 1125.48 91.8498   1
   0 -15  -2 1168.25 92.8327   1
   1  15   2 3230.71 166.900   1
  -1 -15  -2 2698.12 158.508   1
   2  15   2 754.290 76.2454   1
  -2 -15  -2 792.286 78.1408   1
  -4  15  -2 1204.94 93.2010   1
   4 -15   2 1002.14 85.8037   1
  -4 -15  -2 1018.48 89.6370   1
  -5  15  -2 1895.60 127.198   1
   5  15   2 2154.48 130.480   1
  -5 -15  -2 2292.10 136.809   1
   5 -15   2 1863.23 126.538   1
  -6  15  -2 2299.34 140.782   1
   6  15   2 2560.34 146.978   1
   6 -15   2 2319.63 140.079   1
  -7  15  -2 4108.89 213.715   1
   7  15   2 4643.76 220.801   1
  -7 -15  -2 4494.63 220.439   1
   7 -15   2 4380.08 216.286   1
  -8  15  -2 131.763 48.7338   1
   8  15   2 37.9918 46.0743   1
   8 -15   2 214.416 51.3165   1
  -8 -15  -2 185.578 54.6112   1
  -9  15  -2-18.6755 41.7473   1
   9 -15   2-38.1142 43.6343   1
 -10  15  -2 1529.44 107.692   1
  10  15   2 1417.58 105.814   1
  10 -15   2 1359.94 105.773   1
 -10 -15  -2 1476.01 105.979   1
 -11 -15  -2 292.268 56.9879   1
  11  15   2 158.182 51.8675   1
 -12  15  -2 2229.52 135.353   1
  12  15   2 1986.41 131.991   1
 -12 -15  -2 2354.22 139.766   1
  12 -15   2 2341.84 136.829   1
 -13  15  -2 404.971 63.2663   1
  13  15   2 358.456 67.6549   1
  13 -15   2 332.123 63.3805   1
 -14  15  -2 4328.55 212.397   1
  14  15   2 4344.71 215.578   1
  14 -15   2 4249.01 215.564   1
 -14 -15  -2 4408.14 216.129   1
 -15  15  -2 550.392 69.0813   1
  15 -15   2 596.486 73.0124   1
 -16  15  -2 290.569 57.4231   1
 -16 -15  -2 307.299 53.7905   1
  16  15   2 296.183 58.0409   1
 -16 -16   2 265.505 54.2726   1
  16  16  -2 242.476 52.0464   1
 -14 -16   2 833.141 79.4446   1
  14  16  -2 935.466 84.6726   1
 -13 -16   2 405.890 60.1068   1
  13  16  -2 303.604 56.3275   1
 -12  16   2 2838.90 161.553   1
  12  16  -2 2840.05 160.093   1
 -12 -16   2 2867.96 159.493   1
  12 -16  -2 2716.36 157.952   1
 -11  16   2-25.7164 44.4946   1
  11  16  -2 12.6757 46.1645   1
 -11 -16   2 6.27642 46.6598   1
  11 -16  -2-13.0569 40.0220   1
 -10  16   2 1271.94 102.318   1
  10  16  -2 1427.90 102.745   1
 -10 -16   2 1492.96 105.866   1
  10 -16  -2 1370.29 107.626   1
  -9  16   2 2388.44 148.509   1
  -9 -16   2 2585.97 149.914   1
   9 -16  -2 2601.67 150.572   1
   9  16  -2 2635.34 149.717   1
  -8  16   2 3058.32 165.723   1
   8 -16  -2 2773.99 160.527   1
  -7  16   2 703.983 74.4272   1
   7 -16  -2 545.551 69.0865   1
   7  16  -2 603.241 70.3013   1
  -7 -16   2 693.731 73.0671   1
   6  16  -2 1020.46 90.0633   1
  -6  16   2 1367.32 99.9468   1
   6 -16  -2 1020.20 88.9767   1
  -6 -16   2 1297.61 97.3984   1
  -5  16   2 2063.56 134.542   1
   5  16  -2 2018.10 130.646   1
   5 -16  -2 2144.20 133.633   1
  -5 -16   2 2297.31 136.955   1
   4  16  -2-31.1333 39.2790   1
  -4  16   2 50.7835 43.5942   1
  -4 -16   2 31.0496 38.8090   1
   4 -16  -2-6.33207 39.1972   1
   3  16  -2 24.6880 46.1930   1
  -3  16   2 49.7752 43.0655   1
   3 -16  -2-25.6031 42.5655   1
  -3 -16   2 24.9495 40.7823   1
  -2  16   2 37.6350 41.0464   1
   2  16  -2 111.519 47.3048   1
   2 -16  -2 50.9470 44.7836   1
  -2 -16   2 6.29165 43.5807   1
  -1  16   2 1567.52 113.472   1
   1  16  -2 1848.71 117.663   1
   1 -16  -2 1510.57 112.008   1
  -1 -16   2 1718.45 117.362   1
   0  16   2 69.2444 46.3031   1
   0  16  -2 93.8850 42.1105   1
   0 -16  -2 138.398 49.0269   1
   1  16   2 289.982 59.7984   1
  -1 -16  -2 221.068 52.3166   1
   1 -16   2 172.625 47.9846   1
  -2  16  -2 365.148 59.0999   1
   2 -16   2 401.689 61.5850   1
   2  16   2 371.942 58.4017   1
  -2 -16  -2 540.479 65.8040   1
   3  16   2 2590.83 151.095   1
  -3 -16  -2 2692.57 154.256   1
   3 -16   2 2695.25 153.630   1
   4 -16   2 2166.35 129.565   1
  -4  16  -2 1860.46 124.185   1
  -4 -16  -2 1821.78 126.471   1
   4  16   2 2098.94 129.606   1
  -5  16  -2 4307.65 212.880   1
   5  16   2 4301.11 216.226   1
  -5 -16  -2 4374.95 219.512   1
   5 -16   2 4468.66 217.266   1
  -6  16  -2 1503.18 105.934   1
   6  16   2 1130.30 100.969   1
   6 -16   2 1276.77 100.416   1
  -6 -16  -2 1569.04 108.271   1
  -7  16  -2-6.27687 41.0386   1
   7 -16   2 37.8694 40.5478   1
  -8 -16  -2 172.450 50.4327   1
   8  16   2 75.8115 46.2163   1
  -9  16  -2 31.5772 45.0460   1
   9  16   2 49.7463 41.0159   1
   9 -16   2 12.4929 41.8934   1
 -10  16  -2-6.29396 42.5427   1
  10  16   2 31.2209 42.8816   1
 -10 -16  -2-6.27825 42.4365   1
  10 -16   2 12.6463 38.3818   1
 -11  16  -2 2497.49 152.441   1
  11  16   2 2631.07 154.485   1
 -11 -16  -2 2944.23 158.067   1
  11 -16   2 2813.75 155.058   1
 -12  16  -2 30.8837 46.2442   1
  12  16   2 36.8638 47.1929   1
 -12 -16  -2 18.9965 46.7795   1
  12 -16   2 69.6975 45.5271   1
 -13  16  -2 632.801 75.4483   1
  13  16   2 719.967 73.6918   1
 -13 -16  -2 580.797 72.4490   1
  13 -16   2 566.327 73.0393   1
 -14  16  -2 224.954 56.9376   1
  14  16   2 263.864 55.9861   1
  14 -16   2 268.901 57.0270   1
 -14 -16  -2 266.548 52.3816   1
  15  16   2 747.091 82.9448   1
 -15 -16  -2 930.740 85.2935   1
  15  17  -2-5.85076 39.8638   1
 -15 -17   2 5.91285 38.9869   1
  14  17  -2 704.502 76.8603   1
 -14 -17   2 669.738 74.0237   1
  12  17  -2 204.164 54.3611   1
 -12 -17   2 231.927 55.7302   1
 -11  17   2 1593.68 113.980   1
 -11 -17   2 1784.62 116.631   1
  11  17  -2 1682.68 116.620   1
 -10  17   2 665.160 75.7413   1
  10 -17  -2 592.685 73.6931   1
  -9 -17   2 1840.31 121.089   1
   9  17  -2 1821.25 120.549   1
   8 -17  -2-25.5880 38.4393   1
   8  17  -2-12.1079 36.3780   1
  -8 -17   2 32.1226 43.7735   1
  -8  17   2-19.0582 42.2414   1
   7 -17  -2 102.215 44.6905   1
   7  17  -2 79.7109 42.5811   1
  -7 -17   2 125.687 42.2798   1
  -7  17   2 90.0766 46.6712   1
   6  17  -2 93.1232 43.4671   1
   6 -17  -2 138.992 49.2620   1
  -6 -17   2 125.923 44.0779   1
  -6  17   2 78.4679 49.7246   1
  -5 -17   2 99.8884 47.3338   1
   5 -17  -2 211.814 50.7851   1
  -5  17   2 128.701 44.5188   1
   5  17  -2 173.280 49.5587   1
   4 -17  -2 505.869 70.9058   1
  -4 -17   2 398.016 59.3882   1
   4  17  -2 300.132 58.2269   1
  -4  17   2 390.941 62.5567   1
   3 -17  -2 910.617 83.5288   1
  -3  17   2 815.467 80.9015   1
   2 -17  -2 2837.82 157.918   1
  -2  17   2 2587.45 154.496   1
   1 -17  -2 25.4431 43.7220   1
  -1  17   2 82.2663 47.7045   1
   0 -17  -2 2360.60 141.976   1
   0 -17   2 2256.60 137.310   1
   0  17  -2 2245.92 136.969   1
   0  17   2 2210.40 138.731   1
   1 -17   2 405.575 63.9935   1
  -1 -17  -2 413.920 60.4860   1
  -1  17  -2 404.284 63.5983   1
   1  17   2 461.577 64.1168   1
  -2 -17  -2 547.725 64.4926   1
   2  17   2 393.338 60.4521   1
   4 -17   2 343.482 61.1399   1
   4  17   2 355.664 57.7079   1
  -4 -17  -2 327.244 54.9365   1
   5 -17   2 762.107 80.9466   1
   5  17   2 909.577 82.7624   1
  -5 -17  -2 828.238 83.2370   1
  -5  17  -2 861.699 84.6651   1
  -6  17  -2 2408.65 144.692   1
   6  17   2 2543.14 148.289   1
   6 -17   2 2409.09 145.963   1
  -7  17  -2-6.18776 39.7497   1
   7  17   2-12.8714 44.5407   1
  -7 -17  -2-6.35421 42.9499   1
   7 -17   2-6.35021 39.6856   1
  -8  17  -2 18.6350 48.2895   1
   8  17   2 56.1668 47.6200   1
  -8 -17  -2 12.6410 45.7217   1
   8 -17   2-12.6462 44.1008   1
  -9  17  -2 811.367 84.5359   1
   9  17   2 711.849 78.2739   1
  -9 -17  -2 731.298 80.4631   1
   9 -17   2 724.621 76.5745   1
 -10 -17  -2 809.030 79.1600   1
 -11  17  -2 418.282 66.0726   1
  11  17   2 355.444 58.1613   1
 -11 -17  -2 356.934 57.9128   1
  11 -17   2 367.687 61.3996   1
 -12  17  -2 43.1609 49.0959   1
  12  17   2 6.00979 45.2822   1
  12 -17   2 43.1753 39.2811   1
 -13 -17  -2 245.884 58.7007   1
  13  17   2 157.138 49.4400   1
 -12 -18   2 723.071 77.5362   1
  12  18  -2 726.914 75.2506   1
 -11 -18   2 487.613 68.6989   1
  11  18  -2 427.459 68.1201   1
  10  18  -2 121.702 49.1975   1
 -10 -18   2 127.394 49.5971   1
   9  18  -2 1288.86 100.037   1
  -9 -18   2 1483.27 106.462   1
  -9  18   2 1208.55 100.614   1
   8 -18  -2-19.2132 41.1417   1
   8  18  -2-5.98366 37.3953   1
  -8 -18   2 12.6179 41.5998   1
  -8  18   2-32.3385 48.4019   1
   7  18  -2 241.455 53.1100   1
  -7  18   2 205.053 56.4132   1
   7 -18  -2 220.007 50.8743   1
  -7 -18   2 174.835 48.2159   1
  -6  18   2 57.8115 45.8709   1
   6 -18  -2 84.1026 47.8377   1
   5  18  -2 1144.15 93.2007   1
  -5  18   2 1151.74 94.9781   1
  -5 -18   2 980.219 91.2619   1
   5 -18  -2 1027.88 90.2334   1
  -4  18   2-12.7858 40.7035   1
   4  18  -2 86.1346 49.5480   1
   4 -18  -2-6.48133 39.7380   1
  -3  18   2 481.813 66.9207   1
  -3 -18   2 686.144 69.5709   1
   3 -18  -2 508.565 68.3129   1
  -2  18   2 151.979 53.3151   1
   2  18  -2 196.910 51.2856   1
  -2 -18   2 167.477 49.4495   1
   2 -18  -2 153.163 50.5597   1
  -1  18   2 146.558 52.0458   1
   1  18  -2 123.177 53.5442   1
  -1 -18   2 87.6797 49.4350   1
   1 -18  -2 95.3929 46.1729   1
   0  18   2 12.7110 45.9723   1
   0  18  -2 6.17372 40.0136   1
   0 -18   2 18.9884 40.2968   1
   0 -18  -2 12.7344 46.3800   1
  -1  18  -2 946.106 85.1740   1
   1  18   2 804.698 80.4357   1
  -1 -18  -2 958.525 85.8833   1
   1 -18   2 876.982 84.4237   1
   2  18   2 617.110 75.4298   1
  -2  18  -2 597.141 72.5481   1
   2 -18   2 633.075 72.5028   1
  -2 -18  -2 582.864 72.1500   1
   3  18   2 754.394 80.9247   1
  -3  18  -2 812.952 83.2895   1
  -3 -18  -2 852.695 81.8402   1
   3 -18   2 776.035 80.4105   1
   4 -18   2 12.3517 44.0658   1
  -4  18  -2 43.4611 47.3977   1
   4  18   2 79.4086 47.7970   1
  -4 -18  -2 39.5540 42.3776   1
   5 -18   2 4889.86 238.858   1
   5  18   2 4824.88 239.968   1
  -5 -18  -2 5163.92 242.420   1
  -5  18  -2 5217.48 241.402   1
  -6  18  -2 159.300 48.9919   1
   6  18   2 145.491 52.0049   1
  -6 -18  -2 81.6506 48.4438   1
  -7  18  -2 177.633 52.8045   1
   7  18   2 113.570 50.1703   1
  -7 -18  -2 137.971 47.4892   1
   7 -18   2 124.742 52.1360   1
  -8  18  -2 6.10433 47.1639   1
   8  18   2-18.3036 44.7517   1
  -8 -18  -2 37.1975 45.7836   1
   8 -18   2 43.7273 46.1319   1
  -9  18  -2 778.026 83.3549   1
   9  18   2 800.415 79.8453   1
   9 -18   2 985.265 87.8853   1
 -10  18  -2 78.9663 50.5988   1
 -10 -18  -2 66.2081 43.2798   1
  10  18   2 42.0388 45.5792   1
  10 -18   2 55.6782 46.6481   1
 -11 -18  -2 17.9904 46.8994   1
  11  18   2 5.96002 45.4748   1
  11 -18   2 6.10289 39.2051   1
 -10 -19   2 65.0648 46.8792   1
  10  19  -2 77.0234 46.4033   1
   9  19  -2 77.5174 50.7758   1
  -9 -19   2 106.910 49.8002   1
   8  19  -2-17.7669 43.1404   1
  -8 -19   2-12.1376 41.6796   1
   6  19  -2 499.260 67.0348   1
  -6 -19   2 487.162 67.1621   1
  -5 -19   2 911.543 84.4288   1
   4  19  -2 78.4770 49.2400   1
  -4  19   2 94.5386 48.1683   1
   4 -19  -2 76.7619 41.9125   1
  -4 -19   2 66.8970 48.2116   1
   3  19  -2 207.410 50.0843   1
  -3  19   2 276.943 57.0078   1
  -3 -19   2 218.794 52.0392   1
   3 -19  -2 240.972 47.5466   1
  -2  19   2 581.972 72.8301   1
   2  19  -2 683.160 74.9843   1
   2 -19  -2 548.688 70.5841   1
  -2 -19   2 650.892 75.5236   1
   1  19  -2 24.2452 44.4770   1
  -1 -19   2 55.1117 42.0751   1
   0  19  -2 84.9807 45.5120   1
   0 -19   2 74.1181 45.3874   1
   1  19   2-12.5351 43.0624   1
  -1  19  -2 48.6986 45.2738   1
  -1 -19  -2 63.5190 43.6414   1
   1 -19   2 56.1657 42.5417   1
  -2  19  -2 18.1608 40.2590   1
   2  19   2 6.17582 44.9904   1
  -2 -19  -2 6.31749 43.7284   1
   2 -19   2 49.7360 37.7444   1
   3  19   2 67.4050 52.6042   1
  -3  19  -2-12.3196 40.9616   1
  -3 -19  -2-12.8456 45.8013   1
   3 -19   2 24.5768 39.8237   1
   4  19   2 529.189 68.1307   1
  -4  19  -2 611.515 73.8228   1
  -4 -19  -2 642.073 72.0659   1
   4 -19   2 572.571 68.6406   1
   5 -19   2 127.697 47.4116   1
   5  19   2 87.2694 52.0104   1
  -5 -19  -2 118.084 50.1825   1
  -5  19  -2 85.9434 48.7236   1
  -6  19  -2 72.1885 53.2630   1
   6 -19   2 108.776 46.5090   1
  -7 -19  -2-18.3350 48.0870   1
  -7  19  -2-41.9729 48.0130   1
   7  19   2 18.2481 46.9970   1
   8 -19   2 1738.75 117.319   1
   8  19   2 1726.39 116.774   1
  -8 -19  -2 1879.03 118.082   1
  -8  19  -2 1878.09 121.090   1
  -9  19  -2 421.414 63.8878   1
   9 -19   2 411.593 62.1233   1
   9  19   2 329.107 62.8839   1
  -6 -20   2 321.184 58.6630   1
   6  20  -2 189.810 52.0710   1
  -5 -20   2 53.3937 43.0105   1
   5  20  -2 110.039 45.6582   1
  -4 -20   2-5.98394 45.9445   1
   4  20  -2-5.89272 46.9100   1
  -3 -20   2 807.189 78.2231   1
  -3  20   2 790.666 80.5863   1
   3  20  -2 612.936 72.8042   1
  -2 -20   2 1008.15 86.9687   1
   2 -20  -2 998.242 87.0825   1
  -2  20   2 1009.08 90.6292   1
   2  20  -2 1020.30 88.6055   1
   1 -20  -2 198.627 54.9629   1
  -1 -20   2 237.892 49.9224   1
  -1  20   2 209.360 54.2782   1
   1  20  -2 279.889 54.2477   1
   0 -20  -2 425.409 63.9119   1
   0 -20   2 472.340 64.1978   1
   0  20  -2 444.004 62.3734   1
   0  20   2 443.738 66.2676   1
   1 -20   2 476.234 62.6680   1
  -1  20  -2 391.076 59.5273   1
   2 -20   2 888.537 87.0689   1
  -2  20  -2 1127.95 91.0182   1
   2  20   2 928.623 84.6734   1
   3 -20   2 187.881 49.5195   1
  -3 -20  -2 317.954 60.6285   1
  -3  20  -2 182.740 52.2811   1
   3  20   2 271.108 56.2793   1
  -4 -20  -2 195.697 56.3195   1
   4 -20   2 258.247 49.7728   1
   4  20   2 254.853 60.1031   1
  -4  20  -2 322.115 57.9892   1
   5 -20   2 117.931 50.7093   1
  -5  20  -2 217.497 58.9723   1
   5  20   2 169.826 53.4242   1
   6 -20   2 1547.36 114.143   1
  -6  20  -2 1896.28 122.662   1
 -25   0   3 26.1685 45.2776   1
  25   0  -3-6.58234 42.6605   1
 -24   0   3-26.0822 43.3607   1
  24   0  -3-6.49211 42.4462   1
 -23   0   3 46.2025 44.9807   1
  23   0  -3 6.44222 40.2703   1
  21   0  -3 12.3019 38.0765   1
 -21   0   3 6.70606 42.3034   1
  20   0  -3 6.30570 41.2234   1
 -20   0   3-6.28884 42.8487   1
  19   0  -3 37.2171 38.7856   1
 -19   0   3 36.6467 35.9677   1
  18   0  -3 59.6734 38.6740   1
 -18   0   3-65.5172 37.2221   1
  17   0  -3-39.4637 37.1737   1
 -17   0   3 23.0418 35.3146   1
  16   0  -3-26.5435 35.0046   1
 -16   0   3 10.9532 34.2264   1
  15   0  -3 20.0588 32.7895   1
 -15   0   3 15.3774 32.0390   1
  13   0  -3 4.54770 28.4212   1
 -13   0   3 8.79173 25.0316   1
 -12   0   3 4.09783 23.5974   1
  11   0  -3-7.49649 22.5228   1
 -11   0   3 7.47146 23.3458   1
  10   0  -3 20.1975 21.6244   1
 -10   0   3-13.4288 20.9807   1
   9   0  -3 9.03377 19.5156   1
  -9   0   3-5.79260 20.3506   1
   7   0  -3-4.16552 17.2416   1
  -7   0   3 2.08201 17.6927   1
   6   0  -3-10.0022 15.4792   1
  -6   0   3 1.67484 13.5640   1
   5   0  -3-7.43626 12.0368   1
  -5   0   3 14.9533 14.4705   1
   4   0  -3-13.2236 11.0823   1
  -4   0   3 16.9459 10.5903   1
   1   0  -3-3.59772 10.3174   1
  -1   0   3-0.72858 10.4282   1
   0   0  -3 2.27255 14.6634   1
   0   0   3-2.23716 14.0466   1
   1   0   3-9.40457 19.1704   1
  -1   0  -3 9.40629 17.1814   1
   2   0   3-3.89448 17.8515   1
  -2   0  -3-20.0275 22.0199   1
   3   0   3 9.41357 22.7677   1
  -3   0  -3 4.84745 23.3556   1
   4   0   3 8.23827 21.7340   1
  -4   0  -3 2.82943 23.0427   1
   5   0   3 43.8927 22.4037   1
  -5   0  -3 38.5049 25.4370   1
   6   0   3-17.6141 24.7553   1
  -6   0  -3-3.61296 22.7933   1
   7   0   3-7.76919 26.4689   1
  -7   0  -3-7.96539 26.4833   1
   8   0   3 4.21828 25.3482   1
  -8   0  -3 8.71895 25.1047   1
   9   0   3 9.12153 26.8838   1
  -9   0  -3 93.7755 34.8904   1
  10   0   3-24.5162 30.0603   1
 -10   0  -3 5.01267 26.8741   1
  11   0   3-26.0935 34.1231   1
 -11   0  -3-10.6212 31.2594   1
  12   0   3-5.53433 38.3039   1
 -12   0  -3-16.5787 36.1299   1
  13   0   3-17.3477 39.7107   1
 -13   0  -3 11.4801 35.8717   1
  14   0   3-12.0394 40.0297   1
 -14   0  -3 35.2890 37.4462   1
  15   0   3-12.2256 34.4217   1
 -15   0  -3 85.3233 45.9168   1
  16   0   3 42.4534 40.3853   1
 -16   0  -3 83.2357 43.3323   1
 -17   0  -3 12.8330 41.5871   1
  17   0   3 12.4432 40.6759   1
 -18   0  -3 19.2542 44.0749   1
  18   0   3-12.8161 41.8926   1
 -19   0  -3 25.6040 42.9221   1
  19   0   3 18.9696 45.0944   1
 -20   0  -3-25.5097 45.4882   1
  20   0   3-38.1092 44.9744   1
 -21   0  -3 31.8760 41.6831   1
  21   0   3 6.42122 38.1945   1
 -22   0  -3-50.6872 49.5506   1
  22   0   3 38.3451 46.5508   1
 -23   0  -3 6.25220 46.1718   1
  23   0   3 25.1890 43.5854   1
 -24   0  -3-6.14249 43.1609   1
  24   0   3-12.2092 40.9292   1
 -25   1   3-13.2338 44.7288   1
 -25  -1   3-6.59981 47.0641   1
  25   1  -3-32.2010 43.8842   1
 -24   1   3 32.9712 43.4874   1
  24  -1  -3 13.2780 43.0344   1
 -23   1   3 183.173 53.1935   1
  23  -1  -3 290.304 55.1142   1
  23   1  -3 156.343 52.6774   1
 -23  -1   3 209.935 58.0191   1
  22   1  -3 79.8347 44.2921   1
 -22  -1   3 45.5194 42.5693   1
 -21   1   3 296.538 57.0327   1
  21  -1  -3 194.803 48.5197   1
  21   1  -3 201.531 52.8769   1
 -21  -1   3 156.238 51.1481   1
 -20   1   3 87.7455 44.7472   1
  20  -1  -3 42.8425 39.0280   1
  20   1  -3 88.0319 41.8707   1
 -20  -1   3 38.5097 41.6568   1
 -19   1   3 36.4595 39.0349   1
  19  -1  -3-18.1970 37.1846   1
  19   1  -3 6.03711 34.3760   1
 -19  -1   3-6.23246 38.5799   1
 -18   1   3 3461.39 184.288   1
  18  -1  -3 4171.78 190.098   1
  18   1  -3 3893.29 188.578   1
 -18  -1   3 3378.06 182.921   1
 -17   1   3 6599.18 290.071   1
  17  -1  -3 6579.09 290.307   1
  17   1  -3 6509.75 288.592   1
 -17  -1   3 6641.33 288.514   1
 -16   1   3 1535.11 102.093   1
  16  -1  -3 1695.50 106.623   1
  16   1  -3 1668.01 106.929   1
 -16  -1   3 1609.29 105.037   1
 -15   1   3 1254.99 89.4781   1
  15  -1  -3 1316.60 89.9224   1
  15   1  -3 1238.71 89.7966   1
 -15  -1   3 1293.55 90.3853   1
  14   1  -3 3092.01 156.185   1
  13  -1  -3 3169.87 157.847   1
 -13  -1   3 3367.44 159.739   1
  12  -1  -3 40.1760 28.2297   1
  12   1  -3 4.21902 23.7493   1
 -12  -1   3-8.52304 24.5400   1
 -12   1   3-16.4271 27.0789   1
 -11   1   3 7530.78 316.708   1
  11   1  -3 8309.63 320.272   1
 -11  -1   3 7920.21 319.498   1
 -10   1   3 8039.56 314.419   1
  10  -1  -3 7578.32 311.483   1
 -10  -1   3 7979.15 314.484   1
  10   1  -3 8046.90 315.213   1
  -9  -1   3 9200.27 350.129   1
  -9   1   3 8407.55 347.778   1
   9   1  -3 9392.80 350.586   1
   9  -1  -3 8962.96 346.675   1
   8  -1  -3 23741.2 812.682   1
  -8   1   3 20899.1 810.128   1
  -7   1   3 40225.7 1378.31   1
   7   1  -3 40502.3 1381.34   1
  -7  -1   3 38508.9 1379.88   1
  -6   1   3 217.023 23.0107   1
   6   1  -3 258.388 26.3523   1
  -6  -1   3 233.202 26.9757   1
   6  -1  -3 215.542 24.8456   1
  -5   1   3 25021.0 982.410   1
   5   1  -3 27677.7 986.982   1
  -5  -1   3 27504.5 987.478   1
  -4  -1   3 138185. 4948.52   1
  -4   1   3 140806. 4942.54   1
   4  -1  -3 137362. 4942.87   1
   4   1  -3 144705. 4948.54   1
   3   1  -3 236417. 8837.05   1
  -3  -1   3 261943. 8835.11   1
   2   1  -3 50020.1 1790.58   1
  -2  -1   3 51033.1 1791.58   1
  -1  -1   3 4165.20 165.943   1
  -1   1   3 3924.26 160.854   1
   1   1  -3 4426.19 166.589   1
   0  -1   3 265727. 8330.01   1
   0   1  -3 257964. 8330.28   1
   0  -1  -3 264672. 8326.28   1
  -1  -1  -3 167428. 5836.83   1
   1  -1   3 162562. 5838.41   1
   1   1   3 166183. 5836.86   1
  -1   1  -3 163629. 5838.52   1
  -2  -1  -3 155825. 5526.54   1
   2  -1   3 152802. 5525.93   1
   2   1   3 156428. 5525.10   1
  -2   1  -3 159238. 5526.34   1
  -3  -1  -3 83.5551 23.3040   1
   3   1   3 87.4307 25.6250   1
  -4  -1  -3 12785.8 476.405   1
   4  -1   3 12556.4 476.370   1
   4   1   3 12675.4 477.347   1
  -4   1  -3 12632.5 477.605   1
  -5  -1  -3 9603.86 373.148   1
   5  -1   3 9324.94 371.755   1
   5   1   3 9347.22 373.627   1
  -5   1  -3 10295.0 376.270   1
  -6  -1  -3 16584.2 636.785   1
   6  -1   3 16913.5 634.555   1
   6   1   3 16852.2 635.240   1
  -6   1  -3 17434.1 638.696   1
  -7  -1  -3 931.637 69.0505   1
   7  -1   3 1122.37 73.2357   1
   7   1   3 1091.50 73.3894   1
  -7   1  -3 1040.08 72.2457   1
  -8  -1  -3 673.113 59.5399   1
   8  -1   3 594.135 55.8690   1
   8   1   3 669.879 58.2852   1
  -8   1  -3 644.479 60.3795   1
  -9  -1  -3 17682.9 705.743   1
   9  -1   3 19211.7 707.788   1
   9   1   3 19320.6 709.989   1
  -9   1  -3 18501.8 708.423   1
 -10  -1  -3 3560.75 173.524   1
  10  -1   3 3355.65 170.884   1
  10   1   3 3730.14 176.024   1
 -10   1  -3 3651.56 175.845   1
 -11  -1  -3 592.200 61.4807   1
  11  -1   3 538.661 57.5895   1
  11   1   3 526.752 60.2262   1
 -11   1  -3 684.979 64.8814   1
 -12  -1  -3 270.965 50.1513   1
  12  -1   3 222.804 47.5089   1
  12   1   3 167.644 45.6586   1
 -12   1  -3 209.903 48.0348   1
 -13  -1  -3 2577.38 144.186   1
  13  -1   3 2687.30 144.808   1
  13   1   3 2533.02 141.591   1
 -13   1  -3 2540.70 143.859   1
  14  -1   3 1877.29 122.142   1
 -14   1  -3 1962.78 122.902   1
  15  -1   3 1816.79 113.794   1
 -15   1  -3 1799.60 113.532   1
 -15  -1  -3 1780.71 116.512   1
 -16  -1  -3 246.292 52.6776   1
  16  -1   3 230.669 48.7770   1
 -16   1  -3 147.084 43.2457   1
  17  -1   3 3456.92 176.907   1
  17   1   3 3372.84 177.205   1
 -17   1  -3 3058.67 171.504   1
 -17  -1  -3 3385.64 177.643   1
 -18  -1  -3-12.8864 37.1030   1
  18  -1   3-31.9406 38.3857   1
  18   1   3 58.1534 46.7370   1
 -18   1  -3 19.0176 39.2407   1
  19  -1   3-12.9283 40.3999   1
 -19  -1  -3-27.0460 44.5856   1
 -19   1  -3-6.40733 37.3073   1
  20  -1   3 12.9918 38.2306   1
  20   1   3 12.7084 42.2526   1
 -20  -1  -3-13.0255 46.7763   1
 -20   1  -3 32.1852 44.8924   1
  21  -1   3 814.852 79.4984   1
  21   1   3 719.485 79.1451   1
 -21  -1  -3 780.653 82.3491   1
 -21   1  -3 643.019 76.7312   1
  22  -1   3 139.295 48.7205   1
  22   1   3 224.108 54.0754   1
 -22   1  -3 140.582 48.5472   1
 -22  -1  -3 226.384 55.4117   1
  23  -1   3-30.5058 45.0608   1
  23   1   3-18.6521 41.3492   1
 -23   1  -3-64.3602 53.2855   1
 -23  -1  -3 12.3916 45.7594   1
  24   1   3 85.9379 45.1994   1
  24  -1   3 192.989 50.8826   1
 -24  -1  -3 158.271 51.3559   1
 -24   1  -3 18.6183 46.9195   1
 -26  -2   3 111.055 52.7504   1
 -25  -2   3 155.227 55.0941   1
  25   2  -3 63.8791 46.0370   1
  24  -2  -3 12.9018 39.1567   1
  24   2  -3 6.71522 41.9661   1
 -24   2   3-40.6323 47.5836   1
  23  -2  -3 436.569 65.5436   1
 -23  -2   3 592.477 75.5336   1
 -23   2   3 562.321 72.4775   1
  22   2  -3 2863.66 165.942   1
 -22  -2   3 3089.41 168.539   1
  21  -2  -3 1870.88 121.074   1
  21   2  -3 1618.09 116.652   1
 -21   2   3 2017.84 123.291   1
 -21  -2   3 1758.11 119.295   1
 -20  -2   3 486.794 62.0436   1
  20  -2  -3 464.672 61.1767   1
  20   2  -3 379.645 58.5121   1
 -20   2   3 385.684 57.5025   1
 -19  -2   3 826.859 78.5215   1
  19  -2  -3 1185.31 87.5267   1
  19   2  -3 1051.28 88.6691   1
 -19   2   3 1011.94 84.3669   1
  18  -2  -3 1569.43 107.044   1
 -18   2   3 1702.57 108.322   1
 -17  -2   3 766.502 74.4363   1
  17  -2  -3 780.103 71.1200   1
  17   2  -3 822.225 75.3738   1
 -17   2   3 829.690 73.2909   1
  16  -2  -3 15.7198 30.5286   1
  16   2  -3-5.61545 34.7790   1
 -16   2   3 10.5297 34.4380   1
  15  -2  -3 172.748 39.8768   1
  15   2  -3 102.251 41.4055   1
 -15   2   3 169.767 39.1776   1
 -14  -2   3 10195.0 409.676   1
  14   2  -3 9998.40 408.245   1
  13  -2  -3 3002.73 152.238   1
 -13  -2   3 3102.32 155.291   1
 -13   2   3 3307.09 154.872   1
 -12  -2   3 46941.8 1764.66   1
  12  -2  -3 50672.5 1763.38   1
  12   2  -3 48572.0 1766.52   1
 -11  -2   3 5362.10 221.791   1
  11  -2  -3 5299.46 217.372   1
  11   2  -3 4963.97 220.042   1
 -11   2   3 4766.30 214.078   1
 -10  -2   3 46749.4 1723.72   1
 -10   2   3 48982.7 1720.20   1
  10   2  -3 48911.5 1724.95   1
  10  -2  -3 46526.7 1717.68   1
   9  -2  -3 13124.0 484.688   1
  -9   2   3 12951.7 484.867   1
  -9  -2   3 12638.3 489.344   1
   9   2  -3 12828.5 489.806   1
   8  -2  -3 51405.7 1921.31   1
  -8   2   3 53871.7 1921.93   1
  -8  -2   3 54788.0 1928.94   1
   8   2  -3 55559.4 1927.84   1
  -7   2   3 1808.16 82.8033   1
   7  -2  -3 1731.11 83.3662   1
  -6   2   3 31941.5 1156.79   1
  -6  -2   3 35166.2 1164.00   1
   6   2  -3 34675.5 1164.15   1
   5  -2  -3 45419.6 1641.21   1
   5   2  -3 47539.0 1648.37   1
  -5   2   3 45244.6 1640.26   1
  -5  -2   3 47273.8 1648.94   1
  -4  -2   3 5092.99 197.884   1
   4  -2  -3 5111.50 189.175   1
   4   2  -3 5015.44 197.146   1
  -4   2   3 5090.80 189.261   1
   3  -2  -3 9291.43 315.728   1
  -3   2   3 9076.68 314.742   1
   3   2  -3 8999.45 324.875   1
  -2  -2   3 39984.2 1456.60   1
  -2   2   3 39176.1 1448.50   1
   2  -2  -3 42172.3 1448.73   1
   2   2  -3 42460.8 1456.58   1
  -1  -2   3 9700.39 360.774   1
  -1   2   3 9860.57 355.499   1
   1  -2  -3 9989.72 355.307   1
   1   2  -3 9326.19 360.441   1
   0   2   3 41159.3 1533.34   1
   0  -2  -3 43714.5 1534.48   1
   0   2  -3 44453.1 1538.42   1
   0  -2   3 43566.8 1538.31   1
   1   2   3 22644.0 833.854   1
   1  -2   3 23156.3 836.055   1
  -1   2  -3 22998.5 835.966   1
  -1  -2  -3 23647.1 835.093   1
   2  -2   3 153937. 5357.13   1
  -2   2  -3 146029. 5357.24   1
  -2  -2  -3 154525. 5355.85   1
   2   2   3 150192. 5355.80   1
   4   2   3 10111.0 404.243   1
   4  -2   3 10277.0 402.227   1
  -4   2  -3 10919.8 405.844   1
  -4  -2  -3 11036.1 406.048   1
   5   2   3 31736.9 1168.17   1
   5  -2   3 31643.9 1166.37   1
  -5   2  -3 32666.2 1168.24   1
  -5  -2  -3 32377.1 1168.06   1
   6   2   3 18075.1 665.383   1
   6  -2   3 18207.2 665.579   1
  -6   2  -3 18970.2 667.176   1
   7   2   3 5325.44 225.591   1
   7  -2   3 5213.66 223.652   1
  -7   2  -3 5291.05 224.980   1
  -7  -2  -3 4987.15 223.719   1
   8   2   3 25513.9 918.368   1
   8  -2   3 25764.7 915.934   1
  -8   2  -3 24227.8 914.607   1
  -8  -2  -3 23013.2 915.769   1
  -9   2  -3 3519.89 173.464   1
   9  -2   3 3857.60 176.984   1
  10   2   3 18235.8 701.109   1
  10  -2   3 18600.8 699.804   1
 -10   2  -3 18396.6 698.668   1
 -10  -2  -3 18219.3 700.498   1
  11   2   3 10155.2 397.824   1
  11  -2   3 9260.86 392.010   1
 -11   2  -3 9454.12 391.954   1
 -11  -2  -3 9778.28 397.637   1
  12   2   3 3101.61 162.419   1
  12  -2   3 3219.02 165.211   1
 -12   2  -3 3037.52 160.379   1
 -12  -2  -3 3017.37 159.999   1
  13   2   3 1744.65 109.494   1
  13  -2   3 1664.54 107.296   1
 -13   2  -3 1478.44 102.351   1
 -13  -2  -3 1486.41 102.043   1
  15   2   3 5571.27 249.925   1
  15  -2   3 5509.78 249.778   1
 -15   2  -3 5072.57 244.759   1
 -15  -2  -3 5227.20 248.667   1
  16   2   3 172.829 50.4462   1
  16  -2   3 236.739 52.5661   1
 -16   2  -3 173.140 48.5446   1
 -16  -2  -3 191.400 49.7566   1
  17   2   3 50.8008 45.6282   1
 -17   2  -3 31.5398 39.0724   1
 -17  -2  -3 38.9554 44.2592   1
 -18  -2  -3 1588.17 115.553   1
  18  -2   3 1851.22 121.415   1
  18   2   3 1984.75 123.442   1
  19   2   3 91.9549 41.5400   1
  19  -2   3 76.4802 46.5188   1
 -19   2  -3 84.1000 46.8880   1
 -19  -2  -3 84.8114 44.9015   1
 -20   2  -3 800.742 84.4416   1
  20  -2   3 897.501 81.8988   1
  21   2   3 300.956 54.8687   1
  21  -2   3 359.804 61.2748   1
 -21   2  -3 292.182 60.2011   1
 -21  -2  -3 258.270 56.4249   1
 -22   2  -3 120.312 51.6437   1
  22  -2   3 44.3418 43.5917   1
 -23  -2  -3 81.4526 51.1076   1
 -23   2  -3 62.0371 45.5929   1
  23  -2   3 81.4604 44.7759   1
  23   2   3 111.245 49.8528   1
 -24   2  -3 480.940 68.6329   1
 -24  -2  -3 397.235 67.1057   1
  24  -2   3 454.773 61.8163   1
  24   2   3 491.334 65.6253   1
  26   3  -3 6.58434 43.4684   1
 -26  -3   3 140.446 58.2936   1
  25   3  -3-52.7895 47.4379   1
 -25  -3   3-65.7622 53.8916   1
  24   3  -3 78.6824 45.3822   1
  24  -3  -3 13.2792 41.4972   1
 -24   3   3-19.7935 46.7076   1
 -24  -3   3-6.70313 48.8283   1
 -23  -3   3 2745.39 156.523   1
 -23   3   3 2729.54 153.844   1
  23  -3  -3 2597.24 150.392   1
  23   3  -3 2450.40 150.234   1
  22   3  -3 4029.86 208.861   1
 -22  -3   3 4300.46 211.766   1
 -21   3   3 12.8038 41.1250   1
  21  -3  -3-25.3528 42.1449   1
  20   3  -3 336.575 56.9110   1
  20  -3  -3 337.866 55.3936   1
 -20   3   3 265.289 54.2512   1
 -20  -3   3 305.464 54.3682   1
  19   3  -3 991.775 87.6637   1
  19  -3  -3 1115.98 87.0985   1
 -19   3   3 1195.61 91.8896   1
 -19  -3   3 1058.37 88.6480   1
  18   3  -3 12.2804 35.3824   1
  18  -3  -3 23.0745 35.7329   1
 -18   3   3 53.4824 36.4532   1
 -18  -3   3 67.4367 43.0965   1
  17   3  -3 21018.2 808.356   1
  17  -3  -3 21448.2 804.051   1
 -17   3   3 20522.4 801.508   1
 -17  -3   3 21445.6 805.394   1
  16   3  -3 201.531 44.3927   1
  16  -3  -3 212.753 46.9166   1
 -16   3   3 187.726 43.5695   1
 -16  -3   3 234.094 48.0840   1
  15   3  -3 145.710 44.4278   1
  15  -3  -3 115.679 38.4033   1
 -15   3   3 156.961 40.5651   1
 -15  -3   3 102.090 39.4036   1
 -14  -3   3 15081.7 584.855   1
  13   3  -3 10195.0 417.153   1
  13  -3  -3 10882.1 415.746   1
 -13   3   3 9992.43 410.907   1
 -13  -3   3 10469.6 417.047   1
  12   3  -3 19728.0 712.049   1
 -12  -3   3 18307.5 708.179   1
  12  -3  -3 18459.9 703.256   1
 -12   3   3 18583.3 704.179   1
 -11  -3   3 146.380 34.2512   1
  11   3  -3 156.535 33.6690   1
  11  -3  -3 223.684 33.9338   1
  10   3  -3 83.4939 28.1598   1
 -10  -3   3 101.424 30.5660   1
  10  -3  -3 99.2214 26.7170   1
 -10   3   3 116.854 27.8642   1
   9   3  -3 187.622 31.6973   1
  -9  -3   3 190.800 31.7678   1
   9  -3  -3 107.032 30.8790   1
  -9   3   3 184.862 27.0742   1
   8   3  -3 3280.68 147.263   1
  -8  -3   3 3206.91 145.922   1
   7   3  -3 61180.5 2135.15   1
  -7   3   3 58045.5 2126.42   1
   7  -3  -3 60096.7 2127.38   1
  -7  -3   3 59650.9 2134.26   1
   6   3  -3 9108.83 356.818   1
   6  -3  -3 9243.87 349.595   1
  -6  -3   3 9907.17 360.485   1
  -6   3   3 9290.43 349.020   1
   5  -3  -3 7726.37 297.140   1
  -5   3   3 8176.48 297.541   1
  -4   3   3 3346.67 129.070   1
   4   3  -3 3554.19 138.690   1
   4  -3  -3 3332.39 129.729   1
  -3  -3   3 85379.2 3065.65   1
   3   3  -3 89379.3 3065.78   1
  -3   3   3 83513.8 3057.15   1
   3  -3  -3 87804.8 3057.36   1
   2  -3  -3 5236.62 199.010   1
  -2   3   3 5280.92 198.810   1
   2   3  -3 5207.72 205.563   1
  -2  -3   3 5198.71 206.559   1
   1  -3  -3 2942.65 117.026   1
  -1  -3   3 2616.67 122.233   1
   1   3  -3 3068.25 122.947   1
  -1   3   3 2831.92 117.370   1
   0  -3   3 96305.9 3290.35   1
   0   3  -3 89585.2 3289.41   1
   0  -3  -3 95642.8 3286.36   1
   0   3   3 89540.8 3283.85   1
   1  -3   3 21064.3 790.715   1
  -1   3  -3 21615.9 790.483   1
  -1  -3  -3 22260.3 788.818   1
   1   3   3 21831.1 787.286   1
   3  -3   3 13844.8 513.793   1
  -3   3  -3 13304.7 513.160   1
   3   3   3 13577.3 513.746   1
  -3  -3  -3 14014.7 515.009   1
  -4  -3  -3 836.545 57.2502   1
  -4   3  -3 835.612 59.1557   1
   4  -3   3 712.653 58.1824   1
   4   3   3 824.129 55.9255   1
   5   3   3 4976.33 216.855   1
   5  -3   3 5078.21 216.314   1
  -5  -3  -3 5423.89 219.302   1
  -5   3  -3 5122.31 215.987   1
   6   3   3 14188.1 530.287   1
   6  -3   3 13564.5 528.031   1
  -6  -3  -3 13313.4 527.093   1
  -6   3  -3 14346.5 530.154   1
   7   3   3 66995.5 2423.29   1
   7  -3   3 66611.0 2419.75   1
  -7  -3  -3 67556.5 2422.17   1
  -7   3  -3 68275.7 2419.84   1
   8   3   3 19203.5 714.185   1
   8  -3   3 19327.3 711.903   1
  -8  -3  -3 18230.0 710.186   1
  -8   3  -3 18533.6 710.511   1
   9   3   3 1278.98 88.7225   1
  -9  -3  -3 1498.58 92.8047   1
  10   3   3 17539.7 661.040   1
  10  -3   3 15930.2 654.791   1
 -10  -3  -3 17442.6 662.459   1
 -10   3  -3 18072.0 662.780   1
  11   3   3 2388.17 133.899   1
  11  -3   3 2285.20 130.642   1
 -11  -3  -3 2243.16 129.865   1
 -11   3  -3 2453.01 134.174   1
  12   3   3 3716.81 187.800   1
  12  -3   3 3547.47 183.697   1
 -12  -3  -3 3759.25 186.345   1
 -12   3  -3 4055.35 189.333   1
  13   3   3 5922.21 276.283   1
  13  -3   3 6055.95 274.873   1
 -13  -3  -3 6302.54 276.332   1
 -13   3  -3 6438.69 279.865   1
  14   3   3 10093.6 408.534   1
 -14  -3  -3 9396.87 402.855   1
  15   3   3 1751.72 114.940   1
  15  -3   3 1521.52 106.986   1
 -15  -3  -3 1559.38 106.369   1
 -15   3  -3 1404.13 105.928   1
 -16  -3  -3 7430.84 340.346   1
 -16   3  -3 7528.69 342.020   1
  17  -3   3 1545.35 106.707   1
 -17   3  -3 1251.50 100.202   1
  18   3   3 821.744 77.6224   1
  18  -3   3 719.326 74.0302   1
 -18  -3  -3 695.212 76.1856   1
 -18   3  -3 833.616 79.6396   1
  19  -3   3 802.442 84.2679   1
 -19   3  -3 975.421 92.1333   1
 -19  -3  -3 1049.37 93.1927   1
  20  -3   3 258.386 55.3161   1
 -20  -3  -3 242.952 53.8979   1
 -20   3  -3 248.857 52.4177   1
  21   3   3 175.905 51.4690   1
  21  -3   3 128.476 50.4541   1
 -21  -3  -3 135.902 56.5727   1
 -21   3  -3 89.3061 50.4035   1
  22   3   3-6.37345 49.2570   1
  22  -3   3-50.7455 45.2492   1
 -22  -3  -3-6.35787 43.6812   1
 -22   3  -3-88.3029 50.5184   1
  23   3   3 119.367 47.3809   1
  23  -3   3 68.5229 48.2698   1
 -23  -3  -3 136.648 51.6320   1
 -23   3  -3 92.5388 52.0209   1
  24   3   3 769.368 84.7847   1
  24  -3   3 965.225 86.8948   1
 -24   3  -3 1150.40 93.1968   1
 -24  -3  -3 1295.22 98.0378   1
  26   4  -3 478.480 68.5134   1
 -26  -4   3 484.834 68.2734   1
  24   4  -3 6.45352 42.9447   1
 -24  -4   3 73.0805 49.4189   1
 -24   4   3 71.7724 46.2178   1
  23  -4  -3 222.633 53.5590   1
 -23  -4   3 367.388 64.6481   1
 -23   4   3 347.967 60.0659   1
  22   4  -3 1214.13 96.5267   1
 -22  -4   3 1078.78 91.4188   1
  22  -4  -3 987.888 88.4846   1
  21   4  -3-6.56655 41.8150   1
  21  -4  -3 31.9896 40.7418   1
 -21  -4   3 19.5448 43.3303   1
 -21   4   3 63.3395 44.1823   1
  20   4  -3 122.872 44.4660   1
  20  -4  -3 131.636 50.8296   1
 -20  -4   3 244.983 53.4170   1
 -20   4   3 186.968 48.2226   1
  19   4  -3 97.8319 46.9898   1
  19  -4  -3 97.4298 41.9831   1
 -19  -4   3 112.145 47.3802   1
 -19   4   3 115.409 43.7834   1
  18   4  -3 2406.81 137.140   1
  18  -4  -3 2343.47 135.189   1
 -18  -4   3 2209.68 133.331   1
 -18   4   3 2041.75 128.416   1
  17  -4  -3 203.522 45.5547   1
 -17   4   3 196.861 45.8398   1
  16   4  -3 5094.86 231.641   1
  16  -4  -3 5122.10 228.755   1
 -16   4   3 4471.58 221.221   1
  15   4  -3 4182.46 195.064   1
  15  -4  -3 3940.60 186.920   1
 -15  -4   3 3728.66 188.528   1
 -15   4   3 3690.87 183.269   1
  14   4  -3 5367.31 238.585   1
 -14  -4   3 5068.11 235.880   1
  13   4  -3 24880.5 905.382   1
 -13   4   3 25269.9 899.930   1
 -13  -4   3 22774.5 900.140   1
  13  -4  -3 23539.1 897.673   1
 -12   4   3 17133.1 647.103   1
  12  -4  -3 17021.3 647.581   1
  11  -4  -3 6540.13 269.004   1
  11   4  -3 6648.22 278.798   1
 -11   4   3 6932.47 271.153   1
 -11  -4   3 5972.45 275.005   1
 -10  -4   3 875.197 66.7641   1
  10  -4  -3 864.139 61.6412   1
  10   4  -3 924.239 67.0449   1
   9  -4  -3 31152.0 1128.27   1
  -9  -4   3 30151.1 1134.12   1
  -9   4   3 31848.3 1129.22   1
   9   4  -3 30749.5 1133.99   1
   8  -4  -3 38108.7 1375.46   1
  -8  -4   3 37387.3 1384.38   1
   8   4  -3 37864.8 1384.87   1
  -8   4   3 39022.1 1376.02   1
  -7  -4   3 38793.3 1364.36   1
   7   4  -3 36558.0 1360.58   1
  -6  -4   3 3209.44 137.855   1
   6   4  -3 2957.34 135.499   1
  -6   4   3 2738.64 126.022   1
   6  -4  -3 3160.85 129.122   1
  -5  -4   3 50900.2 1733.28   1
   5  -4  -3 48391.3 1723.11   1
   5   4  -3 51414.3 1734.15   1
   4  -4  -3 1352.77 70.7701   1
   4   4  -3 1528.51 78.9919   1
  -4   4   3 1418.31 69.8549   1
  -4  -4   3 1606.57 79.3442   1
   3  -4  -3 7561.54 297.735   1
  -3   4   3 8376.90 300.249   1
  -2   4   3 43825.4 1561.76   1
   2  -4  -3 43654.7 1561.86   1
  -1   4   3 2879.12 121.311   1
   1  -4  -3 2818.98 121.474   1
   0  -4   3 61916.9 2364.60   1
   0   4   3 67200.7 2360.39   1
   0  -4  -3 69034.5 2360.77   1
  -1   4  -3 203760. 7203.17   1
   1  -4   3 203083. 7204.76   1
   2  -4   3 15422.6 587.585   1
  -2   4  -3 16254.4 588.848   1
   2   4   3 15691.3 586.417   1
  -2  -4  -3 15768.6 586.146   1
   3  -4   3 3641.77 156.307   1
  -3   4  -3 3504.57 155.083   1
   3   4   3 3214.51 152.293   1
  -3  -4  -3 3628.52 154.712   1
   4  -4   3 3178.91 149.328   1
  -4   4  -3 3259.40 150.209   1
   4   4   3 3375.73 150.462   1
  -4  -4  -3 3431.68 151.584   1
   5  -4   3 583.725 50.8562   1
  -5   4  -3 699.761 56.3196   1
   5   4   3 716.772 56.7704   1
  -5  -4  -3 653.614 55.3754   1
   6  -4   3 611.001 53.3794   1
  -6   4  -3 638.101 53.4696   1
  -6  -4  -3 467.122 49.9134   1
   6   4   3 560.761 53.3347   1
  -7   4  -3 83462.7 2909.25   1
   7  -4   3 84525.2 2909.05   1
  -7  -4  -3 77960.7 2908.88   1
   7   4   3 78628.4 2907.88   1
  -8   4  -3 2577.24 134.639   1
   8  -4   3 2680.77 136.496   1
  -9   4  -3 57549.3 2009.25   1
   9  -4   3 54743.0 2010.00   1
  -9  -4  -3 54867.4 2013.88   1
   9   4   3 54684.8 2013.45   1
 -10   4  -3 4799.95 209.760   1
 -10  -4  -3 4490.84 210.673   1
  10   4   3 4638.90 213.001   1
 -11   4  -3 13038.1 552.371   1
  11  -4   3 14520.8 558.806   1
 -11  -4  -3 14725.8 561.074   1
  11   4   3 14867.6 561.552   1
 -12   4  -3 5604.94 248.367   1
  12  -4   3 5455.53 248.309   1
 -12  -4  -3 5370.33 250.087   1
  12   4   3 5461.20 249.930   1
 -13   4  -3 356.546 51.7091   1
  13  -4   3 253.835 47.4199   1
 -14   4  -3 1351.62 101.459   1
  14  -4   3 1683.52 109.017   1
 -14  -4  -3 1352.96 102.338   1
  14   4   3 1677.33 110.300   1
 -15   4  -3 15884.1 657.986   1
  15  -4   3 17818.7 666.394   1
 -15  -4  -3 16514.2 661.843   1
  15   4   3 17895.6 668.532   1
 -16   4  -3 161.485 48.4822   1
  16  -4   3 124.625 46.2263   1
 -16  -4  -3 127.328 46.9025   1
  16   4   3 89.8537 47.6001   1
 -17   4  -3 5168.96 246.459   1
  17  -4   3 5463.93 248.963   1
 -17  -4  -3 4993.53 246.492   1
  17   4   3 5497.79 252.088   1
 -18   4  -3 899.134 82.4644   1
  18  -4   3 900.571 81.9862   1
 -18  -4  -3 840.959 81.2289   1
  18   4   3 910.854 82.9182   1
 -19   4  -3 95.2362 49.0942   1
  19  -4   3 19.2364 41.2414   1
 -19  -4  -3 65.1675 52.2184   1
  19   4   3 57.3273 45.1358   1
 -20  -4  -3 814.689 84.2137   1
  20   4   3 1067.81 87.8682   1
 -21   4  -3 574.564 70.1148   1
 -21  -4  -3 841.589 80.8243   1
  21  -4   3 666.328 73.1643   1
  21   4   3 734.947 77.4093   1
 -22  -4  -3 242.539 59.9278   1
  22   4   3 261.892 57.4124   1
 -23   4  -3 253.838 61.4384   1
  23  -4   3 235.990 58.0624   1
 -24   4  -3-12.1744 49.5743   1
  24   4   3 5.95719 43.0917   1
 -24  -4  -3 18.3309 48.0752   1
  24  -4   3 42.7558 46.6047   1
 -26  -5   3-64.3577 50.9844   1
  25   5  -3 1105.75 93.6166   1
 -25  -5   3 1131.88 96.4038   1
  24   5  -3 281.063 57.4969   1
 -24  -5   3 503.568 67.9104   1
  23  -5  -3 922.679 90.1935   1
 -23   5   3 783.176 83.4226   1
  23   5  -3 903.542 89.3279   1
 -23  -5   3 960.788 90.0045   1
  22   5  -3 59.2496 39.5720   1
  22  -5  -3 13.2122 40.5106   1
 -22  -5   3-13.1497 44.4526   1
 -22   5   3 59.0406 43.9937   1
  21   5  -3 631.018 74.8094   1
  21  -5  -3 428.873 62.3728   1
 -21  -5   3 426.765 67.8217   1
 -21   5   3 625.728 68.7618   1
  20  -5  -3 38.1570 39.4298   1
 -20   5   3 88.2783 43.3604   1
  19   5  -3 370.603 59.8698   1
  19  -5  -3 468.326 60.6749   1
 -19  -5   3 416.712 62.7450   1
 -19   5   3 398.903 60.4409   1
  18   5  -3 1952.99 120.635   1
 -18  -5   3 1733.05 116.117   1
 -18   5   3 1704.47 114.545   1
  17   5  -3 5453.18 246.307   1
 -17   5   3 5157.76 239.270   1
  17  -5  -3 5387.33 241.874   1
 -17  -5   3 4893.95 239.731   1
  16   5  -3 35.4733 35.9193   1
  16  -5  -3 44.1744 36.7478   1
 -16   5   3 71.2473 38.5392   1
 -16  -5   3 23.8230 37.6003   1
  15  -5  -3 5151.15 233.933   1
 -15   5   3 5147.28 232.861   1
 -15  -5   3 5150.31 237.361   1
  14  -5  -3 12507.5 507.002   1
 -14  -5   3 13242.4 510.207   1
 -14   5   3 12478.1 503.906   1
  14   5  -3 13194.7 511.846   1
  13  -5  -3 10997.2 437.409   1
 -13  -5   3 10870.6 442.462   1
 -13   5   3 11200.3 437.567   1
  13   5  -3 11002.3 443.563   1
  12  -5  -3 3933.94 179.804   1
 -12  -5   3 3701.03 183.880   1
  12   5  -3 3901.53 184.686   1
 -12   5   3 3812.54 177.794   1
 -11   5   3 12688.2 496.381   1
  11  -5  -3 13099.1 498.362   1
  10  -5  -3 11396.0 427.868   1
 -10  -5   3 10996.3 435.102   1
 -10   5   3 10629.6 424.600   1
  10   5  -3 11021.3 434.388   1
  -9  -5   3 2651.28 136.754   1
   9  -5  -3 2783.35 129.396   1
   9   5  -3 2643.25 134.671   1
   8  -5  -3 74856.1 2688.94   1
  -8  -5   3 77009.7 2699.30   1
   8   5  -3 70850.9 2698.16   1
  -8   5   3 77963.7 2689.94   1
  -7  -5   3 6303.93 259.939   1
   7   5  -3 6103.83 257.161   1
  -7   5   3 6576.99 252.139   1
   7  -5  -3 6099.92 250.665   1
  -6  -5   3 462.233 46.2519   1
   6   5  -3 466.960 47.6684   1
  -6   5   3 565.392 41.8642   1
   6  -5  -3 631.275 45.0382   1
   5   5  -3 182.933 29.9877   1
  -5  -5   3 149.163 28.7705   1
  -4  -5   3 28854.5 1017.40   1
   4   5  -3 30052.9 1019.39   1
  -4   5   3 26554.2 1007.62   1
   4  -5  -3 26971.2 1008.00   1
  -3  -5   3 857.939 55.7759   1
   3   5  -3 780.722 54.4167   1
  -3   5   3 757.896 48.3753   1
   3  -5  -3 725.396 49.8707   1
   2   5  -3 170921. 6047.62   1
  -2  -5   3 170192. 6046.34   1
   1   5  -3 44334.9 1540.36   1
  -1  -5   3 41168.4 1539.93   1
   0  -5  -3 135458. 4727.31   1
   0   5  -3 136410. 4732.31   1
   0   5   3 128863. 4726.05   1
   0  -5   3 132795. 4732.04   1
  -1  -5  -3 33955.1 1205.92   1
   1  -5   3 31813.9 1208.11   1
   1   5   3 33679.8 1205.94   1
  -1   5  -3 33663.4 1208.40   1
   2  -5   3 2417.07 121.598   1
  -2   5  -3 2501.89 121.138   1
  -2  -5  -3 2434.88 121.189   1
   2   5   3 2844.56 123.771   1
   3  -5   3 1651.62 92.7774   1
  -3   5  -3 1808.26 94.8977   1
  -3  -5  -3 1864.82 95.1441   1
   3   5   3 1569.39 91.1368   1
   4  -5   3 483.135 46.6717   1
  -4   5  -3 512.718 47.1350   1
  -4  -5  -3 541.686 48.8037   1
   4   5   3 504.096 48.3523   1
   5  -5   3 275.713 38.5183   1
  -5   5  -3 279.097 39.1155   1
  -5  -5  -3 259.304 37.2778   1
   5   5   3 296.560 39.9791   1
   6  -5   3 100179. 3572.30   1
  -6  -5  -3 100010. 3575.73   1
  -6   5  -3 93523.0 3570.54   1
   6   5   3 107209. 3576.79   1
  -7   5  -3 230.762 39.2049   1
   7   5   3 259.671 40.1026   1
  -7  -5  -3 222.924 38.3405   1
   7  -5   3 244.459 38.0208   1
   8   5   3 32018.6 1175.96   1
  -8  -5  -3 31644.8 1173.30   1
   9  -5   3 839.331 69.2066   1
   9   5   3 693.280 64.6719   1
  -9  -5  -3 826.060 69.7678   1
  -9   5  -3 766.322 66.6346   1
  10  -5   3 22693.5 842.800   1
 -10  -5  -3 21946.8 843.381   1
  10   5   3 23725.3 847.707   1
 -10   5  -3 21015.9 837.986   1
  11   5   3 4632.26 214.941   1
 -11  -5  -3 4448.83 213.358   1
  11  -5   3 4255.99 210.028   1
 -11   5  -3 4632.63 213.229   1
 -12   5  -3 6726.33 294.421   1
  12  -5   3 6968.11 297.463   1
 -12  -5  -3 6458.11 292.920   1
  12   5   3 6824.23 296.716   1
 -13  -5  -3 199.752 47.8504   1
  13   5   3 195.980 50.1765   1
 -14   5  -3 238.622 50.8875   1
  14  -5   3 149.646 45.3037   1
 -14  -5  -3 187.933 47.3663   1
  14   5   3 195.874 44.7892   1
 -15   5  -3 2418.37 140.413   1
  15  -5   3 2235.73 136.695   1
 -15  -5  -3 2223.87 138.556   1
  15   5   3 2726.29 149.838   1
 -16   5  -3 3526.83 191.928   1
  16  -5   3 3886.82 195.475   1
 -16  -5  -3 3735.63 196.562   1
  16   5   3 4206.85 201.159   1
 -17  -5  -3 2715.37 162.506   1
  17   5   3 3170.39 166.617   1
 -18   5  -3 5056.33 248.299   1
  18  -5   3 5434.85 251.640   1
 -18  -5  -3 5036.86 248.260   1
  18   5   3 5823.99 256.472   1
  19  -5   3 103.176 48.0030   1
 -19   5  -3 38.5397 43.4869   1
 -20   5  -3 3212.81 173.286   1
  20   5   3 3291.48 172.177   1
 -20  -5  -3 3077.78 170.183   1
  20  -5   3 3189.51 173.172   1
  21  -5   3 1454.10 109.876   1
 -21  -5  -3 1701.74 116.059   1
 -21   5  -3 1635.81 116.385   1
 -22   5  -3 19.1246 43.4381   1
  22  -5   3 50.7538 41.4787   1
 -22  -5  -3-6.37995 48.6804   1
  22   5   3-6.22471 45.0273   1
 -23   5  -3 389.952 66.5426   1
  23  -5   3 174.256 50.6717   1
 -23  -5  -3 248.888 54.7226   1
  23   5   3 260.060 54.2037   1
 -24   5  -3 30.4169 44.3236   1
  24  -5   3 30.4613 44.6953   1
  26   6  -3 864.094 84.1801   1
 -26  -6   3 903.697 86.6026   1
  25   6  -3-38.8627 48.7925   1
 -25  -6   3 68.9127 53.2403   1
 -24  -6   3 2160.19 135.519   1
  23   6  -3 936.988 86.2840   1
 -23  -6   3 758.019 83.1030   1
  22  -6  -3 2412.86 141.805   1
 -22   6   3 2084.56 136.903   1
 -21   6   3 334.793 60.1562   1
  21   6  -3 451.035 63.6979   1
 -21  -6   3 331.696 58.6515   1
  21  -6  -3 346.267 58.0981   1
 -20   6   3 2576.40 150.415   1
  20  -6  -3 2824.40 154.569   1
 -20  -6   3 2568.83 151.465   1
  20   6  -3 2601.78 150.634   1
 -19   6   3 759.657 77.5304   1
  19  -6  -3 1062.25 88.7810   1
 -19  -6   3 1029.40 87.5653   1
  19   6  -3 925.184 85.8026   1
 -18  -6   3 463.044 62.2342   1
  18   6  -3 410.792 62.3478   1
 -17   6   3 2020.17 127.123   1
  17  -6  -3 2297.09 132.337   1
  17   6  -3 2234.50 132.722   1
 -16   6   3 9692.19 406.957   1
  16  -6  -3 9773.88 409.538   1
 -16  -6   3 10010.1 413.719   1
  16   6  -3 10496.8 417.380   1
  15  -6  -3 7526.22 303.554   1
 -15  -6   3 7121.60 306.341   1
  15   6  -3 6497.06 303.738   1
 -15   6   3 6893.24 299.803   1
  14  -6  -3 2498.25 134.291   1
 -14  -6   3 2243.37 134.279   1
 -14   6   3 2371.13 131.320   1
  14   6  -3 2564.05 139.389   1
  13   6  -3 354.457 54.3797   1
 -13  -6   3 293.970 52.9666   1
  12  -6  -3 174.918 38.4580   1
 -12  -6   3 171.915 40.5100   1
  12   6  -3 149.584 39.1302   1
 -12   6   3 229.828 39.0361   1
  11  -6  -3 1473.18 90.3241   1
 -11  -6   3 1506.57 97.1600   1
  11   6  -3 1469.45 95.4216   1
 -11   6   3 1393.92 86.7107   1
  10  -6  -3 25697.4 975.853   1
 -10  -6   3 26947.1 985.019   1
  10   6  -3 26576.4 983.869   1
 -10   6   3 26830.5 978.053   1
   9  -6  -3 21325.2 794.701   1
  -9  -6   3 22143.8 803.314   1
  -9   6   3 20423.0 792.345   1
   9   6  -3 21736.2 802.367   1
  -8  -6   3 234.412 39.7893   1
   8  -6  -3 288.500 38.5845   1
   8   6  -3 254.347 37.9743   1
   7  -6  -3 6634.99 279.933   1
  -7  -6   3 7007.48 289.846   1
   7   6  -3 7252.42 289.433   1
  -7   6   3 7168.30 281.348   1
   6   6  -3 1081.35 76.2741   1
  -6  -6   3 1142.79 75.3202   1
  -6   6   3 1210.49 69.7635   1
   5  -6  -3 30801.0 1108.69   1
   5   6  -3 30567.8 1116.08   1
  -5  -6   3 30091.5 1116.84   1
  -5   6   3 30567.0 1106.88   1
   4  -6  -3 10988.3 413.493   1
   4   6  -3 10972.2 423.657   1
  -4  -6   3 10539.9 421.026   1
  -4   6   3 10757.1 413.695   1
   3  -6  -3 64864.4 2306.64   1
   3   6  -3 64719.8 2312.05   1
  -3  -6   3 62578.4 2312.47   1
  -3   6   3 65526.3 2305.15   1
  -2  -6   3 18574.7 707.984   1
  -2   6   3 19099.0 701.719   1
   2  -6  -3 19537.2 702.204   1
   2   6  -3 18785.1 707.072   1
  -1  -6   3 20545.8 785.810   1
  -1   6   3 21439.7 781.013   1
   1  -6  -3 21607.9 781.535   1
   1   6  -3 21283.7 785.998   1
   0  -6   3 79155.5 2788.98   1
   0   6   3 75910.7 2782.60   1
   0  -6  -3 77410.3 2782.79   1
   0   6  -3 79662.0 2786.24   1
   1  -6   3 135849. 4853.72   1
  -1   6  -3 134282. 4852.29   1
  -1  -6  -3 146145. 4853.63   1
   1   6   3 130533. 4850.08   1
   2  -6   3 11695.1 444.567   1
   2   6   3 11101.8 440.511   1
  -2  -6  -3 11549.1 443.523   1
  -2   6  -3 11575.3 443.092   1
   3   6   3 5405.08 225.988   1
  -3  -6  -3 5332.71 225.217   1
  -3   6  -3 5336.75 225.697   1
   3  -6   3 5119.98 225.824   1
   4   6   3 435.102 45.3986   1
  -4  -6  -3 504.946 50.2776   1
  -4   6  -3 467.015 47.1783   1
   4  -6   3 412.119 46.1776   1
   5   6   3 59.7520 29.8387   1
  -5  -6  -3 42.9368 26.6618   1
  -5   6  -3 51.2375 30.0753   1
   5  -6   3 86.7349 29.8563   1
   6   6   3 396.893 48.3728   1
  -6  -6  -3 431.564 49.2885   1
  -6   6  -3 397.447 46.8199   1
   6  -6   3 413.799 47.2732   1
  -7  -6  -3 49263.1 1788.93   1
   7   6   3 49136.7 1787.88   1
   8   6   3 5.14108 32.4346   1
  -8  -6  -3 61.9624 34.6227   1
  -8   6  -3-4.77431 30.3989   1
   8  -6   3 9.84371 27.3864   1
   9   6   3 10514.6 414.284   1
   9  -6   3 10437.2 411.668   1
  -9   6  -3 9212.31 405.082   1
  -9  -6  -3 10548.0 413.715   1
  10   6   3 19161.0 686.995   1
 -10  -6  -3 18570.8 683.844   1
 -10   6  -3 17507.5 678.612   1
  11  -6   3 4976.58 229.239   1
  11   6   3 4698.71 230.825   1
 -11   6  -3 5154.31 229.976   1
 -11  -6  -3 4794.06 231.020   1
  12  -6   3 938.259 80.8346   1
 -12   6  -3 1161.81 88.9303   1
 -13  -6  -3 229.241 52.7847   1
  13   6   3 412.947 60.0195   1
 -13   6  -3 354.005 51.9275   1
  13  -6   3 309.740 51.6465   1
  14  -6   3 2623.04 144.192   1
  14   6   3 2581.51 145.613   1
 -14  -6  -3 2336.68 140.482   1
 -14   6  -3 2222.64 137.397   1
  15   6   3 2032.50 129.107   1
 -15  -6  -3 2289.27 134.826   1
  15  -6   3 1919.00 127.056   1
  16  -6   3 3881.40 197.582   1
  16   6   3 3898.52 200.120   1
 -16  -6  -3 3589.60 194.303   1
 -16   6  -3 4257.96 202.281   1
  17  -6   3 12470.6 503.157   1
 -17  -6  -3 11652.6 498.799   1
 -17   6  -3 11903.8 500.101   1
  18  -6   3 1192.31 98.9785   1
 -18  -6  -3 1144.75 94.2464   1
 -18   6  -3 1122.75 97.0681   1
  19  -6   3 1305.13 98.4478   1
  19   6   3 1301.06 99.2429   1
 -19   6  -3 1099.80 92.6495   1
 -19  -6  -3 1134.86 95.7156   1
 -20  -6  -3 89.1658 44.2648   1
  20   6   3 170.021 47.4734   1
 -20   6  -3 121.373 47.3459   1
  20  -6   3 77.3329 46.1311   1
  21  -6   3 1669.95 114.466   1
  21   6   3 1692.79 113.843   1
 -21   6  -3 1543.29 111.266   1
 -21  -6  -3 1696.11 113.805   1
  22   6   3 331.056 60.8618   1
 -22   6  -3 255.384 56.7453   1
  22  -6   3 284.290 55.7093   1
  23   6   3 706.890 78.5159   1
  23  -6   3 899.075 84.0314   1
 -23  -6  -3 722.093 78.6690   1
  26   7  -3 87.4815 51.1754   1
 -26  -7   3-36.2740 50.0543   1
  24   7  -3 57.8736 45.9127   1
 -24  -7   3 76.9571 48.9871   1
  23   7  -3 486.767 71.2467   1
 -23  -7   3 535.269 74.2034   1
  22   7  -3 251.494 57.3306   1
 -22   7   3 221.720 55.4810   1
 -22  -7   3 337.369 59.7104   1
 -21  -7   3 2334.94 142.819   1
  21   7  -3 2501.54 144.235   1
  20   7  -3 3286.83 178.760   1
 -20  -7   3 3235.10 178.453   1
 -20   7   3 3245.88 175.242   1
  20  -7  -3 3854.72 185.295   1
 -19  -7   3 2578.14 150.856   1
 -19   7   3 2748.03 149.648   1
  18   7  -3 5768.76 262.685   1
  18  -7  -3 5505.67 257.766   1
 -18  -7   3 5854.21 263.870   1
 -18   7   3 5442.40 254.778   1
  17   7  -3 269.743 56.9473   1
 -17   7   3 213.139 46.7943   1
  17  -7  -3 370.082 54.3985   1
 -17  -7   3 358.668 58.1293   1
 -16   7   3 89.4110 37.5844   1
  16  -7  -3 79.4589 36.5811   1
 -16  -7   3 85.0362 41.1636   1
  15   7  -3 13684.5 537.548   1
 -15   7   3 13344.8 529.522   1
  15  -7  -3 13005.8 530.345   1
 -15  -7   3 13802.3 536.974   1
  14   7  -3 1750.51 114.538   1
 -14   7   3 1599.87 103.409   1
  14  -7  -3 1595.19 104.701   1
 -14  -7   3 1633.38 111.864   1
  13   7  -3 2028.86 123.967   1
 -13   7   3 2144.24 119.302   1
 -13  -7   3 2000.00 122.941   1
  13  -7  -3 2130.13 121.505   1
 -12  -7   3 923.402 78.3515   1
  12   7  -3 1056.69 82.8997   1
  11   7  -3 6780.61 305.505   1
 -11   7   3 7506.80 304.638   1
  11  -7  -3 7508.09 305.147   1
 -11  -7   3 7249.42 309.923   1
  10   7  -3 8914.73 359.191   1
 -10   7   3 8718.89 350.448   1
  10  -7  -3 8447.59 349.609   1
 -10  -7   3 8647.68 357.260   1
   9   7  -3 8733.29 345.706   1
   9  -7  -3 7998.50 336.344   1
  -9  -7   3 8391.88 344.106   1
  -9   7   3 8382.43 337.007   1
  -8   7   3 25653.9 953.681   1
   8  -7  -3 26178.9 955.683   1
   7  -7  -3 2207.29 114.005   1
  -7  -7   3 2247.81 120.902   1
   7   7  -3 2194.98 120.436   1
   6  -7  -3 16519.6 612.350   1
   6   7  -3 17072.4 621.093   1
  -6  -7   3 15173.8 616.417   1
  -6   7   3 16348.5 609.677   1
   5   7  -3 50414.3 1847.58   1
  -5  -7   3 52553.2 1849.91   1
  -5   7   3 50662.6 1840.12   1
   4  -7  -3 28726.0 1065.74   1
   4   7  -3 30680.8 1076.49   1
  -4  -7   3 27694.2 1071.49   1
  -4   7   3 30005.5 1067.62   1
   3  -7  -3 7209.03 280.408   1
   3   7  -3 7040.44 284.042   1
  -3  -7   3 6581.48 283.564   1
  -3   7   3 6757.42 276.918   1
  -2  -7   3 11310.9 424.088   1
  -2   7   3 10773.7 416.221   1
   2  -7  -3 10554.9 415.776   1
   2   7  -3 10610.2 420.271   1
  -1  -7   3 39741.8 1493.60   1
  -1   7   3 40748.5 1490.17   1
   1  -7  -3 41778.7 1492.32   1
   1   7  -3 42804.0 1497.84   1
   0  -7   3 11487.6 453.520   1
   0   7   3 11867.3 449.890   1
   0  -7  -3 11785.7 450.714   1
   0   7  -3 11602.6 451.939   1
   1  -7   3 36690.6 1367.81   1
   1   7   3 39202.9 1364.74   1
  -1  -7  -3 36658.1 1363.13   1
  -1   7  -3 37521.5 1365.81   1
   2  -7   3 28599.8 1060.93   1
  -2   7  -3 28695.8 1060.94   1
  -2  -7  -3 29127.9 1061.13   1
   2   7   3 28965.1 1060.96   1
   3  -7   3 2847.90 146.301   1
   3   7   3 3006.95 146.636   1
  -3  -7  -3 3111.47 149.139   1
  -3   7  -3 3161.50 148.211   1
  -4  -7  -3 36184.1 1307.85   1
  -4   7  -3 33718.9 1305.74   1
   4  -7   3 33887.8 1306.15   1
   6   7   3 31541.2 1196.22   1
  -6  -7  -3 32720.2 1198.89   1
  -6   7  -3 33274.5 1198.99   1
   6  -7   3 32557.0 1198.62   1
  -7  -7  -3 9752.48 389.435   1
  -7   7  -3 9946.14 386.363   1
   7  -7   3 9927.58 387.728   1
   8   7   3 1897.36 113.179   1
  -8  -7  -3 1838.84 114.839   1
  -8   7  -3 1991.41 113.790   1
   8  -7   3 1728.18 109.286   1
   9   7   3 3251.84 174.951   1
  -9  -7  -3 3421.78 177.125   1
  -9   7  -3 3606.89 174.564   1
   9  -7   3 3677.15 177.782   1
  10   7   3 1298.35 94.1344   1
  10  -7   3 1216.72 89.5436   1
 -10   7  -3 1077.98 86.6017   1
 -11   7  -3 5675.41 253.976   1
  11  -7   3 5617.70 254.809   1
 -12  -7  -3 7354.88 337.844   1
  12   7   3 8641.23 347.319   1
 -13   7  -3 6883.69 302.574   1
 -13  -7  -3 6178.52 302.544   1
  14   7   3 5195.41 238.763   1
  14  -7   3 5149.41 234.878   1
 -14  -7  -3 4424.69 230.301   1
 -15   7  -3 84.9373 46.9768   1
  15  -7   3 93.0722 43.3849   1
 -16  -7  -3 3518.89 187.120   1
  16   7   3 3635.02 188.659   1
  17  -7   3 1465.24 106.923   1
  17   7   3 1577.60 109.542   1
 -17   7  -3 1413.21 103.779   1
 -17  -7  -3 1454.17 107.190   1
  18  -7   3 210.320 52.7527   1
 -18   7  -3 225.193 53.1706   1
 -19  -7  -3 45.2382 47.1041   1
  19   7   3 52.0122 49.9475   1
  20   7   3 1559.57 111.797   1
 -20  -7  -3 1509.10 108.203   1
 -20   7  -3 1179.63 98.0067   1
  20  -7   3 1196.81 101.412   1
 -21  -7  -3 24.9178 47.2378   1
  21   7   3 31.9796 47.8740   1
 -22  -7  -3 3397.77 176.818   1
 -22   7  -3 3043.24 172.232   1
  22  -7   3 3481.21 177.556   1
 -23   7  -3 857.372 87.7176   1
  23  -7   3 901.852 85.6484   1
 -25  -8   3 43.4837 48.8800   1
  25   8  -3 6.21965 43.0531   1
 -24  -8   3 598.699 74.3788   1
  24   8  -3 446.288 65.9136   1
 -23  -8   3 6.38434 50.2299   1
  23   8  -3 13.0201 46.7565   1
 -22  -8   3-39.0391 51.1961   1
  22   8  -3-6.37658 46.1294   1
  21   8  -3 12.9394 44.8030   1
 -21  -8   3 64.5660 47.7040   1
 -21   8   3 84.4470 46.0096   1
  21  -8  -3 19.9369 41.1675   1
  20   8  -3 4610.64 215.179   1
  20  -8  -3 3797.33 206.747   1
 -20  -8   3 4114.18 209.653   1
 -20   8   3 4232.40 209.282   1
  19  -8  -3 51.3854 40.6271   1
 -19   8   3 50.3274 42.2823   1
 -19  -8   3 111.041 48.3254   1
  19   8  -3 123.099 47.6116   1
  18   8  -3 1511.80 107.898   1
 -18  -8   3 1560.26 108.927   1
 -18   8   3 1508.37 105.035   1
  18  -8  -3 1360.26 102.030   1
  17   8  -3 5616.54 257.301   1
  17  -8  -3 5343.50 253.706   1
 -17  -8   3 5636.98 257.526   1
 -17   8   3 5402.55 252.353   1
  16   8  -3 2697.70 155.492   1
 -16   8   3 2853.13 154.234   1
  16  -8  -3 2917.64 156.817   1
 -16  -8   3 2832.74 156.489   1
  15   8  -3 3464.37 192.639   1
 -15   8   3 4064.12 193.542   1
  15  -8  -3 4082.31 195.486   1
 -15  -8   3 4023.58 199.483   1
  14   8  -3 1324.85 95.6173   1
 -14   8   3 1310.41 91.5990   1
  14  -8  -3 1360.20 94.4380   1
 -14  -8   3 1208.78 94.0514   1
 -13   8   3 1440.92 94.6250   1
  13  -8  -3 1244.38 91.3076   1
  12   8  -3 115.913 41.5017   1
 -12   8   3 182.361 42.2879   1
  12  -8  -3 81.0032 33.6228   1
 -12  -8   3 89.4282 37.3813   1
  11   8  -3 1486.95 102.244   1
 -11   8   3 1436.36 95.7667   1
  11  -8  -3 1645.08 101.470   1
 -11  -8   3 1720.81 106.147   1
  10   8  -3 24571.0 938.377   1
  10  -8  -3 24504.3 930.020   1
 -10   8   3 25436.7 931.115   1
 -10  -8   3 25474.3 938.576   1
   9  -8  -3 21787.4 803.868   1
  -9  -8   3 21961.1 812.893   1
  -9   8   3 21256.2 801.748   1
   9   8  -3 20753.1 807.161   1
  -8  -8   3 343.343 49.2043   1
   8  -8  -3 359.599 44.5733   1
   8   8  -3 276.986 44.3559   1
  -8   8   3 363.457 44.4479   1
  -7   8   3 45612.3 1671.67   1
   7   8  -3 47652.4 1681.41   1
  -7  -8   3 45480.2 1680.35   1
   7  -8  -3 46213.0 1674.23   1
   6   8  -3 15319.7 609.585   1
  -6  -8   3 15583.2 608.911   1
   6  -8  -3 16672.7 605.098   1
  -5   8   3 17351.8 662.303   1
   5  -8  -3 17937.3 663.388   1
  -4   8   3 12128.2 454.976   1
   4   8  -3 11825.7 460.618   1
  -4  -8   3 11190.2 459.212   1
  -3   8   3 20347.5 777.042   1
   3   8  -3 21706.9 783.910   1
   3  -8  -3 20690.9 779.245   1
  -3  -8   3 20935.4 783.349   1
  -2   8   3 38.8356 26.7065   1
   2   8  -3 38.5941 28.5480   1
   2  -8  -3 46.2369 28.6784   1
  -2  -8   3 35.1485 30.9029   1
   1   8  -3 47469.1 1764.17   1
  -1   8   3 49334.8 1762.26   1
   1  -8  -3 50183.2 1763.52   1
  -1  -8   3 47937.7 1764.86   1
   0   8  -3 30319.0 1115.96   1
   0   8   3 30550.7 1113.88   1
   0  -8  -3 30425.7 1113.33   1
   0  -8   3 30016.5 1116.02   1
  -1   8  -3 3756.39 175.003   1
  -1  -8  -3 3966.24 176.002   1
   1   8   3 3634.38 172.369   1
   1  -8   3 3683.37 175.752   1
   2   8   3 13171.0 511.197   1
  -2  -8  -3 13235.1 512.404   1
   3   8   3 8638.92 361.749   1
  -3  -8  -3 9403.28 367.741   1
  -4   8  -3 6342.62 271.165   1
   4  -8   3 6392.23 272.187   1
   5  -8   3 36810.4 1362.90   1
  -5   8  -3 36893.3 1361.27   1
   5   8   3 37958.3 1364.11   1
  -5  -8  -3 36915.2 1363.63   1
   6  -8   3 5726.26 253.091   1
  -6   8  -3 5814.33 252.524   1
   6   8   3 5637.29 252.606   1
  -6  -8  -3 5750.93 253.161   1
   7  -8   3 39405.4 1419.60   1
  -7   8  -3 38311.0 1416.91   1
   7   8   3 37678.2 1419.35   1
  -7  -8  -3 39105.8 1420.14   1
   8  -8   3 6179.47 276.782   1
  -8   8  -3 6494.84 277.414   1
   8   8   3 6038.95 276.202   1
  -8  -8  -3 6577.08 281.757   1
   9  -8   3 2825.62 154.491   1
  -9   8  -3 2809.24 153.539   1
   9   8   3 3000.57 158.260   1
  -9  -8  -3 3152.15 161.486   1
 -10   8  -3 772.943 72.9495   1
  10  -8   3 754.135 71.0888   1
 -11  -8  -3 292.238 52.6905   1
  11   8   3 356.858 57.2980   1
  12   8   3 2544.94 147.321   1
 -12  -8  -3 2560.49 146.913   1
 -12   8  -3 2686.45 147.192   1
  13   8   3 13541.1 550.720   1
 -13  -8  -3 13363.1 548.729   1
  13  -8   3 14309.9 550.540   1
  14   8   3 1182.63 91.1767   1
 -14  -8  -3 971.776 87.1191   1
 -14   8  -3 949.683 85.4149   1
  14  -8   3 1056.88 88.1984   1
 -15  -8  -3 1207.17 97.0545   1
 -15   8  -3 1209.27 97.6399   1
  15  -8   3 1221.82 97.0587   1
  16   8   3 129.174 46.8696   1
 -16  -8  -3 147.940 51.6397   1
 -16   8  -3 74.7861 47.0964   1
  16  -8   3 75.9508 46.8903   1
  17   8   3 467.373 66.0439   1
 -17  -8  -3 372.189 61.4422   1
 -17   8  -3 387.523 58.9520   1
  17  -8   3 361.656 57.2595   1
  18   8   3 762.967 74.9636   1
 -18  -8  -3 513.210 68.6284   1
 -18   8  -3 620.108 71.6602   1
  18  -8   3 597.687 69.4986   1
  19   8   3 1761.71 119.717   1
 -19  -8  -3 1832.26 120.499   1
 -19   8  -3 1556.82 111.617   1
  19  -8   3 1560.77 112.549   1
  20   8   3 184.601 55.1682   1
 -20  -8  -3 82.4251 51.3288   1
 -20   8  -3 142.837 51.6805   1
  20  -8   3 189.125 50.7508   1
  21   8   3 671.083 76.9381   1
 -21  -8  -3 709.413 77.1415   1
 -21   8  -3 640.691 72.5012   1
  21  -8   3 725.424 74.8363   1
 -22  -8  -3 998.536 86.7892   1
 -24  -9   3-36.8366 48.5987   1
  24   9  -3-19.0828 47.2981   1
 -23  -9   3 237.197 59.4294   1
  23   9  -3 162.328 53.2483   1
 -21  -9   3 12.6227 47.5467   1
  21   9  -3 32.5782 46.8018   1
  20  -9  -3 515.013 66.0246   1
 -20   9   3 592.062 69.3184   1
  20   9  -3 541.628 71.7986   1
  19   9  -3 2106.63 129.048   1
  19  -9  -3 1800.90 122.350   1
 -19  -9   3 1959.08 125.341   1
 -19   9   3 1810.49 121.987   1
  18   9  -3 282.115 57.0133   1
 -18   9   3 181.636 50.8398   1
  18  -9  -3 248.898 52.0664   1
 -17  -9   3 1617.08 111.109   1
 -17   9   3 1645.78 110.543   1
  17  -9  -3 1537.66 109.716   1
  16   9  -3 5408.37 250.456   1
 -16  -9   3 5347.78 249.899   1
 -16   9   3 5410.20 247.009   1
  16  -9  -3 5018.72 243.372   1
  15   9  -3 13271.3 530.174   1
 -15  -9   3 13617.9 532.506   1
 -15   9   3 12668.2 521.771   1
  15  -9  -3 13168.0 526.203   1
  14   9  -3 1705.78 112.615   1
 -14  -9   3 1650.03 112.692   1
 -14   9   3 1655.91 108.772   1
  14  -9  -3 2014.38 117.576   1
  13   9  -3 828.166 79.3259   1
  13  -9  -3 881.178 76.1853   1
 -13   9   3 957.284 76.6643   1
 -13  -9   3 824.818 78.3990   1
  12  -9  -3 127.040 39.1450   1
 -12   9   3 156.289 38.7949   1
  11   9  -3 750.314 75.9658   1
 -11  -9   3 723.338 72.1977   1
 -11   9   3 818.764 70.0436   1
  11  -9  -3 742.514 67.7313   1
 -10  -9   3 19059.0 732.742   1
  10  -9  -3 18970.1 726.089   1
 -10   9   3 19155.1 727.191   1
  10   9  -3 19268.4 732.761   1
   9   9  -3 18475.3 730.910   1
  -9  -9   3 20043.7 739.370   1
   8   9  -3 2679.87 146.969   1
  -8  -9   3 2650.19 144.019   1
  -7   9   3 809.062 65.4485   1
   7   9  -3 918.689 72.6488   1
  -7  -9   3 806.087 69.6011   1
   7  -9  -3 759.220 65.3218   1
  -6   9   3 28619.4 1069.37   1
   6   9  -3 28736.0 1075.47   1
  -6  -9   3 28837.5 1074.69   1
   6  -9  -3 29767.1 1070.71   1
  -5   9   3 1206.56 80.8369   1
   5   9  -3 1201.63 85.3252   1
  -5  -9   3 1298.11 89.4197   1
   5  -9  -3 1268.29 82.0613   1
  -4   9   3 8893.70 362.881   1
   4   9  -3 8692.86 368.504   1
  -4  -9   3 8932.25 369.751   1
   4  -9  -3 9776.29 368.487   1
  -3   9   3-12.6852 23.8024   1
   3   9  -3 4.74819 26.4155   1
  -3  -9   3 33.0776 26.5997   1
   3  -9  -3-4.27166 24.5986   1
   2   9  -3 18704.6 703.072   1
  -2   9   3 18796.4 698.799   1
  -2  -9   3 18065.9 702.518   1
   2  -9  -3 18321.7 696.019   1
   1   9  -3 1432.68 93.5756   1
  -1   9   3 1498.65 92.6536   1
   1  -9  -3 1698.74 97.4986   1
  -1  -9   3 1566.09 97.1118   1
   0   9  -3 8152.99 337.155   1
   0   9   3 7970.54 333.622   1
   0  -9  -3 8316.13 336.242   1
   0  -9   3 8280.91 336.689   1
  -1   9  -3 2515.27 138.903   1
   1  -9   3 2770.60 140.459   1
   2   9   3 8015.50 312.501   1
  -2  -9  -3 7526.86 310.929   1
   2  -9   3 7798.73 311.942   1
  -3   9  -3 91.1556 35.4337   1
   3   9   3 139.067 35.6558   1
  -3  -9  -3 138.937 39.4912   1
   3  -9   3 105.123 37.1994   1
   4   9   3 45720.7 1639.37   1
  -4  -9  -3 43758.4 1638.81   1
  -4   9  -3 45607.8 1637.83   1
   4  -9   3 44592.4 1638.31   1
   5  -9   3 10333.5 400.694   1
   5   9   3 9066.96 396.103   1
  -5  -9  -3 9918.81 399.388   1
   6  -9   3 1280.22 95.0345   1
  -6  -9  -3 1528.93 98.2229   1
   6   9   3 1348.81 93.9796   1
  -6   9  -3 1535.91 99.1367   1
   7  -9   3 131.325 41.3724   1
  -7  -9  -3 171.312 45.3890   1
   7   9   3 147.983 44.2792   1
  -7   9  -3 224.734 48.5345   1
   8  -9   3 6749.20 289.437   1
  -8  -9  -3 6400.86 288.427   1
  -8   9  -3 6680.30 286.542   1
   8   9   3 6429.75 288.442   1
   9  -9   3 700.665 68.6558   1
  -9   9  -3 749.407 69.6369   1
 -10  -9  -3 8281.87 347.325   1
  10   9   3 7741.98 344.589   1
 -11  -9  -3 664.010 72.2053   1
  11   9   3 679.333 73.4582   1
 -11   9  -3 626.375 69.5059   1
 -12  -9  -3 4213.53 209.000   1
  12   9   3 4181.08 209.916   1
  12  -9   3 4345.66 210.060   1
  13  -9   3-18.6972 39.3144   1
 -13  -9  -3 12.7758 40.2951   1
 -13   9  -3 6.13860 39.7837   1
  13   9   3 12.6869 35.2899   1
 -14   9  -3 5133.11 237.910   1
  14  -9   3 4779.35 235.591   1
 -14  -9  -3 4917.92 237.852   1
  14   9   3 5084.40 239.185   1
  15  -9   3 38.0772 42.2013   1
 -15  -9  -3 13.0739 42.7390   1
 -15   9  -3-18.9149 42.9624   1
  15   9   3 38.6864 45.3081   1
 -16   9  -3 486.797 65.5569   1
  16  -9   3 590.861 68.7463   1
 -16  -9  -3 658.200 75.3393   1
  16   9   3 581.290 72.0283   1
 -17   9  -3 2213.57 138.466   1
  17  -9   3 2385.40 142.927   1
 -17  -9  -3 2430.80 144.707   1
  17   9   3 2600.63 144.988   1
 -18   9  -3 1084.25 92.4715   1
  18  -9   3 1108.03 93.6925   1
 -18  -9  -3 1138.29 94.6539   1
  18   9   3 1065.79 91.8680   1
 -19   9  -3 44.1656 48.2042   1
  19  -9   3 51.2924 42.7056   1
 -19  -9  -3 88.6990 45.8950   1
  19   9   3 96.9286 50.5976   1
 -20   9  -3 81.2817 48.0642   1
  20  -9   3 31.7661 41.9579   1
 -20  -9  -3 99.8775 43.2670   1
  20   9   3 50.8818 39.0623   1
 -21   9  -3 37.0100 47.6555   1
  21  -9   3-25.0629 46.8900   1
  21   9   3-24.6344 45.1696   1
 -21  -9  -3 42.9396 44.6817   1
 -22   9  -3 520.640 69.6219   1
 -24 -10   3 393.958 64.5076   1
  24  10  -3 456.062 65.8683   1
 -22 -10   3 43.4990 47.4375   1
  22  10  -3 44.2771 44.1384   1
 -21 -10   3 1328.44 104.831   1
  21  10  -3 1503.43 108.454   1
 -20 -10   3 84.1757 45.9378   1
  20  10  -3 90.3685 48.7190   1
  18 -10  -3 1417.68 102.269   1
  18  10  -3 1449.75 108.024   1
 -18 -10   3 1341.75 105.181   1
 -18  10   3 1353.06 101.313   1
  17 -10  -3 1329.43 99.5626   1
  17  10  -3 1399.12 101.548   1
 -17 -10   3 1314.99 100.590   1
 -17  10   3 1124.47 93.5343   1
  16 -10  -3 3516.71 182.227   1
  16  10  -3 3461.61 184.878   1
 -16 -10   3 3631.30 186.749   1
 -16  10   3 3331.87 177.958   1
  15 -10  -3 477.535 61.4361   1
  15  10  -3 506.809 64.4974   1
 -15 -10   3 432.886 62.3736   1
 -15  10   3 373.917 54.5235   1
  14 -10  -3 1415.86 98.5415   1
  14  10  -3 1357.08 99.3562   1
 -14 -10   3 1453.52 100.980   1
 -14  10   3 1148.53 91.6054   1
  13 -10  -3 125.090 40.6525   1
  13  10  -3 155.802 46.0765   1
 -13 -10   3 157.017 46.4303   1
 -13  10   3 211.935 45.5264   1
 -12 -10   3 125.632 41.5039   1
  12  10  -3 76.7523 37.0091   1
  12 -10  -3 82.9359 37.1815   1
 -12  10   3 44.1570 35.8884   1
 -11 -10   3 3288.48 170.303   1
  11 -10  -3 3009.71 163.090   1
  11  10  -3 3493.58 173.436   1
 -11  10   3 3160.68 163.496   1
  10 -10  -3 83.9238 36.3643   1
 -10  10   3 40.7440 32.7866   1
  -9 -10   3 799.460 75.0242   1
   9  10  -3 898.688 74.2298   1
  -9  10   3 775.728 67.8146   1
   9 -10  -3 841.722 72.8493   1
  -8  10   3 1412.38 94.3504   1
   8  10  -3 1396.08 102.025   1
  -8 -10   3 1482.74 101.323   1
   8 -10  -3 1681.86 100.849   1
  -7  10   3 46156.2 1697.10   1
   7  10  -3 45582.3 1700.62   1
  -7 -10   3 46768.0 1702.74   1
   7 -10  -3 47878.1 1698.07   1
  -6  10   3 18295.8 682.679   1
   6  10  -3 16935.4 683.748   1
  -6 -10   3 17349.5 685.244   1
   6 -10  -3 18774.2 681.603   1
  -5  10   3 1271.20 82.7584   1
   5  10  -3 1089.53 84.6653   1
  -5 -10   3 1064.54 84.8577   1
   5 -10  -3 1153.11 81.4103   1
   4  10  -3 892.240 73.2020   1
  -4 -10   3 865.307 74.0629   1
   3  10  -3 7649.40 330.205   1
  -3 -10   3 7867.35 329.726   1
   3 -10  -3 7913.70 325.433   1
   2  10  -3 11437.6 448.610   1
  -2  10   3 11491.9 446.145   1
   2 -10  -3 10995.6 443.991   1
  -2 -10   3 10948.4 447.973   1
   1  10  -3 16978.6 630.683   1
  -1 -10   3 17357.8 634.760   1
   0  10  -3 1686.40 101.164   1
   0  10   3 1483.23 96.3382   1
   0 -10  -3 1482.18 96.5233   1
   0 -10   3 1528.80 99.3297   1
  -1  10  -3 6121.53 262.455   1
   1  10   3 5678.79 258.255   1
  -1 -10  -3 6098.38 260.951   1
   1 -10   3 5750.95 259.363   1
  -2  10  -3 4806.39 217.291   1
   2  10   3 4835.30 218.693   1
  -2 -10  -3 4891.26 219.000   1
   2 -10   3 4365.94 214.350   1
  -3  10  -3 15082.3 582.613   1
   3  10   3 15633.5 585.085   1
  -3 -10  -3 14671.5 583.939   1
   3 -10   3 14643.2 584.028   1
   4  10   3 10630.3 448.540   1
  -4 -10  -3 11269.5 454.396   1
  -4  10  -3 11540.2 450.403   1
   4 -10   3 11380.6 452.954   1
   5  10   3 5751.37 253.537   1
   5 -10   3 5142.28 246.213   1
  -5 -10  -3 5220.23 248.084   1
  -5  10  -3 5949.80 250.886   1
   6 -10   3 453.314 56.1552   1
   6  10   3 441.422 57.3920   1
  -6 -10  -3 424.268 56.7499   1
  -6  10  -3 388.473 54.8211   1
   7 -10   3 1933.44 119.512   1
  -7  10  -3 1827.74 115.896   1
   7  10   3 1995.88 122.037   1
  -7 -10  -3 2020.43 123.203   1
   8  10   3 52.6127 33.3281   1
  -8 -10  -3 41.0465 37.3667   1
   9 -10   3 25403.5 978.275   1
  -9  10  -3 25950.3 977.196   1
   9  10   3 27294.2 982.782   1
  -9 -10  -3 25252.8 978.873   1
  10 -10   3 819.374 76.0527   1
 -10  10  -3 743.256 74.3242   1
 -10 -10  -3 777.849 79.1774   1
  10  10   3 717.829 75.9839   1
  11 -10   3 73.5425 36.6343   1
  11  10   3 139.430 43.6792   1
 -11 -10  -3 103.070 40.8026   1
  12 -10   3 1733.73 116.248   1
 -12  10  -3 1621.66 112.666   1
 -12 -10  -3 1559.02 111.992   1
  12  10   3 1718.78 115.508   1
  13 -10   3 6474.12 290.215   1
 -13  10  -3 6503.50 288.401   1
 -13 -10  -3 6220.57 289.001   1
  13  10   3 6343.50 289.971   1
  14  10   3 1420.83 102.951   1
 -14 -10  -3 979.064 93.7013   1
 -14  10  -3 1026.46 93.1265   1
  14 -10   3 1260.57 98.2872   1
  15  10   3 2062.36 125.556   1
  15 -10   3 1773.41 117.598   1
 -15 -10  -3 1631.07 117.576   1
 -15  10  -3 1643.06 114.240   1
  16 -10   3-45.1455 41.0599   1
 -16 -10  -3-6.50035 37.0159   1
  16  10   3 12.9121 40.3483   1
 -16  10  -3-12.6616 42.4466   1
 -17 -10  -3 56.9874 46.7966   1
  17  10   3 51.5871 47.9761   1
 -18  10  -3-31.6163 50.6298   1
  18 -10   3 12.8516 43.7832   1
  19  10   3 1092.40 93.3505   1
 -19 -10  -3 1241.60 100.246   1
 -19  10  -3 955.390 89.0966   1
  20  10   3 12.6265 45.0174   1
 -20 -10  -3-6.08953 39.8109   1
 -20  10  -3 49.6983 47.6978   1
  20 -10   3-25.2110 45.5891   1
  21  10   3 6.07311 40.7194   1
 -21 -10  -3 36.3825 48.8314   1
 -21  10  -3-12.2206 50.5848   1
  21 -10   3 24.7963 43.8836   1
 -23 -11   3 344.726 64.1780   1
  23  11  -3 302.907 61.2685   1
 -21 -11   3 57.2650 49.4650   1
  21  11  -3-12.5359 45.0224   1
 -20 -11   3 76.8617 52.8487   1
  20  11  -3 114.981 47.9259   1
 -19 -11   3 96.0500 49.0253   1
  19  11  -3 133.974 48.8457   1
 -18 -11   3 6.33464 44.8413   1
  18  11  -3 6.39775 42.5408   1
  17  11  -3 51.6368 42.9487   1
  17 -11  -3 82.9944 44.8871   1
 -17 -11   3 45.6606 45.8614   1
 -17  11   3 6.28941 41.5014   1
  16 -11  -3 7947.45 339.235   1
  16  11  -3 7926.69 340.343   1
 -16 -11   3 7836.63 340.299   1
 -16  11   3 7351.92 334.499   1
  15  11  -3 356.540 59.0674   1
  15 -11  -3 387.534 57.4129   1
 -15  11   3 387.407 57.7273   1
 -15 -11   3 362.999 58.8283   1
  14 -11  -3 1521.93 107.252   1
 -14  11   3 1760.84 113.753   1
  13  11  -3 291.180 54.4229   1
 -13 -11   3 240.703 52.2111   1
 -12 -11   3 42.8746 42.1187   1
  12  11  -3 54.8247 43.4916   1
 -12  11   3 45.0529 37.1970   1
  12 -11  -3 103.944 40.0248   1
 -11  11   3 65.3550 35.3034   1
  11  11  -3 6.06066 41.2999   1
 -11 -11   3-6.02662 39.7432   1
  11 -11  -3 5.72018 34.0266   1
 -10 -11   3 7697.76 341.891   1
  10  11  -3 8220.75 343.908   1
 -10  11   3 7844.79 336.182   1
  10 -11  -3 8270.56 340.966   1
  -9  11   3 24559.0 898.292   1
   9  11  -3 22044.4 896.887   1
  -9 -11   3 24225.4 905.593   1
   9 -11  -3 24515.3 900.061   1
  -8  11   3 995.023 79.2749   1
   8 -11  -3 885.347 76.6544   1
  -7  11   3 1520.72 99.5373   1
   7  11  -3 1487.18 102.529   1
  -7 -11   3 1399.08 100.969   1
   7 -11  -3 1590.02 99.2819   1
  -6  11   3 4270.22 202.837   1
   6  11  -3 4162.70 204.773   1
  -6 -11   3 4331.74 208.424   1
   6 -11  -3 4600.62 206.372   1
  -5  11   3 9494.24 379.668   1
   5  11  -3 9379.79 385.004   1
  -5 -11   3 9121.57 383.877   1
   5 -11  -3 9033.60 378.826   1
   4  11  -3 5923.69 258.985   1
  -4  11   3 5837.30 255.046   1
   4 -11  -3 5593.16 255.256   1
  -4 -11   3 5777.21 261.887   1
   3  11  -3 10137.5 406.281   1
  -3  11   3 9855.23 400.549   1
  -3 -11   3 9426.23 400.711   1
   3 -11  -3 10032.6 401.296   1
   2  11  -3 132.713 43.3046   1
  -2  11   3 66.4554 33.2264   1
   2 -11  -3 61.8323 36.5618   1
  -2 -11   3 37.3617 38.6887   1
   1  11  -3 22261.5 832.007   1
   1 -11  -3 21420.9 829.044   1
  -1 -11   3 22178.2 832.502   1
   0  11  -3 7460.05 317.141   1
   0  11   3 7527.92 316.620   1
   0 -11  -3 7378.78 316.683   1
   0 -11   3 7539.43 319.646   1
  -1  11  -3-10.8298 32.5400   1
   1  11   3 15.9316 36.1852   1
   1 -11   3 32.1723 34.1379   1
  -2  11  -3 902.210 75.8871   1
   2  11   3 902.836 74.5888   1
  -2 -11  -3 797.098 73.5598   1
   2 -11   3 674.933 67.9441   1
  -3  11  -3 17990.5 706.578   1
   3  11   3 18525.6 708.347   1
  -3 -11  -3 19586.7 713.660   1
   3 -11   3 17832.0 709.098   1
   4  11   3 2371.30 137.132   1
  -4 -11  -3 2619.10 144.425   1
  -4  11  -3 2726.45 143.575   1
   4 -11   3 2433.81 141.642   1
   5  11   3 7870.26 319.716   1
  -5 -11  -3 7364.23 316.130   1
  -5  11  -3 6895.03 308.263   1
   5 -11   3 6987.75 313.326   1
   7  11   3 2016.48 128.179   1
  -7 -11  -3 2278.64 132.815   1
  -7  11  -3 2072.34 125.532   1
   7 -11   3 2163.62 128.838   1
   8  11   3 3942.68 210.195   1
   8 -11   3 4423.82 212.342   1
  -8  11  -3 4702.44 214.962   1
  -8 -11  -3 4418.23 214.548   1
   9 -11   3 179.766 45.0879   1
  -9 -11  -3 190.975 47.8097   1
   9  11   3 227.243 48.8192   1
  -9  11  -3 194.265 48.9677   1
 -10 -11  -3 2592.14 147.389   1
  10 -11   3 2598.29 146.540   1
  10  11   3 2301.31 141.125   1
  11 -11   3 414.697 61.5600   1
  11  11   3 491.082 67.8343   1
 -11  11  -3 396.212 62.4621   1
  12 -11   3 302.365 56.3869   1
 -12 -11  -3 147.957 50.2077   1
  12  11   3 154.709 51.5122   1
 -12  11  -3 203.393 48.4375   1
  13 -11   3 2022.07 130.273   1
 -13 -11  -3 1903.77 127.848   1
 -13  11  -3 2020.90 129.760   1
  13  11   3 2202.07 133.888   1
 -14  11  -3 2111.53 129.411   1
  14 -11   3 1910.58 127.479   1
 -14 -11  -3 1985.60 130.571   1
  14  11   3 2122.48 133.074   1
  15 -11   3 102.822 41.4206   1
 -15 -11  -3 91.0979 48.4922   1
 -15  11  -3 68.3968 42.1643   1
  15  11   3 129.887 51.8099   1
 -16 -11  -3 71.5197 42.6382   1
  16  11   3 116.134 43.3867   1
 -17  11  -3 37.4720 43.2494   1
  17 -11   3-19.2267 44.0383   1
 -17 -11  -3 19.0035 42.4965   1
  17  11   3 147.084 52.1003   1
 -18  11  -3 609.411 71.5778   1
  18 -11   3 687.712 71.9007   1
  18  11   3 684.157 74.7537   1
 -18 -11  -3 491.705 70.6334   1
 -19  11  -3-18.4645 44.5234   1
 -20 -11  -3-6.11336 41.6645   1
  20  11   3-48.3565 44.9463   1
  22  12  -3 254.043 54.7282   1
 -22 -12   3 170.650 51.0107   1
  20  12  -3 6.26159 38.7729   1
 -20 -12   3 50.3191 41.1323   1
 -18 -12   3 335.083 63.9257   1
 -17 -12   3 112.517 48.9714   1
  17  12  -3 116.654 43.5590   1
  17 -12  -3 90.9896 44.0373   1
 -17  12   3 19.3369 41.1494   1
  16 -12  -3 879.234 83.3009   1
 -16 -12   3 912.668 88.1059   1
  16  12  -3 861.616 82.0205   1
 -16  12   3 705.291 76.9691   1
 -15 -12   3 57.1342 40.7896   1
  15  12  -3 12.6155 36.3338   1
  15 -12  -3 62.9890 39.3743   1
 -15  12   3-30.8226 38.5348   1
 -14 -12   3 87.7298 41.8944   1
  14 -12  -3 143.456 44.0417   1
  14  12  -3 130.852 43.9986   1
 -14  12   3 145.443 45.2619   1
 -13 -12   3 269.010 53.6033   1
  13 -12  -3 303.170 53.8264   1
  13  12  -3 318.844 54.8962   1
 -13  12   3 266.923 51.9356   1
 -12 -12   3 7832.91 346.147   1
 -12  12   3 7702.29 340.749   1
  12 -12  -3 8406.96 348.261   1
  12  12  -3 8229.19 348.877   1
 -11 -12   3 682.726 72.9783   1
  11  12  -3 520.032 68.0237   1
 -10 -12   3 713.586 73.4471   1
  10  12  -3 708.164 72.8067   1
 -10  12   3 721.737 70.2854   1
  10 -12  -3 764.790 72.6467   1
  -9  12   3 3494.28 178.612   1
   9  12  -3 3707.55 184.317   1
  -9 -12   3 3420.08 182.291   1
   9 -12  -3 3536.98 179.868   1
  -8  12   3 938.784 78.1666   1
   8  12  -3 707.580 72.0594   1
  -8 -12   3 676.250 72.2516   1
   8 -12  -3 835.136 73.3969   1
  -7  12   3 176.240 46.8225   1
   7  12  -3 81.4742 39.3267   1
  -7 -12   3 117.007 41.7047   1
   7 -12  -3 195.030 44.3743   1
  -6  12   3 10.8278 33.5154   1
   6  12  -3-5.78124 32.1649   1
  -6 -12   3 28.8832 33.6347   1
   6 -12  -3 16.6360 32.9824   1
   5  12  -3 1223.31 88.6745   1
  -5  12   3 1165.43 86.9254   1
   5 -12  -3 1213.31 88.7315   1
  -5 -12   3 1121.09 89.0699   1
  -4  12   3 603.635 63.8747   1
   4 -12  -3 672.907 65.6237   1
  -3  12   3 519.630 61.3384   1
   3 -12  -3 584.685 60.9236   1
  -2  12   3 4107.08 196.808   1
   2 -12  -3 4010.97 198.096   1
  -1  12   3 10702.6 419.475   1
   1  12  -3 9992.04 417.185   1
  -1 -12   3 9772.67 416.532   1
   1 -12  -3 10349.5 418.374   1
   0 -12  -3 271.047 48.8995   1
   1  12   3 5462.37 247.992   1
  -1 -12  -3 5286.46 246.016   1
   2  12   3 509.023 63.2403   1
   3  12   3 527.859 60.6716   1
  -3 -12  -3 656.656 66.9688   1
  -4  12  -3 3074.92 163.683   1
   4 -12   3 3127.98 167.632   1
   5  12   3 985.723 83.7003   1
  -5 -12  -3 995.069 85.3453   1
  -5  12  -3 962.764 80.1175   1
   5 -12   3 931.894 82.1924   1
   6  12   3 9256.57 395.630   1
  -6 -12  -3 9747.26 397.651   1
  -6  12  -3 9289.55 392.469   1
   6 -12   3 9549.74 396.062   1
   7  12   3-6.07028 35.7319   1
  -7 -12  -3 30.7437 33.8056   1
  -7  12  -3 46.5602 39.6620   1
   8  12   3 763.811 75.0837   1
   8 -12   3 750.624 74.6457   1
  -8  12  -3 626.804 69.3249   1
  -8 -12  -3 779.754 77.2212   1
   9  12   3 230.721 51.4919   1
   9 -12   3 226.242 50.5310   1
  -9  12  -3 323.366 56.7394   1
  -9 -12  -3 380.674 61.6708   1
  10 -12   3 6.18973 40.8132   1
 -10  12  -3-18.4865 41.3145   1
  11  12   3 1424.10 104.611   1
 -11 -12  -3 1446.24 106.228   1
  12 -12   3 12.5810 42.1758   1
 -12  12  -3-6.17095 41.7121   1
  12  12   3 6.51504 42.2249   1
 -12 -12  -3 33.0956 45.1005   1
  13 -12   3 56.8180 41.3922   1
 -13  12  -3 49.7439 43.8039   1
  13  12   3 141.777 50.7992   1
 -13 -12  -3 115.436 52.0306   1
  14 -12   3-25.4305 46.9486   1
 -14  12  -3 37.6802 43.4642   1
  14  12   3 12.9355 41.1764   1
 -14 -12  -3 19.2080 44.3129   1
  15 -12   3 102.031 42.9247   1
 -15  12  -3 75.4395 43.0043   1
  15  12   3 154.121 45.2836   1
 -15 -12  -3 96.7064 41.9578   1
  16 -12   3 300.918 59.2353   1
 -16  12  -3 219.461 57.0389   1
  16  12   3 326.256 59.6946   1
 -16 -12  -3 263.033 57.7983   1
  17 -12   3 114.494 50.3442   1
 -17  12  -3-56.0124 51.8006   1
  17  12   3 31.3313 47.8141   1
 -17 -12  -3-12.7110 48.1871   1
 -18  12  -3 6.16629 47.6469   1
  18 -12   3 44.1030 46.2173   1
  19  12   3 306.595 57.9448   1
  19 -12   3 372.872 62.1410   1
 -19 -12  -3 469.612 65.9960   1
 -19  12  -3 297.654 61.4680   1
  21  13  -3 121.286 48.9324   1
 -21 -13   3 54.6312 51.1487   1
  19  13  -3 615.993 70.7663   1
  17  13  -3 38.8204 47.4545   1
 -17 -13   3-19.5548 50.3593   1
 -16 -13   3 437.610 58.3296   1
  16 -13  -3 302.553 54.8138   1
  16  13  -3 281.156 54.1195   1
 -16  13   3 451.185 62.8220   1
 -14 -13   3-31.4011 37.3503   1
  14 -13  -3 57.8278 42.3660   1
  14  13  -3-6.24327 37.5152   1
 -14  13   3 12.3406 37.8258   1
 -13 -13   3 384.082 55.7756   1
  13 -13  -3 373.327 58.8593   1
  13  13  -3 339.788 52.6975   1
 -13  13   3 484.330 60.6573   1
 -12 -13   3 75.6503 43.6511   1
  12  13  -3 25.3549 38.8822   1
 -12  13   3 18.2042 37.9460   1
  12 -13  -3 37.4784 39.7890   1
 -11  13   3 90.2378 40.7350   1
  11  13  -3 93.9377 44.3971   1
 -11 -13   3 6.24708 38.7467   1
  11 -13  -3 92.0966 43.5296   1
 -10  13   3 258.688 53.0947   1
  10 -13  -3 131.385 42.8085   1
  -9  13   3 592.767 67.5244   1
   9  13  -3 596.154 69.0159   1
  -9 -13   3 585.474 68.1067   1
   9 -13  -3 519.306 63.3576   1
  -8 -13   3 1128.59 90.7997   1
   8  13  -3 954.214 87.5079   1
  -7 -13   3 487.851 59.4410   1
   7  13  -3 448.477 57.9217   1
  -6  13   3 3190.36 169.358   1
   6  13  -3 3378.70 175.820   1
  -6 -13   3 3308.29 175.156   1
   6 -13  -3 3366.58 172.182   1
   5  13  -3 1152.35 89.1610   1
  -5  13   3 1246.12 91.1322   1
  -5 -13   3 1005.58 86.3060   1
   5 -13  -3 1318.46 92.7289   1
  -4  13   3 110.015 42.0824   1
   4  13  -3 170.886 45.4286   1
  -4 -13   3 89.6499 44.6201   1
   4 -13  -3 96.7241 40.4837   1
   3  13  -3 766.538 72.6157   1
  -3  13   3 743.213 71.3063   1
   3 -13  -3 690.116 69.6383   1
  -3 -13   3 814.726 74.8711   1
  -2  13   3 764.501 74.5383   1
   2  13  -3 854.538 78.8418   1
   2 -13  -3 894.253 78.9380   1
  -2 -13   3 901.150 78.6591   1
   1  13  -3 1196.17 90.3610   1
  -1 -13   3 976.189 84.8230   1
   0  13  -3 28.8925 36.7985   1
   0 -13   3 23.5002 35.3147   1
  -1  13  -3 208.711 43.1175   1
   1  13   3 228.221 49.7343   1
  -1 -13  -3 164.202 45.8669   1
   1 -13   3 207.848 45.2997   1
  -2  13  -3 667.660 71.5656   1
  -2 -13  -3 683.896 70.7078   1
   2 -13   3 726.136 71.6902   1
  -3  13  -3 1197.78 92.3936   1
   3  13   3 1137.80 92.4505   1
  -3 -13  -3 1315.95 97.4216   1
   3 -13   3 1189.90 91.5422   1
  -4  13  -3 179.103 48.9794   1
   4  13   3 147.519 46.2507   1
   4 -13   3 178.870 48.1066   1
   5  13   3 1318.39 105.000   1
  -5 -13  -3 1676.98 114.660   1
  -5  13  -3 1584.65 109.069   1
   5 -13   3 1715.54 113.824   1
   6  13   3 773.599 78.7325   1
  -6 -13  -3 883.109 80.6655   1
  -6  13  -3 769.289 75.3734   1
  -7 -13  -3 6.28350 37.3831   1
   7  13   3 24.8611 38.4862   1
   7 -13   3 61.6589 44.9228   1
  -8  13  -3 494.334 65.9178   1
   8 -13   3 430.945 63.6846   1
  -9 -13  -3-31.5682 39.8288   1
   9  13   3 6.29757 37.8438   1
  10  13   3 19.1026 42.3406   1
 -10 -13  -3 19.2166 43.9900   1
 -10  13  -3 36.6704 43.2642   1
  10 -13   3-37.5452 44.2963   1
  11  13   3 933.041 88.9787   1
  11 -13   3 981.065 86.9745   1
 -11 -13  -3 1118.15 95.3977   1
 -11  13  -3 1193.09 92.0059   1
 -12  13  -3 124.647 50.1631   1
  12 -13   3 145.795 47.7132   1
  12  13   3 170.381 56.4859   1
  13 -13   3 76.0210 38.8657   1
  13  13   3 45.1314 47.6338   1
 -13 -13  -3 64.1826 42.7037   1
 -13  13  -3-6.30880 38.7048   1
  14  13   3 51.2771 47.0260   1
  14 -13   3 18.9769 38.4154   1
 -14 -13  -3 37.9034 47.6005   1
 -15  13  -3 942.389 84.5122   1
  15 -13   3 719.272 78.3218   1
  16 -13   3 12.5659 41.0774   1
 -16 -13  -3 6.31951 45.0640   1
 -16  13  -3 6.16649 43.6532   1
  16  13   3 31.5830 47.2726   1
 -17  13  -3 201.816 54.6466   1
  17 -13   3 143.117 50.1955   1
 -18  13  -3 54.4629 48.4750   1
  18  13   3-6.07440 42.3874   1
  18 -13   3 104.326 43.7839   1
 -18 -13  -3 24.0662 39.0207   1
 -20 -14   3 424.816 62.1294   1
  20  14  -3 572.248 68.5381   1
  19  14  -3 66.7315 49.1844   1
 -18 -14   3 1887.05 126.986   1
  18  14  -3 2083.39 130.021   1
 -17 -14   3 777.172 81.3007   1
  17  14  -3 682.447 75.9731   1
 -16 -14   3 69.6688 44.8984   1
  16  14  -3 67.9305 42.1462   1
 -15  14   3 76.8029 44.7434   1
  15  14  -3 50.0104 46.5778   1
 -15 -14   3 138.003 47.6594   1
 -14  14   3 50.8393 42.2746   1
 -14 -14   3 68.8790 41.6553   1
  14  14  -3 31.0571 39.9213   1
  14 -14  -3-13.0769 39.3096   1
 -12  14   3 753.304 76.0251   1
 -12 -14   3 885.655 81.4149   1
  12  14  -3 763.617 77.9185   1
  12 -14  -3 718.932 74.5799   1
  11 -14  -3 420.922 61.3900   1
 -11 -14   3 560.037 67.9415   1
 -11  14   3 428.768 63.3934   1
  11  14  -3 353.239 57.6017   1
 -10  14   3 4933.85 243.314   1
 -10 -14   3 5350.04 249.755   1
  10  14  -3 5155.77 245.632   1
  10 -14  -3 5446.05 247.432   1
   9 -14  -3-6.21669 39.5801   1
  -9  14   3 48.7815 40.5485   1
   9  14  -3 24.4211 42.2565   1
  -9 -14   3-6.31503 45.3578   1
   8 -14  -3 30.8417 40.0622   1
  -8  14   3 108.374 46.3014   1
   8  14  -3 73.6714 44.7947   1
  -8 -14   3 87.2057 48.7844   1
  -7  14   3 3340.78 175.732   1
   7 -14  -3 3371.28 176.952   1
   6 -14  -3 47.9574 35.6994   1
  -6  14   3 53.4842 41.1690   1
   6  14  -3 24.4537 38.6075   1
  -6 -14   3 85.2717 43.1542   1
   5 -14  -3 417.681 58.7545   1
  -5  14   3 444.378 61.5323   1
   5  14  -3 374.006 56.3499   1
  -5 -14   3 370.975 57.0203   1
   4  14  -3 1863.65 120.006   1
  -4  14   3 1952.43 121.544   1
   4 -14  -3 2032.14 121.851   1
  -4 -14   3 1732.68 116.669   1
  -3  14   3 11.8178 35.1532   1
   3  14  -3 35.7583 34.3301   1
  -3 -14   3 18.3973 34.9301   1
   3 -14  -3 36.4339 41.0534   1
   2  14  -3 316.676 51.9607   1
  -2  14   3 298.175 52.7048   1
  -2 -14   3 367.063 54.1536   1
   2 -14  -3 309.023 54.0149   1
  -1  14   3 7853.06 338.976   1
   1  14  -3 7873.61 340.177   1
   1 -14  -3 7847.31 339.103   1
  -1 -14   3 7774.45 337.872   1
   0  14  -3 1861.61 119.796   1
   0  14   3 2008.12 123.792   1
   0 -14   3 1847.99 120.742   1
   0 -14  -3 1874.69 121.904   1
  -1  14  -3 1838.46 121.468   1
   1  14   3 2205.61 128.902   1
   1 -14   3 1784.22 122.284   1
  -1 -14  -3 2101.98 126.199   1
   2 -14   3 134.708 44.1850   1
  -2  14  -3 269.097 52.7872   1
   2  14   3 176.854 47.0215   1
  -2 -14  -3 192.071 50.3522   1
   3 -14   3 2387.32 143.823   1
  -3  14  -3 2656.79 148.230   1
   3  14   3 2546.07 146.620   1
  -3 -14  -3 2565.62 148.143   1
   4 -14   3 66.0940 39.9696   1
  -4  14  -3 12.2771 41.5081   1
  -4 -14  -3 19.4624 43.5107   1
   5 -14   3 4307.29 205.751   1
   5  14   3 3865.45 203.121   1
  -5  14  -3 4082.13 202.797   1
  -5 -14  -3 3947.21 204.888   1
   7  14   3-18.9258 43.3260   1
  -7  14  -3-36.6331 41.6025   1
   7 -14   3 12.5401 39.5548   1
   8 -14   3 554.136 69.0165   1
   8  14   3 512.780 64.2348   1
  -8  14  -3 422.111 63.3957   1
  -8 -14  -3 631.675 68.1260   1
   9 -14   3 1537.49 109.542   1
   9  14   3 1595.36 112.384   1
  -9  14  -3 1623.63 110.248   1
  -9 -14  -3 1610.53 112.186   1
  10 -14   3 578.716 72.1729   1
  10  14   3 683.457 76.0112   1
 -10  14  -3 510.777 65.5806   1
 -10 -14  -3 776.150 77.8788   1
  11 -14   3 537.931 69.7111   1
  11  14   3 601.833 71.1499   1
 -11  14  -3 577.242 71.5598   1
  12  14   3 691.390 78.7726   1
 -12 -14  -3 762.324 78.7000   1
  13 -14   3 220.844 52.4212   1
 -13  14  -3 265.170 54.1897   1
  13  14   3 250.254 57.1317   1
 -13 -14  -3 270.465 56.5253   1
 -14  14  -3 61.4901 45.1158   1
  14 -14   3 31.4346 43.5280   1
  14  14   3 69.4233 49.0745   1
 -14 -14  -3-6.24401 37.5403   1
  15  14   3-6.23408 48.1663   1
 -15 -14  -3-25.0166 43.2875   1
 -16  14  -3 61.1752 45.2100   1
  16  14   3 12.3523 48.3343   1
 -16 -14  -3 68.1480 48.4838   1
  16 -14   3 62.1904 44.3817   1
 -17 -14  -3 280.392 53.6374   1
  17  14   3 321.158 57.4845   1
 -18 -15   3 300.230 59.2180   1
  18  15  -3 484.964 67.6309   1
 -16 -15   3 5139.09 237.600   1
  16  15  -3 4789.22 235.982   1
 -15 -15   3 1259.27 98.9515   1
  15  15  -3 1404.74 101.183   1
 -14 -15   3 520.901 64.4746   1
  14  15  -3 467.315 63.9705   1
 -13  15   3 176.559 53.8207   1
  13  15  -3 135.622 50.7696   1
 -13 -15   3 169.183 54.3270   1
  13 -15  -3 135.379 46.6148   1
 -12  15   3 6.49537 41.7509   1
  12  15  -3 44.3889 36.9487   1
 -12 -15   3 56.7598 40.8992   1
  12 -15  -3 50.8309 38.5956   1
  11 -15  -3 32.2698 42.9290   1
 -10  15   3 69.1080 44.6795   1
  10  15  -3 149.247 44.8690   1
 -10 -15   3 133.819 43.9716   1
  -9  15   3 6833.24 299.987   1
  -9 -15   3 6976.89 302.385   1
   9 -15  -3 6500.13 298.452   1
   9  15  -3 6395.17 295.845   1
  -8  15   3 850.829 79.9648   1
   8  15  -3 883.007 82.8543   1
   8 -15  -3 776.355 77.2033   1
  -8 -15   3 804.441 79.8886   1
   7  15  -3 1590.71 110.261   1
  -7  15   3 1677.19 111.721   1
  -7 -15   3 1473.76 108.505   1
   7 -15  -3 1610.30 110.630   1
  -6  15   3 8828.08 366.932   1
   6  15  -3 8473.35 364.664   1
   6 -15  -3 8400.24 363.301   1
  -6 -15   3 8441.38 363.808   1
  -5  15   3 19.1410 42.0851   1
   5  15  -3 36.9101 44.1965   1
  -5 -15   3 18.5182 42.7356   1
   5 -15  -3 54.5771 40.3383   1
   4  15  -3 18.3544 40.3413   1
  -4  15   3-12.3302 37.4226   1
   4 -15  -3 18.7885 36.0650   1
  -4 -15   3 6.19576 43.8585   1
  -3  15   3 731.261 76.4018   1
   3  15  -3 788.511 73.8634   1
   3 -15  -3 652.084 74.0096   1
  -3 -15   3 795.897 77.0131   1
  -2  15   3 1331.65 99.9940   1
   2 -15  -3 1278.15 99.5462   1
  -1  15   3 2815.50 157.255   1
   1 -15  -3 2860.92 158.273   1
   0  15   3 349.108 58.8380   1
   0 -15  -3 322.339 57.0489   1
   1  15   3 353.091 58.5975   1
  -1 -15  -3 349.993 57.8669   1
   2 -15   3 111.732 46.2317   1
  -2  15  -3 91.3873 46.5693   1
  -2 -15  -3 50.6089 43.8719   1
   2  15   3 68.6141 42.5930   1
  -3  15  -3 24.4059 42.2355   1
  -4  15  -3 5278.64 240.651   1
   4  15   3 4733.31 235.997   1
  -4 -15  -3 4996.20 241.650   1
   4 -15   3 5012.01 239.113   1
  -5  15  -3 964.214 83.6055   1
   5  15   3 919.471 83.9159   1
  -5 -15  -3 839.093 81.0318   1
   5 -15   3 813.762 81.9570   1
  -6  15  -3 37.8058 45.2984   1
   6  15   3 57.8336 45.1964   1
   6 -15   3 67.7341 43.6344   1
  -6 -15  -3 64.0559 43.6906   1
  -7  15  -3 343.568 59.9765   1
  -7 -15  -3 276.273 57.0181   1
   7 -15   3 301.493 58.8320   1
  -8  15  -3 5192.79 240.101   1
   8  15   3 4785.76 237.218   1
   8 -15   3 5267.14 242.408   1
  -8 -15  -3 4850.77 239.359   1
  -9  15  -3 303.126 57.9880   1
   9 -15   3 317.552 59.4784   1
 -10 -15  -3 901.625 82.6385   1
  10  15   3 1018.54 89.2897   1
 -11  15  -3 12.2774 41.8265   1
  11  15   3 6.29246 43.5493   1
  11 -15   3-19.0267 39.2598   1
 -11 -15  -3-32.3867 47.1808   1
 -12  15  -3 12.1789 44.9750   1
  12 -15   3 38.2867 46.4873   1
 -13  15  -3 1375.56 103.975   1
  13  15   3 1527.58 111.274   1
 -13 -15  -3 1702.83 115.304   1
  13 -15   3 1613.35 111.651   1
 -14  15  -3 822.784 84.5374   1
  14  15   3 862.069 80.9310   1
 -14 -15  -3 965.761 85.7481   1
  14 -15   3 1046.56 88.9097   1
 -15  15  -3 42.0974 45.5950   1
  15  15   3-67.4136 51.0069   1
 -15 -15  -3-30.4798 46.5124   1
  15 -15   3 6.22044 46.2450   1
 -16  15  -3-41.6268 45.9444   1
  16  15   3 59.9932 43.0893   1
  16 -15   3-36.6828 43.9114   1
 -16 -15  -3-36.1299 44.4681   1
  17  16  -3 1003.52 86.7041   1
  16  16  -3 659.565 74.2060   1
 -16 -16   3 623.121 72.8812   1
  15  16  -3 808.583 79.7488   1
 -15 -16   3 882.677 84.1492   1
  14  16  -3 2851.93 157.657   1
 -14 -16   3 2821.37 155.760   1
  13  16  -3 544.785 72.1250   1
 -13 -16   3 727.974 75.0758   1
 -12  16   3 90.7007 48.8654   1
 -12 -16   3 68.5580 48.8067   1
  12  16  -3 56.1176 48.5339   1
 -11  16   3 3121.33 173.997   1
  11  16  -3 3188.45 174.910   1
 -11 -16   3 3116.96 171.740   1
  11 -16  -3 3444.67 179.147   1
 -10  16   3 63.8889 45.9020   1
  10 -16  -3-6.52171 41.5371   1
  10  16  -3 37.2760 38.1060   1
 -10 -16   3 44.2424 44.7570   1
  -9  16   3 476.256 66.3164   1
   9 -16  -3 497.098 65.0265   1
   9  16  -3 483.107 68.2010   1
  -9 -16   3 500.401 68.5198   1
  -8  16   3 2206.66 135.015   1
   8 -16  -3 2100.86 134.433   1
   7  16  -3 2863.11 164.983   1
  -7  16   3 3183.03 169.935   1
  -7 -16   3 3281.28 171.045   1
   7 -16  -3 2812.23 164.430   1
  -6  16   3 2394.32 143.962   1
   6  16  -3 2254.06 138.675   1
   6 -16  -3 2419.80 142.042   1
  -6 -16   3 2315.94 139.974   1
   5  16  -3 1467.17 107.703   1
   5 -16  -3 1643.83 113.353   1
  -5 -16   3 1669.97 110.586   1
   4  16  -3 43.1643 44.2868   1
  -4 -16   3-49.7369 45.9096   1
   3  16  -3 869.303 79.9202   1
  -3 -16   3 665.604 74.1240   1
   2  16  -3 61.2861 36.5070   1
  -2  16   3 68.9744 43.1104   1
  -2 -16   3 37.9671 39.9697   1
   2 -16  -3 69.6958 44.5672   1
  -1  16   3 9561.55 405.205   1
   1  16  -3 10087.5 406.796   1
  -1 -16   3 9214.81 401.427   1
   1 -16  -3 9536.36 404.556   1
   0  16  -3 4649.97 226.698   1
   0  16   3 4791.61 228.553   1
   0 -16   3 4426.16 222.684   1
   0 -16  -3 4826.48 229.483   1
   1  16   3 6437.29 286.639   1
  -1  16  -3 6233.67 282.475   1
   1 -16   3 6100.39 281.220   1
  -1 -16  -3 6153.56 284.708   1
  -2  16  -3 30.7284 44.4779   1
   2  16   3 56.3965 44.3823   1
  -2 -16  -3 70.6358 46.1432   1
   2 -16   3 18.6200 39.8986   1
   3 -16   3 833.105 79.7155   1
  -3 -16  -3 725.492 77.1176   1
   3  16   3 633.363 73.9525   1
   4 -16   3 517.483 67.5447   1
  -4  16  -3 548.510 69.9896   1
   4  16   3 512.367 68.9854   1
  -4 -16  -3 503.635 67.2986   1
  -5  16  -3 5843.75 265.204   1
   5  16   3 5506.13 264.795   1
  -5 -16  -3 5575.29 264.500   1
   5 -16   3 5940.01 267.470   1
  -6  16  -3 955.577 86.9387   1
   6  16   3 796.327 81.9810   1
   6 -16   3 910.915 83.8149   1
  -6 -16  -3 898.115 82.2160   1
  -7 -16  -3 3360.54 179.889   1
   7  16   3 3433.60 181.165   1
  -8  16  -3 207.242 54.2338   1
   8  16   3 256.622 52.7045   1
  -8 -16  -3 178.815 48.1473   1
   8 -16   3 267.124 53.9247   1
  -9  16  -3 10601.6 428.176   1
   9  16   3 9656.19 423.936   1
   9 -16   3 10036.2 425.259   1
  -9 -16  -3 10664.2 429.308   1
 -10  16  -3 1333.60 101.113   1
 -10 -16  -3 1373.43 103.563   1
  10 -16   3 1209.17 97.4692   1
 -11  16  -3 269.919 58.7065   1
  11  16   3 291.504 59.3372   1
 -11 -16  -3 338.683 63.9775   1
  11 -16   3 188.833 53.7939   1
 -12  16  -3 1098.40 91.1102   1
  12  16   3 1009.80 89.0933   1
  12 -16   3 1062.50 89.9617   1
 -13  16  -3 1787.45 120.316   1
  13 -16   3 1968.82 122.720   1
 -14 -16  -3 42.1265 47.9243   1
  14  16   3 30.2379 48.9913   1
 -15  16  -3 140.912 54.9739   1
 -15 -17   3 664.120 74.0297   1
  15  17  -3 656.994 73.7314   1
 -14 -17   3 23.7721 46.7764   1
  14  17  -3 53.0364 45.8274   1
 -13 -17   3 929.386 85.1550   1
  13  17  -3 746.102 79.6338   1
 -12 -17   3 97.8672 52.1662   1
  12  17  -3 152.984 50.3042   1
 -11 -17   3 1326.45 100.883   1
  11  17  -3 1352.18 101.033   1
 -10  17   3 1784.10 121.194   1
   9 -17  -3 1450.98 103.844   1
  -9 -17   3 1379.11 102.003   1
   9  17  -3 1110.37 94.5930   1
  -9  17   3 1161.93 97.5687   1
   8  17  -3 1279.32 97.2606   1
  -8  17   3 1270.11 101.554   1
  -8 -17   3 1153.41 95.4909   1
   8 -17  -3 1342.27 99.8783   1
  -7  17   3 6.65309 44.2421   1
   7  17  -3 43.1785 44.6206   1
  -7 -17   3 37.5354 43.6315   1
   7 -17  -3-18.9629 40.9699   1
   6  17  -3 6517.07 293.250   1
  -6  17   3 6567.96 296.921   1
  -6 -17   3 6457.80 293.413   1
   6 -17  -3 6537.54 295.633   1
   5  17  -3 43.5610 42.0791   1
  -5  17   3 6.35010 44.6343   1
  -5 -17   3 74.2715 45.7194   1
   5 -17  -3 6.55461 42.8672   1
  -4  17   3 1943.55 131.909   1
   4  17  -3 1986.74 131.609   1
  -4 -17   3 2445.90 139.308   1
   4 -17  -3 2304.76 138.082   1
  -3  17   3 439.250 67.7699   1
   3  17  -3 400.514 64.8656   1
  -3 -17   3 531.071 69.5440   1
   3 -17  -3 469.645 65.7203   1
  -2  17   3 3843.40 199.234   1
   2 -17  -3 3893.31 199.475   1
  -1  17   3 1265.38 98.5519   1
   1 -17  -3 1187.60 95.4387   1
   0  17   3 1131.56 94.5748   1
   0 -17  -3 1276.48 97.7707   1
   1  17   3 63.8370 47.4913   1
  -1 -17  -3 38.8344 43.4313   1
   2 -17   3 408.324 58.1616   1
   2  17   3 391.464 65.1798   1
  -2 -17  -3 491.666 67.3900   1
  -2  17  -3 416.529 58.6694   1
  -3  17  -3-18.4527 40.5680   1
   3 -17   3-37.2203 46.4328   1
   4 -17   3 2194.45 135.408   1
   4  17   3 2270.09 138.166   1
  -4 -17  -3 2306.29 138.266   1
  -4  17  -3 1998.36 130.958   1
   5 -17   3 62.8573 44.8311   1
  -5  17  -3 12.3080 41.9414   1
   5  17   3 19.3077 42.0857   1
  -5 -17  -3 19.2493 43.0294   1
  -6  17  -3 3641.25 186.957   1
   6  17   3 3599.08 189.799   1
  -6 -17  -3 3393.55 185.720   1
   6 -17   3 3680.00 188.559   1
  -7  17  -3 49.3656 47.3886   1
   7  17   3 6.29327 45.2094   1
   7 -17   3-6.28895 45.8189   1
  -7 -17  -3 63.7369 47.0762   1
  -8  17  -3 13506.5 536.615   1
   8 -17   3 13155.9 535.065   1
  -9 -17  -3 392.848 65.4142   1
   9  17   3 483.743 67.8506   1
 -10  17  -3 1574.40 111.926   1
  10  17   3 1566.73 108.772   1
  10 -17   3 1491.24 109.865   1
 -10 -17  -3 1585.76 109.244   1
 -11  17  -3-24.4798 43.3217   1
  11 -17   3 12.2434 42.3675   1
 -12 -17  -3 62.2348 48.0961   1
  12  17   3 12.2411 40.3747   1
 -13  17  -3-41.6327 45.9575   1
  13 -17   3-6.06620 42.3137   1
 -13 -18   3 644.432 72.5768   1
  13  18  -3 545.540 67.5855   1
 -12 -18   3 29.7641 47.1283   1
  12  18  -3 41.2088 46.0562   1
 -11 -18   3 96.6150 49.2002   1
  11  18  -3-6.04874 44.3914   1
 -10 -18   3 557.649 71.9697   1
  10  18  -3 437.458 65.4061   1
  -9 -18   3 465.216 68.5641   1
   9  18  -3 479.904 66.8418   1
  -8 -18   3 249.627 56.2407   1
  -8  18   3 297.094 62.3081   1
   8  18  -3 275.267 56.1532   1
   7 -18  -3 3129.93 176.588   1
  -7 -18   3 3242.91 173.822   1
   7  18  -3 3315.46 174.970   1
  -7  18   3 3416.98 179.955   1
   6 -18  -3 65.9217 49.3483   1
  -6  18   3 6.39076 44.5855   1
   5 -18  -3 3474.01 180.508   1
  -5 -18   3 3236.94 174.990   1
   5  18  -3 3140.22 173.127   1
  -5  18   3 3428.35 180.128   1
   4 -18  -3 1425.87 109.052   1
  -4 -18   3 1498.01 109.521   1
  -4  18   3 1588.01 112.847   1
   4  18  -3 1583.34 111.581   1
   3 -18  -3 990.221 88.4329   1
  -3 -18   3 942.225 84.2663   1
  -3  18   3 1081.84 91.9551   1
   3  18  -3 851.456 84.0554   1
   2 -18  -3 653.636 72.7532   1
   2  18  -3 630.256 73.2474   1
  -2  18   3 579.229 73.2476   1
  -1 -18   3 2320.33 148.547   1
   1 -18  -3 2713.95 153.827   1
  -1  18   3 2758.78 154.827   1
   0 -18  -3 311.745 59.2961   1
   0 -18   3 307.209 55.5010   1
   0  18  -3 262.428 54.5786   1
   0  18   3 236.355 58.8620   1
   1 -18   3 3291.84 172.037   1
  -1 -18  -3 3235.65 173.247   1
  -1  18  -3 2996.05 167.789   1
   1  18   3 2959.20 169.077   1
  -2  18  -3 69.3168 50.5503   1
   2  18   3 100.573 45.8902   1
   2 -18   3 115.695 45.3743   1
  -2 -18  -3 64.9823 44.7333   1
   3 -18   3 1836.71 123.661   1
   3  18   3 1983.95 129.007   1
  -3 -18  -3 2134.24 134.138   1
  -3  18  -3 1831.28 123.821   1
   4 -18   3 73.5664 44.1129   1
  -4  18  -3 103.496 45.3396   1
   4  18   3 70.0010 43.4436   1
  -4 -18  -3 57.7451 40.1881   1
  -6  18  -3 984.724 86.5802   1
   6  18   3 1006.69 89.9871   1
  -6 -18  -3 918.317 86.6689   1
   6 -18   3 842.129 83.3450   1
  -7  18  -3 2131.86 129.128   1
   7  18   3 1973.25 126.425   1
  -7 -18  -3 2060.87 127.811   1
   7 -18   3 1804.28 124.539   1
  -8  18  -3 989.049 86.3522   1
   8  18   3 870.221 82.8690   1
  -8 -18  -3 773.217 82.3699   1
   8 -18   3 711.575 75.9786   1
  -9  18  -3 875.506 91.4704   1
   9  18   3 1203.13 92.9826   1
  -9 -18  -3 1090.11 89.7189   1
   9 -18   3 1091.68 92.8144   1
 -10  18  -3 6.02142 44.1659   1
  10  18   3 24.1514 48.6233   1
 -10 -18  -3-6.07348 46.9249   1
  10 -18   3 36.3242 43.1716   1
  11 -18   3 541.495 65.5890   1
 -11  18  -3 589.842 72.8555   1
 -12  18  -3 310.997 57.5283   1
  10  19  -3 641.587 74.1007   1
 -10 -19   3 675.029 74.9390   1
   9  19  -3 440.967 63.8561   1
  -9 -19   3 514.455 66.4982   1
  -8 -19   3 2033.01 125.893   1
   8  19  -3 1823.70 118.535   1
   6  19  -3 65.6561 43.9207   1
  -6 -19   3 139.272 51.3174   1
   5  19  -3 167.540 52.1661   1
  -5  19   3 140.314 50.4791   1
  -5 -19   3 157.079 47.8492   1
  -4  19   3 1510.98 111.959   1
   4  19  -3 1471.51 107.903   1
   4 -19  -3 1716.05 114.723   1
  -3  19   3 102.378 44.3690   1
  -3 -19   3 66.3405 39.1829   1
   3 -19  -3 70.2166 43.5796   1
  -2  19   3 350.688 62.1506   1
   2  19  -3 451.283 62.3662   1
  -2 -19   3 448.809 62.6199   1
   2 -19  -3 376.733 63.1932   1
  -1  19   3 2975.82 165.098   1
   1  19  -3 2781.47 160.986   1
  -1 -19   3 2964.31 164.340   1
   1 -19  -3 2894.31 162.824   1
   0  19  -3 193.172 49.5974   1
   0 -19   3 179.470 50.5463   1
  -1  19  -3 144.080 49.8374   1
   1  19   3 93.6468 45.9177   1
   1 -19   3 228.114 57.1100   1
  -1 -19  -3 268.613 54.7201   1
   2 -19   3 2589.40 148.006   1
  -2 -19  -3 2556.92 150.320   1
   2  19   3 2556.98 149.812   1
  -2  19  -3 2449.39 147.966   1
   3  19   3 118.660 53.1154   1
  -3  19  -3 43.3120 48.1450   1
  -3 -19  -3 70.3502 48.5341   1
   3 -19   3 17.9347 45.6635   1
   4 -19   3 657.228 70.6157   1
  -4  19  -3 645.185 70.2505   1
   4  19   3 630.238 74.2805   1
  -4 -19  -3 634.646 73.4886   1
   5 -19   3 964.788 85.0912   1
   5  19   3 981.808 90.2086   1
  -5 -19  -3 884.827 87.5088   1
  -5  19  -3 840.875 85.2039   1
  -7  19  -3 390.018 60.2969   1
   7  19   3 389.105 60.1585   1
  -7 -19  -3 487.794 66.5633   1
   7 -19   3 498.514 63.5638   1
  -8  19  -3 488.111 66.7922   1
   8  19   3 404.884 65.6209   1
  -8 -19  -3 414.042 64.2738   1
   8 -19   3 407.920 60.8648   1
  -9  19  -3 151.761 53.7406   1
   9 -19   3 137.405 48.6486   1
  -6 -20   3 662.771 74.3654   1
   6  20  -3 710.716 77.2082   1
  -5 -20   3 29.5882 37.7083   1
   5  20  -3 64.0835 42.7593   1
  -4 -20   3 1810.13 115.146   1
   4  20  -3 1392.30 106.685   1
  -3 -20   3 47.0013 47.8999   1
   3  20  -3 82.5572 47.8098   1
  -2 -20   3 247.212 54.7839   1
  -2  20   3 268.320 59.2326   1
   2  20  -3 176.812 55.7798   1
  -1 -20   3 1355.37 101.487   1
   1 -20  -3 1422.74 106.469   1
   1  20  -3 1424.17 104.321   1
  -1  20   3 1541.18 110.819   1
   0 -20   3 107.449 48.4218   1
   0 -20  -3 50.2813 46.4954   1
   0  20  -3 41.0615 49.6711   1
   0  20   3 116.793 48.1535   1
   1 -20   3 12177.6 526.614   1
  -1  20  -3 14270.0 533.484   1
   2 -20   3 636.085 71.1829   1
   2  20   3 622.666 71.6530   1
  -2  20  -3 642.034 72.6325   1
  -2 -20  -3 796.188 78.7805   1
   3  20   3 6.14429 48.0697   1
  -3  20  -3 41.3380 46.7552   1
  -3 -20  -3 55.7275 41.1929   1
   3 -20   3 47.5774 43.6383   1
  -4  20  -3 29.9098 45.9466   1
   4  20   3 43.0150 49.7803   1
  -4 -20  -3 36.5941 46.2563   1
   5 -20   3 75.4334 45.9283   1
  -5 -20  -3-42.4989 45.4400   1
  -5  20  -3 23.7632 48.3852   1
  24   0  -4 51.8867 43.5059   1
 -24   0   4 26.2036 46.7318   1
  23   0  -4 91.0797 44.0360   1
 -23   0   4 39.5516 46.3776   1
  22   0  -4 4274.42 219.844   1
 -22   0   4 4931.12 228.508   1
  21   0  -4 5429.14 250.659   1
 -21   0   4 5199.12 249.093   1
  20   0  -4 3069.56 174.666   1
 -20   0   4 3387.48 173.758   1
  19   0  -4 393.245 55.6740   1
 -19   0   4 490.357 59.9112   1
  18   0  -4 1884.17 118.913   1
 -18   0   4 2005.13 121.044   1
  17   0  -4 499.036 61.4926   1
 -17   0   4 574.951 63.4775   1
 -16   0   4 4093.20 201.120   1
  16   0  -4 4520.14 204.570   1
  15   0  -4 13756.8 535.960   1
 -14   0   4 2526.39 137.293   1
  14   0  -4 2871.81 144.006   1
 -13   0   4 8530.63 362.762   1
  13   0  -4 9831.17 370.134   1
  12   0  -4 8032.60 324.287   1
 -11   0   4 357.312 39.4322   1
  11   0  -4 267.899 35.3713   1
 -10   0   4 14817.0 594.671   1
  10   0  -4 17147.5 598.304   1
  -8   0   4 62012.9 2224.08   1
   8   0  -4 62744.3 2223.97   1
  -7   0   4 43648.5 1578.54   1
   7   0  -4 44808.0 1578.82   1
  -6   0   4 2481.01 99.2035   1
   6   0  -4 2297.43 98.0757   1
  -5   0   4 611029. 21861.5   1
   5   0  -4 628359. 21861.6   1
  -4   0   4 346927. 12618.1   1
   4   0  -4 367915. 12617.9   1
   2   0  -4 313932. 10912.2   1
  -2   0   4 304293. 10912.5   1
   1   0  -4 163711. 5972.14   1
  -1   0   4 174122. 5971.71   1
   0   0  -4 148325. 5628.81   1
   0   0   4 170898. 5630.07   1
  -1   0  -4 515404. 17462.6   1
   1   0   4 474479. 17461.8   1
  -2   0  -4 383419. 13399.2   1
   2   0   4 374931. 13399.8   1
  -3   0  -4 1367.48 73.3130   1
   3   0   4 1170.08 70.7897   1
  -4   0  -4 8741.14 330.391   1
   4   0   4 8040.51 327.215   1
  -5   0  -4 60562.3 2206.30   1
   5   0   4 62363.8 2205.33   1
   6   0   4 311.819 38.9920   1
  -6   0  -4 378.550 43.4282   1
  -7   0  -4 70210.1 2441.74   1
   7   0   4 65724.3 2438.32   1
  -8   0  -4 36191.7 1317.43   1
   8   0   4 35723.7 1316.02   1
  -9   0  -4 947.626 76.2281   1
   9   0   4 1257.78 84.1419   1
 -10   0  -4 30838.8 1138.41   1
  10   0   4 30568.1 1140.64   1
 -11   0  -4 14383.4 564.637   1
  11   0   4 14419.7 565.283   1
 -12   0  -4 3570.63 178.475   1
  12   0   4 3500.20 179.100   1
  13   0   4 47.9105 38.1822   1
 -13   0  -4 69.5828 37.9648   1
 -14   0  -4 3117.85 170.429   1
  14   0   4 3520.19 177.450   1
 -15   0  -4 2737.22 151.955   1
  15   0   4 2505.56 144.595   1
 -16   0  -4 10862.9 440.833   1
  16   0   4 10440.8 437.067   1
 -18   0  -4 204.297 51.0629   1
  18   0   4 214.503 50.7624   1
 -19   0  -4 738.864 77.2684   1
  20   0   4 1117.41 94.2154   1
 -21   0  -4 1846.29 122.967   1
  21   0   4 1997.10 125.905   1
 -22   0  -4-12.5402 40.9909   1
  22   0   4 18.9438 45.3514   1
 -24   0  -4 175.003 50.6929   1
  24   0   4 213.946 53.4612   1
 -25  -1   4 279.138 60.8501   1
  25   1  -4 258.716 57.4467   1
 -24   1   4-52.9624 45.4643   1
  24  -1  -4 6.67837 40.9412   1
  24   1  -4 32.2313 41.0387   1
 -24  -1   4-13.5325 46.4668   1
 -23   1   4 391.225 59.3451   1
  23  -1  -4 230.430 53.1216   1
  23   1  -4 317.607 56.6052   1
 -23  -1   4 237.682 58.1660   1
 -22  -1   4 1721.69 117.356   1
 -22   1   4 1667.52 117.515   1
  22  -1  -4 1739.58 117.788   1
  22   1  -4 1864.97 120.739   1
 -21   1   4 5160.86 240.668   1
 -21  -1   4 5549.95 246.610   1
  21  -1  -4 4955.08 237.841   1
  21   1  -4 4739.17 240.368   1
 -20  -1   4 1151.50 94.4001   1
 -20   1   4 1165.71 91.5893   1
  20   1  -4 1278.46 95.5891   1
  20  -1  -4 1181.06 92.1493   1
 -19   1   4 347.211 53.9646   1
  19  -1  -4 257.011 53.1816   1
 -18   1   4 3599.07 182.297   1
  18  -1  -4 3588.45 177.881   1
  18   1  -4 3552.72 180.743   1
 -18  -1   4 3528.47 181.595   1
 -17   1   4 14497.7 557.332   1
  17  -1  -4 12958.2 555.474   1
  17   1  -4 15441.6 563.455   1
 -17  -1   4 13765.1 553.783   1
 -16   1   4 2922.06 155.516   1
  16   1  -4 3165.54 162.514   1
 -16  -1   4 2909.80 157.181   1
  15   1  -4 155.845 39.0606   1
 -15  -1   4 184.981 40.2470   1
 -14   1   4 5287.83 241.788   1
  14  -1  -4 5656.47 242.549   1
  14   1  -4 5616.67 243.588   1
 -14  -1   4 5492.08 241.061   1
 -13   1   4 11215.8 442.893   1
  13   1  -4 10882.7 440.871   1
  13  -1  -4 11644.1 441.888   1
  12  -1  -4 27621.5 985.940   1
  12   1  -4 28226.4 990.514   1
 -12  -1   4 27907.4 989.668   1
 -11   1   4 56487.1 2087.44   1
 -11  -1   4 56662.7 2088.70   1
  11  -1  -4 59298.2 2087.85   1
  11   1  -4 60386.6 2091.92   1
  10   1  -4 5539.53 219.674   1
 -10   1   4 4978.65 215.291   1
 -10  -1   4 5311.00 219.475   1
   9   1  -4 15062.7 543.921   1
  -9  -1   4 14032.4 541.698   1
   8  -1  -4 80222.0 2832.93   1
  -8   1   4 79116.4 2834.08   1
  -7   1   4 1694.69 77.7282   1
   7   1  -4 1697.51 81.1512   1
   7  -1  -4 1794.60 78.2427   1
  -7  -1   4 1751.62 82.8396   1
   6   1  -4 406248. 13845.1   1
  -6  -1   4 359211. 13842.7   1
   6  -1  -4 401455. 13839.4   1
  -6   1   4 398876. 13839.0   1
   5   1  -4 1872.25 75.9431   1
   5  -1  -4 1924.84 69.9989   1
  -5  -1   4 1763.09 76.5733   1
   4   1  -4 50982.4 1538.62   1
  -4  -1   4 36193.8 1537.31   1
   3   1  -4 13293.7 460.302   1
  -3  -1   4 12193.4 459.099   1
   2   1  -4 7100.15 277.835   1
  -2  -1   4 7895.89 277.921   1
  -1  -1   4 40742.1 1343.07   1
   1   1  -4 34428.3 1341.08   1
  -1   1   4 36809.3 1338.19   1
   1  -1  -4 38855.9 1338.44   1
   0   1   4 2092.27 94.2655   1
   0  -1   4 2127.55 98.1650   1
   0  -1  -4 2323.75 96.2013   1
   1   1   4 2289.62 97.3158   1
   1  -1   4 2052.73 97.7554   1
  -1  -1  -4 1886.95 94.8444   1
  -1   1  -4 2368.32 98.2581   1
   2   1   4 550283. 19230.6   1
   2  -1   4 554122. 19230.4   1
  -2  -1  -4 532504. 19230.3   1
  -2   1  -4 541512. 19228.8   1
   3   1   4 20030.4 747.461   1
   3  -1   4 20385.6 747.252   1
  -3  -1  -4 20907.8 747.687   1
  -3   1  -4 20095.2 747.377   1
   4   1   4 251293. 8888.95   1
   4  -1   4 244575. 8887.22   1
  -4  -1  -4 257399. 8888.45   1
  -4   1  -4 251272. 8888.07   1
   5   1   4 31885.7 1123.71   1
   5  -1   4 30576.2 1122.66   1
  -5  -1  -4 30462.5 1121.63   1
  -5   1  -4 30141.7 1122.79   1
   6   1   4 1960.04 102.396   1
   6  -1   4 1705.01 99.6965   1
  -6  -1  -4 1668.07 99.0716   1
  -6   1  -4 1950.98 103.584   1
   7   1   4 1166.83 80.8896   1
   7  -1   4 1228.96 82.2053   1
  -7  -1  -4 1150.58 79.9651   1
  -7   1  -4 1176.74 79.7916   1
   8   1   4 10431.3 407.308   1
   8  -1   4 10145.8 402.709   1
  -8  -1  -4 9638.94 401.448   1
  -8   1  -4 10279.6 407.216   1
   9   1   4 2734.22 147.153   1
   9  -1   4 2725.71 146.235   1
  -9  -1  -4 3052.12 150.225   1
  -9   1  -4 3020.82 151.725   1
  10   1   4 25859.1 995.948   1
  10  -1   4 26038.4 993.551   1
 -10  -1  -4 27248.5 998.045   1
 -10   1  -4 27658.2 997.251   1
  11   1   4 21903.4 827.312   1
  11  -1   4 21638.5 826.631   1
 -11  -1  -4 21627.3 827.493   1
 -11   1  -4 22147.7 828.345   1
  12   1   4 2911.22 159.317   1
  12  -1   4 3109.49 161.987   1
 -12   1  -4 3137.21 161.340   1
 -12  -1  -4 2998.19 160.156   1
  13   1   4 521.962 63.3354   1
  13  -1   4 659.268 68.9334   1
 -13   1  -4 726.237 71.6881   1
 -13  -1  -4 623.500 68.9384   1
  14  -1   4 1953.86 123.359   1
  14   1   4 2320.88 130.459   1
 -14   1  -4 1905.43 121.023   1
 -14  -1  -4 1892.86 123.871   1
  15  -1   4 3347.51 169.289   1
  15   1   4 3240.53 168.802   1
 -15  -1  -4 2859.79 163.364   1
 -15   1  -4 2848.97 162.857   1
  16  -1   4 7200.87 298.999   1
  16   1   4 6518.07 296.665   1
 -16   1  -4 6511.37 293.044   1
 -16  -1  -4 6143.28 293.546   1
  18   1   4 2061.34 124.721   1
  18  -1   4 2121.26 127.936   1
 -18  -1  -4 1936.84 127.892   1
  19  -1   4 415.071 59.2528   1
  19   1   4 266.733 59.8550   1
 -19  -1  -4 491.202 70.0290   1
 -19   1  -4 430.596 64.1931   1
  20  -1   4 1509.10 110.306   1
  20   1   4 1637.26 110.174   1
 -20   1  -4 1407.33 109.257   1
 -20  -1  -4 1413.70 107.801   1
  21  -1   4 1198.04 95.8098   1
  21   1   4 1097.92 90.8686   1
 -21   1  -4 1138.32 94.9240   1
 -21  -1  -4 1310.64 96.5688   1
  22  -1   4 173.468 46.4176   1
  22   1   4 274.543 55.7054   1
 -22   1  -4 89.3455 47.1618   1
 -22  -1  -4 124.369 47.4971   1
 -23   1  -4 6.22992 49.5944   1
  24   1   4 186.447 53.3356   1
  24  -1   4 227.139 53.5063   1
 -24   1  -4 119.532 44.6502   1
 -24  -1  -4 250.786 58.6093   1
  25   2  -4 292.778 57.4099   1
 -25  -2   4 358.576 64.7502   1
  24   2  -4-6.71833 40.3729   1
  24  -2  -4 19.4031 41.5500   1
 -24  -2   4 20.0230 46.1942   1
 -24   2   4 27.2950 43.4440   1
  23   2  -4 376.221 62.3955   1
  23  -2  -4 423.092 66.9294   1
 -23  -2   4 436.856 68.2674   1
 -23   2   4 502.241 67.6604   1
  22  -2  -4 1711.56 118.165   1
 -22   2   4 1774.21 119.620   1
  21   2  -4 100.709 47.0258   1
  21  -2  -4 222.186 52.4726   1
 -21  -2   4 257.574 56.0098   1
 -21   2   4 239.449 52.0921   1
  20   2  -4 1719.30 116.691   1
  20  -2  -4 1932.10 120.436   1
 -20  -2   4 1801.55 120.283   1
 -20   2   4 1780.34 116.985   1
  19   2  -4 1060.08 86.0888   1
  19  -2  -4 873.103 79.4149   1
 -19  -2   4 1085.57 86.4360   1
 -19   2   4 987.923 81.7967   1
  18   2  -4 575.537 66.1196   1
  18  -2  -4 598.596 63.2305   1
 -18  -2   4 614.218 64.8589   1
 -18   2   4 494.975 59.3857   1
  17   2  -4 13732.1 526.008   1
  17  -2  -4 13585.8 520.316   1
 -17  -2   4 12475.6 519.769   1
 -17   2   4 12842.6 518.021   1
  16   2  -4 681.013 69.8414   1
  16  -2  -4 741.296 65.0529   1
 -16  -2   4 655.123 64.7101   1
 -16   2   4 717.736 66.8413   1
  15   2  -4 15406.4 601.140   1
 -15  -2   4 15616.3 602.069   1
  14  -2  -4 1279.61 82.6798   1
 -14   2   4 1108.47 79.6278   1
  13   2  -4 875.382 69.5081   1
  13  -2  -4 859.710 65.3310   1
 -13  -2   4 892.269 71.9108   1
 -13   2   4 997.666 69.0771   1
  12  -2  -4 7929.85 313.839   1
 -12  -2   4 7424.96 316.649   1
 -12   2   4 8057.71 315.303   1
  11   2  -4 1383.76 82.2889   1
 -11   2   4 1176.92 75.1272   1
  11  -2  -4 1449.65 78.2812   1
 -11  -2   4 1296.37 79.9700   1
  10   2  -4 6738.77 277.733   1
 -10   2   4 6989.19 271.712   1
 -10  -2   4 6539.69 276.514   1
  10  -2  -4 6984.63 270.802   1
  -9  -2   4 96539.0 3401.64   1
   9   2  -4 94442.6 3401.50   1
   8   2  -4 14443.8 533.533   1
  -8   2   4 13378.7 525.658   1
  -8  -2   4 14329.6 534.107   1
   8  -2  -4 15196.8 528.096   1
  -7   2   4 77598.2 3204.71   1
   7  -2  -4 105702. 3208.02   1
   6   2  -4 65828.4 2463.72   1
  -6  -2   4 67030.2 2465.01   1
  -6   2   4 71532.5 2454.36   1
   6  -2  -4 70153.3 2455.01   1
  -5  -2   4 48103.2 1659.70   1
   5  -2  -4 47352.5 1648.96   1
  -5   2   4 45535.1 1648.40   1
   5   2  -4 45245.2 1659.21   1
  -4   2   4 312.450 18.0186   1
   4   2  -4 342.818 29.4658   1
  -4  -2   4 314.939 28.5484   1
   4  -2  -4 323.988 18.6247   1
   3   2  -4 5835.16 225.961   1
  -3   2   4 6000.68 214.931   1
   3  -2  -4 5983.03 214.645   1
  -3  -2   4 5551.62 224.399   1
   2   2  -4 2786.51 113.258   1
  -2  -2   4 2822.65 114.004   1
   2  -2  -4 2973.31 106.651   1
  -1   2   4 2882.16 120.704   1
   1   2  -4 3054.17 126.242   1
  -1  -2   4 2807.37 126.122   1
   0   2   4 1699.95 79.3717   1
   0  -2   4 1626.29 82.4256   1
   0   2  -4 1845.00 82.6943   1
   0  -2  -4 1861.55 79.9445   1
   1  -2   4 22676.1 823.795   1
  -1  -2  -4 23577.3 821.374   1
  -1   2  -4 23586.5 823.639   1
   1   2   4 20960.5 819.121   1
   2   2   4 18152.5 672.231   1
  -2  -2  -4 18498.1 672.986   1
   3   2   4 19603.0 769.449   1
   3  -2   4 22786.3 775.137   1
  -3   2  -4 21954.5 775.173   1
  -3  -2  -4 20090.5 772.101   1
   4   2   4 26985.1 963.499   1
   4  -2   4 25049.9 963.137   1
  -4   2  -4 26647.8 965.804   1
  -4  -2  -4 26591.9 962.637   1
   5   2   4 55633.5 2012.63   1
   5  -2   4 55371.9 2012.56   1
  -5   2  -4 56729.0 2014.83   1
  -5  -2  -4 56314.4 2014.36   1
   6   2   4 1800.51 100.880   1
   6  -2   4 2028.63 103.904   1
  -6   2  -4 1671.10 101.192   1
  -6  -2  -4 1791.01 100.881   1
   7   2   4 30871.6 1106.08   1
   7  -2   4 29927.7 1102.91   1
  -7   2  -4 29571.5 1102.64   1
  -7  -2  -4 29621.7 1102.46   1
   8   2   4-4.75435 29.4346   1
   8  -2   4 13.8978 30.0279   1
  -8   2  -4 4.59071 25.2384   1
  -8  -2  -4 51.3065 31.2753   1
   9   2   4 2959.11 149.124   1
   9  -2   4 2787.06 144.532   1
  -9   2  -4 2678.96 141.557   1
  -9  -2  -4 2707.27 145.529   1
  10   2   4 6330.00 272.857   1
  10  -2   4 6307.33 271.697   1
 -10   2  -4 6131.78 270.114   1
 -10  -2  -4 6079.10 270.065   1
  11   2   4 22806.0 838.394   1
  11  -2   4 21110.9 834.074   1
 -11   2  -4 21441.5 833.053   1
 -11  -2  -4 22919.2 837.274   1
  12   2   4 872.029 78.0932   1
  12  -2   4 946.556 82.5098   1
 -12   2  -4 1016.56 81.7406   1
 -12  -2  -4 979.673 79.8261   1
 -13   2  -4 4341.73 214.944   1
  13  -2   4 4846.55 221.639   1
  14   2   4 1427.01 99.9770   1
  14  -2   4 1478.94 102.277   1
 -14   2  -4 1308.96 98.7501   1
 -14  -2  -4 1300.01 98.6742   1
 -15  -2  -4 2595.17 149.446   1
 -15   2  -4 2423.11 145.473   1
  15   2   4 2634.39 148.556   1
  15  -2   4 2831.60 152.565   1
 -16  -2  -4 4266.72 214.887   1
 -16   2  -4 4386.29 216.503   1
  16  -2   4 4006.33 210.348   1
  16   2   4 4737.36 218.290   1
 -17  -2  -4 3786.51 200.982   1
  17   2   4 4302.31 206.496   1
  18   2   4 229.531 50.8267   1
 -18   2  -4 316.014 59.7892   1
 -18  -2  -4 358.237 59.5836   1
  19   2   4 125.675 44.9088   1
  19  -2   4 137.813 52.3068   1
 -19   2  -4 158.506 55.1294   1
 -19  -2  -4 76.8795 41.0053   1
 -20  -2  -4 835.245 81.1130   1
 -20   2  -4 846.688 86.5161   1
  20   2   4 904.015 86.1670   1
  20  -2   4 969.503 86.8938   1
 -21   2  -4 278.698 59.9236   1
  21  -2   4 266.196 60.4515   1
  21   2   4 313.071 58.2730   1
 -22  -2  -4 220.118 51.0089   1
 -22   2  -4 261.020 59.7178   1
  22  -2   4 100.429 51.4782   1
  22   2   4 117.936 44.9944   1
 -23  -2  -4 175.819 49.8688   1
  23   2   4 222.053 53.5022   1
 -24   2  -4 125.472 48.0813   1
  24  -2   4 149.841 50.1149   1
  25   3  -4 6.66876 46.8629   1
 -25  -3   4-46.6658 50.8690   1
 -24   3   4 119.240 50.0757   1
  23   3  -4 77.9908 44.8040   1
  23  -3  -4 118.622 48.4923   1
 -23   3   4 156.570 50.5527   1
 -23  -3   4 93.3473 52.9144   1
  22   3  -4 1317.78 99.9326   1
  22  -3  -4 1308.80 100.166   1
 -22   3   4 1276.64 98.0903   1
 -22  -3   4 1371.31 102.104   1
  21   3  -4 3169.61 179.233   1
  21  -3  -4 3321.76 178.241   1
 -21   3   4 3513.29 180.849   1
 -21  -3   4 3707.96 184.477   1
  20   3  -4 2005.28 129.056   1
  20  -3  -4 1982.19 127.646   1
 -20   3   4 2069.04 129.518   1
 -20  -3   4 2279.02 135.286   1
  19   3  -4 2670.70 152.193   1
  19  -3  -4 2767.55 150.236   1
 -19   3   4 2674.85 151.734   1
 -19  -3   4 2798.11 153.833   1
 -18   3   4 6644.01 293.816   1
  18  -3  -4 6855.22 296.595   1
  17   3  -4 987.192 82.7791   1
  17  -3  -4 913.590 78.5295   1
 -17   3   4 981.265 79.0335   1
 -17  -3   4 992.495 82.1069   1
  16   3  -4 235.196 46.3954   1
  16  -3  -4 279.573 47.4424   1
 -16   3   4 304.103 48.2861   1
 -16  -3   4 198.430 45.0330   1
  15   3  -4 6123.79 270.727   1
 -15  -3   4 6206.51 269.616   1
  14  -3  -4 3826.39 184.838   1
 -14   3   4 3757.00 182.880   1
  13  -3  -4 11191.5 453.102   1
 -13   3   4 12135.0 456.362   1
  12   3  -4 25317.2 939.404   1
 -12  -3   4 24069.8 937.097   1
  12  -3  -4 26139.8 932.838   1
 -12   3   4 25596.2 934.614   1
  11   3  -4 9878.10 380.649   1
 -11  -3   4 9455.66 380.113   1
  11  -3  -4 9724.58 372.746   1
 -11   3   4 9167.55 373.797   1
 -10  -3   4 1227.80 78.1123   1
  10   3  -4 1251.77 79.2992   1
  10  -3  -4 1299.38 75.3330   1
   9   3  -4 11461.0 440.630   1
  -9  -3   4 11515.1 440.994   1
   8   3  -4 33354.0 1157.57   1
  -8   3   4 30784.8 1145.96   1
  -8  -3   4 31862.5 1155.48   1
   7   3  -4 1688.24 88.2629   1
   7  -3  -4 1569.07 80.6684   1
  -7  -3   4 1975.18 93.6621   1
  -7   3   4 1834.73 81.3507   1
   6  -3  -4 56590.4 1775.84   1
  -6   3   4 44505.3 1771.81   1
   5   3  -4 241.461 30.3126   1
  -5   3   4 283.996 23.8945   1
  -5  -3   4 354.228 33.0836   1
   5  -3  -4 341.559 24.0081   1
   4  -3  -4 38414.5 1430.32   1
  -4  -3   4 42806.4 1441.81   1
  -4   3   4 39704.7 1429.14   1
   4   3  -4 41884.0 1442.24   1
  -3  -3   4 27.2916 19.1920   1
   3  -3  -4 26.3320 12.6774   1
   3   3  -4 17.1802 18.8357   1
  -3   3   4 49.9174 13.3458   1
  -2  -3   4 8901.69 350.215   1
  -2   3   4 9080.10 341.004   1
   2  -3  -4 9197.08 339.692   1
   2   3  -4 9895.05 349.284   1
  -1  -3   4 2544.59 108.889   1
   1   3  -4 2714.11 109.598   1
   1  -3  -4 2699.25 101.336   1
   0   3   4 5223.67 203.482   1
   0  -3  -4 5160.01 202.990   1
   1  -3   4 12663.4 477.993   1
  -1   3  -4 12518.5 477.234   1
   1   3   4 12691.6 474.443   1
  -1  -3  -4 13120.4 475.620   1
  -2   3  -4 55516.2 1951.82   1
   2  -3   4 53349.4 1953.19   1
  -3   3  -4 2452.98 115.423   1
  -3  -3  -4 2531.45 115.166   1
   3   3   4 2561.75 114.867   1
   4   3   4 29460.5 1032.86   1
   4  -3   4 28122.1 1031.07   1
  -4  -3  -4 26628.5 1028.83   1
  -4   3  -4 28694.0 1032.65   1
   5   3   4 8860.73 326.729   1
   5  -3   4 8742.58 326.919   1
  -5   3  -4 8783.35 326.680   1
   6   3   4 37957.3 1352.54   1
   6  -3   4 37713.3 1351.94   1
  -6  -3  -4 34874.0 1351.50   1
  -6   3  -4 37811.3 1352.43   1
   7   3   4 8691.38 352.518   1
   7  -3   4 8832.21 353.610   1
  -7  -3  -4 8236.26 349.954   1
  -7   3  -4 9078.60 355.460   1
   9   3   4 327.000 46.1998   1
   9  -3   4 241.354 43.4762   1
  -9  -3  -4 391.307 50.0351   1
  -9   3  -4 293.595 47.2962   1
  10   3   4 2434.15 138.179   1
  10  -3   4 2477.69 137.363   1
 -10  -3  -4 2504.99 136.566   1
 -10   3  -4 2674.08 142.259   1
  11   3   4 3586.29 183.657   1
  11  -3   4 3701.77 184.358   1
 -11  -3  -4 3816.45 186.344   1
 -11   3  -4 3924.93 187.380   1
  12   3   4 6111.69 273.983   1
  12  -3   4 5819.45 268.677   1
 -12  -3  -4 5652.63 270.105   1
  14   3   4 7420.44 308.980   1
  14  -3   4 7037.06 303.215   1
 -14  -3  -4 6579.28 301.764   1
 -14   3  -4 6475.82 300.699   1
  15   3   4 4455.67 211.067   1
  15  -3   4 4447.59 207.883   1
 -15   3  -4 4147.93 206.086   1
  16   3   4 946.591 83.0809   1
  16  -3   4 1021.72 85.5420   1
 -16  -3  -4 910.251 85.0332   1
 -16   3  -4 950.405 84.9216   1
  17   3   4 3598.13 181.581   1
 -17  -3  -4 3036.05 177.683   1
 -17   3  -4 3441.39 179.294   1
  18   3   4 238.667 56.9155   1
  18  -3   4 166.420 52.9003   1
  19  -3   4 760.547 80.2133   1
 -19   3  -4 1025.05 85.5480   1
  20   3   4 84.8834 44.8776   1
  20  -3   4 6.41500 43.3988   1
 -20  -3  -4 71.3124 45.5888   1
 -20   3  -4 31.8639 45.8061   1
  21  -3   4 6.35015 43.2673   1
 -21  -3  -4 18.8992 44.9212   1
 -21   3  -4-50.6356 48.5976   1
  22   3   4 258.007 55.1675   1
  22  -3   4 224.959 51.0323   1
 -22  -3  -4 242.037 60.2939   1
 -22   3  -4 241.688 55.1691   1
  23   3   4 18.1661 46.2011   1
 -23  -3  -4-6.15322 42.9115   1
 -24   3  -4 58.3230 47.2762   1
 -26  -4   4 125.714 53.1621   1
  25   4  -4 186.916 52.9748   1
 -25  -4   4 66.6859 53.8917   1
  24   4  -4 148.850 46.3064   1
 -24  -4   4 243.382 55.7353   1
  23   4  -4 53.6220 41.9510   1
  23  -4  -4 85.1089 47.4100   1
 -23  -4   4 84.2174 43.4940   1
 -23   4   4 38.6665 42.9123   1
  22   4  -4-33.1849 45.9355   1
  22  -4  -4 25.8594 41.9009   1
 -22  -4   4 111.400 51.5577   1
 -22   4   4-38.1500 41.9272   1
  21  -4  -4 1019.39 88.5324   1
 -21   4   4 1190.94 92.7863   1
  20   4  -4 531.451 64.7941   1
  20  -4  -4 591.586 67.3022   1
 -20  -4   4 483.230 63.6725   1
 -20   4   4 550.019 66.5829   1
  19   4  -4 5758.87 262.266   1
  19  -4  -4 5805.15 260.920   1
 -19  -4   4 5707.68 260.945   1
 -19   4   4 5403.72 255.370   1
  18   4  -4 1088.70 90.4905   1
  18  -4  -4 1339.81 94.9270   1
 -18  -4   4 1438.50 100.312   1
 -18   4   4 1434.00 95.8617   1
  17   4  -4 52.7566 35.3007   1
 -17   4   4 81.7169 37.1918   1
  17  -4  -4 87.4152 36.4030   1
 -17  -4   4 46.4877 36.7302   1
 -16   4   4 5.14877 29.9766   1
  16  -4  -4-5.17922 30.8024   1
 -16  -4   4-5.68140 34.8289   1
  16   4  -4 22.5797 36.2620   1
 -15   4   4-14.5375 31.4056   1
  15  -4  -4-9.74063 28.9653   1
  15   4  -4 16.3500 31.7304   1
  14   4  -4 10433.6 421.511   1
 -14   4   4 9953.74 411.737   1
  14  -4  -4 10852.5 416.582   1
 -14  -4   4 10481.0 420.646   1
  13  -4  -4 23553.4 827.420   1
  13   4  -4 20201.2 828.765   1
 -13   4   4 23763.7 826.855   1
 -13  -4   4 20793.7 828.668   1
  12  -4  -4 111.927 31.0014   1
  12   4  -4 122.482 38.7968   1
 -12   4   4 88.0393 28.3770   1
 -12  -4   4 165.925 41.1062   1
  11   4  -4 13015.9 496.515   1
 -11  -4   4 11672.6 494.267   1
  11  -4  -4 13378.8 490.447   1
 -11   4   4 13042.7 489.603   1
  10  -4  -4 14255.0 535.408   1
 -10   4   4 14398.4 536.805   1
 -10  -4   4 13983.9 543.408   1
  10   4  -4 14222.8 543.869   1
   9  -4  -4 1566.95 82.2784   1
  -9  -4   4 1493.77 88.3842   1
   9   4  -4 1472.37 87.2062   1
  -8  -4   4 1247.35 75.4647   1
   8   4  -4 1286.26 76.0290   1
  -7  -4   4 3155.72 144.299   1
  -7   4   4 3123.37 134.118   1
   7   4  -4 3276.79 145.191   1
  -6  -4   4 6312.82 234.902   1
   6  -4  -4 6114.88 223.813   1
   6   4  -4 5945.39 235.446   1
  -5  -4   4 54409.2 1871.99   1
   5   4  -4 53898.3 1870.38   1
  -5   4   4 50277.1 1856.97   1
   5  -4  -4 51848.1 1860.39   1
  -4  -4   4 13941.4 533.198   1
   4   4  -4 14625.8 534.363   1
  -4   4   4 14921.0 524.109   1
   4  -4  -4 13866.9 522.480   1
   3  -4  -4 27294.4 990.623   1
  -3   4   4 27797.8 991.263   1
   3   4  -4 28880.5 1002.09   1
  -3  -4   4 26484.0 1000.25   1
   2  -4  -4 79644.4 2756.04   1
  -2   4   4 77637.2 2755.17   1
   2   4  -4 74165.9 2763.94   1
  -2  -4   4 77992.6 2764.01   1
   1  -4  -4 11979.4 422.916   1
  -1  -4   4 10813.8 428.585   1
   1   4  -4 11001.1 427.627   1
  -1   4   4 11416.7 422.095   1
   0  -4   4 48050.6 1782.48   1
   0   4  -4 49262.8 1782.82   1
   0  -4  -4 49166.0 1778.21   1
   0   4   4 52076.6 1778.66   1
   1  -4   4 18.3439 21.4993   1
  -1   4  -4 29.9543 20.7485   1
   2  -4   4 639.053 51.2395   1
  -2   4  -4 699.835 52.1629   1
  -2  -4  -4 664.729 50.6324   1
   2   4   4 662.784 49.6142   1
   3  -4   4 60021.6 2165.63   1
  -3   4  -4 61530.3 2165.87   1
  -3  -4  -4 65489.8 2168.15   1
   4  -4   4 77179.7 2714.09   1
  -4   4  -4 76908.8 2713.03   1
  -4  -4  -4 76741.6 2714.44   1
   4   4   4 72603.8 2710.94   1
   5  -4   4 33807.9 1247.97   1
  -5   4  -4 35686.7 1250.24   1
  -5  -4  -4 32228.6 1247.07   1
   5   4   4 35159.7 1249.70   1
   6  -4   4 2900.21 140.898   1
  -6  -4  -4 2752.63 141.907   1
  -6   4  -4 2641.22 137.798   1
   6   4   4 2949.05 142.673   1
   7   4   4 4649.00 204.438   1
   7  -4   4 4675.39 202.518   1
  -7  -4  -4 4177.58 200.134   1
  -7   4  -4 4235.84 199.932   1
   8   4   4 20702.9 762.105   1
   8  -4   4 20903.1 761.975   1
  -8  -4  -4 18517.0 759.413   1
  -8   4  -4 20421.8 761.100   1
   9   4   4 2541.28 134.284   1
   9  -4   4 2420.40 131.819   1
  -9  -4  -4 2408.02 132.251   1
  -9   4  -4 2311.94 130.889   1
  10   4   4 43.2529 34.7313   1
  10  -4   4 26.4965 33.7366   1
 -10  -4  -4-43.6071 36.5455   1
 -10   4  -4-10.4903 29.8666   1
  11   4   4 3203.91 167.212   1
  11  -4   4 2851.64 161.133   1
 -11  -4  -4 3372.99 170.810   1
 -11   4  -4 3381.48 166.738   1
  12   4   4 23.9553 42.4655   1
  12  -4   4 40.1417 33.1150   1
 -12  -4  -4 104.766 44.7567   1
 -12   4  -4 108.311 35.0344   1
  13   4   4 2233.25 134.140   1
 -13  -4  -4 1939.16 126.776   1
  14   4   4 2856.08 158.454   1
  14  -4   4 2990.36 159.220   1
 -14  -4  -4 2807.56 158.266   1
 -14   4  -4 2773.89 155.851   1
  15   4   4 179.010 48.4771   1
  15  -4   4 179.689 44.2115   1
 -15  -4  -4 164.821 43.8874   1
 -15   4  -4 110.877 42.9918   1
  16  -4   4 3123.96 174.224   1
 -16   4  -4 3243.01 172.398   1
  17   4   4 922.490 84.1226   1
  17  -4   4 884.380 82.9985   1
 -17  -4  -4 935.905 85.8553   1
 -17   4  -4 864.149 83.6254   1
  18   4   4 2682.06 152.073   1
  18  -4   4 2595.31 150.814   1
 -18  -4  -4 2469.34 150.279   1
 -18   4  -4 2639.59 150.083   1
  19   4   4 725.678 73.0320   1
  19  -4   4 567.111 73.0986   1
 -19  -4  -4 684.127 74.3809   1
 -19   4  -4 603.206 72.9842   1
  20   4   4 63.9797 48.3172   1
  20  -4   4 82.4102 45.3346   1
 -20  -4  -4 176.674 54.5688   1
 -20   4  -4 81.0940 46.1936   1
  21   4   4 44.9186 43.0525   1
  21  -4   4 44.0529 46.5000   1
 -21  -4  -4 12.8199 39.7113   1
 -21   4  -4 93.2865 50.6720   1
  22   4   4 88.6023 50.8255   1
  22  -4   4 167.857 49.0700   1
 -22   4  -4 74.3778 45.6294   1
  23   4   4 18.0220 43.1478   1
  23  -4   4 36.7427 43.9841   1
 -23  -4  -4 18.4820 43.9320   1
 -23   4  -4-12.2039 45.0622   1
 -26  -5   4 52.1796 49.1651   1
  25   5  -4 590.118 71.6755   1
 -25  -5   4 765.956 80.3653   1
  24   5  -4 73.4951 48.7158   1
 -24  -5   4 51.8577 46.6069   1
  23   5  -4-6.64097 43.0501   1
 -23  -5   4 39.5516 44.9241   1
 -23   5   4 53.5996 46.7339   1
  22   5  -4-19.8244 41.2965   1
 -22   5   4 6.53839 41.2444   1
 -22  -5   4 6.59065 45.2600   1
  22  -5  -4 19.7656 44.1724   1
  21  -5  -4 1559.04 110.946   1
 -21  -5   4 1581.94 113.785   1
 -21   5   4 1892.93 116.851   1
  21   5  -4 1507.98 114.174   1
  20   5  -4 330.523 57.6058   1
  20  -5  -4 263.315 53.1574   1
 -20   5   4 317.243 56.4140   1
 -20  -5   4 240.241 56.9283   1
  19   5  -4 2963.59 171.817   1
 -19  -5   4 3653.98 180.333   1
 -18   5   4 2283.50 136.553   1
  18  -5  -4 2604.39 142.213   1
 -18  -5   4 2342.40 138.929   1
  18   5  -4 2538.17 143.088   1
  17  -5  -4 9378.08 376.863   1
 -17   5   4 8668.75 371.850   1
 -16  -5   4 524.615 64.6164   1
  16   5  -4 606.195 66.1454   1
  16  -5  -4 506.038 57.7443   1
 -16   5   4 485.828 55.6602   1
  15   5  -4 5.57548 35.1709   1
 -15   5   4-5.03597 30.2613   1
 -15  -5   4 22.3222 35.8489   1
  15  -5  -4 5.01830 29.2175   1
 -14   5   4 89.8150 33.5568   1
  14  -5  -4 66.0064 31.1897   1
 -14  -5   4 58.3874 35.3842   1
  13  -5  -4 1285.07 84.7483   1
 -13  -5   4 1193.10 87.7209   1
  13   5  -4 1253.03 89.8875   1
 -13   5   4 1180.15 81.4765   1
  12  -5  -4 501.211 49.3334   1
 -12  -5   4 472.299 52.6119   1
 -12   5   4 510.836 51.1553   1
  12   5  -4 493.067 54.3683   1
  11  -5  -4 3391.61 151.651   1
 -11   5   4 3073.09 148.531   1
  10  -5  -4 15064.6 554.843   1
 -10  -5   4 14616.4 564.194   1
  10   5  -4 15058.4 563.627   1
 -10   5   4 14055.0 551.749   1
   9  -5  -4 43768.9 1544.94   1
  -9  -5   4 42112.5 1555.38   1
   9   5  -4 41160.8 1553.53   1
  -9   5   4 43843.2 1545.37   1
   8  -5  -4 16804.9 617.392   1
   8   5  -4 15863.8 624.279   1
  -8  -5   4 17221.7 628.966   1
  -7  -5   4 29715.7 1138.51   1
   7   5  -4 32646.3 1140.36   1
  -6  -5   4 19727.5 701.497   1
  -6   5   4 18460.3 688.267   1
   6   5  -4 18497.4 700.464   1
  -5  -5   4 881.325 60.2006   1
  -5   5   4 883.059 52.5522   1
   5   5  -4 1044.62 63.5197   1
   5  -5  -4 870.478 52.3787   1
  -4  -5   4 2573.18 122.347   1
  -4   5   4 2618.44 113.372   1
   4   5  -4 2496.29 121.291   1
   4  -5  -4 2638.81 114.335   1
   3  -5  -4 126993. 4468.32   1
   3   5  -4 127447. 4477.98   1
  -3   5   4 123950. 4469.65   1
  -3  -5   4 125945. 4478.18   1
   2  -5  -4 44661.5 1592.77   1
   2   5  -4 44388.5 1600.06   1
  -2   5   4 44345.4 1591.54   1
  -2  -5   4 44236.8 1600.60   1
   1   5  -4 256.734 31.3756   1
  -1  -5   4 235.619 34.0138   1
   0  -5  -4 2191.72 105.250   1
   0  -5   4 2076.28 109.525   1
   0   5  -4 2216.13 109.182   1
   0   5   4 2234.77 104.195   1
   1  -5   4 10690.2 425.164   1
  -1   5  -4 10668.1 424.513   1
  -1  -5  -4 11436.7 422.989   1
   1   5   4 11428.0 423.386   1
   2  -5   4 2614.72 125.457   1
  -2   5  -4 2609.01 122.651   1
  -2  -5  -4 2375.76 120.015   1
   2   5   4 2359.58 118.745   1
   3  -5   4 82946.5 2999.29   1
  -3   5  -4 83006.2 2998.01   1
  -3  -5  -4 86173.9 2998.03   1
   3   5   4 83364.8 2997.08   1
   4  -5   4 581.919 53.7702   1
  -4   5  -4 706.645 57.6383   1
  -4  -5  -4 716.210 56.8329   1
   4   5   4 581.720 52.1266   1
   5  -5   4 1212.15 81.2752   1
  -5  -5  -4 1514.14 88.2162   1
   5   5   4 1267.81 83.8268   1
  -5   5  -4 1267.84 81.8695   1
   6   5   4 40.8015 28.3471   1
  -6  -5  -4 4.51252 24.8211   1
   6  -5   4 58.2063 30.0333   1
  -6   5  -4 13.1821 27.2160   1
   8  -5   4 6001.30 263.583   1
   8   5   4 6113.69 266.129   1
  -8  -5  -4 5957.56 265.983   1
  -8   5  -4 6191.96 265.854   1
   9  -5   4 19904.9 754.009   1
   9   5   4 19556.4 756.089   1
  -9  -5  -4 19442.0 756.729   1
  -9   5  -4 20352.7 757.215   1
  10  -5   4 1747.71 110.183   1
 -10  -5  -4 1829.38 114.218   1
  10   5   4 1741.20 112.809   1
 -10   5  -4 1761.17 110.190   1
  11   5   4 2152.31 127.443   1
 -11  -5  -4 1938.74 123.237   1
  11  -5   4 2352.82 131.578   1
 -11   5  -4 2132.65 126.751   1
 -12   5  -4 10355.3 429.042   1
  12  -5   4 10690.9 431.917   1
 -13   5  -4 131.199 45.5788   1
  13  -5   4 77.5399 39.4187   1
 -13  -5  -4 18.6370 39.2784   1
  13   5   4 79.8647 44.8276   1
 -14   5  -4 2685.65 149.769   1
  14  -5   4 2680.02 149.510   1
 -14  -5  -4 2449.59 146.657   1
  14   5   4 2772.79 154.704   1
 -15   5  -4 2021.15 131.227   1
  15  -5   4 2407.17 138.122   1
 -15  -5  -4 2201.93 137.453   1
  15   5   4 2635.94 146.277   1
 -16  -5  -4 161.685 54.0567   1
  16   5   4 265.642 59.3314   1
 -17   5  -4 114.680 47.1573   1
  17  -5   4 108.768 46.3910   1
 -17  -5  -4 12.9756 50.2269   1
  17   5   4 124.825 49.5923   1
 -18   5  -4 2477.82 155.530   1
  18  -5   4 3195.23 166.474   1
 -18  -5  -4 2755.62 160.019   1
  18   5   4 3277.85 168.631   1
 -19  -5  -4 289.736 58.9971   1
  19   5   4 152.869 50.7012   1
 -20   5  -4 133.975 52.3904   1
  20  -5   4 179.920 52.7658   1
 -20  -5  -4 58.2649 48.9237   1
  20   5   4 69.4313 47.0885   1
 -21  -5  -4 121.901 45.5190   1
  21   5   4 50.0950 46.9610   1
 -22   5  -4 50.3434 44.8959   1
  22  -5   4 31.1429 47.8449   1
 -23   5  -4 226.794 60.7586   1
  23  -5   4 268.742 58.4692   1
 -23  -5  -4 315.179 58.4995   1
  23   5   4 274.679 55.2955   1
 -26  -6   4 272.674 61.8542   1
 -25  -6   4 396.750 64.7902   1
  25   6  -4 302.072 59.6187   1
 -24  -6   4 1301.39 101.426   1
  24   6  -4 1043.89 93.6326   1
 -23  -6   4 65.8651 52.2278   1
  23   6  -4 118.882 53.5839   1
 -22  -6   4-25.6684 44.7515   1
  22   6  -4 33.5878 46.4905   1
 -21   6   4 452.573 64.5651   1
  21   6  -4 516.535 67.4214   1
 -21  -6   4 476.140 69.6429   1
  21  -6  -4 544.656 67.2282   1
  20  -6  -4 898.333 80.6104   1
 -20   6   4 826.672 80.4703   1
  19   6  -4 38.4457 42.6556   1
 -19   6   4 48.2656 38.8108   1
  19  -6  -4 55.2508 39.8394   1
 -19  -6   4 94.0283 48.7707   1
 -18   6   4 191.259 44.2305   1
  18   6  -4 155.429 46.4960   1
  18  -6  -4 165.586 44.2547   1
 -18  -6   4 63.3430 42.4222   1
 -17   6   4 587.669 61.6323   1
  17  -6  -4 426.064 62.0432   1
 -17  -6   4 699.498 70.7571   1
  17   6  -4 581.671 64.2695   1
  16  -6  -4 1593.50 105.119   1
 -16   6   4 1747.22 106.551   1
  15  -6  -4 4198.12 199.103   1
 -15  -6   4 4385.61 206.173   1
 -15   6   4 4103.12 195.347   1
  15   6  -4 4116.25 204.575   1
  14   6  -4 4952.10 228.680   1
 -14  -6   4 4805.47 227.091   1
  13  -6  -4 6515.55 275.597   1
 -13  -6   4 6414.92 282.549   1
  13   6  -4 6433.28 282.813   1
 -13   6   4 6582.18 275.083   1
  12  -6  -4 2018.15 113.565   1
 -12  -6   4 2004.16 115.806   1
  12   6  -4 1903.59 114.732   1
 -12   6   4 2075.21 111.668   1
  11  -6  -4 1588.95 89.9332   1
 -11  -6   4 1343.33 93.1806   1
 -11   6   4 1560.77 89.6590   1
  11   6  -4 1299.10 93.3176   1
  10  -6  -4 1231.10 78.6593   1
 -10   6   4 1347.99 80.6215   1
   9  -6  -4 567.878 49.1053   1
  -9  -6   4 559.375 58.6348   1
  -9   6   4 525.203 47.3728   1
   9   6  -4 602.212 56.5376   1
   8  -6  -4 272.405 33.0927   1
  -8  -6   4 267.177 40.3930   1
   8   6  -4 266.885 38.9380   1
  -8   6   4 227.251 31.0144   1
  -7  -6   4 124.194 29.7913   1
   7  -6  -4 154.070 27.1478   1
   7   6  -4 189.069 32.7644   1
  -7   6   4 109.453 23.9220   1
  -6   6   4 2694.90 119.292   1
   6   6  -4 2404.08 127.040   1
  -6  -6   4 2502.67 127.566   1
   6  -6  -4 2562.20 120.002   1
  -5   6   4 439.080 37.9161   1
   5   6  -4 418.550 42.2855   1
  -5  -6   4 410.252 43.6401   1
  -4   6   4 27246.5 984.495   1
   4   6  -4 27664.9 994.301   1
  -4  -6   4 26754.9 993.567   1
   4  -6  -4 26738.4 985.612   1
   3   6  -4 21013.4 801.470   1
  -3   6   4 22278.1 793.084   1
   3  -6  -4 22025.3 793.025   1
  -3  -6   4 20807.9 802.869   1
   2   6  -4 59593.8 2186.00   1
  -2   6   4 61103.2 2178.82   1
   2  -6  -4 63255.8 2180.78   1
  -2  -6   4 59244.0 2185.65   1
   1   6  -4 26355.4 1001.57   1
  -1   6   4 28275.1 997.414   1
   1  -6  -4 27993.2 997.664   1
  -1  -6   4 26395.2 1005.95   1
   0   6  -4 23887.3 868.887   1
   0  -6  -4 23319.8 863.781   1
   0   6   4 23656.0 863.852   1
   0  -6   4 23226.3 869.332   1
   1  -6   4 4424.18 197.592   1
  -1  -6  -4 4859.08 198.740   1
   1   6   4 4367.68 192.952   1
   2  -6   4 8227.09 342.727   1
  -2   6  -4 8567.71 343.387   1
  -2  -6  -4 8913.38 341.601   1
   2   6   4 8484.86 339.309   1
   3  -6   4 14299.1 549.763   1
  -3   6  -4 13940.4 548.015   1
  -3  -6  -4 14217.9 547.856   1
   3   6   4 14961.5 548.666   1
   4  -6   4 34527.2 1221.80   1
  -4   6  -4 34915.4 1221.36   1
  -4  -6  -4 32644.3 1218.62   1
   4   6   4 31304.2 1216.37   1
   5  -6   4 2546.48 130.262   1
  -5   6  -4 2357.12 127.362   1
   5   6   4 2431.74 129.415   1
  -5  -6  -4 2525.97 131.238   1
  -6   6  -4 624.600 59.1187   1
   7  -6   4 180.583 43.0321   1
  -7   6  -4 120.807 39.9010   1
  -7  -6  -4 126.331 37.6655   1
   7   6   4 156.383 38.3430   1
   8  -6   4 7919.57 323.497   1
  -8   6  -4 7786.64 319.986   1
  -8  -6  -4 7293.09 321.873   1
   8   6   4 7522.13 323.176   1
   9  -6   4 4290.76 205.455   1
   9   6   4 4253.17 204.401   1
  -9   6  -4 4137.12 200.844   1
  -9  -6  -4 4405.12 205.945   1
  10   6   4 6973.79 288.938   1
 -10   6  -4 6756.34 283.833   1
 -10  -6  -4 6339.76 284.990   1
  11  -6   4 853.955 76.2816   1
  11   6   4 836.963 76.0159   1
 -11   6  -4 759.965 73.9012   1
 -11  -6  -4 890.512 79.7772   1
  12  -6   4 676.259 70.7931   1
  12   6   4 565.399 64.4160   1
 -12  -6  -4 577.153 64.6407   1
 -12   6  -4 592.076 64.9688   1
 -13   6  -4 294.951 52.7983   1
  13  -6   4 243.070 49.5765   1
 -13  -6  -4 316.745 57.2076   1
  13   6   4 407.378 61.3784   1
 -14   6  -4 222.111 47.2749   1
  14   6   4 212.825 50.5777   1
  14  -6   4 309.863 52.3005   1
 -14  -6  -4 236.381 49.2036   1
  15  -6   4 2192.16 131.887   1
 -15   6  -4 2005.69 128.764   1
 -16  -6  -4 8835.66 390.656   1
  16  -6   4 9138.80 392.341   1
  16   6   4 9960.68 398.713   1
  17  -6   4 886.161 81.5545   1
  17   6   4 679.533 73.3548   1
 -17  -6  -4 924.166 85.1378   1
 -17   6  -4 664.562 77.0169   1
  18  -6   4 2621.30 151.390   1
 -18   6  -4 2698.85 152.453   1
 -19   6  -4 273.984 55.8765   1
  19  -6   4 405.082 62.2713   1
 -19  -6  -4 351.461 56.2996   1
  19   6   4 269.094 54.6565   1
 -20   6  -4 309.357 59.9532   1
  20  -6   4 255.455 57.0516   1
 -21   6  -4 143.148 53.6524   1
  21  -6   4 37.8871 45.2939   1
 -21  -6  -4 182.385 55.2753   1
  21   6   4 190.626 54.5685   1
 -22   6  -4 6.10159 41.9029   1
  22  -6   4 37.2312 44.5670   1
 -22  -6  -4-24.8659 45.9059   1
  22   6   4 18.1310 37.7705   1
 -23   6  -4-35.6247 45.8789   1
  23  -6   4-12.1006 41.5580   1
 -26  -7   4 6.20346 45.1857   1
 -25  -7   4 25.5704 48.4809   1
  25   7  -4 44.9166 43.3897   1
 -23  -7   4 963.317 87.7831   1
  23   7  -4 667.573 82.9489   1
 -21  -7   4-6.51414 47.4487   1
 -21   7   4 12.6297 39.8348   1
  21  -7  -4 6.43838 39.4698   1
  21   7  -4 12.9435 43.7443   1
 -20  -7   4 824.077 80.5443   1
 -20   7   4 685.403 73.9181   1
  20  -7  -4 780.878 75.3816   1
  20   7  -4 815.816 81.3220   1
 -19   7   4 397.114 57.0258   1
  19  -7  -4 372.082 55.5898   1
 -18  -7   4 1506.89 107.764   1
  18   7  -4 1350.99 103.198   1
 -17  -7   4 2175.09 131.580   1
  17  -7  -4 2054.52 125.682   1
  17   7  -4 2118.37 132.241   1
 -17   7   4 2123.84 125.152   1
 -16   7   4 304.574 47.5979   1
  16  -7  -4 357.748 53.5890   1
 -15   7   4 5696.75 258.307   1
  15  -7  -4 6050.38 262.952   1
  14  -7  -4 116.985 36.6406   1
 -14   7   4 65.0312 37.2972   1
  14   7  -4 33.7402 36.8729   1
 -14  -7   4 109.995 42.2640   1
  13   7  -4 11359.7 450.292   1
 -13  -7   4 10801.9 445.945   1
  12  -7  -4 1731.57 98.6737   1
 -12   7   4 1466.58 92.6042   1
  12   7  -4 1512.61 101.203   1
 -12  -7   4 1325.68 97.7680   1
  11  -7  -4 7071.00 295.088   1
 -11   7   4 6768.58 292.507   1
  11   7  -4 7564.81 305.665   1
 -11  -7   4 7011.19 301.769   1
  10  -7  -4 851.380 63.8612   1
 -10   7   4 800.062 62.7209   1
 -10  -7   4 867.947 71.1040   1
  10   7  -4 870.254 70.6715   1
  -9  -7   4 4.85004 28.5426   1
   9  -7  -4 7.62297 25.1317   1
  -9   7   4-3.74016 25.8850   1
   9   7  -4 4.65259 26.4924   1
  -8   7   4 2625.59 129.838   1
   8  -7  -4 2777.70 131.076   1
  -7   7   4 428.158 42.5637   1
   7   7  -4 554.971 52.9297   1
  -7  -7   4 495.682 53.0040   1
   7  -7  -4 473.327 45.5794   1
  -6   7   4 262.768 34.9146   1
   6   7  -4 148.007 32.2286   1
  -6  -7   4 167.848 32.9806   1
   6  -7  -4 229.612 32.9212   1
  -5   7   4 3044.21 137.791   1
   5   7  -4 3014.79 146.659   1
  -5  -7   4 2973.94 146.385   1
   5  -7  -4 2922.14 136.961   1
  -4   7   4 5189.13 212.886   1
   4   7  -4 5285.80 221.758   1
  -4  -7   4 4875.78 219.440   1
   4  -7  -4 5063.00 213.646   1
   3   7  -4 7081.62 287.905   1
  -3   7   4 6915.11 279.820   1
   3  -7  -4 6836.87 278.547   1
  -3  -7   4 7073.93 287.425   1
   2   7  -4 753.872 61.0530   1
  -2   7   4 673.771 50.9775   1
   2  -7  -4 680.300 53.0565   1
  -2  -7   4 694.276 57.7517   1
   1   7  -4 43.9548 26.3740   1
  -1   7   4 48.4343 24.8751   1
   1  -7  -4 20.9334 22.8395   1
  -1  -7   4 20.3947 27.8169   1
   0   7  -4 1591.71 91.9765   1
   0   7   4 1671.13 91.3554   1
   0  -7  -4 1585.59 89.6440   1
   0  -7   4 1557.99 94.5701   1
  -1   7  -4 11748.9 475.844   1
  -1  -7  -4 12956.0 477.549   1
   1   7   4 12466.1 474.920   1
   1  -7   4 12155.4 478.432   1
   2  -7   4 14123.5 551.114   1
  -2  -7  -4 14011.4 549.654   1
   2   7   4 14962.5 550.632   1
   3  -7   4-13.3887 26.8284   1
  -3   7  -4 39.6653 29.7996   1
  -3  -7  -4 34.5317 29.1861   1
   3   7   4 30.5864 26.7977   1
  -4  -7  -4 1409.89 89.2617   1
   4   7   4 1239.24 85.6061   1
   5  -7   4 2207.00 120.587   1
  -5   7  -4 2024.28 116.725   1
   6  -7   4 1013.45 76.1224   1
  -6   7  -4 1027.88 77.9227   1
  -6  -7  -4 1025.79 78.7362   1
   6   7   4 893.144 74.2495   1
   7  -7   4 2016.19 114.396   1
  -7   7  -4 1801.56 111.081   1
  -7  -7  -4 1648.65 110.845   1
   7   7   4 1938.38 115.366   1
   8  -7   4 3136.74 155.709   1
  -8   7  -4 3092.43 154.482   1
  -8  -7  -4 2994.23 157.350   1
   9  -7   4 1139.59 88.8949   1
  -9   7  -4 1217.35 88.8106   1
  -9  -7  -4 1406.70 94.8480   1
   9   7   4 1187.65 90.5331   1
  10  -7   4 1223.30 91.2422   1
  10   7   4 1204.98 94.7107   1
 -10  -7  -4 1148.41 94.4121   1
 -10   7  -4 1332.40 91.7946   1
  11   7   4 1354.05 101.851   1
 -11  -7  -4 1274.11 97.5689   1
  12  -7   4 4863.68 223.660   1
  12   7   4 4977.83 226.418   1
 -12   7  -4 4277.47 215.002   1
 -12  -7  -4 4339.13 221.386   1
  13  -7   4 376.497 56.0648   1
  13   7   4 425.124 59.6531   1
 -13  -7  -4 546.096 65.7424   1
 -13   7  -4 408.431 57.0662   1
  14   7   4 152.822 51.7325   1
 -14  -7  -4 88.9206 47.0842   1
 -14   7  -4 114.794 40.0520   1
  15   7   4 789.908 80.6183   1
 -15  -7  -4 772.893 77.3318   1
  16  -7   4 1112.01 91.3797   1
  16   7   4 1191.83 94.9000   1
 -16  -7  -4 1187.34 96.2510   1
 -16   7  -4 1115.83 91.2474   1
 -17   7  -4 473.624 64.7093   1
 -17  -7  -4 725.758 76.8515   1
  17   7   4 759.378 79.0581   1
  17  -7   4 634.921 69.7301   1
 -18  -7  -4 428.970 67.9621   1
  18   7   4 430.421 62.4214   1
  19   7   4 58.1420 48.6640   1
  19  -7   4-37.9763 48.2936   1
 -19   7  -4-6.21460 44.9532   1
 -19  -7  -4 38.5759 48.7446   1
 -20  -7  -4 239.143 55.8064   1
 -20   7  -4 221.037 52.1371   1
  20  -7   4 237.936 51.2012   1
  20   7   4 321.544 60.1189   1
 -21  -7  -4 55.3319 45.7320   1
 -21   7  -4 42.2331 43.6683   1
  21  -7   4 80.4704 47.5526   1
  21   7   4 6.22827 41.4435   1
 -22  -7  -4 91.1357 47.3539   1
 -22   7  -4 17.6219 46.0668   1
  22   7   4 166.274 45.7244   1
  22  -7   4 97.5410 45.4516   1
 -26  -8   4 30.7639 45.4472   1
 -24  -8   4-62.5105 48.6281   1
  24   8  -4-46.2432 45.0508   1
 -23  -8   4 1441.01 107.486   1
  23   8  -4 1272.28 100.598   1
 -22  -8   4 38.9374 47.3353   1
  22   8  -4 96.5209 41.7776   1
 -21  -8   4 140.117 53.0081   1
  21   8  -4 170.965 49.5130   1
  20  -8  -4 330.548 57.5524   1
 -20   8   4 299.763 55.8697   1
  20   8  -4 349.154 57.9537   1
 -20  -8   4 281.978 57.9316   1
  19  -8  -4 50.6348 39.7383   1
 -19   8   4 112.115 45.8418   1
  19   8  -4 136.139 50.2296   1
 -19  -8   4 142.733 54.7011   1
 -18   8   4 85.1630 42.0726   1
  18  -8  -4 202.249 49.0441   1
  17  -8  -4 262.569 50.2668   1
 -17   8   4 335.286 54.9403   1
  17   8  -4 262.976 52.6594   1
 -17  -8   4 204.480 48.7653   1
  16  -8  -4 898.964 75.8204   1
 -16   8   4 697.478 69.8717   1
  16   8  -4 844.135 78.5323   1
 -16  -8   4 846.648 79.9681   1
  15  -8  -4-16.6428 35.3169   1
 -15   8   4-27.2165 34.3365   1
  15   8  -4-5.94077 40.1546   1
 -15  -8   4 61.9765 41.8909   1
  14   8  -4 1522.06 102.107   1
 -14   8   4 1354.45 93.7125   1
  14  -8  -4 1297.39 92.7438   1
  13  -8  -4 16632.4 651.308   1
 -13   8   4 17010.9 650.141   1
  13   8  -4 17006.6 658.597   1
 -13  -8   4 17204.8 658.482   1
  12   8  -4 207.498 45.8173   1
 -12  -8   4 216.638 47.5542   1
  11  -8  -4 3835.70 184.264   1
 -11   8   4 4098.34 187.032   1
 -11  -8   4 4017.07 193.248   1
  11   8  -4 3982.32 193.231   1
 -10  -8   4 227.734 44.4295   1
  10  -8  -4 257.936 41.4758   1
 -10   8   4 258.106 42.3154   1
  10   8  -4 217.184 43.6454   1
  -9   8   4 704.165 58.4635   1
   9   8  -4 586.192 59.1982   1
  -9  -8   4 707.497 63.5124   1
   9  -8  -4 645.460 57.0849   1
  -8   8   4 367.410 41.1600   1
   8   8  -4 238.196 40.9167   1
  -8  -8   4 289.485 45.9520   1
   8  -8  -4 269.495 40.9599   1
  -7   8   4 24336.5 908.719   1
   7   8  -4 24704.2 918.347   1
  -7  -8   4 24044.1 919.925   1
   7  -8  -4 25257.0 910.988   1
  -6   8   4 3916.52 179.045   1
   6   8  -4 3971.72 186.407   1
  -6  -8   4 4085.67 188.564   1
   6  -8  -4 4125.61 180.884   1
  -5   8   4 10620.1 421.765   1
   5  -8  -4 11082.7 423.832   1
   4  -8  -4 904.834 65.2608   1
   3   8  -4 9637.81 400.835   1
  -3   8   4 10491.9 398.074   1
   3  -8  -4 9941.06 395.663   1
  -3  -8   4 10429.5 404.859   1
   2   8  -4 589.385 56.8998   1
  -2   8   4 530.723 48.9328   1
  -2  -8   4 437.880 49.9202   1
   1   8  -4 3054.00 148.631   1
  -1   8   4 2993.52 143.120   1
   1  -8  -4 3145.78 145.488   1
  -1  -8   4 2784.89 145.610   1
   0   8   4 154.972 34.7227   1
   0  -8  -4 151.338 32.0577   1
   1   8   4 31053.1 1147.10   1
  -1  -8  -4 31423.4 1148.41   1
   2   8   4 2175.08 120.246   1
   2  -8   4 2277.42 122.950   1
  -2   8  -4 2124.03 120.254   1
  -2  -8  -4 2312.50 123.956   1
   3  -8   4 19226.1 729.042   1
   4  -8   4 10799.6 438.630   1
  -4   8  -4 11335.7 439.015   1
   4   8   4 10530.3 437.952   1
  -4  -8  -4 11430.9 440.931   1
   5  -8   4 5513.20 250.244   1
  -5   8  -4 5878.38 251.728   1
   5   8   4 5362.44 247.288   1
  -5  -8  -4 5885.63 251.559   1
   6  -8   4 62.9966 34.7144   1
  -6   8  -4 40.7715 30.7367   1
   6   8   4 109.809 39.9827   1
  -6  -8  -4 109.986 41.5334   1
   7  -8   4 27115.0 1001.77   1
  -7   8  -4 26430.9 998.443   1
   7   8   4 26987.2 1000.45   1
  -7  -8  -4 26395.0 1001.53   1
   8  -8   4 824.523 72.3862   1
  -8   8  -4 832.947 72.1602   1
   8   8   4 812.241 74.9565   1
  -8  -8  -4 783.981 74.8136   1
   9  -8   4 3061.54 164.120   1
  -9   8  -4 3170.79 163.785   1
  -9  -8  -4 3201.71 166.138   1
   9   8   4 3038.67 165.154   1
 -10  -8  -4 397.100 61.1094   1
  10   8   4 733.193 73.8419   1
  11   8   4 827.454 79.0443   1
  11  -8   4 804.283 77.1293   1
 -11  -8  -4 969.174 84.4922   1
 -11   8  -4 831.172 75.1147   1
  12  -8   4 147.227 46.0912   1
 -12   8  -4 131.825 46.7591   1
 -12  -8  -4 100.828 45.7668   1
  12   8   4 82.0253 45.5024   1
  13   8   4 970.591 87.0093   1
 -13  -8  -4 988.587 88.1579   1
 -13   8  -4 1187.89 90.6685   1
  14   8   4 1426.74 105.978   1
 -14  -8  -4 1427.70 104.951   1
  14  -8   4 1556.77 107.800   1
  15   8   4 77.5254 45.7983   1
 -15  -8  -4 90.0785 47.8962   1
 -15   8  -4 49.6595 44.0101   1
  15  -8   4 69.3505 41.9938   1
  16   8   4 96.1922 47.3548   1
 -16  -8  -4 176.529 50.5001   1
 -16   8  -4 199.178 52.0945   1
  16  -8   4 151.714 47.0035   1
  17   8   4 3833.42 188.328   1
 -17  -8  -4 3089.14 179.408   1
 -17   8  -4 3545.45 183.633   1
  17  -8   4 3624.23 185.628   1
  18   8   4 620.844 71.8811   1
 -18  -8  -4 573.120 69.9247   1
 -18   8  -4 504.717 66.6336   1
  18  -8   4 512.327 67.5534   1
 -19   8  -4 353.030 59.8668   1
  19  -8   4 308.059 53.0573   1
  20   8   4 252.180 57.9128   1
 -20  -8  -4 288.719 60.8478   1
 -20   8  -4 318.661 62.4018   1
  20  -8   4 292.242 58.8611   1
  21   8   4 367.531 62.4192   1
 -21  -8  -4 262.123 60.6647   1
 -21   8  -4 223.919 53.3471   1
  21  -8   4 258.126 52.3188   1
 -22   8  -4 47.4334 47.2092   1
  22  -8   4 6.05335 39.9245   1
 -25  -9   4 73.1356 51.5367   1
  25   9  -4 227.232 53.9029   1
 -24  -9   4 127.178 53.6084   1
  24   9  -4 81.6924 48.9851   1
 -23  -9   4 76.9486 53.1400   1
  23   9  -4 62.8015 47.9788   1
 -22  -9   4 811.561 84.6616   1
  22   9  -4 761.578 79.9141   1
 -21  -9   4 32.5465 45.7382   1
  21   9  -4-12.9193 41.1245   1
  20   9  -4 182.196 50.8834   1
 -20  -9   4 287.286 57.4240   1
 -20   9   4 193.613 51.0816   1
  19   9  -4 572.670 71.1180   1
 -19  -9   4 350.240 64.6042   1
 -19   9   4 517.101 63.1620   1
  19  -9  -4 418.545 62.4796   1
  18   9  -4 3396.33 183.379   1
 -18  -9   4 3511.05 183.478   1
 -18   9   4 3662.38 183.532   1
  18  -9  -4 3356.48 181.562   1
 -17   9   4-11.9152 38.6227   1
  17  -9  -4-42.7460 37.4475   1
 -16  -9   4 627.502 69.6139   1
 -16   9   4 542.578 63.1169   1
  16  -9  -4 474.352 64.2752   1
  15   9  -4 7318.46 335.245   1
 -15  -9   4 8303.37 342.864   1
 -15   9   4 7745.77 331.460   1
  15  -9  -4 7900.90 335.687   1
  14   9  -4 1811.41 118.764   1
 -14  -9   4 1944.35 120.920   1
 -14   9   4 1845.59 114.801   1
  14  -9  -4 1904.89 117.066   1
  13   9  -4 2982.27 160.766   1
 -13  -9   4 2684.35 155.813   1
 -13   9   4 3175.69 157.394   1
  13  -9  -4 2908.29 154.595   1
 -12   9   4 5998.63 259.063   1
  12  -9  -4 5804.75 259.287   1
 -11  -9   4 3672.31 184.580   1
  11  -9  -4 3555.33 179.143   1
 -11   9   4 3927.94 180.933   1
  11   9  -4 3761.51 186.161   1
 -10  -9   4 1868.43 114.583   1
  10   9  -4 1689.17 107.509   1
  -9   9   4 4085.31 187.470   1
   9   9  -4 3883.02 191.905   1
  -9  -9   4 4182.19 196.660   1
   9  -9  -4 4120.62 189.522   1
  -8   9   4 12119.0 477.806   1
   8   9  -4 12568.0 487.571   1
  -8  -9   4 12620.4 487.410   1
   8  -9  -4 11782.1 477.552   1
  -7   9   4 302.295 41.7152   1
   7   9  -4 390.720 50.1246   1
  -7  -9   4 329.598 47.9665   1
   7  -9  -4 421.592 47.1162   1
  -6   9   4 3910.37 172.971   1
   6   9  -4 3276.47 174.409   1
  -6  -9   4 3335.91 175.091   1
   6  -9  -4 3963.55 172.813   1
  -5   9   4 8983.77 359.491   1
   5   9  -4 9320.70 368.266   1
  -5  -9   4 8878.00 367.437   1
   5  -9  -4 8629.49 358.589   1
  -4   9   4 12236.2 476.072   1
   4   9  -4 12941.7 486.590   1
  -4  -9   4 11985.7 484.422   1
   4  -9  -4 11985.0 475.691   1
   3   9  -4 6988.19 291.900   1
   3  -9  -4 6809.56 283.945   1
  -3  -9   4 6835.59 291.572   1
   2   9  -4 7701.41 316.548   1
  -2   9   4 7600.54 310.862   1
   2  -9  -4 7337.49 310.459   1
  -2  -9   4 7556.35 315.948   1
   1   9  -4 13164.8 524.852   1
  -1   9   4 13597.6 520.443   1
  -1  -9   4 13587.1 523.853   1
   0   9  -4 5368.92 233.987   1
   0   9   4 5222.09 230.306   1
   0  -9  -4 5086.43 228.818   1
   0  -9   4 5349.39 234.842   1
  -1   9  -4 9984.84 407.877   1
   1  -9   4 10353.1 411.464   1
   2   9   4 27719.8 1038.30   1
  -2  -9  -4 27207.2 1038.17   1
  -2   9  -4 28196.7 1037.80   1
   2  -9   4 28836.1 1042.94   1
   3   9   4 12030.1 468.785   1
   3  -9   4 11908.5 469.471   1
  -3  -9  -4 11970.2 468.726   1
  -3   9  -4 11222.5 465.555   1
   4  -9   4 435.526 54.3612   1
   4   9   4 369.416 49.3562   1
  -4  -9  -4 379.234 51.0690   1
  -4   9  -4 349.324 52.2428   1
   5  -9   4 1922.63 116.836   1
  -5   9  -4 1700.89 112.657   1
   5   9   4 2046.49 117.683   1
  -5  -9  -4 2048.93 118.830   1
   6  -9   4 5612.23 255.404   1
  -6   9  -4 6061.39 258.276   1
   6   9   4 5436.37 254.332   1
  -6  -9  -4 5822.53 257.744   1
   7  -9   4 56.1461 39.1813   1
  -7   9  -4-5.45176 36.5790   1
   7   9   4 50.8100 35.3101   1
  -7  -9  -4 56.7302 34.4645   1
   8  -9   4 5236.81 232.631   1
  -8   9  -4 4782.62 226.709   1
   8   9   4 4799.51 229.347   1
  -8  -9  -4 4842.46 231.724   1
   9   9   4 10990.8 469.412   1
  -9  -9  -4 12130.9 474.056   1
  10  -9   4 456.635 62.0364   1
 -10   9  -4 470.730 62.4952   1
  10   9   4 361.336 55.7142   1
 -10  -9  -4 550.776 63.3285   1
  11  -9   4 275.007 55.0505   1
 -11   9  -4 294.573 53.9410   1
 -11  -9  -4 284.911 53.4358   1
  11   9   4 357.127 56.8980   1
  12   9   4 7100.35 310.157   1
 -12   9  -4 6810.11 306.230   1
 -12  -9  -4 6991.01 309.816   1
  13  -9   4 188.750 52.2290   1
  14  -9   4 208.632 49.4073   1
 -14   9  -4 257.437 55.4684   1
 -14  -9  -4 222.399 48.5486   1
  14   9   4 161.216 47.5573   1
  15   9   4-58.8778 48.6357   1
 -15  -9  -4 19.0641 43.9817   1
 -15   9  -4 31.4847 41.5221   1
  15  -9   4 44.7760 43.2378   1
 -16   9  -4 1257.11 97.7468   1
  16  -9   4 1296.81 100.069   1
  17   9   4 172.008 51.9174   1
 -17  -9  -4 168.936 51.7500   1
 -17   9  -4 126.306 50.8978   1
  17  -9   4 192.571 52.0158   1
  18   9   4 650.283 77.6438   1
 -18  -9  -4 669.223 76.6165   1
 -18   9  -4 691.824 78.5227   1
  18  -9   4 492.807 72.4640   1
 -19  -9  -4 396.257 66.4972   1
  19   9   4 839.787 82.0101   1
 -20   9  -4 30.7763 46.6731   1
  20  -9   4 18.7580 41.5848   1
  21   9   4 298.257 56.0625   1
 -21  -9  -4 235.517 52.6548   1
 -21   9  -4 241.836 56.6543   1
  21  -9   4 270.160 55.7968   1
 -24 -10   4 260.694 55.1721   1
  24  10  -4 559.274 66.9351   1
 -23 -10   4 380.253 63.2769   1
  23  10  -4 293.893 53.8923   1
 -22 -10   4-50.5765 47.3110   1
  22  10  -4 44.6630 39.4956   1
 -21 -10   4 863.014 85.4598   1
  21  10  -4 991.055 86.9905   1
 -20 -10   4 116.878 53.7177   1
  20  10  -4 181.018 55.4647   1
 -19 -10   4 1555.34 115.339   1
 -19  10   4 1773.07 116.578   1
[truncated: 896,727 more chars]
