# Supplementary material for: Structural insight into the cooperativity of spin crossover compounds
Source: Acta Crystallogr B Struct Sci Cryst Eng Mater. 2023 Aug 11;79(Pt 5):354–67. doi: 10.1107/S2052520623005814 (PMC10552598; doi:10.1107/S2052520623005814)
Supplement: Supplementary file 4 [file b-79-00354-sup4.zip › Bia_Pmono_126K.cif]

data_SC2_126K
 
_audit_creation_method            'SHELXL-2018/3'
_shelx_SHELXL_version_number      '2018/3'
_chemical_name_systematic         ?
_chemical_name_common             ?
_chemical_melting_point           ?
_chemical_formula_moiety          ?
_chemical_formula_sum
 'C38 H28 Fe N6 S2' 
_chemical_formula_weight          688.63

loop_
 _atom_type_symbol
 _atom_type_description
 _atom_type_scat_dispersion_real
 _atom_type_scat_dispersion_imag
 _atom_type_scat_source
 'C'  'C'   0.0024   0.0013
 'International Tables Vol C Tables 4.2.6.8 and 6.1.1.4'
 'H'  'H'   0.0000   0.0000
 'International Tables Vol C Tables 4.2.6.8 and 6.1.1.4'
 'N'  'N'   0.0049   0.0027
 'International Tables Vol C Tables 4.2.6.8 and 6.1.1.4'
 'S'  'S'   0.1051   0.1002
 'International Tables Vol C Tables 4.2.6.8 and 6.1.1.4'
 'Fe'  'Fe'   0.3265   0.6960
 'International Tables Vol C Tables 4.2.6.8 and 6.1.1.4'
 
_space_group_crystal_system       monoclinic
_space_group_IT_number            14
_space_group_name_H-M_alt         'P 21/c'
_space_group_name_Hall            '-P 2ybc'
 
_shelx_space_group_comment
;
The symmetry employed for this shelxl refinement is uniquely defined
by the following loop, which should always be used as a source of
symmetry information in preference to the above space-group names.
They are only intended as comments.
;
 
loop_
 _space_group_symop_operation_xyz
 'x, y, z'
 '-x, y+1/2, -z+1/2'
 '-x, -y, -z'
 'x, -y-1/2, z-1/2'
 
_cell_length_a                    17.25860(10)
_cell_length_b                    12.25300(10)
_cell_length_c                    16.9153(2)
_cell_angle_alpha                 90
_cell_angle_beta                  115.8511(10)
_cell_angle_gamma                 90
_cell_volume                      3219.11(6)
_cell_formula_units_Z             4
_cell_measurement_temperature     293(2)
_cell_measurement_reflns_used     19091
_cell_measurement_theta_min       1.893
_cell_measurement_theta_max       33.004
 
_exptl_crystal_description        Needle
_exptl_crystal_colour             ?
_exptl_crystal_density_meas       ?
_exptl_crystal_density_method     ?
_exptl_crystal_density_diffrn     1.421          
_exptl_crystal_F_000              1424
_exptl_transmission_factor_min    ?
_exptl_transmission_factor_max    ?
_exptl_crystal_size_max           ?
_exptl_crystal_size_mid           ?
_exptl_crystal_size_min           ?
_exptl_absorpt_coefficient_mu     0.467
_shelx_estimated_absorpt_T_min    ?
_shelx_estimated_absorpt_T_max    ?
_exptl_absorpt_correction_type    ?
_exptl_absorpt_correction_T_min   ?
_exptl_absorpt_correction_T_max   ?
_exptl_absorpt_process_details    ?
_exptl_absorpt_special_details    ?
_diffrn_ambient_temperature       293(2)
_diffrn_radiation_wavelength      0.63582
_diffrn_radiation_type            Synchrotron
_diffrn_source                    ?
_diffrn_measurement_device_type   '4-circle diffractometer'
_diffrn_measurement_method        ?
_diffrn_detector_area_resol_mean  ?
_diffrn_reflns_number             24007
_diffrn_reflns_av_unetI/netI      0.0272
_diffrn_reflns_av_R_equivalents   0.0273
_diffrn_reflns_limit_h_min        -22
_diffrn_reflns_limit_h_max        22
_diffrn_reflns_limit_k_min        -16
_diffrn_reflns_limit_k_max        16
_diffrn_reflns_limit_l_min        -21
_diffrn_reflns_limit_l_max        21
_diffrn_reflns_theta_min          1.894
_diffrn_reflns_theta_max          25.078
_diffrn_reflns_theta_full         22.426
_diffrn_measured_fraction_theta_max   0.938
_diffrn_measured_fraction_theta_full  0.969
_diffrn_reflns_Laue_measured_fraction_max    0.938
_diffrn_reflns_Laue_measured_fraction_full   0.969
_diffrn_reflns_point_group_measured_fraction_max   0.938
_diffrn_reflns_point_group_measured_fraction_full  0.969
_reflns_number_total              7494
_reflns_number_gt                 7041
_reflns_threshold_expression      'I > 2\s(I)'
_reflns_Friedel_coverage          0.000
_reflns_Friedel_fraction_max      .
_reflns_Friedel_fraction_full     .
 
_reflns_special_details
;
 Reflections were merged by SHELXL according to the crystal
 class for the calculation of statistics and refinement.
 
 _reflns_Friedel_fraction is defined as the number of unique
 Friedel pairs measured divided by the number that would be
 possible theoretically, ignoring centric projections and
 systematic absences.
;
 
_computing_data_collection        ?
_computing_cell_refinement        ?
_computing_data_reduction         ?
_computing_structure_solution     ?
_computing_structure_refinement 'SHELXL-2018/3 (Sheldrick, 2018)'
_computing_molecular_graphics     ?
_computing_publication_material   ?
_refine_special_details           ?
_refine_ls_structure_factor_coef  Fsqd
_refine_ls_matrix_type            full
_refine_ls_weighting_scheme       calc
_refine_ls_weighting_details
'w=1/[\s^2^(Fo^2^)+(0.0504P)^2^+1.0611P] where P=(Fo^2^+2Fc^2^)/3'
_atom_sites_solution_primary      ?
_atom_sites_solution_secondary    ?
_atom_sites_solution_hydrogens    geom
_refine_ls_hydrogen_treatment     constr
_refine_ls_extinction_method      'SHELXL-2018/3 (Sheldrick 2018)'
_refine_ls_extinction_coef        0.0007(4)
_refine_ls_extinction_expression
 'Fc^*^=kFc[1+0.001xFc^2^\l^3^/sin(2\q)]^-1/4^'
_refine_ls_number_reflns          7494
_refine_ls_number_parameters      457
_refine_ls_number_restraints      73
_refine_ls_R_factor_all           0.0328
_refine_ls_R_factor_gt            0.0313
_refine_ls_wR_factor_ref          0.0903
_refine_ls_wR_factor_gt           0.0891
_refine_ls_goodness_of_fit_ref    1.048
_refine_ls_restrained_S_all       1.046
_refine_ls_shift/su_max           0.002
_refine_ls_shift/su_mean          0.000
 
loop_
 _atom_site_label
 _atom_site_type_symbol
 _atom_site_fract_x
 _atom_site_fract_y
 _atom_site_fract_z
 _atom_site_U_iso_or_equiv
 _atom_site_adp_type
 _atom_site_occupancy
 _atom_site_site_symmetry_order  
 _atom_site_calc_flag
 _atom_site_refinement_flags_posn
 _atom_site_refinement_flags_adp
 _atom_site_refinement_flags_occupancy
 _atom_site_disorder_assembly
 _atom_site_disorder_group
Fe01 Fe 0.75533(2) 0.29026(2) 0.81344(2) 0.02344(7) Uani 1 1 d . . . . .
S002 S 0.54591(2) 0.33233(3) 0.91716(2) 0.03006(9) Uani 1 1 d . . . . .
S001 S 0.94764(2) 0.13790(3) 1.07808(2) 0.03417(9) Uani 1 1 d . . . . .
N005 N 0.71399(7) 0.13939(8) 0.79438(7) 0.0238(2) Uani 1 1 d . . . . .
N006 N 0.79916(8) 0.43815(9) 0.82297(7) 0.0301(2) Uani 1 1 d . . . . .
N003 N 0.66988(7) 0.30297(8) 0.69106(7) 0.0245(2) Uani 1 1 d . . . . .
N004 N 0.83997(7) 0.26618(9) 0.76751(7) 0.0263(2) Uani 1 1 d . . . . .
N002 N 0.67186(8) 0.32620(10) 0.85660(7) 0.0302(2) Uani 1 1 d . . . . .
N001 N 0.83971(7) 0.25629(9) 0.93144(7) 0.0283(2) Uani 1 1 d . . . . .
C015 C 0.63586(9) 0.21235(10) 0.65463(9) 0.0265(3) Uani 1 1 d . . . . .
H015 H 0.597944 0.208161 0.595320 0.032 Uiso 1 1 calc R U . . .
C016 C 0.65932(8) 0.11748(10) 0.71020(8) 0.0253(2) Uani 1 1 d . . . . .
C003 C 0.65012(8) 0.39725(10) 0.63657(8) 0.0257(2) Uani 1 1 d . . . . .
C021 C 0.85184(8) 0.16673(11) 0.73105(9) 0.0268(3) Uani 1 1 d . . . . .
C024 C 0.86544(8) -0.03056(11) 0.65814(9) 0.0294(3) Uani 1 1 d D . . . .
C007 C 0.60247(9) 0.58242(11) 0.60806(9) 0.0289(3) Uani 1 1 d . . . . .
H007 H 0.582807 0.645108 0.624506 0.035 Uiso 1 1 calc R U . . .
C012 C 0.57087(10) 0.86627(12) 0.37224(10) 0.0343(3) Uani 1 1 d . . . . .
H012 H 0.563090 0.928246 0.337860 0.041 Uiso 1 1 calc R U . . .
C010 C 0.56187(9) 0.67297(11) 0.38485(9) 0.0296(3) Uani 1 1 d . . . . .
H010 H 0.547508 0.604831 0.358150 0.035 Uiso 1 1 calc R U . . .
C022 C 0.83310(9) 0.16094(11) 0.64318(9) 0.0307(3) Uani 1 1 d . . . . .
H022 H 0.815502 0.223075 0.608221 0.037 Uiso 1 1 calc R U . . .
C008 C 0.62211(9) 0.49125(11) 0.66127(9) 0.0281(3) Uani 1 1 d . . . . .
H008 H 0.616512 0.493084 0.713505 0.034 Uiso 1 1 calc R U . . .
C025 C 0.88376(9) -0.02291(11) 0.74632(9) 0.0303(3) Uani 1 1 d . . . . .
H025 H 0.900237 -0.085205 0.781172 0.036 Uiso 1 1 calc R U . . .
C002 C 0.61985(9) 0.32883(10) 0.88206(8) 0.0265(3) Uani 1 1 d . . . . .
C004 C 0.65812(9) 0.39488(10) 0.55924(9) 0.0286(3) Uani 1 1 d . . . . .
H004 H 0.676500 0.331529 0.542270 0.034 Uiso 1 1 calc R U . . .
C020 C 0.73629(9) 0.05730(10) 0.85161(9) 0.0279(3) Uani 1 1 d . . . . .
H020 H 0.772426 0.071582 0.910285 0.033 Uiso 1 1 calc R U . . .
C005 C 0.63884(9) 0.48668(11) 0.50679(9) 0.0296(3) Uani 1 1 d . . . . .
H005 H 0.644285 0.484348 0.454483 0.036 Uiso 1 1 calc R U . . .
C009 C 0.59504(9) 0.68058(11) 0.47534(9) 0.0268(3) Uani 1 1 d . . . . .
C017 C 0.62840(9) 0.01438(11) 0.68162(9) 0.0308(3) Uani 1 1 d . . . . .
H017 H 0.590952 0.001982 0.623006 0.037 Uiso 1 1 calc R U . . .
C006 C 0.61156(9) 0.58217(10) 0.53057(9) 0.0270(3) Uani 1 1 d . . . . .
C018 C 0.65372(10) -0.07021(11) 0.74111(10) 0.0329(3) Uani 1 1 d . . . . .
H018 H 0.634536 -0.140972 0.723330 0.039 Uiso 1 1 calc R U . . .
C001 C 0.88516(9) 0.20963(10) 0.99335(9) 0.0263(3) Uani 1 1 d . . . . .
C011 C 0.54971(10) 0.76498(12) 0.33347(10) 0.0327(3) Uani 1 1 d . . . . .
H011 H 0.527250 0.758446 0.272734 0.039 Uiso 1 1 calc R U . . .
C026 C 0.87808(9) 0.07469(11) 0.78321(9) 0.0286(3) Uani 1 1 d . . . . .
H026 H 0.891750 0.078813 0.842739 0.034 Uiso 1 1 calc R U . . .
C028 C 0.86094(10) 0.45032(12) 0.79531(10) 0.0353(3) Uani 1 1 d . . . . .
C014 C 0.61542(10) 0.78347(11) 0.51318(10) 0.0319(3) Uani 1 1 d . . . . .
H014 H 0.637365 0.790544 0.573844 0.038 Uiso 1 1 calc R U . . .
C013 C 0.60358(10) 0.87540(11) 0.46210(10) 0.0357(3) Uani 1 1 d . . . . .
H013 H 0.617753 0.943737 0.488469 0.043 Uiso 1 1 calc R U . . .
C023 C 0.84053(10) 0.06278(12) 0.60729(9) 0.0324(3) Uani 1 1 d . . . . .
H023 H 0.828652 0.059305 0.548173 0.039 Uiso 1 1 calc R U . . .
C027 C 0.88026(10) 0.35119(12) 0.76220(10) 0.0333(3) Uani 1 1 d . . . . .
H027 H 0.919665 0.349044 0.738366 0.040 Uiso 1 1 calc R U . . .
C019 C 0.70795(9) -0.04784(11) 0.82733(9) 0.0306(3) Uani 1 1 d . . . . .
H019 H 0.725381 -0.103371 0.868967 0.037 Uiso 1 1 calc R U . . .
C032 C 0.77579(11) 0.52516(12) 0.85481(10) 0.0385(3) Uani 1 1 d . . . . .
H032 H 0.733617 0.517724 0.874706 0.046 Uiso 1 1 calc R U . . .
C031 C 0.81298(14) 0.62610(13) 0.85884(12) 0.0514(5) Uani 1 1 d . . . . .
H031 H 0.794555 0.686141 0.879707 0.062 Uiso 1 1 calc R U . . .
C029 C 0.90135(13) 0.54889(14) 0.79932(12) 0.0490(4) Uani 1 1 d . . . . .
H029 H 0.944180 0.554826 0.780193 0.059 Uiso 1 1 calc R U . . .
C030 C 0.87672(15) 0.63798(14) 0.83227(14) 0.0568(5) Uani 1 1 d . . . . .
H030 H 0.903066 0.705327 0.836399 0.068 Uiso 1 1 calc R U . . .
C1A C 0.8690(7) -0.1359(5) 0.6166(7) 0.0309(13) Uani 0.56(3) 1 d DG . P A 1
C2A C 0.8296(7) -0.2251(7) 0.6346(6) 0.0428(15) Uani 0.56(3) 1 d G . P A 1
H2A H 0.796217 -0.215442 0.664806 0.051 Uiso 0.56(3) 1 calc R U P A 1
C3A C 0.8401(7) -0.3288(5) 0.6074(7) 0.0474(14) Uani 0.56(3) 1 d G . P A 1
H3A H 0.813743 -0.388557 0.619433 0.057 Uiso 0.56(3) 1 calc R U P A 1
C4A C 0.8900(7) -0.3433(6) 0.5622(7) 0.0417(16) Uani 0.56(3) 1 d G . P A 1
H4A H 0.897068 -0.412709 0.544024 0.050 Uiso 0.56(3) 1 calc R U P A 1
C5A C 0.9295(7) -0.2541(9) 0.5442(6) 0.0402(15) Uani 0.56(3) 1 d G . P A 1
H5A H 0.962866 -0.263747 0.513987 0.048 Uiso 0.56(3) 1 calc R U P A 1
C6A C 0.9190(7) -0.1503(7) 0.5714(7) 0.0353(11) Uani 0.56(3) 1 d G . P A 1
H6A H 0.945341 -0.090631 0.559359 0.042 Uiso 0.56(3) 1 calc R U P A 1
C1B C 0.8808(9) -0.1369(6) 0.6264(9) 0.0299(14) Uani 0.44(3) 1 d DG . P A 2
C2B C 0.8456(9) -0.2352(8) 0.6360(7) 0.0334(15) Uani 0.44(3) 1 d G . P A 2
H2B H 0.813728 -0.237805 0.668293 0.040 Uiso 0.44(3) 1 calc R U P A 2
C3B C 0.8581(9) -0.3295(6) 0.5974(7) 0.0429(19) Uani 0.44(3) 1 d G . P A 2
H3B H 0.834600 -0.395252 0.603847 0.051 Uiso 0.44(3) 1 calc R U P A 2
C4B C 0.9058(9) -0.3255(9) 0.5491(7) 0.0417(19) Uani 0.44(3) 1 d G . P A 2
H4B H 0.914214 -0.388661 0.523315 0.050 Uiso 0.44(3) 1 calc R U P A 2
C5B C 0.9410(8) -0.2273(13) 0.5395(7) 0.0469(17) Uani 0.44(3) 1 d G . P A 2
H5B H 0.972956 -0.224624 0.507228 0.056 Uiso 0.44(3) 1 calc R U P A 2
C6B C 0.9285(9) -0.1329(9) 0.5781(9) 0.0454(19) Uani 0.44(3) 1 d G . P A 2
H6B H 0.952085 -0.067175 0.571673 0.054 Uiso 0.44(3) 1 calc R U P A 2
 
loop_
 _atom_site_aniso_label
 _atom_site_aniso_U_11
 _atom_site_aniso_U_22
 _atom_site_aniso_U_33
 _atom_site_aniso_U_23
 _atom_site_aniso_U_13
 _atom_site_aniso_U_12
Fe01 0.02846(11) 0.01838(10) 0.01998(10) -0.00077(6) 0.00732(8) -0.00040(6)
S002 0.03474(17) 0.02797(17) 0.02639(16) 0.00138(12) 0.01231(14) 0.00369(12)
S001 0.03531(18) 0.03454(18) 0.02886(18) 0.00898(13) 0.01048(15) 0.00420(13)
N005 0.0272(5) 0.0205(5) 0.0225(5) 0.0001(4) 0.0097(4) -0.0006(4)
N006 0.0365(6) 0.0210(5) 0.0243(5) -0.0010(4) 0.0052(5) -0.0014(4)
N003 0.0288(5) 0.0198(5) 0.0223(5) 0.0009(4) 0.0086(4) 0.0014(4)
N004 0.0305(5) 0.0235(5) 0.0217(5) 0.0009(4) 0.0083(4) -0.0013(4)
N002 0.0353(6) 0.0270(5) 0.0246(5) -0.0020(4) 0.0097(5) 0.0026(4)
N001 0.0323(5) 0.0251(5) 0.0234(5) -0.0029(4) 0.0084(5) -0.0010(4)
C015 0.0310(6) 0.0236(6) 0.0211(6) -0.0002(4) 0.0078(5) -0.0007(5)
C016 0.0289(6) 0.0222(6) 0.0226(6) -0.0008(4) 0.0092(5) -0.0007(4)
C003 0.0285(6) 0.0210(5) 0.0227(6) 0.0021(4) 0.0066(5) 0.0005(4)
C021 0.0283(6) 0.0257(6) 0.0263(6) -0.0004(5) 0.0120(5) -0.0008(5)
C024 0.0267(6) 0.0296(6) 0.0306(6) -0.0017(5) 0.0113(5) 0.0030(5)
C007 0.0351(7) 0.0223(6) 0.0280(6) 0.0007(5) 0.0128(5) 0.0040(5)
C012 0.0407(8) 0.0274(6) 0.0370(7) 0.0099(5) 0.0190(6) 0.0043(5)
C010 0.0323(6) 0.0256(6) 0.0287(6) 0.0009(5) 0.0112(5) 0.0021(5)
C022 0.0371(7) 0.0278(6) 0.0274(6) 0.0038(5) 0.0143(6) 0.0014(5)
C008 0.0348(7) 0.0250(6) 0.0237(6) 0.0012(5) 0.0121(5) 0.0023(5)
C025 0.0292(6) 0.0281(6) 0.0297(6) 0.0039(5) 0.0093(5) 0.0047(5)
C002 0.0342(6) 0.0190(5) 0.0198(5) -0.0002(4) 0.0058(5) 0.0031(5)
C004 0.0366(7) 0.0205(5) 0.0274(6) -0.0010(5) 0.0127(5) 0.0022(5)
C020 0.0321(6) 0.0244(6) 0.0250(6) 0.0020(5) 0.0105(5) -0.0022(5)
C005 0.0394(7) 0.0246(6) 0.0265(6) 0.0010(5) 0.0158(6) 0.0023(5)
C009 0.0294(6) 0.0223(6) 0.0288(6) 0.0032(5) 0.0127(5) 0.0032(5)
C017 0.0365(7) 0.0246(6) 0.0263(6) -0.0027(5) 0.0091(5) -0.0049(5)
C006 0.0306(6) 0.0217(6) 0.0265(6) 0.0020(5) 0.0103(5) 0.0016(5)
C018 0.0411(7) 0.0208(6) 0.0345(7) -0.0013(5) 0.0143(6) -0.0052(5)
C001 0.0300(6) 0.0245(6) 0.0240(6) -0.0023(4) 0.0115(5) -0.0017(5)
C011 0.0360(7) 0.0334(7) 0.0271(6) 0.0053(5) 0.0123(6) 0.0047(5)
C026 0.0298(6) 0.0302(6) 0.0237(6) 0.0013(5) 0.0097(5) 0.0020(5)
C028 0.0429(8) 0.0256(6) 0.0302(7) 0.0006(5) 0.0093(6) -0.0074(6)
C014 0.0412(7) 0.0252(6) 0.0287(7) 0.0009(5) 0.0146(6) 0.0019(5)
C013 0.0462(8) 0.0222(6) 0.0380(8) 0.0010(5) 0.0178(7) 0.0004(5)
C023 0.0381(7) 0.0348(7) 0.0258(6) 0.0001(5) 0.0153(6) 0.0021(5)
C027 0.0379(7) 0.0312(7) 0.0300(7) -0.0001(5) 0.0140(6) -0.0065(5)
C019 0.0352(7) 0.0231(6) 0.0316(7) 0.0045(5) 0.0129(6) -0.0017(5)
C032 0.0467(8) 0.0238(6) 0.0322(7) -0.0053(5) 0.0053(6) 0.0016(6)
C031 0.0656(11) 0.0225(7) 0.0471(9) -0.0072(6) 0.0071(9) -0.0014(7)
C029 0.0602(11) 0.0333(8) 0.0490(9) 0.0012(7) 0.0196(9) -0.0164(7)
C030 0.0747(13) 0.0254(7) 0.0561(11) -0.0019(7) 0.0154(10) -0.0168(8)
C1A 0.024(3) 0.0331(19) 0.026(3) -0.0029(15) 0.001(2) 0.0099(14)
C2A 0.035(3) 0.030(2) 0.056(3) -0.0048(18) 0.013(2) 0.0076(19)
C3A 0.047(3) 0.039(2) 0.050(3) -0.0071(18) 0.0156(19) 0.0047(17)
C4A 0.054(3) 0.0337(18) 0.029(3) 0.0002(18) 0.0101(18) 0.0131(18)
C5A 0.045(3) 0.038(3) 0.038(2) -0.005(2) 0.0174(17) 0.014(2)
C6A 0.030(2) 0.037(2) 0.033(2) -0.0110(18) 0.0072(16) 0.0021(19)
C1B 0.018(3) 0.033(2) 0.023(3) -0.0029(16) -0.006(2) 0.0069(15)
C2B 0.028(3) 0.032(2) 0.036(3) -0.0006(18) 0.010(2) 0.0130(19)
C3B 0.060(5) 0.029(2) 0.040(3) -0.0050(17) 0.022(3) 0.008(2)
C4B 0.055(4) 0.037(3) 0.030(3) 0.003(3) 0.015(2) 0.020(3)
C5B 0.043(3) 0.043(4) 0.050(3) -0.002(3) 0.016(2) 0.013(3)
C6B 0.041(4) 0.046(3) 0.047(4) -0.015(3) 0.018(3) 0.004(3)
 
_geom_special_details
;
 All esds (except the esd in the dihedral angle between two l.s. planes)
 are estimated using the full covariance matrix.  The cell esds are taken
 into account individually in the estimation of esds in distances, angles
 and torsion angles; correlations between esds in cell parameters are only
 used when they are defined by crystal symmetry.  An approximate (isotropic)
 treatment of cell esds is used for estimating esds involving l.s. planes.
;
 
loop_
 _geom_bond_atom_site_label_1
 _geom_bond_atom_site_label_2
 _geom_bond_distance
 _geom_bond_site_symmetry_2
 _geom_bond_publ_flag
Fe01 N002 1.9287(13) . ?
Fe01 N001 1.9348(11) . ?
Fe01 N006 1.9431(11) . ?
Fe01 N004 1.9528(12) . ?
Fe01 N003 1.9550(11) . ?
Fe01 N005 1.9570(11) . ?
S002 C002 1.6259(15) . ?
S001 C001 1.6253(14) . ?
N005 C020 1.3312(16) . ?
N005 C016 1.3485(16) . ?
N006 C032 1.3338(19) . ?
N006 C028 1.346(2) . ?
N003 C015 1.2814(16) . ?
N003 C003 1.4235(15) . ?
N004 C027 1.2772(18) . ?
N004 C021 1.4204(17) . ?
N002 C002 1.153(2) . ?
N001 C001 1.1500(18) . ?
C015 C016 1.4375(17) . ?
C016 C017 1.3746(17) . ?
C003 C004 1.3743(19) . ?
C003 C008 1.3824(18) . ?
C021 C022 1.3782(19) . ?
C021 C026 1.3810(18) . ?
C024 C023 1.382(2) . ?
C024 C025 1.386(2) . ?
C024 C1B 1.477(6) . ?
C024 C1A 1.484(5) . ?
C007 C008 1.3808(18) . ?
C007 C006 1.3863(19) . ?
C012 C013 1.376(2) . ?
C012 C011 1.377(2) . ?
C010 C011 1.3824(19) . ?
C010 C009 1.3840(19) . ?
C022 C023 1.378(2) . ?
C025 C026 1.3720(19) . ?
C004 C005 1.3804(18) . ?
C020 C019 1.3756(18) . ?
C005 C006 1.3849(18) . ?
C009 C014 1.3880(18) . ?
C009 C006 1.4751(17) . ?
C017 C018 1.3764(19) . ?
C018 C019 1.374(2) . ?
C028 C029 1.381(2) . ?
C028 C027 1.436(2) . ?
C014 C013 1.3796(19) . ?
C032 C031 1.381(2) . ?
C031 C030 1.365(3) . ?
C029 C030 1.375(3) . ?
C1A C2A 1.3900 . ?
C1A C6A 1.3900 . ?
C2A C3A 1.3900 . ?
C3A C4A 1.3900 . ?
C4A C5A 1.3900 . ?
C5A C6A 1.3900 . ?
C1B C2B 1.3900 . ?
C1B C6B 1.3900 . ?
C2B C3B 1.3900 . ?
C3B C4B 1.3900 . ?
C4B C5B 1.3900 . ?
C5B C6B 1.3900 . ?
 
loop_
 _geom_angle_atom_site_label_1
 _geom_angle_atom_site_label_2
 _geom_angle_atom_site_label_3
 _geom_angle
 _geom_angle_site_symmetry_1
 _geom_angle_site_symmetry_3
 _geom_angle_publ_flag
N002 Fe01 N001 90.51(5) . . ?
N002 Fe01 N006 94.80(5) . . ?
N001 Fe01 N006 91.40(5) . . ?
N002 Fe01 N004 175.43(5) . . ?
N001 Fe01 N004 91.20(5) . . ?
N006 Fe01 N004 80.92(5) . . ?
N002 Fe01 N003 92.26(5) . . ?
N001 Fe01 N003 172.09(5) . . ?
N006 Fe01 N003 95.75(5) . . ?
N004 Fe01 N003 86.60(5) . . ?
N002 Fe01 N005 89.95(5) . . ?
N001 Fe01 N005 91.32(5) . . ?
N006 Fe01 N005 174.51(5) . . ?
N004 Fe01 N005 94.25(5) . . ?
N003 Fe01 N005 81.28(4) . . ?
C020 N005 C016 117.70(11) . . ?
C020 N005 Fe01 128.68(9) . . ?
C016 N005 Fe01 113.51(8) . . ?
C032 N006 C028 118.46(13) . . ?
C032 N006 Fe01 127.13(12) . . ?
C028 N006 Fe01 114.40(9) . . ?
C015 N003 C003 117.50(11) . . ?
C015 N003 Fe01 114.59(9) . . ?
C003 N003 Fe01 127.40(8) . . ?
C027 N004 C021 118.88(12) . . ?
C027 N004 Fe01 115.43(10) . . ?
C021 N004 Fe01 125.24(9) . . ?
C002 N002 Fe01 168.37(11) . . ?
C001 N001 Fe01 162.58(11) . . ?
N003 C015 C016 116.55(12) . . ?
N005 C016 C017 122.68(12) . . ?
N005 C016 C015 113.42(11) . . ?
C017 C016 C015 123.90(12) . . ?
C004 C003 C008 119.92(12) . . ?
C004 C003 N003 120.27(12) . . ?
C008 C003 N003 119.81(12) . . ?
C022 C021 C026 120.29(13) . . ?
C022 C021 N004 120.13(12) . . ?
C026 C021 N004 119.49(12) . . ?
C023 C024 C025 118.48(13) . . ?
C023 C024 C1B 124.0(5) . . ?
C025 C024 C1B 117.3(5) . . ?
C023 C024 C1A 119.4(4) . . ?
C025 C024 C1A 122.1(4) . . ?
C008 C007 C006 121.18(12) . . ?
C013 C012 C011 119.70(13) . . ?
C011 C010 C009 121.10(13) . . ?
C021 C022 C023 119.79(13) . . ?
C007 C008 C003 119.72(13) . . ?
C026 C025 C024 121.35(13) . . ?
N002 C002 S002 179.54(13) . . ?
C003 C004 C005 119.90(12) . . ?
N005 C020 C019 122.55(12) . . ?
C004 C005 C006 121.26(13) . . ?
C010 C009 C014 118.08(13) . . ?
C010 C009 C006 121.20(12) . . ?
C014 C009 C006 120.68(12) . . ?
C016 C017 C018 118.96(12) . . ?
C005 C006 C007 118.00(12) . . ?
C005 C006 C009 120.20(12) . . ?
C007 C006 C009 121.79(12) . . ?
C019 C018 C017 118.55(12) . . ?
N001 C001 S001 177.07(12) . . ?
C012 C011 C010 119.98(14) . . ?
C025 C026 C021 119.32(12) . . ?
N006 C028 C029 122.62(15) . . ?
N006 C028 C027 113.29(12) . . ?
C029 C028 C027 124.09(16) . . ?
C013 C014 C009 120.94(14) . . ?
C012 C013 C014 120.20(13) . . ?
C022 C023 C024 120.75(13) . . ?
N004 C027 C028 115.86(14) . . ?
C018 C019 C020 119.52(12) . . ?
N006 C032 C031 121.31(18) . . ?
C030 C031 C032 120.20(17) . . ?
C030 C029 C028 118.39(18) . . ?
C031 C030 C029 119.00(16) . . ?
C2A C1A C6A 120.0 . . ?
C2A C1A C024 117.1(6) . . ?
C6A C1A C024 122.4(5) . . ?
C1A C2A C3A 120.0 . . ?
C4A C3A C2A 120.0 . . ?
C3A C4A C5A 120.0 . . ?
C4A C5A C6A 120.0 . . ?
C5A C6A C1A 120.0 . . ?
C2B C1B C6B 120.0 . . ?
C2B C1B C024 124.4(7) . . ?
C6B C1B C024 115.4(7) . . ?
C3B C2B C1B 120.0 . . ?
C2B C3B C4B 120.0 . . ?
C5B C4B C3B 120.0 . . ?
C4B C5B C6B 120.0 . . ?
C5B C6B C1B 120.0 . . ?
 
_refine_diff_density_max    0.365
_refine_diff_density_min   -0.404
_refine_diff_density_rms    0.052

_shelx_res_file
;

TITL sc2_093K_a.res in P2(1)/c
    SC2_126K.res
    created by SHELXL-2018/3 at 12:18:48 on 15-Apr-2021
REM Old TITL SC2_093K in P2(1)/c
REM SHELXT solution in P2(1)/c: R1 0.091, Rweak 0.004, Alpha 0.025
REM <I/s>   0.460 for  267 systematic absences,  Orientation as input
REM Formula found by SHELXT:  C38 N6 S2 Fe

CELL 0.63582 17.2586 12.2530 16.9153 90.0000 115.8511 90.0000
ZERR 4.000 0.0001 0.0001 0.0002 0.0000 0.0010 0.0000
LATT  1
SYMM -X, 1/2+Y, 1/2-Z
SFAC C H N S FE
DISP $C  0.00244  0.00131  9.14798!source kissel
DISP $H -0.00002  0.00000  0.66440!source kissel
DISP $N  0.00493  0.00266 15.07095!source kissel
DISP $S  0.10506  0.10024 379.49005!source kissel
DISP $Fe  0.32649  0.69602 2544.24973!source kissel
UNIT 152.00 112.00 24.00 8.00 4.00
OMIT -5 0 2
OMIT 4 0 0
OMIT 2 0 2
L.S. 30
REM DAMP 100
REM ISOR 0.04 0.06 C1A > C6A
REM ISOR 0.04 0.06 C1B > C6B
RIGU 0.002 0.002 C1A > C6A
RIGU 0.002 0.002  C1B > C6B
SADI C024 C1A C024 C1B
BOND
LIST 6
SHEL 99 0.75
ACTA
FMAP 2
PLAN 20
WGHT    0.050400    1.061100
EXTI    0.000747
FVAR       3.10283   0.55527   0.07947
FE01  5    0.755334    0.290261    0.813436    11.00000    0.02846    0.01838 =
         0.01998   -0.00077    0.00732   -0.00040
S002  4    0.545911    0.332327    0.917162    11.00000    0.03474    0.02797 =
         0.02639    0.00138    0.01231    0.00369
S001  4    0.947640    0.137896    1.078076    11.00000    0.03531    0.03454 =
         0.02886    0.00898    0.01048    0.00420
N005  3    0.713987    0.139392    0.794383    11.00000    0.02717    0.02054 =
         0.02251    0.00007    0.00969   -0.00059
N006  3    0.799164    0.438149    0.822965    11.00000    0.03654    0.02098 =
         0.02426   -0.00102    0.00521   -0.00138
N003  3    0.669880    0.302970    0.691061    11.00000    0.02878    0.01979 =
         0.02227    0.00095    0.00857    0.00142
N004  3    0.839967    0.266179    0.767515    11.00000    0.03051    0.02345 =
         0.02174    0.00089    0.00834   -0.00129
N002  3    0.671856    0.326198    0.856602    11.00000    0.03526    0.02702 =
         0.02458   -0.00203    0.00966    0.00265
N001  3    0.839709    0.256291    0.931441    11.00000    0.03228    0.02514 =
         0.02336   -0.00285    0.00841   -0.00096
C015  1    0.635855    0.212346    0.654634    11.00000    0.03100    0.02363 =
         0.02114   -0.00019    0.00779   -0.00066
AFIX  43
H015  2    0.597944    0.208161    0.595320    11.00000   -1.20000
AFIX   0
C016  1    0.659317    0.117484    0.710198    11.00000    0.02889    0.02219 =
         0.02257   -0.00081    0.00922   -0.00065
C003  1    0.650118    0.397253    0.636571    11.00000    0.02846    0.02096 =
         0.02275    0.00214    0.00664    0.00047
C021  1    0.851842    0.166731    0.731046    11.00000    0.02827    0.02571 =
         0.02634   -0.00043    0.01196   -0.00076
C024    1    0.865436   -0.030559    0.658145    11.00000    0.02671    0.02958 =
         0.03057   -0.00168    0.01131    0.00301
C007  1    0.602475    0.582420    0.608064    11.00000    0.03515    0.02234 =
         0.02805    0.00068    0.01282    0.00398
AFIX  43
H007  2    0.582807    0.645108    0.624506    11.00000   -1.20000
AFIX   0
C012  1    0.570871    0.866268    0.372244    11.00000    0.04070    0.02738 =
         0.03695    0.00993    0.01896    0.00431
AFIX  43
H012  2    0.563090    0.928246    0.337860    11.00000   -1.20000
AFIX   0
C010  1    0.561866    0.672975    0.384847    11.00000    0.03227    0.02556 =
         0.02866    0.00093    0.01124    0.00214
AFIX  43
H010  2    0.547508    0.604831    0.358150    11.00000   -1.20000
AFIX   0
C022  1    0.833103    0.160943    0.643181    11.00000    0.03710    0.02782 =
         0.02744    0.00382    0.01430    0.00136
AFIX  43
H022  2    0.815502    0.223075    0.608221    11.00000   -1.20000
AFIX   0
C008  1    0.622109    0.491253    0.661272    11.00000    0.03482    0.02504 =
         0.02366    0.00117    0.01214    0.00226
AFIX  43
H008  2    0.616512    0.493084    0.713505    11.00000   -1.20000
AFIX   0
C025  1    0.883758   -0.022909    0.746318    11.00000    0.02921    0.02809 =
         0.02975    0.00392    0.00933    0.00471
AFIX  43
H025  2    0.900237   -0.085205    0.781172    11.00000   -1.20000
AFIX   0
C002  1    0.619848    0.328825    0.882055    11.00000    0.03421    0.01896 =
         0.01982   -0.00019    0.00581    0.00309
C004  1    0.658123    0.394880    0.559239    11.00000    0.03659    0.02046 =
         0.02744   -0.00104    0.01265    0.00216
AFIX  43
H004  2    0.676500    0.331529    0.542270    11.00000   -1.20000
AFIX   0
C020  1    0.736286    0.057299    0.851608    11.00000    0.03207    0.02444 =
         0.02501    0.00203    0.01054   -0.00225
AFIX  43
H020  2    0.772426    0.071582    0.910285    11.00000   -1.20000
AFIX   0
C005  1    0.638845    0.486675    0.506789    11.00000    0.03938    0.02457 =
         0.02650    0.00105    0.01584    0.00229
AFIX  43
H005  2    0.644285    0.484348    0.454483    11.00000   -1.20000
AFIX   0
C009  1    0.595043    0.680579    0.475341    11.00000    0.02940    0.02234 =
         0.02878    0.00318    0.01269    0.00315
C017  1    0.628395    0.014384    0.681618    11.00000    0.03654    0.02459 =
         0.02633   -0.00272    0.00911   -0.00495
AFIX  43
H017  2    0.590952    0.001982    0.623006    11.00000   -1.20000
AFIX   0
C006  1    0.611557    0.582169    0.530572    11.00000    0.03060    0.02169 =
         0.02651    0.00198    0.01027    0.00165
C018  1    0.653717   -0.070213    0.741106    11.00000    0.04110    0.02082 =
         0.03448   -0.00134    0.01431   -0.00518
AFIX  43
H018  2    0.634536   -0.140972    0.723330    11.00000   -1.20000
AFIX   0
C001  1    0.885158    0.209630    0.993353    11.00000    0.02996    0.02452 =
         0.02400   -0.00230    0.01146   -0.00169
C011  1    0.549713    0.764980    0.333472    11.00000    0.03601    0.03345 =
         0.02710    0.00533    0.01227    0.00473
AFIX  43
H011  2    0.527250    0.758446    0.272734    11.00000   -1.20000
AFIX   0
C026  1    0.878075    0.074687    0.783212    11.00000    0.02981    0.03018 =
         0.02367    0.00132    0.00974    0.00195
AFIX  43
H026  2    0.891750    0.078813    0.842739    11.00000   -1.20000
AFIX   0
C028  1    0.860944    0.450323    0.795313    11.00000    0.04289    0.02558 =
         0.03017    0.00058    0.00930   -0.00740
C014  1    0.615419    0.783471    0.513184    11.00000    0.04123    0.02519 =
         0.02869    0.00086    0.01459    0.00187
AFIX  43
H014  2    0.637365    0.790544    0.573844    11.00000   -1.20000
AFIX   0
C013  1    0.603581    0.875396    0.462095    11.00000    0.04617    0.02223 =
         0.03804    0.00102    0.01776    0.00041
AFIX  43
H013  2    0.617753    0.943737    0.488469    11.00000   -1.20000
AFIX   0
C023  1    0.840532    0.062777    0.607286    11.00000    0.03809    0.03477 =
         0.02577    0.00014    0.01527    0.00208
AFIX  43
H023  2    0.828652    0.059305    0.548173    11.00000   -1.20000
AFIX   0
C027  1    0.880258    0.351193    0.762200    11.00000    0.03785    0.03116 =
         0.02996   -0.00014    0.01396   -0.00649
AFIX  43
H027  2    0.919665    0.349044    0.738366    11.00000   -1.20000
AFIX   0
C019  1    0.707953   -0.047837    0.827326    11.00000    0.03517    0.02312 =
         0.03155    0.00452    0.01286   -0.00169
AFIX  43
H019  2    0.725381   -0.103371    0.868967    11.00000   -1.20000
AFIX   0
C032  1    0.775791    0.525160    0.854813    11.00000    0.04667    0.02381 =
         0.03220   -0.00526    0.00530    0.00156
AFIX  43
H032  2    0.733617    0.517724    0.874706    11.00000   -1.20000
AFIX   0
C031  1    0.812983    0.626099    0.858838    11.00000    0.06559    0.02254 =
         0.04711   -0.00719    0.00706   -0.00138
AFIX  43
H031  2    0.794555    0.686141    0.879707    11.00000   -1.20000
AFIX   0
C029  1    0.901351    0.548888    0.799321    11.00000    0.06021    0.03332 =
         0.04902    0.00115    0.01963   -0.01642
AFIX  43
H029  2    0.944180    0.554826    0.780193    11.00000   -1.20000
AFIX   0
C030  1    0.876718    0.637981    0.832268    11.00000    0.07473    0.02542 =
         0.05606   -0.00192    0.01538   -0.01678
AFIX  43
H030  2    0.903066    0.705327    0.836399    11.00000   -1.20000
AFIX  66
REM #####
PART 1
C1A   1    0.869040   -0.135874    0.616581    21.00000    0.02365    0.03314 =
         0.02587   -0.00291    0.00140    0.00992
C2A   1    0.829618   -0.225124    0.634577    21.00000    0.03512    0.03032 =
         0.05572   -0.00479    0.01306    0.00763
AFIX  43
H2A   2    0.796217   -0.215442    0.664806    21.00000   -1.20000
AFIX  65
C3A   1    0.840119   -0.328843    0.607393    21.00000    0.04689    0.03901 =
         0.05032   -0.00706    0.01558    0.00470
AFIX  43
H3A   2    0.813743   -0.388557    0.619433    21.00000   -1.20000
AFIX  65
C4A   1    0.890042   -0.343313    0.562212    21.00000    0.05354    0.03369 =
         0.02943    0.00025    0.01013    0.01308
AFIX  43
H4A   2    0.897068   -0.412709    0.544024    21.00000   -1.20000
AFIX  65
C5A   1    0.929465   -0.254065    0.544216    21.00000    0.04465    0.03766 =
         0.03767   -0.00526    0.01737    0.01354
AFIX  43
H5A   2    0.962866   -0.263747    0.513987    21.00000   -1.20000
AFIX  65
C6A   1    0.918965   -0.150345    0.571400    21.00000    0.02976    0.03662 =
         0.03269   -0.01104    0.00718    0.00205
AFIX  43
H6A   2    0.945341   -0.090631    0.559359    21.00000   -1.20000
AFIX  66
PART 2
C1B   1    0.880837   -0.136880    0.626373   -21.00000    0.01757    0.03332 =
         0.02302   -0.00295   -0.00576    0.00692
C2B   1    0.845643   -0.235162    0.636011   -21.00000    0.02777    0.03180 =
         0.03646   -0.00064    0.01012    0.01296
AFIX  43
H2B   2    0.813728   -0.237805    0.668293   -21.00000   -1.20000
AFIX  65
C3B   1    0.858148   -0.329495    0.597399   -21.00000    0.05991    0.02861 =
         0.04035   -0.00498    0.02202    0.00758
AFIX  43
H3B   2    0.834600   -0.395252    0.603847   -21.00000   -1.20000
AFIX  65
C4B   1    0.905847   -0.325546    0.549149   -21.00000    0.05466    0.03688 =
         0.02951    0.00340    0.01467    0.02011
AFIX  43
H4B   2    0.914214   -0.388661    0.523315   -21.00000   -1.20000
AFIX  65
C5B   1    0.941042   -0.227265    0.539511   -21.00000    0.04349    0.04304 =
         0.04996   -0.00180    0.01645    0.01271
AFIX  43
H5B   2    0.972956   -0.224624    0.507228   -21.00000   -1.20000
AFIX  65
C6B   1    0.928538   -0.132932    0.578122   -21.00000    0.04132    0.04598 =
         0.04720   -0.01531    0.01773    0.00433
AFIX  43
H6B   2    0.952085   -0.067175    0.571673   -21.00000   -1.20000
PART 0
AFIX   0
HKLF 4


REM  sc2_093K_a.res in P2(1)/c
REM wR2 = 0.0903, GooF = S = 1.048, Restrained GooF = 1.046 for all data
REM R1 = 0.0313 for 7041 Fo > 4sig(Fo) and 0.0328 for all 7494 data
REM 457 parameters refined using 73 restraints

END

WGHT      0.0505      1.0593

REM Highest difference peak  0.365,  deepest hole -0.404,  1-sigma level  0.052
Q1    1   0.6257  0.5368  0.5217  11.00000  0.05    0.36
Q2    1   0.6459 -0.0291  0.7133  11.00000  0.05    0.35
Q3    1   0.7978  0.5733  0.8506  11.00000  0.05    0.33
Q4    1   0.6491  0.1626  0.6840  11.00000  0.05    0.33
Q5    1   0.8289  0.6426  0.8170  11.00000  0.05    0.33
Q6    1   0.5954  0.6313  0.5031  11.00000  0.05    0.32
Q7    1   0.8717 -0.0810  0.6387  11.00000  0.05    0.30
Q8    1   0.6093  0.5377  0.6331  11.00000  0.05    0.29
Q9    1   0.6337  0.4417  0.5319  11.00000  0.05    0.29
Q10   1   0.8676  0.4020  0.7824  11.00000  0.05    0.28
Q11   1   0.8685  0.1225  0.7583  11.00000  0.05    0.28
Q12   1   0.8465  0.1620  0.6926  11.00000  0.05    0.28
Q13   1   0.7050  0.0099  0.8396  11.00000  0.05    0.27
Q14   1   0.6244  0.4393  0.6409  11.00000  0.05    0.27
Q15   1   0.5560  0.7169  0.3608  11.00000  0.05    0.27
Q16   1   0.8958  0.0335  0.7689  11.00000  0.05    0.27
Q17   1   0.6343  0.0675  0.7007  11.00000  0.05    0.26
Q18   1   0.8833  0.4948  0.8001  11.00000  0.05    0.26
Q19   1   0.6834  0.1254  0.7485  11.00000  0.05    0.25
Q20   1   0.9551  0.1927  1.1136  11.00000  0.05    0.25
;
_shelx_res_checksum   17574

_shelx_hkl_file
;
   2   0   0 181251. 6263.42   1
  -2   0   0 173116. 6263.28   1
   3   0   0 49410.4 1807.69   1
  -3   0   0 52297.6 1808.33   1
   4   0   0 915322. 32369.7   1
  -4   0   0 917526. 32371.0   1
   5   0   0 2112.39 100.613   1
  -5   0   0 2354.51 101.511   1
   7   0   0 793.515 53.5328   1
  -7   0   0 776.998 54.2428   1
   8   0   0 53957.9 1939.22   1
  -8   0   0 53817.8 1938.17   1
   9   0   0 248.349 36.2658   1
  -9   0   0 256.004 35.2807   1
  10   0   0 179106. 5982.18   1
 -10   0   0 158502. 5976.16   1
  11   0   0 319.803 44.1832   1
 -11   0   0 494.041 50.5187   1
 -13   0   0 4195.00 199.332   1
  13   0   0 4337.82 199.975   1
 -14   0   0 12674.3 523.918   1
  14   0   0 14139.1 529.073   1
  15   0   0 50.1102 37.2468   1
 -15   0   0 99.6082 36.1035   1
 -16   0   0 4475.70 223.152   1
  16   0   0 5223.28 231.824   1
 -17   0   0 2951.72 157.206   1
  17   0   0 2830.46 156.211   1
 -18   0   0 6259.18 276.286   1
  18   0   0 5988.11 275.460   1
 -19   0   0 2117.11 130.086   1
  19   0   0 1865.52 122.066   1
 -21   0   0 12.7916 44.0959   1
  21   0   0 102.131 47.8922   1
 -22   0   0 1653.34 113.704   1
  22   0   0 1765.81 117.046   1
 -23   0   0 885.965 85.2094   1
  23   0   0 1117.80 91.1436   1
 -24   0   0 2271.53 134.879   1
  24   0   0 2081.60 130.553   1
 -25   0   0 623.620 74.3574   1
  25   0   0 634.012 71.1404   1
 -26   0   0 91.5376 48.3653   1
  26   0   0 6.05853 37.3471   1
  -1   1   0 305257. 10734.1   1
   1  -1   0 299309. 10735.1   1
   1   1   0 297902. 10734.3   1
  -1  -1   0 312744. 10734.6   1
  -2   1   0 309.910 22.1584   1
   2   1   0 333.685 24.3155   1
   2  -1   0 286.429 21.1737   1
  -2  -1   0 306.106 22.9858   1
  -3   1   0 248706. 8781.51   1
   3   1   0 243694. 8781.75   1
  -3  -1   0 245468. 8783.04   1
   3  -1   0 254824. 8780.94   1
  -4  -1   0 40184.4 1434.60   1
   4  -1   0 38325.9 1433.45   1
  -4   1   0 41997.9 1435.08   1
   4   1   0 39931.9 1434.64   1
  -5   1   0 1009.11 60.1391   1
   5  -1   0 1057.59 62.0560   1
  -5  -1   0 979.906 61.2497   1
  -6  -1   0 345.218 35.1924   1
   6   1   0 331.650 35.2522   1
  -7   1   0 22105.0 800.649   1
   7  -1   0 23408.0 803.206   1
   7   1   0 22269.4 801.281   1
  -8   1   0 12249.0 477.424   1
   8  -1   0 12537.3 477.664   1
  -8  -1   0 12839.4 480.612   1
   8   1   0 12633.4 479.509   1
  -9   1   0 137697. 4731.77   1
   9  -1   0 133944. 4731.29   1
  -9  -1   0 130503. 4731.21   1
   9   1   0 129493. 4729.60   1
 -10   1   0 1580.96 91.1634   1
  10  -1   0 1553.32 90.0754   1
 -10  -1   0 1414.66 90.3860   1
  10   1   0 1521.34 90.7096   1
 -11   1   0 49609.6 1823.54   1
  11  -1   0 49071.0 1824.48   1
 -11  -1   0 49681.6 1825.81   1
  11   1   0 53074.6 1827.79   1
 -12  -1   0 1465.14 95.4682   1
  12   1   0 1582.54 99.5416   1
 -13   1   0 3035.14 156.980   1
  13  -1   0 3358.41 163.354   1
 -13  -1   0 3109.34 157.700   1
  13   1   0 3037.78 159.650   1
 -14   1   0 687.282 70.5462   1
  14  -1   0 667.507 65.9564   1
 -14  -1   0 782.963 71.2412   1
  14   1   0 789.740 71.0889   1
 -15   1   0 13000.7 489.520   1
 -15  -1   0 11564.9 483.132   1
  15   1   0 11826.2 483.664   1
  16  -1   0 2816.73 161.806   1
 -16  -1   0 3294.78 165.268   1
 -17   1   0 644.146 68.9248   1
 -17  -1   0 639.535 70.4210   1
  17  -1   0 709.313 69.6356   1
  17   1   0 595.419 66.7103   1
 -18   1   0 182.552 46.6156   1
  18  -1   0 305.323 53.8093   1
 -18  -1   0 232.631 51.8742   1
  18   1   0 209.155 49.9555   1
 -19  -1   0 1847.81 119.688   1
 -19   1   0 1618.13 115.355   1
  19  -1   0 2026.97 123.310   1
  19   1   0 2044.09 124.485   1
 -20  -1   0 69.3183 42.4942   1
  20   1   0 103.538 45.0107   1
 -21   1   0 1252.93 96.6471   1
 -21  -1   0 1417.64 101.745   1
  21   1   0 1218.13 94.9189   1
  21  -1   0 1250.39 97.1182   1
 -22   1   0 3558.13 184.894   1
 -22  -1   0 3808.67 187.103   1
  22  -1   0 3303.66 182.417   1
  22   1   0 3379.49 179.990   1
 -23  -1   0 1003.79 91.6438   1
 -23   1   0 1015.32 90.0746   1
  23  -1   0 1061.96 89.4338   1
  23   1   0 1147.56 96.1599   1
 -24  -1   0 935.096 86.1624   1
 -24   1   0 892.364 83.8852   1
  24   1   0 801.997 82.3240   1
 -25  -1   0 814.406 81.6942   1
 -25   1   0 935.496 88.7908   1
  25  -1   0 1064.98 88.8528   1
  25   1   0 1000.86 86.9920   1
 -26  -1   0 222.632 53.0500   1
  26   1   0 134.205 45.5715   1
   0   2   0 136656. 5299.51   1
   0  -2   0 164621. 5300.89   1
   1  -2   0 50.3653 15.8591   1
   1   2   0-1.17401 13.5982   1
  -1  -2   0 40.7716 17.8982   1
  -2   2   0 1055.18 51.5917   1
   2  -2   0 1100.14 52.1462   1
   2   2   0 991.758 51.8787   1
  -2  -2   0 1037.17 52.3405   1
   3   2   0 63881.7 2282.50   1
   3  -2   0 63025.0 2280.84   1
  -3   2   0 63574.6 2281.18   1
  -3  -2   0 66169.5 2282.71   1
   4   2   0 46395.6 1668.53   1
  -4   2   0 45474.8 1666.51   1
   4  -2   0 48158.2 1666.97   1
  -4  -2   0 46441.7 1668.94   1
   5  -2   0 880.597 51.7771   1
  -5   2   0 773.570 50.8751   1
   6   2   0 6209.23 241.375   1
  -6   2   0 6089.64 239.288   1
   6  -2   0 5656.23 238.299   1
  -6  -2   0 6015.18 241.804   1
  -7  -2   0 8798.06 350.423   1
   7  -2   0 9296.61 349.003   1
   7   2   0 8604.55 348.606   1
  -7   2   0 9159.76 348.105   1
  -8  -2   0 8850.86 375.622   1
   8  -2   0 9861.64 375.193   1
   8   2   0 10084.3 376.032   1
  -8   2   0 9532.55 374.361   1
  -9  -2   0 109.066 30.6018   1
   9  -2   0 168.282 30.1238   1
   9   2   0 161.724 33.5149   1
  -9   2   0 74.2657 25.3656   1
 -10  -2   0 66011.5 2385.81   1
  10  -2   0 70361.7 2385.00   1
  10   2   0 63406.9 2381.61   1
 -10   2   0 65481.4 2381.98   1
 -11  -2   0 467.641 53.0527   1
  11  -2   0 646.384 55.4350   1
  11   2   0 458.975 51.5971   1
 -11   2   0 522.495 51.7332   1
 -12  -2   0 33043.3 1248.95   1
  12   2   0 34863.8 1251.92   1
 -13  -2   0 16723.1 641.009   1
  13  -2   0 15966.6 638.125   1
  13   2   0 17719.8 644.398   1
 -13   2   0 16189.9 637.546   1
  14   2   0 16827.7 670.197   1
 -14   2   0 16662.5 666.743   1
 -15  -2   0 2627.87 149.553   1
  15  -2   0 3043.43 153.489   1
  15   2   0 2890.11 152.522   1
 -15   2   0 2495.53 143.891   1
  16  -2   0 1625.52 107.259   1
 -16   2   0 1511.06 103.431   1
 -17  -2   0 324.846 49.9916   1
  17  -2   0 381.500 54.5459   1
  17   2   0 324.684 50.8555   1
 -17   2   0 357.167 52.9225   1
  18  -2   0 249.625 47.4029   1
  18   2   0 237.472 48.8135   1
 -18   2   0 282.595 49.0366   1
 -19  -2   0 218.138 50.0944   1
  19  -2   0 167.211 46.0150   1
  19   2   0 221.260 48.3140   1
 -19   2   0 159.911 46.8981   1
  20   2   0 2044.49 126.251   1
 -20  -2   0 1740.56 120.085   1
 -21  -2   0 12.7431 38.5024   1
 -21   2   0 38.1898 41.0653   1
  21   2   0 57.9301 38.8958   1
  21  -2   0 6.33417 37.8923   1
  22  -2   0 533.276 65.7744   1
 -22   2   0 578.413 70.9012   1
  23   2   0 2063.88 127.040   1
 -23  -2   0 2328.04 135.192   1
 -23   2   0 2158.09 133.033   1
  24  -2   0 633.177 71.7228   1
 -24   2   0 695.214 73.6125   1
  25   2   0 545.173 69.8478   1
  25  -2   0 546.718 73.7445   1
 -25  -2   0 683.083 74.8546   1
 -25   2   0 709.366 75.7440   1
  26   2   0 48.5856 46.1927   1
 -26  -2   0 102.272 50.6889   1
   0  -3   0 6.38888 18.0049   1
   0   3   0 20.4598 19.1147   1
   1  -3   0 53872.9 1792.32   1
   1   3   0 53028.0 1792.97   1
  -1  -3   0 51872.4 1792.62   1
  -2   3   0 308.315 28.6038   1
   2  -3   0 302.799 28.2583   1
   2   3   0 272.184 28.9272   1
  -2  -3   0 238.581 29.3886   1
  -3   3   0 8312.37 306.990   1
   3  -3   0 8462.55 306.808   1
   3   3   0 7672.06 306.910   1
  -3  -3   0 7881.85 307.787   1
  -4   3   0 17267.6 628.181   1
   4  -3   0 16991.4 628.534   1
  -5  -3   0 1124.11 68.0814   1
   5   3   0 1277.16 69.3902   1
   6   3   0 2034.56 106.359   1
  -6   3   0 2268.10 105.973   1
  -6  -3   0 2376.82 110.379   1
   6  -3   0 2194.67 106.074   1
   7   3   0 82647.6 2958.95   1
  -7   3   0 83993.2 2956.32   1
  -7  -3   0 83210.7 2960.93   1
   7  -3   0 81290.3 2956.37   1
   8   3   0 173.535 35.0272   1
  -8   3   0 283.152 36.8344   1
   8  -3   0 231.310 34.4115   1
  -8  -3   0 217.414 35.0940   1
  -9   3   0 2250.47 113.067   1
   9  -3   0 2211.20 110.896   1
   9   3   0 2165.60 113.698   1
  -9  -3   0 1861.45 110.253   1
 -10   3   0 4622.69 209.329   1
  10  -3   0 5019.46 211.713   1
  10   3   0 4895.31 212.130   1
 -10  -3   0 4583.72 212.511   1
 -11   3   0 317.193 44.5984   1
  11  -3   0 351.654 44.9335   1
 -12   3   0 3844.53 178.346   1
  12  -3   0 3600.09 176.371   1
  12   3   0 3736.78 179.019   1
 -12  -3   0 3749.74 180.240   1
 -13   3   0 22151.8 818.944   1
  13   3   0 21100.4 818.219   1
 -13  -3   0 21750.3 820.482   1
 -14   3   0 8967.94 358.542   1
  14  -3   0 8798.05 358.452   1
  14   3   0 7786.23 354.956   1
 -14  -3   0 8894.27 361.861   1
 -15   3   0 2397.45 131.974   1
  15  -3   0 2320.66 131.266   1
  15   3   0 2072.02 129.866   1
 -15  -3   0 2277.54 131.525   1
 -16   3   0 1471.52 99.5299   1
  16  -3   0 1368.61 97.7885   1
  16   3   0 1393.75 99.4361   1
 -16  -3   0 1355.63 97.9214   1
 -17   3   0 1497.44 102.061   1
  17  -3   0 1367.47 97.9522   1
  17   3   0 1615.17 107.260   1
 -17  -3   0 1264.86 98.4766   1
 -18   3   0 801.456 74.8713   1
  18  -3   0 690.993 70.9886   1
  18   3   0 584.700 68.6311   1
 -18  -3   0 740.972 72.1393   1
  19  -3   0 405.793 57.9105   1
 -19   3   0 306.597 54.8780   1
 -19  -3   0 251.800 51.6788   1
  20  -3   0 483.298 64.4120   1
  20   3   0 603.391 69.0290   1
 -20  -3   0 452.936 62.6936   1
 -21   3   0 88.7680 43.9727   1
  21  -3   0 179.332 47.3477   1
  21   3   0 231.788 50.4668   1
 -21  -3   0 84.6665 47.8150   1
 -22   3   0 70.0555 41.2921   1
  22  -3   0 44.9883 42.7372   1
  22   3   0 211.491 51.8229   1
 -22  -3   0 160.457 52.7608   1
 -23   3   0 400.505 61.8726   1
  23  -3   0 441.289 64.8051   1
  23   3   0 442.140 61.6065   1
 -23  -3   0 539.307 67.6621   1
 -24   3   0 597.132 71.0737   1
  24  -3   0 671.407 73.1890   1
  24   3   0 441.993 69.5631   1
 -24  -3   0 735.343 77.7831   1
 -25   3   0 12.3417 43.8012   1
  25   3   0 36.6370 38.3456   1
 -25  -3   0 31.6860 47.8238   1
 -26  -3   0 230.561 54.6234   1
  26   3   0 186.298 52.8810   1
   0  -4   0 19295.9 721.264   1
   0   4   0 20300.4 721.197   1
   1  -4   0 2.14722 15.6730   1
  -1  -4   0 4.42125 20.2524   1
  -1   4   0-8.19887 16.9774   1
   1   4   0 13.1944 21.3376   1
   2  -4   0 73332.6 2647.49   1
  -2   4   0 75183.7 2646.19   1
   3   4   0 15158.2 581.185   1
  -3  -4   0 16272.1 581.932   1
  -4  -4   0 15090.7 532.051   1
   4   4   0 13391.9 527.725   1
   5   4   0 18487.2 688.553   1
   5  -4   0 18581.0 687.795   1
  -5  -4   0 18272.7 688.917   1
  -5   4   0 19028.9 686.339   1
   6   4   0-10.2461 20.6368   1
   6  -4   0 25.1364 20.9698   1
  -6  -4   0 13.5416 19.4066   1
  -6   4   0 27.6339 20.6593   1
   7   4   0 2173.05 106.233   1
   7  -4   0 1858.29 100.097   1
  -7   4   0 1965.28 101.128   1
  -7  -4   0 1900.64 103.429   1
   8   4   0 59454.3 2181.74   1
  -8  -4   0 64613.2 2186.74   1
  -8   4   0 59861.6 2183.05   1
   8  -4   0 58968.5 2182.63   1
   9   4   0 904.376 66.5105   1
  -9   4   0 712.881 58.7602   1
   9  -4   0 838.138 62.7891   1
  -9  -4   0 782.741 63.5711   1
  10  -4   0 2063.52 111.755   1
 -10   4   0 2071.36 112.502   1
 -11  -4   0 1793.42 106.831   1
  11   4   0 1701.96 104.463   1
 -12  -4   0 5786.77 264.355   1
  12  -4   0 5620.37 259.383   1
  12   4   0 6122.25 265.571   1
 -13  -4   0 17562.2 668.651   1
  13  -4   0 17146.0 663.707   1
  13   4   0 17997.8 668.054   1
 -13   4   0 16539.9 661.015   1
 -14  -4   0 568.729 60.9627   1
  14  -4   0 253.065 50.0538   1
  14   4   0 477.306 56.4719   1
 -14   4   0 347.470 52.3784   1
  15  -4   0 11558.1 476.922   1
 -15   4   0 12247.9 478.229   1
 -16  -4   0 1093.80 91.5314   1
  16   4   0 1322.40 98.0186   1
 -17  -4   0 523.190 61.9954   1
  17  -4   0 586.142 64.7869   1
  17   4   0 627.055 64.5433   1
 -17   4   0 415.881 59.3976   1
  18  -4   0 3729.90 191.867   1
 -18  -4   0 3865.31 194.321   1
 -18   4   0 3847.85 193.418   1
  19  -4   0 872.785 79.2327   1
  19   4   0 843.855 80.9421   1
 -19   4   0 816.412 77.8038   1
 -20  -4   0 227.554 54.2572   1
  20  -4   0 240.385 51.5392   1
  20   4   0 281.027 55.4869   1
 -20   4   0 299.993 54.7170   1
 -21  -4   0 116.059 48.4323   1
  21  -4   0 76.6017 45.0743   1
  21   4   0 25.6975 42.6229   1
 -21   4   0 132.231 47.9105   1
 -22  -4   0 90.9569 48.8649   1
  22  -4   0 115.069 42.4883   1
  22   4   0 138.073 45.3515   1
 -22   4   0 100.695 43.8585   1
  23  -4   0 771.274 80.8344   1
  23   4   0 1009.09 86.2603   1
 -23   4   0 1001.33 86.6172   1
 -23  -4   0 839.722 82.6828   1
  24   4   0 100.295 44.9426   1
 -24  -4   0 99.3731 42.5932   1
  25   4   0 186.602 49.6166   1
 -25  -4   0 146.103 49.1286   1
   0   5   0-7.70179 18.8667   1
   0  -5   0 7.97844 18.7353   1
  -1  -5   0 1115.36 63.7183   1
   1   5   0 1121.63 63.9686   1
  -1   5   0 1147.98 63.5093   1
   1  -5   0 957.312 63.0811   1
  -2  -5   0 51310.5 1748.01   1
  -2   5   0 49303.7 1743.07   1
   2   5   0 44745.8 1743.83   1
   2  -5   0 49417.6 1745.70   1
  -3  -5   0 28997.1 1032.75   1
   3  -5   0 27969.7 1029.84   1
   3   5   0 29791.9 1032.71   1
  -3   5   0 26796.6 1028.95   1
  -4   5   0 91899.8 3134.33   1
   4  -5   0 88209.4 3135.01   1
   4   5   0 83272.7 3134.81   1
  -4  -5   0 88101.4 3136.10   1
   5   5   0 27663.0 997.755   1
  -5  -5   0 26184.6 999.152   1
  -5   5   0 27658.9 996.004   1
   5  -5   0 27411.1 996.407   1
   6   5   0 631.443 51.2751   1
  -6  -5   0 618.451 53.0831   1
  -6   5   0 589.854 47.8228   1
   6  -5   0 702.650 51.4935   1
   7   5   0 50837.2 1715.04   1
  -7  -5   0 45228.4 1711.82   1
  -7   5   0 47669.4 1709.50   1
   7  -5   0 45598.6 1712.64   1
   8   5   0 5069.27 216.525   1
   8  -5   0 4970.21 213.962   1
  -8  -5   0 4935.02 215.809   1
  -8   5   0 4697.14 211.523   1
   9  -5   0 59.8620 27.9203   1
  -9   5   0 74.9474 28.9951   1
  10   5   0 1418.59 92.9035   1
 -10  -5   0 1511.08 97.0876   1
 -10   5   0 1565.62 94.6282   1
  10  -5   0 1626.80 95.8278   1
  11   5   0 2493.91 133.385   1
  11  -5   0 2573.04 131.407   1
 -11  -5   0 2136.62 127.156   1
 -11   5   0 2369.78 128.865   1
  12  -5   0 1584.38 98.8072   1
  12   5   0 1272.74 96.1483   1
 -12  -5   0 1486.60 102.070   1
 -12   5   0 1788.80 101.380   1
  13   5   0 9661.13 406.914   1
  13  -5   0 10481.5 408.525   1
 -13  -5   0 9785.25 409.940   1
  14   5   0 269.879 49.3536   1
 -14   5   0 173.614 42.1478   1
  14  -5   0 141.807 40.5329   1
 -14  -5   0 116.734 41.8555   1
 -15  -5   0 2228.16 134.828   1
  15  -5   0 2232.78 131.099   1
  15   5   0 2378.79 135.208   1
 -15   5   0 2503.25 135.868   1
 -16  -5   0 140.955 44.6997   1
  16  -5   0 239.999 48.2450   1
  16   5   0 253.125 50.6975   1
 -16   5   0 191.359 43.7836   1
 -17  -5   0 11884.6 481.578   1
  17  -5   0 11700.1 475.559   1
  17   5   0 11765.2 478.732   1
 -17   5   0 11683.3 474.939   1
 -18  -5   0 1724.05 115.523   1
  18  -5   0 1686.38 113.051   1
  18   5   0 1801.29 116.642   1
 -18   5   0 1719.96 113.652   1
 -19  -5   0-6.39877 41.6400   1
  19  -5   0 68.8423 40.7269   1
  19   5   0 25.4211 41.3571   1
 -19   5   0 6.22994 40.1910   1
 -20  -5   0 140.604 49.4125   1
  20  -5   0 184.125 49.3905   1
  20   5   0 116.566 50.6687   1
 -20   5   0 145.263 49.7228   1
  21  -5   0 38.4195 41.3123   1
 -21   5   0 19.0948 43.8509   1
 -22  -5   0 285.564 55.2016   1
  22   5   0 303.472 54.7611   1
  23  -5   0 389.941 61.0718   1
 -23   5   0 432.494 63.3962   1
 -24   5   0 381.633 62.6871   1
  24   5   0 597.098 69.2488   1
 -24  -5   0 491.507 66.8653   1
  25   5   0 352.170 58.3917   1
 -25  -5   0 229.546 52.0565   1
   0   6   0 45888.3 1590.65   1
   0  -6   0 42369.1 1590.40   1
  -1  -6   0 9560.80 364.549   1
   1   6   0 9162.20 364.428   1
  -1   6   0 9901.92 364.631   1
   1  -6   0 8951.10 362.266   1
  -2  -6   0 24733.2 912.290   1
   2   6   0 25181.9 910.740   1
  -2   6   0 26495.0 910.844   1
   2  -6   0 22934.9 910.601   1
  -3  -6   0 526.612 46.4464   1
   3   6   0 573.786 47.1630   1
  -3   6   0 574.008 45.2595   1
   3  -6   0 486.129 46.7920   1
  -4  -6   0 2776.17 131.073   1
   4  -6   0 2653.58 128.861   1
   4   6   0 2798.70 130.724   1
  -4   6   0 2763.04 128.640   1
  -5   6   0 4436.34 185.301   1
   5  -6   0 4451.82 186.388   1
   5   6   0 3920.88 185.407   1
  -5  -6   0 4160.52 188.118   1
   6   6   0 6726.63 271.292   1
  -6  -6   0 6837.92 272.668   1
  -6   6   0 6387.82 267.488   1
   6  -6   0 6214.07 266.672   1
   7   6   0 2139.73 115.049   1
  -7  -6   0 2173.08 116.855   1
  -7   6   0 2103.10 112.417   1
   7  -6   0 2303.43 115.280   1
  -8   6   0 885.201 66.6849   1
   8  -6   0 996.650 70.5204   1
   9   6   0 6235.24 271.597   1
  -9  -6   0 5938.51 269.637   1
  -9   6   0 6514.03 269.742   1
   9  -6   0 6619.38 270.171   1
 -10  -6   0 2102.12 120.796   1
  10   6   0 2039.73 117.746   1
  11   6   0 98.7162 39.7758   1
 -11  -6   0 155.310 45.1137   1
 -11   6   0 188.636 40.1699   1
  11  -6   0 129.133 39.2172   1
  12   6   0 13868.5 542.160   1
  12  -6   0 13495.2 538.952   1
 -12  -6   0 13880.2 542.924   1
  13  -6   0 753.207 80.5984   1
 -13  -6   0 993.362 81.9004   1
  13   6   0 984.813 81.9374   1
 -14   6   0 182.389 42.9268   1
  14  -6   0 254.716 45.2413   1
  15   6   0 295.366 52.8779   1
 -15  -6   0 335.088 54.7126   1
 -15   6   0 281.060 49.0208   1
  15  -6   0 344.667 53.2609   1
  16  -6   0 1955.12 121.157   1
 -16  -6   0 1854.36 122.740   1
  16   6   0 1895.90 121.389   1
 -16   6   0 1985.64 120.365   1
  17   6   0 179.418 51.4341   1
  17  -6   0 351.402 56.1636   1
 -17  -6   0 238.983 51.9829   1
 -17   6   0 225.257 52.9859   1
  18   6   0 113.412 43.1344   1
  18  -6   0 18.8155 44.5781   1
 -18  -6   0 77.1611 47.0014   1
 -18   6   0 68.3387 42.2014   1
 -19  -6   0 32.1611 38.8724   1
  20   6   0 216.445 51.3048   1
  20  -6   0 167.892 47.4349   1
 -20  -6   0 301.658 60.0547   1
 -20   6   0 197.354 51.5938   1
  21   6   0 251.222 56.2039   1
 -21   6   0 191.334 50.6267   1
 -21  -6   0 159.634 51.2694   1
  21  -6   0 123.373 48.1329   1
  22  -6   0 1914.04 121.705   1
 -22   6   0 1558.20 113.191   1
 -22  -6   0 1786.92 119.099   1
  22   6   0 1917.67 121.976   1
 -23  -6   0 419.445 64.0488   1
  23  -6   0 538.602 68.7058   1
 -23   6   0 493.425 66.4423   1
  23   6   0 603.116 69.2991   1
  25   6   0 122.852 46.4364   1
 -25  -6   0 36.6628 51.2280   1
   0   7   0 21.0988 21.0299   1
   0  -7   0-7.18687 20.3643   1
  -1  -7   0 5377.81 214.074   1
   1   7   0 5531.05 214.690   1
  -2  -7   0 21272.5 732.174   1
   2   7   0 19297.6 726.722   1
  -2   7   0 18344.3 722.850   1
   2  -7   0 19459.4 726.513   1
  -3  -7   0 1637.36 92.2509   1
  -3   7   0 1755.48 90.7383   1
   3  -7   0 1643.15 90.9116   1
  -4  -7   0 15630.3 614.111   1
   4   7   0 17045.5 617.503   1
  -4   7   0 16342.4 612.302   1
   4  -7   0 16136.0 613.296   1
  -5  -7   0 6556.60 281.446   1
   5  -7   0 6781.16 278.798   1
   5   7   0 6848.21 281.630   1
  -5   7   0 6826.88 277.253   1
  -6   7   0 87.5791 26.5015   1
   6  -7   0 141.668 32.0115   1
   6   7   0 46.5574 24.4278   1
  -6  -7   0 71.7656 27.7830   1
  -7   7   0 933.672 65.9878   1
   7  -7   0 721.542 62.0379   1
   8   7   0 541.569 55.6915   1
  -8  -7   0 517.346 53.4995   1
  -8   7   0 637.177 56.4064   1
   8  -7   0 590.983 54.9506   1
  -9  -7   0 3356.27 167.596   1
   9   7   0 3438.75 167.880   1
  10   7   0 5021.25 225.803   1
 -10  -7   0 4893.16 224.911   1
 -10   7   0 4967.61 222.551   1
  10  -7   0 4813.55 222.134   1
  11   7   0 594.561 61.9210   1
 -11  -7   0 500.697 62.6521   1
  11  -7   0 554.590 58.7971   1
  12   7   0 589.713 61.4280   1
  12  -7   0 634.052 65.0017   1
 -12  -7   0 665.216 65.5213   1
 -12   7   0 534.531 58.9863   1
 -13   7   0 86.3023 38.9532   1
  13  -7   0 90.8971 41.3003   1
  14  -7   0 2320.30 142.982   1
 -14   7   0 2482.63 141.229   1
 -14  -7   0 2693.11 147.540   1
  14   7   0 2756.31 148.773   1
  15  -7   0 12348.0 487.753   1
 -15   7   0 12249.3 485.376   1
 -15  -7   0 13049.5 494.845   1
  16  -7   0 6461.11 281.801   1
 -16   7   0 6146.56 277.931   1
 -16  -7   0 5861.66 279.324   1
  16   7   0 6454.59 283.541   1
 -17   7   0 236.200 47.7002   1
  17  -7   0 273.516 50.3362   1
  18  -7   0 139.124 46.3130   1
 -18   7   0 80.1231 41.6312   1
 -18  -7   0 121.331 50.4384   1
  18   7   0 94.3109 43.4697   1
  19  -7   0-6.40826 39.0968   1
 -19   7   0-12.4864 39.9131   1
 -19  -7   0 25.9298 39.1597   1
  19   7   0-31.7740 41.3458   1
  20  -7   0 58.1503 42.8387   1
 -20   7   0 44.0768 44.7628   1
  20   7   0 134.779 50.9164   1
  21  -7   0 298.337 55.7946   1
 -21   7   0 170.646 52.4973   1
 -21  -7   0 273.935 58.4883   1
  21   7   0 233.785 51.0765   1
 -22   7   0 402.876 62.1006   1
  22  -7   0 300.083 56.0031   1
 -23  -7   0 36.8875 40.7046   1
  23   7   0 44.1425 44.7696   1
 -23   7   0 31.2098 43.6685   1
 -24  -7   0 215.200 52.4843   1
  24   7   0 254.891 52.9578   1
   0   8   0 3535.66 172.479   1
   0  -8   0 4127.96 176.939   1
  -1   8   0 10091.6 388.984   1
   1   8   0 9663.03 389.419   1
   1  -8   0 9629.70 389.065   1
  -1  -8   0 10083.1 390.626   1
  -2   8   0 15647.6 587.694   1
   2   8   0 15277.4 587.343   1
   2  -8   0 15383.1 585.483   1
  -2  -8   0 15391.9 588.976   1
  -3   8   0 2704.10 133.390   1
   3   8   0 2740.38 137.335   1
   3  -8   0 2754.16 136.038   1
  -3  -8   0 2733.80 137.332   1
  -4   8   0 6736.18 293.048   1
   4   8   0 7302.02 299.336   1
   4  -8   0 7657.54 299.566   1
  -4  -8   0 7243.86 298.712   1
  -5   8   0 136.146 29.8700   1
   5  -8   0 205.106 34.7528   1
   6  -8   0 3063.67 150.188   1
   6   8   0 3151.41 152.839   1
  -6  -8   0 2978.83 153.467   1
   7   8   0 2994.42 159.992   1
  -7  -8   0 3614.55 166.241   1
   8   8   0 6003.67 253.943   1
  -8  -8   0 5154.64 246.782   1
  -8   8   0 5847.41 247.928   1
   9   8   0 12575.5 494.017   1
  -9  -8   0 12072.6 491.581   1
  -9   8   0 12223.7 487.236   1
   9  -8   0 12812.6 491.105   1
  10   8   0 140.006 40.5894   1
 -10  -8   0 54.3611 35.3177   1
  10  -8   0 175.524 41.1188   1
  11   8   0 38.8750 32.1977   1
 -11  -8   0 45.2667 34.8759   1
 -11   8   0 36.7987 33.3252   1
  11  -8   0 5.34803 34.8131   1
 -12   8   0 2718.18 147.608   1
  12  -8   0 2809.69 150.288   1
  13   8   0 1696.39 110.562   1
 -13  -8   0 1545.41 109.301   1
 -13   8   0 1732.65 109.294   1
  13  -8   0 1648.87 108.231   1
 -14  -8   0 5288.80 258.716   1
  14   8   0 6307.88 267.460   1
  15  -8   0 624.194 66.9404   1
 -15  -8   0 658.584 72.2334   1
  15   8   0 667.403 70.9105   1
 -15   8   0 685.177 69.7832   1
 -16   8   0 24.0987 39.5459   1
  16  -8   0 30.9687 37.8000   1
  17  -8   0 2332.02 136.252   1
 -17   8   0 2009.60 129.620   1
 -17  -8   0 2365.80 137.163   1
  17   8   0 2038.95 130.265   1
 -18  -8   0 1335.07 101.516   1
  18   8   0 1190.29 94.6048   1
 -19   8   0 515.671 67.1827   1
  19  -8   0 773.219 77.3710   1
  20  -8   0 646.948 72.5895   1
 -20   8   0 645.134 72.8980   1
 -20  -8   0 554.958 70.4745   1
  20   8   0 537.473 67.4751   1
  21  -8   0 39.1193 42.4204   1
 -21   8   0-19.0276 44.3527   1
 -21  -8   0-6.35286 38.3776   1
  21   8   0 25.3476 41.2300   1
  22  -8   0 32.4941 41.5487   1
  22   8   0 6.18853 43.5983   1
 -22   8   0-6.32195 46.7742   1
 -22  -8   0 12.4835 44.9327   1
  24   8   0 18.2264 43.1354   1
 -24  -8   0 59.2373 45.5663   1
   3   9   0 14074.3 547.370   1
  -3  -9   0 14249.3 549.689   1
   4   9   0 2524.34 132.186   1
  -4  -9   0 2439.61 129.786   1
  -5   9   0 2102.85 117.330   1
   5   9   0 2209.90 120.334   1
  -5  -9   0 2094.42 118.030   1
   5  -9   0 2246.89 122.121   1
  -6   9   0 13400.0 542.956   1
   6   9   0 13585.9 545.124   1
  -6  -9   0 14784.4 550.055   1
   6  -9   0 14584.9 547.497   1
   7   9   0 12492.2 465.425   1
  -7  -9   0 12194.7 467.235   1
   8  -9   0 24682.7 917.301   1
  -8   9   0 24907.9 914.542   1
   8   9   0 24344.4 920.481   1
  -8  -9   0 23868.4 920.676   1
   9  -9   0 2946.25 149.952   1
  -9  -9   0 2847.28 152.401   1
   9   9   0 2720.89 151.097   1
  10  -9   0 16491.5 645.032   1
 -10   9   0 16063.0 642.342   1
 -10  -9   0 17274.0 650.058   1
  10   9   0 17013.5 650.323   1
  11  -9   0 1004.84 80.2371   1
 -11   9   0 1099.17 81.0378   1
 -11  -9   0 835.127 77.3033   1
  11   9   0 832.393 76.8193   1
  12  -9   0 856.782 74.9846   1
 -12   9   0 799.325 72.6698   1
 -12  -9   0 774.770 77.0679   1
  12   9   0 782.848 74.7765   1
 -13  -9   0 3272.45 176.055   1
  13   9   0 3455.96 177.435   1
  14  -9   0 5.99329 36.2044   1
 -14   9   0 11.7611 38.9139   1
 -14  -9   0-6.19928 32.6470   1
  14   9   0-6.09620 32.9382   1
  15  -9   0 1182.54 91.0100   1
 -15   9   0 1139.07 91.5779   1
  16  -9   0 93.6670 43.8570   1
 -16  -9   0 126.861 46.7938   1
 -16   9   0 92.2505 44.4592   1
  16   9   0 148.821 48.4346   1
 -17  -9   0 5209.73 249.155   1
  17   9   0 5366.41 248.501   1
  18  -9   0 1709.05 118.338   1
  18   9   0 1855.23 120.405   1
 -18  -9   0 1752.20 117.321   1
 -18   9   0 1881.26 121.866   1
  19  -9   0 25.6388 44.1555   1
  19   9   0 12.3468 39.8264   1
 -19  -9   0-6.49022 41.5007   1
 -19   9   0 70.2059 44.3040   1
 -20  -9   0 120.899 52.0315   1
  21  -9   0 115.543 48.1539   1
 -21   9   0 140.692 50.4039   1
  21   9   0 235.148 52.1176   1
 -21  -9   0 152.126 52.5389   1
  22   9   0 6.17782 41.5627   1
 -22  -9   0-43.0695 43.0307   1
  23   9   0 593.562 68.9317   1
 -23  -9   0 646.087 74.0124   1
   0 -10   0 5050.93 227.330   1
   0  10   0 5141.66 227.597   1
  -1  10   0 29690.2 1079.91   1
   1  10   0 28954.4 1079.90   1
   1 -10   0 28704.5 1079.66   1
  -1 -10   0 29279.6 1080.81   1
  -2  10   0 16576.2 634.123   1
   2  10   0 15798.0 637.918   1
  -2 -10   0 16611.1 639.814   1
   2 -10   0 17381.4 638.091   1
  -3  10   0 35820.6 1287.43   1
   3  10   0 35983.1 1288.14   1
  -3 -10   0 35412.0 1288.62   1
   3 -10   0 32933.9 1282.95   1
  -4  10   0 1986.27 115.647   1
   4  10   0 2033.61 118.506   1
  -4 -10   0 2173.39 119.785   1
   4 -10   0 2079.46 117.299   1
  -5  10   0 8978.02 345.151   1
  -5 -10   0 8088.05 342.761   1
   5 -10   0 8752.06 346.108   1
  -6  10   0 3662.16 174.995   1
   6  10   0 3460.68 175.956   1
  -6 -10   0 3732.13 179.681   1
   7  10   0 25356.0 985.019   1
  -7 -10   0 26587.9 990.666   1
  -7  10   0 27320.2 984.750   1
   7 -10   0 26208.8 984.917   1
   8  10   0 29800.5 1118.09   1
   8 -10   0 29965.1 1116.26   1
  -8  10   0 29799.6 1114.04   1
  -8 -10   0 30570.5 1120.83   1
   9 -10   0 6384.29 279.206   1
  10 -10   0 247.136 46.8619   1
 -10  10   0 238.931 44.2010   1
 -10 -10   0 173.396 45.1187   1
  11 -10   0 129.038 42.7923   1
 -11  10   0 214.233 45.2041   1
  11  10   0 193.594 43.8541   1
 -11 -10   0 171.745 43.3863   1
  12 -10   0 9260.81 380.038   1
 -12  10   0 9051.95 377.909   1
  12  10   0 9111.64 381.745   1
 -12 -10   0 8804.27 380.362   1
  13 -10   0 5.91758 37.1499   1
 -13  10   0 5.75676 34.0734   1
  13  10   0-5.98772 32.3526   1
 -13 -10   0-25.1025 37.1445   1
 -14  10   0 4438.70 219.973   1
  14 -10   0 4846.13 224.969   1
  15 -10   0 357.701 55.3615   1
 -15  10   0 429.378 61.0487   1
 -15 -10   0 322.355 56.1551   1
  15  10   0 293.230 53.9053   1
  16  10   0 1127.39 91.0909   1
  16 -10   0 1195.40 92.8949   1
 -16 -10   0 901.210 87.4078   1
 -16  10   0 951.420 86.0164   1
  17 -10   0 420.598 59.4608   1
 -17  10   0 403.603 58.2851   1
 -17 -10   0 549.753 70.5527   1
  17  10   0 415.341 62.6079   1
 -18 -10   0 1641.18 115.983   1
 -18  10   0 1628.09 113.928   1
  18 -10   0 1619.01 114.068   1
 -19 -10   0 574.533 76.1631   1
  19  10   0 834.933 79.5265   1
 -19  10   0 718.502 75.1396   1
  19 -10   0 709.486 73.4658   1
 -20 -10   0 6.33263 43.9522   1
  20  10   0 6.10910 40.4278   1
 -20  10   0-18.9055 43.0707   1
  20 -10   0 51.5930 43.3831   1
  21  10   0 470.740 64.2050   1
 -22 -10   0 485.531 69.2597   1
  22  10   0 501.039 68.6893   1
   0  11   0 5.09748 28.8864   1
   0 -11   0-10.2614 33.0922   1
   1  11   0 4163.35 196.168   1
  -1  11   0 3856.21 192.508   1
  -1 -11   0 4362.88 198.806   1
   1 -11   0 4096.75 194.841   1
  -2  11   0 22108.4 832.912   1
   2  11   0 22169.7 834.478   1
  -2 -11   0 22457.0 838.023   1
   2 -11   0 21726.2 834.078   1
  -3  11   0 6111.92 266.627   1
   3  11   0 6011.02 266.722   1
  -3 -11   0 6133.42 268.697   1
   3 -11   0 6145.70 268.705   1
  -4  11   0 17552.1 662.786   1
   4  11   0 17713.2 667.270   1
  -4 -11   0 17201.5 665.332   1
   4 -11   0 16587.8 660.625   1
  -5  11   0 1267.06 86.1103   1
   5  11   0 1327.16 90.4381   1
  -5 -11   0 1021.77 82.2818   1
   5 -11   0 1179.13 87.3662   1
   6  11   0 9430.01 407.290   1
  -6 -11   0 10092.1 412.410   1
   6 -11   0 10642.6 412.033   1
  -7  11   0 13604.2 545.355   1
   7 -11   0 14357.7 550.787   1
   8  11   0 9480.57 394.376   1
  -8 -11   0 9352.86 395.650   1
  -8  11   0 9586.13 391.088   1
   8 -11   0 9601.14 394.348   1
  -9 -11   0 4666.82 231.523   1
  -9  11   0 5202.84 232.622   1
   9 -11   0 4654.22 228.434   1
 -10 -11   0 576.910 67.6965   1
  10  11   0 592.784 68.3034   1
  11 -11   0 9215.35 387.420   1
 -11 -11   0 9327.57 389.992   1
  11  11   0 9319.63 390.393   1
  12 -11   0 265.818 47.7434   1
 -12  11   0 238.966 46.5468   1
 -12 -11   0 160.136 46.2631   1
  12  11   0 237.748 51.6488   1
  13 -11   0 4361.71 211.770   1
 -13  11   0 4318.74 209.148   1
  14 -11   0 24.3108 35.6043   1
 -14  11   0 17.9122 36.4353   1
 -14 -11   0 57.7109 42.0848   1
  14  11   0-6.20811 35.5860   1
 -15 -11   0 82.7476 47.1385   1
  15  11   0 37.4378 41.6846   1
  16 -11   0 2272.87 131.170   1
 -16  11   0 1977.20 125.616   1
 -16 -11   0 1979.58 127.835   1
  16  11   0 1874.19 125.919   1
  17 -11   0 2511.78 144.837   1
 -17 -11   0 2629.41 145.911   1
  17  11   0 2159.83 137.706   1
 -17  11   0 2358.31 141.721   1
  18 -11   0 980.475 85.3158   1
 -18 -11   0 855.229 84.0541   1
  18  11   0 1027.69 86.5864   1
 -18  11   0 998.980 86.4703   1
 -19  11   0 777.790 77.2065   1
  19 -11   0 732.557 75.5462   1
  19  11   0 831.863 81.4383   1
 -19 -11   0 782.292 79.7986   1
  20  11   0 941.550 86.9806   1
 -20 -11   0 1130.60 94.8914   1
  21  11   0 746.674 76.8907   1
 -21 -11   0 728.250 76.5872   1
   0 -12   0 3445.79 176.034   1
   0  12   0 3579.87 176.963   1
   1 -12   0 10702.9 430.399   1
  -1 -12   0 10313.9 432.293   1
  -1  12   0 10989.1 431.792   1
   1  12   0 10401.0 429.168   1
   2 -12   0 22446.7 873.175   1
  -2 -12   0 23782.1 877.321   1
   2  12   0 24442.7 876.847   1
  -2  12   0 22031.7 871.346   1
  -3  12   0 2642.74 148.495   1
   3  12   0 2994.59 154.394   1
  -3 -12   0 2966.55 154.502   1
  -4  12   0 14325.5 584.109   1
   4 -12   0 15764.7 590.358   1
   5  12   0 1169.14 89.3130   1
  -5 -12   0 1298.91 90.8496   1
   5 -12   0 1209.21 89.2953   1
  -6  12   0 12070.7 492.125   1
  -6 -12   0 12197.1 495.887   1
   6  12   0 12453.3 495.809   1
   6 -12   0 12810.5 496.373   1
  -7 -12   0 2992.44 161.136   1
   7  12   0 2966.51 158.836   1
   8  12   0 8128.85 331.247   1
  -8 -12   0 7578.65 329.632   1
  -8  12   0 7302.32 323.246   1
   8 -12   0 7495.32 325.577   1
   9  12   0 301.762 53.4198   1
  -9 -12   0 253.527 48.7444   1
  -9  12   0 209.224 45.8514   1
   9 -12   0 318.890 51.3242   1
  10  12   0 335.688 56.3826   1
 -10 -12   0 457.703 59.8834   1
 -10  12   0 447.041 56.2157   1
  10 -12   0 425.587 56.5598   1
 -11  12   0 5870.65 262.308   1
  11 -12   0 5669.36 262.452   1
  12  12   0 2632.46 151.687   1
 -12 -12   0 2618.30 151.411   1
 -12  12   0 2734.48 150.053   1
  12 -12   0 2839.32 153.212   1
  13  12   0 3025.72 169.361   1
 -13 -12   0 3303.40 174.589   1
 -13  12   0 3177.39 168.249   1
  13 -12   0 3262.64 171.022   1
 -14 -12   0 204.794 47.7827   1
  14  12   0 160.210 44.1968   1
 -15  12   0 78.1221 40.3195   1
  15 -12   0 168.391 47.2459   1
  16 -12   0 2963.09 164.277   1
  16  12   0 3015.06 166.358   1
 -16 -12   0 3030.49 168.186   1
 -16  12   0 3211.95 166.670   1
 -17 -12   0 2908.81 166.478   1
 -17  12   0 2883.20 163.049   1
  17 -12   0 3236.92 169.438   1
  17  12   0 3155.04 167.594   1
 -18 -12   0 2241.21 137.032   1
  18 -12   0 2138.34 130.110   1
  18  12   0 2306.50 133.165   1
 -19 -12   0 287.756 57.5050   1
  19  12   0 300.710 58.3776   1
  20  12   0 82.2701 45.5209   1
 -20 -12   0 49.3356 42.8654   1
 -21 -12   0 1258.58 96.9169   1
   0 -13   0-11.4524 34.2470   1
   0  13   0-16.9290 38.5697   1
   1 -13   0 5973.92 269.808   1
  -1 -13   0 6212.60 273.613   1
   1  13   0 5621.55 266.631   1
  -1  13   0 6527.32 274.327   1
   2 -13   0 13837.9 541.582   1
  -2 -13   0 12514.9 540.257   1
  -2  13   0 14058.9 541.910   1
   2  13   0 14269.2 544.466   1
   3 -13   0 15200.7 611.306   1
   3  13   0 16155.4 613.836   1
  -3 -13   0 15630.8 613.150   1
   4 -13   0 1307.82 95.0202   1
   4  13   0 1364.57 98.4501   1
  -4 -13   0 1418.01 99.5722   1
  -4  13   0 1295.31 93.9794   1
   5 -13   0 24209.2 910.550   1
   5  13   0 24836.1 910.342   1
  -5 -13   0 23151.6 905.200   1
  -5  13   0 23945.2 907.909   1
   6 -13   0 996.407 79.5503   1
  -6  13   0 855.380 76.2098   1
   6  13   0 966.592 81.3193   1
  -6 -13   0 796.106 76.2590   1
  -7  13   0 10804.8 434.461   1
   7  13   0 10326.2 433.819   1
  -7 -13   0 10958.5 440.346   1
   7 -13   0 10442.0 434.146   1
  -8  13   0 682.242 66.9685   1
   8  13   0 643.072 70.8961   1
  -8 -13   0 590.206 69.8228   1
   8 -13   0 608.067 66.2549   1
  -9  13   0 1085.18 89.9832   1
   9  13   0 1212.18 96.4222   1
  -9 -13   0 1456.89 100.810   1
   9 -13   0 1342.57 96.7103   1
 -10  13   0 2986.46 158.074   1
  10  13   0 2897.22 162.346   1
 -10 -13   0 2972.55 162.840   1
  10 -13   0 2902.61 159.068   1
 -11  13   0 2539.51 141.684   1
  11  13   0 2173.41 138.342   1
  11 -13   0 2536.45 143.803   1
 -11 -13   0 2512.59 142.898   1
 -12 -13   0 1721.33 114.905   1
  12  13   0 1497.62 110.502   1
 -13  13   0 946.370 81.7832   1
  13  13   0 838.694 79.4495   1
 -13 -13   0 767.543 75.3063   1
  13 -13   0 814.456 76.7936   1
 -14  13   0 1449.43 102.655   1
  14  13   0 1218.56 97.8100   1
 -14 -13   0 1587.61 109.298   1
  14 -13   0 1372.07 102.659   1
 -15  13   0 1512.12 104.144   1
  15  13   0 1490.94 106.676   1
 -15 -13   0 1290.23 103.538   1
  15 -13   0 1439.86 104.240   1
 -16  13   0 1697.94 115.217   1
 -16 -13   0 1597.20 112.900   1
  16  13   0 1775.80 117.449   1
 -17  13   0 930.635 89.1090   1
 -17 -13   0 1205.42 94.5051   1
  17  13   0 1060.96 91.9493   1
  17 -13   0 1081.98 91.8786   1
 -18 -13   0 178.062 54.0745   1
  18  13   0 156.836 52.3804   1
 -19 -13   0 284.389 60.0517   1
  19  13   0 331.250 57.4361   1
 -20 -13   0 107.290 45.2725   1
  20  13   0 190.705 50.1319   1
   0  14   0 10740.9 438.477   1
   1 -14   0 3359.05 178.520   1
  -1 -14   0 3645.40 183.016   1
   1  14   0 3599.05 181.224   1
  -1  14   0 3565.73 181.289   1
  -2 -14   0 4916.97 226.402   1
   2 -14   0 4763.54 225.012   1
  -2  14   0 5123.04 228.610   1
   2  14   0 4251.71 218.930   1
   3 -14   0 489.613 62.0830   1
  -3  14   0 640.461 67.1927   1
   3  14   0 581.493 63.1095   1
  -3 -14   0 646.151 66.9850   1
   4 -14   0 1779.88 116.196   1
   4  14   0 1932.96 118.839   1
  -4 -14   0 1853.73 116.126   1
  -4  14   0 1945.60 119.180   1
   5 -14   0 197.519 41.8992   1
   5  14   0 217.078 47.3457   1
  -5 -14   0 213.962 44.2683   1
  -5  14   0 219.479 48.4212   1
   6 -14   0 10384.9 433.894   1
   6  14   0 11447.9 438.313   1
  -6 -14   0 10423.1 435.072   1
  -6  14   0 10108.5 430.903   1
  -7  14   0 1452.12 104.494   1
   7 -14   0 1550.96 104.467   1
  -8  14   0 9037.93 383.135   1
   8  14   0 9364.81 389.137   1
  -8 -14   0 9422.01 389.704   1
   8 -14   0 8930.99 383.369   1
  -9  14   0 959.008 83.0791   1
   9  14   0 1114.80 88.5005   1
  -9 -14   0 1126.51 90.4293   1
 -10 -14   0 425.116 59.2232   1
  10  14   0 374.339 60.0629   1
 -11  14   0 754.553 74.3761   1
  11  14   0 836.796 79.6326   1
  11 -14   0 740.432 75.5503   1
 -11 -14   0 866.811 79.7436   1
 -12  14   0 287.389 52.3971   1
  12 -14   0 287.698 53.3262   1
 -13  14   0 882.883 79.5331   1
  13  14   0 916.409 80.5589   1
 -13 -14   0 889.588 81.5435   1
  13 -14   0 792.833 78.2099   1
 -14  14   0 1126.55 90.6075   1
  14  14   0 1246.81 96.7200   1
  14 -14   0 1258.15 96.5025   1
 -14 -14   0 1207.46 95.5265   1
 -15  14   0 507.187 68.0602   1
  15 -14   0 632.141 70.7783   1
 -16  14   0 4968.81 235.821   1
 -16 -14   0 5147.20 238.566   1
  16  14   0 5300.76 239.628   1
  16 -14   0 4638.00 236.735   1
 -17 -14   0 1433.01 106.909   1
  17  14   0 1644.68 109.418   1
 -18 -14   0 275.998 57.9614   1
  18  14   0 354.781 53.9379   1
   0 -15   0 12.4476 37.2217   1
   1  15   0 1953.69 120.103   1
  -1  15   0 1836.13 117.776   1
  -1 -15   0 1716.88 116.932   1
   1 -15   0 1892.61 120.364   1
   2  15   0 53.5841 43.4704   1
   2 -15   0 18.0184 39.7589   1
  -2  15   0 18.0936 41.5539   1
  -3  15   0 694.833 70.4415   1
   3 -15   0 522.803 64.8106   1
   4 -15   0 168.346 43.7098   1
   4  15   0 219.056 50.4423   1
  -4 -15   0 176.581 47.0314   1
  -4  15   0 137.355 42.5135   1
   5 -15   0 6765.88 291.872   1
  -5  15   0 6714.80 290.771   1
   5  15   0 6400.32 289.278   1
  -5 -15   0 5995.07 284.389   1
   6  15   0 101.657 40.7195   1
  -6 -15   0 110.067 42.2815   1
  -7 -15   0 3646.64 185.512   1
   7  15   0 3322.67 178.636   1
   8 -15   0-6.08404 35.6330   1
  -8  15   0-12.0327 38.8046   1
   8  15   0-12.1938 34.9404   1
  -8 -15   0 24.8314 38.9717   1
  -9  15   0 441.851 61.0681   1
   9  15   0 290.623 57.6654   1
   9 -15   0 455.622 58.0843   1
  -9 -15   0 403.894 61.2413   1
 -10  15   0 108.339 42.8769   1
  10 -15   0 104.369 44.3535   1
 -11  15   0 72.2128 43.0576   1
  11  15   0 18.6815 40.9105   1
 -11 -15   0 80.2633 38.4500   1
  11 -15   0 55.9006 38.6803   1
 -12  15   0 108.488 44.1331   1
  12  15   0 147.107 48.3955   1
  12 -15   0 206.689 48.5585   1
 -12 -15   0 253.906 56.0868   1
 -13 -15   0 24.8109 46.1960   1
  13  15   0-12.2614 43.1898   1
 -14  15   0 837.361 79.9061   1
  14  15   0 848.137 80.1376   1
 -14 -15   0 815.296 82.7309   1
  14 -15   0 901.539 80.9873   1
 -15 -15   0 1145.03 94.0545   1
 -15  15   0 1115.27 90.7557   1
  15  15   0 1060.26 93.8607   1
 -17 -15   0 1414.22 105.368   1
  17  15   0 1544.69 106.005   1
   0  16   0 448.040 60.1200   1
   0 -16   0 278.966 52.1102   1
   1  16   0 24.0727 38.4743   1
  -1  16   0-5.97418 41.1478   1
  -1 -16   0 6.12368 37.3603   1
   1 -16   0-18.8602 39.0998   1
  -2  16   0 297.225 55.0313   1
   2 -16   0 321.411 56.5276   1
  -2 -16   0 340.271 55.3660   1
  -3  16   0 546.475 65.0184   1
   3 -16   0 580.622 67.4244   1
  -3 -16   0 487.300 63.3979   1
   3  16   0 494.577 66.4062   1
   4  16   0 681.526 69.9517   1
   4 -16   0 654.445 68.8958   1
  -5  16   0 54.7232 46.2185   1
   5 -16   0 67.3095 41.5468   1
   5  16   0 48.2083 37.1843   1
  -5 -16   0 72.5984 42.0424   1
  -6  16   0 1469.36 103.061   1
   6 -16   0 1464.26 103.250   1
  -6 -16   0 1261.23 101.533   1
   6  16   0 1392.31 102.271   1
   7 -16   0 37.3878 38.7582   1
  -7  16   0 42.2249 39.9201   1
   7  16   0-36.0039 43.1985   1
  -7 -16   0 6.28963 42.9888   1
  -8  16   0 3553.65 186.310   1
   8  16   0 3917.05 191.888   1
  -8 -16   0 3561.68 189.456   1
   8 -16   0 3824.04 191.679   1
  -9  16   0 630.634 74.1380   1
   9  16   0 801.867 76.8934   1
  -9 -16   0 714.837 74.4710   1
   9 -16   0 707.275 73.0114   1
 -10  16   0 1184.81 94.0559   1
  10  16   0 1134.31 96.1125   1
 -10 -16   0 1205.34 94.9721   1
  10 -16   0 1176.50 92.1489   1
 -11  16   0 48.9204 41.8130   1
  11  16   0 24.6629 43.4555   1
 -11 -16   0 36.6656 42.1098   1
  11 -16   0 36.3403 43.3105   1
 -12  16   0 60.5769 39.4202   1
  12  16   0 6.04683 46.7851   1
 -12 -16   0 30.5459 45.2054   1
  12 -16   0-12.3429 38.7513   1
 -13  16   0 1079.86 95.2729   1
  13  16   0 1385.79 100.857   1
 -13 -16   0 1436.69 101.825   1
  13 -16   0 1253.42 96.5124   1
 -14 -16   0 701.018 75.2338   1
 -14  16   0 588.808 69.8797   1
  14  16   0 776.559 77.4225   1
 -15 -16   0 846.055 81.5232   1
  15  16   0 1011.78 84.3593   1
 -16 -16   0 538.803 64.6281   1
  16  16   0 502.679 65.6535   1
   0  17   0 12.1127 39.7418   1
   0 -17   0-6.19835 37.8158   1
   1  17   0 1398.81 101.727   1
  -1  17   0 1177.05 96.3759   1
  -1 -17   0 1291.60 97.3189   1
   1 -17   0 1380.76 102.456   1
   2  17   0 406.256 58.4426   1
  -2  17   0 307.007 54.2704   1
   2 -17   0 379.533 57.4086   1
  -2 -17   0 266.093 53.5209   1
  -3  17   0-12.2888 43.6041   1
   3 -17   0-6.19997 37.4543   1
  -4  17   0 2631.75 155.026   1
   4  17   0 2691.98 155.100   1
   4 -17   0 2983.06 159.631   1
  -4 -17   0 3026.55 158.558   1
   5 -17   0 61.6555 41.5611   1
  -5  17   0 110.758 48.8227   1
   5  17   0 96.2578 40.8823   1
  -5 -17   0 42.5745 38.9753   1
   6  17   0 304.250 51.5834   1
   7  17   0 269.856 52.7275   1
  -7 -17   0 379.772 55.1638   1
  -8  17   0 929.282 83.2598   1
   8  17   0 951.224 83.5698   1
   8 -17   0 953.522 82.7205   1
  -8 -17   0 951.101 81.3180   1
  -9  17   0 860.355 81.7875   1
   9 -17   0 840.694 82.2341   1
 -10  17   0 1045.19 88.1008   1
  10  17   0 1001.75 86.5919   1
 -10 -17   0 1019.88 83.8633   1
  10 -17   0 907.529 84.5994   1
 -11  17   0 683.823 74.3407   1
 -11 -17   0 769.122 77.5331   1
  11  17   0 707.176 73.5403   1
  11 -17   0 755.024 76.3770   1
 -12 -17   0-5.98044 43.0504   1
  12  17   0 17.7789 44.1374   1
 -13 -17   0 618.806 71.9333   1
  13  17   0 611.835 73.2950   1
 -14 -17   0 47.4340 46.1638   1
  14  17   0 22.8897 45.3522   1
   0  18   0 1132.10 90.2169   1
   0 -18   0 947.631 86.1870   1
  -1  18   0 2143.79 130.293   1
   1  18   0 2198.02 132.976   1
  -1 -18   0 1978.55 126.829   1
   1 -18   0 2085.33 129.920   1
  -2  18   0 242.455 54.4961   1
   2  18   0 204.462 49.4903   1
   2 -18   0 232.995 52.5872   1
  -2 -18   0 293.530 52.3953   1
   3  18   0 136.908 52.1200   1
  -3  18   0 234.489 52.8855   1
  -3 -18   0 217.038 51.6202   1
   3 -18   0 240.019 52.2659   1
  -4  18   0-6.10840 43.9755   1
   4  18   0-17.9648 44.0121   1
  -4 -18   0 59.6166 43.2205   1
   4 -18   0 37.1344 43.9242   1
   5  18   0 142.650 43.9454   1
  -5 -18   0 121.509 42.7566   1
   5 -18   0 153.682 49.7775   1
  -5  18   0 130.138 54.7193   1
   6 -18   0 621.883 70.0176   1
  -6  18   0 613.303 72.8487   1
   7 -18   0 6.12659 37.7426   1
  -7 -18   0 18.2880 43.2594   1
  -7  18   0-18.3344 43.3692   1
   8 -18   0-24.5067 41.5439   1
  -8  18   0 18.2737 43.5377   1
  -8 -18   0-12.0721 45.8330   1
   8  18   0 11.9851 43.7404   1
   9  18   0 127.362 45.6869   1
 -10  18   0 1073.09 90.2895   1
  10 -18   0 1172.49 92.4370   1
 -11 -18   0 2837.84 153.966   1
  11  18   0 2657.62 152.250   1
 -12 -18   0 226.547 54.9383   1
  12  18   0 126.601 49.0598   1
   0  19   0-6.01451 45.3798   1
   0 -19   0-6.01710 41.1238   1
   1  19   0 238.212 55.4799   1
  -1 -19   0 207.786 52.4469   1
   1 -19   0 285.023 52.0177   1
   2  19   0 300.002 54.7087   1
  -2 -19   0 338.937 55.9476   1
   2 -19   0 368.390 56.2650   1
  -3  19   0 377.721 59.6910   1
   3 -19   0 317.569 57.6712   1
  -4  19   0 237.782 54.8034   1
   4  19   0 182.075 46.6705   1
   4 -19   0 218.561 51.7841   1
  -4 -19   0 267.172 51.8400   1
  -5  19   0 235.351 55.1099   1
   5  19   0 284.888 58.6694   1
  -5 -19   0 295.566 57.9061   1
   5 -19   0 239.620 54.3344   1
   6  19   0-5.78473 39.2264   1
  -6  19   0 30.7272 48.4041   1
  -6 -19   0 12.1232 38.0550   1
   6 -19   0 6.01242 44.1862   1
  -7  19   0 6.03823 44.9705   1
   7 -19   0-6.06986 42.7606   1
  -8  19   0 240.877 52.9349   1
  -8 -19   0 276.919 54.2228   1
   8  19   0 322.375 54.4145   1
   8 -19   0 301.761 53.0474   1
  -9 -19   0 347.245 57.7923   1
   9  19   0 415.538 62.4879   1
   2  20   0 879.581 79.1259   1
  -2 -20   0 847.858 78.4440   1
   3  20   0 247.069 56.2258   1
  -3 -20   0 324.198 58.5488   1
   4  20   0 694.985 75.7692   1
  -4 -20   0 774.286 76.6207   1
   5 -20   0 1191.61 94.4499   1
  -5 -20   0 1257.19 94.9988   1
  -5  20   0 1162.46 93.5705   1
   5  20   0 1140.09 88.8430   1
  -6  20   0 5.84546 41.4819   1
   6  20   0-16.9946 45.9119   1
  -6 -20   0-5.82799 42.2474   1
 -26   0   1 12.4445 46.0372   1
  25   0  -1-31.6795 43.3165   1
 -24   0   1-37.8724 44.1411   1
  24   0  -1 12.9009 42.3302   1
 -22   0   1 51.2646 44.8198   1
  22   0  -1 6.42851 36.8525   1
 -21   0   1 12.8034 42.3682   1
  21   0  -1 25.4759 37.7030   1
  20   0  -1-6.14422 38.5722   1
 -20   0   1 6.39723 42.6842   1
  19   0  -1 49.4994 39.9206   1
 -19   0   1 6.27472 39.7673   1
  18   0  -1 42.9852 39.2741   1
 -18   0   1 23.9151 33.5123   1
  16   0  -1 11.2848 34.7597   1
 -16   0   1-11.2151 32.4909   1
  15   0  -1 10.6648 33.1692   1
 -15   0   1 21.7947 34.5256   1
  14   0  -1-25.0714 33.7397   1
 -14   0   1-20.8617 34.2334   1
  13   0  -1-4.77005 31.0352   1
 -13   0   1-4.89633 30.1640   1
  12   0  -1-4.52827 29.2066   1
 -12   0   1 4.53614 26.5672   1
  11   0  -1-4.27465 25.3008   1
 -11   0   1 8.26303 23.4126   1
  10   0  -1 3.90242 23.5743   1
 -10   0   1-11.3941 23.1721   1
   9   0  -1-10.4940 22.3680   1
  -9   0   1-17.2456 22.2517   1
   8   0  -1-15.4582 22.8758   1
  -8   0   1-3.08482 21.0855   1
   6   0  -1-6.81641 19.3136   1
  -6   0   1 4.54916 19.4318   1
   5   0  -1-3.65088 17.2250   1
  -5   0   1 5.59631 16.7901   1
   4   0  -1 25.1568 19.0051   1
  -4   0   1 53.8391 18.8421   1
   3   0  -1 1.90843 12.2300   1
  -3   0   1-15.0223 12.9492   1
   1   0   1 8.96940 11.0178   1
  -1   0  -1-22.1302 11.0985   1
   2   0   1-6.21254 15.0517   1
  -2   0  -1-9.81829 15.0876   1
   3   0   1 6.69120 16.7880   1
  -3   0  -1-3.31471 18.8372   1
   4   0   1-2.10172 22.1383   1
  -4   0  -1 18.6733 21.8549   1
   6   0   1 2.94586 22.5097   1
  -6   0  -1-5.74159 21.2395   1
   7   0   1-13.4134 22.0076   1
  -7   0  -1-6.51451 23.2842   1
   8   0   1-7.47351 23.6762   1
  -8   0  -1-7.22254 23.6986   1
   9   0   1-16.2790 26.4802   1
  -9   0  -1 36.2797 27.9789   1
  10   0   1 4.32116 27.1338   1
 -10   0  -1-35.1194 28.5677   1
  12   0   1 34.0024 27.2270   1
 -12   0  -1 15.2013 31.8232   1
  13   0   1 10.4254 32.7422   1
 -13   0  -1 58.0700 37.7485   1
  14   0   1-5.50126 33.5630   1
 -14   0  -1 10.9360 30.6321   1
  15   0   1 11.5065 37.7530   1
 -15   0  -1-17.0718 37.3418   1
  16   0   1 12.0003 34.7730   1
 -16   0  -1 29.3396 36.1561   1
  17   0   1-43.0546 36.0268   1
 -17   0  -1 12.1673 34.4787   1
  18   0   1-18.4048 38.5161   1
 -18   0  -1 50.9144 43.1569   1
 -19   0  -1-19.1097 38.4797   1
  19   0   1 12.5075 41.0373   1
 -20   0  -1 12.7235 38.8224   1
  20   0   1 38.0953 42.7187   1
 -21   0  -1-6.35202 44.0860   1
  21   0   1-6.39963 43.7382   1
 -22   0  -1 25.1704 41.2997   1
  22   0   1 19.2582 41.0468   1
 -23   0  -1-6.25189 41.3725   1
  23   0   1-12.7238 38.8150   1
 -24   0  -1 37.0252 42.5025   1
  24   0   1-37.4518 43.6486   1
 -26   0  -1 11.9417 45.0528   1
  26   0   1 17.8322 40.6275   1
 -26  -1   1 61.2448 45.9747   1
  26   1  -1 75.1007 46.3647   1
 -25  -1   1-12.5146 44.4074   1
  25   1  -1-19.0169 41.2461   1
 -24  -1   1 223.407 58.1341   1
 -24   1   1 268.689 57.7475   1
  24   1  -1 115.025 54.2226   1
  24  -1  -1 190.999 51.7886   1
 -22   1   1 538.515 64.9321   1
  22  -1  -1 501.373 65.5780   1
  22   1  -1 528.227 65.6557   1
 -22  -1   1 455.561 65.5499   1
 -21   1   1-25.0350 42.1047   1
  21  -1  -1 76.9325 45.1675   1
  21   1  -1-52.2540 47.6793   1
 -21  -1   1-50.6640 41.2071   1
 -20  -1   1 1074.36 90.3818   1
 -20   1   1 974.886 83.2930   1
  20  -1  -1 899.826 81.9548   1
  20   1  -1 991.778 87.5058   1
 -19   1   1 1861.58 120.323   1
 -19  -1   1 2044.76 122.846   1
  19   1  -1 1976.54 120.731   1
 -18  -1   1 1654.00 111.446   1
 -18   1   1 1656.98 111.735   1
  18  -1  -1 1891.66 116.595   1
  18   1  -1 1809.67 113.870   1
 -17   1   1 1358.75 96.4464   1
  17  -1  -1 1183.22 91.1746   1
 -16   1   1 1176.46 89.8012   1
  16  -1  -1 992.776 84.8357   1
  16   1  -1 1031.53 83.0712   1
 -16  -1   1 1062.08 84.3569   1
  15  -1  -1 3773.70 191.477   1
 -15  -1   1 4127.86 192.733   1
  14   1  -1 74.0320 35.3994   1
  14  -1  -1 67.4454 32.9949   1
 -14   1   1 90.7556 36.9136   1
 -14  -1   1 92.6363 33.8926   1
 -13   1   1 10875.8 463.742   1
  13   1  -1 12014.2 469.720   1
 -13  -1   1 11250.8 464.889   1
 -12   1   1 1802.16 104.914   1
  12  -1  -1 2057.82 109.263   1
  12   1  -1 1844.55 107.986   1
 -12  -1   1 1696.64 104.774   1
  11  -1  -1 37.4417 27.3898   1
  11   1  -1 81.6411 29.9050   1
 -11   1   1 20.5778 25.6929   1
 -10   1   1 893.677 63.5941   1
  10  -1  -1 873.334 64.0046   1
  10   1  -1 918.588 65.9180   1
 -10  -1   1 1007.08 68.3684   1
  -9   1   1 3080.37 147.838   1
   9  -1  -1 3270.75 150.393   1
   9   1  -1 3479.44 151.432   1
  -9  -1   1 3257.60 150.107   1
  -8   1   1 18629.1 720.026   1
   8  -1  -1 19634.3 719.994   1
   8   1  -1 19747.6 719.632   1
  -8  -1   1 19842.4 722.497   1
   7   1  -1 8713.70 346.006   1
  -7  -1   1 9278.53 347.760   1
  -6  -1   1 88637.2 2866.27   1
   6   1  -1 81252.8 2862.97   1
   6  -1  -1 83672.5 2862.25   1
  -5   1   1 56796.4 2176.57   1
   5   1  -1 62581.8 2178.18   1
  -5  -1   1 59550.4 2177.85   1
   5  -1  -1 65544.7 2177.62   1
  -4   1   1 18735.7 744.741   1
   4   1  -1 20984.6 748.258   1
  -4  -1   1 20606.6 749.493   1
  -3   1   1 129970. 4332.05   1
   3  -1  -1 120973. 4331.96   1
  -3  -1   1 126576. 4334.19   1
  -2  -1   1 4391.96 157.390   1
   2  -1  -1 4003.49 155.558   1
  -2   1   1 4299.66 155.149   1
   2   1  -1 4099.77 157.641   1
   1   1  -1 22467.5 794.637   1
  -1  -1   1 22143.8 794.848   1
   0  -1   1 1212.27 51.3569   1
   0   1   1 1331.84 49.5555   1
  -1  -1  -1 296.838 21.2322   1
   1   1   1 301.229 20.6160   1
  -1   1  -1 275.532 22.9224   1
   1  -1   1 291.831 22.3978   1
  -2  -1  -1 1173.74 55.1334   1
   2  -1   1 1226.06 54.5668   1
   2   1   1 1226.05 54.8308   1
   3   1   1 216372. 7436.21   1
  -3  -1  -1 218200. 7437.13   1
  -3   1  -1 215041. 7436.41   1
   4   1   1 44545.3 1651.93   1
   4  -1   1 46242.1 1651.21   1
  -4  -1  -1 44769.1 1652.18   1
  -4   1  -1 49381.9 1654.28   1
   6   1   1 39732.5 1371.47   1
   6  -1   1 36680.0 1370.15   1
  -6  -1  -1 38008.5 1371.42   1
  -6   1  -1 37382.3 1369.24   1
   7   1   1 5772.71 239.208   1
   7  -1   1 6369.88 242.081   1
  -7  -1  -1 5595.84 239.166   1
  -7   1  -1 5596.04 238.065   1
   8   1   1 6552.46 266.326   1
   8  -1   1 6512.19 266.295   1
  -8  -1  -1 6215.86 264.914   1
  -8   1  -1 6519.66 265.336   1
   9   1   1 16333.3 602.418   1
  -9  -1  -1 16274.1 602.188   1
  -9   1  -1 17204.9 602.714   1
  10   1   1 1907.34 106.266   1
  10  -1   1 2000.19 106.997   1
 -10  -1  -1 1761.52 104.357   1
 -10   1  -1 1731.04 102.750   1
  12   1   1 4319.91 199.171   1
  12  -1   1 4341.51 198.282   1
 -12  -1  -1 3967.70 192.740   1
 -12   1  -1 3940.28 191.819   1
  13   1   1 760.172 69.6504   1
  13  -1   1 674.796 64.0865   1
 -13  -1  -1 740.908 66.6855   1
 -13   1  -1 641.672 63.8822   1
  14  -1   1 395.328 56.8612   1
  14   1   1 549.138 59.8288   1
 -14  -1  -1 550.816 59.7963   1
 -14   1  -1 534.609 62.3452   1
  15   1   1 2620.78 144.781   1
 -15  -1  -1 3054.03 151.957   1
 -15   1  -1 2935.65 152.457   1
  16   1   1 52.5434 37.0746   1
 -16  -1  -1 102.562 44.4085   1
 -16   1  -1 64.9770 41.6897   1
 -17  -1  -1 592.144 64.5762   1
  17  -1   1 447.223 63.3549   1
  18   1   1 125.036 44.1556   1
 -18   1  -1 214.502 51.1290   1
  19  -1   1 6.32129 37.0265   1
 -19   1  -1 24.7822 37.4300   1
  20   1   1 109.820 46.9795   1
  20  -1   1 127.888 48.3925   1
 -20  -1  -1 89.4522 47.1066   1
 -20   1  -1 100.069 47.3389   1
  21   1   1 337.111 58.8496   1
  21  -1   1 236.523 55.3131   1
 -21  -1  -1 318.491 61.9503   1
 -21   1  -1 277.045 53.9781   1
  22   1   1 146.586 49.2765   1
  22  -1   1 228.555 51.1454   1
 -22   1  -1 245.897 56.7365   1
 -22  -1  -1 237.047 56.8501   1
  23  -1   1 590.083 68.3311   1
  23   1   1 437.482 65.4804   1
 -23  -1  -1 435.814 70.3996   1
 -23   1  -1 474.091 63.0242   1
  24  -1   1 99.5346 49.7944   1
  24   1   1 125.591 47.9146   1
 -24  -1  -1 153.878 53.0555   1
 -24   1  -1 156.173 53.8404   1
 -25   1  -1 55.9792 49.8859   1
 -26  -1  -1-11.7660 42.3506   1
 -26   1  -1 35.8343 42.3841   1
  25   2  -1 87.6237 48.7372   1
 -25  -2   1 6.35151 44.4414   1
  24  -2  -1 2069.85 131.492   1
  24   2  -1 2166.91 131.452   1
 -24  -2   1 2333.70 136.976   1
 -24   2   1 2003.57 131.373   1
  23   2  -1-32.8519 46.9710   1
 -23  -2   1-19.1130 43.8900   1
  22   2  -1 6.47596 41.0320   1
  22  -2  -1 31.8899 37.3573   1
 -22  -2   1-19.2338 40.9898   1
 -22   2   1 32.0235 39.0772   1
  21   2  -1 64.0532 44.1236   1
  21  -2  -1-6.30281 35.3164   1
 -21  -2   1 25.5065 45.9080   1
 -21   2   1 6.34821 39.1150   1
  20  -2  -1 792.420 77.6674   1
 -20   2   1 814.137 78.2828   1
  19   2  -1 6.14142 38.9247   1
  19  -2  -1-12.2925 35.6283   1
 -19  -2   1 126.423 46.4663   1
 -19   2   1 18.2008 35.9246   1
  18   2  -1 327.940 58.9010   1
  18  -2  -1 444.188 60.1684   1
 -18  -2   1 471.953 61.5824   1
 -18   2   1 467.326 60.4176   1
  17   2  -1 1741.02 115.058   1
 -17   2   1 1504.36 106.570   1
  16   2  -1 17.4923 41.1093   1
  16  -2  -1 61.9006 37.2747   1
 -16  -2   1 22.8558 37.5312   1
 -16   2   1 82.6948 39.1568   1
  15   2  -1 2185.30 127.775   1
  15  -2  -1 2172.96 124.826   1
 -15  -2   1 2175.02 126.802   1
 -15   2   1 2121.58 125.056   1
  14   2  -1 39389.1 1430.82   1
  14  -2  -1 40074.2 1429.56   1
 -14  -2   1 39324.8 1430.40   1
 -14   2   1 37080.4 1424.60   1
  13   2  -1 4440.09 195.934   1
 -13  -2   1 4255.84 194.053   1
  12  -2  -1 125.645 31.3032   1
 -12   2   1 53.6604 30.0030   1
  11   2  -1 5307.51 223.488   1
  11  -2  -1 5229.92 221.228   1
 -11  -2   1 5278.36 224.912   1
 -11   2   1 4523.22 217.779   1
  10   2  -1 15212.3 581.457   1
  10  -2  -1 14430.3 581.189   1
 -10  -2   1 16057.9 586.190   1
 -10   2   1 15633.8 581.363   1
   9   2  -1 12585.8 506.120   1
  -9   2   1 13773.0 506.227   1
   9  -2  -1 13329.5 505.790   1
  -9  -2   1 13513.1 511.206   1
   8   2  -1 196.424 33.9890   1
  -8   2   1 155.160 27.0058   1
  -8  -2   1 185.495 31.9112   1
   8  -2  -1 253.952 32.2650   1
   7   2  -1 28096.7 1031.09   1
  -7   2   1 27034.6 1027.57   1
  -7  -2   1 28862.2 1032.29   1
   7  -2  -1 29372.5 1028.82   1
  -6   2   1 12120.3 445.447   1
   6  -2  -1 11642.3 444.890   1
   5   2  -1 3443.95 136.160   1
  -5  -2   1 3369.11 136.212   1
   5  -2  -1 3094.00 132.408   1
  -4  -2   1 288248. 9376.44   1
  -4   2   1 293027. 9372.33   1
   4  -2  -1 293397. 9372.08   1
  -3  -2   1 63599.0 2352.04   1
   3   2  -1 64726.5 2352.08   1
  -3   2   1 68692.1 2349.23   1
   3  -2  -1 66947.1 2350.04   1
  -2  -2   1 57976.2 2144.54   1
   2  -2  -1 62345.1 2141.17   1
  -2   2   1 60211.6 2140.74   1
   2   2  -1 60234.4 2143.88   1
   1  -2  -1 5159.19 177.796   1
  -1  -2   1 4751.00 181.076   1
   1   2  -1 4866.31 180.251   1
   0  -2   1 41654.9 1446.67   1
   0   2  -1 40377.2 1445.76   1
   0   2   1 40646.9 1444.26   1
   0  -2  -1 39870.6 1444.68   1
   1   2   1 2859.95 112.041   1
  -1  -2  -1 3130.49 112.368   1
   2  -2   1 29807.3 1094.50   1
  -2   2  -1 30716.1 1094.21   1
   2   2   1 30952.0 1094.71   1
  -2  -2  -1 30591.0 1094.69   1
  -3  -2  -1 12217.8 453.930   1
   3   2   1 12377.6 453.928   1
  -3   2  -1 11607.5 452.530   1
   3  -2   1 12862.4 453.773   1
  -4  -2  -1 69741.8 2616.09   1
   4   2   1 69523.0 2613.75   1
  -4   2  -1 75937.3 2615.20   1
   4  -2   1 78375.0 2615.25   1
  -5  -2  -1 5452.66 219.256   1
   5   2   1 5314.62 219.018   1
   6   2   1 34109.9 1268.28   1
   6  -2   1 35614.3 1268.97   1
  -6  -2  -1 33807.3 1269.08   1
  -6   2  -1 36548.2 1268.79   1
   7   2   1 32340.4 1096.77   1
   7  -2   1 30119.2 1094.21   1
  -7  -2  -1 28792.6 1094.33   1
  -7   2  -1 28855.1 1092.53   1
   8   2   1 29.8811 25.7459   1
   8  -2   1 11.1554 26.2150   1
  -8  -2  -1 39.5589 23.6781   1
  -8   2  -1 32.7612 25.0920   1
   9   2   1 20830.2 810.333   1
   9  -2   1 21991.3 811.080   1
  -9  -2  -1 22002.3 813.226   1
  -9   2  -1 22220.7 811.798   1
  10   2   1 32054.6 1149.03   1
  10  -2   1 32515.0 1151.46   1
 -10  -2  -1 31976.7 1151.31   1
 -10   2  -1 28406.4 1146.26   1
  11   2   1 1326.79 91.0560   1
 -11  -2  -1 1501.97 94.4008   1
  12   2   1 132.754 36.7781   1
  12  -2   1 188.903 39.8853   1
 -12  -2  -1 117.493 36.5357   1
  13   2   1 6513.88 282.719   1
  13  -2   1 6161.45 279.597   1
 -13  -2  -1 6652.19 283.242   1
 -13   2  -1 6606.48 281.886   1
  14   2   1 6134.89 271.313   1
  14  -2   1 6457.53 273.790   1
 -14  -2  -1 6137.28 270.381   1
 -14   2  -1 5570.77 263.728   1
  15   2   1 94.8734 40.0317   1
 -15  -2  -1 172.858 43.3277   1
 -15   2  -1 39.2165 33.3331   1
  16   2   1 15705.1 579.433   1
  16  -2   1 14559.7 571.935   1
 -16  -2  -1 13973.1 570.485   1
 -16   2  -1 13878.7 567.709   1
  17   2   1-18.1570 31.0435   1
  17  -2   1 60.5291 40.7320   1
 -17  -2  -1 80.4091 42.6167   1
 -17   2  -1 29.8093 36.0320   1
  18   2   1 54.9565 41.4125   1
  18  -2   1-24.6715 35.7458   1
 -18  -2  -1 6.37295 40.0154   1
 -18   2  -1 61.0353 44.5571   1
  19   2   1 2146.79 132.351   1
  19  -2   1 2022.67 130.542   1
 -19   2  -1 2243.20 134.418   1
 -19  -2  -1 2424.07 137.880   1
  20   2   1 627.805 71.8515   1
  20  -2   1 691.467 74.0751   1
 -20   2  -1 734.030 76.0576   1
  21   2   1 110.136 47.9155   1
  21  -2   1 152.081 47.8082   1
 -21  -2  -1 146.250 49.4862   1
 -21   2  -1 203.643 54.0898   1
  22   2   1-25.8590 38.6643   1
  22  -2   1-75.0835 45.6742   1
 -22  -2  -1 31.9767 45.3874   1
 -22   2  -1 6.44094 47.6567   1
  23   2   1 197.399 52.0755   1
  23  -2   1 238.977 49.1072   1
 -23  -2  -1 263.469 59.7450   1
 -23   2  -1 278.113 56.2515   1
  24  -2   1 6.28161 40.1612   1
  24   2   1-37.4680 43.0135   1
 -24   2  -1 55.9931 44.1522   1
 -24  -2  -1 31.2555 44.3627   1
  25   2   1 109.875 46.5108   1
 -25  -2  -1 109.099 49.2742   1
  26   3  -1 131.896 50.0706   1
 -26  -3   1 87.4580 50.7773   1
  25   3  -1 381.229 59.3214   1
 -25  -3   1 308.135 59.4616   1
  24   3  -1 25.7517 41.6488   1
  24  -3  -1 140.974 46.8836   1
 -24  -3   1 151.995 48.8005   1
 -24   3   1 51.0816 43.7584   1
  23   3  -1 1355.69 103.314   1
 -23  -3   1 1533.65 110.971   1
  22   3  -1 298.933 57.4404   1
  22  -3  -1 380.323 58.9666   1
 -22  -3   1 253.619 57.0874   1
 -22   3   1 255.330 55.2705   1
  21   3  -1 31.5867 42.5149   1
  21  -3  -1 88.9896 44.7978   1
 -21  -3   1 13.0328 45.2448   1
 -21   3   1 12.6859 43.0296   1
  20   3  -1 165.648 47.5450   1
  20  -3  -1 6.23382 39.2508   1
 -20  -3   1 70.2865 41.6816   1
 -20   3   1 107.258 46.7763   1
  19   3  -1 3235.97 172.402   1
  19  -3  -1 3257.74 169.247   1
 -19  -3   1 3348.36 173.676   1
 -19   3   1 2940.30 166.978   1
  18   3  -1 99.9120 44.3341   1
  18  -3  -1 5.90961 34.6381   1
 -18  -3   1 30.6007 34.3122   1
 -18   3   1 30.3235 38.7956   1
  17   3  -1 217.486 48.8771   1
 -17  -3   1 162.819 48.7902   1
  16   3  -1 280.530 51.4184   1
  16  -3  -1 289.826 50.9416   1
 -16  -3   1 320.287 52.9045   1
 -16   3   1 251.813 48.3815   1
  15   3  -1 25476.4 929.378   1
  15  -3  -1 24180.1 923.594   1
 -15  -3   1 25107.1 927.671   1
 -15   3   1 23643.2 922.305   1
  14   3  -1 5112.47 246.536   1
  14  -3  -1 5769.80 249.050   1
 -14  -3   1 5609.50 249.837   1
 -14   3   1 5803.68 248.085   1
  13   3  -1 28132.0 1089.28   1
  13  -3  -1 29582.4 1087.68   1
 -13  -3   1 30945.4 1093.51   1
 -13   3   1 28906.2 1085.87   1
  12   3  -1 630.352 58.5424   1
 -12  -3   1 549.590 59.5002   1
 -12   3   1 573.858 56.0280   1
  11   3  -1 4068.80 192.491   1
  11  -3  -1 4227.71 191.029   1
 -11  -3   1 4177.85 195.702   1
 -11   3   1 4527.14 194.309   1
  10   3  -1 1801.51 98.1275   1
 -10   3   1 1623.99 94.1577   1
  10  -3  -1 1590.58 93.5499   1
 -10  -3   1 1583.68 94.8458   1
   9   3  -1 36903.9 1351.08   1
  -9   3   1 37274.7 1348.86   1
  -9  -3   1 36045.8 1351.27   1
   9  -3  -1 38214.8 1349.04   1
   8   3  -1 581.603 49.3387   1
  -8   3   1 674.525 50.5304   1
  -8  -3   1 717.765 53.8953   1
   8  -3  -1 594.996 48.2300   1
   7   3  -1 4145.65 175.791   1
  -7   3   1 4403.31 174.321   1
   7  -3  -1 3895.75 172.006   1
  -7  -3   1 3853.46 174.465   1
  -6  -3   1 4812.51 205.786   1
   6   3  -1 5235.68 207.525   1
   5  -3  -1 49199.6 1842.12   1
  -5  -3   1 52337.0 1844.67   1
   5   3  -1 51214.1 1844.32   1
  -5   3   1 53108.5 1841.56   1
  -4  -3   1 3542.92 148.377   1
   4   3  -1 3250.56 147.144   1
  -4   3   1 3511.29 144.290   1
   4  -3  -1 3844.53 146.255   1
  -3  -3   1 1159.90 63.1999   1
   3  -3  -1 1355.17 62.8031   1
  -3   3   1 1207.50 61.6670   1
   3   3  -1 1319.81 64.9054   1
   2  -3  -1 7565.07 277.966   1
   2   3  -1 7601.46 280.916   1
  -2   3   1 6907.82 276.441   1
  -2  -3   1 7622.19 281.256   1
  -1  -3   1 840.008 46.7021   1
   1  -3  -1 759.770 43.1971   1
   1   3  -1 833.041 46.7721   1
  -1   3   1 859.494 44.5013   1
   0  -3   1 41215.4 1452.59   1
   0   3  -1 39119.7 1450.89   1
   0   3   1 40205.0 1450.81   1
   0  -3  -1 42018.2 1451.55   1
  -1   3  -1 378434. 13381.3   1
   1  -3   1 385238. 13381.7   1
   1   3   1 378683. 13380.6   1
  -1  -3  -1 371894. 13381.0   1
  -2   3  -1 2057.29 92.4174   1
   2  -3   1 2094.43 93.0624   1
   2   3   1 1927.03 90.4154   1
  -2  -3  -1 1998.15 91.0638   1
   3  -3   1 3519.27 144.751   1
  -3   3  -1 3217.35 142.911   1
   3   3   1 3475.28 143.000   1
  -3  -3  -1 3316.25 142.505   1
   4   3   1 3897.38 164.381   1
  -4  -3  -1 3929.94 165.134   1
  -5  -3  -1 2061.96 101.126   1
   5   3   1 2124.47 101.309   1
  -5   3  -1 2055.98 100.827   1
   5  -3   1 1993.73 100.662   1
  -6  -3  -1 5501.34 230.708   1
   6   3   1 5312.24 226.065   1
  -6   3  -1 5716.56 228.022   1
   6  -3   1 5522.38 228.036   1
  -7  -3  -1 2129.16 117.368   1
  -7   3  -1 2406.28 117.359   1
   7  -3   1 2518.15 119.062   1
   7   3   1 2580.97 123.477   1
   8   3   1 27018.5 1029.01   1
   8  -3   1 29211.6 1030.90   1
  -8  -3  -1 27503.2 1030.39   1
  -8   3  -1 28309.1 1030.39   1
   9   3   1 8088.59 341.893   1
   9  -3   1 8906.46 342.784   1
  -9  -3  -1 8911.38 347.636   1
  -9   3  -1 8123.79 341.471   1
  10  -3   1 23606.6 863.539   1
 -10   3  -1 22652.6 862.620   1
  11   3   1 41003.7 1549.02   1
 -11  -3  -1 44068.0 1553.92   1
  12   3   1 113.912 40.0103   1
  12  -3   1 154.169 38.4452   1
 -12  -3  -1 115.809 37.5682   1
 -12   3  -1 69.8509 36.3872   1
  13   3   1 1397.37 98.8957   1
  13  -3   1 1526.15 100.943   1
 -13  -3  -1 1602.51 104.235   1
 -13   3  -1 1516.42 100.031   1
  14   3   1 963.545 80.5881   1
 -14  -3  -1 812.504 73.7758   1
 -14   3  -1 784.022 74.0315   1
  15  -3   1 17418.1 676.682   1
 -15   3  -1 17523.5 675.239   1
  16   3   1 2388.12 139.706   1
 -16  -3  -1 2211.66 134.931   1
 -16   3  -1 2206.31 134.074   1
  17   3   1 2044.10 124.115   1
  17  -3   1 1716.66 113.569   1
 -17  -3  -1 1819.90 118.316   1
 -17   3  -1 1755.02 116.984   1
  18  -3   1 3029.66 162.255   1
 -18  -3  -1 2631.83 159.805   1
 -18   3  -1 2927.71 161.875   1
  19   3   1 564.505 64.5532   1
 -19  -3  -1 717.705 73.7350   1
  20   3   1 68.7094 43.5733   1
  20  -3   1 101.348 44.8386   1
 -20  -3  -1 149.928 47.1287   1
 -20   3  -1 183.263 50.8340   1
 -21   3  -1 1001.20 89.4687   1
 -21  -3  -1 1031.32 93.1841   1
  22   3   1 409.300 62.1475   1
  22  -3   1 631.840 70.3401   1
 -22  -3  -1 493.814 63.9038   1
 -22   3  -1 487.921 65.3171   1
  23  -3   1 6.31861 39.3018   1
 -23   3  -1-37.7742 43.3657   1
  24   3   1 1080.15 86.9096   1
  24  -3   1 986.926 85.5617   1
 -24   3  -1 759.253 81.3546   1
 -24  -3  -1 913.145 84.6341   1
  25   3   1 179.398 52.5523   1
 -25  -3  -1 306.474 61.2202   1
  26   4  -1-37.2182 42.0916   1
 -26  -4   1-54.4039 51.4072   1
  25   4  -1-25.0164 43.7345   1
 -25  -4   1 6.19359 46.4311   1
  24  -4  -1 1384.95 105.113   1
 -24   4   1 1509.22 106.735   1
  23   4  -1 562.140 70.2839   1
 -23  -4   1 547.741 73.9832   1
  22  -4  -1 192.994 50.0572   1
 -22   4   1 113.870 47.1121   1
  21   4  -1 242.692 55.6880   1
  21  -4  -1 235.891 50.1922   1
 -21  -4   1 317.228 58.8663   1
 -21   4   1 264.027 52.8947   1
  20   4  -1 64.9666 44.7479   1
  20  -4  -1-12.5770 40.2040   1
 -20  -4   1 6.33081 44.6005   1
 -20   4   1-12.4736 42.9583   1
  19   4  -1 590.961 67.7593   1
  19  -4  -1 635.526 70.8805   1
 -19  -4   1 637.341 70.5023   1
 -19   4   1 663.427 70.7925   1
  18   4  -1 141.913 47.5295   1
  18  -4  -1 48.1745 38.9484   1
 -18   4   1 65.9696 39.1273   1
 -17  -4   1-6.13738 36.7028   1
  16   4  -1 3280.50 159.564   1
  16  -4  -1 2232.05 148.769   1
 -16  -4   1 2587.47 150.818   1
 -16   4   1 2991.05 152.193   1
  15   4  -1 96.0925 44.5426   1
  15  -4  -1 21.7557 31.8854   1
 -15  -4   1 11.4752 40.1461   1
 -15   4   1 37.7757 34.8348   1
  14   4  -1 52433.5 1922.73   1
  14  -4  -1 53982.1 1922.23   1
 -14  -4   1 51482.5 1924.01   1
 -14   4   1 53407.2 1920.77   1
  13   4  -1 1185.44 86.3638   1
  13  -4  -1 1323.99 88.7849   1
 -13   4   1 1127.67 84.7655   1
 -13  -4   1 1239.71 88.8784   1
 -12  -4   1 5509.52 249.778   1
  12   4  -1 5848.82 250.431   1
  11   4  -1 3598.66 173.545   1
 -11   4   1 3558.85 166.544   1
 -11  -4   1 3371.96 169.237   1
  10   4  -1 24308.1 892.323   1
 -10   4   1 23338.3 886.032   1
 -10  -4   1 23604.8 892.597   1
  10  -4  -1 24485.3 888.011   1
   9   4  -1 1356.73 80.3633   1
   9  -4  -1 1035.09 74.5826   1
  -9  -4   1 1264.90 80.7509   1
  -9   4   1 1195.30 75.6909   1
   8  -4  -1 47394.1 1694.62   1
  -8  -4   1 44761.0 1697.56   1
  -8   4   1 48807.7 1696.58   1
   8   4  -1 46846.6 1698.94   1
   7  -4  -1 1436.31 79.4693   1
  -7  -4   1 1430.27 81.2753   1
  -7   4   1 1404.52 78.7047   1
   7   4  -1 1442.81 82.9953   1
   6  -4  -1 28011.8 1098.49   1
  -6  -4   1 31031.7 1102.49   1
   6   4  -1 31274.7 1102.96   1
  -6   4   1 30821.5 1097.05   1
  -5  -4   1 11480.4 412.619   1
   5   4  -1 10070.7 407.811   1
  -4  -4   1 101573. 3563.42   1
   4  -4  -1 102454. 3560.77   1
  -4   4   1 96450.3 3560.56   1
   4   4  -1 100321. 3563.74   1
  -3   4   1 3460.98 142.704   1
   3  -4  -1 3306.04 143.557   1
  -2   4   1 5289.65 209.569   1
   2  -4  -1 5450.87 212.320   1
  -1   4   1 61509.3 2051.95   1
   1  -4  -1 58457.8 2051.51   1
  -1  -4   1 59155.5 2054.84   1
   0  -4  -1 100125. 3597.90   1
   0   4   1 100498. 3597.64   1
   0   4  -1 103613. 3599.66   1
   0  -4   1 101113. 3599.79   1
  -1  -4  -1 5351.22 203.490   1
   1  -4   1 4980.52 202.835   1
  -1   4  -1 5041.10 203.149   1
   1   4   1 4952.75 201.433   1
   3  -4   1 1630.98 81.4568   1
  -3   4  -1 1510.12 79.4616   1
  -3  -4  -1 1679.69 83.9381   1
   3   4   1 1439.16 79.9077   1
   4  -4   1 7041.75 266.447   1
  -4   4  -1 7027.21 265.675   1
  -4  -4  -1 6547.20 266.470   1
   4   4   1 6129.24 264.299   1
   5  -4   1 15163.8 543.406   1
  -5   4  -1 14112.6 540.419   1
  -5  -4  -1 14843.9 543.822   1
   5   4   1 13634.7 541.351   1
   6  -4   1 121613. 4285.87   1
  -6   4  -1 123967. 4284.73   1
  -6  -4  -1 115828. 4286.40   1
   6   4   1 119755. 4285.69   1
   7  -4   1 5350.65 225.283   1
  -7   4  -1 4990.92 222.185   1
   7   4   1 5588.56 226.963   1
  -7  -4  -1 5194.43 226.158   1
  -8  -4  -1 550.074 50.1526   1
   8  -4   1 405.575 46.5663   1
  -8   4  -1 533.461 51.3356   1
   8   4   1 484.751 48.4880   1
  -9  -4  -1 35269.1 1329.68   1
   9  -4   1 37301.2 1328.19   1
  -9   4  -1 36773.1 1327.54   1
   9   4   1 35859.6 1329.94   1
 -10   4  -1 9156.18 365.661   1
  10  -4   1 8926.22 365.488   1
 -10  -4  -1 9134.66 368.486   1
  10   4   1 8908.76 366.507   1
 -11   4  -1 18094.9 683.298   1
  11  -4   1 18239.8 685.297   1
 -11  -4  -1 17943.3 686.969   1
  11   4   1 17500.2 684.992   1
 -12   4  -1 23085.6 892.055   1
  12  -4   1 23328.6 895.113   1
 -12  -4  -1 24021.2 897.953   1
  12   4   1 24951.4 898.819   1
 -13   4  -1 6750.50 306.494   1
  13  -4   1 7282.13 312.490   1
 -13  -4  -1 7749.68 314.395   1
  13   4   1 7302.76 311.620   1
 -14   4  -1 11753.2 470.325   1
  14  -4   1 11752.9 472.753   1
 -14  -4  -1 12070.9 474.212   1
  14   4   1 11265.8 471.796   1
 -15   4  -1 1114.70 88.9292   1
  15  -4   1 1087.59 87.9048   1
 -15  -4  -1 1162.58 90.7055   1
  15   4   1 1118.89 87.9942   1
 -16   4  -1 5545.99 264.403   1
  16  -4   1 6133.48 270.404   1
 -16  -4  -1 5696.44 267.634   1
  16   4   1 6554.37 275.783   1
 -17   4  -1 30.2178 38.7631   1
  17  -4   1 151.688 46.7563   1
 -17  -4  -1 62.5314 43.8386   1
  17   4   1 118.980 44.5482   1
 -18   4  -1 1670.40 112.779   1
  18  -4   1 1795.07 115.562   1
 -19  -4  -1 1937.44 123.408   1
 -20   4  -1 219.040 53.7943   1
  20  -4   1 228.472 51.7702   1
 -20  -4  -1 289.278 57.1041   1
  20   4   1 166.689 51.9976   1
 -21   4  -1-18.8215 39.7588   1
  21  -4   1-12.7593 38.9319   1
 -21  -4  -1 6.48058 44.9864   1
  21   4   1-69.2415 46.8888   1
 -22   4  -1 37.5346 45.5222   1
  22  -4   1 95.1365 48.0187   1
 -22  -4  -1 180.609 56.0670   1
  22   4   1 137.246 44.4488   1
 -23   4  -1 155.776 51.7890   1
  23  -4   1 132.442 49.2739   1
 -23  -4  -1 87.4289 45.4733   1
  23   4   1 119.331 48.1831   1
 -24   4  -1 166.856 53.2578   1
  24  -4   1 81.0686 43.8501   1
  24   4   1 162.074 48.1496   1
 -24  -4  -1 116.470 51.5172   1
  25   4   1 493.367 67.8628   1
 -25  -4  -1 530.343 69.3329   1
  26   5  -1 132.829 50.7245   1
 -26  -5   1 113.717 53.5588   1
  24   5  -1 67.8404 41.2306   1
 -24   5   1 83.8552 49.0468   1
 -24  -5   1 70.2299 46.0309   1
  23  -5  -1 1477.63 107.879   1
  23   5  -1 1498.03 105.905   1
 -23   5   1 1335.32 105.908   1
 -23  -5   1 1573.08 108.658   1
  22  -5  -1 831.808 79.7608   1
 -22   5   1 789.102 79.5952   1
  22   5  -1 825.110 80.6576   1
 -22  -5   1 730.101 76.2137   1
  21   5  -1 1006.37 88.7944   1
  21  -5  -1 1005.34 87.5864   1
 -21  -5   1 1028.56 88.9342   1
 -21   5   1 852.660 84.1873   1
  20   5  -1 83.4350 41.8172   1
 -20  -5   1 38.6145 45.0594   1
  19  -5  -1 1128.77 89.5371   1
 -19   5   1 1049.51 87.1520   1
  18   5  -1 2024.81 124.011   1
  18  -5  -1 1887.85 121.355   1
 -18  -5   1 1772.85 120.943   1
 -18   5   1 2038.72 123.611   1
  17   5  -1 97.2654 42.2136   1
  17  -5  -1 183.076 44.5964   1
 -17  -5   1 148.828 47.0950   1
 -17   5   1 175.528 43.6199   1
  16   5  -1 617.014 69.2564   1
 -16  -5   1 723.213 74.2893   1
 -16   5   1 877.560 74.5399   1
  16  -5  -1 714.595 70.0884   1
 -15   5   1 4131.64 194.340   1
  15  -5  -1 3844.08 192.689   1
  14   5  -1 32.8734 33.1997   1
 -14   5   1 104.947 36.7862   1
  14  -5  -1 95.0291 35.6090   1
 -14  -5   1 63.6329 36.0725   1
  13   5  -1 37876.9 1363.67   1
 -13  -5   1 35465.3 1359.92   1
  13  -5  -1 37211.0 1359.59   1
 -13   5   1 37328.9 1358.21   1
  12  -5  -1 3989.14 188.745   1
  12   5  -1 3887.75 189.771   1
 -12  -5   1 4155.17 192.726   1
  11  -5  -1 16760.5 637.321   1
 -11   5   1 16590.0 636.584   1
 -11  -5   1 16925.2 642.107   1
  11   5  -1 16544.8 640.709   1
 -10   5   1 5993.25 254.349   1
   9  -5  -1 13148.4 493.681   1
  -9   5   1 12762.9 491.459   1
   9   5  -1 12811.2 496.209   1
  -9  -5   1 12415.6 496.666   1
  -8   5   1 3975.08 176.827   1
   8   5  -1 3996.06 183.461   1
  -8  -5   1 3586.60 180.176   1
   7  -5  -1 29034.1 1054.35   1
  -7   5   1 28536.7 1053.07   1
   7   5  -1 30473.1 1060.94   1
  -7  -5   1 27393.2 1057.73   1
   6  -5  -1 11015.8 403.817   1
  -6   5   1 11039.2 403.542   1
  -6  -5   1 10151.0 406.684   1
   6   5  -1 9647.18 403.564   1
  -5  -5   1 60461.6 2282.79   1
   5  -5  -1 63498.0 2280.34   1
  -5   5   1 65267.1 2279.97   1
   5   5  -1 65532.6 2284.36   1
  -4  -5   1 30340.9 1134.66   1
   4   5  -1 31515.7 1136.63   1
  -4   5   1 31354.4 1130.67   1
   4  -5  -1 31657.1 1131.81   1
   3  -5  -1 41579.1 1431.75   1
  -3   5   1 42053.8 1430.90   1
  -3  -5   1 39232.2 1435.25   1
   2   5  -1 16136.2 592.359   1
  -2  -5   1 15740.4 591.908   1
  -1  -5   1 24722.7 877.119   1
   1   5  -1 23277.4 876.254   1
   0  -5   1 57635.1 2055.40   1
   0   5   1 55526.3 2053.44   1
   0   5  -1 58181.4 2055.23   1
   0  -5  -1 58385.9 2054.63   1
   1  -5   1 110972. 3980.75   1
   1   5   1 109025. 3978.09   1
  -1   5  -1 111557. 3978.89   1
  -1  -5  -1 116521. 3981.78   1
   2  -5   1 701.879 48.0084   1
  -2   5  -1 476.085 42.0737   1
   2   5   1 657.564 47.7106   1
  -2  -5  -1 554.733 44.5952   1
  -3   5  -1 113854. 4009.10   1
   3  -5   1 116688. 4009.54   1
   3   5   1 105481. 4007.98   1
  -3  -5  -1 114891. 4009.25   1
   4  -5   1 1249.88 75.5011   1
  -4   5  -1 1318.77 75.9469   1
   4   5   1 1448.67 79.3232   1
  -4  -5  -1 1449.90 80.7579   1
   5  -5   1 17712.0 664.914   1
  -5   5  -1 18228.9 665.666   1
   5   5   1 17975.0 666.997   1
  -5  -5  -1 17294.3 666.361   1
   6  -5   1 184.131 32.5919   1
  -6   5  -1 178.036 31.5458   1
   6   5   1 151.648 30.9611   1
  -6  -5  -1 127.582 30.9660   1
   7  -5   1 40.0907 27.1706   1
  -7   5  -1 96.4723 29.6715   1
   7   5   1 111.623 28.8832   1
  -7  -5  -1 125.316 28.9608   1
   8  -5   1 24316.0 887.018   1
  -8   5  -1 23061.9 883.942   1
   8   5   1 23869.0 886.333   1
  -8  -5  -1 24141.6 891.839   1
   9  -5   1 25539.1 947.524   1
  -9   5  -1 25553.5 946.056   1
  -9  -5  -1 24822.5 950.066   1
   9   5   1 25876.2 948.812   1
 -10  -5  -1 34488.3 1277.27   1
  10   5   1 34913.9 1280.98   1
  11   5   1 14809.9 602.847   1
  11  -5   1 15859.5 603.086   1
 -11  -5  -1 15785.4 606.035   1
 -11   5  -1 15905.5 601.779   1
 -12   5  -1 1987.60 114.288   1
  12  -5   1 1774.98 111.923   1
 -12  -5  -1 2020.19 119.148   1
  12   5   1 1781.94 111.894   1
 -13   5  -1 2036.06 122.954   1
  13  -5   1 2132.57 126.064   1
 -13  -5  -1 2278.13 130.411   1
  13   5   1 2259.97 130.223   1
  14  -5   1 9246.99 383.703   1
 -15  -5  -1 4436.69 224.879   1
  15   5   1 5146.89 230.420   1
 -16   5  -1 76.9034 40.7883   1
  16  -5   1 47.7812 39.8960   1
 -16  -5  -1 43.7807 35.4926   1
  16   5   1 48.8919 37.3335   1
 -17   5  -1 18.1609 36.9366   1
  17  -5   1-18.3326 34.2374   1
 -17  -5  -1-50.4832 42.7929   1
  17   5   1-12.5944 41.6744   1
 -18   5  -1 363.635 57.2239   1
  18  -5   1 373.303 58.2210   1
 -18  -5  -1 369.527 61.2556   1
  18   5   1 500.082 63.9282   1
 -19   5  -1 106.555 48.8772   1
  19  -5   1 113.336 43.4723   1
 -19  -5  -1 44.6954 40.5662   1
  19   5   1 83.7641 42.7453   1
 -20   5  -1 3283.48 172.314   1
  20  -5   1 3173.52 171.627   1
  20   5   1 3181.92 172.469   1
 -21   5  -1-12.7109 40.9933   1
  21   5   1 32.7129 41.0746   1
 -21  -5  -1 6.28727 38.7341   1
  21  -5   1 12.7708 37.7954   1
  22  -5   1 783.566 79.3574   1
 -22  -5  -1 822.416 80.1549   1
 -22   5  -1 875.019 81.4058   1
  23  -5   1 815.985 80.3942   1
  23   5   1 1046.80 86.5348   1
 -23   5  -1 788.565 81.4688   1
 -23  -5  -1 870.435 82.8589   1
 -24   5  -1 638.150 77.2271   1
  24  -5   1 380.845 65.7188   1
 -25  -5  -1 521.740 69.3749   1
  25   5   1 646.647 70.9285   1
 -25  -6   1 43.2725 50.6803   1
  25   6  -1 48.0283 45.0343   1
 -24  -6   1 794.528 81.6577   1
  24   6  -1 877.086 85.5589   1
  23  -6  -1 446.033 68.1483   1
 -23   6   1 549.910 68.9721   1
  22   6  -1 3788.45 186.561   1
  22  -6  -1 3511.59 182.962   1
 -22   6   1 3175.35 178.131   1
 -22  -6   1 3293.79 179.081   1
  21  -6  -1 774.121 75.6480   1
 -21   6   1 645.315 73.0343   1
  20   6  -1 1649.87 110.645   1
  20  -6  -1 1609.29 111.498   1
 -20   6   1 1334.11 104.118   1
 -20  -6   1 1488.73 105.971   1
  19   6  -1 656.826 72.2436   1
 -19   6   1 637.693 68.7432   1
  19  -6  -1 665.865 70.0392   1
  18  -6  -1 4060.20 196.740   1
 -18   6   1 3632.80 191.082   1
 -18  -6   1 3727.17 193.923   1
  17   6  -1 41.7939 38.9021   1
  17  -6  -1 72.7676 38.1262   1
 -17   6   1 59.7814 41.2285   1
 -17  -6   1 63.3645 42.3308   1
  16   6  -1 4334.95 210.930   1
 -16  -6   1 4359.73 213.153   1
  15   6  -1 40.1342 35.0369   1
 -15  -6   1 86.1261 39.3800   1
  15  -6  -1 57.0433 35.1984   1
 -15   6   1 44.5565 35.6626   1
 -14   6   1 1204.88 90.1567   1
  14  -6  -1 1099.46 88.2125   1
 -14  -6   1 1324.04 93.6759   1
  14   6  -1 1294.00 93.2777   1
  13  -6  -1 1024.05 78.7580   1
  13   6  -1 878.155 76.7434   1
 -13  -6   1 1066.98 81.7693   1
  12  -6  -1 26296.8 960.997   1
  12   6  -1 24768.6 961.386   1
 -12  -6   1 26263.3 965.037   1
 -12   6   1 25476.2 957.785   1
 -11  -6   1 348.168 52.6378   1
  11   6  -1 302.567 46.4697   1
  10  -6  -1 3981.10 179.467   1
  10   6  -1 3686.76 179.094   1
 -10  -6   1 3419.59 175.914   1
 -10   6   1 3926.39 176.997   1
   9   6  -1 1666.77 99.8939   1
  -9   6   1 1642.33 94.9564   1
  -9  -6   1 1527.57 95.5271   1
   8  -6  -1 945.616 65.8406   1
   8   6  -1 727.146 64.9772   1
  -8   6   1 943.499 66.2488   1
  -8  -6   1 971.816 71.3012   1
   7  -6  -1 5197.82 211.105   1
   7   6  -1 4888.43 212.778   1
  -7  -6   1 4619.65 211.288   1
  -7   6   1 4715.13 207.863   1
  -6  -6   1 8468.73 364.226   1
   6  -6  -1 9518.32 359.965   1
  -6   6   1 9415.41 358.663   1
   6   6  -1 9046.80 362.307   1
  -5  -6   1 7045.17 291.222   1
   5   6  -1 7474.65 293.764   1
  -5   6   1 7598.12 289.320   1
   5  -6  -1 6798.15 288.238   1
   4  -6  -1 10498.7 378.914   1
   4   6  -1 8975.79 380.333   1
  -4   6   1 10160.1 376.741   1
  -4  -6   1 9206.00 382.291   1
   3  -6  -1 9761.01 369.000   1
   3   6  -1 8772.55 369.568   1
  -3   6   1 9395.87 366.315   1
  -3  -6   1 10314.1 375.201   1
   2  -6  -1 131565. 4648.93   1
   2   6  -1 129492. 4653.29   1
  -2   6   1 133086. 4649.50   1
  -2  -6   1 128784. 4651.78   1
  -1  -6   1 49191.0 1683.17   1
   1  -6  -1 45533.1 1679.64   1
  -1   6   1 44112.3 1676.93   1
   1   6  -1 48227.6 1680.78   1
   0  -6   1 101515. 3712.18   1
   0   6   1 103590. 3712.33   1
   0   6  -1 108166. 3715.23   1
   0  -6  -1 103955. 3712.52   1
   1  -6   1 13058.1 488.036   1
   1   6   1 13562.9 487.275   1
  -1  -6  -1 13448.6 489.098   1
   2  -6   1 98806.3 3654.34   1
   2   6   1 101002. 3653.92   1
  -2   6  -1 106102. 3653.52   1
  -2  -6  -1 103948. 3653.71   1
   3  -6   1 794.916 58.4490   1
   3   6   1 884.973 61.4778   1
  -3  -6  -1 766.321 56.5590   1
  -4   6  -1 16893.0 613.704   1
   4  -6   1 15415.5 612.091   1
   4   6   1 16522.4 614.412   1
  -4  -6  -1 16414.5 614.634   1
   5  -6   1 18755.3 702.647   1
  -5   6  -1 19214.6 702.518   1
  -5  -6  -1 19299.5 705.205   1
   5   6   1 17891.1 701.691   1
   6  -6   1 5506.04 226.186   1
  -6   6  -1 5068.21 224.234   1
  -6  -6  -1 5140.21 226.224   1
   6   6   1 5161.64 225.672   1
   7  -6   1 10339.5 405.045   1
  -7   6  -1 9907.35 403.443   1
  -7  -6  -1 10446.8 406.927   1
   7   6   1 10244.6 406.986   1
   8  -6   1 15744.7 596.791   1
  -8   6  -1 15177.3 594.705   1
  -8  -6  -1 15748.4 598.576   1
   8   6   1 15535.4 597.879   1
  -9  -6  -1 3278.14 160.069   1
   9   6   1 3010.09 155.195   1
  10  -6   1 6261.05 254.640   1
 -10   6  -1 5836.77 249.460   1
 -10  -6  -1 5171.88 251.172   1
  10   6   1 5488.60 251.018   1
  11  -6   1 18616.5 705.595   1
 -11   6  -1 18360.0 701.851   1
 -11  -6  -1 18334.7 705.600   1
  11   6   1 18274.5 706.008   1
  12  -6   1 3119.49 163.606   1
  12   6   1 3140.25 164.824   1
 -12   6  -1 3196.66 162.282   1
 -12  -6  -1 3297.23 168.013   1
  13  -6   1 691.837 67.9274   1
  14  -6   1 7032.53 298.297   1
  14   6   1 6670.55 295.607   1
 -14   6  -1 7082.20 296.049   1
 -14  -6  -1 6133.57 292.244   1
  15  -6   1 710.613 71.2698   1
  15   6   1 798.628 75.7548   1
 -15  -6  -1 845.963 78.8012   1
 -15   6  -1 688.826 68.2165   1
 -16   6  -1 120.868 43.5212   1
  16   6   1 30.7508 33.2533   1
 -16  -6  -1-6.24417 34.5934   1
  16  -6   1 12.2089 37.6270   1
  17  -6   1 952.981 82.9200   1
 -17   6  -1 949.626 82.7326   1
 -18   6  -1 43.8676 38.3256   1
  18   6   1 31.9460 38.3005   1
  18  -6   1 151.832 46.5681   1
 -18  -6  -1 90.1495 44.7698   1
  19  -6   1 7075.54 309.604   1
 -19  -6  -1 6749.01 307.121   1
 -19   6  -1 6179.04 301.053   1
 -20   6  -1 108.208 46.7317   1
  20   6   1 193.051 49.4269   1
  20  -6   1 122.668 46.4193   1
  21   6   1 4493.05 214.667   1
 -21  -6  -1 4114.33 209.209   1
  22  -6   1 870.889 81.3608   1
 -22   6  -1 838.448 81.2067   1
 -23   6  -1 780.042 78.8618   1
  23  -6   1 633.737 74.2903   1
 -23  -6  -1 832.516 81.2001   1
  23   6   1 827.052 78.6443   1
 -24  -6  -1 283.016 58.4828   1
  24   6   1 478.258 64.2779   1
 -25  -7   1 359.318 64.0653   1
  25   7  -1 450.733 63.8464   1
 -23  -7   1 1281.59 102.338   1
  23   7  -1 1412.35 104.795   1
 -22  -7   1 458.837 63.4207   1
  22   7  -1 398.574 59.4075   1
 -21  -7   1 3641.58 192.915   1
 -21   7   1 3593.46 189.451   1
  21  -7  -1 3960.70 196.236   1
  21   7  -1 3849.16 195.577   1
 -20  -7   1 84.4879 42.6805   1
 -20   7   1 69.0242 43.9116   1
  20  -7  -1-6.50348 40.8626   1
  20   7  -1 38.0878 40.6179   1
 -19  -7   1 44.8782 45.8503   1
 -19   7   1 37.1627 41.6925   1
  19  -7  -1 82.8974 43.6083   1
  19   7  -1 18.9443 36.2215   1
 -18  -7   1 352.933 60.4951   1
 -18   7   1 237.456 48.7677   1
  18  -7  -1 347.215 55.4297   1
  18   7  -1 250.023 51.2802   1
 -17  -7   1 4294.13 210.992   1
 -17   7   1 4200.77 207.675   1
  17  -7  -1 4207.42 209.876   1
  17   7  -1 4384.99 212.210   1
 -16   7   1 1031.30 82.5288   1
  16  -7  -1 792.688 76.6627   1
  16   7  -1 928.872 81.2932   1
 -15  -7   1 4354.75 219.617   1
  15  -7  -1 4729.75 221.971   1
  15   7  -1 4746.25 222.588   1
 -15   7   1 4679.83 217.145   1
  14  -7  -1 3063.08 167.277   1
 -14   7   1 3295.11 166.484   1
  14   7  -1 3431.74 174.531   1
 -14  -7   1 3226.42 169.680   1
  13  -7  -1 12265.5 478.457   1
 -13   7   1 12075.6 474.719   1
  13   7  -1 10945.5 474.457   1
 -13  -7   1 12224.5 480.482   1
  12  -7  -1 1534.62 101.156   1
 -12   7   1 1558.28 99.4848   1
  12   7  -1 1459.61 99.2081   1
 -12  -7   1 1676.34 105.883   1
  11  -7  -1 14414.2 551.181   1
 -11   7   1 14549.5 550.724   1
  11   7  -1 13604.1 553.234   1
 -11  -7   1 13887.4 554.098   1
  10   7  -1 8036.38 337.491   1
 -10  -7   1 8138.50 337.019   1
   9  -7  -1 1404.55 88.1153   1
  -9   7   1 1366.83 86.4841   1
  -9  -7   1 1317.12 89.3624   1
   9   7  -1 1327.92 91.1219   1
  -8   7   1 865.460 64.2149   1
   8   7  -1 878.278 68.8016   1
  -8  -7   1 842.602 68.7545   1
  -7   7   1 43770.9 1631.92   1
   7  -7  -1 46346.7 1633.85   1
  -6  -7   1 16.9433 24.5483   1
   6  -7  -1 19.2202 25.4426   1
   6   7  -1-4.20188 24.3517   1
  -6   7   1 25.9118 24.0892   1
  -5  -7   1 23511.8 854.555   1
   5   7  -1 22628.7 853.615   1
  -5   7   1 23147.6 850.046   1
   5  -7  -1 22722.1 850.735   1
  -4  -7   1 3032.20 143.570   1
   4   7  -1 3144.56 144.959   1
  -4   7   1 3046.45 139.130   1
   4  -7  -1 2731.89 140.448   1
  -3  -7   1 30828.5 1066.11   1
   3   7  -1 27853.5 1060.70   1
  -3   7   1 29017.4 1057.10   1
   3  -7  -1 28294.5 1059.01   1
  -2  -7   1 1460.08 82.9029   1
   2   7  -1 1346.04 80.2029   1
  -2   7   1 1411.51 78.9999   1
   2  -7  -1 1177.40 76.2330   1
  -1  -7   1 66760.9 2353.65   1
   1   7  -1 64457.6 2351.53   1
  -1   7   1 66942.7 2351.56   1
   1  -7  -1 64077.6 2351.52   1
   0  -7  -1 2982.31 137.521   1
   0   7   1 2837.13 136.691   1
   0   7  -1 2915.91 137.232   1
   0  -7   1 2913.87 138.436   1
  -1  -7  -1 2466.03 123.906   1
   1   7   1 2370.34 120.856   1
  -1   7  -1 2530.90 121.609   1
   1  -7   1 2582.77 123.347   1
  -2  -7  -1 4885.28 207.998   1
   2   7   1 4728.80 207.000   1
  -2   7  -1 4782.56 205.228   1
   2  -7   1 4880.45 209.665   1
  -3  -7  -1 74990.0 2740.31   1
   3   7   1 73392.5 2739.20   1
  -3   7  -1 80068.3 2741.32   1
   3  -7   1 77714.4 2741.92   1
   4  -7   1 18371.1 719.869   1
   4   7   1 20371.4 723.532   1
  -4  -7  -1 19106.0 721.253   1
   5  -7   1 2362.14 119.650   1
  -5   7  -1 2356.57 118.216   1
   5   7   1 2000.02 113.931   1
  -5  -7  -1 2373.04 122.340   1
  -6   7  -1 330.035 42.0920   1
   6  -7   1 313.088 40.2336   1
   7  -7   1 194.675 37.1534   1
  -7   7  -1 194.012 38.1286   1
   7   7   1 161.120 34.3495   1
  -7  -7  -1 251.179 40.2823   1
   8  -7   1 662.310 61.8449   1
  -8   7  -1 693.189 60.9473   1
   8   7   1 500.019 59.8387   1
  -8  -7  -1 616.029 60.8476   1
   9  -7   1 21709.7 828.648   1
  -9   7  -1 21362.4 826.634   1
   9   7   1 22361.2 832.734   1
  -9  -7  -1 22701.4 833.570   1
  10  -7   1 21806.4 838.052   1
 -10   7  -1 22860.0 836.675   1
  10   7   1 21907.7 837.770   1
 -10  -7  -1 22124.4 840.971   1
  11  -7   1 2393.76 136.222   1
 -11   7  -1 2306.16 132.226   1
 -11  -7  -1 2605.35 140.605   1
  11   7   1 2461.23 136.613   1
  12  -7   1 3472.16 168.320   1
 -12  -7  -1 2980.02 162.383   1
  12   7   1 2941.09 163.022   1
  13   7   1 9055.09 376.287   1
 -13  -7  -1 8708.22 374.080   1
 -13   7  -1 8559.23 369.173   1
  13  -7   1 9448.50 377.034   1
  14   7   1 1502.84 105.359   1
 -14  -7  -1 1567.77 110.161   1
 -14   7  -1 1668.72 107.165   1
  14  -7   1 1712.79 109.769   1
  15   7   1 1449.53 103.742   1
 -15  -7  -1 1419.42 103.018   1
 -15   7  -1 1497.34 102.345   1
  15  -7   1 1582.80 106.028   1
  16   7   1 230.948 46.8481   1
 -16  -7  -1 315.611 53.3609   1
 -16   7  -1 240.637 48.6170   1
  16  -7   1 308.706 53.6110   1
  17   7   1 75.2275 44.6034   1
 -17  -7  -1 140.086 47.8427   1
 -17   7  -1 98.1438 44.8888   1
  17  -7   1 56.3926 39.1030   1
  18   7   1 1517.28 107.318   1
 -18  -7  -1 1572.75 110.457   1
 -18   7  -1 1554.19 106.415   1
  18  -7   1 1269.61 99.6387   1
  19   7   1 5116.35 240.917   1
 -19  -7  -1 4969.36 240.074   1
 -19   7  -1 4852.87 236.280   1
  19  -7   1 5258.25 241.608   1
 -20  -7  -1 5429.01 251.458   1
 -20   7  -1 5107.26 248.449   1
  20  -7   1 5588.32 254.545   1
  21   7   1-38.1409 49.4852   1
 -21   7  -1 18.8358 40.8616   1
  21  -7   1 96.6073 45.3823   1
  22   7   1 633.627 73.2291   1
 -22  -7  -1 611.556 68.5525   1
 -22   7  -1 523.047 68.0209   1
  22  -7   1 522.584 66.9422   1
 -23   7  -1 104.474 49.8314   1
  23  -7   1 6.38166 36.1973   1
  24   7   1 844.788 78.5719   1
 -24  -7  -1 557.124 70.3028   1
  24   8  -1-24.5187 41.9094   1
 -24  -8   1-42.3585 42.9580   1
  23   8  -1 327.250 62.3775   1
 -23  -8   1 330.087 61.3043   1
  22   8  -1 1447.80 104.069   1
 -22  -8   1 1391.69 103.747   1
 -22   8   1 1290.25 101.737   1
  21   8  -1 1006.83 86.6537   1
 -21  -8   1 883.048 86.2235   1
 -21   8   1 829.781 82.6701   1
  21  -8  -1 872.973 83.5493   1
  20   8  -1 2086.20 129.438   1
 -20  -8   1 2090.53 131.172   1
 -20   8   1 1859.84 123.547   1
  20  -8  -1 1820.57 123.059   1
  19   8  -1 279.068 56.1646   1
 -19  -8   1 221.761 52.0195   1
 -19   8   1 182.166 49.5699   1
  19  -8  -1 244.912 54.0062   1
  18   8  -1 876.588 81.5076   1
 -18  -8   1 781.213 77.3630   1
 -18   8   1 681.201 72.4829   1
  18  -8  -1 660.945 71.5063   1
  17   8  -1 1184.24 92.3468   1
  17  -8  -1 979.561 87.3517   1
 -17  -8   1 1179.25 94.2224   1
 -17   8   1 1050.16 88.8488   1
  16   8  -1 215.089 48.0768   1
 -16   8   1 208.105 45.7120   1
 -16  -8   1 287.573 52.8156   1
  16  -8  -1 115.946 41.6688   1
 -15  -8   1 5029.08 236.655   1
  15   8  -1 4959.78 237.115   1
  14   8  -1-17.7961 34.7428   1
 -14   8   1-22.6314 34.1781   1
  14  -8  -1 5.73737 33.6027   1
 -14  -8   1 42.3762 35.0764   1
  13   8  -1 922.427 81.7343   1
 -13   8   1 882.683 76.4482   1
  13  -8  -1 1055.44 81.6541   1
 -13  -8   1 994.933 84.9203   1
  12   8  -1 59267.6 2160.37   1
 -12   8   1 58647.8 2156.63   1
  12  -8  -1 58903.0 2158.25   1
 -12  -8   1 61323.7 2164.45   1
  11   8  -1 65.7108 36.6628   1
 -11   8   1 60.4451 37.1417   1
  11  -8  -1 93.0851 35.4735   1
 -11  -8   1 121.394 36.6401   1
  10   8  -1 8649.58 368.374   1
 -10   8   1 8962.58 363.269   1
  10  -8  -1 8831.77 365.346   1
 -10  -8   1 9153.09 370.290   1
   9   8  -1 2378.44 134.912   1
  -9   8   1 2395.28 127.572   1
  -9  -8   1 2506.12 136.840   1
   9  -8  -1 2495.18 130.182   1
   8   8  -1 979.052 77.5861   1
  -8  -8   1 1080.56 79.7599   1
   7   8  -1 4893.87 219.942   1
  -7  -8   1 4941.40 222.708   1
  -7   8   1 5057.22 217.477   1
  -6   8   1 26721.6 953.932   1
   6   8  -1 24182.7 955.844   1
  -6  -8   1 24037.7 956.768   1
   6  -8  -1 28032.3 957.054   1
  -5   8   1 334.603 39.9369   1
   5  -8  -1 384.226 43.4737   1
  -4   8   1 8581.90 333.808   1
   4   8  -1 7911.12 335.802   1
  -4  -8   1 8081.32 336.698   1
   4  -8  -1 8596.35 336.062   1
  -3   8   1 5004.03 213.358   1
   3   8  -1 4892.50 215.794   1
  -3  -8   1 4858.88 216.902   1
   3  -8  -1 4957.27 213.173   1
  -2   8   1 114075. 3993.43   1
   2   8  -1 109778. 3996.73   1
  -2  -8   1 110602. 3995.86   1
   2  -8  -1 113043. 3993.88   1
   1   8  -1 901.998 66.3696   1
  -1   8   1 878.970 64.7510   1
   1  -8  -1 881.085 65.0093   1
  -1  -8   1 963.619 68.7410   1
   0   8  -1 8428.19 343.432   1
   0   8   1 8876.90 345.787   1
   0  -8  -1 8457.94 343.845   1
   0  -8   1 8705.51 346.705   1
  -1   8  -1 4059.32 180.368   1
   1   8   1 3697.15 175.680   1
  -1  -8  -1 4165.61 182.601   1
   1  -8   1 3872.66 176.826   1
  -2   8  -1 36915.9 1370.52   1
   2   8   1 38709.0 1372.66   1
  -2  -8  -1 37107.3 1372.94   1
   2  -8   1 37813.1 1372.95   1
  -3   8  -1 14987.4 613.151   1
   3   8   1 16699.2 618.527   1
  -3  -8  -1 16186.9 616.776   1
   3  -8   1 17267.8 620.139   1
  -4   8  -1 53227.7 1893.74   1
   4  -8   1 51477.2 1894.00   1
   5   8   1 18508.7 682.094   1
  -5  -8  -1 18605.6 685.670   1
  -5   8  -1 17374.7 678.653   1
   5  -8   1 17465.1 680.004   1
   6   8   1 6947.73 289.697   1
  -6  -8  -1 6729.83 290.244   1
   7  -8   1 20499.3 773.638   1
  -7   8  -1 20912.7 773.631   1
   7   8   1 20501.1 778.502   1
  -7  -8  -1 20167.0 777.759   1
   8  -8   1 15428.6 613.081   1
  -8   8  -1 15749.1 609.736   1
   8   8   1 15803.8 614.241   1
  -8  -8  -1 16617.2 616.118   1
   9  -8   1 20.6374 32.1125   1
  -9   8  -1 35.1741 35.6801   1
   9   8   1 37.1780 29.0798   1
  -9  -8  -1 48.2598 33.9960   1
  10  -8   1 7092.74 318.168   1
 -10   8  -1 7633.04 318.023   1
 -10  -8  -1 7329.50 321.804   1
  10   8   1 7867.56 324.248   1
  11  -8   1 1295.53 95.4509   1
  11   8   1 1476.35 99.5340   1
 -11  -8  -1 1469.22 100.350   1
  12  -8   1 11785.6 468.013   1
 -12   8  -1 11851.2 465.846   1
 -12  -8  -1 10802.5 464.418   1
  12   8   1 11743.7 469.725   1
 -13  -8  -1 2340.39 138.502   1
  13   8   1 2427.69 142.306   1
  14   8   1 2044.47 127.730   1
 -14  -8  -1 2086.84 128.206   1
 -14   8  -1 2131.27 127.304   1
  14  -8   1 2246.82 131.099   1
  15   8   1 3382.86 172.331   1
 -15  -8  -1 3312.91 176.228   1
 -15   8  -1 3034.48 167.564   1
  15  -8   1 3305.49 173.389   1
  16   8   1 2501.90 150.362   1
 -16  -8  -1 2703.88 152.874   1
 -16   8  -1 2551.49 149.263   1
  16  -8   1 3007.26 157.953   1
 -17  -8  -1 4128.03 212.451   1
  17   8   1 4431.29 211.989   1
  18   8   1 1872.95 120.736   1
 -18  -8  -1 1742.26 118.222   1
 -18   8  -1 1792.30 118.833   1
  18  -8   1 1987.70 123.237   1
  19   8   1 240.824 57.0481   1
 -19  -8  -1 310.223 57.0890   1
 -19   8  -1 320.442 58.8199   1
  19  -8   1 194.786 55.7130   1
 -20  -8  -1 12.8016 42.3721   1
  20   8   1 50.8248 42.4052   1
  21   8   1 450.198 68.0853   1
 -21  -8  -1 482.253 70.2578   1
 -21   8  -1 420.588 62.8563   1
  21  -8   1 609.555 69.7938   1
  22   8   1 446.236 62.9795   1
 -22  -8  -1 640.362 70.7031   1
  23   8   1 171.537 48.4702   1
 -23  -8  -1 83.6359 48.3652   1
 -24  -9   1 101.805 50.7730   1
  23   9  -1 30.5909 39.8079   1
 -23  -9   1-6.09913 40.6972   1
  22   9  -1 111.284 49.6889   1
 -22  -9   1 101.662 50.7695   1
  21  -9  -1 1765.52 117.806   1
  20  -9  -1 310.720 57.3603   1
  20   9  -1 335.081 57.5604   1
 -20   9   1 243.562 52.4222   1
 -19   9   1 165.447 51.2942   1
  19  -9  -1 147.841 47.2418   1
 -18  -9   1 45.3966 42.5711   1
  18   9  -1 18.6990 39.1460   1
  17   9  -1 1478.61 107.842   1
  17  -9  -1 1597.63 110.360   1
 -17  -9   1 1566.91 111.355   1
 -17   9   1 1592.30 109.761   1
  16   9  -1 669.698 71.2884   1
 -16  -9   1 558.194 68.9701   1
 -16   9   1 539.314 65.8377   1
  16  -9  -1 560.856 65.3865   1
  15   9  -1 675.524 72.9236   1
 -15  -9   1 678.696 72.6740   1
 -15   9   1 678.622 69.2846   1
  15  -9  -1 638.914 68.3080   1
 -14  -9   1 407.205 59.1704   1
  14   9  -1 408.190 56.1478   1
  13   9  -1 2326.59 135.600   1
 -13  -9   1 2582.73 144.099   1
 -13   9   1 2280.09 133.359   1
  13  -9  -1 2375.93 135.835   1
  12   9  -1 569.004 65.5810   1
 -12  -9   1 598.240 66.9261   1
 -12   9   1 709.849 67.2201   1
  12  -9  -1 627.701 66.1937   1
 -11   9   1 31810.2 1191.23   1
  11  -9  -1 32603.9 1194.77   1
  10   9  -1 1461.67 99.9569   1
 -10  -9   1 1550.64 102.078   1
 -10   9   1 1461.62 94.5725   1
  10  -9  -1 1257.79 91.6219   1
   9   9  -1 16.1598 34.1413   1
   9  -9  -1 44.6899 29.4058   1
  -9   9   1 48.0010 31.2452   1
  -9  -9   1-5.41549 33.6950   1
  -8  -9   1 15489.4 587.148   1
   8   9  -1 14964.7 584.482   1
   8  -9  -1 15531.2 582.691   1
  -8   9   1 14241.5 577.393   1
   7   9  -1 1379.11 93.4912   1
   7  -9  -1 1407.26 92.4716   1
  -7   9   1 1470.13 91.0969   1
  -7  -9   1 1568.59 96.5479   1
  -6  -9   1 8743.84 355.123   1
   6   9  -1 8618.37 356.751   1
  -5  -9   1 17781.9 681.715   1
   5   9  -1 17981.6 680.574   1
   4   9  -1 477.385 51.6704   1
   4  -9  -1 362.760 44.6420   1
  -4  -9   1 443.388 51.4210   1
  -4   9   1 378.906 44.9522   1
   3   9  -1 22457.6 852.328   1
   3  -9  -1 21951.8 849.370   1
  -3  -9   1 23197.4 857.225   1
  -3   9   1 23719.6 851.591   1
   2   9  -1 3443.42 161.968   1
   2  -9  -1 3384.86 160.141   1
  -2   9   1 3318.11 158.213   1
  -2  -9   1 3142.27 159.773   1
  -1   9   1 22197.0 841.945   1
   1  -9  -1 23017.3 845.341   1
   0  -9  -1 21.8760 24.5269   1
   0   9   1 30.7464 28.5918   1
   3   9   1 24529.8 937.731   1
   3  -9   1 24582.6 938.208   1
  -3  -9  -1 24387.9 937.534   1
  -3   9  -1 27578.4 941.336   1
   4   9   1 4497.90 199.216   1
   4  -9   1 4419.14 197.834   1
  -4  -9  -1 3976.17 194.473   1
  -4   9  -1 4247.70 193.897   1
   5   9   1 869.763 69.2506   1
  -5  -9  -1 869.740 70.1408   1
  -5   9  -1 890.885 69.6003   1
   5  -9   1 806.052 69.6732   1
   6   9   1 11136.9 458.377   1
   6  -9   1 11725.9 459.578   1
  -6   9  -1 11620.6 457.093   1
  -6  -9  -1 11791.6 462.974   1
   7  -9   1 11006.5 444.405   1
  -7   9  -1 10825.8 441.602   1
  -7  -9  -1 11623.4 450.053   1
   7   9   1 11172.9 447.432   1
   8  -9   1 15.3605 31.2647   1
  -8   9  -1 95.2551 32.9237   1
  -8  -9  -1 16.3554 37.2822   1
   8   9   1 5.43834 34.4798   1
   9  -9   1 18299.6 720.649   1
  -9   9  -1 18621.6 720.640   1
   9   9   1 19745.0 726.692   1
  -9  -9  -1 18926.9 724.295   1
  10  -9   1 1586.87 104.489   1
  11  -9   1 3236.22 170.471   1
 -11   9  -1 3338.52 169.775   1
 -11  -9  -1 3485.31 176.551   1
 -12  -9  -1 6715.49 296.073   1
  12   9   1 6554.91 293.984   1
  13  -9   1 3549.66 184.205   1
 -13   9  -1 3728.14 184.494   1
 -13  -9  -1 3790.67 189.347   1
  13   9   1 3341.96 184.413   1
  14  -9   1 1699.77 111.307   1
 -14   9  -1 1642.07 110.222   1
 -14  -9  -1 1478.98 106.781   1
  14   9   1 1749.19 114.146   1
  15  -9   1 446.158 64.4975   1
  15   9   1 658.758 69.4994   1
 -15   9  -1 507.659 65.4347   1
 -15  -9  -1 676.279 71.4041   1
  16   9   1 3156.92 166.450   1
  16  -9   1 3008.81 164.576   1
 -16  -9  -1 3244.55 172.782   1
 -16   9  -1 2916.13 163.803   1
  17  -9   1 271.885 51.4790   1
 -17   9  -1 245.514 55.5939   1
 -17  -9  -1 289.806 56.8279   1
  17   9   1 393.519 59.4026   1
  18   9   1 1145.76 88.9676   1
 -18  -9  -1 1044.34 89.9595   1
 -18   9  -1 1061.06 89.6031   1
  18  -9   1 1049.75 89.4306   1
  19   9   1 513.915 66.5465   1
 -19  -9  -1 343.619 59.6140   1
 -19   9  -1 335.745 57.8641   1
  19  -9   1 488.056 63.0608   1
 -20   9  -1 411.483 62.8913   1
  20  -9   1 352.817 57.7557   1
 -21  -9  -1 261.621 53.8609   1
 -21   9  -1 258.155 58.0318   1
  21  -9   1 184.964 50.0367   1
 -22  -9  -1 91.2073 48.2506   1
  22   9   1 66.3207 46.7225   1
 -23 -10   1 120.975 45.0172   1
  23  10  -1 161.990 50.9740   1
 -21 -10   1-6.26558 46.0506   1
  21  10  -1 42.7856 41.7790   1
  20  10  -1 340.908 58.2279   1
  19  10  -1 598.707 70.7920   1
 -19 -10   1 593.041 72.2542   1
 -19  10   1 510.933 66.7033   1
  19 -10  -1 602.054 67.3950   1
 -18  10   1-18.7799 40.0212   1
  18 -10  -1 38.4543 39.8617   1
 -17 -10   1 381.261 63.2426   1
  17  10  -1 415.283 62.6544   1
  16  10  -1 3837.99 189.333   1
 -16 -10   1 3584.82 186.423   1
 -16  10   1 3610.92 184.427   1
  16 -10  -1 3390.65 182.554   1
  15  10  -1 3816.90 192.793   1
 -15 -10   1 3648.73 191.644   1
 -15  10   1 3808.74 188.945   1
  15 -10  -1 3675.41 188.303   1
  14  10  -1 1356.24 101.241   1
 -14  10   1 1273.25 96.3920   1
  14 -10  -1 1439.49 102.333   1
  13  10  -1 216.449 46.3216   1
 -13 -10   1 251.153 52.6558   1
 -13  10   1 193.686 45.0245   1
  13 -10  -1 231.749 47.3473   1
  12  10  -1 533.521 62.6671   1
  12 -10  -1 450.049 56.5290   1
 -12  10   1 451.904 54.6765   1
 -12 -10   1 484.083 62.5188   1
  11  10  -1 3246.02 163.965   1
 -11 -10   1 2786.46 156.518   1
 -11  10   1 2993.96 154.346   1
  11 -10  -1 2772.59 153.159   1
  10 -10  -1 6374.83 267.845   1
  10  10  -1 5487.18 265.951   1
 -10 -10   1 6156.01 272.693   1
  -9 -10   1 9140.81 374.387   1
   9 -10  -1 9233.06 371.219   1
   9  10  -1 8396.43 369.850   1
  -9  10   1 9024.39 368.465   1
  -8 -10   1 24666.3 882.888   1
   8  10  -1 23219.6 876.600   1
  -8  10   1 23027.8 872.680   1
   8 -10  -1 22310.9 873.551   1
  -7  10   1 9058.52 377.052   1
   7  10  -1 9319.20 383.577   1
  -7 -10   1 9352.38 384.643   1
   7 -10  -1 9645.14 383.203   1
   6  10  -1 1241.06 88.2357   1
  -6 -10   1 1267.49 88.6799   1
   6 -10  -1 1199.57 85.2893   1
  -5  10   1 195.995 40.8312   1
   5  10  -1 131.281 36.7597   1
  -5 -10   1 171.381 40.3102   1
   5 -10  -1 134.533 34.0446   1
  -4  10   1 6035.82 262.839   1
   4  10  -1 6469.53 266.138   1
  -4 -10   1 6455.65 266.937   1
  -3  10   1 15538.7 582.725   1
  -3 -10   1 15913.6 591.217   1
   3 -10  -1 15740.1 585.773   1
  -2  10   1 14336.2 521.835   1
   2  10  -1 12715.4 520.388   1
  -2 -10   1 12917.5 521.870   1
   2 -10  -1 13332.1 519.848   1
  -1  10   1 108638. 3823.99   1
   1  10  -1 106739. 3824.39   1
   1 -10  -1 105286. 3823.21   1
  -1 -10   1 106783. 3825.43   1
   0  10   1 1276.64 87.9994   1
   0  10  -1 1417.79 89.9078   1
   0 -10  -1 1251.42 88.4909   1
   0 -10   1 1391.33 90.0711   1
  -1  10  -1 603.844 55.5782   1
   1  10   1 556.240 55.8330   1
  -1 -10  -1 602.929 58.8707   1
   1 -10   1 669.497 61.1094   1
  -2  10  -1 493.830 52.7647   1
   2  10   1 433.237 53.5927   1
  -2 -10  -1 548.659 58.0378   1
   2 -10   1 354.392 47.3580   1
  -3  10  -1 108232. 3804.53   1
   3  10   1 109491. 3806.24   1
  -3 -10  -1 105475. 3804.62   1
   3 -10   1 102137. 3803.82   1
  -4  10  -1 5487.08 233.940   1
   4  10   1 5051.76 232.619   1
  -4 -10  -1 5127.91 232.208   1
   4 -10   1 5233.06 234.233   1
  -5  10  -1 1229.85 84.3189   1
   5  10   1 1229.47 87.5425   1
  -5 -10  -1 1140.39 85.5141   1
   5 -10   1 1245.61 85.7218   1
   6  10   1 2902.83 149.780   1
  -6 -10  -1 3085.59 154.643   1
  -6  10  -1 2575.65 143.486   1
   6 -10   1 2892.72 149.886   1
   7  10   1 656.498 65.1988   1
  -7 -10  -1 714.649 66.9442   1
  -7  10  -1 634.500 63.3590   1
   8 -10   1 8645.18 357.425   1
  -8 -10  -1 8661.43 360.870   1
   8  10   1 8382.76 359.970   1
   9 -10   1 4576.55 211.423   1
   9  10   1 4559.13 215.284   1
  -9 -10  -1 4206.59 210.967   1
  10 -10   1 889.986 78.0681   1
 -10  10  -1 1041.79 80.6865   1
  10  10   1 966.793 83.4937   1
 -10 -10  -1 993.711 83.7091   1
  11 -10   1 12929.6 499.142   1
 -11  10  -1 12320.1 495.339   1
  11  10   1 11724.8 497.690   1
 -11 -10  -1 12544.4 500.322   1
  12 -10   1 6151.13 277.103   1
 -12  10  -1 5974.20 273.947   1
  12  10   1 6143.26 279.837   1
 -12 -10  -1 6662.23 286.401   1
  13 -10   1 4021.66 206.315   1
 -13  10  -1 4448.98 209.201   1
  13  10   1 4294.23 209.941   1
 -13 -10  -1 4251.80 211.033   1
  14 -10   1 619.236 70.4503   1
 -14  10  -1 781.631 75.2859   1
 -14 -10  -1 687.546 75.3746   1
  14  10   1 759.253 77.8194   1
  15 -10   1 794.309 78.5642   1
 -15  10  -1 781.649 76.2334   1
 -15 -10  -1 867.596 79.6100   1
  15  10   1 704.713 75.6139   1
  16 -10   1 12.6691 42.6223   1
 -16  10  -1-6.16815 37.6441   1
  16  10   1 31.0119 36.7234   1
 -16 -10  -1 64.1238 41.0060   1
 -17  10  -1 5573.59 264.878   1
  17 -10   1 6081.94 270.653   1
  18  10   1 998.259 85.8846   1
 -18 -10  -1 917.978 85.0291   1
 -18  10  -1 727.997 80.4108   1
  18 -10   1 839.535 83.6764   1
  19  10   1-6.09680 44.8072   1
 -19 -10  -1 38.1876 44.5081   1
 -19  10  -1 25.1060 41.5362   1
  19 -10   1-6.40894 42.7645   1
  20  10   1 85.9398 40.3256   1
 -20 -10  -1 62.4572 45.6276   1
 -20  10  -1 68.7920 46.3072   1
  20 -10   1-19.1561 46.3260   1
 -21  10  -1 68.2350 46.2617   1
  22  10   1 239.594 54.3313   1
 -22 -11   1 42.1077 46.0201   1
  22  11  -1 82.9056 44.7377   1
 -21 -11   1 93.5877 50.1269   1
  21  11  -1 106.783 47.6748   1
 -20 -11   1 56.6601 47.5118   1
  20  11  -1 6.06198 43.0311   1
  19  11  -1 1542.78 105.846   1
 -19 -11   1 1610.43 109.836   1
 -19  11   1 1284.52 103.215   1
  19 -11  -1 1479.95 106.881   1
  18  11  -1 904.447 81.8459   1
  18 -11  -1 751.330 76.6594   1
 -18  11   1 865.241 82.0208   1
 -18 -11   1 735.069 77.1083   1
 -17  11   1 49.5501 40.4291   1
  17 -11  -1 138.545 43.8284   1
 -16 -11   1 1118.04 94.5455   1
  16  11  -1 1349.37 99.5161   1
  15  11  -1 1101.24 89.0955   1
 -15 -11   1 994.305 86.6808   1
 -15  11   1 772.797 76.5574   1
  15 -11  -1 898.556 81.0877   1
  14  11  -1 78.8224 41.1872   1
  14 -11  -1 60.2339 41.2396   1
 -14  11   1 46.8188 39.7597   1
 -14 -11   1 95.4840 44.9114   1
  13 -11  -1 356.057 54.7996   1
 -13  11   1 394.457 55.7638   1
  12 -11  -1 2117.73 129.558   1
  12  11  -1 2137.89 131.748   1
 -12 -11   1 2129.69 130.467   1
  11  11  -1 2957.43 157.366   1
 -11 -11   1 2662.16 152.669   1
 -10 -11   1 6606.29 290.165   1
  10  11  -1 6528.47 290.993   1
  10 -11  -1 6823.65 288.004   1
 -10  11   1 6132.72 281.808   1
   9  11  -1 538.004 61.3821   1
  -9 -11   1 343.391 54.5387   1
   9 -11  -1 292.848 49.3329   1
  -9  11   1 474.059 57.3006   1
  -8 -11   1 5025.13 231.750   1
   8  11  -1 4506.89 224.415   1
   8 -11  -1 5248.08 229.739   1
  -8  11   1 4915.37 224.562   1
   7 -11  -1 95.8095 40.1017   1
  -7  11   1 127.776 39.2582   1
   6  11  -1-37.4961 40.6736   1
   6 -11  -1 5.19338 30.7385   1
  -6 -11   1 10.5356 35.7201   1
  -6  11   1 20.1689 32.2349   1
   5 -11  -1 17962.9 712.970   1
  -5 -11   1 19482.9 720.652   1
   5  11  -1 18896.4 718.467   1
   4  11  -1 36805.5 1299.06   1
   4 -11  -1 35608.4 1296.09   1
  -4  11   1 33275.5 1291.26   1
  -4 -11   1 35164.2 1297.81   1
   3  11  -1 135.764 36.0414   1
  -3  11   1 138.751 39.8068   1
  -3 -11   1 155.430 39.9721   1
  -2 -11   1 6725.60 295.170   1
   2 -11  -1 6765.46 290.094   1
  -2  11   1 7097.09 291.540   1
   2  11  -1 6554.07 291.412   1
   1 -11  -1 863.461 70.4576   1
  -1 -11   1 714.802 68.3960   1
  -1  11   1 882.841 71.8953   1
   1  11  -1 863.735 71.6609   1
   0 -11   1 10989.1 450.689   1
   0 -11  -1 10942.8 450.113   1
   0  11  -1 12012.4 454.519   1
   0  11   1 11216.3 450.514   1
   1  11   1 3551.00 174.838   1
   1 -11   1 3596.23 177.107   1
  -1 -11  -1 3628.08 179.375   1
  -1  11  -1 3527.00 174.350   1
   2  11   1 27625.4 1070.02   1
   2 -11   1 28386.4 1074.37   1
  -2 -11  -1 29056.3 1074.22   1
  -2  11  -1 30327.0 1073.56   1
   3  11   1 2855.54 154.374   1
   3 -11   1 3019.68 153.993   1
  -3 -11  -1 3109.70 156.113   1
  -3  11  -1 2984.48 155.352   1
   4  11   1 3381.46 173.456   1
   4 -11   1 3732.44 174.975   1
  -4 -11  -1 3405.49 172.511   1
  -4  11  -1 3314.77 169.502   1
   5  11   1 257.329 47.3880   1
   5 -11   1 246.692 46.5098   1
  -5  11  -1 169.967 42.9575   1
  -5 -11  -1 238.509 46.3067   1
   6  11   1 315.422 50.7623   1
  -6 -11  -1 316.552 54.9532   1
  -6  11  -1 203.184 46.4190   1
  -7  11  -1 1572.00 103.899   1
   7 -11   1 1774.58 109.201   1
   8  11   1 4188.78 208.686   1
   8 -11   1 4666.47 211.054   1
  -8  11  -1 4210.98 204.123   1
  -8 -11  -1 4246.49 210.304   1
   9  11   1 172.429 44.0540   1
   9 -11   1 160.826 46.1106   1
  -9 -11  -1 142.108 46.1481   1
  10  11   1 215.720 46.3470   1
 -10 -11  -1 119.982 42.8686   1
  10 -11   1 98.7247 40.6185   1
  11 -11   1 1518.77 102.804   1
 -11 -11  -1 1543.66 106.322   1
 -11  11  -1 1497.02 101.282   1
  11  11   1 1316.16 100.973   1
  12 -11   1 3411.92 177.777   1
 -12 -11  -1 3485.49 181.972   1
 -12  11  -1 3469.97 176.807   1
  12  11   1 3407.44 179.714   1
  13 -11   1 30.2265 35.7814   1
 -13 -11  -1 6.36618 43.5096   1
 -13  11  -1-5.93921 38.9738   1
  13  11   1-6.16258 43.7324   1
  14 -11   1-6.14435 42.6536   1
 -14 -11  -1 38.1808 41.0532   1
 -14  11  -1 6.05949 40.4407   1
  14  11   1 62.3767 42.6402   1
  15 -11   1 280.473 54.1066   1
 -15 -11  -1 335.873 55.5072   1
  15  11   1 296.579 54.2180   1
 -15  11  -1 329.441 57.9068   1
 -16  11  -1 556.613 65.2439   1
  16 -11   1 458.759 61.9534   1
  16  11   1 627.119 68.2357   1
 -17  11  -1 918.047 81.6860   1
  17 -11   1 941.917 84.7110   1
 -17 -11  -1 901.185 83.1478   1
  17  11   1 834.146 76.8064   1
  18 -11   1-6.33717 41.5878   1
 -18 -11  -1-37.8933 39.2824   1
 -18  11  -1 6.17993 45.4191   1
  18  11   1-12.3525 38.4161   1
  19 -11   1 75.8284 42.5813   1
 -19 -11  -1 82.6991 44.8857   1
  19  11   1 30.0190 43.5943   1
 -19  11  -1 98.7796 46.6487   1
 -20 -11  -1 79.9752 49.0422   1
  20  11   1 6.00117 44.7177   1
 -21 -11  -1 521.137 65.1524   1
  21  11   1 469.390 62.7551   1
 -21 -12   1-12.2387 45.8780   1
  21  12  -1-23.2519 39.1079   1
 -20 -12   1 73.8932 47.1243   1
 -19 -12   1 145.931 52.5906   1
  19  12  -1 179.190 53.0985   1
  18 -12  -1 297.988 56.8367   1
  18  12  -1 260.002 57.0125   1
 -18 -12   1 188.090 55.4462   1
 -18  12   1 153.680 47.9152   1
  17 -12  -1 12.6349 39.2911   1
  17  12  -1 6.22865 41.5597   1
 -17 -12   1-6.30132 42.7283   1
 -17  12   1-30.5683 41.1255   1
  16 -12  -1 37.6969 39.8078   1
  16  12  -1 12.4371 37.5673   1
 -16  12   1 6.04422 37.5936   1
 -16 -12   1-6.37159 38.4918   1
  15  12  -1 2248.19 136.733   1
 -15 -12   1 2328.65 140.004   1
 -14 -12   1 69.5000 43.9353   1
  14 -12  -1 61.9427 41.7566   1
  14  12  -1 117.003 45.3373   1
 -14  12   1 59.6527 38.5715   1
 -13 -12   1 6.23689 40.5965   1
  13 -12  -1 48.8856 39.7760   1
  13  12  -1 98.7778 48.6403   1
 -13  12   1-5.90642 37.0994   1
 -12 -12   1 485.468 61.8478   1
  12  12  -1 460.443 63.5480   1
  12 -12  -1 432.453 59.6737   1
 -12  12   1 480.709 59.9938   1
 -11 -12   1 177.030 44.1174   1
  11 -12  -1 160.082 43.1753   1
  11  12  -1 171.659 46.4192   1
 -11  12   1 232.059 49.0303   1
 -10 -12   1 758.489 73.7607   1
  10 -12  -1 730.502 71.5216   1
 -10  12   1 714.411 67.3042   1
  10  12  -1 703.918 73.4031   1
  -9 -12   1 2749.79 152.271   1
   9  12  -1 2627.17 150.040   1
  -8 -12   1 809.993 73.7175   1
   8  12  -1 684.761 67.7954   1
  -7  12   1 2630.35 143.885   1
   7  12  -1 2637.15 147.212   1
  -7 -12   1 2592.61 147.478   1
   7 -12  -1 2765.68 148.139   1
  -6  12   1 70.0011 35.6912   1
   6  12  -1 72.3752 42.3231   1
  -6 -12   1 21.7608 34.8392   1
   6 -12  -1 69.3577 33.2447   1
  -5  12   1 16798.5 634.792   1
   5  12  -1 16459.4 635.341   1
  -5 -12   1 15868.7 632.985   1
   5 -12  -1 16191.7 633.025   1
  -4  12   1 2197.49 126.533   1
   4 -12  -1 2251.49 128.984   1
   3  12  -1 2340.21 130.141   1
  -3 -12   1 2168.18 128.344   1
   3 -12  -1 2175.98 127.863   1
  -2  12   1 5.32594 31.8505   1
   2  12  -1 16.0838 30.3820   1
  -2 -12   1-5.63432 33.6946   1
   2 -12  -1 10.7002 32.3197   1
  -1  12   1 2385.14 132.318   1
   1  12  -1 2532.95 135.626   1
   1 -12  -1 2216.18 129.564   1
  -1 -12   1 2205.01 129.406   1
   0  12  -1 16.2321 33.3395   1
   0  12   1-5.29624 32.0010   1
   0 -12  -1 49.8014 33.7664   1
   0 -12   1 21.7233 34.1006   1
  -1  12  -1 3891.45 188.750   1
   1  12   1 3917.07 190.708   1
   1 -12   1 3699.99 188.275   1
  -1 -12  -1 4066.00 193.265   1
  -2  12  -1 1044.07 81.2911   1
   2  12   1 925.642 77.6924   1
  -2 -12  -1 1011.99 79.5936   1
   2 -12   1 953.267 79.3707   1
  -3  12  -1 7772.48 328.505   1
   3  12   1 7640.63 329.093   1
  -3 -12  -1 7715.21 329.379   1
   3 -12   1 7858.36 330.408   1
  -4  12  -1-5.45102 33.5807   1
   4 -12   1 5.32049 33.4010   1
   5  12   1 1434.59 99.8707   1
  -5 -12  -1 1355.02 98.0446   1
   6  12   1 206.613 42.6777   1
  -6 -12  -1 177.399 42.8098   1
   7  12   1 1610.88 112.936   1
  -7 -12  -1 1895.05 119.867   1
  -7  12  -1 1836.75 114.741   1
   7 -12   1 1935.54 117.604   1
   8  12   1 2871.41 160.142   1
  -8 -12  -1 2932.25 161.721   1
  -8  12  -1 3009.36 156.587   1
   8 -12   1 3024.32 159.911   1
   9  12   1 297.912 52.0982   1
   9 -12   1 247.677 49.0611   1
  -9 -12  -1 273.581 51.3136   1
  -9  12  -1 299.231 51.0871   1
  10 -12   1 5.96205 37.0833   1
  10  12   1 6.12047 37.7077   1
 -10 -12  -1 36.6091 39.0098   1
 -10  12  -1 5.74854 38.0431   1
 -11  12  -1 934.651 82.3545   1
  11 -12   1 968.908 81.4999   1
  12  12   1 777.643 73.2742   1
 -12 -12  -1 641.521 69.7386   1
 -12  12  -1 514.091 62.3979   1
  12 -12   1 612.769 68.9332   1
  13  12   1 1010.66 86.2459   1
 -13 -12  -1 1014.39 89.8675   1
  14 -12   1 911.283 84.4120   1
 -14 -12  -1 1091.71 91.1394   1
  14  12   1 1021.03 88.7865   1
 -14  12  -1 1009.19 84.5290   1
  15 -12   1 647.270 70.8748   1
 -15 -12  -1 583.694 69.0073   1
  15  12   1 613.705 71.6755   1
 -15  12  -1 548.971 68.5069   1
  16 -12   1 49.8666 36.9397   1
 -16 -12  -1 81.9293 45.0837   1
  16  12   1 37.5731 41.8239   1
 -16  12  -1 36.5283 41.9726   1
  17 -12   1 43.7236 42.5680   1
 -17 -12  -1 170.387 50.7526   1
  17  12   1 134.343 49.3990   1
 -17  12  -1 128.527 50.0592   1
  18 -12   1 6.24918 43.0540   1
 -18 -12  -1 56.7322 46.9578   1
 -18  12  -1 12.3014 43.3423   1
  18  12   1 42.4077 47.1628   1
 -19 -12  -1 6.18318 43.8803   1
  19  12   1-29.7686 45.2099   1
 -20 -12  -1 103.746 42.7563   1
  20  12   1 46.4208 40.9630   1
 -20 -13   1 66.7551 50.3203   1
  18  13  -1 24.4485 44.9182   1
 -18 -13   1-12.3016 45.8091   1
 -16 -13   1-31.9605 45.6881   1
  16 -13  -1-6.34518 39.4632   1
  16  13  -1 36.8098 44.4722   1
 -16  13   1 6.15620 44.0020   1
 -15 -13   1 556.028 67.5659   1
  15  13  -1 615.629 65.9990   1
 -15  13   1 633.912 70.1800   1
  15 -13  -1 599.238 69.3325   1
  14 -13  -1 206.515 49.5660   1
 -14  13   1 217.064 51.2797   1
  13  13  -1 185.516 48.7021   1
 -13 -13   1 236.905 52.9809   1
 -12 -13   1 142.265 47.9091   1
  12 -13  -1 142.737 45.9733   1
  12  13  -1 111.647 45.6423   1
 -12  13   1 256.795 49.4457   1
 -11 -13   1 4054.13 194.280   1
  11  13  -1 3831.68 191.390   1
 -11  13   1 3277.58 181.745   1
  11 -13  -1 3808.62 190.219   1
 -10  13   1 1531.88 102.858   1
  10 -13  -1 1352.74 100.025   1
  -9  13   1 216.498 46.5885   1
   9  13  -1 203.463 46.3999   1
  -9 -13   1 194.963 44.8625   1
   9 -13  -1 289.909 50.4005   1
  -8  13   1 435.834 59.9735   1
   8  13  -1 396.297 54.0943   1
  -8 -13   1 470.093 59.6040   1
   8 -13  -1 422.033 53.7463   1
  -7  13   1 473.404 56.1988   1
   7  13  -1 464.836 60.5072   1
  -7 -13   1 466.480 59.9460   1
   7 -13  -1 506.706 58.9578   1
  -6  13   1 296.286 50.4043   1
   6  13  -1 269.710 50.5129   1
  -6 -13   1 274.793 50.5578   1
   6 -13  -1 291.844 48.4421   1
  -5  13   1 5.54789 32.8367   1
   5  13  -1-22.9098 34.2507   1
  -5 -13   1 5.70717 32.7068   1
   5 -13  -1 23.0086 31.8469   1
   4  13  -1 269.864 51.7425   1
  -4 -13   1 304.712 52.9586   1
   3  13  -1 135.743 40.1481   1
  -3 -13   1 272.134 49.4513   1
   2  13  -1 72.6621 40.5962   1
  -2 -13   1 70.5344 39.3004   1
   1  13  -1 1151.75 86.9669   1
  -1 -13   1 1053.40 85.4071   1
   0  13  -1 153.210 44.9632   1
   0  13   1 166.208 42.3551   1
   0 -13   1 96.5560 39.1283   1
  -1  13  -1 95.8953 41.3903   1
   1  13   1 112.112 42.5048   1
  -1 -13  -1 172.366 43.8314   1
   1 -13   1 101.610 41.4200   1
  -2  13  -1 280.326 51.9411   1
   2  13   1 289.167 48.5646   1
  -2 -13  -1 193.472 47.7535   1
   2 -13   1 268.244 48.8736   1
  -3  13  -1 3331.80 174.212   1
   3  13   1 3442.96 175.957   1
  -3 -13  -1 3650.23 178.851   1
  -4  13  -1 890.817 76.9443   1
   4  13   1 699.298 72.5971   1
  -4 -13  -1 827.914 74.6071   1
   4 -13   1 815.839 75.5129   1
   5  13   1 1492.98 101.463   1
  -5 -13  -1 1416.72 100.252   1
   5 -13   1 1392.28 96.8091   1
  -6 -13  -1 3047.98 159.474   1
   6  13   1 2757.70 151.593   1
  -6  13  -1 2900.49 153.758   1
   6 -13   1 2603.44 150.639   1
  -7  13  -1 289.629 49.5659   1
   7  13   1 231.608 44.8322   1
  -7 -13  -1 224.568 48.6282   1
   7 -13   1 271.239 48.8735   1
   8  13   1 3597.08 184.481   1
  -8 -13  -1 3769.46 188.076   1
  -8  13  -1 3585.47 182.260   1
   8 -13   1 3479.46 182.146   1
  -9  13  -1 370.007 54.4499   1
   9 -13   1 453.057 59.2508   1
  10  13   1 670.339 76.9645   1
 -10 -13  -1 894.778 82.6908   1
 -10  13  -1 904.504 77.9145   1
  10 -13   1 846.579 77.9357   1
 -11 -13  -1 6.23252 39.8459   1
  11  13   1 12.3471 38.3972   1
  12  13   1 199.191 52.5573   1
 -12 -13  -1 214.205 55.5803   1
 -12  13  -1 256.621 52.9419   1
  12 -13   1 117.523 44.7449   1
  13  13   1 1143.06 90.8032   1
  13 -13   1 1102.07 89.4864   1
 -13 -13  -1 1112.86 92.1776   1
 -13  13  -1 1036.86 87.6344   1
  14 -13   1 50.3290 39.9320   1
 -14 -13  -1-6.45744 35.8336   1
 -14  13  -1 90.5440 43.5193   1
  14  13   1 142.306 43.0097   1
  15 -13   1 144.774 46.9777   1
 -15 -13  -1 239.565 50.6137   1
  15  13   1 130.185 45.0509   1
 -15  13  -1 188.312 50.9570   1
  16 -13   1 232.403 53.2122   1
  17 -13   1 18.7159 42.9970   1
 -17  13  -1 53.9805 43.5057   1
 -17 -13  -1 43.3054 39.2260   1
  17  13   1 54.7227 36.7626   1
 -19 -13  -1 48.0050 46.4326   1
  19  13   1 11.7414 46.2507   1
 -19 -14   1 41.5567 45.9262   1
  19  14  -1-35.0200 44.3189   1
 -18 -14   1 576.933 69.6426   1
  18  14  -1 653.683 69.5106   1
 -17 -14   1 545.906 70.2367   1
  17  14  -1 512.547 66.5905   1
  16  14  -1 1168.81 91.6622   1
 -16 -14   1 1308.78 97.8163   1
 -15  14   1 913.812 81.3318   1
 -15 -14   1 904.916 82.3947   1
  15  14  -1 706.672 73.6146   1
  15 -14  -1 914.900 83.9103   1
 -14  14   1 12.1041 37.3374   1
 -14 -14   1 131.093 47.4432   1
  14  14  -1 43.1688 45.0584   1
  14 -14  -1 44.4666 40.2965   1
 -13  14   1 1045.40 88.0547   1
 -13 -14   1 869.716 84.9574   1
  13  14  -1 960.052 87.3603   1
  13 -14  -1 1120.01 88.3503   1
 -12  14   1 5.98841 37.2471   1
 -12 -14   1 30.9300 38.8370   1
  12 -14  -1 6.24935 37.3744   1
  12  14  -1 6.22262 37.9664   1
  11  14  -1 1121.45 96.5479   1
 -11 -14   1 1155.77 94.5340   1
 -10  14   1 703.200 71.0932   1
 -10 -14   1 596.735 68.9636   1
  10  14  -1 527.999 64.7062   1
  10 -14  -1 571.858 66.0157   1
   9 -14  -1 387.404 56.0869   1
  -9 -14   1 462.701 61.6255   1
  -9  14   1 411.766 58.2996   1
   9  14  -1 508.761 63.5911   1
  -8  14   1 1297.01 99.3129   1
  -8 -14   1 1501.25 105.678   1
   8 -14  -1 1259.86 98.5712   1
   8  14  -1 1516.47 102.990   1
  -7  14   1 145.455 43.8535   1
   7 -14  -1 113.383 40.7206   1
   6 -14  -1 1635.49 109.926   1
  -6  14   1 1578.11 108.159   1
   6  14  -1 1673.90 110.605   1
  -6 -14   1 1635.84 110.237   1
   5 -14  -1 1437.10 100.610   1
  -5  14   1 1378.23 98.6148   1
   5  14  -1 1182.29 95.8417   1
  -5 -14   1 1392.41 100.563   1
   4 -14  -1 145.643 43.2372   1
  -4  14   1 186.206 44.0380   1
   4  14  -1 188.404 49.6509   1
  -4 -14   1 164.856 44.2639   1
   3  14  -1 7749.76 334.398   1
  -3  14   1 8026.04 335.069   1
   3 -14  -1 7652.30 333.084   1
  -3 -14   1 7633.22 334.533   1
  -2  14   1 2738.40 151.514   1
   2  14  -1 2572.72 148.306   1
   2 -14  -1 2709.83 149.852   1
  -2 -14   1 2827.34 153.994   1
   1  14  -1 1510.60 99.9029   1
  -1  14   1 1177.24 91.3996   1
  -1 -14   1 1385.17 98.5529   1
   1 -14  -1 1235.28 96.8777   1
   0  14  -1 23.7409 38.3046   1
   0 -14  -1 47.8006 35.3905   1
   0 -14   1 40.6842 37.1805   1
   1 -14   1 211.293 48.4847   1
  -1  14  -1 268.805 50.7938   1
   1  14   1 254.913 52.5118   1
  -1 -14  -1 171.056 44.9234   1
  -2  14  -1 1054.91 84.5104   1
   2  14   1 1007.87 84.7321   1
   2 -14   1 1073.64 84.1486   1
   3 -14   1 4543.67 216.112   1
   3  14   1 4376.05 213.704   1
  -3 -14  -1 4402.53 213.370   1
   4 -14   1 4427.80 217.711   1
  -4  14  -1 4324.88 214.779   1
   4  14   1 4888.87 221.484   1
  -4 -14  -1 4582.43 217.376   1
   5 -14   1 29.7573 38.0571   1
  -5  14  -1 34.8213 35.4172   1
   5  14   1 5.90010 37.7289   1
  -5 -14  -1 23.9856 41.3095   1
   6 -14   1 40.8950 34.6167   1
  -6  14  -1 59.6543 39.8365   1
   6  14   1 35.1895 43.4220   1
  -6 -14  -1 49.6621 44.4005   1
  -7  14  -1 754.200 72.4030   1
   7 -14   1 746.290 73.0483   1
   8 -14   1 48.2771 42.5253   1
  -8 -14  -1 61.9188 38.1591   1
  -8  14  -1 5.86510 37.5102   1
   8  14   1 6.15887 37.5894   1
   9  14   1 81.1738 47.1799   1
  -9 -14  -1 62.5962 45.4465   1
  10 -14   1 6.19119 37.0251   1
  10  14   1 6.25730 40.0040   1
 -10  14  -1-5.91213 39.4486   1
 -10 -14  -1 24.8169 37.1030   1
  11 -14   1 3091.20 166.660   1
  11  14   1 2943.81 165.788   1
 -11  14  -1 3089.38 165.468   1
 -11 -14  -1 3299.31 170.144   1
  12 -14   1-31.5115 41.7060   1
  12  14   1 6.21537 42.8102   1
 -12  14  -1-23.7118 39.8773   1
 -12 -14  -1 18.8585 41.9445   1
  13 -14   1 420.820 57.9640   1
  13  14   1 310.245 59.9497   1
 -13  14  -1 310.944 54.1311   1
 -13 -14  -1 421.580 64.9135   1
  14 -14   1 12.5525 37.9162   1
  14  14   1-12.3315 43.4382   1
 -14 -14  -1 38.2156 44.8719   1
  15 -14   1 1294.81 99.9951   1
 -15  14  -1 1175.67 95.3562   1
  15  14   1 1284.53 100.040   1
 -15 -14  -1 1441.42 102.887   1
 -16  14  -1-30.1513 43.7181   1
  16 -14   1 6.23752 39.5242   1
  16  14   1-24.4028 46.0343   1
 -16 -14  -1-24.5063 47.1098   1
 -17  14  -1 504.583 66.7223   1
  18  14   1 200.590 48.2641   1
 -18 -14  -1 313.787 58.0641   1
 -18 -15   1 1177.19 93.8698   1
  17  15  -1 2207.65 130.883   1
 -17 -15   1 2054.41 130.572   1
  16  15  -1 65.6856 47.1963   1
 -16 -15   1 160.374 52.8416   1
 -15  15   1 2092.34 131.217   1
 -15 -15   1 2489.62 140.112   1
  15  15  -1 2145.82 131.746   1
 -13  15   1 18.2251 42.8062   1
  13  15  -1 12.2015 39.3586   1
 -13 -15   1 24.6331 37.5816   1
  13 -15  -1 50.4370 38.0953   1
 -12  15   1 133.466 46.0374   1
  12  15  -1 191.896 49.0042   1
 -12 -15   1 123.077 43.3138   1
  12 -15  -1 106.115 44.5693   1
 -11  15   1 502.850 63.9467   1
  11  15  -1 329.714 61.1073   1
 -11 -15   1 423.894 64.3854   1
  11 -15  -1 462.968 61.5741   1
 -10  15   1 4539.05 220.484   1
 -10 -15   1 4588.07 222.053   1
  10 -15  -1 3974.25 213.014   1
   9 -15  -1 336.350 57.4463   1
  -9  15   1 349.548 56.8939   1
   9  15  -1 475.325 63.7508   1
  -9 -15   1 402.825 61.9064   1
  -8 -15   1 3024.91 164.200   1
   8  15  -1 2973.79 161.366   1
   7 -15  -1 1694.30 112.735   1
   7  15  -1 1864.43 117.831   1
  -7 -15   1 1680.25 115.295   1
  -7  15   1 1507.30 109.464   1
   6 -15  -1 298.583 55.2050   1
  -6  15   1 424.974 58.8956   1
   6  15  -1 353.114 56.3958   1
  -6 -15   1 310.063 53.3537   1
   5  15  -1 2474.87 142.271   1
  -5  15   1 2520.13 145.856   1
  -5 -15   1 2624.02 144.022   1
   5 -15  -1 2422.43 143.822   1
   4  15  -1 931.454 85.5822   1
  -4  15   1 953.948 84.2272   1
   4 -15  -1 1095.10 88.1042   1
  -4 -15   1 1006.80 87.3707   1
  -3  15   1 775.251 76.7486   1
   3 -15  -1 749.108 73.9428   1
  -2  15   1-11.8943 36.6429   1
   2 -15  -1 54.9976 39.4193   1
   1  15  -1 400.066 61.8429   1
  -1  15   1 447.838 61.3162   1
  -1 -15   1 612.502 67.5432   1
   1 -15  -1 485.529 62.7363   1
   0  15  -1 790.073 72.4026   1
   0  15   1 683.200 70.7888   1
   0 -15  -1 657.568 72.1420   1
   1  15   1 732.569 74.4922   1
  -1  15  -1 780.264 75.1666   1
   1 -15   1 688.049 71.9451   1
  -1 -15  -1 643.915 70.0861   1
  -2  15  -1 9537.41 392.518   1
   2 -15   1 9213.38 390.805   1
  -2 -15  -1 9233.38 390.617   1
  -3  15  -1 1282.15 96.4986   1
   3 -15   1 1344.53 98.9954   1
   4  15   1-5.97993 38.9070   1
   5  15   1 335.313 54.8084   1
  -5 -15  -1 299.882 53.2154   1
  -6  15  -1 1038.24 88.3107   1
   6  15   1 1126.01 89.5819   1
  -6 -15  -1 1326.41 98.0159   1
   6 -15   1 1055.72 88.8114   1
  -7  15  -1 784.847 75.3343   1
   7  15   1 739.061 75.8821   1
  -7 -15  -1 883.511 79.8031   1
   7 -15   1 806.050 76.2593   1
  -8  15  -1 204.839 48.0550   1
   8  15   1 179.757 46.7837   1
  -8 -15  -1 218.029 49.3619   1
   8 -15   1 256.626 48.1575   1
  -9  15  -1 424.677 61.9397   1
   9  15   1 357.063 62.6309   1
  -9 -15  -1 547.278 69.6312   1
   9 -15   1 586.090 64.8274   1
 -10  15  -1-5.98272 39.2874   1
  10  15   1 62.5310 46.9001   1
 -10 -15  -1 74.4001 41.0553   1
  10 -15   1 49.3878 40.5381   1
 -11  15  -1 59.8642 43.1427   1
  11  15   1 30.8025 40.4782   1
  11 -15   1 62.2255 41.2289   1
 -11 -15  -1 80.9175 39.1304   1
 -12 -15  -1 4472.57 218.747   1
  12  15   1 4518.97 218.637   1
 -13  15  -1 1977.68 127.782   1
  13 -15   1 2314.02 134.596   1
 -14  15  -1 610.009 69.6996   1
  14  15   1 779.145 76.1246   1
 -14 -15  -1 767.420 77.2838   1
  14 -15   1 612.795 71.8961   1
 -15  15  -1 490.244 63.4061   1
 -15 -15  -1 559.190 67.4153   1
  15  15   1 509.714 67.4811   1
  15 -15   1 489.681 64.2284   1
 -16 -15  -1 96.1459 49.4401   1
  16  15   1 154.407 50.6757   1
 -17 -15  -1 1041.43 90.2103   1
  17  15   1 1052.47 89.0447   1
 -16 -16   1 600.965 69.5492   1
  16  16  -1 581.609 66.5933   1
 -15 -16   1 18.2529 38.1962   1
  15  16  -1-23.1780 36.3769   1
 -14 -16   1 1698.88 114.557   1
  14  16  -1 1798.75 116.115   1
 -13  16   1 2205.71 128.599   1
  13  16  -1 1945.97 122.853   1
  13 -16  -1 1818.74 121.499   1
 -13 -16   1 2012.83 124.284   1
 -12  16   1 2636.60 150.811   1
  12 -16  -1 2638.90 150.868   1
 -11  16   1 270.414 52.8233   1
  11  16  -1 295.789 53.4813   1
 -11 -16   1 240.282 52.6885   1
  11 -16  -1 261.040 52.6036   1
 -10  16   1 1306.19 96.8875   1
  10  16  -1 1435.74 103.004   1
 -10 -16   1 1033.52 92.6774   1
  10 -16  -1 1270.35 96.7822   1
   9 -16  -1 402.695 56.0069   1
  -9  16   1 534.820 64.6615   1
   9  16  -1 358.436 58.2833   1
  -9 -16   1 383.057 59.2097   1
  -8  16   1 1147.91 94.0682   1
   8  16  -1 1303.21 95.8197   1
  -8 -16   1 1165.87 95.5269   1
   8 -16  -1 1413.60 102.441   1
   7 -16  -1 12.4254 39.3616   1
   7  16  -1 29.8854 41.1677   1
  -7 -16   1-12.4056 42.7225   1
  -7  16   1-36.6585 42.7239   1
   6  16  -1 5551.25 261.799   1
  -6  16   1 5644.24 262.115   1
   6 -16  -1 5846.41 263.845   1
  -6 -16   1 5862.95 265.149   1
   5 -16  -1 43.0010 45.4603   1
   5  16  -1 17.8867 38.1304   1
  -5 -16   1 23.5115 36.2250   1
  -5  16   1 36.7398 47.0914   1
  -4  16   1 1898.31 121.707   1
   4  16  -1 2018.71 123.903   1
   4 -16  -1 1889.59 121.769   1
  -4 -16   1 1778.17 118.075   1
   3  16  -1 5072.34 236.400   1
  -3  16   1 5057.55 236.692   1
   3 -16  -1 4967.74 235.154   1
  -3 -16   1 4651.77 232.766   1
  -2  16   1 83.8793 44.7053   1
   2  16  -1 84.0838 40.8172   1
   2 -16  -1 63.0368 40.3922   1
  -1  16   1 5622.55 250.078   1
   1  16  -1 5026.88 245.176   1
  -1 -16   1 5387.95 250.031   1
   1 -16  -1 5240.31 248.022   1
   0  16  -1 35.7602 34.5393   1
   0  16   1 30.1648 35.3396   1
   0 -16  -1-12.2783 33.9954   1
   0 -16   1 18.8150 40.8095   1
   1  16   1 170.504 46.7283   1
  -1  16  -1 193.600 53.1393   1
  -1 -16  -1 188.840 44.0605   1
   1 -16   1 215.760 48.4517   1
   2  16   1 2098.01 130.143   1
  -2  16  -1 2167.18 131.337   1
   2 -16   1 2224.15 131.444   1
  -2 -16  -1 2020.40 129.722   1
   3  16   1 3589.87 186.685   1
  -3  16  -1 3555.97 185.992   1
   3 -16   1 3902.48 190.615   1
  -3 -16  -1 3567.59 185.416   1
  -4  16  -1 2307.56 139.264   1
  -4 -16  -1 2396.99 141.350   1
   4 -16   1 2432.68 141.878   1
   5 -16   1 492.246 62.8911   1
   5  16   1 499.895 64.4037   1
  -5 -16  -1 539.556 66.7980   1
  -5  16  -1 544.047 64.4146   1
  -6  16  -1 132.025 43.3511   1
   6  16   1 65.7722 44.3862   1
   6 -16   1 105.422 46.3274   1
  -7  16  -1 5863.28 268.629   1
   7 -16   1 6009.96 272.692   1
  -8  16  -1 813.903 76.5756   1
   8  16   1 843.083 81.4854   1
   8 -16   1 727.837 72.4201   1
  -8 -16  -1 606.021 72.2525   1
  -9 -16  -1 768.478 75.4023   1
   9  16   1 760.726 76.0228   1
 -10  16  -1 1484.45 108.559   1
  10  16   1 1706.32 111.235   1
 -10 -16  -1 1543.67 106.808   1
  10 -16   1 1436.34 106.295   1
 -11  16  -1 1279.47 100.791   1
  11  16   1 1522.85 105.668   1
 -11 -16  -1 1501.71 102.972   1
  11 -16   1 1146.24 95.5930   1
 -12  16  -1 2722.49 151.553   1
  12  16   1 2728.56 152.710   1
 -12 -16  -1 2774.38 153.460   1
  12 -16   1 2647.01 152.648   1
 -13  16  -1 857.296 81.1539   1
  13  16   1 736.470 76.0662   1
  13 -16   1 704.286 74.1563   1
 -13 -16  -1 898.226 81.8727   1
 -14  16  -1 1576.70 108.231   1
 -15 -16  -1 186.425 52.6641   1
  15  16   1 122.489 46.7842   1
 -14 -17   1 382.590 59.7911   1
  14  17  -1 337.447 58.5021   1
 -13 -17   1 1379.69 101.156   1
  13  17  -1 1249.48 97.2334   1
 -12 -17   1 89.4707 47.1238   1
  12  17  -1 119.589 49.9251   1
 -11  17   1 3321.73 184.060   1
  11  17  -1 3740.85 189.743   1
 -11 -17   1 3815.40 190.841   1
  11 -17  -1 3659.93 189.325   1
 -10  17   1 317.673 58.1151   1
  10  17  -1 252.367 62.2047   1
 -10 -17   1 347.728 61.8864   1
  10 -17  -1 265.147 56.2400   1
  -9  17   1 2487.63 143.449   1
  -9 -17   1 2279.76 140.333   1
   9  17  -1 2468.50 142.455   1
   9 -17  -1 2210.58 139.117   1
   8  17  -1 643.913 73.4592   1
  -8 -17   1 579.667 71.0378   1
   7 -17  -1 1950.22 125.071   1
   7  17  -1 1910.54 124.170   1
  -7 -17   1 2119.27 130.518   1
  -7  17   1 2054.85 127.591   1
   6 -17  -1 136.610 45.3515   1
   6  17  -1 173.584 48.8256   1
  -6 -17   1 115.015 44.8288   1
  -6  17   1 204.323 53.1833   1
  -5  17   1 2783.89 156.084   1
   5  17  -1 2900.73 156.270   1
  -5 -17   1 2605.40 149.210   1
   5 -17  -1 2671.68 152.540   1
  -4  17   1 1912.94 124.533   1
   4  17  -1 1972.97 123.285   1
   4 -17  -1 1942.96 127.313   1
  -3  17   1 2717.20 153.548   1
   3 -17  -1 2797.05 156.354   1
   2  17  -1 1592.22 110.575   1
  -2  17   1 1792.49 116.395   1
   2 -17  -1 1537.09 111.646   1
  -2 -17   1 1693.91 112.545   1
   1  17  -1 1507.46 106.124   1
  -1  17   1 1619.27 108.268   1
  -1 -17   1 1474.85 107.603   1
   1 -17  -1 1419.84 106.105   1
   0  17  -1 437.792 57.7607   1
   0  17   1 354.332 58.2532   1
   0 -17  -1 344.352 53.9566   1
   0 -17   1 393.079 63.8099   1
   1  17   1 901.757 82.1106   1
  -1  17  -1 1030.70 84.3304   1
  -1 -17  -1 935.767 81.5983   1
   1 -17   1 1095.35 89.3460   1
  -2  17  -1 507.384 66.1036   1
   2  17   1 573.112 65.9199   1
  -2 -17  -1 498.145 61.9004   1
   2 -17   1 660.144 69.1158   1
  -3  17  -1 4016.48 205.179   1
   3 -17   1 4304.23 208.495   1
   4 -17   1 24.5237 41.0197   1
  -4  17  -1 134.494 48.8079   1
   4  17   1 72.5839 38.7879   1
  -4 -17  -1 110.072 41.5764   1
  -5 -17  -1 3733.85 185.537   1
   5  17   1 3286.80 178.256   1
   6 -17   1 2428.90 144.689   1
   6  17   1 2274.88 141.949   1
  -6  17  -1 2442.28 145.993   1
  -7  17  -1 1646.90 109.148   1
  -7 -17  -1 1544.23 109.202   1
   7 -17   1 1491.97 109.257   1
  -8  17  -1 1412.87 101.706   1
   8  17   1 1542.54 106.990   1
   8 -17   1 1251.79 99.7687   1
  -8 -17  -1 1479.28 105.983   1
  -9  17  -1 419.596 61.4737   1
   9 -17   1 505.724 63.1264   1
 -10  17  -1 1572.80 106.125   1
  10  17   1 1426.79 106.652   1
  10 -17   1 1491.97 104.366   1
 -10 -17  -1 1260.82 101.256   1
 -11 -17  -1 2572.29 146.152   1
  11  17   1 2481.00 145.512   1
 -12  17  -1 1491.93 105.691   1
  12 -17   1 1524.73 105.283   1
 -13 -17  -1 1883.16 118.490   1
  13  17   1 1644.26 112.959   1
 -12 -18   1 226.079 52.2891   1
  12  18  -1 296.465 56.9400   1
 -11 -18   1 199.667 49.4987   1
  11  18  -1 130.009 48.7718   1
 -10 -18   1 742.963 76.2318   1
  10  18  -1 730.359 76.6880   1
   9 -18  -1 55.6484 43.6551   1
  -9  18   1 129.090 46.1730   1
   9  18  -1 71.2708 43.1509   1
  -9 -18   1 77.7779 40.9924   1
   8 -18  -1 1677.05 114.103   1
   8  18  -1 1592.19 111.086   1
  -8 -18   1 1789.76 116.522   1
  -8  18   1 1702.05 114.179   1
   7 -18  -1 447.034 61.3826   1
   7  18  -1 299.940 55.5019   1
  -7 -18   1 378.780 62.0731   1
  -7  18   1 352.498 58.5857   1
  -6  18   1 2929.82 161.482   1
   6 -18  -1 2767.41 157.577   1
  -5  18   1 1188.09 93.0916   1
  -5 -18   1 959.939 85.9791   1
   5 -18  -1 1153.76 92.6856   1
   4  18  -1 2134.25 131.422   1
  -4  18   1 2162.66 132.261   1
  -4 -18   1 2080.39 129.132   1
   4 -18  -1 2328.90 136.184   1
  -3  18   1 537.180 64.7411   1
   3  18  -1 555.794 65.1385   1
   3 -18  -1 621.441 72.6837   1
  -3 -18   1 589.302 66.6738   1
   2  18  -1 2045.24 129.885   1
  -2  18   1 2207.80 135.623   1
   2 -18  -1 1962.00 129.532   1
  -2 -18   1 2249.31 133.573   1
   1  18  -1 228.608 49.7916   1
  -1  18   1 188.959 47.0999   1
   1 -18  -1 246.231 52.0005   1
  -1 -18   1 133.656 44.2903   1
   0  18   1 2059.86 133.218   1
   0  18  -1 2425.62 138.065   1
   0 -18  -1 2101.46 133.985   1
   0 -18   1 2318.46 136.445   1
   1  18   1 115.074 46.1859   1
  -1  18  -1 126.435 43.5494   1
   1 -18   1 168.912 48.2896   1
  -1 -18  -1 84.4370 41.4401   1
  -2  18  -1 1785.69 119.695   1
   2  18   1 1804.23 118.585   1
   2 -18   1 1732.15 117.608   1
  -2 -18  -1 1765.60 116.226   1
  -3  18  -1 895.630 81.6843   1
   3  18   1 928.560 82.0820   1
  -3 -18  -1 678.569 75.6013   1
   3 -18   1 749.908 77.4889   1
  -4  18  -1 1748.47 116.446   1
   4  18   1 1670.82 113.265   1
   4 -18   1 1776.45 116.141   1
  -4 -18  -1 1639.99 112.525   1
   5 -18   1 445.608 62.0430   1
   5  18   1 445.172 62.5749   1
  -5 -18  -1 542.298 68.1301   1
  -5  18  -1 389.568 64.2383   1
  -6  18  -1 1036.84 88.2133   1
   6 -18   1 1142.87 89.6106   1
   7 -18   1 127.946 43.6320   1
  -7  18  -1 144.650 47.2748   1
   7  18   1 258.947 57.8172   1
  -7 -18  -1 145.978 50.1846   1
  -8 -18  -1 1610.77 109.297   1
   8  18   1 1591.68 111.544   1
  -9  18  -1 1479.49 102.777   1
   9  18   1 1285.09 100.355   1
   9 -18   1 1437.49 104.069   1
  -9 -18  -1 1405.37 102.480   1
 -10  18  -1 1223.48 95.8517   1
 -10 -18  -1 1284.48 96.3627   1
  10 -18   1 1193.78 96.3374   1
 -11 -18  -1 658.293 70.2187   1
 -11  18  -1 704.164 72.2365   1
  11  18   1 710.547 74.3005   1
 -10 -19   1 436.217 59.4614   1
  10  19  -1 462.702 62.3679   1
   9  19  -1 263.300 56.4329   1
   8  19  -1 474.166 61.5518   1
  -8 -19   1 546.788 66.7893   1
  -7  19   1 2674.43 155.935   1
   7 -19  -1 2707.74 154.525   1
   6 -19  -1 1837.80 121.081   1
  -6 -19   1 2018.35 123.346   1
   6  19  -1 1949.60 120.989   1
  -6  19   1 1839.29 121.079   1
   5  19  -1 1740.28 113.413   1
   5 -19  -1 1533.78 113.539   1
  -5 -19   1 1806.40 114.858   1
   4  19  -1 561.416 67.1110   1
  -4 -19   1 689.416 72.3703   1
   3  19  -1 279.857 51.0367   1
  -3 -19   1 283.898 51.4485   1
   2  19  -1 224.414 49.0676   1
  -2 -19   1 318.000 55.4785   1
   1  19  -1 656.159 73.8539   1
  -1 -19   1 471.438 62.8583   1
   0  19  -1 83.0036 42.8641   1
   0 -19   1 144.338 46.4120   1
  -1  19  -1 1931.08 119.126   1
   1  19   1 1768.40 114.612   1
   1 -19   1 1607.51 112.908   1
  -1 -19  -1 1491.52 107.777   1
   2  19   1 5.95364 43.4577   1
  -2  19  -1 17.8335 43.0928   1
   2 -19   1-12.3509 45.3842   1
  -2 -19  -1 23.5834 39.6614   1
  -3  19  -1 960.658 83.7058   1
   3  19   1 978.194 85.3253   1
   3 -19   1 1089.62 90.9731   1
  -3 -19  -1 952.652 82.0287   1
   4  19   1 5.86949 41.9541   1
  -4  19  -1 29.9064 41.8270   1
   4 -19   1-6.09221 38.5997   1
  -4 -19  -1 6.08955 41.9437   1
   5  19   1 5.84216 41.4596   1
  -5  19  -1 66.6463 46.0067   1
  -5 -19  -1-24.4895 39.8347   1
   5 -19   1 5.98996 40.2947   1
   6 -19   1 342.896 56.9195   1
  -6  19  -1 394.872 61.2789   1
  -6 -19  -1 384.197 63.3719   1
   6  19   1 383.858 62.7940   1
  -7  19  -1 1556.75 110.009   1
   7 -19   1 1554.64 108.549   1
  -7 -19  -1 1423.55 103.959   1
   7  19   1 1517.34 105.059   1
  -8  19  -1 1048.99 92.0338   1
   8 -19   1 1120.81 92.0807   1
  -8 -19  -1 1113.22 91.9469   1
   8  19   1 1255.33 96.7157   1
  -9 -19  -1 3886.45 186.805   1
  -9  19  -1 3298.32 183.461   1
   9  19   1 3714.84 186.361   1
  -6 -20   1 1692.59 112.717   1
   6  20  -1 1434.81 103.708   1
   5  20  -1 664.576 70.2281   1
  -5 -20   1 725.156 71.5709   1
   4 -20  -1 3022.56 162.180   1
  -4 -20   1 2766.24 157.877   1
  -4  20   1 3251.10 164.940   1
   4  20  -1 2745.25 158.395   1
  -3 -20   1 72.2256 41.7333   1
   3 -20  -1 53.8910 43.4870   1
  -3  20   1 94.8905 51.2385   1
   3  20  -1 79.6364 46.6863   1
  -2 -20   1 1898.90 125.123   1
   2 -20  -1 2358.79 134.972   1
   2  20  -1 2355.18 132.033   1
  -2  20   1 2108.94 132.468   1
  -1 -20   1 1682.71 109.933   1
   1 -20  -1 1617.71 111.121   1
  -1  20   1 1610.39 112.025   1
   1  20  -1 1710.25 112.979   1
   0 -20   1 677.052 72.0372   1
   0  20  -1 799.531 74.4066   1
   0  20   1 752.870 76.3871   1
   1 -20   1 82.3216 41.2207   1
   2 -20   1 65.4615 42.5429   1
  -2 -20  -1-5.85244 42.1360   1
  -2  20  -1 17.4269 41.8231   1
   2  20   1 5.80965 44.3991   1
   3 -20   1 42.2081 46.9508   1
  -3 -20  -1 47.4476 42.7169   1
   3  20   1 74.8786 45.3883   1
  -3  20  -1-5.80635 44.3892   1
  -4  20  -1 1398.03 100.721   1
   4 -20   1 1482.04 104.874   1
  -4 -20  -1 1428.93 104.309   1
   4  20   1 1429.10 101.028   1
  -5  20  -1 1758.91 118.895   1
   5 -20   1 1764.24 118.762   1
  -5 -20  -1 1940.60 121.505   1
   5  20   1 1880.69 118.784   1
   6  20   1 4202.26 212.687   1
  -6  20  -1 4832.47 218.191   1
   6 -20   1 4152.59 211.384   1
 -25   0   2-31.7080 47.8544   1
  25   0  -2 77.1676 44.2993   1
 -24   0   2 4407.07 214.200   1
  24   0  -2 4316.17 215.275   1
 -23   0   2 19.2198 46.1469   1
  23   0  -2 70.9219 42.6968   1
 -22   0   2 3412.49 177.727   1
  22   0  -2 3174.89 173.766   1
 -21   0   2 494.515 65.5884   1
  21   0  -2 432.418 64.7691   1
 -20   0   2 429.047 62.6478   1
  20   0  -2 150.012 49.6039   1
 -19   0   2 48.2865 36.8557   1
  19   0  -2 37.3743 40.5560   1
 -17   0   2 147.436 41.0959   1
  17   0  -2 120.335 42.3790   1
 -16   0   2 143.268 42.2408   1
  16   0  -2 184.985 43.2434   1
 -15   0   2 2474.74 134.589   1
  15   0  -2 2382.56 132.955   1
  14   0  -2 11201.3 423.548   1
 -14   0   2 9765.69 415.268   1
 -13   0   2 11473.1 453.162   1
  12   0  -2 231.651 40.4284   1
 -12   0   2 156.249 34.5017   1
  11   0  -2 2554.66 129.773   1
 -11   0   2 2646.49 129.312   1
  10   0  -2 64709.3 2229.72   1
 -10   0   2 59586.0 2226.01   1
   9   0  -2 57365.4 2133.96   1
  -9   0   2 61830.4 2136.62   1
   8   0  -2 162152. 5927.24   1
  -8   0   2 172160. 5929.07   1
   7   0  -2 72224.8 2644.13   1
  -7   0   2 76367.4 2646.79   1
   6   0  -2 313503. 11057.8   1
  -6   0   2 311748. 11058.1   1
   5   0  -2 999999. 34731.0   1
  -5   0   2 966313. 34731.3   1
   4   0  -2 337537. 11462.5   1
  -4   0   2 311546. 11462.1   1
   3   0  -2 104259. 3619.88   1
  -3   0   2 100268. 3620.41   1
   0   0  -2 125089. 4936.39   1
   0   0   2 155983. 4937.36   1
  -1   0  -2 132268. 4852.64   1
   1   0   2 142313. 4853.70   1
   2   0   2 665294. 23411.2   1
  -2   0  -2 660050. 23411.0   1
   3   0   2 477359. 17518.6   1
  -3   0  -2 514452. 17519.2   1
   4   0   2 113624. 3880.34   1
  -4   0  -2 105164. 3877.25   1
   5   0   2 132014. 5046.20   1
  -5   0  -2 151281. 5043.91   1
   6   0   2 57475.8 2058.04   1
  -6   0  -2 57158.9 2057.38   1
   7   0   2 25.1128 21.9522   1
  -7   0  -2 75.5126 25.9394   1
   8   0   2 9304.51 357.624   1
  -8   0  -2 8564.04 356.256   1
   9   0   2 32195.7 1173.00   1
  -9   0  -2 31625.7 1173.87   1
  10   0   2 175.576 36.8719   1
 -10   0  -2 126.476 34.6024   1
  11   0   2 486.612 53.4777   1
 -11   0  -2 408.225 52.4126   1
 -12   0  -2 22032.5 842.648   1
  12   0   2 22649.7 844.677   1
  13   0   2 163.501 40.7418   1
 -13   0  -2 167.216 42.3858   1
 -14   0  -2 11865.4 471.463   1
  14   0   2 11530.3 471.881   1
 -16   0  -2 5876.24 255.246   1
  16   0   2 5126.28 250.547   1
 -17   0  -2 1270.20 99.3806   1
  17   0   2 1523.53 102.574   1
 -18   0  -2 569.996 66.5106   1
  18   0   2 537.720 67.9827   1
 -19   0  -2 3921.87 198.234   1
  19   0   2 3895.30 198.798   1
 -20   0  -2 886.466 80.6832   1
  20   0   2 835.266 78.7547   1
 -22   0  -2 237.146 57.5016   1
  22   0   2 223.218 54.8176   1
 -24   0  -2 49.1703 45.5020   1
  24   0   2 42.8490 39.8591   1
 -25   0  -2 396.032 60.1617   1
  25   0   2 411.944 58.9998   1
 -26  -1   2 249.453 58.7817   1
 -25   1   2 256.847 53.3215   1
 -25  -1   2 299.550 57.5029   1
  25   1  -2 250.260 51.2757   1
  25  -1  -2 357.740 57.6323   1
 -24   1   2 135.600 49.8027   1
 -24  -1   2 103.695 48.4276   1
  24   1  -2 129.490 46.4438   1
  24  -1  -2 77.1637 43.7796   1
 -23  -1   2 4053.65 190.937   1
 -23   1   2 3799.69 184.391   1
  23   1  -2 3021.20 177.400   1
  23  -1  -2 3040.67 176.651   1
 -22   1   2 6.32934 42.2313   1
  22  -1  -2-6.44281 42.6346   1
  22   1  -2 13.0393 41.6801   1
 -22  -1   2-6.44992 40.4914   1
 -21   1   2 206.120 48.8424   1
  21  -1  -2 197.574 47.6885   1
 -20   1   2 1032.74 90.1869   1
 -20  -1   2 1120.25 89.5599   1
  20  -1  -2 1071.48 89.4710   1
  20   1  -2 1149.97 90.7456   1
 -19  -1   2 3708.89 188.771   1
 -19   1   2 4141.96 193.177   1
  19   1  -2 3405.49 185.129   1
  19  -1  -2 3679.68 187.416   1
  18   1  -2 536.284 60.9742   1
 -18  -1   2 394.294 58.6493   1
 -17   1   2 2255.03 127.910   1
  17  -1  -2 2172.39 123.629   1
  17   1  -2 1972.87 122.479   1
 -17  -1   2 1944.97 122.450   1
 -16   1   2 1937.91 118.112   1
  16  -1  -2 2014.68 118.341   1
  16   1  -2 1952.32 121.442   1
 -16  -1   2 1984.37 117.975   1
  15   1  -2 188.236 46.5530   1
 -15  -1   2 198.920 43.7732   1
 -15   1   2 138.179 41.4632   1
  14  -1  -2 7017.32 282.367   1
 -14  -1   2 5936.81 272.580   1
 -13   1   2 75704.2 2768.31   1
  13  -1  -2 78505.0 2772.28   1
 -12   1   2 2622.86 135.259   1
  12  -1  -2 2714.64 136.381   1
  12   1  -2 2653.53 136.051   1
 -12  -1   2 2788.13 137.724   1
 -11   1   2 5608.05 244.557   1
  11  -1  -2 6289.19 249.932   1
  11   1  -2 5805.59 247.584   1
 -11  -1   2 5791.65 248.250   1
 -10   1   2 2541.61 121.305   1
  10  -1  -2 2326.07 118.320   1
  10   1  -2 2502.69 121.441   1
 -10  -1   2 2211.33 117.624   1
  -9   1   2 6802.78 259.935   1
   9  -1  -2 6068.02 256.488   1
   9   1  -2 5778.10 254.305   1
  -9  -1   2 6999.65 262.956   1
  -8   1   2 115602. 4153.68   1
   8  -1  -2 112666. 4152.49   1
   8   1  -2 120757. 4156.71   1
  -8  -1   2 119123. 4156.72   1
   7  -1  -2 54037.9 1933.87   1
  -7   1   2 54186.2 1935.93   1
   6  -1  -2 796.340 46.3361   1
  -6   1   2 773.047 46.5541   1
  -6  -1   2 859.427 49.2706   1
   5  -1  -2 22484.2 813.189   1
   5   1  -2 21951.2 815.547   1
  -5   1   2 22686.0 813.114   1
  -5  -1   2 23329.8 816.899   1
   4  -1  -2 27400.8 988.260   1
   4   1  -2 27940.5 990.964   1
  -4  -1   2 27911.4 990.983   1
  -4   1   2 27476.1 988.527   1
   3   1  -2 113076. 4001.47   1
   3  -1  -2 113063. 3997.51   1
  -3  -1   2 108024. 4000.63   1
  -3   1   2 116378. 3997.39   1
   2   1  -2 104047. 3745.81   1
  -2  -1   2 107721. 3746.05   1
  -1  -1   2 300038. 10601.9   1
   0  -1   2 59888.6 2144.26   1
   0   1  -2 64180.2 2144.76   1
   0  -1  -2 65472.5 2143.55   1
   1   1   2 139865. 5004.96   1
   1  -1   2 143078. 5006.47   1
  -1  -1  -2 143835. 5005.34   1
  -1   1  -2 138911. 5006.09   1
   2   1   2 42092.1 1594.09   1
   2  -1   2 43087.7 1595.24   1
  -2   1  -2 45510.5 1595.73   1
   3   1   2 15201.7 606.319   1
   3  -1   2 17165.8 609.732   1
  -3  -1  -2 17199.2 610.337   1
  -3   1  -2 17233.4 609.583   1
   5   1   2 1359.67 75.7071   1
   5  -1   2 1287.45 74.2160   1
  -5  -1  -2 1369.01 75.3865   1
  -5   1  -2 1385.25 76.1235   1
   6   1   2 59226.6 2095.68   1
   6  -1   2 55907.2 2095.16   1
  -6  -1  -2 58173.0 2096.13   1
  -6   1  -2 60193.9 2095.57   1
   7   1   2 101428. 3820.98   1
   7  -1   2 111927. 3824.81   1
  -7  -1  -2 109168. 3824.25   1
  -7   1  -2 106823. 3821.97   1
   8   1   2 18294.6 656.755   1
   8  -1   2 17673.1 656.658   1
  -8  -1  -2 15857.3 653.060   1
  -8   1  -2 17757.2 655.455   1
   9   1   2 1318.89 84.6734   1
   9  -1   2 1305.99 81.4140   1
  -9  -1  -2 1117.82 80.2502   1
  -9   1  -2 1036.53 74.8845   1
  10  -1   2 4229.73 198.009   1
 -10   1  -2 4336.92 197.718   1
  11   1   2 6060.56 278.046   1
  11  -1   2 6411.80 276.783   1
 -11  -1  -2 6450.57 275.396   1
 -11   1  -2 6565.10 276.337   1
  12   1   2 18720.6 730.928   1
  12  -1   2 19362.0 731.034   1
 -12  -1  -2 18724.0 729.288   1
 -12   1  -2 19836.1 732.766   1
  13   1   2 390.773 55.3351   1
  13  -1   2 364.542 50.0465   1
 -13   1  -2 461.857 59.0778   1
 -13  -1  -2 413.635 56.5647   1
  14   1   2 12829.0 522.935   1
  14  -1   2 13911.9 527.150   1
 -14  -1  -2 13258.6 525.709   1
 -14   1  -2 12875.3 522.777   1
  16   1   2 550.530 64.8415   1
  16  -1   2 389.667 59.8474   1
 -16  -1  -2 327.100 54.8581   1
 -16   1  -2 442.876 58.6492   1
  17   1   2 3148.83 168.182   1
  17  -1   2 3431.70 170.728   1
 -17  -1  -2 3102.23 166.316   1
 -17   1  -2 2867.42 163.512   1
  18  -1   2 2501.32 143.288   1
 -18  -1  -2 2389.98 141.138   1
  19  -1   2 852.814 79.6485   1
  19   1   2 804.038 76.5384   1
 -19   1  -2 815.448 76.4918   1
  20   1   2 1842.44 120.848   1
  20  -1   2 1967.36 124.178   1
 -20   1  -2 1807.46 121.884   1
 -20  -1  -2 2122.61 129.821   1
  22  -1   2 1313.63 99.0974   1
  22   1   2 1254.63 97.9685   1
 -22  -1  -2 1099.12 93.3041   1
 -22   1  -2 1301.15 98.0156   1
  23   1   2 81.4910 41.4854   1
 -23  -1  -2-55.6956 47.2897   1
  24  -1   2 2321.91 135.226   1
  24   1   2 2184.29 132.048   1
 -24   1  -2 1936.07 129.560   1
 -24  -1  -2 2215.28 133.485   1
  25   1   2 17.9741 44.0385   1
  25  -1   2 11.9514 40.8491   1
 -25  -1  -2 35.5070 43.4983   1
 -25   1  -2 30.0409 43.2581   1
  26   2  -2 366.181 63.5633   1
 -26  -2   2 309.760 63.1828   1
  25   2  -2 24.9391 42.9551   1
 -25  -2   2 12.9896 44.0522   1
 -25   2   2 51.3380 45.2197   1
  24   2  -2 679.042 75.4935   1
  24  -2  -2 530.259 67.6878   1
 -24  -2   2 601.063 72.9302   1
 -24   2   2 572.287 69.8989   1
  23   2  -2-32.7021 41.8133   1
  23  -2  -2-6.40645 39.4670   1
 -23  -2   2 38.5839 46.2911   1
 -23   2   2 19.4547 43.9732   1
  22   2  -2 878.659 81.3618   1
  22  -2  -2 967.973 82.7147   1
 -22   2   2 761.435 78.4320   1
 -22  -2   2 780.716 79.0088   1
  21   2  -2 12.6259 35.3733   1
  21  -2  -2 50.3736 43.3756   1
 -21  -2   2-12.9103 38.2138   1
 -21   2   2 44.2022 42.1397   1
  20   2  -2 2372.04 141.824   1
  20  -2  -2 2468.12 144.416   1
 -20  -2   2 2563.63 148.431   1
 -20   2   2 2645.84 147.386   1
  19   2  -2 302.853 56.9585   1
  19  -2  -2 188.146 48.4878   1
 -19  -2   2 198.249 51.4107   1
 -19   2   2 239.215 51.9834   1
  18   2  -2 5858.36 261.773   1
 -18  -2   2 5438.29 254.878   1
  17   2  -2 166.050 46.0379   1
  17  -2  -2 165.997 41.1143   1
 -17  -2   2 236.795 49.2561   1
 -17   2   2 161.346 41.1046   1
  16   2  -2 22.5800 37.0471   1
  16  -2  -2 21.7494 31.5102   1
 -16   2   2 5.36137 33.0335   1
  15   2  -2 2178.48 126.467   1
  15  -2  -2 2537.77 131.303   1
 -15  -2   2 2362.95 129.004   1
 -15   2   2 2028.77 124.046   1
  14   2  -2 15958.9 605.060   1
  14  -2  -2 15612.2 601.560   1
 -14  -2   2 15357.7 603.142   1
 -14   2   2 15440.6 601.055   1
  13   2  -2-4.78900 32.4845   1
 -13  -2   2 29.2821 32.8402   1
  13  -2  -2 50.1250 31.8762   1
  12   2  -2 41569.8 1467.31   1
  12  -2  -2 39662.3 1463.03   1
 -12  -2   2 39476.0 1466.76   1
 -12   2   2 39943.8 1462.39   1
  11   2  -2 3774.87 174.294   1
  11  -2  -2 3791.10 172.454   1
 -11  -2   2 3872.70 177.118   1
 -11   2   2 3765.21 172.387   1
  10   2  -2 34039.6 1304.56   1
  10  -2  -2 37773.3 1304.67   1
 -10  -2   2 35586.0 1308.56   1
 -10   2   2 35959.1 1302.63   1
   9   2  -2 35727.3 1330.57   1
  -9   2   2 37769.6 1329.24   1
   9  -2  -2 37301.6 1329.13   1
  -9  -2   2 35852.2 1332.31   1
   8   2  -2 3156.16 147.511   1
  -8   2   2 3533.38 146.912   1
  -8  -2   2 3590.45 151.741   1
   8  -2  -2 3199.03 147.133   1
   7   2  -2 4875.93 197.277   1
  -7  -2   2 5254.92 200.512   1
   7  -2  -2 4842.10 194.560   1
  -6   2   2 10104.3 376.873   1
   6  -2  -2 10081.6 377.273   1
   5   2  -2 445.781 34.9688   1
  -5  -2   2 420.271 33.6948   1
  -5   2   2 393.575 29.8469   1
   5  -2  -2 404.741 29.7216   1
  -4  -2   2 300910. 10583.6   1
   4   2  -2 305135. 10583.4   1
  -4   2   2 297109. 10577.9   1
   4  -2  -2 295838. 10579.3   1
  -3  -2   2 5499.38 201.749   1
   3  -2  -2 4985.90 194.187   1
  -3   2   2 5141.05 195.275   1
   3   2  -2 5469.02 200.724   1
  -2   2   2 2546.96 106.687   1
   2   2  -2 2847.25 112.282   1
   2  -2  -2 2869.48 106.854   1
  -2  -2   2 2912.13 113.062   1
   1  -2  -2 74362.5 2708.16   1
  -1  -2   2 74393.8 2712.95   1
   1   2  -2 78647.3 2711.96   1
  -1   2   2 78151.5 2707.56   1
   0  -2   2 41779.2 1426.58   1
   0   2  -2 39191.9 1425.58   1
   0  -2  -2 38876.5 1423.04   1
   0   2   2 40209.1 1422.17   1
   1  -2   2 3630.37 153.560   1
  -1   2  -2 3863.90 152.752   1
  -1  -2  -2 3945.45 151.772   1
   1   2   2 3875.52 151.449   1
   2  -2   2 303571. 10235.2   1
  -2   2  -2 302736. 10235.8   1
   2   2   2 303007. 10233.5   1
  -3  -2  -2 22836.1 822.356   1
  -3   2  -2 22263.9 820.922   1
   3  -2   2 23872.2 822.644   1
   3   2   2 21509.9 821.431   1
   5   2   2 34131.5 1239.12   1
  -5  -2  -2 34267.5 1241.71   1
  -5   2  -2 34893.5 1241.05   1
   5  -2   2 33744.9 1239.70   1
  -6  -2  -2 41.2102 22.7520   1
  -6   2  -2 35.8672 24.7833   1
   6  -2   2-6.60142 22.0509   1
   6   2   2 53.2549 20.9243   1
   7  -2   2 13468.5 481.856   1
  -7  -2  -2 13274.0 486.097   1
  -7   2  -2 12206.8 478.053   1
   8   2   2 572.462 52.9361   1
   8  -2   2 666.332 56.3224   1
  -8  -2  -2 593.273 53.4821   1
  -8   2  -2 537.738 51.6704   1
   9   2   2 20921.9 849.719   1
   9  -2   2 24393.3 855.364   1
  -9  -2  -2 24405.0 856.691   1
  -9   2  -2 22035.6 849.574   1
  11   2   2 9467.04 384.090   1
  11  -2   2 9521.79 383.047   1
 -11  -2  -2 8725.11 380.343   1
 -11   2  -2 9917.15 384.026   1
  12   2   2 11691.3 467.957   1
  12  -2   2 12315.0 470.659   1
 -12  -2  -2 11957.3 467.701   1
 -12   2  -2 10900.3 461.173   1
  13   2   2 8014.03 341.411   1
  13  -2   2 8076.59 341.754   1
 -13  -2  -2 8140.81 340.321   1
 -13   2  -2 8094.16 338.382   1
  14   2   2 1889.44 116.914   1
  14  -2   2 1805.26 113.298   1
 -14  -2  -2 1665.13 111.755   1
 -14   2  -2 1787.67 110.972   1
  15   2   2 17604.8 660.033   1
 -15  -2  -2 16184.1 653.182   1
  16   2   2 684.615 69.7873   1
 -16  -2  -2 761.148 73.9915   1
 -16   2  -2 621.185 64.4675   1
  17   2   2 358.424 58.2368   1
 -17  -2  -2 246.682 54.4701   1
  17  -2   2 269.507 51.4973   1
  18  -2   2 31.0293 35.1950   1
 -18   2  -2 49.8309 43.2532   1
  19  -2   2 1082.03 88.7414   1
  19   2   2 982.962 84.6320   1
 -19  -2  -2 1125.01 89.0206   1
 -19   2  -2 1045.16 88.0860   1
  20   2   2 6.46440 37.8608   1
  20  -2   2-6.31298 40.7178   1
 -20  -2  -2-19.0673 40.6325   1
 -20   2  -2 6.33810 42.2899   1
  21   2   2 1799.02 123.041   1
 -21  -2  -2 1895.33 122.015   1
  22   2   2 6.26340 43.8002   1
  22  -2   2 24.9857 39.9354   1
 -22  -2  -2 52.6538 45.6813   1
 -22   2  -2-31.7825 41.7133   1
  23   2   2 904.073 83.0954   1
 -23  -2  -2 868.242 82.1768   1
  24   2   2 104.187 43.0159   1
  24  -2   2 67.9891 49.9516   1
 -24   2  -2 201.967 55.4570   1
 -24  -2  -2 54.9998 46.8420   1
  25   2   2 532.663 69.8964   1
  25  -2   2 427.405 62.0824   1
 -25   2  -2 484.851 64.2529   1
 -25  -2  -2 649.913 74.9028   1
  26   3  -2 6.26182 43.8228   1
 -26  -3   2 95.3464 51.2596   1
  25   3  -2 200.185 55.9560   1
 -25  -3   2 227.169 55.4941   1
  24   3  -2 70.9752 43.0686   1
  24  -3  -2-25.8658 42.8081   1
 -24  -3   2 6.38861 44.6903   1
 -24   3   2 83.7605 47.3657   1
  23  -3  -2 25.9601 43.4462   1
 -23   3   2 180.066 51.6577   1
  22   3  -2 132.359 42.8055   1
  22  -3  -2 38.6670 40.9006   1
 -22  -3   2 59.0878 46.9875   1
 -22   3   2 31.9046 44.3509   1
  21   3  -2 2102.13 134.384   1
  21  -3  -2 2231.80 135.618   1
 -21  -3   2 2408.04 138.350   1
 -21   3   2 2315.79 136.194   1
  20   3  -2 646.166 72.3310   1
  20  -3  -2 675.209 68.2702   1
 -20  -3   2 681.165 72.1895   1
 -20   3   2 555.901 66.4029   1
  19   3  -2 354.220 56.6996   1
  19  -3  -2 382.390 55.6136   1
 -19  -3   2 258.850 51.9536   1
 -19   3   2 398.436 56.7462   1
  18   3  -2 256.818 53.2955   1
 -18  -3   2 176.065 48.4108   1
  17  -3  -2 7018.41 305.140   1
 -17   3   2 7069.93 305.211   1
  16   3  -2 4340.24 206.092   1
  16  -3  -2 4191.85 199.373   1
 -16  -3   2 4118.33 200.829   1
 -16   3   2 3889.95 194.989   1
  15  -3  -2 11809.0 479.666   1
 -15  -3   2 12396.3 484.777   1
 -15   3   2 12048.4 479.737   1
  14   3  -2 56.2215 37.3113   1
  14  -3  -2 19.3909 31.2730   1
 -14  -3   2-5.26672 32.4511   1
 -14   3   2 4.88040 30.3593   1
  13   3  -2 8098.30 357.246   1
  13  -3  -2 8689.45 357.651   1
 -13  -3   2 9361.88 365.647   1
 -13   3   2 9146.52 359.015   1
  12  -3  -2 11196.1 437.869   1
 -12   3   2 11083.1 437.448   1
 -11   3   2 36266.5 1317.96   1
 -11  -3   2 35970.9 1321.84   1
  11   3  -2 36121.8 1322.63   1
  10   3  -2 27969.5 1075.31   1
 -10   3   2 30673.7 1074.20   1
 -10  -3   2 27690.7 1075.61   1
  10  -3  -2 30683.5 1073.28   1
   9   3  -2 683.091 55.6821   1
  -9   3   2 914.762 58.3964   1
  -9  -3   2 894.780 63.2368   1
   9  -3  -2 697.640 53.2767   1
   8   3  -2 8807.88 349.459   1
  -8   3   2 9136.95 344.926   1
   8  -3  -2 8944.30 344.768   1
  -8  -3   2 8748.99 349.445   1
  -7  -3   2 3163.47 146.110   1
   7   3  -2 3432.13 147.989   1
   6  -3  -2 29004.1 1115.74   1
  -6  -3   2 31511.2 1121.01   1
   6   3  -2 32481.4 1121.04   1
  -6   3   2 31024.9 1115.76   1
  -5   3   2 24927.9 896.611   1
   5  -3  -2 24766.3 897.852   1
  -4  -3   2 51511.0 1829.67   1
   4  -3  -2 52777.8 1825.12   1
  -4   3   2 50491.7 1823.99   1
   4   3  -2 49806.5 1829.49   1
   3  -3  -2 16405.0 597.194   1
   3   3  -2 17573.7 603.824   1
  -3   3   2 16723.1 596.972   1
  -3  -3   2 15100.2 604.519   1
  -2  -3   2 36691.9 1310.64   1
   2  -3  -2 34246.6 1304.00   1
  -2   3   2 37559.0 1304.41   1
   2   3  -2 38358.8 1310.51   1
  -1  -3   2 75268.5 2695.87   1
  -1   3   2 78047.2 2691.48   1
   1   3  -2 75131.6 2695.01   1
   1  -3  -2 74561.4 2691.15   1
   0  -3   2 95126.7 3214.01   1
   0   3   2 93475.0 3209.86   1
   0  -3  -2 95561.4 3209.85   1
  -1   3  -2 122.864 25.1700   1
   1  -3   2 192.727 27.3457   1
   1   3   2 173.213 25.1621   1
  -1  -3  -2 200.030 24.8260   1
   2  -3   2 20311.0 737.264   1
  -2   3  -2 20761.8 736.809   1
  -2  -3  -2 20278.9 735.706   1
   2   3   2 19428.1 734.726   1
   4  -3   2 5615.42 241.897   1
  -4   3  -2 5880.84 241.396   1
   4   3   2 6073.46 240.979   1
  -4  -3  -2 6367.29 244.113   1
  -5  -3  -2 5907.70 240.216   1
   5   3   2 5951.49 239.621   1
  -5   3  -2 5743.70 238.480   1
   5  -3   2 5856.30 240.138   1
  -6  -3  -2 6487.87 276.999   1
  -6   3  -2 6954.08 277.448   1
   6  -3   2 7255.57 278.659   1
   6   3   2 6731.15 278.772   1
   7   3   2 4193.01 185.130   1
   7  -3   2 4122.46 184.401   1
  -7  -3  -2 4378.40 188.055   1
  -7   3  -2 4027.79 184.312   1
   8   3   2 1219.79 79.3832   1
   8  -3   2 1263.73 77.8959   1
  -8  -3  -2 1229.09 79.0253   1
  -8   3  -2 1024.58 73.9941   1
   9   3   2 16018.1 597.974   1
   9  -3   2 15646.5 595.825   1
  -9  -3  -2 15026.1 600.074   1
  -9   3  -2 15684.6 597.834   1
  10   3   2 24666.4 920.030   1
 -10  -3  -2 24521.4 920.775   1
  11   3   2 12671.3 514.568   1
  11  -3   2 12970.2 514.100   1
 -11  -3  -2 13276.5 518.104   1
 -11   3  -2 13616.5 515.861   1
  12   3   2 20332.8 808.777   1
  12  -3   2 21324.3 807.204   1
 -12  -3  -2 22098.6 812.478   1
 -12   3  -2 21543.3 806.750   1
  13   3   2 56.3473 33.4647   1
  13  -3   2 75.8235 37.9730   1
 -13  -3  -2 78.6211 36.0077   1
 -13   3  -2 108.738 39.7808   1
  14  -3   2 3007.65 161.207   1
 -14  -3  -2 3005.70 161.399   1
 -14   3  -2 3282.28 165.062   1
  15   3   2 3669.73 186.175   1
 -15  -3  -2 3362.84 181.226   1
  15  -3   2 3954.46 188.054   1
  16   3   2 1924.91 119.967   1
  16  -3   2 1816.17 114.317   1
 -16  -3  -2 1661.43 114.178   1
 -16   3  -2 1669.41 111.833   1
  17   3   2 1262.26 93.6617   1
  17  -3   2 1254.12 93.4097   1
 -17  -3  -2 1120.77 90.7097   1
 -17   3  -2 963.371 87.2825   1
  18  -3   2 30.9878 40.3248   1
 -18   3  -2-6.22659 43.2171   1
  19  -3   2 1083.99 88.4160   1
 -19  -3  -2 863.787 85.9887   1
 -19   3  -2 1024.94 87.4260   1
  20  -3   2 1281.33 99.2476   1
 -20   3  -2 1098.18 94.5503   1
  21   3   2 19.1703 44.0489   1
 -21  -3  -2 82.2984 47.7982   1
  22  -3   2 2642.48 147.338   1
  22   3   2 2643.00 147.833   1
 -22  -3  -2 2246.42 141.245   1
 -22   3  -2 2469.60 145.192   1
  23   3   2 63.0685 45.7223   1
  23  -3   2 43.6859 41.9851   1
 -23  -3  -2-6.24060 47.0891   1
 -23   3  -2-30.9682 46.1319   1
  24  -3   2 172.021 53.5709   1
 -24   3  -2 151.540 50.7942   1
  25   3   2 47.6285 46.0923   1
  25  -3   2 119.683 48.2628   1
 -25  -3  -2 29.7972 44.7113   1
 -25   3  -2 11.8087 46.5394   1
  25   4  -2 31.6210 45.5251   1
 -25  -4   2-37.7541 44.0014   1
  24   4  -2 37.7048 41.9306   1
  24  -4  -2-6.47541 34.1024   1
 -24  -4   2 6.49875 43.0057   1
 -24   4   2 6.39122 44.0210   1
  23   4  -2 31.7004 39.4315   1
  23  -4  -2-19.3557 40.1269   1
 -23  -4   2-26.1068 43.9036   1
 -23   4   2 6.36694 41.7799   1
  22   4  -2 150.249 50.8357   1
  22  -4  -2 154.436 50.0841   1
 -22  -4   2 154.069 47.4977   1
 -22   4   2 164.554 48.0691   1
  21   4  -2 974.490 87.9755   1
 -21  -4   2 974.825 89.9282   1
  20  -4  -2 1302.24 96.5459   1
 -20   4   2 1186.72 94.0240   1
  19   4  -2 668.414 73.5206   1
  19  -4  -2 900.200 78.3713   1
 -19  -4   2 955.825 81.7172   1
 -19   4   2 835.877 76.0062   1
  18   4  -2 727.166 71.9061   1
  18  -4  -2 767.838 72.1515   1
 -18  -4   2 716.527 70.8873   1
 -18   4   2 564.666 66.0278   1
  17   4  -2 939.132 80.1799   1
  17  -4  -2 971.993 78.4064   1
 -17   4   2 863.351 76.6089   1
  16  -4  -2 8139.00 342.239   1
 -16  -4   2 8298.65 345.330   1
 -16   4   2 7910.62 339.776   1
  15   4  -2 54.1807 34.4100   1
  15  -4  -2 78.5713 35.0316   1
 -15  -4   2 86.0622 41.3700   1
 -15   4   2 57.2346 35.6405   1
  14   4  -2 1116.90 86.4769   1
 -14   4   2 1100.23 81.6202   1
 -14  -4   2 1101.49 86.4771   1
  14  -4  -2 1159.66 83.3098   1
  13   4  -2 143.380 41.7586   1
 -13  -4   2 171.698 42.5355   1
 -12   4   2 9304.46 373.561   1
  12  -4  -2 9046.04 374.526   1
  12   4  -2 9028.64 377.821   1
 -12  -4   2 9909.68 381.614   1
 -11   4   2 9208.12 372.843   1
  11  -4  -2 9626.05 374.876   1
 -10  -4   2 15203.7 579.069   1
  10   4  -2 15189.3 576.603   1
 -10   4   2 14914.4 571.911   1
   9  -4  -2 11676.2 460.239   1
  -9  -4   2 12093.6 466.784   1
  -9   4   2 12077.8 461.261   1
   9   4  -2 12430.7 467.133   1
   8  -4  -2 1874.46 94.8491   1
  -8  -4   2 1759.17 97.4787   1
  -8   4   2 1858.16 93.6007   1
   8   4  -2 1766.77 97.6819   1
   7  -4  -2 2538.39 115.220   1
  -7  -4   2 2253.33 117.489   1
   7   4  -2 2448.81 119.062   1
  -7   4   2 2554.38 114.432   1
  -6  -4   2 60076.1 2058.47   1
   6   4  -2 54878.5 2053.66   1
  -5  -4   2 451.497 40.8827   1
   5  -4  -2 568.052 38.7615   1
   5   4  -2 524.720 41.0885   1
  -5   4   2 515.536 39.2865   1
  -4  -4   2 8673.27 324.027   1
  -4   4   2 8349.63 316.452   1
   4   4  -2 8229.35 322.198   1
   4  -4  -2 8284.48 317.143   1
   3  -4  -2 6249.59 242.815   1
  -3   4   2 6341.51 241.646   1
   2  -4  -2 35775.6 1330.36   1
  -2   4   2 38615.8 1331.71   1
  -1   4   2 17822.2 631.311   1
   1  -4  -2 16754.0 631.154   1
   0   4   2 44141.2 1550.69   1
   0  -4  -2 42469.4 1550.32   1
   1   4   2 4074.59 164.968   1
  -1  -4  -2 3877.87 162.317   1
   2  -4   2 84854.8 3001.61   1
  -2   4  -2 83584.9 3001.04   1
   3  -4   2 22319.3 799.029   1
  -3   4  -2 22004.7 798.705   1
  -3  -4  -2 20787.4 797.033   1
   3   4   2 21977.6 799.177   1
   4  -4   2 60336.0 2097.15   1
  -4   4  -2 59541.5 2095.31   1
  -4  -4  -2 58570.9 2096.29   1
   4   4   2 55446.3 2094.10   1
   5  -4   2 37458.4 1335.12   1
  -5   4  -2 36887.3 1333.96   1
  -5  -4  -2 37425.3 1334.54   1
   5   4   2 35276.9 1333.22   1
   6  -4   2 4726.74 214.433   1
  -6   4  -2 4816.53 214.208   1
   6   4   2 4872.89 212.812   1
  -7   4  -2 1596.62 91.4769   1
   7   4   2 1590.40 93.0950   1
   7  -4   2 1724.29 92.8384   1
  -7  -4  -2 1481.16 93.5187   1
  -8  -4  -2 53.2257 26.8514   1
   8  -4   2 93.3682 30.3853   1
  -8   4  -2 37.7454 25.8962   1
   8   4   2 17.6291 26.1447   1
  -9   4  -2 3319.18 167.845   1
   9  -4   2 3889.04 173.570   1
 -10   4  -2 1071.89 76.7037   1
  10  -4   2 1025.20 77.5753   1
 -10  -4  -2 977.204 79.5693   1
  10   4   2 997.455 77.1118   1
 -11   4  -2 23635.3 870.352   1
  11  -4   2 23653.3 872.959   1
 -11  -4  -2 22617.7 873.324   1
  11   4   2 22743.9 871.105   1
 -12   4  -2 3274.47 164.305   1
  12  -4   2 3125.50 163.691   1
 -12  -4  -2 3462.73 170.549   1
  12   4   2 3201.41 165.329   1
 -13   4  -2 9878.23 400.637   1
  13  -4   2 9770.72 400.794   1
 -13  -4  -2 9731.60 402.110   1
  13   4   2 9584.59 402.135   1
 -14   4  -2 10243.1 414.379   1
  14  -4   2 9977.57 414.808   1
 -15   4  -2 198.881 46.4900   1
  15  -4   2 206.161 45.7144   1
 -15  -4  -2 127.200 45.5386   1
  15   4   2 169.376 46.6391   1
 -16   4  -2 173.995 48.5919   1
  16  -4   2 295.309 54.9375   1
 -16  -4  -2 142.911 46.8045   1
  16   4   2 192.302 50.4848   1
 -17   4  -2 771.615 75.9677   1
  17  -4   2 946.960 80.1173   1
 -17  -4  -2 712.257 78.0160   1
  17   4   2 870.602 84.2177   1
 -18  -4  -2 510.467 66.9887   1
  18   4   2 492.857 65.6015   1
 -19   4  -2 536.265 66.0497   1
  19  -4   2 675.400 69.5606   1
 -19  -4  -2 527.880 67.6879   1
  19   4   2 492.143 65.1592   1
 -20   4  -2 649.574 74.3786   1
  20  -4   2 616.056 73.1575   1
 -20  -4  -2 543.956 68.9278   1
  20   4   2 572.575 66.7232   1
 -21   4  -2 1882.61 120.697   1
 -21  -4  -2 2008.63 125.460   1
  21   4   2 1726.41 119.542   1
  21  -4   2 1577.14 113.534   1
 -22   4  -2-12.4371 47.2190   1
  22  -4   2 18.8808 43.0134   1
 -22  -4  -2 6.30232 47.2454   1
  22   4   2 6.29245 45.6142   1
 -23   4  -2 67.7625 48.2720   1
  23  -4   2 62.2875 41.9440   1
 -23  -4  -2 37.0114 41.2040   1
  23   4   2 56.0698 42.2885   1
 -24   4  -2 188.890 54.2752   1
  24  -4   2 177.478 51.4123   1
  24   4   2 203.566 55.9383   1
 -24  -4  -2 203.982 57.4789   1
 -25   4  -2 17.9030 43.8607   1
  26   5  -2-6.13393 37.7954   1
 -26  -5   2-36.8841 43.3132   1
  25   5  -2 177.372 50.3389   1
 -25  -5   2 223.628 56.6369   1
  23  -5  -2 1194.94 93.7013   1
 -23   5   2 859.497 85.6528   1
  23   5  -2 1172.78 95.2246   1
 -23  -5   2 1065.04 91.1934   1
  22  -5  -2 25.8309 37.4813   1
 -22   5   2 102.849 46.6488   1
  21   5  -2 401.008 63.5516   1
 -21  -5   2 443.565 64.8350   1
  20   5  -2 746.150 74.1570   1
  20  -5  -2 771.440 75.0241   1
 -20  -5   2 670.605 74.0516   1
 -20   5   2 798.505 75.8046   1
  19   5  -2 712.873 73.0531   1
  19  -5  -2 630.936 68.0040   1
 -19  -5   2 596.745 71.9146   1
 -19   5   2 701.011 72.1708   1
  18   5  -2 455.627 62.5250   1
  18  -5  -2 357.542 54.0655   1
 -18  -5   2 414.923 63.3198   1
 -18   5   2 391.471 57.2978   1
  17   5  -2 2104.90 132.236   1
  17  -5  -2 2243.69 130.476   1
 -17  -5   2 2162.97 132.900   1
 -17   5   2 2382.48 132.561   1
  16   5  -2 3262.80 169.715   1
  16  -5  -2 3415.82 169.147   1
 -16  -5   2 2994.13 167.151   1
 -16   5   2 3271.77 166.295   1
  15   5  -2 5134.72 237.029   1
 -15   5   2 5179.72 232.521   1
  15  -5  -2 5174.37 234.383   1
 -15  -5   2 4901.89 235.291   1
  14   5  -2-37.8718 36.0999   1
  14  -5  -2 25.4047 34.4540   1
 -14   5   2-5.05234 31.1260   1
 -14  -5   2-11.0600 31.3385   1
  13  -5  -2 16211.0 605.994   1
 -13   5   2 15911.3 604.101   1
  13   5  -2 14997.4 608.495   1
 -13  -5   2 15562.8 608.135   1
  12  -5  -2 1236.44 84.2196   1
 -12   5   2 1314.80 84.8191   1
  12   5  -2 1258.51 87.8932   1
 -12  -5   2 1279.17 87.9952   1
  11  -5  -2 29722.1 1058.28   1
 -11   5   2 29204.2 1056.11   1
  11   5  -2 26737.0 1057.53   1
 -11  -5   2 28832.6 1064.93   1
  10  -5  -2 12907.2 486.073   1
 -10   5   2 13274.5 487.654   1
  -9   5   2 4235.62 185.323   1
   9   5  -2 4206.47 191.850   1
  -9  -5   2 4191.67 191.300   1
   8  -5  -2 3.43452 23.6556   1
  -8   5   2-3.34329 22.4896   1
   8   5  -2-12.0893 22.5749   1
  -8  -5   2 8.03087 25.2081   1
   7  -5  -2 1336.54 75.0517   1
  -7   5   2 1482.90 77.3916   1
  -7  -5   2 1217.98 79.5076   1
   7   5  -2 1231.28 77.9261   1
  -6  -5   2 23368.7 886.684   1
  -6   5   2 24742.8 882.005   1
   6  -5  -2 24550.3 882.068   1
   6   5  -2 23628.4 886.495   1
  -5  -5   2 114100. 3972.13   1
  -5   5   2 114705. 3965.62   1
   5   5  -2 102610. 3974.55   1
   5  -5  -2 113095. 3966.81   1
   4   5  -2 5182.57 216.974   1
  -4  -5   2 5337.54 218.039   1
   3   5  -2 15389.6 562.760   1
  -3  -5   2 14630.5 561.860   1
  -2  -5   2 9866.29 371.876   1
   2   5  -2 9458.64 370.240   1
  -1  -5   2 20164.2 745.261   1
   1   5  -2 20436.0 747.658   1
   0  -5   2 16219.5 608.419   1
   0   5   2 16695.9 604.580   1
   0   5  -2 17980.7 609.391   1
   0  -5  -2 14868.0 603.094   1
   1  -5   2 82487.3 2906.24   1
  -1   5  -2 77203.2 2904.65   1
   1   5   2 83901.2 2903.89   1
  -1  -5  -2 82024.4 2902.83   1
  -2   5  -2 3928.37 166.970   1
   2  -5   2 3655.62 166.754   1
   2   5   2 3889.99 166.070   1
  -2  -5  -2 4011.23 166.727   1
   3  -5   2 2327.94 119.715   1
  -3   5  -2 2746.66 122.137   1
  -3  -5  -2 2442.75 119.886   1
   3   5   2 2577.66 120.490   1
   4  -5   2 6449.01 268.123   1
  -4   5  -2 6726.47 269.090   1
  -4  -5  -2 6348.61 268.041   1
   4   5   2 6992.22 271.064   1
   5  -5   2 60.1752 28.2525   1
  -5   5  -2 139.185 29.9140   1
  -5  -5  -2 150.204 29.6326   1
   5   5   2 75.3132 26.1979   1
   6  -5   2 24935.5 929.171   1
  -6   5  -2 24481.2 925.456   1
  -6  -5  -2 25935.9 928.645   1
   6   5   2 24990.8 926.800   1
   7  -5   2 2060.50 111.460   1
  -7   5  -2 1940.64 109.230   1
  -7  -5  -2 2292.96 115.962   1
   7   5   2 1882.17 108.727   1
   8  -5   2 574.041 54.4765   1
  -8   5  -2 435.846 50.6230   1
  -9  -5  -2 32048.1 1176.85   1
   9   5   2 31611.3 1175.25   1
  10  -5   2 1780.90 105.042   1
  10   5   2 1625.01 103.540   1
 -10   5  -2 1795.18 105.923   1
 -10  -5  -2 1674.01 106.399   1
  11  -5   2 6893.77 293.684   1
  11   5   2 6496.35 293.489   1
 -11  -5  -2 6888.56 298.780   1
 -11   5  -2 7060.85 293.740   1
 -12   5  -2 16649.9 647.811   1
  12  -5   2 16278.8 648.497   1
 -12  -5  -2 17251.3 654.091   1
  12   5   2 17042.4 652.775   1
 -13   5  -2 2799.48 146.237   1
  13  -5   2 2768.23 146.805   1
 -13  -5  -2 2645.21 148.487   1
  13   5   2 2397.63 144.329   1
 -14  -5  -2 12.0041 38.7159   1
  14   5   2 17.7410 36.7833   1
  15  -5   2 8906.46 363.095   1
 -15  -5  -2 8243.90 361.899   1
  15   5   2 8500.34 362.433   1
 -16   5  -2 222.547 46.6179   1
  16  -5   2 169.962 44.0886   1
 -16  -5  -2 131.833 45.5710   1
  16   5   2 137.742 46.3857   1
 -17   5  -2 12.2516 38.4566   1
  17  -5   2-6.18469 36.9853   1
 -18   5  -2 43.6173 44.9000   1
  18  -5   2-12.5254 39.3685   1
 -18  -5  -2 114.640 49.3118   1
  18   5   2 96.2861 46.2521   1
 -19   5  -2 1359.27 105.539   1
  19  -5   2 1648.33 110.533   1
 -19  -5  -2 1300.92 103.972   1
  19   5   2 1680.66 114.730   1
  20  -5   2 336.954 60.2474   1
 -20   5  -2 303.227 59.6335   1
 -20  -5  -2 289.368 58.6567   1
 -21   5  -2 151.573 51.4693   1
  21  -5   2 234.869 55.5639   1
  21   5   2 264.046 55.3016   1
 -22   5  -2 507.771 66.3887   1
  22  -5   2 522.908 64.9348   1
 -22  -5  -2 484.350 66.7468   1
  22   5   2 550.675 65.7570   1
 -23   5  -2 318.597 63.8214   1
 -23  -5  -2 259.923 54.1927   1
  23   5   2 225.931 50.0768   1
 -24  -5  -2 459.334 63.2261   1
  24   5   2 493.877 64.6172   1
 -26  -6   2 160.371 56.8625   1
  26   6  -2 195.277 48.9011   1
 -25  -6   2 6.23316 43.5905   1
  25   6  -2 24.5810 38.5827   1
 -24  -6   2 12.4641 45.1765   1
  24   6  -2-25.7553 44.3485   1
 -23  -6   2 76.1691 50.0379   1
  23   6  -2 45.3152 42.8896   1
 -22   6   2 224.843 55.5716   1
  22  -6  -2 151.199 49.7468   1
 -22  -6   2 212.911 53.8694   1
  22   6  -2 180.850 51.6197   1
 -21   6   2 178.066 49.8648   1
  21  -6  -2 221.357 52.2299   1
 -21  -6   2 128.583 45.6944   1
  21   6  -2 167.703 45.5082   1
 -20   6   2 414.934 61.7058   1
  20  -6  -2 582.487 67.5684   1
 -20  -6   2 419.052 65.5426   1
  20   6  -2 414.292 61.0607   1
 -19   6   2 61.6239 39.0772   1
  19   6  -2 25.1225 38.3526   1
  19  -6  -2 31.3773 37.1791   1
 -19  -6   2 70.4641 46.1412   1
 -18   6   2 751.356 71.7417   1
  18  -6  -2 838.650 74.0304   1
 -17  -6   2 311.660 55.1518   1
  16  -6  -2 1087.66 86.7123   1
 -16   6   2 988.852 82.5578   1
  16   6  -2 1132.67 87.0361   1
 -16  -6   2 974.394 83.6082   1
  15  -6  -2-5.54264 32.4746   1
 -15   6   2 53.8468 31.5499   1
  14   6  -2 411.149 54.7247   1
 -14  -6   2 554.117 62.4718   1
  14  -6  -2 437.165 56.9397   1
 -14   6   2 525.169 57.3143   1
  13  -6  -2 681.349 63.1589   1
 -13   6   2 597.966 57.8632   1
  13   6  -2 619.170 64.5873   1
 -13  -6   2 617.823 63.2390   1
  12   6  -2 50.9541 34.5818   1
 -12  -6   2 32.0298 31.6299   1
  11  -6  -2 1560.56 96.6381   1
 -11   6   2 1692.51 97.4498   1
  11   6  -2 1592.74 98.9775   1
 -11  -6   2 1455.02 97.5007   1
  10  -6  -2 1005.09 72.9556   1
 -10   6   2 1014.68 72.3618   1
  10   6  -2 1194.95 79.6077   1
 -10  -6   2 1096.22 78.9303   1
  -9   6   2 4049.72 180.599   1
   9  -6  -2 3906.72 180.667   1
  -8   6   2 23425.5 879.718   1
   8   6  -2 24213.1 885.053   1
  -8  -6   2 23793.6 886.587   1
   7  -6  -2 1541.51 85.2986   1
  -7   6   2 1587.79 85.1194   1
  -7  -6   2 1547.67 90.9139   1
   7   6  -2 1308.19 84.4865   1
  -6   6   2 2145.27 107.024   1
   6  -6  -2 2144.23 108.589   1
  -6  -6   2 2153.29 112.210   1
   6   6  -2 2465.28 116.138   1
   5  -6  -2 2625.71 120.119   1
   5   6  -2 2555.07 123.725   1
  -5  -6   2 2376.82 123.273   1
  -5   6   2 2423.54 117.505   1
   4  -6  -2 29.9536 20.2031   1
   4   6  -2 69.6773 26.3271   1
  -4  -6   2 32.5964 25.9294   1
  -4   6   2 40.0270 20.7779   1
   3  -6  -2 57.5862 21.9089   1
  -3  -6   2 10.2369 21.4685   1
  -3   6   2 79.0232 22.7898   1
   3   6  -2 17.1383 20.3369   1
   2  -6  -2 49562.2 1869.82   1
  -2  -6   2 53650.3 1874.91   1
   2   6  -2 51869.1 1874.21   1
  -2   6   2 53450.4 1869.55   1
  -1  -6   2 4072.63 171.330   1
  -1   6   2 4001.14 167.266   1
   1  -6  -2 3857.82 166.749   1
   1   6  -2 3647.65 167.572   1
   0  -6   2 2601.58 129.045   1
   0   6   2 2857.73 126.581   1
   0  -6  -2 2812.86 127.798   1
   0   6  -2 2657.44 127.523   1
   1   6   2 2442.10 116.693   1
  -1  -6  -2 2508.14 117.059   1
  -1   6  -2 2581.96 117.990   1
   2  -6   2 116571. 4319.56   1
  -2  -6  -2 118177. 4315.69   1
  -2   6  -2 124948. 4318.64   1
   2   6   2 125427. 4317.32   1
  -3   6  -2 9171.76 338.757   1
   3  -6   2 8657.45 337.090   1
   3   6   2 8553.92 337.379   1
   4  -6   2 16211.6 623.428   1
  -4   6  -2 16932.8 623.900   1
   4   6   2 16487.0 625.218   1
  -4  -6  -2 16623.4 625.345   1
   5  -6   2 4432.31 194.913   1
  -5   6  -2 4221.95 192.921   1
   5   6   2 4537.01 196.758   1
  -5  -6  -2 4373.39 196.212   1
   6  -6   2-21.2294 25.3908   1
  -6   6  -2 4.20254 25.6395   1
   6   6   2 17.3166 28.4080   1
  -6  -6  -2 8.63650 26.8570   1
  -7   6  -2 3719.19 173.613   1
   7  -6   2 3632.80 173.617   1
   8   6   2 253.338 42.6544   1
  -8  -6  -2 214.616 43.2247   1
   9  -6   2 7819.35 316.972   1
  -9   6  -2 7599.35 313.303   1
   9   6   2 6979.80 312.519   1
  -9  -6  -2 7683.61 317.933   1
  10  -6   2 5837.30 257.019   1
 -10   6  -2 5798.00 254.072   1
 -10  -6  -2 5704.11 257.167   1
  10   6   2 5835.14 257.887   1
  11   6   2 2349.04 134.557   1
 -11   6  -2 2220.58 128.822   1
  11  -6   2 2477.90 134.502   1
 -11  -6  -2 2266.53 133.021   1
  12   6   2 554.743 62.1875   1
 -12   6  -2 747.666 68.0424   1
  12  -6   2 834.892 72.8498   1
 -12  -6  -2 648.112 67.9348   1
  13   6   2 850.422 75.9048   1
 -13   6  -2 861.161 76.6282   1
 -13  -6  -2 779.730 74.4223   1
  14   6   2 851.415 78.2553   1
 -14  -6  -2 1051.19 87.1868   1
  14  -6   2 1062.84 85.0797   1
 -15   6  -2 108.132 42.4095   1
  15   6   2 97.8205 41.8745   1
 -15  -6  -2 31.0402 36.8468   1
  15  -6   2 85.1907 43.2692   1
  16   6   2 2730.89 151.984   1
 -16   6  -2 2893.24 153.092   1
  16  -6   2 2464.18 148.222   1
 -16  -6  -2 2580.72 151.995   1
  17   6   2 3217.56 166.841   1
 -17   6  -2 2803.15 159.051   1
  17  -6   2 3213.28 164.983   1
 -17  -6  -2 2600.72 157.179   1
  18   6   2 2310.21 135.616   1
  18  -6   2 2251.65 133.771   1
 -18  -6  -2 2044.61 131.263   1
 -18   6  -2 2022.58 130.724   1
 -19   6  -2 88.6393 45.5998   1
  19  -6   2 6.42276 41.4517   1
 -19  -6  -2-19.2742 46.2714   1
  19   6   2 90.0646 46.6572   1
 -20  -6  -2 1174.35 98.7744   1
  20   6   2 1369.44 102.390   1
 -21   6  -2 510.460 69.3428   1
  21  -6   2 660.829 73.6326   1
 -21  -6  -2 473.462 67.7747   1
  21   6   2 463.697 69.2425   1
 -22  -6  -2 749.627 78.9500   1
  22   6   2 665.824 76.1185   1
 -23   6  -2-12.2494 43.7851   1
  23  -6   2-69.2605 45.0121   1
 -23  -6  -2-18.5463 43.8786   1
  23   6   2-5.97337 39.2064   1
 -24  -6  -2 107.894 47.5474   1
 -24   6  -2 48.0399 47.6336   1
  24   6   2 46.8879 44.0009   1
 -25  -7   2 132.932 52.3048   1
  25   7  -2 106.134 48.7749   1
 -24  -7   2 18.6164 46.5238   1
  24   7  -2 18.9860 41.8844   1
 -22  -7   2 1143.63 91.9187   1
  22  -7  -2 1004.09 87.8985   1
  22   7  -2 1070.34 90.0282   1
 -21   7   2 75.8512 41.8344   1
  21  -7  -2-39.3876 44.5192   1
 -20  -7   2 394.677 62.9444   1
  20   7  -2 291.737 55.7480   1
 -19  -7   2 1639.22 111.999   1
  19   7  -2 1657.67 110.770   1
 -19   7   2 1600.48 105.701   1
  18  -7  -2 2023.69 125.741   1
 -18   7   2 2142.26 127.638   1
  17  -7  -2 110.280 42.6328   1
  17   7  -2 102.724 39.7711   1
 -17  -7   2 51.0576 37.1075   1
 -17   7   2 87.3970 41.4613   1
  16  -7  -2 469.744 59.5152   1
  16   7  -2 409.080 58.6098   1
 -16  -7   2 446.681 61.3526   1
 -16   7   2 429.453 55.5174   1
  15  -7  -2 6901.16 297.205   1
  15   7  -2 6924.72 302.146   1
 -15   7   2 6680.41 293.101   1
 -15  -7   2 6703.10 299.093   1
  14  -7  -2 2526.64 136.666   1
 -14   7   2 2284.75 130.980   1
  13  -7  -2 209.095 42.5635   1
  13   7  -2 236.533 44.2250   1
 -13  -7   2 199.911 43.1998   1
 -13   7   2 208.412 40.9692   1
  12  -7  -2 4661.39 211.051   1
  12   7  -2 4519.91 214.109   1
 -12   7   2 4583.10 209.734   1
 -12  -7   2 4428.94 213.557   1
 -11  -7   2 245.058 43.7571   1
  11   7  -2 227.148 44.0083   1
  10  -7  -2 5362.44 231.967   1
  10   7  -2 5693.72 239.424   1
 -10  -7   2 4988.10 232.868   1
 -10   7   2 5100.95 229.354   1
   9  -7  -2 16087.1 582.596   1
   9   7  -2 15129.5 586.281   1
  -9  -7   2 14500.9 586.215   1
  -9   7   2 14944.7 579.674   1
   8  -7  -2 2389.37 119.874   1
  -8   7   2 2336.62 117.853   1
   8   7  -2 2064.74 119.134   1
  -8  -7   2 2376.20 125.829   1
  -7  -7   2 785.289 66.5430   1
  -7   7   2 902.614 62.1057   1
  -6  -7   2 1090.59 74.4381   1
   6   7  -2 977.803 72.6798   1
  -6   7   2 1153.39 70.0198   1
   6  -7  -2 1053.33 70.1872   1
  -5  -7   2 6811.08 278.586   1
   5   7  -2 7092.05 279.478   1
  -5   7   2 6569.47 270.992   1
   5  -7  -2 6477.52 274.559   1
  -4  -7   2 280.400 38.4926   1
   4   7  -2 208.709 35.0473   1
  -4   7   2 314.124 35.4481   1
   4  -7  -2 233.671 33.0439   1
  -3  -7   2 1215.96 78.4660   1
   3   7  -2 1411.41 81.1008   1
  -3   7   2 1366.29 76.3506   1
  -2  -7   2 4817.15 205.154   1
   2   7  -2 5085.52 206.488   1
  -2   7   2 4732.93 201.995   1
   2  -7  -2 4406.49 201.791   1
   1  -7  -2 4445.84 196.643   1
  -1   7   2 4621.98 197.299   1
   1   7  -2 4752.21 200.779   1
  -1  -7   2 4704.48 201.633   1
   0  -7  -2 17493.6 651.240   1
   0   7   2 18420.0 650.548   1
   0   7  -2 17466.1 651.526   1
   0  -7   2 15931.3 649.522   1
  -1  -7  -2 15495.3 585.768   1
   1   7   2 15254.5 584.892   1
  -1   7  -2 15771.9 586.792   1
   1  -7   2 15566.6 588.406   1
  -2  -7  -2 144.614 28.6103   1
   2   7   2 186.043 32.0343   1
  -2   7  -2 48.5398 26.4099   1
   2  -7   2 78.2081 29.3926   1
  -3  -7  -2 5170.72 223.219   1
   3  -7   2 5703.81 226.310   1
  -3   7  -2 4972.35 221.820   1
   3   7   2 4940.41 221.738   1
   4   7   2 1455.27 87.1781   1
  -4  -7  -2 1375.47 87.1396   1
  -4   7  -2 1572.00 88.1995   1
   4  -7   2 1337.85 84.7627   1
   5   7   2 563.883 52.4472   1
  -5  -7  -2 475.909 50.9114   1
  -5   7  -2 450.293 48.2357   1
   5  -7   2 512.551 49.7659   1
   7   7   2 659.360 60.9881   1
  -7  -7  -2 808.133 66.4785   1
  -7   7  -2 715.242 61.3367   1
   7  -7   2 786.238 64.7816   1
   8   7   2 705.436 64.1861   1
  -8  -7  -2 744.082 67.7840   1
  -8   7  -2 783.290 66.6835   1
   9   7   2 8332.07 344.724   1
  -9  -7  -2 8101.36 347.161   1
  -9   7  -2 8600.20 346.279   1
   9  -7   2 8191.74 345.509   1
  10   7   2 13599.1 539.916   1
 -10  -7  -2 13892.6 544.001   1
 -10   7  -2 13315.2 535.590   1
  10  -7   2 14002.2 540.015   1
  11   7   2 6506.71 298.662   1
 -11  -7  -2 7081.21 301.971   1
 -11   7  -2 6674.32 294.452   1
  11  -7   2 7285.12 301.874   1
  12   7   2 98.9366 40.7819   1
 -12  -7  -2 88.1313 41.4748   1
 -12   7  -2 38.5479 38.3105   1
 -13  -7  -2 2630.45 149.179   1
  13   7   2 2637.48 147.939   1
  14   7   2 296.658 53.6146   1
  14  -7   2 217.974 46.9698   1
 -14   7  -2 251.192 48.8234   1
 -14  -7  -2 346.434 56.0079   1
  15  -7   2 2669.82 152.468   1
  15   7   2 2783.47 155.486   1
 -15   7  -2 2781.07 154.574   1
 -15  -7  -2 2929.36 160.432   1
 -16   7  -2 207.390 52.3010   1
  16  -7   2 267.906 51.2364   1
 -16  -7  -2 184.888 52.1245   1
  16   7   2 124.460 42.7518   1
 -17  -7  -2 400.698 58.4466   1
  17   7   2 367.634 59.8837   1
 -18   7  -2 31.1824 41.3281   1
  18  -7   2 101.924 44.5999   1
 -18  -7  -2 45.5279 46.5401   1
  18   7   2 70.3122 44.0808   1
 -19   7  -2 131.576 45.1658   1
  19   7   2 223.007 54.4766   1
  19  -7   2 166.313 47.3731   1
 -19  -7  -2 153.176 49.1193   1
  20  -7   2 889.386 82.8306   1
  20   7   2 892.405 82.1985   1
 -20  -7  -2 776.661 80.2848   1
 -20   7  -2 820.581 83.4026   1
 -21  -7  -2-6.22541 41.2002   1
  21  -7   2 19.1397 38.9278   1
 -21   7  -2 37.3185 45.4027   1
  22  -7   2 6.36285 38.4605   1
  22   7   2 69.1175 44.2856   1
 -22  -7  -2 42.6446 45.3916   1
 -22   7  -2 30.7005 44.5300   1
  23  -7   2 151.127 50.0446   1
  23   7   2 102.355 46.1768   1
 -23   7  -2 60.3397 46.2762   1
 -23  -7  -2 150.976 53.0141   1
 -25  -8   2 11.9310 48.0815   1
  25   8  -2 18.3460 43.7131   1
 -23  -8   2 81.4239 49.0549   1
  23   8  -2-12.5618 47.4037   1
 -22  -8   2 232.220 58.9540   1
  22   8  -2 348.438 59.4295   1
  21  -8  -2 72.2601 43.4977   1
  21   8  -2 50.7065 44.0173   1
 -21  -8   2 45.1201 41.2364   1
 -21   8   2 6.39564 42.7015   1
  20  -8  -2 292.683 54.7093   1
  20   8  -2 337.785 55.8598   1
 -20  -8   2 330.657 57.0179   1
 -20   8   2 284.855 53.5800   1
  19  -8  -2 269.290 52.5382   1
  19   8  -2 180.096 47.4916   1
 -19  -8   2 254.158 51.6103   1
 -19   8   2 180.959 48.8898   1
  18  -8  -2 1894.10 120.211   1
  18   8  -2 1669.75 115.322   1
 -18  -8   2 1821.13 119.848   1
 -18   8   2 1864.52 118.960   1
 -17   8   2 192.031 45.5146   1
  17  -8  -2 184.372 46.8825   1
 -17  -8   2 214.047 52.6007   1
  16   8  -2 474.063 62.9835   1
 -16   8   2 562.634 64.2116   1
  16  -8  -2 512.326 61.9360   1
 -16  -8   2 382.496 58.7729   1
  15   8  -2 7206.09 322.471   1
 -15   8   2 7393.43 319.542   1
  15  -8  -2 7364.22 320.618   1
 -15  -8   2 7863.03 326.745   1
  14   8  -2 2338.35 137.127   1
 -14   8   2 2425.32 133.190   1
  14  -8  -2 2341.21 133.479   1
 -14  -8   2 2167.51 133.515   1
 -13   8   2 937.509 75.1390   1
  13  -8  -2 711.097 69.2455   1
  12   8  -2 2326.68 133.879   1
 -12   8   2 2419.05 131.413   1
  12  -8  -2 2317.20 131.860   1
 -12  -8   2 2442.08 137.060   1
 -11   8   2 1892.18 106.795   1
  11  -8  -2 1758.87 105.779   1
 -11  -8   2 1772.90 109.160   1
  10   8  -2 5954.99 262.345   1
 -10   8   2 5957.01 253.837   1
 -10  -8   2 5945.79 261.241   1
  10  -8  -2 5628.11 252.540   1
  -9  -8   2 5950.06 255.118   1
   9   8  -2 5492.74 250.733   1
   8   8  -2 6476.63 288.421   1
  -8  -8   2 6916.73 292.615   1
  -8   8   2 7091.28 285.234   1
   8  -8  -2 6865.13 285.405   1
   7  -8  -2 2294.94 119.863   1
  -7  -8   2 2198.95 123.777   1
   7   8  -2 2310.94 124.255   1
   6  -8  -2 3675.46 167.855   1
   6   8  -2 3708.81 172.774   1
  -6  -8   2 3400.89 169.421   1
  -6   8   2 3683.79 166.718   1
   5  -8  -2 25016.3 935.911   1
  -5   8   2 25678.6 935.856   1
   4  -8  -2 3418.27 158.527   1
   4   8  -2 3602.91 164.128   1
  -4  -8   2 3426.90 165.012   1
  -4   8   2 3371.62 157.447   1
   3  -8  -2 453.524 49.3494   1
   3   8  -2 620.289 53.4782   1
  -3  -8   2 569.352 50.6108   1
  -3   8   2 500.560 48.2738   1
  -2  -8   2 722.513 60.6759   1
   2  -8  -2 749.769 56.4403   1
  -2   8   2 741.609 56.3752   1
   2   8  -2 642.634 58.6097   1
  -1   8   2 339.310 41.4324   1
   1  -8  -2 368.777 42.9777   1
  -1  -8   2 463.230 47.3334   1
   1   8  -2 488.739 47.6078   1
   0  -8   2 8409.06 341.834   1
   0   8   2 8679.40 341.195   1
   0  -8  -2 8500.91 341.820   1
   0   8  -2 8451.06 342.730   1
   1  -8   2 42451.9 1593.05   1
   1   8   2 45966.7 1592.93   1
  -1  -8  -2 43741.3 1592.43   1
  -1   8  -2 43359.1 1591.70   1
   2  -8   2 11081.9 450.688   1
   2   8   2 11884.7 449.127   1
  -2  -8  -2 11883.8 449.362   1
  -2   8  -2 11065.4 447.167   1
   3  -8   2 6064.96 251.784   1
  -3   8  -2 5828.62 248.676   1
  -3  -8  -2 5593.24 248.197   1
   3   8   2 5854.35 249.690   1
   5  -8   2 11711.6 452.477   1
  -5   8  -2 10990.0 447.710   1
   5   8   2 11006.5 451.111   1
  -5  -8  -2 12184.0 455.953   1
   6  -8   2 1111.58 80.1454   1
  -6   8  -2 1040.12 79.6565   1
   6   8   2 1197.06 83.6640   1
  -6  -8  -2 1188.56 82.3936   1
   7  -8   2 10312.7 414.503   1
  -7   8  -2 10201.4 413.100   1
   7   8   2 9841.22 414.137   1
  -7  -8  -2 10923.3 418.906   1
   8  -8   2 5220.17 242.381   1
  -8   8  -2 5477.72 243.170   1
   8   8   2 5796.63 247.211   1
  -8  -8  -2 5387.45 245.423   1
   9  -8   2 4708.04 217.723   1
  -9   8  -2 4857.99 216.806   1
   9   8   2 4412.84 216.482   1
  -9  -8  -2 4690.70 219.406   1
  10  -8   2 5311.09 241.695   1
 -10   8  -2 5452.27 241.323   1
 -10  -8  -2 5251.45 242.913   1
  10   8   2 5133.58 240.607   1
 -11   8  -2 4177.09 200.136   1
 -12  -8  -2 1602.99 108.760   1
  12   8   2 1460.25 104.567   1
  13   8   2 3321.30 170.658   1
  13  -8   2 3045.82 165.636   1
 -13  -8  -2 3049.83 166.140   1
 -13   8  -2 3189.93 166.193   1
  14  -8   2 257.182 52.8775   1
 -14   8  -2 357.972 56.3887   1
  14   8   2 315.297 51.1823   1
 -14  -8  -2 280.784 50.8040   1
 -15   8  -2 2483.00 147.103   1
  15  -8   2 2840.95 154.478   1
  16   8   2 947.530 85.5001   1
 -16  -8  -2 1356.40 100.130   1
 -16   8  -2 1100.50 91.3775   1
  16  -8   2 1251.41 96.1483   1
  17   8   2 1004.88 85.1888   1
 -17  -8  -2 717.228 79.0646   1
 -17   8  -2 801.152 80.6062   1
  17  -8   2 933.501 84.1938   1
 -18   8  -2 49.7901 41.5610   1
  18  -8   2 45.6598 38.6438   1
 -19  -8  -2 84.0043 50.9390   1
  19   8   2 38.1032 44.7875   1
  20   8   2 150.781 51.0342   1
 -20  -8  -2 56.6369 42.8108   1
 -20   8  -2 31.1182 45.5582   1
  20  -8   2 162.987 51.7654   1
  21   8   2 486.385 62.1289   1
 -21  -8  -2 404.801 60.2023   1
 -21   8  -2 465.257 64.9306   1
  21  -8   2 461.512 62.5638   1
  22   8   2 30.8215 39.0557   1
 -22   8  -2-6.12880 45.6457   1
  22  -8   2-12.6638 44.2780   1
 -23  -8  -2 87.7492 49.3182   1
  24   9  -2-6.03820 43.1586   1
 -24  -9   2 12.1029 45.6580   1
  23   9  -2 12.3817 44.2618   1
 -23  -9   2 43.6931 45.5721   1
  22   9  -2 18.7026 41.2542   1
 -22  -9   2-25.4316 40.2816   1
  21   9  -2 1295.66 98.1028   1
 -21  -9   2 1391.99 103.548   1
 -21   9   2 1164.53 97.3965   1
  20   9  -2 563.139 66.0092   1
  20  -9  -2 501.584 66.4637   1
 -20   9   2 603.488 70.4485   1
 -20  -9   2 482.107 66.4720   1
  19   9  -2 194.140 52.0479   1
  18  -9  -2 38.0221 37.5361   1
 -18   9   2 6.23428 38.0632   1
 -18  -9   2 77.6446 40.2687   1
  17   9  -2 1210.71 94.3488   1
  17  -9  -2 1111.95 93.6054   1
 -17   9   2 1102.80 89.4744   1
 -17  -9   2 1249.92 98.1478   1
 -16   9   2 618.233 69.7202   1
  16  -9  -2 716.570 70.0993   1
 -15  -9   2 6731.88 301.826   1
  15   9  -2 6887.95 301.506   1
  14   9  -2 5962.27 266.156   1
 -14  -9   2 5582.00 265.993   1
 -14   9   2 5884.43 263.802   1
  14  -9  -2 6100.56 267.162   1
  13   9  -2 1414.25 102.615   1
 -13  -9   2 1649.36 107.838   1
 -13   9   2 1330.79 95.1913   1
  13  -9  -2 1490.16 99.9976   1
  12   9  -2 3144.96 164.823   1
 -12  -9   2 3005.68 162.784   1
 -12   9   2 3250.03 161.714   1
  12  -9  -2 3097.48 161.469   1
  11   9  -2 5053.58 233.514   1
 -11  -9   2 5312.68 236.134   1
 -11   9   2 5081.32 227.323   1
  11  -9  -2 4712.65 226.545   1
  10   9  -2 154.381 42.0660   1
  10  -9  -2 94.2178 32.7968   1
 -10  -9   2 110.255 40.9910   1
 -10   9   2 115.058 35.9386   1
   9  -9  -2 1176.90 83.5089   1
   9   9  -2 1244.38 87.9211   1
  -9  -9   2 1335.58 91.1111   1
  -9   9   2 1153.04 81.8895   1
   8  -9  -2 257.331 43.6977   1
  -8  -9   2 376.324 48.7553   1
  -8   9   2 248.406 41.5559   1
   8   9  -2 287.013 46.0558   1
  -7  -9   2 16620.3 621.920   1
   7   9  -2 15728.2 621.101   1
  -6  -9   2 7017.92 294.353   1
   6   9  -2 6929.11 294.863   1
   6  -9  -2 6971.65 291.678   1
  -5  -9   2 26548.9 982.424   1
   5   9  -2 26708.9 981.674   1
  -5   9   2 26448.8 975.777   1
   5  -9  -2 25885.0 976.614   1
  -4  -9   2 6999.57 299.940   1
   4   9  -2 7089.91 297.539   1
  -4   9   2 7193.40 293.954   1
  -3  -9   2 352.059 48.2762   1
   3   9  -2 438.685 51.7242   1
  -3   9   2 532.215 48.7854   1
   3  -9  -2 451.551 48.7880   1
   2   9  -2 68.1789 29.0778   1
  -2   9   2 16.9088 24.2494   1
  -2  -9   2-4.56672 25.6056   1
   2  -9  -2 46.5837 29.4114   1
   1  -9  -2 8065.79 337.092   1
  -1   9   2 8423.82 341.051   1
   1   9  -2 8306.84 341.096   1
  -1  -9   2 8623.50 342.760   1
   0  -9  -2 25303.2 910.650   1
   0   9   2 25241.2 908.105   1
   0   9  -2 23080.8 906.065   1
   0  -9   2 24108.8 908.962   1
  -1   9  -2 12506.4 484.380   1
   1  -9   2 12254.7 483.328   1
  -2   9  -2 727.893 63.0659   1
   2  -9   2 743.094 64.6846   1
  -3  -9  -2 1172.75 79.0159   1
   3   9   2 1048.85 76.7920   1
  -3   9  -2 1104.12 78.5310   1
   3  -9   2 1165.25 80.8846   1
  -4  -9  -2 12014.8 478.912   1
   4   9   2 12557.7 479.198   1
  -4   9  -2 11707.4 475.193   1
   4  -9   2 12325.4 478.872   1
   5  -9   2 364.846 47.6207   1
  -5   9  -2 294.884 43.0651   1
  -5  -9  -2 284.518 44.9872   1
   5   9   2 308.202 46.5262   1
   6  -9   2 31451.2 1209.71   1
  -6   9  -2 33663.1 1210.03   1
   6   9   2 32705.0 1213.06   1
  -6  -9  -2 33488.2 1214.90   1
   7  -9   2 691.956 64.7681   1
  -7   9  -2 730.728 64.4610   1
   7   9   2 666.151 66.9843   1
  -7  -9  -2 650.118 68.3923   1
   8  -9   2 323.042 49.0588   1
  -8   9  -2 328.113 48.5043   1
   8   9   2 363.134 53.3918   1
  -8  -9  -2 422.566 58.3808   1
   9  -9   2 5665.53 253.280   1
  -9   9  -2 5801.82 250.824   1
   9   9   2 5268.76 250.927   1
  -9  -9  -2 5528.76 253.257   1
  10  -9   2 3596.93 186.810   1
 -10   9  -2 4039.74 190.591   1
  10   9   2 3666.34 188.904   1
 -10  -9  -2 4099.11 194.654   1
  11   9   2 59.0657 41.7140   1
 -11  -9  -2 109.832 42.4506   1
  12  -9   2 475.099 59.3129   1
 -12   9  -2 540.547 61.2388   1
  12   9   2 337.223 56.9177   1
 -12  -9  -2 442.367 62.3349   1
  13  -9   2 42.4606 40.9278   1
 -13   9  -2 71.6062 43.6720   1
  13   9   2 117.347 43.3062   1
 -13  -9  -2 129.944 45.5859   1
 -14   9  -2 3037.31 168.889   1
  14  -9   2 3404.33 174.627   1
  15   9   2 2393.72 139.424   1
 -15  -9  -2 2417.81 143.613   1
 -15   9  -2 2400.44 141.306   1
  15  -9   2 2449.43 142.407   1
  16   9   2 2660.22 151.816   1
 -16  -9  -2 2879.32 156.321   1
 -16   9  -2 2472.30 148.510   1
  16  -9   2 2722.42 152.925   1
  17   9   2 24.5409 41.6019   1
 -17  -9  -2-13.1547 47.0123   1
 -17   9  -2-18.8373 40.8529   1
  17  -9   2 19.0973 41.4169   1
  18   9   2 6.27965 41.9108   1
 -18  -9  -2 63.7614 41.8514   1
 -18   9  -2 6.29400 44.0229   1
  18  -9   2 31.9865 42.3444   1
  19   9   2 238.151 54.8003   1
 -19  -9  -2 255.772 54.8049   1
 -19   9  -2 257.916 56.2978   1
  19  -9   2 255.635 53.1185   1
  20   9   2 924.506 82.0786   1
 -20  -9  -2 994.462 87.5310   1
 -20   9  -2 795.107 80.6530   1
  20  -9   2 1011.05 85.5912   1
  21   9   2 177.202 53.7058   1
 -21  -9  -2 73.5686 51.8064   1
 -21   9  -2 161.224 52.3947   1
  21  -9   2 132.271 47.4611   1
  22   9   2 96.3014 47.3017   1
 -22   9  -2 128.464 47.2100   1
 -22  -9  -2 119.585 44.1296   1
 -23 -10   2 190.743 53.9958   1
  23  10  -2 30.1143 45.5994   1
 -22 -10   2 161.276 49.5268   1
  22  10  -2 189.301 53.3014   1
 -21 -10   2 90.4009 50.5876   1
  21  10  -2 12.0479 40.5581   1
  20  10  -2 253.964 52.8856   1
 -20 -10   2 242.837 53.9637   1
 -20  10   2 267.277 54.5632   1
  19  10  -2 202.358 50.5344   1
 -19 -10   2 210.651 53.8773   1
 -19  10   2 208.257 51.1296   1
  19 -10  -2 232.104 52.5018   1
 -18 -10   2 452.670 66.7786   1
  18  10  -2 584.102 72.1189   1
 -17 -10   2 455.722 60.8046   1
 -17  10   2 390.162 55.3889   1
  17 -10  -2 493.091 60.9579   1
  16  10  -2 7746.50 347.578   1
 -16 -10   2 7885.71 347.192   1
 -16  10   2 8231.23 344.850   1
  16 -10  -2 8327.05 347.650   1
 -15  10   2 338.616 54.0754   1
  15 -10  -2 262.923 50.8807   1
  14  10  -2 1892.86 118.508   1
 -14 -10   2 1700.78 115.717   1
 -14  10   2 1950.23 117.299   1
  14 -10  -2 1792.21 115.418   1
  13  10  -2 687.093 70.0324   1
  13 -10  -2 570.774 62.4426   1
 -13  10   2 570.019 61.1171   1
 -13 -10   2 591.988 67.6562   1
  12  10  -2 20565.8 769.342   1
 -12 -10   2 20728.7 769.204   1
 -12  10   2 18658.3 757.447   1
  12 -10  -2 20142.8 763.053   1
  11 -10  -2 2362.63 132.075   1
  11  10  -2 2157.97 132.430   1
 -11 -10   2 2233.16 132.816   1
 -10  10   2 14795.4 575.488   1
  10 -10  -2 14733.5 578.171   1
  -9  10   2 389.606 49.9142   1
   9  10  -2 265.787 47.6881   1
  -9 -10   2 326.553 49.1484   1
   9 -10  -2 399.063 49.9805   1
  -8  10   2 2001.59 113.563   1
   8  10  -2 1922.09 117.572   1
  -8 -10   2 1917.07 117.734   1
   8 -10  -2 1857.16 111.978   1
  -7  10   2 342.978 46.6148   1
   7  10  -2 358.265 49.1760   1
  -7 -10   2 358.096 49.4781   1
   7 -10  -2 456.291 53.1799   1
  -6  10   2 12419.4 484.574   1
   6  10  -2 12670.4 489.881   1
  -6 -10   2 11735.3 486.941   1
   6 -10  -2 12617.9 486.816   1
  -5  10   2 6158.42 281.664   1
   5  10  -2 6993.31 291.286   1
  -5 -10   2 7200.82 291.940   1
   5 -10  -2 6741.77 284.230   1
  -4  10   2 10185.0 433.216   1
   4  10  -2 11654.7 441.112   1
  -4 -10   2 11314.3 441.137   1
   4 -10  -2 10901.3 436.258   1
  -3  10   2 12484.6 469.574   1
   3  10  -2 11667.4 470.877   1
  -3 -10   2 11451.7 471.048   1
  -2  10   2 33979.6 1210.42   1
   2  10  -2 32421.4 1211.28   1
   2 -10  -2 33144.0 1208.93   1
  -2 -10   2 31746.7 1210.69   1
   1  10  -2 866.395 70.1968   1
  -1  10   2 708.936 63.6754   1
  -1 -10   2 734.561 67.8657   1
   1 -10  -2 848.973 66.7061   1
   0  10  -2 38.2668 32.9919   1
   0  10   2 106.847 33.0122   1
   0 -10  -2 4.91099 30.0123   1
   0 -10   2 44.6179 32.3017   1
  -1  10  -2 1427.33 95.6547   1
   1  10   2 1631.59 96.7456   1
  -1 -10  -2 1511.35 97.0326   1
   1 -10   2 1316.67 94.7459   1
  -2  10  -2 20412.3 761.051   1
   2  10   2 21578.5 763.404   1
  -2 -10  -2 19291.0 759.528   1
   2 -10   2 19221.6 760.175   1
  -3  10  -2 1718.20 111.440   1
   3  10   2 2176.27 117.188   1
  -3 -10  -2 1828.08 110.206   1
   3 -10   2 2086.13 117.667   1
  -4  10  -2 18676.3 694.883   1
   4  10   2 17928.7 695.760   1
  -4 -10  -2 18166.8 696.911   1
   4 -10   2 18006.5 696.347   1
   5  10   2 17515.2 718.341   1
  -5  10  -2 20247.3 722.677   1
  -5 -10  -2 20297.7 729.233   1
   5 -10   2 17924.4 721.974   1
   6  10   2 439.967 54.4146   1
  -6 -10  -2 608.979 62.2220   1
  -6  10  -2 630.358 61.0981   1
   6 -10   2 603.828 61.4505   1
   7  10   2 13382.9 525.912   1
  -7 -10  -2 13689.8 526.647   1
   7 -10   2 12901.8 522.177   1
  -7  10  -2 12912.4 519.700   1
  -8  10  -2 847.101 70.3342   1
   8 -10   2 703.419 68.7058   1
  -9  10  -2 1396.16 95.2028   1
  -9 -10  -2 1254.92 94.5652   1
   9  10   2 1173.50 93.7341   1
  10 -10   2 3612.06 182.778   1
  10  10   2 3729.87 186.683   1
 -10 -10  -2 3506.34 183.685   1
  11 -10   2 5929.43 262.980   1
 -11  10  -2 6052.63 262.218   1
  11  10   2 5238.75 257.756   1
 -11 -10  -2 5768.66 266.031   1
  12 -10   2 59.9606 40.0369   1
 -12  10  -2 70.1217 42.6799   1
  12  10   2 24.3077 34.0775   1
 -12 -10  -2 25.3279 38.2810   1
  13 -10   2 6141.32 280.670   1
 -13  10  -2 6373.76 281.153   1
  14 -10   2 2488.89 142.489   1
 -14  10  -2 2393.86 140.241   1
 -14 -10  -2 2403.62 143.507   1
  14  10   2 2337.13 143.330   1
  15  10   2 2538.39 151.198   1
  15 -10   2 2823.39 155.980   1
 -15 -10  -2 2822.28 156.565   1
 -15  10  -2 2695.36 154.386   1
  16 -10   2 63.4648 42.7428   1
 -16  10  -2 31.0003 39.6924   1
 -16 -10  -2 77.8365 48.9845   1
  16  10   2 74.2703 48.2164   1
  17  10   2 1129.67 89.4672   1
 -17 -10  -2 998.868 87.9901   1
 -17  10  -2 1010.97 87.6334   1
  17 -10   2 879.427 82.2736   1
  18  10   2 12.2509 41.8642   1
 -18 -10  -2-19.3224 39.6785   1
 -18  10  -2-6.26165 45.3909   1
  18 -10   2-6.37625 41.1261   1
  19  10   2 86.3705 47.2488   1
 -19 -10  -2 100.576 51.3278   1
 -19  10  -2 49.9057 45.6458   1
  19 -10   2 133.466 46.8159   1
 -20 -10  -2 24.9296 41.2513   1
  20  10   2 24.3447 42.2493   1
  21  10   2 277.891 55.8539   1
 -21 -10  -2 236.195 58.5622   1
 -21  10  -2 256.929 58.2121   1
  21 -10   2 130.791 41.8954   1
 -22 -11   2 49.1546 42.0107   1
  22  11  -2 17.7713 43.8438   1
 -21 -11   2 969.490 85.0430   1
  21  11  -2 767.615 78.0866   1
 -20 -11   2 203.528 49.5444   1
  20  11  -2 128.323 43.4378   1
  19  11  -2 1308.63 97.0401   1
 -19 -11   2 1136.74 91.8468   1
 -19  11   2 1165.96 93.4982   1
  18  11  -2 427.373 63.8517   1
 -18 -11   2 398.468 62.1607   1
 -18  11   2 406.981 62.7165   1
  18 -11  -2 311.019 54.5764   1
 -17 -11   2 716.906 78.8726   1
  17  11  -2 869.806 80.9889   1
  16  11  -2 1590.87 109.373   1
  16 -11  -2 1605.81 109.390   1
 -16  11   2 1615.81 108.341   1
 -16 -11   2 1548.48 111.443   1
  15  11  -2 5585.56 261.858   1
 -15 -11   2 5816.50 266.744   1
 -15  11   2 5566.46 259.576   1
  15 -11  -2 6060.54 265.389   1
  14  11  -2 436.433 66.2426   1
 -14 -11   2 628.032 72.2190   1
 -14  11   2 453.405 59.0521   1
  14 -11  -2 650.716 66.0875   1
 -13 -11   2 3407.84 179.064   1
  13 -11  -2 3515.00 177.682   1
 -13  11   2 3273.88 175.280   1
  13  11  -2 3468.91 180.870   1
  12  11  -2 1314.97 98.1229   1
 -12 -11   2 1328.69 97.3919   1
 -11 -11   2 21939.7 809.230   1
  11 -11  -2 20951.5 804.543   1
  11  11  -2 20637.1 806.096   1
 -11  11   2 20834.2 801.241   1
 -10 -11   2 3010.97 159.633   1
  10 -11  -2 2819.77 153.232   1
  10  11  -2 3157.36 160.730   1
 -10  11   2 2719.06 150.381   1
  -9 -11   2 2284.35 131.818   1
   9  11  -2 1877.60 121.689   1
   9 -11  -2 2310.20 126.348   1
  -9  11   2 2009.96 120.264   1
   8  11  -2 584.301 65.7074   1
   8 -11  -2 605.090 62.7193   1
  -8 -11   2 619.910 66.8491   1
  -8  11   2 616.859 61.1582   1
   7  11  -2 2990.91 157.255   1
   7 -11  -2 2942.25 154.497   1
  -7 -11   2 2957.77 156.181   1
  -7  11   2 2997.85 153.434   1
   6  11  -2 150.595 37.2720   1
   6 -11  -2 139.286 39.8901   1
  -6 -11   2 193.087 39.6321   1
  -6  11   2 220.923 43.7581   1
   5  11  -2 5881.25 258.517   1
   5 -11  -2 5875.69 255.563   1
  -5 -11   2 5728.35 258.207   1
  -5  11   2 5684.72 253.491   1
   4  11  -2 9208.20 383.209   1
   4 -11  -2 9369.38 382.225   1
  -4  11   2 9677.94 381.049   1
  -4 -11   2 9057.77 384.122   1
   3 -11  -2 18501.1 679.550   1
  -3 -11   2 18081.7 683.587   1
   3  11  -2 16591.0 677.224   1
  -2 -11   2 34376.1 1248.79   1
   2 -11  -2 32995.7 1244.25   1
  -2  11   2 35443.0 1247.91   1
   2  11  -2 32351.0 1245.71   1
  -1 -11   2 18627.0 724.795   1
  -1  11   2 19009.4 724.034   1
   1  11  -2 19359.4 726.376   1
   0  11   2 10128.1 417.185   1
   0 -11   2 10572.2 422.708   1
   0 -11  -2 10415.7 421.816   1
   0  11  -2 10496.7 419.907   1
   1  11   2 1547.52 99.8569   1
   1 -11   2 1591.62 105.669   1
  -1 -11  -2 1757.01 105.057   1
  -1  11  -2 1485.17 99.1700   1
   2  11   2 6997.43 297.888   1
   2 -11   2 6629.63 296.804   1
  -2 -11  -2 7318.55 299.678   1
  -2  11  -2 6846.56 298.316   1
   3  11   2 1087.98 83.4122   1
   3 -11   2 1170.05 84.2571   1
  -3 -11  -2 1000.95 80.3638   1
  -3  11  -2 1042.96 78.6878   1
   4  11   2 17558.6 646.281   1
  -4 -11  -2 16633.8 644.349   1
  -4  11  -2 15848.2 637.839   1
   4 -11   2 16515.4 643.307   1
   5  11   2 12067.8 466.049   1
  -5 -11  -2 12541.6 472.998   1
   5 -11   2 11415.4 465.619   1
  -6  11  -2 12785.2 514.733   1
   6 -11   2 13319.0 519.515   1
   7  11   2 1505.33 105.174   1
  -7 -11  -2 1596.98 105.690   1
   8  11   2 5751.82 258.133   1
  -8  11  -2 5730.26 254.881   1
   8 -11   2 5422.24 253.638   1
  -8 -11  -2 5514.11 256.622   1
   9 -11   2 6213.70 270.979   1
  -9 -11  -2 5741.42 268.443   1
   9  11   2 5993.21 271.103   1
  10 -11   2 458.169 58.6057   1
 -10  11  -2 435.541 56.3804   1
 -10 -11  -2 439.384 58.2187   1
  10  11   2 410.841 58.5961   1
  11 -11   2 451.784 57.4170   1
 -11  11  -2 606.331 63.8419   1
 -11 -11  -2 475.921 62.5616   1
  11  11   2 362.716 56.6848   1
  12 -11   2 5345.51 249.620   1
 -12  11  -2 5506.31 250.803   1
  13 -11   2 1567.62 106.095   1
 -13  11  -2 1417.33 103.178   1
 -13 -11  -2 1316.56 102.509   1
  13  11   2 1245.47 101.698   1
  14 -11   2 3899.70 200.567   1
 -14  11  -2 3950.37 200.312   1
 -14 -11  -2 4382.92 206.980   1
  14  11   2 3854.07 202.276   1
  15 -11   2-12.5031 41.1251   1
 -15  11  -2 85.1460 42.9431   1
 -15 -11  -2 159.437 49.1202   1
  15  11   2 94.3005 48.1247   1
  16  11   2 934.138 81.2625   1
  16 -11   2 735.328 76.4857   1
 -16  11  -2 761.249 74.7661   1
 -16 -11  -2 735.233 79.6104   1
  17 -11   2 440.950 61.5176   1
 -17  11  -2 541.684 66.1379   1
 -17 -11  -2 483.971 68.2627   1
  17  11   2 526.231 65.2177   1
  18  11   2 1643.60 110.538   1
 -18 -11  -2 1666.19 113.056   1
 -18  11  -2 1552.62 108.448   1
  18 -11   2 1485.00 108.559   1
  19  11   2 139.200 49.8885   1
 -19 -11  -2 241.896 52.4554   1
 -19  11  -2 257.059 56.3282   1
  20  11   2 1641.83 106.296   1
  20 -11   2 1455.37 106.700   1
 -20 -11  -2 1316.24 101.858   1
 -20  11  -2 1385.61 106.446   1
 -21 -12   2 85.5535 50.1222   1
  21  12  -2 41.4615 45.8734   1
  20  12  -2 2301.67 134.039   1
 -20 -12   2 2037.94 132.411   1
 -19 -12   2 168.438 51.1868   1
 -18 -12   2 1039.47 97.3647   1
 -18  12   2 1347.94 99.0000   1
  18  12  -2 1228.43 97.0355   1
  17 -12  -2 842.898 78.2908   1
  17  12  -2 795.269 78.2753   1
 -17 -12   2 938.277 83.9180   1
 -17  12   2 1023.50 84.8689   1
 -15 -12   2 571.775 66.4329   1
  15  12  -2 539.577 64.6966   1
  15 -12  -2 418.824 59.9798   1
 -15  12   2 402.644 58.9805   1
 -14 -12   2 2264.64 137.582   1
  14 -12  -2 2255.76 135.456   1
  14  12  -2 2191.20 135.598   1
 -14  12   2 2383.57 135.785   1
 -13 -12   2 2043.47 129.790   1
  13 -12  -2 2246.44 133.971   1
  13  12  -2 2438.08 137.301   1
 -13  12   2 2098.15 131.215   1
  12 -12  -2 4619.13 218.753   1
 -12  12   2 4415.82 213.501   1
 -11 -12   2 893.479 82.1764   1
  11 -12  -2 951.513 80.4257   1
 -11  12   2 811.045 73.9757   1
  11  12  -2 969.956 83.7207   1
  10  12  -2 2328.77 138.299   1
 -10 -12   2 2446.20 141.553   1
  -9 -12   2 1861.02 116.421   1
   9  12  -2 1608.38 108.460   1
  -9  12   2 1759.56 110.311   1
   9 -12  -2 1864.53 113.262   1
  -8  12   2 386.937 52.1926   1
   8  12  -2 455.776 57.6333   1
  -8 -12   2 376.282 57.6653   1
   8 -12  -2 369.511 49.8109   1
  -7  12   2 17650.2 696.113   1
   7  12  -2 19329.0 703.850   1
  -7 -12   2 17666.5 699.469   1
   7 -12  -2 18041.0 696.599   1
  -6  12   2 11101.7 448.879   1
   6  12  -2 11211.9 452.812   1
  -6 -12   2 11165.4 452.292   1
   6 -12  -2 11258.3 451.555   1
  -5  12   2 876.159 70.8292   1
   5  12  -2 735.361 68.9168   1
  -5 -12   2 670.777 67.4454   1
   5 -12  -2 765.070 68.9740   1
  -4  12   2 9570.52 395.727   1
   4 -12  -2 9775.16 398.518   1
  -3  12   2 13676.2 522.842   1
   3 -12  -2 12734.8 519.744   1
   2  12  -2 16607.6 635.991   1
  -2  12   2 16409.3 633.242   1
  -2 -12   2 16181.5 634.470   1
   2 -12  -2 16239.8 632.879   1
  -1  12   2 13263.4 564.903   1
   1  12  -2 15312.7 573.813   1
  -1 -12   2 15123.6 572.861   1
   1 -12  -2 14765.1 572.733   1
   0  12  -2 12787.5 494.285   1
   0  12   2 11817.8 490.005   1
   0 -12   2 12598.1 494.888   1
  -1  12  -2 1805.38 114.955   1
   1  12   2 1977.17 117.973   1
  -1 -12  -2 2052.52 118.722   1
   1 -12   2 1877.51 117.686   1
  -2  12  -2 1025.76 78.6697   1
   2  12   2 998.020 78.6202   1
  -2 -12  -2 936.604 77.2666   1
   2 -12   2 1000.14 80.0830   1
  -3  12  -2 17671.5 643.592   1
   3  12   2 16605.6 639.247   1
  -3 -12  -2 15864.1 635.854   1
   3 -12   2 15851.6 635.921   1
  -5  12  -2 310.643 51.7857   1
   5  12   2 288.689 45.8629   1
  -5 -12  -2 346.698 52.8697   1
   5 -12   2 322.973 51.5220   1
  -6  12  -2 197.648 43.0517   1
   6  12   2 195.921 47.4852   1
  -6 -12  -2 205.801 50.2240   1
   7  12   2 14761.1 604.262   1
  -7 -12  -2 15753.4 608.266   1
  -7  12  -2 15267.7 601.312   1
   7 -12   2 15869.1 607.756   1
   8  12   2 5882.54 264.692   1
  -8 -12  -2 6209.94 267.165   1
   8 -12   2 6214.33 264.955   1
   9  12   2 1379.41 105.460   1
  -9 -12  -2 1478.77 107.140   1
  -9  12  -2 1657.85 107.756   1
   9 -12   2 1647.42 109.074   1
  10  12   2 2831.43 151.483   1
  10 -12   2 2384.64 142.854   1
 -10 -12  -2 2687.03 148.270   1
 -10  12  -2 2405.32 142.136   1
  11 -12   2 42.7349 36.1604   1
  11  12   2 43.1833 42.8378   1
 -11  12  -2 23.5514 37.3290   1
 -11 -12  -2 50.2749 40.5566   1
  12  12   2 674.185 68.0142   1
 -12 -12  -2 603.908 69.8681   1
  13 -12   2 9449.76 396.619   1
 -13 -12  -2 9710.00 400.182   1
 -13  12  -2 8752.17 390.433   1
  13  12   2 9832.62 398.140   1
  14 -12   2 111.383 49.7248   1
 -14  12  -2 96.1863 45.7936   1
  15 -12   2 12.3937 42.0224   1
 -15 -12  -2 6.32639 42.5591   1
 -15  12  -2 6.08197 43.1627   1
  15  12   2 31.5144 42.4009   1
 -16  12  -2 878.753 80.0646   1
  16 -12   2 819.591 78.6239   1
 -16 -12  -2 940.458 86.2157   1
  16  12   2 814.757 76.9753   1
  17 -12   2 1497.08 103.293   1
 -17 -12  -2 1548.36 106.805   1
  17  12   2 1472.22 103.173   1
  18 -12   2 408.288 60.1936   1
 -18 -12  -2 523.875 68.7670   1
 -18  12  -2 390.599 61.2420   1
  18  12   2 462.534 65.5690   1
 -19  12  -2 2208.90 135.498   1
  19  12   2 2486.30 138.911   1
 -19 -12  -2 2235.04 139.184   1
  19 -12   2 2533.40 142.674   1
  20  13  -2 180.010 49.0187   1
  19  13  -2 1870.14 119.537   1
 -19 -13   2 1675.11 115.800   1
 -18 -13   2 123.920 49.5269   1
  18  13  -2 97.9585 49.2210   1
 -17 -13   2 1221.54 99.3493   1
  17  13  -2 1323.86 102.582   1
 -17  13   2 1203.34 93.7730   1
 -16 -13   2 1162.57 93.4358   1
  16 -13  -2 973.836 88.2167   1
  16  13  -2 1247.40 94.6644   1
 -16  13   2 976.361 84.7409   1
 -15 -13   2 1621.12 110.351   1
  15 -13  -2 1606.27 111.614   1
 -15  13   2 1599.16 107.565   1
  15  13  -2 1395.07 106.033   1
  14  13  -2 500.469 63.8123   1
 -14 -13   2 449.965 63.6037   1
 -13 -13   2 6.19533 41.6887   1
  13 -13  -2 12.4894 36.1990   1
  13  13  -2 43.3291 43.6196   1
 -13  13   2 59.1167 38.4776   1
 -12 -13   2 3413.61 175.745   1
  12 -13  -2 3220.27 171.247   1
  12  13  -2 3124.06 171.811   1
 -12  13   2 3302.56 171.322   1
 -11 -13   2 1408.69 100.800   1
  11 -13  -2 1465.23 101.993   1
  11  13  -2 1239.76 97.8882   1
 -11  13   2 1477.00 101.125   1
  10 -13  -2 23.6766 34.2964   1
 -10  13   2-22.8709 37.2005   1
   9  13  -2 9997.37 428.140   1
  -9  13   2 10481.1 429.662   1
   9 -13  -2 9848.29 429.446   1
  -8  13   2 3368.00 177.077   1
   8  13  -2 3269.93 176.384   1
  -8 -13   2 3885.58 185.835   1
   8 -13  -2 3444.56 176.090   1
  -7  13   2 4247.00 210.359   1
   7  13  -2 4913.77 218.314   1
  -7 -13   2 4358.04 212.440   1
   7 -13  -2 4400.80 212.888   1
   6  13  -2 6292.48 280.104   1
  -6 -13   2 6326.50 280.781   1
   5  13  -2 4646.68 231.564   1
  -5 -13   2 5423.19 237.789   1
   4  13  -2 2210.24 131.473   1
  -4 -13   2 2380.76 135.655   1
   3  13  -2 6447.04 291.837   1
  -3 -13   2 6792.12 295.037   1
   2  13  -2 29363.4 1111.71   1
  -2 -13   2 30281.4 1115.61   1
   1  13  -2 5932.47 260.063   1
  -1 -13   2 5302.06 253.444   1
   0  13  -2 113.191 40.7772   1
   0 -13   2 176.035 43.4232   1
  -1  13  -2 7027.77 297.859   1
   1  13   2 6886.70 297.129   1
   1 -13   2 6423.85 296.068   1
  -1 -13  -2 6849.66 297.903   1
  -2  13  -2 7437.42 319.255   1
   2  13   2 7454.53 319.105   1
   2 -13   2 7350.78 320.030   1
  -3  13  -2 7295.79 311.866   1
   3  13   2 7506.62 314.193   1
  -3 -13  -2 6540.20 306.479   1
   3 -13   2 7550.07 315.087   1
  -4  13  -2 15784.8 600.875   1
   4  13   2 14953.6 597.954   1
  -4 -13  -2 15554.8 601.466   1
   4 -13   2 14791.2 596.288   1
   5  13   2 1047.88 82.3001   1
  -5  13  -2 1018.99 83.5123   1
  -5 -13  -2 963.753 82.6526   1
   5 -13   2 837.721 80.8271   1
   6  13   2 2375.00 136.226   1
  -6 -13  -2 2468.81 139.554   1
   6 -13   2 2151.87 132.774   1
   7  13   2 388.090 55.3560   1
  -7 -13  -2 353.616 54.4078   1
  -7  13  -2 388.998 55.0633   1
   7 -13   2 328.441 53.5973   1
   8  13   2 18904.2 707.975   1
  -8 -13  -2 18595.1 704.800   1
  -8  13  -2 16833.5 694.285   1
   8 -13   2 18167.1 701.941   1
   9  13   2 783.118 78.3158   1
  -9 -13  -2 714.890 76.6564   1
  -9  13  -2 781.156 74.0799   1
   9 -13   2 757.590 74.2313   1
 -10 -13  -2 611.156 66.3504   1
  10  13   2 599.192 69.6933   1
  11  13   2 143.400 48.5301   1
 -11 -13  -2 189.093 49.9343   1
 -11  13  -2 160.424 47.9180   1
  11 -13   2 117.039 43.7259   1
  12  13   2 2010.44 127.256   1
 -12 -13  -2 2218.16 134.951   1
 -12  13  -2 1888.76 123.447   1
  12 -13   2 1926.34 125.983   1
  13  13   2 888.231 82.2336   1
  13 -13   2 844.487 77.3936   1
 -13 -13  -2 829.805 82.2741   1
 -13  13  -2 756.288 75.2393   1
  14 -13   2 325.429 54.5310   1
 -14 -13  -2 310.426 57.2599   1
 -14  13  -2 277.758 54.4282   1
  14  13   2 305.239 60.2246   1
  15  13   2 162.374 54.9432   1
  15 -13   2 137.117 43.6012   1
 -15 -13  -2 168.938 51.0047   1
  16  13   2 128.962 51.6490   1
 -16  13  -2 154.961 45.5352   1
 -16 -13  -2 118.367 48.1634   1
  16 -13   2 167.386 49.3727   1
  17  13   2 199.281 45.9373   1
 -17 -13  -2 220.031 49.1884   1
  18 -13   2 3453.13 185.562   1
  18  13   2 4023.32 190.234   1
 -18 -13  -2 3917.27 189.844   1
 -18  13  -2 3170.51 180.854   1
  19  14  -2 11.8782 43.6507   1
 -19 -14   2 23.8131 45.7773   1
  18  14  -2 2144.25 130.206   1
 -18 -14   2 2119.53 132.946   1
  17  14  -2 150.312 49.6514   1
 -17 -14   2 200.525 53.6212   1
 -15  14   2 391.328 58.2692   1
 -15 -14   2 268.072 55.6714   1
  15  14  -2 263.092 52.9003   1
  15 -14  -2 332.442 56.2455   1
 -14  14   2 36.3709 41.7617   1
 -14 -14   2 18.6051 43.3768   1
  14 -14  -2 31.7396 37.9726   1
  14  14  -2 18.4570 43.0317   1
 -13  14   2 1474.19 104.132   1
  13 -14  -2 1420.85 103.246   1
  12  14  -2 62.2488 46.7268   1
 -12 -14   2 74.6817 48.7882   1
 -11  14   2 2409.70 142.299   1
 -11 -14   2 2721.93 149.864   1
  11  14  -2 2482.40 146.557   1
  11 -14  -2 2550.96 145.267   1
 -10  14   2 5524.97 256.985   1
 -10 -14   2 5660.26 260.013   1
  10  14  -2 5733.50 259.941   1
  10 -14  -2 5603.69 256.952   1
   9 -14  -2 29.6879 33.6973   1
  -9  14   2 65.3932 38.7218   1
   9  14  -2 82.5730 41.5911   1
  -9 -14   2 31.2439 39.6329   1
   8 -14  -2 3648.59 190.909   1
  -8  14   2 3844.40 191.818   1
   8  14  -2 3933.00 194.634   1
  -8 -14   2 3942.62 196.217   1
  -7  14   2 4576.79 220.294   1
   7 -14  -2 4733.50 223.559   1
   6 -14  -2 141.988 41.4510   1
  -6  14   2 180.124 47.6916   1
   6  14  -2 204.933 47.5302   1
  -6 -14   2 116.508 44.0374   1
   5 -14  -2 23.3054 33.3963   1
  -5  14   2 5.81915 35.5083   1
   5  14  -2 35.3068 39.9069   1
  -5 -14   2 11.7699 36.9505   1
   4  14  -2 1940.20 122.803   1
  -4  14   2 2102.75 125.732   1
  -4 -14   2 2111.64 126.364   1
   4 -14  -2 2071.49 125.125   1
  -3  14   2 10928.8 432.375   1
   3  14  -2 10206.4 427.402   1
  -3 -14   2 10405.6 430.159   1
   3 -14  -2 10216.5 427.624   1
   2  14  -2 10522.1 422.592   1
  -2  14   2 9897.65 419.767   1
  -2 -14   2 10638.8 426.746   1
   2 -14  -2 9922.70 423.511   1
   1  14  -2 3222.52 166.867   1
  -1  14   2 3026.87 162.856   1
   1 -14  -2 2915.91 162.053   1
  -1 -14   2 3253.09 166.576   1
   0  14   2 4326.14 211.097   1
   0  14  -2 4497.14 213.125   1
   0 -14  -2 4302.39 211.194   1
   0 -14   2 4522.99 214.804   1
   1 -14   2 64.2868 38.7494   1
  -1  14  -2 40.9356 42.1658   1
   1  14   2 93.5994 42.1803   1
  -1 -14  -2 70.1727 39.0929   1
  -2  14  -2 842.811 77.0932   1
   2 -14   2 952.941 79.7225   1
  -2 -14  -2 908.968 77.9477   1
  -3  14  -2 15332.3 583.752   1
   3  14   2 14607.4 582.044   1
  -3 -14  -2 14370.9 581.138   1
  -4  14  -2 2709.89 150.338   1
   4 -14   2 2653.42 150.470   1
   4  14   2 2652.74 148.957   1
   5 -14   2 252.953 50.2099   1
  -5  14  -2 159.065 42.3526   1
   5  14   2 169.937 48.2338   1
  -5 -14  -2 192.265 50.9965   1
  -6  14  -2 3571.35 180.868   1
   6 -14   2 3541.51 181.404   1
   7 -14   2 3269.31 175.568   1
   7  14   2 3505.84 180.157   1
  -7  14  -2 3539.18 178.061   1
  -7 -14  -2 3307.92 177.648   1
   8 -14   2 329.473 53.3609   1
   8  14   2 268.475 54.8205   1
  -8  14  -2 299.278 50.9059   1
  -8 -14  -2 244.347 54.2177   1
   9 -14   2 3107.97 167.502   1
   9  14   2 3084.00 169.502   1
  -9  14  -2 3026.92 164.952   1
  -9 -14  -2 3256.62 170.828   1
  10 -14   2 111.424 43.7491   1
  10  14   2 192.280 48.1099   1
 -10 -14  -2 244.326 51.7249   1
 -10  14  -2 165.893 45.9933   1
 -11  14  -2 436.333 60.3744   1
  11 -14   2 451.480 62.8236   1
  12 -14   2 2385.38 139.721   1
  12  14   2 2045.93 133.684   1
 -12  14  -2 2378.11 137.615   1
 -12 -14  -2 2450.27 142.431   1
  13  14   2 1245.70 96.7220   1
 -13 -14  -2 1102.09 97.3782   1
  14 -14   2 1119.30 92.7754   1
 -14  14  -2 1139.99 93.0876   1
  14  14   2 1291.98 96.5426   1
 -14 -14  -2 1317.14 99.7517   1
 -15  14  -2-47.9128 46.3364   1
  15  14   2-12.2464 40.1856   1
 -15 -14  -2-6.19306 38.5226   1
  15 -14   2-12.4008 40.3459   1
  16  14   2 36.2793 40.6746   1
  16 -14   2-6.16033 38.6742   1
 -16 -14  -2-12.2092 39.7185   1
  17 -14   2 2523.63 149.174   1
 -17  14  -2 2721.59 151.639   1
 -17 -14  -2 2812.72 155.695   1
  17  14   2 2660.65 149.109   1
 -18 -15   2 94.7258 48.0131   1
  18  15  -2 5.82768 44.5631   1
 -17 -15   2 1455.76 107.842   1
  17  15  -2 1447.42 104.464   1
 -16 -15   2 105.804 51.4542   1
  16  15  -2 134.482 47.8434   1
 -15 -15   2 1096.73 90.7664   1
  15  15  -2 998.018 86.7736   1
 -14  15   2 362.083 55.5226   1
  14  15  -2 401.549 56.5144   1
 -14 -15   2 318.937 53.7319   1
 -13  15   2 165.357 47.3727   1
  13  15  -2 258.271 56.0821   1
 -13 -15   2 190.167 49.9858   1
  13 -15  -2 226.043 55.1973   1
 -12  15   2 1001.24 85.0081   1
  12  15  -2 1121.49 90.1733   1
 -12 -15   2 1053.51 88.3016   1
  12 -15  -2 995.256 85.0602   1
 -11  15   2 62.2979 45.4923   1
  11  15  -2 12.5229 35.1028   1
 -11 -15   2 18.6295 36.3949   1
  11 -15  -2 79.2842 42.3494   1
  10 -15  -2 333.748 56.4882   1
 -10  15   2 321.362 56.4287   1
  10  15  -2 389.126 60.0466   1
 -10 -15   2 358.770 59.1876   1
  -9 -15   2 2454.18 141.864   1
   9  15  -2 2239.30 135.183   1
   8 -15  -2 463.752 63.7437   1
   8  15  -2 369.839 58.3672   1
  -8 -15   2 436.284 60.9286   1
  -8  15   2 388.876 56.9447   1
   7  15  -2 1075.62 88.6892   1
  -7 -15   2 984.178 85.0892   1
   7 -15  -2 886.872 80.0868   1
  -7  15   2 817.028 78.5716   1
   6  15  -2 2086.67 127.172   1
  -6  15   2 2208.03 131.098   1
  -6 -15   2 1913.04 123.654   1
   6 -15  -2 2319.06 132.308   1
   5  15  -2 626.204 70.1977   1
  -5  15   2 836.619 76.1530   1
  -5 -15   2 767.786 74.1978   1
   5 -15  -2 766.609 75.2951   1
  -4  15   2 358.000 52.9322   1
   4  15  -2 293.224 54.6771   1
  -4 -15   2 336.672 59.5313   1
   4 -15  -2 234.126 49.2879   1
  -3  15   2 1458.58 105.896   1
   3 -15  -2 1645.38 110.533   1
  -2  15   2 1343.18 99.9664   1
   2 -15  -2 1418.93 103.127   1
  -1  15   2 410.296 56.5459   1
   1 -15  -2 499.744 61.4779   1
   0  15   2 1290.17 95.7411   1
   0 -15  -2 1214.58 93.6023   1
   1  15   2 2408.52 140.866   1
  -1 -15  -2 2486.14 141.205   1
   2  15   2 871.174 77.3960   1
  -2 -15  -2 795.393 75.8497   1
  -4  15  -2 1016.24 84.5073   1
   4 -15   2 971.784 83.2058   1
  -4 -15  -2 1090.83 87.5558   1
  -5  15  -2 1810.88 121.478   1
   5  15   2 1983.90 123.061   1
  -5 -15  -2 2180.49 130.072   1
   5 -15   2 1850.31 122.852   1
  -6  15  -2 2639.38 145.401   1
   6  15   2 2375.38 141.451   1
   6 -15   2 2337.58 139.792   1
  -7  15  -2 3978.41 199.586   1
   7  15   2 3971.54 200.945   1
  -7 -15  -2 4147.29 202.856   1
   7 -15   2 3922.38 197.983   1
  -8  15  -2 130.969 46.5032   1
   8  15   2 157.090 53.0183   1
   8 -15   2 91.1729 43.3153   1
  -8 -15  -2 75.5773 45.5101   1
  -9  15  -2-5.95152 35.9610   1
   9 -15   2-42.9935 41.3230   1
 -10  15  -2 1250.28 96.3899   1
  10  15   2 1337.42 99.8186   1
  10 -15   2 1305.69 101.163   1
 -10 -15  -2 1269.45 97.1431   1
 -11 -15  -2 175.456 49.0952   1
  11  15   2 272.866 55.8555   1
 -12  15  -2 2409.92 133.498   1
  12  15   2 1918.59 128.619   1
 -12 -15  -2 2176.70 132.334   1
  12 -15   2 2026.00 128.057   1
 -13  15  -2 397.976 61.3928   1
  13  15   2 371.393 61.0943   1
 -13 -15  -2 540.887 69.7386   1
  13 -15   2 366.467 62.4826   1
 -14  15  -2 3904.39 191.751   1
  14  15   2 3743.03 191.938   1
  14 -15   2 3613.78 192.885   1
 -14 -15  -2 3846.78 194.170   1
 -15  15  -2 548.355 65.5058   1
  15 -15   2 492.301 67.4015   1
 -16  15  -2 209.343 53.3773   1
  16  15   2 112.412 47.7805   1
 -16 -16   2 242.748 51.9181   1
  16  16  -2 285.069 52.1686   1
 -14 -16   2 1011.54 85.1759   1
  14  16  -2 1158.72 90.2874   1
 -13 -16   2 278.046 54.2389   1
  13  16  -2 254.492 52.6149   1
 -12  16   2 2819.03 153.511   1
  12  16  -2 2555.39 149.387   1
 -12 -16   2 2533.20 148.110   1
  12 -16  -2 2532.36 149.590   1
 -11  16   2 6.14584 41.3418   1
  11  16  -2-6.19694 43.9758   1
 -11 -16   2-6.18002 43.8558   1
  11 -16  -2 18.9537 40.0283   1
 -10  16   2 1422.05 99.7885   1
  10  16  -2 1284.37 96.2520   1
 -10 -16   2 1056.06 91.4410   1
  10 -16  -2 1320.82 98.7302   1
  -9  16   2 2617.20 144.819   1
  -9 -16   2 2294.36 139.412   1
   9 -16  -2 2437.26 143.094   1
   9  16  -2 2323.90 138.975   1
  -8  16   2 2563.72 147.898   1
   8 -16  -2 2520.86 146.801   1
  -7  16   2 524.121 67.0443   1
   7 -16  -2 555.158 66.2339   1
   7  16  -2 484.836 62.9983   1
  -7 -16   2 591.417 65.7326   1
   6  16  -2 1281.53 96.1974   1
  -6  16   2 1059.68 90.5216   1
  -6 -16   2 1036.92 86.7536   1
   6 -16  -2 1247.56 93.1217   1
   5  16  -2 2116.50 128.183   1
  -5  16   2 2005.76 127.522   1
   5 -16  -2 2063.43 129.893   1
  -5 -16   2 1989.53 125.509   1
  -4  16   2 103.876 45.2206   1
   4  16  -2 42.2839 36.8693   1
  -4 -16   2-6.03721 34.6155   1
   4 -16  -2-6.22474 40.1634   1
  -3  16   2-6.01405 39.4655   1
   3  16  -2 5.99785 40.0207   1
   3 -16  -2 18.9805 40.0860   1
  -3 -16   2 18.2652 37.8675   1
   2  16  -2 66.1071 45.6791   1
  -2  16   2 48.7392 42.3332   1
  -2 -16   2 49.3894 43.8585   1
   2 -16  -2 68.5868 44.2944   1
   1  16  -2 1284.59 98.4847   1
  -1  16   2 1470.72 105.257   1
   1 -16  -2 1329.90 100.388   1
  -1 -16   2 1602.20 106.715   1
   0  16   2 140.484 45.7522   1
   0  16  -2 120.763 44.3439   1
   0 -16  -2 158.873 48.9358   1
   1  16   2 96.8760 45.7227   1
  -1 -16  -2 193.026 47.8288   1
   1 -16   2 176.309 47.6381   1
  -2  16  -2 369.626 61.3601   1
   2 -16   2 285.788 52.0655   1
   2  16   2 324.642 54.5008   1
   3  16   2 2522.12 142.726   1
  -3 -16  -2 2173.24 136.530   1
   3 -16   2 2447.11 140.560   1
   4 -16   2 1655.24 112.885   1
  -4  16  -2 1752.48 113.793   1
  -4 -16  -2 1742.98 116.600   1
   4  16   2 1559.65 110.426   1
  -5  16  -2 4268.31 196.990   1
   5  16   2 3658.28 193.977   1
  -5 -16  -2 3776.49 197.704   1
   5 -16   2 3575.25 191.588   1
  -6  16  -2 1362.21 98.6417   1
   6  16   2 1347.67 103.208   1
   6 -16   2 1381.12 101.469   1
  -6 -16  -2 1345.21 102.495   1
  -7  16  -2 5.99817 37.3050   1
   7 -16   2-6.13632 37.8024   1
  -8 -16  -2 138.218 49.3587   1
   8  16   2 94.0542 48.0833   1
  -9  16  -2 47.9741 47.2473   1
   9  16   2 49.9582 45.2842   1
   9 -16   2 6.02469 37.4893   1
 -10  16  -2 29.8376 39.8195   1
  10  16   2 24.5409 43.5399   1
 -10 -16  -2-12.3928 43.3319   1
  10 -16   2 6.09110 40.3095   1
 -11  16  -2 2357.49 139.890   1
  11  16   2 2634.37 146.323   1
 -11 -16  -2 2091.58 136.984   1
  11 -16   2 2524.08 142.721   1
 -12  16  -2 29.5498 42.5679   1
  12  16   2 24.0811 44.8607   1
 -12 -16  -2 80.6999 51.4376   1
  12 -16   2 36.8010 41.6160   1
 -13  16  -2 441.601 67.6303   1
  13  16   2 671.020 71.6452   1
 -13 -16  -2 635.303 73.2233   1
  13 -16   2 728.712 75.1492   1
 -14  16  -2 250.479 57.3502   1
  14  16   2 194.684 49.8276   1
  14 -16   2 298.688 55.0054   1
 -14 -16  -2 218.965 50.5341   1
  15  16   2 665.594 73.8941   1
 -15 -16  -2 674.121 74.7444   1
  15  17  -2 34.4953 41.4008   1
 -15 -17   2 29.1076 41.3268   1
  14  17  -2 587.809 68.1238   1
 -14 -17   2 598.413 70.9608   1
  12  17  -2 168.295 49.5695   1
 -12 -17   2 149.622 49.3608   1
 -11  17   2 1603.58 116.178   1
 -11 -17   2 1598.76 115.476   1
 -10  17   2 565.567 70.9431   1
  10 -17  -2 581.662 73.6713   1
  -9 -17   2 1642.64 113.454   1
   9  17  -2 1679.35 112.491   1
   8 -17  -2 12.4924 39.5779   1
   8  17  -2 23.4551 35.0707   1
  -8 -17   2 18.6251 35.9767   1
  -8  17   2 6.22821 42.2361   1
   7 -17  -2 112.705 42.9547   1
   7  17  -2 142.837 45.3442   1
  -7 -17   2 90.6917 38.8317   1
  -7  17   2 68.5842 43.4326   1
   6  17  -2 137.267 43.0745   1
  -6 -17   2 59.1600 38.9459   1
   6 -17  -2 62.2166 41.9677   1
  -6  17   2 88.0635 45.3873   1
  -5  17   2 68.0983 41.8939   1
   5  17  -2 160.383 47.5532   1
  -5 -17   2 100.345 43.0316   1
   5 -17  -2 201.803 47.8003   1
   4  17  -2 492.284 63.9985   1
  -4  17   2 310.558 58.5082   1
  -4 -17   2 359.469 57.1644   1
   4 -17  -2 461.324 66.7636   1
  -3  17   2 747.048 75.1506   1
   3 -17  -2 715.712 76.4863   1
  -2  17   2 2524.41 142.314   1
   2 -17  -2 2235.90 139.630   1
  -1  17   2 43.0784 44.6637   1
   1 -17  -2 80.2458 43.8581   1
   0  17  -2 1933.01 123.561   1
   0  17   2 2112.72 129.898   1
   0 -17  -2 1826.42 124.858   1
  -1  17  -2 436.331 63.3977   1
   1  17   2 430.654 61.5166   1
  -1 -17  -2 458.577 61.2183   1
   1 -17   2 537.183 69.0968   1
   2  17   2 461.429 60.7014   1
  -2 -17  -2 364.942 59.4278   1
   4 -17   2 400.830 59.6764   1
   4  17   2 301.644 54.1450   1
  -4 -17  -2 315.050 56.1794   1
  -4  17  -2 351.908 61.3977   1
   5 -17   2 631.320 69.2244   1
  -5  17  -2 779.261 77.1211   1
   5  17   2 552.530 63.7675   1
  -5 -17  -2 642.536 70.7367   1
  -6  17  -2 2398.79 141.742   1
   6  17   2 2461.84 144.242   1
   6 -17   2 2498.51 146.364   1
  -7  17  -2-11.9450 41.1361   1
   7  17   2 12.5791 42.3085   1
  -7 -17  -2 18.6994 38.3989   1
   7 -17   2-12.3772 38.8509   1
  -8  17  -2 35.7208 44.9205   1
   8  17   2-12.4092 45.5990   1
  -8 -17  -2 6.20147 44.0095   1
   8 -17   2 12.2550 41.2200   1
  -9  17  -2 799.293 79.8280   1
   9  17   2 874.878 81.7955   1
  -9 -17  -2 891.561 81.1573   1
   9 -17   2 644.421 72.7617   1
 -10 -17  -2 822.938 79.6829   1
 -11  17  -2 541.144 63.7001   1
  11  17   2 450.351 63.0495   1
 -11 -17  -2 376.036 58.3697   1
  11 -17   2 276.659 53.3120   1
 -12  17  -2-29.2570 45.8188   1
  12  17   2 5.85493 42.4460   1
  12 -17   2-23.8406 37.0729   1
 -13 -17  -2 186.146 51.4531   1
  13  17   2 277.496 54.0595   1
 -12 -18   2 685.352 71.0331   1
  12  18  -2 631.551 71.4660   1
 -11 -18   2 380.327 63.8412   1
  11  18  -2 271.754 59.5444   1
  10  18  -2 130.052 46.7771   1
 -10 -18   2 124.787 49.4234   1
   9  18  -2 1158.05 92.4947   1
  -9 -18   2 1101.34 91.5821   1
  -9  18   2 1316.75 99.5149   1
   8 -18  -2 18.8237 39.7631   1
   8  18  -2 28.8879 36.6152   1
  -8 -18   2 48.9693 39.1423   1
  -8  18   2-6.23982 43.6422   1
  -7  18   2 145.690 49.4170   1
   7  18  -2 222.271 48.6107   1
  -7 -18   2 186.781 47.6062   1
   7 -18  -2 148.743 47.7853   1
  -6  18   2 61.8530 46.4017   1
   6 -18  -2 38.1033 41.7101   1
  -5  18   2 965.400 85.2386   1
   5  18  -2 1016.21 85.4045   1
  -5 -18   2 1053.46 85.2501   1
   5 -18  -2 1098.84 92.3495   1
  -4  18   2 49.5372 39.5936   1
   4  18  -2-5.93809 45.9433   1
   4 -18  -2 19.0562 40.2515   1
  -3  18   2 509.237 64.0955   1
  -3 -18   2 394.385 57.3147   1
   3 -18  -2 483.327 62.7912   1
   2  18  -2 77.7239 41.0073   1
  -2  18   2 104.387 48.4871   1
   2 -18  -2 111.474 48.3244   1
  -2 -18   2 102.676 48.5261   1
   1  18  -2 11.9461 44.5408   1
  -1  18   2 104.327 47.2371   1
   1 -18  -2 55.2035 43.8980   1
  -1 -18   2 79.4578 45.5754   1
   0  18   2 36.6052 44.2252   1
   0  18  -2-11.9698 39.2731   1
   0 -18  -2 12.1494 39.5232   1
   0 -18   2-12.4373 39.0397   1
  -1  18  -2 735.942 76.1723   1
   1  18   2 772.716 75.3925   1
  -1 -18  -2 832.918 76.3328   1
   1 -18   2 785.828 78.8288   1
   2  18   2 527.861 69.3668   1
  -2  18  -2 578.779 70.1069   1
   2 -18   2 525.140 70.3594   1
  -2 -18  -2 572.563 68.8346   1
   3  18   2 615.294 74.7956   1
   3 -18   2 764.132 74.2523   1
  -3 -18  -2 752.291 75.1731   1
  -3  18  -2 713.083 75.6625   1
   4 -18   2 133.385 47.8474   1
  -4  18  -2 126.963 46.5810   1
   4  18   2 64.9479 40.7769   1
  -4 -18  -2 31.7775 38.1244   1
   5 -18   2 4504.11 224.069   1
   5  18   2 4648.78 227.447   1
  -5 -18  -2 4877.51 230.142   1
  -5  18  -2 4785.53 227.515   1
   6 -18   2 120.987 40.3952   1
  -6  18  -2 179.478 46.5968   1
   6  18   2 97.2071 48.4357   1
  -6 -18  -2 220.821 54.4746   1
  -7  18  -2 154.973 47.3579   1
   7  18   2 74.1480 47.0552   1
  -7 -18  -2 104.694 45.0944   1
   7 -18   2 72.7747 43.1854   1
  -8  18  -2-35.3741 45.0512   1
   8  18   2-18.2838 43.5635   1
  -8 -18  -2-18.1951 44.5737   1
   8 -18   2 24.3244 39.2241   1
  -9  18  -2 667.475 77.0707   1
   9  18   2 824.504 78.3110   1
   9 -18   2 690.996 76.9175   1
 -10  18  -2 69.8191 43.6439   1
 -10 -18  -2 17.8377 37.7032   1
  10  18   2 23.5668 41.2285   1
  10 -18   2 77.8142 44.3122   1
 -11 -18  -2-17.7199 45.4152   1
  11  18   2 46.7178 43.7780   1
  11 -18   2-5.92652 39.2189   1
 -10 -19   2 17.3518 43.6473   1
  10  19  -2 28.9148 43.9187   1
   9  19  -2 103.175 50.2830   1
  -9 -19   2 81.4285 45.3858   1
   8  19  -2 17.1021 41.3248   1
  -8 -19   2-5.91793 39.1617   1
   6  19  -2 414.894 63.4806   1
  -6 -19   2 480.042 65.5836   1
  -5 -19   2 861.491 76.3935   1
   4  19  -2 127.019 47.1221   1
  -4  19   2 54.8655 42.3875   1
   4 -19  -2 99.7641 48.5972   1
  -4 -19   2 11.4898 43.1428   1
   3  19  -2 269.398 51.4754   1
  -3  19   2 219.591 52.5332   1
  -3 -19   2 274.444 51.5697   1
   3 -19  -2 178.584 47.5170   1
   2  19  -2 472.662 66.4517   1
  -2  19   2 519.781 66.5963   1
  -2 -19   2 472.422 66.2285   1
   2 -19  -2 537.625 64.8804   1
   1  19  -2 35.2922 43.8150   1
  -1 -19   2 11.9329 40.4656   1
   0  19  -2 76.6371 45.2155   1
   0 -19   2 144.990 42.4261   1
  -1  19  -2 41.2857 42.4942   1
   1  19   2 18.0268 41.7430   1
   1 -19   2 61.2626 44.7525   1
  -1 -19  -2 83.3112 41.6512   1
  -2  19  -2 11.6903 39.9486   1
   2  19   2 11.9682 47.6840   1
   2 -19   2-18.4261 41.9775   1
  -2 -19  -2 18.1437 41.6557   1
   3  19   2 59.1919 45.7943   1
  -3  19  -2 5.93196 38.2640   1
   3 -19   2 6.04190 40.9726   1
  -3 -19  -2-6.17908 42.2339   1
   4  19   2 501.564 64.3462   1
  -4  19  -2 612.860 71.0144   1
   4 -19   2 629.768 70.4630   1
  -4 -19  -2 482.153 65.6625   1
   5 -19   2 59.6428 40.8300   1
   5  19   2 77.5745 50.0037   1
  -5 -19  -2 78.8490 44.6357   1
  -5  19  -2 53.3866 43.6563   1
  -6  19  -2 64.8991 46.7981   1
   6 -19   2 65.1225 43.8607   1
  -7 -19  -2 24.0843 45.1437   1
  -7  19  -2 5.87400 44.0414   1
   7  19   2 41.9229 45.1938   1
   8 -19   2 1491.83 104.630   1
   8  19   2 1607.28 107.255   1
  -8 -19  -2 1448.32 103.661   1
  -8  19  -2 1558.80 104.300   1
  -9  19  -2 357.107 59.9572   1
   9 -19   2 446.787 60.0769   1
   9  19   2 488.451 67.0717   1
  -6 -20   2 246.652 52.2035   1
   6  20  -2 100.237 45.2772   1
  -5 -20   2 90.6480 37.6433   1
   5  20  -2 101.204 44.4131   1
  -4 -20   2-33.3575 42.7598   1
   4  20  -2-28.2206 46.0097   1
   3 -20  -2 817.076 76.6869   1
  -3 -20   2 754.009 75.0760   1
   3  20  -2 712.887 72.5971   1
  -3  20   2 697.498 76.2257   1
   2 -20  -2 903.374 81.5603   1
  -2 -20   2 1004.16 83.4025   1
   2  20  -2 1006.73 85.8362   1
  -2  20   2 900.601 81.6406   1
   1 -20  -2 198.877 47.3231   1
  -1 -20   2 179.144 46.7637   1
  -1  20   2 164.907 51.2270   1
   1  20  -2 190.665 46.4935   1
   0 -20   2 442.530 58.7399   1
   0 -20  -2 365.517 58.5418   1
   0  20  -2 355.983 57.3456   1
   0  20   2 482.997 63.1006   1
   1 -20   2 441.938 58.4365   1
  -1  20  -2 402.625 59.8166   1
   2 -20   2 836.023 81.2067   1
   2  20   2 1019.52 84.2325   1
  -2  20  -2 891.075 81.8246   1
  -3 -20  -2 226.652 55.0754   1
   3 -20   2 209.705 54.3726   1
  -3  20  -2 170.912 49.6418   1
   3  20   2 187.851 50.5469   1
   4 -20   2 242.025 49.8375   1
  -4 -20  -2 315.618 58.8072   1
  -4  20  -2 195.458 52.1626   1
   4  20   2 186.642 54.2936   1
   5 -20   2 104.262 43.0332   1
  -5  20  -2 232.270 56.9119   1
   5  20   2 197.933 52.3057   1
   6 -20   2 1648.65 110.074   1
  -6  20  -2 1483.45 107.242   1
 -25   0   3-25.6225 46.1141   1
  25   0  -3-6.51763 43.4914   1
 -24   0   3 19.2953 40.7497   1
  24   0  -3-13.0295 42.7499   1
 -23   0   3 19.3673 41.2720   1
  23   0  -3-12.9541 42.8614   1
  21   0  -3-36.9139 40.0281   1
 -21   0   3 32.7778 41.5339   1
  20   0  -3-18.7485 37.3761   1
 -20   0   3 49.4421 39.1594   1
  19   0  -3-6.07025 37.7547   1
 -19   0   3-11.9117 34.8837   1
  18   0  -3 5.81921 34.4498   1
 -18   0   3 34.5302 36.4688   1
  17   0  -3 5.56315 36.5090   1
 -17   0   3 22.2668 33.9659   1
  16   0  -3 25.9002 34.5707   1
 -16   0   3 16.1444 34.4116   1
  15   0  -3-44.4859 32.7136   1
 -15   0   3 30.4782 35.2594   1
  13   0  -3 22.3608 28.5922   1
 -13   0   3-4.31972 27.1201   1
 -12   0   3 11.9741 24.3547   1
  11   0  -3-25.8034 23.3579   1
 -11   0   3 3.65530 21.1831   1
  10   0  -3-3.27066 18.7466   1
 -10   0   3-16.4281 21.7448   1
   9   0  -3-5.78928 19.7842   1
  -9   0   3-5.79398 17.3255   1
   7   0  -3-6.10613 15.7495   1
  -7   0   3 28.8901 17.5441   1
   6   0  -3 1.60219 14.3558   1
  -6   0   3 3.32027 14.3939   1
   5   0  -3 1.20459 12.1340   1
  -5   0   3 9.76963 13.2389   1
   4   0  -3 7.92603 10.2475   1
  -4   0   3-0.82713 10.6000   1
   1   0  -3-7.12132 9.86750   1
  -1   0   3-1.43770 10.6911   1
   0   0  -3 6.71263 12.9335   1
   0   0   3 12.1966 14.1806   1
   1   0   3 6.11519 17.4270   1
  -1   0  -3 9.09832 17.0411   1
   2   0   3-13.3361 17.1512   1
  -2   0  -3-5.90681 21.7399   1
   3   0   3-11.5215 20.0761   1
  -3   0  -3 4.78333 22.1954   1
   4   0   3 5.40954 20.0117   1
  -4   0  -3 2.78450 22.1884   1
   5   0   3 9.26405 18.4722   1
  -5   0  -3 19.0705 24.4421   1
   6   0   3 17.2905 25.4140   1
  -6   0  -3-3.56678 19.9818   1
   7   0   3-7.60265 24.7364   1
  -7   0  -3-19.6514 24.9052   1
   8   0   3-4.11691 25.8452   1
  -8   0  -3 4.29741 21.7196   1
   9   0   3 8.92062 22.8798   1
  -9   0  -3 50.6831 30.7557   1
  10   0   3-9.61960 30.2030   1
 -10   0  -3 48.7243 29.1460   1
  11   0   3 10.2538 34.7663   1
 -11   0  -3-25.4724 30.1553   1
  12   0   3-10.7937 35.1138   1
 -12   0  -3 26.6990 34.4418   1
  13   0   3 17.0151 33.5700   1
 -13   0  -3-5.57343 32.6429   1
  14   0   3 17.7413 41.3653   1
 -14   0  -3 34.5521 31.8983   1
  15   0   3 36.3488 37.6794   1
 -15   0  -3-17.9757 39.3203   1
  16   0   3 24.2249 35.4746   1
 -16   0  -3 6.28021 41.5625   1
 -17   0  -3 12.6007 34.8826   1
  17   0   3-30.9262 43.2524   1
 -18   0  -3-25.3236 42.5984   1
  18   0   3-31.6313 42.9091   1
 -19   0  -3-37.8798 43.4847   1
  19   0   3 57.2166 43.4504   1
 -20   0  -3 18.8659 42.3024   1
  20   0   3-12.7438 43.2067   1
 -21   0  -3 6.23769 37.6889   1
  21   0   3 38.2616 38.1427   1
 -22   0  -3 74.3043 47.3340   1
  22   0   3 6.28137 42.9515   1
 -23   0  -3-42.7207 48.6326   1
  23   0   3 12.2924 36.7573   1
 -24   0  -3 24.1104 40.2186   1
  24   0   3-11.9691 39.2713   1
 -25   1   3 51.8907 46.3636   1
 -25  -1   3-64.6198 47.4908   1
  25   1  -3 45.3553 43.2341   1
 -24   1   3 45.0237 42.9379   1
  24  -1  -3 32.3674 41.0367   1
 -23   1   3 197.981 53.3075   1
  23  -1  -3 310.869 54.6026   1
  23   1  -3 162.250 53.8649   1
 -23  -1   3 305.881 60.7260   1
  22   1  -3-6.54227 44.0120   1
 -22  -1   3 38.2283 41.4571   1
 -21   1   3 155.381 46.0815   1
  21  -1  -3 226.758 48.8130   1
  21   1  -3 165.620 48.4476   1
 -21  -1   3 138.644 49.1331   1
 -20   1   3 48.9980 40.2262   1
  20  -1  -3 30.7364 38.6284   1
  20   1  -3 68.2023 38.2334   1
 -20  -1   3 43.4463 37.9038   1
 -19   1   3 5.98762 38.9564   1
  19  -1  -3 5.98513 36.5149   1
  19   1  -3-41.2849 32.6535   1
 -19  -1   3 30.6407 35.8913   1
 -18   1   3 3703.07 184.410   1
  18  -1  -3 3698.54 182.031   1
  18   1  -3 3563.15 182.507   1
 -18  -1   3 3634.89 183.881   1
 -17   1   3 6075.95 276.270   1
  17  -1  -3 6117.04 279.803   1
  17   1  -3 6593.22 280.721   1
 -17  -1   3 6345.57 277.018   1
 -16   1   3 1648.91 105.621   1
  16  -1  -3 1912.56 112.878   1
  16   1  -3 1750.74 109.488   1
 -16  -1   3 1700.18 107.438   1
 -15   1   3 1153.37 82.9277   1
  15  -1  -3 1265.98 88.4206   1
  15   1  -3 1196.27 87.0738   1
 -15  -1   3 1311.50 88.2031   1
  14   1  -3 2677.29 140.764   1
  13  -1  -3 3321.45 161.025   1
 -13  -1   3 3340.77 160.588   1
  12   1  -3 16.5064 26.1561   1
  12  -1  -3 19.8109 25.1150   1
 -12   1   3 15.8482 24.6537   1
 -12  -1   3 38.1126 27.5627   1
 -11   1   3 7412.36 309.831   1
 -11  -1   3 7288.74 310.749   1
 -10   1   3 7552.37 297.773   1
  10  -1  -3 7284.09 296.491   1
 -10  -1   3 8033.48 302.258   1
  10   1  -3 7086.70 295.209   1
  -9  -1   3 8796.63 329.195   1
  -9   1   3 7900.96 327.687   1
   9   1  -3 8192.51 326.644   1
   9  -1  -3 8736.12 326.802   1
   8  -1  -3 22713.1 786.049   1
  -8   1   3 20385.1 784.333   1
  -7   1   3 37015.2 1343.18   1
   7   1  -3 40033.9 1348.01   1
   7  -1  -3 36783.2 1341.79   1
  -7  -1   3 36363.8 1345.33   1
  -6   1   3 214.573 22.8925   1
   6   1  -3 221.733 26.0141   1
  -6  -1   3 316.016 29.3506   1
   6  -1  -3 291.133 24.8395   1
  -5   1   3 26761.4 967.963   1
   5   1  -3 27560.8 972.562   1
   5  -1  -3 27783.4 968.344   1
  -5  -1   3 26147.3 972.447   1
  -4  -1   3 138822. 4860.35   1
  -4   1   3 132046. 4854.33   1
   4  -1  -3 142427. 4855.13   1
   4   1  -3 137192. 4860.23   1
   3   1  -3 232951. 8564.54   1
  -3  -1   3 250229. 8562.78   1
   2   1  -3 48250.1 1726.23   1
  -2  -1   3 49024.5 1726.88   1
  -1  -1   3 4296.79 168.326   1
  -1   1   3 4293.14 162.831   1
   1   1  -3 4329.85 167.651   1
   1  -1  -3 4658.37 163.476   1
   0  -1   3 259130. 8145.57   1
   0   1  -3 251509. 8145.85   1
   0  -1  -3 257475. 8142.92   1
   1   1   3 162985. 5783.33   1
   1  -1   3 157446. 5784.54   1
  -1  -1  -3 168101. 5783.64   1
  -1   1  -3 164661. 5784.72   1
   2   1   3 147811. 5358.29   1
   2  -1   3 155288. 5359.90   1
  -2  -1  -3 144122. 5359.19   1
  -2   1  -3 158106. 5360.04   1
   3   1   3 111.663 26.0146   1
  -3  -1  -3 97.6946 24.3422   1
   4   1   3 12936.2 481.611   1
   4  -1   3 12428.8 481.178   1
  -4  -1  -3 13129.7 482.506   1
  -4   1  -3 12750.9 482.528   1
   5   1   3 8780.87 354.440   1
   5  -1   3 9024.87 353.895   1
  -5  -1  -3 9057.28 354.180   1
  -5   1  -3 9582.73 357.006   1
   6   1   3 17454.2 612.626   1
   6  -1   3 15503.5 608.616   1
  -6  -1  -3 15243.7 608.699   1
  -6   1  -3 16997.0 615.196   1
   7   1   3 1049.51 69.2363   1
   7  -1   3 983.973 69.5603   1
  -7  -1  -3 1065.86 70.5016   1
  -7   1  -3 1011.54 70.9411   1
   8   1   3 626.908 57.3978   1
   8  -1   3 600.825 54.6290   1
  -8  -1  -3 673.531 56.5103   1
  -8   1  -3 484.610 54.7572   1
   9   1   3 18919.4 696.119   1
   9  -1   3 19672.4 695.618   1
  -9   1  -3 17996.3 692.813   1
  10   1   3 3616.12 169.384   1
  10  -1   3 3112.90 162.376   1
 -10  -1  -3 3448.38 166.220   1
 -10   1  -3 3361.27 165.108   1
  11   1   3 599.579 60.1912   1
  11  -1   3 663.105 61.0719   1
 -11  -1  -3 626.773 61.1109   1
 -11   1  -3 541.717 60.6269   1
  12  -1   3 190.418 47.4529   1
  12   1   3 245.684 44.5231   1
 -12  -1  -3 224.769 50.4533   1
 -12   1  -3 270.873 50.5138   1
  13   1   3 2552.64 140.050   1
  13  -1   3 2582.26 142.529   1
 -13  -1  -3 2904.62 147.031   1
  14  -1   3 1846.47 116.690   1
 -14   1  -3 1695.45 112.343   1
  15   1   3 1586.05 114.767   1
 -15  -1  -3 1464.28 106.530   1
 -15   1  -3 1485.69 105.124   1
  16  -1   3 188.792 44.0846   1
 -16  -1  -3 293.067 51.5785   1
 -16   1  -3 175.490 43.8156   1
  17  -1   3 3575.76 176.486   1
  17   1   3 3067.18 171.113   1
 -17  -1  -3 3216.11 171.498   1
 -17   1  -3 3147.98 169.891   1
  18   1   3 6.41064 36.3292   1
  18  -1   3-6.33555 36.7106   1
 -18  -1  -3 12.6769 35.5097   1
 -18   1  -3 24.7939 35.9164   1
  19  -1   3-25.3866 37.9536   1
 -19  -1  -3 13.2317 42.6712   1
 -19   1  -3 18.7686 35.8531   1
  20  -1   3 12.6793 38.2989   1
  20   1   3-37.9427 43.8913   1
 -20   1  -3 25.0636 45.1066   1
 -20  -1  -3 57.7149 46.4878   1
  21  -1   3 534.869 69.8290   1
  21   1   3 658.076 72.8360   1
 -21   1  -3 662.652 74.8294   1
 -21  -1  -3 640.361 73.9657   1
  22  -1   3 124.500 47.0444   1
  22   1   3 212.747 54.0522   1
 -22   1  -3 187.662 50.7662   1
 -22  -1  -3 161.699 51.5827   1
  23  -1   3-6.07718 42.8145   1
  23   1   3-37.3991 47.0313   1
 -23   1  -3-31.1899 49.4222   1
 -23  -1  -3 24.2488 44.5530   1
  24  -1   3 179.048 47.7270   1
  24   1   3 193.225 49.9029   1
 -24   1  -3 218.704 53.3242   1
 -24  -1  -3 148.852 46.5163   1
 -26  -2   3 6.44090 45.7074   1
  25   2  -3 64.7083 45.9433   1
 -25  -2   3 19.9009 45.7139   1
  24   2  -3-13.2214 43.7474   1
  24  -2  -3-19.1761 45.0322   1
 -24   2   3 72.4869 45.0387   1
  23   2  -3 735.569 75.1890   1
  23  -2  -3 559.460 70.1916   1
 -23  -2   3 734.667 77.3067   1
 -23   2   3 632.747 74.0242   1
  22   2  -3 2703.01 158.200   1
 -22  -2   3 2913.06 159.955   1
  21   2  -3 1619.65 112.154   1
  21  -2  -3 1586.05 110.876   1
 -21  -2   3 1768.41 116.636   1
 -21   2   3 1773.63 116.210   1
  20   2  -3 406.159 58.3213   1
  20  -2  -3 428.858 59.0125   1
 -20  -2   3 364.761 57.8064   1
 -20   2   3 387.018 57.8313   1
  19   2  -3 924.320 80.6781   1
  19  -2  -3 935.309 78.3471   1
 -19  -2   3 864.099 77.4830   1
 -19   2   3 792.504 75.2405   1
  18  -2  -3 1814.41 111.864   1
 -18   2   3 1565.80 105.137   1
  17   2  -3 797.978 73.0211   1
  17  -2  -3 796.887 69.7565   1
 -17  -2   3 649.267 68.3093   1
 -17   2   3 639.624 64.6527   1
  16   2  -3 54.3302 35.9634   1
  16  -2  -3 47.2062 34.7205   1
 -16  -2   3-5.47581 31.3936   1
 -16   2   3 10.3758 30.7191   1
  15   2  -3 94.0268 35.0123   1
  15  -2  -3 79.1983 31.5365   1
 -15   2   3 112.981 37.6817   1
  14   2  -3 10098.9 391.550   1
 -14  -2   3 9058.23 386.332   1
  13  -2  -3 3042.14 146.511   1
 -13  -2   3 2893.78 146.820   1
 -13   2   3 2823.30 143.323   1
  12   2  -3 48579.2 1768.12   1
 -12  -2   3 45780.2 1768.36   1
  12  -2  -3 52084.9 1768.26   1
  11   2  -3 5125.78 217.319   1
  11  -2  -3 4989.80 214.290   1
 -11  -2   3 4864.16 218.631   1
 -11   2   3 5242.22 215.645   1
  10   2  -3 50701.4 1716.30   1
 -10   2   3 48174.5 1709.42   1
  10  -2  -3 46051.9 1708.28   1
 -10  -2   3 45294.3 1712.28   1
   9  -2  -3 12628.5 482.627   1
  -9  -2   3 12457.5 488.074   1
   9   2  -3 12747.5 488.412   1
  -9   2   3 13616.4 485.234   1
   8  -2  -3 51204.5 1810.29   1
  -8  -2   3 51396.7 1815.18   1
  -8   2   3 48330.8 1808.59   1
   8   2  -3 51501.1 1813.43   1
   7  -2  -3 1721.17 82.5912   1
  -7   2   3 1766.92 80.8665   1
  -6  -2   3 34463.4 1084.80   1
  -6   2   3 31652.1 1077.27   1
   6   2  -3 34462.5 1085.36   1
  -5  -2   3 44754.5 1581.91   1
   5   2  -3 44669.5 1581.22   1
   5  -2  -3 42308.3 1575.09   1
  -5   2   3 45437.2 1574.69   1
  -4  -2   3 4762.53 191.579   1
   4  -2  -3 5068.72 183.792   1
   4   2  -3 4756.94 190.910   1
  -4   2   3 4966.05 183.664   1
   3  -2  -3 9053.21 309.786   1
  -3   2   3 8882.22 308.951   1
   3   2  -3 9225.56 319.122   1
  -2  -2   3 40229.1 1413.06   1
  -2   2   3 37983.6 1405.01   1
   2  -2  -3 40796.5 1405.28   1
   2   2  -3 39755.7 1412.12   1
  -1  -2   3 9299.25 344.240   1
  -1   2   3 8555.28 338.379   1
   1  -2  -3 9672.24 338.635   1
   1   2  -3 9781.83 344.351   1
   0   2   3 40940.5 1522.21   1
   0  -2  -3 43034.8 1522.88   1
   0   2  -3 44477.6 1526.99   1
   0  -2   3 42966.2 1526.80   1
   1   2   3 20760.0 802.873   1
   1  -2   3 23145.4 807.379   1
  -1   2  -3 22608.7 807.201   1
  -1  -2  -3 22836.0 805.154   1
   2  -2   3 146057. 5122.48   1
  -2   2  -3 140394. 5122.40   1
  -2  -2  -3 148163. 5121.69   1
   2   2   3 142994. 5120.82   1
   4   2   3 9388.50 383.189   1
   4  -2   3 10017.0 383.419   1
  -4   2  -3 10466.4 385.436   1
  -4  -2  -3 10203.1 385.078   1
   5   2   3 28871.9 1135.61   1
   5  -2   3 31272.0 1137.74   1
  -5   2  -3 32132.5 1139.07   1
  -5  -2  -3 33012.6 1140.56   1
   6   2   3 17100.0 648.175   1
   6  -2   3 17616.8 649.330   1
  -6   2  -3 17446.8 649.393   1
  -6  -2  -3 17094.6 649.567   1
   7   2   3 5204.18 219.038   1
   7  -2   3 4995.57 217.129   1
  -7   2  -3 4833.20 216.139   1
  -7  -2  -3 5137.27 219.215   1
   8   2   3 24304.1 910.640   1
   8  -2   3 25118.6 909.463   1
  -8   2  -3 24364.3 907.774   1
  -8  -2  -3 24066.7 910.577   1
  -9   2  -3 3483.34 166.355   1
   9  -2   3 3511.40 167.915   1
  10   2   3 16441.5 654.627   1
  10  -2   3 18249.0 659.706   1
 -10   2  -3 16751.6 654.879   1
 -10  -2  -3 17275.8 659.233   1
  11   2   3 9977.75 386.931   1
  11  -2   3 9571.33 382.936   1
 -11   2  -3 8886.16 377.099   1
 -11  -2  -3 8915.78 380.876   1
  12   2   3 3152.20 162.372   1
  12  -2   3 3039.16 159.411   1
 -12   2  -3 2864.82 155.654   1
 -12  -2  -3 3147.81 159.926   1
  13   2   3 1685.72 108.966   1
  13  -2   3 1780.81 110.075   1
 -13   2  -3 1478.46 102.002   1
 -13  -2  -3 1639.24 106.556   1
  15   2   3 5200.78 241.914   1
  15  -2   3 5512.77 244.070   1
 -15   2  -3 5030.50 238.943   1
 -15  -2  -3 5050.72 243.533   1
  16   2   3 193.059 48.4674   1
  16  -2   3 140.041 46.3510   1
 -16   2  -3 216.877 47.5703   1
 -16  -2  -3 144.777 46.9765   1
  17   2   3 12.4736 40.9923   1
 -17   2  -3 130.122 46.2065   1
 -17  -2  -3 56.8577 43.2394   1
 -18  -2  -3 1719.61 117.288   1
  18  -2   3 1836.61 117.671   1
  18   2   3 1940.06 121.543   1
  19   2   3 70.9770 45.2292   1
  19  -2   3 81.7911 42.7773   1
 -19   2  -3 145.272 49.2588   1
 -19  -2  -3 69.7567 42.4286   1
 -20   2  -3 781.635 79.1846   1
  20  -2   3 624.284 72.2223   1
  21   2   3 257.088 51.4569   1
  21  -2   3 368.057 58.9383   1
 -21   2  -3 285.685 57.1902   1
 -21  -2  -3 201.594 52.7169   1
 -22   2  -3 24.9470 44.2593   1
  22  -2   3-6.24906 38.4983   1
 -23   2  -3 55.1729 42.3568   1
 -23  -2  -3 147.290 50.9428   1
  23  -2   3 117.648 43.4295   1
  23   2   3 67.7171 47.1593   1
 -24   2  -3 402.519 62.9564   1
 -24  -2  -3 320.996 61.6927   1
  24   2   3 319.150 58.5280   1
  24  -2   3 320.669 55.2820   1
  26   3  -3 19.4861 42.0146   1
 -26  -3   3 176.383 54.7097   1
  25   3  -3-38.8624 46.9557   1
 -25  -3   3 6.40342 46.7432   1
  24   3  -3-19.4296 41.4108   1
  24  -3  -3 6.52061 37.7883   1
 -24   3   3-25.9339 43.9691   1
 -24  -3   3-45.1374 47.0719   1
 -23  -3   3 2224.60 137.624   1
  23  -3  -3 2112.88 131.871   1
  23   3  -3 1816.37 130.810   1
  22   3  -3 4019.21 207.857   1
 -22  -3   3 4489.47 216.850   1
 -21   3   3 18.8088 38.9971   1
  21  -3  -3 12.4770 38.8036   1
  20   3  -3 287.841 52.7997   1
  20  -3  -3 351.421 54.2818   1
 -20   3   3 400.729 59.7662   1
 -20  -3   3 405.088 61.0874   1
  19   3  -3 1090.61 89.4700   1
  19  -3  -3 1085.10 87.9870   1
 -19   3   3 1107.57 88.3362   1
 -19  -3   3 1277.45 94.3946   1
  18   3  -3 47.5873 37.0050   1
  18  -3  -3 45.5751 34.7663   1
 -18   3   3-5.76507 34.1323   1
 -18  -3   3 5.99384 37.6373   1
  17   3  -3 20551.1 780.792   1
  17  -3  -3 21236.7 779.127   1
 -17   3   3 19406.0 773.895   1
 -17  -3   3 20397.4 779.221   1
  16   3  -3 193.792 45.8270   1
  16  -3  -3 166.842 40.8471   1
 -16   3   3 183.147 40.9920   1
 -16  -3   3 192.000 45.4582   1
  15   3  -3 125.857 39.2066   1
  15  -3  -3 231.620 41.8470   1
 -15   3   3 113.793 37.0371   1
 -15  -3   3 171.050 44.6325   1
 -14  -3   3 15970.5 617.742   1
  13   3  -3 9930.77 392.166   1
  13  -3  -3 9815.98 388.176   1
 -13   3   3 9556.92 387.550   1
 -13  -3   3 9511.80 390.968   1
  12   3  -3 18200.1 687.217   1
 -12  -3   3 17363.8 685.270   1
  12  -3  -3 18311.8 682.265   1
 -12   3   3 18607.3 683.863   1
 -11  -3   3 188.025 35.6439   1
  11   3  -3 161.279 33.4722   1
  11  -3  -3 153.932 30.2277   1
  10   3  -3 151.260 30.7353   1
 -10  -3   3 118.388 30.0390   1
  10  -3  -3 97.5727 24.5473   1
 -10   3   3 94.7115 25.4238   1
   9   3  -3 208.382 32.5073   1
  -9  -3   3 190.911 31.7960   1
   9  -3  -3 210.243 31.0116   1
  -9   3   3 213.842 28.5479   1
   8   3  -3 3232.54 145.124   1
  -8  -3   3 3199.83 144.909   1
   7   3  -3 57039.4 2095.62   1
  -7   3   3 60049.8 2089.49   1
   7  -3  -3 58494.4 2088.69   1
  -7  -3   3 58049.7 2096.14   1
   6   3  -3 8920.04 359.317   1
   6  -3  -3 9318.79 353.281   1
  -6  -3   3 9768.53 361.576   1
  -6   3   3 9746.48 353.512   1
   5  -3  -3 7370.41 291.000   1
  -5   3   3 8159.58 291.307   1
  -4   3   3 3235.77 122.101   1
   4   3  -3 3059.39 129.658   1
   4  -3  -3 3257.21 123.050   1
  -3  -3   3 82262.9 2949.62   1
   3   3  -3 86071.1 2949.53   1
  -3   3   3 79057.4 2940.56   1
   3  -3  -3 85441.5 2941.02   1
   2  -3  -3 5159.62 193.577   1
  -2   3   3 4951.76 192.701   1
   2   3  -3 5250.99 200.270   1
  -2  -3   3 5040.99 199.637   1
   1  -3  -3 2792.80 112.789   1
  -1  -3   3 2696.95 119.262   1
   1   3  -3 2839.99 118.340   1
  -1   3   3 2775.73 113.399   1
   0  -3   3 90790.1 3238.75   1
   0   3  -3 89668.2 3239.46   1
   0  -3  -3 91456.9 3234.74   1
   0   3   3 92093.9 3234.01   1
   1  -3   3 20906.4 768.347   1
  -1   3  -3 21538.7 768.617   1
  -1  -3  -3 21044.4 764.582   1
   1   3   3 20779.2 764.353   1
   3  -3   3 13023.1 481.142   1
  -3   3  -3 12869.3 480.718   1
   3   3   3 11655.6 478.480   1
  -3  -3  -3 13455.0 480.791   1
  -4  -3  -3 905.932 58.1704   1
  -4   3  -3 801.472 57.1001   1
   4  -3   3 685.366 56.8621   1
   4   3   3 858.987 56.4417   1
   5   3   3 5019.72 208.696   1
   5  -3   3 4887.48 207.952   1
  -5  -3  -3 4717.07 207.522   1
  -5   3  -3 5056.70 208.362   1
   6   3   3 12572.9 510.431   1
   6  -3   3 12471.0 511.353   1
  -6   3  -3 13923.8 515.472   1
   7   3   3 66370.1 2366.08   1
   7  -3   3 65236.4 2363.85   1
  -7  -3  -3 65727.7 2365.77   1
  -7   3  -3 65648.3 2363.70   1
   8   3   3 17298.5 676.322   1
   8  -3   3 18428.2 679.521   1
  -8  -3  -3 18497.1 683.766   1
  -8   3  -3 17490.9 677.242   1
  10   3   3 15970.8 628.791   1
  10  -3   3 16373.0 629.102   1
 -10  -3  -3 16412.7 630.455   1
 -10   3  -3 16674.7 630.183   1
  11   3   3 1927.24 118.245   1
  11  -3   3 1960.41 118.255   1
 -11  -3  -3 1952.20 118.169   1
  12   3   3 3462.63 180.551   1
  12  -3   3 3635.73 181.792   1
 -12  -3  -3 3889.13 184.667   1
 -12   3  -3 3744.15 183.091   1
  13   3   3 5241.71 253.272   1
  13  -3   3 5530.94 253.320   1
 -13  -3  -3 5739.82 255.408   1
 -13   3  -3 5865.39 256.724   1
  14   3   3 10058.4 410.871   1
 -14  -3  -3 9672.93 406.949   1
  15   3   3 1617.37 108.650   1
  15  -3   3 1559.21 106.551   1
 -15  -3  -3 1444.38 104.030   1
 -15   3  -3 1443.41 104.490   1
 -16  -3  -3 6931.97 308.618   1
 -16   3  -3 6568.25 307.356   1
  17  -3   3 1356.43 100.058   1
 -17   3  -3 1276.13 100.011   1
  18   3   3 771.138 73.5604   1
  18  -3   3 790.562 75.0914   1
 -18  -3  -3 848.244 79.7250   1
 -18   3  -3 657.089 71.6053   1
  19  -3   3 762.258 83.9744   1
 -19  -3  -3 854.961 85.1789   1
 -19   3  -3 962.332 89.1401   1
 -20  -3  -3 367.271 56.1033   1
 -20   3  -3 245.659 52.3345   1
  21   3   3 70.4365 43.1525   1
  21  -3   3 94.6987 45.5204   1
 -21   3  -3 56.4620 45.2352   1
  22   3   3-6.32940 44.9195   1
  22  -3   3 74.8851 45.5536   1
 -22  -3  -3 6.26100 41.7795   1
 -22   3  -3-6.19300 45.2074   1
  23   3   3 71.7899 47.5148   1
  23  -3   3 79.9597 46.8244   1
 -23  -3  -3 159.410 52.6398   1
 -23   3  -3 72.8070 46.7700   1
  24   3   3 847.822 83.8425   1
  24  -3   3 1148.06 90.1979   1
 -24   3  -3 970.748 86.4177   1
 -24  -3  -3 1138.99 93.2810   1
  26   4  -3 550.610 68.5214   1
 -26  -4   3 394.985 64.8944   1
  24   4  -3 44.3286 41.2202   1
 -24  -4   3 6.57247 47.3282   1
 -24   4   3 51.5129 46.3686   1
  23   4  -3 324.093 53.5868   1
  23  -4  -3 355.812 55.7257   1
 -23  -4   3 318.575 59.7231   1
 -23   4   3 357.318 59.9107   1
  22   4  -3 995.590 90.1611   1
 -22  -4   3 1144.46 91.7379   1
  21   4  -3 12.9527 40.3017   1
  21  -4  -3 56.7181 37.7109   1
 -21  -4   3 19.1072 41.4601   1
 -21   4   3 62.1329 40.4472   1
  20   4  -3 272.686 51.1566   1
 -20  -4   3 317.915 57.0099   1
 -20   4   3 299.118 53.7771   1
  19   4  -3 149.450 45.9692   1
  19  -4  -3 119.577 40.4531   1
 -19  -4   3 205.010 51.3664   1
 -19   4   3 35.5666 40.7459   1
  18   4  -3 2298.92 133.769   1
  18  -4  -3 2337.90 132.889   1
 -18  -4   3 2243.35 133.959   1
 -18   4   3 2080.03 127.865   1
  17  -4  -3 216.193 44.6963   1
 -17   4   3 253.828 46.9291   1
  16   4  -3 4745.20 224.234   1
  16  -4  -3 4925.15 224.379   1
 -16   4   3 4850.20 223.228   1
  15   4  -3 3928.61 193.708   1
  15  -4  -3 4418.93 193.609   1
 -15  -4   3 3949.47 193.454   1
 -15   4   3 3683.74 185.581   1
  14   4  -3 4377.00 211.625   1
 -14  -4   3 4986.04 219.846   1
  13   4  -3 24259.3 849.479   1
 -13   4   3 23943.1 843.084   1
  13  -4  -3 21895.0 842.853   1
 -12   4   3 16544.4 626.227   1
  12  -4  -3 16484.2 627.072   1
  11  -4  -3 6168.70 256.279   1
  11   4  -3 6251.55 263.765   1
 -11   4   3 6292.12 257.404   1
 -11  -4   3 6074.38 264.872   1
 -10  -4   3 793.278 63.4143   1
  10  -4  -3 826.489 58.5191   1
  10   4  -3 821.642 61.9241   1
   9  -4  -3 32288.9 1117.24   1
  -9  -4   3 30508.5 1122.24   1
  -9   4   3 30385.9 1115.62   1
   9   4  -3 29270.1 1121.47   1
   8  -4  -3 38018.5 1323.18   1
  -8  -4   3 34918.0 1329.37   1
   8   4  -3 35971.1 1329.50   1
  -8   4   3 37112.3 1322.21   1
  -7  -4   3 38814.8 1372.65   1
   7   4  -3 36986.5 1368.27   1
  -6  -4   3 3105.16 132.946   1
   6   4  -3 2878.78 131.822   1
  -6   4   3 2803.69 125.245   1
   6  -4  -3 2965.69 125.613   1
  -5  -4   3 49121.6 1766.51   1
   5  -4  -3 48832.3 1757.56   1
  -5   4   3 49401.9 1757.65   1
   5   4  -3 49495.7 1766.25   1
   4  -4  -3 1215.38 66.4116   1
   4   4  -3 1337.51 73.2172   1
  -4   4   3 1452.84 66.7163   1
  -4  -4   3 1453.42 74.9045   1
   3  -4  -3 7792.02 290.915   1
  -3   4   3 7659.46 290.953   1
  -2   4   3 41731.5 1508.89   1
   2  -4  -3 42649.4 1508.69   1
  -1   4   3 2466.97 113.618   1
   1  -4  -3 2951.15 116.896   1
   0   4   3 63799.7 2148.35   1
   0  -4  -3 64657.7 2147.02   1
  -1   4  -3 200709. 6973.53   1
   1  -4   3 192640. 6974.11   1
   2  -4   3 15709.3 577.746   1
  -2   4  -3 16367.9 578.014   1
   2   4   3 14789.6 574.022   1
  -2  -4  -3 15112.4 575.171   1
   3  -4   3 3698.45 158.629   1
  -3   4  -3 3516.14 157.123   1
   3   4   3 3587.81 157.466   1
  -3  -4  -3 3538.56 156.315   1
   4  -4   3 3606.28 154.956   1
  -4   4  -3 3277.69 150.935   1
   4   4   3 3205.47 150.127   1
  -4  -4  -3 3396.49 152.086   1
   5  -4   3 622.513 51.9441   1
  -5   4  -3 567.406 51.3115   1
   5   4   3 673.779 52.4999   1
  -5  -4  -3 623.629 53.3401   1
   6  -4   3 460.799 47.5280   1
  -6   4  -3 479.075 50.0914   1
  -6  -4  -3 550.153 52.3204   1
   6   4   3 483.083 48.9389   1
  -7   4  -3 83065.2 2894.47   1
   7  -4   3 84771.7 2895.32   1
  -7  -4  -3 78206.5 2894.66   1
   7   4   3 76911.3 2892.59   1
  -8   4  -3 2747.59 140.259   1
   8  -4   3 2792.43 140.258   1
  -9   4  -3 52616.9 1923.88   1
   9  -4   3 53681.2 1927.38   1
  -9  -4  -3 53575.1 1929.93   1
   9   4   3 52577.5 1930.65   1
 -10   4  -3 4553.57 205.880   1
  10  -4   3 4137.96 203.639   1
 -10  -4  -3 4650.43 212.170   1
  10   4   3 4524.35 208.583   1
 -11   4  -3 13784.8 540.506   1
  11  -4   3 13910.5 542.064   1
 -11  -4  -3 14106.0 544.325   1
  11   4   3 13401.1 540.513   1
 -12   4  -3 5502.08 242.338   1
  12  -4   3 5236.60 241.320   1
 -12  -4  -3 5453.41 245.870   1
  12   4   3 5140.28 242.971   1
 -13   4  -3 231.185 44.4352   1
  13  -4   3 249.203 46.6769   1
 -14   4  -3 1453.74 101.262   1
  14  -4   3 1623.12 105.053   1
 -14  -4  -3 1430.58 102.217   1
  14   4   3 1500.66 105.409   1
 -15   4  -3 15323.8 617.779   1
  15  -4   3 16951.1 624.764   1
 -15  -4  -3 14704.5 618.184   1
  15   4   3 16448.8 625.087   1
 -16   4  -3 84.9395 44.3515   1
  16  -4   3 110.079 44.3979   1
 -16  -4  -3 18.6550 41.2209   1
  16   4   3 63.2449 43.9617   1
 -17   4  -3 4926.06 239.112   1
  17  -4   3 5066.02 240.644   1
 -17  -4  -3 4944.82 240.923   1
  17   4   3 5792.20 250.530   1
 -18   4  -3 788.483 75.8539   1
  18  -4   3 829.543 79.0589   1
 -18  -4  -3 653.958 72.6256   1
  18   4   3 949.910 81.1971   1
 -19   4  -3 87.3123 44.9167   1
  19  -4   3 94.8744 45.5525   1
 -19  -4  -3-6.47170 42.4915   1
  19   4   3-12.5823 42.6829   1
 -20  -4  -3 908.662 85.9540   1
  20   4   3 1051.04 86.4589   1
  21   4   3 719.432 75.9829   1
  21  -4   3 665.304 69.8772   1
 -21   4  -3 569.752 70.0574   1
 -21  -4  -3 688.733 73.3380   1
 -22  -4  -3 92.7652 49.0340   1
  22   4   3 231.140 53.9293   1
 -23   4  -3 182.240 55.5312   1
  23  -4   3 177.805 55.5496   1
 -24   4  -3-29.8632 49.2070   1
  24   4   3 17.8338 43.3917   1
 -24  -4  -3-30.1617 46.6674   1
  24  -4   3 6.00177 41.0197   1
 -26  -5   3 57.0790 52.0073   1
  25   5  -3 956.061 88.0413   1
 -25  -5   3 1268.03 98.9717   1
  24   5  -3 286.199 56.5634   1
 -24  -5   3 390.071 60.5309   1
  23  -5  -3 821.433 84.6418   1
 -23   5   3 836.645 85.5419   1
  23   5  -3 1058.72 92.0211   1
 -23  -5   3 1192.18 95.6721   1
  22   5  -3 45.5678 43.0892   1
  22  -5  -3 25.8056 38.5935   1
 -22  -5   3 25.8129 41.9981   1
 -22   5   3 19.2596 40.6870   1
  21   5  -3 664.105 72.1178   1
  21  -5  -3 628.351 69.2176   1
 -21  -5   3 593.510 72.5829   1
 -21   5   3 568.411 70.3728   1
  20  -5  -3 43.4584 42.4349   1
 -20   5   3-6.16852 39.7907   1
  19   5  -3 472.922 61.0042   1
  19  -5  -3 422.525 56.7775   1
 -19  -5   3 444.457 62.1653   1
 -19   5   3 438.235 60.1015   1
  18   5  -3 1740.15 116.881   1
 -18  -5   3 2080.79 124.143   1
 -18   5   3 1870.97 117.669   1
  17   5  -3 5140.32 239.813   1
 -17   5   3 4948.99 234.210   1
  17  -5  -3 5523.84 240.733   1
 -17  -5   3 5028.73 239.556   1
  16   5  -3 62.7525 37.5010   1
  16  -5  -3 75.4645 35.4415   1
 -16   5   3 74.9382 39.6646   1
 -16  -5   3 41.0446 35.1352   1
  15  -5  -3 4884.37 229.646   1
 -15   5   3 5376.55 232.885   1
 -15  -5   3 5132.78 235.088   1
  14  -5  -3 12568.6 502.509   1
 -14  -5   3 13181.8 507.488   1
 -14   5   3 12818.7 501.514   1
  14   5  -3 12538.0 507.482   1
  13  -5  -3 11179.9 427.213   1
 -13  -5   3 10291.5 429.060   1
 -13   5   3 10573.3 424.667   1
  13   5  -3 10794.8 432.012   1
  12  -5  -3 3895.72 179.255   1
 -12  -5   3 3748.50 183.291   1
  12   5  -3 3759.55 181.706   1
 -12   5   3 4029.02 179.734   1
 -11   5   3 12214.9 484.365   1
  11  -5  -3 12976.0 487.555   1
  10  -5  -3 10537.4 416.815   1
 -10  -5   3 10225.5 420.046   1
 -10   5   3 10675.5 413.664   1
  10   5  -3 11168.4 422.721   1
  -9  -5   3 2438.35 128.490   1
   9  -5  -3 2499.56 121.549   1
   9   5  -3 2582.71 127.799   1
   8  -5  -3 77050.3 2690.20   1
  -8  -5   3 74334.8 2698.93   1
   8   5  -3 70792.5 2695.48   1
  -8   5   3 78128.1 2691.18   1
  -7  -5   3 5953.81 243.842   1
   7   5  -3 5723.78 241.282   1
  -7   5   3 5996.49 236.158   1
   7  -5  -3 5764.80 235.901   1
  -6  -5   3 428.439 42.7040   1
   6  -5  -3 461.998 37.9682   1
   6   5  -3 507.420 44.4736   1
   5   5  -3 184.517 29.0061   1
  -5  -5   3 224.477 31.8835   1
  -4  -5   3 27602.1 969.717   1
   4   5  -3 28869.0 970.686   1
   4  -5  -3 26320.7 960.737   1
   3   5  -3 787.507 53.6129   1
  -3   5   3 717.993 46.9124   1
   3  -5  -3 671.922 47.8852   1
   2   5  -3 165649. 5840.76   1
  -2  -5   3 163482. 5840.44   1
   1   5  -3 42514.7 1495.33   1
  -1  -5   3 40407.8 1495.99   1
   0  -5  -3 131055. 4527.48   1
   0   5  -3 120584. 4529.46   1
   0   5   3 126557. 4526.71   1
   0  -5   3 132018. 4533.57   1
  -1  -5  -3 31665.3 1162.68   1
   1  -5   3 32348.4 1167.02   1
   1   5   3 31052.3 1161.70   1
  -1   5  -3 33560.5 1166.61   1
   2  -5   3 2346.54 113.759   1
  -2   5  -3 2482.75 114.535   1
  -2  -5  -3 2196.26 112.122   1
   2   5   3 2302.78 111.133   1
   3  -5   3 1697.31 91.7412   1
  -3   5  -3 1623.04 90.0614   1
  -3  -5  -3 1723.96 91.1172   1
   3   5   3 1622.12 89.1218   1
   4  -5   3 542.501 47.9915   1
  -4   5  -3 585.867 49.4398   1
  -4  -5  -3 616.704 50.9275   1
   4   5   3 520.828 48.6059   1
   5  -5   3 222.166 34.2261   1
  -5   5  -3 230.487 35.4580   1
  -5  -5  -3 314.250 40.2951   1
   5   5   3 306.365 39.9564   1
   6  -5   3 99905.0 3456.28   1
  -6  -5  -3 94876.4 3453.67   1
  -6   5  -3 91204.9 3452.28   1
   6   5   3 100740. 3455.13   1
  -7   5  -3 302.913 40.4235   1
   7   5   3 287.597 41.8513   1
  -7  -5  -3 220.177 38.9059   1
   7  -5   3 333.356 42.3003   1
   8   5   3 32631.7 1180.39   1
  -8  -5  -3 31311.8 1179.30   1
   9  -5   3 778.245 66.4197   1
   9   5   3 703.911 63.6145   1
  -9  -5  -3 709.735 64.6814   1
  -9   5  -3 729.534 64.1993   1
  10  -5   3 21252.8 799.839   1
 -10  -5  -3 21466.3 804.829   1
  10   5   3 22043.9 801.564   1
 -10   5  -3 19827.1 796.740   1
  11   5   3 4541.06 213.308   1
 -11  -5  -3 4834.04 217.642   1
  11  -5   3 4188.06 209.851   1
 -11   5  -3 4587.36 212.924   1
 -12   5  -3 6266.30 280.139   1
  12  -5   3 6133.21 279.943   1
 -12  -5  -3 6818.74 287.250   1
  12   5   3 6435.03 282.173   1
 -13  -5  -3 155.301 43.3959   1
  13   5   3 305.398 53.4300   1
 -14   5  -3 175.996 47.6401   1
  14  -5   3 123.891 42.8673   1
 -14  -5  -3 209.748 46.6130   1
  14   5   3 156.704 41.9206   1
 -15   5  -3 2285.25 135.968   1
  15  -5   3 2336.95 136.964   1
 -15  -5  -3 2366.35 138.898   1
  15   5   3 2442.01 140.825   1
 -16   5  -3 3576.76 190.386   1
  16  -5   3 4084.67 196.917   1
 -16  -5  -3 3665.68 195.051   1
  16   5   3 3975.03 196.305   1
 -17  -5  -3 2884.36 163.124   1
  17   5   3 3015.81 163.425   1
  18  -5   3 5541.29 247.583   1
 -18  -5  -3 5163.19 244.592   1
  18   5   3 5663.66 251.104   1
  19  -5   3 126.543 47.7950   1
 -19   5  -3 12.5888 40.6647   1
 -20   5  -3 2960.94 163.797   1
  20   5   3 3156.66 165.656   1
 -20  -5  -3 3072.37 165.744   1
  20  -5   3 2886.47 163.624   1
  21  -5   3 1579.73 112.324   1
 -21  -5  -3 1638.02 112.561   1
 -21   5  -3 1452.78 110.218   1
 -22   5  -3 49.7024 42.1522   1
  22  -5   3 56.0625 39.1317   1
 -22  -5  -3-18.7498 45.6417   1
  22   5   3 67.2390 45.5471   1
 -23   5  -3 337.642 61.5582   1
  23  -5   3 232.854 52.2924   1
 -23  -5  -3 240.313 51.5542   1
  23   5   3 200.136 49.1088   1
 -24   5  -3 11.9521 45.0901   1
  24  -5   3 6.03184 38.9056   1
  26   6  -3 685.628 75.6375   1
 -26  -6   3 749.901 80.3567   1
  25   6  -3 19.3363 40.4656   1
 -25  -6   3 6.20026 44.6347   1
 -24  -6   3 1860.35 122.271   1
  23   6  -3 828.120 79.1654   1
 -23  -6   3 572.223 73.7759   1
  22  -6  -3 1825.14 123.278   1
 -22   6   3 1971.20 126.538   1
 -21   6   3 411.259 58.8187   1
  21  -6  -3 421.904 60.7678   1
 -21  -6   3 279.674 56.9553   1
  21   6  -3 458.236 63.3868   1
 -20  -6   3 2376.79 142.605   1
 -20   6   3 2209.77 138.245   1
  20  -6  -3 2478.59 142.885   1
  20   6  -3 2668.41 146.522   1
 -19  -6   3 1031.01 86.5431   1
 -19   6   3 986.752 82.8457   1
  19   6  -3 1012.03 85.7589   1
  19  -6  -3 880.411 81.2890   1
 -18  -6   3 304.685 56.0458   1
  18   6  -3 434.295 59.9711   1
 -17   6   3 1875.99 117.471   1
  17  -6  -3 1775.35 116.987   1
  17   6  -3 2129.83 124.239   1
 -16  -6   3 8841.84 362.692   1
  16   6  -3 9296.82 366.408   1
 -16   6   3 8738.86 360.950   1
  15  -6  -3 7209.95 306.708   1
 -15   6   3 7107.39 303.730   1
  15   6  -3 7257.79 312.119   1
 -15  -6   3 7066.97 308.980   1
  14  -6  -3 2422.61 131.034   1
 -14   6   3 2369.82 129.691   1
  14   6  -3 2253.70 132.097   1
 -14  -6   3 2421.50 134.359   1
  13   6  -3 412.792 53.3633   1
 -13  -6   3 423.138 55.2491   1
  12  -6  -3 195.246 40.4420   1
 -12   6   3 197.021 37.5981   1
  12   6  -3 172.279 38.7836   1
 -12  -6   3 174.354 39.9645   1
  11  -6  -3 1522.21 89.3161   1
 -11   6   3 1359.72 84.8095   1
  11   6  -3 1364.75 90.2556   1
 -11  -6   3 1244.83 88.4411   1
  10  -6  -3 25672.3 940.561   1
 -10   6   3 26832.6 941.872   1
  10   6  -3 25059.4 947.259   1
 -10  -6   3 24034.2 945.431   1
   9  -6  -3 20240.2 767.380   1
  -9   6   3 19713.7 764.065   1
  -9  -6   3 21389.5 774.709   1
   9   6  -3 21088.9 772.599   1
  -8  -6   3 196.933 37.7550   1
   8  -6  -3 246.672 33.6427   1
   8   6  -3 214.368 35.7614   1
  -7  -6   3 6422.47 266.228   1
   7  -6  -3 6284.95 258.501   1
  -7   6   3 6223.15 258.011   1
   7   6  -3 6826.62 267.880   1
   6  -6  -3 956.748 63.1490   1
   6   6  -3 1082.54 71.1516   1
  -6  -6   3 1004.52 69.6223   1
   5  -6  -3 30227.0 1078.46   1
   5   6  -3 29744.4 1085.30   1
  -5  -6   3 28636.4 1085.63   1
  -5   6   3 29864.5 1076.70   1
   4   6  -3 10261.6 403.949   1
  -4  -6   3 10120.8 402.970   1
  -4   6   3 9567.46 394.078   1
   3  -6  -3 61622.7 2220.18   1
   3   6  -3 61821.3 2227.31   1
  -3  -6   3 61686.2 2226.78   1
  -3   6   3 62845.4 2218.99   1
  -2  -6   3 18020.2 684.532   1
  -2   6   3 18329.1 679.195   1
   2  -6  -3 18507.3 679.039   1
   2   6  -3 18637.1 683.897   1
  -1  -6   3 20004.2 757.618   1
  -1   6   3 20751.8 753.043   1
   1  -6  -3 21590.5 755.136   1
   1   6  -3 19420.1 755.742   1
   0  -6   3 72963.7 2693.98   1
   0   6   3 75268.2 2688.73   1
   0  -6  -3 75071.2 2688.56   1
   0   6  -3 77459.5 2691.94   1
   1  -6   3 131483. 4710.98   1
  -1   6  -3 130189. 4709.26   1
  -1  -6  -3 135926. 4707.57   1
   1   6   3 131726. 4707.54   1
   2  -6   3 11048.0 419.281   1
   2   6   3 10577.8 415.397   1
  -2  -6  -3 10813.0 417.538   1
  -2   6  -3 10696.5 416.930   1
   3   6   3 5280.31 219.913   1
  -3  -6  -3 5338.03 221.215   1
  -3   6  -3 5058.91 219.883   1
   3  -6   3 5057.78 220.203   1
   4   6   3 503.649 48.6761   1
  -4  -6  -3 488.998 47.8223   1
  -4   6  -3 425.685 45.7788   1
   4  -6   3 533.749 49.7449   1
   5   6   3 54.7116 28.8071   1
  -5  -6  -3 12.6969 26.6169   1
  -5   6  -3 50.6825 28.9091   1
   5  -6   3 64.3165 28.8865   1
   6   6   3 433.770 48.0637   1
  -6  -6  -3 330.256 46.6929   1
  -6   6  -3 366.531 44.4222   1
  -7  -6  -3 47511.7 1687.50   1
   7   6   3 45187.6 1684.14   1
   8   6   3 64.4902 36.9515   1
  -8  -6  -3-15.2487 31.3194   1
  -8   6  -3 9.54180 30.7780   1
   8  -6   3 25.1059 28.7825   1
   9   6   3 9553.39 397.665   1
   9  -6   3 10316.3 399.769   1
  -9   6  -3 9022.64 391.526   1
  -9  -6  -3 10123.5 399.647   1
  10  -6   3 16465.4 671.118   1
  10   6   3 18207.8 671.769   1
 -10  -6  -3 17968.7 672.730   1
 -10   6  -3 16966.3 667.915   1
  11  -6   3 4571.20 216.603   1
  11   6   3 4191.98 213.912   1
 -11   6  -3 4892.87 218.325   1
 -11  -6  -3 4810.61 222.108   1
  12  -6   3 1082.31 85.3097   1
 -12   6  -3 910.325 80.0986   1
  13   6   3 361.526 56.1750   1
  13  -6   3 383.955 54.8133   1
 -13  -6  -3 432.398 62.0784   1
 -13   6  -3 348.055 51.0801   1
  14   6   3 2340.35 132.185   1
 -14   6  -3 2124.08 126.468   1
  15   6   3 2334.55 135.896   1
 -15  -6  -3 1954.44 128.683   1
  15  -6   3 2088.41 131.162   1
  16  -6   3 3830.06 187.445   1
  16   6   3 3686.37 187.558   1
 -16  -6  -3 3272.07 181.610   1
 -16   6  -3 3570.47 183.975   1
  17  -6   3 12534.1 480.921   1
  17   6   3 12153.6 479.571   1
 -17  -6  -3 10757.4 471.659   1
 -17   6  -3 11331.3 474.472   1
  18  -6   3 1228.34 98.3452   1
 -18  -6  -3 1072.82 91.2164   1
 -18   6  -3 1204.14 97.6479   1
  19  -6   3 1064.74 90.4518   1
  19   6   3 1281.09 96.9184   1
 -19   6  -3 1169.34 96.4864   1
 -19  -6  -3 1331.83 98.5522   1
 -20  -6  -3 125.302 46.7644   1
  20   6   3 58.1607 41.7976   1
 -20   6  -3 87.9569 46.2764   1
  20  -6   3 83.1437 44.1613   1
  21  -6   3 1616.12 112.005   1
  21   6   3 1576.45 109.681   1
 -21   6  -3 1547.61 109.284   1
 -21  -6  -3 1561.97 108.591   1
  22   6   3 283.742 57.0314   1
 -22   6  -3 257.515 55.2378   1
  22  -6   3 132.118 45.3197   1
 -23  -6  -3 882.959 82.9891   1
  23   6   3 786.503 78.7860   1
  23  -6   3 593.633 71.6357   1
  26   7  -3 62.2209 43.2945   1
 -26  -7   3 113.739 49.1502   1
 -25  -7   3 1565.34 111.208   1
  24   7  -3 101.649 45.4853   1
 -24  -7   3 44.2027 45.2114   1
  23   7  -3 363.358 64.2841   1
 -23  -7   3 531.037 73.1844   1
  22   7  -3 270.583 58.5868   1
 -22   7   3 235.673 54.2484   1
 -22  -7   3 337.645 60.0681   1
 -21  -7   3 2489.87 145.421   1
  21   7  -3 2448.86 143.861   1
  20   7  -3 3640.76 177.653   1
 -20  -7   3 3247.87 172.422   1
  20  -7  -3 3150.34 169.876   1
  19   7  -3 2739.43 148.516   1
 -19  -7   3 2623.91 149.109   1
 -19   7   3 2581.26 143.800   1
  18   7  -3 5637.33 257.565   1
  18  -7  -3 5323.15 254.450   1
 -18  -7   3 6023.77 262.782   1
 -18   7   3 5382.96 252.477   1
  17   7  -3 360.728 55.5364   1
 -17   7   3 358.950 52.9807   1
  17  -7  -3 342.830 54.3569   1
 -17  -7   3 229.910 51.9041   1
 -16   7   3 49.7753 37.8884   1
  16  -7  -3 110.156 40.3228   1
 -16  -7   3 66.2137 38.9121   1
  15   7  -3 13065.5 519.738   1
 -15   7   3 13159.7 514.094   1
  15  -7  -3 13419.2 517.197   1
 -15  -7   3 12348.6 516.572   1
  14   7  -3 1487.24 105.842   1
 -14   7   3 1490.84 97.8471   1
  14  -7  -3 1530.34 102.155   1
 -14  -7   3 1641.15 109.246   1
  13   7  -3 1953.75 118.781   1
 -13   7   3 2007.06 116.236   1
 -13  -7   3 2160.50 124.809   1
  13  -7  -3 2026.05 116.993   1
 -12  -7   3 882.367 75.5151   1
  12   7  -3 1028.75 80.9215   1
  11   7  -3 7154.33 308.481   1
 -11   7   3 7267.74 302.785   1
  11  -7  -3 7447.35 304.062   1
 -11  -7   3 7204.87 307.821   1
  10   7  -3 8600.90 351.134   1
 -10   7   3 8434.54 341.686   1
  10  -7  -3 8507.03 342.380   1
 -10  -7   3 8332.89 347.733   1
   9   7  -3 8022.65 330.045   1
   9  -7  -3 8076.49 325.309   1
  -9  -7   3 8269.09 332.935   1
  -9   7   3 7834.41 323.335   1
  -8   7   3 25611.6 945.060   1
   8  -7  -3 25761.4 946.504   1
   7  -7  -3 2110.86 107.633   1
  -7  -7   3 2020.04 111.657   1
   7   7  -3 2077.46 111.959   1
   6  -7  -3 16553.1 589.322   1
   6   7  -3 15642.6 593.978   1
  -6  -7   3 15152.2 593.196   1
  -6   7   3 15089.6 583.877   1
   5   7  -3 49419.8 1809.58   1
  -5  -7   3 49917.8 1809.90   1
  -5   7   3 50646.2 1801.56   1
   4  -7  -3 27641.4 1033.55   1
   4   7  -3 30345.0 1044.41   1
  -4  -7   3 27576.0 1040.97   1
  -4   7   3 28121.6 1033.95   1
   3  -7  -3 6992.28 276.263   1
   3   7  -3 6823.97 279.557   1
  -3  -7   3 6666.85 280.021   1
  -3   7   3 6784.14 273.734   1
  -2  -7   3 10907.3 411.509   1
  -2   7   3 10504.1 404.590   1
   2  -7  -3 10455.2 404.691   1
   2   7  -3 10092.7 406.932   1
  -1  -7   3 36962.0 1434.40   1
  -1   7   3 40909.7 1433.67   1
   1  -7  -3 42352.2 1436.71   1
   1   7  -3 38090.6 1436.71   1
   0  -7   3 11283.6 441.003   1
   0   7   3 11410.1 437.439   1
   0  -7  -3 11335.4 437.897   1
   0   7  -3 11418.8 439.308   1
   1  -7   3 33834.0 1260.99   1
   1   7   3 35565.0 1256.14   1
  -1  -7  -3 34946.7 1255.88   1
  -1   7  -3 33489.4 1256.70   1
   2  -7   3 28489.5 994.395   1
  -2   7  -3 27250.3 992.431   1
  -2  -7  -3 27292.7 990.184   1
   2   7   3 24693.2 989.477   1
   3  -7   3 2998.48 140.853   1
   3   7   3 2888.75 137.032   1
  -3  -7  -3 2662.53 136.887   1
  -3   7  -3 2731.71 136.695   1
   4   7   3 36601.7 1238.62   1
  -4  -7  -3 33489.5 1236.64   1
   4  -7   3 34222.4 1237.07   1
   6   7   3 32819.0 1170.77   1
  -6  -7  -3 31340.7 1168.20   1
  -6   7  -3 32079.9 1170.21   1
   6  -7   3 30576.6 1168.69   1
   7   7   3 8607.08 371.509   1
  -7  -7  -3 9403.27 376.205   1
  -7   7  -3 9479.16 373.339   1
   7  -7   3 9080.56 372.988   1
   8   7   3 1872.07 111.103   1
  -8  -7  -3 2005.24 116.713   1
  -8   7  -3 1793.18 108.379   1
   8  -7   3 1760.89 109.599   1
   9   7   3 3301.18 173.256   1
  -9  -7  -3 3412.98 175.087   1
  -9   7  -3 3470.19 171.124   1
   9  -7   3 3620.30 174.749   1
  10   7   3 1157.22 87.9393   1
  10  -7   3 1250.43 89.0778   1
 -10  -7  -3 1419.45 94.6938   1
 -10   7  -3 1123.39 84.5150   1
 -11   7  -3 5319.25 242.002   1
  11  -7   3 5385.98 246.480   1
  12   7   3 7330.01 319.766   1
 -12  -7  -3 7510.76 323.564   1
  13   7   3 6428.07 288.052   1
 -13  -7  -3 6741.09 291.572   1
 -13   7  -3 6221.46 283.154   1
  14   7   3 4380.35 224.718   1
 -14  -7  -3 4819.20 231.217   1
  14  -7   3 5115.27 230.855   1
 -15   7  -3 48.4293 40.8216   1
  15  -7   3 117.805 45.9612   1
 -16  -7  -3 3400.40 181.780   1
  16   7   3 3532.58 183.377   1
  17  -7   3 1337.45 104.519   1
  17   7   3 1655.06 109.860   1
 -17   7  -3 1421.15 105.737   1
 -17  -7  -3 1638.70 111.340   1
  18  -7   3 165.627 47.1315   1
 -18   7  -3 143.446 48.8465   1
 -19  -7  -3-6.39021 43.6757   1
  19   7   3 31.8666 44.9008   1
  20   7   3 1284.57 103.704   1
 -20  -7  -3 1307.39 101.790   1
 -20   7  -3 1357.54 101.197   1
  20  -7   3 1284.70 100.679   1
 -21  -7  -3 24.5265 44.4484   1
  21   7   3-37.9323 46.4609   1
 -22  -7  -3 3257.97 171.392   1
 -22   7  -3 3285.16 171.738   1
  22  -7   3 2954.15 167.619   1
 -23   7  -3 685.233 79.5124   1
  23  -7   3 604.142 74.2173   1
 -25  -8   3 91.6127 49.0132   1
  25   8  -3 49.2734 48.0058   1
 -24  -8   3 512.231 67.2327   1
  24   8  -3 433.518 61.6758   1
  23   8  -3 38.0480 39.0886   1
 -22  -8   3 6.47008 47.2424   1
  22   8  -3 63.4447 48.7965   1
  21   8  -3 18.9032 42.3943   1
 -21  -8   3 25.7158 42.9044   1
 -21   8   3 32.0405 41.3400   1
  21  -8  -3 19.7187 44.5777   1
  20   8  -3 4062.44 194.646   1
  20  -8  -3 3584.83 191.996   1
 -20  -8   3 3484.06 189.310   1
 -20   8   3 3728.16 190.828   1
  19  -8  -3 114.328 43.8611   1
 -19   8   3 43.4070 37.9639   1
 -19  -8   3 109.445 46.1243   1
  19   8  -3 93.8813 42.8917   1
  18   8  -3 1488.78 105.145   1
 -18  -8   3 1587.20 110.088   1
 -18   8   3 1352.83 100.632   1
  18  -8  -3 1455.02 105.793   1
  17   8  -3 6256.05 273.222   1
  17  -8  -3 5690.28 267.412   1
 -17  -8   3 5833.71 270.068   1
 -17   8   3 5953.07 267.679   1
  16   8  -3 2885.11 155.180   1
 -16   8   3 2635.04 147.627   1
  16  -8  -3 2669.34 149.669   1
 -16  -8   3 2777.24 153.465   1
  15   8  -3 3684.79 190.054   1
 -15   8   3 3970.12 189.134   1
  15  -8  -3 4043.77 191.937   1
 -15  -8   3 3563.20 190.148   1
  14   8  -3 1000.78 84.7731   1
 -14   8   3 1274.60 89.5871   1
  14  -8  -3 1299.81 90.3675   1
 -14  -8   3 1313.61 95.4751   1
 -13   8   3 1013.11 79.0794   1
  13  -8  -3 1082.22 85.7566   1
 -13  -8   3 1009.20 82.2286   1
  12   8  -3 88.1809 33.5124   1
 -12   8   3 101.518 33.7691   1
  12  -8  -3 113.666 36.5201   1
 -12  -8   3 131.927 36.8769   1
  11   8  -3 1371.53 97.2465   1
 -11   8   3 1553.58 94.9864   1
  11  -8  -3 1515.51 96.3356   1
 -11  -8   3 1439.32 97.7295   1
  10   8  -3 24590.5 898.714   1
  10  -8  -3 23834.0 890.259   1
 -10   8   3 23200.6 888.672   1
 -10  -8   3 24027.4 897.185   1
   9  -8  -3 19951.3 764.687   1
  -9  -8   3 20896.7 775.619   1
  -9   8   3 21335.5 766.202   1
   9   8  -3 19451.4 768.556   1
  -8  -8   3 333.965 45.1081   1
   8  -8  -3 294.654 40.7169   1
   8   8  -3 336.087 44.9592   1
  -8   8   3 304.938 39.7652   1
  -7   8   3 44285.9 1584.13   1
   7   8  -3 44827.2 1593.50   1
  -7  -8   3 42368.6 1590.08   1
   7  -8  -3 43389.7 1586.48   1
   6   8  -3 14653.2 570.001   1
  -6  -8   3 14775.0 570.778   1
   6  -8  -3 14955.9 563.517   1
  -5   8   3 16062.0 605.180   1
   5  -8  -3 16024.4 605.327   1
  -4   8   3 10782.5 413.155   1
   4   8  -3 10955.3 420.728   1
  -4  -8   3 10094.6 418.783   1
   3   8  -3 21979.5 779.090   1
  -3   8   3 19832.2 769.262   1
  -3  -8   3 20426.9 775.635   1
   3  -8  -3 20831.7 772.113   1
  -2   8   3 60.4245 25.8324   1
   2   8  -3 25.0477 26.4705   1
  -2  -8   3 4.29312 26.9725   1
   2  -8  -3 26.5276 24.2509   1
   1   8  -3 47299.4 1727.06   1
  -1   8   3 47097.2 1723.26   1
   1  -8  -3 48789.6 1726.37   1
  -1  -8   3 47592.0 1728.41   1
   0   8  -3 29802.8 1055.31   1
   0   8   3 28105.8 1051.61   1
   0  -8  -3 27992.2 1050.91   1
   0  -8   3 28633.2 1054.47   1
  -1   8  -3 3479.48 166.584   1
  -1  -8  -3 3700.01 167.689   1
   1   8   3 3534.09 165.020   1
   1  -8   3 3705.38 170.579   1
   2   8   3 12142.7 476.264   1
  -2  -8  -3 12419.4 477.088   1
   3   8   3 8510.83 347.411   1
  -3  -8  -3 8726.02 352.084   1
  -4   8  -3 6271.65 270.163   1
   4  -8   3 6546.43 273.486   1
   5  -8   3 36405.3 1300.24   1
  -5   8  -3 35134.6 1296.80   1
   5   8   3 33996.9 1298.42   1
  -5  -8  -3 35929.6 1300.63   1
   6  -8   3 5683.35 245.807   1
  -6   8  -3 5374.24 242.407   1
   6   8   3 5532.50 245.864   1
  -6  -8  -3 5526.99 245.191   1
   7  -8   3 36531.4 1387.22   1
  -7   8  -3 37144.5 1386.54   1
   7   8   3 39102.1 1392.56   1
  -7  -8  -3 38548.1 1390.79   1
   8  -8   3 5767.67 256.368   1
  -8   8  -3 5698.32 254.095   1
   8   8   3 5571.77 255.298   1
  -8  -8  -3 5963.17 258.685   1
   9  -8   3 3019.86 154.395   1
  -9   8  -3 2882.95 151.645   1
   9   8   3 2650.98 149.147   1
  -9  -8  -3 2804.04 153.795   1
 -10   8  -3 791.871 69.2771   1
  10  -8   3 698.662 67.1880   1
 -11  -8  -3 178.383 47.3533   1
  11   8   3 219.128 48.5062   1
  12   8   3 2129.28 133.904   1
 -12  -8  -3 2330.85 137.880   1
  13   8   3 12494.2 504.210   1
 -13  -8  -3 11904.9 505.848   1
  13  -8   3 13296.5 508.862   1
  14   8   3 1101.16 89.1290   1
 -14  -8  -3 1036.76 87.2968   1
 -14   8  -3 1027.40 88.9512   1
  14  -8   3 1087.97 89.1770   1
  15   8   3 1167.38 95.9305   1
 -15  -8  -3 1113.08 95.8960   1
 -15   8  -3 1284.79 97.1680   1
  15  -8   3 1429.41 100.664   1
  16   8   3 81.6170 45.9591   1
 -16  -8  -3 193.047 52.2695   1
 -16   8  -3 43.2612 45.5525   1
  16  -8   3 89.4425 45.4716   1
  17   8   3 368.712 60.1832   1
 -17  -8  -3 414.686 62.0235   1
 -17   8  -3 433.756 59.2232   1
  17  -8   3 382.997 59.0880   1
  18   8   3 592.425 68.4852   1
 -18  -8  -3 531.330 67.7635   1
 -18   8  -3 683.188 71.0213   1
  18  -8   3 611.615 69.3664   1
  19   8   3 1642.45 112.354   1
 -19  -8  -3 1667.91 113.845   1
 -19   8  -3 1401.14 106.069   1
  19  -8   3 1681.98 112.765   1
  20   8   3 144.304 52.0199   1
 -20  -8  -3 206.777 56.4472   1
 -20   8  -3 166.279 53.7152   1
  20  -8   3 148.376 47.7690   1
  21   8   3 758.132 81.6439   1
 -21  -8  -3 882.931 82.0290   1
 -21   8  -3 672.437 76.6521   1
  21  -8   3 840.076 80.5137   1
 -22  -8  -3 793.372 77.7516   1
  22   8   3 812.232 79.7081   1
 -24  -9   3 24.6936 46.5788   1
  24   9  -3-36.9245 44.9201   1
 -23  -9   3 329.284 62.3498   1
  23   9  -3 192.157 54.7664   1
 -21  -9   3 19.6962 48.5963   1
  21   9  -3 61.2259 47.0979   1
  20  -9  -3 545.517 66.4858   1
 -20   9   3 594.061 68.3837   1
  20   9  -3 534.332 68.4496   1
  19   9  -3 1798.88 115.438   1
  19  -9  -3 1438.41 109.520   1
 -19  -9   3 1778.84 117.963   1
 -19   9   3 1768.72 115.146   1
  18   9  -3 294.802 55.6029   1
 -18   9   3 233.162 51.8370   1
  18  -9  -3 219.286 46.8697   1
 -17  -9   3 1606.44 109.946   1
 -17   9   3 1718.21 110.368   1
  17  -9  -3 1463.56 105.893   1
  16   9  -3 5235.34 243.525   1
 -16  -9   3 4989.44 241.000   1
 -16   9   3 5015.28 237.029   1
  16  -9  -3 5333.89 240.943   1
  15   9  -3 12876.6 507.495   1
 -15  -9   3 12597.7 508.381   1
 -15   9   3 12389.9 501.423   1
  15  -9  -3 12477.7 503.444   1
  14   9  -3 1807.16 113.234   1
 -14  -9   3 1565.56 109.066   1
 -14   9   3 1765.06 109.005   1
  14  -9  -3 1691.77 109.233   1
  13   9  -3 768.843 74.6007   1
  13  -9  -3 806.833 72.0821   1
 -13   9   3 858.712 72.6952   1
 -13  -9   3 945.526 80.4770   1
  12  -9  -3 122.957 40.1146   1
 -12   9   3 125.400 37.3690   1
  11   9  -3 670.063 71.0093   1
 -11  -9   3 752.293 73.0643   1
 -11   9   3 683.410 61.8835   1
  11  -9  -3 783.364 68.2967   1
 -10  -9   3 18178.0 696.565   1
  10  -9  -3 18047.1 689.627   1
 -10   9   3 17996.5 688.263   1
  10   9  -3 18196.9 695.302   1
   9   9  -3 19342.4 728.127   1
  -9  -9   3 18785.4 730.398   1
   8   9  -3 2486.18 137.638   1
  -8  -9   3 2516.59 135.711   1
  -7   9   3 763.603 61.9120   1
   7   9  -3 827.789 67.7106   1
  -7  -9   3 789.750 65.6192   1
   7  -9  -3 762.562 62.9130   1
  -6   9   3 27520.9 1017.09   1
   6   9  -3 27695.5 1025.21   1
  -6  -9   3 27763.3 1025.23   1
   6  -9  -3 27303.3 1017.50   1
  -5   9   3 1075.07 73.3020   1
   5   9  -3 1085.15 78.8160   1
  -5  -9   3 1040.48 79.6629   1
   5  -9  -3 1063.41 73.8057   1
  -4   9   3 9319.64 365.890   1
   4   9  -3 9538.82 373.567   1
  -4  -9   3 8676.52 370.821   1
   4  -9  -3 9073.23 366.768   1
  -3   9   3-4.15212 24.3182   1
   3   9  -3-13.9401 25.1065   1
  -3  -9   3 4.66264 27.5972   1
   3  -9  -3 24.9544 25.8671   1
   2   9  -3 17098.9 671.116   1
  -2   9   3 18624.6 670.660   1
   2  -9  -3 17368.0 666.654   1
  -2  -9   3 17565.8 673.881   1
   1   9  -3 1401.99 89.2686   1
  -1   9   3 1376.59 86.4795   1
   1  -9  -3 1546.19 91.1401   1
  -1  -9   3 1447.65 90.4595   1
   0   9  -3 8645.67 337.083   1
   0   9   3 8025.90 331.647   1
   0  -9  -3 7940.09 331.782   1
   0  -9   3 8050.02 333.106   1
  -1   9  -3 2581.93 133.671   1
   1  -9   3 2531.38 134.509   1
  -2   9  -3 7759.52 314.183   1
   2   9   3 7286.84 312.648   1
  -2  -9  -3 7478.72 311.702   1
   2  -9   3 7660.58 315.390   1
  -3   9  -3 120.593 32.5979   1
   3   9   3 97.5667 33.8370   1
  -3  -9  -3 86.1771 34.8587   1
   3  -9   3 58.4873 32.6841   1
   4   9   3 44555.8 1574.65   1
  -4  -9  -3 42937.8 1575.11   1
  -4   9  -3 41811.2 1571.77   1
   4  -9   3 43188.1 1575.01   1
   5  -9   3 9418.43 399.095   1
   5   9   3 10090.1 402.638   1
  -5  -9  -3 10138.2 401.985   1
   6  -9   3 1309.00 95.7395   1
  -6  -9  -3 1666.05 100.964   1
   6   9   3 1454.12 97.0347   1
  -6   9  -3 1418.00 95.0754   1
   7  -9   3 159.025 42.4130   1
  -7  -9  -3 173.958 43.9683   1
   7   9   3 162.913 42.1728   1
  -7   9  -3 176.968 43.2902   1
   8  -9   3 6428.43 277.895   1
  -8  -9  -3 6220.82 278.520   1
  -8   9  -3 6263.49 275.457   1
   8   9   3 6300.38 278.362   1
   9  -9   3 679.544 67.2672   1
  -9   9  -3 720.020 67.0231   1
 -10  -9  -3 7031.59 308.554   1
  10   9   3 7017.35 308.241   1
 -11  -9  -3 640.315 68.6813   1
  11   9   3 676.790 71.5195   1
 -11   9  -3 463.949 62.5647   1
 -12  -9  -3 4265.84 209.821   1
  12   9   3 4275.93 211.200   1
  12  -9   3 4347.18 210.191   1
  13  -9   3 24.5964 36.0141   1
 -13  -9  -3-12.5696 35.6147   1
 -13   9  -3 12.1150 36.5925   1
  13   9   3-24.7163 36.5727   1
 -14   9  -3 4632.29 225.614   1
  14  -9   3 4952.24 229.300   1
 -14  -9  -3 4810.81 230.736   1
  14   9   3 4547.85 225.041   1
  15  -9   3 12.5165 38.5715   1
 -15  -9  -3 57.9770 47.0350   1
 -15   9  -3 56.0852 40.9093   1
  15   9   3 6.24740 43.3752   1
 -16   9  -3 468.834 64.9354   1
  16  -9   3 449.777 63.2504   1
 -16  -9  -3 425.820 65.0193   1
  16   9   3 556.506 66.4142   1
 -17   9  -3 2256.12 137.907   1
  17  -9   3 2590.99 144.706   1
 -17  -9  -3 2193.31 138.509   1
  17   9   3 2456.01 142.048   1
 -18   9  -3 870.530 83.5890   1
  18  -9   3 910.095 82.9541   1
 -18  -9  -3 969.688 87.7909   1
  18   9   3 1152.57 90.7741   1
 -19   9  -3 49.8732 47.0743   1
  19  -9   3 57.0081 41.9585   1
 -20   9  -3 24.7202 47.2737   1
  20  -9   3 87.8758 44.9184   1
 -20  -9  -3 55.5036 39.8375   1
  20   9   3 80.0613 43.7588   1
 -21   9  -3 12.1944 41.6709   1
  21  -9   3 6.19154 41.9837   1
  21   9   3 12.1468 41.5083   1
 -21  -9  -3-42.4603 43.3556   1
 -22   9  -3 550.946 69.2939   1
 -24 -10   3 362.757 59.9115   1
  24  10  -3 430.589 62.8855   1
 -22 -10   3-69.9951 52.7453   1
  22  10  -3-48.3909 45.9767   1
 -21 -10   3 1400.50 105.100   1
  21  10  -3 1335.88 101.198   1
 -20 -10   3 32.5762 44.6631   1
  20  10  -3 154.144 47.2411   1
  18 -10  -3 1289.73 96.7753   1
  18  10  -3 1384.14 101.668   1
 -18 -10   3 1166.40 98.3974   1
 -18  10   3 1296.15 97.0054   1
  17 -10  -3 1140.52 92.6403   1
  17  10  -3 1197.97 92.4654   1
 -17 -10   3 1142.38 92.7882   1
 -17  10   3 1235.39 93.0604   1
  16 -10  -3 3464.33 176.343   1
  16  10  -3 3426.03 176.832   1
 -16 -10   3 3220.13 176.174   1
 -16  10   3 3271.72 172.445   1
  15 -10  -3 444.326 58.1838   1
 -15 -10   3 450.445 60.5209   1
 -15  10   3 402.619 57.5335   1
  14 -10  -3 1288.22 93.3593   1
  14  10  -3 1290.88 97.0849   1
 -14 -10   3 1377.63 98.0053   1
 -14  10   3 1395.17 95.9599   1
  13 -10  -3 193.984 41.3957   1
  13  10  -3 148.763 44.3886   1
 -13 -10   3 142.932 45.0040   1
 -13  10   3 154.808 40.4175   1
 -12 -10   3 64.7977 36.3693   1
  12  10  -3 82.4958 40.6570   1
  12 -10  -3 86.6507 35.3175   1
 -12  10   3 41.8694 34.1363   1
 -11 -10   3 2945.19 157.492   1
 -11  10   3 2628.77 147.884   1
  11  10  -3 3073.07 159.599   1
  11 -10  -3 3133.73 155.083   1
 -10  10   3 117.705 37.1638   1
  10 -10  -3 76.6036 35.0727   1
  -9 -10   3 844.761 73.9669   1
  -9  10   3 710.496 64.6394   1
   9  10  -3 850.937 71.9055   1
   9 -10  -3 736.099 66.8589   1
  -8  10   3 1485.25 93.1989   1
   8  10  -3 1256.05 95.7229   1
  -8 -10   3 1354.58 94.3654   1
   8 -10  -3 1629.85 96.9732   1
  -7  10   3 43131.4 1634.17   1
   7  10  -3 44602.3 1641.62   1
  -7 -10   3 44848.6 1641.65   1
   7 -10  -3 47235.4 1638.84   1
  -6  10   3 17457.0 632.333   1
  -6 -10   3 16029.0 635.837   1
   6 -10  -3 17204.0 630.594   1
  -5  10   3 1021.08 74.2146   1
   5  10  -3 1007.72 78.5939   1
  -5 -10   3 1011.20 79.6113   1
   5 -10  -3 975.897 73.0554   1
   4  10  -3 740.871 66.2988   1
  -4 -10   3 773.260 67.2009   1
   3  10  -3 8054.77 322.891   1
   3 -10  -3 7837.93 317.901   1
  -3 -10   3 6999.43 318.346   1
   2  10  -3 10846.7 435.569   1
  -2  10   3 11086.4 434.409   1
  -2 -10   3 10833.8 437.316   1
   2 -10  -3 10935.2 433.802   1
   1  10  -3 17319.9 636.661   1
  -1  10   3 15494.1 636.613   1
  -1 -10   3 16870.8 638.973   1
   0  10  -3 1482.11 95.5006   1
   0  10   3 1589.20 95.6523   1
   0 -10  -3 1442.01 93.9851   1
   0 -10   3 1591.57 97.7797   1
   1  10   3 5550.07 243.775   1
  -1 -10  -3 5905.29 245.653   1
   1 -10   3 5741.59 246.500   1
  -2  10  -3 4374.74 200.044   1
   2  10   3 4467.11 201.970   1
  -2 -10  -3 4172.75 198.220   1
   2 -10   3 4290.01 201.031   1
  -3  10  -3 14049.8 548.460   1
   3  10   3 14448.3 551.289   1
  -3 -10  -3 14288.4 551.748   1
   3 -10   3 13652.2 550.676   1
   4  10   3 10530.7 429.014   1
  -4 -10  -3 10574.8 433.225   1
  -4  10  -3 11258.0 430.101   1
   4 -10   3 10302.8 430.287   1
   5  10   3 5186.58 237.925   1
   5 -10   3 4759.34 235.074   1
  -5 -10  -3 5552.66 242.095   1
  -5  10  -3 5542.70 238.569   1
   6 -10   3 326.598 50.3522   1
   6  10   3 389.487 54.5631   1
  -6  10  -3 476.213 55.8681   1
   7 -10   3 1678.44 112.048   1
  -7  10  -3 1783.75 110.468   1
   7  10   3 1943.57 118.314   1
  -7 -10  -3 2101.27 120.519   1
   8  10   3-11.4786 33.2637   1
  -8 -10  -3 57.9555 36.0533   1
   9 -10   3 24711.2 950.481   1
  -9  10  -3 25861.8 951.438   1
   9  10   3 25529.6 953.603   1
  -9 -10  -3 24823.6 952.348   1
  10 -10   3 702.279 70.3429   1
 -10  10  -3 846.547 75.1098   1
 -10 -10  -3 655.627 72.8396   1
  10  10   3 796.538 75.3568   1
  11 -10   3 65.6457 37.5683   1
  11  10   3 127.194 40.1774   1
 -11 -10  -3 44.1590 34.6208   1
  12 -10   3 1380.73 104.792   1
 -12  10  -3 1367.55 103.317   1
 -12 -10  -3 1574.36 109.721   1
  13 -10   3 6544.51 280.171   1
 -13  10  -3 5907.82 274.522   1
 -13 -10  -3 6160.83 279.196   1
  13  10   3 5688.80 274.968   1
 -14 -10  -3 1096.96 93.1570   1
 -14  10  -3 958.950 88.5357   1
  14 -10   3 972.592 88.7513   1
  15  10   3 1661.76 111.459   1
  15 -10   3 1604.55 111.835   1
 -15 -10  -3 1774.64 116.620   1
 -15  10  -3 1505.63 109.298   1
  16 -10   3-19.0295 40.9123   1
 -16 -10  -3-6.46380 37.4523   1
  16  10   3 24.9022 37.2295   1
 -16  10  -3-12.4232 39.7109   1
 -17 -10  -3 6.47085 45.5867   1
  17  10   3 12.3078 43.3539   1
 -18  10  -3 24.8419 45.3698   1
  18 -10   3 82.2765 47.7885   1
  19  10   3 922.482 88.4335   1
 -19 -10  -3 1011.24 92.3945   1
 -19  10  -3 1038.35 88.6496   1
  20  10   3 12.1948 43.2693   1
 -20 -10  -3 12.2256 40.4509   1
 -20  10  -3-42.7692 45.5041   1
  20 -10   3 24.8398 42.4413   1
  21  10   3-5.89245 36.9963   1
 -21 -10  -3 5.94088 41.5473   1
 -21  10  -3-24.0466 47.6306   1
  21 -10   3-54.9757 47.2584   1
 -23 -11   3 277.294 58.4335   1
  23  11  -3 206.697 52.1541   1
 -21 -11   3 75.3131 49.7409   1
  21  11  -3 6.11658 43.1115   1
 -20 -11   3 108.584 52.7015   1
  20  11  -3 60.6231 44.9445   1
 -19 -11   3 170.727 51.6390   1
  19  11  -3 187.773 47.6497   1
 -18 -11   3 63.4789 48.2024   1
  18  11  -3-37.6377 42.5376   1
  17  11  -3 55.9848 37.2135   1
  17 -11  -3 55.9754 40.4779   1
 -17 -11   3 6.41553 41.3917   1
 -17  11   3-6.04358 37.9542   1
  16 -11  -3 7141.27 317.094   1
  16  11  -3 7259.94 319.040   1
 -16 -11   3 7810.45 325.406   1
 -16  11   3 6877.24 313.090   1
  15  11  -3 325.844 56.7876   1
  15 -11  -3 535.091 62.3198   1
 -15  11   3 375.451 54.0146   1
 -15 -11   3 338.373 59.2835   1
  14 -11  -3 1517.12 105.075   1
 -14  11   3 1423.02 100.962   1
  13  11  -3 188.711 49.0850   1
 -13 -11   3 236.092 49.6339   1
 -12 -11   3 187.824 48.6865   1
  12  11  -3 90.3471 41.9546   1
 -12  11   3 59.8099 35.5550   1
  12 -11  -3 84.6690 35.9396   1
 -11  11   3 36.7656 32.9907   1
  11  11  -3 5.86914 37.5375   1
 -11 -11   3 76.8756 42.2816   1
  11 -11  -3 11.0933 34.1876   1
 -10 -11   3 7531.25 325.282   1
 -10  11   3 7562.33 317.580   1
  10  11  -3 7099.48 319.012   1
  10 -11  -3 7786.86 321.679   1
  -9 -11   3 21925.1 832.960   1
  -9  11   3 20906.6 823.110   1
   9 -11  -3 22506.4 829.368   1
   9  11  -3 22167.9 831.640   1
  -8  11   3 771.290 68.5379   1
   8 -11  -3 850.038 70.7128   1
   7  11  -3 1239.92 93.7052   1
  -7 -11   3 1174.85 90.6118   1
   7 -11  -3 1299.84 88.1730   1
  -6  11   3 4295.86 196.783   1
   6  11  -3 4375.74 203.231   1
  -6 -11   3 4254.64 200.839   1
   6 -11  -3 3937.01 195.272   1
  -5  11   3 8651.69 348.929   1
   5  11  -3 8428.07 353.896   1
  -5 -11   3 8411.61 355.751   1
   5 -11  -3 8273.94 348.674   1
  -4  11   3 5687.91 245.939   1
   4  11  -3 5515.89 248.235   1
   4 -11  -3 5140.45 243.665   1
  -4 -11   3 6001.08 254.524   1
   3  11  -3 9853.93 393.733   1
  -3  11   3 9917.19 389.243   1
  -3 -11   3 9206.44 389.401   1
   3 -11  -3 9228.21 386.464   1
   2  11  -3 99.4092 41.3067   1
  -2  11   3 88.8288 34.1081   1
   2 -11  -3 81.1701 33.1283   1
  -2 -11   3 52.5379 36.2970   1
   1  11  -3 20230.3 769.736   1
   1 -11  -3 20047.1 768.922   1
  -1 -11   3 20436.6 771.612   1
   0  11  -3 7718.26 314.135   1
   0  11   3 7017.91 308.853   1
   0 -11  -3 7522.68 313.886   1
   0 -11   3 7345.05 314.521   1
  -1  11  -3-15.5668 30.0711   1
   1  11   3 35.6735 32.5853   1
   1 -11   3 42.0031 33.8691   1
  -2  11  -3 787.246 70.0528   1
  -2 -11  -3 849.635 68.5249   1
   2 -11   3 897.862 71.7941   1
  -3  11  -3 17694.5 665.747   1
   3  11   3 16974.9 664.558   1
  -3 -11  -3 17003.0 666.084   1
   3 -11   3 17522.2 668.309   1
   4  11   3 2321.11 131.724   1
  -4 -11  -3 2483.54 137.838   1
  -4  11  -3 2320.69 131.839   1
   4 -11   3 2431.78 136.743   1
   5  11   3 7026.06 300.290   1
  -5 -11  -3 6785.59 299.099   1
  -5  11  -3 6548.58 293.312   1
   5 -11   3 7264.82 302.493   1
   7  11   3 2193.00 129.507   1
  -7 -11  -3 2020.06 125.268   1
  -7  11  -3 1971.10 121.940   1
   7 -11   3 2085.03 124.253   1
   8  11   3 4232.91 205.695   1
   8 -11   3 4347.35 203.940   1
  -8 -11  -3 4082.27 202.823   1
  -8  11  -3 3781.96 196.871   1
   9  11   3 204.614 48.1947   1
   9 -11   3 99.6782 38.7753   1
  -9  11  -3 107.152 36.3733   1
  -9 -11  -3 151.971 45.5275   1
  10 -11   3 2485.34 141.247   1
  10  11   3 2345.63 138.971   1
 -10 -11  -3 2417.43 142.707   1
  11 -11   3 414.185 59.5897   1
  11  11   3 362.523 58.8543   1
 -11  11  -3 381.992 58.6213   1
  12 -11   3 170.612 46.2457   1
 -12 -11  -3 254.306 55.3274   1
  12  11   3 199.189 51.2396   1
 -12  11  -3 204.328 50.8191   1
  13 -11   3 1990.87 126.017   1
 -13 -11  -3 2024.78 128.025   1
 -13  11  -3 1927.65 124.008   1
  13  11   3 2086.30 129.488   1
 -14  11  -3 2076.35 126.191   1
  14 -11   3 1985.23 127.488   1
 -14 -11  -3 2032.19 129.603   1
  14  11   3 2053.51 129.223   1
  15 -11   3 118.866 45.4604   1
 -15 -11  -3 25.8894 47.3483   1
 -15  11  -3 109.983 41.8788   1
  15  11   3 86.0601 46.4877   1
 -16 -11  -3-12.7938 39.0285   1
  16  11   3 31.1054 36.4374   1
 -17  11  -3 36.7836 45.0603   1
  17 -11   3 18.7858 40.3958   1
 -17 -11  -3 25.6954 42.5161   1
  17  11   3 6.10488 41.7305   1
 -18  11  -3 568.437 68.7991   1
  18 -11   3 566.997 66.4855   1
  18  11   3 624.372 69.2582   1
 -18 -11  -3 571.621 71.5493   1
 -19  11  -3 6.05237 46.2472   1
 -20 -11  -3-42.6711 45.6979   1
  20  11   3 29.6706 39.5948   1
  22  12  -3 257.274 50.8110   1
 -22 -12   3 188.341 48.2133   1
  20  12  -3 84.9034 40.1531   1
 -20 -12   3-18.6162 41.7634   1
 -18 -12   3 478.833 66.5477   1
 -17 -12   3 77.4604 44.8938   1
  17  12  -3 86.5624 44.6025   1
  17 -12  -3 76.5241 42.9943   1
 -17  12   3 85.9711 43.0386   1
  16 -12  -3 823.848 78.4833   1
 -16 -12   3 749.184 80.5789   1
  16  12  -3 740.262 76.5327   1
 -16  12   3 534.171 68.3972   1
 -15 -12   3 25.1009 37.9086   1
  15  12  -3-12.4017 36.7026   1
  15 -12  -3 37.0491 38.0410   1
 -15  12   3-11.9271 36.3844   1
 -14 -12   3 99.2399 40.1484   1
  14 -12  -3 84.9244 40.9454   1
  14  12  -3 98.2419 39.7476   1
 -14  12   3 99.4365 41.3454   1
 -13 -12   3 361.569 55.1045   1
  13 -12  -3 269.849 53.2381   1
  13  12  -3 315.009 51.0803   1
 -13  12   3 348.160 52.8574   1
 -12 -12   3 7502.23 334.614   1
  12 -12  -3 8186.28 337.429   1
 -12  12   3 7597.33 331.328   1
  12  12  -3 7871.98 338.179   1
  11  12  -3 752.235 75.2703   1
 -11 -12   3 826.256 78.0035   1
 -10 -12   3 684.974 70.7028   1
  10  12  -3 838.509 73.7601   1
 -10  12   3 826.975 72.8315   1
  10 -12  -3 616.497 67.1583   1
  -9  12   3 3081.55 160.512   1
   9  12  -3 2976.68 163.702   1
  -9 -12   3 3301.91 168.964   1
   9 -12  -3 3191.58 162.600   1
  -8  12   3 749.940 67.7836   1
   8  12  -3 562.556 62.9940   1
  -8 -12   3 743.732 70.3882   1
   8 -12  -3 800.836 68.5127   1
  -7  12   3 237.186 43.4092   1
   7  12  -3 207.709 45.4233   1
  -7 -12   3 117.340 41.8121   1
   7 -12  -3 151.417 39.4290   1
  -6  12   3 36.5656 34.5836   1
   6  12  -3 11.2641 33.3521   1
  -6 -12   3 28.1736 29.6933   1
   6 -12  -3 48.6443 36.9550   1
   5  12  -3 1001.81 81.7140   1
  -5  12   3 1080.45 82.3096   1
  -5 -12   3 1155.63 86.5079   1
   5 -12  -3 1219.27 86.8032   1
  -4  12   3 585.262 60.8734   1
   4 -12  -3 518.627 58.5117   1
  -3  12   3 573.815 60.8367   1
   3 -12  -3 567.411 61.0715   1
  -2  12   3 3912.22 188.853   1
   2 -12  -3 3954.59 193.486   1
   1  12  -3 9505.22 401.839   1
  -1  12   3 9805.93 401.761   1
   1 -12  -3 10081.1 403.878   1
  -1 -12   3 9871.55 403.629   1
   0 -12  -3 242.290 45.6415   1
   1  12   3 4954.28 227.548   1
  -1 -12  -3 4834.55 226.474   1
   2  12   3 399.361 55.2008   1
   3  12   3 534.460 59.2789   1
  -3 -12  -3 484.907 57.5862   1
  -4  12  -3 2568.95 145.436   1
   4 -12   3 2821.39 152.748   1
   5  12   3 1016.61 82.3419   1
  -5 -12  -3 947.582 82.6591   1
  -5  12  -3 1057.43 81.6954   1
   5 -12   3 1130.28 86.2032   1
   6  12   3 9860.55 386.159   1
  -6 -12  -3 9679.08 385.089   1
  -6  12  -3 8365.49 374.655   1
   6 -12   3 8678.35 378.893   1
   7  12   3 24.1555 33.8823   1
  -7 -12  -3 66.4006 35.0265   1
  -7  12  -3 72.9904 39.0132   1
   8  12   3 736.468 73.5590   1
   8 -12   3 772.283 72.6787   1
  -8  12  -3 607.435 66.6917   1
   9  12   3 367.152 59.4541   1
   9 -12   3 306.229 53.4449   1
  -9  12  -3 343.373 51.6482   1
  -9 -12  -3 357.558 57.2745   1
  10 -12   3 42.6075 41.9392   1
 -10  12  -3 23.4836 39.5090   1
  11  12   3 1164.87 93.6425   1
 -11 -12  -3 1349.66 100.538   1
  12 -12   3-18.4251 39.2654   1
 -12  12  -3 53.2507 41.9886   1
  12  12   3-6.22368 40.4937   1
 -12 -12  -3 6.48520 45.0110   1
  13 -12   3 123.211 46.8942   1
 -13  12  -3 59.8636 43.5200   1
  13  12   3 75.4758 42.7760   1
 -13 -12  -3 121.133 48.8267   1
  14 -12   3-24.7029 40.1872   1
 -14  12  -3-12.1015 42.0012   1
  14  12   3 6.32696 40.0925   1
 -14 -12  -3-57.0484 48.1368   1
  15 -12   3 80.3254 40.6607   1
 -15  12  -3 91.0955 44.1291   1
  15  12   3 68.2429 40.4789   1
 -15 -12  -3 107.852 42.7853   1
  16 -12   3 185.742 49.2814   1
 -16  12  -3 346.774 60.3675   1
  16  12   3 250.017 54.8597   1
 -16 -12  -3 225.402 53.7924   1
  17 -12   3 6.16399 44.7132   1
 -17  12  -3 12.1265 46.6478   1
  17  12   3 91.0928 43.7464   1
 -17 -12  -3 75.1713 46.0656   1
 -18  12  -3 36.0323 46.2134   1
  18 -12   3 73.2618 44.6037   1
  19  12   3 277.181 55.5742   1
  19 -12   3 259.588 51.7035   1
 -19 -12  -3 365.396 59.5814   1
 -19  12  -3 195.404 50.7484   1
  21  13  -3 39.8364 42.1544   1
 -21 -13   3 79.3849 46.9965   1
  19  13  -3 415.406 58.3243   1
  17  13  -3 30.6314 47.1114   1
 -17 -13   3 18.9976 46.8594   1
 -16 -13   3 347.899 56.0428   1
  16 -13  -3 395.786 58.8519   1
  16  13  -3 305.251 57.5991   1
 -16  13   3 414.623 58.9286   1
 -14 -13   3 55.8698 37.5426   1
  14 -13  -3 31.2057 35.4125   1
  14  13  -3 12.3499 36.5920   1
 -14  13   3 107.399 43.2890   1
 -13 -13   3 469.613 59.5815   1
  13 -13  -3 295.518 51.1131   1
  13  13  -3 348.401 54.2823   1
 -13  13   3 399.592 55.2378   1
 -12 -13   3 93.2042 43.7924   1
  12  13  -3 24.9229 36.9008   1
 -12  13   3 23.2634 35.8515   1
  12 -13  -3 6.05709 36.2451   1
 -11  13   3 40.2076 35.0694   1
  11  13  -3 24.1521 37.2214   1
 -11 -13   3 6.11915 35.8641   1
  11 -13  -3 88.9781 38.6174   1
 -10  13   3 250.566 48.7398   1
  10 -13  -3 173.137 44.4576   1
  -9  13   3 450.567 59.1383   1
   9  13  -3 631.482 67.2378   1
  -9 -13   3 626.363 66.5307   1
   9 -13  -3 645.169 65.6444   1
   8  13  -3 1124.27 87.2201   1
  -8 -13   3 854.479 79.5378   1
   7  13  -3 403.183 55.4185   1
  -7 -13   3 561.529 60.9371   1
   6  13  -3 2962.91 162.769   1
  -6  13   3 3107.22 162.631   1
  -6 -13   3 3095.79 165.441   1
   6 -13  -3 3319.82 165.784   1
   5  13  -3 1000.91 81.4402   1
  -5  13   3 1167.99 87.1357   1
  -5 -13   3 1164.20 87.7970   1
   5 -13  -3 1004.56 82.0088   1
  -4  13   3 111.750 40.0894   1
   4  13  -3 80.2964 40.5551   1
  -4 -13   3 105.958 42.2191   1
   4 -13  -3 95.1042 38.3930   1
   3  13  -3 679.917 66.8616   1
  -3  13   3 738.271 68.5234   1
  -3 -13   3 610.960 64.8831   1
   3 -13  -3 650.731 67.3075   1
   2  13  -3 825.905 74.8225   1
  -2  13   3 718.645 71.7558   1
   2 -13  -3 837.192 75.9320   1
  -2 -13   3 788.621 73.9826   1
   1  13  -3 881.721 79.1560   1
  -1 -13   3 1097.17 84.8150   1
   0  13  -3 5.65636 33.1402   1
   0 -13   3 45.9314 35.3810   1
  -1  13  -3 241.318 43.5467   1
   1  13   3 213.713 42.8360   1
  -1 -13  -3 224.152 46.0446   1
   1 -13   3 179.825 43.5811   1
  -2  13  -3 618.477 66.5743   1
  -2 -13  -3 716.503 66.4355   1
   2 -13   3 665.174 69.6669   1
  -3  13  -3 960.720 82.4298   1
   3  13   3 1275.92 91.6568   1
  -3 -13  -3 1273.44 92.3894   1
   3 -13   3 1096.73 87.5448   1
  -4  13  -3 113.393 41.0168   1
   4  13   3 234.084 49.1852   1
   4 -13   3 196.474 45.4198   1
   5  13   3 1317.05 97.6264   1
  -5 -13  -3 1279.72 98.4986   1
  -5  13  -3 1239.08 92.8993   1
   5 -13   3 1396.52 99.9393   1
   6  13   3 938.248 79.4426   1
  -6 -13  -3 821.405 77.5618   1
  -6  13  -3 813.051 72.7173   1
  -7 -13  -3 6.18202 34.2280   1
   7  13   3 12.3381 37.2672   1
   7 -13   3 6.01511 37.7628   1
  -8  13  -3 540.837 62.9355   1
   8 -13   3 495.565 64.7205   1
  -9 -13  -3 24.9531 37.3158   1
   9  13   3 24.7242 33.8229   1
  10  13   3-18.7276 41.9923   1
 -10 -13  -3 6.31430 41.0819   1
 -10  13  -3 5.90859 34.2353   1
  10 -13   3-6.13273 40.2431   1
  11  13   3 1069.30 88.8608   1
  11 -13   3 919.341 82.8688   1
 -11 -13  -3 838.895 84.2825   1
 -11  13  -3 955.684 80.8195   1
  12 -13   3 124.566 45.6261   1
  12  13   3 137.120 52.3142   1
 -12 -13  -3 58.5475 48.6036   1
 -12  13  -3 113.510 44.9527   1
  13 -13   3 18.6853 38.3719   1
  13  13   3 18.7602 42.7402   1
 -13 -13  -3-6.36384 42.1139   1
 -13  13  -3 12.0181 37.7258   1
  14  13   3 12.5504 45.4979   1
  14 -13   3 37.1969 35.5400   1
 -14 -13  -3 25.2000 42.3886   1
 -15  13  -3 634.966 71.9671   1
  15 -13   3 789.403 76.6586   1
  16 -13   3 61.3114 39.9317   1
 -16 -13  -3 19.0213 43.3714   1
 -16  13  -3 41.3599 41.3572   1
  16  13   3 82.7846 42.3042   1
  17 -13   3 72.8364 45.6588   1
 -17  13  -3 140.937 48.5282   1
  18 -13   3 53.9153 40.9605   1
 -18 -13  -3 18.3053 38.3253   1
  18  13   3 34.7924 41.7600   1
 -18  13  -3 34.8552 42.7092   1
 -20 -14   3 561.495 66.8176   1
  20  14  -3 702.001 75.3818   1
  19  14  -3 29.7427 43.7282   1
 -18 -14   3 1926.02 123.762   1
  18  14  -3 1868.18 123.445   1
 -17 -14   3 767.524 78.0257   1
  17  14  -3 630.666 72.9128   1
 -16 -14   3 105.851 47.7292   1
  16  14  -3 109.209 42.2796   1
 -15  14   3 91.8819 44.5272   1
  15  14  -3 165.856 51.2568   1
 -15 -14   3 31.0373 44.8074   1
 -14  14   3 42.6215 39.6324   1
 -14 -14   3 37.0585 38.7924   1
  14  14  -3 55.5176 39.1003   1
  14 -14  -3-6.33739 40.5323   1
 -12  14   3 773.325 75.0738   1
 -12 -14   3 698.563 72.0646   1
  12  14  -3 762.996 75.8958   1
  12 -14  -3 722.273 72.4251   1
  11 -14  -3 297.187 53.5360   1
 -11  14   3 282.084 52.5453   1
  11  14  -3 383.095 55.9125   1
 -10  14   3 4991.23 234.637   1
 -10 -14   3 5318.28 240.874   1
  10  14  -3 4918.31 234.741   1
  10 -14  -3 4700.96 231.846   1
   9 -14  -3 6.01373 36.6917   1
  -9  14   3 35.0503 38.6591   1
   9  14  -3 11.8537 39.8709   1
  -9 -14   3-6.10510 41.3996   1
   8 -14  -3 90.0879 40.7744   1
  -8  14   3 11.6137 36.5100   1
   8  14  -3 71.1920 42.7536   1
  -8 -14   3 59.1003 42.2905   1
  -7  14   3 2931.49 158.321   1
   7 -14  -3 2897.57 158.971   1
   6 -14  -3 35.0389 35.3084   1
  -6  14   3 35.0068 33.8382   1
   6  14  -3 64.8959 42.4940   1
  -6 -14   3 35.3125 36.2871   1
   5 -14  -3 345.348 53.1027   1
  -5  14   3 297.123 51.4395   1
   5  14  -3 276.052 52.5636   1
  -5 -14   3 320.408 53.3193   1
  -4  14   3 1725.34 114.557   1
   4  14  -3 1739.06 114.104   1
  -4 -14   3 1912.29 118.726   1
   4 -14  -3 1757.53 113.881   1
  -3  14   3 5.70634 37.7727   1
   3  14  -3 23.1262 34.9380   1
   3 -14  -3 65.9824 36.6079   1
  -3 -14   3 18.2516 33.2932   1
  -2  14   3 324.470 52.3505   1
   2  14  -3 294.095 50.9326   1
  -2 -14   3 249.332 45.5509   1
   2 -14  -3 237.374 51.3703   1
  -1  14   3 6918.71 312.878   1
   1  14  -3 7791.72 319.768   1
   1 -14  -3 6908.26 313.208   1
  -1 -14   3 7380.91 316.353   1
   0  14  -3 1658.03 111.124   1
   0  14   3 1518.26 107.205   1
   0 -14  -3 1501.52 106.950   1
   0 -14   3 1888.27 114.972   1
  -1  14  -3 1515.69 106.799   1
   1  14   3 1626.46 110.726   1
  -1 -14  -3 1792.23 112.647   1
   1 -14   3 1716.58 112.589   1
   2 -14   3 185.435 48.6493   1
  -2  14  -3 213.953 49.8289   1
   2  14   3 169.371 45.6498   1
  -2 -14  -3 172.638 43.3516   1
   3 -14   3 2795.54 148.174   1
  -3  14  -3 2369.40 140.741   1
   3  14   3 2655.90 145.568   1
  -3 -14  -3 2315.56 141.230   1
   4 -14   3 35.2856 38.9482   1
  -4 -14  -3 62.5907 37.4629   1
  -4  14  -3 52.9870 40.5808   1
   4  14   3 29.0690 37.8582   1
   5 -14   3 3637.26 188.403   1
   5  14   3 3768.61 193.150   1
  -5  14  -3 3854.39 190.932   1
  -5 -14  -3 3826.03 195.179   1
   7  14   3 12.5164 40.7181   1
  -7  14  -3-5.85344 40.3175   1
   7 -14   3 24.3425 41.2668   1
   8 -14   3 479.392 62.1985   1
   8  14   3 439.765 60.9407   1
  -8  14  -3 523.241 64.5536   1
  -8 -14  -3 392.306 59.0204   1
   9 -14   3 1517.07 105.844   1
   9  14   3 1449.11 105.334   1
  -9  14  -3 1263.21 99.4945   1
  -9 -14  -3 1614.48 107.894   1
  10 -14   3 455.705 62.9812   1
  10  14   3 569.535 69.3853   1
 -10  14  -3 499.173 59.5924   1
 -10 -14  -3 644.797 73.0884   1
  11 -14   3 578.110 65.9488   1
  11  14   3 487.638 68.0304   1
 -11  14  -3 621.236 66.0575   1
 -11 -14  -3 658.611 72.7543   1
  12  14   3 688.396 73.4302   1
 -12 -14  -3 723.919 76.1702   1
  13 -14   3 179.348 44.8020   1
 -13  14  -3 250.639 52.7475   1
  13  14   3 167.193 47.5825   1
 -13 -14  -3 241.119 57.0628   1
 -14  14  -3 107.432 47.4500   1
  14 -14   3 110.967 46.3833   1
  14  14   3 141.928 47.9010   1
 -14 -14  -3 87.3793 47.2569   1
  15  14   3-42.7128 47.7762   1
 -15 -14  -3 30.8029 44.0336   1
 -16  14  -3 41.0269 43.3822   1
  16  14   3 70.9476 46.3107   1
 -16 -14  -3 24.4410 44.9234   1
  16 -14   3 12.2134 38.7124   1
 -17 -14  -3 320.866 54.9819   1
  17  14   3 186.250 50.5265   1
 -18 -15   3 349.541 61.2637   1
  18  15  -3 274.582 56.2206   1
 -16 -15   3 5293.89 239.160   1
  16  15  -3 4732.93 233.726   1
 -15 -15   3 1210.76 95.2048   1
  15  15  -3 1142.66 91.7536   1
 -14 -15   3 458.510 63.6365   1
  14  15  -3 451.835 61.3849   1
 -13  15   3 161.728 45.4859   1
  13  15  -3 173.032 50.7155   1
 -13 -15   3 214.824 53.5513   1
  13 -15  -3 129.331 44.4238   1
 -12  15   3 43.4494 40.4263   1
  12  15  -3 74.7743 41.6173   1
 -12 -15   3 43.5004 37.9582   1
  12 -15  -3 43.3891 41.7364   1
  11 -15  -3-25.0146 39.6309   1
 -10  15   3 151.209 47.7422   1
  10  15  -3 71.9675 37.0797   1
 -10 -15   3 62.2561 38.8472   1
  -9  15   3 5746.22 270.487   1
  -9 -15   3 6037.59 274.193   1
   9 -15  -3 6048.97 274.681   1
   9  15  -3 6178.96 273.554   1
  -8  15   3 749.275 75.0043   1
   8  15  -3 943.267 82.8523   1
  -8 -15   3 890.822 80.8736   1
   8 -15  -3 754.229 73.9323   1
   7  15  -3 1468.21 102.327   1
  -7  15   3 1621.63 107.680   1
  -7 -15   3 1324.71 99.5037   1
   7 -15  -3 1440.81 103.025   1
  -6  15   3 8312.95 343.265   1
   6  15  -3 7600.86 337.115   1
   6 -15  -3 7878.19 340.351   1
  -6 -15   3 7833.56 339.929   1
  -5  15   3 18.3473 36.5929   1
   5  15  -3 53.8974 44.0267   1
   5 -15  -3 71.8341 39.3000   1
  -5 -15   3-6.00929 38.7778   1
   4  15  -3 11.8636 36.8947   1
  -4  15   3 17.8352 35.9156   1
  -4 -15   3 12.1243 38.4102   1
   4 -15  -3 6.16096 34.5164   1
  -3  15   3 660.332 74.5353   1
   3  15  -3 688.745 71.5872   1
  -3 -15   3 795.851 75.7325   1
   3 -15  -3 602.044 70.9828   1
  -2  15   3 1153.21 90.0186   1
   2 -15  -3 1192.73 91.1572   1
  -2 -15   3 1000.52 91.6508   1
  -1  15   3 2715.03 151.878   1
   1 -15  -3 2823.64 154.974   1
   0  15   3 262.869 51.1628   1
   0 -15  -3 351.700 54.2555   1
   1  15   3 314.535 54.4870   1
  -1 -15  -3 294.898 53.4558   1
   2 -15   3 36.2958 40.4261   1
  -2  15  -3 89.1427 41.9269   1
  -2 -15  -3 59.8179 39.9764   1
   2  15   3 72.0616 43.5898   1
  -3  15  -3 94.3957 41.0817   1
  -4  15  -3 4278.58 219.310   1
   4  15   3 4903.50 226.064   1
  -4 -15  -3 4865.02 228.969   1
   4 -15   3 4683.61 224.674   1
  -5  15  -3 860.977 80.2123   1
   5  15   3 772.954 78.3845   1
  -5 -15  -3 924.574 82.2412   1
   5 -15   3 958.028 84.1057   1
  -6  15  -3 90.2872 48.0383   1
   6  15   3 74.7877 46.1880   1
   6 -15   3 82.9728 43.3430   1
  -6 -15  -3 56.3761 43.8853   1
  -7  15  -3 291.015 51.0127   1
   7 -15   3 236.260 54.9873   1
  -8  15  -3 5121.05 233.083   1
   8  15   3 5245.79 239.212   1
   8 -15   3 4562.81 230.817   1
  -8 -15  -3 4780.85 233.564   1
  -9  15  -3 254.850 50.3582   1
   9 -15   3 234.069 50.9390   1
 -10 -15  -3 812.904 78.6098   1
  10  15   3 867.150 80.4456   1
 -11  15  -3-23.6099 40.0253   1
  11  15   3 24.5198 41.2365   1
  11 -15   3 49.4359 42.2347   1
 -11 -15  -3-6.35008 44.7362   1
 -12  15  -3-17.6894 42.7463   1
  12 -15   3 49.5179 43.2862   1
 -13  15  -3 1150.14 92.5465   1
  13  15   3 1467.73 102.575   1
 -13 -15  -3 1431.70 103.166   1
  13 -15   3 1307.29 98.5206   1
 -14  15  -3 932.156 83.4537   1
  14  15   3 744.737 76.2399   1
 -14 -15  -3 913.964 81.4037   1
  14 -15   3 978.782 85.1556   1
 -15  15  -3-34.6736 44.9788   1
  15  15   3 17.9537 45.4429   1
 -15 -15  -3-24.0742 43.6294   1
  15 -15   3 12.0968 42.9226   1
 -16  15  -3 17.2383 43.3563   1
  16  15   3-11.5935 36.7290   1
  16 -15   3 11.9070 40.3720   1
 -16 -15  -3 41.4826 42.6609   1
  17  16  -3 773.080 76.7194   1
  16  16  -3 560.679 65.4117   1
 -16 -16   3 452.435 63.3961   1
  15  16  -3 953.221 81.1047   1
 -15 -16   3 766.744 77.9942   1
  14  16  -3 2687.58 149.524   1
 -14 -16   3 2667.73 150.279   1
  13  16  -3 517.901 67.6224   1
 -13 -16   3 574.902 68.1881   1
 -12  16   3 43.3958 42.7579   1
 -12 -16   3 92.2436 50.1662   1
  12  16  -3 55.2824 44.8911   1
 -11  16   3 3018.55 166.918   1
  11  16  -3 3107.66 168.324   1
 -11 -16   3 3140.79 169.193   1
  11 -16  -3 3210.21 171.618   1
  10 -16  -3 31.6831 40.5423   1
  10  16  -3 41.9683 35.5227   1
 -10 -16   3 43.2085 42.2173   1
 -10  16   3 68.1647 43.0385   1
   9 -16  -3 565.085 69.3813   1
   9  16  -3 373.598 61.5144   1
  -9 -16   3 427.487 63.8568   1
  -9  16   3 507.470 66.1575   1
  -8  16   3 2120.05 132.163   1
   8 -16  -3 2163.18 131.660   1
   7  16  -3 2891.74 156.632   1
  -7  16   3 2812.53 157.432   1
   7 -16  -3 2818.05 156.852   1
  -7 -16   3 2497.43 149.873   1
  -6  16   3 2209.67 133.980   1
   6  16  -3 2267.42 133.137   1
   6 -16  -3 2037.25 129.909   1
  -6 -16   3 2043.04 128.679   1
   5  16  -3 1315.82 98.9648   1
  -5 -16   3 1526.34 104.544   1
   5 -16  -3 1482.94 105.105   1
   4  16  -3 11.9988 43.4908   1
  -4 -16   3 6.06313 43.6464   1
   3  16  -3 809.939 77.3007   1
  -3 -16   3 739.433 74.4429   1
   2  16  -3 47.6003 38.7774   1
  -2  16   3 91.1645 43.1879   1
   2 -16  -3 86.3588 40.1964   1
  -2 -16   3 37.7112 37.6537   1
  -1  16   3 9355.22 389.839   1
   1  16  -3 8729.41 384.180   1
   1 -16  -3 9222.59 388.733   1
  -1 -16   3 9569.39 389.877   1
   0  16  -3 4511.95 216.084   1
   0  16   3 4563.27 216.623   1
   0 -16   3 4082.12 210.109   1
   0 -16  -3 4389.05 213.367   1
  -1  16  -3 5615.99 261.394   1
   1  16   3 5532.46 261.219   1
  -1 -16  -3 5452.50 259.233   1
   1 -16   3 6162.70 266.079   1
   2 -16   3 18.1199 40.9565   1
   2  16   3-6.07965 42.1956   1
  -2 -16  -3 18.3774 38.0994   1
  -2  16  -3-6.03433 40.2635   1
   3 -16   3 598.033 68.5313   1
   3  16   3 527.252 65.6931   1
  -3 -16  -3 521.965 64.4696   1
   4 -16   3 473.824 63.0606   1
  -4  16  -3 542.616 65.9608   1
   4  16   3 534.424 65.2579   1
  -4 -16  -3 502.692 66.8268   1
  -5  16  -3 5752.55 249.406   1
   5  16   3 4742.08 242.500   1
  -5 -16  -3 5356.07 249.269   1
   5 -16   3 5299.89 247.848   1
  -6  16  -3 794.187 80.7087   1
   6  16   3 870.772 80.8953   1
   6 -16   3 922.737 82.3010   1
  -6 -16  -3 1040.76 87.5927   1
  -7 -16  -3 2931.17 160.893   1
   7  16   3 2793.02 162.139   1
  -8  16  -3 137.239 47.9640   1
   8  16   3 182.194 51.0261   1
  -8 -16  -3 149.451 43.9999   1
   8 -16   3 251.686 50.2956   1
  -9  16  -3 9670.84 408.653   1
   9  16   3 9949.05 411.186   1
   9 -16   3 9756.97 409.831   1
  -9 -16  -3 9968.07 411.966   1
 -10 -16  -3 1421.74 102.196   1
  10 -16   3 1339.95 98.9231   1
 -11  16  -3 258.413 53.8060   1
  11  16   3 340.162 59.3361   1
 -11 -16  -3 313.078 62.0430   1
  11 -16   3 231.605 55.2808   1
 -12  16  -3 971.067 83.7539   1
  12  16   3 773.506 77.6864   1
  12 -16   3 912.551 80.8407   1
 -13  16  -3 1400.20 103.806   1
  13 -16   3 1768.43 112.409   1
 -14 -16  -3-17.9379 43.6469   1
  14  16   3 41.2908 40.9423   1
 -15  16  -3 96.3946 47.8302   1
 -15 -17   3 657.690 73.9551   1
  15  17  -3 609.989 71.5275   1
 -14 -17   3 41.0089 44.7724   1
  14  17  -3 5.84974 42.7061   1
 -13 -17   3 722.302 77.5479   1
  13  17  -3 953.448 82.9714   1
 -12 -17   3 156.879 50.6939   1
  12  17  -3 90.4016 47.3902   1
 -11 -17   3 1173.69 94.6598   1
  11  17  -3 1278.29 95.0567   1
 -10  17   3 1653.43 113.821   1
   9 -17  -3 1261.94 94.8546   1
  -9 -17   3 1177.90 94.8324   1
   9  17  -3 1192.17 92.1858   1
  -9  17   3 1263.93 97.3048   1
   8  17  -3 1023.22 85.9801   1
  -8  17   3 1075.05 91.1368   1
  -8 -17   3 1112.32 88.7159   1
   8 -17  -3 1144.36 91.2420   1
  -7  17   3-12.7423 39.2530   1
   7  17  -3 35.7116 42.5455   1
   7 -17  -3-6.23402 36.5153   1
  -7 -17   3 41.5068 41.4674   1
   6  17  -3 5911.77 274.669   1
  -6  17   3 6392.92 281.371   1
   6 -17  -3 6495.96 283.412   1
  -6 -17   3 5804.16 273.360   1
   5  17  -3 29.8932 45.1117   1
  -5  17   3 18.4321 41.6648   1
  -5 -17   3-17.8987 42.0338   1
   5 -17  -3 32.2480 43.3882   1
  -4  17   3 2282.86 131.550   1
   4  17  -3 1835.36 122.900   1
   4 -17  -3 1981.48 126.528   1
  -4 -17   3 1998.90 126.914   1
  -3  17   3 393.979 62.2799   1
   3  17  -3 520.635 65.0268   1
   3 -17  -3 463.396 63.2840   1
  -3 -17   3 432.300 62.7330   1
  -2  17   3 3546.22 183.685   1
   2 -17  -3 3421.26 182.097   1
  -1  17   3 1125.48 93.4433   1
   1 -17  -3 1147.09 90.0996   1
   0  17   3 1089.69 91.1039   1
   0 -17  -3 1264.10 93.8224   1
   1  17   3 55.1043 42.5537   1
  -1 -17  -3 72.7853 39.8654   1
   2 -17   3 316.170 57.0047   1
   2  17   3 354.534 58.9327   1
  -2 -17  -3 465.620 62.1090   1
  -2  17  -3 478.784 61.8031   1
  -3  17  -3 12.0970 43.8469   1
   3 -17   3-30.2629 40.7158   1
   4 -17   3 1962.77 125.176   1
   4  17   3 2052.68 129.109   1
  -4 -17  -3 2212.92 131.607   1
  -4  17  -3 1964.40 125.762   1
   5 -17   3 42.8451 38.4341   1
  -5  17  -3 11.9268 37.4466   1
   5  17   3 24.7211 39.8708   1
  -5 -17  -3 18.7775 38.1962   1
  -6  17  -3 3403.52 177.560   1
   6  17   3 3306.53 178.876   1
  -6 -17  -3 3452.68 180.088   1
   6 -17   3 3465.09 180.378   1
  -7  17  -3 5.91893 43.7955   1
   7  17   3 6.25349 43.0761   1
   7 -17   3 42.6295 41.9497   1
  -7 -17  -3 18.7515 42.0503   1
  -8  17  -3 11675.7 472.039   1
   8 -17   3 11484.5 471.745   1
  -9 -17  -3 405.887 60.0895   1
   9  17   3 316.732 55.5409   1
 -10  17  -3 1328.45 100.001   1
  10  17   3 1279.63 99.4097   1
  10 -17   3 1291.95 98.9996   1
 -10 -17  -3 1629.43 106.142   1
 -11  17  -3 5.81064 41.2345   1
  11 -17   3-11.8358 36.8061   1
 -12  17  -3 5.75286 39.0092   1
 -12 -17  -3-6.07598 42.4880   1
  12  17   3-11.6999 41.8132   1
 -13  17  -3-5.68235 39.7368   1
  13 -17   3 29.3038 43.3619   1
 -13 -18   3 447.212 60.9443   1
  13  18  -3 421.924 64.1243   1
 -12 -18   3 23.4674 47.8130   1
  12  18  -3-5.85200 44.4364   1
 -11 -18   3 23.6387 45.1595   1
  11  18  -3 5.90732 44.2870   1
 -10 -18   3 421.262 64.6581   1
  10  18  -3 472.557 63.0535   1
  -9 -18   3 399.324 60.5978   1
   9  18  -3 450.248 62.2366   1
  -8 -18   3 252.803 54.2047   1
   8  18  -3 289.905 54.1162   1
  -8  18   3 221.786 54.6235   1
  -7 -18   3 3090.52 162.878   1
   7 -18  -3 3092.66 169.073   1
   7  18  -3 2702.56 157.578   1
  -7  18   3 3184.77 165.797   1
   6 -18  -3 19.5607 42.4409   1
  -6  18   3 49.4137 41.2326   1
   5 -18  -3 3166.43 172.598   1
  -5 -18   3 3003.35 166.186   1
   5  18  -3 3088.19 166.770   1
  -5  18   3 3462.18 176.787   1
   4 -18  -3 1590.85 107.425   1
  -4 -18   3 1320.06 100.616   1
   4  18  -3 1299.95 101.970   1
  -4  18   3 1292.08 101.757   1
  -3 -18   3 893.320 81.9358   1
   3 -18  -3 911.435 82.2832   1
  -3  18   3 893.342 82.6971   1
   3  18  -3 834.007 79.3960   1
   2 -18  -3 622.400 70.4028   1
   2  18  -3 623.454 68.0813   1
  -2  18   3 587.124 68.1771   1
   1 -18  -3 2145.74 137.089   1
  -1 -18   3 2440.17 143.588   1
  -1  18   3 2536.96 145.295   1
   0 -18   3 173.628 51.3055   1
   0 -18  -3 250.092 50.8779   1
   0  18   3 341.385 59.5832   1
   0  18  -3 247.759 52.1510   1
  -1 -18  -3 3062.60 162.903   1
   1 -18   3 2734.41 158.464   1
  -1  18  -3 2953.42 161.059   1
   1  18   3 2928.88 161.104   1
  -2  18  -3 66.8402 43.7823   1
   2  18   3 36.4495 41.8852   1
   2 -18   3 72.1044 41.7464   1
  -2 -18  -3 43.7719 39.3024   1
   3 -18   3 1887.92 119.798   1
   3  18   3 1690.31 117.920   1
  -3 -18  -3 1832.49 123.886   1
  -3  18  -3 1988.08 123.987   1
   4 -18   3 83.9763 38.0846   1
  -4  18  -3 89.7064 42.8180   1
   4  18   3 55.0760 42.8647   1
  -4 -18  -3 49.9962 39.6729   1
  -6  18  -3 964.631 84.2225   1
   6  18   3 929.322 86.2920   1
  -6 -18  -3 1062.91 88.7833   1
   6 -18   3 782.999 78.5505   1
  -7  18  -3 1673.76 116.202   1
   7  18   3 1914.11 120.637   1
  -7 -18  -3 1684.20 115.201   1
   7 -18   3 1763.13 116.818   1
  -8  18  -3 697.436 74.1157   1
   8  18   3 705.557 78.0723   1
  -8 -18  -3 604.470 72.8509   1
   8 -18   3 734.026 74.1703   1
  -9  18  -3 826.408 85.2874   1
   9  18   3 834.129 79.3015   1
   9 -18   3 968.306 85.5234   1
 -10  18  -3-17.2495 39.2974   1
  10  18   3 5.91327 46.0238   1
 -10 -18  -3-5.97743 43.0289   1
  10 -18   3-5.88091 39.5601   1
  11 -18   3 488.433 63.4661   1
 -11  18  -3 558.448 69.3979   1
 -12  18  -3 188.250 53.1312   1
  10  19  -3 538.292 66.5083   1
 -10 -19   3 551.076 69.2436   1
   9  19  -3 459.144 64.3695   1
  -9 -19   3 437.586 61.0645   1
  -8 -19   3 1827.69 115.240   1
   8  19  -3 1563.74 107.963   1
   6  19  -3 92.0985 45.1187   1
  -6 -19   3 28.6648 42.7489   1
  -5  19   3 123.072 46.2461   1
   5  19  -3 120.212 45.4690   1
  -5 -19   3 45.4603 39.5744   1
  -4  19   3 1371.19 104.361   1
   4  19  -3 1391.98 100.605   1
   4 -19  -3 1497.43 106.043   1
  -3  19   3 129.264 48.3293   1
  -3 -19   3 111.301 41.1203   1
   3 -19  -3 61.5054 46.5446   1
  -2  19   3 348.491 61.9180   1
   2  19  -3 526.147 63.8098   1
   2 -19  -3 401.731 59.6527   1
  -2 -19   3 342.540 56.8749   1
   1  19  -3 2737.24 154.442   1
  -1  19   3 2958.86 158.092   1
  -1 -19   3 2589.29 152.710   1
   1 -19  -3 2695.52 152.740   1
   0  19  -3 111.188 43.5325   1
   0 -19   3 145.930 46.9698   1
  -1  19  -3 191.390 48.9102   1
   1  19   3 144.939 49.0355   1
   1 -19   3 121.885 46.6570   1
  -1 -19  -3 214.621 49.5025   1
   2 -19   3 2374.06 140.453   1
  -2 -19  -3 2389.97 141.588   1
   2  19   3 2307.60 140.849   1
  -2  19  -3 2430.73 140.436   1
   3  19   3 47.9670 45.0290   1
  -3  19  -3 89.8779 46.4319   1
   3 -19   3 106.097 47.3142   1
  -3 -19  -3 62.2032 42.2652   1
   4 -19   3 609.395 69.3460   1
  -4  19  -3 629.630 69.3739   1
  -4 -19  -3 723.239 74.7726   1
   4  19   3 554.755 69.5946   1
   5 -19   3 728.324 75.7035   1
   5  19   3 684.439 76.7448   1
  -5 -19  -3 711.967 77.7583   1
  -5  19  -3 860.219 80.8921   1
  -7  19  -3 432.574 59.4414   1
   7  19   3 462.114 65.0310   1
  -7 -19  -3 333.623 57.8054   1
   7 -19   3 397.594 56.5794   1
  -8  19  -3 422.611 59.4325   1
   8  19   3 459.353 64.5926   1
  -8 -19  -3 400.604 61.1915   1
   8 -19   3 413.844 59.3412   1
  -9  19  -3 61.9370 48.4761   1
   9 -19   3 139.552 43.1698   1
   6  20  -3 751.249 77.6270   1
  -6 -20   3 714.663 74.7811   1
   5  20  -3 195.410 46.8290   1
  -5 -20   3 121.030 43.4411   1
   4  20  -3 1424.63 101.819   1
  -4 -20   3 1576.70 104.199   1
   3  20  -3 39.6312 45.9285   1
  -3 -20   3 73.3854 44.5066   1
  -2  20   3 196.344 54.4192   1
   2  20  -3 120.147 47.0734   1
  -2 -20   3 234.683 56.3422   1
   1  20  -3 1512.82 104.038   1
  -1  20   3 1320.63 100.608   1
  -1 -20   3 1401.51 102.592   1
   1 -20  -3 1479.20 103.385   1
   0  20  -3 91.1533 48.9814   1
   0  20   3 47.5910 44.9587   1
   0 -20   3 64.2194 45.5121   1
   0 -20  -3 90.1487 44.8343   1
  -1  20  -3 12170.5 495.242   1
   1 -20   3 12491.4 499.305   1
  -2  20  -3 637.585 68.8174   1
   2  20   3 575.802 70.0429   1
  -2 -20  -3 492.652 65.4561   1
   2 -20   3 647.029 69.9025   1
   3  20   3 112.173 47.6404   1
  -3  20  -3 34.1654 43.3020   1
  -3 -20  -3 66.2903 43.4451   1
   3 -20   3 52.6221 39.0838   1
   4  20   3 94.3102 49.1010   1
  -4  20  -3 23.0031 44.5105   1
  -4 -20  -3 5.94902 43.7419   1
   5 -20   3 17.1316 39.9950   1
  -5 -20  -3 89.3111 49.1041   1
  -5  20  -3 86.1115 47.3486   1
  24   0  -4 117.259 45.0903   1
 -24   0   4 135.947 49.6669   1
  23   0  -4 45.2211 40.6304   1
 -23   0   4 97.0939 46.6602   1
  22   0  -4 4039.82 212.849   1
 -22   0   4 4847.84 223.300   1
  21   0  -4 4133.94 216.321   1
 -21   0   4 4858.38 222.225   1
  20   0  -4 3134.62 169.553   1
 -20   0   4 3316.65 171.172   1
  19   0  -4 372.890 55.5623   1
 -19   0   4 474.388 58.5473   1
  18   0  -4 1800.81 110.744   1
 -18   0   4 1586.59 107.905   1
  17   0  -4 603.051 63.5143   1
 -17   0   4 610.542 63.5403   1
 -16   0   4 4120.37 194.588   1
  16   0  -4 3972.46 190.849   1
 -14   0   4 2869.82 139.885   1
  14   0  -4 2467.43 136.924   1
 -13   0   4 8386.27 346.098   1
  13   0  -4 8874.62 349.496   1
  12   0  -4 7526.06 304.975   1
 -11   0   4 366.727 38.8858   1
  11   0  -4 435.906 40.9191   1
 -10   0   4 15527.2 610.155   1
  10   0  -4 17163.7 610.807   1
  -8   0   4 62583.0 2223.39   1
   8   0  -4 62045.0 2222.28   1
  -7   0   4 39580.6 1459.61   1
   7   0  -4 42200.2 1461.13   1
  -6   0   4 2107.59 89.7184   1
   6   0  -4 2207.87 90.3005   1
   5   0  -4 588668. 20491.2   1
  -5   0   4 571741. 20491.0   1
   4   0  -4 350194. 12051.3   1
  -4   0   4 331818. 12051.6   1
  -2   0   4 313959. 11115.8   1
   2   0  -4 315286. 11115.4   1
   1   0  -4 151294. 5540.60   1
  -1   0   4 161488. 5539.65   1
   0   0  -4 164387. 5864.32   1
   0   0   4 166869. 5863.70   1
  -1   0  -4 496587. 17056.3   1
   1   0   4 469115. 17055.4   1
  -2   0  -4 369423. 12982.0   1
   2   0   4 364515. 12983.4   1
  -3   0  -4 1466.92 76.6869   1
   3   0   4 1348.12 77.1683   1
  -4   0  -4 8097.07 308.619   1
   4   0   4 7476.64 305.067   1
  -5   0  -4 59988.5 2168.27   1
   5   0   4 60726.1 2167.82   1
  -6   0  -4 400.651 43.6734   1
   6   0   4 327.731 41.5615   1
  -7   0  -4 57802.8 2194.08   1
   7   0   4 64358.4 2197.49   1
  -8   0  -4 32682.3 1228.30   1
   8   0   4 34272.0 1229.74   1
  -9   0  -4 1075.75 80.2310   1
   9   0   4 1149.54 82.1559   1
 -10   0  -4 28735.6 1045.85   1
  10   0   4 27413.2 1044.27   1
 -11   0  -4 13673.5 522.898   1
  11   0   4 12797.1 521.395   1
 -12   0  -4 3481.14 181.483   1
  12   0   4 3995.17 187.478   1
  13   0   4 58.8789 39.3220   1
 -13   0  -4 39.9340 32.7371   1
 -14   0  -4 3406.57 177.123   1
  14   0   4 3496.35 177.955   1
 -15   0  -4 2504.70 147.224   1
  15   0   4 2713.33 147.239   1
 -16   0  -4 10377.7 441.794   1
  16   0   4 11239.2 445.548   1
 -18   0  -4 151.117 49.1292   1
  18   0   4 209.326 46.7407   1
 -19   0  -4 722.226 75.6063   1
  20   0   4 1134.75 92.2810   1
 -21   0  -4 1828.85 120.916   1
  21   0   4 1974.70 123.536   1
 -22   0  -4 18.3598 40.8449   1
  22   0   4 36.9760 43.4245   1
 -24   0  -4 206.568 52.2245   1
  24   0   4 123.405 42.6854   1
 -25  -1   4 262.551 56.9492   1
  25   1  -4 301.644 59.8531   1
 -24   1   4 32.2060 41.1823   1
  24  -1  -4 32.5776 39.3630   1
  24   1  -4-12.7396 41.8023   1
 -24  -1   4 13.2691 44.6326   1
 -23   1   4 248.640 52.7465   1
  23  -1  -4 272.581 55.0708   1
  23   1  -4 341.483 58.4567   1
 -23  -1   4 344.355 59.6913   1
 -22  -1   4 1839.23 118.960   1
  22  -1  -4 1982.83 122.363   1
  22   1  -4 1896.06 120.426   1
 -21   1   4 4494.62 224.447   1
 -21  -1   4 4718.08 227.210   1
  21   1  -4 4852.90 231.247   1
  21  -1  -4 5040.37 230.180   1
 -20  -1   4 1175.09 93.3122   1
 -20   1   4 1288.25 95.0254   1
  20  -1  -4 1213.53 93.1985   1
  20   1  -4 1446.30 97.8369   1
 -19   1   4 505.917 61.2575   1
  19  -1  -4 336.588 56.9184   1
 -18   1   4 3608.69 182.900   1
  18  -1  -4 3814.83 180.234   1
  18   1  -4 3350.56 180.691   1
 -18  -1   4 3506.89 179.955   1
 -17   1   4 14249.3 545.171   1
  17  -1  -4 13160.9 543.000   1
  17   1  -4 13953.4 546.905   1
 -17  -1   4 13902.3 543.412   1
 -16   1   4 3528.49 166.490   1
  16  -1  -4 3184.41 164.005   1
  16   1  -4 3051.41 164.341   1
 -16  -1   4 3269.36 163.950   1
  15   1  -4 222.302 42.9752   1
 -15  -1   4 172.488 38.0566   1
 -14   1   4 5126.76 230.551   1
  14  -1  -4 5508.18 233.354   1
  14   1  -4 5393.24 234.053   1
 -14  -1   4 5206.89 232.003   1
 -13   1   4 11066.3 437.555   1
  13   1  -4 11231.6 440.730   1
  13  -1  -4 11370.0 439.099   1
 -12   1   4 26098.7 980.723   1
  12  -1  -4 27604.6 981.971   1
  12   1  -4 27306.0 984.406   1
 -12  -1   4 25724.7 982.773   1
 -11   1   4 56111.9 2054.37   1
 -11  -1   4 58585.1 2059.16   1
  11  -1  -4 58220.6 2054.21   1
  11   1  -4 55931.4 2055.30   1
  10   1  -4 4713.03 200.524   1
 -10  -1   4 4906.85 202.661   1
 -10   1   4 4783.65 199.795   1
   9   1  -4 13696.9 510.825   1
  -9  -1   4 13593.0 510.590   1
   8  -1  -4 77812.1 2758.82   1
  -8   1   4 77190.8 2760.91   1
  -7   1   4 1483.52 70.6743   1
   7   1  -4 1535.30 74.5144   1
   7  -1  -4 1606.38 71.2196   1
  -7  -1   4 1588.90 75.7556   1
  -6   1   4 385255. 14149.5   1
   6   1  -4 413502. 14156.1   1
  -6  -1   4 390697. 14155.5   1
   6  -1  -4 414384. 14150.0   1
  -5   1   4 1712.59 69.7643   1
   5   1  -4 1637.78 74.6023   1
   5  -1  -4 1869.70 70.2153   1
  -5  -1   4 1727.21 76.1086   1
   4   1  -4 49106.4 1399.17   1
  -4  -1   4 29633.3 1398.73   1
   3   1  -4 11976.3 431.874   1
  -3  -1   4 11853.9 431.440   1
   2   1  -4 7693.90 280.473   1
  -2  -1   4 7482.83 280.505   1
   1   1  -4 37881.7 1295.97   1
  -1   1   4 35091.6 1291.88   1
   1  -1  -4 33815.1 1290.63   1
   0   1   4 2391.97 100.740   1
   0  -1   4 2182.39 102.565   1
   0  -1  -4 2576.10 101.088   1
   0   1  -4 2475.97 102.867   1
   1   1   4 2238.64 97.1338   1
   1  -1   4 2106.77 98.3490   1
  -1  -1  -4 1987.42 95.5075   1
  -1   1  -4 2344.99 98.8871   1
   2   1   4 533180. 18598.7   1
   2  -1   4 528158. 18599.4   1
  -2  -1  -4 531630. 18600.7   1
  -2   1  -4 512393. 18597.9   1
   3   1   4 18273.7 719.880   1
   3  -1   4 20084.6 722.776   1
  -3  -1  -4 20688.3 722.500   1
  -3   1  -4 19590.2 722.086   1
   4   1   4 241103. 8653.79   1
   4  -1   4 235825. 8654.23   1
  -4  -1  -4 251863. 8655.17   1
  -4   1  -4 248290. 8654.64   1
   5   1   4 31100.2 1092.21   1
   5  -1   4 29934.9 1090.97   1
  -5  -1  -4 29232.2 1090.31   1
  -5   1  -4 29216.7 1090.90   1
   6   1   4 1733.17 97.1529   1
   6  -1   4 1682.97 97.2163   1
  -6  -1  -4 1591.15 94.5200   1
  -6   1  -4 1791.04 97.6035   1
   7   1   4 992.808 73.3936   1
   7  -1   4 999.467 74.4372   1
  -7  -1  -4 1197.41 76.2072   1
  -7   1  -4 1082.74 74.4946   1
   8   1   4 10298.9 393.238   1
   8  -1   4 9564.73 388.556   1
  -8  -1  -4 9371.57 386.882   1
  -8   1  -4 9747.29 391.219   1
   9   1   4 2828.32 143.816   1
   9  -1   4 2548.27 143.312   1
  -9  -1  -4 2797.74 143.335   1
  -9   1  -4 2876.07 145.546   1
  10   1   4 25919.1 959.172   1
  10  -1   4 25138.3 959.848   1
 -10  -1  -4 26080.9 961.173   1
 -10   1  -4 25472.1 958.034   1
  11   1   4 19871.6 789.287   1
  11  -1   4 20323.5 789.683   1
 -11  -1  -4 21588.4 794.511   1
 -11   1  -4 21750.0 794.386   1
  12  -1   4 3230.40 162.845   1
  12   1   4 3018.64 159.564   1
 -12   1  -4 3143.02 160.727   1
 -12  -1  -4 2865.26 158.650   1
  13   1   4 575.400 64.7561   1
  13  -1   4 585.326 67.1550   1
 -13  -1  -4 687.828 68.1046   1
 -13   1  -4 613.018 66.5190   1
  14  -1   4 1945.02 123.075   1
  14   1   4 2138.97 126.288   1
 -14   1  -4 2106.64 126.122   1
 -14  -1  -4 2060.22 124.937   1
  15  -1   4 2900.21 159.416   1
 -15   1  -4 2460.11 150.762   1
 -15  -1  -4 2817.43 155.202   1
  16  -1   4 7304.64 299.569   1
  16   1   4 6169.54 292.452   1
 -16   1  -4 6458.10 291.160   1
 -16  -1  -4 6444.03 294.067   1
  18  -1   4 1988.00 123.899   1
  18   1   4 1753.23 118.148   1
 -18   1  -4 1634.52 115.689   1
 -18  -1  -4 2145.92 128.846   1
  19  -1   4 411.418 60.2905   1
  19   1   4 315.966 61.8704   1
 -19   1  -4 494.017 63.7719   1
 -19  -1  -4 454.850 65.2507   1
  20  -1   4 1497.08 107.304   1
  20   1   4 1550.99 106.060   1
 -20   1  -4 1330.89 105.213   1
 -20  -1  -4 1382.68 104.683   1
  21  -1   4 1189.90 96.0620   1
  21   1   4 1304.09 96.5481   1
 -21   1  -4 1107.75 94.0094   1
 -21  -1  -4 1345.47 97.2240   1
  22  -1   4 190.226 48.6908   1
  22   1   4 93.8231 46.6519   1
 -22  -1  -4 133.844 47.9997   1
 -22   1  -4 254.653 54.4332   1
 -23   1  -4 109.764 49.5736   1
  24   1   4 117.861 52.4793   1
  24  -1   4 224.304 50.0873   1
 -24  -1  -4 210.047 52.4433   1
 -24   1  -4 176.739 48.1858   1
  25   2  -4 317.146 56.5384   1
 -25  -2   4 268.125 57.3563   1
  24   2  -4-13.2042 40.6768   1
  24  -2  -4-12.8631 39.2437   1
 -24  -2   4-25.9797 45.0817   1
 -24   2   4-19.8077 43.6964   1
  23   2  -4 376.876 63.7723   1
  23  -2  -4 526.511 64.0041   1
 -23  -2   4 471.647 64.6187   1
 -23   2   4 290.073 55.9134   1
  22  -2  -4 1749.14 115.674   1
 -22   2   4 1577.42 112.161   1
  21   2  -4 161.576 48.3123   1
  21  -2  -4 160.662 43.7971   1
 -21  -2   4 230.626 54.0970   1
 -21   2   4 263.925 52.1346   1
  20  -2  -4 1560.71 107.248   1
 -20  -2   4 1461.69 107.558   1
 -20   2   4 1588.71 107.749   1
  19   2  -4 888.049 80.1232   1
  19  -2  -4 1070.04 83.5178   1
 -19  -2   4 939.825 80.5082   1
 -19   2   4 924.431 77.9028   1
  18   2  -4 603.705 65.5201   1
  18  -2  -4 581.317 63.8871   1
 -18  -2   4 618.364 64.1275   1
 -18   2   4 553.793 61.1960   1
  17   2  -4 12104.6 495.534   1
  17  -2  -4 13360.6 497.939   1
 -17  -2   4 12050.7 495.657   1
 -17   2   4 12306.0 492.675   1
  16   2  -4 780.187 70.5290   1
  16  -2  -4 722.394 64.5253   1
 -16  -2   4 701.888 65.8253   1
 -16   2   4 632.536 60.7979   1
  15   2  -4 15118.9 584.149   1
 -15  -2   4 14961.4 583.856   1
  14  -2  -4 1114.66 78.4125   1
 -14   2   4 1103.61 76.6769   1
  13   2  -4 812.197 66.6647   1
  13  -2  -4 778.889 62.3117   1
 -13  -2   4 962.081 72.7071   1
 -13   2   4 980.916 66.9342   1
 -12  -2   4 7109.83 311.071   1
 -12   2   4 7635.24 308.320   1
  11   2  -4 1402.28 80.8438   1
 -11   2   4 1281.47 76.1165   1
  11  -2  -4 1320.10 79.7987   1
 -11  -2   4 1258.73 78.7996   1
  10   2  -4 6526.35 269.229   1
 -10   2   4 6829.71 265.374   1
 -10  -2   4 6149.52 267.833   1
  10  -2  -4 7078.64 265.977   1
  -9  -2   4 93058.4 3345.13   1
   9   2  -4 94545.8 3343.99   1
   8   2  -4 13216.4 497.425   1
  -8   2   4 12846.1 488.980   1
  -8  -2   4 13280.6 497.462   1
   8  -2  -4 13742.6 491.359   1
  -7   2   4 92471.0 3459.16   1
   7  -2  -4 102059. 3457.82   1
   6   2  -4 65056.4 2423.48   1
  -6  -2   4 66841.3 2424.23   1
  -6   2   4 69073.1 2414.78   1
   6  -2  -4 69586.0 2415.88   1
  -5  -2   4 44000.7 1619.90   1
   5  -2  -4 48005.3 1611.44   1
  -5   2   4 44353.9 1610.27   1
   5   2  -4 43938.8 1620.23   1
  -4   2   4 324.609 17.7526   1
   4   2  -4 337.999 27.9544   1
   4  -2  -4 349.272 18.7693   1
   3   2  -4 5668.08 214.666   1
  -3   2   4 5806.77 204.302   1
   3  -2  -4 5456.63 204.056   1
  -3  -2   4 5423.33 213.300   1
   2   2  -4 2774.44 108.294   1
  -2  -2   4 2833.90 109.537   1
   2  -2  -4 2891.55 101.148   1
  -1   2   4 2796.58 115.449   1
   1   2  -4 2970.29 121.825   1
  -1  -2   4 2694.33 121.654   1
   0   2   4 1484.61 73.7458   1
   0  -2   4 1702.09 81.7394   1
   0  -2  -4 1612.01 75.1262   1
   1  -2   4 21869.7 817.572   1
  -1  -2  -4 21597.5 813.977   1
  -1   2  -4 23670.1 817.674   1
   1   2   4 22746.5 813.666   1
   2   2   4 17480.9 656.868   1
  -2  -2  -4 18408.4 659.322   1
  -3   2  -4 21272.0 754.833   1
   3  -2   4 22036.2 755.459   1
  -3  -2  -4 21896.5 755.196   1
  -4   2  -4 25775.8 949.157   1
   4  -2   4 24615.8 947.690   1
   4   2   4 26321.3 947.187   1
  -4  -2  -4 26836.9 949.383   1
  -5   2  -4 55013.1 2009.74   1
   5  -2   4 54236.1 2009.18   1
   5   2   4 55145.1 2009.00   1
  -5  -2  -4 59403.3 2012.86   1
  -6   2  -4 1869.39 105.430   1
   6  -2   4 1918.91 104.954   1
   6   2   4 1954.09 105.972   1
  -6  -2  -4 2090.03 107.746   1
  -7   2  -4 26744.8 1045.10   1
   7  -2   4 29280.8 1048.03   1
   7   2   4 29552.5 1049.54   1
  -7  -2  -4 28200.8 1049.28   1
  -8   2  -4-4.46752 22.5793   1
   8  -2   4-4.52766 29.2026   1
   8   2   4 4.58833 29.3332   1
  -8  -2  -4 4.60334 28.8989   1
  -9   2  -4 2751.13 142.851   1
   9  -2   4 2767.94 143.484   1
   9   2   4 2834.60 145.456   1
  -9  -2  -4 2889.40 147.508   1
 -10   2  -4 5900.98 254.556   1
  10  -2   4 5495.38 252.548   1
  10   2   4 6016.87 256.851   1
 -10  -2  -4 5682.97 254.464   1
 -11   2  -4 20749.5 811.646   1
  11  -2   4 21472.1 813.858   1
  11   2   4 22426.2 817.850   1
 -11  -2  -4 21210.6 811.260   1
 -12   2  -4 986.090 80.7215   1
  12  -2   4 950.795 81.7170   1
  12   2   4 933.142 77.0990   1
 -12  -2  -4 974.827 78.7390   1
 -13   2  -4 4582.60 215.637   1
  13  -2   4 4504.52 215.450   1
 -14   2  -4 1302.40 95.6291   1
  14  -2   4 1300.69 92.5015   1
  14   2   4 1336.21 94.5496   1
 -14  -2  -4 1119.14 92.8175   1
 -15   2  -4 2828.38 149.952   1
 -15  -2  -4 2666.41 150.331   1
  15  -2   4 2650.26 147.608   1
  15   2   4 2441.60 145.071   1
 -16   2  -4 3647.07 189.797   1
 -16  -2  -4 3410.45 186.870   1
  16  -2   4 3760.96 193.654   1
  16   2   4 4180.68 195.504   1
 -17  -2  -4 3379.17 181.717   1
  17   2   4 3762.32 187.597   1
 -18   2  -4 371.560 59.6138   1
  18   2   4 354.269 55.9885   1
 -18  -2  -4 373.532 55.6107   1
 -19   2  -4 102.321 49.1263   1
  19  -2   4 205.597 51.8507   1
  19   2   4 175.830 47.8019   1
 -19  -2  -4 100.999 42.7626   1
 -20  -2  -4 748.782 75.0725   1
 -20   2  -4 875.315 85.6435   1
  20   2   4 834.615 80.8120   1
  20  -2   4 849.505 81.5399   1
 -21   2  -4 243.284 59.5380   1
  21  -2   4 231.330 55.1981   1
  21   2   4 405.351 61.6291   1
 -22  -2  -4 222.587 49.1760   1
 -22   2  -4 171.950 52.3839   1
  22   2   4 178.967 46.7648   1
  22  -2   4 198.483 52.3661   1
 -23  -2  -4 173.927 50.2686   1
  23   2   4 150.883 48.7072   1
 -24   2  -4 158.674 49.0343   1
  24  -2   4 176.889 48.4149   1
  25   3  -4 6.52573 42.4599   1
 -25  -3   4 19.3791 44.4942   1
 -24   3   4 32.5388 39.7200   1
 -23   3   4 218.750 53.3049   1
  23  -3  -4 168.830 49.3167   1
  23   3  -4 127.482 46.8663   1
 -23  -3   4 131.943 46.1330   1
 -22   3   4 1460.02 100.588   1
  22  -3  -4 1060.30 91.1523   1
  22   3  -4 1405.43 100.859   1
 -22  -3   4 1183.19 95.5060   1
 -21   3   4 3160.80 170.365   1
  21  -3  -4 3355.83 173.010   1
  21   3  -4 3273.65 174.849   1
 -21  -3   4 3241.79 174.222   1
 -20   3   4 2236.99 132.836   1
  20  -3  -4 2240.36 131.838   1
  20   3  -4 2246.24 135.417   1
 -20  -3   4 2097.12 131.942   1
 -19   3   4 2436.12 141.635   1
  19  -3  -4 2564.02 143.564   1
  19   3  -4 2756.90 148.616   1
 -19  -3   4 2678.29 148.569   1
 -18   3   4 6854.44 296.453   1
  18  -3  -4 6727.61 295.373   1
 -17   3   4 833.816 71.9572   1
  17  -3  -4 899.426 76.4267   1
  17   3  -4 978.383 78.0613   1
 -17  -3   4 955.163 80.0277   1
 -16   3   4 301.213 46.1267   1
  16  -3  -4 215.185 41.8233   1
  16   3  -4 247.299 45.0176   1
 -16  -3   4 294.545 49.0852   1
  15   3  -4 6107.16 264.406   1
 -15  -3   4 5968.61 265.319   1
 -14   3   4 3813.03 182.687   1
  14  -3  -4 3961.96 184.711   1
  14   3  -4 3938.91 187.577   1
 -14  -3   4 4165.08 189.442   1
 -13   3   4 11379.2 445.323   1
  13  -3  -4 11497.4 446.262   1
  12  -3  -4 25192.5 910.962   1
 -12   3   4 24728.2 911.511   1
 -12  -3   4 24365.5 916.581   1
  12   3  -4 24350.1 916.494   1
  11  -3  -4 8902.90 349.027   1
 -11   3   4 8674.21 349.083   1
 -11  -3   4 9116.48 357.898   1
  11   3  -4 8987.61 355.730   1
  10  -3  -4 1424.07 77.8175   1
  10   3  -4 1271.05 79.1852   1
 -10  -3   4 1248.67 78.8099   1
   9   3  -4 10580.3 425.179   1
  -9  -3   4 11564.4 427.353   1
   8   3  -4 30209.3 1083.52   1
  -8  -3   4 31643.3 1083.53   1
  -8   3   4 28123.6 1071.72   1
   7   3  -4 1622.58 87.0891   1
   7  -3  -4 1896.40 82.7651   1
  -7  -3   4 1809.87 91.4851   1
  -7   3   4 1784.03 81.5573   1
  -6   3   4 42747.1 1711.98   1
   6  -3  -4 55069.6 1716.42   1
  -5   3   4 312.688 23.4589   1
  -5  -3   4 330.075 31.8938   1
   5  -3  -4 369.984 25.0131   1
   4  -3  -4 38418.9 1380.50   1
  -4  -3   4 43301.3 1393.11   1
  -4   3   4 35654.5 1378.72   1
   4   3  -4 42233.3 1393.71   1
  -3  -3   4 49.5682 19.3104   1
   3  -3  -4 40.3734 12.6975   1
   3   3  -4 37.2766 20.4626   1
  -3   3   4 47.8868 12.5381   1
  -2  -3   4 8533.08 332.141   1
  -2   3   4 8542.01 321.864   1
   2  -3  -4 8821.05 321.238   1
   2   3  -4 9054.70 329.981   1
  -1  -3   4 2457.62 107.971   1
   1   3  -4 2623.69 107.918   1
   1  -3  -4 2674.64 101.298   1
   0   3   4 5287.63 205.993   1
   0  -3  -4 5276.14 206.036   1
   1  -3   4 12511.7 468.524   1
  -1   3  -4 12408.3 467.280   1
   1   3   4 12066.7 463.517   1
  -1  -3  -4 12923.2 465.160   1
  -2   3  -4 54730.3 1978.86   1
   2  -3   4 55663.7 1979.62   1
  -3   3  -4 2508.21 116.498   1
  -3  -3  -4 2442.41 112.203   1
   3   3   4 2602.54 113.261   1
   4   3   4 24754.7 985.562   1
   4  -3   4 28131.0 990.727   1
  -4  -3  -4 27178.8 989.713   1
  -4   3  -4 28359.6 992.464   1
   5   3   4 8134.09 321.410   1
   5  -3   4 8720.43 324.886   1
  -5   3  -4 8257.07 323.022   1
   6   3   4 37239.5 1306.69   1
   6  -3   4 36970.9 1306.50   1
  -6  -3  -4 33019.9 1303.98   1
  -6   3  -4 36045.0 1306.90   1
   7   3   4 8659.19 350.447   1
   7  -3   4 8695.65 352.449   1
  -7  -3  -4 8669.94 354.268   1
  -7   3  -4 8792.02 352.838   1
   9   3   4 326.598 46.7059   1
   9  -3   4 329.990 46.4293   1
  -9  -3  -4 374.856 50.5877   1
  -9   3  -4 419.341 50.3909   1
  10   3   4 2417.84 130.441   1
  10  -3   4 2134.71 126.968   1
 -10  -3  -4 2407.77 130.083   1
 -10   3  -4 2282.84 130.014   1
  11   3   4 3261.27 168.657   1
  11  -3   4 3360.48 167.401   1
 -11  -3  -4 3342.43 168.636   1
 -11   3  -4 3315.90 168.421   1
  12   3   4 5859.80 263.006   1
  12  -3   4 5994.36 262.289   1
 -12  -3  -4 6074.73 263.998   1
 -12   3  -4 5385.42 257.064   1
  14   3   4 7238.13 297.323   1
  14  -3   4 6786.81 291.409   1
 -14   3  -4 6704.57 293.064   1
  15   3   4 4135.95 204.773   1
  15  -3   4 4174.29 201.491   1
 -15  -3  -4 4006.92 201.340   1
 -15   3  -4 3894.43 198.881   1
  16   3   4 1102.89 86.1938   1
  16  -3   4 957.578 84.0600   1
 -16  -3  -4 905.320 83.8548   1
 -16   3  -4 931.218 81.0314   1
  17   3   4 3474.79 173.624   1
 -17   3  -4 3267.67 170.920   1
  18   3   4 259.872 55.7312   1
 -18  -3  -4 237.547 57.2252   1
  18  -3   4 291.347 55.6910   1
  19  -3   4 989.932 85.4492   1
 -19  -3  -4 949.992 84.0980   1
 -19   3  -4 923.951 81.8205   1
  20   3   4 25.6645 40.2958   1
  20  -3   4 56.7447 44.7572   1
 -20  -3  -4 12.6141 41.0510   1
 -20   3  -4 43.8739 45.4491   1
  21  -3   4 12.4811 44.2935   1
 -21  -3  -4 93.1575 46.8658   1
 -21   3  -4-31.0842 44.4436   1
  22   3   4 189.071 52.9521   1
  22  -3   4 227.875 49.9800   1
 -22  -3  -4 256.368 59.4944   1
 -22   3  -4 219.035 52.5705   1
  23   3   4-6.01271 44.1877   1
 -23  -3  -4-6.06680 38.7856   1
  24  -3   4 105.598 45.4315   1
 -24   3  -4 17.3685 42.5979   1
 -26  -4   4 140.182 50.4304   1
  25   4  -4 157.879 50.9803   1
 -25  -4   4 191.246 56.9505   1
  24   4  -4 307.732 56.3121   1
 -24  -4   4 288.421 60.7151   1
  23   4  -4 79.9121 48.6667   1
  23  -4  -4 32.3314 41.0385   1
 -23  -4   4 96.0585 48.3769   1
 -23   4   4 63.7910 41.5728   1
  22   4  -4-45.9901 44.1953   1
  22  -4  -4 31.9310 40.0917   1
 -22  -4   4-12.8063 46.0932   1
 -22   4   4 6.26793 37.0988   1
  21  -4  -4 872.851 80.3293   1
 -21   4   4 1155.53 88.2936   1
  20   4  -4 476.467 61.7352   1
  20  -4  -4 466.440 61.6045   1
 -20  -4   4 565.173 64.3378   1
 -20   4   4 586.369 65.2653   1
  19   4  -4 5533.04 255.033   1
  19  -4  -4 5592.92 253.386   1
 -19  -4   4 5321.21 253.452   1
 -19   4   4 5599.60 251.762   1
  18   4  -4 1168.40 90.5371   1
  18  -4  -4 1145.69 86.6175   1
 -18  -4   4 1218.29 90.5860   1
 -18   4   4 1147.49 85.0135   1
  17   4  -4 56.5592 37.2801   1
 -17   4   4 74.3684 37.8594   1
  17  -4  -4 107.200 38.4718   1
 -17  -4   4 164.080 43.4971   1
 -16   4   4 5.03768 31.0344   1
  16  -4  -4-10.1617 30.3841   1
 -16  -4   4 28.2385 34.4563   1
  16   4  -4-10.8822 31.5266   1
  15  -4  -4-4.78462 29.4774   1
  15   4  -4 25.7581 34.0920   1
  14   4  -4 9858.84 406.565   1
 -14   4   4 9953.65 399.839   1
  14  -4  -4 10522.4 402.988   1
 -14  -4   4 9830.93 405.062   1
  13  -4  -4 22265.1 814.458   1
  13   4  -4 20652.9 819.162   1
 -13  -4   4 20408.9 818.084   1
  12  -4  -4 155.848 29.6172   1
  12   4  -4 147.765 36.8054   1
 -12   4   4 112.629 27.2598   1
 -12  -4   4 129.374 34.5196   1
  11   4  -4 12769.1 496.660   1
 -11  -4   4 12530.4 497.383   1
  11  -4  -4 13098.0 490.085   1
 -11   4   4 12884.9 489.992   1
  10  -4  -4 13958.3 514.783   1
 -10   4   4 13820.7 514.627   1
 -10  -4   4 13000.9 521.302   1
  10   4  -4 13601.2 521.604   1
   9  -4  -4 1604.80 84.5519   1
  -9  -4   4 1647.37 92.3362   1
   9   4  -4 1627.89 91.4721   1
  -8  -4   4 1247.00 75.4642   1
   8   4  -4 1255.52 73.9782   1
  -7  -4   4 2916.88 133.871   1
  -7   4   4 2948.39 125.589   1
   7   4  -4 2901.58 134.012   1
  -6  -4   4 6020.03 231.277   1
   6  -4  -4 5802.84 220.453   1
   6   4  -4 5716.33 230.748   1
  -6   4   4 5244.24 219.366   1
  -5  -4   4 52881.2 1798.76   1
   5   4  -4 52662.9 1796.68   1
  -5   4   4 47197.5 1782.53   1
   5  -4  -4 50064.7 1786.00   1
  -4  -4   4 13602.7 505.792   1
   4   4  -4 13738.1 506.302   1
  -4   4   4 13442.5 495.048   1
   4  -4  -4 13474.4 494.831   1
   3  -4  -4 26533.4 953.030   1
  -3   4   4 26231.1 952.982   1
   3   4  -4 27024.2 962.322   1
  -3  -4   4 26293.1 962.597   1
   2  -4  -4 77932.9 2714.07   1
  -2   4   4 75337.1 2713.31   1
   2   4  -4 77833.9 2721.81   1
  -2  -4   4 73941.4 2722.51   1
   1  -4  -4 11311.0 401.660   1
   1   4  -4 10726.0 407.215   1
  -1   4   4 11553.2 402.426   1
   0  -4   4 45940.1 1686.09   1
   0   4  -4 47745.5 1686.80   1
   0  -4  -4 46936.4 1681.90   1
   0   4   4 47152.8 1681.08   1
   1  -4   4 45.5121 22.1996   1
  -1   4  -4 41.3542 21.3185   1
   2  -4   4 594.592 49.9794   1
  -2   4  -4 646.277 51.0179   1
  -2  -4  -4 644.612 49.2639   1
   2   4   4 752.337 50.9331   1
   3  -4   4 60422.4 2161.20   1
  -3   4  -4 59715.8 2158.80   1
  -3  -4  -4 61806.2 2159.51   1
   3   4   4 58762.2 2154.85   1
   4  -4   4 76191.2 2652.68   1
  -4   4  -4 74383.0 2651.42   1
  -4  -4  -4 72434.3 2650.20   1
   4   4   4 73108.7 2649.87   1
   5  -4   4 33247.8 1205.08   1
  -5   4  -4 33591.6 1205.70   1
  -5  -4  -4 31649.1 1202.99   1
   5   4   4 33303.1 1204.94   1
   6  -4   4 2777.58 133.773   1
   6   4   4 2513.95 132.198   1
  -6  -4  -4 2601.98 134.009   1
  -6   4  -4 2610.78 131.586   1
  -7   4  -4 4525.53 198.598   1
   7  -4   4 4423.49 197.203   1
  -7  -4  -4 4487.17 201.704   1
   7   4   4 3958.65 192.845   1
  -8   4  -4 20080.3 728.453   1
   8  -4   4 20044.8 728.288   1
  -8  -4  -4 17574.3 723.766   1
   8   4   4 19099.4 725.842   1
  -9   4  -4 2222.45 126.345   1
   9  -4   4 2363.45 129.156   1
  -9  -4  -4 2513.35 132.623   1
   9   4   4 2285.87 126.570   1
 -10   4  -4-10.3046 29.1969   1
  10  -4   4 52.2652 32.1977   1
 -10  -4  -4-43.1057 36.5364   1
  10   4   4-5.30833 32.7017   1
 -11   4  -4 3218.23 161.180   1
  11  -4   4 2938.15 158.659   1
 -11  -4  -4 3126.75 163.727   1
  11   4   4 3087.75 162.948   1
 -12   4  -4 111.778 36.8055   1
  12  -4   4 78.8919 37.4188   1
 -12  -4  -4 104.991 43.5513   1
  12   4   4 46.5519 41.7074   1
 -13  -4  -4 1925.38 124.331   1
  13   4   4 2229.15 131.083   1
 -14   4  -4 2631.92 150.203   1
  14  -4   4 2898.21 154.985   1
 -14  -4  -4 2811.97 155.975   1
  14   4   4 2841.33 155.069   1
 -15   4  -4 150.979 41.1789   1
  15  -4   4 213.123 45.8480   1
 -15  -4  -4 198.201 46.0139   1
  15   4   4 208.514 50.2211   1
 -16   4  -4 2984.43 163.015   1
  16  -4   4 3013.84 167.764   1
 -17   4  -4 760.935 78.6165   1
  17  -4   4 782.730 77.8017   1
 -17  -4  -4 925.466 84.0296   1
  17   4   4 883.791 80.0075   1
 -18   4  -4 2125.92 139.071   1
  18  -4   4 2812.33 150.654   1
 -18  -4  -4 2310.36 144.880   1
  18   4   4 2766.85 149.899   1
 -19   4  -4 645.042 74.4670   1
 -19  -4  -4 773.157 76.0067   1
  19  -4   4 768.782 77.7912   1
  19   4   4 672.292 69.8154   1
 -20   4  -4 148.417 47.6679   1
  20  -4   4 62.6947 42.6468   1
 -20  -4  -4 107.719 46.3743   1
  20   4   4 63.2837 46.3157   1
 -21   4  -4 30.7166 44.8591   1
  21  -4   4 37.3201 42.8598   1
 -21  -4  -4 55.8834 39.7162   1
  21   4   4 18.8235 37.5439   1
 -22   4  -4 127.705 44.2178   1
  22  -4   4 12.2749 36.8650   1
  22   4   4 168.230 53.0751   1
 -23   4  -4-41.9056 44.5865   1
  23  -4   4 12.0353 42.0813   1
 -23  -4  -4 6.07880 39.8905   1
  23   4   4 53.9272 38.9857   1
 -26  -5   4 58.1173 48.1365   1
 -25  -5   4 555.618 69.5074   1
  25   5  -4 554.028 67.7230   1
 -24  -5   4 83.3416 49.3612   1
  24   5  -4 66.0949 45.5989   1
 -23   5   4 32.5819 40.9115   1
 -23  -5   4-12.9046 41.6191   1
  23   5  -4 26.3206 42.0697   1
 -22   5   4-6.38427 39.3344   1
  22   5  -4-6.48442 41.4591   1
  22  -5  -4 6.41979 39.5531   1
 -22  -5   4-58.5183 45.8089   1
  21  -5  -4 1728.84 114.813   1
  21   5  -4 1837.16 120.230   1
 -21  -5   4 1611.32 114.473   1
 -21   5   4 1769.70 115.372   1
 -20   5   4 243.493 52.6820   1
  20   5  -4 225.675 52.0533   1
  20  -5  -4 195.793 48.0769   1
 -20  -5   4 297.692 58.3324   1
 -19  -5   4 3408.15 177.748   1
  19   5  -4 3370.09 177.483   1
  18   5  -4 2363.11 135.859   1
 -18   5   4 2215.68 133.395   1
 -18  -5   4 2357.87 138.041   1
  18  -5  -4 2393.85 134.141   1
 -17   5   4 8783.77 361.472   1
  17  -5  -4 8611.21 361.728   1
  16   5  -4 469.497 58.1582   1
  16  -5  -4 565.245 57.6413   1
 -16   5   4 561.878 58.1746   1
 -16  -5   4 550.162 63.7101   1
  15   5  -4 60.0735 36.4541   1
 -15   5   4 39.1469 28.6787   1
 -15  -5   4 10.9819 36.6523   1
  15  -5  -4 4.91127 33.5821   1
 -14   5   4 73.7721 32.2212   1
  14  -5  -4 125.585 37.0416   1
 -14  -5   4 126.754 39.7708   1
  13  -5  -4 1324.30 86.0970   1
 -13  -5   4 1348.13 92.2382   1
  13   5  -4 1196.50 87.8449   1
 -13   5   4 1350.63 85.0650   1
  12  -5  -4 378.390 44.7311   1
 -12  -5   4 488.208 52.5026   1
 -12   5   4 365.718 43.8102   1
  12   5  -4 456.074 50.7022   1
  11  -5  -4 3025.88 145.718   1
 -11   5   4 3094.67 144.014   1
  10  -5  -4 14837.0 551.180   1
 -10  -5   4 13626.6 557.687   1
  10   5  -4 14978.9 560.513   1
 -10   5   4 14803.3 550.345   1
   9  -5  -4 40966.0 1476.65   1
  -9  -5   4 40084.5 1485.84   1
   9   5  -4 40702.7 1485.14   1
  -9   5   4 41552.7 1476.75   1
   8  -5  -4 16360.8 601.552   1
   8   5  -4 16130.7 610.478   1
  -8  -5   4 16041.1 610.918   1
  -7  -5   4 29799.3 1121.58   1
   7   5  -4 31669.4 1123.03   1
  -6  -5   4 18048.2 626.073   1
   6   5  -4 18896.8 628.617   1
  -5  -5   4 843.310 57.8732   1
  -5   5   4 845.732 50.4383   1
   5   5  -4 956.714 59.5441   1
   5  -5  -4 879.803 51.0633   1
  -4  -5   4 2207.25 112.068   1
  -4   5   4 2315.19 103.390   1
   4   5  -4 2353.49 113.322   1
   4  -5  -4 2491.88 105.535   1
   3  -5  -4 118996. 4242.45   1
   3   5  -4 120635. 4251.21   1
  -3   5   4 117521. 4242.79   1
  -3  -5   4 121702. 4251.72   1
   2  -5  -4 42969.9 1564.13   1
   2   5  -4 44253.1 1571.17   1
  -2   5   4 44135.5 1563.77   1
  -2  -5   4 43037.7 1571.52   1
   1   5  -4 297.511 32.1616   1
  -1  -5   4 277.610 36.0631   1
   0  -5  -4 1960.72 97.3634   1
   0  -5   4 1993.88 103.565   1
   0   5  -4 2098.68 101.699   1
   0   5   4 1984.57 96.4564   1
   1  -5   4 10761.9 422.531   1
  -1   5  -4 10694.4 421.916   1
  -1  -5  -4 11097.2 419.440   1
   1   5   4 11437.1 420.056   1
   2  -5   4 2686.75 126.504   1
  -2   5  -4 2838.94 126.992   1
  -2  -5  -4 2408.50 121.177   1
   2   5   4 2398.71 121.065   1
   3  -5   4 81984.2 2965.40   1
  -3   5  -4 81400.2 2963.38   1
  -3  -5  -4 82270.3 2962.02   1
   3   5   4 85646.8 2963.70   1
   4  -5   4 687.501 57.4363   1
  -4   5  -4 686.009 56.7565   1
  -4  -5  -4 764.117 56.6323   1
   4   5   4 618.817 53.8846   1
   5  -5   4 1306.67 84.3876   1
  -5  -5  -4 1435.05 87.0295   1
   5   5   4 1363.55 84.1098   1
  -5   5  -4 1329.09 83.4552   1
   6   5   4 8.83855 26.9693   1
  -6  -5  -4 31.3689 26.5314   1
   6  -5   4 17.9278 26.5354   1
  -6   5  -4 13.1646 27.2995   1
   8  -5   4 5736.12 249.483   1
   8   5   4 5385.59 246.323   1
  -8  -5  -4 5907.68 252.992   1
  -8   5  -4 5613.66 248.326   1
   9  -5   4 19683.9 732.139   1
   9   5   4 18895.0 732.077   1
  -9  -5  -4 18441.8 732.309   1
  -9   5  -4 19747.2 732.878   1
  10  -5   4 1710.71 106.417   1
 -10  -5  -4 1732.84 109.894   1
  10   5   4 1411.19 102.314   1
 -10   5  -4 1754.33 106.970   1
  11   5   4 1717.30 114.162   1
 -11  -5  -4 2027.89 120.549   1
  11  -5   4 2084.97 121.670   1
 -11   5  -4 1891.86 117.503   1
 -12   5  -4 10461.8 419.465   1
  12  -5   4 9961.39 418.360   1
 -13   5  -4 87.5946 43.0023   1
  13  -5   4 76.3023 38.9362   1
 -13  -5  -4 55.6400 42.9939   1
  13   5   4 90.2789 43.4108   1
  14  -5   4 2793.29 147.182   1
 -14  -5  -4 2429.43 143.112   1
  14   5   4 2620.52 146.334   1
 -15   5  -4 2106.99 126.907   1
  15  -5   4 2264.53 130.616   1
 -15  -5  -4 1984.40 128.010   1
  15   5   4 2027.61 130.332   1
 -16   5  -4 302.712 52.5534   1
 -16  -5  -4 164.834 52.8022   1
  16   5   4 172.510 54.5875   1
 -17   5  -4 68.6799 43.1804   1
  17  -5   4 87.8626 45.6611   1
 -17  -5  -4 196.268 52.0257   1
  17   5   4 97.4641 46.6061   1
 -18   5  -4 2697.89 156.648   1
  18  -5   4 3033.87 161.234   1
 -18  -5  -4 2803.36 157.961   1
  18   5   4 3003.14 162.377   1
 -19  -5  -4 204.781 52.5902   1
  19   5   4 290.482 56.4786   1
 -20   5  -4 112.546 45.6738   1
  20  -5   4 43.9879 42.9850   1
 -20  -5  -4 19.2155 45.4890   1
  20   5   4 30.9467 38.5361   1
 -21  -5  -4-6.28139 37.9573   1
  21   5   4 61.4536 42.0112   1
 -22   5  -4 12.2853 41.6883   1
  22  -5   4 98.1013 44.7872   1
 -23   5  -4 114.030 53.3597   1
  23  -5   4 253.256 55.5512   1
 -23  -5  -4 230.219 53.2244   1
  23   5   4 270.209 51.8868   1
 -26  -6   4 264.341 60.8347   1
 -25  -6   4 271.150 55.8455   1
  25   6  -4 201.493 53.9281   1
 -24  -6   4 904.907 84.9016   1
  24   6  -4 1007.92 87.4517   1
 -23  -6   4 90.9067 48.5577   1
  23   6  -4 154.754 46.9467   1
 -22  -6   4 6.47307 43.8928   1
  22   6  -4-13.0035 45.4653   1
 -21   6   4 300.671 54.0722   1
 -21  -6   4 313.252 59.1451   1
  21  -6  -4 451.384 59.7650   1
  20  -6  -4 710.835 73.1617   1
 -20   6   4 885.505 78.7786   1
  19   6  -4 6.07200 37.0456   1
 -19   6   4-11.8503 36.5022   1
  19  -6  -4-6.10359 34.5885   1
 -19  -6   4 45.0398 44.3171   1
  18   6  -4 121.149 40.9478   1
 -18   6   4 177.205 43.8660   1
 -18  -6   4 80.4552 41.4919   1
  18  -6  -4 82.1161 37.0439   1
  17   6  -4 510.599 59.4528   1
  17  -6  -4 426.510 57.1068   1
 -17  -6   4 635.345 69.3167   1
 -17   6   4 619.850 63.5011   1
  16  -6  -4 1612.02 102.364   1
 -16   6   4 1488.52 98.3912   1
  15  -6  -4 3948.46 191.177   1
 -15  -6   4 4166.74 197.530   1
 -15   6   4 3845.12 187.053   1
  15   6  -4 4094.45 197.755   1
  14   6  -4 4431.45 212.074   1
 -14  -6   4 4603.22 213.887   1
  13  -6  -4 6847.18 276.451   1
 -13  -6   4 6396.88 279.038   1
  13   6  -4 5955.08 276.134   1
 -13   6   4 6470.44 271.502   1
  12  -6  -4 2025.12 111.872   1
 -12  -6   4 2024.87 116.508   1
  12   6  -4 2040.82 115.911   1
 -12   6   4 1963.76 109.268   1
  11  -6  -4 1548.97 89.5918   1
 -11  -6   4 1484.76 95.4120   1
 -11   6   4 1494.18 87.9088   1
  11   6  -4 1485.48 96.6528   1
  10  -6  -4 1301.60 79.1412   1
 -10   6   4 1280.17 78.7680   1
   9  -6  -4 501.844 46.1564   1
  -9  -6   4 548.428 52.7984   1
  -9   6   4 512.611 45.7160   1
   9   6  -4 462.700 48.6937   1
   8  -6  -4 274.999 31.8735   1
  -8  -6   4 328.408 40.5481   1
   8   6  -4 262.610 36.7065   1
  -8   6   4 261.300 32.4538   1
  -7  -6   4 139.202 29.7664   1
   7  -6  -4 100.934 23.6183   1
   7   6  -4 182.365 33.0121   1
  -7   6   4 151.572 25.8581   1
  -6   6   4 2449.30 114.481   1
   6   6  -4 2323.48 124.713   1
  -6  -6   4 2472.53 123.751   1
   6  -6  -4 2675.14 118.650   1
  -5   6   4 452.140 37.4332   1
   5   6  -4 500.457 44.2081   1
  -5  -6   4 357.540 40.2885   1
  -4   6   4 26405.4 958.747   1
   4   6  -4 26149.6 968.128   1
  -4  -6   4 26160.8 968.195   1
   4  -6  -4 26651.0 959.956   1
   3   6  -4 20195.0 769.531   1
  -3   6   4 21516.7 762.526   1
   3  -6  -4 21627.5 762.140   1
  -3  -6   4 19205.5 769.328   1
   2   6  -4 60028.4 2089.66   1
  -2   6   4 58688.5 2081.32   1
   2  -6  -4 57412.0 2083.33   1
  -2  -6   4 56434.0 2087.55   1
   1   6  -4 27953.8 1013.89   1
  -1   6   4 28861.8 1009.07   1
   1  -6  -4 27886.2 1008.60   1
  -1  -6   4 25658.6 1014.96   1
   0   6  -4 20928.4 807.751   1
   0  -6  -4 21271.2 802.924   1
   0   6   4 23523.9 806.849   1
   0  -6   4 21795.5 812.265   1
   1  -6   4 4415.99 197.784   1
  -1  -6  -4 4577.65 196.311   1
   1   6   4 4739.68 194.812   1
   2  -6   4 8443.93 335.030   1
  -2   6  -4 7931.29 333.576   1
  -2  -6  -4 8397.96 332.260   1
   2   6   4 8616.66 332.717   1
   3  -6   4 13762.7 514.948   1
  -3   6  -4 13249.3 513.127   1
  -3  -6  -4 13420.0 511.499   1
   3   6   4 13012.3 510.129   1
   4  -6   4 32922.0 1181.08   1
  -4   6  -4 33111.1 1179.79   1
  -4  -6  -4 31212.2 1178.28   1
   4   6   4 31354.8 1177.10   1
   5  -6   4 2552.47 129.289   1
  -5   6  -4 2344.67 126.295   1
   5   6   4 2561.56 128.942   1
  -5  -6  -4 2388.47 127.561   1
  -6   6  -4 738.953 63.2170   1
   7  -6   4 126.917 36.8832   1
  -7   6  -4 196.654 42.4813   1
  -7  -6  -4 124.762 37.0128   1
   7   6   4 127.153 35.0616   1
   8  -6   4 7121.91 311.504   1
  -8   6  -4 7482.23 307.160   1
  -8  -6  -4 7401.29 309.193   1
   8   6   4 6935.97 308.202   1
   9  -6   4 4006.19 200.845   1
   9   6   4 4145.98 201.639   1
  -9   6  -4 4322.84 201.957   1
  -9  -6  -4 4406.21 204.251   1
  10  -6   4 6090.25 275.261   1
  10   6   4 5932.29 272.144   1
 -10   6  -4 6417.84 274.451   1
 -10  -6  -4 6426.29 279.678   1
  11   6   4 741.455 69.3957   1
 -11   6  -4 898.809 75.2805   1
 -11  -6  -4 823.519 76.3864   1
  12  -6   4 524.839 62.4635   1
  12   6   4 610.094 63.4492   1
 -12  -6  -4 462.629 59.0053   1
 -12   6  -4 673.884 65.5536   1
 -13   6  -4 248.624 46.3580   1
  13  -6   4 265.219 49.6393   1
 -13  -6  -4 208.970 50.0367   1
  13   6   4 272.138 52.9158   1
 -14   6  -4 297.099 52.9391   1
  14   6   4 254.003 52.7419   1
  14  -6   4 350.709 53.1781   1
 -14  -6  -4 202.250 45.8722   1
  15  -6   4 2150.17 128.800   1
 -15   6  -4 1989.80 126.013   1
  16  -6   4 9565.26 381.921   1
  16   6   4 9218.88 380.080   1
  17  -6   4 828.475 78.2547   1
  17   6   4 785.005 76.9906   1
 -17  -6  -4 700.471 73.9065   1
 -17   6  -4 628.272 71.4586   1
  18  -6   4 2774.95 153.418   1
 -18   6  -4 2495.50 147.079   1
 -19   6  -4 294.565 55.8507   1
  19  -6   4 287.190 55.5142   1
 -19  -6  -4 370.779 56.7641   1
  19   6   4 207.498 54.9950   1
 -20   6  -4 173.789 51.9082   1
  20  -6   4 235.010 55.5361   1
 -21   6  -4 196.103 53.4689   1
  21  -6   4 138.312 49.2960   1
 -21  -6  -4 219.334 56.9729   1
  21   6   4 127.605 47.9523   1
 -22   6  -4 6.01002 44.1842   1
  22  -6   4 74.2381 46.6929   1
 -22  -6  -4 55.1623 46.5556   1
  22   6   4 17.7860 38.5919   1
 -23   6  -4 52.8728 48.4131   1
  23  -6   4 12.0448 40.5273   1
 -26  -7   4 18.3459 41.7994   1
 -25  -7   4-37.6750 42.2411   1
  25   7  -4 12.7160 41.3689   1
 -23  -7   4 862.701 85.5097   1
  23   7  -4 976.076 89.2889   1
 -21  -7   4 64.6189 46.1948   1
 -21   7   4 6.24945 39.9618   1
  21  -7  -4 19.7735 41.3869   1
  21   7  -4 6.35596 42.4174   1
 -20  -7   4 708.199 78.1064   1
 -20   7   4 769.893 74.1523   1
  20  -7  -4 702.444 74.3115   1
  20   7  -4 816.731 78.9622   1
 -19   7   4 250.194 48.2978   1
  19  -7  -4 338.768 58.1367   1
 -18  -7   4 1507.01 108.191   1
  18   7  -4 1346.88 99.8841   1
 -17  -7   4 1796.98 123.490   1
  17  -7  -4 2069.47 123.323   1
  17   7  -4 2288.53 131.262   1
 -17   7   4 2136.97 124.207   1
  16   7  -4 241.817 51.3561   1
 -16   7   4 291.125 46.6189   1
  16  -7  -4 193.779 44.1872   1
 -15   7   4 6064.07 264.607   1
  15  -7  -4 5962.48 265.421   1
  14  -7  -4 70.1412 34.8926   1
 -14   7   4 103.672 37.3606   1
  14   7  -4 104.373 40.4741   1
 -14  -7   4 51.1836 35.8199   1
  13   7  -4 10387.5 430.947   1
 -13  -7   4 10970.5 433.703   1
  12  -7  -4 1654.75 96.0780   1
 -12   7   4 1642.19 94.7430   1
  12   7  -4 1402.80 98.3865   1
 -12  -7   4 1326.23 96.1120   1
  11  -7  -4 6961.43 291.568   1
 -11   7   4 6878.41 290.949   1
  11   7  -4 7408.75 302.459   1
 -11  -7   4 7024.23 299.481   1
  10  -7  -4 749.613 60.3493   1
 -10   7   4 717.117 58.6726   1
 -10  -7   4 752.884 64.6348   1
  10   7  -4 882.484 70.3704   1
  -9  -7   4 4.68800 26.5667   1
   9  -7  -4 11.1544 22.2358   1
  -9   7   4-3.59178 22.1279   1
   9   7  -4 13.5530 28.0980   1
  -8   7   4 2516.43 125.154   1
   8  -7  -4 2764.90 128.069   1
  -7   7   4 395.152 39.2864   1
   7   7  -4 455.627 47.2142   1
  -7  -7   4 394.932 48.0661   1
   7  -7  -4 431.372 42.5239   1
  -6   7   4 211.027 29.5683   1
   6   7  -4 210.571 35.0837   1
  -6  -7   4 143.873 32.8833   1
   6  -7  -4 225.926 32.1681   1
  -5   7   4 3149.39 137.731   1
   5   7  -4 3038.07 144.027   1
  -5  -7   4 2880.14 145.252   1
   5  -7  -4 2869.94 135.229   1
  -4   7   4 4951.70 205.013   1
   4   7  -4 4759.11 212.182   1
  -4  -7   4 5023.31 213.582   1
   4  -7  -4 4908.87 205.403   1
   3   7  -4 6495.56 276.427   1
  -3   7   4 7014.01 271.381   1
   3  -7  -4 6569.34 268.793   1
  -3  -7   4 6742.73 276.782   1
   2   7  -4 727.851 57.2531   1
  -2   7   4 797.497 54.1380   1
   2  -7  -4 711.093 54.7026   1
  -2  -7   4 693.113 57.8714   1
   1   7  -4 7.68257 24.5771   1
  -1   7   4 36.9905 23.3597   1
   1  -7  -4 33.9872 22.6987   1
  -1  -7   4 31.7322 26.0470   1
   0   7  -4 1553.46 90.6751   1
   0   7   4 1721.45 90.4218   1
   0  -7  -4 1647.36 89.0865   1
   0  -7   4 1544.25 93.2966   1
  -1   7  -4 12077.7 469.543   1
  -1  -7  -4 12489.8 468.604   1
   1   7   4 12064.0 467.114   1
   1  -7   4 11932.2 471.175   1
   2  -7   4 13594.1 527.980   1
  -2  -7  -4 14106.6 528.527   1
   2   7   4 13497.1 523.950   1
   3  -7   4 26.1086 27.5723   1
  -3   7  -4 34.0965 27.0062   1
  -3  -7  -4 8.47163 24.8117   1
   3   7   4-17.0903 27.3177   1
  -4  -7  -4 1367.90 88.8383   1
   4   7   4 1534.97 91.4028   1
   5  -7   4 2162.40 119.112   1
  -5   7  -4 2042.20 116.812   1
   6  -7   4 871.637 72.0566   1
  -6   7  -4 813.124 70.6068   1
  -6  -7  -4 976.521 74.7939   1
   6   7   4 1079.39 76.7377   1
   7  -7   4 1669.37 105.799   1
  -7   7  -4 1865.26 108.570   1
  -7  -7  -4 1794.85 111.264   1
   7   7   4 1630.86 105.295   1
   8  -7   4 2869.60 148.838   1
  -8   7  -4 2837.57 146.846   1
  -8  -7  -4 2762.08 150.070   1
   8   7   4 2665.30 147.743   1
   9  -7   4 1165.11 85.9684   1
  -9   7  -4 1161.91 83.5584   1
  -9  -7  -4 1049.49 84.1986   1
   9   7   4 951.015 80.5167   1
  10  -7   4 1316.21 90.4098   1
  10   7   4 1204.15 91.0407   1
 -10  -7  -4 1152.78 91.4651   1
 -10   7  -4 1041.17 82.0481   1
  11   7   4 1322.60 98.3311   1
 -11  -7  -4 1495.65 104.847   1
  12  -7   4 4204.06 214.718   1
  12   7   4 4615.54 216.241   1
 -12   7  -4 4251.11 209.817   1
 -12  -7  -4 4558.05 217.617   1
  13  -7   4 398.708 57.2241   1
  13   7   4 444.029 56.2883   1
 -13  -7  -4 387.770 59.9223   1
 -13   7  -4 360.827 54.6124   1
  14   7   4 136.155 45.9020   1
 -14  -7  -4 56.8024 44.5794   1
 -14   7  -4 84.4515 40.0484   1
  15   7   4 739.671 73.0651   1
 -15  -7  -4 728.155 74.9074   1
  16  -7   4 1225.34 92.9152   1
  16   7   4 1271.81 95.5459   1
 -16  -7  -4 1033.67 90.9977   1
 -16   7  -4 995.669 86.4679   1
 -17   7  -4 522.163 65.8901   1
  17  -7   4 666.639 69.2996   1
 -17  -7  -4 595.069 71.8967   1
  17   7   4 706.239 73.3595   1
 -18  -7  -4 422.972 66.5597   1
  18   7   4 492.305 65.7350   1
 -19  -7  -4-6.30140 45.3609   1
 -19   7  -4-55.7829 47.3607   1
  19  -7   4-6.33071 44.5988   1
  19   7   4 44.7085 46.9378   1
 -20  -7  -4 203.987 53.3786   1
 -20   7  -4 141.030 47.4954   1
  20  -7   4 239.058 50.4444   1
  20   7   4 311.633 58.5311   1
 -21  -7  -4 97.3665 48.2394   1
 -21   7  -4 36.2013 43.7681   1
  21  -7   4 25.0172 41.0738   1
  21   7   4 30.9676 41.3578   1
 -22  -7  -4 84.5756 46.7951   1
 -22   7  -4 76.8109 44.3573   1
  22   7   4 35.2284 39.5676   1
  22  -7   4 85.9202 46.9553   1
 -26  -8   4 96.5234 47.6372   1
 -24  -8   4-12.6270 46.4089   1
  24   8  -4-44.3599 44.3258   1
 -23  -8   4 1462.08 108.192   1
  23   8  -4 1446.07 106.876   1
 -22  -8   4 90.1698 49.2795   1
  22   8  -4 57.0765 40.9825   1
 -21  -8   4 105.999 49.4175   1
  21   8  -4 55.6081 39.2435   1
  20  -8  -4 357.938 55.2457   1
 -20   8   4 377.323 60.6647   1
  20   8  -4 276.169 54.0275   1
 -20  -8   4 291.380 56.2086   1
  19  -8  -4 74.7995 42.6948   1
 -19   8   4 129.103 45.8736   1
  19   8  -4 60.7910 41.9660   1
 -19  -8   4 58.6722 44.9903   1
 -18   8   4 120.060 42.3207   1
  18  -8  -4 186.938 46.1039   1
  17  -8  -4 246.623 49.1456   1
 -17   8   4 301.242 50.4921   1
  17   8  -4 306.715 54.8747   1
 -17  -8   4 279.184 54.9696   1
  16  -8  -4 850.455 71.4824   1
 -16   8   4 780.466 70.1332   1
  16   8  -4 717.710 74.1630   1
 -16  -8   4 684.542 71.8590   1
  15  -8  -4-21.7830 32.2396   1
 -15   8   4-15.9896 33.7754   1
  15   8  -4-17.1838 35.9655   1
 -15  -8   4-24.3804 40.0020   1
  14   8  -4 1318.52 96.5912   1
 -14   8   4 1439.63 92.9325   1
  14  -8  -4 1198.70 88.8115   1
  13  -8  -4 15626.3 605.604   1
 -13   8   4 16362.9 604.721   1
  13   8  -4 14979.1 609.560   1
 -13  -8   4 15524.1 611.083   1
  12   8  -4 312.032 50.1465   1
 -12  -8   4 278.965 50.5425   1
  11  -8  -4 3846.94 185.234   1
 -11   8   4 4193.90 187.176   1
 -11  -8   4 4103.07 193.610   1
  11   8  -4 3981.91 193.100   1
  10  -8  -4 239.497 38.7856   1
  10   8  -4 279.560 45.6643   1
 -10  -8   4 367.950 51.2956   1
  -9   8   4 647.946 53.5570   1
   9   8  -4 536.612 56.6544   1
  -9  -8   4 614.005 59.6942   1
   9  -8  -4 587.991 54.4403   1
  -8   8   4 310.629 38.7417   1
   8   8  -4 223.986 38.9940   1
  -8  -8   4 314.952 43.4825   1
   8  -8  -4 233.054 36.9172   1
  -7   8   4 23114.5 877.221   1
   7   8  -4 25372.9 890.460   1
  -7  -8   4 22942.0 888.540   1
   7  -8  -4 23842.3 879.424   1
  -6   8   4 3702.58 166.577   1
   6   8  -4 3821.78 175.473   1
  -6  -8   4 3674.79 175.318   1
   6  -8  -4 3665.69 167.032   1
  -5   8   4 9736.14 387.938   1
   5  -8  -4 10116.6 389.638   1
   4  -8  -4 945.115 65.0206   1
   3   8  -4 9711.95 401.011   1
  -3   8   4 10735.6 397.241   1
   3  -8  -4 10326.7 396.313   1
  -3  -8   4 9598.10 399.825   1
   2   8  -4 542.133 50.6484   1
  -2   8   4 536.941 49.8139   1
  -2  -8   4 574.818 51.9997   1
   1   8  -4 2795.88 139.881   1
  -1   8   4 2915.38 136.651   1
   1  -8  -4 2922.08 137.640   1
  -1  -8   4 2690.79 139.048   1
   0   8   4 152.975 30.8202   1
   0  -8  -4 89.9599 27.8769   1
   1   8   4 29070.4 1110.67   1
  -1  -8  -4 31589.6 1114.32   1
   2   8   4 2334.11 118.285   1
   2  -8   4 2149.64 119.455   1
  -2   8  -4 1987.88 115.194   1
  -2  -8  -4 2303.94 121.220   1
   3  -8   4 18735.7 711.275   1
   4  -8   4 10774.0 426.233   1
  -4   8  -4 10869.2 424.628   1
   4   8   4 10405.4 426.167   1
  -4  -8  -4 10588.1 424.636   1
   5  -8   4 5678.26 247.292   1
  -5   8  -4 5538.05 245.018   1
   5   8   4 5541.44 245.772   1
  -5  -8  -4 5533.61 245.617   1
   6  -8   4 97.5625 31.7642   1
  -6   8  -4 75.1913 34.9096   1
   6   8   4 71.6219 37.9590   1
  -6  -8  -4 77.6335 36.0358   1
   7  -8   4 24104.0 957.901   1
  -7   8  -4 26805.7 958.109   1
   7   8   4 24688.4 955.291   1
  -7  -8  -4 26676.4 961.870   1
   8  -8   4 834.948 73.8826   1
  -8   8  -4 792.247 70.0241   1
   8   8   4 744.459 70.3224   1
  -8  -8  -4 871.215 74.9916   1
   9  -8   4 2913.14 160.935   1
  -9   8  -4 3309.85 164.631   1
  -9  -8  -4 3150.88 165.207   1
   9   8   4 3036.39 162.193   1
 -10  -8  -4 549.080 65.7385   1
  10   8   4 552.730 63.7375   1
  11   8   4 841.433 78.9276   1
  11  -8   4 801.923 74.7522   1
 -11  -8  -4 795.217 77.1961   1
 -11   8  -4 861.461 75.1429   1
  12  -8   4 164.126 47.2302   1
 -12   8  -4 124.357 41.9480   1
 -12  -8  -4 89.5564 44.6137   1
  12   8   4 117.997 44.4458   1
  13   8   4 882.333 78.7211   1
 -13  -8  -4 813.437 78.1734   1
 -13   8  -4 915.376 79.6570   1
  14   8   4 1343.93 101.934   1
 -14  -8  -4 1599.35 109.675   1
  14  -8   4 1588.80 108.690   1
  15   8   4 94.1654 47.7987   1
 -15  -8  -4 115.232 49.6505   1
 -15   8  -4 18.4712 39.1691   1
  15  -8   4 184.578 48.1521   1
  16   8   4 127.312 46.6548   1
 -16  -8  -4 142.744 49.7575   1
 -16   8  -4 61.7321 47.0641   1
  16  -8   4 148.790 49.9182   1
  17   8   4 3652.66 185.387   1
 -17  -8  -4 3502.63 183.982   1
 -17   8  -4 3329.35 178.880   1
  17  -8   4 3482.47 183.021   1
  18   8   4 598.527 68.7876   1
 -18  -8  -4 552.104 67.9288   1
 -18   8  -4 444.958 61.0348   1
  18  -8   4 543.815 68.0807   1
 -19   8  -4 202.717 50.0211   1
  19  -8   4 392.558 58.3149   1
  20   8   4 274.417 57.4503   1
 -20  -8  -4 313.900 58.6353   1
 -20   8  -4 212.746 54.5709   1
  20  -8   4 292.894 59.1218   1
  21   8   4 345.072 58.2528   1
 -21  -8  -4 227.582 58.4829   1
 -21   8  -4 318.484 59.1214   1
  21  -8   4 217.252 54.6993   1
 -22   8  -4 23.5745 43.6069   1
  22  -8   4 6.05863 38.0386   1
 -25  -9   4 121.767 51.2043   1
  25   9  -4 158.705 48.0517   1
 -24  -9   4 95.2789 55.0409   1
  24   9  -4 191.526 53.0264   1
 -23  -9   4 248.136 59.2850   1
  23   9  -4 68.5783 45.5071   1
 -22  -9   4 623.365 76.9576   1
  22   9  -4 827.058 78.5192   1
 -21  -9   4-38.9066 45.3443   1
  21   9  -4 31.2129 39.9090   1
  20   9  -4 236.207 47.8171   1
 -20  -9   4 203.603 52.5949   1
 -20   9   4 208.945 51.3178   1
  19   9  -4 446.135 63.3409   1
 -19  -9   4 396.559 66.2449   1
 -19   9   4 302.438 53.3822   1
  19  -9  -4 500.402 61.9624   1
  18   9  -4 3413.77 180.649   1
 -18  -9   4 3200.75 177.391   1
 -18   9   4 3543.03 179.486   1
  18  -9  -4 3542.86 180.608   1
 -17   9   4 11.7118 37.1010   1
  17  -9  -4-5.98789 36.5318   1
 -16  -9   4 494.544 62.6669   1
 -16   9   4 513.041 59.3694   1
  16  -9  -4 520.354 60.1418   1
  15   9  -4 6874.72 311.866   1
 -15  -9   4 7024.43 314.144   1
 -15   9   4 7343.11 307.582   1
  15  -9  -4 7342.78 310.638   1
  14   9  -4 1870.91 116.807   1
 -14  -9   4 1772.80 115.244   1
 -14   9   4 1737.79 108.494   1
  14  -9  -4 1778.60 110.596   1
  13   9  -4 2749.66 154.638   1
 -13  -9   4 2834.17 155.936   1
 -13   9   4 3062.20 151.328   1
  13  -9  -4 2703.50 148.785   1
 -12   9   4 5809.97 248.263   1
  12  -9  -4 5486.59 248.066   1
 -11  -9   4 3130.87 163.696   1
  11  -9  -4 3293.26 161.529   1
 -11   9   4 3188.67 158.748   1
  11   9  -4 3171.50 163.833   1
 -10  -9   4 1760.66 109.057   1
  10   9  -4 1609.58 102.150   1
  -9   9   4 3724.98 173.634   1
   9   9  -4 3718.16 180.531   1
  -9  -9   4 3692.03 180.855   1
   9  -9  -4 3749.02 175.441   1
  -8   9   4 11500.0 449.968   1
   8   9  -4 11400.0 457.029   1
  -8  -9   4 11323.1 455.897   1
   8  -9  -4 11768.3 452.316   1
  -7   9   4 368.878 43.7084   1
   7   9  -4 386.009 48.5936   1
  -7  -9   4 366.426 48.4358   1
   7  -9  -4 259.805 41.0219   1
  -6   9   4 3762.59 164.594   1
   6   9  -4 3299.16 168.755   1
  -6  -9   4 3198.34 167.596   1
   6  -9  -4 3489.96 162.165   1
  -5   9   4 8687.88 347.495   1
   5   9  -4 8572.96 353.599   1
  -5  -9   4 8890.22 359.142   1
   5  -9  -4 8484.45 347.743   1
   4   9  -4 11084.3 456.852   1
  -4   9   4 12082.6 453.757   1
   4  -9  -4 11988.1 454.002   1
  -4  -9   4 11192.5 459.710   1
   3   9  -4 7100.34 287.121   1
   3  -9  -4 6566.52 278.456   1
  -3  -9   4 6630.51 286.119   1
   2   9  -4 6955.13 298.303   1
  -2   9   4 7381.60 295.177   1
   2  -9  -4 7021.13 296.146   1
  -2  -9   4 7157.08 301.234   1
   1   9  -4 13021.5 515.776   1
  -1   9   4 13690.3 512.217   1
  -1  -9   4 12955.1 514.059   1
   0   9  -4 5307.61 223.086   1
   0   9   4 4709.27 215.545   1
   0  -9  -4 4790.83 216.568   1
   0  -9   4 5067.74 221.922   1
  -1   9  -4 10315.3 397.368   1
   1  -9   4 9420.27 396.703   1
   2   9   4 25220.8 982.790   1
  -2  -9  -4 26076.4 984.949   1
  -2   9  -4 26758.6 982.426   1
   2  -9   4 27789.6 988.285   1
   3   9   4 10864.8 440.310   1
   3  -9   4 11361.3 445.363   1
  -3  -9  -4 10954.8 442.551   1
  -3   9  -4 11195.9 441.738   1
   4  -9   4 373.182 51.5030   1
   4   9   4 471.826 54.0003   1
  -4  -9  -4 355.282 49.0981   1
  -4   9  -4 374.650 51.5500   1
   5  -9   4 1859.93 111.458   1
  -5   9  -4 1728.26 108.517   1
   5   9   4 1835.27 110.664   1
  -5  -9  -4 1765.43 109.286   1
   6  -9   4 5482.52 245.231   1
  -6   9  -4 5531.47 245.201   1
   6   9   4 5326.72 245.100   1
  -6  -9  -4 5489.88 246.763   1
   7  -9   4 10.9212 34.6256   1
  -7   9  -4 26.6767 36.2057   1
   7   9   4 33.1952 31.3837   1
  -7  -9  -4 89.4344 39.1128   1
   8  -9   4 4630.06 215.580   1
  -8   9  -4 4662.41 216.015   1
   8   9   4 4554.59 214.898   1
  -8  -9  -4 4343.43 215.698   1
   9   9   4 9561.64 414.770   1
  -9  -9  -4 10767.9 423.381   1
  10  -9   4 425.631 60.7648   1
 -10   9  -4 587.496 67.3596   1
  10   9   4 483.168 59.5507   1
 -10  -9  -4 479.163 60.9105   1
  11  -9   4 295.123 54.1596   1
 -11   9  -4 218.564 50.2076   1
 -11  -9  -4 356.030 57.8314   1
  11   9   4 435.152 59.1520   1
  12   9   4 6713.20 290.297   1
 -12   9  -4 6495.27 287.378   1
 -12  -9  -4 6054.69 285.461   1
  13  -9   4 260.530 56.0856   1
  14  -9   4 143.386 46.0006   1
 -14   9  -4 235.939 49.9322   1
 -14  -9  -4 218.996 49.9801   1
  14   9   4 168.648 48.7889   1
  15   9   4-6.19146 42.3263   1
 -15  -9  -4 85.7379 51.0302   1
 -15   9  -4 18.6798 39.8188   1
  15  -9   4 25.2491 35.7837   1
 -16   9  -4 1154.93 94.6673   1
  16  -9   4 1306.93 98.3060   1
  17   9   4 183.423 52.6464   1
 -17  -9  -4 77.3926 46.0628   1
 -17   9  -4 162.281 48.8572   1
  17  -9   4 164.865 50.7953   1
  18   9   4 648.747 76.4071   1
 -18  -9  -4 802.545 80.9371   1
 -18   9  -4 502.867 73.1359   1
  18  -9   4 614.297 76.9788   1
 -19  -9  -4 496.948 67.5265   1
  19   9   4 496.260 68.0611   1
 -20   9  -4 24.3349 44.7123   1
  20  -9   4 6.17905 41.2320   1
  21   9   4 223.110 52.5878   1
 -21  -9  -4 319.152 56.5278   1
 -21   9  -4 215.194 54.5883   1
  21  -9   4 273.163 55.1674   1
 -24 -10   4 494.148 67.7234   1
  24  10  -4 484.390 64.0132   1
 -23 -10   4 337.645 61.6851   1
  23  10  -4 420.739 60.9016   1
 -22 -10   4 44.9851 43.9407   1
  22  10  -4 30.5122 38.6855   1
[truncated: 898,194 more chars]
