# Supplementary material for: Structural insight into the cooperativity of spin crossover compounds
Source: Acta Crystallogr B Struct Sci Cryst Eng Mater. 2023 Aug 11;79(Pt 5):354–67. doi: 10.1107/S2052520623005814 (PMC10552598; doi:10.1107/S2052520623005814)
Supplement: Supplementary file 4 [file b-79-00354-sup4.zip › Bia_Pmono_129K.cif]

data_SC2_129K
 
_audit_creation_method            'SHELXL-2018/3'
_shelx_SHELXL_version_number      '2018/3'
_chemical_name_systematic         ?
_chemical_name_common             ?
_chemical_melting_point           ?
_chemical_formula_moiety          ?
_chemical_formula_sum
 'C38 H28 Fe N6 S2' 
_chemical_formula_weight          688.63

loop_
 _atom_type_symbol
 _atom_type_description
 _atom_type_scat_dispersion_real
 _atom_type_scat_dispersion_imag
 _atom_type_scat_source
 'C'  'C'   0.0024   0.0013
 'International Tables Vol C Tables 4.2.6.8 and 6.1.1.4'
 'H'  'H'   0.0000   0.0000
 'International Tables Vol C Tables 4.2.6.8 and 6.1.1.4'
 'N'  'N'   0.0049   0.0027
 'International Tables Vol C Tables 4.2.6.8 and 6.1.1.4'
 'S'  'S'   0.1051   0.1002
 'International Tables Vol C Tables 4.2.6.8 and 6.1.1.4'
 'Fe'  'Fe'   0.3265   0.6960
 'International Tables Vol C Tables 4.2.6.8 and 6.1.1.4'
 
_space_group_crystal_system       monoclinic
_space_group_IT_number            14
_space_group_name_H-M_alt         'P 21/c'
_space_group_name_Hall            '-P 2ybc'
 
_shelx_space_group_comment
;
The symmetry employed for this shelxl refinement is uniquely defined
by the following loop, which should always be used as a source of
symmetry information in preference to the above space-group names.
They are only intended as comments.
;
 
loop_
 _space_group_symop_operation_xyz
 'x, y, z'
 '-x, y+1/2, -z+1/2'
 '-x, -y, -z'
 'x, -y-1/2, z-1/2'
 
_cell_length_a                    17.26840(10)
_cell_length_b                    12.25200(10)
_cell_length_c                    16.9141(2)
_cell_angle_alpha                 90
_cell_angle_beta                  115.8533(10)
_cell_angle_gamma                 90
_cell_volume                      3220.39(6)
_cell_formula_units_Z             4
_cell_measurement_temperature     293(2)
_cell_measurement_reflns_used     19195
_cell_measurement_theta_min       1.895
_cell_measurement_theta_max       32.872
 
_exptl_crystal_description        Needle
_exptl_crystal_colour             ?
_exptl_crystal_density_meas       ?
_exptl_crystal_density_method     ?
_exptl_crystal_density_diffrn     1.420          
_exptl_crystal_F_000              1424
_exptl_transmission_factor_min    ?
_exptl_transmission_factor_max    ?
_exptl_crystal_size_max           ?
_exptl_crystal_size_mid           ?
_exptl_crystal_size_min           ?
_exptl_absorpt_coefficient_mu     0.467
_shelx_estimated_absorpt_T_min    ?
_shelx_estimated_absorpt_T_max    ?
_exptl_absorpt_correction_type    ?
_exptl_absorpt_correction_T_min   ?
_exptl_absorpt_correction_T_max   ?
_exptl_absorpt_process_details    ?
_exptl_absorpt_special_details    ?
_diffrn_ambient_temperature       293(2)
_diffrn_radiation_wavelength      0.63582
_diffrn_radiation_type            Synchrotron
_diffrn_source                    ?
_diffrn_measurement_device_type   '4-circle diffractometer'
_diffrn_measurement_method        ?
_diffrn_detector_area_resol_mean  ?
_diffrn_reflns_number             24023
_diffrn_reflns_av_unetI/netI      0.0273
_diffrn_reflns_av_R_equivalents   0.0278
_diffrn_reflns_limit_h_min        -23
_diffrn_reflns_limit_h_max        22
_diffrn_reflns_limit_k_min        -16
_diffrn_reflns_limit_k_max        16
_diffrn_reflns_limit_l_min        -21
_diffrn_reflns_limit_l_max        21
_diffrn_reflns_theta_min          1.894
_diffrn_reflns_theta_max          25.078
_diffrn_reflns_theta_full         22.426
_diffrn_measured_fraction_theta_max   0.939
_diffrn_measured_fraction_theta_full  0.970
_diffrn_reflns_Laue_measured_fraction_max    0.939
_diffrn_reflns_Laue_measured_fraction_full   0.970
_diffrn_reflns_point_group_measured_fraction_max   0.939
_diffrn_reflns_point_group_measured_fraction_full  0.970
_reflns_number_total              7500
_reflns_number_gt                 7020
_reflns_threshold_expression      'I > 2\s(I)'
_reflns_Friedel_coverage          0.000
_reflns_Friedel_fraction_max      .
_reflns_Friedel_fraction_full     .
 
_reflns_special_details
;
 Reflections were merged by SHELXL according to the crystal
 class for the calculation of statistics and refinement.
 
 _reflns_Friedel_fraction is defined as the number of unique
 Friedel pairs measured divided by the number that would be
 possible theoretically, ignoring centric projections and
 systematic absences.
;
 
_computing_data_collection        ?
_computing_cell_refinement        ?
_computing_data_reduction         ?
_computing_structure_solution     ?
_computing_structure_refinement 'SHELXL-2018/3 (Sheldrick, 2018)'
_computing_molecular_graphics     ?
_computing_publication_material   ?
_refine_special_details           ?
_refine_ls_structure_factor_coef  Fsqd
_refine_ls_matrix_type            full
_refine_ls_weighting_scheme       calc
_refine_ls_weighting_details
'w=1/[\s^2^(Fo^2^)+(0.0486P)^2^+1.0836P] where P=(Fo^2^+2Fc^2^)/3'
_atom_sites_solution_primary      ?
_atom_sites_solution_secondary    ?
_atom_sites_solution_hydrogens    geom
_refine_ls_hydrogen_treatment     constr
_refine_ls_extinction_method      'SHELXL-2018/3 (Sheldrick 2018)'
_refine_ls_extinction_coef        0.0010(4)
_refine_ls_extinction_expression
 'Fc^*^=kFc[1+0.001xFc^2^\l^3^/sin(2\q)]^-1/4^'
_refine_ls_number_reflns          7500
_refine_ls_number_parameters      457
_refine_ls_number_restraints      73
_refine_ls_R_factor_all           0.0324
_refine_ls_R_factor_gt            0.0308
_refine_ls_wR_factor_ref          0.0888
_refine_ls_wR_factor_gt           0.0875
_refine_ls_goodness_of_fit_ref    1.044
_refine_ls_restrained_S_all       1.041
_refine_ls_shift/su_max           0.002
_refine_ls_shift/su_mean          0.000
 
loop_
 _atom_site_label
 _atom_site_type_symbol
 _atom_site_fract_x
 _atom_site_fract_y
 _atom_site_fract_z
 _atom_site_U_iso_or_equiv
 _atom_site_adp_type
 _atom_site_occupancy
 _atom_site_site_symmetry_order  
 _atom_site_calc_flag
 _atom_site_refinement_flags_posn
 _atom_site_refinement_flags_adp
 _atom_site_refinement_flags_occupancy
 _atom_site_disorder_assembly
 _atom_site_disorder_group
Fe01 Fe 0.75528(2) 0.29018(2) 0.81350(2) 0.02380(7) Uani 1 1 d . . . . .
S002 S 0.54591(2) 0.33228(3) 0.91716(2) 0.03056(9) Uani 1 1 d . . . . .
S001 S 0.94766(2) 0.13789(3) 1.07814(2) 0.03479(9) Uani 1 1 d . . . . .
N005 N 0.71394(7) 0.13934(8) 0.79440(7) 0.0241(2) Uani 1 1 d . . . . .
N006 N 0.79907(8) 0.43817(9) 0.82311(7) 0.0307(2) Uani 1 1 d . . . . .
N003 N 0.66983(7) 0.30295(8) 0.69110(7) 0.0250(2) Uani 1 1 d . . . . .
N004 N 0.83985(7) 0.26617(9) 0.76754(7) 0.0268(2) Uani 1 1 d . . . . .
N002 N 0.67190(8) 0.32605(9) 0.85664(7) 0.0305(2) Uani 1 1 d . . . . .
N001 N 0.83964(7) 0.25617(9) 0.93160(7) 0.0287(2) Uani 1 1 d . . . . .
C015 C 0.63581(9) 0.21232(10) 0.65473(9) 0.0269(3) Uani 1 1 d . . . . .
H015 H 0.597866 0.208149 0.595420 0.032 Uiso 1 1 calc R U . . .
C016 C 0.65929(8) 0.11734(10) 0.71029(8) 0.0256(2) Uani 1 1 d . . . . .
C003 C 0.65008(8) 0.39729(10) 0.63663(8) 0.0261(3) Uani 1 1 d . . . . .
C021 C 0.85176(8) 0.16657(11) 0.73109(9) 0.0273(3) Uani 1 1 d . . . . .
C024 C 0.86544(8) -0.03042(11) 0.65818(9) 0.0297(3) Uani 1 1 d D . . . .
C007 C 0.60249(9) 0.58246(11) 0.60815(9) 0.0294(3) Uani 1 1 d . . . . .
H007 H 0.582849 0.645152 0.624599 0.035 Uiso 1 1 calc R U . . .
C012 C 0.57097(10) 0.86627(12) 0.37239(10) 0.0347(3) Uani 1 1 d . . . . .
H012 H 0.563199 0.928256 0.338001 0.042 Uiso 1 1 calc R U . . .
C010 C 0.56183(9) 0.67300(11) 0.38488(9) 0.0302(3) Uani 1 1 d . . . . .
H010 H 0.547397 0.604875 0.358155 0.036 Uiso 1 1 calc R U . . .
C022 C 0.83306(9) 0.16108(11) 0.64318(9) 0.0311(3) Uani 1 1 d . . . . .
H022 H 0.815471 0.223271 0.608284 0.037 Uiso 1 1 calc R U . . .
C008 C 0.62212(9) 0.49118(11) 0.66135(9) 0.0287(3) Uani 1 1 d . . . . .
H008 H 0.616516 0.492957 0.713578 0.034 Uiso 1 1 calc R U . . .
C025 C 0.88367(9) -0.02287(11) 0.74634(9) 0.0307(3) Uani 1 1 d . . . . .
H025 H 0.900070 -0.085208 0.781159 0.037 Uiso 1 1 calc R U . . .
C002 C 0.61983(9) 0.32874(10) 0.88210(8) 0.0268(3) Uani 1 1 d . . . . .
C004 C 0.65811(9) 0.39489(10) 0.55934(9) 0.0290(3) Uani 1 1 d . . . . .
H004 H 0.676413 0.331490 0.542354 0.035 Uiso 1 1 calc R U . . .
C020 C 0.73620(9) 0.05719(10) 0.85159(9) 0.0282(3) Uani 1 1 d . . . . .
H020 H 0.772342 0.071438 0.910272 0.034 Uiso 1 1 calc R U . . .
C005 C 0.63899(9) 0.48667(11) 0.50696(9) 0.0297(3) Uani 1 1 d . . . . .
H005 H 0.644594 0.484400 0.454735 0.036 Uiso 1 1 calc R U . . .
C009 C 0.59509(8) 0.68059(10) 0.47547(9) 0.0273(3) Uani 1 1 d . . . . .
C017 C 0.62833(9) 0.01429(11) 0.68164(9) 0.0311(3) Uani 1 1 d . . . . .
H017 H 0.590851 0.001892 0.623044 0.037 Uiso 1 1 calc R U . . .
C006 C 0.61159(8) 0.58215(10) 0.53069(9) 0.0271(3) Uani 1 1 d . . . . .
C018 C 0.65376(10) -0.07023(11) 0.74117(10) 0.0338(3) Uani 1 1 d . . . . .
H018 H 0.634661 -0.141018 0.723378 0.041 Uiso 1 1 calc R U . . .
C001 C 0.88506(9) 0.20963(10) 0.99347(9) 0.0267(3) Uani 1 1 d . . . . .
C011 C 0.54976(9) 0.76500(12) 0.33359(10) 0.0335(3) Uani 1 1 d . . . . .
H011 H 0.527305 0.758505 0.272840 0.040 Uiso 1 1 calc R U . . .
C026 C 0.87800(9) 0.07474(11) 0.78324(9) 0.0293(3) Uani 1 1 d . . . . .
H026 H 0.891706 0.078909 0.842775 0.035 Uiso 1 1 calc R U . . .
C028 C 0.86075(10) 0.45035(11) 0.79535(9) 0.0357(3) Uani 1 1 d . . . . .
C014 C 0.61543(10) 0.78342(11) 0.51323(10) 0.0325(3) Uani 1 1 d . . . . .
H014 H 0.637330 0.790510 0.573887 0.039 Uiso 1 1 calc R U . . .
C013 C 0.60367(11) 0.87541(11) 0.46214(10) 0.0366(3) Uani 1 1 d . . . . .
H013 H 0.617906 0.943743 0.488529 0.044 Uiso 1 1 calc R U . . .
C023 C 0.84058(9) 0.06287(12) 0.60727(9) 0.0328(3) Uani 1 1 d . . . . .
H023 H 0.828783 0.059391 0.548172 0.039 Uiso 1 1 calc R U . . .
C027 C 0.88005(10) 0.35122(12) 0.76218(9) 0.0337(3) Uani 1 1 d . . . . .
H027 H 0.919384 0.349120 0.738277 0.040 Uiso 1 1 calc R U . . .
C019 C 0.70785(9) -0.04797(11) 0.82729(9) 0.0314(3) Uani 1 1 d . . . . .
H019 H 0.725210 -0.103518 0.868929 0.038 Uiso 1 1 calc R U . . .
C032 C 0.77572(11) 0.52513(11) 0.85486(10) 0.0389(3) Uani 1 1 d . . . . .
H032 H 0.733519 0.517632 0.874678 0.047 Uiso 1 1 calc R U . . .
C031 C 0.81270(14) 0.62601(13) 0.85899(12) 0.0524(5) Uani 1 1 d . . . . .
H031 H 0.794280 0.685970 0.879950 0.063 Uiso 1 1 calc R U . . .
C029 C 0.90098(13) 0.54888(14) 0.79936(12) 0.0502(4) Uani 1 1 d . . . . .
H029 H 0.943746 0.554814 0.780183 0.060 Uiso 1 1 calc R U . . .
C030 C 0.87650(15) 0.63796(14) 0.83226(14) 0.0585(5) Uani 1 1 d . . . . .
H030 H 0.902828 0.705308 0.836323 0.070 Uiso 1 1 calc R U . . .
C1A C 0.8697(7) -0.1357(5) 0.6170(7) 0.0324(14) Uani 0.56(3) 1 d DG . P A 1
C2A C 0.8299(7) -0.2248(7) 0.6345(6) 0.0428(14) Uani 0.56(3) 1 d G . P A 1
H2A H 0.796382 -0.215162 0.664594 0.051 Uiso 0.56(3) 1 calc R U P A 1
C3A C 0.8401(7) -0.3285(5) 0.6069(7) 0.0477(14) Uani 0.56(3) 1 d G . P A 1
H3A H 0.813401 -0.388139 0.618603 0.057 Uiso 0.56(3) 1 calc R U P A 1
C4A C 0.8901(7) -0.3429(6) 0.5619(7) 0.0422(16) Uani 0.56(3) 1 d G . P A 1
H4A H 0.896957 -0.412268 0.543487 0.051 Uiso 0.56(3) 1 calc R U P A 1
C5A C 0.9300(6) -0.2537(9) 0.5445(5) 0.0413(15) Uani 0.56(3) 1 d G . P A 1
H5A H 0.963493 -0.263420 0.514360 0.050 Uiso 0.56(3) 1 calc R U P A 1
C6A C 0.9198(7) -0.1501(6) 0.5720(7) 0.0371(11) Uani 0.56(3) 1 d G . P A 1
H6A H 0.946475 -0.090442 0.560350 0.044 Uiso 0.56(3) 1 calc R U P A 1
C1B C 0.8803(9) -0.1368(6) 0.6259(9) 0.0315(15) Uani 0.44(3) 1 d DG . P A 2
C2B C 0.8458(9) -0.2355(8) 0.6358(7) 0.0343(15) Uani 0.44(3) 1 d G . P A 2
H2B H 0.813901 -0.238454 0.668067 0.041 Uiso 0.44(3) 1 calc R U P A 2
C3B C 0.8590(10) -0.3297(6) 0.5975(7) 0.0431(19) Uani 0.44(3) 1 d G . P A 2
H3B H 0.835928 -0.395676 0.604156 0.052 Uiso 0.44(3) 1 calc R U P A 2
C4B C 0.9067(9) -0.3252(10) 0.5493(7) 0.042(2) Uani 0.44(3) 1 d G . P A 2
H4B H 0.915567 -0.388198 0.523722 0.050 Uiso 0.44(3) 1 calc R U P A 2
C5B C 0.9413(8) -0.2265(13) 0.5394(8) 0.0479(18) Uani 0.44(3) 1 d G . P A 2
H5B H 0.973182 -0.223499 0.507198 0.058 Uiso 0.44(3) 1 calc R U P A 2
C6B C 0.9281(9) -0.1323(9) 0.5777(9) 0.0468(19) Uani 0.44(3) 1 d G . P A 2
H6B H 0.951156 -0.066276 0.571108 0.056 Uiso 0.44(3) 1 calc R U P A 2
 
loop_
 _atom_site_aniso_label
 _atom_site_aniso_U_11
 _atom_site_aniso_U_22
 _atom_site_aniso_U_33
 _atom_site_aniso_U_23
 _atom_site_aniso_U_13
 _atom_site_aniso_U_12
Fe01 0.02891(11) 0.01876(10) 0.02018(10) -0.00074(6) 0.00741(8) -0.00042(6)
S002 0.03518(17) 0.02870(17) 0.02680(16) 0.00137(12) 0.01259(14) 0.00366(12)
S001 0.03573(18) 0.03543(18) 0.02940(18) 0.00919(13) 0.01068(15) 0.00430(13)
N005 0.0274(5) 0.0210(5) 0.0224(5) -0.0001(4) 0.0095(4) -0.0005(4)
N006 0.0371(6) 0.0216(5) 0.0244(5) -0.0012(4) 0.0051(5) -0.0014(4)
N003 0.0296(5) 0.0202(5) 0.0227(5) 0.0009(4) 0.0091(4) 0.0014(4)
N004 0.0311(5) 0.0239(5) 0.0221(5) 0.0003(4) 0.0085(4) -0.0012(4)
N002 0.0358(6) 0.0274(5) 0.0248(5) -0.0026(4) 0.0099(5) 0.0025(4)
N001 0.0329(5) 0.0255(5) 0.0236(5) -0.0025(4) 0.0085(4) -0.0010(4)
C015 0.0312(6) 0.0235(6) 0.0217(6) -0.0002(4) 0.0076(5) -0.0005(5)
C016 0.0297(6) 0.0226(5) 0.0225(6) -0.0009(4) 0.0096(5) -0.0010(4)
C003 0.0297(6) 0.0209(5) 0.0229(6) 0.0020(4) 0.0069(5) 0.0001(4)
C021 0.0290(6) 0.0261(6) 0.0272(6) -0.0006(5) 0.0126(5) -0.0010(5)
C024 0.0268(6) 0.0302(6) 0.0307(6) -0.0018(5) 0.0112(5) 0.0029(5)
C007 0.0356(7) 0.0231(6) 0.0286(6) 0.0003(5) 0.0132(5) 0.0043(5)
C012 0.0410(8) 0.0282(6) 0.0372(7) 0.0097(5) 0.0191(6) 0.0047(5)
C010 0.0331(6) 0.0260(6) 0.0294(6) 0.0009(5) 0.0116(5) 0.0025(5)
C022 0.0380(7) 0.0281(6) 0.0280(6) 0.0040(5) 0.0151(6) 0.0017(5)
C008 0.0353(6) 0.0262(6) 0.0237(6) 0.0007(5) 0.0122(5) 0.0024(5)
C025 0.0293(6) 0.0291(6) 0.0299(6) 0.0042(5) 0.0094(5) 0.0051(5)
C002 0.0344(6) 0.0197(5) 0.0198(5) -0.0002(4) 0.0058(5) 0.0031(5)
C004 0.0372(7) 0.0211(5) 0.0276(6) -0.0011(5) 0.0130(5) 0.0025(5)
C020 0.0321(6) 0.0249(6) 0.0255(6) 0.0019(5) 0.0105(5) -0.0021(5)
C005 0.0395(7) 0.0246(6) 0.0268(6) 0.0013(5) 0.0161(6) 0.0018(5)
C009 0.0297(6) 0.0230(6) 0.0291(6) 0.0032(5) 0.0128(5) 0.0033(5)
C017 0.0365(7) 0.0252(6) 0.0264(6) -0.0024(5) 0.0088(5) -0.0049(5)
C006 0.0309(6) 0.0213(5) 0.0268(6) 0.0019(4) 0.0104(5) 0.0018(4)
C018 0.0420(7) 0.0212(6) 0.0355(7) -0.0015(5) 0.0144(6) -0.0054(5)
C001 0.0302(6) 0.0247(6) 0.0250(6) -0.0029(4) 0.0118(5) -0.0025(5)
C011 0.0363(7) 0.0351(7) 0.0275(6) 0.0058(5) 0.0123(6) 0.0048(6)
C026 0.0304(6) 0.0311(6) 0.0243(6) 0.0013(5) 0.0100(5) 0.0019(5)
C028 0.0437(8) 0.0264(6) 0.0300(7) 0.0007(5) 0.0097(6) -0.0078(6)
C014 0.0418(7) 0.0262(6) 0.0289(7) 0.0012(5) 0.0149(6) 0.0019(5)
C013 0.0474(8) 0.0225(6) 0.0397(8) 0.0014(5) 0.0189(7) 0.0005(5)
C023 0.0378(7) 0.0354(7) 0.0264(6) -0.0001(5) 0.0152(6) 0.0021(5)
C027 0.0387(7) 0.0323(7) 0.0294(7) 0.0002(5) 0.0141(6) -0.0069(5)
C019 0.0373(7) 0.0235(6) 0.0320(7) 0.0044(5) 0.0137(6) -0.0018(5)
C032 0.0474(8) 0.0243(6) 0.0325(7) -0.0052(5) 0.0057(6) 0.0019(6)
C031 0.0673(12) 0.0229(7) 0.0486(10) -0.0070(6) 0.0082(9) -0.0016(7)
C029 0.0620(11) 0.0339(8) 0.0497(10) 0.0014(7) 0.0198(9) -0.0165(7)
C030 0.0769(14) 0.0260(7) 0.0580(11) -0.0027(7) 0.0157(10) -0.0176(8)
C1A 0.026(3) 0.034(2) 0.029(3) -0.0034(16) 0.004(2) 0.0101(14)
C2A 0.035(3) 0.031(2) 0.055(3) -0.0050(18) 0.013(2) 0.0078(19)
C3A 0.047(3) 0.0384(19) 0.051(3) -0.0062(17) 0.0152(19) 0.0059(17)
C4A 0.052(3) 0.0343(18) 0.032(3) -0.0009(18) 0.0103(18) 0.0133(18)
C5A 0.046(3) 0.038(3) 0.038(2) -0.005(2) 0.0173(17) 0.014(2)
C6A 0.032(2) 0.039(2) 0.034(2) -0.0109(18) 0.0088(16) 0.0027(19)
C1B 0.019(2) 0.036(3) 0.024(2) -0.0026(18) -0.0045(19) 0.0075(16)
C2B 0.029(3) 0.033(2) 0.037(3) -0.0006(18) 0.011(2) 0.015(2)
C3B 0.057(5) 0.030(2) 0.043(3) -0.0058(18) 0.023(3) 0.009(2)
C4B 0.053(4) 0.039(3) 0.030(3) 0.003(3) 0.015(2) 0.020(3)
C5B 0.045(3) 0.044(4) 0.053(3) -0.001(3) 0.019(2) 0.013(3)
C6B 0.042(4) 0.048(3) 0.050(4) -0.014(3) 0.019(3) 0.008(3)
 
_geom_special_details
;
 All esds (except the esd in the dihedral angle between two l.s. planes)
 are estimated using the full covariance matrix.  The cell esds are taken
 into account individually in the estimation of esds in distances, angles
 and torsion angles; correlations between esds in cell parameters are only
 used when they are defined by crystal symmetry.  An approximate (isotropic)
 treatment of cell esds is used for estimating esds involving l.s. planes.
;
 
loop_
 _geom_bond_atom_site_label_1
 _geom_bond_atom_site_label_2
 _geom_bond_distance
 _geom_bond_site_symmetry_2
 _geom_bond_publ_flag
Fe01 N002 1.9274(13) . ?
Fe01 N001 1.9360(11) . ?
Fe01 N006 1.9438(11) . ?
Fe01 N004 1.9529(12) . ?
Fe01 N003 1.9554(11) . ?
Fe01 N005 1.9567(10) . ?
S002 C002 1.6257(15) . ?
S001 C001 1.6253(14) . ?
N005 C020 1.3313(16) . ?
N005 C016 1.3477(16) . ?
N006 C032 1.3323(19) . ?
N006 C028 1.346(2) . ?
N003 C015 1.2811(16) . ?
N003 C003 1.4238(15) . ?
N004 C027 1.2770(18) . ?
N004 C021 1.4220(17) . ?
N002 C002 1.1545(19) . ?
N001 C001 1.1487(18) . ?
C015 C016 1.4385(17) . ?
C016 C017 1.3744(17) . ?
C003 C004 1.3738(19) . ?
C003 C008 1.3810(18) . ?
C021 C026 1.3786(18) . ?
C021 C022 1.3787(19) . ?
C024 C023 1.382(2) . ?
C024 C025 1.386(2) . ?
C024 C1B 1.478(7) . ?
C024 C1A 1.482(5) . ?
C007 C008 1.3817(18) . ?
C007 C006 1.3858(19) . ?
C012 C013 1.374(2) . ?
C012 C011 1.376(2) . ?
C010 C011 1.3817(19) . ?
C010 C009 1.3851(19) . ?
C022 C023 1.3793(19) . ?
C025 C026 1.3722(19) . ?
C004 C005 1.3797(18) . ?
C020 C019 1.3759(18) . ?
C005 C006 1.3853(18) . ?
C009 C014 1.3867(18) . ?
C009 C006 1.4752(17) . ?
C017 C018 1.3759(19) . ?
C018 C019 1.372(2) . ?
C028 C029 1.380(2) . ?
C028 C027 1.437(2) . ?
C014 C013 1.3802(19) . ?
C032 C031 1.379(2) . ?
C031 C030 1.369(3) . ?
C029 C030 1.373(3) . ?
C1A C2A 1.3900 . ?
C1A C6A 1.3900 . ?
C2A C3A 1.3900 . ?
C3A C4A 1.3900 . ?
C4A C5A 1.3900 . ?
C5A C6A 1.3900 . ?
C1B C2B 1.3900 . ?
C1B C6B 1.3900 . ?
C2B C3B 1.3900 . ?
C3B C4B 1.3900 . ?
C4B C5B 1.3900 . ?
C5B C6B 1.3900 . ?
 
loop_
 _geom_angle_atom_site_label_1
 _geom_angle_atom_site_label_2
 _geom_angle_atom_site_label_3
 _geom_angle
 _geom_angle_site_symmetry_1
 _geom_angle_site_symmetry_3
 _geom_angle_publ_flag
N002 Fe01 N001 90.49(5) . . ?
N002 Fe01 N006 94.78(5) . . ?
N001 Fe01 N006 91.39(5) . . ?
N002 Fe01 N004 175.43(5) . . ?
N001 Fe01 N004 91.23(5) . . ?
N006 Fe01 N004 80.95(5) . . ?
N002 Fe01 N003 92.24(5) . . ?
N001 Fe01 N003 172.10(4) . . ?
N006 Fe01 N003 95.76(5) . . ?
N004 Fe01 N003 86.60(5) . . ?
N002 Fe01 N005 89.93(5) . . ?
N001 Fe01 N005 91.33(5) . . ?
N006 Fe01 N005 174.54(5) . . ?
N004 Fe01 N005 94.26(5) . . ?
N003 Fe01 N005 81.27(4) . . ?
C020 N005 C016 117.60(11) . . ?
C020 N005 Fe01 128.70(9) . . ?
C016 N005 Fe01 113.60(8) . . ?
C032 N006 C028 118.44(13) . . ?
C032 N006 Fe01 127.20(12) . . ?
C028 N006 Fe01 114.35(9) . . ?
C015 N003 C003 117.55(11) . . ?
C015 N003 Fe01 114.55(9) . . ?
C003 N003 Fe01 127.39(8) . . ?
C027 N004 C021 118.92(12) . . ?
C027 N004 Fe01 115.42(10) . . ?
C021 N004 Fe01 125.20(9) . . ?
C002 N002 Fe01 168.43(11) . . ?
C001 N001 Fe01 162.63(11) . . ?
N003 C015 C016 116.60(12) . . ?
N005 C016 C017 122.79(12) . . ?
N005 C016 C015 113.33(11) . . ?
C017 C016 C015 123.87(12) . . ?
C004 C003 C008 119.98(12) . . ?
C004 C003 N003 120.22(12) . . ?
C008 C003 N003 119.80(12) . . ?
C026 C021 C022 120.48(13) . . ?
C026 C021 N004 119.49(12) . . ?
C022 C021 N004 119.95(12) . . ?
C023 C024 C025 118.57(13) . . ?
C023 C024 C1B 123.8(5) . . ?
C025 C024 C1B 117.5(5) . . ?
C023 C024 C1A 119.5(4) . . ?
C025 C024 C1A 121.9(4) . . ?
C008 C007 C006 121.11(12) . . ?
C013 C012 C011 119.73(13) . . ?
C011 C010 C009 121.07(13) . . ?
C021 C022 C023 119.65(13) . . ?
C003 C008 C007 119.73(12) . . ?
C026 C025 C024 121.31(13) . . ?
N002 C002 S002 179.53(13) . . ?
C003 C004 C005 119.90(12) . . ?
N005 C020 C019 122.59(12) . . ?
C004 C005 C006 121.23(13) . . ?
C010 C009 C014 118.03(12) . . ?
C010 C009 C006 121.20(12) . . ?
C014 C009 C006 120.73(12) . . ?
C016 C017 C018 118.85(12) . . ?
C005 C006 C007 118.04(12) . . ?
C005 C006 C009 120.20(12) . . ?
C007 C006 C009 121.74(12) . . ?
C019 C018 C017 118.66(12) . . ?
N001 C001 S001 177.02(12) . . ?
C012 C011 C010 120.00(14) . . ?
C025 C026 C021 119.28(13) . . ?
N006 C028 C029 122.53(15) . . ?
N006 C028 C027 113.33(12) . . ?
C029 C028 C027 124.14(16) . . ?
C013 C014 C009 121.00(14) . . ?
C012 C013 C014 120.16(13) . . ?
C022 C023 C024 120.69(13) . . ?
N004 C027 C028 115.86(14) . . ?
C018 C019 C020 119.48(12) . . ?
N006 C032 C031 121.49(18) . . ?
C030 C031 C032 120.05(17) . . ?
C030 C029 C028 118.56(19) . . ?
C031 C030 C029 118.89(16) . . ?
C2A C1A C6A 120.0 . . ?
C2A C1A C024 117.0(6) . . ?
C6A C1A C024 122.6(5) . . ?
C3A C2A C1A 120.0 . . ?
C2A C3A C4A 120.0 . . ?
C5A C4A C3A 120.0 . . ?
C4A C5A C6A 120.0 . . ?
C5A C6A C1A 120.0 . . ?
C2B C1B C6B 120.0 . . ?
C2B C1B C024 124.7(7) . . ?
C6B C1B C024 115.1(7) . . ?
C1B C2B C3B 120.0 . . ?
C4B C3B C2B 120.0 . . ?
C5B C4B C3B 120.0 . . ?
C4B C5B C6B 120.0 . . ?
C5B C6B C1B 120.0 . . ?
 
_refine_diff_density_max    0.331
_refine_diff_density_min   -0.384
_refine_diff_density_rms    0.052

_shelx_res_file
;

TITL sc2_093K_a.res in P2(1)/c
    SC2_129K.res
    created by SHELXL-2018/3 at 12:18:50 on 15-Apr-2021
REM Old TITL SC2_093K in P2(1)/c
REM SHELXT solution in P2(1)/c: R1 0.091, Rweak 0.004, Alpha 0.025
REM <I/s>   0.460 for  267 systematic absences,  Orientation as input
REM Formula found by SHELXT:  C38 N6 S2 Fe

CELL 0.63582 17.2684 12.2520 16.9141 90.0000 115.8533 90.0000
ZERR 4.000 0.0001 0.0001 0.0002 0.0000 0.0010 0.0000
LATT  1
SYMM -X, 1/2+Y, 1/2-Z
SFAC C H N S FE
DISP $C  0.00244  0.00131  9.14798!source kissel
DISP $H -0.00002  0.00000  0.66440!source kissel
DISP $N  0.00493  0.00266 15.07095!source kissel
DISP $S  0.10506  0.10024 379.49005!source kissel
DISP $Fe  0.32649  0.69602 2544.24973!source kissel
UNIT 152.00 112.00 24.00 8.00 4.00
OMIT -5 0 2
OMIT 4 0 0
OMIT 2 0 2
L.S. 30
REM DAMP 100
REM ISOR 0.04 0.06 C1A > C6A
REM ISOR 0.04 0.06 C1B > C6B
RIGU 0.002 0.002 C1A > C6A
RIGU 0.002 0.002  C1B > C6B
SADI C024 C1A C024 C1B
BOND
LIST 6
SHEL 99 0.75
ACTA
FMAP 2
PLAN 20
WGHT    0.048600    1.083600
EXTI    0.001025
FVAR       3.16942   0.56231   0.07947
FE01  5    0.755282    0.290184    0.813502    11.00000    0.02891    0.01876 =
         0.02018   -0.00074    0.00741   -0.00042
S002  4    0.545908    0.332283    0.917156    11.00000    0.03518    0.02870 =
         0.02680    0.00137    0.01259    0.00366
S001  4    0.947659    0.137891    1.078136    11.00000    0.03573    0.03543 =
         0.02940    0.00919    0.01068    0.00430
N005  3    0.713936    0.139342    0.794401    11.00000    0.02740    0.02104 =
         0.02244   -0.00012    0.00954   -0.00050
N006  3    0.799066    0.438168    0.823106    11.00000    0.03710    0.02161 =
         0.02445   -0.00119    0.00511   -0.00143
N003  3    0.669828    0.302946    0.691102    11.00000    0.02956    0.02019 =
         0.02269    0.00092    0.00909    0.00144
N004  3    0.839855    0.266168    0.767541    11.00000    0.03106    0.02388 =
         0.02209    0.00033    0.00850   -0.00120
N002  3    0.671901    0.326048    0.856642    11.00000    0.03583    0.02743 =
         0.02479   -0.00262    0.00992    0.00251
N001  3    0.839637    0.256171    0.931605    11.00000    0.03287    0.02546 =
         0.02364   -0.00251    0.00845   -0.00101
C015  1    0.635808    0.212321    0.654725    11.00000    0.03122    0.02347 =
         0.02172   -0.00022    0.00761   -0.00051
AFIX  43
H015  2    0.597866    0.208149    0.595420    11.00000   -1.20000
AFIX   0
C016  1    0.659289    0.117343    0.710288    11.00000    0.02969    0.02256 =
         0.02247   -0.00087    0.00956   -0.00105
C003  1    0.650084    0.397291    0.636631    11.00000    0.02968    0.02091 =
         0.02295    0.00202    0.00693    0.00011
C021  1    0.851757    0.166565    0.731089    11.00000    0.02902    0.02612 =
         0.02720   -0.00064    0.01259   -0.00102
C024    1    0.865445   -0.030418    0.658179    11.00000    0.02676    0.03018 =
         0.03072   -0.00180    0.01115    0.00290
C007  1    0.602495    0.582455    0.608149    11.00000    0.03559    0.02307 =
         0.02857    0.00033    0.01320    0.00427
AFIX  43
H007  2    0.582849    0.645152    0.624599    11.00000   -1.20000
AFIX   0
C012  1    0.570967    0.866273    0.372386    11.00000    0.04096    0.02823 =
         0.03721    0.00973    0.01908    0.00468
AFIX  43
H012  2    0.563199    0.928256    0.338001    11.00000   -1.20000
AFIX   0
C010  1    0.561833    0.673000    0.384883    11.00000    0.03308    0.02599 =
         0.02938    0.00094    0.01165    0.00253
AFIX  43
H010  2    0.547397    0.604875    0.358155    11.00000   -1.20000
AFIX   0
C022  1    0.833059    0.161080    0.643183    11.00000    0.03800    0.02812 =
         0.02805    0.00405    0.01507    0.00170
AFIX  43
H022  2    0.815471    0.223271    0.608284    11.00000   -1.20000
AFIX   0
C008  1    0.622118    0.491176    0.661345    11.00000    0.03533    0.02619 =
         0.02374    0.00065    0.01219    0.00244
AFIX  43
H008  2    0.616516    0.492957    0.713578    11.00000   -1.20000
AFIX   0
C025  1    0.883672   -0.022875    0.746336    11.00000    0.02927    0.02913 =
         0.02987    0.00420    0.00943    0.00510
AFIX  43
H025  2    0.900070   -0.085208    0.781159    11.00000   -1.20000
AFIX   0
C002  1    0.619828    0.328739    0.882103    11.00000    0.03440    0.01966 =
         0.01978   -0.00019    0.00583    0.00314
C004  1    0.658114    0.394887    0.559341    11.00000    0.03723    0.02106 =
         0.02756   -0.00109    0.01300    0.00247
AFIX  43
H004  2    0.676413    0.331490    0.542354    11.00000   -1.20000
AFIX   0
C020  1    0.736200    0.057190    0.851590    11.00000    0.03213    0.02485 =
         0.02546    0.00191    0.01045   -0.00213
AFIX  43
H020  2    0.772342    0.071438    0.910272    11.00000   -1.20000
AFIX   0
C005  1    0.638990    0.486671    0.506957    11.00000    0.03953    0.02463 =
         0.02682    0.00125    0.01609    0.00185
AFIX  43
H005  2    0.644594    0.484400    0.454735    11.00000   -1.20000
AFIX   0
C009  1    0.595087    0.680586    0.475469    11.00000    0.02974    0.02296 =
         0.02909    0.00322    0.01285    0.00330
C017  1    0.628333    0.014286    0.681644    11.00000    0.03647    0.02520 =
         0.02645   -0.00245    0.00882   -0.00492
AFIX  43
H017  2    0.590851    0.001892    0.623044    11.00000   -1.20000
AFIX   0
C006  1    0.611595    0.582150    0.530695    11.00000    0.03091    0.02134 =
         0.02678    0.00189    0.01038    0.00178
C018  1    0.653756   -0.070232    0.741168    11.00000    0.04203    0.02115 =
         0.03548   -0.00154    0.01438   -0.00545
AFIX  43
H018  2    0.634661   -0.141018    0.723378    11.00000   -1.20000
AFIX   0
C001  1    0.885061    0.209626    0.993470    11.00000    0.03016    0.02473 =
         0.02499   -0.00287    0.01185   -0.00247
C011  1    0.549761    0.765003    0.333586    11.00000    0.03627    0.03506 =
         0.02753    0.00575    0.01230    0.00479
AFIX  43
H011  2    0.527305    0.758505    0.272840    11.00000   -1.20000
AFIX   0
C026  1    0.877998    0.074741    0.783236    11.00000    0.03036    0.03110 =
         0.02433    0.00134    0.00996    0.00195
AFIX  43
H026  2    0.891706    0.078909    0.842775    11.00000   -1.20000
AFIX   0
C028  1    0.860745    0.450349    0.795355    11.00000    0.04369    0.02645 =
         0.02998    0.00066    0.00966   -0.00777
C014  1    0.615430    0.783420    0.513226    11.00000    0.04183    0.02617 =
         0.02895    0.00123    0.01486    0.00193
AFIX  43
H014  2    0.637330    0.790510    0.573887    11.00000   -1.20000
AFIX   0
C013  1    0.603667    0.875409    0.462142    11.00000    0.04744    0.02253 =
         0.03970    0.00135    0.01893    0.00048
AFIX  43
H013  2    0.617906    0.943743    0.488529    11.00000   -1.20000
AFIX   0
C023  1    0.840575    0.062867    0.607269    11.00000    0.03781    0.03538 =
         0.02644   -0.00013    0.01516    0.00215
AFIX  43
H023  2    0.828783    0.059391    0.548172    11.00000   -1.20000
AFIX   0
C027  1    0.880051    0.351217    0.762178    11.00000    0.03872    0.03225 =
         0.02943    0.00017    0.01407   -0.00686
AFIX  43
H027  2    0.919384    0.349120    0.738277    11.00000   -1.20000
AFIX   0
C019  1    0.707846   -0.047967    0.827294    11.00000    0.03727    0.02348 =
         0.03201    0.00440    0.01374   -0.00177
AFIX  43
H019  2    0.725210   -0.103518    0.868929    11.00000   -1.20000
AFIX   0
C032  1    0.775716    0.525135    0.854855    11.00000    0.04745    0.02434 =
         0.03247   -0.00521    0.00574    0.00190
AFIX  43
H032  2    0.733519    0.517632    0.874678    11.00000   -1.20000
AFIX   0
C031  1    0.812696    0.626007    0.858989    11.00000    0.06731    0.02291 =
         0.04860   -0.00703    0.00817   -0.00158
AFIX  43
H031  2    0.794280    0.685970    0.879950    11.00000   -1.20000
AFIX   0
C029  1    0.900975    0.548876    0.799358    11.00000    0.06200    0.03389 =
         0.04967    0.00139    0.01977   -0.01646
AFIX  43
H029  2    0.943746    0.554814    0.780183    11.00000   -1.20000
AFIX   0
C030  1    0.876503    0.637965    0.832260    11.00000    0.07687    0.02598 =
         0.05798   -0.00265    0.01572   -0.01762
AFIX  43
H030  2    0.902828    0.705308    0.836323    11.00000   -1.20000
AFIX  66
REM #####
PART 1
C1A   1    0.869740   -0.135653    0.617032    21.00000    0.02637    0.03356 =
         0.02877   -0.00338    0.00414    0.01006
C2A   1    0.829876   -0.224834    0.634482    21.00000    0.03537    0.03061 =
         0.05510   -0.00498    0.01304    0.00776
AFIX  43
H2A   2    0.796382   -0.215162    0.664594    21.00000   -1.20000
AFIX  65
C3A   1    0.840073   -0.328471    0.606928    21.00000    0.04670    0.03845 =
         0.05117   -0.00617    0.01517    0.00590
AFIX  43
H3A   2    0.813401   -0.388139    0.618603    21.00000   -1.20000
AFIX  65
C4A   1    0.890135   -0.342928    0.561922    21.00000    0.05161    0.03433 =
         0.03202   -0.00088    0.01028    0.01332
AFIX  43
H4A   2    0.896957   -0.412268    0.543487    21.00000   -1.20000
AFIX  65
C5A   1    0.929999   -0.253748    0.544471    21.00000    0.04641    0.03792 =
         0.03835   -0.00522    0.01732    0.01368
AFIX  43
H5A   2    0.963493   -0.263420    0.514360    21.00000   -1.20000
AFIX  65
C6A   1    0.919803   -0.150110    0.572026    21.00000    0.03215    0.03863 =
         0.03430   -0.01089    0.00882    0.00269
AFIX  43
H6A   2    0.946475   -0.090442    0.560350    21.00000   -1.20000
AFIX  66
PART 2
C1B   1    0.880345   -0.136778    0.625924   -21.00000    0.01916    0.03605 =
         0.02434   -0.00255   -0.00454    0.00750
C2B   1    0.845826   -0.235456    0.635824   -21.00000    0.02886    0.03263 =
         0.03736   -0.00060    0.01060    0.01467
AFIX  43
H2B   2    0.813901   -0.238454    0.668067   -21.00000   -1.20000
AFIX  65
C3B   1    0.859023   -0.329654    0.597533   -21.00000    0.05671    0.03009 =
         0.04333   -0.00580    0.02264    0.00893
AFIX  43
H3B   2    0.835928   -0.395676    0.604156   -21.00000   -1.20000
AFIX  65
C4B   1    0.906738   -0.325174    0.549341   -21.00000    0.05295    0.03909 =
         0.03019    0.00267    0.01473    0.02030
AFIX  43
H4B   2    0.915567   -0.388198    0.523722   -21.00000   -1.20000
AFIX  65
C5B   1    0.941257   -0.226496    0.539441   -21.00000    0.04483    0.04359 =
         0.05279   -0.00143    0.01892    0.01341
AFIX  43
H5B   2    0.973182   -0.223499    0.507198   -21.00000   -1.20000
AFIX  65
C6B   1    0.928061   -0.132298    0.577732   -21.00000    0.04193    0.04757 =
         0.04950   -0.01357    0.01863    0.00771
AFIX  43
H6B   2    0.951156   -0.066276    0.571108   -21.00000   -1.20000
PART 0
AFIX   0
HKLF 4


REM  sc2_093K_a.res in P2(1)/c
REM wR2 = 0.0888, GooF = S = 1.044, Restrained GooF = 1.041 for all data
REM R1 = 0.0308 for 7020 Fo > 4sig(Fo) and 0.0324 for all 7500 data
REM 457 parameters refined using 73 restraints

END

WGHT      0.0483      1.0924

REM Highest difference peak  0.331,  deepest hole -0.384,  1-sigma level  0.052
Q1    1   0.6493  0.1633  0.6838  11.00000  0.05    0.33
Q2    1   0.6453 -0.0300  0.7121  11.00000  0.05    0.33
Q3    1   0.8694 -0.0815  0.6403  11.00000  0.05    0.32
Q4    1   0.6229  0.5334  0.5185  11.00000  0.05    0.31
Q5    1   0.5987  0.6318  0.5020  11.00000  0.05    0.30
Q6    1   0.8681  0.4024  0.7826  11.00000  0.05    0.29
Q7    1   0.6365  0.4414  0.5335  11.00000  0.05    0.28
Q8    1   0.6041  0.5330  0.6295  11.00000  0.05    0.28
Q9    1   0.8255  0.6435  0.8140  11.00000  0.05    0.28
Q10   1   0.9553  0.1918  1.1116  11.00000  0.05    0.28
Q11   1   0.7083  0.0058  0.8402  11.00000  0.05    0.27
Q12   1   0.8429  0.0132  0.6309  11.00000  0.05    0.27
Q13   1   0.8469  0.1605  0.6915  11.00000  0.05    0.27
Q14   1   0.5635  0.7160  0.3598  11.00000  0.05    0.27
Q15   1   0.9173  0.0904  1.0900  11.00000  0.05    0.27
Q16   1   0.6405  0.4472  0.6507  11.00000  0.05    0.27
Q17   1   0.8669  0.5930  0.7940  11.00000  0.05    0.26
Q18   1   0.8333  0.1091  0.6294  11.00000  0.05    0.26
Q19   1   0.6411  0.0647  0.7018  11.00000  0.05    0.25
Q20   1   0.8809  0.4962  0.7993  11.00000  0.05    0.25
;
_shelx_res_checksum   37782

_shelx_hkl_file
;
   2   0   0 184573. 6219.32   1
  -2   0   0 171207. 6218.82   1
   3   0   0 48715.9 1787.28   1
  -3   0   0 52892.9 1787.96   1
   4   0   0 972469. 34476.7   1
  -4   0   0 999999. 34476.8   1
   5   0   0 2274.11 107.080   1
  -5   0   0 2530.26 106.957   1
   7   0   0 885.971 57.9713   1
  -7   0   0 837.850 56.4821   1
   8   0   0 52294.7 1903.07   1
  -8   0   0 54466.7 1903.29   1
   9   0   0 277.752 38.7593   1
  -9   0   0 204.373 34.9753   1
  10   0   0 176153. 6016.06   1
 -10   0   0 165804. 6013.85   1
  11   0   0 302.310 48.5204   1
 -11   0   0 417.155 48.3141   1
 -13   0   0 4109.05 196.650   1
  13   0   0 4352.41 199.032   1
 -14   0   0 13193.0 505.499   1
  14   0   0 12486.5 503.514   1
  15   0   0 109.903 40.2261   1
 -15   0   0 51.5833 33.0611   1
 -16   0   0 5039.18 234.129   1
  16   0   0 5081.66 237.858   1
 -17   0   0 2890.26 157.954   1
  17   0   0 2970.93 159.876   1
 -18   0   0 5742.03 263.822   1
  18   0   0 5847.27 264.317   1
 -19   0   0 2149.64 131.559   1
  19   0   0 2029.69 127.123   1
 -21   0   0 118.670 51.5984   1
  21   0   0 39.2724 42.7066   1
 -22   0   0 1811.36 123.589   1
  22   0   0 2132.74 128.737   1
 -23   0   0 941.104 89.2236   1
  23   0   0 1201.31 93.8759   1
 -24   0   0 2395.43 143.523   1
  24   0   0 2599.81 145.854   1
 -25   0   0 551.589 67.9830   1
  25   0   0 670.840 73.6362   1
 -26   0   0 88.4926 46.1222   1
  26   0   0 12.5846 38.4978   1
  -1   1   0 289456. 11000.7   1
   1  -1   0 333231. 11002.1   1
   1   1   0 301182. 11001.3   1
  -1  -1   0 341113. 11002.1   1
  -2   1   0 334.778 22.8762   1
   2   1   0 346.739 24.7573   1
   2  -1   0 317.904 22.2241   1
  -2  -1   0 307.431 23.5280   1
  -3   1   0 261253. 8800.50   1
   3   1   0 236567. 8800.08   1
  -3  -1   0 241508. 8801.84   1
   3  -1   0 265812. 8800.28   1
  -4  -1   0 40885.5 1479.80   1
   4  -1   0 42424.0 1479.97   1
  -4   1   0 40958.7 1478.94   1
   4   1   0 42882.7 1480.37   1
  -5  -1   0 1151.80 65.9638   1
   5   1   0 1212.78 63.5665   1
  -6  -1   0 417.822 38.6072   1
   6   1   0 279.108 34.6683   1
  -7   1   0 23172.6 818.054   1
   7  -1   0 23284.4 819.481   1
  -7  -1   0 21420.6 818.703   1
   7   1   0 22048.5 818.001   1
  -8   1   0 13274.2 475.703   1
   8  -1   0 12542.5 473.870   1
  -8  -1   0 12812.6 476.729   1
   8   1   0 11597.3 471.372   1
  -9   1   0 140274. 4997.07   1
   9  -1   0 141399. 4997.34   1
  -9  -1   0 138279. 4997.28   1
   9   1   0 147540. 4998.57   1
 -10   1   0 1446.74 88.8188   1
  10  -1   0 1516.55 91.0068   1
 -10  -1   0 1448.64 88.4721   1
  10   1   0 1578.34 92.4389   1
 -11   1   0 51520.9 1912.46   1
  11  -1   0 52635.0 1914.47   1
 -11  -1   0 54604.9 1915.20   1
  11   1   0 54928.0 1916.98   1
 -12  -1   0 1248.78 88.1613   1
  12   1   0 1528.03 94.0327   1
 -13   1   0 3190.14 162.140   1
  13  -1   0 3233.33 164.620   1
 -13  -1   0 3309.39 164.169   1
  13   1   0 3377.51 166.675   1
 -14   1   0 700.381 70.4440   1
  14  -1   0 689.814 67.7948   1
 -14  -1   0 766.966 71.2569   1
  14   1   0 682.102 68.7289   1
 -15   1   0 12073.9 487.850   1
 -15  -1   0 12634.5 490.738   1
  15   1   0 12177.7 488.638   1
  16  -1   0 3247.50 170.872   1
 -16  -1   0 3362.55 171.524   1
 -17  -1   0 720.479 72.1480   1
 -17   1   0 638.446 70.0541   1
  17  -1   0 677.066 69.6541   1
  17   1   0 586.751 65.8198   1
 -18   1   0 288.682 50.2096   1
  18  -1   0 257.129 48.1649   1
 -18  -1   0 329.689 55.5993   1
  18   1   0 190.997 52.3226   1
 -19  -1   0 1812.40 120.987   1
 -19   1   0 1785.42 118.623   1
  19  -1   0 2014.31 123.907   1
  19   1   0 1970.02 124.530   1
 -20  -1   0 85.4155 43.2897   1
  20   1   0 119.998 47.4160   1
 -21   1   0 1357.77 100.525   1
 -21  -1   0 1510.50 105.328   1
  21  -1   0 1196.32 97.7208   1
  21   1   0 1394.93 103.136   1
 -22   1   0 3076.43 173.899   1
 -22  -1   0 3597.61 180.461   1
  22  -1   0 2986.89 175.442   1
  22   1   0 3589.11 179.166   1
 -23   1   0 1155.46 95.9065   1
 -23  -1   0 1077.37 95.6630   1
  23  -1   0 1234.91 96.1832   1
  23   1   0 1076.03 93.7731   1
 -24  -1   0 848.985 83.7312   1
 -24   1   0 900.492 82.7335   1
  24   1   0 797.591 82.5330   1
 -25  -1   0 1019.06 90.7642   1
 -25   1   0 1055.15 93.7926   1
  25  -1   0 1074.11 91.4017   1
  25   1   0 1074.19 89.2133   1
 -26  -1   0 31.2135 42.5076   1
  26   1   0 189.920 49.6249   1
   0   2   0 155644. 5694.48   1
   0  -2   0 169715. 5694.64   1
  -1   2   0 139.855 18.3580   1
   1  -2   0 109.196 17.9270   1
   1   2   0 24.2669 15.4643   1
  -1  -2   0 11.3605 16.9751   1
  -2   2   0 1107.29 53.2433   1
   2  -2   0 1029.96 53.8750   1
   2   2   0 1117.18 54.5582   1
  -2  -2   0 1132.14 55.1990   1
   3   2   0 64647.0 2330.64   1
   3  -2   0 63886.2 2329.26   1
  -3   2   0 67417.9 2329.25   1
  -3  -2   0 68878.0 2331.43   1
   4   2   0 48833.1 1689.92   1
  -4   2   0 44001.8 1686.39   1
   4  -2   0 49769.3 1688.07   1
  -4  -2   0 48641.8 1690.69   1
   5  -2   0 899.822 53.2795   1
  -5   2   0 884.456 53.6964   1
   6   2   0 6283.48 248.126   1
   6  -2   0 5837.60 245.667   1
  -6  -2   0 6659.60 250.770   1
  -7  -2   0 9192.46 354.665   1
   7  -2   0 9358.82 351.627   1
   7   2   0 8846.30 351.723   1
  -7   2   0 9096.65 350.552   1
  -8  -2   0 10178.4 395.866   1
   8  -2   0 9829.25 390.984   1
   8   2   0 10706.2 394.148   1
  -8   2   0 9984.86 390.950   1
  -9  -2   0 109.716 30.8286   1
   9  -2   0 150.882 29.7905   1
   9   2   0 110.015 30.9645   1
  -9   2   0 91.9289 27.2715   1
 -10  -2   0 68729.2 2559.53   1
  10  -2   0 74566.0 2558.68   1
  10   2   0 74326.3 2560.72   1
 -10   2   0 70124.1 2556.09   1
 -11  -2   0 500.534 55.6093   1
  11  -2   0 571.139 52.6215   1
  11   2   0 420.332 51.0694   1
 -11   2   0 563.782 53.6829   1
 -12  -2   0 33497.1 1209.46   1
  12   2   0 32615.6 1209.14   1
 -13  -2   0 16186.3 621.065   1
  13  -2   0 16250.4 623.211   1
  13   2   0 15993.7 623.106   1
 -13   2   0 16423.3 620.444   1
 -14  -2   0 19099.4 722.478   1
  14   2   0 19022.6 725.105   1
 -14   2   0 18977.3 719.771   1
 -15  -2   0 2574.22 149.644   1
  15  -2   0 2853.45 153.417   1
  15   2   0 2887.60 155.534   1
 -15   2   0 3014.04 153.259   1
  16  -2   0 1547.82 104.626   1
 -16   2   0 1526.89 102.798   1
  17  -2   0 399.444 55.3466   1
 -17  -2   0 230.082 48.2511   1
 -17   2   0 266.958 50.3869   1
  18  -2   0 171.550 47.3483   1
  18   2   0 131.623 47.3191   1
 -18   2   0 212.063 45.8890   1
 -19  -2   0 254.757 53.3048   1
  19  -2   0 142.680 46.8725   1
  19   2   0 248.576 50.9003   1
 -19   2   0 165.949 46.7770   1
  20   2   0 1965.10 128.927   1
 -20  -2   0 2239.16 134.728   1
 -21  -2   0 32.8776 40.9776   1
 -21   2   0 39.6431 38.0050   1
  21   2   0 33.7544 39.2503   1
  21  -2   0 19.6392 40.0342   1
  22  -2   0 655.583 71.9858   1
 -22   2   0 648.183 74.5470   1
  23   2   0 2396.80 135.827   1
  23  -2   0 2007.14 130.557   1
 -23   2   0 2044.47 132.538   1
 -23  -2   0 1872.84 126.894   1
  24  -2   0 647.321 74.5591   1
 -24   2   0 734.790 77.0051   1
  25   2   0 692.820 73.2294   1
  25  -2   0 755.584 78.9664   1
 -25   2   0 665.955 77.5044   1
 -25  -2   0 697.979 76.4610   1
  26   2   0 87.7535 49.6862   1
 -26  -2   0 111.828 49.5298   1
   0  -3   0 9.98715 17.1204   1
   0   3   0 29.7144 20.1447   1
   1  -3   0 55348.8 1869.11   1
   1   3   0 55548.5 1869.95   1
  -1  -3   0 52986.2 1869.02   1
  -2   3   0 282.708 28.2384   1
   2  -3   0 280.136 27.9721   1
   2   3   0 258.612 28.9980   1
  -2  -3   0 290.334 30.5188   1
  -3   3   0 8348.67 309.047   1
   3  -3   0 8770.80 309.637   1
   3   3   0 8253.99 310.440   1
  -4   3   0 17241.0 638.361   1
   4  -3   0 17998.8 640.016   1
  -5  -3   0 1128.82 68.3752   1
   5   3   0 1209.88 68.0792   1
   6   3   0 2202.10 108.719   1
  -6   3   0 2244.33 104.961   1
  -6  -3   0 2208.65 107.585   1
   6  -3   0 2045.73 104.047   1
   7   3   0 85429.5 3033.20   1
  -7   3   0 85458.9 3030.27   1
  -7  -3   0 86832.5 3035.31   1
   7  -3   0 85375.5 3029.89   1
   8   3   0 219.631 35.1728   1
  -8   3   0 222.801 33.0715   1
   8  -3   0 195.187 33.8153   1
  -8  -3   0 206.881 35.3369   1
  -9   3   0 2491.02 119.655   1
   9  -3   0 2476.63 117.887   1
   9   3   0 2375.31 119.907   1
 -10   3   0 4636.69 212.984   1
  10  -3   0 4926.02 213.279   1
  10   3   0 4769.09 214.719   1
 -10  -3   0 5386.84 222.871   1
 -11   3   0 465.034 51.2948   1
  11  -3   0 420.827 47.7783   1
 -12   3   0 3598.38 174.063   1
  12  -3   0 3558.30 174.879   1
  12   3   0 3556.73 175.295   1
 -12  -3   0 3967.82 180.163   1
 -13   3   0 23714.2 852.866   1
  13   3   0 21778.1 850.487   1
 -13  -3   0 22980.7 856.145   1
 -14   3   0 8718.57 353.926   1
  14  -3   0 8520.04 353.642   1
  14   3   0 8753.49 357.572   1
 -14  -3   0 8174.65 354.881   1
 -15   3   0 2372.83 134.939   1
  15  -3   0 2438.24 136.394   1
  15   3   0 2509.62 142.072   1
 -15  -3   0 2287.09 133.914   1
 -16   3   0 1502.18 103.344   1
  16  -3   0 1595.00 104.974   1
  16   3   0 1503.17 104.580   1
 -16  -3   0 1489.18 103.076   1
 -17   3   0 1407.42 101.880   1
  17  -3   0 1608.69 106.241   1
  17   3   0 1517.47 105.696   1
 -17  -3   0 1512.51 104.434   1
 -18   3   0 760.502 74.5226   1
  18  -3   0 713.049 71.8015   1
  18   3   0 815.499 75.4280   1
 -18  -3   0 629.340 72.2226   1
  19  -3   0 299.297 54.1856   1
 -19   3   0 239.134 53.5819   1
 -19  -3   0 351.253 55.5799   1
  20  -3   0 512.847 66.3026   1
  20   3   0 499.394 64.6277   1
 -20  -3   0 493.912 63.6198   1
 -21   3   0 207.786 50.0186   1
  21  -3   0 217.420 51.0444   1
  21   3   0 194.950 52.7142   1
 -21  -3   0 166.045 52.3660   1
 -22   3   0 201.403 51.5928   1
  22  -3   0 92.2812 45.6458   1
  22   3   0 119.447 49.9119   1
 -22  -3   0 125.931 50.4814   1
 -23   3   0 481.782 65.5685   1
  23  -3   0 450.973 63.9078   1
  23   3   0 635.787 70.9713   1
 -23  -3   0 644.746 73.3330   1
 -24   3   0 600.207 71.6008   1
  24  -3   0 520.045 67.0559   1
  24   3   0 660.152 76.4547   1
 -24  -3   0 598.810 75.4599   1
 -25   3   0 6.33114 48.9002   1
  25   3   0 19.0136 37.6140   1
 -25  -3   0 19.5242 45.8321   1
 -26  -3   0 212.104 53.5531   1
  26   3   0 277.973 55.0703   1
   0  -4   0 20076.4 737.914   1
   0   4   0 20846.9 738.019   1
  -1  -4   0-16.0052 20.6968   1
   1  -4   0-2.23884 18.5003   1
   1   4   0-6.83783 20.9906   1
  -1   4   0-2.15489 17.3318   1
   2  -4   0 81250.4 2868.24   1
  -2   4   0 81469.5 2867.45   1
   3   4   0 16368.2 620.835   1
  -3  -4   0 17697.2 622.644   1
  -4  -4   0 14812.4 557.881   1
   4   4   0 15361.8 557.325   1
   5   4   0 20195.7 712.789   1
   5  -4   0 19520.7 710.711   1
  -5  -4   0 18485.6 710.692   1
  -5   4   0 19491.6 708.271   1
   6   4   0 3.55493 21.3122   1
   6  -4   0 3.23754 20.9046   1
  -6  -4   0 10.6802 19.5616   1
  -6   4   0 18.8377 20.4465   1
   7   4   0 1902.15 102.072   1
   7  -4   0 1953.91 100.700   1
  -7   4   0 1993.70 100.134   1
  -7  -4   0 1844.76 102.188   1
   8   4   0 63372.5 2256.49   1
  -8  -4   0 68079.7 2260.21   1
  -8   4   0 62266.8 2255.46   1
   8  -4   0 60057.6 2255.39   1
   9   4   0 854.394 66.7726   1
  -9   4   0 811.893 62.8779   1
   9  -4   0 836.284 64.3011   1
  -9  -4   0 856.022 67.2566   1
  10  -4   0 2105.69 112.657   1
 -10   4   0 1957.52 109.549   1
 -11  -4   0 2018.89 114.895   1
  11   4   0 1804.61 110.143   1
 -12  -4   0 6098.93 266.108   1
  12  -4   0 5693.08 258.796   1
  12   4   0 6060.59 264.778   1
 -12   4   0 6321.74 261.215   1
 -13  -4   0 17145.3 660.561   1
  13  -4   0 17037.4 656.443   1
  13   4   0 17740.9 661.612   1
 -13   4   0 17019.9 655.069   1
  14  -4   0 479.535 59.6960   1
  14   4   0 451.452 56.5628   1
 -14   4   0 442.521 58.3024   1
  15  -4   0 12359.1 480.351   1
 -15   4   0 11592.4 475.961   1
 -16  -4   0 1086.36 88.9879   1
  16   4   0 1084.48 90.3673   1
 -17  -4   0 412.049 58.4883   1
  17  -4   0 598.600 62.9237   1
  17   4   0 576.882 67.1296   1
 -17   4   0 535.198 60.5176   1
  18  -4   0 4046.74 195.750   1
 -18  -4   0 3831.61 194.669   1
 -18   4   0 3712.52 191.744   1
  19  -4   0 952.925 83.0690   1
  19   4   0 893.649 83.0322   1
 -19   4   0 710.799 75.5543   1
 -20  -4   0 216.508 54.3830   1
  20  -4   0 299.539 54.8271   1
  20   4   0 284.199 56.7440   1
 -20   4   0 231.258 50.7118   1
 -21  -4   0 66.7648 46.7476   1
  21  -4   0 92.2108 46.7906   1
  21   4   0 26.1147 43.3075   1
 -21   4   0 116.278 46.5432   1
 -22  -4   0 171.491 53.6813   1
  22  -4   0 198.578 48.9708   1
  22   4   0 156.140 45.2121   1
 -22   4   0 167.752 48.3748   1
  23  -4   0 814.039 83.2261   1
  23   4   0 961.651 86.2818   1
 -23   4   0 988.609 89.1307   1
 -23  -4   0 1037.92 89.8947   1
  24   4   0 209.395 49.9719   1
 -24  -4   0 135.071 46.3284   1
  25   4   0 109.458 48.4077   1
 -25  -4   0 139.423 47.3487   1
   0   5   0 24.1679 18.4949   1
   0  -5   0-16.5179 19.8040   1
  -1  -5   0 1273.91 69.6795   1
   1   5   0 1380.50 71.0357   1
  -1   5   0 1203.39 67.8133   1
  -2  -5   0 53880.8 1800.44   1
  -2   5   0 47730.5 1794.05   1
   2   5   0 49530.4 1797.64   1
   2  -5   0 51889.7 1798.71   1
  -3  -5   0 30556.1 1096.12   1
   3  -5   0 31484.4 1095.69   1
   3   5   0 31885.9 1096.77   1
  -3   5   0 28111.7 1092.60   1
  -4   5   0 95617.7 3306.13   1
   4  -5   0 94024.4 3306.36   1
   4   5   0 92356.8 3309.05   1
  -4  -5   0 92566.2 3308.55   1
   5   5   0 27988.4 1003.10   1
  -5  -5   0 26617.2 1003.97   1
  -5   5   0 28014.4 1001.22   1
   5  -5   0 27919.7 1001.85   1
   6   5   0 809.957 57.9249   1
  -6  -5   0 624.215 53.7437   1
  -6   5   0 651.446 50.6673   1
   6  -5   0 713.312 53.4218   1
   7   5   0 51752.4 1718.87   1
  -7  -5   0 45779.1 1714.77   1
  -7   5   0 47110.5 1713.76   1
   7  -5   0 47044.5 1715.93   1
   8   5   0 4589.11 206.466   1
   8  -5   0 4758.64 205.638   1
  -8  -5   0 4858.44 208.833   1
  -8   5   0 4642.46 204.278   1
   9  -5   0 17.5040 26.2472   1
  -9   5   0 34.1369 26.1011   1
  10   5   0 1397.93 92.2712   1
 -10  -5   0 1558.30 96.9707   1
 -10   5   0 1453.54 91.7246   1
  10  -5   0 1624.38 95.1974   1
  11   5   0 2486.63 134.741   1
  11  -5   0 2323.24 128.049   1
 -11  -5   0 2167.41 129.759   1
 -11   5   0 2578.72 130.232   1
  12  -5   0 1659.10 102.052   1
  12   5   0 1476.98 102.892   1
 -12  -5   0 1621.16 105.547   1
 -12   5   0 1625.23 100.788   1
  13   5   0 10341.1 417.563   1
  13  -5   0 10287.7 416.432   1
 -13  -5   0 10298.5 420.534   1
  14   5   0 278.317 49.5501   1
 -14   5   0 261.989 46.4780   1
  14  -5   0 175.748 41.5240   1
 -14  -5   0 184.230 47.5018   1
 -15  -5   0 2576.80 144.054   1
  15  -5   0 2576.54 140.150   1
  15   5   0 2536.30 142.724   1
 -15   5   0 2280.07 135.036   1
 -16  -5   0 185.315 49.3675   1
  16  -5   0 206.604 45.9840   1
  16   5   0 181.616 45.5275   1
 -17  -5   0 11586.1 478.100   1
  17  -5   0 12146.2 477.400   1
  17   5   0 12217.2 480.082   1
 -17   5   0 11358.7 472.521   1
 -18  -5   0 1593.82 109.951   1
  18  -5   0 1815.31 116.711   1
  18   5   0 1993.22 123.632   1
 -18   5   0 1474.49 108.155   1
 -19  -5   0 45.4280 44.3955   1
  19  -5   0 91.1460 41.7115   1
  19   5   0 80.2356 45.7379   1
 -19   5   0 6.40468 38.4389   1
 -20  -5   0 191.293 51.8828   1
  20  -5   0 151.877 50.4064   1
  20   5   0 172.720 52.2460   1
 -20   5   0 149.578 52.3358   1
  21  -5   0 13.3102 41.4692   1
 -21   5   0-65.5353 49.0756   1
 -22  -5   0 288.768 56.5918   1
  22   5   0 385.181 57.3854   1
  23  -5   0 431.031 63.9893   1
 -23   5   0 393.928 64.5972   1
 -24  -5   0 559.239 69.9172   1
  24   5   0 366.608 57.9055   1
 -24   5   0 484.196 65.2700   1
  25   5   0 100.992 45.7151   1
 -25  -5   0 194.120 49.5158   1
   0   6   0 46002.7 1631.62   1
   0  -6   0 45446.1 1632.68   1
  -1   6   0 9608.52 362.303   1
   1   6   0 9422.18 363.572   1
   1  -6   0 9219.88 362.161   1
  -1  -6   0 9375.01 362.180   1
  -2   6   0 26676.7 919.660   1
   2   6   0 24374.6 917.703   1
   2  -6   0 25243.0 921.333   1
  -2  -6   0 25014.8 920.326   1
  -3   6   0 526.353 44.5258   1
   3  -6   0 525.142 46.0132   1
   3   6   0 564.514 46.4090   1
  -3  -6   0 474.574 45.0555   1
   4  -6   0 2593.40 128.866   1
  -4   6   0 2852.03 130.305   1
   4   6   0 2905.77 132.739   1
  -4  -6   0 2684.35 130.644   1
  -5   6   0 4548.89 193.108   1
   5  -6   0 4872.32 196.006   1
   5   6   0 4371.07 195.283   1
  -5  -6   0 4190.55 194.951   1
   6   6   0 6878.45 284.113   1
  -6  -6   0 6900.15 283.766   1
  -6   6   0 6845.89 281.325   1
   6  -6   0 7118.60 282.599   1
   7   6   0 2227.85 117.490   1
  -7  -6   0 2185.29 117.949   1
  -7   6   0 2212.56 114.751   1
   7  -6   0 2259.59 115.854   1
  -8   6   0 1009.78 72.4300   1
   8  -6   0 1099.78 75.1533   1
   9   6   0 6106.10 272.081   1
  -9  -6   0 5913.04 269.998   1
  -9   6   0 6840.65 271.673   1
   9  -6   0 6699.93 271.689   1
 -10  -6   0 2144.09 123.042   1
  10   6   0 2244.15 123.905   1
  11   6   0 155.729 41.9630   1
 -11  -6   0 104.930 41.5904   1
 -11   6   0 138.661 36.1480   1
  11  -6   0 113.095 34.6062   1
  12   6   0 13216.3 541.161   1
  12  -6   0 14239.9 541.266   1
 -12  -6   0 14079.6 543.971   1
  13  -6   0 1072.21 85.1926   1
 -13  -6   0 998.590 83.8004   1
  13   6   0 1155.12 89.5595   1
 -13   6   0 1207.81 86.4603   1
 -14   6   0 289.030 47.2424   1
  14  -6   0 237.809 46.2639   1
  15   6   0 397.334 59.2304   1
 -15  -6   0 315.820 57.4074   1
 -15   6   0 258.387 48.5433   1
  15  -6   0 209.523 47.0429   1
  16  -6   0 1990.28 123.762   1
 -16  -6   0 1856.94 124.065   1
  16   6   0 2264.99 132.746   1
 -16   6   0 1917.21 121.164   1
  17   6   0 317.393 56.8382   1
  17  -6   0 309.539 53.7113   1
 -17  -6   0 328.672 61.8178   1
 -17   6   0 217.632 51.0277   1
  18   6   0 77.0462 42.6137   1
  18  -6   0 51.5656 41.7200   1
 -18  -6   0 53.4053 47.7774   1
 -18   6   0 159.266 50.1710   1
 -19  -6   0 157.113 43.6902   1
  20   6   0 235.157 57.3537   1
  20  -6   0 158.837 48.4061   1
 -20  -6   0 214.928 55.3467   1
 -20   6   0 169.426 49.5589   1
  21   6   0 172.818 52.7347   1
 -21   6   0 202.542 50.9576   1
 -21  -6   0 229.799 54.7129   1
  21  -6   0 206.304 51.8857   1
  22  -6   0 1775.31 118.957   1
 -22   6   0 1618.89 114.649   1
 -22  -6   0 1645.03 113.085   1
  22   6   0 1882.25 118.434   1
 -23  -6   0 402.848 64.2565   1
  23  -6   0 611.462 69.8927   1
 -23   6   0 369.828 64.4421   1
  23   6   0 439.744 65.1713   1
  25   6   0 72.8265 45.4996   1
 -25  -6   0 62.2525 50.9484   1
   0   7   0 18.3773 22.4695   1
   0  -7   0-3.74117 19.2927   1
  -1  -7   0 5596.51 214.197   1
   1   7   0 5485.28 213.799   1
  -2  -7   0 20835.0 739.815   1
   2   7   0 19750.5 736.260   1
  -2   7   0 19466.4 734.794   1
   2  -7   0 19865.5 737.231   1
  -3  -7   0 1731.06 97.8346   1
   3   7   0 1802.23 98.8222   1
  -3   7   0 1728.06 94.5537   1
   3  -7   0 1742.98 95.9390   1
  -4  -7   0 15992.7 607.660   1
   4   7   0 14935.9 604.266   1
  -4   7   0 16730.5 606.203   1
   4  -7   0 17141.2 608.110   1
  -5  -7   0 7292.24 304.714   1
   5  -7   0 7155.69 300.984   1
   5   7   0 7704.21 305.265   1
  -5   7   0 7621.15 301.367   1
  -6   7   0 104.214 28.9969   1
   6  -7   0 102.074 29.1303   1
   6   7   0 136.378 29.4116   1
  -6  -7   0 121.225 32.3683   1
  -7   7   0 704.988 59.9566   1
   7  -7   0 767.322 63.1505   1
   8   7   0 489.356 53.0143   1
  -8  -7   0 614.876 58.9561   1
  -8   7   0 613.462 55.4816   1
   8  -7   0 663.891 59.0054   1
  -9  -7   0 3636.20 174.828   1
   9   7   0 3488.65 172.767   1
  10   7   0 5425.11 234.879   1
 -10  -7   0 4977.27 228.449   1
 -10   7   0 4989.40 225.802   1
  10  -7   0 4928.99 226.298   1
  11   7   0 575.545 63.2802   1
 -11  -7   0 569.464 62.1770   1
  11  -7   0 605.469 61.9694   1
  12   7   0 687.059 65.6206   1
  12  -7   0 621.300 65.7864   1
 -12  -7   0 715.642 67.7665   1
 -12   7   0 646.489 64.9182   1
 -13   7   0 78.2254 36.5393   1
  13  -7   0 117.687 39.7369   1
  14  -7   0 2793.82 155.667   1
 -14   7   0 2862.89 151.719   1
 -14  -7   0 2690.23 152.941   1
  14   7   0 2834.89 156.936   1
  15  -7   0 12479.3 507.576   1
 -15   7   0 13026.4 505.505   1
 -15  -7   0 13031.6 512.398   1
  15   7   0 12413.0 507.075   1
  16  -7   0 6905.66 294.482   1
 -16   7   0 6389.98 287.016   1
 -16  -7   0 6218.83 292.033   1
  16   7   0 6759.61 294.966   1
 -17   7   0 186.091 46.0361   1
  17  -7   0 199.595 47.1191   1
  18  -7   0 157.199 48.5658   1
 -18   7   0 88.3436 42.3040   1
 -18  -7   0 142.172 51.4835   1
  18   7   0 71.5744 42.9068   1
  19  -7   0-19.9011 39.3670   1
 -19   7   0 12.7889 42.3395   1
 -19  -7   0-6.73372 38.2949   1
  19   7   0-25.8928 39.1907   1
  20  -7   0 80.2785 47.1608   1
 -20   7   0 45.1391 40.2317   1
  20   7   0 67.0161 51.4929   1
  21  -7   0 261.978 55.9951   1
 -21   7   0 239.568 55.3861   1
 -21  -7   0 206.932 53.0998   1
  21   7   0 160.113 49.5347   1
 -22   7   0 258.317 53.7129   1
  22  -7   0 479.805 65.0178   1
 -23  -7   0 44.8311 45.1151   1
  23   7   0-6.38656 42.3029   1
 -23   7   0 64.0225 44.1091   1
 -24  -7   0 185.901 45.6446   1
  24   7   0 181.738 48.5355   1
   0  -8   0 4240.68 185.463   1
   0   8   0 3941.44 183.684   1
   1   8   0 10572.5 407.377   1
  -1  -8   0 10769.3 408.202   1
  -1   8   0 10072.2 405.270   1
   1  -8   0 10255.2 405.909   1
   2   8   0 14613.1 575.044   1
  -2  -8   0 16781.0 581.377   1
  -2   8   0 13436.6 569.880   1
   2  -8   0 16561.9 578.125   1
   3   8   0 2543.81 134.014   1
  -3  -8   0 2573.98 134.464   1
  -3   8   0 3040.21 137.835   1
   3  -8   0 2723.23 135.389   1
   4   8   0 7608.31 304.055   1
   4  -8   0 7506.52 302.183   1
  -4   8   0 7180.41 298.555   1
  -4  -8   0 7192.65 301.433   1
  -5   8   0 112.372 33.4258   1
   5  -8   0 204.403 36.7367   1
   6  -8   0 3419.85 160.687   1
  -6  -8   0 3220.26 161.924   1
   6   8   0 3282.44 161.654   1
  -7  -8   0 3913.98 175.393   1
   7   8   0 3199.13 169.710   1
   8  -8   0 5201.03 246.174   1
  -8  -8   0 5724.24 252.350   1
  -8   8   0 5807.49 249.268   1
   9  -8   0 12731.5 492.682   1
   9   8   0 12048.9 496.016   1
  -9  -8   0 12827.4 496.220   1
  -9   8   0 12588.2 491.104   1
  10   8   0 96.0846 37.6138   1
 -10  -8   0 90.1604 43.1600   1
  10  -8   0 135.645 38.3951   1
  11  -8   0-5.60706 32.2408   1
  11   8   0-28.8501 38.2055   1
 -11   8   0 5.44057 35.4288   1
 -11  -8   0 64.5149 31.4478   1
  12  -8   0 2787.20 152.306   1
 -12   8   0 2981.24 152.628   1
  13  -8   0 1672.98 109.595   1
  13   8   0 1600.98 111.230   1
 -13   8   0 1650.83 107.083   1
 -13  -8   0 1846.20 115.527   1
 -14  -8   0 5453.79 254.087   1
  14   8   0 5610.09 255.177   1
  15  -8   0 795.861 76.7107   1
  15   8   0 893.188 80.7255   1
 -15   8   0 712.364 71.1482   1
 -16   8   0 62.1850 43.5171   1
  16  -8   0 51.6672 42.4564   1
  17  -8   0 2322.75 141.108   1
 -17   8   0 2374.64 140.766   1
 -17  -8   0 2307.39 142.241   1
  17   8   0 2495.91 143.125   1
 -18  -8   0 1167.89 97.6715   1
  18   8   0 1289.01 99.5671   1
 -19   8   0 651.982 74.6868   1
  19  -8   0 636.710 72.9451   1
  20  -8   0 606.284 72.3700   1
 -20   8   0 642.601 73.5851   1
 -20  -8   0 596.584 73.7720   1
  20   8   0 702.345 74.0587   1
  21  -8   0 88.5527 50.0133   1
 -21   8   0-6.55638 44.8152   1
 -21  -8   0-12.9365 37.1955   1
  21   8   0 26.6965 45.2677   1
  22  -8   0-20.3634 43.0616   1
  22   8   0 13.0651 45.3304   1
 -22   8   0 6.53693 41.8389   1
 -22  -8   0-25.3909 45.3436   1
  24   8   0-6.15207 39.7212   1
 -24  -8   0-18.5170 45.0139   1
   3   9   0 13828.6 535.649   1
  -3  -9   0 13983.3 535.679   1
   4   9   0 2525.85 132.729   1
  -4  -9   0 2566.03 133.640   1
  -5   9   0 2054.30 117.466   1
   5   9   0 2373.86 124.708   1
  -5  -9   0 2161.18 121.948   1
   5  -9   0 2225.26 123.188   1
  -6   9   0 13628.0 542.975   1
   6   9   0 14610.7 548.334   1
  -6  -9   0 13819.9 547.615   1
   6  -9   0 14513.0 546.523   1
   7   9   0 12661.0 485.223   1
  -7  -9   0 12669.7 487.442   1
  -7   9   0 11694.1 478.515   1
   8  -9   0 25433.0 953.643   1
  -8   9   0 26013.4 950.981   1
   8   9   0 26139.1 958.577   1
  -8  -9   0 25244.1 957.067   1
   9  -9   0 2794.02 149.081   1
  -9  -9   0 2807.73 153.115   1
   9   9   0 2980.57 155.691   1
  10  -9   0 16424.6 650.531   1
 -10   9   0 17569.1 652.630   1
 -10  -9   0 17026.8 654.905   1
  10   9   0 16905.3 654.569   1
  11  -9   0 900.691 79.0816   1
 -11   9   0 1064.60 82.5124   1
 -11  -9   0 971.305 81.5486   1
  11   9   0 1036.42 83.3719   1
  12  -9   0 881.149 76.5885   1
 -12   9   0 756.662 70.8575   1
 -12  -9   0 998.815 81.9084   1
  12   9   0 778.586 76.4652   1
 -13  -9   0 3483.98 179.344   1
  13   9   0 3318.87 176.420   1
  14  -9   0-6.29552 39.9384   1
 -14   9   0 12.2008 38.7008   1
 -14  -9   0-6.48516 32.9867   1
  14   9   0 18.9944 34.7853   1
  15  -9   0 1236.95 96.8342   1
 -15   9   0 1399.89 100.771   1
  16  -9   0 117.207 45.4330   1
 -16  -9   0 113.154 44.3265   1
 -16   9   0 202.560 52.7923   1
  16   9   0 117.001 45.6878   1
 -17  -9   0 5357.42 255.013   1
  17   9   0 5548.65 253.676   1
  18  -9   0 1814.97 122.749   1
  18   9   0 1987.33 123.960   1
 -18  -9   0 1891.02 123.319   1
 -18   9   0 1774.38 120.100   1
  19  -9   0 6.70033 42.1269   1
  19   9   0 19.7012 43.1249   1
 -19  -9   0 6.72396 44.5215   1
 -19   9   0 13.0334 39.8394   1
 -20  -9   0 55.0009 51.5101   1
  21  -9   0 46.9847 40.8218   1
 -21   9   0 111.031 45.4876   1
  21   9   0 88.6868 43.1382   1
 -21  -9   0 208.879 56.5662   1
  22   9   0-19.6826 43.4420   1
 -22  -9   0-6.23891 40.2819   1
  23   9   0 731.990 77.5662   1
 -23  -9   0 680.090 75.5435   1
   0 -10   0 4539.61 206.291   1
   0  10   0 4471.86 204.584   1
  -1  10   0 28925.3 1082.63   1
   1  10   0 30676.8 1086.92   1
   1 -10   0 29001.1 1084.39   1
  -1 -10   0 29634.4 1084.88   1
  -2  10   0 17493.9 640.260   1
   2  10   0 16216.5 638.900   1
  -2 -10   0 16165.1 640.975   1
   2 -10   0 17494.7 642.042   1
  -3  10   0 35250.6 1312.16   1
   3  10   0 36525.0 1313.45   1
  -3 -10   0 35796.9 1313.24   1
   3 -10   0 36654.8 1313.25   1
  -4  10   0 1988.45 115.902   1
   4  10   0 1960.31 115.698   1
  -4 -10   0 2169.02 118.859   1
   4 -10   0 2005.95 116.898   1
  -5  10   0 9301.23 358.695   1
   5  10   0 8628.32 359.031   1
  -5 -10   0 8503.18 357.283   1
   5 -10   0 8497.16 356.683   1
  -6  10   0 3737.35 182.330   1
   6  10   0 4001.73 189.154   1
  -6 -10   0 3983.89 189.923   1
   7  10   0 27982.3 1031.78   1
  -7 -10   0 27001.7 1035.78   1
  -7  10   0 28669.4 1030.30   1
   7 -10   0 27863.2 1031.01   1
   8  10   0 30453.5 1131.20   1
   8 -10   0 31915.7 1130.91   1
  -8  10   0 30000.9 1124.58   1
  -8 -10   0 30187.8 1130.21   1
   9 -10   0 6557.44 286.020   1
  10 -10   0 230.327 50.7764   1
 -10  10   0 223.035 44.4295   1
 -10 -10   0 164.094 46.6479   1
  11 -10   0 253.467 48.8913   1
 -11  10   0 177.811 42.8958   1
  11  10   0 190.978 45.4035   1
 -11 -10   0 147.404 40.5285   1
  12 -10   0 10208.2 395.510   1
 -12  10   0 9253.54 388.446   1
  12  10   0 9044.40 391.599   1
 -12 -10   0 9255.67 391.793   1
  13 -10   0-6.23513 35.8553   1
 -13  10   0 36.6169 37.3126   1
  13  10   0-31.2133 33.4764   1
 -13 -10   0 77.0886 41.8356   1
 -14  10   0 5013.91 231.367   1
  14 -10   0 4644.18 229.323   1
  15 -10   0 297.728 51.7978   1
 -15  10   0 365.631 58.6388   1
 -15 -10   0 442.865 62.1228   1
  15  10   0 330.753 55.8245   1
  16  10   0 1308.90 97.5291   1
  16 -10   0 1202.35 96.1868   1
 -16 -10   0 1089.96 95.1693   1
 -16  10   0 1155.87 94.6752   1
  17 -10   0 468.357 62.3968   1
 -17  10   0 401.143 59.9595   1
 -17 -10   0 440.242 65.9287   1
  17  10   0 413.939 63.8264   1
 -18 -10   0 1424.12 111.905   1
  18  10   0 1741.79 115.592   1
 -18  10   0 1475.12 109.864   1
  18 -10   0 1580.55 110.864   1
 -19 -10   0 664.182 78.0517   1
  19  10   0 792.783 80.5509   1
 -19  10   0 715.725 76.9946   1
  19 -10   0 903.855 83.4412   1
 -20 -10   0 26.4595 44.8638   1
  20  10   0 19.3069 40.0939   1
 -20  10   0-6.56738 40.5340   1
  20 -10   0 13.5894 42.7207   1
  21  10   0 573.873 66.7235   1
 -22 -10   0 510.279 68.6726   1
  22  10   0 425.873 65.5554   1
   0  11   0 5.30111 30.4797   1
   0 -11   0-10.5893 32.3671   1
  -1  11   0 4238.02 202.262   1
   1  11   0 4531.88 205.762   1
   1 -11   0 4234.75 203.234   1
  -1 -11   0 4483.06 206.838   1
  -2  11   0 23372.5 856.410   1
   2  11   0 22652.5 855.750   1
  -2 -11   0 22793.2 858.096   1
   2 -11   0 22820.8 857.394   1
  -3  11   0 6211.08 264.771   1
   3  11   0 5805.62 263.198   1
  -3 -11   0 5932.31 263.907   1
   3 -11   0 6262.59 267.341   1
   4  11   0 18272.8 689.252   1
  -4 -11   0 16593.7 684.857   1
   4 -11   0 17792.8 685.476   1
  -5  11   0 1113.26 83.0958   1
   5  11   0 1179.68 86.6685   1
  -5 -11   0 1165.00 87.9127   1
   5 -11   0 1306.39 88.3311   1
   6  11   0 11418.4 451.110   1
  -6 -11   0 11132.9 451.482   1
   6 -11   0 11046.0 447.688   1
  -7  11   0 14228.0 557.111   1
   7 -11   0 14473.0 560.504   1
   8  11   0 10766.7 414.208   1
  -8 -11   0 9277.80 406.322   1
  -8  11   0 10324.1 406.987   1
   8 -11   0 9636.69 407.615   1
   9  11   0 5698.12 251.752   1
  -9 -11   0 5302.61 247.975   1
  -9  11   0 5200.89 242.228   1
   9 -11   0 5374.17 245.743   1
 -10 -11   0 536.346 66.0400   1
  10  11   0 598.032 69.0696   1
  11 -11   0 9528.95 400.015   1
 -11 -11   0 9335.91 400.573   1
  11  11   0 10229.9 405.866   1
  12 -11   0 179.867 44.6350   1
 -12  11   0 221.762 48.2588   1
 -12 -11   0 222.707 50.5911   1
  12  11   0 248.159 52.2880   1
  13 -11   0 4688.65 223.717   1
 -13  11   0 4677.30 221.581   1
  14 -11   0-31.9217 35.4971   1
 -14  11   0-6.24484 37.8129   1
 -14 -11   0-46.0296 32.5116   1
  14  11   0 6.40625 32.5922   1
 -15 -11   0-6.63202 41.3149   1
  15  11   0 12.9581 43.5958   1
  16 -11   0 2053.59 126.525   1
 -16  11   0 1929.37 123.770   1
 -16 -11   0 1824.01 125.216   1
  16  11   0 1969.61 128.777   1
  17 -11   0 2347.65 143.240   1
 -17 -11   0 2345.18 144.141   1
  17  11   0 2627.99 147.628   1
 -17  11   0 2363.11 144.059   1
  18 -11   0 858.546 84.0406   1
 -18 -11   0 930.099 86.4241   1
  18  11   0 1077.29 88.3308   1
 -18  11   0 833.720 82.8955   1
 -19  11   0 636.787 75.9938   1
  19 -11   0 811.549 79.0956   1
  19  11   0 790.857 80.9236   1
 -19 -11   0 781.341 81.5906   1
  20  11   0 899.327 87.3948   1
 -20 -11   0 1200.65 97.9022   1
  21  11   0 921.019 82.1679   1
 -21 -11   0 765.656 80.6113   1
   0 -12   0 3700.45 182.700   1
   0  12   0 3660.51 181.781   1
   1 -12   0 11330.4 447.429   1
  -1 -12   0 11081.0 448.832   1
   1  12   0 11611.8 448.122   1
  -1  12   0 10532.5 444.126   1
   2 -12   0 23568.5 891.656   1
  -2 -12   0 24490.6 893.634   1
   2  12   0 23632.8 890.081   1
  -2  12   0 23552.7 890.140   1
  -3  12   0 2839.69 148.424   1
   3  12   0 2804.70 150.518   1
  -3 -12   0 2711.96 148.087   1
  -4  12   0 16757.5 625.508   1
   4 -12   0 15536.2 621.811   1
   5  12   0 1316.82 93.3682   1
  -5 -12   0 1214.54 90.6028   1
   5 -12   0 1286.28 93.3698   1
  -6  12   0 13419.7 510.069   1
  -6 -12   0 12675.2 510.229   1
   6  12   0 12903.9 511.222   1
   6 -12   0 12398.6 507.390   1
  -7 -12   0 3088.07 168.317   1
   7  12   0 3283.25 168.266   1
   8  12   0 7510.51 324.191   1
  -8 -12   0 7624.56 324.502   1
  -8  12   0 7004.97 317.769   1
   8 -12   0 7911.21 325.226   1
   9  12   0 281.636 50.5493   1
  -9 -12   0 306.355 50.7762   1
  -9  12   0 185.632 45.9294   1
   9 -12   0 238.248 50.1859   1
  10  12   0 403.427 60.1695   1
 -10 -12   0 413.627 60.4621   1
 -10  12   0 484.312 59.7086   1
  10 -12   0 515.902 61.2189   1
 -11  12   0 5625.05 257.907   1
  11 -12   0 5652.78 258.627   1
  12  12   0 2762.42 151.550   1
 -12 -12   0 2631.17 148.116   1
 -12  12   0 2445.84 144.305   1
  12 -12   0 2459.71 145.202   1
  13  12   0 3119.65 169.121   1
 -13 -12   0 2936.71 168.735   1
 -13  12   0 3212.71 168.301   1
  13 -12   0 3211.75 170.844   1
 -14 -12   0 255.809 51.3750   1
  14  12   0 115.240 47.4492   1
 -15  12   0 82.2616 40.6409   1
  15 -12   0 111.314 42.0445   1
  16 -12   0 3327.53 170.240   1
  16  12   0 2921.22 167.319   1
 -16 -12   0 3101.65 169.551   1
 -16  12   0 2922.64 163.130   1
 -17 -12   0 3124.93 170.127   1
 -17  12   0 3043.11 164.905   1
  17 -12   0 2849.63 164.806   1
  17  12   0 3193.60 169.351   1
 -18 -12   0 2314.80 138.314   1
  18 -12   0 2148.27 131.686   1
  18  12   0 2037.43 128.913   1
 -18  12   0 1879.88 128.277   1
 -19 -12   0 230.907 59.4419   1
  19  12   0 314.839 59.0206   1
  20  12   0 143.064 41.3222   1
 -20 -12   0 45.1396 42.8291   1
 -21 -12   0 1264.53 98.3298   1
   0 -13   0 11.7768 38.9961   1
   0  13   0 35.1621 38.1691   1
   1 -13   0 5982.25 265.949   1
  -1 -13   0 5933.80 267.464   1
  -1  13   0 5957.93 265.767   1
   1  13   0 5865.57 264.538   1
   2 -13   0 14296.6 547.819   1
  -2 -13   0 13861.7 547.488   1
  -2  13   0 15058.2 549.484   1
   3 -13   0 16288.3 622.410   1
   3  13   0 15729.9 619.120   1
  -3 -13   0 15974.1 620.754   1
   4 -13   0 1460.84 98.8915   1
   4  13   0 1415.81 101.761   1
  -4 -13   0 1349.04 98.6963   1
  -4  13   0 1296.49 95.2464   1
   5 -13   0 24812.2 910.741   1
   5  13   0 24510.6 909.393   1
  -5 -13   0 24369.3 908.849   1
  -5  13   0 23125.4 905.616   1
   6 -13   0 873.378 78.2484   1
  -6  13   0 940.601 80.8937   1
   6  13   0 904.733 80.9188   1
  -6 -13   0 986.165 83.9563   1
  -7  13   0 10596.4 445.075   1
   7  13   0 10742.9 446.815   1
  -7 -13   0 11367.3 453.336   1
   7 -13   0 11607.7 452.173   1
   8 -13   0 599.187 67.1632   1
  -8  13   0 582.868 67.0852   1
   8  13   0 605.157 69.5982   1
  -8 -13   0 655.157 72.0186   1
  -9  13   0 1237.82 94.3426   1
   9  13   0 1327.45 100.907   1
   9 -13   0 1336.22 98.2689   1
  -9 -13   0 1273.68 98.4008   1
 -10  13   0 2866.41 158.718   1
  10  13   0 2857.82 161.568   1
  10 -13   0 2981.49 162.158   1
 -10 -13   0 3263.95 167.963   1
 -11  13   0 2465.91 143.790   1
  11  13   0 2590.17 149.871   1
 -11 -13   0 2922.95 153.571   1
  11 -13   0 2406.73 145.445   1
  12  13   0 1817.39 117.766   1
 -12 -13   0 1480.22 110.069   1
 -13  13   0 871.581 79.6125   1
  13  13   0 937.970 82.7221   1
  13 -13   0 1046.75 86.0212   1
 -13 -13   0 717.102 75.5868   1
 -14  13   0 1453.08 103.762   1
  14  13   0 1322.00 102.487   1
  14 -13   0 1357.07 102.042   1
 -14 -13   0 1642.84 111.520   1
 -15  13   0 1483.47 108.173   1
  15  13   0 1438.44 108.899   1
  15 -13   0 1763.22 115.034   1
 -15 -13   0 1651.28 113.335   1
 -16  13   0 1534.42 111.680   1
  16  13   0 1862.25 117.944   1
 -16 -13   0 1511.09 112.158   1
 -17  13   0 972.806 92.8709   1
  17  13   0 1138.43 93.5884   1
 -17 -13   0 1200.60 97.0799   1
  17 -13   0 1296.74 100.028   1
 -18 -13   0 64.4564 50.7762   1
  18  13   0 119.695 49.6315   1
 -19 -13   0 409.777 67.1111   1
  19  13   0 314.901 57.1485   1
 -20 -13   0 100.974 46.4862   1
  20  13   0 115.417 47.9054   1
   0  14   0 9666.34 398.699   1
   1  14   0 3647.12 182.325   1
  -1  14   0 3764.82 185.333   1
  -1 -14   0 3651.95 183.107   1
   1 -14   0 3293.96 179.277   1
  -2  14   0 4913.68 231.863   1
   2  14   0 5023.61 233.283   1
  -2 -14   0 4890.45 231.763   1
   2 -14   0 5046.76 233.520   1
  -3  14   0 655.188 69.5166   1
   3  14   0 671.879 66.4822   1
  -3 -14   0 497.043 60.5415   1
   3 -14   0 690.674 68.4503   1
   4 -14   0 2216.75 129.355   1
   4  14   0 2192.52 128.102   1
  -4 -14   0 1814.00 120.742   1
  -4  14   0 2038.31 125.801   1
   5 -14   0 210.619 46.2241   1
   5  14   0 296.667 50.1158   1
  -5 -14   0 202.697 46.4338   1
  -5  14   0 235.561 47.9257   1
   6 -14   0 10833.3 439.753   1
   6  14   0 10263.6 437.653   1
  -6 -14   0 10757.9 441.403   1
  -6  14   0 11224.1 441.255   1
  -7  14   0 1473.61 103.075   1
   7 -14   0 1308.72 97.6439   1
  -8  14   0 9721.63 399.763   1
   8  14   0 9840.10 404.833   1
  -8 -14   0 9241.39 401.271   1
   8 -14   0 9736.30 400.061   1
  -9  14   0 1094.70 88.3309   1
   9  14   0 1168.85 92.8384   1
   9 -14   0 1243.58 94.8619   1
  -9 -14   0 999.939 87.2771   1
 -10 -14   0 377.061 61.0095   1
  10  14   0 430.751 61.5886   1
  11  14   0 955.655 84.4714   1
  11 -14   0 830.140 81.5564   1
 -11 -14   0 800.731 78.6025   1
 -12  14   0 181.104 48.1592   1
  12 -14   0 221.656 50.2308   1
 -13  14   0 882.982 81.7125   1
  13  14   0 1047.34 86.0504   1
 -13 -14   0 901.156 83.9480   1
  13 -14   0 947.919 85.5863   1
 -14  14   0 1182.03 94.2069   1
  14  14   0 1182.37 94.7810   1
  14 -14   0 1339.99 99.5410   1
 -14 -14   0 1215.19 95.5517   1
 -15  14   0 712.712 76.3117   1
  15 -14   0 486.557 69.2051   1
 -16  14   0 4863.90 234.818   1
 -16 -14   0 5562.88 242.320   1
  16  14   0 4780.81 234.092   1
  16 -14   0 4859.63 238.882   1
 -17 -14   0 1659.72 113.004   1
  17  14   0 1380.38 104.914   1
 -18 -14   0 144.618 48.6877   1
  18  14   0 209.627 48.8882   1
   0 -15   0-19.0004 39.8241   1
  -1  15   0 2002.18 123.510   1
   1  15   0 1807.12 120.828   1
  -1 -15   0 2050.36 125.245   1
   1 -15   0 1991.72 125.109   1
   2  15   0 30.8085 40.1391   1
   2 -15   0 49.7882 42.5515   1
  -2  15   0 18.7931 39.7571   1
  -3  15   0 815.926 77.6294   1
   3 -15   0 867.266 79.1433   1
   4 -15   0 207.625 49.2613   1
   4  15   0 285.411 54.7550   1
  -4 -15   0 173.709 45.9599   1
  -4  15   0 266.141 52.0421   1
   5 -15   0 6798.59 296.190   1
  -5  15   0 6375.79 291.844   1
   5  15   0 6256.63 291.553   1
  -5 -15   0 6988.04 298.033   1
   6  15   0 106.551 42.8217   1
  -6 -15   0 191.992 49.1019   1
  -7 -15   0 3639.01 189.364   1
   7  15   0 3576.24 186.833   1
   8 -15   0 18.9196 34.2350   1
  -8  15   0 31.5309 39.2866   1
   8  15   0 12.8207 34.7985   1
  -8 -15   0-19.2568 39.2416   1
  -9  15   0 494.552 65.2944   1
   9  15   0 425.519 63.8141   1
   9 -15   0 353.997 56.3610   1
  -9 -15   0 437.410 66.4187   1
 -10  15   0 101.103 42.3668   1
  10 -15   0 128.836 47.7736   1
 -11  15   0 19.0109 42.3254   1
  11  15   0 71.3098 40.7833   1
 -11 -15   0-6.49175 41.2092   1
  11 -15   0 78.0336 39.3958   1
 -12  15   0 293.654 57.2078   1
  12  15   0 160.889 49.9134   1
  12 -15   0 326.981 56.9745   1
 -12 -15   0 250.704 53.8671   1
 -13 -15   0 25.6753 43.8759   1
  13  15   0 12.7940 44.7244   1
 -14  15   0 973.817 84.9071   1
  14  15   0 810.867 82.7341   1
 -14 -15   0 934.541 88.0337   1
  14 -15   0 855.143 80.8681   1
 -15  15   0 1188.43 93.0739   1
 -15 -15   0 1174.24 97.5576   1
  15  15   0 1088.28 93.7386   1
  15 -15   0 1188.09 93.4617   1
 -17 -15   0 1438.57 106.223   1
  17  15   0 1485.05 104.792   1
   0  16   0 281.270 53.5492   1
   0 -16   0 335.473 54.7294   1
   1  16   0-12.4651 35.4437   1
  -1  16   0 18.5348 39.5431   1
  -1 -16   0 31.3554 41.5215   1
   1 -16   0-19.2566 41.4417   1
  -2  16   0 327.972 54.4169   1
  -2 -16   0 357.255 53.0370   1
   2 -16   0 287.309 55.5857   1
  -3  16   0 546.406 65.7253   1
   3 -16   0 525.642 64.6415   1
  -3 -16   0 562.515 66.2282   1
  -4  16   0 534.775 65.6840   1
   4  16   0 673.052 72.0718   1
   4 -16   0 673.168 69.8549   1
  -5  16   0 119.544 47.2178   1
   5 -16   0 70.4478 40.7572   1
   5  16   0 134.055 44.4140   1
  -5 -16   0 44.7861 39.9881   1
   6 -16   0 1499.77 106.264   1
  -6  16   0 1482.93 105.819   1
  -6 -16   0 1405.49 106.538   1
   6  16   0 1406.61 104.400   1
   7 -16   0 32.3027 36.3420   1
  -7  16   0 37.9282 39.0250   1
   7  16   0 50.0703 45.3431   1
  -7 -16   0-13.0052 42.3533   1
  -8  16   0 3638.36 188.701   1
   8  16   0 3951.56 194.790   1
  -8 -16   0 3619.83 189.452   1
   8 -16   0 3864.40 194.664   1
  -9  16   0 653.691 76.2375   1
   9  16   0 683.081 72.9188   1
  -9 -16   0 733.584 74.8416   1
   9 -16   0 738.645 75.8986   1
 -10  16   0 1420.27 100.235   1
  10  16   0 1092.16 94.7589   1
 -10 -16   0 1239.98 96.6870   1
  10 -16   0 1220.72 95.1852   1
 -11  16   0 44.8404 40.6576   1
  11  16   0 32.0935 45.2175   1
 -11 -16   0 51.4203 46.8904   1
  11 -16   0 19.1590 39.0614   1
 -12  16   0 25.4401 45.1163   1
  12  16   0 12.6978 45.9920   1
 -12 -16   0 44.3918 46.8740   1
  12 -16   0 6.46172 39.5088   1
 -13  16   0 1287.89 101.476   1
  13  16   0 1421.69 103.440   1
 -13 -16   0 1195.13 97.0513   1
  13 -16   0 1365.05 102.875   1
 -14 -16   0 642.247 72.8029   1
 -14  16   0 696.910 73.7990   1
  14  16   0 606.476 71.4034   1
 -15 -16   0 985.206 84.0268   1
  15  16   0 939.488 81.8481   1
 -16 -16   0 405.146 58.0044   1
  16  16   0 449.615 60.6963   1
   0  17   0 56.4778 41.9089   1
   0 -17   0 19.0435 39.5661   1
  -1  17   0 1390.22 102.738   1
   1  17   0 1161.01 96.3827   1
  -1 -17   0 1277.00 96.5617   1
   1 -17   0 1385.68 102.626   1
   2  17   0 313.773 53.5525   1
  -2  17   0 362.691 56.6907   1
   2 -17   0 330.023 57.0291   1
  -2 -17   0 269.372 50.7566   1
  -3  17   0 19.1392 42.2427   1
   3 -17   0 6.40560 38.4003   1
   4  17   0 2848.48 157.000   1
  -4  17   0 2678.35 154.694   1
  -4 -17   0 2931.48 157.762   1
   4 -17   0 2714.26 154.673   1
   5 -17   0 63.9505 43.4890   1
  -5  17   0 146.104 49.1657   1
   5  17   0 101.653 42.8697   1
  -5 -17   0 64.0322 39.2748   1
   6  17   0 260.403 51.2287   1
   7  17   0 313.253 52.6403   1
  -7 -17   0 386.425 56.4641   1
  -8  17   0 1067.80 90.8728   1
   8  17   0 1084.90 88.9095   1
   8 -17   0 965.158 85.3861   1
  -8 -17   0 994.198 83.8150   1
  -9  17   0 812.190 81.9404   1
   9 -17   0 758.887 79.8583   1
 -10  17   0 994.915 85.7662   1
  10  17   0 958.941 82.3716   1
 -10 -17   0 929.509 83.3571   1
  10 -17   0 851.275 79.9040   1
 -11  17   0 919.194 84.4503   1
 -11 -17   0 775.910 76.7933   1
  11  17   0 761.003 76.0346   1
  11 -17   0 762.470 76.3105   1
 -12 -17   0 24.8061 43.3795   1
  12  17   0 62.2085 45.3914   1
 -13 -17   0 603.576 72.1466   1
  13  17   0 626.666 73.4767   1
 -14 -17   0 24.4972 45.5679   1
  14  17   0 29.7847 46.8407   1
   0  18   0 1001.89 88.0447   1
   0 -18   0 1152.63 91.6816   1
   1  18   0 2108.44 131.751   1
  -1  18   0 2112.07 130.184   1
  -1 -18   0 2060.07 129.887   1
   1 -18   0 2134.14 130.383   1
   2  18   0 313.599 55.3535   1
  -2  18   0 331.574 58.6753   1
  -2 -18   0 231.385 50.4062   1
   2 -18   0 249.848 50.1417   1
  -3  18   0 237.371 50.7427   1
   3  18   0 237.980 56.6383   1
   3 -18   0 219.668 51.2923   1
  -3 -18   0 124.237 48.2181   1
   4  18   0-18.9076 43.0760   1
  -4  18   0 19.1080 47.6876   1
   4 -18   0 6.42682 43.5863   1
  -4 -18   0 12.6600 46.7818   1
   5  18   0 155.728 50.4115   1
  -5 -18   0 152.608 47.6345   1
   5 -18   0 140.131 50.0998   1
  -5  18   0 198.904 55.2215   1
   6 -18   0 534.917 65.9825   1
  -6  18   0 552.807 68.2304   1
   7 -18   0 12.7886 36.3637   1
  -7 -18   0 25.2434 44.1173   1
  -7  18   0-50.4769 42.7916   1
   8 -18   0 12.8244 45.4805   1
  -8  18   0 44.1832 47.8601   1
  -8 -18   0-31.2115 44.5907   1
   8  18   0 6.27987 45.4865   1
   9  18   0 181.138 50.0741   1
 -10  18   0 1054.90 91.5277   1
  10 -18   0 1070.52 89.5706   1
 -11 -18   0 2999.41 156.795   1
  11  18   0 2549.18 151.474   1
 -12 -18   0 168.607 50.9948   1
  12  18   0 223.499 54.6223   1
   0  19   0-6.18808 44.5129   1
   0 -19   0 12.4084 42.7287   1
   1  19   0 235.788 55.3997   1
   1 -19   0 273.018 52.5811   1
  -1 -19   0 259.029 53.5633   1
   2  19   0 394.506 59.2287   1
   2 -19   0 263.892 54.6481   1
  -2 -19   0 388.003 55.8619   1
  -3  19   0 278.381 54.2396   1
  -3 -19   0 116.981 49.5123   1
   3 -19   0 221.810 50.6484   1
  -4  19   0 154.350 47.2926   1
   4  19   0 179.855 48.0805   1
   4 -19   0 191.574 48.5822   1
  -4 -19   0 237.545 49.3168   1
  -5  19   0 225.785 55.8463   1
   5  19   0 235.366 55.6959   1
   5 -19   0 247.549 54.1504   1
  -5 -19   0 219.670 56.1382   1
  -6  19   0 6.36090 44.1386   1
   6  19   0-6.03172 36.5165   1
   6 -19   0 18.6949 43.2416   1
  -6 -19   0-6.26847 37.5759   1
  -7  19   0 37.6735 45.1695   1
   7 -19   0-6.26259 42.4758   1
  -8  19   0 273.337 56.4561   1
  -8 -19   0 341.461 56.6415   1
   8  19   0 366.778 55.3431   1
   8 -19   0 206.786 49.2214   1
  -9 -19   0 335.465 56.6464   1
   9  19   0 392.634 61.0507   1
   2  20   0 690.403 74.1077   1
  -2 -20   0 878.424 77.6782   1
   3  20   0 231.551 56.4912   1
  -3 -20   0 244.843 60.4189   1
   4  20   0 786.688 77.6634   1
  -4 -20   0 752.125 75.4550   1
   5 -20   0 1223.03 96.3975   1
  -5 -20   0 1217.74 95.4375   1
  -5  20   0 1189.92 94.7033   1
   5  20   0 990.987 86.1294   1
   6  20   0-5.92899 42.9475   1
  -6  20   0 42.5113 41.8288   1
  -6 -20   0 6.03586 43.7215   1
 -26   0   1-25.7741 47.9411   1
 -24   0   1-6.55797 45.8468   1
  24   0  -1-19.8475 43.4459   1
 -22   0   1 13.2196 42.6815   1
  22   0  -1-59.4507 43.3837   1
 -21   0   1 33.0270 44.7982   1
  21   0  -1-13.0863 38.8294   1
  20   0  -1 19.1869 42.3742   1
 -20   0   1 72.0460 44.4462   1
  19   0  -1 19.2296 36.4601   1
 -19   0   1 25.7961 40.1825   1
  18   0  -1 31.6293 39.4197   1
 -18   0   1 24.9284 34.6580   1
  16   0  -1 5.85873 33.6882   1
 -16   0   1 17.4215 33.7526   1
  15   0  -1-5.52350 32.1021   1
 -15   0   1-5.58213 34.4514   1
  14   0  -1 31.2378 33.0291   1
 -14   0   1-15.9004 31.7721   1
  13   0  -1-9.79564 30.7928   1
 -13   0   1 14.9424 30.4485   1
  12   0  -1-13.7985 26.4460   1
 -12   0   1 23.3587 26.8614   1
  11   0  -1 4.32170 23.7475   1
 -11   0   1 21.4323 24.6496   1
  10   0  -1 31.5759 24.8223   1
 -10   0   1 3.95303 23.9398   1
   9   0  -1 10.7575 23.1521   1
  -9   0   1 3.55749 22.3673   1
   8   0  -1 16.1108 23.9699   1
  -8   0   1-3.13216 21.5721   1
   6   0  -1-2.39100 19.5488   1
  -6   0   1 18.5096 21.2175   1
   5   0  -1 16.7933 19.3813   1
  -5   0   1 15.3522 18.5572   1
   4   0  -1 5.72568 17.5521   1
  -4   0   1 27.1953 17.9859   1
   3   0  -1 2.01684 12.9954   1
  -3   0   1 12.4716 13.3351   1
   1   0   1 2.47170 10.9331   1
  -1   0  -1 4.10052 10.9049   1
   2   0   1-15.2870 16.9396   1
  -2   0  -1 2.53052 15.2460   1
   3   0   1 15.5111 18.5414   1
  -3   0  -1 1.70194 20.3045   1
   4   0   1-8.61871 22.5946   1
  -4   0  -1-2.13927 23.0120   1
   6   0   1 20.8412 22.2928   1
  -6   0  -1-5.97711 21.9424   1
   7   0   1 6.77101 22.4169   1
  -7   0  -1 6.76992 23.1364   1
   8   0   1 11.3314 23.5304   1
  -8   0  -1-18.7309 24.3940   1
   9   0   1-12.3374 25.3819   1
  -9   0  -1 33.2203 28.3825   1
  10   0   1-8.82356 27.4896   1
 -10   0  -1 49.6345 30.6069   1
  12   0   1 25.1698 28.3188   1
 -12   0  -1 20.6278 31.2310   1
  13   0   1 10.7930 36.0261   1
 -13   0  -1-37.9815 32.5298   1
  14   0   1 5.71259 32.8572   1
 -14   0  -1 45.3035 36.2552   1
  15   0   1-36.0290 42.5905   1
 -15   0  -1 35.3790 41.8221   1
  16   0   1 18.6246 34.5141   1
 -16   0  -1 6.10429 34.3288   1
  17   0   1-38.0043 39.1039   1
 -17   0  -1-18.8875 37.3737   1
  18   0   1 25.4608 35.3890   1
 -18   0  -1 6.52805 41.0461   1
 -19   0  -1-19.6013 39.1692   1
  19   0   1-6.44664 40.1628   1
 -20   0  -1-45.9026 43.4304   1
  20   0   1-13.0255 41.6967   1
 -21   0  -1-13.0632 47.3090   1
  21   0   1 6.59886 42.2348   1
 -22   0  -1 78.2220 44.9106   1
  22   0   1-6.58838 40.6801   1
 -23   0  -1 12.9639 42.2094   1
  23   0   1-32.8075 39.7254   1
 -24   0  -1 44.8502 44.1396   1
  24   0   1 13.0846 43.3302   1
 -26   0  -1-31.1245 47.8009   1
  26   0   1-36.6911 42.4502   1
 -26  -1   1 25.4493 46.0938   1
  26   1  -1 32.1064 42.8744   1
 -25  -1   1-19.4002 46.8396   1
  25   1  -1 6.53482 41.4567   1
 -24  -1   1 276.579 60.5790   1
 -24   1   1 330.989 60.8896   1
  24   1  -1 355.175 61.0197   1
 -22   1   1 591.278 68.7117   1
  22  -1  -1 506.612 67.7717   1
  22   1  -1 574.533 69.2637   1
 -22  -1   1 643.704 70.2142   1
 -21   1   1-6.51185 40.9406   1
  21  -1  -1 6.57148 41.3155   1
  21   1  -1-26.7568 41.6716   1
 -21  -1   1 52.9405 43.8159   1
 -20  -1   1 1102.53 91.1557   1
 -20   1   1 974.970 85.3219   1
  20  -1  -1 1167.51 92.2042   1
  20   1  -1 996.094 89.7394   1
 -19  -1   1 2169.32 129.148   1
 -19   1   1 1931.88 124.928   1
  19   1  -1 1826.70 121.724   1
  19  -1  -1 2228.90 130.624   1
 -18  -1   1 1525.34 107.272   1
 -18   1   1 1737.59 110.483   1
  18   1  -1 1639.49 109.534   1
  18  -1  -1 1645.46 108.172   1
 -17   1   1 1254.85 94.0735   1
  17  -1  -1 1372.11 96.0546   1
 -16   1   1 1172.06 90.1958   1
  16  -1  -1 1063.78 82.6279   1
  16   1  -1 1015.00 82.4548   1
 -16  -1   1 904.352 79.3026   1
  15  -1  -1 3792.31 194.230   1
 -15  -1   1 4243.17 196.542   1
  14  -1  -1 69.4270 34.4074   1
  14   1  -1 133.711 37.8684   1
 -14   1   1 152.606 43.4305   1
 -14  -1   1 107.179 36.2735   1
  13  -1  -1 12655.7 482.308   1
  13   1  -1 13347.3 484.317   1
 -13  -1   1 12535.6 479.686   1
 -12   1   1 1872.16 106.899   1
  12  -1  -1 1728.10 105.613   1
  12   1  -1 2006.01 112.214   1
 -12  -1   1 1916.63 109.993   1
  11  -1  -1 8.67489 23.6528   1
  11   1  -1 31.9093 28.4873   1
 -11   1   1 38.3079 26.1182   1
 -10   1   1 866.750 64.1564   1
  10  -1  -1 1012.99 69.3566   1
  10   1  -1 926.650 66.0161   1
 -10  -1   1 1014.25 68.7878   1
  -9   1   1 3234.22 153.288   1
   9  -1  -1 3497.29 157.176   1
   9   1  -1 3373.68 154.936   1
  -9  -1   1 3783.62 161.080   1
  -8   1   1 19723.1 732.002   1
   8  -1  -1 19418.6 730.078   1
   8   1  -1 20651.7 732.997   1
  -8  -1   1 20159.9 734.396   1
   7   1  -1 8931.06 344.932   1
  -7  -1   1 9123.78 347.373   1
  -6   1   1 83691.7 3036.44   1
  -6  -1   1 91833.0 3039.17   1
   6   1  -1 85134.5 3036.84   1
   6  -1  -1 84589.1 3036.04   1
  -5   1   1 59590.6 2231.85   1
   5   1  -1 65099.3 2233.02   1
  -5  -1   1 65079.9 2233.15   1
   5  -1  -1 63401.0 2231.02   1
  -4   1   1 23416.5 783.913   1
   4   1  -1 21468.3 784.642   1
  -4  -1   1 20754.2 785.226   1
   4  -1  -1 22123.2 782.926   1
  -3   1   1 134324. 4447.20   1
   3  -1  -1 125901. 4447.09   1
  -3  -1   1 131896. 4449.79   1
  -2  -1   1 4658.47 168.090   1
   2  -1  -1 4224.68 166.159   1
  -2   1   1 4543.03 165.370   1
   2   1  -1 4826.96 168.996   1
   1   1  -1 23594.6 818.515   1
  -1  -1   1 22831.3 818.533   1
   0   1  -1 1470.25 61.9846   1
   0  -1   1 1422.97 61.2599   1
   0   1   1 1597.55 60.2212   1
   0  -1  -1 1594.95 60.1024   1
  -1  -1  -1 286.632 21.2057   1
   1   1   1 273.722 20.6573   1
   1  -1   1 340.805 23.7647   1
  -2  -1  -1 1345.78 55.0759   1
   2  -1   1 1267.73 52.8919   1
   2   1   1 1294.09 53.3143   1
   3   1   1 220037. 7559.36   1
   3  -1   1 206310. 7559.61   1
  -3  -1  -1 215143. 7559.60   1
  -3   1  -1 221391. 7558.81   1
   4   1   1 44407.8 1673.87   1
   4  -1   1 46481.0 1672.63   1
  -4  -1  -1 47796.2 1675.43   1
  -4   1  -1 50598.9 1675.79   1
   6   1   1 38739.6 1392.91   1
   6  -1   1 37287.1 1392.55   1
  -6  -1  -1 39897.8 1396.28   1
  -6   1  -1 40126.1 1394.97   1
   7   1   1 5850.59 240.147   1
   7  -1   1 5688.77 240.602   1
  -7  -1  -1 5946.66 241.832   1
  -7   1  -1 6031.42 241.493   1
   8   1   1 7156.03 278.279   1
   8  -1   1 6601.23 274.368   1
  -8  -1  -1 6704.96 275.331   1
  -8   1  -1 6642.63 274.023   1
   9   1   1 17983.6 633.194   1
   9  -1   1 16818.4 630.924   1
  -9  -1  -1 15510.0 627.981   1
  -9   1  -1 16847.5 629.250   1
  10   1   1 1960.14 107.843   1
  10  -1   1 1890.27 106.247   1
 -10  -1  -1 1694.07 103.217   1
 -10   1  -1 1874.85 105.618   1
  12   1   1 4275.61 196.512   1
  12  -1   1 4571.75 198.374   1
 -12  -1  -1 3710.14 189.040   1
 -12   1  -1 3889.39 189.383   1
  13   1   1 798.589 69.8920   1
  13  -1   1 758.122 69.4482   1
 -13  -1  -1 734.772 69.3125   1
 -13   1  -1 767.971 68.8695   1
  14   1   1 558.830 62.2987   1
  14  -1   1 527.618 60.8743   1
 -14  -1  -1 616.157 64.5472   1
 -14   1  -1 667.812 66.8736   1
  15   1   1 3106.62 155.476   1
  15  -1   1 2464.26 148.682   1
 -15  -1  -1 2975.48 152.251   1
 -15   1  -1 2460.78 146.220   1
  16   1   1 18.1528 29.9362   1
 -16  -1  -1 18.4443 37.6047   1
 -16   1  -1 85.1154 44.6519   1
 -17  -1  -1 472.832 61.9813   1
  17  -1   1 615.423 67.8673   1
  18   1   1 45.8760 40.4693   1
  18  -1   1 25.5420 38.3008   1
 -18   1  -1 44.2902 40.8713   1
  19  -1   1 6.48504 36.8856   1
 -19   1  -1 32.0914 35.6858   1
  20   1   1 179.642 48.9935   1
  20  -1   1 98.3289 47.3059   1
 -20  -1  -1 66.1660 46.7468   1
 -20   1  -1 84.4297 45.2252   1
  21   1   1 266.425 55.2587   1
  21  -1   1 405.898 64.8979   1
 -21  -1  -1 445.849 68.2477   1
 -21   1  -1 391.959 62.3025   1
  22   1   1 144.073 52.6957   1
  22  -1   1 246.058 51.3807   1
 -22   1  -1 91.6575 47.1258   1
 -22  -1  -1 178.156 54.5434   1
  23  -1   1 593.029 70.7079   1
  23   1   1 510.927 67.7145   1
 -23  -1  -1 511.300 71.3186   1
 -23   1  -1 458.124 66.0482   1
  24  -1   1 44.7856 45.1695   1
  24   1   1 167.634 48.6885   1
 -24  -1  -1 114.864 53.3779   1
 -24   1  -1 45.5652 48.8428   1
  25  -1   1-24.9735 40.9979   1
 -25   1  -1 19.3125 47.8881   1
  26   1   1 18.7125 39.2175   1
 -26   1  -1 6.14625 43.2831   1
  25   2  -1-38.7307 46.4473   1
 -25  -2   1-26.1175 48.5843   1
  24   2  -1 2419.33 137.696   1
  24  -2  -1 1977.16 129.926   1
 -24   2   1 2226.47 136.143   1
 -24  -2   1 2126.46 133.197   1
  23   2  -1 13.4579 43.4442   1
 -23  -2   1-26.6282 46.5378   1
  22   2  -1 6.76357 39.7687   1
  22  -2  -1 52.4544 42.7365   1
 -22  -2   1 86.4237 44.7717   1
 -22   2   1 66.7151 47.6926   1
  21   2  -1-6.63143 43.1853   1
  21  -2  -1 6.54181 39.6090   1
 -21  -2   1 46.2401 46.5203   1
 -21   2   1 26.2795 43.5035   1
  20  -2  -1 742.464 76.0264   1
 -20   2   1 893.621 81.7774   1
  19   2  -1 25.3467 34.4174   1
  19  -2  -1 19.2427 37.6917   1
 -19  -2   1 64.3081 40.8139   1
 -19   2   1 31.4662 38.8580   1
  18   2  -1 378.853 58.5128   1
  18  -2  -1 472.850 59.0822   1
 -18  -2   1 480.214 63.4292   1
 -18   2   1 429.231 58.7489   1
  17   2  -1 1613.99 111.843   1
  17  -2  -1 1714.69 113.156   1
 -17   2   1 1882.02 114.604   1
  16  -2  -1 98.1631 41.8751   1
 -16  -2   1 41.4993 34.5174   1
 -16   2   1 45.6858 36.6090   1
  15   2  -1 2167.82 129.232   1
  15  -2  -1 2210.31 127.494   1
 -15  -2   1 2322.50 129.205   1
 -15   2   1 2190.40 125.810   1
  14   2  -1 39647.6 1438.21   1
  14  -2  -1 41464.6 1436.59   1
 -14  -2   1 36740.3 1430.64   1
 -14   2   1 40233.0 1434.75   1
  13   2  -1 4188.15 199.335   1
 -13  -2   1 4545.57 201.814   1
 -13   2   1 4126.82 196.452   1
  12  -2  -1 50.6844 28.7863   1
 -12   2   1 73.7138 30.3310   1
  11   2  -1 5079.78 227.954   1
  11  -2  -1 5575.21 229.108   1
 -11  -2   1 5528.97 232.674   1
 -11   2   1 5019.25 226.737   1
  10   2  -1 15743.8 601.007   1
  10  -2  -1 15549.0 598.184   1
 -10  -2   1 16160.3 603.866   1
 -10   2   1 16460.7 600.321   1
   9   2  -1 13676.0 530.755   1
  -9   2   1 13918.5 529.055   1
   9  -2  -1 14487.9 530.608   1
  -9  -2   1 14337.2 537.191   1
   8   2  -1 221.902 33.8457   1
  -8   2   1 207.245 29.7401   1
  -8  -2   1 151.878 32.3032   1
   8  -2  -1 212.852 31.4839   1
   7   2  -1 27815.0 1047.48   1
  -7   2   1 28048.4 1043.69   1
  -7  -2   1 29871.2 1049.62   1
   7  -2  -1 30549.0 1045.49   1
  -6   2   1 12885.8 466.395   1
   6  -2  -1 12353.8 467.640   1
   5   2  -1 3448.79 136.688   1
  -5  -2   1 3335.73 136.282   1
   5  -2  -1 3565.25 134.446   1
  -4  -2   1 294208. 10087.1   1
  -4   2   1 302862. 10082.9   1
   4  -2  -1 299293. 10082.7   1
  -3  -2   1 70620.4 2497.14   1
   3   2  -1 67433.4 2496.90   1
  -3   2   1 72120.1 2493.13   1
   3  -2  -1 72968.1 2494.17   1
  -2  -2   1 58027.7 2229.61   1
   2  -2  -1 65180.5 2227.32   1
  -2   2   1 63531.2 2226.97   1
   2   2  -1 66755.3 2230.67   1
  -1  -2   1 5019.14 185.515   1
   1  -2  -1 5146.73 182.237   1
  -1   2   1 4566.49 182.446   1
   1   2  -1 4917.96 184.860   1
   0  -2   1 42609.4 1466.48   1
   0   2  -1 43832.8 1466.62   1
   0   2   1 40590.9 1463.82   1
   0  -2  -1 39809.9 1464.72   1
   1  -2   1 3372.94 122.920   1
   1   2   1 3485.03 121.410   1
  -1  -2  -1 3265.16 121.114   1
   2  -2   1 31121.2 1091.54   1
  -2   2  -1 31805.9 1091.27   1
  -2  -2  -1 32608.2 1091.98   1
  -3  -2  -1 13311.6 463.431   1
   3   2   1 12047.1 461.465   1
  -3   2  -1 12026.7 460.926   1
   3  -2   1 13159.4 462.232   1
  -4  -2  -1 73532.0 2703.60   1
   4   2   1 74031.2 2701.84   1
  -4   2  -1 78817.1 2703.03   1
   4  -2   1 80160.0 2702.79   1
  -5  -2  -1 5572.24 226.003   1
   5   2   1 5565.34 224.223   1
   6   2   1 36907.6 1310.09   1
   6  -2   1 34383.7 1308.59   1
  -6  -2  -1 36829.3 1311.31   1
  -6   2  -1 38000.9 1309.53   1
   7   2   1 31304.0 1123.26   1
   7  -2   1 30872.9 1121.03   1
  -7  -2  -1 30953.9 1125.07   1
  -7   2  -1 31067.0 1121.34   1
   8   2   1 7.98965 23.7126   1
   8  -2   1 7.62579 24.4100   1
  -8  -2  -1 32.6596 27.0359   1
  -8   2  -1 18.8480 23.7061   1
   9   2   1 21988.8 824.233   1
   9  -2   1 22583.4 823.534   1
  -9  -2  -1 23229.6 828.250   1
  -9   2  -1 21534.2 821.611   1
  10   2   1 34646.6 1202.90   1
  10  -2   1 32934.1 1201.79   1
 -10  -2  -1 33094.7 1204.33   1
 -10   2  -1 31340.0 1199.23   1
  11   2   1 1680.35 98.7901   1
 -11  -2  -1 1300.40 91.6740   1
  12   2   1 134.477 37.8723   1
  12  -2   1 230.358 40.7516   1
 -12  -2  -1 207.200 39.3092   1
 -12   2  -1 161.922 36.7092   1
  13   2   1 6998.75 293.176   1
  13  -2   1 6799.62 290.127   1
 -13  -2  -1 6661.86 288.048   1
 -13   2  -1 6466.44 286.081   1
  14   2   1 5987.22 271.393   1
  14  -2   1 6161.86 271.398   1
 -14  -2  -1 6043.19 270.514   1
 -14   2  -1 6314.29 270.853   1
  15   2   1 155.771 42.9232   1
 -15  -2  -1 89.8614 42.9200   1
 -15   2  -1 40.6995 36.0345   1
  16   2   1 15569.4 593.914   1
  16  -2   1 15733.9 593.652   1
 -16  -2  -1 14094.5 586.722   1
 -16   2  -1 15221.7 590.187   1
  17   2   1 6.21739 34.5665   1
  17  -2   1 12.5994 42.7275   1
 -17  -2  -1 19.0826 36.9719   1
 -17   2  -1 24.7276 40.5973   1
  18   2   1 37.9823 40.1629   1
  18  -2   1-25.8328 40.6063   1
 -18  -2  -1 45.4122 43.3078   1
 -18   2  -1 6.32355 40.8296   1
  19  -2   1 2176.71 133.124   1
  19   2   1 2230.47 134.899   1
 -19   2  -1 2209.23 134.298   1
  20   2   1 621.602 70.3520   1
  20  -2   1 763.164 75.4174   1
 -20  -2  -1 663.152 72.7402   1
 -20   2  -1 642.037 72.5967   1
  21   2   1 134.605 49.5731   1
  21  -2   1 78.1741 44.7043   1
 -21  -2  -1 165.432 50.9557   1
 -21   2  -1 86.1773 48.8324   1
  22   2   1-33.2968 40.7096   1
  22  -2   1 6.47332 41.0662   1
 -22  -2  -1 19.8686 41.6380   1
 -22   2  -1 6.67329 45.6099   1
  23   2   1 276.125 58.8829   1
  23  -2   1 286.302 53.4581   1
 -23  -2  -1 362.911 66.8643   1
 -23   2  -1 182.655 52.1434   1
  24   2   1 51.1483 44.0526   1
  24  -2   1 25.8637 42.8318   1
 -24  -2  -1 57.9487 45.0304   1
 -24   2  -1 19.1162 42.2107   1
  25   2   1 82.0216 44.2583   1
 -25  -2  -1 124.677 47.1138   1
  26   3  -1 131.108 50.6627   1
 -26  -3   1 108.763 55.4699   1
  25   3  -1 314.240 60.3834   1
 -25  -3   1 273.624 57.2390   1
  24   3  -1 93.6513 46.1664   1
  24  -3  -1 58.9311 40.5209   1
 -24  -3   1 131.672 46.7903   1
 -24   3   1 52.2814 43.0169   1
  23   3  -1 1388.78 102.506   1
 -23  -3   1 1357.76 104.461   1
  22   3  -1 171.402 53.5343   1
  22  -3  -1 278.187 52.5964   1
 -22  -3   1 159.947 54.9862   1
 -22   3   1 227.635 52.8290   1
  21   3  -1 39.1587 40.6784   1
  21  -3  -1-6.56181 39.3562   1
 -21  -3   1 6.61324 41.5982   1
 -21   3   1 110.890 47.2645   1
  20   3  -1 97.1151 40.4664   1
  20  -3  -1 77.3536 46.4856   1
 -20  -3   1 111.929 43.7175   1
 -20   3   1 84.7210 45.0034   1
  19   3  -1 3273.80 174.642   1
  19  -3  -1 3501.50 176.044   1
 -19  -3   1 3263.90 175.351   1
 -19   3   1 3208.95 172.502   1
  18   3  -1 44.5708 36.2375   1
  18  -3  -1 60.9835 36.5839   1
 -18  -3   1 76.1912 39.9434   1
 -18   3   1-25.1330 39.5286   1
  17   3  -1 69.3044 41.1083   1
 -17  -3   1 79.6341 40.9725   1
  16   3  -1 370.258 57.7924   1
  16  -3  -1 385.803 57.3321   1
 -16  -3   1 370.445 56.0992   1
 -16   3   1 348.412 53.2072   1
  15   3  -1 24658.7 933.259   1
  15  -3  -1 24014.5 930.058   1
 -15  -3   1 25925.9 934.536   1
 -15   3   1 25268.1 930.823   1
  14   3  -1 6083.05 263.663   1
  14  -3  -1 6218.77 264.279   1
 -14  -3   1 5818.82 264.127   1
 -14   3   1 5840.47 259.448   1
  13   3  -1 28417.2 1090.19   1
  13  -3  -1 30429.5 1089.75   1
 -13  -3   1 30215.2 1093.03   1
 -13   3   1 29532.9 1087.31   1
  12   3  -1 573.944 58.1486   1
 -12  -3   1 491.628 59.0808   1
 -12   3   1 623.547 57.9793   1
  11   3  -1 4490.45 198.631   1
  11  -3  -1 4196.58 193.071   1
 -11  -3   1 4496.47 201.841   1
 -11   3   1 4292.16 195.342   1
  10   3  -1 1741.46 97.5708   1
 -10   3   1 1507.23 92.0387   1
  10  -3  -1 1554.34 91.9629   1
 -10  -3   1 1712.15 97.2753   1
   9   3  -1 37569.7 1357.80   1
  -9   3   1 38090.4 1355.86   1
  -9  -3   1 37890.2 1359.90   1
   9  -3  -1 37128.2 1353.84   1
   8   3  -1 662.131 53.5260   1
  -8   3   1 735.455 52.8775   1
  -8  -3   1 638.037 53.9821   1
   8  -3  -1 729.615 51.9676   1
   7   3  -1 4226.41 179.538   1
  -7   3   1 4029.95 173.607   1
   7  -3  -1 4200.29 175.830   1
  -7  -3   1 4231.00 179.338   1
  -6  -3   1 5418.20 220.487   1
   6   3  -1 5415.51 219.429   1
   5  -3  -1 51683.4 1886.91   1
  -5  -3   1 53926.6 1889.70   1
   5   3  -1 52984.0 1889.52   1
  -5   3   1 54427.1 1885.59   1
  -4  -3   1 3797.25 155.446   1
   4   3  -1 3743.26 155.155   1
  -4   3   1 3524.28 150.576   1
   4  -3  -1 3982.45 152.849   1
  -3  -3   1 1256.94 67.2076   1
   3  -3  -1 1369.75 65.8614   1
  -3   3   1 1344.34 65.0466   1
   3   3  -1 1402.11 67.8821   1
   2  -3  -1 7970.03 300.300   1
   2   3  -1 8437.58 303.814   1
  -2   3   1 7800.60 300.215   1
  -2  -3   1 8293.11 303.878   1
   1  -3  -1 866.315 46.5863   1
  -1  -3   1 774.280 47.0930   1
   1   3  -1 845.915 48.5704   1
   0  -3   1 45261.3 1495.19   1
   0   3  -1 42182.1 1492.97   1
   0   3   1 39524.8 1492.16   1
   0  -3  -1 42280.3 1492.39   1
  -1   3  -1 406347. 13726.1   1
   1  -3   1 384977. 13725.7   1
   1   3   1 402795. 13725.2   1
  -1  -3  -1 375689. 13724.8   1
  -2   3  -1 2196.68 93.3860   1
   2   3   1 2005.58 91.4875   1
  -2  -3  -1 2096.22 92.1680   1
   3  -3   1 3334.68 142.974   1
  -3   3  -1 3293.45 140.912   1
   3   3   1 3358.63 141.033   1
  -3  -3  -1 3387.77 141.388   1
   4   3   1 4342.50 174.831   1
  -4  -3  -1 4085.24 173.934   1
  -5  -3  -1 2148.86 104.065   1
   5   3   1 2185.29 103.693   1
  -5   3  -1 2132.51 102.653   1
   5  -3   1 1959.49 101.466   1
  -6  -3  -1 5626.04 240.739   1
   6   3   1 5705.36 237.597   1
  -6   3  -1 6101.84 238.216   1
   6  -3   1 5935.99 237.851   1
  -7  -3  -1 2611.18 127.251   1
  -7   3  -1 2598.28 122.881   1
   7  -3   1 2386.77 121.776   1
   7   3   1 2618.50 126.227   1
   8   3   1 29981.4 1060.66   1
   8  -3   1 28618.9 1057.22   1
  -8  -3  -1 29215.5 1061.12   1
  -8   3  -1 28576.9 1057.96   1
   9   3   1 9288.72 367.626   1
   9  -3   1 9369.23 364.367   1
  -9  -3  -1 8913.60 368.920   1
  -9   3  -1 9152.47 365.570   1
  10  -3   1 24608.7 902.448   1
 -10   3  -1 24333.3 904.543   1
  11   3   1 42467.7 1560.72   1
 -11  -3  -1 43710.7 1561.30   1
  12   3   1 208.852 42.7831   1
  12  -3   1 66.4213 36.6220   1
 -12  -3  -1 156.799 41.7219   1
 -12   3  -1 176.078 42.6662   1
  13   3   1 1591.62 101.851   1
  13  -3   1 1522.20 100.445   1
 -13  -3  -1 1348.48 98.8564   1
 -13   3  -1 1464.50 96.5526   1
  14   3   1 884.766 81.1897   1
  14  -3   1 836.534 77.1049   1
 -14  -3  -1 831.413 75.8944   1
 -14   3  -1 919.023 78.4960   1
  15  -3   1 18064.1 693.970   1
 -15   3  -1 18171.9 693.834   1
  16   3   1 2581.16 147.309   1
  16  -3   1 2562.52 142.987   1
 -16  -3  -1 2561.93 144.031   1
 -16   3  -1 2476.73 143.656   1
  17   3   1 2077.35 125.373   1
  17  -3   1 1924.79 119.534   1
 -17  -3  -1 1746.74 118.957   1
 -17   3  -1 1862.81 119.549   1
  18   3   1 3292.29 170.497   1
  18  -3   1 3025.63 163.734   1
 -18  -3  -1 2823.91 163.331   1
 -18   3  -1 3125.93 166.213   1
  19   3   1 650.559 69.4155   1
 -19  -3  -1 500.851 65.1514   1
  20   3   1 103.650 45.3911   1
  20  -3   1 124.246 48.7423   1
 -20  -3  -1 53.1195 42.2357   1
 -20   3  -1 78.0120 44.5391   1
  21  -3   1 1289.01 95.8634   1
 -21   3  -1 1091.14 90.7106   1
 -21  -3  -1 1127.05 95.5103   1
  22   3   1 543.297 68.3139   1
  22  -3   1 450.870 64.0728   1
 -22  -3  -1 470.414 65.2515   1
 -22   3  -1 414.753 63.5797   1
  23  -3   1-6.45650 37.9383   1
 -23   3  -1-57.9998 45.7227   1
  24   3   1 977.768 88.6907   1
  24  -3   1 1041.93 88.3428   1
 -24   3  -1 1028.52 90.1565   1
 -24  -3  -1 932.663 87.5002   1
  25   3   1 241.418 57.2381   1
 -25  -3  -1 358.647 64.1951   1
  26   4  -1 19.1790 39.8488   1
 -26  -4   1 63.0571 50.7310   1
  25   4  -1 13.1220 45.1887   1
 -25  -4   1-38.3667 51.4288   1
  24  -4  -1 1571.53 112.496   1
 -24   4   1 1563.96 110.939   1
  23   4  -1 558.947 72.5236   1
 -23  -4   1 544.768 73.5896   1
  22  -4  -1 199.565 52.1567   1
 -22   4   1 201.100 53.4937   1
  21   4  -1 285.339 56.6440   1
  21  -4  -1 315.753 54.7672   1
 -21  -4   1 276.678 60.7768   1
 -21   4   1 303.130 55.1083   1
  20   4  -1-26.2992 44.2415   1
  20  -4  -1-6.44820 38.6549   1
 -20  -4   1 26.4388 43.4045   1
 -20   4   1-31.9915 41.3103   1
  19   4  -1 678.736 72.2472   1
  19  -4  -1 850.583 77.9657   1
 -19  -4   1 620.312 70.5821   1
 -19   4   1 685.113 71.9176   1
  18   4  -1 143.269 45.4000   1
  18  -4  -1 104.534 43.5212   1
 -18   4   1 128.899 46.1636   1
 -17  -4   1 6.27251 38.3454   1
  16   4  -1 2642.64 150.280   1
  16  -4  -1 2527.13 150.382   1
 -16  -4   1 2697.26 151.570   1
 -16   4   1 2805.18 149.380   1
  15   4  -1 5.84643 38.3912   1
  15  -4  -1 5.56462 34.0176   1
 -15  -4   1 18.2435 37.8834   1
 -15   4   1-11.0331 35.6162   1
  14   4  -1 52384.7 1951.43   1
  14  -4  -1 55168.3 1948.63   1
 -14  -4   1 54323.1 1954.50   1
 -14   4   1 54604.6 1947.31   1
  13   4  -1 1125.16 84.4329   1
  13  -4  -1 1206.49 84.2906   1
 -13   4   1 1058.49 81.0812   1
 -13  -4   1 1243.45 88.0872   1
  12   4  -1 6242.88 262.989   1
 -12  -4   1 5802.28 260.821   1
 -11   4   1 3808.30 171.545   1
  11   4  -1 3391.69 173.097   1
  10   4  -1 24054.9 886.291   1
 -10   4   1 23686.1 880.445   1
 -10  -4   1 23575.2 888.631   1
  10  -4  -1 24593.1 882.895   1
   9   4  -1 1262.73 79.1464   1
   9  -4  -1 1114.46 76.4991   1
  -9  -4   1 1255.60 79.8566   1
  -9   4   1 1193.92 75.9962   1
   8  -4  -1 48970.5 1703.36   1
  -8  -4   1 45041.7 1705.84   1
  -8   4   1 48915.1 1705.07   1
   8   4  -1 47589.5 1707.87   1
   7  -4  -1 1492.56 79.1403   1
  -7  -4   1 1389.17 81.5526   1
  -7   4   1 1404.66 78.6554   1
   7   4  -1 1343.28 80.7083   1
   6  -4  -1 31171.0 1124.61   1
  -6  -4   1 30930.7 1126.46   1
   6   4  -1 31313.6 1127.05   1
  -6   4   1 31472.2 1120.96   1
  -5  -4   1 12334.5 452.971   1
   5   4  -1 11645.2 448.292   1
  -4  -4   1 104269. 3696.90   1
   4  -4  -1 107371. 3694.79   1
  -4   4   1 103865. 3693.92   1
   4   4  -1 104378. 3697.52   1
  -3   4   1 3853.52 150.405   1
   3  -4  -1 3319.36 150.169   1
  -2   4   1 5759.65 220.596   1
   2  -4  -1 5640.39 222.619   1
  -1   4   1 62031.8 2078.19   1
   1  -4  -1 61535.7 2077.83   1
  -1  -4   1 60936.5 2081.25   1
   0  -4  -1 102585. 3598.18   1
   0   4   1 105735. 3598.43   1
   0   4  -1 97864.6 3598.64   1
   0  -4   1 103125. 3600.16   1
  -1  -4  -1 5502.89 214.558   1
   1  -4   1 5455.75 215.694   1
  -1   4  -1 5391.55 215.650   1
   1   4   1 5502.11 214.338   1
   3  -4   1 1830.59 89.0276   1
  -3   4  -1 1791.70 88.1104   1
  -3  -4  -1 1679.18 89.1043   1
   3   4   1 1762.54 87.9412   1
   4  -4   1 7514.73 285.267   1
  -4   4  -1 7506.18 284.343   1
  -4  -4  -1 6958.55 284.678   1
   4   4   1 7087.87 284.880   1
   5  -4   1 15099.6 560.341   1
  -5   4  -1 14979.9 558.493   1
  -5  -4  -1 14911.5 561.512   1
   5   4   1 15205.7 561.890   1
   6  -4   1 126508. 4451.61   1
  -6   4  -1 128063. 4450.93   1
  -6  -4  -1 117479. 4451.77   1
   6   4   1 133993. 4455.77   1
   7  -4   1 5544.12 230.701   1
  -7   4  -1 5064.86 227.238   1
   7   4   1 5935.89 234.109   1
  -7  -4  -1 5467.70 233.014   1
  -8  -4  -1 523.931 53.2007   1
   8  -4   1 515.945 49.7547   1
  -8   4  -1 414.098 47.3193   1
   8   4   1 572.626 51.8527   1
  -9  -4  -1 37671.7 1350.70   1
   9  -4   1 37169.3 1344.37   1
  -9   4  -1 36776.7 1342.77   1
   9   4   1 37009.1 1347.84   1
 -10   4  -1 9160.67 371.604   1
  10  -4   1 9124.17 374.433   1
 -10  -4  -1 9665.34 381.047   1
  10   4   1 9443.81 378.231   1
 -11   4  -1 18994.2 692.343   1
  11  -4   1 18889.1 694.238   1
 -11  -4  -1 16648.7 691.178   1
  11   4   1 18842.2 696.680   1
 -12   4  -1 24916.5 898.236   1
  12  -4   1 22753.4 896.538   1
 -12  -4  -1 24372.7 902.787   1
  12   4   1 24569.7 902.616   1
 -13   4  -1 7138.44 315.320   1
  13  -4   1 7328.75 318.243   1
 -13  -4  -1 8050.08 324.994   1
  13   4   1 7674.56 320.185   1
 -14   4  -1 11228.4 472.159   1
  14  -4   1 12330.9 478.052   1
 -14  -4  -1 12559.1 481.465   1
  14   4   1 11730.1 475.943   1
  15  -4   1 1028.38 84.3771   1
 -15  -4  -1 936.338 83.1973   1
  15   4   1 1153.55 89.5115   1
 -16   4  -1 5995.64 269.984   1
  16  -4   1 6021.37 270.861   1
 -16  -4  -1 5962.70 272.663   1
  16   4   1 6458.39 281.153   1
 -17   4  -1 86.5951 44.0208   1
  17  -4   1 111.525 43.1460   1
 -17  -4  -1 146.085 47.6922   1
  17   4   1 71.8475 44.4451   1
 -18   4  -1 1911.11 122.511   1
  18  -4   1 1972.40 122.120   1
 -19  -4  -1 2052.11 128.487   1
 -20   4  -1 166.917 51.3716   1
  20  -4   1 183.347 49.9768   1
 -20  -4  -1 172.313 51.5020   1
  20   4   1 130.299 49.4192   1
 -21   4  -1-25.7284 38.5574   1
  21  -4   1 13.1913 41.4674   1
 -21  -4  -1-13.1794 46.0667   1
  21   4   1 6.49613 41.9408   1
 -22   4  -1 134.566 52.1105   1
  22  -4   1 190.865 53.7973   1
 -22  -4  -1 157.871 55.4762   1
  22   4   1 148.857 45.2444   1
 -23   4  -1 134.316 50.2780   1
  23  -4   1 157.202 50.8730   1
 -23  -4  -1 207.154 51.4692   1
  23   4   1 110.952 45.6062   1
 -24   4  -1 190.873 50.4763   1
  24  -4   1 220.191 53.0943   1
  24   4   1 200.783 52.5287   1
 -24  -4  -1 165.693 51.6990   1
  25   4   1 522.351 69.5288   1
 -25  -4  -1 436.162 68.0635   1
  26   5  -1 25.2176 45.6897   1
 -26  -5   1 61.9744 52.0332   1
  24   5  -1 95.9269 45.7155   1
 -24   5   1 26.5430 45.7349   1
 -24  -5   1 19.4525 44.6917   1
  23  -5  -1 1365.26 106.813   1
  23   5  -1 1555.09 107.998   1
 -23  -5   1 1628.59 111.961   1
 -23   5   1 1663.39 112.958   1
  22  -5  -1 816.151 80.2526   1
  22   5  -1 814.906 77.5534   1
 -22  -5   1 659.584 74.5712   1
 -22   5   1 728.635 76.5166   1
 -21   5   1 940.601 85.6762   1
  21   5  -1 1030.21 91.0834   1
 -21  -5   1 1001.00 88.7687   1
  21  -5  -1 918.636 84.6862   1
  20   5  -1 26.8910 37.3859   1
 -20  -5   1 32.6414 44.2862   1
  19  -5  -1 1257.66 94.4075   1
 -19   5   1 1135.65 90.6528   1
  18   5  -1 1972.93 124.280   1
  18  -5  -1 2035.82 125.161   1
 -18  -5   1 2053.31 126.731   1
 -18   5   1 1831.66 119.844   1
  17   5  -1 146.639 44.8192   1
  17  -5  -1 110.372 38.5037   1
 -17   5   1 84.2304 36.7441   1
  16   5  -1 668.938 72.6292   1
 -16  -5   1 786.847 78.8920   1
 -16   5   1 757.277 71.5218   1
  16  -5  -1 878.317 78.2112   1
 -15   5   1 3930.97 192.286   1
  15  -5  -1 4135.66 196.893   1
  14   5  -1 51.5180 33.6411   1
 -14   5   1 32.3992 33.6598   1
  14  -5  -1 32.9337 33.5757   1
 -14  -5   1 18.2501 36.8482   1
  13   5  -1 39848.7 1400.59   1
 -13  -5   1 36606.8 1395.85   1
  13  -5  -1 38835.2 1395.99   1
 -13   5   1 38131.9 1393.28   1
  12  -5  -1 4055.52 192.319   1
  12   5  -1 4080.31 196.117   1
 -12  -5   1 4243.08 197.000   1
  11  -5  -1 16788.4 627.447   1
 -11   5   1 16507.1 626.070   1
 -11  -5   1 16725.2 632.582   1
  11   5  -1 16151.8 631.555   1
 -10   5   1 6068.01 254.768   1
   9  -5  -1 13134.1 493.718   1
  -9   5   1 12916.6 492.004   1
   9   5  -1 12911.5 497.552   1
  -9  -5   1 12650.4 498.454   1
   8  -5  -1 4476.52 184.353   1
  -8   5   1 3999.47 179.931   1
   8   5  -1 3954.99 184.078   1
  -8  -5   1 4057.10 185.155   1
   7  -5  -1 29020.5 1055.11   1
  -7   5   1 28720.0 1053.86   1
   7   5  -1 30337.9 1060.91   1
  -7  -5   1 28488.9 1059.60   1
   6  -5  -1 11113.1 413.229   1
  -6   5   1 11269.3 413.057   1
  -6  -5   1 10676.1 417.710   1
   6   5  -1 10238.9 414.400   1
  -5  -5   1 66895.8 2369.84   1
   5  -5  -1 66679.8 2365.29   1
  -5   5   1 68744.9 2365.08   1
   5   5  -1 64513.5 2368.04   1
  -4  -5   1 32760.9 1176.64   1
   4   5  -1 32633.5 1176.72   1
  -4   5   1 32326.0 1171.71   1
   4  -5  -1 33087.2 1173.16   1
   3  -5  -1 42017.8 1472.29   1
  -3   5   1 44728.0 1472.81   1
  -3  -5   1 41529.2 1475.78   1
   2   5  -1 16155.4 604.143   1
  -2  -5   1 16717.1 605.106   1
  -1  -5   1 27465.0 915.084   1
   1   5  -1 23283.6 911.934   1
   0  -5   1 59548.0 2064.44   1
   0   5   1 56297.5 2061.61   1
   0   5  -1 59992.5 2064.43   1
   0  -5  -1 57277.1 2062.23   1
   1  -5   1 118011. 4162.08   1
   1   5   1 116816. 4159.33   1
  -1   5  -1 117629. 4160.48   1
  -1  -5  -1 120609. 4161.96   1
   2  -5   1 675.696 49.5930   1
  -2   5  -1 682.674 49.1739   1
   2   5   1 620.731 47.6844   1
  -2  -5  -1 572.339 47.0568   1
  -3   5  -1 122081. 4326.73   1
   3  -5   1 120767. 4327.05   1
   3   5   1 129770. 4330.05   1
  -3  -5  -1 119533. 4327.38   1
   4  -5   1 1423.92 78.5059   1
  -4   5  -1 1281.15 75.2557   1
   4   5   1 1293.50 76.2005   1
  -4  -5  -1 1400.93 80.1018   1
   5  -5   1 18319.7 687.438   1
  -5   5  -1 18944.8 687.665   1
   5   5   1 18790.6 689.685   1
  -5  -5  -1 18413.3 689.922   1
   6  -5   1 176.249 33.6762   1
  -6   5  -1 195.633 34.8202   1
   6   5   1 185.972 34.3813   1
  -6  -5  -1 190.624 34.3156   1
   7  -5   1 75.5211 30.0916   1
  -7   5  -1 43.4722 23.8437   1
   7   5   1 116.504 31.3703   1
  -7  -5  -1 86.3704 30.0880   1
   8  -5   1 24918.3 893.109   1
  -8   5  -1 24512.4 892.399   1
   8   5   1 24413.5 893.861   1
  -8  -5  -1 23007.9 894.365   1
   9  -5   1 25600.1 931.587   1
  -9   5  -1 25631.5 929.325   1
  -9  -5  -1 26141.2 934.651   1
   9   5   1 23587.1 929.269   1
 -10  -5  -1 36975.9 1327.77   1
  10   5   1 35838.2 1325.73   1
  11   5   1 15437.8 604.649   1
  11  -5   1 16725.4 606.332   1
 -11   5  -1 16875.0 605.153   1
  12   5   1 1652.29 110.384   1
 -12  -5  -1 1978.34 118.276   1
  12  -5   1 1838.09 112.265   1
 -12   5  -1 1890.51 112.445   1
 -13   5  -1 2258.33 128.333   1
  13  -5   1 2200.95 128.213   1
 -13  -5  -1 2140.95 131.692   1
  13   5   1 2312.29 134.252   1
  14  -5   1 9438.65 389.496   1
 -15  -5  -1 5131.53 243.774   1
  15   5   1 5200.67 240.584   1
 -16   5  -1-6.08533 35.7681   1
  16  -5   1 55.7892 39.6985   1
 -16  -5  -1 57.9450 37.0443   1
  16   5   1 50.0058 39.3230   1
 -17   5  -1 18.6824 35.8075   1
  17  -5   1 6.34372 36.0772   1
 -17  -5  -1 6.42461 39.2761   1
  17   5   1 6.62882 42.7983   1
 -18   5  -1 380.433 58.6585   1
  18  -5   1 361.705 58.6766   1
 -18  -5  -1 394.185 57.9306   1
  18   5   1 512.562 63.9528   1
 -19   5  -1 83.7693 41.7133   1
  19  -5   1 72.0484 41.2911   1
 -19  -5  -1 91.8737 40.9940   1
  19   5   1 99.6864 37.9153   1
 -20   5  -1 2833.81 163.333   1
  20  -5   1 3188.10 169.474   1
  20   5   1 3161.08 167.943   1
 -21   5  -1-13.1221 41.9926   1
  21  -5   1-13.2731 38.5705   1
 -21  -5  -1 13.0352 37.8790   1
  21   5   1 19.7812 40.6942   1
 -22   5  -1 837.974 79.3316   1
  22   5   1 679.288 70.6781   1
 -22  -5  -1 760.920 76.2962   1
  22  -5   1 674.355 75.5929   1
  23  -5   1 934.548 86.6782   1
 -23   5  -1 1125.87 92.1760   1
 -23  -5  -1 1080.98 90.4367   1
  23   5   1 1054.28 88.2495   1
 -24   5  -1 585.664 73.3567   1
  24  -5   1 342.355 68.7694   1
 -25  -5  -1 682.778 75.0441   1
  25   5   1 556.737 70.6598   1
 -25  -6   1 12.5846 45.9052   1
  25   6  -1 61.9904 44.9191   1
 -24  -6   1 609.431 75.3800   1
  24   6  -1 714.815 76.1927   1
  23  -6  -1 510.585 68.8348   1
 -23   6   1 472.426 67.0994   1
  22   6  -1 3722.13 187.668   1
  22  -6  -1 3599.29 184.922   1
 -22   6   1 3336.98 180.801   1
 -22  -6   1 3408.08 182.327   1
  21  -6  -1 720.055 75.1041   1
 -21   6   1 674.171 74.7062   1
  20   6  -1 1389.08 104.632   1
  20  -6  -1 1352.92 101.695   1
 -20  -6   1 1359.99 100.885   1
 -20   6   1 1347.24 100.673   1
  19   6  -1 607.528 68.1639   1
  19  -6  -1 636.962 68.9544   1
 -19   6   1 563.103 68.2023   1
  18  -6  -1 3929.62 190.706   1
 -18   6   1 3430.42 184.863   1
 -18  -6   1 3604.18 191.358   1
  17   6  -1 51.4608 41.2272   1
  17  -6  -1 93.2263 41.8754   1
 -17   6   1 73.3889 39.8820   1
 -17  -6   1 26.2750 39.8263   1
  16   6  -1 4080.22 208.676   1
 -16  -6   1 4620.96 216.065   1
  15   6  -1 5.97206 34.7563   1
 -15  -6   1 51.5505 39.4340   1
  15  -6  -1 87.6476 39.0464   1
 -15   6   1 68.5329 35.6243   1
 -14   6   1 1141.75 90.3435   1
  14  -6  -1 1243.55 92.8073   1
 -14  -6   1 1399.11 96.8354   1
  14   6  -1 1313.13 94.7185   1
  13  -6  -1 938.240 76.5141   1
  13   6  -1 815.569 75.2433   1
 -13   6   1 805.104 72.0182   1
 -13  -6   1 979.135 79.3097   1
  12  -6  -1 27846.8 997.547   1
  12   6  -1 26814.6 998.618   1
 -12  -6   1 26508.9 999.017   1
 -12   6   1 26587.9 992.568   1
 -11  -6   1 334.416 49.6319   1
  11   6  -1 348.196 48.1293   1
  10  -6  -1 3981.28 183.265   1
  10   6  -1 3965.06 185.095   1
 -10  -6   1 3787.25 184.537   1
 -10   6   1 3884.82 180.484   1
   9   6  -1 1651.14 100.177   1
  -9   6   1 1714.84 96.7856   1
  -9  -6   1 1587.19 99.0084   1
   8  -6  -1 898.736 65.6139   1
   8   6  -1 855.603 68.2340   1
  -8   6   1 935.734 65.4482   1
  -8  -6   1 813.132 67.3004   1
   7  -6  -1 5155.90 213.465   1
   7   6  -1 5001.33 215.235   1
  -7  -6   1 4623.67 213.739   1
  -7   6   1 4938.90 211.897   1
  -6  -6   1 8765.85 366.594   1
   6  -6  -1 9347.25 360.752   1
   6   6  -1 9053.47 363.540   1
  -6   6   1 9720.21 361.429   1
  -5   6   1 8249.87 304.962   1
   5  -6  -1 7697.27 305.100   1
  -5  -6   1 7435.05 306.245   1
   5   6  -1 7308.74 305.889   1
   4  -6  -1 10411.6 389.992   1
   4   6  -1 10376.4 396.817   1
  -4   6   1 10775.4 390.013   1
   3  -6  -1 10213.2 382.574   1
   3   6  -1 9288.94 381.971   1
  -3  -6   1 9723.08 384.959   1
  -3   6   1 10684.2 382.317   1
   2  -6  -1 135462. 4612.67   1
   2   6  -1 124476. 4614.89   1
  -2  -6   1 137219. 4616.43   1
  -2   6   1 127465. 4611.15   1
   1  -6  -1 48324.5 1760.37   1
  -1  -6   1 50751.0 1763.00   1
  -1   6   1 47615.9 1758.46   1
   1   6  -1 51177.6 1761.94   1
   0  -6   1 109771. 3837.12   1
   0   6   1 107202. 3834.61   1
   0  -6  -1 108279. 3836.18   1
   0   6  -1 110137. 3837.43   1
   1  -6   1 13998.4 518.581   1
   1   6   1 13022.9 514.084   1
  -1  -6  -1 14425.1 518.605   1
  -1   6  -1 13945.9 517.866   1
   2  -6   1 103980. 3641.16   1
   2   6   1 100557. 3640.04   1
  -2  -6  -1 111588. 3640.98   1
  -2   6  -1 96911.0 3637.69   1
  -3  -6  -1 790.218 57.8388   1
   3  -6   1 669.959 55.2814   1
   3   6   1 706.518 55.6173   1
  -4   6  -1 17792.3 647.698   1
   4  -6   1 17521.3 649.200   1
   4   6   1 16847.5 646.137   1
  -4  -6  -1 17505.4 648.959   1
   5  -6   1 19720.2 742.283   1
  -5   6  -1 19889.4 741.341   1
  -5  -6  -1 20056.4 743.972   1
   5   6   1 20606.5 744.870   1
   6  -6   1 5450.57 229.933   1
  -6   6  -1 5071.17 227.599   1
  -6  -6  -1 5675.94 234.255   1
   6   6   1 5433.06 231.720   1
   7  -6   1 10329.5 402.890   1
  -7   6  -1 10457.1 401.912   1
  -7  -6  -1 9948.07 404.467   1
   7   6   1 10186.2 404.042   1
   8  -6   1 16699.6 623.748   1
  -8   6  -1 16047.7 620.762   1
  -8  -6  -1 16462.2 623.825   1
   8   6   1 16510.8 624.804   1
  -9  -6  -1 3263.26 163.642   1
   9   6   1 3193.60 159.391   1
  10  -6   1 5982.24 256.070   1
 -10   6  -1 6145.27 254.284   1
 -10  -6  -1 5470.87 255.477   1
  10   6   1 5694.02 256.298   1
  11  -6   1 18938.3 704.199   1
 -11   6  -1 18050.5 698.128   1
 -11  -6  -1 19035.5 707.626   1
  11   6   1 18077.3 703.887   1
  12  -6   1 3431.86 168.387   1
  12   6   1 3242.15 170.657   1
 -12   6  -1 3218.73 163.768   1
 -12  -6  -1 3219.92 171.682   1
  13  -6   1 570.373 63.6153   1
  14  -6   1 6883.77 303.263   1
  14   6   1 6853.15 304.930   1
 -14   6  -1 7283.91 304.233   1
 -14  -6  -1 7064.18 308.280   1
  15  -6   1 911.713 79.4351   1
  15   6   1 835.358 77.8289   1
 -15  -6  -1 977.265 83.5978   1
 -15   6  -1 668.489 71.2068   1
 -16   6  -1-6.19844 37.8933   1
  16   6   1 6.36129 35.3639   1
 -16  -6  -1 19.8562 36.7950   1
  16  -6   1 18.8121 39.4253   1
  17  -6   1 978.970 83.6503   1
 -17   6  -1 860.138 80.5382   1
 -18   6  -1 96.3573 44.4152   1
  18   6   1 120.211 41.7885   1
  18  -6   1 156.039 44.6097   1
 -18  -6  -1 72.3971 45.8382   1
  19  -6   1 6397.00 292.303   1
  19   6   1 7006.38 298.459   1
 -19  -6  -1 6237.38 290.244   1
 -19   6  -1 6531.82 291.642   1
 -20   6  -1 136.849 49.4793   1
  20  -6   1 211.741 50.2292   1
 -21  -6  -1 4275.89 210.936   1
  21   6   1 4252.82 210.440   1
  22  -6   1 859.561 82.3313   1
 -22   6  -1 918.495 84.4384   1
  23   6   1 811.018 78.2393   1
 -23  -6  -1 823.470 80.5709   1
  23  -6   1 760.645 78.8704   1
 -23   6  -1 742.551 77.2233   1
 -24  -6  -1 344.014 62.4609   1
  24   6   1 497.183 63.7416   1
 -25  -7   1 253.967 59.9115   1
  25   7  -1 357.289 59.1321   1
 -23  -7   1 1478.44 108.083   1
  23   7  -1 1442.94 108.371   1
 -22  -7   1 549.447 69.3681   1
  22   7  -1 592.481 72.5986   1
 -21  -7   1 3504.58 191.195   1
 -21   7   1 3563.19 190.487   1
  21  -7  -1 4088.85 200.320   1
  21   7  -1 4263.76 204.932   1
 -20  -7   1 33.4545 40.5339   1
 -20   7   1 51.4813 42.6330   1
  20  -7  -1 47.1682 45.3641   1
  20   7  -1 38.9763 44.7630   1
 -19  -7   1-41.0452 44.9252   1
 -19   7   1 31.7699 41.7283   1
  19  -7  -1 6.64978 39.8663   1
  19   7  -1 64.7451 39.2019   1
 -18  -7   1 382.413 61.5239   1
 -18   7   1 324.674 54.6591   1
  18  -7  -1 326.847 57.1166   1
  18   7  -1 275.916 56.0219   1
 -17  -7   1 4148.05 213.075   1
 -17   7   1 4123.37 205.540   1
  17  -7  -1 4330.98 210.495   1
  17   7  -1 4568.20 214.131   1
 -16  -7   1 870.032 82.7912   1
 -16   7   1 884.824 77.0580   1
  16   7  -1 781.473 76.3792   1
 -15  -7   1 5024.49 236.735   1
  15  -7  -1 5234.18 235.823   1
  15   7  -1 4904.39 234.229   1
 -15   7   1 4861.99 228.409   1
  14  -7  -1 3339.29 170.016   1
 -14   7   1 3283.08 166.080   1
  14   7  -1 3243.52 171.407   1
 -14  -7   1 3149.57 169.853   1
  13  -7  -1 12329.4 500.966   1
 -13   7   1 12375.3 497.188   1
  13   7  -1 12769.1 504.588   1
 -13  -7   1 13154.4 505.081   1
  12  -7  -1 1383.57 96.9588   1
 -12   7   1 1572.10 98.8979   1
  12   7  -1 1482.46 100.589   1
 -12  -7   1 1663.91 104.658   1
  11  -7  -1 14577.5 543.965   1
 -11   7   1 14165.7 541.059   1
  11   7  -1 13392.7 542.665   1
 -11  -7   1 13769.7 545.817   1
  10   7  -1 8851.64 359.143   1
 -10  -7   1 8550.11 356.434   1
   9  -7  -1 1279.87 85.6436   1
  -9   7   1 1327.34 85.0816   1
  -9  -7   1 1333.51 90.7271   1
   9   7  -1 1355.96 90.3117   1
  -8   7   1 983.535 68.0605   1
   8   7  -1 890.762 70.1650   1
  -8  -7   1 827.488 69.7378   1
  -7   7   1 46459.3 1709.72   1
   7  -7  -1 48982.9 1711.92   1
  -6  -7   1 35.8427 26.3151   1
   6  -7  -1 12.1079 26.7231   1
   6   7  -1 4.45706 27.2473   1
  -6   7   1-19.4937 23.8342   1
  -5  -7   1 24206.8 871.161   1
   5   7  -1 22413.1 868.937   1
  -5   7   1 24416.7 867.838   1
   5  -7  -1 23634.8 867.619   1
  -4  -7   1 3070.59 148.875   1
   4   7  -1 3335.16 151.718   1
  -4   7   1 3268.34 146.471   1
   4  -7  -1 3010.41 147.741   1
  -3  -7   1 30840.5 1110.55   1
   3   7  -1 30360.3 1108.46   1
  -3   7   1 30316.0 1104.31   1
   3  -7  -1 30717.4 1106.84   1
  -2  -7   1 1328.72 81.7537   1
   2   7  -1 1316.74 80.6964   1
  -2   7   1 1454.47 80.8982   1
   2  -7  -1 1410.25 82.1563   1
  -1  -7   1 69823.3 2407.61   1
  -1   7   1 66789.5 2403.49   1
   1   7  -1 66128.7 2405.12   1
   1  -7  -1 68308.1 2405.91   1
   0  -7  -1 3150.18 142.286   1
   0   7   1 3129.01 142.491   1
   0   7  -1 2893.06 140.798   1
   0  -7   1 3009.97 143.011   1
  -1  -7  -1 2468.16 126.965   1
   1   7   1 2495.82 125.948   1
  -1   7  -1 2909.62 128.954   1
   1  -7   1 2507.47 125.751   1
  -2  -7  -1 5143.54 211.141   1
   2   7   1 4593.04 206.992   1
  -2   7  -1 4886.80 208.526   1
   2  -7   1 5082.16 213.389   1
  -3  -7  -1 80585.5 2939.21   1
   3   7   1 85609.9 2941.29   1
  -3   7  -1 82301.0 2938.84   1
   3  -7   1 83384.4 2940.77   1
   4  -7   1 19606.2 743.355   1
   4   7   1 20324.1 745.100   1
  -4  -7  -1 20231.9 745.408   1
   5  -7   1 2532.61 127.493   1
  -5   7  -1 2335.68 123.718   1
   5   7   1 2421.50 125.174   1
  -5  -7  -1 2671.44 131.424   1
  -6   7  -1 371.113 43.3717   1
   6  -7   1 343.269 42.7446   1
   7  -7   1 251.747 42.2073   1
  -7   7  -1 211.251 37.3702   1
   7   7   1 215.317 38.6154   1
  -7  -7  -1 232.171 38.9650   1
   8  -7   1 653.048 60.0675   1
  -8   7  -1 590.621 56.3471   1
   8   7   1 507.803 58.8939   1
  -8  -7  -1 605.559 62.0486   1
   9  -7   1 22298.0 852.277   1
  -9   7  -1 22803.6 850.606   1
   9   7   1 24046.9 858.101   1
  -9  -7  -1 22423.2 855.446   1
  10  -7   1 22260.1 857.732   1
 -10   7  -1 23012.1 854.937   1
  10   7   1 23198.3 859.193   1
 -10  -7  -1 23296.8 860.501   1
  11  -7   1 2476.42 141.220   1
 -11   7  -1 2880.18 142.696   1
 -11  -7  -1 2516.36 142.464   1
  11   7   1 2383.15 138.693   1
  12  -7   1 3303.59 168.843   1
 -12  -7  -1 3428.27 172.878   1
  12   7   1 3016.94 166.599   1
  13   7   1 9240.30 393.968   1
 -13  -7  -1 9567.70 396.159   1
 -13   7  -1 9263.41 389.383   1
  13  -7   1 10193.8 398.345   1
  14   7   1 1885.17 116.754   1
 -14  -7  -1 1655.83 114.943   1
  14  -7   1 1696.81 113.101   1
  15   7   1 1405.12 103.345   1
 -15  -7  -1 1643.07 110.867   1
 -15   7  -1 1481.11 102.225   1
  15  -7   1 1507.00 105.124   1
  16   7   1 331.723 55.1753   1
 -16  -7  -1 332.608 58.5907   1
 -16   7  -1 264.845 51.8479   1
  16  -7   1 357.970 54.2643   1
  17   7   1 103.756 46.1509   1
 -17  -7  -1 107.961 48.6855   1
 -17   7  -1 144.397 46.8564   1
  17  -7   1 77.7287 42.7032   1
  18   7   1 1536.81 109.769   1
 -18  -7  -1 1650.97 115.523   1
 -18   7  -1 1488.64 107.297   1
  18  -7   1 1830.93 116.856   1
 -19  -7  -1 5171.59 245.601   1
 -19   7  -1 5064.09 242.142   1
  19  -7   1 4700.17 240.676   1
 -20  -7  -1 5289.42 245.003   1
 -20   7  -1 5141.89 244.607   1
  20  -7   1 5257.80 246.394   1
  21   7   1-13.2548 44.2450   1
 -21   7  -1 25.7286 44.6393   1
  21  -7   1 46.6947 43.0736   1
  22   7   1 545.129 67.7961   1
 -22  -7  -1 490.185 65.6968   1
 -22   7  -1 555.746 68.6244   1
  22  -7   1 521.229 69.0544   1
 -23   7  -1 132.331 49.0124   1
  23  -7   1 20.0510 37.6519   1
  24   7   1 733.938 73.3486   1
 -24  -7  -1 719.785 75.9301   1
  24   8  -1-44.0277 38.8437   1
 -24  -8   1-37.4969 43.7112   1
  23   8  -1 324.906 63.6825   1
 -23  -8   1 353.809 63.1261   1
  22   8  -1 1342.51 102.205   1
 -22   8   1 1185.54 96.6974   1
  21   8  -1 927.594 84.2075   1
 -21  -8   1 962.518 89.8084   1
 -21   8   1 875.266 87.0181   1
  21  -8  -1 980.142 87.8539   1
  20   8  -1 2148.82 129.903   1
 -20  -8   1 1868.90 129.418   1
 -20   8   1 1895.93 125.144   1
  20  -8  -1 1942.60 127.139   1
  19   8  -1 310.063 58.9573   1
 -19  -8   1 256.767 58.4128   1
 -19   8   1 284.993 57.9157   1
  19  -8  -1 283.171 57.1561   1
  18   8  -1 818.728 79.0996   1
 -18  -8   1 794.773 80.4822   1
 -18   8   1 733.898 76.1573   1
  18  -8  -1 704.573 73.5285   1
  17   8  -1 968.124 87.1883   1
  17  -8  -1 969.569 86.8827   1
 -17  -8   1 1131.62 93.9558   1
 -17   8   1 1040.07 85.8704   1
  16   8  -1 154.067 46.9695   1
 -16   8   1 196.232 45.5088   1
 -16  -8   1 262.442 53.7619   1
  16  -8  -1 159.059 43.3235   1
 -15  -8   1 4493.18 228.106   1
  15   8  -1 5254.51 235.924   1
  14   8  -1 6.15982 35.8023   1
 -14   8   1 5.78369 33.6165   1
  14  -8  -1 17.9618 34.7994   1
 -14  -8   1 18.9139 32.0709   1
  13   8  -1 854.660 79.9532   1
 -13   8   1 973.597 79.2636   1
  13  -8  -1 1122.32 83.8311   1
 -13  -8   1 1044.50 84.7727   1
  12   8  -1 56752.2 2157.06   1
 -12   8   1 61813.6 2156.34   1
  12  -8  -1 60855.7 2157.68   1
 -12  -8   1 60463.6 2160.39   1
  11   8  -1 5.72239 32.2509   1
 -11   8   1 115.456 35.6569   1
  11  -8  -1 38.0473 32.3264   1
 -11  -8   1 97.2260 37.6174   1
  10   8  -1 9177.77 374.057   1
 -10   8   1 9111.95 367.706   1
  10  -8  -1 9134.65 370.581   1
 -10  -8   1 8864.79 373.826   1
   9   8  -1 2824.44 142.301   1
  -9   8   1 2429.63 132.004   1
  -9  -8   1 2437.04 137.183   1
   9  -8  -1 2586.71 135.839   1
   8   8  -1 1069.06 81.2937   1
  -8  -8   1 1031.36 78.4860   1
   7   8  -1 5199.01 228.850   1
  -7  -8   1 5225.38 230.970   1
  -7   8   1 5177.17 225.433   1
  -6   8   1 29774.9 1026.67   1
   6   8  -1 27220.8 1029.22   1
  -6  -8   1 27197.2 1028.57   1
   6  -8  -1 27814.3 1024.52   1
  -5   8   1 502.494 47.8373   1
   5  -8  -1 483.833 49.1567   1
  -4   8   1 8293.51 337.107   1
   4   8  -1 8897.26 344.451   1
  -4  -8   1 8445.10 341.529   1
   4  -8  -1 8296.03 338.455   1
  -3   8   1 5169.57 219.993   1
   3   8  -1 5403.65 223.745   1
  -3  -8   1 5137.57 223.628   1
   3  -8  -1 4839.27 218.103   1
  -2   8   1 114925. 4073.61   1
   2   8  -1 117737. 4078.78   1
  -2  -8   1 112901. 4076.23   1
   2  -8  -1 116036. 4074.41   1
   1   8  -1 980.951 67.8101   1
  -1   8   1 864.472 65.8606   1
  -1  -8   1 810.252 66.2333   1
   1  -8  -1 1010.09 69.6243   1
   0   8  -1 9165.31 358.733   1
   0   8   1 8702.53 357.022   1
   0  -8  -1 9028.93 357.441   1
   0  -8   1 9298.69 360.203   1
  -1   8  -1 4154.08 188.834   1
   1   8   1 4067.75 186.273   1
  -1  -8  -1 4460.81 191.291   1
   1  -8   1 4231.89 188.147   1
  -2   8  -1 39134.4 1384.11   1
   2   8   1 36003.8 1379.51   1
  -2  -8  -1 38435.4 1383.38   1
   2  -8   1 39836.9 1385.43   1
  -3   8  -1 15736.3 622.199   1
   3   8   1 16625.6 625.947   1
  -3  -8  -1 16671.3 625.319   1
   3  -8   1 17442.2 628.266   1
  -4   8  -1 53127.3 1950.89   1
   4  -8   1 56017.4 1954.10   1
   5   8   1 19705.0 703.505   1
  -5  -8  -1 18903.5 705.349   1
  -5   8  -1 18181.0 699.446   1
   5  -8   1 18064.4 700.609   1
   6   8   1 6847.13 288.980   1
  -6  -8  -1 6826.81 289.416   1
   7  -8   1 21135.9 775.591   1
  -7   8  -1 21256.6 774.553   1
   7   8   1 19502.5 775.244   1
  -7  -8  -1 20866.2 778.525   1
   8  -8   1 17158.4 645.565   1
  -8   8  -1 17233.0 642.769   1
   8   8   1 16197.1 644.622   1
  -8  -8  -1 16992.0 646.175   1
   9  -8   1-16.2401 33.4102   1
  -9   8  -1-20.9337 32.9034   1
   9   8   1-5.57658 33.4292   1
  -9  -8  -1 16.6820 31.6232   1
  10  -8   1 7368.46 323.154   1
 -10   8  -1 7635.90 320.588   1
 -10  -8  -1 7749.59 327.240   1
  10   8   1 7740.81 325.388   1
  11  -8   1 1452.79 101.614   1
  11   8   1 1533.71 102.312   1
 -11  -8  -1 1451.30 101.540   1
  12  -8   1 11886.3 471.650   1
 -12   8  -1 12361.8 471.011   1
 -12  -8  -1 11489.9 471.383   1
  12   8   1 11175.3 471.127   1
 -13  -8  -1 2279.51 138.609   1
  13   8   1 2512.63 144.582   1
  14   8   1 2194.59 133.671   1
 -14  -8  -1 2334.53 136.043   1
 -14   8  -1 2197.05 131.038   1
  14  -8   1 2336.90 136.940   1
  15   8   1 3858.25 184.573   1
 -15  -8  -1 3217.96 179.096   1
 -15   8  -1 3139.30 173.182   1
  15  -8   1 3597.68 181.838   1
  16   8   1 2656.53 149.855   1
 -16  -8  -1 2613.50 151.293   1
 -16   8  -1 2523.05 145.183   1
  16  -8   1 2517.12 148.923   1
 -17  -8  -1 4147.26 210.028   1
  17   8   1 4300.79 209.892   1
  18   8   1 2042.66 124.846   1
 -18  -8  -1 1860.67 122.627   1
 -18   8  -1 1748.48 119.191   1
  18  -8   1 1769.34 120.867   1
  19   8   1 224.711 55.1631   1
 -19  -8  -1 241.662 56.1883   1
 -19   8  -1 286.672 58.0972   1
  19  -8   1 277.505 57.2200   1
 -20  -8  -1-6.54450 37.2291   1
  20   8   1 73.0436 46.4296   1
  21   8   1 428.623 68.6118   1
 -21  -8  -1 387.699 66.7451   1
 -21   8  -1 631.373 72.7705   1
  21  -8   1 628.846 71.8525   1
  22   8   1 668.548 73.5237   1
 -22  -8  -1 353.193 59.6379   1
  23   8   1 55.8184 41.5573   1
 -23  -8  -1 155.940 48.8860   1
  24   9  -1 100.095 50.1049   1
 -24  -9   1 54.7470 45.3311   1
  23   9  -1 51.6858 39.1642   1
 -23  -9   1 61.5960 41.8212   1
  22   9  -1 133.922 48.8860   1
 -22  -9   1 137.203 55.3121   1
 -21  -9   1 2003.12 129.120   1
  21  -9  -1 1746.13 120.423   1
  20  -9  -1 269.994 53.5628   1
  20   9  -1 248.414 55.0836   1
 -20   9   1 276.196 55.4021   1
 -19   9   1 182.780 51.9928   1
  19  -9  -1 174.231 50.2383   1
 -18  -9   1 6.85810 39.8594   1
  18   9  -1-26.1154 41.7880   1
  17   9  -1 1660.84 111.151   1
  17  -9  -1 1463.00 106.318   1
 -17  -9   1 1688.43 114.418   1
  16   9  -1 454.271 64.3563   1
 -16  -9   1 618.955 68.7272   1
 -16   9   1 445.234 59.3098   1
  16  -9  -1 374.758 58.9748   1
  15   9  -1 797.939 78.6343   1
 -15  -9   1 855.275 82.6257   1
 -15   9   1 834.407 76.3617   1
  15  -9  -1 856.671 76.9276   1
 -14  -9   1 418.076 59.0223   1
  14   9  -1 361.277 54.7700   1
  13   9  -1 2411.08 139.760   1
 -13  -9   1 2316.18 138.896   1
 -13   9   1 2615.68 139.967   1
  13  -9  -1 2438.93 139.863   1
  12   9  -1 599.996 68.2127   1
 -12  -9   1 581.793 67.8225   1
 -12   9   1 711.830 68.4340   1
  12  -9  -1 689.143 69.7934   1
 -11   9   1 33377.4 1215.89   1
  11  -9  -1 32875.2 1216.87   1
  10   9  -1 1463.47 101.588   1
 -10  -9   1 1523.63 103.455   1
 -10   9   1 1523.31 99.0595   1
  10  -9  -1 1600.57 101.569   1
   9   9  -1 11.2345 31.2277   1
   9  -9  -1 5.20622 29.6083   1
  -9   9   1-5.04099 27.0293   1
  -9  -9   1 28.0291 32.2329   1
  -8  -9   1 16404.1 615.909   1
  -8   9   1 15993.9 608.994   1
   8   9  -1 15824.7 614.653   1
   8  -9  -1 15676.9 609.384   1
  -7  -9   1 1609.21 99.9121   1
  -7   9   1 1549.91 96.1647   1
   7   9  -1 1583.20 99.1731   1
   7  -9  -1 1452.77 95.7294   1
   6   9  -1 8635.31 357.110   1
  -6  -9   1 8853.31 357.632   1
   5   9  -1 19780.7 717.873   1
  -5  -9   1 18364.5 716.487   1
  -4   9   1 357.769 46.1717   1
   4   9  -1 456.093 51.7105   1
  -4  -9   1 463.913 52.1843   1
   4  -9  -1 385.282 45.7789   1
  -3   9   1 23317.2 863.185   1
   3   9  -1 22633.2 864.190   1
  -3  -9   1 23344.0 868.312   1
   3  -9  -1 24203.8 865.223   1
  -2   9   1 3793.45 172.980   1
   2   9  -1 3831.74 175.532   1
  -2  -9   1 3267.62 169.431   1
   2  -9  -1 3781.60 173.074   1
   1  -9  -1 25416.8 928.113   1
  -1   9   1 24962.1 927.161   1
   0   9   1 9.09089 27.5194   1
   0  -9  -1 4.53396 25.4967   1
   3   9   1 24976.2 950.049   1
  -3  -9  -1 25487.3 951.382   1
   3  -9   1 24613.8 952.724   1
  -4   9  -1 4456.84 202.671   1
   4   9   1 4821.55 208.794   1
  -4  -9  -1 4280.92 205.231   1
   4  -9   1 4622.29 207.011   1
   5   9   1 1002.44 74.2680   1
  -5  -9  -1 1126.49 79.5666   1
   5  -9   1 941.839 74.6385   1
   6   9   1 13186.0 477.569   1
   6  -9   1 12482.6 475.384   1
  -6  -9  -1 12437.4 476.644   1
   7  -9   1 11570.0 453.800   1
  -7   9  -1 11350.7 450.378   1
   7   9   1 11660.2 456.508   1
  -7  -9  -1 11144.0 454.165   1
   8  -9   1 59.1698 34.7576   1
  -8   9  -1 26.1636 31.7113   1
   8   9   1 28.0259 35.9032   1
  -8  -9  -1 51.0179 35.3422   1
   9  -9   1 20308.0 752.462   1
  -9   9  -1 20322.7 750.050   1
  -9  -9  -1 19634.5 751.803   1
   9   9   1 18956.3 750.434   1
  10  -9   1 1485.83 101.129   1
  11  -9   1 3472.19 176.964   1
 -11  -9  -1 3366.04 177.326   1
 -11   9  -1 3571.05 175.705   1
  12   9   1 6524.23 291.789   1
 -12  -9  -1 6759.43 295.518   1
  13  -9   1 4071.66 196.028   1
 -13   9  -1 3521.39 187.682   1
  13   9   1 3880.23 195.499   1
 -13  -9  -1 3902.68 197.203   1
  14  -9   1 1676.35 113.622   1
 -14   9  -1 1837.18 115.242   1
  14   9   1 1632.91 112.488   1
 -14  -9  -1 1812.35 116.401   1
  15  -9   1 490.636 64.9173   1
 -15   9  -1 332.902 60.2754   1
 -15  -9  -1 377.893 61.6448   1
  15   9   1 538.565 63.3483   1
  16   9   1 3200.31 169.750   1
  16  -9   1 3207.54 171.278   1
 -16  -9  -1 3328.29 175.598   1
 -16   9  -1 2907.82 164.572   1
  17  -9   1 429.527 62.6332   1
 -17   9  -1 404.967 60.5209   1
 -17  -9  -1 368.105 61.3330   1
  17   9   1 367.524 59.1656   1
  18   9   1 1069.30 89.7922   1
 -18  -9  -1 977.180 85.6681   1
 -18   9  -1 1020.66 87.6694   1
  18  -9   1 1008.88 89.2924   1
  19   9   1 533.309 69.0715   1
 -19  -9  -1 407.190 65.5931   1
 -19   9  -1 369.424 59.5976   1
  19  -9   1 442.350 62.0235   1
 -20   9  -1 343.243 57.4474   1
  20  -9   1 462.036 63.9893   1
 -21  -9  -1 253.681 54.0488   1
 -21   9  -1 251.240 53.4998   1
  21  -9   1 306.314 54.6667   1
 -22  -9  -1 6.17139 45.0213   1
  22   9   1 63.6383 46.1097   1
 -23 -10   1 148.461 50.3662   1
  23  10  -1 188.187 53.4994   1
 -21 -10   1-19.7866 48.1013   1
  21  10  -1-12.7512 40.0873   1
  20  10  -1 493.596 69.3844   1
  19  10  -1 569.081 70.5845   1
 -19 -10   1 475.118 69.0879   1
 -19  10   1 506.037 65.8997   1
  19 -10  -1 659.105 73.8003   1
 -18  10   1-19.5163 42.7184   1
  18 -10  -1 20.1876 41.5303   1
 -17 -10   1 413.287 65.3489   1
  17  10  -1 425.247 63.7173   1
  16  10  -1 3346.70 183.361   1
 -16 -10   1 3549.19 184.287   1
 -16  10   1 3561.66 182.384   1
  16 -10  -1 3661.65 185.001   1
  15  10  -1 3852.91 193.995   1
 -15 -10   1 3638.80 192.515   1
 -15  10   1 3898.43 191.746   1
  15 -10  -1 3677.72 190.253   1
  14  10  -1 1415.42 104.800   1
 -14 -10   1 1482.21 107.545   1
 -14  10   1 1619.40 108.870   1
  14 -10  -1 1573.49 107.723   1
  13  10  -1 181.173 47.1024   1
 -13 -10   1 247.535 50.4845   1
 -13  10   1 246.071 49.1382   1
  13 -10  -1 201.031 47.1076   1
  12  10  -1 514.426 67.1410   1
  12 -10  -1 597.347 62.9812   1
 -12  10   1 655.774 64.8325   1
 -12 -10   1 576.062 66.4857   1
  11  10  -1 2975.31 161.926   1
 -11 -10   1 3003.66 163.126   1
 -11  10   1 3150.55 158.962   1
  11 -10  -1 2958.93 159.115   1
  10 -10  -1 6094.36 265.937   1
  10  10  -1 5954.46 268.621   1
 -10 -10   1 5814.85 266.535   1
  -9 -10   1 9231.63 374.079   1
   9 -10  -1 9100.67 370.815   1
   9  10  -1 8132.27 371.189   1
  -9  10   1 9495.44 371.098   1
  -8 -10   1 24003.1 892.222   1
   8  10  -1 23350.9 888.724   1
  -8  10   1 24356.0 886.887   1
   8 -10  -1 23484.9 887.610   1
  -7  10   1 9591.71 382.907   1
   7  10  -1 9463.04 387.563   1
  -7 -10   1 8974.97 386.670   1
   7 -10  -1 9942.07 388.281   1
   6  10  -1 1102.97 84.6242   1
  -6 -10   1 1227.07 87.3611   1
   6 -10  -1 1223.83 85.2019   1
  -5  10   1 196.169 40.0193   1
   5  10  -1 188.826 42.9552   1
  -5 -10   1 172.677 42.1608   1
   5 -10  -1 216.452 39.2318   1
  -4  10   1 6156.43 266.393   1
   4  10  -1 6565.02 269.433   1
  -4 -10   1 6153.71 266.982   1
   4 -10  -1 5874.07 263.089   1
  -3  10   1 16834.2 615.587   1
   3  10  -1 16359.8 617.815   1
  -3 -10   1 15609.8 617.715   1
   3 -10  -1 15716.0 614.483   1
  -2  10   1 13633.6 527.793   1
   2  10  -1 13666.7 531.268   1
  -2 -10   1 13500.1 531.584   1
   2 -10  -1 13832.4 529.101   1
   1  10  -1 111348. 3833.34   1
  -1  10   1 103752. 3827.40   1
   1 -10  -1 108670. 3831.33   1
  -1 -10   1 109181. 3832.17   1
   0  10   1 1535.99 95.2300   1
   0  10  -1 1454.20 95.5297   1
   0 -10  -1 1260.91 91.0124   1
   0 -10   1 1462.56 93.2669   1
  -1  10  -1 700.645 60.5387   1
   1  10   1 627.624 59.6593   1
  -1 -10  -1 639.001 61.2634   1
   1 -10   1 505.847 57.2423   1
  -2  10  -1 436.773 52.8099   1
   2  10   1 478.682 57.2120   1
  -2 -10  -1 521.805 57.0637   1
   2 -10   1 511.840 53.5026   1
  -3  10  -1 105845. 3804.63   1
   3  10   1 115334. 3809.74   1
  -3 -10  -1 104617. 3804.43   1
   3 -10   1 104363. 3805.65   1
  -4  10  -1 5616.59 249.876   1
   4  10   1 6020.87 254.971   1
  -4 -10  -1 5777.74 253.211   1
   4 -10   1 5679.54 252.455   1
  -5  10  -1 1125.37 83.1719   1
   5  10   1 1357.91 91.4376   1
  -5 -10  -1 1303.98 90.6301   1
   5 -10   1 1254.76 87.8807   1
   6  10   1 2882.11 153.444   1
  -6 -10  -1 3235.29 160.488   1
  -6  10  -1 3119.96 155.369   1
   6 -10   1 2795.75 153.270   1
   7  10   1 708.617 67.9551   1
  -7 -10  -1 680.596 66.2961   1
  -7  10  -1 642.725 63.0871   1
   8 -10   1 8822.26 373.626   1
  -8 -10  -1 8972.48 376.500   1
   8  10   1 9487.21 379.674   1
   9 -10   1 4748.52 224.299   1
   9  10   1 4869.99 228.434   1
  -9 -10  -1 4810.61 227.063   1
  10 -10   1 1223.95 89.9081   1
 -10  10  -1 1110.48 85.2342   1
  10  10   1 1045.32 88.2620   1
 -10 -10  -1 1231.19 92.7805   1
  11 -10   1 11748.0 477.474   1
 -11  10  -1 12491.6 479.314   1
  11  10   1 11606.3 479.603   1
 -11 -10  -1 11692.6 478.595   1
  12 -10   1 6153.50 280.876   1
 -12  10  -1 6495.94 281.489   1
  12  10   1 6524.81 285.946   1
 -12 -10  -1 6116.52 282.907   1
  13 -10   1 4551.53 218.197   1
 -13  10  -1 4569.87 216.666   1
  13  10   1 4310.07 214.917   1
 -13 -10  -1 4394.56 218.012   1
  14 -10   1 939.769 84.0361   1
 -14  10  -1 733.269 74.1285   1
 -14 -10  -1 810.990 82.3195   1
  14  10   1 789.578 81.9095   1
  15 -10   1 840.120 76.6007   1
 -15  10  -1 685.157 72.7765   1
 -15 -10  -1 896.351 82.5357   1
  15  10   1 614.557 72.2016   1
  16 -10   1-6.64758 43.6518   1
 -16  10  -1-12.8550 40.0406   1
  16  10   1 19.5185 38.2127   1
 -16 -10  -1-6.71714 36.9038   1
 -17  10  -1 5318.38 254.380   1
  17 -10   1 5726.39 259.718   1
  18  10   1 938.945 85.3269   1
 -18 -10  -1 831.211 82.1462   1
 -18  10  -1 776.600 80.7882   1
  19  10   1 58.3690 46.0014   1
 -19 -10  -1-26.5718 48.1176   1
 -19  10  -1-13.0592 42.5207   1
  19 -10   1 33.7401 42.4272   1
  20  10   1 92.5419 40.2302   1
 -20 -10  -1 33.7397 43.2419   1
 -20  10  -1 32.5220 44.1642   1
  20 -10   1 73.9567 46.3536   1
 -21  10  -1 129.044 51.5087   1
  22  10   1 158.974 50.8737   1
 -22 -11   1 96.2888 50.2633   1
  22  11  -1 78.9518 44.9863   1
 -21 -11   1 135.775 52.2197   1
  21  11  -1 139.315 50.5881   1
 -20 -11   1 6.62652 45.6375   1
  20  11  -1-12.7744 46.5790   1
  19  11  -1 1478.27 108.182   1
 -19 -11   1 1619.79 113.533   1
 -19  11   1 1646.24 112.790   1
  19 -11  -1 1451.87 108.335   1
  18  11  -1 1045.65 87.8407   1
 -18  11   1 955.519 86.4782   1
 -18 -11   1 884.773 84.2271   1
 -17  11   1 124.015 45.1036   1
  17 -11  -1 86.1075 41.0446   1
 -16 -11   1 1256.65 99.0445   1
  16  11  -1 1278.34 98.6887   1
  15  11  -1 853.812 83.2203   1
 -15 -11   1 934.681 86.2246   1
 -15  11   1 1131.93 88.7002   1
  15 -11  -1 976.571 84.5138   1
  14  11  -1 31.6560 37.6241   1
  14 -11  -1 44.2402 39.4224   1
 -14  11   1 85.5115 41.7943   1
 -14 -11   1 71.9862 46.7895   1
  13 -11  -1 386.255 56.0091   1
 -13  11   1 439.600 56.8453   1
  12 -11  -1 2161.81 131.385   1
  12  11  -1 2382.47 136.293   1
 -12 -11   1 1941.93 128.232   1
  11  11  -1 2669.62 154.471   1
 -11 -11   1 2949.78 158.229   1
 -10 -11   1 6471.05 285.445   1
  10  11  -1 6044.20 282.396   1
 -10  11   1 6391.22 280.306   1
  10 -11  -1 6741.64 284.265   1
  -9  11   1 542.222 60.5508   1
   9  11  -1 440.728 60.9781   1
  -9 -11   1 455.959 61.2560   1
   9 -11  -1 322.834 51.4456   1
  -8 -11   1 5253.44 245.018   1
   8  11  -1 5094.53 240.940   1
  -8  11   1 5636.60 241.376   1
   8 -11  -1 5312.11 241.550   1
  -7  11   1 263.716 46.6401   1
   7 -11  -1 143.996 42.8666   1
  -6  11   1 26.4970 30.8018   1
   6  11  -1-5.64314 35.4808   1
  -6 -11   1 11.1588 36.6397   1
   6 -11  -1 10.8816 33.2629   1
   5  11  -1 19187.4 735.562   1
  -5 -11   1 19885.5 738.274   1
   5 -11  -1 19161.4 734.035   1
  -4  11   1 36134.8 1315.10   1
   4  11  -1 36929.4 1318.95   1
  -4 -11   1 34867.0 1315.32   1
   4 -11  -1 36318.5 1315.97   1
  -3  11   1 134.902 39.5782   1
   3  11  -1 118.333 36.7336   1
  -3 -11   1 120.264 38.1781   1
  -2  11   1 6936.15 293.419   1
   2  11  -1 6720.84 295.994   1
  -2 -11   1 6490.60 297.253   1
   2 -11  -1 7491.58 297.899   1
  -1  11   1 787.049 69.8166   1
   1  11  -1 735.879 68.1256   1
  -1 -11   1 669.892 66.6124   1
   1 -11  -1 749.398 66.7048   1
   0  11   1 11224.5 455.485   1
   0  11  -1 11926.9 459.466   1
   0 -11   1 11278.3 457.034   1
   0 -11  -1 11638.5 458.036   1
  -1  11  -1 3558.71 171.909   1
   1  11   1 3424.68 170.597   1
  -1 -11  -1 3236.58 169.734   1
   1 -11   1 3565.51 173.260   1
  -2  11  -1 30058.9 1120.45   1
   2  11   1 31981.4 1124.09   1
  -2 -11  -1 30813.1 1123.04   1
   2 -11   1 29170.4 1122.99   1
  -3  11  -1 3088.93 156.814   1
   3  11   1 2793.82 152.779   1
  -3 -11  -1 2946.73 155.256   1
   3 -11   1 3132.30 157.189   1
  -4  11  -1 3605.56 177.538   1
   4  11   1 3593.60 179.785   1
  -4 -11  -1 3464.61 178.304   1
   4 -11   1 3790.43 180.623   1
  -5  11  -1 222.376 47.1933   1
   5  11   1 237.718 47.5176   1
  -5 -11  -1 211.161 45.6486   1
   5 -11   1 295.752 50.3230   1
  -6  11  -1 385.866 55.5508   1
   6  11   1 326.755 51.8799   1
  -6 -11  -1 366.325 55.7785   1
  -7  11  -1 1601.37 106.555   1
   7 -11   1 1870.85 112.315   1
   8  11   1 4811.15 219.441   1
   8 -11   1 4313.10 212.009   1
  -8 -11  -1 4307.71 214.273   1
  -8  11  -1 4557.48 212.481   1
   9  11   1 98.6560 39.7340   1
  -9 -11  -1 142.676 44.8611   1
   9 -11   1 161.668 47.0263   1
  10  11   1 174.845 44.0109   1
  10 -11   1 122.077 41.7734   1
 -10 -11  -1 188.057 48.1542   1
  11 -11   1 1520.25 104.272   1
 -11 -11  -1 1590.20 108.162   1
  11  11   1 1436.93 106.345   1
 -11  11  -1 1307.94 98.6696   1
  12 -11   1 3535.44 181.657   1
 -12 -11  -1 3198.01 179.388   1
  12  11   1 3698.02 186.447   1
 -12  11  -1 3719.50 181.691   1
  13 -11   1 44.4506 40.3099   1
 -13 -11  -1 58.7663 42.9010   1
  13  11   1 63.8495 45.3093   1
 -13  11  -1 6.21146 36.1284   1
  14 -11   1 38.8147 42.8474   1
 -14 -11  -1 33.1507 38.5497   1
  14  11   1 32.3836 43.5947   1
 -14  11  -1 25.4244 42.7835   1
  15 -11   1 333.599 58.7819   1
 -15 -11  -1 344.979 57.9638   1
 -15  11  -1 361.430 59.8154   1
  15  11   1 419.089 58.0519   1
 -16  11  -1 525.241 66.0211   1
  16 -11   1 529.981 65.4390   1
 -17  11  -1 892.774 83.2638   1
  17 -11   1 719.391 80.8335   1
 -17 -11  -1 924.062 82.6377   1
  17  11   1 857.581 78.6668   1
  18 -11   1-46.6553 46.9372   1
 -18 -11  -1-6.72172 40.6971   1
 -18  11  -1-6.51869 44.2123   1
  18  11   1-6.47737 38.4414   1
  19 -11   1 73.1071 46.5595   1
 -19 -11  -1 91.9875 48.6538   1
  19  11   1 83.5206 47.2651   1
 -19  11  -1 97.3110 48.9758   1
 -20 -11  -1 103.571 51.5136   1
  20  11   1 18.7780 40.1073   1
 -21 -11  -1 375.410 62.2896   1
  21  11   1 457.517 62.5475   1
 -21 -12   1-63.5930 49.4235   1
  21  12  -1-6.18030 41.2708   1
 -20 -12   1 137.428 53.7160   1
 -19 -12   1 125.227 54.5148   1
  19  12  -1 220.210 53.9503   1
  18 -12  -1 146.159 50.5413   1
  18  12  -1 212.500 54.2139   1
 -18 -12   1 164.231 51.5140   1
 -18  12   1 270.692 55.8868   1
  17 -12  -1 33.1397 38.9312   1
  17  12  -1-12.9601 42.1985   1
 -17 -12   1 13.1564 43.9132   1
 -17  12   1 25.6815 40.3681   1
  16 -12  -1 79.1976 43.7092   1
  16  12  -1-6.45049 36.2868   1
 -16  12   1-19.1374 39.3825   1
 -16 -12   1 72.6716 40.7854   1
  15  12  -1 2188.24 134.236   1
 -15 -12   1 2158.88 133.898   1
 -14 -12   1 85.0787 45.1335   1
  14 -12  -1 64.9831 46.1501   1
  14  12  -1 63.8801 43.3863   1
 -14  12   1 56.6602 41.4067   1
 -13 -12   1 103.178 47.3610   1
  13 -12  -1 57.5074 45.6608   1
  13  12  -1 6.44331 43.0288   1
 -13  12   1-12.3615 37.8056   1
 -12 -12   1 513.753 64.5305   1
  12  12  -1 454.259 60.7789   1
  12 -12  -1 418.282 58.2295   1
 -12  12   1 535.711 61.8366   1
 -11 -12   1 121.519 46.7983   1
  11 -12  -1 154.235 44.5663   1
  11  12  -1 158.890 46.5105   1
 -10 -12   1 734.365 74.1411   1
  10 -12  -1 776.494 72.8231   1
 -10  12   1 651.038 67.3851   1
  10  12  -1 787.902 76.3121   1
  -9 -12   1 2649.42 152.774   1
   9  12  -1 2863.31 155.048   1
  -8 -12   1 819.960 77.7601   1
   8  12  -1 895.540 76.6965   1
  -7  12   1 2836.14 148.446   1
   7  12  -1 2438.65 147.194   1
  -7 -12   1 2856.41 152.946   1
   7 -12  -1 2612.21 146.407   1
  -6  12   1 11.2810 35.4679   1
   6  12  -1 11.7304 32.9880   1
  -6 -12   1 34.7448 34.7186   1
   6 -12  -1 16.8764 33.7278   1
  -5  12   1 15933.2 632.880   1
   5  12  -1 16653.7 636.071   1
  -5 -12   1 16344.5 634.898   1
   5 -12  -1 16941.1 635.216   1
  -4  12   1 2185.40 127.036   1
   4 -12  -1 2218.65 128.803   1
   3  12  -1 2176.10 131.530   1
   3 -12  -1 2406.51 135.580   1
  -3 -12   1 2631.23 139.787   1
  -2  12   1-5.50960 30.2710   1
   2  12  -1 27.8538 31.6812   1
  -2 -12   1-11.5271 31.2870   1
   2 -12  -1 22.2735 34.6899   1
  -1  12   1 2390.53 131.138   1
   1  12  -1 2302.34 130.202   1
  -1 -12   1 2106.83 127.194   1
   1 -12  -1 2152.94 127.471   1
   0  12  -1 16.7531 28.8123   1
   0  12   1 22.0213 35.5564   1
   0 -12  -1 28.4308 32.3504   1
   0 -12   1 45.1098 32.4348   1
   1  12   1 3937.85 192.619   1
  -1  12  -1 4039.37 193.860   1
   1 -12   1 3927.90 193.477   1
  -1 -12  -1 4027.72 194.215   1
  -2  12  -1 1059.93 84.2087   1
   2  12   1 856.914 76.2047   1
  -2 -12  -1 1120.98 81.8191   1
   2 -12   1 1129.85 86.6014   1
  -3  12  -1 8139.65 331.999   1
   3  12   1 7430.91 328.234   1
  -3 -12  -1 7762.35 330.206   1
   3 -12   1 7902.40 330.436   1
  -4  12  -1 5.69069 33.4238   1
   4 -12   1 5.64066 34.1496   1
   5  12   1 1214.39 94.9527   1
  -5 -12  -1 1331.62 97.0282   1
   6  12   1 133.545 38.8833   1
  -6 -12  -1 202.899 43.0607   1
   7  12   1 1857.95 120.501   1
  -7 -12  -1 1673.69 116.446   1
  -7  12  -1 1921.13 118.576   1
   7 -12   1 2013.77 120.156   1
   8  12   1 2890.56 161.660   1
  -8 -12  -1 3041.99 162.639   1
  -8  12  -1 2770.14 154.085   1
   8 -12   1 3065.74 161.327   1
   9  12   1 219.865 48.0572   1
   9 -12   1 269.604 49.7038   1
  -9 -12  -1 190.175 48.4826   1
  -9  12  -1 274.414 51.2505   1
  10 -12   1 80.5951 39.3480   1
  10  12   1 57.2718 43.1736   1
 -10 -12  -1 51.1885 41.3277   1
 -10  12  -1-42.3047 39.3713   1
 -11  12  -1 904.354 81.1380   1
  11 -12   1 1038.18 84.9711   1
  12  12   1 577.156 69.4359   1
 -12 -12  -1 690.679 70.6376   1
 -12  12  -1 696.506 70.7982   1
  12 -12   1 765.015 74.5335   1
  13  12   1 971.089 87.0126   1
 -13 -12  -1 1249.22 96.7514   1
  14 -12   1 884.858 83.4140   1
 -14 -12  -1 1092.35 90.2326   1
  14  12   1 937.360 86.8533   1
 -14  12  -1 880.317 82.1033   1
  15 -12   1 586.854 69.7455   1
 -15 -12  -1 590.469 69.9727   1
  15  12   1 514.469 68.5608   1
 -15  12  -1 518.591 65.4359   1
  16 -12   1 52.4872 38.2081   1
 -16 -12  -1 105.726 46.9309   1
  16  12   1 58.5590 45.5499   1
 -16  12  -1 63.5495 43.8345   1
  17 -12   1 216.599 55.1070   1
 -17 -12  -1 138.878 49.5352   1
  17  12   1 198.573 52.1247   1
 -17  12  -1 115.038 48.8044   1
  18 -12   1-19.7066 42.0436   1
 -18 -12  -1 53.3223 48.6076   1
 -18  12  -1-12.8889 44.0468   1
  18  12   1 12.6902 46.5844   1
 -19 -12  -1 45.5536 48.7411   1
  19  12   1 31.3727 42.5741   1
 -20 -12  -1 56.9130 37.2038   1
  20  12   1 67.9177 43.2167   1
 -20 -13   1 64.3901 50.3324   1
  20  13  -1-12.1052 45.3232   1
 -18 -13   1 12.9028 46.7294   1
  18  13  -1 6.35251 45.6968   1
 -16 -13   1-26.2042 47.4506   1
  16  13  -1 57.2972 49.4652   1
 -16  13   1 6.44205 40.5021   1
  16 -13  -1-6.62437 42.3988   1
 -15 -13   1 752.396 76.0395   1
  15  13  -1 584.912 69.2229   1
 -15  13   1 638.653 68.4399   1
  15 -13  -1 655.934 72.8991   1
 -14  13   1 228.913 51.5775   1
  14 -13  -1 156.093 46.2885   1
 -13 -13   1 219.697 53.1839   1
  13  13  -1 252.155 53.4963   1
 -12 -13   1 168.589 49.8703   1
  12  13  -1 238.623 52.2474   1
 -12  13   1 183.792 48.0137   1
  12 -13  -1 128.861 47.0896   1
 -11 -13   1 3749.33 189.144   1
  11  13  -1 3413.14 185.805   1
  11 -13  -1 3735.43 187.261   1
 -11  13   1 3643.45 184.370   1
  10 -13  -1 1646.89 110.369   1
 -10  13   1 1629.81 108.494   1
   9  13  -1 213.936 46.3664   1
   9 -13  -1 272.399 52.3881   1
  -9 -13   1 220.507 46.1148   1
  -9  13   1 283.011 51.7543   1
   8  13  -1 327.287 51.4419   1
   8 -13  -1 406.482 54.6143   1
  -8 -13   1 367.889 56.0898   1
  -8  13   1 320.372 51.7873   1
   7  13  -1 525.951 65.7344   1
   7 -13  -1 484.037 59.9545   1
  -7 -13   1 520.681 63.8127   1
  -7  13   1 428.713 58.0703   1
   6  13  -1 308.325 53.7657   1
   6 -13  -1 325.809 56.4199   1
  -6 -13   1 268.602 53.1093   1
  -6  13   1 281.154 49.9818   1
   5  13  -1 11.9472 33.2218   1
   5 -13  -1 41.6721 35.3407   1
  -5  13   1 11.6038 35.4812   1
  -5 -13   1 47.6655 36.4364   1
  -4 -13   1 177.706 46.2295   1
   4  13  -1 306.980 52.6723   1
  -3 -13   1 213.535 43.9777   1
   3  13  -1 140.675 40.5291   1
  -2 -13   1 95.7475 41.6550   1
   2  13  -1 92.7576 39.7596   1
  -1 -13   1 1147.44 90.9746   1
   1  13  -1 1408.92 95.9615   1
   0 -13   1 170.410 47.0185   1
   0  13  -1 147.313 44.9804   1
   0  13   1 131.524 44.9947   1
   1  13   1 168.280 45.5640   1
   1 -13   1 64.9713 40.6059   1
  -1 -13  -1 176.489 44.5432   1
  -1  13  -1 98.8023 41.4540   1
   2  13   1 274.651 47.1702   1
   2 -13   1 243.810 49.2835   1
  -2  13  -1 193.138 46.9798   1
  -2 -13  -1 211.068 44.6355   1
  -3 -13  -1 3721.73 179.241   1
  -3  13  -1 3525.20 177.235   1
   4  13   1 928.276 82.0243   1
   4 -13   1 792.165 74.9592   1
  -4 -13  -1 833.902 76.1821   1
  -4  13  -1 844.864 75.3399   1
   5  13   1 1460.98 106.982   1
  -5 -13  -1 1706.55 110.241   1
   5 -13   1 1712.17 109.928   1
  -6 -13  -1 2898.11 157.952   1
   6  13   1 2640.10 150.997   1
   6 -13   1 2828.89 153.950   1
  -6  13  -1 2933.52 155.517   1
   7  13   1 242.680 47.2643   1
  -7 -13  -1 257.615 50.0345   1
  -7  13  -1 168.065 45.9224   1
   7 -13   1 240.617 47.7412   1
   8  13   1 3833.08 188.570   1
  -8  13  -1 3368.30 180.567   1
  -8 -13  -1 3743.88 186.924   1
   8 -13   1 3487.78 182.880   1
  -9  13  -1 422.017 57.1351   1
   9 -13   1 403.008 58.5524   1
  10  13   1 819.957 81.8400   1
 -10  13  -1 840.942 78.1880   1
 -10 -13  -1 900.455 84.4361   1
  10 -13   1 747.915 75.1156   1
  11  13   1-19.4403 33.8648   1
 -11 -13  -1 6.46051 35.4948   1
  12  13   1 97.1969 44.8882   1
 -12  13  -1 207.320 51.8797   1
 -12 -13  -1 267.684 55.0006   1
  12 -13   1 276.465 54.4511   1
  13  13   1 1223.36 94.9386   1
  13 -13   1 985.560 87.8120   1
 -13  13  -1 1065.77 87.8403   1
 -13 -13  -1 1111.21 93.8830   1
  14 -13   1 92.2640 41.2116   1
 -14  13  -1 127.536 48.1825   1
 -14 -13  -1 92.8476 43.3339   1
  14  13   1 102.759 45.3682   1
  15 -13   1 165.156 47.5378   1
 -15  13  -1 153.576 50.9229   1
  15  13   1 148.093 45.7036   1
 -15 -13  -1 191.341 47.1485   1
  16 -13   1 99.0176 49.8592   1
  17 -13   1 39.3535 42.4198   1
 -17 -13  -1 38.9494 39.3803   1
 -17  13  -1 101.562 46.6693   1
  17  13   1 107.972 46.3849   1
 -19 -13  -1-6.38846 46.5914   1
  19  13   1-24.6257 47.5510   1
 -19 -14   1 12.4631 43.2422   1
  19  14  -1 6.09703 39.7028   1
 -18 -14   1 630.552 75.0378   1
  18  14  -1 777.243 78.6548   1
 -17 -14   1 622.710 72.9427   1
  17  14  -1 407.106 63.9753   1
 -16  14   1 1003.23 89.4192   1
  16  14  -1 993.210 87.5690   1
 -16 -14   1 1188.32 94.7105   1
 -15  14   1 789.224 77.8157   1
 -15 -14   1 775.578 75.8686   1
  15  14  -1 1004.55 81.5391   1
  15 -14  -1 706.759 77.5689   1
 -14  14   1 56.8050 42.8457   1
 -14 -14   1 38.8270 45.6071   1
  14  14  -1 64.2153 44.5982   1
  14 -14  -1 52.9210 38.0802   1
 -13  14   1 1059.04 86.7388   1
 -13 -14   1 850.421 86.1574   1
  13  14  -1 988.423 88.0794   1
  13 -14  -1 846.923 80.1772   1
 -12  14   1 44.1100 42.7440   1
 -12 -14   1 25.9781 36.9426   1
  12 -14  -1 6.51016 37.8450   1
  12  14  -1 19.4187 35.5718   1
  11  14  -1 867.018 86.4986   1
 -11 -14   1 1013.06 87.4982   1
 -10  14   1 733.177 73.1559   1
 -10 -14   1 720.759 75.7010   1
  10  14  -1 508.938 69.6202   1
  10 -14  -1 745.658 72.4675   1
   9 -14  -1 468.228 61.7951   1
  -9 -14   1 433.600 60.6740   1
  -9  14   1 427.451 59.2908   1
   9  14  -1 420.322 59.8773   1
  -8  14   1 1302.00 98.3453   1
  -8 -14   1 1422.28 104.144   1
   8 -14  -1 1288.83 99.2123   1
   8  14  -1 1190.93 93.7926   1
  -7  14   1 176.685 48.4446   1
   7 -14  -1 117.559 41.6149   1
  -6 -14   1 1842.42 116.923   1
  -6  14   1 1523.36 107.589   1
   6  14  -1 1651.36 112.524   1
   6 -14  -1 1649.28 110.186   1
  -5 -14   1 1293.94 99.8217   1
  -5  14   1 1567.27 103.961   1
   5  14  -1 1254.76 101.375   1
   5 -14  -1 1416.47 101.725   1
  -4 -14   1 72.9141 39.9432   1
  -4  14   1 198.325 45.6137   1
   4  14  -1 182.023 48.0134   1
   4 -14  -1 177.161 44.2842   1
  -3 -14   1 7769.14 330.654   1
   3 -14  -1 7804.65 330.945   1
   3  14  -1 7357.83 327.794   1
  -3  14   1 7834.94 330.166   1
   2 -14  -1 2623.10 146.871   1
  -2 -14   1 2650.48 148.297   1
   2  14  -1 2674.15 149.287   1
  -2  14   1 2516.43 145.939   1
  -1 -14   1 1460.75 102.777   1
   1 -14  -1 1300.40 99.4605   1
   1  14  -1 1569.66 103.018   1
  -1  14   1 1259.06 96.1345   1
   0 -14   1-18.0759 37.8818   1
   0 -14  -1-6.09317 35.7877   1
   0  14  -1 6.14410 37.5603   1
  -1 -14  -1 199.316 45.5062   1
  -1  14  -1 326.849 56.2034   1
   1  14   1 252.036 50.6236   1
   1 -14   1 248.912 50.6776   1
   2 -14   1 942.284 81.5249   1
  -2  14  -1 998.793 83.4333   1
   2  14   1 1056.74 86.7564   1
  -3 -14  -1 4496.72 217.374   1
   3  14   1 4545.36 217.891   1
   3 -14   1 4619.82 219.817   1
  -4 -14  -1 4744.68 220.819   1
  -4  14  -1 4728.10 220.335   1
   4  14   1 4582.70 219.853   1
   4 -14   1 4303.89 216.864   1
  -5 -14  -1 56.6509 42.3753   1
  -5  14  -1 60.7486 39.5797   1
   5  14   1 12.4194 40.7984   1
   5 -14   1 24.6784 35.8813   1
  -6 -14  -1 25.8285 42.4735   1
  -6  14  -1 43.4492 42.1684   1
   6  14   1 85.3701 42.0694   1
   6 -14   1 121.522 44.9731   1
  -7  14  -1 738.826 73.4214   1
   7 -14   1 874.773 77.9108   1
   8  14   1 6.42417 37.7414   1
   8 -14   1 6.32191 39.3927   1
  -8  14  -1 30.8262 38.7708   1
  -8 -14  -1 57.6874 43.1382   1
   9  14   1 109.379 46.7701   1
  -9 -14  -1 117.120 48.5634   1
  10 -14   1 32.2660 36.7067   1
  10  14   1 39.0832 39.0549   1
 -10  14  -1-18.6427 41.8214   1
 -10 -14  -1 39.1389 39.8848   1
  11 -14   1 3105.50 167.258   1
  11  14   1 3026.96 167.534   1
 -11  14  -1 3197.38 167.585   1
 -11 -14  -1 2996.55 166.211   1
  12 -14   1 39.2591 42.6100   1
  12  14   1-12.9789 46.3583   1
 -12  14  -1-12.4454 39.1256   1
 -12 -14  -1 52.0634 42.7380   1
  13 -14   1 248.485 52.4617   1
 -13  14  -1 326.719 58.0900   1
 -13 -14  -1 308.510 57.1634   1
  14  14   1 38.1753 41.0876   1
 -14 -14  -1 13.0631 42.1785   1
  15 -14   1 1527.72 107.672   1
 -15  14  -1 1506.73 106.518   1
  15  14   1 1372.39 104.821   1
 -15 -14  -1 1436.77 105.683   1
 -16  14  -1 6.31710 41.1442   1
  16 -14   1 12.9752 40.0490   1
  16  14   1 18.9916 43.9369   1
 -16 -14  -1 70.5531 47.7208   1
 -17  14  -1 528.014 67.6118   1
  18  14   1 175.052 46.2585   1
 -18 -14  -1 214.922 51.8351   1
  18  15  -1 1046.96 88.4619   1
 -18 -15   1 1196.01 94.5649   1
  17  15  -1 1736.13 117.407   1
 -17 -15   1 2102.90 126.411   1
  16  15  -1 49.2976 46.8085   1
 -16 -15   1 113.862 52.8893   1
 -15  15   1 2129.32 130.051   1
 -15 -15   1 2104.41 130.306   1
  15  15  -1 2005.68 127.320   1
 -13  15   1 44.9561 44.2373   1
  13  15  -1 25.6166 36.4270   1
 -13 -15   1 25.5457 35.5102   1
  13 -15  -1-13.1958 37.1093   1
 -12  15   1 153.072 44.9877   1
  12  15  -1 141.661 45.4114   1
 -12 -15   1 193.822 50.2571   1
  12 -15  -1 202.708 50.5540   1
 -11  15   1 508.848 65.9830   1
  11  15  -1 352.594 60.9123   1
 -11 -15   1 492.653 66.9554   1
  11 -15  -1 374.860 56.8072   1
 -10  15   1 4514.93 223.201   1
  10  15  -1 4735.60 226.524   1
 -10 -15   1 4608.09 224.221   1
  10 -15  -1 4732.29 224.091   1
   9 -15  -1 299.463 54.6544   1
  -9  15   1 410.778 60.7244   1
   9  15  -1 340.688 60.0146   1
  -9 -15   1 383.264 61.3507   1
  -8 -15   1 2869.20 159.994   1
   8  15  -1 2831.14 156.299   1
   7 -15  -1 1799.20 116.414   1
   7  15  -1 1798.76 117.257   1
  -7 -15   1 1611.57 114.326   1
  -7  15   1 1566.05 111.415   1
   6 -15  -1 393.608 61.6515   1
  -6  15   1 424.826 60.7168   1
   6  15  -1 397.009 61.9140   1
  -6 -15   1 335.562 52.9327   1
  -5  15   1 2587.04 150.330   1
   5  15  -1 2767.39 152.265   1
  -5 -15   1 2660.32 149.922   1
   5 -15  -1 2724.62 153.172   1
  -4  15   1 1027.35 86.4961   1
   4  15  -1 933.087 83.4749   1
   4 -15  -1 974.976 83.7805   1
  -4 -15   1 808.462 83.3844   1
  -3  15   1 702.139 72.2232   1
   3 -15  -1 614.934 68.0534   1
  -2  15   1 37.0933 34.7758   1
   2 -15  -1 12.6174 37.0637   1
   1  15  -1 482.110 61.9990   1
  -1  15   1 522.975 62.8622   1
  -1 -15   1 453.499 62.0325   1
   1 -15  -1 469.005 62.6221   1
   0  15  -1 642.489 67.5350   1
   0  15   1 719.466 72.5110   1
   0 -15  -1 667.052 69.2961   1
  -1  15  -1 713.729 74.0832   1
   1  15   1 665.336 73.7738   1
  -1 -15  -1 653.607 71.1955   1
   1 -15   1 806.189 75.6840   1
  -2  15  -1 9539.51 393.599   1
  -2 -15  -1 9489.42 393.583   1
   2 -15   1 9242.09 392.826   1
  -3  15  -1 1304.08 99.2147   1
   3 -15   1 1269.01 98.0873   1
   4  15   1 6.29774 37.7520   1
   5  15   1 294.937 51.9498   1
  -5 -15  -1 262.636 51.8676   1
  -6  15  -1 1268.35 97.1930   1
   6  15   1 1026.01 87.4207   1
   6 -15   1 1145.65 91.3820   1
  -6 -15  -1 1139.47 93.0037   1
  -7  15  -1 684.496 73.3100   1
   7  15   1 777.039 76.7200   1
   7 -15   1 753.840 73.7184   1
  -7 -15  -1 752.397 76.4267   1
  -8  15  -1 239.816 52.2733   1
   8  15   1 290.843 54.0603   1
   8 -15   1 176.201 48.4492   1
  -8 -15  -1 257.947 50.5084   1
  -9  15  -1 401.256 61.0946   1
   9  15   1 471.003 67.1282   1
   9 -15   1 486.885 63.0418   1
  -9 -15  -1 488.931 71.7259   1
 -10  15  -1 62.9890 42.0854   1
  10  15   1 32.5475 42.4266   1
  10 -15   1 19.3938 40.6840   1
 -10 -15  -1 91.2604 45.9393   1
 -11  15  -1 126.855 47.2937   1
  11  15   1 122.897 50.3602   1
 -11 -15  -1 71.0706 41.8384   1
  11 -15   1 45.4782 40.9738   1
  12  15   1 4673.12 222.906   1
 -12 -15  -1 4439.62 219.228   1
  13 -15   1 2043.54 128.963   1
 -13  15  -1 2037.32 127.427   1
 -14  15  -1 690.767 71.9761   1
  14  15   1 619.717 70.7848   1
  14 -15   1 553.842 68.6684   1
 -14 -15  -1 697.513 72.6107   1
 -15  15  -1 589.096 69.7240   1
  15 -15   1 443.198 64.1249   1
 -15 -15  -1 579.744 68.7918   1
  15  15   1 541.298 68.1273   1
 -16 -15  -1 87.9667 48.8575   1
  16  15   1 24.7179 45.4085   1
  17  15   1 808.137 79.6595   1
 -17 -15  -1 919.463 85.1784   1
 -16 -16   1 597.638 69.8346   1
  16  16  -1 624.371 67.0684   1
 -15 -16   1 87.5402 39.6990   1
  15  16  -1 6.05132 36.3084   1
 -14 -16   1 1657.96 110.721   1
  14  16  -1 1472.45 106.886   1
 -13  16   1 1776.53 121.384   1
  13  16  -1 2042.74 125.766   1
  13 -16  -1 1853.82 122.699   1
 -13 -16   1 2231.18 127.624   1
 -12  16   1 2811.05 156.178   1
  12 -16  -1 2688.64 154.416   1
 -11  16   1 302.745 55.0022   1
  11  16  -1 216.481 51.6351   1
 -11 -16   1 263.430 51.2317   1
  11 -16  -1 193.245 48.9810   1
 -10  16   1 1042.05 90.2609   1
  10  16  -1 1144.24 94.8252   1
 -10 -16   1 1145.80 94.1832   1
  10 -16  -1 1245.82 94.2826   1
   9 -16  -1 494.850 63.8558   1
  -9  16   1 413.214 60.0517   1
   9  16  -1 378.090 64.0611   1
  -9 -16   1 369.344 60.8708   1
  -8  16   1 1291.11 96.7822   1
   8  16  -1 1109.86 90.7372   1
  -8 -16   1 1192.39 95.4623   1
   8 -16  -1 1267.00 100.158   1
   7 -16  -1 6.47522 39.9638   1
   7  16  -1 6.23700 38.1288   1
  -7 -16   1-12.9056 40.1995   1
  -7  16   1 38.2380 42.1970   1
   6  16  -1 5461.93 265.735   1
  -6  16   1 6094.35 268.158   1
   6 -16  -1 6265.32 271.405   1
  -6 -16   1 5499.05 265.362   1
   5 -16  -1 12.7567 40.8235   1
   5  16  -1-6.27332 38.3498   1
  -5 -16   1 12.4497 37.3147   1
  -5  16   1-6.31861 41.1445   1
   4  16  -1 1785.90 120.287   1
  -4  16   1 1670.90 119.132   1
  -4 -16   1 2049.26 123.490   1
   4 -16  -1 1951.65 121.882   1
  -3  16   1 4834.83 226.676   1
   3  16  -1 4838.88 227.622   1
  -3 -16   1 4322.37 223.860   1
   3 -16  -1 4734.25 225.875   1
  -2  16   1 105.308 41.4453   1
   2  16  -1 93.3109 44.2116   1
   2 -16  -1 38.6266 41.2997   1
   1  16  -1 5545.00 252.869   1
  -1  16   1 5427.46 251.717   1
  -1 -16   1 5260.68 251.405   1
   1 -16  -1 5598.15 255.368   1
   0  16   1 6.24866 35.9322   1
   0  16  -1 30.8062 37.3051   1
   0 -16  -1-6.28681 35.3571   1
   0 -16   1 38.4197 39.5230   1
  -1  16  -1 257.880 51.1405   1
   1  16   1 194.232 48.6826   1
   1 -16   1 159.193 44.4950   1
  -1 -16  -1 251.340 48.2340   1
   2  16   1 2129.13 130.869   1
  -2  16  -1 2115.81 130.266   1
  -2 -16  -1 2268.15 133.286   1
   2 -16   1 2033.12 128.873   1
  -3  16  -1 3605.27 185.395   1
   3  16   1 3461.86 183.957   1
   3 -16   1 3589.78 185.288   1
  -3 -16  -1 3740.46 186.214   1
  -4  16  -1 2705.27 152.454   1
   4 -16   1 2532.94 151.250   1
  -4 -16  -1 2772.08 153.629   1
   5  16   1 491.503 63.7253   1
  -5 -16  -1 491.512 66.1748   1
   5 -16   1 628.223 68.2864   1
  -5  16  -1 529.992 66.6513   1
  -6  16  -1 94.3308 44.4100   1
   6  16   1 136.691 49.5234   1
   6 -16   1 64.2935 40.1913   1
  -7  16  -1 6426.37 288.097   1
   7 -16   1 6496.07 289.725   1
  -8  16  -1 827.189 79.6938   1
   8  16   1 770.483 79.0355   1
   8 -16   1 810.970 74.6281   1
  -8 -16  -1 756.761 76.6462   1
  -9 -16  -1 896.200 81.1156   1
   9  16   1 860.600 80.8992   1
 -10  16  -1 1370.31 106.569   1
  10  16   1 1472.78 107.195   1
 -10 -16  -1 1604.16 108.697   1
  10 -16   1 1629.55 108.731   1
 -11  16  -1 1290.78 103.664   1
  11  16   1 1394.23 101.814   1
 -11 -16  -1 1565.17 105.269   1
  11 -16   1 1254.23 99.0134   1
 -12  16  -1 2736.44 149.318   1
  12  16   1 2517.94 148.546   1
 -12 -16  -1 2486.07 145.790   1
  12 -16   1 2650.41 150.113   1
 -13  16  -1 805.590 79.3286   1
  13  16   1 717.399 76.5288   1
  13 -16   1 827.325 79.5191   1
 -13 -16  -1 896.015 83.8963   1
 -14  16  -1 1553.03 107.687   1
 -15 -16  -1 198.442 52.5059   1
  15  16   1 199.837 52.5635   1
 -14 -17   1 334.998 59.2471   1
  14  17  -1 303.706 55.3839   1
 -13 -17   1 994.419 88.9357   1
  13  17  -1 960.605 86.8525   1
 -12 -17   1 56.2748 45.3833   1
  12  17  -1 111.941 52.2722   1
 -11  17   1 3439.68 186.419   1
  11  17  -1 3821.71 191.819   1
 -11 -17   1 3934.05 193.741   1
  11 -17  -1 3597.64 189.148   1
 -10  17   1 223.928 52.6670   1
  10  17  -1 247.183 58.4484   1
 -10 -17   1 233.535 54.6596   1
  10 -17  -1 235.392 53.2233   1
  -9  17   1 2618.43 147.214   1
  -9 -17   1 2504.07 145.085   1
   9  17  -1 2281.01 143.731   1
   9 -17  -1 2272.25 142.525   1
  -8 -17   1 772.640 81.2045   1
   8  17  -1 747.141 79.2221   1
   7 -17  -1 2078.33 130.954   1
   7  17  -1 2127.49 131.045   1
  -7 -17   1 2109.38 131.535   1
  -7  17   1 2053.26 129.931   1
   6 -17  -1 180.210 45.1963   1
   6  17  -1 227.561 54.8256   1
  -6 -17   1 191.120 50.2730   1
  -6  17   1 198.150 51.3034   1
   5  17  -1 2872.79 157.396   1
  -5  17   1 2584.17 153.840   1
   5 -17  -1 2729.93 155.171   1
  -5 -17   1 2898.99 157.155   1
  -4  17   1 1911.97 124.525   1
   4  17  -1 2045.05 126.348   1
   4 -17  -1 1916.35 125.489   1
  -3  17   1 2426.52 145.176   1
   3 -17  -1 2672.85 150.060   1
  -2  17   1 1726.06 115.710   1
   2  17  -1 1818.64 119.071   1
   2 -17  -1 1631.61 115.773   1
  -2 -17   1 1822.86 118.801   1
  -1  17   1 1349.81 105.529   1
   1  17  -1 1393.28 103.960   1
  -1 -17   1 1554.87 108.246   1
   1 -17  -1 1569.07 109.416   1
   0  17   1 277.475 53.7009   1
   0  17  -1 344.443 58.3888   1
   0 -17  -1 271.832 53.8271   1
   0 -17   1 324.484 56.7831   1
   1  17   1 1103.39 89.0496   1
  -1  17  -1 1170.01 91.6769   1
  -1 -17  -1 1158.15 91.4519   1
   1 -17   1 1004.61 87.5843   1
   2  17   1 511.397 66.0221   1
  -2  17  -1 622.026 73.1889   1
   2 -17   1 580.125 68.9748   1
  -2 -17  -1 599.164 66.8211   1
  -3  17  -1 3913.83 198.663   1
   3 -17   1 3958.06 198.759   1
   4 -17   1 63.6497 41.9023   1
  -4  17  -1 69.3649 47.0037   1
   4  17   1 76.6522 39.1626   1
  -4 -17  -1 122.322 40.5855   1
  -5 -17  -1 3489.08 180.145   1
   5  17   1 3191.77 174.053   1
   6 -17   1 2516.36 150.705   1
   6  17   1 2766.49 153.699   1
  -6 -17  -1 2740.34 154.765   1
  -6  17  -1 2717.57 154.576   1
  -7  17  -1 1464.57 108.227   1
  -7 -17  -1 1675.86 113.428   1
   7 -17   1 1737.02 115.026   1
  -8  17  -1 1376.85 101.266   1
   8  17   1 1543.46 107.850   1
   8 -17   1 1282.73 100.309   1
  -8 -17  -1 1369.95 103.121   1
  -9  17  -1 440.127 62.6439   1
   9 -17   1 428.844 62.7742   1
 -10  17  -1 1364.81 103.846   1
  10  17   1 1281.60 104.826   1
  10 -17   1 1468.36 104.703   1
 -10 -17  -1 1565.45 109.413   1
 -11 -17  -1 2614.49 145.320   1
  11  17   1 2309.88 141.479   1
 -12  17  -1 1619.37 111.284   1
  12 -17   1 1526.37 107.918   1
 -13 -17  -1 1945.11 120.100   1
  13  17   1 1681.98 113.600   1
 -12 -18   1 303.831 59.8462   1
  12  18  -1 284.062 56.3621   1
 -11 -18   1 178.774 53.2578   1
  11  18  -1 98.0451 52.1723   1
 -10 -18   1 712.902 76.0373   1
  10  18  -1 771.226 76.4385   1
   9 -18  -1 51.7558 46.2866   1
  -9  18   1 108.273 50.1390   1
   9  18  -1 62.2189 40.9401   1
  -9 -18   1 80.4282 42.0398   1
   8 -18  -1 1507.08 108.090   1
   8  18  -1 1450.94 106.370   1
  -8 -18   1 1508.58 105.540   1
  -8  18   1 1670.89 111.958   1
   7 -18  -1 385.274 59.8189   1
   7  18  -1 370.489 57.1993   1
  -7 -18   1 246.199 56.4608   1
  -7  18   1 358.795 60.9149   1
  -6  18   1 2870.71 161.190   1
   6 -18  -1 2938.56 160.879   1
  -5  18   1 902.219 85.0123   1
  -5 -18   1 989.891 85.9669   1
   5 -18  -1 887.072 82.8434   1
   4  18  -1 2127.07 131.825   1
  -4  18   1 2366.06 136.358   1
   4 -18  -1 2082.45 130.825   1
  -4 -18   1 2079.14 129.962   1
   3  18  -1 672.864 69.4083   1
  -3  18   1 648.952 69.2929   1
   3 -18  -1 683.912 72.8720   1
  -3 -18   1 540.430 68.4187   1
   2  18  -1 2063.90 132.660   1
  -2  18   1 2391.24 141.615   1
   2 -18  -1 2355.20 139.108   1
  -2 -18   1 2314.96 136.470   1
  -1  18   1 163.896 48.5953   1
   1  18  -1 230.211 50.2438   1
  -1 -18   1 211.643 49.4288   1
   1 -18  -1 189.195 48.0249   1
   0  18   1 2216.97 136.619   1
   0  18  -1 2484.51 141.328   1
   0 -18   1 2177.90 135.989   1
   0 -18  -1 2181.49 136.820   1
   1  18   1 119.976 46.8744   1
  -1  18  -1 136.693 50.1633   1
   1 -18   1 114.577 47.2484   1
  -1 -18  -1 132.176 43.8965   1
  -2  18  -1 1638.02 115.949   1
   2  18   1 1904.54 120.803   1
  -2 -18  -1 1675.86 114.782   1
   2 -18   1 1816.08 121.654   1
  -3  18  -1 879.304 82.7120   1
   3  18   1 710.996 78.4856   1
   3 -18   1 755.848 78.3385   1
  -3 -18  -1 847.923 81.6921   1
   4  18   1 1788.69 115.614   1
  -4  18  -1 1713.43 117.433   1
  -4 -18  -1 1806.10 116.864   1
   4 -18   1 1435.91 109.145   1
   5 -18   1 474.501 63.6961   1
   5  18   1 479.382 64.2157   1
  -5 -18  -1 500.025 65.6066   1
  -5  18  -1 389.601 63.7398   1
  -6  18  -1 1114.10 91.6325   1
   6 -18   1 1122.99 92.3463   1
   7 -18   1 203.809 48.7240   1
  -7  18  -1 225.397 54.2635   1
   7  18   1 259.954 57.2522   1
  -7 -18  -1 282.505 59.1455   1
  -8 -18  -1 1404.95 101.527   1
   8  18   1 1349.66 101.187   1
  -9  18  -1 1574.31 107.802   1
   9  18   1 1363.52 103.456   1
   9 -18   1 1283.51 100.323   1
  -9 -18  -1 1560.36 106.759   1
 -10  18  -1 1217.77 97.5807   1
 -10 -18  -1 1261.08 99.0899   1
  10 -18   1 1336.80 101.806   1
 -11 -18  -1 749.411 72.7081   1
 -11  18  -1 597.130 69.5679   1
  11  18   1 727.505 72.9277   1
 -10 -19   1 506.319 66.2712   1
  10  19  -1 555.158 66.4573   1
   9  19  -1 260.783 57.7432   1
   8  19  -1 573.373 65.2001   1
  -8 -19   1 533.384 63.5909   1
  -7  19   1 2935.22 162.932   1
   7 -19  -1 2875.69 161.799   1
   6 -19  -1 1865.65 119.927   1
  -6 -19   1 1769.54 117.459   1
   6  19  -1 1769.24 116.736   1
  -6  19   1 1659.45 116.528   1
   5  19  -1 1597.94 108.489   1
  -5 -19   1 1474.33 106.325   1
   5 -19  -1 1521.42 109.434   1
   4  19  -1 677.414 75.5194   1
  -4 -19   1 731.916 76.8625   1
   3  19  -1 299.396 53.7677   1
  -3 -19   1 274.805 52.7325   1
   2  19  -1 313.813 57.5687   1
  -2 -19   1 269.179 53.6076   1
   1  19  -1 552.357 66.6847   1
  -1 -19   1 492.242 64.3542   1
   0  19  -1 184.008 48.4476   1
   0 -19   1 86.1597 43.9017   1
   1  19   1 1734.96 114.899   1
  -1  19  -1 1666.49 115.146   1
   1 -19   1 1639.01 113.740   1
  -1 -19  -1 1708.06 113.949   1
  -2  19  -1 18.4059 43.8276   1
   2  19   1 43.8851 45.4111   1
   2 -19   1 6.28246 41.5986   1
  -2 -19  -1-18.7792 40.0662   1
  -3  19  -1 918.428 82.7234   1
   3  19   1 1026.64 87.9838   1
  -3 -19  -1 1047.11 88.5424   1
   3 -19   1 1177.90 90.5998   1
   4  19   1-30.4633 45.6161   1
  -4  19  -1-6.21699 43.1401   1
   4 -19   1 18.8732 41.3108   1
  -4 -19  -1 6.37152 45.5130   1
   5  19   1 30.4583 37.9514   1
  -5  19  -1 25.0859 47.8514   1
  -5 -19  -1-12.6577 39.7922   1
   5 -19   1 12.4158 41.7739   1
   6 -19   1 384.810 58.7837   1
  -6  19  -1 279.954 56.5066   1
   6  19   1 274.064 61.0751   1
  -6 -19  -1 383.644 65.4862   1
   7 -19   1 1595.50 111.913   1
  -7 -19  -1 1497.89 107.446   1
  -7  19  -1 1754.05 112.644   1
   7  19   1 1544.93 108.153   1
   8 -19   1 1143.75 92.7323   1
  -8 -19  -1 962.403 89.2780   1
  -8  19  -1 1052.53 92.6825   1
   8  19   1 1008.39 90.5295   1
  -9 -19  -1 3629.41 183.922   1
  -9  19  -1 3551.72 186.423   1
   9  19   1 3585.45 183.159   1
  -6 -20   1 1506.29 106.226   1
   6  20  -1 1309.53 97.1690   1
   5  20  -1 760.144 71.9892   1
  -5 -20   1 574.519 70.7761   1
  -4  20   1 3031.19 163.027   1
   4  20  -1 3176.02 165.137   1
  -4 -20   1 2864.17 161.670   1
   4 -20  -1 2804.02 158.529   1
  -3  20   1 67.4728 47.7181   1
   3  20  -1 77.9064 46.0664   1
   3 -20  -1 36.7979 41.3363   1
  -3 -20   1 88.6975 43.7660   1
  -2  20   1 1912.26 125.287   1
   2  20  -1 2272.56 128.825   1
  -2 -20   1 1905.26 121.218   1
   2 -20  -1 1934.85 126.120   1
   1  20  -1 1602.10 107.664   1
  -1  20   1 1537.84 109.257   1
  -1 -20   1 1591.03 106.323   1
   1 -20  -1 1349.25 103.413   1
   0  20  -1 714.507 73.9597   1
   0  20   1 751.017 78.0323   1
   0 -20   1 770.434 73.5902   1
   1 -20   1 54.1543 39.5572   1
   2  20   1 43.1085 46.9906   1
  -2  20  -1 24.0434 40.4504   1
  -2 -20  -1 43.3098 45.7299   1
   2 -20   1-24.3613 38.2953   1
   3  20   1 42.1853 42.4408   1
  -3  20  -1-11.9809 46.2688   1
  -3 -20  -1-6.18270 40.9394   1
   3 -20   1 36.8183 44.1440   1
   4 -20   1 1537.99 105.631   1
  -4 -20  -1 1339.33 102.209   1
  -4  20  -1 1230.99 98.7456   1
   4  20   1 1439.34 99.5941   1
   5 -20   1 1778.24 117.735   1
  -5 -20  -1 1704.06 116.293   1
   5  20   1 1601.90 114.570   1
  -5  20  -1 1847.12 119.321   1
   6  20   1 4587.61 219.435   1
   6 -20   1 4146.94 210.897   1
  -6  20  -1 4595.84 216.149   1
 -25   0   2-6.57756 44.2624   1
  25   0  -2 40.0164 42.3139   1
 -24   0   2 4273.60 210.868   1
  24   0  -2 4249.86 210.950   1
 -23   0   2 26.4633 45.5645   1
  23   0  -2-40.0629 40.0267   1
 -22   0   2 3153.34 169.388   1
  22   0  -2 3006.90 166.006   1
 -21   0   2 625.794 72.9435   1
  21   0  -2 382.505 63.1282   1
 -20   0   2 299.596 57.0197   1
  20   0  -2 304.270 55.6162   1
 -19   0   2 182.905 48.0338   1
  19   0  -2 76.5173 40.7006   1
 -17   0   2 129.086 44.4787   1
  17   0  -2 149.380 45.0009   1
 -16   0   2 192.575 43.3804   1
  16   0  -2 157.801 42.3680   1
 -15   0   2 2237.52 127.619   1
  15   0  -2 2359.32 130.277   1
  14   0  -2 11113.7 449.041   1
 -14   0   2 11619.7 449.441   1
 -13   0   2 12174.6 474.279   1
  12   0  -2 212.121 41.3011   1
 -12   0   2 192.787 38.5294   1
  11   0  -2 2469.41 122.953   1
 -11   0   2 2358.80 122.041   1
  10   0  -2 66378.6 2378.41   1
 -10   0   2 67533.5 2378.39   1
   9   0  -2 59121.8 2155.40   1
  -9   0   2 62246.4 2155.74   1
   8   0  -2 154106. 5710.16   1
  -8   0   2 170351. 5708.71   1
   7   0  -2 77186.3 2761.72   1
  -7   0   2 79517.6 2763.23   1
   6   0  -2 363487. 11561.5   1
  -6   0   2 299111. 11560.1   1
   5   0  -2 918460. 32225.9   1
  -5   0   2 925244. 32226.1   1
   4   0  -2 322338. 10932.6   1
  -4   0   2 303200. 10932.0   1
   3   0  -2 106370. 3648.04   1
  -3   0   2 101866. 3648.58   1
   0   0  -2 124588. 4798.69   1
   0   0   2 150624. 4799.31   1
  -1   0  -2 129429. 4618.94   1
   1   0   2 134390. 4619.97   1
   2   0   2 693856. 23941.3   1
  -2   0  -2 675427. 23941.6   1
   3   0   2 539946. 18953.9   1
  -3   0  -2 543754. 18953.8   1
   4   0   2 109524. 3828.86   1
  -4   0  -2 108146. 3827.96   1
   5   0   2 125108. 4996.35   1
  -5   0  -2 159000. 4996.42   1
   6   0   2 57463.3 2055.70   1
  -6   0  -2 58248.7 2056.69   1
   7   0   2 43.7089 22.3366   1
  -7   0  -2 59.2332 26.3172   1
   8   0   2 9094.96 340.016   1
  -8   0  -2 7889.18 336.126   1
   9   0   2 31018.0 1087.58   1
  -9   0  -2 28502.1 1084.16   1
  10   0   2 186.933 35.6037   1
 -10   0  -2 33.2943 26.6661   1
  11   0   2 524.345 54.3140   1
 -11   0  -2 461.592 54.4086   1
 -12   0  -2 21464.3 820.173   1
  12   0   2 22416.6 823.851   1
  13   0   2 187.507 43.5414   1
 -13   0  -2 172.942 44.0549   1
 -14   0  -2 12126.6 478.885   1
  14   0   2 11906.6 480.140   1
 -16   0  -2 5971.83 273.873   1
  16   0   2 6350.92 277.548   1
 -17   0  -2 1413.45 105.171   1
  17   0   2 1718.77 110.090   1
 -18   0  -2 461.038 63.2040   1
  18   0   2 588.318 69.2469   1
 -19   0  -2 4019.41 202.670   1
  19   0   2 4095.07 202.617   1
 -20   0  -2 781.174 75.9382   1
  20   0   2 777.540 76.7473   1
 -22   0  -2 298.102 58.5667   1
  22   0   2 215.821 52.4803   1
 -24   0  -2 44.4889 42.1094   1
  24   0   2 44.7561 41.6627   1
 -25   0  -2 380.212 62.3700   1
  25   0   2 438.300 60.6857   1
 -26  -1   2 96.9913 53.2536   1
 -25  -1   2 203.197 53.8918   1
 -25   1   2 300.101 57.9193   1
  25   1  -2 371.457 60.5608   1
  25  -1  -2 250.955 54.5722   1
 -24   1   2 193.620 51.7164   1
 -24  -1   2 46.7329 46.1488   1
  24   1  -2 119.275 48.4849   1
  24  -1  -2 94.0243 50.1161   1
 -23   1   2 3889.06 198.615   1
  23   1  -2 4005.78 199.678   1
  23  -1  -2 3509.72 195.829   1
 -22   1   2-26.2502 42.7399   1
  22  -1  -2 73.0833 43.2698   1
  22   1  -2 40.2885 41.8374   1
 -22  -1   2 6.67966 40.4467   1
 -21   1   2 187.617 47.1003   1
  21  -1  -2 228.901 46.2918   1
 -20  -1   2 959.594 85.4765   1
 -20   1   2 1029.82 87.2790   1
  20  -1  -2 944.178 85.8096   1
 -19  -1   2 3749.16 188.779   1
 -19   1   2 3891.58 190.559   1
  19  -1  -2 3480.84 185.015   1
  19   1  -2 3873.60 191.552   1
  18   1  -2 502.605 59.8150   1
 -18  -1   2 505.536 62.7934   1
 -17   1   2 2073.72 124.618   1
  17  -1  -2 2000.98 122.168   1
  17   1  -2 2236.22 128.032   1
 -17  -1   2 2053.77 124.656   1
 -16   1   2 2188.93 123.638   1
  16  -1  -2 2024.60 120.653   1
  16   1  -2 2035.02 122.780   1
 -16  -1   2 1931.32 120.378   1
  15   1  -2 195.947 43.2849   1
  15  -1  -2 183.857 42.7649   1
 -15  -1   2 168.983 44.3223   1
 -15   1   2 197.780 44.4163   1
  14  -1  -2 7067.96 301.577   1
 -14  -1   2 7210.42 300.793   1
 -13   1   2 77504.1 2836.56   1
  13  -1  -2 82148.7 2840.54   1
 -12   1   2 2843.09 138.270   1
  12  -1  -2 3070.31 142.116   1
  12   1  -2 2735.81 139.473   1
 -11   1   2 5790.31 257.920   1
  11  -1  -2 7047.30 264.178   1
  11   1  -2 6638.04 262.777   1
 -11  -1   2 5756.89 259.534   1
 -10   1   2 2337.48 123.471   1
  10  -1  -2 2699.44 127.959   1
  10   1  -2 2712.82 128.299   1
 -10  -1   2 2750.86 131.534   1
  -9   1   2 6581.32 275.857   1
   9  -1  -2 7298.26 278.277   1
   9   1  -2 6943.45 278.087   1
  -9  -1   2 7173.66 280.877   1
  -8   1   2 128637. 4435.66   1
   8  -1  -2 130889. 4434.97   1
   8   1  -2 121529. 4435.63   1
  -8  -1   2 122966. 4437.51   1
   7  -1  -2 54479.3 1958.30   1
  -7   1   2 56327.5 1960.35   1
   6  -1  -2 809.166 46.8340   1
  -6   1   2 888.566 47.5902   1
  -6  -1   2 810.895 49.8768   1
   5  -1  -2 23489.6 803.463   1
   5   1  -2 21839.3 806.066   1
  -5   1   2 22935.2 802.585   1
  -5  -1   2 21548.7 806.050   1
   4   1  -2 29032.9 991.349   1
  -4  -1   2 29512.0 991.431   1
  -4   1   2 28394.7 988.314   1
   3   1  -2 117789. 4118.23   1
   3  -1  -2 121984. 4114.04   1
  -3  -1   2 113718. 4117.81   1
  -3   1   2 115564. 4113.63   1
   2   1  -2 111576. 3911.35   1
  -2  -1   2 111799. 3911.51   1
  -1  -1   2 316601. 11072.2   1
   0  -1   2 60895.1 2263.59   1
   0   1  -2 66117.5 2263.46   1
   0  -1  -2 68757.8 2262.24   1
   0   1   2 62091.5 2261.21   1
   1   1   2 136863. 4957.59   1
   1  -1   2 147141. 4959.78   1
  -1  -1  -2 142207. 4958.29   1
  -1   1  -2 140637. 4959.33   1
   2   1   2 45314.7 1633.03   1
   2  -1   2 45975.6 1633.77   1
  -2  -1  -2 46724.9 1633.78   1
  -2   1  -2 46905.7 1633.66   1
   3   1   2 17399.4 626.790   1
   3  -1   2 17310.6 626.850   1
  -3  -1  -2 17243.8 627.060   1
  -3   1  -2 17219.1 626.528   1
   5   1   2 1302.42 75.9598   1
   5  -1   2 1341.36 76.1950   1
  -5  -1  -2 1587.07 80.1634   1
  -5   1  -2 1462.78 78.4539   1
   6   1   2 59732.4 2154.46   1
   6  -1   2 62395.7 2155.33   1
  -6  -1  -2 57043.2 2153.95   1
  -6   1  -2 63702.1 2156.24   1
   7   1   2 111670. 3973.51   1
   7  -1   2 118746. 3974.68   1
  -7  -1  -2 107254. 3971.03   1
  -7   1  -2 113087. 3972.34   1
   8   1   2 18527.7 684.401   1
   8  -1   2 18209.8 683.436   1
  -8  -1  -2 17683.0 682.284   1
  -8   1  -2 18965.7 685.146   1
   9   1   2 1235.15 84.0930   1
   9  -1   2 1291.22 85.0622   1
  -9  -1  -2 1308.68 84.5024   1
  -9   1  -2 1431.37 86.1158   1
  10  -1   2 3863.36 187.598   1
 -10   1  -2 4268.40 190.435   1
  11   1   2 6345.83 284.158   1
  11  -1   2 7270.41 291.105   1
 -11  -1  -2 7041.76 287.592   1
 -11   1  -2 6248.15 281.058   1
  12   1   2 18906.1 707.659   1
  12  -1   2 18346.4 704.598   1
 -12  -1  -2 17565.9 701.591   1
 -12   1  -2 19636.2 708.345   1
  13  -1   2 494.538 57.6795   1
  13   1   2 381.080 54.4394   1
 -13   1  -2 568.830 63.3723   1
 -13  -1  -2 448.041 58.9953   1
  14   1   2 13820.3 541.665   1
  14  -1   2 13835.9 542.466   1
 -14  -1  -2 14242.6 545.074   1
 -14   1  -2 13374.1 539.862   1
  16   1   2 576.213 66.7017   1
  16  -1   2 468.891 61.6898   1
 -16  -1  -2 437.678 60.6331   1
 -16   1  -2 432.018 60.8153   1
  17  -1   2 3228.34 171.453   1
 -17  -1  -2 3055.02 168.242   1
 -17   1  -2 3027.97 167.593   1
  18  -1   2 2114.39 128.847   1
 -18  -1  -2 1960.74 125.330   1
  19   1   2 775.103 76.5843   1
  19  -1   2 769.721 75.7690   1
 -19   1  -2 866.014 79.6254   1
  20  -1   2 2059.92 127.879   1
  20   1   2 2163.93 129.066   1
 -20  -1  -2 1992.63 128.836   1
 -20   1  -2 1913.28 124.678   1
  22  -1   2 1152.15 93.5467   1
  22   1   2 1465.28 103.702   1
 -22  -1  -2 1140.64 95.8195   1
 -22   1  -2 1437.51 103.539   1
  23   1   2 58.1769 44.2269   1
  24   1   2 2164.04 131.781   1
  24  -1   2 2178.13 131.968   1
 -24   1  -2 2019.97 131.581   1
 -24  -1  -2 2313.88 135.974   1
  25  -1   2 18.5522 38.8796   1
  25   1   2 25.0210 43.4057   1
 -25  -1  -2-12.2865 42.9456   1
 -25   1  -2-12.4009 43.3452   1
  26   2  -2 445.963 63.3785   1
 -26  -2   2 429.862 67.0983   1
  25   2  -2-45.4457 46.3789   1
 -25  -2   2-6.65233 48.1870   1
 -25   2   2 99.0632 47.1787   1
  24   2  -2 585.329 68.9983   1
  24  -2  -2 595.562 70.2303   1
 -24  -2   2 515.374 67.9626   1
 -24   2   2 503.858 68.4331   1
  23   2  -2 6.79347 41.9308   1
  23  -2  -2 26.1927 39.2568   1
 -23  -2   2-46.7958 46.7367   1
 -23   2   2 80.9135 49.1754   1
  22  -2  -2 875.582 80.5465   1
 -22  -2   2 768.469 78.8159   1
 -22   2   2 690.807 76.3435   1
  21   2  -2-45.7946 39.9930   1
  21  -2  -2-19.7210 39.0096   1
 -21  -2   2 66.1276 41.9510   1
 -21   2   2-19.5923 41.7992   1
  20   2  -2 2836.67 152.478   1
  20  -2  -2 2475.49 147.605   1
 -20  -2   2 2381.15 144.573   1
 -20   2   2 2601.83 148.144   1
  19   2  -2 219.725 51.1891   1
  19  -2  -2 207.662 48.1605   1
 -19  -2   2 300.042 53.9645   1
 -19   2   2 241.863 51.3976   1
  18   2  -2 6412.17 279.052   1
 -18  -2   2 5887.01 272.098   1
  17   2  -2 185.953 46.7791   1
  17  -2  -2 216.259 45.3342   1
 -17  -2   2 204.986 47.2896   1
 -17   2   2 138.768 41.5190   1
  16   2  -2 23.5470 38.0102   1
  16  -2  -2-33.6008 38.2794   1
 -16   2   2 60.8992 35.1262   1
  15   2  -2 2307.27 132.018   1
  15  -2  -2 2518.81 132.718   1
 -15  -2   2 2341.78 130.337   1
 -15   2   2 2192.99 126.320   1
  14   2  -2 14232.0 586.708   1
 -14  -2   2 15152.0 588.634   1
 -14   2   2 15108.6 586.392   1
  13   2  -2 48.4967 33.1577   1
 -13  -2   2 10.2393 29.7673   1
  13  -2  -2 18.7155 32.4788   1
  12   2  -2 42145.9 1475.61   1
  12  -2  -2 39933.4 1469.52   1
 -12  -2   2 40864.9 1476.33   1
 -12   2   2 40201.4 1468.39   1
  11   2  -2 3886.98 183.448   1
  11  -2  -2 4229.92 183.282   1
 -11  -2   2 3890.06 184.194   1
 -11   2   2 4360.68 183.679   1
  10   2  -2 36075.1 1327.21   1
  10  -2  -2 38063.8 1326.48   1
 -10  -2   2 35544.9 1329.44   1
 -10   2   2 37538.2 1325.73   1
   9   2  -2 37361.3 1348.48   1
  -9   2   2 38919.9 1346.34   1
   9  -2  -2 39232.9 1346.92   1
  -9  -2   2 34525.0 1347.51   1
   8   2  -2 3690.48 156.730   1
  -8   2   2 3691.42 153.288   1
  -8  -2   2 3571.02 156.951   1
   8  -2  -2 3321.29 153.650   1
   7   2  -2 4777.84 201.899   1
  -7   2   2 5054.73 199.419   1
  -7  -2   2 5045.40 204.434   1
   7  -2  -2 5111.96 200.592   1
  -6   2   2 9674.05 373.560   1
   6  -2  -2 10595.3 375.782   1
   5   2  -2 341.429 33.6286   1
  -5  -2   2 351.560 31.6563   1
  -5   2   2 394.585 29.8997   1
   5  -2  -2 434.398 30.4534   1
  -4  -2   2 321276. 10807.7   1
   4   2  -2 330189. 10807.8   1
  -4   2   2 329340. 10802.0   1
  -3  -2   2 5217.27 204.266   1
   3  -2  -2 5105.94 198.457   1
  -3   2   2 5739.47 199.710   1
   3   2  -2 5479.19 204.315   1
   2   2  -2 3140.05 117.089   1
   2  -2  -2 3019.17 111.075   1
  -2  -2   2 2991.97 117.083   1
   1  -2  -2 78751.8 2772.18   1
  -1  -2   2 77780.2 2777.04   1
   1   2  -2 77338.5 2775.53   1
  -1   2   2 81326.0 2771.50   1
   0  -2   2 43618.3 1496.18   1
   0   2  -2 40323.7 1495.75   1
   0  -2  -2 42510.1 1492.58   1
   0   2   2 42764.4 1491.63   1
   1  -2   2 3974.33 151.664   1
  -1   2  -2 4020.06 150.546   1
  -1  -2  -2 3475.47 148.029   1
   1   2   2 3740.60 148.310   1
   2  -2   2 307103. 10333.1   1
  -2   2  -2 312226. 10333.9   1
   2   2   2 316591. 10332.2   1
  -3  -2  -2 23519.4 829.498   1
  -3   2  -2 22325.8 826.791   1
   3  -2   2 24253.5 828.967   1
   3   2   2 22036.6 827.434   1
   5   2   2 35734.2 1291.50   1
  -5  -2  -2 36217.9 1293.89   1
  -5   2  -2 37202.6 1293.08   1
   5  -2   2 35162.8 1290.84   1
  -6  -2  -2 54.4504 26.1532   1
  -6   2  -2 50.6973 23.4988   1
   6  -2   2 13.8202 23.6600   1
   6   2   2 52.4228 25.0076   1
   7   2   2 13064.5 513.324   1
   7  -2   2 14600.0 514.512   1
  -7  -2  -2 13324.0 515.073   1
  -7   2  -2 13107.0 510.683   1
   8   2   2 586.347 52.3423   1
   8  -2   2 563.290 51.4867   1
  -8  -2  -2 575.519 54.1089   1
  -8   2  -2 574.134 52.2188   1
   9   2   2 22954.5 892.935   1
   9  -2   2 24418.3 896.107   1
  -9  -2  -2 25706.8 900.741   1
  -9   2  -2 24321.1 896.031   1
  11   2   2 9705.22 385.414   1
  11  -2   2 9624.71 381.331   1
 -11   2  -2 9978.19 381.772   1
  12   2   2 11997.0 483.722   1
  12  -2   2 12189.0 481.646   1
 -12  -2  -2 12200.6 481.389   1
 -12   2  -2 12528.7 482.636   1
  13   2   2 8252.87 352.175   1
  13  -2   2 8433.89 351.454   1
 -13  -2  -2 8438.02 351.410   1
 -13   2  -2 8640.48 351.018   1
  14   2   2 2051.24 120.732   1
  14  -2   2 1844.21 115.388   1
 -14  -2  -2 1671.80 115.102   1
 -14   2  -2 1815.58 113.711   1
  15   2   2 17795.0 641.547   1
 -15  -2  -2 15283.5 632.645   1
  16   2   2 653.883 66.0068   1
 -16  -2  -2 700.381 72.6402   1
 -16   2  -2 675.050 69.1217   1
  17   2   2 429.134 59.6833   1
 -17  -2  -2 289.139 58.2339   1
  17  -2   2 256.638 53.9290   1
  18  -2   2 19.4345 35.1693   1
 -18   2  -2 12.8802 36.2188   1
  19   2   2 1172.19 91.5318   1
  19  -2   2 1109.91 89.0689   1
 -19  -2  -2 994.397 86.5136   1
 -19   2  -2 912.611 83.1953   1
  20   2   2 20.1473 36.9054   1
  20  -2   2 71.3912 44.3656   1
 -20  -2  -2-19.8124 41.1492   1
 -20   2  -2 26.4048 43.3549   1
  21   2   2 1708.80 117.910   1
 -21  -2  -2 1828.57 121.175   1
  22   2   2-32.1433 43.5987   1
  22  -2   2 45.2885 44.2190   1
 -22  -2  -2 13.4503 45.6095   1
 -22   2  -2-26.2756 43.8481   1
  23   2   2 909.736 82.5622   1
 -23  -2  -2 808.354 79.7339   1
  24   2   2 119.690 45.1798   1
  24  -2   2 76.2381 50.1099   1
 -24  -2  -2 145.039 45.8542   1
 -24   2  -2 112.449 52.0475   1
  25  -2   2 492.303 63.5438   1
 -25   2  -2 508.969 64.6004   1
  26   3  -2 6.49136 43.6810   1
 -26  -3   2 19.6109 48.9447   1
  25   3  -2 180.516 56.7456   1
  24   3  -2 27.0719 42.9633   1
  24  -3  -2 52.8464 45.8641   1
 -24  -3   2 46.1537 47.1231   1
 -24   3   2 52.7872 46.8260   1
  23  -3  -2 79.8755 46.4502   1
 -23   3   2 210.005 54.7322   1
  22   3  -2 157.212 46.6500   1
  22  -3  -2 59.6766 44.8133   1
 -22  -3   2 93.4108 44.0139   1
 -22   3   2 169.903 50.3398   1
  21   3  -2 2456.58 139.056   1
  21  -3  -2 2323.42 138.073   1
 -21  -3   2 2307.16 138.230   1
 -21   3   2 2083.74 133.788   1
  20   3  -2 712.538 73.9688   1
  20  -3  -2 673.911 71.3736   1
 -20  -3   2 797.804 76.2888   1
 -20   3   2 735.651 75.5476   1
  19   3  -2 371.269 57.2261   1
  19  -3  -2 252.801 50.5532   1
 -19  -3   2 302.417 52.9319   1
 -19   3   2 355.771 56.5562   1
  18   3  -2 293.149 53.1831   1
 -18  -3   2 236.238 50.2901   1
  17  -3  -2 7079.03 307.061   1
 -17   3   2 7251.64 309.094   1
  16   3  -2 3989.98 206.109   1
  16  -3  -2 4330.02 205.445   1
 -16  -3   2 4235.36 207.923   1
 -16   3   2 4802.39 210.390   1
  15  -3  -2 12005.1 491.224   1
 -15  -3   2 13069.1 498.198   1
 -15   3   2 12507.7 491.677   1
  14   3  -2-10.7617 32.9045   1
  14  -3  -2 60.3550 34.1205   1
 -14  -3   2 22.1657 34.8491   1
 -14   3   2 20.1953 32.6069   1
  13   3  -2 9804.84 380.326   1
  13  -3  -2 9295.76 374.396   1
 -13  -3   2 9406.49 379.416   1
 -13   3   2 8845.79 373.234   1
  12  -3  -2 11572.0 452.730   1
 -12   3   2 11764.9 453.858   1
 -11   3   2 38396.3 1381.39   1
 -11  -3   2 38882.1 1386.98   1
  11   3  -2 37548.8 1384.56   1
  10   3  -2 33315.2 1150.08   1
 -10   3   2 31797.5 1144.45   1
 -10  -3   2 29462.3 1147.09   1
  10  -3  -2 31877.5 1142.68   1
   9   3  -2 754.159 58.5298   1
  -9   3   2 807.889 55.2761   1
  -9  -3   2 746.178 59.7836   1
   9  -3  -2 842.978 57.2361   1
   8   3  -2 8630.86 349.766   1
  -8   3   2 9252.38 345.905   1
   8  -3  -2 9180.14 345.939   1
  -8  -3   2 8911.73 350.935   1
  -7  -3   2 3353.05 151.777   1
   7   3  -2 3537.23 152.113   1
   6  -3  -2 30817.4 1147.98   1
  -6  -3   2 32655.0 1153.21   1
   6   3  -2 33434.6 1153.58   1
  -6   3   2 31974.2 1148.10   1
  -5   3   2 25596.5 908.570   1
   5  -3  -2 25267.0 909.933   1
   4   3  -2 57838.4 1940.11   1
   4  -3  -2 55053.1 1934.10   1
  -4   3   2 52495.5 1932.12   1
  -4  -3   2 54924.7 1938.53   1
   3  -3  -2 17344.8 609.467   1
  -3   3   2 17952.3 609.225   1
   3   3  -2 17369.5 614.771   1
  -2   3   2 37569.7 1315.27   1
   2   3  -2 38489.4 1321.41   1
   2  -3  -2 35923.5 1315.53   1
  -2  -3   2 37290.6 1322.62   1
  -1  -3   2 75918.4 2707.72   1
   1  -3  -2 77419.7 2703.05   1
   1   3  -2 75092.4 2707.11   1
  -1   3   2 78629.8 2703.06   1
   0  -3   2 97899.3 3319.07   1
   0  -3  -2 99456.0 3314.48   1
   0   3   2 98543.9 3314.48   1
  -1   3  -2 183.377 27.3844   1
   1  -3   2 193.330 28.0869   1
   1   3   2 241.970 26.8405   1
  -1  -3  -2 267.085 27.5989   1
   2  -3   2 21716.0 760.653   1
  -2   3  -2 21140.2 758.794   1
  -2  -3  -2 21045.4 757.771   1
   2   3   2 20236.6 757.037   1
  -4   3  -2 6192.03 248.920   1
   4   3   2 6785.24 251.227   1
  -4  -3  -2 6310.82 249.572   1
  -5  -3  -2 5908.65 244.900   1
  -5   3  -2 6167.64 244.506   1
   5  -3   2 5936.83 244.845   1
   5   3   2 6195.95 245.196   1
  -6   3  -2 6975.12 271.484   1
   6  -3   2 7006.85 271.116   1
  -6  -3  -2 6402.27 272.980   1
   6   3   2 6425.24 270.261   1
   7   3   2 4162.82 183.782   1
   7  -3   2 4076.18 182.677   1
  -7  -3  -2 4326.81 185.782   1
  -7   3  -2 3990.04 182.097   1
   8   3   2 1210.58 80.2460   1
   8  -3   2 1121.29 76.4009   1
  -8  -3  -2 1414.29 85.4313   1
  -8   3  -2 1149.30 77.8508   1
   9   3   2 16604.2 611.557   1
   9  -3   2 15951.6 607.353   1
  -9  -3  -2 15815.3 611.043   1
  -9   3  -2 15916.7 609.080   1
  10   3   2 23921.9 921.271   1
 -10  -3  -2 26095.6 928.217   1
  11   3   2 12971.1 515.390   1
  11  -3   2 12799.6 513.506   1
 -11  -3  -2 13534.1 521.141   1
 -11   3  -2 13777.5 517.299   1
  12   3   2 22046.0 836.918   1
  12  -3   2 22252.3 835.084   1
 -12  -3  -2 22269.0 838.139   1
 -12   3  -2 22659.1 835.710   1
  13   3   2 113.023 39.2908   1
  13  -3   2 161.420 43.7101   1
 -13  -3  -2 130.345 40.1317   1
 -13   3  -2 79.2477 41.7732   1
  14  -3   2 3285.55 167.520   1
 -14  -3  -2 3314.69 168.928   1
 -14   3  -2 3139.90 167.304   1
  15   3   2 3851.02 194.745   1
 -15  -3  -2 4130.97 195.974   1
  15  -3   2 3714.54 189.994   1
  16   3   2 1979.57 126.895   1
  16  -3   2 2069.28 124.519   1
 -16  -3  -2 1942.56 126.142   1
 -16   3  -2 2126.44 127.110   1
  17   3   2 1007.26 87.0046   1
  17  -3   2 1085.26 87.0655   1
 -17  -3  -2 1161.01 91.5903   1
 -17   3  -2 1124.92 90.5466   1
  18  -3   2 19.2283 38.4405   1
 -18   3  -2 51.3992 42.5574   1
  19  -3   2 975.552 84.2041   1
 -19  -3  -2 1016.23 89.6983   1
 -19   3  -2 1015.01 86.6105   1
  20  -3   2 1637.41 112.043   1
  20   3   2 1625.06 111.315   1
 -20   3  -2 1465.93 107.351   1
  21   3   2 66.7053 44.6614   1
 -21  -3  -2 131.061 48.5537   1
  22   3   2 2542.55 145.655   1
  22  -3   2 2370.85 141.808   1
 -22   3  -2 2336.09 140.723   1
 -22  -3  -2 2448.74 143.120   1
  23   3   2 84.4816 44.4493   1
 -23  -3  -2 25.8498 46.8399   1
  23  -3   2 32.0251 43.8103   1
  24  -3   2 139.498 49.1582   1
 -24   3  -2 105.725 50.4748   1
  25   3   2 42.6642 39.7484   1
  25  -3   2 136.654 47.7342   1
 -25  -3  -2 61.3941 49.1496   1
 -25   3  -2 18.1541 48.4461   1
  25   4  -2 6.57402 43.5338   1
 -25  -4   2-45.6579 44.9279   1
  24   4  -2-19.5588 42.0925   1
  24  -4  -2 6.72462 38.2425   1
 -24  -4   2-6.62858 41.2941   1
 -24   4   2-13.1208 44.4930   1
  23   4  -2 6.54287 43.6755   1
  23  -4  -2 20.0812 41.7005   1
 -23  -4   2-6.64568 41.7827   1
 -23   4   2 19.5554 41.3537   1
  22   4  -2 92.4731 45.8118   1
  22  -4  -2 192.967 49.7939   1
 -22  -4   2 146.018 51.2382   1
 -22   4   2 188.176 51.0034   1
  21   4  -2 1145.25 92.2098   1
 -21  -4   2 821.522 86.0825   1
  20  -4  -2 1214.02 94.8918   1
 -20   4   2 1185.98 93.5556   1
  19   4  -2 834.692 80.5577   1
  19  -4  -2 826.563 76.2544   1
 -19  -4   2 797.368 78.3341   1
 -19   4   2 979.503 81.3575   1
  18   4  -2 662.061 70.5989   1
  18  -4  -2 723.907 70.6822   1
 -18  -4   2 729.545 71.7342   1
 -18   4   2 824.945 74.8696   1
  17   4  -2 963.084 80.6442   1
  17  -4  -2 993.015 79.6487   1
 -17   4   2 854.529 78.4062   1
  16  -4  -2 8664.58 358.078   1
 -16  -4   2 8812.16 363.673   1
 -16   4   2 8400.26 355.666   1
  15   4  -2 28.9796 31.4936   1
  15  -4  -2 58.8617 33.6723   1
 -15  -4   2 17.7766 36.2515   1
 -15   4   2 53.2489 31.6310   1
  14   4  -2 1080.19 85.5437   1
 -14   4   2 1252.48 84.5521   1
 -14  -4   2 1063.12 87.5387   1
  14  -4  -2 1088.02 81.5872   1
  13   4  -2 88.4806 36.9000   1
 -13  -4   2 158.008 40.7565   1
 -12   4   2 9852.10 372.529   1
  12  -4  -2 9000.61 371.610   1
 -12  -4   2 10103.7 379.008   1
 -11   4   2 9698.93 378.120   1
 -11  -4   2 8860.87 381.069   1
  11  -4  -2 10193.6 380.851   1
 -10  -4   2 14770.0 566.368   1
  10   4  -2 15659.7 567.443   1
 -10   4   2 14348.0 558.358   1
   9  -4  -2 12484.7 466.516   1
  -9  -4   2 12301.9 472.120   1
  -9   4   2 12363.7 465.836   1
   9   4  -2 11981.5 470.977   1
   8  -4  -2 2061.68 101.273   1
  -8  -4   2 1811.44 103.056   1
  -8   4   2 2015.22 99.4558   1
   8   4  -2 2119.64 106.458   1
   7  -4  -2 2781.62 121.996   1
  -7  -4   2 2597.17 125.395   1
   7   4  -2 2491.05 123.059   1
  -7   4   2 2651.63 119.669   1
  -6  -4   2 61666.0 2134.33   1
   6   4  -2 58611.0 2129.35   1
  -5  -4   2 507.193 42.8143   1
   5  -4  -2 639.031 41.4033   1
   5   4  -2 496.852 42.1660   1
  -5   4   2 559.801 41.2646   1
  -4  -4   2 8648.00 331.879   1
  -4   4   2 8580.44 325.236   1
   4   4  -2 8830.10 331.749   1
   4  -4  -2 8743.36 326.489   1
   3  -4  -2 6895.60 258.071   1
  -3   4   2 6646.62 255.659   1
   2  -4  -2 36142.2 1310.54   1
  -2   4   2 37798.0 1312.16   1
  -1   4   2 19484.5 654.767   1
   1  -4  -2 16803.7 652.943   1
   0   4   2 44453.2 1550.13   1
   0  -4  -2 42993.6 1549.76   1
   1   4   2 3979.32 168.251   1
  -1  -4  -2 4244.49 167.744   1
   2  -4   2 85685.7 3038.84   1
  -2   4  -2 86537.5 3038.22   1
   3  -4   2 22786.8 826.719   1
  -3   4  -2 22758.0 826.064   1
  -3  -4  -2 22438.3 825.767   1
   3   4   2 23058.0 826.916   1
   4  -4   2 62458.5 2158.82   1
  -4   4  -2 60782.8 2156.71   1
  -4  -4  -2 57365.7 2157.12   1
   4   4   2 62598.0 2158.58   1
   5  -4   2 37477.1 1323.28   1
  -5   4  -2 35154.3 1322.20   1
  -5  -4  -2 38876.9 1324.01   1
   5   4   2 35555.5 1323.19   1
   6  -4   2 5135.96 221.437   1
  -6   4  -2 4771.18 218.793   1
  -6  -4  -2 5206.37 221.323   1
  -7   4  -2 1773.70 98.3448   1
   7   4   2 1803.30 100.785   1
   7  -4   2 1749.50 97.3207   1
  -7  -4  -2 1687.75 101.046   1
  -8  -4  -2 4.64870 26.7498   1
   8  -4   2 66.0569 29.1774   1
  -8   4  -2 47.3705 26.3474   1
   8   4   2 18.3103 24.8709   1
  -9   4  -2 3264.32 159.066   1
   9  -4   2 3383.80 160.959   1
 -10   4  -2 895.841 72.5641   1
  10  -4   2 1219.91 82.9255   1
 -10  -4  -2 1084.39 83.3075   1
  10   4   2 1135.46 83.3143   1
 -11   4  -2 24931.5 911.836   1
  11  -4   2 25191.9 913.597   1
 -11  -4  -2 24134.5 915.869   1
  11   4   2 23904.1 915.590   1
 -12   4  -2 3273.98 161.141   1
  12  -4   2 3018.77 159.294   1
 -12  -4  -2 3157.84 165.253   1
  12   4   2 3089.10 161.840   1
 -13   4  -2 10030.3 405.977   1
  13  -4   2 10180.3 408.527   1
 -13  -4  -2 10069.0 410.799   1
  13   4   2 9752.33 406.944   1
 -14   4  -2 10871.6 434.436   1
  14  -4   2 10624.9 433.853   1
 -15   4  -2 269.539 49.3180   1
  15  -4   2 198.501 46.8234   1
 -15  -4  -2 184.290 46.9324   1
  15   4   2 235.884 52.4158   1
 -16   4  -2 245.595 50.2754   1
  16  -4   2 276.956 52.5091   1
 -16  -4  -2 214.548 51.6364   1
  16   4   2 162.237 48.9146   1
 -17   4  -2 852.348 79.5528   1
  17  -4   2 797.860 77.0013   1
 -17  -4  -2 920.845 84.2754   1
  17   4   2 962.294 87.6465   1
 -18  -4  -2 516.106 70.3147   1
  18   4   2 543.881 67.8365   1
 -19   4  -2 493.461 66.2675   1
  19  -4   2 461.310 61.4626   1
 -19  -4  -2 525.946 67.6407   1
  19   4   2 471.210 64.5537   1
 -20   4  -2 653.144 74.6101   1
  20  -4   2 628.603 73.0475   1
 -20  -4  -2 751.347 74.9529   1
  20   4   2 512.922 69.7192   1
 -21  -4  -2 2087.84 129.714   1
 -21   4  -2 1937.08 124.183   1
  21   4   2 1964.51 125.782   1
  21  -4   2 1901.83 122.692   1
 -22   4  -2-19.1410 44.6065   1
  22  -4   2 19.6034 42.9130   1
 -22  -4  -2-6.51012 45.5137   1
  22   4   2 71.6767 47.5223   1
 -23   4  -2 88.6516 49.5083   1
  23  -4   2 45.2954 39.5777   1
 -23  -4  -2 12.7974 41.3315   1
  23   4   2 13.0174 38.2494   1
 -24   4  -2 131.591 49.0688   1
  24  -4   2 210.093 52.1269   1
  24   4   2 158.933 55.0367   1
 -24  -4  -2 200.619 55.8236   1
 -25   4  -2 49.3128 43.7541   1
  26   5  -2-38.1232 43.1028   1
 -26  -5   2-19.0537 45.6971   1
  25   5  -2 329.993 61.0784   1
 -25  -5   2 351.522 62.5943   1
 -24  -5   2 112.604 52.8224   1
  23  -5  -2 1118.35 91.7750   1
 -23   5   2 1034.01 89.9523   1
  23   5  -2 1041.04 90.5493   1
 -23  -5   2 908.361 87.3567   1
  22  -5  -2 46.9231 41.0099   1
 -22  -5   2 80.0398 45.2639   1
 -22   5   2 6.63703 40.9930   1
  21   5  -2 728.655 77.5231   1
 -21  -5   2 538.229 70.5042   1
  20   5  -2 928.154 82.8149   1
  20  -5  -2 789.309 79.8579   1
 -20  -5   2 719.348 74.7023   1
 -20   5   2 841.484 78.4168   1
  19   5  -2 673.587 72.4778   1
  19  -5  -2 585.916 67.5774   1
 -19  -5   2 499.741 67.5302   1
 -19   5   2 613.909 68.2487   1
  18   5  -2 397.487 57.1491   1
  18  -5  -2 365.613 56.0513   1
 -18  -5   2 389.434 61.5895   1
 -18   5   2 310.790 51.9292   1
  17   5  -2 2198.48 137.404   1
  17  -5  -2 2345.14 134.549   1
 -17  -5   2 2489.47 141.647   1
 -17   5   2 2270.82 132.942   1
  16   5  -2 3532.25 174.023   1
  16  -5  -2 3130.60 165.102   1
 -16  -5   2 3388.23 173.001   1
 -16   5   2 2868.16 160.397   1
  15   5  -2 5299.00 245.087   1
 -15   5   2 5457.58 242.344   1
  15  -5  -2 5274.60 242.732   1
 -15  -5   2 5528.05 249.389   1
  14   5  -2-22.6709 36.2764   1
  14  -5  -2-21.1132 33.7840   1
 -14   5   2 26.0717 34.5257   1
 -14  -5   2-11.6050 31.4984   1
  13  -5  -2 16269.1 602.146   1
 -13   5   2 15836.3 599.449   1
  13   5  -2 15609.1 605.417   1
 -13  -5   2 15006.5 604.842   1
  12  -5  -2 1319.15 87.2935   1
 -12   5   2 1573.56 92.5285   1
  12   5  -2 1428.93 94.3358   1
 -12  -5   2 1278.67 90.2000   1
  11  -5  -2 29808.3 1077.82   1
 -11   5   2 30023.2 1077.35   1
  11   5  -2 29890.2 1082.83   1
 -11  -5   2 28135.6 1082.97   1
  10  -5  -2 13852.0 499.776   1
 -10   5   2 13230.2 497.522   1
 -10  -5   2 12548.6 501.903   1
  10   5  -2 12360.7 500.740   1
  -9   5   2 4567.08 194.554   1
   9   5  -2 4485.17 200.383   1
  -9  -5   2 4396.75 200.067   1
   8  -5  -2 17.9591 21.9593   1
  -8   5   2-6.89030 21.0627   1
   8   5  -2 20.7543 23.8678   1
  -8  -5   2 4.14541 24.3491   1
   7  -5  -2 1372.14 75.9204   1
  -7   5   2 1375.63 76.3049   1
  -7  -5   2 1242.23 81.0596   1
   7   5  -2 1307.91 79.8890   1
  -6  -5   2 24001.6 920.972   1
  -6   5   2 25457.5 915.031   1
   6  -5  -2 25634.9 915.710   1
   6   5  -2 26017.6 922.854   1
  -5  -5   2 119236. 4054.05   1
  -5   5   2 124866. 4048.18   1
   5  -5  -2 115794. 4047.51   1
   4   5  -2 5464.65 218.187   1
  -4  -5   2 5087.22 215.799   1
   3   5  -2 16337.8 595.000   1
  -3  -5   2 15786.0 593.812   1
  -2  -5   2 10094.6 393.280   1
   2   5  -2 10577.6 392.828   1
  -1  -5   2 21399.3 766.675   1
   1   5  -2 20711.1 766.562   1
   0  -5   2 16225.6 610.527   1
   0   5   2 17301.9 606.867   1
   0   5  -2 17803.7 610.926   1
   1  -5   2 85824.4 3040.75   1
  -1   5  -2 84266.4 3039.19   1
   1   5   2 87007.4 3037.61   1
  -1  -5  -2 87128.3 3037.47   1
  -2   5  -2 4115.11 169.458   1
   2  -5   2 3760.18 170.075   1
   2   5   2 3646.56 166.949   1
  -2  -5  -2 4216.64 170.364   1
   3   5   2 2540.61 125.344   1
  -3  -5  -2 2846.91 128.932   1
  -3   5  -2 2822.03 127.835   1
   3  -5   2 2644.95 127.708   1
   4   5   2 7121.13 275.261   1
  -4  -5  -2 6517.28 272.080   1
  -4   5  -2 6926.43 273.708   1
   4  -5   2 6595.39 272.736   1
   5   5   2 90.0472 28.6677   1
  -5  -5  -2 114.150 31.0508   1
  -5   5  -2 162.437 29.9946   1
   5  -5   2 113.747 33.8444   1
   6   5   2 25006.6 939.229   1
  -6  -5  -2 26516.2 940.513   1
  -6   5  -2 25364.1 937.847   1
   6  -5   2 25716.9 941.511   1
   7   5   2 2121.50 114.230   1
  -7  -5  -2 2056.09 113.621   1
  -7   5  -2 2192.56 113.863   1
   7  -5   2 2013.45 111.609   1
  -8   5  -2 523.534 51.6971   1
   8  -5   2 564.304 54.2475   1
  -9  -5  -2 34557.1 1276.52   1
   9   5   2 35519.4 1278.40   1
  10  -5   2 1956.44 110.224   1
  10   5   2 1824.52 110.522   1
 -10  -5  -2 1598.19 108.032   1
 -10   5  -2 1773.75 106.063   1
  11  -5   2 6946.84 292.826   1
  11   5   2 6618.03 293.607   1
 -11   5  -2 7109.74 293.425   1
 -11  -5  -2 6686.37 297.523   1
 -12  -5  -2 16983.2 657.245   1
  12  -5   2 17271.5 653.712   1
 -12   5  -2 16792.4 650.103   1
  12   5   2 16912.6 656.473   1
 -13  -5  -2 2806.42 154.193   1
  13  -5   2 2466.77 146.448   1
 -13   5  -2 2979.45 152.487   1
  13   5   2 2927.75 155.842   1
 -14  -5  -2 6.40046 40.6054   1
  14   5   2-24.2374 38.4415   1
  15  -5   2 9298.72 368.335   1
  15   5   2 8877.86 368.293   1
 -16  -5  -2 89.4304 43.8367   1
  16  -5   2 81.9462 38.7354   1
 -16   5  -2 123.718 41.4792   1
  16   5   2 158.252 43.8357   1
  17  -5   2-32.0957 41.4488   1
 -17   5  -2-6.30179 38.5296   1
 -18  -5  -2 6.54637 42.3298   1
  18  -5   2 45.5758 42.4610   1
 -18   5  -2 83.2760 44.8425   1
  18   5   2 139.721 50.5032   1
 -19  -5  -2 1460.65 107.768   1
  19  -5   2 1583.25 110.686   1
 -19   5  -2 1308.86 104.283   1
  19   5   2 1613.34 110.750   1
  20  -5   2 429.504 65.1710   1
 -20  -5  -2 327.333 61.9188   1
 -20   5  -2 457.122 65.6213   1
  21  -5   2 151.520 51.7723   1
 -21   5  -2 104.346 49.7444   1
  21   5   2 204.797 50.3117   1
 -22  -5  -2 459.965 67.1563   1
  22  -5   2 392.164 61.5409   1
 -22   5  -2 595.324 69.7234   1
  22   5   2 495.985 62.3744   1
 -23  -5  -2 261.064 53.4460   1
 -23   5  -2 276.361 60.1745   1
  23   5   2 272.099 52.8530   1
 -24  -5  -2 437.194 63.8352   1
  24   5   2 436.083 64.9833   1
 -26  -6   2 144.267 50.8021   1
  26   6  -2 196.895 49.5741   1
 -25  -6   2-6.45519 42.3885   1
  25   6  -2 12.5158 41.4341   1
 -24  -6   2 77.6475 50.5799   1
  24   6  -2-26.0658 43.1539   1
 -23  -6   2 72.4865 48.7195   1
  23   6  -2 6.60336 42.6543   1
 -22  -6   2 249.160 56.3573   1
  22  -6  -2 235.871 55.8739   1
 -22   6   2 276.456 56.8446   1
  22   6  -2 303.187 58.9851   1
 -21  -6   2 149.301 48.9589   1
  21  -6  -2 173.447 50.6119   1
 -21   6   2 150.085 46.6588   1
  21   6  -2 204.349 47.2830   1
 -20  -6   2 491.523 72.5876   1
  20   6  -2 558.644 67.3676   1
  20  -6  -2 479.061 62.7515   1
 -20   6   2 508.658 63.5673   1
  19   6  -2-6.31200 40.7590   1
 -19   6   2-18.9309 38.5837   1
  19  -6  -2 102.879 44.2904   1
  18  -6  -2 803.030 74.6706   1
 -18   6   2 732.503 71.9391   1
  18   6  -2 704.455 75.6653   1
 -17  -6   2 203.266 50.2223   1
  16  -6  -2 1125.94 87.6252   1
 -16  -6   2 1031.21 86.3758   1
  16   6  -2 1140.82 88.3405   1
 -16   6   2 973.922 82.9107   1
 -15   6   2 33.1363 34.4179   1
  15  -6  -2 22.6878 34.3520   1
 -14   6   2 431.714 54.2078   1
  14   6  -2 490.797 61.2621   1
  14  -6  -2 510.203 58.3319   1
 -14  -6   2 449.871 58.8828   1
  13   6  -2 597.491 65.5262   1
 -13   6   2 717.348 64.3493   1
 -13  -6   2 743.517 69.4816   1
  13  -6  -2 740.299 66.4063   1
 -12  -6   2 60.1151 35.0038   1
  12   6  -2 21.2477 30.2382   1
  11   6  -2 1631.98 100.959   1
 -11   6   2 1508.50 94.2906   1
  11  -6  -2 1579.68 96.6584   1
 -11  -6   2 1558.17 99.6901   1
  10   6  -2 1161.26 81.1300   1
 -10   6   2 1158.17 76.8917   1
  10  -6  -2 1230.46 79.8989   1
 -10  -6   2 1080.99 78.8034   1
  -9   6   2 4277.35 191.274   1
   9  -6  -2 4338.99 193.001   1
   8   6  -2 24710.4 911.779   1
  -8   6   2 24630.8 906.241   1
  -8  -6   2 24953.6 912.022   1
   7   6  -2 1545.05 91.6801   1
   7  -6  -2 1462.87 85.0405   1
  -7  -6   2 1555.45 93.4975   1
  -7   6   2 1672.13 88.1531   1
  -6   6   2 2143.87 112.401   1
   6  -6  -2 2528.06 117.569   1
  -6  -6   2 2300.42 119.429   1
   6   6  -2 2723.99 124.086   1
   5  -6  -2 2518.15 118.296   1
   5   6  -2 2381.34 123.107   1
  -5  -6   2 2478.36 124.225   1
  -5   6   2 2575.43 118.816   1
   4  -6  -2 43.6980 24.1465   1
   4   6  -2 43.1641 25.5502   1
  -4  -6   2 14.7431 21.4660   1
  -4   6   2 59.4866 23.2881   1
  -3  -6   2 53.0501 24.2244   1
   3  -6  -2 54.2529 20.5029   1
   3   6  -2 21.2864 21.7461   1
  -3   6   2 53.3286 21.5180   1
   2  -6  -2 54015.7 1945.09   1
  -2  -6   2 54429.7 1949.11   1
  -2   6   2 54855.6 1943.98   1
   2   6  -2 55791.8 1950.72   1
  -1  -6   2 3887.70 174.763   1
  -1   6   2 4365.58 174.130   1
   1  -6  -2 4134.55 173.172   1
   1   6  -2 3924.29 174.886   1
   0  -6   2 2875.77 135.954   1
   0   6   2 2938.49 131.449   1
   0  -6  -2 2989.19 133.221   1
   0   6  -2 2825.57 134.216   1
   1  -6   2 2232.71 119.313   1
   1   6   2 2456.48 115.743   1
  -1  -6  -2 2320.15 114.213   1
  -1   6  -2 2498.51 116.793   1
   2  -6   2 123652. 4463.11   1
  -2  -6  -2 130676. 4460.18   1
  -2   6  -2 115298. 4458.45   1
   2   6   2 137401. 4461.71   1
  -3   6  -2 9207.92 328.627   1
   3  -6   2 8664.22 329.246   1
   4  -6   2 17004.9 621.641   1
  -4   6  -2 16479.8 619.170   1
   4   6   2 16416.6 621.506   1
  -4  -6  -2 16345.7 620.273   1
   5  -6   2 4821.09 199.317   1
  -5   6  -2 4581.36 196.499   1
   5   6   2 4101.09 193.509   1
  -5  -6  -2 4330.62 196.293   1
   6  -6   2 8.85616 28.0920   1
  -6   6  -2-21.5456 27.0923   1
   6   6   2-13.5030 29.5568   1
  -6  -6  -2 4.52552 25.4490   1
  -7   6  -2 3735.58 176.251   1
   7  -6   2 3874.10 179.910   1
   8   6   2 186.760 35.9705   1
  -8  -6  -2 193.903 39.7295   1
   9  -6   2 8210.06 330.087   1
  -9   6  -2 7693.56 323.857   1
   9   6   2 8024.94 329.300   1
  -9  -6  -2 7743.70 328.070   1
  10  -6   2 5813.41 252.108   1
 -10   6  -2 5551.09 247.225   1
 -10  -6  -2 6044.70 255.476   1
  10   6   2 5308.62 248.999   1
  11   6   2 2190.86 129.422   1
 -11   6  -2 2257.46 127.231   1
  11  -6   2 2068.22 127.480   1
 -11  -6  -2 2455.38 134.082   1
  12   6   2 639.583 65.9869   1
 -12   6  -2 733.049 67.2793   1
  12  -6   2 659.500 66.8175   1
 -12  -6  -2 759.308 73.1698   1
  13   6   2 1105.55 86.3789   1
 -13   6  -2 846.753 78.0169   1
 -13  -6  -2 912.455 83.1075   1
  14   6   2 1055.61 87.6278   1
 -14  -6  -2 989.271 85.6844   1
  14  -6   2 1112.93 87.0122   1
 -15   6  -2 196.361 50.0078   1
  15   6   2 107.505 40.9651   1
 -15  -6  -2 52.6416 38.7925   1
  15  -6   2 49.8613 39.6810   1
  16   6   2 2785.06 155.144   1
 -16   6  -2 2740.61 153.103   1
  16  -6   2 2670.67 152.467   1
 -16  -6  -2 2902.49 159.964   1
  17   6   2 2996.76 161.641   1
 -17   6  -2 2976.70 159.265   1
  17  -6   2 2811.02 156.728   1
 -17  -6  -2 2506.08 152.204   1
  18   6   2 2536.14 141.411   1
  18  -6   2 2379.35 138.139   1
 -18  -6  -2 1906.00 126.952   1
 -18   6  -2 2022.37 130.184   1
 -19   6  -2 77.7815 44.0102   1
  19  -6   2 39.4953 43.6350   1
 -19  -6  -2 97.8854 47.9563   1
  19   6   2 26.8300 47.6216   1
 -20  -6  -2 1067.91 94.2535   1
  20   6   2 1113.11 95.5013   1
 -21   6  -2 632.673 74.7652   1
  21  -6   2 624.674 72.0570   1
 -21  -6  -2 588.573 73.2699   1
  21   6   2 553.795 71.0242   1
 -22   6  -2 722.331 78.2880   1
 -22  -6  -2 653.325 77.9859   1
  22   6   2 689.285 76.9697   1
 -23   6  -2-12.5690 40.9234   1
  23  -6   2 32.2309 41.9761   1
 -24  -6  -2 61.4412 45.7592   1
 -24   6  -2 30.7712 46.7166   1
  24   6   2 97.2394 46.7070   1
 -25  -7   2 175.719 55.6564   1
  25   7  -2 189.552 53.6764   1
 -24  -7   2 12.8876 43.7035   1
  24   7  -2-38.7314 43.0915   1
 -22  -7   2 1103.41 90.7546   1
 -22   7   2 1064.73 89.4714   1
  22  -7  -2 1094.89 92.6442   1
  22   7  -2 1130.33 92.4779   1
 -21   7   2 77.7425 47.2977   1
  21  -7  -2 48.1238 44.0576   1
 -20  -7   2 376.518 66.2018   1
  20   7  -2 407.981 59.0770   1
 -19  -7   2 1643.87 115.328   1
  19  -7  -2 1661.20 113.356   1
  19   7  -2 1756.85 115.611   1
 -19   7   2 1496.30 106.533   1
  18  -7  -2 2453.86 140.265   1
 -18   7   2 2195.03 133.178   1
  17  -7  -2 83.0541 41.6678   1
  17   7  -2 94.6990 38.6657   1
 -17  -7   2 60.4150 40.3081   1
 -17   7   2 29.8557 37.6145   1
  16  -7  -2 574.739 64.4034   1
  16   7  -2 408.296 59.7323   1
 -16  -7   2 411.262 62.4531   1
 -16   7   2 424.992 55.2398   1
  15  -7  -2 7212.30 312.601   1
  15   7  -2 7158.61 315.530   1
 -15   7   2 7713.36 310.699   1
 -15  -7   2 6801.67 311.983   1
  14  -7  -2 2628.32 140.296   1
 -14   7   2 2340.65 134.103   1
  13  -7  -2 158.152 38.8353   1
  13   7  -2 234.345 43.1580   1
 -13  -7   2 169.766 43.0422   1
 -13   7   2 283.383 44.2130   1
  12  -7  -2 4738.45 219.497   1
  12   7  -2 5240.43 228.275   1
 -12   7   2 4878.48 217.685   1
 -12  -7   2 4477.62 219.450   1
 -11  -7   2 232.790 43.6478   1
  11   7  -2 254.691 44.6440   1
  10  -7  -2 5363.41 234.299   1
  10   7  -2 5378.62 239.335   1
 -10  -7   2 5309.45 239.780   1
 -10   7   2 5420.67 234.276   1
   9  -7  -2 16479.5 582.854   1
   9   7  -2 15013.2 584.458   1
  -9  -7   2 14277.0 582.849   1
  -9   7   2 15238.7 580.069   1
   8  -7  -2 2323.10 122.788   1
  -8   7   2 2552.87 125.171   1
   8   7  -2 2452.25 128.791   1
  -8  -7   2 2445.12 130.873   1
  -7  -7   2 652.367 62.7607   1
  -7   7   2 1025.01 65.3804   1
  -6  -7   2 1041.41 74.7549   1
   6   7  -2 1150.29 78.4779   1
  -6   7   2 1138.67 71.2837   1
   6  -7  -2 1134.06 72.2567   1
  -5  -7   2 7186.11 289.674   1
   5   7  -2 7419.77 290.464   1
  -5   7   2 6568.06 280.957   1
   5  -7  -2 7281.24 286.276   1
  -4  -7   2 244.170 35.4693   1
   4   7  -2 288.630 36.5729   1
  -4   7   2 346.015 37.1155   1
   4  -7  -2 345.152 37.2301   1
  -3  -7   2 1193.09 78.5864   1
   3   7  -2 1268.39 79.5947   1
  -3   7   2 1410.02 77.6667   1
   3  -7  -2 1209.28 75.2277   1
  -2  -7   2 5190.22 208.774   1
   2   7  -2 4850.06 205.701   1
  -2   7   2 4731.01 201.811   1
   2  -7  -2 4421.89 203.830   1
   1  -7  -2 4917.29 210.715   1
  -1   7   2 4979.90 210.607   1
   1   7  -2 5225.07 215.412   1
  -1  -7   2 5047.33 214.980   1
   0  -7  -2 18478.6 661.480   1
   0   7   2 18410.7 660.427   1
   0   7  -2 17322.8 659.951   1
   0  -7   2 16826.6 660.142   1
  -1  -7  -2 15703.2 609.673   1
   1   7   2 16737.2 611.170   1
  -1   7  -2 15632.7 610.981   1
   1  -7   2 17665.5 617.311   1
  -2  -7  -2 143.223 29.9496   1
   2   7   2 124.158 29.1033   1
  -2   7  -2 78.6992 27.1527   1
   2  -7   2 81.3691 28.8923   1
  -3  -7  -2 5732.97 233.662   1
   3  -7   2 5571.50 231.691   1
  -3   7  -2 5043.92 229.299   1
   3   7   2 5354.69 230.660   1
   4   7   2 1377.95 85.5345   1
  -4  -7  -2 1411.87 87.3592   1
  -4   7  -2 1344.06 84.5276   1
   4  -7   2 1434.08 86.8193   1
   5   7   2 622.675 55.6216   1
  -5  -7  -2 560.384 52.9007   1
  -5   7  -2 525.633 51.4648   1
   5  -7   2 494.229 50.6801   1
   7   7   2 790.874 67.2723   1
  -7  -7  -2 720.821 65.3822   1
  -7   7  -2 794.981 64.7212   1
   7  -7   2 875.146 68.6553   1
   8   7   2 888.648 72.0225   1
  -8  -7  -2 817.518 69.8128   1
  -8   7  -2 798.467 66.8640   1
   8  -7   2 850.781 69.4242   1
   9   7   2 8282.03 348.157   1
  -9  -7  -2 8938.71 352.945   1
  -9   7  -2 8563.74 347.314   1
   9  -7   2 7982.86 348.852   1
  10   7   2 12495.4 520.985   1
 -10  -7  -2 13882.2 527.678   1
 -10   7  -2 13171.9 521.249   1
  10  -7   2 14024.8 527.663   1
  11   7   2 6692.97 303.885   1
 -11  -7  -2 7386.82 307.964   1
 -11   7  -2 7300.63 303.814   1
  11  -7   2 6983.30 305.507   1
  12   7   2 90.7411 40.4826   1
 -12  -7  -2 135.576 47.9670   1
 -12   7  -2 28.4003 38.9277   1
 -13  -7  -2 3118.51 164.098   1
  13   7   2 2784.92 157.525   1
  14   7   2 253.835 51.8331   1
  14  -7   2 338.566 52.3281   1
 -14   7  -2 281.455 49.0373   1
 -14  -7  -2 335.752 55.4072   1
  15  -7   2 2746.13 153.284   1
 -15   7  -2 2719.79 151.174   1
 -15  -7  -2 2634.87 155.162   1
  15   7   2 2894.61 158.494   1
  16  -7   2 206.018 48.6711   1
 -16   7  -2 224.696 50.0918   1
 -16  -7  -2 241.507 53.1690   1
  16   7   2 116.807 44.5233   1
 -17  -7  -2 440.935 63.2306   1
  17   7   2 423.740 60.2886   1
 -18   7  -2 89.3433 45.9473   1
  18  -7   2 26.3316 41.4333   1
 -18  -7  -2 59.9804 48.3114   1
  18   7   2 46.4017 44.2916   1
 -19   7  -2 166.671 48.2706   1
  19   7   2 147.829 52.7700   1
  19  -7   2 165.346 46.1821   1
 -19  -7  -2 103.617 47.5070   1
  20  -7   2 853.144 81.6258   1
  20   7   2 791.210 82.3907   1
 -20  -7  -2 886.243 82.1185   1
 -20   7  -2 865.634 84.6919   1
 -21  -7  -2-12.9235 42.7851   1
  21  -7   2-39.6599 41.9346   1
 -21   7  -2 19.1154 40.0612   1
  22  -7   2 6.59218 40.6883   1
  22   7   2 63.5655 39.6025   1
 -22  -7  -2-31.6435 43.5897   1
 -22   7  -2 12.5978 40.6708   1
  23  -7   2 52.4983 40.9627   1
  23   7   2 91.8091 47.6258   1
 -23   7  -2 61.8856 46.4066   1
 -23  -7  -2 93.4196 49.5959   1
 -25  -8   2 68.5261 50.4517   1
  25   8  -2 86.7015 47.6183   1
 -23  -8   2 25.3038 48.3161   1
  23   8  -2 106.156 50.0418   1
 -22  -8   2 244.656 59.7909   1
  22   8  -2 289.234 58.6596   1
  21  -8  -2 20.5629 40.2916   1
  21   8  -2 83.1191 42.7114   1
 -21  -8   2 48.0299 40.3334   1
 -21   8   2 33.0188 42.2986   1
  20  -8  -2 447.781 65.3004   1
  20   8  -2 296.559 55.3784   1
 -20  -8   2 372.535 61.5559   1
 -20   8   2 496.733 62.2842   1
  19  -8  -2 314.353 54.3802   1
  19   8  -2 243.179 49.2366   1
 -19  -8   2 333.834 57.4307   1
 -19   8   2 238.380 50.4189   1
  18  -8  -2 1823.90 118.862   1
  18   8  -2 1976.42 122.373   1
 -18  -8   2 1666.20 118.666   1
 -18   8   2 1638.54 113.649   1
 -17   8   2 135.904 43.1713   1
  17  -8  -2 166.486 46.3455   1
 -17  -8   2 138.733 50.9727   1
  16   8  -2 561.822 68.0974   1
 -16   8   2 474.652 58.8814   1
  16  -8  -2 502.946 61.8127   1
 -16  -8   2 459.838 64.5022   1
  15   8  -2 8044.91 345.829   1
 -15   8   2 7982.35 340.585   1
  15  -8  -2 8155.02 344.586   1
 -15  -8   2 8344.32 348.533   1
  14   8  -2 2498.94 140.671   1
 -14   8   2 2473.54 135.714   1
  14  -8  -2 2152.57 132.406   1
 -14  -8   2 2458.60 138.733   1
 -13   8   2 821.942 72.7619   1
  13  -8  -2 824.706 75.2721   1
  12   8  -2 2349.27 135.946   1
 -12   8   2 2425.68 131.087   1
  12  -8  -2 2419.81 133.067   1
 -12  -8   2 2224.22 132.618   1
  11   8  -2 1810.05 113.187   1
 -11   8   2 1817.23 110.473   1
  11  -8  -2 1810.30 110.868   1
 -11  -8   2 1872.31 115.043   1
  10   8  -2 5368.78 258.628   1
 -10   8   2 6218.12 258.559   1
 -10  -8   2 5548.33 260.939   1
  -9  -8   2 5832.30 264.988   1
   9   8  -2 6484.22 270.585   1
   8   8  -2 7193.03 297.325   1
  -8  -8   2 6925.40 299.288   1
  -8   8   2 7074.99 291.563   1
   8  -8  -2 7142.30 294.561   1
   7  -8  -2 2338.05 123.764   1
  -7  -8   2 2369.49 128.501   1
   7   8  -2 2375.00 127.684   1
   6  -8  -2 3582.37 167.701   1
   6   8  -2 3776.91 174.590   1
  -6  -8   2 3413.66 170.625   1
  -6   8   2 3705.30 166.399   1
   5  -8  -2 25985.2 929.446   1
  -5   8   2 24745.3 926.766   1
   4  -8  -2 3756.00 164.380   1
   4   8  -2 3560.81 167.402   1
  -4  -8   2 3162.10 165.050   1
  -4   8   2 3764.39 164.279   1
   3  -8  -2 534.250 51.5640   1
   3   8  -2 548.580 50.8910   1
  -3  -8   2 612.267 54.1361   1
  -3   8   2 524.616 49.4470   1
   2  -8  -2 750.559 58.1787   1
   2   8  -2 696.751 61.7737   1
  -2   8   2 761.840 59.5365   1
  -1   8   2 433.092 43.6182   1
   1  -8  -2 344.546 41.9630   1
  -1  -8   2 392.530 44.7075   1
   1   8  -2 371.096 43.3636   1
   0  -8   2 8555.03 347.142   1
   0   8   2 8521.33 345.269   1
   0  -8  -2 8998.40 348.149   1
   0   8  -2 8850.76 349.081   1
   1  -8   2 45715.2 1583.25   1
   1   8   2 42649.6 1577.27   1
  -1  -8  -2 43626.6 1579.57   1
  -1   8  -2 43966.3 1581.15   1
   2  -8   2 12181.2 452.262   1
   2   8   2 10775.0 442.922   1
  -2  -8  -2 12149.5 447.853   1
  -2   8  -2 11046.9 445.178   1
   3  -8   2 6293.16 258.822   1
  -3   8  -2 6362.21 258.756   1
  -3  -8  -2 5807.01 255.852   1
   3   8   2 5834.07 255.760   1
   5  -8   2 11557.3 464.403   1
  -5   8  -2 11992.1 463.452   1
   5   8   2 12089.9 467.717   1
  -5  -8  -2 12000.6 466.816   1
   6  -8   2 1139.07 82.2683   1
  -6   8  -2 1079.35 81.1059   1
   6   8   2 1289.16 86.2911   1
  -6  -8  -2 1242.49 85.3817   1
   7  -8   2 10209.7 427.173   1
  -7   8  -2 11357.5 430.082   1
   7   8   2 10210.1 429.877   1
  -7  -8  -2 11309.7 432.929   1
   8  -8   2 5396.15 242.882   1
  -8   8  -2 5551.90 242.350   1
   8   8   2 5335.40 243.275   1
  -8  -8  -2 5452.45 244.479   1
   9  -8   2 4622.85 216.479   1
  -9   8  -2 4528.86 214.388   1
   9   8   2 5023.77 221.574   1
  -9  -8  -2 4544.36 217.132   1
  10  -8   2 5474.35 245.645   1
 -10   8  -2 5482.61 244.619   1
 -10  -8  -2 5302.43 245.004   1
  10   8   2 5425.00 245.529   1
 -11   8  -2 4315.10 204.500   1
 -12  -8  -2 1434.27 103.399   1
  12   8   2 1277.82 97.7029   1
  13   8   2 3271.43 172.042   1
  13  -8   2 3412.95 173.029   1
 -13  -8  -2 3200.65 171.722   1
 -13   8  -2 3127.82 167.744   1
  14  -8   2 395.939 61.4025   1
 -14   8  -2 282.777 53.9081   1
  14   8   2 314.910 50.5876   1
 -14  -8  -2 354.401 54.4403   1
 -15   8  -2 2722.57 154.856   1
  15  -8   2 2940.01 159.346   1
  16   8   2 1145.82 97.3247   1
 -16  -8  -2 1514.80 106.003   1
 -16   8  -2 1287.19 97.7782   1
  16  -8   2 1377.36 100.448   1
  17   8   2 792.440 79.7554   1
 -17  -8  -2 1025.06 90.8699   1
 -17   8  -2 824.094 81.5747   1
  17  -8   2 829.255 81.3732   1
 -18   8  -2 96.8274 45.8590   1
  18  -8   2 54.2680 43.1131   1
 -19  -8  -2-19.8640 45.2642   1
  19   8   2 72.4494 46.0518   1
  20   8   2 13.2511 42.4709   1
 -20  -8  -2 76.6308 47.2535   1
 -20   8  -2 103.283 50.2102   1
  20  -8   2 81.3684 44.5883   1
  21   8   2 448.790 60.6330   1
 -21  -8  -2 405.040 60.2977   1
 -21   8  -2 386.043 62.9206   1
  21  -8   2 414.271 63.7237   1
  22   8   2-12.5745 44.2876   1
 -22   8  -2-38.1489 48.5229   1
  22  -8   2-46.2093 45.8201   1
  23   8   2 36.7181 45.2305   1
 -23  -8  -2-6.07540 47.4873   1
  24   9  -2-25.4840 46.4610   1
 -24  -9   2 30.7077 43.8704   1
  23   9  -2 38.4087 50.0605   1
 -23  -9   2 57.4393 46.8856   1
  22   9  -2-31.5748 38.9767   1
 -22  -9   2 6.67475 45.6225   1
  21   9  -2 1234.63 94.3092   1
 -21  -9   2 1277.18 98.8811   1
 -21   9   2 1176.46 98.6303   1
  20   9  -2 690.898 70.9876   1
  20  -9  -2 563.946 71.2528   1
 -20   9   2 621.080 70.1452   1
 -20  -9   2 575.560 69.6259   1
  19   9  -2 243.431 52.1203   1
  18  -9  -2 6.62824 37.7471   1
 -18   9   2 64.3510 43.0021   1
 -18  -9   2 101.649 45.2794   1
  17   9  -2 1244.93 97.3000   1
  17  -9  -2 1310.67 99.6595   1
 -17   9   2 1258.25 95.7688   1
 -17  -9   2 1337.07 101.638   1
 -16   9   2 698.365 73.7662   1
  16  -9  -2 747.952 75.2332   1
 -15  -9   2 6419.08 288.300   1
  15   9  -2 6479.93 287.398   1
  14   9  -2 6183.97 277.868   1
 -14  -9   2 5941.89 276.778   1
 -14   9   2 6409.84 276.247   1
  14  -9  -2 6324.80 278.090   1
  13   9  -2 1653.76 109.799   1
 -13  -9   2 1596.72 108.156   1
 -13   9   2 1528.68 101.242   1
  13  -9  -2 1423.19 102.026   1
  12   9  -2 3488.94 175.673   1
 -12  -9   2 3124.26 169.948   1
 -12   9   2 3378.22 168.824   1
  12  -9  -2 3312.87 169.591   1
  11   9  -2 5537.56 245.856   1
 -11  -9   2 5519.01 246.106   1
 -11   9   2 5282.76 236.641   1
  11  -9  -2 5025.87 237.911   1
  10   9  -2 137.152 42.4254   1
  10  -9  -2 88.4084 36.3104   1
 -10  -9   2 91.3267 40.3955   1
 -10   9   2 140.975 36.1893   1
   9  -9  -2 1316.01 89.6632   1
   9   9  -2 1315.10 93.7648   1
  -9  -9   2 1355.14 93.7303   1
  -9   9   2 1213.53 85.1508   1
   8  -9  -2 282.289 48.1045   1
  -8  -9   2 309.954 46.6828   1
  -8   9   2 321.781 46.6674   1
   8   9  -2 325.794 47.1321   1
  -7  -9   2 16426.8 624.360   1
   7   9  -2 16273.4 625.979   1
  -6  -9   2 7342.76 298.660   1
   6   9  -2 7132.29 298.309   1
   6  -9  -2 6765.61 292.707   1
  -5  -9   2 26671.3 984.573   1
   5   9  -2 27045.5 984.731   1
  -5   9   2 27028.2 979.649   1
   5  -9  -2 26077.3 979.632   1
  -4  -9   2 7332.80 308.537   1
   4   9  -2 7855.97 309.161   1
  -4   9   2 7077.96 301.079   1
  -3  -9   2 498.727 54.0644   1
   3   9  -2 417.342 52.5295   1
  -3   9   2 422.349 46.1069   1
   3  -9  -2 463.157 49.2584   1
  -2   9   2 4.36683 23.7137   1
   2   9  -2 28.2167 26.1516   1
   2  -9  -2 17.7659 25.8219   1
  -2  -9   2 28.5200 27.0398   1
   1  -9  -2 8331.58 336.950   1
  -1   9   2 8659.14 339.980   1
   1   9  -2 7760.14 337.071   1
  -1  -9   2 8703.17 342.322   1
   0  -9  -2 26277.6 947.316   1
   0   9   2 26448.0 945.645   1
   0   9  -2 24757.2 945.516   1
   0  -9   2 25350.9 947.163   1
  -1   9  -2 14213.5 527.160   1
   1  -9   2 13121.6 523.954   1
  -2   9  -2 571.364 57.5228   1
   2  -9   2 635.235 60.9824   1
  -3  -9  -2 1214.93 81.1436   1
   3   9   2 1028.02 77.2369   1
  -3   9  -2 1040.40 77.0522   1
   3  -9   2 1080.94 79.4531   1
  -4  -9  -2 12259.0 477.762   1
   4   9   2 12270.2 476.271   1
  -4   9  -2 12062.6 475.075   1
   4  -9   2 12066.2 476.314   1
   5  -9   2 324.680 45.0768   1
  -5   9  -2 245.375 42.8391   1
  -5  -9  -2 404.687 49.4542   1
   5   9   2 306.504 45.1227   1
   6  -9   2 34764.5 1246.17   1
  -6   9  -2 33596.9 1241.34   1
   6   9   2 35094.2 1248.15   1
  -6  -9  -2 32816.5 1245.05   1
   7  -9   2 749.643 67.5053   1
  -7   9  -2 725.987 65.8412   1
   7   9   2 732.281 68.9982   1
  -7  -9  -2 756.137 72.1157   1
   8  -9   2 373.183 51.3093   1
  -8   9  -2 417.035 55.3123   1
   8   9   2 486.222 57.6956   1
  -8  -9  -2 460.152 57.5817   1
   9  -9   2 5344.07 248.775   1
  -9   9  -2 5780.38 249.682   1
   9   9   2 5483.24 254.013   1
  -9  -9  -2 5503.23 251.849   1
  10  -9   2 3946.25 193.868   1
 -10   9  -2 4123.51 193.473   1
  10   9   2 3751.78 192.443   1
 -10  -9  -2 3857.01 194.852   1
  11   9   2 60.9438 39.2082   1
 -11  -9  -2 175.162 49.6253   1
  12  -9   2 462.455 62.3952   1
 -12   9  -2 598.443 64.7076   1
  12   9   2 400.129 60.1271   1
 -12  -9  -2 531.060 65.8119   1
  13  -9   2 158.622 44.5383   1
 -13   9  -2 147.793 45.0889   1
  13   9   2 76.8428 41.8926   1
 -13  -9  -2 84.3890 42.1042   1
 -14   9  -2 3162.11 171.728   1
  14  -9   2 3300.54 174.260   1
  15   9   2 2468.87 143.344   1
 -15  -9  -2 2725.32 152.585   1
 -15   9  -2 2398.31 142.008   1
  15  -9   2 2411.15 143.782   1
  16   9   2 2782.93 154.240   1
 -16  -9  -2 2528.36 150.706   1
 -16   9  -2 2587.93 149.689   1
  16  -9   2 2681.37 152.548   1
  17   9   2 19.8189 45.1520   1
 -17  -9  -2-20.2702 48.9396   1
 -17   9  -2-6.42239 37.3257   1
  17  -9   2 6.64325 38.6093   1
  18   9   2 51.9648 41.2344   1
 -18  -9  -2 67.5967 45.5083   1
 -18   9  -2 32.2824 42.4231   1
  18  -9   2 13.3328 43.0654   1
  19   9   2 287.370 56.5271   1
 -19  -9  -2 239.089 56.5045   1
 -19   9  -2 380.736 60.6576   1
  19  -9   2 326.485 57.7962   1
  20   9   2 1083.85 89.7238   1
 -20  -9  -2 1190.47 91.9318   1
 -20   9  -2 879.892 85.4246   1
  20  -9   2 941.374 85.1411   1
  21   9   2 206.270 57.3220   1
 -21  -9  -2 124.222 51.6223   1
 -21   9  -2 133.589 53.9461   1
  21  -9   2 177.295 51.3225   1
  22   9   2 131.124 51.1862   1
 -22   9  -2 37.5719 44.8897   1
 -22  -9  -2 153.102 47.4485   1
 -23 -10   2 178.837 57.1689   1
  23  10  -2 49.1019 41.4690   1
 -22 -10   2 112.514 52.4344   1
  22  10  -2 75.1529 45.4778   1
 -21 -10   2 72.9401 49.7099   1
  21  10  -2 71.3946 49.5838   1
  20  10  -2 260.379 55.0497   1
 -20 -10   2 256.981 57.7100   1
 -20  10   2 231.733 57.0833   1
  19  10  -2 153.368 47.1621   1
 -19 -10   2 199.996 55.3206   1
 -19  10   2 302.118 57.7802   1
  19 -10  -2 175.940 52.1358   1
 -18 -10   2 562.065 72.4545   1
  18  10  -2 569.618 72.5158   1
 -17 -10   2 523.530 64.9196   1
 -17  10   2 493.154 65.2005   1
  17 -10  -2 466.063 62.8892   1
  16  10  -2 8164.66 344.841   1
 -16 -10   2 7651.90 341.201   1
 -16  10   2 7909.50 339.770   1
  16 -10  -2 8001.97 342.196   1
 -15  10   2 278.286 53.1359   1
  15 -10  -2 302.079 54.0403   1
  14  10  -2 1869.87 121.100   1
 -14 -10   2 1921.88 121.942   1
 -14  10   2 1997.55 121.431   1
  14 -10  -2 1934.08 120.784   1
  13  10  -2 617.875 69.8336   1
  13 -10  -2 582.045 63.0464   1
 -13  10   2 531.600 61.5229   1
 -13 -10   2 649.875 71.3026   1
  12  10  -2 20657.6 792.817   1
 -12 -10   2 21601.9 796.132   1
 -12  10   2 20558.5 786.323   1
  12 -10  -2 20708.9 789.544   1
  11 -10  -2 2075.09 128.603   1
  11  10  -2 2398.09 136.324   1
 -11 -10   2 2377.08 136.393   1
 -10  10   2 13884.5 551.403   1
  10 -10  -2 14471.0 555.079   1
  -9  10   2 369.322 50.1493   1
   9  10  -2 339.888 49.0539   1
  -9 -10   2 314.555 50.1293   1
   9 -10  -2 255.916 44.5214   1
  -8  10   2 1985.90 115.203   1
   8  10  -2 2092.48 122.714   1
  -8 -10   2 1995.05 122.688   1
   8 -10  -2 2148.59 119.878   1
  -7  10   2 454.792 52.3583   1
   7  10  -2 393.832 52.8462   1
  -7 -10   2 386.015 50.2787   1
   7 -10  -2 439.511 52.0470   1
  -6  10   2 13139.8 493.505   1
   6  10  -2 13250.7 498.968   1
  -6 -10   2 11966.3 493.813   1
   6 -10  -2 12255.1 492.612   1
  -5  10   2 6617.72 286.901   1
   5  10  -2 6636.68 290.204   1
  -5 -10   2 7070.54 293.005   1
   5 -10  -2 7065.70 289.372   1
  -4  10   2 10756.3 426.660   1
   4  10  -2 10097.4 425.153   1
  -4 -10   2 11310.9 430.208   1
   4 -10  -2 10846.4 427.251   1
  -3  10   2 12257.7 482.719   1
   3  10  -2 12721.5 487.819   1
  -3 -10   2 12228.3 487.625   1
  -2  10   2 32573.8 1189.88   1
   2  10  -2 32035.8 1192.38   1
   2 -10  -2 33131.6 1191.16   1
  -2 -10   2 32605.8 1194.51   1
   1  10  -2 865.111 72.0149   1
  -1  10   2 778.819 65.4436   1
  -1 -10   2 901.308 73.8727   1
   1 -10  -2 864.222 69.2145   1
   0  10  -2 100.066 37.2066   1
   0  10   2 100.707 32.0195   1
   0 -10  -2 129.957 36.6841   1
   0 -10   2 148.843 38.4031   1
  -1  10  -2 1500.95 97.5535   1
   1  10   2 1591.76 96.9772   1
  -1 -10  -2 1582.68 97.5293   1
   1 -10   2 1316.24 97.7529   1
  -2  10  -2 19581.6 751.858   1
   2  10   2 20917.1 754.621   1
  -2 -10  -2 19477.6 752.166   1
   2 -10   2 20274.3 757.052   1
  -3  10  -2 1897.65 117.140   1
   3  10   2 1996.90 115.816   1
  -3 -10  -2 1910.22 113.863   1
   3 -10   2 2165.51 119.908   1
  -4  10  -2 18567.8 706.636   1
   4  10   2 18468.3 709.593   1
  -4 -10  -2 19353.3 712.501   1
   4 -10   2 18505.9 709.582   1
   5  10   2 19765.9 758.321   1
  -5 -10  -2 20919.6 764.861   1
  -5  10  -2 20532.6 758.479   1
   5 -10   2 19441.6 759.924   1
   6  10   2 621.879 63.6945   1
  -6 -10  -2 583.398 60.5148   1
  -6  10  -2 589.644 60.0850   1
   6 -10   2 639.809 63.0136   1
   7  10   2 14556.6 552.212   1
  -7 -10  -2 13790.6 549.353   1
   7 -10   2 14018.1 549.064   1
  -7  10  -2 13737.3 544.945   1
  -8  10  -2 741.518 68.0197   1
   8 -10   2 692.206 68.1569   1
  -9  10  -2 1417.14 96.5436   1
  -9 -10  -2 1349.22 99.9181   1
   9  10   2 1450.12 104.148   1
  10 -10   2 3865.17 190.782   1
  10  10   2 4093.05 194.828   1
 -10 -10  -2 3446.87 187.736   1
  11 -10   2 5901.01 268.484   1
 -11  10  -2 6076.89 267.972   1
  11  10   2 5742.05 265.736   1
 -11 -10  -2 5916.14 269.527   1
  12 -10   2 25.2032 42.7493   1
 -12  10  -2 30.8152 39.8091   1
  12  10   2 18.9151 36.6646   1
 -12 -10  -2 64.8611 39.6698   1
 -13  10  -2 6070.99 278.067   1
  13 -10   2 6413.01 282.172   1
  14  10   2 2415.57 148.355   1
 -14 -10  -2 2586.28 150.796   1
 -14  10  -2 2600.47 146.511   1
  14 -10   2 2618.39 149.809   1
  15  10   2 2700.59 155.378   1
  15 -10   2 3020.59 160.879   1
 -15 -10  -2 2781.55 158.218   1
 -15  10  -2 2496.31 151.974   1
  16 -10   2 33.4191 37.5955   1
 -16  10  -2 6.45774 38.7207   1
 -16 -10  -2 34.2809 48.2885   1
  16  10   2 32.3446 43.8808   1
  17  10   2 1150.85 92.1379   1
 -17 -10  -2 1301.67 99.6499   1
 -17  10  -2 1070.78 90.7443   1
  17 -10   2 1086.56 90.9190   1
  18  10   2-32.5907 42.0826   1
 -18 -10  -2-33.3727 40.8026   1
 -18  10  -2 32.4578 44.0254   1
  18 -10   2 40.1936 46.8300   1
  19  10   2 88.5482 46.6288   1
 -19 -10  -2 173.745 54.5028   1
 -19  10  -2 155.386 46.1172   1
  19 -10   2 73.4352 43.3099   1
 -20 -10  -2-19.2594 38.8670   1
  20  10   2 6.23011 41.2509   1
  21  10   2 375.360 62.4956   1
 -21 -10  -2 376.227 61.7644   1
 -21  10  -2 355.432 59.9862   1
  21 -10   2 215.972 48.6959   1
 -22 -11   2-32.0904 40.3567   1
  22  11  -2-6.24252 42.3422   1
 -21 -11   2 934.847 88.4042   1
  21  11  -2 1345.79 96.9798   1
 -20 -11   2 289.175 57.7512   1
  20  11  -2 147.212 45.3265   1
  19  11  -2 1121.41 92.6410   1
 -19 -11   2 1237.96 96.4134   1
 -19  11   2 1162.30 93.9133   1
  18  11  -2 404.887 62.8239   1
 -18 -11   2 437.708 64.7336   1
 -18  11   2 446.731 64.6368   1
  18 -11  -2 360.689 60.8490   1
 -17 -11   2 871.783 84.1716   1
  17  11  -2 884.641 84.1696   1
  16  11  -2 1658.06 115.435   1
  16 -11  -2 1748.24 116.067   1
 -16 -11   2 1792.05 118.139   1
 -16  11   2 1723.95 113.759   1
  15 -11  -2 5986.60 262.051   1
  15  11  -2 5310.90 255.933   1
 -15 -11   2 5903.37 262.712   1
 -15  11   2 5343.65 253.543   1
  14  11  -2 494.235 65.4824   1
  14 -11  -2 520.493 62.3011   1
 -14  11   2 545.197 63.1363   1
 -14 -11   2 482.672 68.3093   1
 -13 -11   2 3257.99 180.267   1
  13 -11  -2 3688.26 181.684   1
 -13  11   2 3420.48 175.384   1
  13  11  -2 3406.82 180.267   1
  12  11  -2 1302.75 100.757   1
 -12 -11   2 1358.15 100.668   1
 -11 -11   2 22110.8 821.642   1
  11 -11  -2 21817.0 818.213   1
  11  11  -2 22248.8 822.032   1
 -11  11   2 20448.5 812.794   1
 -10 -11   2 2913.21 158.343   1
  10 -11  -2 2964.79 156.941   1
  10  11  -2 3015.18 161.712   1
 -10  11   2 2972.34 155.252   1
  -9 -11   2 1956.17 125.252   1
   9  11  -2 2004.72 124.043   1
   9 -11  -2 2186.85 125.044   1
  -9  11   2 2209.52 123.146   1
   8  11  -2 612.262 66.2000   1
   8 -11  -2 629.580 61.6253   1
  -8 -11   2 548.537 67.2952   1
  -8  11   2 456.288 56.5226   1
   7  11  -2 3316.69 164.483   1
   7 -11  -2 3109.45 160.356   1
  -7 -11   2 2994.25 161.237   1
  -7  11   2 2908.06 155.925   1
   6  11  -2 274.615 46.9044   1
   6 -11  -2 241.358 45.7544   1
  -6 -11   2 172.772 41.5912   1
  -6  11   2 173.561 41.5389   1
   5  11  -2 6039.69 260.252   1
   5 -11  -2 5991.48 257.881   1
  -5 -11   2 5712.95 258.143   1
  -5  11   2 5669.79 254.946   1
   4  11  -2 9731.00 397.100   1
   4 -11  -2 10006.9 396.633   1
  -4  11   2 9653.27 392.893   1
  -4 -11   2 9695.62 397.802   1
  -3 -11   2 17842.8 685.013   1
   3 -11  -2 17864.7 681.093   1
   3  11  -2 18051.3 683.709   1
   2 -11  -2 34882.5 1276.76   1
  -2 -11   2 34439.2 1279.02   1
   2  11  -2 35930.3 1280.62   1
  -2  11   2 34692.4 1276.42   1
  -1 -11   2 18924.0 721.294   1
   1  11  -2 19823.9 722.590   1
  -1  11   2 18356.2 718.250   1
   0  11   2 10760.1 423.141   1
   0 -11   2 10610.1 425.618   1
   0 -11  -2 10282.0 423.536   1
   0  11  -2 10605.7 423.802   1
   1  11   2 1579.92 101.585   1
   1 -11   2 1502.06 104.525   1
  -1 -11  -2 1507.83 101.113   1
  -1  11  -2 1783.66 105.353   1
   2  11   2 6682.15 293.927   1
   2 -11   2 6601.64 295.726   1
  -2 -11  -2 7320.01 298.172   1
  -2  11  -2 7091.04 297.111   1
   3  11   2 1128.57 87.9800   1
   3 -11   2 1260.80 89.5054   1
  -3 -11  -2 1157.89 87.1037   1
  -3  11  -2 1249.36 87.2669   1
   4  11   2 16767.3 647.280   1
  -4 -11  -2 16937.3 649.633   1
  -4  11  -2 16981.5 646.960   1
   4 -11   2 16781.3 649.157   1
   5  11   2 11095.7 465.163   1
  -5  11  -2 11853.2 468.021   1
  -5 -11  -2 12615.4 476.790   1
   5 -11   2 11718.1 470.458   1
  -6  11  -2 14246.1 559.330   1
   6 -11   2 14541.6 563.645   1
   7  11   2 1725.54 112.222   1
  -7 -11  -2 1609.75 107.965   1
   8  11   2 6237.63 265.356   1
  -8  11  -2 5799.69 259.956   1
  -8 -11  -2 5600.33 260.292   1
   8 -11   2 5380.77 257.037   1
   9  11   2 6636.81 278.591   1
   9 -11   2 6010.07 271.025   1
  -9  11  -2 5600.94 268.470   1
  -9 -11  -2 6011.46 272.161   1
  10 -11   2 406.910 56.6938   1
 -10  11  -2 452.679 58.7452   1
 -10 -11  -2 529.908 64.6696   1
  10  11   2 472.923 61.7027   1
  11 -11   2 523.836 63.0402   1
 -11  11  -2 391.709 55.4584   1
 -11 -11  -2 439.804 60.9436   1
  11  11   2 497.248 65.3565   1
  12 -11   2 5248.12 245.515   1
 -12  11  -2 5313.07 244.777   1
  13 -11   2 1326.79 103.107   1
 -13  11  -2 1436.06 104.624   1
 -13 -11  -2 1371.70 106.154   1
  13  11   2 1517.76 109.112   1
  14 -11   2 4137.05 208.531   1
 -14  11  -2 4054.20 207.411   1
 -14 -11  -2 4242.85 211.502   1
  14  11   2 4436.74 213.080   1
  15 -11   2 26.3466 42.9188   1
 -15  11  -2 64.4737 44.4317   1
 -15 -11  -2 60.1143 45.3265   1
  15  11   2 26.2033 48.1198   1
  16  11   2 937.633 83.8570   1
  16 -11   2 873.566 79.0625   1
 -16  11  -2 783.648 77.2112   1
 -16 -11  -2 709.118 79.0556   1
  17 -11   2 530.166 67.1643   1
 -17  11  -2 465.625 66.3620   1
 -17 -11  -2 568.258 72.1883   1
  17  11   2 676.362 74.4561   1
  18  11   2 1599.15 109.691   1
 -18 -11  -2 1531.87 109.606   1
 -18  11  -2 1572.52 109.783   1
  18 -11   2 1606.86 111.225   1
  19  11   2 348.451 62.6064   1
 -19 -11  -2 293.782 57.9546   1
 -19  11  -2 268.959 58.6701   1
  20  11   2 1384.91 100.029   1
  20 -11   2 1593.07 109.401   1
 -20 -11  -2 1394.87 107.251   1
 -20  11  -2 1362.42 107.739   1
 -22 -12   2 94.1346 52.7690   1
 -21 -12   2 77.6272 50.6486   1
  21  12  -2 93.3980 49.8873   1
  20  12  -2 2015.36 127.307   1
 -20 -12   2 2068.16 132.628   1
 -19 -12   2 78.5630 49.7173   1
 -18 -12   2 1029.31 94.3284   1
 -18  12   2 1199.90 95.8823   1
  18  12  -2 1080.37 92.1531   1
  17 -12  -2 839.556 80.7929   1
  17  12  -2 987.138 83.8250   1
 -17 -12   2 1030.14 89.7791   1
 -17  12   2 934.643 86.2178   1
 -15 -12   2 479.299 65.0793   1
  15  12  -2 542.775 66.7976   1
  15 -12  -2 425.751 67.2667   1
 -15  12   2 533.091 66.4147   1
 -14 -12   2 2191.01 135.978   1
  14 -12  -2 2573.02 140.340   1
  14  12  -2 2177.47 136.832   1
 -14  12   2 2090.46 131.880   1
 -13 -12   2 2102.50 130.552   1
  13 -12  -2 2328.74 135.636   1
  13  12  -2 2101.37 131.750   1
 -13  12   2 1961.57 126.660   1
  12 -12  -2 4789.08 228.523   1
 -12  12   2 4767.04 224.081   1
 -11 -12   2 897.352 81.5909   1
  11 -12  -2 803.500 75.7059   1
 -11  12   2 927.120 78.2686   1
  11  12  -2 897.897 81.8092   1
  10  12  -2 2512.71 143.005   1
 -10 -12   2 2341.89 139.580   1
  -9 -12   2 2003.42 119.239   1
   9  12  -2 1689.15 109.448   1
   9 -12  -2 1628.17 109.323   1
  -9  12   2 1645.91 109.562   1
   8  12  -2 347.814 54.1296   1
   8 -12  -2 341.452 49.9950   1
  -8 -12   2 407.161 57.8752   1
  -8  12   2 378.172 52.4586   1
   7  12  -2 19467.4 736.932   1
   7 -12  -2 19086.3 732.485   1
  -7 -12   2 18560.2 734.029   1
  -7  12   2 20045.0 734.605   1
   6  12  -2 11635.7 463.877   1
   6 -12  -2 11384.3 460.087   1
  -6 -12   2 11482.1 462.521   1
  -6  12   2 11648.0 460.336   1
   5  12  -2 665.861 67.5468   1
   5 -12  -2 786.651 70.1507   1
  -5  12   2 791.168 69.5869   1
  -5 -12   2 696.965 69.1404   1
   4 -12  -2 10171.0 418.272   1
  -4  12   2 10457.2 418.308   1
   3 -12  -2 13464.5 523.355   1
  -3  12   2 13167.4 520.885   1
  -2 -12   2 16602.4 659.487   1
   2 -12  -2 17240.8 659.966   1
  -2  12   2 17180.0 659.989   1
   2  12  -2 18006.5 663.998   1
   1 -12  -2 15370.0 597.960   1
  -1 -12   2 15847.1 598.863   1
  -1  12   2 15365.9 595.352   1
   1  12  -2 15083.3 595.312   1
   0 -12   2 12000.6 479.760   1
   0  12   2 12126.9 476.980   1
   0  12  -2 11983.6 478.178   1
   1  12   2 1933.68 116.629   1
   1 -12   2 1831.79 115.356   1
  -1 -12  -2 1824.85 113.932   1
  -1  12  -2 1964.99 118.031   1
   2  12   2 901.377 77.3394   1
   2 -12   2 894.125 75.9769   1
  -2 -12  -2 1129.95 84.1059   1
  -2  12  -2 1007.41 79.1689   1
   3  12   2 17216.8 648.988   1
   3 -12   2 16413.1 644.362   1
  -3 -12  -2 16080.6 644.139   1
  -3  12  -2 17531.4 648.647   1
   5  12   2 288.465 47.3553   1
   5 -12   2 337.194 52.6974   1
  -5  12  -2 409.934 54.6661   1
  -5 -12  -2 446.211 57.7048   1
   6  12   2 181.139 46.9043   1
  -6 -12  -2 151.935 47.4838   1
  -6  12  -2 270.917 46.9108   1
   7  12   2 16776.7 636.581   1
  -7  12  -2 15991.1 629.760   1
  -7 -12  -2 16482.5 635.598   1
   7 -12   2 16031.6 633.015   1
   8  12   2 5483.24 259.812   1
  -8  12  -2 5616.38 255.370   1
  -8 -12  -2 5956.85 262.841   1
   8 -12   2 5638.71 257.979   1
   9  12   2 1567.39 108.523   1
  -9  12  -2 1453.03 103.012   1
  -9 -12  -2 1562.69 110.019   1
   9 -12   2 1434.10 104.422   1
  10  12   2 2741.15 151.819   1
 -10  12  -2 2796.87 150.389   1
 -10 -12  -2 2771.81 152.256   1
  11 -12   2-12.8094 34.7730   1
  11  12   2 19.2301 41.7456   1
 -11 -12  -2 26.0415 42.3988   1
 -11  12  -2 49.5709 39.6648   1
 -12 -12  -2 453.766 63.5274   1
  12  12   2 492.023 62.0877   1
  13 -12   2 9995.93 410.864   1
 -13 -12  -2 10316.1 413.955   1
  13  12   2 9937.64 410.278   1
 -13  12  -2 9235.49 405.597   1
 -14  12  -2 69.0563 44.0464   1
  14 -12   2 149.353 47.1833   1
  15 -12   2-26.0853 40.2500   1
 -15 -12  -2-6.63581 44.6529   1
 -15  12  -2 44.2123 45.1190   1
  15  12   2 39.1937 42.5382   1
  16 -12   2 828.589 78.4469   1
 -16 -12  -2 755.358 78.1220   1
 -16  12  -2 785.091 78.0853   1
  16  12   2 743.825 78.0447   1
 -17  12  -2 1344.94 103.663   1
  17 -12   2 1514.47 107.730   1
 -17 -12  -2 1575.01 110.276   1
  17  12   2 1621.05 107.729   1
  18 -12   2 507.805 66.0038   1
 -18 -12  -2 459.461 67.4322   1
 -18  12  -2 435.550 63.1728   1
  18  12   2 607.540 71.2970   1
 -19  12  -2 2067.59 133.355   1
  19  12   2 2371.73 137.505   1
 -19 -12  -2 2421.77 139.214   1
  19 -12   2 2322.55 137.635   1
 -20 -12  -2 25.2988 46.1315   1
  20  13  -2 97.8929 45.3460   1
  19  13  -2 2014.55 125.632   1
 -19 -13   2 1834.65 124.522   1
 -18 -13   2 109.923 52.1105   1
  18  13  -2 82.7978 49.0077   1
 -17 -13   2 1375.58 104.865   1
  17  13  -2 1316.91 101.706   1
 -17  13   2 1337.18 99.7587   1
 -16 -13   2 1028.80 88.5606   1
  16 -13  -2 1065.30 91.3231   1
  16  13  -2 1124.98 90.2406   1
 -16  13   2 884.411 85.5091   1
 -15 -13   2 1561.01 109.630   1
  15 -13  -2 1616.54 111.540   1
 -15  13   2 1657.60 108.901   1
  15  13  -2 1294.67 103.515   1
  14  13  -2 574.604 70.5170   1
 -14 -13   2 640.027 70.8159   1
 -13 -13   2-38.8635 43.5872   1
  13 -13  -2 6.48465 38.4851   1
  13  13  -2 51.6057 44.4300   1
 -13  13   2 43.1613 43.4230   1
 -12 -13   2 3454.96 182.904   1
  12 -13  -2 3552.56 182.912   1
  12  13  -2 3541.48 183.545   1
 -12  13   2 3562.40 181.908   1
 -11 -13   2 1431.58 101.388   1
  11 -13  -2 1424.04 100.489   1
  11  13  -2 1308.78 98.7426   1
 -11  13   2 1225.84 93.8594   1
  10 -13  -2 6.20063 34.4756   1
 -10  13   2 30.1531 34.6803   1
  -9 -13   2 11585.4 457.472   1
   9  13  -2 10340.5 447.371   1
  -9  13   2 11360.8 453.431   1
   9 -13  -2 11280.9 453.265   1
  -8  13   2 3474.37 176.801   1
   8  13  -2 3225.97 174.846   1
  -8 -13   2 3380.72 177.525   1
   8 -13  -2 3554.87 176.426   1
  -7  13   2 4550.99 216.311   1
   7  13  -2 4610.02 218.793   1
  -7 -13   2 4774.48 220.422   1
   7 -13  -2 4314.07 214.130   1
   6  13  -2 6401.20 281.187   1
  -6 -13   2 6208.73 280.822   1
   5  13  -2 4995.52 241.626   1
  -5 -13   2 5528.54 245.278   1
   4  13  -2 2228.70 135.907   1
  -4 -13   2 2776.85 145.425   1
   3  13  -2 7064.20 311.232   1
  -3 -13   2 7438.74 316.064   1
   2  13  -2 27869.2 1077.75   1
  -2 -13   2 30502.8 1084.09   1
   1  13  -2 5827.43 263.861   1
  -1 -13   2 5839.76 264.164   1
   0  13  -2 151.930 42.9733   1
   0 -13   2 165.883 43.8472   1
   1  13   2 7223.34 296.981   1
  -1  13  -2 7186.24 296.667   1
  -1 -13  -2 6114.95 289.716   1
   1 -13   2 6491.11 293.622   1
  -2  13  -2 7636.52 319.650   1
   2  13   2 7053.39 316.299   1
   2 -13   2 7528.41 320.368   1
  -3  13  -2 7352.03 322.589   1
   3  13   2 7722.24 325.689   1
  -3 -13  -2 7461.66 322.766   1
   3 -13   2 7683.93 325.904   1
  -4  13  -2 15511.5 609.117   1
   4  13   2 16251.7 612.802   1
  -4 -13  -2 15656.2 611.585   1
   4 -13   2 15248.1 606.542   1
   5  13   2 910.893 78.6897   1
  -5 -13  -2 958.229 82.0192   1
  -5  13  -2 939.021 80.8060   1
   5 -13   2 942.845 82.1121   1
  -6 -13  -2 2555.70 141.684   1
   6  13   2 2339.57 137.137   1
   6 -13   2 2248.08 136.785   1
   7  13   2 423.584 58.0767   1
  -7 -13  -2 378.663 55.9716   1
  -7  13  -2 445.339 58.6573   1
   7 -13   2 429.183 57.4409   1
   8  13   2 19490.4 720.284   1
  -8 -13  -2 18655.2 718.304   1
  -8  13  -2 18066.3 711.642   1
   8 -13   2 18334.6 715.433   1
   9  13   2 1080.52 89.5440   1
  -9  13  -2 982.962 81.1350   1
   9 -13   2 968.625 83.6230   1
 -10 -13  -2 672.308 71.3501   1
  10  13   2 752.109 74.8387   1
  11  13   2 136.638 47.7940   1
 -11 -13  -2 228.395 53.9395   1
 -11  13  -2 162.371 51.3754   1
  11 -13   2 134.458 46.7282   1
  12  13   2 2035.26 128.652   1
 -12 -13  -2 2175.83 133.214   1
 -12  13  -2 1882.43 123.501   1
  12 -13   2 1993.43 126.568   1
  13  13   2 741.170 80.2732   1
  13 -13   2 884.773 80.5157   1
 -13 -13  -2 918.416 87.9940   1
 -13  13  -2 647.949 77.4089   1
  14 -13   2 282.330 53.4123   1
 -14 -13  -2 371.286 63.8389   1
 -14  13  -2 381.279 59.1009   1
  14  13   2 252.424 57.6000   1
  15  13   2 174.833 51.7992   1
  15 -13   2 124.492 44.4430   1
 -15 -13  -2 190.303 53.3629   1
  16  13   2 192.041 52.3562   1
 -16  13  -2 145.008 50.7372   1
 -16 -13  -2 143.590 55.0644   1
  16 -13   2 162.944 49.1240   1
  17  13   2 111.694 42.4693   1
 -17 -13  -2 230.663 54.1803   1
  18 -13   2 3833.30 193.725   1
  18  13   2 3732.62 192.455   1
 -18 -13  -2 4015.42 195.249   1
 -18  13  -2 3566.55 189.183   1
  19  14  -2-18.4730 43.0468   1
 -19 -14   2 37.5011 46.7960   1
  18  14  -2 2514.90 145.381   1
 -18 -14   2 2599.06 148.881   1
  17  14  -2 131.027 49.0502   1
 -17 -14   2 173.344 53.0313   1
 -15  14   2 375.409 56.5968   1
 -15 -14   2 310.154 57.1804   1
  15  14  -2 216.167 53.3830   1
  15 -14  -2 353.214 57.5409   1
 -14  14   2 6.36503 38.5393   1
 -14 -14   2 19.2837 41.8605   1
  14 -14  -2 39.7204 38.0681   1
  14  14  -2 6.42948 43.6085   1
 -13  14   2 1667.10 111.114   1
  13 -14  -2 1491.25 107.477   1
  12  14  -2 96.4411 45.7118   1
 -12 -14   2 84.3723 48.3836   1
 -11  14   2 2331.39 140.614   1
 -11 -14   2 2719.08 149.496   1
  11  14  -2 2620.95 149.420   1
  11 -14  -2 2298.99 141.518   1
 -10  14   2 6101.36 268.959   1
 -10 -14   2 5688.04 266.109   1
  10  14  -2 6176.19 272.208   1
  10 -14  -2 5618.77 264.448   1
   9 -14  -2 30.7931 37.6569   1
  -9  14   2 24.8942 39.4896   1
   9  14  -2-6.12902 38.5414   1
  -9 -14   2 45.4605 42.2962   1
   8 -14  -2 3791.99 194.218   1
  -8  14   2 4053.42 196.924   1
   8  14  -2 3973.52 196.859   1
  -8 -14   2 3790.51 196.091   1
  -7  14   2 4592.84 221.829   1
   7 -14  -2 4759.05 224.394   1
   6 -14  -2 110.949 38.9290   1
  -6  14   2 72.8049 40.0119   1
   6  14  -2 79.6592 39.3935   1
  -6 -14   2 165.317 44.1993   1
   5 -14  -2 61.0970 37.7668   1
  -5  14   2 78.1310 38.1866   1
   5  14  -2 60.7818 39.9694   1
  -5 -14   2 42.6217 35.0731   1
   4  14  -2 2079.84 126.658   1
  -4  14   2 2027.97 125.888   1
  -4 -14   2 1930.37 123.622   1
   4 -14  -2 2203.10 127.164   1
  -3  14   2 10928.3 429.403   1
   3  14  -2 10216.8 424.480   1
   3 -14  -2 10093.1 424.041   1
  -3 -14   2 10470.8 427.672   1
   2  14  -2 10226.6 432.131   1
  -2  14   2 10916.1 436.428   1
  -2 -14   2 10739.4 437.843   1
   2 -14  -2 10906.1 438.094   1
  -1  14   2 2986.09 167.535   1
   1  14  -2 3499.68 174.877   1
  -1 -14   2 3434.38 174.124   1
   1 -14  -2 3382.20 173.949   1
   0  14  -2 4464.03 214.566   1
   0  14   2 4540.86 215.008   1
   0 -14  -2 4231.26 213.201   1
   0 -14   2 4617.68 216.297   1
   1 -14   2 85.7168 44.3908   1
  -1  14  -2 42.1576 37.9152   1
   1  14   2 12.0567 32.3820   1
  -1 -14  -2 96.5607 38.3368   1
  -2  14  -2 867.639 76.9555   1
  -2 -14  -2 909.782 80.7875   1
   2 -14   2 869.526 76.7803   1
  -3  14  -2 14350.4 574.729   1
   3  14   2 15018.3 579.119   1
  -3 -14  -2 14743.6 577.994   1
  -4  14  -2 2766.96 153.738   1
   4 -14   2 2738.44 156.197   1
   4  14   2 2965.22 158.497   1
   5 -14   2 213.637 46.0976   1
  -5  14  -2 320.562 53.1146   1
   5  14   2 243.671 53.7618   1
  -5 -14  -2 316.108 57.1000   1
  -6  14  -2 4037.39 195.386   1
   6 -14   2 3579.52 188.979   1
   7 -14   2 3406.02 173.469   1
   7  14   2 2967.80 168.963   1
  -7  14  -2 3204.16 170.567   1
  -7 -14  -2 3276.76 173.288   1
   8 -14   2 254.801 51.2951   1
   8  14   2 212.697 53.3060   1
  -8  14  -2 317.053 53.3147   1
  -8 -14  -2 117.130 49.3826   1
   9 -14   2 3316.62 172.182   1
   9  14   2 2930.95 168.522   1
  -9  14  -2 3138.24 167.154   1
  -9 -14  -2 3064.76 169.715   1
  10 -14   2 187.126 46.8826   1
  10  14   2 110.706 47.3124   1
 -10 -14  -2 71.5566 39.5556   1
 -10  14  -2 67.9609 40.3998   1
 -11  14  -2 482.764 62.7346   1
  11 -14   2 514.212 63.8530   1
  12 -14   2 2607.33 145.431   1
  12  14   2 2328.74 141.400   1
 -12  14  -2 2173.20 137.802   1
 -12 -14  -2 2525.27 146.116   1
  13  14   2 1239.88 97.9245   1
 -13 -14  -2 1175.60 96.8670   1
  14 -14   2 1118.31 92.8958   1
 -14  14  -2 996.999 88.3304   1
  14  14   2 1123.02 92.9996   1
 -14 -14  -2 1039.22 91.6085   1
 -15  14  -2-18.8253 44.5074   1
  15  14   2 6.36988 39.6817   1
 -15 -14  -2-12.9244 37.5570   1
  15 -14   2 38.7424 44.4703   1
  16  14   2 12.5777 41.6430   1
  16 -14   2-32.1635 40.0773   1
 -16 -14  -2-32.0247 41.3555   1
  17 -14   2 2773.60 156.980   1
 -17  14  -2 2703.50 156.159   1
 -17 -14  -2 2940.00 161.108   1
  17  14   2 2838.89 156.182   1
 -18 -15   2-6.20386 46.4505   1
  18  15  -2-18.1597 46.4703   1
 -17 -15   2 1368.90 104.927   1
  17  15  -2 1466.13 104.049   1
 -16 -15   2 108.171 48.3727   1
  16  15  -2 91.9428 47.4683   1
 -15 -15   2 1314.25 98.1446   1
  15  15  -2 1146.71 93.6601   1
 -14  15   2 336.422 59.4999   1
  14  15  -2 298.865 54.1272   1
 -14 -15   2 362.351 54.3802   1
  14 -15  -2 206.126 48.9771   1
 -13  15   2 147.939 44.8524   1
  13  15  -2 159.907 49.6019   1
 -13 -15   2 231.510 52.4781   1
  13 -15  -2 276.813 55.7557   1
 -12  15   2 1028.82 88.5211   1
  12  15  -2 1062.76 89.3600   1
 -12 -15   2 1066.36 89.7380   1
  12 -15  -2 926.259 84.1932   1
 -11  15   2 51.8523 41.8662   1
  11  15  -2 38.7034 35.4631   1
 -11 -15   2 38.5389 38.1383   1
  11 -15  -2 19.0284 38.4217   1
  10 -15  -2 397.327 59.0689   1
 -10  15   2 355.455 60.9587   1
  10  15  -2 346.339 59.1142   1
 -10 -15   2 459.055 65.3716   1
  -9 -15   2 2530.84 142.765   1
   9  15  -2 2173.59 135.926   1
   8 -15  -2 403.895 61.4011   1
   8  15  -2 449.412 63.1037   1
  -8  15   2 532.916 63.8066   1
   7  15  -2 1032.29 87.3765   1
   7 -15  -2 1006.82 86.1466   1
  -7 -15   2 951.952 87.0303   1
  -7  15   2 1178.81 92.0364   1
   6  15  -2 1973.23 125.639   1
  -6  15   2 2193.36 131.574   1
  -6 -15   2 2067.31 127.280   1
   6 -15  -2 2071.74 128.045   1
  -5  15   2 782.932 73.3919   1
   5  15  -2 768.081 74.6839   1
   5 -15  -2 750.804 74.9656   1
  -5 -15   2 778.679 74.3505   1
   4  15  -2 308.269 58.6225   1
  -4  15   2 326.591 53.6647   1
  -4 -15   2 414.532 59.5165   1
   4 -15  -2 391.993 56.9807   1
  -3  15   2 1547.78 107.924   1
   3 -15  -2 1528.13 108.099   1
  -2  15   2 1362.60 100.581   1
   2 -15  -2 1438.19 102.657   1
  -1  15   2 485.951 59.2984   1
   1 -15  -2 424.151 57.6960   1
   0  15   2 1122.35 91.8437   1
   0 -15  -2 1248.68 94.6674   1
   1  15   2 2369.13 140.991   1
  -1 -15  -2 2624.71 145.258   1
   2  15   2 770.014 76.8662   1
  -2 -15  -2 887.996 78.6479   1
  -4  15  -2 1274.62 94.1790   1
   4 -15   2 1183.54 91.8085   1
  -4 -15  -2 981.405 87.3966   1
  -5  15  -2 2046.54 127.275   1
   5  15   2 1853.48 122.249   1
  -5 -15  -2 1976.45 126.594   1
   5 -15   2 1938.12 124.618   1
  -6  15  -2 2516.14 143.324   1
   6  15   2 2362.22 142.386   1
   6 -15   2 2353.71 139.352   1
  -7  15  -2 4343.38 206.844   1
   7  15   2 4659.05 211.725   1
  -7 -15  -2 3847.09 202.922   1
   7 -15   2 3759.84 199.499   1
  -8  15  -2 112.319 46.6194   1
   8  15   2 103.627 48.0606   1
   8 -15   2 165.829 48.8539   1
  -8 -15  -2 111.292 49.8270   1
  -9  15  -2 6.26604 37.9364   1
   9 -15   2 12.8658 40.4451   1
 -10  15  -2 1053.27 92.3703   1
  10  15   2 1378.13 101.426   1
  10 -15   2 1195.66 97.7712   1
 -10 -15  -2 1272.30 99.1926   1
 -11 -15  -2 194.179 48.7032   1
  11  15   2 226.626 55.9195   1
 -12  15  -2 2397.59 136.307   1
  12  15   2 1990.68 131.638   1
 -12 -15  -2 2261.23 137.174   1
  12 -15   2 2315.36 137.397   1
 -13  15  -2 395.557 60.1296   1
  13  15   2 359.653 61.5552   1
 -13 -15  -2 483.775 67.6717   1
  13 -15   2 317.174 60.6374   1
 -14  15  -2 3220.76 179.287   1
  14  15   2 3741.89 186.549   1
  14 -15   2 3693.20 187.661   1
 -14 -15  -2 3665.18 187.398   1
 -15  15  -2 532.529 63.5096   1
  15 -15   2 480.703 66.7146   1
 -16  15  -2 343.177 58.8129   1
 -16 -15  -2 318.354 56.5038   1
  16  15   2 252.084 52.6759   1
 -16 -16   2 341.244 53.8872   1
  16  16  -2 185.276 46.2135   1
 -14 -16   2 1023.43 84.7308   1
  14  16  -2 905.452 81.7484   1
 -13 -16   2 310.487 53.0516   1
  13  16  -2 264.608 54.8791   1
 -12  16   2 2936.51 156.263   1
  12  16  -2 2312.63 146.008   1
 -12 -16   2 2711.54 151.717   1
  12 -16  -2 2528.55 148.960   1
 -11  16   2-6.44044 44.0194   1
  11  16  -2 12.7864 45.3461   1
 -11 -16   2-19.1461 47.7833   1
  11 -16  -2-19.6599 40.8254   1
 -10  16   2 1326.82 100.188   1
  10  16  -2 1532.12 104.739   1
 -10 -16   2 1222.54 97.0678   1
  10 -16  -2 1314.50 100.182   1
  -9  16   2 2657.44 148.864   1
  -9 -16   2 2560.02 147.492   1
   9 -16  -2 2571.07 149.929   1
   9  16  -2 2395.65 144.328   1
   8 -16  -2 2136.62 137.216   1
  -8  16   2 2513.86 143.142   1
  -7  16   2 628.926 71.7530   1
   7  16  -2 647.417 71.6971   1
   7 -16  -2 703.394 75.9820   1
  -7 -16   2 740.235 74.2408   1
   6  16  -2 1105.23 91.3729   1
   6 -16  -2 1350.70 97.1416   1
  -6 -16   2 1271.06 94.3320   1
  -5  16   2 2133.90 129.218   1
   5  16  -2 1738.46 121.353   1
  -5 -16   2 1933.39 123.754   1
   5 -16  -2 1922.19 123.563   1
  -4  16   2 6.35366 43.4254   1
   4  16  -2 12.4483 35.3955   1
  -4 -16   2-12.4612 32.5601   1
   4 -16  -2 6.42980 39.6825   1
  -3  16   2 37.3017 43.7795   1
   3  16  -2-6.20512 42.4108   1
   3 -16  -2 12.9228 40.6236   1
  -3 -16   2-12.4601 39.1692   1
  -2  16   2 75.4596 42.7219   1
   2  16  -2 49.8022 40.6157   1
  -2 -16   2 69.3383 44.7804   1
   2 -16  -2 95.4962 43.9191   1
  -1  16   2 1316.43 103.576   1
   1  16  -2 1543.30 106.809   1
  -1 -16   2 1508.61 109.322   1
   0  16   2 201.104 49.9949   1
   0  16  -2 125.498 42.9082   1
   0 -16  -2 151.272 48.9883   1
   1  16   2 126.299 47.9020   1
   1 -16   2 157.469 48.0785   1
  -1 -16  -2 188.893 46.5553   1
  -2  16  -2 356.405 61.1727   1
   2 -16   2 448.255 63.3338   1
   2  16   2 499.639 63.6649   1
  -2 -16  -2 426.686 60.4463   1
   3  16   2 2511.17 145.539   1
   3 -16   2 2349.93 142.784   1
  -3 -16  -2 2588.04 146.987   1
   4 -16   2 1858.60 120.476   1
  -4  16  -2 1722.31 117.555   1
  -4 -16  -2 1940.89 124.224   1
   4  16   2 1853.06 120.830   1
  -5  16  -2 3746.09 193.294   1
   5  16   2 3923.14 197.874   1
  -5 -16  -2 3977.00 200.881   1
   5 -16   2 3879.52 197.565   1
  -6  16  -2 1469.67 104.670   1
   6  16   2 1557.95 109.703   1
   6 -16   2 1469.18 105.017   1
  -6 -16  -2 1231.70 101.172   1
  -7  16  -2 12.5641 39.8529   1
   7 -16   2-12.7052 40.3003   1
  -8 -16  -2 130.607 46.5290   1
   8  16   2 122.748 49.7915   1
  -9  16  -2 31.5217 45.9831   1
   9  16   2 19.5019 45.1170   1
   9 -16   2 25.3020 40.1381   1
 -10  16  -2-6.25513 39.3305   1
  10  16   2-38.6482 45.3630   1
 -10 -16  -2-19.3033 42.2563   1
  10 -16   2-6.39143 39.8204   1
 -11  16  -2 2426.09 145.752   1
  11  16   2 2749.52 152.204   1
 -11 -16  -2 2690.92 150.517   1
  11 -16   2 2469.72 146.894   1
 -12  16  -2 56.2300 42.7532   1
  12  16   2 31.2319 43.3947   1
 -12 -16  -2 134.649 52.7416   1
  12 -16   2 25.6743 40.7729   1
 -13  16  -2 514.726 71.9760   1
  13  16   2 616.976 71.8286   1
 -13 -16  -2 644.552 72.6395   1
  13 -16   2 579.907 71.1834   1
 -14  16  -2 208.255 56.0655   1
  14  16   2 189.864 49.1422   1
  14 -16   2 197.049 52.3745   1
 -14 -16  -2 163.078 45.5883   1
  15  16   2 746.721 81.8977   1
 -15 -16  -2 952.128 84.3566   1
  15  17  -2-11.9731 35.5268   1
 -15 -17   2-6.03397 36.5314   1
  14  17  -2 584.104 70.3095   1
 -14 -17   2 589.795 71.3920   1
  12  17  -2 180.714 52.7746   1
 -12 -17   2 225.723 54.6684   1
 -11  17   2 1557.45 110.698   1
 -11 -17   2 1487.68 108.074   1
  11  17  -2 1733.23 113.354   1
 -10  17   2 687.538 76.5649   1
  10 -17  -2 606.147 72.0423   1
  -9 -17   2 1631.04 112.837   1
   9  17  -2 1526.46 108.477   1
  -8  17   2 6.43021 40.7927   1
   8 -17  -2 6.51927 38.6866   1
   8  17  -2-12.1921 34.6673   1
  -8 -17   2-6.45696 36.7197   1
  -7  17   2 187.369 49.0002   1
   7 -17  -2 161.892 49.4159   1
   7  17  -2 150.327 42.1796   1
  -7 -17   2 145.971 43.4005   1
   6  17  -2 62.8564 37.4619   1
  -6  17   2 143.258 46.9698   1
   6 -17  -2 64.4694 40.3121   1
  -6 -17   2 131.910 42.4090   1
  -5  17   2 109.394 44.8153   1
   5  17  -2 99.6014 44.9414   1
   5 -17  -2 91.1976 40.3836   1
  -5 -17   2 136.873 49.0598   1
  -4  17   2 358.891 61.4507   1
   4  17  -2 423.952 61.7889   1
   4 -17  -2 438.278 63.7271   1
  -4 -17   2 348.346 56.9672   1
  -3  17   2 845.572 80.9551   1
   3 -17  -2 833.139 81.3371   1
  -2  17   2 2517.94 144.833   1
   2 -17  -2 2314.89 139.649   1
  -1  17   2 44.3834 43.3978   1
   1 -17  -2 89.0178 42.1638   1
   0  17   2 2008.79 131.042   1
   0  17  -2 2181.83 131.578   1
   0 -17  -2 2195.25 134.581   1
   0 -17   2 2295.79 136.057   1
  -1  17  -2 428.459 62.9179   1
   1  17   2 520.524 67.1303   1
   1 -17   2 389.057 62.9468   1
  -1 -17  -2 462.766 64.8549   1
   2  17   2 396.538 58.8613   1
  -2 -17  -2 355.827 58.2479   1
  -4  17  -2 263.148 58.8757   1
   4  17   2 363.635 55.4552   1
  -4 -17  -2 308.285 55.7286   1
   4 -17   2 407.537 62.8874   1
   5 -17   2 767.842 77.2531   1
  -5 -17  -2 716.998 72.9190   1
   5  17   2 558.015 68.4561   1
  -5  17  -2 680.485 76.9270   1
  -6  17  -2 2221.49 136.494   1
   6  17   2 2340.88 141.116   1
   6 -17   2 2442.94 143.704   1
  -7  17  -2-24.9816 42.3560   1
   7  17   2-19.4287 48.4880   1
  -7 -17  -2 12.8935 39.7873   1
   7 -17   2 19.2156 37.2259   1
  -8  17  -2 18.7381 44.6169   1
   8  17   2 12.8162 43.7978   1
  -8 -17  -2-25.8676 44.1998   1
   8 -17   2 19.0717 46.0466   1
  -9  17  -2 992.788 86.6554   1
   9  17   2 865.833 84.1048   1
  -9 -17  -2 718.668 81.0958   1
   9 -17   2 901.393 83.0229   1
 -10 -17  -2 885.890 81.2291   1
 -11  17  -2 417.363 62.6639   1
  11  17   2 438.809 61.9081   1
 -11 -17  -2 401.035 60.5012   1
  11 -17   2 434.461 59.4967   1
 -12  17  -2 30.8259 45.8689   1
  12  17   2 12.1929 45.3577   1
  12 -17   2 24.9688 38.1675   1
 -13 -17  -2 215.312 52.9352   1
  13  17   2 210.223 50.1822   1
 -12 -18   2 566.460 70.2010   1
  12  18  -2 748.550 74.7402   1
 -11 -18   2 363.367 64.8909   1
  11  18  -2 396.326 63.2229   1
  10  18  -2 178.743 53.0182   1
 -10 -18   2 239.905 58.0617   1
   9  18  -2 1266.93 97.8808   1
  -9 -18   2 1157.20 93.0877   1
  -9  18   2 1236.38 98.9909   1
   8 -18  -2 51.7909 43.9059   1
   8  18  -2 12.0067 34.1408   1
  -8 -18   2-44.5251 38.1297   1
  -8  18   2 32.4522 42.9743   1
  -7  18   2 183.587 49.3722   1
   7  18  -2 153.007 44.9426   1
  -7 -18   2 131.946 42.9367   1
   7 -18  -2 141.363 45.8786   1
  -6  18   2 51.4562 43.3174   1
   6 -18  -2 52.4648 45.8812   1
  -5  18   2 1099.01 89.9858   1
   5  18  -2 1069.14 89.9005   1
  -5 -18   2 950.122 84.6308   1
   5 -18  -2 1016.96 90.3907   1
   4  18  -2 6.19180 46.0641   1
  -4  18   2 31.8871 42.5744   1
   4 -18  -2 12.9542 39.6002   1
  -3  18   2 559.399 65.5530   1
  -3 -18   2 438.680 60.9704   1
   3 -18  -2 392.160 60.1411   1
   2  18  -2 136.038 47.9649   1
  -2  18   2 95.2970 48.6768   1
   2 -18  -2 89.1326 46.3290   1
  -2 -18   2 179.462 49.1351   1
  -1  18   2 101.414 46.3371   1
   1  18  -2 148.517 54.3624   1
  -1 -18   2 81.3822 45.7682   1
   1 -18  -2 50.7612 42.8185   1
   0  18   2 25.4396 44.4709   1
   0  18  -2 12.3540 36.2930   1
   0 -18   2 50.6186 40.1523   1
   0 -18  -2 25.3583 42.3291   1
   1  18   2 1079.74 89.0988   1
  -1  18  -2 900.229 80.4734   1
  -1 -18  -2 819.009 77.2881   1
   1 -18   2 905.860 83.8703   1
   2  18   2 739.022 79.3109   1
  -2  18  -2 563.897 72.4055   1
   2 -18   2 602.573 72.0196   1
  -2 -18  -2 663.214 73.2095   1
   3  18   2 575.290 69.9415   1
   3 -18   2 546.634 69.1426   1
  -3 -18  -2 671.191 72.3130   1
  -3  18  -2 611.519 71.9813   1
   4 -18   2 75.4059 43.9983   1
  -4  18  -2 62.4138 47.0937   1
   4  18   2 97.8643 47.3050   1
  -4 -18  -2 46.4227 44.6929   1
   5 -18   2 4807.83 227.420   1
   5  18   2 4463.08 224.949   1
  -5 -18  -2 4786.28 227.557   1
  -5  18  -2 4642.21 224.862   1
  -6  18  -2 149.149 47.3277   1
   6  18   2 127.923 53.5854   1
  -6 -18  -2 94.9739 48.5094   1
  -7  18  -2 174.181 51.6704   1
   7  18   2 159.091 50.8811   1
  -7 -18  -2 108.105 43.4483   1
   7 -18   2 176.899 51.9187   1
  -8  18  -2 6.16969 44.0714   1
   8  18   2 12.6363 47.6065   1
  -8 -18  -2 6.35374 40.6659   1
   8 -18   2-12.6086 41.7412   1
  -9  18  -2 600.057 74.8163   1
   9  18   2 788.770 78.4926   1
   9 -18   2 740.050 78.8023   1
 -10  18  -2 12.2046 44.8302   1
 -10 -18  -2 61.6306 41.1709   1
  10  18   2 61.8431 42.6224   1
  10 -18   2 43.4767 44.7065   1
 -11 -18  -2 6.09232 45.6148   1
  11  18   2-30.4744 45.3404   1
  11 -18   2-6.13592 40.9594   1
 -10 -19   2 71.8517 46.3812   1
  10  19  -2 131.869 51.4430   1
   9  19  -2 72.4519 49.9513   1
  -9 -19   2 71.8894 45.4945   1
   8  19  -2 53.5804 39.4420   1
  -8 -19   2 24.4866 38.1606   1
   6  19  -2 461.022 63.7963   1
  -6 -19   2 368.688 60.2337   1
  -5 -19   2 719.540 73.0421   1
   4  19  -2 115.101 49.0303   1
  -4  19   2 56.8435 39.7580   1
  -4 -19   2-6.05473 43.8999   1
   4 -19  -2 63.8597 40.5606   1
   3  19  -2 280.669 51.3376   1
  -3  19   2 227.102 51.3913   1
   3 -19  -2 214.532 49.1254   1
  -3 -19   2 212.315 50.5269   1
  -2  19   2 636.303 68.2350   1
   2  19  -2 596.593 71.5547   1
  -2 -19   2 536.148 67.1873   1
   2 -19  -2 535.808 65.7130   1
   1  19  -2 30.4256 42.5581   1
  -1 -19   2 42.7380 44.2407   1
   0  19  -2 115.911 44.3746   1
   0 -19   2 117.478 41.1409   1
   1  19   2 12.6548 40.1578   1
  -1  19  -2 103.449 44.9877   1
   1 -19   2-6.23313 39.2055   1
  -1 -19  -2 25.2718 40.4539   1
   2  19   2 25.2782 46.4051   1
  -2  19  -2 66.7973 41.5140   1
  -2 -19  -2 25.4690 42.5122   1
   2 -19   2-12.5612 39.8545   1
  -3  19  -2-6.16554 40.4883   1
   3  19   2 30.7589 43.6345   1
   3 -19   2 6.24161 37.7892   1
  -3 -19  -2 19.2954 43.6218   1
   4  19   2 522.991 67.4287   1
  -4  19  -2 715.142 75.4389   1
  -4 -19  -2 536.966 70.0157   1
   4 -19   2 634.204 69.2664   1
   5 -19   2 49.2271 39.8011   1
   5  19   2 107.002 50.3968   1
  -5 -19  -2 37.5058 41.1186   1
  -5  19  -2 86.3505 44.7401   1
  -6  19  -2 128.094 50.5165   1
   6 -19   2 67.7747 47.1332   1
  -7 -19  -2 6.23964 44.8899   1
  -7  19  -2 12.1269 43.3189   1
   7  19   2 49.4498 50.5390   1
   8 -19   2 1595.45 108.812   1
   8  19   2 1647.40 110.809   1
  -8 -19  -2 1574.34 108.614   1
  -8  19  -2 1600.16 109.719   1
  -9  19  -2 397.220 62.6980   1
   9  19   2 527.157 71.3408   1
   9 -19   2 397.861 63.0649   1
   6  20  -2 168.965 49.8024   1
  -6 -20   2 197.329 51.0913   1
   5  20  -2-11.9206 37.4804   1
  -5 -20   2 59.9003 39.3417   1
   4  20  -2 5.94370 43.0519   1
  -4 -20   2-23.6173 43.9227   1
   3  20  -2 568.227 68.6561   1
  -3  20   2 638.318 74.2097   1
  -3 -20   2 632.501 70.3820   1
   3 -20  -2 681.826 71.5710   1
   2  20  -2 968.270 81.9993   1
  -2  20   2 770.442 80.2731   1
  -2 -20   2 1101.69 87.6060   1
   2 -20  -2 1018.70 85.3281   1
  -1  20   2 172.816 52.0957   1
   1  20  -2 184.275 47.6000   1
  -1 -20   2 149.010 44.9725   1
   1 -20  -2 129.422 46.1832   1
   0  20  -2 326.692 56.4901   1
   0  20   2 397.091 62.9604   1
   0 -20  -2 351.124 57.5320   1
   0 -20   2 434.962 60.3633   1
  -1  20  -2 374.993 58.2862   1
   1 -20   2 355.896 57.9129   1
  -2 -20  -2 787.934 80.4038   1
   2 -20   2 1099.98 88.0855   1
   2  20   2 1011.85 88.1612   1
  -2  20  -2 895.836 83.7609   1
  -3 -20  -2 127.799 48.2455   1
   3 -20   2 159.017 48.2054   1
  -3  20  -2 164.880 48.5420   1
   3  20   2 253.515 54.4194   1
  -4 -20  -2 178.785 53.1902   1
   4 -20   2 140.145 43.7137   1
   4  20   2 177.223 54.4848   1
  -4  20  -2 256.977 53.7790   1
   5 -20   2 125.904 50.9913   1
   5  20   2 128.679 46.6428   1
  -5  20  -2 96.3053 50.4224   1
   6 -20   2 1481.25 103.844   1
  -6  20  -2 1354.79 103.391   1
 -25   0   3-13.2802 45.3832   1
  25   0  -3 6.72153 41.8726   1
 -24   0   3-6.64441 43.6315   1
  24   0  -3-6.71575 40.6583   1
 -23   0   3-26.6416 41.8744   1
  23   0  -3 39.9259 41.4541   1
  21   0  -3-6.40374 35.6112   1
 -21   0   3 66.9899 42.8861   1
  20   0  -3 19.3079 38.5905   1
 -20   0   3 31.9940 39.5013   1
  19   0  -3-44.1087 37.3930   1
 -19   0   3 37.1647 37.5000   1
  18   0  -3 6.10161 34.7042   1
 -18   0   3 29.6887 37.6735   1
  17   0  -3-34.5388 35.8644   1
 -17   0   3 5.74686 35.4715   1
  16   0  -3 5.36996 34.0714   1
 -16   0   3 27.4204 33.2061   1
  15   0  -3 15.2867 31.7478   1
 -15   0   3 15.5081 31.3002   1
  13   0  -3 13.5660 24.5561   1
 -13   0   3 26.8928 26.3342   1
 -12   0   3 8.32815 24.2026   1
  11   0  -3 11.4184 24.1480   1
 -11   0   3 7.50866 22.5074   1
  10   0  -3-6.87361 20.1854   1
 -10   0   3 6.66212 20.9424   1
   9   0  -3 3.07563 22.4344   1
  -9   0   3 23.5762 21.0568   1
   7   0  -3 10.5241 17.4842   1
  -7   0   3 2.18527 18.4338   1
   6   0  -3 1.68631 15.5292   1
  -6   0   3-6.97986 15.2304   1
   5   0  -3 16.3349 14.3416   1
  -5   0   3 15.3924 13.4177   1
   4   0  -3-0.82572 10.5006   1
  -4   0   3-5.92589 10.9552   1
   1   0  -3 3.62958 10.2607   1
  -1   0   3-1.47358 10.6734   1
   0   0  -3 6.89252 13.7724   1
   0   0   3-3.41471 13.9165   1
   1   0   3 4.80793 17.3989   1
  -1   0  -3-4.68980 17.8293   1
   2   0   3-1.97338 19.5810   1
  -2   0  -3 4.01094 22.2969   1
   3   0   3-4.77170 21.2144   1
  -3   0  -3-9.70544 22.4397   1
   4   0   3 5.57934 21.8075   1
  -4   0  -3 19.8024 23.8654   1
   5   0   3 15.9233 21.9732   1
  -5   0  -3 67.8939 26.4646   1
   6   0   3 3.56979 24.9556   1
  -6   0  -3-10.8468 23.9397   1
   7   0   3-7.87236 25.6342   1
  -7   0  -3-15.9400 25.9521   1
   8   0   3 12.7996 24.5338   1
  -8   0  -3 8.74490 21.6167   1
   9   0   3 9.24194 26.2939   1
  -9   0  -3 46.9405 30.0566   1
  10   0   3 14.9355 30.4371   1
 -10   0  -3-30.0453 27.1851   1
  11   0   3 10.6450 34.9524   1
 -11   0  -3 10.5492 30.6573   1
  12   0   3-16.9678 34.5758   1
 -12   0  -3 5.50623 33.9828   1
  13   0   3 17.6628 35.6476   1
 -13   0  -3-40.5227 36.3987   1
  14   0   3-36.5409 36.8765   1
 -14   0  -3-6.00050 30.5287   1
  15   0   3-18.7132 33.8678   1
 -15   0  -3-24.8014 39.3414   1
  16   0   3 37.6769 38.0192   1
 -16   0  -3-12.8870 42.6652   1
 -17   0  -3 6.45954 39.8666   1
  17   0   3 6.37473 41.5104   1
 -18   0  -3-13.0340 44.5491   1
  18   0   3-32.3677 43.5661   1
 -19   0  -3 6.48782 40.7916   1
  19   0   3 19.7086 38.5876   1
 -20   0  -3 12.9923 40.8415   1
  20   0   3-19.7040 43.8423   1
 -21   0  -3-19.4316 38.8441   1
  21   0   3 91.5577 43.3159   1
 -22   0  -3-38.5131 48.9797   1
  22   0   3 84.6816 48.4628   1
 -23   0  -3 57.0550 47.1702   1
  23   0   3 6.43991 42.3012   1
 -24   0  -3-49.9381 43.3195   1
  24   0   3 18.6429 37.9936   1
 -25   1   3 94.0148 49.3114   1
 -25  -1   3 6.68638 44.6431   1
  25   1  -3 19.9778 41.8783   1
  25  -1  -3 6.68786 36.3162   1
 -24   1   3-20.0364 44.2327   1
 -24  -1   3 74.2075 48.1999   1
  24  -1  -3 33.9052 38.1456   1
 -23   1   3 324.504 57.3362   1
  23  -1  -3 295.521 54.9783   1
  23   1  -3 147.946 51.3812   1
 -23  -1   3 203.062 55.0987   1
  22   1  -3 60.6490 40.4191   1
 -22  -1   3 19.9336 39.8545   1
 -21   1   3 186.222 47.6966   1
  21  -1  -3 149.281 44.2759   1
  21   1  -3 186.207 50.6503   1
 -21  -1   3 26.1387 42.4581   1
 -20   1   3 56.8529 37.8720   1
  20  -1  -3-12.6247 36.6918   1
  20   1  -3 25.6767 37.7072   1
 -20  -1   3 6.40889 36.8544   1
 -19   1   3 18.4900 36.2013   1
  19  -1  -3 30.6074 35.9554   1
  19   1  -3 6.11748 36.3043   1
 -19  -1   3-12.4989 37.0875   1
 -18   1   3 3622.21 185.138   1
  18  -1  -3 4020.20 188.389   1
  18   1  -3 3847.47 187.640   1
 -18  -1   3 3512.54 183.747   1
 -17   1   3 6459.18 287.372   1
  17  -1  -3 6757.15 289.684   1
  17   1  -3 6554.81 286.343   1
 -17  -1   3 6568.65 286.695   1
 -16   1   3 1804.45 108.982   1
  16  -1  -3 1627.71 107.381   1
  16   1  -3 1806.81 109.992   1
 -16  -1   3 1596.28 105.488   1
 -15   1   3 1189.08 84.1361   1
  15  -1  -3 1116.37 83.5443   1
  15   1  -3 1237.35 87.1054   1
 -15  -1   3 1154.16 84.2564   1
  14   1  -3 2697.24 141.442   1
  13  -1  -3 3630.80 167.869   1
 -13  -1   3 3377.53 164.564   1
  12   1  -3 8.50745 23.3744   1
  12  -1  -3 12.3003 26.2459   1
 -12  -1   3 30.4640 26.0918   1
 -12   1   3 4.08840 21.9251   1
 -11   1   3 8326.32 329.294   1
  11   1  -3 8053.67 328.260   1
 -11  -1   3 8622.14 335.044   1
 -10   1   3 7656.65 312.625   1
  10  -1  -3 7789.30 312.628   1
 -10  -1   3 8035.36 316.451   1
  10   1  -3 8547.59 317.509   1
  -9  -1   3 9568.55 345.773   1
  -9   1   3 8567.42 339.130   1
   9   1  -3 9046.52 342.438   1
   9  -1  -3 8467.40 339.224   1
   8  -1  -3 22981.4 822.000   1
  -8   1   3 22516.4 824.345   1
  -7   1   3 42170.5 1351.44   1
   7   1  -3 39464.5 1353.15   1
   7  -1  -3 34674.6 1347.07   1
  -7  -1   3 36455.5 1350.70   1
  -6   1   3 262.970 25.3416   1
   6   1  -3 220.434 26.2415   1
  -6  -1   3 286.862 29.5296   1
   6  -1  -3 265.838 24.3655   1
  -5   1   3 28233.6 1001.81   1
   5   1  -3 28262.3 1006.37   1
   5  -1  -3 29027.3 1002.41   1
  -5  -1   3 27615.7 1005.88   1
  -4  -1   3 149007. 5081.81   1
  -4   1   3 134646. 5075.05   1
   4  -1  -3 153521. 5076.20   1
   4   1  -3 147698. 5081.75   1
   3   1  -3 241181. 8739.58   1
  -3  -1   3 257015. 8737.59   1
   2   1  -3 50528.2 1770.20   1
  -2  -1   3 50224.8 1770.90   1
  -1   1   3 5153.95 175.557   1
   1   1  -3 4608.98 179.061   1
   1  -1  -3 5116.38 175.641   1
   0  -1   3 270964. 7970.56   1
   0   1  -3 262121. 7970.22   1
   0  -1  -3 262406. 7967.06   1
   1   1   3 163368. 5805.10   1
   1  -1   3 161046. 5807.10   1
  -1  -1  -3 167937. 5806.22   1
  -1   1  -3 170523. 5807.09   1
   2   1   3 156492. 5500.35   1
   2  -1   3 156842. 5501.87   1
  -2  -1  -3 153213. 5501.43   1
  -2   1  -3 160702. 5501.51   1
   3   1   3 88.1169 24.2989   1
  -3  -1  -3 85.3004 24.8966   1
   4   1   3 13140.7 477.765   1
   4  -1   3 12489.4 476.088   1
  -4  -1  -3 12985.8 476.807   1
  -4   1  -3 12523.2 477.828   1
   5   1   3 9810.70 365.361   1
   5  -1   3 9562.22 362.258   1
  -5  -1  -3 8603.00 360.270   1
  -5   1  -3 9747.52 364.079   1
   6   1   3 17283.6 620.833   1
   6  -1   3 15924.7 617.180   1
  -6  -1  -3 16673.8 618.803   1
  -6   1  -3 16674.9 620.791   1
   7   1   3 997.251 68.7604   1
   7  -1   3 1023.31 68.6056   1
  -7  -1  -3 1046.13 69.8621   1
  -7   1  -3 865.966 66.9634   1
   8   1   3 647.593 56.2240   1
   8  -1   3 467.092 53.2036   1
  -8  -1  -3 571.053 52.2391   1
  -8   1  -3 439.227 53.3628   1
   9   1   3 18312.2 679.302   1
   9  -1   3 17853.6 677.863   1
  -9  -1  -3 17881.7 678.460   1
  -9   1  -3 17989.2 677.948   1
  10   1   3 3655.64 173.486   1
  10  -1   3 3489.61 171.190   1
 -10  -1  -3 3382.05 169.627   1
 -10   1  -3 3742.10 174.404   1
  11   1   3 656.042 60.7777   1
  11  -1   3 528.851 58.0058   1
 -11  -1  -3 608.155 60.6542   1
 -11   1  -3 634.377 63.5542   1
  12   1   3 307.018 52.4868   1
  12  -1   3 169.607 45.3363   1
 -12  -1  -3 267.673 49.4574   1
 -12   1  -3 127.777 42.7687   1
  13   1   3 2524.30 140.483   1
  13  -1   3 2400.15 138.177   1
 -13   1  -3 2589.45 141.145   1
 -13  -1  -3 2617.56 142.399   1
  14  -1   3 2061.34 123.051   1
 -14   1  -3 1901.85 121.311   1
  15   1   3 1498.04 110.830   1
  15  -1   3 1702.78 110.388   1
 -15  -1  -3 1814.16 114.434   1
 -15   1  -3 1611.49 109.065   1
  16   1   3 310.500 54.8939   1
  16  -1   3 163.900 44.4935   1
 -16  -1  -3 283.472 54.2823   1
 -16   1  -3 212.267 47.4460   1
  17  -1   3 3302.48 169.882   1
  17   1   3 3001.45 166.377   1
 -17  -1  -3 3126.43 167.516   1
 -17   1  -3 3006.87 164.640   1
  18   1   3 32.9981 41.8685   1
  18  -1   3-25.9840 37.7548   1
 -18  -1  -3-26.2502 37.7337   1
 -18   1  -3-6.43339 36.9911   1
  19  -1   3 59.2300 36.5893   1
 -19  -1  -3 13.5194 41.7228   1
 -19   1  -3-19.4614 35.2185   1
  20   1   3-6.51813 42.0853   1
  20  -1   3 6.64209 39.8187   1
 -20   1  -3-45.5237 47.1073   1
  21  -1   3 466.568 67.3076   1
  21   1   3 590.642 69.6764   1
 -21  -1  -3 731.932 76.5945   1
 -21   1  -3 692.005 75.3112   1
  22  -1   3 154.419 45.6031   1
  22   1   3 84.2368 48.1671   1
 -22   1  -3 207.810 48.8961   1
 -22  -1  -3 128.420 48.3520   1
  23  -1   3-6.27348 41.8764   1
 -23   1  -3 6.46777 49.3472   1
 -23  -1  -3-12.6099 43.4228   1
  24   1   3 169.124 46.6888   1
  24  -1   3 160.782 48.7120   1
 -24  -1  -3 148.260 49.5003   1
 -24   1  -3 219.784 54.6268   1
 -26  -2   3 6.63937 47.0916   1
  25   2  -3-6.63216 45.3312   1
 -25  -2   3-20.4295 46.5455   1
  24  -2  -3 19.8396 38.8459   1
 -24   2   3 13.6395 43.2678   1
  23   2  -3 621.226 72.2326   1
  23  -2  -3 608.162 70.3442   1
 -23  -2   3 591.946 71.4130   1
 -23   2   3 457.426 67.2661   1
  22   2  -3 3058.21 168.711   1
 -22  -2   3 3154.84 170.298   1
  21   2  -3 1783.16 117.938   1
  21  -2  -3 1714.64 115.128   1
 -21  -2   3 1820.43 119.417   1
 -21   2   3 1678.44 114.369   1
  20   2  -3 518.280 63.8265   1
  20  -2  -3 461.570 61.1534   1
 -20  -2   3 375.089 59.4160   1
 -20   2   3 583.713 64.9570   1
  19   2  -3 1000.57 82.6370   1
  19  -2  -3 889.535 77.1836   1
 -19  -2   3 895.274 80.7585   1
 -19   2   3 785.297 75.3669   1
  18  -2  -3 1777.20 108.387   1
 -18   2   3 1431.31 101.211   1
  17   2  -3 851.105 77.5240   1
  17  -2  -3 902.766 75.5918   1
 -17  -2   3 848.690 77.5549   1
 -17   2   3 864.433 74.4160   1
  16   2  -3 45.8620 33.6888   1
  16  -2  -3 43.2319 33.0543   1
 -16  -2   3 33.3076 31.9374   1
 -16   2   3 5.34129 33.2929   1
  15   2  -3 76.3905 35.7219   1
  15  -2  -3 117.621 37.4762   1
 -15   2   3 121.145 34.4320   1
  14   2  -3 9131.64 387.591   1
 -14  -2   3 10313.6 395.041   1
  13  -2  -3 3008.70 147.479   1
 -13  -2   3 2829.21 149.818   1
 -13   2   3 3169.18 148.030   1
  12   2  -3 49509.0 1796.31   1
 -12  -2   3 49869.9 1797.90   1
  12  -2  -3 50752.6 1792.79   1
  11   2  -3 5226.60 220.667   1
  11  -2  -3 5015.64 215.747   1
 -11  -2   3 5479.31 225.015   1
 -11   2   3 4991.74 215.568   1
  10   2  -3 51171.0 1761.92   1
 -10   2   3 47028.5 1754.43   1
  10  -2  -3 49224.2 1755.92   1
 -10  -2   3 50151.1 1763.04   1
   9  -2  -3 13982.8 502.741   1
  -9  -2   3 13179.9 507.022   1
   9   2  -3 13478.0 506.733   1
  -9   2   3 13322.3 500.842   1
   8  -2  -3 54943.9 1905.52   1
  -8  -2   3 53741.7 1911.37   1
  -8   2   3 52521.3 1904.18   1
   8   2  -3 53887.8 1909.45   1
   7  -2  -3 1709.15 79.8875   1
  -7   2   3 1621.60 78.1578   1
  -6  -2   3 35146.1 1094.09   1
   6   2  -3 35896.4 1094.98   1
  -5  -2   3 46705.6 1675.86   1
   5   2  -3 50127.5 1676.84   1
   5  -2  -3 46727.1 1669.32   1
  -5   2   3 46736.4 1668.86   1
  -4  -2   3 4654.73 192.410   1
   4  -2  -3 5322.30 185.737   1
   4   2  -3 5039.28 193.231   1
  -4   2   3 4915.86 185.349   1
   3  -2  -3 9541.14 317.890   1
  -3   2   3 9141.33 316.920   1
   3   2  -3 9598.07 327.640   1
  -2  -2   3 40813.1 1459.71   1
  -2   2   3 40561.4 1451.35   1
   2  -2  -3 42044.5 1451.32   1
   2   2  -3 41789.9 1459.16   1
  -1  -2   3 10140.6 355.977   1
  -1   2   3 9734.84 349.968   1
   1  -2  -3 9732.61 349.465   1
   1   2  -3 9117.82 354.896   1
   0   2   3 44957.2 1598.83   1
   0  -2  -3 46094.2 1599.15   1
   0   2  -3 45104.6 1602.43   1
   0  -2   3 45112.4 1603.31   1
   1   2   3 22556.3 807.882   1
   1  -2   3 23028.5 811.316   1
  -1   2  -3 23374.8 811.400   1
  -1  -2  -3 21558.4 808.186   1
   2  -2   3 144086. 5164.60   1
  -2   2  -3 143511. 5163.84   1
  -2  -2  -3 159787. 5164.12   1
   2   2   3 141510. 5161.48   1
   4   2   3 10056.4 395.831   1
   4  -2   3 9895.27 395.117   1
  -4   2  -3 10585.0 397.194   1
  -4  -2  -3 11410.8 400.419   1
   5   2   3 31374.5 1179.71   1
   5  -2   3 32875.7 1178.08   1
  -5   2  -3 32829.7 1179.07   1
  -5  -2  -3 33759.9 1180.76   1
   6   2   3 17597.9 674.455   1
   6  -2   3 18683.2 676.860   1
  -6   2  -3 18372.6 676.734   1
  -6  -2  -3 18323.6 677.537   1
   7   2   3 5015.36 219.936   1
   7  -2   3 4846.19 219.279   1
  -7   2  -3 5220.06 221.241   1
  -7  -2  -3 5633.81 226.923   1
   8   2   3 23540.4 917.083   1
   8  -2   3 25459.9 917.989   1
  -8   2  -3 25815.7 918.129   1
  -8  -2  -3 24947.8 921.216   1
  -9   2  -3 3198.18 159.531   1
   9  -2   3 3488.58 163.805   1
  10   2   3 18743.2 681.695   1
  10  -2   3 18228.9 680.152   1
 -10   2  -3 16798.5 674.585   1
 -10  -2  -3 18079.0 680.503   1
  11   2   3 9939.76 394.590   1
  11  -2   3 9515.02 390.911   1
 -11   2  -3 10067.4 391.640   1
 -11  -2  -3 9117.22 389.074   1
  12   2   3 3222.53 165.931   1
  12  -2   3 3191.34 166.061   1
 -12   2  -3 3109.70 163.382   1
 -12  -2  -3 3397.82 167.430   1
  13   2   3 1746.02 111.481   1
  13  -2   3 1800.01 111.989   1
 -13   2  -3 1554.37 106.004   1
 -13  -2  -3 1772.60 111.095   1
  15   2   3 5409.15 247.063   1
  15  -2   3 5426.17 247.473   1
 -15   2  -3 5875.78 250.142   1
  16   2   3 218.876 49.4251   1
  16  -2   3 222.351 49.9028   1
 -16   2  -3 206.402 50.2787   1
 -16  -2  -3 192.220 50.3211   1
  17   2   3 38.7454 44.1479   1
 -17   2  -3 6.40344 41.3550   1
 -17  -2  -3 45.4759 41.5930   1
 -18  -2  -3 1642.93 116.337   1
  18  -2   3 1925.76 120.831   1
  18   2   3 1957.86 122.923   1
  19   2   3 133.993 44.8933   1
  19  -2   3 116.410 49.1945   1
 -19   2  -3 118.425 49.0992   1
 -19  -2  -3 85.6916 44.1752   1
 -20   2  -3 876.669 84.5004   1
  20  -2   3 837.682 81.3930   1
  21   2   3 318.768 54.8181   1
  21  -2   3 271.368 55.5498   1
 -21   2  -3 393.502 62.5916   1
 -21  -2  -3 260.364 53.8724   1
 -22   2  -3 25.6633 44.1897   1
  22  -2   3 6.45170 39.8214   1
 -23   2  -3 112.460 45.3378   1
 -23  -2  -3 18.9964 45.3161   1
  23   2   3 88.2537 47.2780   1
  23  -2   3 82.7231 42.5658   1
 -24   2  -3 503.993 69.4810   1
 -24  -2  -3 479.292 67.2825   1
  24  -2   3 408.939 58.4119   1
  24   2   3 496.878 68.3715   1
  26   3  -3 152.998 50.8349   1
 -26  -3   3 210.727 57.5535   1
  25   3  -3-27.0666 44.4341   1
 -25  -3   3 39.9182 46.1663   1
  24   3  -3 13.4132 40.6104   1
  24  -3  -3-33.3304 44.5041   1
 -24   3   3-39.8462 41.7600   1
 -24  -3   3-33.4178 47.0716   1
 -23   3   3 2293.48 140.404   1
 -23  -3   3 2295.61 144.029   1
  23   3  -3 2593.07 146.678   1
  23  -3  -3 2487.03 142.842   1
  22   3  -3 4634.71 212.232   1
 -22  -3   3 3739.47 203.892   1
 -21   3   3-25.8801 42.4887   1
  21  -3  -3 58.0919 44.1184   1
  20   3  -3 349.608 55.5423   1
  20  -3  -3 426.581 58.1834   1
 -20   3   3 280.153 56.4980   1
 -20  -3   3 266.115 53.7400   1
  19   3  -3 1042.26 90.2891   1
  19  -3  -3 1307.45 94.5412   1
 -19   3   3 1309.63 95.2419   1
 -19  -3   3 1173.96 92.9888   1
  18   3  -3-12.5549 36.1199   1
  18  -3  -3 29.1061 32.0120   1
 -18   3   3 53.9278 38.0381   1
 -18  -3   3 97.2493 44.0462   1
  17   3  -3 20786.3 783.208   1
  17  -3  -3 19842.7 773.561   1
 -17   3   3 21309.0 777.494   1
 -17  -3   3 20227.5 776.855   1
  16   3  -3 201.956 47.1677   1
  16  -3  -3 210.045 42.7254   1
 -16   3   3 249.861 46.3971   1
 -16  -3   3 170.042 44.7829   1
  15   3  -3 87.4644 39.8576   1
  15  -3  -3 213.798 41.1936   1
 -15   3   3 112.982 38.7209   1
 -15  -3   3 107.324 42.5378   1
 -14  -3   3 16683.5 637.953   1
  13   3  -3 9836.16 407.805   1
  13  -3  -3 9943.02 405.960   1
 -13   3   3 10639.7 407.936   1
 -13  -3   3 10814.4 413.820   1
  12   3  -3 18486.5 697.223   1
 -12  -3   3 18150.1 697.297   1
  12  -3  -3 19141.9 692.905   1
 -12   3   3 18450.9 694.205   1
 -11  -3   3 178.729 36.1585   1
  11   3  -3 146.202 33.5710   1
  11  -3  -3 199.401 33.2486   1
  10   3  -3 160.900 30.0395   1
 -10  -3   3 76.9677 28.6160   1
  10  -3  -3 131.115 26.7486   1
 -10   3   3 97.6802 29.1305   1
   9   3  -3 205.665 33.2168   1
  -9  -3   3 208.791 31.4818   1
   9  -3  -3 140.627 29.7070   1
  -9   3   3 224.484 29.1320   1
   8   3  -3 3593.63 157.501   1
  -8  -3   3 3562.55 157.723   1
   7   3  -3 58935.5 2130.05   1
  -7   3   3 61256.6 2123.38   1
   7  -3  -3 59870.2 2122.89   1
  -7  -3   3 59965.2 2130.52   1
   6   3  -3 9783.74 371.563   1
   6  -3  -3 9875.33 365.511   1
  -6  -3   3 10261.3 374.322   1
  -6   3   3 9663.82 364.231   1
   5  -3  -3 7945.97 300.414   1
  -5   3   3 8264.58 300.328   1
  -4   3   3 3653.13 127.873   1
   4   3  -3 3516.19 135.690   1
   4  -3  -3 3211.48 127.091   1
  -3  -3   3 85352.8 3101.81   1
   3   3  -3 87549.3 3100.82   1
  -3   3   3 90565.2 3092.92   1
   3  -3  -3 87750.0 3092.58   1
   2  -3  -3 5418.29 203.405   1
  -2   3   3 5484.21 203.303   1
   2   3  -3 5530.32 210.321   1
  -2  -3   3 5217.55 209.935   1
   1  -3  -3 3188.81 124.940   1
  -1  -3   3 2896.52 130.586   1
   1   3  -3 3132.37 130.821   1
  -1   3   3 3262.31 125.784   1
   0  -3   3 95822.1 3302.73   1
   0   3  -3 88720.7 3302.91   1
   0  -3  -3 97008.1 3297.96   1
   0   3   3 93171.0 3296.46   1
   1  -3   3 21972.0 768.763   1
  -1   3  -3 21386.9 767.759   1
  -1  -3  -3 21411.7 764.450   1
   1   3   3 20371.5 763.161   1
   3  -3   3 13143.7 498.809   1
   3   3   3 13396.6 497.680   1
  -3  -3  -3 13995.8 499.976   1
  -3   3  -3 13067.3 498.728   1
  -4   3  -3 846.336 58.1253   1
  -4  -3  -3 926.181 59.0823   1
   4  -3   3 751.165 57.0270   1
   4   3   3 802.236 55.5806   1
   5   3   3 5118.06 217.007   1
   5  -3   3 5342.44 218.413   1
  -5  -3  -3 5172.25 218.150   1
  -5   3  -3 5166.96 216.678   1
   6   3   3 14600.0 533.900   1
  -6  -3  -3 15347.1 538.642   1
  -6   3  -3 14663.4 533.655   1
   7   3   3 64624.7 2368.96   1
   7  -3   3 67273.4 2368.68   1
  -7  -3  -3 66075.4 2372.51   1
  -7   3  -3 68068.3 2368.86   1
   8   3   3 19224.0 697.571   1
   8  -3   3 17465.6 695.363   1
  -8  -3  -3 18359.7 695.130   1
  -8   3  -3 18949.5 694.438   1
  10   3   3 15000.2 610.514   1
  10  -3   3 15090.9 611.776   1
 -10  -3  -3 17592.0 620.750   1
 -10   3  -3 16843.9 616.719   1
  11   3   3 2330.68 127.478   1
  11  -3   3 2200.68 124.771   1
 -11  -3  -3 2104.15 122.615   1
 -11   3  -3 2099.97 123.049   1
  12   3   3 3287.02 178.241   1
  12  -3   3 3564.64 179.760   1
 -12  -3  -3 3853.61 182.085   1
 -12   3  -3 3895.50 184.573   1
  13   3   3 5667.41 262.250   1
  13  -3   3 5586.52 256.831   1
 -13  -3  -3 5936.58 260.811   1
 -13   3  -3 5864.29 260.837   1
  14   3   3 9214.93 384.501   1
 -14  -3  -3 9191.37 382.267   1
  15   3   3 1507.76 106.524   1
  15  -3   3 1461.03 104.003   1
 -15  -3  -3 1546.29 106.434   1
 -15   3  -3 1618.06 108.046   1
  16   3   3 8333.04 327.475   1
  16  -3   3 7481.66 319.837   1
 -16   3  -3 7538.07 321.391   1
  17   3   3 1558.69 108.278   1
  17  -3   3 1664.14 111.449   1
 -17  -3  -3 1391.77 106.044   1
 -17   3  -3 1495.06 107.476   1
  18   3   3 762.259 75.9282   1
  18  -3   3 899.977 78.9912   1
 -18  -3  -3 802.927 78.1509   1
 -18   3  -3 869.061 79.7281   1
  19   3   3 1268.36 96.2833   1
 -19   3  -3 1010.82 91.7256   1
 -19  -3  -3 1203.25 95.3094   1
  20  -3   3 215.227 48.3076   1
 -20  -3  -3 229.318 52.1980   1
 -20   3  -3 276.283 52.6433   1
  21   3   3 113.091 45.1984   1
  21  -3   3 51.6094 40.6502   1
 -21   3  -3 70.6717 43.3160   1
  22   3   3-39.1315 44.2323   1
  22  -3   3 51.2311 43.7699   1
 -22  -3  -3 32.4281 46.9771   1
 -22   3  -3-82.6506 48.2082   1
  23   3   3 105.876 42.3285   1
  23  -3   3 76.1773 48.5130   1
 -23  -3  -3 117.309 47.2857   1
 -23   3  -3 6.22611 44.5603   1
  24   3   3 803.928 82.2668   1
  24  -3   3 1120.82 90.7900   1
 -24  -3  -3 1096.71 90.7113   1
 -24   3  -3 934.855 85.0291   1
  26   4  -3 438.395 67.1507   1
 -26  -4   3 427.222 65.5270   1
  24   4  -3 39.3883 44.1839   1
 -24  -4   3 26.6300 47.5666   1
 -24   4   3 19.8232 44.1189   1
  23   4  -3 263.558 54.5696   1
  23  -4  -3 369.078 57.5233   1
 -23   4   3 365.930 62.0659   1
  22   4  -3 1094.01 90.7421   1
 -22  -4   3 1135.51 94.0134   1
  21   4  -3 66.2747 44.6187   1
  21  -4  -3 19.5004 38.9923   1
 -21  -4   3 19.8352 44.1587   1
 -21   4   3 63.7522 42.2364   1
  20   4  -3 212.447 47.9451   1
  20  -4  -3 252.436 50.6808   1
 -20  -4   3 161.156 46.9033   1
 -20   4   3 187.842 49.7277   1
  19   4  -3 99.3968 45.7174   1
  19  -4  -3 49.0347 37.9252   1
 -19  -4   3 69.2994 43.4729   1
 -19   4   3 97.3167 42.2924   1
  18   4  -3 2408.36 138.881   1
  18  -4  -3 2364.25 135.531   1
 -18  -4   3 2173.03 136.874   1
 -18   4   3 2387.61 135.585   1
  17  -4  -3 209.423 44.5229   1
 -17   4   3 355.909 52.7057   1
  16   4  -3 5185.91 231.386   1
  16  -4  -3 4898.97 224.458   1
 -16   4   3 4647.08 221.467   1
  15   4  -3 4223.57 200.709   1
  15  -4  -3 4235.04 195.003   1
 -15  -4   3 4173.38 200.788   1
 -15   4   3 4028.70 193.157   1
  14   4  -3 4525.78 212.852   1
 -14  -4   3 4894.56 220.393   1
  13   4  -3 24821.9 898.332   1
 -13   4   3 25038.0 893.189   1
 -13  -4   3 24486.9 897.893   1
  13  -4  -3 22433.5 890.125   1
 -12   4   3 16878.7 638.176   1
  12  -4  -3 17163.6 641.274   1
  11  -4  -3 6550.87 263.641   1
  11   4  -3 6129.99 267.044   1
 -11   4   3 6438.39 262.319   1
 -11  -4   3 6478.88 270.889   1
 -10  -4   3 808.410 63.6952   1
  10  -4  -3 958.386 63.1640   1
  10   4  -3 870.326 64.9988   1
   9  -4  -3 31382.9 1142.22   1
  -9  -4   3 31443.4 1149.07   1
  -9   4   3 32372.0 1142.00   1
   9   4  -3 31535.7 1149.55   1
   8  -4  -3 38979.0 1354.54   1
  -8  -4   3 36146.2 1361.02   1
   8   4  -3 36318.5 1360.96   1
  -8   4   3 39443.8 1353.88   1
  -7  -4   3 39848.8 1399.81   1
   7   4  -3 38213.7 1396.53   1
  -6  -4   3 2949.67 131.848   1
   6   4  -3 3060.40 132.954   1
  -6   4   3 2800.95 124.899   1
   6  -4  -3 2902.24 124.771   1
  -5  -4   3 50125.6 1818.57   1
   5  -4  -3 52344.3 1811.23   1
  -5   4   3 51888.1 1810.35   1
   5   4  -3 49826.8 1818.14   1
   4  -4  -3 1224.59 67.1050   1
   4   4  -3 1416.09 75.1629   1
  -4   4   3 1497.33 67.7938   1
  -4  -4   3 1407.66 75.1931   1
   3  -4  -3 7846.23 290.722   1
  -3   4   3 7694.66 291.483   1
  -2   4   3 43513.1 1556.30   1
   2  -4  -3 44506.4 1557.19   1
  -1   4   3 2628.02 112.670   1
   1  -4  -3 2608.54 111.366   1
   0   4   3 66420.6 2232.06   1
   0  -4  -3 69691.6 2231.89   1
  -1   4  -3 212620. 7341.32   1
   1  -4   3 205795. 7341.84   1
   2  -4   3 16375.9 590.616   1
  -2   4  -3 17397.4 591.214   1
  -2  -4  -3 15966.8 588.164   1
   3  -4   3 3813.70 161.120   1
  -3   4  -3 3740.35 160.200   1
   3   4   3 3486.01 157.381   1
  -3  -4  -3 3526.81 157.831   1
   4  -4   3 3237.80 150.225   1
  -4   4  -3 3338.69 148.662   1
   4   4   3 3170.05 147.263   1
  -4  -4  -3 3401.27 150.066   1
   5  -4   3 491.601 47.0366   1
  -5   4  -3 439.159 45.3479   1
   5   4   3 612.048 50.8130   1
  -5  -4  -3 507.291 50.2543   1
   6  -4   3 451.012 48.6681   1
  -6   4  -3 477.345 49.3115   1
  -6  -4  -3 431.160 47.7754   1
   6   4   3 510.224 48.5420   1
  -7   4  -3 84012.1 2966.97   1
   7  -4   3 85516.4 2967.90   1
  -7  -4  -3 83662.0 2971.20   1
   7   4   3 81214.9 2966.83   1
  -8   4  -3 2721.31 140.356   1
   8  -4   3 2943.06 143.555   1
  -9   4  -3 59221.0 2021.08   1
   9  -4   3 54588.4 2022.37   1
  -9  -4  -3 58236.2 2026.94   1
   9   4   3 53384.8 2020.78   1
 -10   4  -3 4578.01 205.435   1
  10  -4   3 4462.49 206.940   1
 -10  -4  -3 4577.77 210.919   1
  10   4   3 4274.54 206.687   1
 -11   4  -3 14486.7 567.202   1
  11  -4   3 14205.6 566.413   1
 -11  -4  -3 15466.0 574.270   1
  11   4   3 14625.4 569.080   1
 -12   4  -3 6077.67 254.249   1
  12  -4   3 5909.67 253.731   1
 -12  -4  -3 5766.96 255.677   1
 -13   4  -3 340.282 49.5980   1
  13  -4   3 219.727 41.5600   1
 -14   4  -3 1266.79 95.8817   1
  14  -4   3 1532.63 101.761   1
 -14  -4  -3 1395.90 97.9514   1
  14   4   3 1309.93 99.7984   1
 -15   4  -3 15314.2 625.609   1
  15  -4   3 16738.3 631.942   1
 -15  -4  -3 15729.0 628.928   1
  15   4   3 17342.0 638.242   1
 -16   4  -3 68.5637 45.2457   1
  16  -4   3 62.4760 40.7919   1
 -16  -4  -3 122.621 46.5201   1
  16   4   3 90.5887 44.6640   1
 -17   4  -3 4946.26 242.620   1
  17  -4   3 5577.27 248.625   1
 -17  -4  -3 5128.22 247.275   1
  17   4   3 5610.86 250.464   1
 -18   4  -3 893.233 82.0372   1
  18  -4   3 899.128 82.1099   1
  18   4   3 1071.45 85.0141   1
 -19   4  -3 6.39676 42.0096   1
  19  -4   3 6.52223 41.7491   1
 -19  -4  -3 72.4589 46.3903   1
  19   4   3-12.9527 43.5822   1
 -20  -4  -3 885.911 84.2372   1
  20   4   3 896.552 81.1877   1
 -21   4  -3 551.606 67.7264   1
  21  -4   3 716.287 74.0516   1
 -21  -4  -3 541.708 68.4116   1
  21   4   3 640.405 72.1970   1
 -22  -4  -3 185.060 52.8999   1
  22   4   3 209.710 55.4274   1
 -23   4  -3 187.591 53.7657   1
  23  -4   3 229.162 58.3229   1
 -24   4  -3 24.6116 46.6547   1
  24   4   3 6.16300 44.3332   1
 -24  -4  -3-31.0159 47.0358   1
  24  -4   3 31.2304 43.6649   1
  26   5  -3-19.1851 45.3631   1
 -26  -5   3-19.4072 47.1807   1
  25   5  -3 1116.17 93.3767   1
 -25  -5   3 1153.35 95.3927   1
  24   5  -3 335.451 58.7178   1
 -24  -5   3 370.221 59.5346   1
  23  -5  -3 926.349 86.6196   1
 -23   5   3 957.395 88.6598   1
  23   5  -3 978.546 89.4780   1
 -23  -5   3 926.422 89.2152   1
  22   5  -3-13.4368 41.4652   1
  22  -5  -3-40.1712 42.8529   1
 -22  -5   3-13.2704 41.3362   1
 -22   5   3 26.5121 40.9075   1
  21  -5  -3 580.466 68.6019   1
 -21  -5   3 673.920 76.6121   1
 -21   5   3 541.148 69.0110   1
  20  -5  -3 38.7242 41.6686   1
 -20   5   3-31.8822 43.2445   1
  19   5  -3 538.824 65.4917   1
  19  -5  -3 495.960 61.9901   1
 -19  -5   3 375.830 60.7063   1
 -19   5   3 302.789 52.8844   1
  18   5  -3 1931.62 121.752   1
  18  -5  -3 1950.56 121.104   1
 -18  -5   3 1852.89 121.612   1
 -18   5   3 1901.44 118.139   1
  17   5  -3 5290.17 236.983   1
 -17   5   3 4973.73 229.219   1
  17  -5  -3 5170.26 233.271   1
 -17  -5   3 4506.23 230.554   1
  16   5  -3 41.9330 32.9399   1
  16  -5  -3 22.4007 32.9201   1
 -16   5   3 55.3327 36.3604   1
 -16  -5   3 37.3822 38.1117   1
 -15   5   3 4944.11 226.305   1
  15  -5  -3 5024.08 228.122   1
 -15  -5   3 5165.22 234.352   1
  14   5  -3 13056.6 521.441   1
  14  -5  -3 13636.5 519.913   1
 -14   5   3 13566.2 517.595   1
 -14  -5   3 12869.3 520.283   1
  13  -5  -3 11441.6 431.734   1
 -13  -5   3 10949.7 436.320   1
 -13   5   3 10843.7 430.340   1
  13   5  -3 10442.8 434.436   1
  12  -5  -3 4288.92 188.121   1
 -12  -5   3 3897.79 189.495   1
  12   5  -3 3970.79 190.027   1
 -12   5   3 4123.09 185.327   1
 -11   5   3 11993.1 465.609   1
  11  -5  -3 12243.2 467.125   1
  10  -5  -3 11753.4 440.970   1
 -10  -5   3 10931.9 446.244   1
 -10   5   3 11272.6 437.284   1
  10   5  -3 11788.5 446.958   1
  -9  -5   3 2247.51 121.525   1
   9  -5  -3 2433.93 116.856   1
   9   5  -3 2384.02 123.186   1
   8  -5  -3 80123.1 2742.71   1
  -8  -5   3 74823.5 2750.10   1
   8   5  -3 76145.3 2749.84   1
  -8   5   3 78186.7 2742.07   1
  -7  -5   3 5756.28 244.119   1
   7   5  -3 5878.06 243.472   1
  -7   5   3 6062.08 237.040   1
   7  -5  -3 5963.72 237.894   1
  -6  -5   3 522.061 47.3244   1
   6  -5  -3 501.438 40.6616   1
   6   5  -3 481.956 45.6776   1
   5   5  -3 247.346 31.1207   1
  -5  -5   3 230.071 30.7979   1
  -4  -5   3 28649.3 989.034   1
   4   5  -3 28034.2 987.740   1
  -4   5   3 25939.6 977.791   1
   4  -5  -3 27150.0 979.920   1
  -3  -5   3 821.998 54.5900   1
   3   5  -3 796.394 55.2419   1
  -3   5   3 792.177 48.7209   1
   3  -5  -3 688.795 48.9266   1
   2   5  -3 168308. 5884.30   1
  -2  -5   3 166635. 5884.38   1
   1   5  -3 41319.6 1474.44   1
  -1  -5   3 41230.3 1475.78   1
   0  -5  -3 138634. 4709.69   1
   0   5  -3 133311. 4713.69   1
   0   5   3 132177. 4708.59   1
   0  -5   3 131331. 4714.69   1
  -1  -5  -3 34140.2 1221.53   1
   1  -5   3 33195.4 1224.44   1
   1   5   3 34232.7 1220.95   1
  -1   5  -3 34639.3 1224.33   1
   2  -5   3 2644.32 120.666   1
  -2   5  -3 2405.84 117.198   1
  -2  -5  -3 2357.20 117.472   1
   2   5   3 2381.30 114.675   1
   3  -5   3 1684.75 93.1495   1
  -3   5  -3 1629.36 90.9274   1
  -3  -5  -3 1687.26 92.0478   1
   3   5   3 1785.63 92.5091   1
   4  -5   3 490.887 46.6697   1
  -4   5  -3 566.319 49.9696   1
  -4  -5  -3 518.363 49.5680   1
   4   5   3 500.878 48.8502   1
   5  -5   3 349.442 41.3614   1
  -5   5  -3 279.623 38.6972   1
  -5  -5  -3 259.683 36.2495   1
   5   5   3 233.099 36.8095   1
   6  -5   3 102401. 3596.97   1
  -6   5  -3 95703.8 3592.81   1
  -6  -5  -3 101275. 3596.67   1
   6   5   3 107735. 3598.31   1
  -7   5  -3 364.066 45.1641   1
   7  -5   3 374.505 45.6961   1
  -7  -5  -3 324.780 45.8619   1
   7   5   3 349.842 43.9887   1
  -8  -5  -3 33079.7 1179.10   1
   8   5   3 31354.7 1176.44   1
   9  -5   3 647.753 60.3109   1
   9   5   3 716.566 64.5697   1
  -9  -5  -3 701.837 65.6125   1
  -9   5  -3 678.075 61.5771   1
  10  -5   3 21682.8 814.737   1
 -10  -5  -3 22335.4 818.896   1
  10   5   3 21555.7 816.009   1
 -10   5  -3 21357.7 813.144   1
  11   5   3 4313.34 208.695   1
 -11  -5  -3 4282.83 211.793   1
  11  -5   3 4293.99 207.498   1
 -11   5  -3 4672.27 210.144   1
 -12   5  -3 6567.62 283.129   1
  12  -5   3 6413.59 284.404   1
 -12  -5  -3 6563.76 287.066   1
  12   5   3 6397.59 284.809   1
 -13  -5  -3 141.883 47.4750   1
  13   5   3 230.052 49.6745   1
 -14   5  -3 126.579 45.2899   1
  14  -5   3 208.264 49.6742   1
 -14  -5  -3 196.869 46.7493   1
  14   5   3 197.355 43.8955   1
 -15   5  -3 2386.71 136.974   1
  15  -5   3 2206.31 134.411   1
 -15  -5  -3 2217.28 135.673   1
  15   5   3 2590.10 144.363   1
  16  -5   3 4450.04 211.697   1
 -16  -5  -3 4211.08 210.070   1
  16   5   3 4134.62 209.811   1
 -17  -5  -3 2590.36 156.146   1
  17   5   3 3153.60 164.877   1
 -18   5  -3 4670.87 234.450   1
  18  -5   3 4989.93 239.557   1
 -18  -5  -3 5085.77 239.877   1
  18   5   3 5514.24 244.153   1
  19  -5   3 131.648 51.5583   1
 -19   5  -3 64.8136 46.7456   1
 -20   5  -3 2699.00 159.633   1
  20   5   3 3232.55 165.139   1
 -20  -5  -3 3055.68 164.660   1
  20  -5   3 2993.40 164.517   1
  21  -5   3 1698.24 116.991   1
 -21  -5  -3 1613.00 112.631   1
 -21   5  -3 1504.44 111.076   1
 -22   5  -3 25.6242 43.1155   1
  22  -5   3 64.3468 41.5549   1
 -22  -5  -3 6.40455 46.3989   1
  22   5   3 6.33478 44.6192   1
 -23   5  -3 221.019 59.5197   1
  23  -5   3 152.131 56.5136   1
 -23  -5  -3 180.347 48.7950   1
  23   5   3 221.577 49.9454   1
 -24   5  -3 6.13218 46.5035   1
  24  -5   3 37.2060 37.1799   1
  26   6  -3 780.958 79.9444   1
 -26  -6   3 668.289 77.2530   1
  25   6  -3 32.4906 43.7386   1
 -25  -6   3 32.1380 45.9274   1
  24   6  -3 2273.75 136.022   1
 -24  -6   3 2096.19 133.299   1
  23   6  -3 798.645 80.0959   1
 -23  -6   3 803.243 82.2460   1
  22  -6  -3 2165.72 133.766   1
 -22   6   3 2080.94 131.318   1
 -21   6   3 382.831 58.8233   1
  21  -6  -3 505.284 64.0283   1
 -21  -6   3 319.111 58.5851   1
  21   6  -3 391.266 61.8271   1
 -20  -6   3 2338.60 141.414   1
 -20   6   3 2317.81 138.070   1
  20  -6  -3 2208.35 136.507   1
  20   6  -3 2489.50 141.744   1
 -19  -6   3 870.283 82.8892   1
 -19   6   3 1012.50 82.6291   1
  19   6  -3 932.336 83.3163   1
  19  -6  -3 768.771 77.6168   1
 -18  -6   3 415.583 60.8978   1
  18   6  -3 275.789 54.0591   1
 -17   6   3 2115.87 127.031   1
  17  -6  -3 2186.80 129.866   1
  17   6  -3 2255.02 132.925   1
 -16  -6   3 9281.88 388.547   1
  16  -6  -3 9131.68 384.347   1
 -16   6   3 9232.08 384.852   1
  16   6  -3 9909.07 393.399   1
  15  -6  -3 7252.01 304.738   1
 -15  -6   3 7312.09 310.292   1
  15   6  -3 6865.52 307.847   1
 -15   6   3 7099.92 301.697   1
  14  -6  -3 2373.05 132.407   1
 -14   6   3 2304.42 127.897   1
  14   6  -3 2425.93 135.653   1
 -14  -6   3 2359.68 134.317   1
  13   6  -3 483.243 57.8356   1
 -13  -6   3 461.286 58.5225   1
  12  -6  -3 224.492 40.4306   1
 -12   6   3 290.154 41.0549   1
  12   6  -3 179.399 40.2652   1
 -12  -6   3 196.670 39.2797   1
  11  -6  -3 1267.81 81.9817   1
 -11   6   3 1287.70 80.4674   1
  11   6  -3 1134.64 82.5423   1
 -11  -6   3 1256.49 86.2705   1
  10  -6  -3 27100.9 974.447   1
 -10   6   3 26994.2 972.872   1
  10   6  -3 26947.3 981.784   1
 -10  -6   3 25325.9 980.550   1
   9  -6  -3 20770.9 781.682   1
  -9  -6   3 22248.9 789.232   1
   9   6  -3 22657.3 790.582   1
  -8  -6   3 218.260 37.3708   1
   8  -6  -3 245.159 35.1876   1
   8   6  -3 256.640 37.3293   1
  -7  -6   3 6486.82 277.314   1
   7  -6  -3 6676.81 270.196   1
  -7   6   3 6706.05 269.182   1
   7   6  -3 7242.08 279.420   1
   6  -6  -3 994.076 65.9470   1
   6   6  -3 1251.11 76.8216   1
  -6  -6   3 1167.18 75.1796   1
  -6   6   3 1184.51 69.1896   1
   5  -6  -3 31293.0 1125.26   1
   5   6  -3 31661.5 1132.96   1
  -5  -6   3 29454.7 1131.83   1
  -5   6   3 32541.3 1125.33   1
   4   6  -3 10611.1 408.167   1
  -4  -6   3 9840.38 404.484   1
  -4   6   3 9973.81 398.819   1
   3  -6  -3 64742.8 2305.85   1
   3   6  -3 63753.3 2312.89   1
  -3  -6   3 64943.8 2313.00   1
  -3   6   3 66656.7 2305.36   1
  -2  -6   3 18344.4 702.633   1
  -2   6   3 19167.2 696.916   1
   2  -6  -3 19104.0 696.544   1
   2   6  -3 19612.0 703.189   1
  -1  -6   3 21046.2 803.458   1
  -1   6   3 22040.6 797.806   1
   1  -6  -3 22543.2 799.679   1
   1   6  -3 22110.7 804.009   1
   0  -6   3 76155.0 2758.97   1
   0   6   3 79609.9 2754.44   1
   0  -6  -3 76913.9 2754.22   1
   0   6  -3 78582.1 2757.03   1
   1  -6   3 140691. 4954.68   1
  -1   6  -3 138815. 4952.55   1
  -1  -6  -3 143720. 4950.63   1
   1   6   3 139372. 4950.06   1
   2  -6   3 11071.9 431.543   1
   2   6   3 11226.2 428.569   1
  -2  -6  -3 11844.8 431.916   1
  -2   6  -3 10753.4 428.521   1
   3   6   3 5527.87 229.209   1
  -3  -6  -3 5610.42 229.822   1
  -3   6  -3 5430.51 230.427   1
   3  -6   3 5195.33 228.521   1
   4   6   3 600.992 51.1563   1
  -4  -6  -3 458.199 46.8830   1
  -4   6  -3 491.751 47.8659   1
   4  -6   3 530.252 51.3859   1
   5   6   3 52.8537 27.8204   1
  -5  -6  -3 141.010 32.2465   1
  -5   6  -3 43.4668 29.3702   1
   5  -6   3 75.9947 29.7191   1
   6   6   3 443.289 48.1566   1
  -6  -6  -3 435.356 50.9925   1
  -6   6  -3 449.181 47.5894   1
   6  -6   3 436.360 50.0039   1
  -7  -6  -3 45054.8 1657.56   1
   7   6   3 46940.6 1659.98   1
   8   6   3 25.7090 29.5830   1
  -8  -6  -3 68.4898 35.4661   1
  -8   6  -3 24.5770 28.8895   1
   8  -6   3 10.4310 30.6509   1
   9   6   3 10127.5 398.368   1
   9  -6   3 9820.07 396.505   1
  -9   6  -3 8909.64 387.906   1
  -9  -6  -3 10221.4 399.688   1
  10  -6   3 16851.8 673.779   1
  10   6   3 17623.3 675.026   1
 -10  -6  -3 18701.5 678.003   1
 -10   6  -3 17380.0 670.094   1
  11  -6   3 4962.21 230.275   1
  11   6   3 4702.40 228.401   1
 -11   6  -3 5267.50 231.364   1
 -11  -6  -3 5159.32 236.033   1
  12  -6   3 1173.44 87.5830   1
 -12   6  -3 870.138 78.6678   1
  13   6   3 367.968 57.7372   1
  13  -6   3 369.141 54.6883   1
 -13  -6  -3 446.348 63.4965   1
 -13   6  -3 350.454 53.2653   1
  14   6   3 2326.32 139.074   1
 -14  -6  -3 2401.16 140.847   1
 -14   6  -3 2477.93 139.024   1
  15   6   3 2262.61 135.228   1
 -15  -6  -3 2312.00 138.652   1
  15  -6   3 2138.75 132.692   1
  16  -6   3 3543.47 186.624   1
  16   6   3 4076.90 197.088   1
 -16   6  -3 3558.74 187.193   1
  17  -6   3 12437.5 489.128   1
  17   6   3 12916.8 493.172   1
 -17  -6  -3 11290.6 483.258   1
 -17   6  -3 11711.5 485.106   1
  18  -6   3 1166.45 95.0454   1
  18   6   3 1261.29 96.4009   1
 -18  -6  -3 1031.32 89.5897   1
 -18   6  -3 1181.07 93.3881   1
  19  -6   3 1353.66 99.8180   1
  19   6   3 1181.30 95.6901   1
 -19   6  -3 1119.45 93.4187   1
 -19  -6  -3 1382.35 100.425   1
 -20  -6  -3 58.5784 40.7042   1
  20   6   3 84.9807 44.1308   1
 -20   6  -3 109.394 45.1262   1
  20  -6   3 157.366 44.6121   1
  21  -6   3 1584.69 109.376   1
  21   6   3 1430.34 107.042   1
 -21   6  -3 1594.72 109.472   1
 -21  -6  -3 1642.62 111.018   1
  22   6   3 230.748 54.4234   1
 -22   6  -3 239.017 53.5661   1
  22  -6   3 309.285 54.0138   1
  23   6   3 815.499 81.6041   1
 -23  -6  -3 719.127 77.2192   1
 -24   6  -3 305.941 54.3974   1
  26   7  -3 112.964 48.9672   1
 -26  -7   3 142.758 52.8094   1
  25   7  -3 1760.05 115.864   1
 -25  -7   3 1464.12 111.739   1
  24   7  -3 85.6669 43.7898   1
 -24  -7   3 129.341 50.9778   1
  23   7  -3 477.445 66.9725   1
 -23  -7   3 388.958 69.8508   1
  22   7  -3 153.182 52.6644   1
 -22   7   3 267.732 55.3818   1
 -22  -7   3 265.604 56.8561   1
 -21  -7   3 2230.86 140.501   1
  21   7  -3 2492.81 143.269   1
  20   7  -3 2897.05 166.427   1
 -20  -7   3 3179.92 171.571   1
 -20   7   3 3134.64 166.428   1
  20  -7  -3 3245.65 171.094   1
  19   7  -3 2860.40 153.255   1
 -19  -7   3 2840.50 153.055   1
  18   7  -3 5589.57 258.018   1
  18  -7  -3 5377.26 253.673   1
 -18  -7   3 5917.58 261.996   1
 -18   7   3 5383.68 250.634   1
  17   7  -3 327.995 54.4046   1
 -17   7   3 353.842 53.4189   1
  17  -7  -3 330.031 51.6242   1
 -17  -7   3 286.564 54.1635   1
 -16   7   3 149.111 42.7736   1
  16  -7  -3 78.3795 37.3377   1
 -16  -7   3 44.2356 36.4649   1
  15   7  -3 12622.6 523.035   1
 -15   7   3 13501.3 519.169   1
  15  -7  -3 13407.4 522.616   1
 -15  -7   3 13375.5 525.773   1
  14   7  -3 1663.60 108.891   1
 -14   7   3 1484.05 99.3341   1
  14  -7  -3 1612.97 107.649   1
 -14  -7   3 1700.35 109.160   1
  13   7  -3 1897.26 121.320   1
 -13   7   3 2198.33 119.258   1
 -13  -7   3 2052.32 123.962   1
  13  -7  -3 2179.54 120.857   1
 -12  -7   3 898.076 76.2045   1
  12   7  -3 1025.48 81.6414   1
  11   7  -3 7340.23 310.009   1
 -11   7   3 6940.30 300.965   1
  11  -7  -3 7661.65 305.238   1
 -11  -7   3 7298.16 308.173   1
  10   7  -3 8462.38 353.001   1
 -10   7   3 8391.71 345.636   1
  10  -7  -3 8919.53 348.568   1
 -10  -7   3 8789.59 354.087   1
   9   7  -3 8664.21 338.377   1
   9  -7  -3 8026.32 329.985   1
  -9  -7   3 8432.62 338.516   1
  -9   7   3 7978.24 328.605   1
  -8   7   3 27093.4 973.350   1
   8  -7  -3 26295.7 973.210   1
   7  -7  -3 2320.08 114.575   1
  -7  -7   3 2174.94 118.788   1
   7   7  -3 2212.75 119.055   1
   6  -7  -3 16281.1 603.642   1
   6   7  -3 16618.4 611.160   1
  -6  -7   3 15649.5 609.312   1
  -6   7   3 16215.3 601.468   1
   5   7  -3 49528.9 1776.83   1
  -5  -7   3 50282.8 1777.17   1
  -5   7   3 49062.9 1768.26   1
   4  -7  -3 28976.7 1055.88   1
   4   7  -3 30839.1 1066.13   1
  -4  -7   3 27761.5 1062.51   1
  -4   7   3 29471.3 1056.94   1
   3  -7  -3 7128.46 289.392   1
   3   7  -3 7526.00 294.717   1
  -3  -7   3 6826.63 292.917   1
  -3   7   3 7519.15 288.872   1
  -2  -7   3 11328.1 423.510   1
  -2   7   3 10770.4 415.784   1
   2  -7  -3 10859.1 416.979   1
   2   7  -3 10689.2 420.274   1
  -1  -7   3 38766.6 1411.48   1
  -1   7   3 39075.2 1406.24   1
   1  -7  -3 40719.4 1409.53   1
   1   7  -3 38200.7 1411.68   1
   0  -7   3 11331.0 453.626   1
   0   7   3 11640.9 449.045   1
   0  -7  -3 11712.1 449.689   1
   0   7  -3 12586.4 454.763   1
   1  -7   3 37274.6 1327.01   1
   1   7   3 35871.7 1319.51   1
  -1  -7  -3 37163.7 1321.18   1
  -1   7  -3 36471.8 1323.36   1
   2  -7   3 30246.7 1058.02   1
  -2   7  -3 30128.4 1057.39   1
  -2  -7  -3 29908.0 1056.02   1
   3  -7   3 3025.29 142.670   1
   3   7   3 2725.82 137.300   1
  -3  -7  -3 2830.23 139.485   1
  -3   7  -3 2864.37 139.735   1
   4   7   3 37059.4 1272.09   1
  -4  -7  -3 35265.5 1270.96   1
  -4   7  -3 33419.3 1270.44   1
   4  -7   3 34299.3 1271.09   1
   6   7   3 31641.3 1193.50   1
  -6  -7  -3 33498.0 1195.59   1
  -6   7  -3 33365.5 1195.22   1
   6  -7   3 32273.7 1195.89   1
   7   7   3 9147.11 380.523   1
  -7  -7  -3 9420.26 383.205   1
  -7   7  -3 9735.16 381.292   1
   7  -7   3 9513.56 382.400   1
   8   7   3 1908.93 111.864   1
  -8  -7  -3 1697.36 109.298   1
  -8   7  -3 1822.47 109.030   1
   8  -7   3 1856.58 110.890   1
   9   7   3 3037.38 165.718   1
  -9  -7  -3 3566.33 173.729   1
  -9   7  -3 3285.60 165.628   1
   9  -7   3 3435.67 169.865   1
  10   7   3 1418.48 98.0458   1
  10  -7   3 1540.71 99.2400   1
 -10  -7  -3 1197.45 92.7606   1
 -10   7  -3 1320.94 92.4732   1
 -11   7  -3 5509.46 243.673   1
  11  -7   3 5096.77 243.479   1
  12   7   3 8095.04 347.388   1
 -12  -7  -3 8408.98 353.059   1
  13   7   3 6712.21 291.951   1
 -13  -7  -3 6597.18 292.195   1
 -13   7  -3 6284.66 284.258   1
  14   7   3 5052.77 239.835   1
 -14  -7  -3 4957.35 238.623   1
  14  -7   3 5079.75 237.616   1
 -15   7  -3 99.2197 44.3968   1
  15  -7   3 70.4848 44.8931   1
 -16  -7  -3 3562.37 186.988   1
  16   7   3 3537.89 184.184   1
  17  -7   3 1644.94 109.370   1
  17   7   3 1583.85 108.460   1
 -17   7  -3 1435.67 104.958   1
  18  -7   3 125.123 47.8323   1
 -18   7  -3 82.9939 42.4205   1
 -19  -7  -3 19.4653 45.6907   1
  19   7   3-13.3496 45.6203   1
  20   7   3 1490.68 106.937   1
 -20  -7  -3 1227.14 100.726   1
 -20   7  -3 1251.40 98.7251   1
  20  -7   3 1389.89 103.698   1
 -21  -7  -3 12.7394 44.1996   1
  21   7   3-12.7762 49.6334   1
 -22  -7  -3 3258.38 174.459   1
 -22   7  -3 3314.72 175.550   1
  22  -7   3 3351.90 176.144   1
 -23   7  -3 908.969 86.2746   1
  23  -7   3 854.652 85.6249   1
 -25  -8   3 50.2608 46.1355   1
  25   8  -3 6.35595 43.4525   1
 -24  -8   3 475.689 69.6758   1
  24   8  -3 444.590 61.8189   1
 -22  -8   3 74.7200 51.2452   1
  22   8  -3 70.6961 45.3285   1
  21   8  -3 39.4269 42.0608   1
 -21  -8   3 13.5941 48.5555   1
 -21   8   3-13.2212 45.1847   1
  21  -8  -3 20.5640 42.3079   1
  20   8  -3 4174.08 200.601   1
  20  -8  -3 3809.31 197.109   1
 -20  -8   3 3805.09 197.542   1
 -20   8   3 3579.47 191.162   1
  19  -8  -3 39.6945 40.5437   1
 -19   8   3 83.0036 42.0240   1
 -19  -8   3 102.618 46.8445   1
  19   8  -3 98.5894 42.1636   1
  18   8  -3 1625.38 109.628   1
 -18  -8   3 1386.44 105.834   1
 -18   8   3 1596.56 107.542   1
  18  -8  -3 1360.76 102.205   1
  17   8  -3 5661.21 260.056   1
  17  -8  -3 5667.83 259.649   1
 -17  -8   3 5803.40 262.086   1
 -17   8   3 5574.13 256.098   1
  16   8  -3 2602.05 148.948   1
 -16   8   3 2672.84 146.406   1
  16  -8  -3 2491.11 145.031   1
 -16  -8   3 2886.46 154.632   1
  15   8  -3 3915.14 194.259   1
 -15   8   3 3698.55 186.685   1
  15  -8  -3 3946.45 191.927   1
 -15  -8   3 3974.62 195.676   1
  14   8  -3 1116.75 89.9003   1
 -14   8   3 1250.67 88.9526   1
  14  -8  -3 1182.80 87.9550   1
 -14  -8   3 1190.42 91.8033   1
 -13   8   3 1160.43 83.5182   1
  13  -8  -3 1140.42 85.1377   1
 -13  -8   3 1084.77 87.1863   1
  12   8  -3 131.822 41.2602   1
 -12   8   3 131.465 37.9614   1
  12  -8  -3 192.132 41.3790   1
 -12  -8   3 132.539 41.7677   1
  11   8  -3 1518.67 102.019   1
 -11   8   3 1717.53 101.187   1
  11  -8  -3 1526.25 99.5144   1
 -11  -8   3 1664.29 106.788   1
  10   8  -3 24667.2 918.077   1
  10  -8  -3 24833.9 908.650   1
 -10   8   3 24133.6 906.835   1
 -10  -8   3 24740.5 914.343   1
   9  -8  -3 21220.3 774.121   1
  -9  -8   3 21757.5 783.024   1
  -9   8   3 20480.6 771.118   1
   9   8  -3 19721.1 775.856   1
  -8  -8   3 428.943 50.6442   1
   8  -8  -3 332.846 42.4353   1
   8   8  -3 311.299 43.6626   1
  -8   8   3 339.938 41.7601   1
  -7   8   3 44749.7 1623.92   1
   7   8  -3 47289.3 1632.96   1
  -7  -8   3 43851.0 1631.89   1
   7  -8  -3 45186.9 1626.24   1
   6   8  -3 14328.6 571.377   1
  -6  -8   3 14574.9 573.674   1
   6  -8  -3 16064.6 569.276   1
  -5   8   3 17570.7 651.466   1
   5  -8  -3 17375.7 651.714   1
  -4   8   3 11436.3 430.373   1
   4   8  -3 11050.6 435.632   1
  -4  -8   3 10905.8 436.552   1
   3   8  -3 20932.9 780.423   1
  -3   8   3 21086.9 773.969   1
  -3  -8   3 21882.0 780.866   1
   3  -8  -3 20105.0 773.497   1
  -2   8   3 58.8318 25.9973   1
   2   8  -3 13.1104 26.7431   1
   2  -8  -3 15.6613 26.3734   1
  -2  -8   3 49.0545 28.8173   1
   1   8  -3 49079.6 1747.58   1
  -1   8   3 49646.2 1744.74   1
   1  -8  -3 48206.2 1743.78   1
  -1  -8   3 47828.1 1747.27   1
   0   8  -3 29408.7 1082.24   1
   0   8   3 29698.7 1079.46   1
   0  -8  -3 29201.4 1078.24   1
   0  -8   3 30408.0 1083.82   1
  -1   8  -3 3758.60 178.815   1
  -1  -8  -3 3956.38 178.919   1
   1   8   3 4211.82 180.215   1
   1  -8   3 3799.12 180.282   1
   2   8   3 12324.8 486.107   1
  -2  -8  -3 12963.8 487.913   1
   3   8   3 9167.59 366.598   1
  -3  -8  -3 9244.71 370.780   1
  -4   8  -3 6135.37 266.464   1
   4  -8   3 6500.84 270.130   1
   5  -8   3 37026.8 1333.53   1
  -5   8  -3 38218.6 1331.96   1
   5   8   3 36347.0 1331.71   1
  -5  -8  -3 34888.3 1330.09   1
   6  -8   3 5602.87 249.648   1
  -6   8  -3 5716.32 249.141   1
   6   8   3 5748.06 250.815   1
  -6  -8  -3 5652.69 250.539   1
   7  -8   3 38503.1 1386.69   1
  -7   8  -3 36699.1 1381.57   1
   7   8   3 38604.7 1385.86   1
  -7  -8  -3 38381.3 1386.34   1
   8  -8   3 5925.02 261.698   1
  -8   8  -3 5808.68 258.506   1
   8   8   3 5854.86 261.227   1
  -8  -8  -3 5984.52 261.934   1
   9  -8   3 3065.43 157.049   1
  -9   8  -3 2998.11 154.519   1
   9   8   3 2536.46 149.691   1
  -9  -8  -3 3025.53 158.358   1
 -10   8  -3 663.277 66.7168   1
  10  -8   3 710.484 69.3632   1
 -11  -8  -3 248.946 50.4847   1
  11   8   3 331.665 59.2875   1
  12   8   3 2594.43 147.499   1
 -12  -8  -3 2619.98 147.532   1
 -12   8  -3 2580.05 143.812   1
  13   8   3 12763.8 520.988   1
 -13  -8  -3 13192.8 526.452   1
  13  -8   3 13390.9 524.296   1
  14   8   3 1135.26 90.5971   1
 -14  -8  -3 821.072 81.1794   1
 -14   8  -3 936.945 84.9948   1
  14  -8   3 1226.90 94.4124   1
  15   8   3 1269.04 100.408   1
 -15  -8  -3 1405.06 103.766   1
 -15   8  -3 1167.26 96.1372   1
  15  -8   3 1463.43 103.667   1
  16   8   3 196.400 48.2999   1
 -16  -8  -3 115.058 48.5812   1
 -16   8  -3 134.565 47.9058   1
  16  -8   3 86.5624 46.1066   1
  17   8   3 495.594 65.6831   1
 -17  -8  -3 448.876 66.7377   1
 -17   8  -3 475.394 61.1196   1
  17  -8   3 445.567 60.8651   1
  18   8   3 719.818 73.8217   1
 -18  -8  -3 657.296 71.7859   1
 -18   8  -3 715.010 74.6535   1
  18  -8   3 778.149 78.6380   1
  19   8   3 1874.28 119.763   1
 -19  -8  -3 1505.88 110.620   1
 -19   8  -3 1556.09 109.913   1
  19  -8   3 1512.99 109.944   1
  20   8   3 104.846 52.6003   1
 -20  -8  -3 171.744 53.0261   1
 -20   8  -3 134.137 48.3391   1
  20  -8   3 107.386 45.0268   1
  21   8   3 697.212 77.1512   1
 -21  -8  -3 676.466 75.6582   1
 -21   8  -3 703.751 77.3578   1
  21  -8   3 829.859 79.2619   1
 -22  -8  -3 725.957 74.7770   1
  22   8   3 723.016 74.8894   1
 -24  -9   3-25.1516 48.5633   1
  24   9  -3 19.4487 42.2143   1
 -23  -9   3 177.492 57.9176   1
  23   9  -3 145.282 52.7649   1
 -21  -9   3 26.9835 48.5423   1
  21   9  -3 46.1536 46.4474   1
  20  -9  -3 599.357 69.3815   1
  20   9  -3 678.901 74.5843   1
  19   9  -3 1910.57 121.892   1
  19  -9  -3 1846.43 122.055   1
 -19  -9   3 1892.68 123.673   1
 -19   9   3 1691.73 117.146   1
  18   9  -3 313.895 58.3936   1
 -18   9   3 274.341 55.4472   1
  18  -9  -3 230.857 48.3919   1
 -17  -9   3 1322.04 101.730   1
 -17   9   3 1592.36 105.812   1
  17  -9  -3 1468.02 105.908   1
  16   9  -3 5828.04 255.799   1
 -16  -9   3 5442.54 252.348   1
 -16   9   3 5342.00 248.153   1
  16  -9  -3 5197.69 248.464   1
  15   9  -3 12906.2 514.704   1
 -15  -9   3 13208.6 516.609   1
 -15   9   3 12675.3 509.310   1
  15  -9  -3 12761.2 512.488   1
  14   9  -3 1628.86 111.453   1
 -14  -9   3 1796.80 113.786   1
 -14   9   3 1542.37 105.289   1
  14  -9  -3 1891.57 113.967   1
  13   9  -3 874.247 80.4324   1
  13  -9  -3 819.843 73.1818   1
 -13   9   3 852.985 72.1821   1
 -13  -9   3 696.865 73.0728   1
  12  -9  -3 193.828 42.9259   1
 -12   9   3 214.723 41.7872   1
  11   9  -3 696.017 71.7558   1
 -11  -9   3 759.469 72.8962   1
 -11   9   3 780.024 66.5237   1
  11  -9  -3 734.568 68.9401   1
 -10  -9   3 18285.5 708.678   1
  10  -9  -3 18984.7 705.692   1
 -10   9   3 18783.9 702.721   1
  10   9  -3 18411.2 709.112   1
   9   9  -3 18328.6 715.680   1
  -9  -9   3 19580.4 721.543   1
   8   9  -3 2734.46 150.387   1
  -8  -9   3 2981.25 151.784   1
  -7   9   3 848.062 65.1893   1
   7   9  -3 763.496 66.9097   1
  -7  -9   3 704.914 65.1728   1
   7  -9  -3 886.133 67.7953   1
  -6   9   3 27864.6 1034.74   1
   6   9  -3 28763.5 1041.96   1
  -6  -9   3 28304.6 1041.58   1
   6  -9  -3 28325.6 1035.89   1
  -5   9   3 1148.51 76.5858   1
   5   9  -3 1152.30 80.8195   1
  -5  -9   3 1205.96 84.1867   1
   5  -9  -3 1054.37 74.7739   1
  -4   9   3 9039.99 363.402   1
   4   9  -3 8768.73 369.261   1
  -4  -9   3 9234.10 371.179   1
   4  -9  -3 9579.57 367.359   1
   3   9  -3 19.1932 25.4106   1
  -3   9   3 25.7357 26.4793   1
   3  -9  -3 21.8092 25.8915   1
  -3  -9   3 4.83363 26.5633   1
  -2   9   3 18443.5 686.210   1
   2   9  -3 18743.1 690.945   1
  -2  -9   3 18080.7 691.505   1
   2  -9  -3 18019.7 684.829   1
   1   9  -3 1713.25 97.7360   1
  -1   9   3 1595.56 94.3592   1
   1  -9  -3 1498.35 93.2412   1
  -1  -9   3 1475.85 95.0780   1
   0   9  -3 8634.39 333.876   1
   0   9   3 7729.73 329.028   1
   0  -9  -3 8213.52 329.378   1
   0  -9   3 7885.34 330.355   1
  -1   9  -3 2531.04 136.599   1
   1  -9   3 2627.81 136.800   1
  -2   9  -3 8181.24 329.833   1
   2   9   3 8134.09 329.587   1
  -2  -9  -3 7777.39 327.938   1
   2  -9   3 7930.38 329.168   1
  -3   9  -3 82.8173 33.6621   1
   3   9   3 102.067 35.5492   1
  -3  -9  -3 44.9198 33.4278   1
   3  -9   3 81.2119 34.2624   1
   4   9   3 41120.3 1573.81   1
  -4  -9  -3 42994.3 1577.20   1
  -4   9  -3 44921.3 1577.44   1
   4  -9   3 45563.7 1580.41   1
   5  -9   3 10389.7 406.983   1
   5   9   3 9856.05 404.304   1
  -5  -9  -3 9860.35 403.355   1
   6  -9   3 1381.95 99.1236   1
  -6  -9  -3 1593.04 102.385   1
   6   9   3 1693.40 103.795   1
  -6   9  -3 1433.95 97.4843   1
   7  -9   3 195.141 45.1323   1
  -7  -9  -3 113.585 41.7327   1
   7   9   3 175.414 46.5438   1
  -7   9  -3 114.455 38.9958   1
   8  -9   3 6537.77 283.877   1
  -8  -9  -3 6586.83 285.329   1
  -8   9  -3 6666.37 282.829   1
   8   9   3 6144.49 282.620   1
   9  -9   3 696.281 69.2745   1
  -9   9  -3 643.827 65.3726   1
 -10  -9  -3 7742.94 336.154   1
  10   9   3 8020.70 336.580   1
 -11  -9  -3 612.361 69.2376   1
  11   9   3 640.434 70.8714   1
 -11   9  -3 602.798 67.5721   1
 -12  -9  -3 4149.78 209.568   1
  12   9   3 4450.29 214.208   1
  12  -9   3 4341.56 211.241   1
  13  -9   3 38.4850 40.3366   1
 -13  -9  -3 26.3783 35.8087   1
 -13   9  -3 24.9380 37.0083   1
  13   9   3 19.3610 36.7125   1
 -14   9  -3 4479.92 226.936   1
  14  -9   3 4858.91 231.286   1
  14   9   3 4713.51 229.693   1
  15  -9   3 32.7064 36.7853   1
 -15  -9  -3 40.8905 42.4568   1
 -15   9  -3-19.0821 38.5099   1
  15   9   3-6.56322 42.3751   1
 -16   9  -3 530.690 67.0329   1
  16  -9   3 681.045 72.5911   1
 -16  -9  -3 784.539 79.2237   1
  16   9   3 754.107 77.6421   1
 -17   9  -3 2448.01 144.057   1
  17  -9   3 2362.87 144.664   1
 -17  -9  -3 2643.70 152.139   1
  17   9   3 2638.13 148.625   1
 -18   9  -3 1021.48 88.2716   1
  18  -9   3 1048.38 89.5971   1
 -18  -9  -3 1031.33 92.5524   1
  18   9   3 1205.67 93.2570   1
 -19   9  -3 6.39514 45.0567   1
  19  -9   3 79.2456 45.8468   1
  20  -9   3 72.0032 42.9986   1
 -20  -9  -3 31.2895 37.9034   1
  20   9   3 6.49462 37.3597   1
 -21   9  -3-31.2745 47.1299   1
  21  -9   3 12.9130 41.3235   1
  21   9   3 19.0042 41.5976   1
 -21  -9  -3-6.16366 39.1017   1
 -22   9  -3 447.470 65.7408   1
 -24 -10   3 461.541 66.4182   1
  24  10  -3 277.613 55.3076   1
 -22 -10   3-39.5669 50.9368   1
  22  10  -3-6.43702 43.6622   1
 -21 -10   3 1218.01 100.883   1
  21  10  -3 1303.72 100.383   1
 -20 -10   3 130.248 51.1523   1
  20  10  -3 103.116 41.8013   1
  18 -10  -3 1278.15 98.6699   1
 -18  10   3 1380.58 100.836   1
 -18 -10   3 1276.34 101.499   1
  18  10  -3 1277.99 101.122   1
  17 -10  -3 1318.46 97.9794   1
  17  10  -3 1205.46 96.4133   1
 -17 -10   3 1308.18 98.7810   1
 -17  10   3 1201.71 95.5798   1
  16 -10  -3 3520.73 179.445   1
  16  10  -3 3669.87 183.313   1
 -16 -10   3 3066.54 175.549   1
 -16  10   3 3487.33 178.778   1
  15 -10  -3 497.687 61.4920   1
  15  10  -3 383.639 58.6336   1
 -15 -10   3 491.174 63.7682   1
 -15  10   3 457.744 59.4899   1
  14 -10  -3 1331.47 94.9721   1
  14  10  -3 1259.04 98.0873   1
 -14 -10   3 1317.32 97.5984   1
 -14  10   3 1340.88 94.3194   1
  13 -10  -3 192.081 43.7920   1
  13  10  -3 167.455 48.0594   1
 -13 -10   3 205.474 51.0513   1
 -13  10   3 185.552 44.9407   1
 -12 -10   3 73.7077 38.7090   1
  12  10  -3 115.638 41.6831   1
  12 -10  -3 85.3545 40.4478   1
 -12  10   3 38.5444 32.4506   1
 -11 -10   3 3323.38 173.155   1
  11 -10  -3 3364.98 168.702   1
  11  10  -3 3318.36 173.127   1
 -11  10   3 3465.38 169.394   1
  10 -10  -3 90.5600 38.1722   1
 -10  10   3 82.9132 35.8173   1
  -9 -10   3 607.108 65.1934   1
   9  10  -3 642.284 66.7024   1
  -9  10   3 651.361 63.1731   1
   9 -10  -3 730.574 67.5105   1
  -8  10   3 1528.31 96.6112   1
   8  10  -3 1562.28 102.489   1
  -8 -10   3 1477.89 100.360   1
   8 -10  -3 1463.83 96.1931   1
  -7  10   3 48699.4 1695.91   1
   7  10  -3 45653.5 1697.12   1
  -7 -10   3 44434.5 1696.31   1
   7 -10  -3 49057.6 1696.23   1
  -6  10   3 18000.6 654.909   1
   6  10  -3 16787.6 657.709   1
  -6 -10   3 16007.1 655.790   1
   6 -10  -3 18049.9 653.703   1
  -5  10   3 979.327 73.9260   1
   5  10  -3 1087.62 81.1956   1
  -5 -10   3 1106.69 82.1435   1
   5 -10  -3 982.103 76.2943   1
   4  10  -3 656.174 61.2468   1
  -4 -10   3 584.451 61.1305   1
   3  10  -3 7935.15 323.803   1
   3 -10  -3 7465.41 317.863   1
  -3 -10   3 7723.59 324.234   1
   2  10  -3 11007.9 434.537   1
  -2  10   3 11062.0 432.916   1
  -2 -10   3 10909.3 436.326   1
   2 -10  -3 10854.7 431.878   1
   1  10  -3 18849.3 672.462   1
  -1  10   3 16735.0 664.940   1
  -1 -10   3 17595.2 672.174   1
   0  10  -3 1501.98 94.8892   1
   0  10   3 1432.78 92.9819   1
   0 -10  -3 1428.20 93.3429   1
   0 -10   3 1534.37 95.4462   1
  -1  10  -3 5470.72 247.768   1
   1  10   3 5482.26 246.979   1
  -1 -10  -3 6062.62 250.736   1
   1 -10   3 5642.68 250.548   1
  -2  10  -3 4257.91 201.189   1
   2  10   3 4259.25 200.942   1
  -2 -10  -3 4494.47 203.197   1
   2 -10   3 4424.79 203.962   1
  -3  10  -3 14037.9 568.240   1
   3  10   3 15592.1 574.826   1
  -3 -10  -3 14923.5 573.927   1
   3 -10   3 14866.8 573.894   1
   4  10   3 10695.3 436.855   1
  -4 -10  -3 11045.6 442.975   1
  -4  10  -3 10888.4 435.968   1
   4 -10   3 11318.3 442.054   1
   5  10   3 5741.97 249.833   1
   5 -10   3 5394.78 246.768   1
  -5 -10  -3 5357.67 246.573   1
  -5  10  -3 5496.70 244.473   1
   6 -10   3 359.581 54.5012   1
   6  10   3 504.537 58.8882   1
  -6 -10  -3 363.190 52.5680   1
  -6  10  -3 430.787 53.4810   1
   7 -10   3 1710.87 112.110   1
  -7  10  -3 2055.94 115.795   1
   7  10   3 1910.72 118.523   1
  -7 -10  -3 1741.24 114.843   1
   8  10   3 66.2596 39.2914   1
  -8 -10  -3 66.0755 34.9872   1
   9 -10   3 26132.6 944.377   1
  -9  10  -3 24481.3 938.440   1
  -9 -10  -3 25683.2 943.681   1
   9  10   3 24355.9 941.070   1
 -10  10  -3 817.359 76.1609   1
 -10 -10  -3 804.002 77.8686   1
  10  10   3 839.917 78.5482   1
  11 -10   3 43.9739 37.3976   1
  11  10   3 100.538 39.6178   1
 -11 -10  -3 109.900 42.2013   1
  12 -10   3 1672.68 113.913   1
 -12  10  -3 1641.74 109.943   1
 -12 -10  -3 1611.06 113.381   1
  12  10   3 1574.90 111.079   1
  13  10   3 6501.75 286.444   1
 -13 -10  -3 5915.68 282.233   1
 -13  10  -3 6244.82 283.121   1
  13 -10   3 6471.10 285.165   1
  14  10   3 1229.34 96.5261   1
 -14 -10  -3 1176.33 97.5729   1
 -14  10  -3 1259.80 94.8711   1
  14 -10   3 1088.37 94.4404   1
  15  10   3 1879.36 120.804   1
  15 -10   3 1709.79 116.550   1
 -15 -10  -3 1798.07 121.521   1
 -15  10  -3 1703.39 117.202   1
  16 -10   3 13.3517 38.7989   1
 -16 -10  -3-6.79974 38.6688   1
  16  10   3-26.2328 38.1151   1
 -16  10  -3 25.8290 39.4741   1
 -17 -10  -3 6.70293 46.8601   1
  17  10   3-32.7409 46.4467   1
 -18  10  -3 6.44457 43.0218   1
  18 -10   3 26.5837 46.8029   1
  19  10   3 958.733 87.0068   1
 -19 -10  -3 970.172 92.5012   1
 -19  10  -3 908.537 87.3750   1
  19 -10   3 1172.92 93.3280   1
  20  10   3-19.2697 45.2402   1
 -20 -10  -3-24.9008 42.2282   1
 -20  10  -3-25.2992 46.1325   1
  20 -10   3-32.5691 44.8700   1
  21  10   3-6.21946 39.8067   1
 -21 -10  -3-6.03073 41.8479   1
 -21  10  -3 31.1149 47.4795   1
  21 -10   3 6.40733 45.4455   1
 -23 -11   3 325.199 64.0549   1
  23  11  -3 172.506 52.1212   1
 -21 -11   3 6.66122 49.5526   1
  21  11  -3 6.40871 44.4709   1
 -20 -11   3 26.7612 46.1476   1
  20  11  -3 114.952 48.4905   1
 -19 -11   3 179.148 48.6543   1
  19  11  -3 117.202 43.0590   1
 -18 -11   3 6.62487 47.0157   1
  18  11  -3 84.8348 47.6164   1
  17  11  -3 19.3727 40.9851   1
  17 -11  -3 6.52725 39.1470   1
 -17 -11   3 59.5505 43.1036   1
 -17  11   3 56.7747 42.8005   1
  16 -11  -3 7571.30 326.740   1
  16  11  -3 7805.64 327.473   1
 -16 -11   3 7334.75 324.918   1
 -16  11   3 7172.74 320.865   1
  15  11  -3 415.459 63.7864   1
  15 -11  -3 416.965 57.6171   1
 -15  11   3 470.473 60.6715   1
 -15 -11   3 298.661 55.6909   1
  14 -11  -3 1541.99 105.018   1
 -14  11   3 1431.44 102.814   1
  13  11  -3 310.301 54.3209   1
 -13 -11   3 254.221 55.3035   1
 -12 -11   3 94.1991 44.6600   1
  12  11  -3 149.255 47.2664   1
 -12  11   3 97.4616 37.7862   1
  12 -11  -3 46.9290 31.6189   1
 -11  11   3 121.226 41.3385   1
  11  11  -3 6.14947 39.7881   1
 -11 -11   3 67.2712 42.5167   1
  11 -11  -3 98.1684 41.3319   1
 -10 -11   3 7706.46 329.510   1
 -10  11   3 8162.01 325.517   1
  10  11  -3 7009.25 323.319   1
  10 -11  -3 7913.94 327.165   1
  -9 -11   3 23386.9 874.784   1
  -9  11   3 23594.1 867.158   1
   9 -11  -3 23565.5 868.876   1
   9  11  -3 22057.4 869.591   1
  -8  11   3 736.425 66.6517   1
   8 -11  -3 739.048 69.7706   1
  -7  11   3 1499.57 96.7773   1
   7  11  -3 1387.60 96.6452   1
  -7 -11   3 1349.52 97.2536   1
   7 -11  -3 1299.98 91.4123   1
  -6  11   3 4594.41 205.423   1
   6  11  -3 4720.61 211.254   1
  -6 -11   3 4244.88 206.541   1
   6 -11  -3 4198.60 203.442   1
  -5  11   3 8393.04 336.231   1
   5  11  -3 7569.84 337.592   1
  -5 -11   3 7843.65 339.867   1
   5 -11  -3 8585.06 339.123   1
  -4  11   3 5198.73 235.461   1
   4  11  -3 5238.71 239.689   1
  -4 -11   3 5499.67 243.430   1
   4 -11  -3 5447.69 239.022   1
  -3  11   3 9790.05 390.003   1
   3  11  -3 9819.73 394.170   1
  -3 -11   3 9516.91 392.439   1
   3 -11  -3 9465.99 388.458   1
   2  11  -3 64.9597 37.3323   1
  -2  11   3 51.3262 34.5904   1
   2 -11  -3 36.6620 30.8221   1
  -2 -11   3 76.5590 39.9264   1
   1  11  -3 19810.8 768.731   1
   1 -11  -3 21190.9 770.332   1
  -1 -11   3 20194.3 770.707   1
   0  11  -3 7207.20 308.850   1
   0  11   3 7914.14 312.094   1
   0 -11  -3 7201.43 308.424   1
   0 -11   3 7095.84 311.054   1
  -1  11  -3 21.7563 31.2846   1
   1  11   3 31.7582 35.6257   1
   1 -11   3 21.7703 29.5558   1
  -2  11  -3 1016.82 81.5491   1
   2  11   3 939.146 76.2558   1
  -2 -11  -3 996.018 76.8505   1
   2 -11   3 868.183 75.0427   1
  -3  11  -3 17851.2 677.956   1
   3  11   3 18211.1 679.363   1
  -3 -11  -3 17544.0 678.455   1
   3 -11   3 17436.3 678.764   1
   4  11   3 2431.65 137.156   1
  -4 -11  -3 2602.64 142.441   1
  -4  11  -3 2343.27 135.672   1
   4 -11   3 2788.41 145.532   1
   5  11   3 7197.20 304.844   1
  -5 -11  -3 7127.63 303.867   1
  -5  11  -3 7065.65 299.728   1
   5 -11   3 6634.24 300.493   1
   7  11   3 2180.27 132.148   1
  -7 -11  -3 2063.86 128.117   1
  -7  11  -3 2155.73 125.330   1
   7 -11   3 1944.15 122.660   1
   8  11   3 4279.93 212.044   1
   8 -11   3 4359.03 209.853   1
  -8 -11  -3 4312.53 211.888   1
  -8  11  -3 4340.20 207.959   1
   9  11   3 232.394 50.6886   1
   9 -11   3 147.805 42.6356   1
  -9  11  -3 202.383 47.0156   1
  -9 -11  -3 201.160 49.8840   1
  10 -11   3 2364.62 141.014   1
  10  11   3 2409.72 141.377   1
 -10 -11  -3 2509.52 142.987   1
  11 -11   3 384.660 57.9107   1
 -11 -11  -3 325.376 57.6030   1
  11  11   3 356.476 57.6820   1
 -11  11  -3 349.690 58.5308   1
  12 -11   3 179.472 48.7710   1
 -12 -11  -3 139.100 46.7996   1
  12  11   3 213.024 51.4924   1
 -12  11  -3 239.533 50.0183   1
  13 -11   3 2098.78 130.299   1
 -13 -11  -3 2026.42 128.284   1
 -13  11  -3 2007.20 126.334   1
  13  11   3 1994.30 129.094   1
 -14  11  -3 2047.49 128.481   1
  14 -11   3 1960.83 126.251   1
 -14 -11  -3 1887.38 127.313   1
  14  11   3 2048.70 129.393   1
  15 -11   3 105.379 47.1809   1
 -15 -11  -3 47.4603 48.5617   1
 -15  11  -3 122.448 49.6007   1
  15  11   3 123.015 48.6052   1
 -16 -11  -3 20.3932 39.1204   1
  16  11   3 71.8833 38.8150   1
 -17  11  -3 12.8297 38.8409   1
  17 -11   3 26.3221 40.6174   1
 -17 -11  -3 6.67281 45.2587   1
  17  11   3 25.9526 46.6755   1
 -18  11  -3 567.230 71.8789   1
  18 -11   3 647.656 71.7058   1
  18  11   3 587.445 69.3053   1
 -18 -11  -3 682.303 77.2827   1
 -19  11  -3 12.6182 43.1231   1
 -20 -11  -3 18.8004 42.5028   1
  20  11   3 6.11846 38.1177   1
  22  12  -3 283.476 54.0855   1
 -22 -12   3 153.475 51.4368   1
  20  12  -3 31.7915 36.2144   1
 -20 -12   3 84.7084 43.1899   1
 -18 -12   3 416.235 65.7345   1
 -17 -12   3 112.672 47.4527   1
  17  12  -3 109.068 40.8281   1
  17 -12  -3 53.5195 42.1829   1
 -17  12   3 84.2700 45.7610   1
  16 -12  -3 828.333 79.6342   1
 -16 -12   3 759.339 80.9115   1
  16  12  -3 872.707 81.8882   1
 -16  12   3 862.837 81.2286   1
 -15 -12   3 25.9800 37.3452   1
  15  12  -3-6.47490 36.8227   1
  15 -12  -3 6.42272 36.5260   1
 -15  12   3 6.25017 36.7104   1
 -14 -12   3 77.2975 39.1417   1
  14 -12  -3 170.624 45.5817   1
  14  12  -3 70.9157 37.2195   1
 -14  12   3 86.3616 42.9367   1
 -13 -12   3 270.420 50.4677   1
  13 -12  -3 262.294 52.0643   1
  13  12  -3 277.161 53.6728   1
 -13  12   3 365.648 54.7366   1
 -12 -12   3 7973.21 335.287   1
  12 -12  -3 7880.02 332.454   1
 -12  12   3 7550.39 327.669   1
  12  12  -3 7537.49 332.318   1
  11  12  -3 716.533 74.5075   1
 -11 -12   3 666.404 73.8998   1
 -10 -12   3 676.884 71.3533   1
 -10  12   3 684.160 68.6788   1
  10  12  -3 753.903 71.6058   1
  10 -12  -3 761.893 73.1022   1
  -9 -12   3 3259.12 172.823   1
  -9  12   3 3399.02 169.562   1
   9  12  -3 3198.87 169.960   1
   9 -12  -3 3268.65 168.288   1
  -8  12   3 709.673 68.5360   1
  -8 -12   3 741.861 70.7546   1
   8 -12  -3 619.959 65.3579   1
  -7  12   3 160.067 41.0346   1
   7  12  -3 205.514 43.0183   1
  -7 -12   3 158.063 41.4314   1
   7 -12  -3 218.626 43.2556   1
  -6  12   3 5.47379 33.4680   1
   6  12  -3 5.79594 32.9665   1
  -6 -12   3 23.2494 33.0598   1
   6 -12  -3 39.1997 36.1600   1
   5  12  -3 1153.00 85.3144   1
  -5  12   3 1169.80 85.4781   1
   5 -12  -3 1045.67 82.7308   1
  -5 -12   3 1079.46 84.5478   1
  -4  12   3 614.660 62.0717   1
   4 -12  -3 510.960 59.0687   1
  -3  12   3 577.395 62.1986   1
   3 -12  -3 555.330 60.4164   1
  -2  12   3 4286.43 195.965   1
   2 -12  -3 3804.68 193.633   1
  -1  12   3 10145.5 403.352   1
   1  12  -3 9562.93 402.514   1
  -1 -12   3 9998.21 404.900   1
   1 -12  -3 9868.80 402.503   1
   0 -12  -3 282.251 47.9419   1
   1  12   3 4836.81 223.069   1
  -1 -12  -3 4704.35 220.663   1
   2  12   3 380.485 54.9121   1
  -2 -12  -3 355.095 53.2530   1
   3  12   3 605.088 63.9079   1
  -3 -12  -3 522.295 60.8519   1
  -4  12  -3 2940.62 154.172   1
   4 -12   3 2631.18 152.943   1
   5  12   3 1020.50 85.1479   1
  -5 -12  -3 1118.88 86.3323   1
  -5  12  -3 1024.64 82.2337   1
   5 -12   3 853.551 79.6146   1
   6  12   3 8761.19 378.467   1
  -6 -12  -3 9378.92 381.416   1
  -6  12  -3 8890.35 376.362   1
   6 -12   3 9341.47 380.551   1
   7  12   3 6.23589 33.0248   1
  -7 -12  -3 6.29430 34.1775   1
  -7  12  -3 70.7671 39.3742   1
   8  12   3 658.076 69.7901   1
   8 -12   3 654.489 69.6647   1
  -8  12  -3 554.093 66.9729   1
  -8 -12  -3 687.252 70.3518   1
   9  12   3 358.062 60.9796   1
   9 -12   3 344.762 54.6453   1
  -9  12  -3 389.798 57.0364   1
  -9 -12  -3 230.080 53.2416   1
  10 -12   3 6.38542 40.1476   1
 -10  12  -3 18.5352 39.5461   1
  11  12   3 1131.83 91.3795   1
 -11 -12  -3 1223.61 95.2991   1
  12 -12   3 19.3379 39.0262   1
 -12  12  -3-6.23027 39.1717   1
  12  12   3-12.9143 37.5298   1
 -12 -12  -3 53.1446 43.9860   1
  13 -12   3 96.9534 44.9569   1
 -13  12  -3 24.9914 42.4845   1
  13  12   3 71.8793 44.7676   1
 -13 -12  -3 167.105 48.5124   1
  14 -12   3 25.9597 42.2618   1
 -14  12  -3 50.5479 41.1456   1
  14  12   3 6.55963 40.8658   1
 -14 -12  -3-39.9221 44.0562   1
  15 -12   3 45.4318 40.8874   1
 -15  12  -3 114.330 47.9297   1
  15  12   3 84.5419 46.1990   1
 -15 -12  -3 53.2794 39.6070   1
  16 -12   3 350.737 57.1777   1
 -16  12  -3 267.605 58.1708   1
  16  12   3 261.306 55.6216   1
 -16 -12  -3 359.060 60.3784   1
  17 -12   3 6.48091 44.2960   1
 -17  12  -3 12.7809 45.3263   1
  17  12   3 19.1487 45.5951   1
 -17 -12  -3-6.62792 46.6737   1
 -18  12  -3 31.6511 46.1935   1
  18 -12   3 64.2099 44.9177   1
  19  12   3 390.553 61.8843   1
  19 -12   3 304.659 55.5834   1
 -19 -12  -3 336.566 58.1580   1
 -19  12  -3 300.829 57.1820   1
  21  13  -3 114.482 46.0875   1
 -21 -13   3 70.4230 46.1679   1
  19  13  -3 380.393 56.9085   1
  17  13  -3-12.7001 43.0669   1
 -17 -13   3-6.49339 46.0569   1
 -16 -13   3 261.372 52.8768   1
  16 -13  -3 239.157 52.8356   1
  16  13  -3 286.000 52.5962   1
 -16  13   3 334.086 56.1348   1
 -14 -13   3-12.9360 39.9209   1
  14 -13  -3 39.0257 43.0677   1
  14  13  -3 25.8465 38.3472   1
 -14  13   3 6.20847 37.2190   1
 -13 -13   3 466.757 64.5285   1
  13 -13  -3 391.669 60.1219   1
  13  13  -3 388.417 56.2044   1
 -13  13   3 401.080 57.2018   1
 -12 -13   3 38.4992 40.0000   1
  12  13  -3 12.8353 39.2600   1
 -12  13   3 79.9211 39.3756   1
  12 -13  -3 44.2139 37.1271   1
 -11  13   3 48.3808 38.0336   1
  11  13  -3 25.4525 37.3851   1
 -11 -13   3 6.31347 39.3422   1
  11 -13  -3 31.0598 36.1157   1
 -10  13   3 197.914 46.5852   1
  10 -13  -3 308.301 53.9695   1
  -9  13   3 582.998 66.1833   1
   9  13  -3 666.921 70.2009   1
  -9 -13   3 533.895 68.6869   1
   9 -13  -3 529.739 63.9777   1
   8  13  -3 852.907 78.8008   1
  -8 -13   3 870.520 81.4372   1
   7  13  -3 530.229 62.8824   1
  -7 -13   3 584.192 62.4406   1
   6  13  -3 3191.73 167.996   1
  -6  13   3 3137.02 163.512   1
  -6 -13   3 2796.85 161.707   1
   6 -13  -3 3347.79 166.374   1
   5  13  -3 977.536 81.1424   1
  -5  13   3 1091.06 84.5009   1
  -5 -13   3 1043.34 83.8720   1
   5 -13  -3 1001.90 81.2575   1
  -4  13   3 116.041 39.1832   1
   4  13  -3 64.9893 41.1329   1
  -4 -13   3 150.093 44.7861   1
   4 -13  -3 57.8773 35.1985   1
   3  13  -3 729.999 68.0802   1
  -3  13   3 733.042 69.9047   1
  -3 -13   3 653.929 68.4277   1
   3 -13  -3 753.965 72.3893   1
  -2  13   3 785.364 72.0581   1
   2  13  -3 657.628 71.2319   1
  -2 -13   3 669.099 71.5216   1
   2 -13  -3 758.201 71.4074   1
   1  13  -3 953.445 83.2392   1
  -1 -13   3 1135.53 88.3462   1
   0  13  -3 5.89568 33.5317   1
   0 -13   3 23.9917 32.5621   1
  -1  13  -3 176.430 41.4307   1
   1  13   3 234.620 46.9279   1
  -1 -13  -3 181.331 43.8172   1
   1 -13   3 228.541 45.3075   1
  -2  13  -3 836.663 76.2234   1
  -2 -13  -3 780.190 72.9473   1
   2 -13   3 887.935 78.4102   1
  -3  13  -3 1251.19 90.8712   1
   3  13   3 1347.48 94.0866   1
  -3 -13  -3 1163.89 91.7209   1
   3 -13   3 1031.29 87.1683   1
  -4  13  -3 173.141 46.9787   1
   4  13   3 154.313 46.9752   1
   4 -13   3 139.152 43.5575   1
   5  13   3 1484.99 106.425   1
  -5 -13  -3 1487.37 105.912   1
  -5  13  -3 1657.72 107.343   1
   5 -13   3 1423.04 105.430   1
   6  13   3 669.007 71.6521   1
  -6 -13  -3 768.602 75.7995   1
  -6  13  -3 819.940 73.8316   1
   7  13   3-19.0697 34.5046   1
  -7 -13  -3 38.5517 37.3426   1
  -7  13  -3 6.02241 37.5172   1
   7 -13   3-18.8299 37.6248   1
  -8  13  -3 440.820 58.7357   1
   8 -13   3 419.145 60.6274   1
  -9 -13  -3 25.8657 34.6749   1
   9  13   3 6.48788 34.7899   1
  10  13   3-32.5855 45.8925   1
 -10 -13  -3 13.0676 43.2608   1
 -10  13  -3 18.6902 37.7173   1
  10 -13   3-12.7467 42.5430   1
  11  13   3 994.578 87.5966   1
  11 -13   3 989.458 85.6389   1
 -11 -13  -3 1073.74 92.0979   1
 -11  13  -3 1005.80 83.8451   1
  12 -13   3 123.977 44.1069   1
  12  13   3 122.922 51.9115   1
 -12 -13  -3 93.4911 48.5516   1
 -12  13  -3 139.074 48.7102   1
  13 -13   3 39.2058 37.1819   1
  13  13   3 45.5099 48.0657   1
 -13 -13  -3 33.2992 45.8850   1
 -13  13  -3 31.6194 37.5493   1
  14  13   3 19.5343 44.1608   1
  14 -13   3-19.5516 38.6752   1
 -14 -13  -3-19.7843 48.7388   1
 -15  13  -3 726.608 76.1682   1
  15 -13   3 783.974 76.5293   1
  16 -13   3 19.3132 37.4308   1
 -16 -13  -3 19.9401 42.9261   1
 -16  13  -3 74.6952 43.2065   1
  16  13   3 6.26018 43.1280   1
 -17  13  -3 80.2009 43.6163   1
  17 -13   3 146.412 44.6696   1
 -18  13  -3-6.09279 41.9662   1
  18  13   3 55.4833 41.8139   1
  18 -13   3-6.27845 38.0154   1
 -18 -13  -3 25.3611 39.1349   1
 -20 -14   3 490.033 65.7650   1
  20  14  -3 480.700 65.6182   1
  19  14  -3 12.3796 45.7472   1
 -18 -14   3 1971.47 127.511   1
  18  14  -3 1930.54 124.782   1
 -17 -14   3 671.546 75.9198   1
  17  14  -3 717.731 75.2115   1
 -16 -14   3 45.1483 40.3293   1
  16  14  -3 144.808 42.8401   1
 -15  14   3 45.0795 40.5443   1
  15  14  -3 6.41113 44.8689   1
 -15 -14   3 134.797 51.0912   1
 -14  14   3 77.2425 41.2279   1
 -14 -14   3 38.7290 38.7250   1
  14  14  -3 19.2862 37.7908   1
  14 -14  -3 52.8638 44.1370   1
 -12 -14   3 676.272 73.9996   1
  12  14  -3 785.885 78.1260   1
  12 -14  -3 642.322 70.3282   1
  11 -14  -3 451.238 59.0701   1
 -11 -14   3 292.478 52.9367   1
 -11  14   3 282.911 53.1841   1
  11  14  -3 429.341 59.3520   1
 -10  14   3 4914.32 229.733   1
 -10 -14   3 4982.81 231.427   1
  10  14  -3 4590.06 226.146   1
  10 -14  -3 4704.07 226.284   1
   9 -14  -3-6.23917 36.2619   1
  -9  14   3 12.2545 38.8717   1
   9  14  -3 18.6058 40.0419   1
  -9 -14   3 6.36684 41.1065   1
   8 -14  -3 31.1108 40.8982   1
  -8  14   3 60.8517 39.9996   1
   8  14  -3 93.6983 42.0702   1
  -8 -14   3 18.8266 41.2484   1
  -7  14   3 3404.50 173.689   1
   7 -14  -3 3199.04 172.234   1
   6 -14  -3 85.5393 43.0633   1
  -6  14   3 24.0391 34.2242   1
   6  14  -3 61.0361 42.0748   1
  -6 -14   3 42.6802 36.2267   1
   5 -14  -3 339.027 53.4147   1
  -5  14   3 537.266 63.7883   1
   5  14  -3 401.043 57.1895   1
  -5 -14   3 431.853 59.2957   1
  -4  14   3 1660.94 110.948   1
   4  14  -3 1688.34 111.404   1
  -4 -14   3 1735.11 112.380   1
   4 -14  -3 1728.63 110.955   1
  -3  14   3 35.5726 35.5440   1
   3  14  -3 23.9090 32.0524   1
   3 -14  -3 12.2725 32.9047   1
  -3 -14   3-6.21402 33.3217   1
   2  14  -3 366.471 55.2331   1
  -2  14   3 263.188 49.4221   1
  -2 -14   3 325.203 49.5510   1
   2 -14  -3 345.305 54.3180   1
   1  14  -3 7066.59 315.513   1
  -1  14   3 7468.44 317.104   1
   1 -14  -3 7384.32 316.616   1
  -1 -14   3 7238.00 316.392   1
   0  14  -3 1527.16 105.755   1
   0  14   3 1412.69 104.569   1
   0 -14  -3 1523.29 106.662   1
   0 -14   3 1767.02 112.583   1
   1  14   3 1852.65 117.748   1
  -1  14  -3 1708.61 114.750   1
   1 -14   3 1878.49 117.943   1
  -1 -14  -3 1713.69 114.763   1
   2 -14   3 142.473 44.4847   1
  -2  14  -3 139.366 44.1273   1
   2  14   3 135.351 46.2899   1
  -2 -14  -3 110.016 39.3858   1
   3 -14   3 2429.74 143.922   1
  -3  14  -3 2689.34 146.895   1
   3  14   3 2590.63 146.043   1
  -3 -14  -3 2462.00 144.656   1
   4 -14   3 85.4291 40.0955   1
  -4 -14  -3 6.53072 36.7522   1
  -4  14  -3 18.3964 38.9282   1
   4  14   3 54.2064 39.2454   1
   5 -14   3 3974.44 194.833   1
   5  14   3 3911.74 197.067   1
  -5  14  -3 3916.66 193.829   1
  -5 -14  -3 3667.28 194.566   1
   7  14   3 6.44780 42.6929   1
  -7  14  -3 6.20102 40.7211   1
   7 -14   3 19.0603 38.4660   1
   8 -14   3 402.839 61.0314   1
   8  14   3 496.991 61.0762   1
  -8  14  -3 470.026 63.4303   1
  -8 -14  -3 458.270 61.1403   1
   9 -14   3 1588.03 109.199   1
   9  14   3 1456.09 107.134   1
  -9  14  -3 1366.48 101.562   1
  -9 -14  -3 1610.49 110.113   1
  10 -14   3 550.784 66.5784   1
  10  14   3 613.971 72.7616   1
 -10  14  -3 548.395 65.7360   1
 -10 -14  -3 652.970 72.9523   1
  11 -14   3 576.049 66.1199   1
  11  14   3 572.027 69.2211   1
 -11  14  -3 522.221 64.8314   1
 -11 -14  -3 634.022 72.9327   1
  12  14   3 513.967 64.8953   1
 -12 -14  -3 702.771 76.2068   1
  13 -14   3 180.064 47.8504   1
 -13  14  -3 188.183 48.1957   1
  13  14   3 250.549 55.2842   1
 -13 -14  -3 289.449 57.6725   1
 -14  14  -3 81.1920 45.6269   1
  14 -14   3 77.0475 43.9672   1
  14  14   3 64.1942 41.1761   1
 -14 -14  -3 91.2043 41.7840   1
  15  14   3 19.0388 45.6528   1
 -15 -14  -3 6.46352 43.8372   1
 -16  14  -3 49.6345 46.1898   1
  16  14   3 68.2342 44.9673   1
 -16 -14  -3 76.8308 45.7717   1
  16 -14   3 19.1915 38.7726   1
 -17 -14  -3 275.313 53.4060   1
  17  14   3 243.809 51.9565   1
 -18 -15   3 403.985 66.5064   1
  18  15  -3 412.485 63.7517   1
 -16 -15   3 4690.15 227.658   1
  16  15  -3 4826.64 227.989   1
 -15 -15   3 1341.51 98.5600   1
  15  15  -3 1156.03 91.9473   1
 -14 -15   3 434.447 62.1018   1
  14  15  -3 413.605 60.1968   1
 -13  15   3 247.608 52.4136   1
  13  15  -3 327.958 60.4808   1
 -13 -15   3 180.310 54.3402   1
  13 -15  -3 149.388 46.7366   1
 -12  15   3 26.0008 38.6038   1
  12  15  -3 25.6817 35.7240   1
 -12 -15   3 89.8392 43.8856   1
  12 -15  -3 25.7164 37.7912   1
  11 -15  -3-6.48191 38.4655   1
  10 -15  -3 38.7775 39.7312   1
 -10  15   3 170.788 48.4435   1
  10  15  -3 87.6844 39.5998   1
 -10 -15   3 180.405 43.8975   1
  -9  15   3 6276.01 282.410   1
  -9 -15   3 6557.41 285.204   1
   9 -15  -3 6064.57 280.961   1
   9  15  -3 6230.45 280.520   1
  -8  15   3 655.515 70.8142   1
   8  15  -3 626.781 73.2876   1
   8 -15  -3 819.386 75.9763   1
  -8 -15   3 674.672 74.4216   1
   7  15  -3 1688.13 110.353   1
  -7  15   3 1570.99 107.988   1
  -7 -15   3 1273.24 102.719   1
   7 -15  -3 1659.38 110.597   1
   6  15  -3 7037.14 332.440   1
  -6  15   3 8269.21 340.400   1
  -6 -15   3 8238.05 340.285   1
   6 -15  -3 8022.58 339.942   1
  -5  15   3 31.6545 37.5724   1
   5  15  -3-12.3508 42.8548   1
   5 -15  -3 43.4354 37.1996   1
  -5 -15   3-6.19151 41.6644   1
   4  15  -3-18.4740 36.5447   1
  -4  15   3-6.17670 35.5159   1
  -4 -15   3-12.4146 38.6709   1
   4 -15  -3-6.35003 39.5599   1
   3  15  -3 771.855 71.2327   1
  -3  15   3 599.756 68.6698   1
  -3 -15   3 659.133 69.0053   1
   3 -15  -3 695.020 73.0271   1
  -2  15   3 1022.46 87.6599   1
   2 -15  -3 1196.49 90.5238   1
  -2 -15   3 1043.86 89.1130   1
  -1  15   3 2766.05 149.762   1
   1 -15  -3 2451.07 144.386   1
   0  15   3 328.784 54.0144   1
   0 -15  -3 309.454 51.8110   1
   1  15   3 292.257 54.5038   1
  -1 -15  -3 223.781 48.8422   1
   2 -15   3 88.2351 44.7805   1
  -2  15  -3 43.4410 42.8225   1
  -2 -15  -3 95.2544 43.1489   1
   2  15   3 75.8636 40.9020   1
  -3  15  -3 12.3643 39.5700   1
  -4  15  -3 4603.80 222.070   1
   4  15   3 4555.30 222.501   1
  -4 -15  -3 4867.01 228.314   1
   4 -15   3 4531.65 222.476   1
  -5  15  -3 747.148 77.5515   1
   5  15   3 831.978 79.7656   1
  -5 -15  -3 916.714 81.1356   1
   5 -15   3 809.770 77.1879   1
  -6  15  -3 31.4175 43.3171   1
   6  15   3 6.49819 45.7992   1
   6 -15   3 118.732 47.4213   1
  -6 -15  -3 64.8353 45.0300   1
  -7  15  -3 218.224 50.3515   1
  -7 -15  -3 269.256 53.7978   1
  -8  15  -3 4836.26 229.887   1
   8  15   3 4968.71 235.023   1
   8 -15   3 4599.75 230.159   1
  -8 -15  -3 5000.39 234.022   1
  -9  15  -3 251.045 52.6835   1
   9 -15   3 180.065 48.7468   1
 -10 -15  -3 826.571 79.7315   1
  10  15   3 931.085 82.7588   1
 -11  15  -3-18.5773 37.8559   1
  11  15   3 19.1490 43.2897   1
  11 -15   3-12.9019 37.8892   1
 -11 -15  -3-13.1176 44.1329   1
 -12  15  -3 6.14353 45.1036   1
  12 -15   3-6.44547 44.0528   1
 -13  15  -3 1341.74 102.094   1
  13  15   3 1624.92 110.383   1
 -13 -15  -3 1508.23 106.820   1
  13 -15   3 1397.66 104.858   1
 -14  15  -3 856.966 81.2049   1
  14  15   3 831.051 79.3302   1
 -14 -15  -3 878.395 80.5670   1
  14 -15   3 1025.38 87.5840   1
 -15  15  -3-6.09051 42.2807   1
  15  15   3 49.7391 51.1168   1
 -15 -15  -3 75.7471 49.9278   1
  15 -15   3 31.4648 39.2223   1
 -16  15  -3 18.1880 45.9706   1
  16  15   3 30.3748 38.8827   1
  16 -15   3-12.4057 39.7013   1
 -16 -15  -3-6.22241 41.2001   1
  17  16  -3 859.354 80.9683   1
  16  16  -3 534.079 65.0425   1
 -16 -16   3 425.686 65.6295   1
  15  16  -3 859.826 80.5366   1
 -15 -16   3 941.865 83.6770   1
  14  16  -3 2620.32 147.296   1
 -14 -16   3 2442.53 143.492   1
  13  16  -3 507.166 69.5374   1
 -13 -16   3 437.911 63.9756   1
 -12  16   3 58.5250 44.1346   1
 -12 -16   3 44.5556 47.0719   1
  12  16  -3 44.3149 44.6128   1
 -11  16   3 3245.47 168.304   1
  11  16  -3 2948.02 165.558   1
 -11 -16   3 2913.89 162.336   1
  11 -16  -3 2781.26 161.333   1
  10 -16  -3 59.2950 45.4108   1
  10  16  -3 31.3758 39.4938   1
 -10 -16   3 63.9167 41.6597   1
 -10  16   3 58.2851 43.2670   1
   9 -16  -3 340.499 57.9330   1
   9  16  -3 412.964 63.2827   1
  -9 -16   3 354.719 62.1224   1
  -9  16   3 437.613 63.8859   1
  -8  16   3 2169.10 131.220   1
   8 -16  -3 1965.80 127.851   1
   7  16  -3 2939.52 158.858   1
  -7  16   3 2734.28 156.375   1
  -7 -16   3 2721.47 154.842   1
   7 -16  -3 2753.63 155.363   1
  -6  16   3 2054.74 131.479   1
   6  16  -3 2283.76 133.725   1
   6 -16  -3 1913.07 127.285   1
  -6 -16   3 2140.26 129.433   1
   5  16  -3 1328.08 99.5031   1
  -5 -16   3 1529.28 103.725   1
   5 -16  -3 1563.34 108.973   1
   4  16  -3-18.6174 41.0941   1
  -4 -16   3-18.6373 41.4739   1
   3  16  -3 855.662 78.1150   1
  -3 -16   3 787.730 77.5828   1
  -2  16   3 37.7252 38.8316   1
   2  16  -3 18.4243 36.4733   1
   2 -16  -3 56.8106 37.4864   1
  -2 -16   3 57.5857 37.2147   1
  -1  16   3 8850.13 367.788   1
   1  16  -3 8097.61 361.764   1
   1 -16  -3 8603.21 365.685   1
  -1 -16   3 9102.04 368.809   1
   0  16   3 4436.12 215.008   1
   0  16  -3 4277.80 212.156   1
   0 -16   3 4293.70 211.917   1
   0 -16  -3 4421.67 214.792   1
  -1  16  -3 5616.70 259.458   1
   1  16   3 5846.35 264.080   1
  -1 -16  -3 5382.15 258.307   1
   1 -16   3 5776.90 260.467   1
   2 -16   3 56.9973 41.9522   1
   2  16   3 12.8893 46.0543   1
  -2 -16  -3 90.6810 44.2895   1
  -2  16  -3-6.23150 41.6169   1
   3 -16   3 592.452 68.7102   1
   3  16   3 606.932 70.5150   1
  -3 -16  -3 588.706 68.3902   1
   4 -16   3 618.826 73.2042   1
  -4  16  -3 430.638 65.5969   1
   4  16   3 506.483 64.0426   1
  -4 -16  -3 526.292 67.2816   1
  -5  16  -3 5784.82 255.352   1
   5  16   3 5464.70 255.727   1
  -5 -16  -3 5428.91 253.858   1
   5 -16   3 5172.49 251.885   1
  -6  16  -3 738.228 78.6380   1
   6  16   3 778.403 77.9078   1
   6 -16   3 771.790 77.7557   1
  -6 -16  -3 966.803 82.0382   1
  -7 -16  -3 3197.70 167.578   1
   7  16   3 2832.11 162.526   1
  -8  16  -3 100.329 48.1571   1
   8  16   3 111.216 45.0500   1
  -8 -16  -3 157.191 51.4847   1
   8 -16   3 276.925 54.1650   1
  -9  16  -3 9572.22 403.740   1
   9  16   3 9797.15 408.329   1
   9 -16   3 9786.64 405.256   1
  -9 -16  -3 9834.52 406.702   1
 -10  16  -3 1510.14 106.021   1
 -10 -16  -3 1385.15 103.648   1
  10 -16   3 1269.12 99.7996   1
 -11  16  -3 211.097 54.0567   1
  11  16   3 340.325 61.0047   1
 -11 -16  -3 291.108 60.8721   1
  11 -16   3 287.007 58.5580   1
 -12  16  -3 997.830 84.6635   1
  12  16   3 909.514 84.1701   1
  12 -16   3 892.806 82.0782   1
 -13  16  -3 1587.71 106.863   1
  13 -16   3 1484.09 106.347   1
 -14 -16  -3 43.8822 48.4185   1
  14  16   3-12.2597 44.0963   1
 -15  16  -3 224.758 53.8761   1
 -15 -17   3 620.294 74.7137   1
  15  17  -3 691.388 73.7234   1
 -14 -17   3 42.8548 46.7106   1
  14  17  -3-24.3906 46.8102   1
 -13 -17   3 832.004 80.8089   1
  13  17  -3 917.608 83.7332   1
 -12 -17   3 118.614 49.8567   1
  12  17  -3 142.861 49.8858   1
 -11 -17   3 1114.13 90.7743   1
  11  17  -3 976.241 86.5964   1
 -10  17   3 1628.98 115.098   1
   9 -17  -3 1214.83 93.9278   1
  -9 -17   3 1196.53 95.1187   1
   9  17  -3 1037.26 86.1093   1
  -9  17   3 1170.53 94.9592   1
   8  17  -3 1022.40 88.2676   1
  -8  17   3 1327.07 97.6277   1
   8 -17  -3 1095.90 91.9640   1
  -8 -17   3 1221.58 93.3835   1
   7  17  -3 31.3335 40.4773   1
  -7  17   3 92.3291 44.7429   1
   7 -17  -3 6.46147 37.5725   1
  -7 -17   3 12.5918 40.6659   1
  -6  17   3 6040.64 273.663   1
   6  17  -3 6155.80 272.613   1
  -6 -17   3 5936.36 270.969   1
   6 -17  -3 5869.49 273.683   1
  -5  17   3 19.0235 42.0007   1
   5  17  -3 31.1479 44.1992   1
  -5 -17   3 18.5848 41.3674   1
   5 -17  -3 66.0197 45.1368   1
   4  17  -3 2058.40 131.965   1
  -4  17   3 2286.24 134.409   1
  -4 -17   3 2059.36 130.267   1
   4 -17  -3 2074.37 130.448   1
  -3  17   3 420.799 63.8799   1
   3  17  -3 471.034 65.2419   1
   3 -17  -3 487.349 62.8296   1
  -3 -17   3 443.982 64.0596   1
  -2  17   3 3455.90 185.225   1
   2 -17  -3 3748.60 188.849   1
  -1  17   3 1034.76 89.2071   1
   1 -17  -3 1235.53 94.7097   1
   0  17   3 1161.15 93.3598   1
   0 -17  -3 1032.56 86.9681   1
   1  17   3 45.1309 40.2042   1
  -1 -17  -3 57.9569 44.0500   1
   2 -17   3 396.964 58.4437   1
   2  17   3 257.288 56.2778   1
  -2 -17  -3 403.973 62.3471   1
  -2  17  -3 269.037 55.3190   1
  -3  17  -3 6.23121 36.6003   1
   3 -17   3 18.9953 39.0797   1
   4 -17   3 2305.13 136.427   1
   4  17   3 2028.89 130.702   1
  -4 -17  -3 2302.31 136.596   1
  -4  17  -3 2040.93 129.618   1
   5 -17   3 38.1678 38.1549   1
  -5  17  -3 56.1611 39.9602   1
   5  17   3 26.0387 41.6845   1
  -5 -17  -3 25.8296 44.8274   1
  -6  17  -3 3329.17 176.355   1
   6  17   3 3378.46 179.950   1
  -6 -17  -3 3538.52 181.250   1
   6 -17   3 3241.17 176.868   1
  -7  17  -3 18.6258 42.4425   1
   7  17   3 51.6673 42.4183   1
   7 -17   3 25.2730 43.8511   1
  -7 -17  -3 6.51562 40.2212   1
  -8  17  -3 12246.6 476.834   1
   8 -17   3 11199.6 471.969   1
  -9 -17  -3 536.233 67.8023   1
   9  17   3 345.321 61.7969   1
 -10  17  -3 1546.17 105.630   1
  10  17   3 1266.22 100.249   1
  10 -17   3 1257.43 98.6600   1
 -10 -17  -3 1563.16 105.807   1
 -11  17  -3 54.9046 46.2626   1
  11 -17   3-6.19789 38.6175   1
 -12  17  -3 54.3870 46.4112   1
 -12 -17  -3 62.2498 43.2184   1
  12  17   3 6.07771 41.2426   1
 -13  17  -3-29.9140 43.9289   1
  13 -17   3-6.13752 43.5370   1
 -13 -18   3 463.860 63.3651   1
  13  18  -3 458.212 67.7940   1
 -12 -18   3 30.4925 45.3784   1
  12  18  -3 30.1645 44.8905   1
 -11 -18   3 30.5899 46.9654   1
  11  18  -3-24.4984 47.0163   1
 -10 -18   3 526.060 68.8505   1
  10  18  -3 596.950 69.6269   1
  -9 -18   3 469.268 64.8142   1
   9  18  -3 457.413 62.9175   1
  -8 -18   3 262.983 51.5981   1
   8  18  -3 235.953 51.2035   1
  -8  18   3 216.761 54.6335   1
  -7 -18   3 3061.93 165.401   1
   7 -18  -3 3187.58 170.600   1
   7  18  -3 3144.93 167.884   1
  -7  18   3 2870.20 165.439   1
   6 -18  -3 33.1871 41.7646   1
  -6  18   3 63.7583 44.9303   1
   5 -18  -3 3083.15 167.750   1
  -5 -18   3 3262.63 167.341   1
   5  18  -3 2896.85 162.605   1
  -5  18   3 2994.03 165.908   1
   4 -18  -3 1260.37 98.6449   1
  -4 -18   3 1220.21 102.231   1
  -4  18   3 1327.85 101.031   1
   4  18  -3 1406.25 103.538   1
   3 -18  -3 904.722 84.3184   1
  -3 -18   3 979.981 84.1544   1
   3  18  -3 965.489 84.9606   1
  -3  18   3 947.889 86.4334   1
   2 -18  -3 504.265 66.3640   1
   2  18  -3 473.678 63.5044   1
  -2  18   3 601.211 71.1846   1
  -1 -18   3 2306.50 138.222   1
   1 -18  -3 2273.37 137.835   1
  -1  18   3 2351.86 140.484   1
   0 -18   3 259.957 55.4360   1
   0 -18  -3 240.875 53.5680   1
   0  18   3 295.447 58.4617   1
   0  18  -3 330.938 57.5275   1
   1 -18   3 2811.88 157.425   1
  -1 -18  -3 2881.19 160.783   1
  -1  18  -3 2734.03 155.377   1
   1  18   3 2966.49 162.371   1
  -2  18  -3 50.2952 45.3158   1
   2  18   3 76.2681 44.5241   1
   2 -18   3 99.6288 46.4105   1
  -2 -18  -3 104.332 46.0090   1
   3 -18   3 1603.26 113.320   1
   3  18   3 1486.09 111.874   1
  -3 -18  -3 1831.70 122.385   1
  -3  18  -3 1798.38 116.027   1
   4 -18   3 62.5998 38.6920   1
  -4  18  -3 43.2180 38.8734   1
   4  18   3 44.8748 40.7236   1
  -4 -18  -3 97.0556 45.9410   1
  -6  18  -3 1007.06 84.8736   1
   6  18   3 738.614 78.7307   1
  -6 -18  -3 930.647 84.6649   1
   6 -18   3 809.413 80.0656   1
  -7  18  -3 1770.37 118.577   1
   7  18   3 1914.08 122.093   1
  -7 -18  -3 1841.33 120.396   1
   7 -18   3 1777.73 118.654   1
  -8  18  -3 711.111 76.5643   1
   8  18   3 662.857 76.0895   1
  -8 -18  -3 672.580 77.5641   1
   8 -18   3 765.711 76.6127   1
   9  18   3 1088.17 87.8163   1
  -9 -18  -3 1140.54 88.9872   1
   9 -18   3 1022.87 87.6733   1
 -10  18  -3 6.02386 39.5569   1
  10  18   3-37.0395 50.1967   1
 -10 -18  -3-12.3734 42.2851   1
  10 -18   3 6.08853 37.5771   1
  11 -18   3 371.711 60.6105   1
 -11  18  -3 409.921 64.8709   1
 -12  18  -3 208.454 51.7566   1
  10  19  -3 507.299 66.1788   1
 -10 -19   3 414.648 61.7561   1
   9  19  -3 367.820 59.8534   1
  -9 -19   3 429.038 62.8148   1
  -8 -19   3 1857.58 115.562   1
   8  19  -3 1526.56 107.226   1
   6  19  -3 96.9683 49.0996   1
  -6 -19   3 73.0404 44.1851   1
  -5  19   3 76.6190 45.0618   1
   5  19  -3 72.1057 39.2420   1
  -5 -19   3 107.890 40.7607   1
  -4  19   3 1026.31 90.5842   1
   4 -19  -3 1124.15 93.5905   1
  -3  19   3 171.592 50.4542   1
   3 -19  -3 69.9910 39.5270   1
  -3 -19   3 145.094 45.4875   1
   2  19  -3 441.383 60.2420   1
  -2  19   3 471.727 63.1177   1
   2 -19  -3 336.624 54.5019   1
  -2 -19   3 320.579 54.0538   1
   1  19  -3 2626.43 154.293   1
  -1  19   3 2966.18 161.618   1
  -1 -19   3 2859.34 158.152   1
   1 -19  -3 2868.52 158.342   1
   0  19  -3 163.056 46.6791   1
   0 -19   3 148.475 47.5141   1
  -1  19  -3 222.911 51.1922   1
   1  19   3 190.656 48.5832   1
  -1 -19  -3 167.328 47.3382   1
   1 -19   3 124.671 50.2356   1
   2 -19   3 2477.03 140.348   1
  -2 -19  -3 2585.12 145.058   1
   2  19   3 2093.80 135.637   1
  -2  19  -3 2183.80 136.579   1
   3 -19   3 61.0863 44.5881   1
  -3 -19  -3 64.3420 42.6438   1
   3  19   3 106.444 48.3963   1
  -3  19  -3-12.3389 45.9335   1
  -4  19  -3 624.071 68.2504   1
   4  19   3 508.887 67.1073   1
  -4 -19  -3 625.357 70.4513   1
   4 -19   3 695.850 70.0439   1
   5  19   3 972.605 87.4972   1
  -5  19  -3 653.421 75.8157   1
  -5 -19  -3 749.623 81.2017   1
   5 -19   3 831.093 81.5693   1
  -7  19  -3 504.869 66.2885   1
   7  19   3 543.357 68.9161   1
  -7 -19  -3 574.745 70.5429   1
   7 -19   3 354.270 58.7893   1
  -8  19  -3 417.671 60.9032   1
   8  19   3 454.057 67.1161   1
  -8 -19  -3 504.807 64.6437   1
   8 -19   3 376.262 57.4442   1
  -9  19  -3 129.810 55.0039   1
   9 -19   3 144.668 48.1753   1
  -6 -20   3 610.026 73.7941   1
   5  20  -3 182.263 52.0766   1
  -5 -20   3 128.526 44.3469   1
   4  20  -3 1334.78 98.3620   1
  -4 -20   3 1357.55 97.8241   1
   3  20  -3 53.0876 45.5761   1
  -3 -20   3 23.4569 40.1023   1
   2  20  -3 135.385 52.2131   1
  -2  20   3 312.262 59.7125   1
  -2 -20   3 236.082 53.0619   1
   1  20  -3 1388.02 102.749   1
  -1  20   3 1308.94 101.213   1
  -1 -20   3 1587.58 105.778   1
   1 -20  -3 1444.76 103.979   1
   0  20  -3 41.2663 45.0188   1
   0  20   3 43.9726 48.8449   1
   0 -20   3 77.6732 45.0604   1
   0 -20  -3 56.9476 45.5559   1
  -1  20  -3 12067.6 468.940   1
   1 -20   3 11070.1 465.585   1
   2  20   3 574.155 66.9447   1
  -2  20  -3 560.006 65.3689   1
  -2 -20  -3 569.542 69.1003   1
   2 -20   3 472.699 60.9289   1
   3  20   3 43.2941 42.6656   1
  -3  20  -3 124.339 48.9839   1
  -3 -20  -3 81.1054 44.6322   1
   3 -20   3 36.2144 40.6861   1
   4  20   3 68.2539 50.4733   1
  -4  20  -3 35.7662 42.3034   1
  -4 -20  -3 18.4168 43.5647   1
   5 -20   3 41.4202 40.1438   1
  -5 -20  -3 12.2968 43.3091   1
  -5  20  -3 35.6237 45.5906   1
  24   0  -4 195.582 51.3916   1
 -24   0   4 100.279 46.3242   1
  23   0  -4 39.7508 41.3089   1
 -23   0   4 60.0525 42.3658   1
  22   0  -4 4744.58 225.600   1
 -22   0   4 4417.79 220.758   1
  21   0  -4 6005.24 262.794   1
 -21   0   4 5253.24 256.309   1
  20   0  -4 2844.63 163.005   1
 -20   0   4 3413.55 170.016   1
  19   0  -4 494.490 61.0550   1
 -19   0   4 443.141 58.7027   1
  18   0  -4 1846.41 114.898   1
 -18   0   4 1672.33 109.795   1
  17   0  -4 575.041 62.2421   1
 -17   0   4 603.271 61.5476   1
 -16   0   4 3812.89 187.539   1
  16   0  -4 4203.16 192.321   1
 -14   0   4 2728.72 143.003   1
  14   0  -4 2940.16 146.838   1
 -13   0   4 8114.77 337.198   1
  13   0  -4 8671.60 338.108   1
 -12   0   4 7924.31 318.223   1
  12   0  -4 7965.10 318.678   1
 -11   0   4 471.680 44.8340   1
  11   0  -4 443.909 43.3308   1
 -10   0   4 15489.7 596.932   1
  10   0  -4 16957.5 600.923   1
  -8   0   4 64447.1 2290.62   1
   8   0  -4 65315.5 2290.90   1
  -7   0   4 39908.1 1466.16   1
   7   0  -4 43093.4 1468.49   1
  -6   0   4 1924.81 81.6464   1
   6   0  -4 1923.48 81.6760   1
  -5   0   4 587792. 20686.3   1
   5   0  -4 595761. 20686.4   1
  -4   0   4 336287. 12056.8   1
   4   0  -4 353265. 12056.7   1
   2   0  -4 327928. 11357.3   1
  -2   0   4 321510. 11357.9   1
  -1   0   4 171731. 5846.69   1
   1   0  -4 161999. 5847.36   1
   0   0   4 179361. 6153.21   1
   0   0  -4 171944. 6153.17   1
   1   0   4 512337. 17963.3   1
  -1   0  -4 514741. 17963.7   1
   2   0   4 354849. 12909.3   1
  -2   0  -4 381751. 12907.8   1
   3   0   4 1580.88 83.9936   1
  -3   0  -4 1760.16 86.3357   1
   4   0   4 8374.29 326.435   1
  -4   0  -4 8411.86 326.361   1
   5   0   4 66064.1 2300.31   1
  -5   0  -4 63408.7 2299.70   1
   6   0   4 503.154 47.8349   1
  -6   0  -4 449.511 46.2867   1
   7   0   4 67142.9 2292.89   1
  -7   0  -4 61534.2 2291.03   1
   8   0   4 38479.0 1314.65   1
  -8   0  -4 33979.7 1310.40   1
   9   0   4 1079.39 80.5767   1
  -9   0  -4 1040.18 78.3563   1
  10   0   4 30309.4 1100.32   1
 -10   0  -4 29448.5 1098.72   1
  11   0   4 14297.5 544.812   1
 -11   0  -4 13585.3 542.682   1
  12   0   4 3677.19 183.539   1
 -12   0  -4 3729.40 183.336   1
 -13   0  -4 41.6992 32.7525   1
  13   0   4 30.1203 37.5490   1
  14   0   4 3465.75 183.501   1
 -14   0  -4 3884.40 187.444   1
  15   0   4 2706.10 148.659   1
 -15   0  -4 2616.71 149.859   1
  16   0   4 11185.7 444.226   1
 -16   0  -4 10517.4 441.683   1
  18   0   4 386.545 58.0137   1
 -18   0  -4 330.120 59.4129   1
 -19   0  -4 668.195 72.3400   1
  20   0   4 1098.31 92.0637   1
  21   0   4 2099.90 129.630   1
 -21   0  -4 2012.00 127.768   1
  22   0   4 19.3713 45.1396   1
 -22   0  -4-25.4257 44.1080   1
  23   0   4 508.534 72.6259   1
 -23   0  -4 601.536 73.8445   1
  24   0   4 151.114 43.5175   1
 -24   0  -4 159.942 47.8201   1
  25   1  -4 255.031 52.5831   1
 -25  -1   4 135.228 49.4400   1
 -24  -1   4 48.5819 45.2055   1
  24  -1  -4-6.82688 38.8384   1
 -24   1   4 80.2321 46.7522   1
  24   1  -4 6.63200 39.3705   1
 -23  -1   4 262.421 56.9130   1
  23  -1  -4 394.764 60.1859   1
 -23   1   4 231.293 52.4570   1
  23   1  -4 351.688 58.0502   1
  22  -1  -4 1864.45 119.665   1
  22   1  -4 1647.36 116.313   1
 -22   1   4 1831.23 119.995   1
 -22  -1   4 1858.46 120.310   1
  21   1  -4 5254.73 247.010   1
  21  -1  -4 5525.07 246.762   1
 -21  -1   4 5301.96 245.261   1
 -21   1   4 4913.57 240.766   1
  20   1  -4 1322.95 96.8362   1
  20  -1  -4 1300.56 94.7449   1
 -20  -1   4 1051.73 91.5399   1
 -20   1   4 1427.36 98.1091   1
  19  -1  -4 442.415 61.5928   1
 -19   1   4 460.407 59.1004   1
 -18  -1   4 4069.08 190.547   1
  18  -1  -4 3689.72 184.256   1
 -18   1   4 3345.93 182.281   1
  18   1  -4 3944.04 188.577   1
 -17  -1   4 14810.9 550.911   1
  17  -1  -4 13109.6 547.665   1
 -17   1   4 14044.5 547.432   1
  17   1  -4 14267.7 550.492   1
 -16  -1   4 3018.75 158.768   1
  16  -1  -4 3246.29 163.450   1
 -16   1   4 3030.43 158.066   1
  16   1  -4 3299.34 162.417   1
 -15  -1   4 150.158 36.3736   1
  15   1  -4 242.014 43.9451   1
 -14  -1   4 5135.73 233.184   1
  14  -1  -4 5885.44 238.504   1
 -14   1   4 5123.87 232.558   1
  14   1  -4 5555.28 238.923   1
  13  -1  -4 11518.1 429.472   1
 -13   1   4 10678.8 426.561   1
  13   1  -4 10830.4 429.417   1
 -12  -1   4 27608.0 993.783   1
  12  -1  -4 28399.7 990.266   1
 -12   1   4 29329.5 991.556   1
 -11  -1   4 59201.5 2050.88   1
  11  -1  -4 57039.0 2044.36   1
  11   1  -4 57319.6 2047.84   1
 -11   1   4 56602.1 2044.91   1
 -10   1   4 4918.94 209.225   1
 -10  -1   4 5147.87 213.442   1
  10   1  -4 5331.83 212.591   1
  -9  -1   4 14094.1 516.627   1
   9   1  -4 13636.4 514.952   1
  -8   1   4 84158.1 2825.85   1
   8  -1  -4 79256.1 2825.08   1
  -8  -1   4 76875.0 2828.35   1
  -7   1   4 1514.71 70.5644   1
   7   1  -4 1441.40 74.2255   1
  -7  -1   4 1639.34 76.6744   1
   7  -1  -4 1674.97 72.2356   1
   6   1  -4 436560. 14440.5   1
   6  -1  -4 443170. 14434.3   1
  -6  -1   4 420230. 14439.6   1
   5  -1  -4 1645.61 66.9385   1
  -5   1   4 1728.50 66.8577   1
   5   1  -4 1670.05 72.8501   1
  -5  -1   4 1645.29 73.2108   1
   4   1  -4 46987.9 1473.07   1
  -4  -1   4 36266.7 1473.70   1
   3   1  -4 12919.5 450.054   1
  -3  -1   4 12195.8 449.521   1
   2   1  -4 8378.02 306.069   1
  -2  -1   4 8412.45 306.436   1
  -1  -1   4 40255.6 1393.95   1
   1   1  -4 39275.8 1392.22   1
  -1   1   4 38035.9 1388.63   1
   1  -1  -4 40338.6 1388.65   1
   0   1   4 2629.38 104.097   1
   0  -1   4 2268.86 105.200   1
   0  -1  -4 2506.94 103.330   1
   0   1  -4 2504.45 104.399   1
   1   1   4 2471.15 104.016   1
   1  -1   4 2378.61 104.750   1
  -1  -1  -4 2236.46 104.231   1
  -1   1  -4 2370.22 103.757   1
   2   1   4 481533. 18610.1   1
  -2  -1  -4 537276. 18610.4   1
  -2   1  -4 519546. 18608.8   1
   3   1   4 20615.2 757.818   1
   3  -1   4 20542.2 757.677   1
  -3  -1  -4 21768.6 758.199   1
  -3   1  -4 20467.9 756.872   1
   4   1   4 243383. 8782.24   1
   4  -1   4 250807. 8782.21   1
  -4  -1  -4 252713. 8783.19   1
  -4   1  -4 254808. 8783.19   1
   5   1   4 32042.6 1104.92   1
   5  -1   4 28898.2 1101.80   1
  -5  -1  -4 30179.5 1101.76   1
  -5   1  -4 30918.8 1103.79   1
   6   1   4 1670.08 94.9233   1
   6  -1   4 1525.77 93.9562   1
  -6  -1  -4 1682.71 95.7230   1
  -6   1  -4 1898.47 98.5874   1
   7   1   4 1084.37 76.7617   1
   7  -1   4 1216.06 78.3322   1
  -7  -1  -4 1076.01 75.4542   1
  -7   1  -4 1278.44 80.9137   1
   8   1   4 9804.16 392.703   1
   8  -1   4 9536.00 390.080   1
  -8  -1  -4 10044.5 392.451   1
  -8   1  -4 10087.0 394.395   1
   9   1   4 3390.24 160.366   1
   9  -1   4 2796.67 155.522   1
  -9  -1  -4 3331.15 158.648   1
  -9   1  -4 3092.49 155.879   1
  10   1   4 25444.3 951.659   1
  10  -1   4 23789.5 948.764   1
 -10  -1  -4 26873.1 955.522   1
 -10   1  -4 27008.5 955.671   1
  11   1   4 20964.2 795.479   1
  11  -1   4 20868.9 794.835   1
 -11  -1  -4 21183.1 795.711   1
 -11   1  -4 21540.7 795.640   1
  12  -1   4 3235.30 163.493   1
  12   1   4 2885.04 158.747   1
 -12  -1  -4 3240.68 165.405   1
 -12   1  -4 3228.60 163.599   1
  13  -1   4 699.882 70.3996   1
  13   1   4 720.743 71.3691   1
 -13   1  -4 590.484 69.0317   1
 -13  -1  -4 790.799 71.0090   1
  14   1   4 2103.01 124.177   1
  14  -1   4 1940.66 121.267   1
 -14   1  -4 1687.54 114.901   1
 -14  -1  -4 2078.10 123.290   1
  15  -1   4 3207.75 167.025   1
  15   1   4 3222.65 167.793   1
 -15  -1  -4 3039.44 163.960   1
 -15   1  -4 2818.26 161.191   1
  16  -1   4 7253.25 306.810   1
  16   1   4 6918.93 305.595   1
 -16  -1  -4 6455.04 300.847   1
 -16   1  -4 6957.82 302.721   1
  18  -1   4 1968.64 124.833   1
  18   1   4 2263.33 129.102   1
 -18  -1  -4 1921.83 125.606   1
  19  -1   4 490.706 62.3915   1
  19   1   4 468.811 67.2622   1
 -19   1  -4 473.740 64.9880   1
 -19  -1  -4 396.054 64.5967   1
  20  -1   4 1405.25 105.380   1
  20   1   4 1422.03 104.310   1
 -20  -1  -4 1686.63 109.450   1
  21  -1   4 1313.53 98.0612   1
  21   1   4 1415.36 100.677   1
 -21   1  -4 1254.21 99.8437   1
 -21  -1  -4 1234.74 96.1289   1
  22   1   4 255.585 54.1244   1
  22  -1   4 163.106 45.0977   1
 -22   1  -4 245.383 56.5738   1
 -22  -1  -4 189.815 48.5350   1
 -23   1  -4 6.30099 46.2601   1
  24   1   4 166.751 52.9035   1
  24  -1   4 292.660 53.2548   1
 -24  -1  -4 224.223 55.3749   1
 -24   1  -4 181.885 47.9899   1
  25   2  -4 422.085 60.8615   1
 -25  -2   4 257.397 56.3363   1
  24   2  -4 6.86031 39.8851   1
  24  -2  -4 19.9181 38.6015   1
 -24  -2   4 6.75192 42.4627   1
 -24   2   4 95.8283 46.7948   1
  23   2  -4 364.637 59.5483   1
  23  -2  -4 435.718 60.6657   1
 -23  -2   4 482.095 66.5162   1
 -23   2   4 355.965 57.5825   1
  22  -2  -4 1724.22 118.721   1
 -22   2   4 1817.04 119.618   1
  21   2  -4 141.022 45.3072   1
  21  -2  -4 200.648 48.3001   1
 -21  -2   4 208.199 54.1737   1
 -21   2   4 222.942 49.9410   1
  20   2  -4 1826.94 115.045   1
  20  -2  -4 1546.58 110.289   1
 -20  -2   4 1612.39 112.602   1
 -20   2   4 1845.38 114.023   1
  19   2  -4 1082.42 86.0507   1
  19  -2  -4 1169.18 87.4452   1
 -19  -2   4 897.017 81.2968   1
 -19   2   4 1071.53 84.3309   1
  18   2  -4 576.842 65.8032   1
  18  -2  -4 495.594 60.4795   1
 -18  -2   4 566.578 64.5726   1
 -18   2   4 695.653 66.5658   1
  17   2  -4 13014.3 504.430   1
  17  -2  -4 13204.9 500.573   1
 -17  -2   4 11714.6 495.945   1
 -17   2   4 12829.2 498.507   1
  16   2  -4 680.418 68.9952   1
  16  -2  -4 757.901 66.2827   1
 -16  -2   4 754.402 67.8654   1
 -16   2   4 575.665 61.3829   1
  15   2  -4 16085.8 621.441   1
 -15  -2   4 16349.4 621.636   1
  14  -2  -4 1254.31 82.0705   1
 -14   2   4 1249.45 82.9331   1
  13   2  -4 999.847 72.2565   1
  13  -2  -4 1020.68 69.8362   1
 -13  -2   4 938.458 72.8446   1
 -13   2   4 964.818 68.9206   1
  12  -2  -4 8014.81 309.849   1
 -12  -2   4 7974.21 317.320   1
 -12   2   4 7325.13 306.911   1
  11  -2  -4 1435.24 79.5768   1
 -11  -2   4 1277.34 82.6398   1
  11   2  -4 1463.72 84.1963   1
  10   2  -4 6938.28 279.061   1
 -10   2   4 6925.80 272.265   1
 -10  -2   4 6349.28 276.550   1
  10  -2  -4 7509.88 275.129   1
  -9  -2   4 96367.1 3357.65   1
   9   2  -4 93949.0 3356.10   1
   8   2  -4 12575.8 500.940   1
  -8   2   4 13835.6 494.997   1
  -8  -2   4 12979.9 501.275   1
   8  -2  -4 14350.0 495.687   1
  -7   2   4 95041.7 3571.97   1
   7  -2  -4 108007. 3571.11   1
   6   2  -4 68956.8 2434.55   1
  -6  -2   4 67963.6 2434.82   1
  -6   2   4 68759.2 2424.83   1
   6  -2  -4 70032.7 2426.09   1
  -5  -2   4 48495.6 1695.80   1
   5  -2  -4 50511.7 1686.31   1
  -5   2   4 45973.8 1685.06   1
   5   2  -4 46959.0 1696.20   1
  -4   2   4 343.155 19.1459   1
   4   2  -4 363.513 28.8760   1
  -4  -2   4 387.372 29.4840   1
   4  -2  -4 395.852 20.3238   1
   3   2  -4 6072.32 227.107   1
  -3   2   4 5927.70 215.778   1
   3  -2  -4 6158.19 215.747   1
  -3  -2   4 5685.39 225.529   1
   2   2  -4 2605.29 112.916   1
  -2  -2   4 3244.96 116.738   1
   2  -2  -4 2966.58 106.872   1
  -2   2   4 2457.50 106.080   1
  -1   2   4 3187.65 119.565   1
   1  -2  -4 2926.22 119.164   1
   1   2  -4 3232.04 125.787   1
   0   2   4 1893.25 81.4888   1
   0  -2   4 1763.75 86.7527   1
   0   2  -4 1884.14 85.0377   1
   0  -2  -4 1730.51 81.0554   1
   1  -2   4 22718.6 820.314   1
  -1   2  -4 22998.9 818.774   1
   1   2   4 24407.4 816.741   1
   2   2   4 17366.9 650.486   1
  -2  -2  -4 18483.8 653.668   1
  -3   2  -4 21545.6 784.229   1
   3  -2   4 21744.2 782.960   1
   3   2   4 20510.6 781.478   1
  -3  -2  -4 22294.4 785.006   1
  -4   2  -4 25847.1 953.060   1
   4  -2   4 25171.7 952.089   1
   4   2   4 26773.2 951.454   1
  -4  -2  -4 27148.3 954.164   1
  -5   2  -4 59667.1 2096.24   1
   5  -2   4 56438.4 2093.61   1
   5   2   4 59068.4 2094.52   1
  -5  -2  -4 60604.1 2099.17   1
  -6   2  -4 2229.78 112.650   1
   6  -2   4 2054.69 111.582   1
   6   2   4 1978.44 109.470   1
  -6  -2  -4 2126.33 111.519   1
  -7   2  -4 27574.6 1041.94   1
   7  -2   4 29883.9 1045.78   1
   7   2   4 30104.9 1047.46   1
  -7  -2  -4 26956.9 1041.15   1
  -8   2  -4-13.8988 24.8399   1
   8  -2   4 4.72064 27.7258   1
   8   2   4 9.67084 29.8425   1
  -8  -2  -4 18.6638 28.2481   1
  -9   2  -4 2796.08 143.561   1
   9  -2   4 2953.05 146.613   1
   9   2   4 2887.54 146.440   1
  -9  -2  -4 2678.92 143.586   1
 -10   2  -4 6500.81 267.476   1
  10  -2   4 6113.22 266.454   1
  10   2   4 5910.86 266.023   1
 -10  -2  -4 6034.08 266.743   1
 -11   2  -4 21482.4 798.838   1
  11  -2   4 22358.0 802.397   1
  11   2   4 20665.7 798.890   1
 -11  -2  -4 20469.1 798.703   1
 -12   2  -4 783.392 74.6884   1
  12  -2   4 841.185 75.7872   1
  12   2   4 867.753 75.8421   1
 -12  -2  -4 895.709 76.7649   1
 -13   2  -4 4509.72 210.449   1
  13  -2   4 4289.79 210.125   1
 -14   2  -4 1205.38 91.3791   1
  14  -2   4 1411.23 97.8415   1
  14   2   4 1262.66 92.1694   1
 -14  -2  -4 1077.03 88.6924   1
 -15   2  -4 2724.80 150.421   1
 -15  -2  -4 2415.80 145.490   1
  15  -2   4 2775.16 151.275   1
  15   2   4 2693.51 149.766   1
 -16   2  -4 4568.49 214.447   1
 -16  -2  -4 4203.96 210.113   1
  16  -2   4 4104.96 209.399   1
  16   2   4 4283.12 210.238   1
 -17  -2  -4 3555.57 186.023   1
  17   2   4 3758.21 189.627   1
 -18   2  -4 308.274 56.1366   1
  18   2   4 368.004 59.4293   1
 -18  -2  -4 276.379 54.6298   1
  19  -2   4 141.488 48.5312   1
  19   2   4 33.3415 41.6252   1
 -19  -2  -4 65.9542 38.8275   1
 -20  -2  -4 795.052 80.6780   1
 -20   2  -4 825.844 83.5362   1
  20  -2   4 833.915 81.0891   1
  20   2   4 1035.23 86.2941   1
 -21   2  -4 256.700 56.7093   1
  21   2   4 411.420 60.5964   1
  21  -2   4 335.646 63.7197   1
 -22   2  -4 150.210 50.6394   1
 -22  -2  -4 210.391 48.9575   1
  22   2   4 120.273 44.5977   1
  22  -2   4 152.972 51.5594   1
 -23  -2  -4 142.475 48.6617   1
  23   2   4 137.528 46.4579   1
 -24   2  -4 216.524 51.2213   1
  24  -2   4 186.815 49.7703   1
  25   3  -4 34.0212 43.9395   1
 -25  -3   4 20.0647 45.0132   1
 -24   3   4 46.6509 43.7927   1
  23  -3  -4 173.152 47.5497   1
  23   3  -4 118.940 44.7959   1
 -23  -3   4 60.2785 44.6802   1
 -22   3   4 1449.90 102.009   1
  22  -3  -4 1356.94 100.600   1
  22   3  -4 1356.56 102.553   1
 -22  -3   4 1300.04 100.351   1
 -21   3   4 2980.46 164.848   1
  21  -3  -4 3140.15 167.300   1
  21   3  -4 2989.68 167.645   1
 -21  -3   4 3400.92 172.807   1
 -20   3   4 2097.58 132.232   1
  20  -3  -4 2202.50 131.923   1
  20   3  -4 2439.82 138.375   1
 -20  -3   4 2325.88 137.587   1
 -19   3   4 2360.79 136.698   1
  19  -3  -4 2474.41 136.565   1
  19   3  -4 2644.55 143.472   1
 -18   3   4 6937.98 296.071   1
  18  -3  -4 6686.27 294.169   1
 -17   3   4 779.400 72.9226   1
  17  -3  -4 794.053 71.9647   1
 -17  -3   4 929.477 78.9575   1
 -16   3   4 298.062 46.3261   1
  16  -3  -4 262.272 46.4222   1
  16   3  -4 280.989 48.0181   1
 -16  -3   4 319.951 51.0624   1
  15   3  -4 6098.96 263.427   1
 -15  -3   4 5882.08 262.303   1
 -14   3   4 4677.80 198.746   1
  14  -3  -4 4107.04 194.430   1
  14   3  -4 4272.35 199.278   1
 -14  -3   4 4157.44 199.409   1
 -13   3   4 12051.5 459.270   1
  13  -3  -4 11703.4 457.643   1
  12  -3  -4 25144.2 934.844   1
 -12   3   4 26861.4 938.610   1
 -12  -3   4 23974.8 940.289   1
  12   3  -4 26653.7 944.684   1
  11  -3  -4 9463.20 359.081   1
 -11   3   4 9216.69 359.874   1
 -11  -3   4 8798.50 364.069   1
  11   3  -4 9478.80 365.898   1
  10  -3  -4 1395.51 79.3844   1
  10   3  -4 1498.67 85.5770   1
 -10  -3   4 1355.23 82.9701   1
   9   3  -4 11321.4 434.584   1
  -9  -3   4 11397.1 433.333   1
   8   3  -4 31807.8 1092.38   1
  -8  -3   4 32825.9 1093.06   1
   7   3  -4 1727.90 92.0294   1
   7  -3  -4 1951.62 86.6361   1
  -7  -3   4 2019.26 96.7225   1
  -7   3   4 1927.61 85.4935   1
  -6   3   4 56452.2 2036.20   1
   6  -3  -4 59191.2 2036.78   1
  -5   3   4 387.418 26.8974   1
  -5  -3   4 425.996 35.9624   1
   5  -3  -4 440.470 27.8182   1
   4  -3  -4 37345.0 1390.80   1
  -4  -3   4 44993.2 1404.35   1
  -4   3   4 37209.3 1389.78   1
   4   3  -4 43030.6 1403.84   1
  -3  -3   4 17.1468 17.4281   1
   3  -3  -4 69.6320 14.8037   1
   3   3  -4 39.0541 20.3139   1
  -3   3   4 61.2919 13.2780   1
  -2  -3   4 9015.25 343.677   1
  -2   3   4 8905.33 334.956   1
   2  -3  -4 9504.54 334.590   1
   2   3  -4 9191.44 343.047   1
  -1  -3   4 2805.35 112.923   1
   1   3  -4 2840.18 111.996   1
   1  -3  -4 2837.77 104.827   1
   0  -3  -4 5400.03 206.638   1
   0   3   4 5259.08 206.550   1
   1  -3   4 13211.4 479.709   1
  -1   3  -4 12521.9 477.693   1
  -1  -3  -4 12810.3 474.474   1
   1   3   4 12984.8 474.480   1
  -2   3  -4 55835.6 2027.95   1
   2  -3   4 58559.7 2029.72   1
   3  -3   4 2105.06 119.782   1
  -3   3  -4 2281.36 117.951   1
  -3  -3  -4 2763.25 118.962   1
   3   3   4 2591.56 116.714   1
   4   3   4 28846.7 1061.25   1
   4  -3   4 29326.7 1062.69   1
  -4  -3  -4 30819.7 1065.20   1
  -4   3  -4 28514.2 1062.29   1
   5   3   4 9065.67 343.650   1
   5  -3   4 8470.40 342.519   1
  -5  -3  -4 8505.15 342.949   1
  -5   3  -4 8662.20 342.066   1
   6   3   4 37712.2 1330.16   1
   6  -3   4 36941.9 1328.31   1
  -6  -3  -4 36474.1 1330.85   1
  -6   3  -4 36032.9 1327.47   1
   7   3   4 9140.41 361.498   1
   7  -3   4 8824.15 359.788   1
  -7  -3  -4 9247.85 364.115   1
  -7   3  -4 8867.14 358.924   1
   9   3   4 253.033 44.3840   1
   9  -3   4 366.131 48.1305   1
  -9  -3  -4 286.649 46.2731   1
  -9   3  -4 306.693 44.5217   1
  10  -3   4 2321.34 132.134   1
 -10  -3  -4 2239.50 129.309   1
 -10   3  -4 2338.45 132.927   1
  11   3   4 3907.69 181.664   1
  11  -3   4 3397.61 173.698   1
 -11  -3  -4 3440.02 174.826   1
 -11   3  -4 3400.22 174.744   1
  12   3   4 5910.02 266.099   1
  12  -3   4 5884.62 261.673   1
 -12  -3  -4 5677.53 262.015   1
 -12   3  -4 6128.66 264.831   1
  14   3   4 7087.81 295.953   1
  14  -3   4 6895.46 294.118   1
 -14  -3  -4 6360.59 292.391   1
 -14   3  -4 6175.00 288.609   1
  15   3   4 3932.13 196.726   1
  15  -3   4 4148.40 197.377   1
 -15  -3  -4 3688.37 192.320   1
 -15   3  -4 3825.73 193.100   1
  16   3   4 1043.77 83.7444   1
  16  -3   4 1110.67 87.2773   1
 -16  -3  -4 983.095 85.8852   1
 -16   3  -4 776.263 78.1548   1
 -17  -3  -4 3052.26 168.390   1
 -17   3  -4 2692.73 160.671   1
 -18  -3  -4 217.873 54.2996   1
  18  -3   4 149.816 51.5585   1
  19  -3   4 930.591 84.1926   1
  19   3   4 940.797 86.0073   1
 -19  -3  -4 930.780 83.4261   1
 -19   3  -4 929.598 81.8782   1
  20   3   4 66.6538 38.7467   1
  20  -3   4 12.8849 44.7119   1
 -20  -3  -4 19.6660 40.8454   1
 -20   3  -4-19.2556 48.0629   1
  21  -3   4 25.5051 41.8897   1
 -21  -3  -4 45.4386 44.0414   1
 -21   3  -4 38.1855 44.1802   1
  22   3   4 275.434 56.2708   1
  22  -3   4 266.255 52.4778   1
 -22  -3  -4 242.297 59.5695   1
 -22   3  -4 344.075 62.8495   1
  23   3   4-6.17969 45.0661   1
 -23  -3  -4-6.23765 41.6376   1
  24  -3   4 6.08847 42.8762   1
 -24   3  -4 17.7946 44.4117   1
 -26  -4   4 105.692 50.8442   1
  25   4  -4 222.755 52.4794   1
 -25  -4   4 134.418 54.4162   1
  24   4  -4 276.673 54.1985   1
 -24  -4   4 195.604 53.9709   1
  23   4  -4 46.9884 39.0593   1
  23  -4  -4 46.9523 39.0293   1
 -23  -4   4 46.4671 45.4099   1
 -23   4   4 78.3688 42.5684   1
  22   4  -4 6.64930 44.3878   1
  22  -4  -4 6.60008 38.7678   1
 -22  -4   4-6.68390 45.3326   1
 -22   4   4 51.5025 42.9762   1
  21  -4  -4 1138.28 91.8370   1
 -21   4   4 1191.69 92.2744   1
  20   4  -4 515.713 63.7937   1
  20  -4  -4 455.040 58.2733   1
 -20  -4   4 407.646 61.8494   1
 -20   4   4 498.207 59.1916   1
  19   4  -4 6208.02 269.240   1
  19  -4  -4 5561.14 261.098   1
 -19  -4   4 6003.46 266.653   1
 -19   4   4 5648.07 260.198   1
  18   4  -4 1143.21 88.5237   1
  18  -4  -4 1036.92 83.5325   1
 -18  -4   4 1283.74 94.6936   1
 -18   4   4 1256.95 88.0859   1
  17   4  -4 101.241 41.6901   1
 -17   4   4 21.8055 33.3980   1
  17  -4  -4 104.393 38.1893   1
 -17  -4   4 36.7147 37.4720   1
 -16   4   4-5.16498 29.7062   1
  16  -4  -4 10.4194 30.9244   1
 -16  -4   4 35.6444 33.7921   1
  16   4  -4 45.8499 33.6697   1
  15  -4  -4 29.4178 31.9339   1
  15   4  -4 10.7319 32.1735   1
  14   4  -4 10958.0 419.977   1
 -14   4   4 10271.9 409.196   1
  14  -4  -4 10445.5 411.269   1
 -14  -4   4 10017.5 415.278   1
  13  -4  -4 24951.0 856.733   1
  13   4  -4 21792.5 860.609   1
 -13   4   4 23819.1 853.408   1
 -13  -4   4 21715.3 859.155   1
  12  -4  -4 157.765 31.5873   1
  12   4  -4 194.085 35.9824   1
 -12   4   4 142.688 32.4295   1
 -12  -4   4 208.539 38.5905   1
  11   4  -4 13793.6 516.541   1
 -11  -4   4 12529.6 513.407   1
  11  -4  -4 13586.5 508.048   1
 -11   4   4 13856.4 508.136   1
  10  -4  -4 14192.4 527.523   1
 -10   4   4 13883.7 526.840   1
 -10  -4   4 13789.6 535.282   1
  10   4  -4 14698.1 537.336   1
   9  -4  -4 1774.06 86.1987   1
  -9  -4   4 1559.31 91.0484   1
   9   4  -4 1497.72 89.4228   1
  -8  -4   4 1295.01 75.5547   1
   8   4  -4 1230.60 74.2786   1
  -7  -4   4 3197.51 142.721   1
  -7   4   4 3169.29 132.423   1
   7   4  -4 2993.45 142.398   1
  -6  -4   4 6217.36 241.333   1
   6  -4  -4 6130.26 232.353   1
   6   4  -4 6153.70 241.915   1
  -6   4   4 5693.18 230.375   1
  -5  -4   4 55247.9 1790.96   1
   5   4  -4 52313.4 1788.28   1
   5  -4  -4 51138.4 1778.12   1
  -4  -4   4 13553.9 506.306   1
   4   4  -4 13890.8 506.967   1
  -4   4   4 13555.5 496.033   1
   4  -4  -4 13740.0 495.663   1
   3  -4  -4 26522.5 980.420   1
  -3   4   4 27508.6 981.257   1
   3   4  -4 29292.2 991.783   1
  -3  -4   4 27559.0 991.253   1
   2  -4  -4 80072.0 2762.48   1
  -2   4   4 76274.8 2761.59   1
   2   4  -4 77186.8 2770.70   1
  -2  -4   4 80991.3 2772.27   1
   1  -4  -4 12180.2 426.021   1
   1   4  -4 11792.5 431.903   1
  -1   4   4 11797.7 425.492   1
   0  -4   4 49328.6 1729.63   1
   0   4  -4 48925.5 1728.66   1
   0  -4  -4 48796.6 1723.79   1
   0   4   4 47629.3 1723.10   1
   1  -4   4 47.7420 21.9744   1
  -1   4  -4 40.0162 23.8235   1
   2  -4   4 592.770 50.2503   1
  -2   4  -4 678.822 51.7511   1
  -2  -4  -4 678.581 49.8182   1
   2   4   4 682.881 49.7835   1
   3  -4   4 61154.6 2202.78   1
  -3   4  -4 63905.6 2201.34   1
  -3  -4  -4 63310.9 2199.67   1
   3   4   4 59502.6 2196.75   1
   4  -4   4 78100.4 2739.88   1
  -4   4  -4 77602.9 2738.91   1
  -4  -4  -4 74718.8 2738.34   1
   4   4   4 78652.3 2739.14   1
   5  -4   4 33091.9 1217.78   1
  -5   4  -4 33056.6 1219.01   1
  -5  -4  -4 34070.1 1219.61   1
   5   4   4 34367.9 1219.03   1
   6  -4   4 2663.57 136.043   1
   6   4   4 2868.52 138.956   1
  -6  -4  -4 2707.58 137.621   1
  -6   4  -4 2788.45 137.242   1
  -7   4  -4 4708.96 208.784   1
   7  -4   4 4503.07 208.171   1
  -7  -4  -4 4899.70 214.539   1
   7   4   4 4741.75 209.941   1
  -8   4  -4 20007.0 762.898   1
   8  -4   4 20677.9 765.378   1
  -8  -4  -4 19109.9 764.824   1
   8   4   4 22118.2 771.307   1
  -9   4  -4 2377.51 127.946   1
   9  -4   4 2471.17 130.469   1
  -9  -4  -4 2229.38 128.210   1
   9   4   4 2283.42 128.813   1
 -10   4  -4 10.5656 28.6773   1
  10  -4   4-16.1660 30.9841   1
 -10  -4  -4-5.74516 35.7910   1
  10   4   4 48.9395 35.7082   1
 -11   4  -4 3146.28 161.666   1
  11  -4   4 3212.21 164.906   1
 -11  -4  -4 3224.32 166.971   1
  11   4   4 3175.71 165.388   1
 -12   4  -4 45.8507 33.3544   1
  12  -4   4 28.8868 29.4370   1
 -12  -4  -4 47.4742 40.2829   1
  12   4   4 91.8656 41.2456   1
 -13  -4  -4 2224.74 135.336   1
  13   4   4 2538.37 142.783   1
 -14   4  -4 2656.39 146.614   1
  14  -4   4 2647.22 146.701   1
 -14  -4  -4 2314.07 144.044   1
  14   4   4 2827.09 151.711   1
 -15   4  -4 192.084 45.2095   1
  15  -4   4 156.072 42.6876   1
 -15  -4  -4 134.920 42.5389   1
  15   4   4 141.772 42.6652   1
 -16   4  -4 2764.97 156.245   1
  16  -4   4 2901.08 162.724   1
 -17   4  -4 845.491 80.8918   1
  17  -4   4 728.288 74.6224   1
 -17  -4  -4 772.844 78.6517   1
  17   4   4 945.621 81.7955   1
 -18   4  -4 2461.81 141.954   1
  18  -4   4 2341.04 139.298   1
 -18  -4  -4 2264.95 139.987   1
  18   4   4 2369.21 142.207   1
 -19   4  -4 623.106 72.2065   1
 -19  -4  -4 800.761 76.7259   1
  19  -4   4 587.085 72.2148   1
  19   4   4 639.146 69.2073   1
 -20   4  -4-6.33109 43.6276   1
  20  -4   4 45.5182 39.0072   1
 -20  -4  -4 71.9899 45.0968   1
  20   4   4 72.0781 47.8074   1
 -21   4  -4-81.9388 48.0898   1
  21  -4   4 25.8279 42.0456   1
 -21  -4  -4 51.2589 41.7225   1
  21   4   4 6.57975 38.6452   1
 -22   4  -4 118.933 47.4063   1
  22  -4   4 172.061 47.6448   1
  22   4   4 116.054 47.5746   1
 -23   4  -4-43.1612 41.1579   1
  23  -4   4 31.3130 39.7293   1
 -23  -4  -4-6.25066 39.2979   1
  23   4   4 18.6357 39.0542   1
 -26  -5   4 72.2231 45.9680   1
 -25  -5   4 669.033 75.9468   1
  25   5  -4 642.138 72.3966   1
 -24  -5   4 99.9058 51.0422   1
  24   5  -4 167.204 45.6114   1
 -23   5   4 87.3562 45.9281   1
 -23  -5   4-33.4899 45.0698   1
  23   5  -4-13.4266 39.0175   1
 -22   5   4 13.1810 40.6841   1
  22   5  -4 20.3779 37.7711   1
  22  -5  -4 66.5780 40.3169   1
 -22  -5   4 6.59589 42.5940   1
  21  -5  -4 1650.14 113.763   1
  21   5  -4 1985.01 123.970   1
 -21  -5   4 1542.95 112.128   1
 -21   5   4 1749.78 115.563   1
 -20   5   4 226.096 51.6272   1
  20   5  -4 275.842 52.9774   1
  20  -5  -4 247.572 50.1840   1
 -20  -5   4 317.234 57.8830   1
 -19  -5   4 3696.80 185.421   1
  19   5  -4 3241.46 176.496   1
  18   5  -4 2307.20 134.079   1
 -18   5   4 2030.05 127.237   1
 -18  -5   4 2336.21 136.264   1
  18  -5  -4 2297.51 131.980   1
 -17   5   4 8406.45 352.591   1
  17  -5  -4 8643.65 354.944   1
  16   5  -4 398.707 58.4319   1
  16  -5  -4 510.653 57.6760   1
 -16   5   4 547.725 57.1132   1
 -16  -5   4 496.822 62.8078   1
  15   5  -4-5.67206 32.6130   1
 -15   5   4-25.2185 29.6239   1
 -15  -5   4 17.2801 33.8310   1
  15  -5  -4-5.07001 30.0871   1
 -14  -5   4 94.1440 38.8459   1
 -14   5   4 89.9668 31.7695   1
  13   5  -4 1614.03 99.4393   1
  13  -5  -4 1298.67 87.2176   1
 -13   5   4 1408.93 89.2064   1
 -13  -5   4 1408.76 94.6967   1
  12   5  -4 278.436 42.1520   1
 -12   5   4 309.545 40.2138   1
  12  -5  -4 364.907 42.4119   1
 -12  -5   4 357.102 46.7036   1
  11  -5  -4 3398.38 153.931   1
 -11   5   4 3225.92 150.077   1
  10  -5  -4 16029.2 577.848   1
 -10  -5   4 15275.4 585.339   1
  10   5  -4 15465.0 585.335   1
 -10   5   4 14956.8 574.392   1
   9  -5  -4 41473.8 1489.60   1
  -9  -5   4 41409.5 1498.67   1
   9   5  -4 40987.1 1498.37   1
  -9   5   4 42453.1 1488.98   1
   8   5  -4 17121.2 647.851   1
  -8  -5   4 17161.0 648.004   1
   8  -5  -4 17796.2 639.443   1
   7   5  -4 33122.2 1089.09   1
  -7  -5   4 27367.6 1080.88   1
  -6  -5   4 18913.6 672.499   1
   6   5  -4 19488.6 674.040   1
  -5  -5   4 944.006 62.5872   1
   5   5  -4 1044.09 62.4580   1
  -5   5   4 990.860 54.9998   1
   5  -5  -4 868.246 52.9076   1
  -4  -5   4 2270.85 112.997   1
   4   5  -4 2245.79 111.448   1
  -4   5   4 2417.86 103.825   1
   4  -5  -4 2355.41 103.813   1
   3  -5  -4 124431. 4280.51   1
  -3   5   4 115657. 4280.11   1
   3   5  -4 122122. 4289.49   1
  -3  -5   4 126502. 4290.57   1
   2  -5  -4 43343.3 1554.98   1
  -2   5   4 43894.4 1554.45   1
   2   5  -4 43065.6 1562.82   1
  -2  -5   4 44933.1 1564.53   1
   1   5  -4 321.847 34.4117   1
  -1  -5   4 257.437 35.0834   1
   0  -5  -4 2008.71 101.844   1
   0  -5   4 2101.79 108.248   1
   0   5  -4 2359.97 108.586   1
   0   5   4 2085.05 100.735   1
   1  -5   4 11670.0 439.814   1
  -1   5  -4 11599.6 439.104   1
   1   5   4 11484.8 435.448   1
  -1  -5  -4 11434.3 434.554   1
  -2   5  -4 2778.48 129.000   1
   2   5   4 2425.57 125.172   1
  -2  -5  -4 2573.67 126.580   1
   3  -5   4 86041.4 3028.17   1
  -3   5  -4 82766.2 3025.62   1
   3   5   4 82744.9 3024.27   1
  -3  -5  -4 90438.3 3026.42   1
   4  -5   4 797.184 61.7738   1
  -4   5  -4 662.527 57.8747   1
   4   5   4 689.087 54.9986   1
  -4  -5  -4 685.721 57.9195   1
   5  -5   4 1357.53 87.4780   1
  -5   5  -4 1374.88 84.1056   1
   5   5   4 1363.83 83.8432   1
  -5  -5  -4 1247.72 84.0292   1
   6  -5   4 37.0453 27.5216   1
  -6   5  -4 35.9087 26.9498   1
   6   5   4 55.0840 28.8998   1
  -6  -5  -4 46.9633 29.0243   1
   8  -5   4 6124.34 261.386   1
   8   5   4 5812.23 260.201   1
  -8  -5  -4 5999.88 264.185   1
  -8   5  -4 6201.70 261.629   1
   9  -5   4 19691.2 732.179   1
   9   5   4 19523.4 734.894   1
  -9  -5  -4 17966.2 733.556   1
  -9   5  -4 20233.7 733.127   1
  10  -5   4 1684.45 108.192   1
 -10  -5  -4 1751.65 113.464   1
  10   5   4 1724.23 109.806   1
 -10   5  -4 1782.10 109.119   1
  11   5   4 1860.50 118.700   1
 -11  -5  -4 2104.57 125.009   1
  11  -5   4 1861.01 118.584   1
 -11   5  -4 2117.73 122.500   1
 -12   5  -4 10320.6 423.641   1
  12  -5   4 10623.5 427.771   1
 -13   5  -4 95.9971 42.9982   1
  13  -5   4 128.109 45.2183   1
 -13  -5  -4 69.8744 43.5541   1
  13   5   4 105.454 45.0643   1
 -14   5  -4 2701.93 144.086   1
  14  -5   4 2460.07 142.030   1
 -14  -5  -4 2211.15 138.094   1
  14   5   4 2569.42 147.633   1
 -15   5  -4 2121.04 129.700   1
  15  -5   4 2194.85 131.660   1
 -15  -5  -4 2191.00 132.786   1
  15   5   4 2395.86 139.653   1
 -16   5  -4 190.449 50.5493   1
  16  -5   4 251.748 51.6689   1
 -16  -5  -4 286.694 56.8998   1
  16   5   4 198.726 52.6919   1
 -17   5  -4 57.8298 46.0098   1
  17  -5   4 104.460 44.7361   1
 -17  -5  -4 79.3012 50.2096   1
  17   5   4 124.873 49.3104   1
 -18   5  -4 2706.92 158.032   1
  18  -5   4 2841.20 160.341   1
 -18  -5  -4 2903.67 161.390   1
  18   5   4 3288.55 167.342   1
 -19  -5  -4 298.161 56.7828   1
  19   5   4 276.382 54.8673   1
 -20   5  -4 25.8216 43.1506   1
  20  -5   4 104.343 44.9714   1
 -20  -5  -4 104.028 51.4608   1
  20   5   4 32.0880 43.5831   1
 -21  -5  -4 70.8260 45.3946   1
  21   5   4 57.3120 38.2366   1
 -22   5  -4 157.947 48.0152   1
  22  -5   4 31.6561 39.9374   1
 -23   5  -4 166.454 55.5549   1
  23  -5   4 173.896 51.5764   1
 -23  -5  -4 196.466 49.1047   1
  23   5   4 280.803 52.8856   1
 -26  -6   4 253.117 58.4345   1
  26   6  -4 184.874 49.4913   1
 -25  -6   4 294.830 62.4989   1
  25   6  -4 216.740 58.2916   1
 -24  -6   4 1080.35 92.6904   1
  24   6  -4 1174.44 92.8626   1
 -23  -6   4 184.456 54.4845   1
  23   6  -4 162.827 51.4789   1
 -22  -6   4 6.56456 44.1718   1
  22   6  -4 6.90028 44.1645   1
 -21   6   4 526.826 66.3660   1
  21   6  -4 475.097 66.2668   1
 -21  -6   4 342.659 63.6175   1
  21  -6  -4 468.217 61.2527   1
  20  -6  -4 855.385 77.5308   1
 -20   6   4 745.606 74.4791   1
  19   6  -4 25.9884 40.1340   1
 -19   6   4 72.9258 39.9424   1
  19  -6  -4 37.4293 35.5165   1
 -19  -6   4 59.7908 42.5540   1
 -18   6   4 117.140 40.9182   1
  18   6  -4 95.2929 44.0093   1
  18  -6  -4 150.599 42.6844   1
 -18  -6   4 184.554 50.2023   1
  17   6  -4 513.364 61.3592   1
 -17   6   4 493.738 57.5796   1
 -17  -6   4 409.513 60.9336   1
  16  -6  -4 1524.82 100.031   1
 -16   6   4 1533.76 98.8901   1
  15  -6  -4 4220.08 198.291   1
 -15  -6   4 4054.20 202.750   1
 -15   6   4 4383.94 196.979   1
  15   6  -4 4087.39 202.387   1
  14   6  -4 4578.43 216.076   1
 -14  -6   4 4727.16 217.916   1
  13  -6  -4 6291.20 275.429   1
 -13  -6   4 6620.01 282.786   1
  13   6  -4 6503.81 281.646   1
 -13   6   4 6725.45 275.009   1
 -12  -6   4 2099.44 120.052   1
  12   6  -4 2324.87 124.119   1
 -12   6   4 2264.32 115.393   1
  11  -6  -4 1561.29 91.0561   1
 -11  -6   4 1566.91 98.7253   1
 -11   6   4 1642.10 90.9251   1
  11   6  -4 1286.41 92.0153   1
  10  -6  -4 1347.06 80.5945   1
 -10   6   4 1274.57 79.8779   1
   9  -6  -4 603.038 50.0465   1
  -9  -6   4 611.602 57.0982   1
  -9   6   4 565.126 49.1155   1
   9   6  -4 568.428 53.2956   1
   8  -6  -4 240.097 31.3764   1
  -8  -6   4 188.596 34.6789   1
   8   6  -4 214.075 35.3948   1
  -8   6   4 288.552 34.1389   1
  -7  -6   4 160.752 30.8224   1
   7  -6  -4 139.660 25.6574   1
   7   6  -4 157.694 30.6257   1
  -7   6   4 92.9139 23.0540   1
  -6   6   4 2659.84 116.566   1
   6   6  -4 2424.33 123.914   1
  -6  -6   4 2537.78 124.095   1
   6  -6  -4 2345.86 116.061   1
  -5   6   4 457.980 38.0918   1
   5   6  -4 486.755 43.8738   1
  -5  -6   4 376.993 41.2825   1
  -4   6   4 26399.6 983.692   1
   4   6  -4 29214.1 996.445   1
  -4  -6   4 27253.3 994.497   1
   4  -6  -4 27052.0 985.487   1
   3   6  -4 21698.9 787.279   1
  -3   6   4 22295.1 778.433   1
   3  -6  -4 21235.2 777.014   1
  -3  -6   4 20124.1 786.886   1
   2   6  -4 61035.0 2132.86   1
  -2   6   4 58728.1 2123.49   1
   2  -6  -4 60436.4 2125.93   1
  -2  -6   4 59799.9 2132.29   1
   1   6  -4 29024.3 1035.97   1
  -1   6   4 29725.4 1030.35   1
   1  -6  -4 27537.6 1028.39   1
  -1  -6   4 27808.8 1038.88   1
   0   6  -4 21575.5 835.148   1
   0  -6  -4 23796.1 832.636   1
   0   6   4 23712.3 833.122   1
   0  -6   4 22057.9 837.561   1
   1  -6   4 4650.12 201.621   1
   1   6   4 4545.48 194.636   1
  -1  -6  -4 4702.91 197.953   1
   2  -6   4 8471.66 333.409   1
  -2   6  -4 7865.04 330.065   1
   2   6   4 8733.60 331.330   1
  -2  -6  -4 8303.28 329.546   1
   3  -6   4 13856.9 532.817   1
  -3   6  -4 13591.7 530.948   1
   3   6   4 14852.1 532.956   1
  -3  -6  -4 13666.4 529.708   1
   4  -6   4 33792.3 1228.87   1
  -4   6  -4 35168.2 1228.36   1
   4   6   4 34088.6 1227.49   1
  -4  -6  -4 32225.8 1225.28   1
   5  -6   4 2624.86 131.943   1
  -5   6  -4 2452.06 128.461   1
  -5  -6  -4 2593.39 131.482   1
   5   6   4 2343.47 127.158   1
   6  -6   4 638.394 59.9601   1
   7  -6   4 141.136 41.7523   1
  -7   6  -4 134.247 39.0800   1
   7   6   4 218.285 38.9414   1
  -7  -6  -4 171.473 40.0819   1
   8  -6   4 7765.09 327.448   1
  -8   6  -4 7750.21 323.364   1
   8   6   4 7897.65 329.254   1
  -8  -6  -4 7803.28 328.831   1
   9  -6   4 4425.31 208.714   1
   9   6   4 4377.64 205.077   1
  -9  -6  -4 4480.05 208.558   1
  -9   6  -4 4091.59 201.067   1
  10  -6   4 6518.91 280.190   1
  10   6   4 6116.29 276.107   1
 -10  -6  -4 6544.21 282.881   1
 -10   6  -4 6188.30 275.914   1
  11  -6   4 893.111 78.1356   1
  11   6   4 784.716 76.2839   1
 -11  -6  -4 858.529 80.6871   1
 -11   6  -4 933.044 77.8016   1
  12   6   4 669.295 66.6304   1
 -12  -6  -4 575.761 66.8312   1
 -12   6  -4 513.785 61.1840   1
  12  -6   4 567.769 63.0533   1
 -13   6  -4 266.709 48.1863   1
  13  -6   4 277.882 49.3279   1
 -13  -6  -4 373.559 58.6302   1
  13   6   4 268.947 54.5114   1
 -14   6  -4 285.310 53.7779   1
  14   6   4 309.132 56.4707   1
  14  -6   4 296.187 54.0857   1
 -14  -6  -4 255.852 52.2375   1
  15  -6   4 2267.56 132.588   1
 -15   6  -4 1998.61 126.955   1
 -16  -6  -4 8245.46 367.998   1
  16  -6   4 8722.86 370.603   1
  16   6   4 9474.89 377.875   1
  17  -6   4 711.799 75.3869   1
  17   6   4 791.867 77.8693   1
 -17  -6  -4 698.367 71.8148   1
 -17   6  -4 662.175 72.3212   1
  18  -6   4 2639.74 152.215   1
 -18   6  -4 2741.39 154.117   1
 -19   6  -4 256.763 51.7505   1
  19  -6   4 261.616 53.5599   1
 -19  -6  -4 221.958 50.5178   1
 -20   6  -4 312.024 58.8278   1
  20  -6   4 286.436 55.8984   1
 -21   6  -4 75.4223 47.8694   1
  21  -6   4 186.724 51.4022   1
 -21  -6  -4 89.1394 49.3808   1
  21   6   4 163.031 47.7580   1
 -22   6  -4-18.5043 42.1631   1
  22  -6   4 25.3073 39.4201   1
 -22  -6  -4 56.2494 44.9634   1
  22   6   4 24.5993 37.6016   1
 -23   6  -4 36.1200 48.4153   1
  23  -6   4-43.3105 42.6121   1
 -26  -7   4 19.0666 47.2799   1
  26   7  -4 6.36796 38.5544   1
 -25  -7   4 58.3615 45.3405   1
  25   7  -4-6.52676 39.9091   1
 -23  -7   4 874.880 85.9123   1
  23   7  -4 947.200 89.3504   1
 -21  -7   4-13.7854 46.0152   1
 -21   7   4 58.2065 42.1192   1
  21  -7  -4 40.9643 43.3181   1
  21   7  -4-6.57626 42.0960   1
 -20  -7   4 690.876 78.6081   1
 -20   7   4 708.228 70.3610   1
  20  -7  -4 854.488 77.7995   1
  20   7  -4 655.578 73.4765   1
 -19   7   4 450.590 61.6480   1
  19  -7  -4 331.423 54.0156   1
 -18  -7   4 1486.12 107.683   1
  18   7  -4 1406.04 104.030   1
 -17  -7   4 2111.68 130.426   1
  17  -7  -4 2006.33 124.679   1
  17   7  -4 2067.15 129.055   1
 -17   7   4 2040.08 122.211   1
  16  -7  -4 214.246 43.9701   1
 -16   7   4 216.717 43.0273   1
  16   7  -4 165.556 46.7809   1
 -16  -7   4 243.990 51.9414   1
 -15   7   4 5814.16 260.665   1
  15  -7  -4 6208.39 266.288   1
  14  -7  -4 62.7223 34.4523   1
 -14   7   4 141.326 38.8617   1
  14   7  -4 68.6256 36.7237   1
 -14  -7   4 64.6518 39.0294   1
  13   7  -4 11468.0 457.408   1
 -13  -7   4 11416.6 457.084   1
  12  -7  -4 1534.34 97.8632   1
 -12   7   4 1893.38 102.727   1
  12   7  -4 1420.96 100.831   1
 -12  -7   4 1758.91 107.932   1
  11  -7  -4 7071.15 294.663   1
 -11   7   4 6811.13 291.792   1
  11   7  -4 7522.71 304.250   1
 -11  -7   4 7263.20 302.751   1
  10  -7  -4 937.306 66.5580   1
 -10   7   4 898.354 64.0935   1
 -10  -7   4 873.870 70.3155   1
  10   7  -4 822.605 69.3369   1
  -9  -7   4 24.3873 29.2386   1
   9  -7  -4 7.79840 24.0657   1
  -9   7   4-3.77355 21.4608   1
   9   7  -4 4.71526 26.2133   1
  -8   7   4 2497.07 126.044   1
   8  -7  -4 2897.73 131.136   1
  -7   7   4 425.003 41.3309   1
   7   7  -4 470.853 50.4881   1
  -7  -7   4 426.893 51.1773   1
   7  -7  -4 499.754 45.1505   1
  -6   7   4 246.326 33.5831   1
   6   7  -4 269.316 39.0043   1
  -6  -7   4 242.656 38.9938   1
   6  -7  -4 246.648 32.3506   1
  -5   7   4 3077.67 136.916   1
   5   7  -4 3060.13 144.429   1
  -5  -7   4 2829.16 143.850   1
   5  -7  -4 2916.45 135.613   1
  -4   7   4 5017.49 208.350   1
   4   7  -4 4730.92 216.086   1
  -4  -7   4 5083.67 217.498   1
   4  -7  -4 5344.38 211.592   1
   3   7  -4 6399.83 277.532   1
  -3   7   4 6945.85 269.872   1
   3  -7  -4 6640.06 267.954   1
  -3  -7   4 6834.22 276.033   1
   2   7  -4 779.215 60.3522   1
  -2   7   4 727.815 52.7894   1
   2  -7  -4 781.655 55.8408   1
  -2  -7   4 649.720 57.9777   1
   1   7  -4 20.2285 26.3904   1
  -1   7   4 80.0206 24.9014   1
   1  -7  -4 45.4194 24.1128   1
  -1  -7   4 20.8294 27.1717   1
   0   7  -4 1551.75 90.1249   1
   0   7   4 1585.14 88.2633   1
   0  -7  -4 1538.78 87.2644   1
   0  -7   4 1702.46 97.6408   1
  -1   7  -4 12905.5 476.782   1
  -1  -7  -4 12460.7 472.617   1
   1   7   4 11889.8 471.571   1
   1  -7   4 12260.7 475.906   1
   2  -7   4 13732.0 536.127   1
   2   7   4 14384.7 534.102   1
  -2  -7  -4 14064.3 535.191   1
   3  -7   4 4.57153 25.7092   1
  -3   7  -4 44.4872 29.9362   1
   3   7   4-21.9886 27.1434   1
  -3  -7  -4 17.5229 25.9983   1
   4   7   4 1437.91 89.7690   1
  -4  -7  -4 1390.24 88.9356   1
  -5   7  -4 2111.48 120.631   1
   5  -7   4 2319.88 124.431   1
   6  -7   4 955.053 73.7676   1
  -6   7  -4 1037.62 76.4397   1
   6   7   4 929.338 72.5547   1
  -6  -7  -4 826.567 71.8151   1
   7  -7   4 1754.98 107.445   1
  -7   7  -4 1685.71 106.533   1
   7   7   4 1636.81 106.616   1
  -7  -7  -4 1914.72 111.924   1
   8  -7   4 2982.00 150.379   1
  -8   7  -4 2781.35 145.133   1
   8   7   4 2565.50 145.002   1
  -8  -7  -4 2582.34 148.123   1
   9  -7   4 1235.52 90.4023   1
  -9  -7  -4 1244.41 92.7074   1
   9   7   4 1430.17 94.9654   1
  10   7   4 1302.04 94.1931   1
 -10  -7  -4 1184.64 94.3154   1
 -10   7  -4 1027.81 84.1224   1
  10  -7   4 1302.18 92.5537   1
 -11  -7  -4 1275.72 96.8323   1
  11   7   4 1213.30 95.1015   1
 -12  -7  -4 4394.00 219.803   1
 -12   7  -4 4319.14 212.966   1
  12  -7   4 4232.97 218.752   1
  13   7   4 365.811 56.3840   1
 -13  -7  -4 354.348 56.4915   1
 -13   7  -4 406.262 58.1962   1
  13  -7   4 457.210 58.8580   1
  14   7   4 109.277 46.7258   1
 -14   7  -4 135.884 43.9859   1
 -14  -7  -4 86.9269 47.9270   1
 -15  -7  -4 689.545 72.5584   1
  15   7   4 755.208 74.8909   1
  16   7   4 1040.49 90.3210   1
  16  -7   4 1070.79 89.3871   1
 -16  -7  -4 1012.46 89.8172   1
 -16   7  -4 1157.80 90.0317   1
  17   7   4 610.134 72.3376   1
 -17  -7  -4 439.271 65.6213   1
 -17   7  -4 566.077 65.3709   1
  17  -7   4 610.223 70.1845   1
 -18  -7  -4 370.484 63.3376   1
  18   7   4 408.454 62.8979   1
 -19  -7  -4 13.0125 45.8217   1
 -19   7  -4 63.4434 47.5057   1
  19  -7   4-6.54538 44.3961   1
  19   7   4 13.1073 45.4819   1
 -20  -7  -4 276.486 58.0776   1
 -20   7  -4 226.202 52.3645   1
  20  -7   4 189.016 48.9411   1
  20   7   4 314.990 56.5086   1
 -21  -7  -4 88.0925 47.7647   1
 -21   7  -4 92.8674 45.2060   1
  21  -7   4 6.47658 40.4099   1
  21   7   4 68.8796 43.5097   1
 -22  -7  -4 104.585 46.7263   1
 -22   7  -4 109.075 47.9920   1
  22   7   4 54.5310 36.4212   1
  22  -7   4 38.5666 44.0153   1
 -26  -8   4 93.9606 47.9051   1
 -24  -8   4-6.40236 43.4240   1
  24   8  -4-26.9149 43.0696   1
 -23  -8   4 1293.05 102.000   1
  23   8  -4 1254.48 96.3208   1
 -22  -8   4 75.5950 49.5214   1
  22   8  -4 91.0174 42.7915   1
 -21  -8   4 102.022 45.1441   1
  21   8  -4 79.8900 43.0987   1
  20  -8  -4 326.508 54.6525   1
 -20   8   4 264.420 53.5072   1
  20   8  -4 230.961 54.1379   1
 -20  -8   4 226.220 55.8806   1
  19  -8  -4 117.111 46.6651   1
 -19   8   4 125.740 46.3486   1
  19   8  -4 160.871 47.1150   1
 -19  -8   4 75.1966 45.8254   1
 -18   8   4 67.3969 41.4418   1
  18  -8  -4 176.507 45.5408   1
  17  -8  -4 250.665 47.9477   1
 -17   8   4 220.051 49.3297   1
  17   8  -4 229.689 52.2649   1
 -17  -8   4 252.635 51.8944   1
  16  -8  -4 770.888 71.5583   1
 -16   8   4 788.323 70.0501   1
  16   8  -4 720.159 72.4272   1
 -16  -8   4 629.427 69.9210   1
  15  -8  -4 28.6638 34.0232   1
 -15   8   4 11.0777 33.2063   1
  15   8  -4 36.0201 37.0541   1
 -15  -8   4-18.6958 39.1836   1
  14   8  -4 1256.63 96.8739   1
 -14   8   4 1368.51 93.7939   1
  14  -8  -4 1444.45 94.5898   1
  13  -8  -4 16318.6 633.305   1
 -13   8   4 16489.0 631.653   1
  13   8  -4 16667.3 641.000   1
 -13  -8   4 16804.5 640.893   1
  12   8  -4 215.629 48.6883   1
 -12  -8   4 296.594 52.1687   1
  11  -8  -4 4081.46 191.007   1
 -11   8   4 3997.61 188.406   1
 -11  -8   4 4412.12 200.382   1
  11   8  -4 4241.21 198.704   1
  10  -8  -4 242.712 38.7077   1
  10   8  -4 281.546 45.2061   1
 -10  -8   4 305.647 49.2446   1
  -9   8   4 577.930 52.4003   1
   9   8  -4 570.038 57.9464   1
  -9  -8   4 634.305 58.9394   1
   9  -8  -4 608.090 53.8469   1
  -8   8   4 306.492 38.2297   1
   8   8  -4 377.314 46.1704   1
  -8  -8   4 288.232 43.5497   1
   8  -8  -4 340.832 41.4632   1
  -7   8   4 24749.9 886.350   1
   7   8  -4 24433.6 894.218   1
  -7  -8   4 23011.5 893.517   1
   7  -8  -4 24308.3 886.853   1
  -6   8   4 3884.69 170.968   1
   6   8  -4 3941.11 179.918   1
  -6  -8   4 3850.89 179.811   1
   6  -8  -4 3627.53 169.215   1
  -5   8   4 10512.2 415.045   1
   5  -8  -4 11066.0 417.585   1
   4  -8  -4 909.494 66.0124   1
   3   8  -4 9805.62 399.961   1
  -3   8   4 10401.8 393.982   1
  -3  -8   4 10171.1 400.312   1
   3  -8  -4 10085.4 392.992   1
   2   8  -4 554.888 53.2187   1
  -2   8   4 587.923 50.5327   1
  -2  -8   4 533.091 52.7992   1
   1   8  -4 3029.72 146.132   1
  -1   8   4 2988.03 141.003   1
   1  -8  -4 2927.01 140.274   1
  -1  -8   4 2899.74 144.790   1
   0   8   4 175.881 32.6035   1
   0  -8  -4 134.751 29.8621   1
   1   8   4 30273.0 1130.94   1
  -1  -8  -4 31922.9 1132.63   1
   2   8   4 2116.41 116.653   1
   2  -8   4 2483.25 126.442   1
  -2   8  -4 2165.71 120.667   1
  -2  -8  -4 2333.54 124.278   1
   3  -8   4 18781.7 707.960   1
   4  -8   4 10978.1 430.300   1
  -4   8  -4 10380.8 425.547   1
   4   8   4 10944.8 430.952   1
  -4  -8  -4 11143.6 432.058   1
   5  -8   4 5853.59 258.264   1
  -5   8  -4 5721.89 256.184   1
   5   8   4 6169.30 260.239   1
  -5  -8  -4 5967.06 259.109   1
   6  -8   4-5.39673 29.6559   1
  -6   8  -4 52.6593 31.2549   1
   6   8   4-5.34217 35.9512   1
  -6  -8  -4 26.7605 33.6543   1
   7  -8   4 27346.8 1030.46   1
  -7   8  -4 27000.6 1027.06   1
   7   8   4 29228.8 1032.51   1
  -7  -8  -4 27844.5 1031.12   1
   8  -8   4 865.260 74.5763   1
  -8   8  -4 816.221 73.3087   1
   8   8   4 947.049 77.5210   1
  -8  -8  -4 1014.66 83.8699   1
   9  -8   4 3203.84 164.255   1
  -9   8  -4 3185.24 161.881   1
  -9  -8  -4 3208.72 165.051   1
   9   8   4 2764.24 159.099   1
 -10  -8  -4 574.695 68.2124   1
  10   8   4 494.130 62.8879   1
  11   8   4 810.233 78.1996   1
  11  -8   4 958.899 79.4534   1
 -11  -8  -4 898.018 82.5455   1
 -11   8  -4 735.762 74.1326   1
  12  -8   4 120.371 45.4193   1
 -12   8  -4 61.0877 36.8225   1
 -12  -8  -4 207.596 51.5529   1
  12   8   4 81.1592 42.8443   1
  13   8   4 892.462 83.8541   1
 -13  -8  -4 932.624 85.8923   1
  14   8   4 1719.76 113.945   1
 -14  -8  -4 1449.69 108.536   1
  14  -8   4 1658.69 113.297   1
  15   8   4 72.0065 48.4404   1
 -15  -8  -4 128.588 52.0118   1
 -15   8  -4 70.2249 41.2900   1
  15  -8   4 26.5344 38.2198   1
  16   8   4 128.891 48.5764   1
 -16  -8  -4 231.542 53.2093   1
 -16   8  -4 198.469 52.3603   1
  16  -8   4 87.4624 46.6748   1
  17   8   4 3860.78 189.563   1
 -17  -8  -4 3482.30 184.020   1
 -17   8  -4 3433.63 182.403   1
  17  -8   4 3480.05 185.137   1
  18   8   4 618.549 71.8983   1
 -18  -8  -4 435.663 64.5508   1
 -18   8  -4 602.480 69.6337   1
  18  -8   4 518.412 67.5551   1
 -19   8  -4 235.729 51.6288   1
  19  -8   4 241.004 50.4914   1
  20   8   4 223.977 54.2044   1
 -20  -8  -4 203.365 54.6398   1
 -20   8  -4 201.737 55.2539   1
  20  -8   4 211.974 54.3614   1
  21   8   4 261.576 54.9783   1
 -21   8  -4 155.802 48.5447   1
  21  -8   4 194.167 49.7612   1
 -22   8  -4-18.2848 43.5376   1
  22  -8   4 31.6467 43.9199   1
 -25  -9   4 67.6520 45.8741   1
  25   9  -4 128.987 50.5189   1
 -24  -9   4 182.899 55.6712   1
  24   9  -4 146.553 50.9956   1
 -23  -9   4 82.2760 53.3698   1
  23   9  -4 100.273 44.2504   1
 -22  -9   4 800.597 82.1244   1
  22   9  -4 643.699 76.0002   1
 -21  -9   4 27.3044 43.3238   1
  21   9  -4 46.0581 38.2625   1
  20   9  -4 253.395 52.2702   1
 -20  -9   4 193.504 51.6815   1
 -20   9   4 230.390 52.0508   1
  19   9  -4 479.219 66.4100   1
 -19  -9   4 557.404 71.5787   1
 -19   9   4 386.101 57.9139   1
  19  -9  -4 332.884 56.4956   1
  18   9  -4 3657.56 187.996   1
 -18  -9   4 3509.38 186.514   1
 -18   9   4 3488.75 181.824   1
  18  -9  -4 3666.16 186.504   1
 -17   9   4-24.3806 35.0541   1
  17  -9  -4 81.6518 41.2517   1
 -16   9   4 598.372 63.8010   1
  16  -9  -4 492.293 64.0334   1
  15   9  -4 7190.96 323.992   1
 -15  -9   4 7250.33 324.815   1
 -15   9   4 7989.41 321.865   1
  15  -9  -4 7544.62 321.377   1
  14   9  -4 1937.19 120.425   1
 -14  -9   4 1954.09 120.472   1
 -14   9   4 1725.29 111.257   1
  14  -9  -4 1863.92 115.463   1
  13   9  -4 3110.48 163.735   1
 -13  -9   4 3012.21 161.125   1
 -13   9   4 3076.72 155.327   1
  13  -9  -4 2882.11 155.464   1
 -12   9   4 6037.06 261.391   1
  12  -9  -4 6049.88 264.488   1
 -11  -9   4 3475.05 173.924   1
  11  -9  -4 3483.22 169.608   1
 -11   9   4 3296.96 164.280   1
  11   9  -4 3484.63 174.359   1
 -10  -9   4 1635.76 102.955   1
  10   9  -4 1354.61 95.1440   1
  -9   9   4 3972.06 180.904   1
   9   9  -4 3949.14 188.610   1
  -9  -9   4 3643.94 185.802   1
   9  -9  -4 4070.63 183.545   1
  -8   9   4 11513.3 460.888   1
   8   9  -4 12027.4 470.247   1
  -8  -9   4 12169.5 470.173   1
   8  -9  -4 12003.8 463.199   1
  -7   9   4 335.070 42.9020   1
   7   9  -4 269.947 46.6968   1
  -7  -9   4 378.012 48.9786   1
   7  -9  -4 321.027 41.5704   1
  -6   9   4 3558.75 163.910   1
   6   9  -4 3360.71 169.700   1
  -6  -9   4 3511.98 171.415   1
   6  -9  -4 3555.23 164.741   1
  -5   9   4 8573.32 352.078   1
   5   9  -4 9133.80 361.459   1
  -5  -9   4 9158.41 364.214   1
   5  -9  -4 8672.48 353.219   1
  -4   9   4 12271.3 471.661   1
   4   9  -4 12937.0 481.662   1
   4  -9  -4 11817.2 471.054   1
  -4  -9   4 12097.1 480.376   1
   3   9  -4 6884.86 285.315   1
   3  -9  -4 6716.52 278.034   1
  -3  -9   4 6657.27 284.701   1
   2   9  -4 7188.91 300.397   1
  -2   9   4 7289.37 295.512   1
   2  -9  -4 7491.00 298.075   1
  -2  -9   4 6795.89 298.828   1
   1   9  -4 12757.7 520.421   1
  -1   9   4 13881.9 516.735   1
  -1  -9   4 13732.0 520.867   1
   0   9  -4 4845.68 220.166   1
   0   9   4 5217.73 220.116   1
   0  -9  -4 5016.98 218.920   1
   0  -9   4 4867.30 221.195   1
  -1   9  -4 10541.7 408.583   1
   1  -9   4 9914.44 408.591   1
  -2  -9  -4 28076.0 965.762   1
  -2   9  -4 28301.3 962.290   1
   2  -9   4 27214.2 964.385   1
   3   9   4 11360.8 453.201   1
   3  -9   4 11108.0 453.655   1
  -3  -9  -4 11568.7 453.862   1
  -3   9  -4 11894.0 454.810   1
   4  -9   4 402.371 51.3055   1
   4   9   4 415.319 52.2860   1
  -4  -9  -4 388.804 52.2574   1
  -4   9  -4 373.500 54.9087   1
   5  -9   4 1709.36 111.790   1
  -5   9  -4 1788.58 110.402   1
   5   9   4 1793.92 112.255   1
   6  -9   4 5413.92 243.165   1
  -6   9  -4 5593.29 243.487   1
   6   9   4 4889.04 239.384   1
  -6  -9  -4 5734.82 246.353   1
   7  -9   4 80.4629 43.0895   1
  -7   9  -4 124.239 45.4728   1
   7   9   4 40.4126 35.0240   1
  -7  -9  -4 40.4189 33.6336   1
   8  -9   4 4984.46 224.120   1
  -8   9  -4 4684.89 220.797   1
   8   9   4 4550.35 220.506   1
  -8  -9  -4 4738.80 223.936   1
   9   9   4 10020.3 419.048   1
  -9  -9  -4 10468.7 422.209   1
  10  -9   4 435.786 61.1896   1
 -10   9  -4 378.057 56.4353   1
  10   9   4 445.969 58.5919   1
 -10  -9  -4 494.836 62.5140   1
  11  -9   4 316.165 53.8090   1
 -11   9  -4 324.754 50.0955   1
 -11  -9  -4 199.620 50.8082   1
  11   9   4 342.939 56.9077   1
  12   9   4 6371.05 294.188   1
 -12   9  -4 6485.23 292.027   1
 -12  -9  -4 7089.10 300.137   1
  13  -9   4 187.319 48.1834   1
  14  -9   4 136.887 49.0311   1
[truncated: 899,382 more chars]
