# Supplementary material for: Structural insight into the cooperativity of spin crossover compounds
Source: Acta Crystallogr B Struct Sci Cryst Eng Mater. 2023 Aug 11;79(Pt 5):354–67. doi: 10.1107/S2052520623005814 (PMC10552598; doi:10.1107/S2052520623005814)
Supplement: Supplementary file 4 [file b-79-00354-sup4.zip › Bia_Pmono_132K.cif]

data_SC2_132K
 
_audit_creation_method            'SHELXL-2018/3'
_shelx_SHELXL_version_number      '2018/3'
_chemical_name_systematic         ?
_chemical_name_common             ?
_chemical_melting_point           ?
_chemical_formula_moiety          ?
_chemical_formula_sum
 'C38 H28 Fe N6 S2' 
_chemical_formula_weight          688.63

loop_
 _atom_type_symbol
 _atom_type_description
 _atom_type_scat_dispersion_real
 _atom_type_scat_dispersion_imag
 _atom_type_scat_source
 'C'  'C'   0.0024   0.0013
 'International Tables Vol C Tables 4.2.6.8 and 6.1.1.4'
 'H'  'H'   0.0000   0.0000
 'International Tables Vol C Tables 4.2.6.8 and 6.1.1.4'
 'N'  'N'   0.0049   0.0027
 'International Tables Vol C Tables 4.2.6.8 and 6.1.1.4'
 'S'  'S'   0.1051   0.1002
 'International Tables Vol C Tables 4.2.6.8 and 6.1.1.4'
 'Fe'  'Fe'   0.3265   0.6960
 'International Tables Vol C Tables 4.2.6.8 and 6.1.1.4'
 
_space_group_crystal_system       monoclinic
_space_group_IT_number            14
_space_group_name_H-M_alt         'P 21/c'
_space_group_name_Hall            '-P 2ybc'
 
_shelx_space_group_comment
;
The symmetry employed for this shelxl refinement is uniquely defined
by the following loop, which should always be used as a source of
symmetry information in preference to the above space-group names.
They are only intended as comments.
;
 
loop_
 _space_group_symop_operation_xyz
 'x, y, z'
 '-x, y+1/2, -z+1/2'
 '-x, -y, -z'
 'x, -y-1/2, z-1/2'
 
_cell_length_a                    17.27840(10)
_cell_length_b                    12.25090(10)
_cell_length_c                    16.91300(10)
_cell_angle_alpha                 90
_cell_angle_beta                  115.8561(10)
_cell_angle_gamma                 90
_cell_volume                      3221.68(4)
_cell_formula_units_Z             4
_cell_measurement_temperature     293(2)
_cell_measurement_reflns_used     19089
_cell_measurement_theta_min       1.896
_cell_measurement_theta_max       33.002
 
_exptl_crystal_description        Needle
_exptl_crystal_colour             ?
_exptl_crystal_density_meas       ?
_exptl_crystal_density_method     ?
_exptl_crystal_density_diffrn     1.420          
_exptl_crystal_F_000              1424
_exptl_transmission_factor_min    ?
_exptl_transmission_factor_max    ?
_exptl_crystal_size_max           ?
_exptl_crystal_size_mid           ?
_exptl_crystal_size_min           ?
_exptl_absorpt_coefficient_mu     0.467
_shelx_estimated_absorpt_T_min    ?
_shelx_estimated_absorpt_T_max    ?
_exptl_absorpt_correction_type    ?
_exptl_absorpt_correction_T_min   ?
_exptl_absorpt_correction_T_max   ?
_exptl_absorpt_process_details    ?
_exptl_absorpt_special_details    ?
_diffrn_ambient_temperature       293(2)
_diffrn_radiation_wavelength      0.63582
_diffrn_radiation_type            Synchrotron
_diffrn_source                    ?
_diffrn_measurement_device_type   '4-circle diffractometer'
_diffrn_measurement_method        ?
_diffrn_detector_area_resol_mean  ?
_diffrn_reflns_number             24063
_diffrn_reflns_av_unetI/netI      0.0269
_diffrn_reflns_av_R_equivalents   0.0275
_diffrn_reflns_limit_h_min        -23
_diffrn_reflns_limit_h_max        22
_diffrn_reflns_limit_k_min        -16
_diffrn_reflns_limit_k_max        16
_diffrn_reflns_limit_l_min        -21
_diffrn_reflns_limit_l_max        21
_diffrn_reflns_theta_min          1.893
_diffrn_reflns_theta_max          25.079
_diffrn_reflns_theta_full         22.426
_diffrn_measured_fraction_theta_max   0.939
_diffrn_measured_fraction_theta_full  0.970
_diffrn_reflns_Laue_measured_fraction_max    0.939
_diffrn_reflns_Laue_measured_fraction_full   0.970
_diffrn_reflns_point_group_measured_fraction_max   0.939
_diffrn_reflns_point_group_measured_fraction_full  0.970
_reflns_number_total              7509
_reflns_number_gt                 7025
_reflns_threshold_expression      'I > 2\s(I)'
_reflns_Friedel_coverage          0.000
_reflns_Friedel_fraction_max      .
_reflns_Friedel_fraction_full     .
 
_reflns_special_details
;
 Reflections were merged by SHELXL according to the crystal
 class for the calculation of statistics and refinement.
 
 _reflns_Friedel_fraction is defined as the number of unique
 Friedel pairs measured divided by the number that would be
 possible theoretically, ignoring centric projections and
 systematic absences.
;
 
_computing_data_collection        ?
_computing_cell_refinement        ?
_computing_data_reduction         ?
_computing_structure_solution     ?
_computing_structure_refinement 'SHELXL-2018/3 (Sheldrick, 2018)'
_computing_molecular_graphics     ?
_computing_publication_material   ?
_refine_special_details           ?
_refine_ls_structure_factor_coef  Fsqd
_refine_ls_matrix_type            full
_refine_ls_weighting_scheme       calc
_refine_ls_weighting_details
'w=1/[\s^2^(Fo^2^)+(0.0491P)^2^+1.0900P] where P=(Fo^2^+2Fc^2^)/3'
_atom_sites_solution_primary      ?
_atom_sites_solution_secondary    ?
_atom_sites_solution_hydrogens    geom
_refine_ls_hydrogen_treatment     constr
_refine_ls_extinction_method      'SHELXL-2018/3 (Sheldrick 2018)'
_refine_ls_extinction_coef        0.0010(4)
_refine_ls_extinction_expression
 'Fc^*^=kFc[1+0.001xFc^2^\l^3^/sin(2\q)]^-1/4^'
_refine_ls_number_reflns          7509
_refine_ls_number_parameters      457
_refine_ls_number_restraints      73
_refine_ls_R_factor_all           0.0327
_refine_ls_R_factor_gt            0.0311
_refine_ls_wR_factor_ref          0.0901
_refine_ls_wR_factor_gt           0.0888
_refine_ls_goodness_of_fit_ref    1.048
_refine_ls_restrained_S_all       1.045
_refine_ls_shift/su_max           0.007
_refine_ls_shift/su_mean          0.000
 
loop_
 _atom_site_label
 _atom_site_type_symbol
 _atom_site_fract_x
 _atom_site_fract_y
 _atom_site_fract_z
 _atom_site_U_iso_or_equiv
 _atom_site_adp_type
 _atom_site_occupancy
 _atom_site_site_symmetry_order  
 _atom_site_calc_flag
 _atom_site_refinement_flags_posn
 _atom_site_refinement_flags_adp
 _atom_site_refinement_flags_occupancy
 _atom_site_disorder_assembly
 _atom_site_disorder_group
Fe01 Fe 0.75523(2) 0.29012(2) 0.81358(2) 0.02419(7) Uani 1 1 d . . . . .
S002 S 0.54592(2) 0.33224(3) 0.91715(2) 0.03116(9) Uani 1 1 d . . . . .
S001 S 0.94766(2) 0.13790(3) 1.07820(2) 0.03544(10) Uani 1 1 d . . . . .
N005 N 0.71397(7) 0.13924(8) 0.79439(7) 0.0244(2) Uani 1 1 d . . . . .
N006 N 0.79891(8) 0.43804(9) 0.82313(7) 0.0313(2) Uani 1 1 d . . . . .
N003 N 0.66977(7) 0.30293(9) 0.69119(7) 0.0255(2) Uani 1 1 d . . . . .
N004 N 0.83977(7) 0.26617(9) 0.76756(7) 0.0272(2) Uani 1 1 d . . . . .
N002 N 0.67179(8) 0.32597(10) 0.85680(8) 0.0311(2) Uani 1 1 d . . . . .
N001 N 0.83960(8) 0.25614(9) 0.93161(7) 0.0291(2) Uani 1 1 d . . . . .
C015 C 0.63568(9) 0.21226(10) 0.65468(9) 0.0272(3) Uani 1 1 d . . . . .
H015 H 0.597712 0.208093 0.595378 0.033 Uiso 1 1 calc R U . . .
C016 C 0.65931(8) 0.11723(10) 0.71039(8) 0.0260(2) Uani 1 1 d . . . . .
C003 C 0.65006(8) 0.39724(10) 0.63665(8) 0.0264(3) Uani 1 1 d . . . . .
C021 C 0.85164(9) 0.16673(11) 0.73105(9) 0.0276(3) Uani 1 1 d . . . . .
C024 C 0.86534(9) -0.03047(11) 0.65813(9) 0.0305(3) Uani 1 1 d D . . . .
C007 C 0.60252(9) 0.58241(11) 0.60827(9) 0.0300(3) Uani 1 1 d . . . . .
H007 H 0.582883 0.645104 0.624737 0.036 Uiso 1 1 calc R U . . .
C012 C 0.57099(10) 0.86622(12) 0.37241(10) 0.0356(3) Uani 1 1 d . . . . .
H012 H 0.563272 0.928168 0.337997 0.043 Uiso 1 1 calc R U . . .
C010 C 0.56189(9) 0.67302(11) 0.38501(9) 0.0304(3) Uani 1 1 d . . . . .
H010 H 0.547511 0.604895 0.358268 0.036 Uiso 1 1 calc R U . . .
C022 C 0.83296(10) 0.16107(11) 0.64318(9) 0.0318(3) Uani 1 1 d . . . . .
H022 H 0.815291 0.223232 0.608247 0.038 Uiso 1 1 calc R U . . .
C008 C 0.62208(9) 0.49123(11) 0.66137(9) 0.0287(3) Uani 1 1 d . . . . .
H008 H 0.616458 0.493004 0.713594 0.034 Uiso 1 1 calc R U . . .
C025 C 0.88373(9) -0.02281(11) 0.74633(9) 0.0310(3) Uani 1 1 d . . . . .
H025 H 0.900339 -0.085092 0.781210 0.037 Uiso 1 1 calc R U . . .
C002 C 0.61981(9) 0.32877(10) 0.88220(8) 0.0271(3) Uani 1 1 d . . . . .
C004 C 0.65809(9) 0.39485(10) 0.55937(9) 0.0293(3) Uani 1 1 d . . . . .
H004 H 0.676380 0.331451 0.542373 0.035 Uiso 1 1 calc R U . . .
C020 C 0.73621(9) 0.05703(11) 0.85160(9) 0.0287(3) Uani 1 1 d . . . . .
H020 H 0.772320 0.071251 0.910297 0.034 Uiso 1 1 calc R U . . .
C005 C 0.63899(9) 0.48663(11) 0.50700(9) 0.0302(3) Uani 1 1 d . . . . .
H005 H 0.644568 0.484388 0.454765 0.036 Uiso 1 1 calc R U . . .
C009 C 0.59512(9) 0.68063(11) 0.47559(9) 0.0277(3) Uani 1 1 d . . . . .
C017 C 0.62829(9) 0.01435(11) 0.68166(9) 0.0317(3) Uani 1 1 d . . . . .
H017 H 0.590870 0.002022 0.623033 0.038 Uiso 1 1 calc R U . . .
C006 C 0.61163(9) 0.58217(10) 0.53084(9) 0.0277(3) Uani 1 1 d . . . . .
C018 C 0.65362(10) -0.07029(11) 0.74126(10) 0.0344(3) Uani 1 1 d . . . . .
H018 H 0.634324 -0.141036 0.723541 0.041 Uiso 1 1 calc R U . . .
C001 C 0.88501(9) 0.20958(10) 0.99354(9) 0.0272(3) Uani 1 1 d . . . . .
C011 C 0.54976(10) 0.76505(12) 0.33378(10) 0.0340(3) Uani 1 1 d . . . . .
H011 H 0.527194 0.758546 0.273024 0.041 Uiso 1 1 calc R U . . .
C026 C 0.87793(9) 0.07466(11) 0.78318(9) 0.0294(3) Uani 1 1 d . . . . .
H026 H 0.891565 0.078742 0.842717 0.035 Uiso 1 1 calc R U . . .
C028 C 0.86052(10) 0.45036(12) 0.79537(10) 0.0363(3) Uani 1 1 d . . . . .
C014 C 0.61551(10) 0.78336(11) 0.51330(10) 0.0332(3) Uani 1 1 d . . . . .
H014 H 0.637506 0.790468 0.573973 0.040 Uiso 1 1 calc R U . . .
C013 C 0.60367(11) 0.87535(12) 0.46216(11) 0.0372(3) Uani 1 1 d . . . . .
H013 H 0.617852 0.943706 0.488535 0.045 Uiso 1 1 calc R U . . .
C023 C 0.84055(10) 0.06299(12) 0.60723(9) 0.0333(3) Uani 1 1 d . . . . .
H023 H 0.828883 0.059607 0.548158 0.040 Uiso 1 1 calc R U . . .
C027 C 0.87984(10) 0.35132(12) 0.76217(10) 0.0343(3) Uani 1 1 d . . . . .
H027 H 0.919115 0.349310 0.738219 0.041 Uiso 1 1 calc R U . . .
C019 C 0.70790(9) -0.04797(11) 0.82729(9) 0.0318(3) Uani 1 1 d . . . . .
H019 H 0.725424 -0.103559 0.868898 0.038 Uiso 1 1 calc R U . . .
C032 C 0.77564(11) 0.52500(12) 0.85509(10) 0.0398(3) Uani 1 1 d . . . . .
H032 H 0.733643 0.517459 0.875142 0.048 Uiso 1 1 calc R U . . .
C031 C 0.81261(14) 0.62602(13) 0.85902(13) 0.0533(5) Uani 1 1 d . . . . .
H031 H 0.794172 0.686046 0.879888 0.064 Uiso 1 1 calc R U . . .
C029 C 0.90066(13) 0.54883(14) 0.79916(12) 0.0511(4) Uani 1 1 d . . . . .
H029 H 0.943236 0.554785 0.779751 0.061 Uiso 1 1 calc R U . . .
C030 C 0.87632(15) 0.63793(14) 0.83228(14) 0.0596(6) Uani 1 1 d . . . . .
H030 H 0.902710 0.705239 0.836444 0.072 Uiso 1 1 calc R U . . .
C1A C 0.8687(7) -0.1354(5) 0.6161(7) 0.0309(13) Uani 0.55(3) 1 d DG . P A 1
C2A C 0.8296(7) -0.2248(7) 0.6344(6) 0.0434(14) Uani 0.55(3) 1 d G . P A 1
H2A H 0.796306 -0.215207 0.664664 0.052 Uiso 0.55(3) 1 calc R U P A 1
C3A C 0.8404(7) -0.3285(5) 0.6073(7) 0.0487(15) Uani 0.55(3) 1 d G . P A 1
H3A H 0.814232 -0.388329 0.619552 0.058 Uiso 0.55(3) 1 calc R U P A 1
C4A C 0.8902(7) -0.3428(6) 0.5621(7) 0.0429(16) Uani 0.55(3) 1 d G . P A 1
H4A H 0.897344 -0.412222 0.543983 0.051 Uiso 0.55(3) 1 calc R U P A 1
C5A C 0.9292(7) -0.2534(8) 0.5438(5) 0.0415(15) Uani 0.55(3) 1 d G . P A 1
H5A H 0.962531 -0.262993 0.513524 0.050 Uiso 0.55(3) 1 calc R U P A 1
C6A C 0.9185(7) -0.1497(6) 0.5708(7) 0.0362(12) Uani 0.55(3) 1 d G . P A 1
H6A H 0.944607 -0.089870 0.558635 0.043 Uiso 0.55(3) 1 calc R U P A 1
C1B C 0.8819(9) -0.1369(6) 0.6271(8) 0.0310(15) Uani 0.45(3) 1 d DG . P A 2
C2B C 0.8461(9) -0.2352(8) 0.6357(7) 0.0349(15) Uani 0.45(3) 1 d G . P A 2
H2B H 0.813799 -0.237990 0.667569 0.042 Uiso 0.45(3) 1 calc R U P A 2
C3B C 0.8586(9) -0.3293(6) 0.5968(7) 0.0446(18) Uani 0.45(3) 1 d G . P A 2
H3B H 0.834604 -0.394988 0.602557 0.054 Uiso 0.45(3) 1 calc R U P A 2
C4B C 0.9069(9) -0.3251(9) 0.5492(7) 0.0431(19) Uani 0.45(3) 1 d G . P A 2
H4B H 0.915192 -0.387996 0.523128 0.052 Uiso 0.45(3) 1 calc R U P A 2
C5B C 0.9427(8) -0.2268(12) 0.5406(7) 0.0496(18) Uani 0.45(3) 1 d G . P A 2
H5B H 0.974975 -0.224005 0.508712 0.060 Uiso 0.45(3) 1 calc R U P A 2
C6B C 0.9302(8) -0.1327(9) 0.5795(9) 0.0462(18) Uani 0.45(3) 1 d G . P A 2
H6B H 0.954171 -0.067005 0.573724 0.055 Uiso 0.45(3) 1 calc R U P A 2
 
loop_
 _atom_site_aniso_label
 _atom_site_aniso_U_11
 _atom_site_aniso_U_22
 _atom_site_aniso_U_33
 _atom_site_aniso_U_23
 _atom_site_aniso_U_13
 _atom_site_aniso_U_12
Fe01 0.02947(11) 0.01908(10) 0.02052(10) -0.00075(6) 0.00765(8) -0.00038(6)
S002 0.03604(18) 0.02909(17) 0.02737(17) 0.00146(12) 0.01291(14) 0.00382(12)
S001 0.03648(18) 0.03601(19) 0.03005(18) 0.00956(13) 0.01100(15) 0.00459(14)
N005 0.0278(5) 0.0209(5) 0.0232(5) -0.0002(4) 0.0099(4) -0.0008(4)
N006 0.0383(6) 0.0214(5) 0.0253(5) -0.0013(4) 0.0056(5) -0.0015(4)
N003 0.0303(5) 0.0207(5) 0.0229(5) 0.0007(4) 0.0093(4) 0.0010(4)
N004 0.0315(5) 0.0240(5) 0.0228(5) 0.0004(4) 0.0087(4) -0.0015(4)
N002 0.0363(6) 0.0283(6) 0.0252(5) -0.0027(4) 0.0102(5) 0.0027(5)
N001 0.0334(6) 0.0257(5) 0.0241(5) -0.0025(4) 0.0089(5) -0.0010(4)
C015 0.0314(6) 0.0242(6) 0.0222(6) -0.0006(4) 0.0080(5) -0.0010(5)
C016 0.0302(6) 0.0227(6) 0.0231(6) -0.0008(4) 0.0097(5) -0.0011(5)
C003 0.0298(6) 0.0217(6) 0.0229(6) 0.0019(4) 0.0070(5) 0.0004(5)
C021 0.0295(6) 0.0263(6) 0.0273(6) -0.0007(5) 0.0127(5) -0.0009(5)
C024 0.0273(6) 0.0307(6) 0.0319(7) -0.0016(5) 0.0114(5) 0.0032(5)
C007 0.0366(7) 0.0233(6) 0.0296(6) 0.0010(5) 0.0140(6) 0.0052(5)
C012 0.0421(8) 0.0290(7) 0.0381(8) 0.0107(6) 0.0198(7) 0.0053(6)
C010 0.0333(6) 0.0266(6) 0.0292(6) 0.0010(5) 0.0116(5) 0.0023(5)
C022 0.0386(7) 0.0288(6) 0.0283(6) 0.0039(5) 0.0149(6) 0.0014(5)
C008 0.0359(7) 0.0258(6) 0.0241(6) 0.0011(5) 0.0129(5) 0.0023(5)
C025 0.0299(6) 0.0293(6) 0.0303(6) 0.0041(5) 0.0099(5) 0.0049(5)
C002 0.0349(7) 0.0199(5) 0.0200(5) -0.0004(4) 0.0059(5) 0.0033(5)
C004 0.0374(7) 0.0211(6) 0.0280(6) -0.0010(5) 0.0129(5) 0.0021(5)
C020 0.0331(6) 0.0252(6) 0.0254(6) 0.0018(5) 0.0107(5) -0.0019(5)
C005 0.0407(7) 0.0250(6) 0.0268(6) 0.0014(5) 0.0163(6) 0.0022(5)
C009 0.0304(6) 0.0239(6) 0.0289(6) 0.0033(5) 0.0132(5) 0.0033(5)
C017 0.0381(7) 0.0249(6) 0.0271(6) -0.0029(5) 0.0096(5) -0.0048(5)
C006 0.0315(6) 0.0223(6) 0.0272(6) 0.0020(5) 0.0109(5) 0.0015(5)
C018 0.0431(8) 0.0219(6) 0.0356(7) -0.0017(5) 0.0148(6) -0.0054(5)
C001 0.0308(6) 0.0253(6) 0.0253(6) -0.0026(5) 0.0119(5) -0.0021(5)
C011 0.0371(7) 0.0350(7) 0.0285(7) 0.0057(6) 0.0131(6) 0.0046(6)
C026 0.0306(6) 0.0310(6) 0.0245(6) 0.0017(5) 0.0100(5) 0.0023(5)
C028 0.0444(8) 0.0269(7) 0.0309(7) 0.0004(5) 0.0102(6) -0.0082(6)
C014 0.0430(8) 0.0258(6) 0.0300(7) 0.0012(5) 0.0152(6) 0.0023(5)
C013 0.0478(8) 0.0236(6) 0.0397(8) 0.0017(5) 0.0185(7) 0.0010(6)
C023 0.0392(7) 0.0357(7) 0.0265(6) 0.0002(5) 0.0157(6) 0.0025(6)
C027 0.0394(7) 0.0326(7) 0.0303(7) 0.0001(5) 0.0147(6) -0.0073(6)
C019 0.0373(7) 0.0239(6) 0.0324(7) 0.0048(5) 0.0135(6) -0.0016(5)
C032 0.0482(8) 0.0248(6) 0.0334(7) -0.0054(5) 0.0058(6) 0.0012(6)
C031 0.0685(12) 0.0231(7) 0.0492(10) -0.0072(6) 0.0079(9) -0.0019(7)
C029 0.0635(11) 0.0345(8) 0.0502(10) 0.0009(7) 0.0202(9) -0.0174(8)
C030 0.0792(14) 0.0263(8) 0.0585(11) -0.0023(7) 0.0161(10) -0.0175(8)
C1A 0.022(3) 0.0342(18) 0.026(3) -0.0021(14) 0.000(2) 0.0106(13)
C2A 0.035(3) 0.031(2) 0.057(3) -0.0053(18) 0.014(2) 0.007(2)
C3A 0.049(3) 0.039(2) 0.052(3) -0.0079(18) 0.017(2) 0.0039(17)
C4A 0.053(3) 0.0360(18) 0.032(3) -0.0005(18) 0.0107(18) 0.0139(18)
C5A 0.045(3) 0.039(3) 0.040(2) -0.008(2) 0.0180(18) 0.012(2)
C6A 0.030(2) 0.038(2) 0.034(2) -0.0133(18) 0.0071(18) 0.0017(18)
C1B 0.017(3) 0.036(2) 0.023(3) -0.0027(16) -0.006(2) 0.0084(15)
C2B 0.029(3) 0.034(2) 0.038(3) -0.0009(18) 0.011(2) 0.0145(19)
C3B 0.062(5) 0.030(2) 0.043(3) -0.0034(18) 0.024(3) 0.009(2)
C4B 0.054(4) 0.040(3) 0.031(3) 0.002(3) 0.015(2) 0.021(3)
C5B 0.041(3) 0.049(4) 0.055(3) -0.005(3) 0.018(2) 0.011(3)
C6B 0.037(4) 0.052(3) 0.046(4) -0.018(3) 0.014(3) 0.002(2)
 
_geom_special_details
;
 All esds (except the esd in the dihedral angle between two l.s. planes)
 are estimated using the full covariance matrix.  The cell esds are taken
 into account individually in the estimation of esds in distances, angles
 and torsion angles; correlations between esds in cell parameters are only
 used when they are defined by crystal symmetry.  An approximate (isotropic)
 treatment of cell esds is used for estimating esds involving l.s. planes.
;
 
loop_
 _geom_bond_atom_site_label_1
 _geom_bond_atom_site_label_2
 _geom_bond_distance
 _geom_bond_site_symmetry_2
 _geom_bond_publ_flag
Fe01 N002 1.9301(13) . ?
Fe01 N001 1.9353(11) . ?
Fe01 N006 1.9424(11) . ?
Fe01 N004 1.9538(12) . ?
Fe01 N003 1.9555(11) . ?
Fe01 N005 1.9567(11) . ?
S002 C002 1.6245(15) . ?
S001 C001 1.6252(14) . ?
N005 C020 1.3319(16) . ?
N005 C016 1.3464(16) . ?
N006 C032 1.3336(19) . ?
N006 C028 1.346(2) . ?
N003 C015 1.2825(16) . ?
N003 C003 1.4240(16) . ?
N004 C027 1.2770(18) . ?
N004 C021 1.4206(17) . ?
N002 C002 1.153(2) . ?
N001 C001 1.1494(18) . ?
C015 C016 1.4403(17) . ?
C016 C017 1.3728(18) . ?
C003 C004 1.3736(19) . ?
C003 C008 1.3823(18) . ?
C021 C022 1.3780(19) . ?
C021 C026 1.3809(18) . ?
C024 C023 1.383(2) . ?
C024 C025 1.386(2) . ?
C024 C1B 1.480(6) . ?
C024 C1A 1.482(5) . ?
C007 C008 1.3798(18) . ?
C007 C006 1.386(2) . ?
C012 C013 1.374(2) . ?
C012 C011 1.374(2) . ?
C010 C011 1.3810(19) . ?
C010 C009 1.3850(19) . ?
C022 C023 1.379(2) . ?
C025 C026 1.3708(19) . ?
C004 C005 1.3793(18) . ?
C020 C019 1.3739(18) . ?
C005 C006 1.3864(18) . ?
C009 C014 1.3852(19) . ?
C009 C006 1.4755(17) . ?
C017 C018 1.3777(19) . ?
C018 C019 1.372(2) . ?
C028 C029 1.379(2) . ?
C028 C027 1.436(2) . ?
C014 C013 1.3804(19) . ?
C032 C031 1.381(2) . ?
C031 C030 1.368(3) . ?
C029 C030 1.374(3) . ?
C1A C2A 1.3900 . ?
C1A C6A 1.3900 . ?
C2A C3A 1.3900 . ?
C3A C4A 1.3900 . ?
C4A C5A 1.3900 . ?
C5A C6A 1.3900 . ?
C1B C2B 1.3900 . ?
C1B C6B 1.3900 . ?
C2B C3B 1.3900 . ?
C3B C4B 1.3900 . ?
C4B C5B 1.3900 . ?
C5B C6B 1.3900 . ?
 
loop_
 _geom_angle_atom_site_label_1
 _geom_angle_atom_site_label_2
 _geom_angle_atom_site_label_3
 _geom_angle
 _geom_angle_site_symmetry_1
 _geom_angle_site_symmetry_3
 _geom_angle_publ_flag
N002 Fe01 N001 90.54(5) . . ?
N002 Fe01 N006 94.79(5) . . ?
N001 Fe01 N006 91.39(5) . . ?
N002 Fe01 N004 175.42(5) . . ?
N001 Fe01 N004 91.20(5) . . ?
N006 Fe01 N004 80.93(5) . . ?
N002 Fe01 N003 92.22(5) . . ?
N001 Fe01 N003 172.12(5) . . ?
N006 Fe01 N003 95.73(5) . . ?
N004 Fe01 N003 86.61(5) . . ?
N002 Fe01 N005 89.97(5) . . ?
N001 Fe01 N005 91.37(5) . . ?
N006 Fe01 N005 174.47(5) . . ?
N004 Fe01 N005 94.23(5) . . ?
N003 Fe01 N005 81.25(4) . . ?
C020 N005 C016 117.55(11) . . ?
C020 N005 Fe01 128.69(9) . . ?
C016 N005 Fe01 113.66(8) . . ?
C032 N006 C028 118.41(13) . . ?
C032 N006 Fe01 127.17(12) . . ?
C028 N006 Fe01 114.41(10) . . ?
C015 N003 C003 117.45(11) . . ?
C015 N003 Fe01 114.61(9) . . ?
C003 N003 Fe01 127.42(8) . . ?
C027 N004 C021 118.94(13) . . ?
C027 N004 Fe01 115.37(10) . . ?
C021 N004 Fe01 125.22(9) . . ?
C002 N002 Fe01 168.52(11) . . ?
C001 N001 Fe01 162.64(11) . . ?
N003 C015 C016 116.45(12) . . ?
N005 C016 C017 122.90(12) . . ?
N005 C016 C015 113.38(11) . . ?
C017 C016 C015 123.71(12) . . ?
C004 C003 C008 119.96(12) . . ?
C004 C003 N003 120.28(12) . . ?
C008 C003 N003 119.76(12) . . ?
C022 C021 C026 120.31(13) . . ?
C022 C021 N004 120.10(12) . . ?
C026 C021 N004 119.51(12) . . ?
C023 C024 C025 118.50(13) . . ?
C023 C024 C1B 124.3(5) . . ?
C025 C024 C1B 116.9(5) . . ?
C023 C024 C1A 119.1(4) . . ?
C025 C024 C1A 122.4(4) . . ?
C008 C007 C006 121.12(12) . . ?
C013 C012 C011 119.64(13) . . ?
C011 C010 C009 121.02(13) . . ?
C021 C022 C023 119.79(13) . . ?
C007 C008 C003 119.75(13) . . ?
C026 C025 C024 121.36(13) . . ?
N002 C002 S002 179.48(13) . . ?
C003 C004 C005 119.90(12) . . ?
N005 C020 C019 122.57(12) . . ?
C004 C005 C006 121.19(13) . . ?
C010 C009 C014 118.03(13) . . ?
C010 C009 C006 121.19(12) . . ?
C014 C009 C006 120.74(12) . . ?
C016 C017 C018 118.79(13) . . ?
C007 C006 C005 118.06(12) . . ?
C007 C006 C009 121.77(12) . . ?
C005 C006 C009 120.15(12) . . ?
C019 C018 C017 118.56(13) . . ?
N001 C001 S001 177.03(12) . . ?
C012 C011 C010 120.13(14) . . ?
C025 C026 C021 119.34(13) . . ?
N006 C028 C029 122.69(16) . . ?
N006 C028 C027 113.30(12) . . ?
C029 C028 C027 124.01(16) . . ?
C013 C014 C009 120.99(14) . . ?
C012 C013 C014 120.19(14) . . ?
C022 C023 C024 120.67(13) . . ?
N004 C027 C028 115.88(14) . . ?
C018 C019 C020 119.58(13) . . ?
N006 C032 C031 121.38(18) . . ?
C030 C031 C032 120.10(17) . . ?
C030 C029 C028 118.48(19) . . ?
C031 C030 C029 118.92(16) . . ?
C2A C1A C6A 120.0 . . ?
C2A C1A C024 116.9(5) . . ?
C6A C1A C024 122.4(5) . . ?
C1A C2A C3A 120.0 . . ?
C4A C3A C2A 120.0 . . ?
C3A C4A C5A 120.0 . . ?
C6A C5A C4A 120.0 . . ?
C5A C6A C1A 120.0 . . ?
C2B C1B C6B 120.0 . . ?
C2B C1B C024 124.2(7) . . ?
C6B C1B C024 115.5(7) . . ?
C1B C2B C3B 120.0 . . ?
C2B C3B C4B 120.0 . . ?
C5B C4B C3B 120.0 . . ?
C6B C5B C4B 120.0 . . ?
C5B C6B C1B 120.0 . . ?
 
_refine_diff_density_max    0.347
_refine_diff_density_min   -0.382
_refine_diff_density_rms    0.051

_shelx_res_file
;

TITL sc2_093K_a.res in P2(1)/c
    SC2_132K.res
    created by SHELXL-2018/3 at 12:18:53 on 15-Apr-2021
REM Old TITL SC2_093K in P2(1)/c
REM SHELXT solution in P2(1)/c: R1 0.091, Rweak 0.004, Alpha 0.025
REM <I/s>   0.460 for  267 systematic absences,  Orientation as input
REM Formula found by SHELXT:  C38 N6 S2 Fe

CELL 0.63582 17.2784 12.2509 16.9130 90.0000 115.8561 90.0000
ZERR 4.000 0.0001 0.0001 0.0001 0.0000 0.0010 0.0000
LATT  1
SYMM -X, 1/2+Y, 1/2-Z
SFAC C H N S FE
DISP $C  0.00244  0.00131  9.14798!source kissel
DISP $H -0.00002  0.00000  0.66440!source kissel
DISP $N  0.00493  0.00266 15.07095!source kissel
DISP $S  0.10506  0.10024 379.49005!source kissel
DISP $Fe  0.32649  0.69602 2544.24973!source kissel
UNIT 152.00 112.00 24.00 8.00 4.00
OMIT -5 0 2
OMIT 4 0 0
OMIT 2 0 2
L.S. 30
REM DAMP 100
REM ISOR 0.04 0.06 C1A > C6A
REM ISOR 0.04 0.06 C1B > C6B
RIGU 0.002 0.002 C1A > C6A
RIGU 0.002 0.002  C1B > C6B
SADI C024 C1A C024 C1B
BOND
LIST 6
SHEL 99 0.75
ACTA
FMAP 2
PLAN 20
WGHT    0.049100    1.090000
EXTI    0.001035
FVAR       3.14535   0.55065   0.07947
FE01  5    0.755229    0.290124    0.813576    11.00000    0.02947    0.01908 =
         0.02052   -0.00075    0.00765   -0.00038
S002  4    0.545924    0.332244    0.917149    11.00000    0.03604    0.02909 =
         0.02737    0.00146    0.01291    0.00382
S001  4    0.947659    0.137895    1.078196    11.00000    0.03648    0.03601 =
         0.03005    0.00956    0.01100    0.00459
N005  3    0.713967    0.139237    0.794394    11.00000    0.02783    0.02093 =
         0.02325   -0.00025    0.00993   -0.00076
N006  3    0.798908    0.438035    0.823126    11.00000    0.03830    0.02135 =
         0.02527   -0.00126    0.00561   -0.00148
N003  3    0.669770    0.302925    0.691185    11.00000    0.03028    0.02071 =
         0.02293    0.00070    0.00932    0.00103
N004  3    0.839769    0.266170    0.767556    11.00000    0.03148    0.02405 =
         0.02282    0.00045    0.00872   -0.00148
N002  3    0.671788    0.325971    0.856799    11.00000    0.03631    0.02826 =
         0.02517   -0.00270    0.01021    0.00271
N001  3    0.839603    0.256139    0.931609    11.00000    0.03343    0.02574 =
         0.02413   -0.00255    0.00889   -0.00101
C015  1    0.635675    0.212258    0.654676    11.00000    0.03141    0.02419 =
         0.02220   -0.00058    0.00803   -0.00100
AFIX  43
H015  2    0.597712    0.208093    0.595378    11.00000   -1.20000
AFIX   0
C016  1    0.659305    0.117232    0.710394    11.00000    0.03020    0.02274 =
         0.02309   -0.00081    0.00969   -0.00110
C003  1    0.650064    0.397237    0.636653    11.00000    0.02976    0.02167 =
         0.02288    0.00194    0.00704    0.00038
C021  1    0.851644    0.166729    0.731046    11.00000    0.02947    0.02628 =
         0.02728   -0.00073    0.01270   -0.00086
C024    1    0.865344   -0.030467    0.658134    11.00000    0.02730    0.03073 =
         0.03190   -0.00156    0.01143    0.00320
C007  1    0.602519    0.582414    0.608272    11.00000    0.03656    0.02328 =
         0.02964    0.00104    0.01397    0.00517
AFIX  43
H007  2    0.582883    0.645104    0.624737    11.00000   -1.20000
AFIX   0
C012  1    0.570988    0.866220    0.372415    11.00000    0.04209    0.02898 =
         0.03814    0.01069    0.01985    0.00531
AFIX  43
H012  2    0.563272    0.928168    0.337997    11.00000   -1.20000
AFIX   0
C010  1    0.561886    0.673025    0.385009    11.00000    0.03328    0.02660 =
         0.02920    0.00095    0.01164    0.00228
AFIX  43
H010  2    0.547511    0.604895    0.358268    11.00000   -1.20000
AFIX   0
C022  1    0.832963    0.161072    0.643182    11.00000    0.03864    0.02876 =
         0.02828    0.00391    0.01492    0.00142
AFIX  43
H022  2    0.815291    0.223232    0.608247    11.00000   -1.20000
AFIX   0
C008  1    0.622080    0.491232    0.661370    11.00000    0.03590    0.02577 =
         0.02411    0.00110    0.01288    0.00234
AFIX  43
H008  2    0.616458    0.493004    0.713594    11.00000   -1.20000
AFIX   0
C025  1    0.883728   -0.022814    0.746325    11.00000    0.02986    0.02935 =
         0.03031    0.00412    0.00991    0.00488
AFIX  43
H025  2    0.900339   -0.085092    0.781210    11.00000   -1.20000
AFIX   0
C002  1    0.619806    0.328771    0.882199    11.00000    0.03487    0.01993 =
         0.01996   -0.00040    0.00594    0.00327
C004  1    0.658094    0.394850    0.559367    11.00000    0.03744    0.02106 =
         0.02797   -0.00099    0.01294    0.00214
AFIX  43
H004  2    0.676380    0.331451    0.542373    11.00000   -1.20000
AFIX   0
C020  1    0.736211    0.057027    0.851601    11.00000    0.03311    0.02524 =
         0.02542    0.00178    0.01065   -0.00194
AFIX  43
H020  2    0.772320    0.071251    0.910297    11.00000   -1.20000
AFIX   0
C005  1    0.638993    0.486632    0.507005    11.00000    0.04067    0.02498 =
         0.02678    0.00136    0.01629    0.00219
AFIX  43
H005  2    0.644568    0.484388    0.454765    11.00000   -1.20000
AFIX   0
C009  1    0.595118    0.680633    0.475590    11.00000    0.03042    0.02388 =
         0.02894    0.00330    0.01316    0.00327
C017  1    0.628292    0.014353    0.681661    11.00000    0.03807    0.02494 =
         0.02706   -0.00285    0.00964   -0.00475
AFIX  43
H017  2    0.590870    0.002022    0.623033    11.00000   -1.20000
AFIX   0
C006  1    0.611632    0.582168    0.530840    11.00000    0.03152    0.02229 =
         0.02717    0.00201    0.01088    0.00147
C018  1    0.653617   -0.070293    0.741260    11.00000    0.04311    0.02195 =
         0.03559   -0.00172    0.01482   -0.00543
AFIX  43
H018  2    0.634324   -0.141036    0.723541    11.00000   -1.20000
AFIX   0
C001  1    0.885008    0.209577    0.993537    11.00000    0.03081    0.02525 =
         0.02528   -0.00258    0.01190   -0.00209
C011  1    0.549764    0.765052    0.333784    11.00000    0.03709    0.03501 =
         0.02851    0.00570    0.01308    0.00464
AFIX  43
H011  2    0.527194    0.758546    0.273024    11.00000   -1.20000
AFIX   0
C026  1    0.877930    0.074660    0.783184    11.00000    0.03063    0.03095 =
         0.02446    0.00169    0.01003    0.00232
AFIX  43
H026  2    0.891565    0.078742    0.842717    11.00000   -1.20000
AFIX   0
C028  1    0.860524    0.450364    0.795371    11.00000    0.04436    0.02693 =
         0.03095    0.00036    0.01015   -0.00823
C014  1    0.615510    0.783365    0.513299    11.00000    0.04300    0.02581 =
         0.02998    0.00116    0.01520    0.00232
AFIX  43
H014  2    0.637506    0.790468    0.573973    11.00000   -1.20000
AFIX   0
C013  1    0.603668    0.875352    0.462163    11.00000    0.04780    0.02361 =
         0.03973    0.00169    0.01854    0.00101
AFIX  43
H013  2    0.617852    0.943706    0.488535    11.00000   -1.20000
AFIX   0
C023  1    0.840551    0.062987    0.607231    11.00000    0.03922    0.03572 =
         0.02652    0.00018    0.01571    0.00246
AFIX  43
H023  2    0.828883    0.059607    0.548158    11.00000   -1.20000
AFIX   0
C027  1    0.879841    0.351317    0.762168    11.00000    0.03937    0.03259 =
         0.03033    0.00013    0.01474   -0.00727
AFIX  43
H027  2    0.919115    0.349310    0.738219    11.00000   -1.20000
AFIX   0
C019  1    0.707896   -0.047971    0.827286    11.00000    0.03730    0.02393 =
         0.03239    0.00479    0.01348   -0.00163
AFIX  43
H019  2    0.725424   -0.103559    0.868898    11.00000   -1.20000
AFIX   0
C032  1    0.775642    0.525002    0.855086    11.00000    0.04825    0.02483 =
         0.03341   -0.00543    0.00576    0.00125
AFIX  43
H032  2    0.733643    0.517459    0.875142    11.00000   -1.20000
AFIX   0
C031  1    0.812608    0.626016    0.859023    11.00000    0.06851    0.02308 =
         0.04916   -0.00715    0.00794   -0.00186
AFIX  43
H031  2    0.794172    0.686046    0.879888    11.00000   -1.20000
AFIX   0
C029  1    0.900662    0.548826    0.799163    11.00000    0.06355    0.03446 =
         0.05023    0.00092    0.02019   -0.01745
AFIX  43
H029  2    0.943236    0.554785    0.779751    11.00000   -1.20000
AFIX   0
C030  1    0.876317    0.637928    0.832277    11.00000    0.07922    0.02627 =
         0.05849   -0.00228    0.01615   -0.01746
AFIX  43
H030  2    0.902710    0.705239    0.836444    11.00000   -1.20000
AFIX  66
REM #####
PART 1
C1A   1    0.868679   -0.135375    0.616122    21.00000    0.02159    0.03416 =
         0.02603   -0.00214    0.00019    0.01065
C2A   1    0.829623   -0.224785    0.634371    21.00000    0.03539    0.03068 =
         0.05748   -0.00528    0.01419    0.00670
AFIX  43
H2A   2    0.796306   -0.215207    0.664664    21.00000   -1.20000
AFIX  65
C3A   1    0.840363   -0.328508    0.607343    21.00000    0.04934    0.03894 =
         0.05203   -0.00794    0.01673    0.00389
AFIX  43
H3A   2    0.814232   -0.388329    0.619552    21.00000   -1.20000
AFIX  65
C4A   1    0.890159   -0.342823    0.562066    21.00000    0.05278    0.03595 =
         0.03164   -0.00053    0.01066    0.01389
AFIX  43
H4A   2    0.897344   -0.412222    0.543983    21.00000   -1.20000
AFIX  65
C5A   1    0.929215   -0.253415    0.543817    21.00000    0.04473    0.03928 =
         0.03995   -0.00849    0.01799    0.01164
AFIX  43
H5A   2    0.962531   -0.262993    0.513524    21.00000   -1.20000
AFIX  65
C6A   1    0.918476   -0.149691    0.570845    21.00000    0.02961    0.03835 =
         0.03351   -0.01331    0.00712    0.00171
AFIX  43
H6A   2    0.944607   -0.089870    0.558635    21.00000   -1.20000
AFIX  66
PART 2
C1B   1    0.881922   -0.136933    0.627093   -21.00000    0.01746    0.03577 =
         0.02316   -0.00269   -0.00649    0.00845
C2B   1    0.846104   -0.235187    0.635729   -21.00000    0.02912    0.03378 =
         0.03820   -0.00094    0.01131    0.01454
AFIX  43
H2B   2    0.813799   -0.237990    0.667569   -21.00000   -1.20000
AFIX  65
C3B   1    0.858569   -0.329250    0.596778   -21.00000    0.06216    0.03035 =
         0.04293   -0.00342    0.02446    0.00942
AFIX  43
H3B   2    0.834604   -0.394988    0.602557   -21.00000   -1.20000
AFIX  65
C4B   1    0.906852   -0.325060    0.549189   -21.00000    0.05428    0.03997 =
         0.03135    0.00218    0.01517    0.02069
AFIX  43
H4B   2    0.915192   -0.387996    0.523128   -21.00000   -1.20000
AFIX  65
C5B   1    0.942671   -0.226807    0.540552   -21.00000    0.04121    0.04913 =
         0.05503   -0.00519    0.01776    0.01106
AFIX  43
H5B   2    0.974975   -0.224005    0.508712   -21.00000   -1.20000
AFIX  65
C6B   1    0.930206   -0.132743    0.579503   -21.00000    0.03662    0.05243 =
         0.04556   -0.01784    0.01433    0.00197
AFIX  43
H6B   2    0.954171   -0.067005    0.573724   -21.00000   -1.20000
PART 0
AFIX   0
HKLF 4


REM  sc2_093K_a.res in P2(1)/c
REM wR2 = 0.0901, GooF = S = 1.048, Restrained GooF = 1.045 for all data
REM R1 = 0.0311 for 7025 Fo > 4sig(Fo) and 0.0327 for all 7509 data
REM 457 parameters refined using 73 restraints

END

WGHT      0.0494      1.0649

REM Highest difference peak  0.347,  deepest hole -0.382,  1-sigma level  0.051
Q1    1   0.6456 -0.0309  0.7126  11.00000  0.05    0.35
Q2    1   0.6529  0.1625  0.6808  11.00000  0.05    0.34
Q3    1   0.5989  0.6319  0.5039  11.00000  0.05    0.34
Q4    1   0.8699 -0.0802  0.6401  11.00000  0.05    0.33
Q5    1   0.6247  0.5348  0.5173  11.00000  0.05    0.30
Q6    1   0.8679  0.4029  0.7810  11.00000  0.05    0.29
Q7    1   0.8477  0.2138  0.7506  11.00000  0.05    0.28
Q8    1   0.6113  0.5812  0.5698  11.00000  0.05    0.28
Q9    1   0.9603  0.1934  1.1099  11.00000  0.05    0.28
Q10   1   0.6310  0.4396  0.5328  11.00000  0.05    0.27
Q11   1   0.8272  0.6454  0.8156  11.00000  0.05    0.27
Q12   1   0.8685  0.5907  0.7950  11.00000  0.05    0.27
Q13   1   0.6344  0.4403  0.6453  11.00000  0.05    0.27
Q14   1   0.8570  0.1670  0.6939  11.00000  0.05    0.26
Q15   1   0.5536  0.7168  0.3594  11.00000  0.05    0.26
Q16   1   0.6014  0.5349  0.6304  11.00000  0.05    0.26
Q17   1   0.8704  0.1233  0.7581  11.00000  0.05    0.25
Q18   1   0.8440  0.1122  0.6317  11.00000  0.05    0.25
Q19   1   0.6846  0.1274  0.7495  11.00000  0.05    0.25
Q20   1   0.8659  0.0188  0.6404  11.00000  0.05    0.25
;
_shelx_res_checksum   56906

_shelx_hkl_file
;
   2   0   0 175078. 5948.30   1
  -2   0   0 160355. 5947.46   1
   3   0   0 51780.2 1823.00   1
  -3   0   0 50230.0 1822.41   1
   4   0   0 963821. 34360.2   1
  -4   0   0 972118. 34360.3   1
   5   0   0 2561.42 113.255   1
  -5   0   0 2526.74 111.831   1
   7   0   0 923.052 58.6049   1
  -7   0   0 794.754 55.7398   1
   8   0   0 54090.4 1976.66   1
  -8   0   0 55229.4 1974.83   1
   9   0   0 227.620 35.6670   1
  -9   0   0 179.979 33.9411   1
  10   0   0 179268. 6226.09   1
 -10   0   0 169431. 6224.00   1
  11   0   0 297.848 44.6686   1
 -11   0   0 370.386 46.0885   1
 -13   0   0 4077.03 196.746   1
  13   0   0 4305.30 198.380   1
 -14   0   0 12140.9 498.664   1
  14   0   0 12986.9 502.278   1
  15   0   0 41.8773 35.4615   1
 -15   0   0 52.4994 30.5497   1
 -16   0   0 4890.73 225.540   1
  16   0   0 4588.40 227.120   1
 -17   0   0 3063.69 163.232   1
  17   0   0 2997.49 163.245   1
 -18   0   0 5308.31 252.331   1
  18   0   0 5722.90 257.001   1
 -19   0   0 1894.78 121.842   1
  19   0   0 1907.43 119.992   1
 -21   0   0 171.304 49.8527   1
  21   0   0 80.1616 44.9710   1
 -22   0   0 1841.82 123.298   1
  22   0   0 2087.17 127.798   1
 -23   0   0 834.875 82.4830   1
  23   0   0 962.407 83.9652   1
 -24   0   0 2137.27 133.151   1
  24   0   0 2315.85 138.010   1
 -25   0   0 411.777 64.7657   1
  25   0   0 633.452 69.2451   1
 -26   0   0 165.222 51.9562   1
  26   0   0 18.9853 41.1642   1
  -1   1   0 290998. 10740.5   1
   1  -1   0 286268. 10740.9   1
   1   1   0 299477. 10741.4   1
  -2   1   0 318.575 22.6507   1
   2   1   0 329.677 22.8206   1
   2  -1   0 328.872 22.4827   1
  -2  -1   0 317.679 23.4310   1
  -3   1   0 256634. 8785.35   1
   3   1   0 231193. 8785.20   1
  -3  -1   0 248524. 8788.45   1
   3  -1   0 252851. 8785.23   1
  -4  -1   0 38466.5 1383.04   1
   4  -1   0 37509.4 1381.41   1
  -4   1   0 39928.8 1382.17   1
   4   1   0 37764.8 1381.91   1
  -5  -1   0 1232.64 65.6556   1
   5  -1   0 1353.99 66.4249   1
   5   1   0 1320.65 67.8548   1
  -6  -1   0 411.636 37.7837   1
   6   1   0 249.710 33.1073   1
  -7   1   0 21927.2 812.093   1
   7  -1   0 21170.3 812.292   1
  -7  -1   0 21943.3 814.530   1
   7   1   0 22983.4 814.145   1
  -8   1   0 12687.7 466.475   1
   8  -1   0 11523.8 463.342   1
  -8  -1   0 12099.5 466.679   1
   8   1   0 12097.8 465.087   1
  -9   1   0 127588. 4921.09   1
   9  -1   0 143100. 4927.03   1
  -9  -1   0 137931. 4925.68   1
   9   1   0 143351. 4925.70   1
 -10   1   0 1357.17 85.1864   1
  10  -1   0 1290.46 83.5679   1
 -10  -1   0 1436.44 85.7747   1
  10   1   0 1294.98 83.1654   1
 -11   1   0 49032.6 1870.43   1
  11  -1   0 51814.8 1878.26   1
 -11  -1   0 49235.6 1871.10   1
 -12  -1   0 1401.37 88.6250   1
  12   1   0 1273.63 88.6076   1
 -13   1   0 3504.97 175.760   1
 -13  -1   0 3399.23 173.568   1
  13   1   0 3538.96 177.882   1
 -14   1   0 686.374 68.1389   1
  14  -1   0 776.063 71.7568   1
 -14  -1   0 720.934 67.6449   1
  14   1   0 735.092 71.1474   1
 -15   1   0 12026.9 482.937   1
 -15  -1   0 11954.5 485.224   1
  15   1   0 12113.2 484.704   1
  16  -1   0 3494.33 180.809   1
 -16  -1   0 3584.03 182.268   1
 -17  -1   0 735.397 72.8563   1
 -17   1   0 636.158 67.4669   1
  17  -1   0 595.572 65.7186   1
 -18   1   0 282.837 49.8492   1
  18  -1   0 223.631 49.5075   1
 -18  -1   0 277.559 54.2041   1
  18   1   0 191.054 48.5546   1
 -19  -1   0 1763.07 115.710   1
 -19   1   0 1756.35 114.800   1
  19   1   0 1576.96 116.056   1
  19  -1   0 1811.34 116.376   1
 -20  -1   0 52.9686 38.0609   1
  20   1   0 60.9552 39.7482   1
 -21  -1   0 1225.19 96.9850   1
 -21   1   0 1350.57 101.261   1
  21  -1   0 1176.57 97.2167   1
 -22  -1   0 3459.75 176.966   1
 -22   1   0 3096.01 172.447   1
  22   1   0 3518.10 178.554   1
  22  -1   0 3029.03 173.017   1
 -23   1   0 1124.96 91.3421   1
 -23  -1   0 955.160 88.8753   1
  23  -1   0 772.477 78.2230   1
  23   1   0 1042.32 89.2598   1
 -24  -1   0 727.592 78.8359   1
 -24   1   0 726.154 77.0858   1
  24   1   0 704.740 79.9106   1
 -25  -1   0 1153.23 91.8293   1
 -25   1   0 960.945 91.3874   1
  25  -1   0 894.043 84.4127   1
  25   1   0 1023.23 90.7369   1
 -26  -1   0 173.984 50.1169   1
 -26   1   0 130.711 56.2647   1
  26   1   0 83.4629 41.5488   1
   0   2   0 142053. 5380.60   1
   0  -2   0 161018. 5381.13   1
   1   2   0 23.9941 15.5137   1
  -1  -2   0 19.3133 14.4276   1
  -2   2   0 1073.46 52.5377   1
   2  -2   0 1157.68 53.1619   1
   2   2   0 1105.64 54.1927   1
  -2  -2   0 966.147 52.3740   1
   3   2   0 64375.7 2303.97   1
   3  -2   0 63039.9 2302.44   1
  -3   2   0 66150.7 2302.75   1
  -3  -2   0 64108.8 2303.71   1
   4   2   0 47364.5 1732.24   1
  -4   2   0 47175.0 1731.03   1
   4  -2   0 49050.8 1731.86   1
  -4  -2   0 49321.9 1733.08   1
   5  -2   0 819.604 50.3904   1
  -5   2   0 827.412 52.0510   1
   6   2   0 6011.56 235.449   1
   6  -2   0 5328.34 232.241   1
  -6  -2   0 6075.10 236.752   1
  -7  -2   0 8538.99 351.629   1
   7  -2   0 9113.99 352.044   1
   7   2   0 9744.07 355.486   1
  -7   2   0 8742.86 349.299   1
  -8  -2   0 9796.41 392.752   1
   8  -2   0 10131.0 392.637   1
   8   2   0 10622.9 396.827   1
  -8   2   0 9755.59 390.332   1
  -9  -2   0 61.1465 31.4251   1
   9  -2   0 94.3196 25.2835   1
   9   2   0 99.3073 30.1912   1
  -9   2   0 111.260 26.3117   1
 -10  -2   0 70229.6 2536.46   1
  10  -2   0 70669.7 2532.04   1
  10   2   0 71971.3 2535.02   1
 -10   2   0 67874.9 2530.05   1
 -11  -2   0 463.447 52.9031   1
  11  -2   0 494.759 49.9705   1
  11   2   0 434.301 52.8337   1
 -11   2   0 527.155 50.5200   1
 -12  -2   0 33119.0 1223.17   1
  12   2   0 32757.6 1221.24   1
 -13  -2   0 15371.1 622.025   1
  13  -2   0 16033.9 623.521   1
  13   2   0 17022.3 629.200   1
 -13   2   0 16063.7 622.819   1
 -14  -2   0 18105.2 708.207   1
  14   2   0 18813.6 713.414   1
 -14   2   0 18396.8 707.658   1
 -15  -2   0 2572.01 148.626   1
  15  -2   0 2976.54 154.747   1
  15   2   0 2995.21 155.902   1
 -15   2   0 2705.95 148.205   1
  16  -2   0 1590.21 107.504   1
 -16   2   0 1624.03 107.039   1
 -17  -2   0 262.227 48.3639   1
 -17   2   0 266.706 48.6462   1
  18  -2   0 115.408 41.5095   1
  18   2   0 152.198 46.2307   1
 -18   2   0 135.884 42.5987   1
 -19  -2   0 100.377 43.6725   1
  19  -2   0 123.511 40.6575   1
  19   2   0 174.170 45.4506   1
 -19   2   0 144.925 45.9486   1
  20   2   0 2518.47 145.533   1
 -20  -2   0 2094.47 136.174   1
 -21  -2   0-6.71651 41.7750   1
 -21   2   0 60.2520 42.0152   1
  21   2   0 89.9965 43.8276   1
  21  -2   0 125.325 42.1288   1
  22  -2   0 572.418 67.5610   1
 -22   2   0 518.811 68.2356   1
  23   2   0 2127.10 132.020   1
  23  -2   0 2036.86 129.777   1
 -23  -2   0 1992.36 128.463   1
 -23   2   0 2116.86 133.571   1
  24  -2   0 709.273 73.9117   1
 -24   2   0 664.985 75.2114   1
  25   2   0 629.433 72.4923   1
  25  -2   0 691.518 75.7084   1
 -25  -2   0 678.878 72.0449   1
 -25   2   0 597.806 73.0925   1
  26   2   0 248.636 54.7052   1
 -26  -2   0 68.5283 46.6766   1
   0  -3   0 24.0308 19.0874   1
   0   3   0 25.0250 19.0205   1
   1  -3   0 54416.6 1935.13   1
  -1   3   0 49418.5 1934.00   1
  -1  -3   0 52521.6 1935.02   1
  -2   3   0 342.781 29.8637   1
   2  -3   0 337.044 28.9024   1
  -2  -3   0 274.679 30.9018   1
  -3   3   0 8732.87 313.740   1
   3  -3   0 8275.36 312.405   1
   3   3   0 7771.64 312.939   1
  -3  -3   0 8073.39 314.543   1
  -4   3   0 17024.3 629.228   1
   4  -3   0 17164.0 629.931   1
  -5  -3   0 1171.91 68.4920   1
   5   3   0 1218.62 68.7798   1
   6   3   0 1868.28 101.113   1
  -6   3   0 2179.64 101.660   1
  -6  -3   0 2061.18 103.773   1
   6  -3   0 2085.43 101.613   1
   7   3   0 80822.3 3019.71   1
  -7   3   0 87119.5 3019.29   1
  -7  -3   0 84192.2 3023.94   1
   7  -3   0 84305.7 3018.67   1
   8   3   0 211.324 34.2949   1
  -8   3   0 248.385 35.5674   1
   8  -3   0 292.953 37.4864   1
  -8  -3   0 193.842 34.6458   1
  -9   3   0 2177.43 113.740   1
   9  -3   0 2243.86 112.703   1
   9   3   0 2399.53 117.358   1
 -10   3   0 4444.93 204.077   1
  10  -3   0 4283.73 199.840   1
 -10  -3   0 4546.09 205.492   1
 -11   3   0 270.312 40.9375   1
  11  -3   0 244.621 38.3712   1
 -12   3   0 3508.79 167.188   1
  12  -3   0 3513.52 166.866   1
  12   3   0 3419.42 168.931   1
 -12  -3   0 3087.72 164.964   1
 -13   3   0 22233.6 858.763   1
  13   3   0 22631.1 863.050   1
 -13  -3   0 23362.7 864.430   1
 -14   3   0 7859.53 340.129   1
  14  -3   0 8215.68 343.229   1
  14   3   0 8265.46 346.392   1
 -14  -3   0 8238.01 346.159   1
 -15   3   0 2269.46 133.039   1
  15  -3   0 2638.65 139.065   1
  15   3   0 2293.02 138.057   1
 -15  -3   0 2355.67 135.362   1
 -16   3   0 1422.90 99.8337   1
  16  -3   0 1538.72 103.151   1
  16   3   0 1333.58 99.6356   1
 -16  -3   0 1538.01 103.113   1
 -17   3   0 1563.99 105.175   1
  17  -3   0 1623.85 105.129   1
  17   3   0 1330.73 101.646   1
 -17  -3   0 1425.87 101.942   1
 -18   3   0 736.757 72.9133   1
  18  -3   0 739.912 71.5958   1
  18   3   0 738.704 73.2898   1
 -18  -3   0 510.632 65.9389   1
 -19   3   0 404.143 58.2004   1
  19  -3   0 328.655 54.5753   1
  19   3   0 256.566 52.0025   1
 -19  -3   0 287.533 55.0395   1
  20   3   0 504.374 65.6239   1
 -20  -3   0 528.154 66.7102   1
 -21   3   0 100.809 43.1081   1
  21  -3   0 180.423 49.6345   1
  21   3   0 184.166 49.1713   1
 -21  -3   0 61.0544 50.3819   1
 -22   3   0 154.028 47.4605   1
  22  -3   0 101.277 45.4484   1
  22   3   0 157.977 50.6645   1
 -22  -3   0 87.5552 45.3363   1
 -23   3   0 626.800 72.1098   1
  23  -3   0 539.923 67.9245   1
  23   3   0 583.164 70.3662   1
 -23  -3   0 588.943 69.9244   1
 -24   3   0 591.889 69.1071   1
  24  -3   0 611.496 69.8071   1
  24   3   0 623.905 75.9830   1
 -24  -3   0 452.836 70.4912   1
 -25   3   0-44.9871 42.7297   1
  25   3   0-45.0841 40.7334   1
 -25  -3   0-12.8900 42.1661   1
 -26  -3   0 242.617 50.9539   1
  26   3   0 125.942 47.9343   1
   0  -4   0 19442.2 737.282   1
   0   4   0 20865.8 737.717   1
  -1  -4   0 30.2225 20.6095   1
   1  -4   0 15.8381 17.9827   1
   1   4   0 11.6855 20.1563   1
  -1   4   0 10.8546 17.1589   1
   2  -4   0 79971.8 2839.97   1
  -2   4   0 78714.5 2838.15   1
   3   4   0 17282.4 632.927   1
  -3  -4   0 16853.3 631.844   1
  -4  -4   0 14831.2 535.669   1
   4   4   0 13609.1 530.118   1
   5   4   0 18683.2 696.708   1
   5  -4   0 18870.0 695.112   1
  -5  -4   0 17976.5 696.457   1
  -5   4   0 19345.4 694.594   1
   6   4   0 14.2188 19.0710   1
   6  -4   0 42.1788 22.0815   1
  -6  -4   0 28.5665 19.1573   1
  -6   4   0-6.32044 19.8138   1
   7   4   0 1830.99 98.5422   1
   7  -4   0 1795.29 94.8598   1
  -7   4   0 1880.79 96.0358   1
  -7  -4   0 1699.13 97.1736   1
   8   4   0 61343.0 2265.12   1
  -8  -4   0 66004.8 2270.00   1
  -8   4   0 62672.9 2264.20   1
   8  -4   0 60985.5 2264.96   1
   9   4   0 882.186 66.0527   1
  -9   4   0 783.670 63.0897   1
   9  -4   0 830.458 63.7630   1
  -9  -4   0 847.060 66.6925   1
  10  -4   0 2067.04 113.443   1
 -10   4   0 2107.94 113.143   1
 -11  -4   0 1714.62 105.819   1
  11   4   0 2022.14 111.781   1
  12  -4   0 5693.03 260.483   1
  12   4   0 5558.32 262.585   1
 -12   4   0 6147.07 261.473   1
 -13  -4   0 17557.6 650.831   1
  13  -4   0 16719.5 643.030   1
  13   4   0 15708.4 642.329   1
 -13   4   0 16427.1 640.413   1
 -14  -4   0 516.449 62.1430   1
  14  -4   0 589.272 64.0895   1
  14   4   0 571.744 61.6740   1
  15  -4   0 11627.3 476.968   1
 -15   4   0 11992.2 477.909   1
 -16  -4   0 1226.90 94.4056   1
  16   4   0 1150.65 94.1779   1
 -17  -4   0 491.680 61.0746   1
  17  -4   0 529.755 63.3288   1
  17   4   0 645.576 66.4096   1
 -17   4   0 553.929 62.7953   1
  18  -4   0 4073.74 198.494   1
 -18  -4   0 3901.16 195.251   1
 -18   4   0 3640.14 191.665   1
  19  -4   0 932.235 80.7360   1
  19   4   0 803.715 77.6929   1
 -19   4   0 821.078 79.2000   1
 -20  -4   0 210.221 54.1803   1
  20  -4   0 241.425 50.8159   1
  20   4   0 268.343 53.2580   1
 -20   4   0 345.554 55.1526   1
 -21  -4   0 60.4088 47.1156   1
  21  -4   0 67.6818 43.6313   1
  21   4   0 119.506 47.5902   1
 -21   4   0 85.2034 45.0184   1
 -22  -4   0 190.569 53.8208   1
  22  -4   0 223.510 52.9593   1
  22   4   0 163.611 48.7946   1
 -22   4   0 130.917 47.8726   1
  23   4   0 823.334 81.3506   1
  23  -4   0 1024.92 88.5910   1
 -23  -4   0 842.934 82.4607   1
 -23   4   0 879.997 84.9917   1
  24   4   0 107.945 43.9422   1
 -24  -4   0 118.269 46.5321   1
  25   4   0 157.727 52.2068   1
 -25  -4   0 153.775 48.8948   1
   0   5   0 13.6927 20.6377   1
   0  -5   0-5.68134 17.3165   1
  -1  -5   0 1333.28 70.6843   1
   1   5   0 1242.44 69.4091   1
  -1   5   0 1198.96 68.2617   1
   1  -5   0 1165.58 68.8008   1
  -2  -5   0 49061.9 1805.91   1
  -2   5   0 51541.8 1803.71   1
   2   5   0 48580.0 1805.62   1
   2  -5   0 50861.5 1805.42   1
  -3  -5   0 29894.6 1120.72   1
   3  -5   0 32266.0 1120.64   1
   3   5   0 30696.7 1120.52   1
  -3   5   0 29948.8 1119.25   1
  -4   5   0 93751.1 3265.74   1
   4  -5   0 90742.9 3265.83   1
   4   5   0 90023.2 3268.33   1
  -4  -5   0 89888.7 3268.71   1
   5   5   0 25843.9 982.075   1
  -5  -5   0 26677.0 985.064   1
  -5   5   0 26161.4 979.951   1
   5  -5   0 28127.9 982.463   1
   6   5   0 742.216 57.2876   1
  -6  -5   0 677.575 55.7271   1
  -6   5   0 703.950 53.5707   1
   6  -5   0 864.052 56.7570   1
   7   5   0 45574.5 1682.22   1
  -7  -5   0 48197.6 1685.04   1
  -7   5   0 46392.6 1681.84   1
   7  -5   0 44854.6 1683.13   1
   8   5   0 4750.10 211.968   1
   8  -5   0 4857.89 210.460   1
  -8  -5   0 4848.96 214.556   1
  -8   5   0 4810.79 210.072   1
   9  -5   0 30.7119 27.5263   1
  -9   5   0 47.3128 26.7452   1
  10   5   0 1448.70 91.3992   1
 -10  -5   0 1451.39 92.3929   1
 -10   5   0 1362.59 87.9444   1
  10  -5   0 1336.31 86.4225   1
  11   5   0 2509.76 135.439   1
  11  -5   0 2285.35 128.636   1
 -11  -5   0 2569.36 136.727   1
 -11   5   0 2514.12 131.639   1
  12  -5   0 1596.96 99.0452   1
  12   5   0 1465.16 100.895   1
 -12  -5   0 1375.97 96.6280   1
 -12   5   0 1585.74 97.2064   1
  13   5   0 10469.1 422.102   1
  13  -5   0 10380.2 416.090   1
 -13  -5   0 9665.95 412.523   1
  14   5   0 120.884 41.3877   1
 -14   5   0 197.239 43.7997   1
  14  -5   0 225.094 44.3083   1
 -14  -5   0 245.854 51.3739   1
 -15  -5   0 2611.20 144.895   1
  15  -5   0 2167.17 133.168   1
  15   5   0 2313.97 136.975   1
 -15   5   0 2585.88 139.367   1
 -16  -5   0 136.659 43.1001   1
  16  -5   0 117.496 39.6466   1
  16   5   0 89.3753 43.6192   1
 -17  -5   0 11540.6 475.817   1
  17  -5   0 11985.6 473.588   1
  17   5   0 11067.0 471.356   1
 -17   5   0 11613.0 470.293   1
 -18  -5   0 1560.43 108.976   1
  18  -5   0 1691.26 111.379   1
  18   5   0 1657.34 112.310   1
 -18   5   0 1519.51 106.640   1
 -19  -5   0 26.4676 41.4644   1
  19  -5   0 6.62881 36.4003   1
  19   5   0-6.71466 38.9560   1
 -19   5   0 25.8911 40.5612   1
 -20  -5   0 85.4798 44.2198   1
  20  -5   0 113.739 45.3358   1
  20   5   0 81.1024 45.0883   1
 -20   5   0 164.019 49.2914   1
  21  -5   0-6.71746 39.7731   1
 -21   5   0 13.2248 42.8879   1
 -22  -5   0 329.630 56.7720   1
  22   5   0 351.625 60.5262   1
  23  -5   0 499.614 65.7432   1
 -23   5   0 439.983 64.1092   1
 -24  -5   0 380.876 60.5901   1
  24   5   0 361.918 59.1727   1
 -24   5   0 487.018 65.6910   1
  25   5   0 261.386 55.3653   1
 -25  -5   0 121.209 47.9126   1
   0   6   0 45314.2 1615.89   1
   0  -6   0 43879.7 1616.36   1
  -1   6   0 9699.98 374.138   1
   1   6   0 9823.16 376.778   1
   1  -6   0 9463.48 373.972   1
  -1  -6   0 9573.87 374.640   1
  -2   6   0 25153.7 919.408   1
   2   6   0 26347.3 923.290   1
   2  -6   0 23285.5 920.739   1
  -2  -6   0 25310.5 922.985   1
  -3   6   0 522.852 44.5158   1
   3  -6   0 495.148 46.6040   1
   3   6   0 476.878 44.5137   1
   4  -6   0 2782.97 133.036   1
  -4   6   0 2890.05 132.651   1
   4   6   0 2909.37 135.192   1
  -4  -6   0 2702.90 133.869   1
  -5   6   0 4523.19 187.515   1
   5  -6   0 4279.28 186.677   1
  -5  -6   0 4495.19 192.492   1
   6   6   0 7284.19 285.308   1
  -6  -6   0 7206.55 284.848   1
  -6   6   0 6623.86 279.412   1
   6  -6   0 6286.82 277.264   1
   7   6   0 2041.50 113.659   1
  -7  -6   0 2107.79 114.324   1
  -7   6   0 2227.63 113.362   1
   7  -6   0 2159.18 112.506   1
  -8   6   0 1013.01 71.8012   1
   8  -6   0 981.747 71.5516   1
   9   6   0 6215.56 267.218   1
  -9  -6   0 5933.42 269.096   1
  -9   6   0 6025.52 262.608   1
   9  -6   0 6532.10 265.840   1
 -10  -6   0 1951.34 117.255   1
  10   6   0 2203.70 121.929   1
  11   6   0 119.485 39.0871   1
 -11  -6   0 137.185 41.9411   1
 -11   6   0 90.4201 35.6959   1
  11  -6   0 138.263 37.6215   1
  12  -6   0 13295.9 519.368   1
 -12  -6   0 14164.5 524.832   1
  13  -6   0 1093.48 82.8906   1
 -13  -6   0 985.090 81.8357   1
  13   6   0 1070.84 86.6826   1
 -13   6   0 1073.71 80.7224   1
 -14   6   0 194.359 42.1917   1
  14  -6   0 249.869 45.2822   1
  15   6   0 331.561 55.9353   1
 -15  -6   0 215.889 53.2864   1
 -15   6   0 255.754 47.5543   1
  15  -6   0 210.037 43.8403   1
  16  -6   0 1900.67 119.150   1
  16   6   0 1732.36 120.114   1
 -16   6   0 1772.17 116.670   1
  17   6   0 308.831 57.1298   1
  17  -6   0 221.427 50.8210   1
 -17  -6   0 214.681 52.3065   1
 -17   6   0 296.499 53.3631   1
  18   6   0 119.200 42.3397   1
  18  -6   0 90.1814 41.8907   1
 -18  -6   0 67.4951 42.0242   1
 -18   6   0 64.6261 45.0535   1
 -19  -6   0 19.9525 38.5893   1
  20   6   0 209.718 50.6795   1
  20  -6   0 192.180 47.7616   1
 -20   6   0 85.9509 43.9736   1
  21   6   0 121.480 52.0564   1
 -21   6   0 185.255 47.9432   1
 -21  -6   0 98.6029 45.0216   1
  21  -6   0 180.273 48.6987   1
  22  -6   0 1571.97 110.493   1
 -22   6   0 1638.95 110.697   1
 -22  -6   0 1592.58 108.859   1
  22   6   0 1489.68 108.235   1
 -23  -6   0 360.056 60.9038   1
  23  -6   0 406.570 62.7674   1
 -23   6   0 392.474 62.3871   1
  23   6   0 445.760 63.2330   1
  25   6   0 98.3599 44.6319   1
 -25  -6   0 19.0372 46.6766   1
   0   7   0-7.51209 21.3332   1
   0  -7   0 23.0714 19.5875   1
  -1  -7   0 5177.85 204.462   1
   1   7   0 4825.50 202.034   1
  -1   7   0 4976.30 204.412   1
  -2  -7   0 21185.4 768.956   1
   2   7   0 20624.3 767.019   1
  -2   7   0 20226.3 763.752   1
   2  -7   0 20066.2 764.848   1
  -3  -7   0 1644.20 96.4226   1
   3   7   0 1769.67 96.5344   1
  -3   7   0 1647.43 93.4024   1
   3  -7   0 1834.77 96.6719   1
  -4  -7   0 15910.7 625.388   1
   4   7   0 16577.5 626.397   1
  -4   7   0 16595.5 623.879   1
   4  -7   0 16830.3 624.939   1
  -5  -7   0 6640.55 292.596   1
   5  -7   0 6708.80 284.398   1
   5   7   0 6901.45 291.563   1
  -5   7   0 7395.01 287.175   1
  -6   7   0 121.843 29.0148   1
   6  -7   0 120.893 30.8816   1
   6   7   0 80.3947 25.8841   1
  -6  -7   0 86.0889 27.6840   1
  -7   7   0 727.068 60.1772   1
   7  -7   0 750.148 61.5414   1
   8   7   0 546.917 54.9296   1
  -8  -7   0 473.115 51.7540   1
  -8   7   0 552.656 53.2392   1
   8  -7   0 602.007 54.1980   1
  -9  -7   0 3467.10 173.770   1
   9   7   0 3694.31 176.263   1
  10   7   0 5180.82 227.921   1
 -10  -7   0 4887.97 227.432   1
 -10   7   0 4668.38 221.371   1
  10  -7   0 4980.79 224.008   1
 -11  -7   0 654.378 64.6753   1
  11  -7   0 682.897 64.6031   1
  12   7   0 613.244 62.5879   1
  12  -7   0 565.536 63.3445   1
 -12  -7   0 688.459 66.4173   1
 -12   7   0 590.174 62.3391   1
 -13   7   0 51.1784 35.3455   1
  13  -7   0 35.1236 35.7180   1
  14  -7   0 2695.38 149.118   1
 -14   7   0 2737.76 146.932   1
 -14  -7   0 2455.61 145.855   1
  14   7   0 2705.39 151.304   1
  15  -7   0 11623.7 478.906   1
 -15   7   0 11001.0 472.880   1
 -15  -7   0 12294.2 481.806   1
  15   7   0 12367.6 485.443   1
  16  -7   0 6155.52 279.996   1
 -16   7   0 6011.39 277.055   1
 -16  -7   0 6318.61 285.119   1
  16   7   0 6513.77 287.413   1
 -17   7   0 132.136 42.4269   1
  17  -7   0 141.095 40.8325   1
  18  -7   0 71.7681 38.6866   1
 -18   7   0 44.8318 37.2132   1
 -18  -7   0 75.1999 42.8880   1
  18   7   0 46.7541 39.6017   1
  19  -7   0-6.61157 39.1508   1
 -19   7   0 6.48753 40.6556   1
 -19  -7   0-47.6635 41.9014   1
  19   7   0-13.3593 42.2314   1
  20  -7   0 60.0083 41.8406   1
 -20   7   0 91.6230 45.9043   1
  20   7   0 33.8922 47.2012   1
  21  -7   0 334.584 57.2877   1
 -21   7   0 243.053 54.3484   1
 -21  -7   0 171.853 50.6030   1
  21   7   0 275.449 55.5504   1
 -22   7   0 301.904 54.1176   1
  22  -7   0 316.332 57.6874   1
 -23  -7   0 25.4083 38.3671   1
  23   7   0 19.5795 41.6308   1
 -23   7   0 39.1612 44.7452   1
 -24  -7   0 99.7175 45.4691   1
  24   7   0 184.247 49.8711   1
   0   8   0 3939.38 183.069   1
   0  -8   0 4095.92 184.405   1
  -1   8   0 10688.6 408.732   1
   1   8   0 10349.7 409.544   1
   1  -8   0 10141.3 408.217   1
  -1  -8   0 10190.7 407.980   1
  -2   8   0 14313.4 568.589   1
   2   8   0 13813.3 569.681   1
   2  -8   0 16113.8 573.430   1
  -2  -8   0 15511.4 574.320   1
  -3   8   0 2806.00 133.569   1
   3   8   0 2664.37 133.869   1
   3  -8   0 2702.55 133.960   1
  -3  -8   0 2435.71 132.656   1
  -4   8   0 6658.42 293.645   1
   4   8   0 7469.52 301.105   1
   4  -8   0 7467.10 299.876   1
  -4  -8   0 7275.76 300.328   1
  -5   8   0 242.646 38.4224   1
   5  -8   0 231.548 37.4209   1
   6  -8   0 2972.27 145.272   1
  -6  -8   0 3049.97 153.070   1
   6   8   0 2651.57 145.426   1
  -7  -8   0 3660.32 172.147   1
   7   8   0 3338.11 169.242   1
   8   8   0 5459.02 239.353   1
  -8  -8   0 5178.60 236.075   1
  -8   8   0 5232.35 232.349   1
   8  -8   0 5220.70 234.594   1
   9   8   0 11295.4 478.312   1
  -9  -8   0 11888.0 477.779   1
  -9   8   0 11970.8 475.286   1
   9  -8   0 12700.2 478.843   1
  10   8   0 134.924 39.9400   1
 -10  -8   0 79.7477 40.1796   1
  10  -8   0 178.957 40.1195   1
  11   8   0 5.80033 29.1518   1
 -11  -8   0 23.9486 34.3784   1
 -11   8   0 22.1196 34.0356   1
  11  -8   0 44.9873 36.7846   1
 -12   8   0 2883.64 150.616   1
  12  -8   0 2703.13 149.036   1
  13   8   0 1771.88 113.452   1
 -13  -8   0 1489.89 108.728   1
 -13   8   0 1845.55 111.708   1
  13  -8   0 1714.55 110.974   1
 -14  -8   0 5586.95 253.976   1
  14   8   0 5304.87 251.158   1
  15  -8   0 735.877 71.9263   1
 -15   8   0 600.906 67.0825   1
 -15  -8   0 590.680 69.2479   1
  15   8   0 650.325 70.6702   1
 -16   8   0-6.31923 37.4158   1
  16  -8   0-6.47570 37.9569   1
  17  -8   0 1972.15 129.426   1
 -17   8   0 1988.89 129.507   1
  17   8   0 2106.69 132.105   1
 -18  -8   0 1246.91 100.126   1
  18   8   0 1239.74 95.7543   1
 -19  -8   0 629.424 75.9488   1
 -19   8   0 628.703 72.2046   1
  19  -8   0 604.650 68.9695   1
  20  -8   0 533.761 67.2339   1
 -20   8   0 479.377 68.1880   1
 -20  -8   0 582.983 69.7855   1
  20   8   0 624.902 69.6675   1
  21  -8   0-27.1376 41.7455   1
 -21   8   0-13.3340 45.0077   1
 -21  -8   0-32.8751 40.0809   1
  21   8   0 53.5637 41.9543   1
  22  -8   0-47.3348 43.8588   1
  22   8   0 6.58012 39.3475   1
 -22   8   0-13.2902 41.2649   1
 -22  -8   0 64.7660 47.2772   1
  24   8   0 25.1543 39.0567   1
 -24  -8   0 12.2434 44.6914   1
   3   9   0 13427.7 523.441   1
  -3  -9   0 13281.0 522.494   1
   4   9   0 2256.94 128.061   1
  -4  -9   0 2690.53 134.047   1
  -5   9   0 1942.55 112.522   1
   5   9   0 1852.54 112.572   1
  -5  -9   0 2292.26 121.281   1
   5  -9   0 2167.09 117.847   1
  -6   9   0 14116.6 555.047   1
   6   9   0 14778.5 559.129   1
  -6  -9   0 13428.0 559.093   1
   6  -9   0 14649.5 557.451   1
   7   9   0 12696.7 470.391   1
  -7  -9   0 11919.9 468.204   1
   8  -9   0 23872.9 919.405   1
   8   9   0 24931.5 926.828   1
  -8  -9   0 23197.9 922.073   1
  -8   9   0 25730.0 920.472   1
   9   9   0 2749.73 151.403   1
  -9  -9   0 2702.36 150.872   1
   9  -9   0 3065.12 152.376   1
  10   9   0 17206.6 654.593   1
 -10  -9   0 17420.9 656.598   1
 -10   9   0 16181.6 646.992   1
  10  -9   0 16296.3 649.843   1
  11   9   0 777.595 73.8400   1
 -11  -9   0 995.604 80.7910   1
 -11   9   0 952.584 80.8824   1
  11  -9   0 1076.46 82.1697   1
  12   9   0 606.353 67.7997   1
 -12  -9   0 709.125 70.9662   1
 -12   9   0 744.504 68.0239   1
  12  -9   0 820.056 71.9266   1
 -13  -9   0 3378.17 178.427   1
  13   9   0 3294.33 174.773   1
  14   9   0 6.35521 36.4825   1
 -14  -9   0-6.48641 34.7779   1
 -14   9   0 24.7729 38.1082   1
  14  -9   0 6.30506 34.6202   1
 -15   9   0 1146.49 89.4254   1
  15  -9   0 1076.56 88.0967   1
  16   9   0 92.5556 45.1934   1
  16  -9   0 131.436 43.5586   1
 -16   9   0 141.669 46.2851   1
 -16  -9   0 136.289 44.0393   1
 -17  -9   0 5188.32 250.121   1
  17   9   0 5548.26 256.285   1
  18  -9   0 1778.09 121.590   1
 -18   9   0 1833.14 119.609   1
 -18  -9   0 1747.08 120.190   1
  18   9   0 1775.58 118.636   1
  19  -9   0 40.7099 39.3666   1
 -19   9   0-6.64467 40.8907   1
 -19  -9   0 14.0098 42.7060   1
  19   9   0 26.2703 43.9988   1
 -20  -9   0 94.6755 52.6191   1
  21  -9   0 135.957 46.8690   1
  21   9   0 84.6604 42.5444   1
 -21   9   0 166.427 51.0377   1
 -21  -9   0 211.946 56.2418   1
  22   9   0 52.3382 44.5040   1
 -22  -9   0-38.2090 40.9580   1
  23   9   0 576.990 72.2725   1
 -23  -9   0 475.244 64.4806   1
   0  10   0 4276.61 198.125   1
   0 -10   0 4230.25 197.519   1
  -1  10   0 29569.0 1108.92   1
   1  10   0 30976.9 1111.77   1
  -1 -10   0 29246.2 1108.97   1
   1 -10   0 29555.0 1109.91   1
  -2  10   0 15430.7 603.652   1
  -2 -10   0 16887.7 613.287   1
   2 -10   0 17119.5 611.250   1
  -3  10   0 36024.3 1320.71   1
   3  10   0 36233.1 1320.84   1
  -3 -10   0 35375.5 1321.01   1
   3 -10   0 35386.2 1319.78   1
  -4  10   0 1728.62 110.482   1
   4  10   0 2046.02 117.306   1
  -4 -10   0 2180.68 118.804   1
   4 -10   0 2062.21 115.978   1
  -5  10   0 8355.61 331.233   1
   5  10   0 7391.18 331.269   1
  -5 -10   0 7696.39 332.757   1
   5 -10   0 8154.77 332.340   1
  -6  10   0 3882.10 180.144   1
   6  10   0 3463.10 179.483   1
  -6 -10   0 3722.24 183.844   1
   7  10   0 26845.2 997.636   1
  -7 -10   0 26350.3 1002.34   1
  -7  10   0 26088.7 993.600   1
   7 -10   0 26898.1 997.391   1
   8  10   0 28594.2 1087.36   1
   8 -10   0 28932.5 1085.42   1
  -8  10   0 28448.5 1083.80   1
  -8 -10   0 30036.5 1089.71   1
   9 -10   0 6140.15 272.788   1
  10 -10   0 209.895 44.3233   1
 -10  10   0 141.946 40.7605   1
 -10 -10   0 146.387 44.9047   1
  11 -10   0 155.966 44.3979   1
 -11  10   0 116.201 39.8819   1
  11  10   0 128.655 38.4170   1
 -11 -10   0 204.839 44.7277   1
  12 -10   0 8973.81 371.414   1
 -12  10   0 8708.54 368.297   1
  12  10   0 8496.14 369.878   1
 -12 -10   0 8807.15 373.161   1
  13 -10   0-38.0228 34.7964   1
 -13  10   0 6.12199 36.6086   1
  13  10   0 6.42574 34.4526   1
 -13 -10   0 46.1335 34.4633   1
 -14  10   0 4520.39 222.563   1
  14 -10   0 4762.14 227.626   1
  15 -10   0 306.886 52.3834   1
 -15  10   0 306.798 55.3512   1
 -15 -10   0 322.511 56.6710   1
  15  10   0 272.026 50.8341   1
  16  10   0 1012.03 88.6205   1
  16 -10   0 1077.16 91.2301   1
 -16 -10   0 1158.95 93.6002   1
 -16  10   0 1121.21 90.9308   1
  17 -10   0 454.687 62.7977   1
 -17  10   0 387.017 57.3515   1
 -17 -10   0 293.206 58.2799   1
  17  10   0 388.226 65.3110   1
 -18 -10   0 1491.34 109.958   1
  18  10   0 1599.06 115.906   1
 -18  10   0 1569.00 110.832   1
  18 -10   0 1491.88 109.174   1
 -19 -10   0 795.784 83.0516   1
  19  10   0 548.589 71.2713   1
 -19  10   0 772.344 76.9619   1
  19 -10   0 618.238 71.6941   1
 -20 -10   0 6.80809 43.7919   1
  20  10   0 38.9904 39.6184   1
 -20  10   0 13.3169 43.9047   1
  20 -10   0 6.79469 41.0318   1
  21  10   0 445.448 60.8096   1
 -22 -10   0 337.948 61.9008   1
  22  10   0 426.111 63.7815   1
   0  11   0 16.2664 29.7723   1
   0 -11   0-5.37279 28.4537   1
  -1  11   0 4134.85 197.997   1
   1  11   0 4315.18 198.980   1
  -1 -11   0 4036.77 197.661   1
   1 -11   0 4062.08 196.548   1
  -2  11   0 24073.2 869.052   1
   2  11   0 22267.3 866.549   1
  -2 -11   0 23033.8 869.586   1
   2 -11   0 22322.9 867.354   1
  -3  11   0 5744.27 259.105   1
   3  11   0 5870.17 259.464   1
  -3 -11   0 5793.81 260.542   1
   3 -11   0 6089.36 263.324   1
  -4  11   0 18848.7 681.300   1
   4  11   0 17374.6 680.509   1
  -4 -11   0 16779.3 679.247   1
   4 -11   0 17369.2 678.150   1
  -5  11   0 1160.92 84.7740   1
   5  11   0 1290.15 89.0238   1
  -5 -11   0 1243.36 88.6798   1
   5 -11   0 1115.29 85.7089   1
  -6 -11   0 10355.1 420.184   1
   6 -11   0 10816.0 417.651   1
  -7  11   0 13092.0 538.738   1
   7 -11   0 14386.6 545.496   1
   8  11   0 9429.33 390.098   1
  -8 -11   0 9493.17 391.271   1
  -8  11   0 8768.23 382.751   1
   8 -11   0 9569.33 389.598   1
   9  11   0 4778.00 236.545   1
  -9 -11   0 5376.51 241.811   1
  -9  11   0 5246.64 237.002   1
   9 -11   0 5076.83 236.322   1
 -10 -11   0 513.258 61.8285   1
  10  11   0 517.390 62.9103   1
  11 -11   0 8818.40 382.611   1
 -11 -11   0 9445.93 386.851   1
  11  11   0 9062.60 385.328   1
  12 -11   0 219.512 44.4897   1
 -12  11   0 195.263 44.5044   1
 -12 -11   0 253.130 50.8814   1
  12  11   0 120.860 46.0414   1
  13 -11   0 4539.62 215.126   1
 -13  11   0 4094.27 207.211   1
  14 -11   0 38.9442 36.0509   1
 -14  11   0-50.4767 43.2451   1
 -14 -11   0-6.86764 34.9790   1
  14  11   0 6.52756 33.2469   1
 -15 -11   0 73.4369 45.0751   1
  15  11   0-26.1158 39.8068   1
  16 -11   0 1936.28 123.734   1
 -16  11   0 1865.24 120.335   1
 -16 -11   0 1785.50 121.343   1
  16  11   0 2070.30 127.484   1
  17 -11   0 2271.26 136.221   1
 -17 -11   0 1838.19 126.702   1
  17  11   0 1853.07 126.667   1
 -17  11   0 2378.05 134.873   1
  18 -11   0 980.654 84.7351   1
 -18 -11   0 701.243 77.3250   1
  18  11   0 820.345 82.8738   1
 -18  11   0 870.515 82.0153   1
 -19  11   0 779.004 78.3100   1
  19 -11   0 796.290 79.4221   1
  19  11   0 862.597 83.7661   1
 -19 -11   0 658.070 78.7910   1
  20  11   0 991.731 87.1106   1
 -20 -11   0 919.590 90.3120   1
  21  11   0 851.104 78.6982   1
 -21 -11   0 760.687 77.6882   1
   0 -12   0 3367.99 178.121   1
   0  12   0 4000.61 186.134   1
  -1 -12   0 10647.8 431.244   1
   1 -12   0 10826.7 430.018   1
   1  12   0 10878.9 430.549   1
  -1  12   0 9628.75 424.959   1
   2 -12   0 22270.1 865.499   1
  -2 -12   0 22437.8 865.437   1
   2  12   0 23379.4 866.111   1
  -2  12   0 22888.2 865.157   1
  -3  12   0 2360.22 138.424   1
   3  12   0 2770.12 145.109   1
  -3 -12   0 2689.35 144.188   1
  -4  12   0 14931.6 586.042   1
   4 -12   0 14805.0 586.511   1
  -5 -12   0 1212.63 94.4229   1
   5 -12   0 1309.28 94.5328   1
  -6  12   0 13865.8 520.094   1
  -6 -12   0 12582.2 519.003   1
   6  12   0 12491.8 517.521   1
   6 -12   0 12874.0 517.116   1
  -7 -12   0 3464.53 178.315   1
   7  12   0 3112.26 168.914   1
   8  12   0 7211.91 321.805   1
  -8 -12   0 7445.25 323.136   1
  -8  12   0 7547.26 321.691   1
   8 -12   0 7427.47 321.488   1
   9  12   0 300.966 50.8327   1
  -9 -12   0 332.556 51.4080   1
  -9  12   0 140.788 40.8410   1
   9 -12   0 211.139 47.8823   1
  10  12   0 348.658 54.6441   1
 -10 -12   0 502.455 62.3176   1
 -10  12   0 403.705 55.9166   1
  10 -12   0 451.255 58.0037   1
 -11  12   0 5457.79 255.742   1
  11 -12   0 5716.01 259.110   1
  12  12   0 2604.36 149.402   1
 -12 -12   0 2445.34 148.202   1
 -12  12   0 2761.96 150.936   1
  12 -12   0 2680.51 150.488   1
  13  12   0 3174.18 169.748   1
 -13 -12   0 3056.95 170.559   1
 -13  12   0 3092.97 168.573   1
  13 -12   0 3177.49 170.380   1
 -14 -12   0 196.432 50.7983   1
  14  12   0 158.137 46.2552   1
 -15  12   0 45.0981 42.1643   1
  15 -12   0 46.3504 39.2383   1
  16 -12   0 2891.83 166.136   1
  16  12   0 3247.22 170.905   1
 -16 -12   0 3360.49 174.597   1
 -16  12   0 2918.46 165.444   1
 -17 -12   0 3031.34 163.565   1
 -17  12   0 2832.69 159.259   1
  17 -12   0 2862.64 161.412   1
  17  12   0 2888.65 161.632   1
 -18 -12   0 2110.79 129.393   1
  18 -12   0 2105.76 131.631   1
  18  12   0 2111.16 130.608   1
 -18  12   0 1955.63 127.669   1
  19  12   0 360.895 62.7740   1
 -19 -12   0 298.677 59.7083   1
 -19  12   0 215.183 55.5686   1
  20  12   0 25.3093 39.6890   1
 -20 -12   0 80.1935 42.6547   1
 -21 -12   0 1237.55 98.9567   1
   0 -13   0 24.0703 35.6307   1
   0  13   0-6.02040 37.0458   1
  -1 -13   0 6064.64 279.289   1
   1 -13   0 6224.86 278.559   1
   1  13   0 6320.11 279.588   1
  -1  13   0 6402.38 280.720   1
  -2 -13   0 12808.1 537.607   1
   2 -13   0 13702.4 538.397   1
   2  13   0 13640.1 539.144   1
  -2  13   0 13760.5 538.335   1
   3 -13   0 16204.1 629.880   1
   3  13   0 16452.6 629.313   1
  -3 -13   0 15391.7 627.308   1
   4 -13   0 1525.97 103.692   1
   4  13   0 1291.17 98.8012   1
  -4 -13   0 1447.47 101.311   1
  -4  13   0 1378.14 96.8966   1
   5 -13   0 24425.4 936.260   1
   5  13   0 25591.6 937.056   1
  -5 -13   0 23402.8 932.410   1
  -5  13   0 24980.0 934.475   1
   6 -13   0 706.159 69.2905   1
  -6  13   0 844.258 73.8241   1
   6  13   0 746.936 72.7668   1
  -6 -13   0 815.915 75.7891   1
  -7  13   0 9775.42 425.262   1
   7  13   0 10486.3 430.446   1
  -7 -13   0 10868.1 437.257   1
   7 -13   0 10531.6 430.192   1
   8 -13   0 522.913 64.5321   1
  -8  13   0 518.213 62.0202   1
   8  13   0 511.008 64.1053   1
  -8 -13   0 504.714 65.2225   1
  -9  13   0 1340.35 96.7223   1
   9  13   0 1163.25 96.6451   1
   9 -13   0 1394.10 97.9592   1
  -9 -13   0 1110.28 92.1309   1
 -10  13   0 2976.95 157.624   1
  10  13   0 2813.22 158.397   1
  10 -13   0 2659.65 155.071   1
 -10 -13   0 3053.70 161.526   1
 -11  13   0 2517.07 140.447   1
  11  13   0 2398.79 140.309   1
 -11 -13   0 2327.08 138.805   1
  11 -13   0 2263.74 138.230   1
  12  13   0 1501.95 109.146   1
 -12 -13   0 1586.04 110.650   1
 -13  13   0 856.370 78.4783   1
  13  13   0 719.124 73.2534   1
  13 -13   0 778.313 76.6113   1
 -13 -13   0 791.881 77.0010   1
 -14  13   0 1417.06 102.763   1
  14  13   0 1468.73 103.961   1
  14 -13   0 1340.56 101.184   1
 -14 -13   0 1378.07 103.030   1
 -15  13   0 1347.13 100.225   1
  15 -13   0 1439.78 104.163   1
 -15 -13   0 1525.63 109.128   1
 -16  13   0 1551.67 109.861   1
  16  13   0 1453.23 107.077   1
 -16 -13   0 1511.38 107.236   1
 -17  13   0 935.336 90.2078   1
  17  13   0 1096.80 93.2184   1
  17 -13   0 1052.55 91.1206   1
 -18 -13   0 125.730 49.5280   1
  18  13   0 89.2273 48.4766   1
 -19 -13   0 209.035 54.2144   1
  19  13   0 372.404 61.2756   1
 -20 -13   0 141.092 45.8104   1
  20  13   0 124.453 50.1993   1
   0  14   0 10146.6 420.657   1
   1  14   0 3288.16 175.411   1
  -1  14   0 3765.94 182.623   1
  -1 -14   0 3570.17 180.972   1
   1 -14   0 3195.02 174.266   1
   2  14   0 4655.56 222.756   1
  -2  14   0 4637.79 224.383   1
  -2 -14   0 4718.93 225.562   1
   2 -14   0 4897.60 227.326   1
   3 -14   0 492.123 61.0750   1
   3  14   0 475.745 58.6072   1
  -3 -14   0 665.777 65.1013   1
  -3  14   0 580.996 64.2922   1
   4 -14   0 1942.40 123.576   1
   4  14   0 2028.00 125.158   1
  -4 -14   0 1801.25 120.760   1
   5 -14   0 217.339 44.3809   1
   5  14   0 354.544 52.4275   1
  -5 -14   0 198.033 45.9375   1
  -5  14   0 239.636 47.9832   1
   6 -14   0 10675.1 434.616   1
   6  14   0 10174.2 431.727   1
  -6 -14   0 10368.1 435.922   1
  -6  14   0 10616.7 432.658   1
  -7  14   0 1366.04 100.535   1
   7 -14   0 1353.91 98.6793   1
  -8  14   0 9258.15 388.267   1
   8  14   0 8928.88 389.148   1
  -8 -14   0 9277.34 390.154   1
   8 -14   0 9241.83 387.459   1
  -9  14   0 971.358 82.9322   1
   9  14   0 1111.61 88.7142   1
   9 -14   0 1057.21 87.9239   1
  -9 -14   0 1083.96 88.4280   1
 -10 -14   0 435.056 61.4224   1
  10  14   0 465.013 63.2318   1
 -11  14   0 673.048 74.5726   1
  11  14   0 819.962 77.2136   1
  11 -14   0 818.805 78.4324   1
 -11 -14   0 692.951 73.1487   1
 -12  14   0 303.582 51.9967   1
  12 -14   0 158.381 43.2302   1
 -13  14   0 766.187 75.3693   1
  13  14   0 840.028 77.2476   1
 -13 -14   0 832.837 80.3016   1
  13 -14   0 896.028 82.2620   1
 -14  14   0 1151.99 91.2155   1
  14  14   0 1058.88 89.3831   1
 -14 -14   0 1239.08 96.1290   1
  14 -14   0 1092.65 90.0425   1
 -15  14   0 572.273 69.8989   1
  15  14   0 631.825 70.2759   1
 -15 -14   0 684.823 72.9241   1
  15 -14   0 502.142 70.5435   1
 -16  14   0 4708.26 233.447   1
 -16 -14   0 5226.19 238.436   1
  16  14   0 4818.48 233.363   1
  16 -14   0 4985.82 238.892   1
 -17 -14   0 1409.28 105.425   1
  17  14   0 1634.10 108.698   1
 -18 -14   0 260.802 52.4332   1
  18  14   0 298.783 53.8325   1
   0 -15   0-25.8440 36.7038   1
  -1  15   0 1741.02 116.837   1
   1  15   0 1962.09 120.498   1
  -1 -15   0 1873.88 119.705   1
   1 -15   0 1800.55 118.589   1
   2  15   0 6.25455 36.6651   1
   2 -15   0 75.4457 40.7826   1
  -2  15   0-32.3233 41.9339   1
  -3  15   0 781.727 76.1327   1
   3 -15   0 654.482 68.2768   1
   4 -15   0 173.391 45.6812   1
   4  15   0 171.584 43.9425   1
  -4 -15   0 178.769 43.1616   1
  -4  15   0 133.406 43.9269   1
   5 -15   0 6601.46 291.973   1
  -5  15   0 6068.26 287.170   1
   5  15   0 5992.11 285.736   1
  -5 -15   0 7021.47 295.394   1
   6  15   0 89.3796 41.1892   1
  -6 -15   0 93.5406 41.2395   1
  -7 -15   0 3425.27 182.266   1
   7  15   0 3344.13 178.379   1
   8 -15   0 12.9956 37.3361   1
  -8  15   0 63.7260 42.7191   1
   8  15   0 39.2133 39.4960   1
  -8 -15   0 71.3964 42.1292   1
  -9  15   0 455.674 60.3423   1
   9  15   0 330.919 59.0066   1
   9 -15   0 288.207 55.5010   1
  -9 -15   0 427.335 61.5712   1
 -10  15   0 77.0207 39.9315   1
  10 -15   0 58.7410 39.4846   1
 -11  15   0 12.8064 40.5175   1
  11  15   0 64.8957 39.9699   1
 -11 -15   0 52.1513 40.5196   1
  11 -15   0 65.6524 42.2622   1
 -12  15   0 229.808 50.7607   1
  12  15   0 185.738 50.0709   1
  12 -15   0 184.890 49.4666   1
 -12 -15   0 292.132 55.7304   1
 -13 -15   0-26.1788 44.5211   1
  13  15   0 12.7926 45.4464   1
 -14  15   0 644.384 70.3357   1
  14  15   0 551.933 71.9646   1
 -14 -15   0 603.436 73.7797   1
  14 -15   0 631.021 69.9286   1
 -15 -15   0 1079.94 93.9974   1
 -15  15   0 968.151 84.4020   1
  15  15   0 969.812 88.3155   1
 -17 -15   0 1315.36 99.8009   1
  17  15   0 1508.05 104.730   1
   0  16   0 357.461 57.5546   1
   0 -16   0 377.792 55.8125   1
  -1  16   0 12.8606 38.8267   1
   1  16   0 6.31369 34.2614   1
  -1 -16   0-6.47557 36.3733   1
   1 -16   0-13.1010 38.3947   1
  -2  16   0 414.650 58.4410   1
   2 -16   0 280.965 54.4321   1
  -2 -16   0 244.642 48.8445   1
  -3  16   0 445.001 62.2625   1
   3 -16   0 447.993 59.0745   1
  -3 -16   0 458.076 64.0050   1
   3  16   0 518.688 65.9997   1
  -4  16   0 562.994 67.6354   1
   4  16   0 559.036 67.2083   1
   4 -16   0 704.910 72.0076   1
  -5  16   0-6.46762 45.0053   1
   5 -16   0 136.864 46.0028   1
   5  16   0 12.9960 38.1110   1
  -5 -16   0 26.4276 40.6755   1
  -6  16   0 1476.11 105.152   1
   6 -16   0 1519.72 106.951   1
  -6 -16   0 1487.04 110.890   1
   6  16   0 1306.35 101.202   1
   7 -16   0-13.3116 36.5456   1
  -7  16   0 12.8798 41.7690   1
   7  16   0-25.5229 43.0751   1
  -7 -16   0 40.0630 45.4216   1
  -8  16   0 3779.87 189.994   1
   8  16   0 3677.27 189.341   1
  -8 -16   0 3552.18 187.200   1
   8 -16   0 3571.63 190.223   1
  -9  16   0 773.957 77.7382   1
   9  16   0 761.893 75.9126   1
  -9 -16   0 788.508 75.5932   1
   9 -16   0 595.909 71.8645   1
 -10  16   0 1247.83 95.9509   1
  10  16   0 1199.90 95.4348   1
 -10 -16   0 1374.17 98.6983   1
  10 -16   0 1054.38 90.7584   1
 -11  16   0-6.48368 41.7014   1
  11  16   0 12.8466 43.0279   1
 -11 -16   0 25.8086 40.7892   1
  11 -16   0-6.47083 35.5304   1
 -12  16   0-32.2963 41.1903   1
  12  16   0 12.6417 42.3412   1
 -12 -16   0-19.2201 42.9162   1
  12 -16   0 39.3457 38.4363   1
 -13  16   0 1027.93 91.9968   1
  13  16   0 1232.86 95.8147   1
 -13 -16   0 1136.07 94.7125   1
  13 -16   0 1206.84 96.5608   1
 -14 -16   0 700.660 76.9930   1
 -14  16   0 612.403 69.6221   1
  14  16   0 603.185 71.9277   1
 -15 -16   0 1052.79 87.8823   1
  15  16   0 936.436 81.8777   1
 -16 -16   0 398.094 57.6028   1
  16  16   0 448.600 60.0079   1
   0  17   0 6.37090 40.2757   1
   0 -17   0 6.53997 37.9404   1
   1  17   0 1318.62 98.1829   1
  -1  17   0 1172.46 98.8636   1
   1 -17   0 1472.48 106.023   1
  -1 -17   0 1386.08 101.353   1
  -2  17   0 188.231 49.8761   1
   2  17   0 295.870 53.1185   1
  -2 -17   0 296.091 52.6076   1
   2 -17   0 316.934 53.0613   1
  -3  17   0 6.55100 41.4216   1
   3 -17   0 39.2867 40.6688   1
   4  17   0 2600.11 152.586   1
  -4  17   0 2923.53 157.183   1
  -4 -17   0 2584.63 151.566   1
   4 -17   0 2690.13 152.690   1
   5 -17   0 130.175 44.8065   1
  -5 -17   0 99.3417 42.4406   1
  -5  17   0 130.626 44.9605   1
   6  17   0 151.117 42.1897   1
   7  17   0 230.688 49.7694   1
  -7 -17   0 388.188 58.5191   1
  -8  17   0 986.654 87.4144   1
   8  17   0 924.763 82.6450   1
   8 -17   0 746.110 77.0408   1
  -8 -17   0 1088.14 86.0430   1
  -9  17   0 800.831 78.6939   1
   9 -17   0 681.953 76.5902   1
 -10  17   0 786.615 79.2184   1
  10  17   0 818.562 76.8595   1
 -10 -17   0 878.294 78.3358   1
  10 -17   0 796.386 78.9131   1
 -11  17   0 791.030 79.3095   1
 -11 -17   0 907.318 79.9778   1
  11  17   0 692.342 70.9131   1
  11 -17   0 692.078 73.7709   1
 -12 -17   0 75.2416 43.6428   1
  12  17   0 18.5671 43.0791   1
 -13 -17   0 785.056 80.3862   1
  13  17   0 718.536 76.7633   1
 -14 -17   0 6.25223 43.8118   1
  14  17   0 48.3869 45.3088   1
   0  18   0 868.315 80.5453   1
   0 -18   0 937.977 81.7677   1
   1  18   0 1634.81 117.171   1
  -1  18   0 1879.81 121.532   1
  -1 -18   0 1909.41 121.949   1
   1 -18   0 1922.90 121.630   1
  -2  18   0 284.720 56.0437   1
   2  18   0 210.842 49.3413   1
   2 -18   0 269.137 53.8270   1
  -2 -18   0 296.869 53.2224   1
   3  18   0 185.528 52.2701   1
  -3  18   0 188.023 54.6079   1
  -3 -18   0 186.954 48.6399   1
   3 -18   0 105.471 43.1594   1
  -4  18   0-19.5712 45.3755   1
   4  18   0 6.43913 43.8026   1
  -4 -18   0 13.0760 43.7962   1
   4 -18   0 19.6114 43.1006   1
   5  18   0 196.729 51.4705   1
  -5 -18   0 86.3021 45.7547   1
   5 -18   0 122.012 45.2455   1
  -5  18   0 132.446 50.7472   1
   6 -18   0 511.471 63.9994   1
  -6  18   0 423.493 64.1456   1
   7 -18   0 45.5201 39.6410   1
  -7 -18   0-6.40127 42.2049   1
  -7  18   0-25.9036 40.9392   1
   8 -18   0 6.54384 42.0892   1
  -8  18   0-12.9560 45.0585   1
  -8 -18   0 31.4632 44.0852   1
   8  18   0 12.6768 45.9642   1
   9  18   0 168.946 47.8220   1
 -10  18   0 1043.58 90.9616   1
  10 -18   0 1200.74 96.5887   1
 -11 -18   0 2664.52 148.708   1
  11  18   0 2571.06 147.910   1
 -12 -18   0 146.162 47.6707   1
  12  18   0 192.363 53.1329   1
   0  19   0-12.6064 42.8779   1
   0 -19   0 6.37207 43.0167   1
   1  19   0 177.030 52.7562   1
   1 -19   0 192.587 48.7545   1
  -1 -19   0 140.035 46.8563   1
   2  19   0 315.593 54.6038   1
  -2 -19   0 304.242 53.7856   1
   2 -19   0 355.832 56.1709   1
  -3  19   0 217.538 52.4040   1
  -3 -19   0 154.335 54.0241   1
   3 -19   0 207.698 51.1654   1
  -4  19   0 185.829 52.3512   1
   4  19   0 227.373 51.0726   1
   4 -19   0 241.052 52.0749   1
  -4 -19   0 239.200 51.6843   1
  -5  19   0 231.940 55.6477   1
   5  19   0 203.595 52.5863   1
   5 -19   0 305.148 56.3306   1
  -5 -19   0 204.372 54.4505   1
   6  19   0 30.7567 38.5444   1
  -6  19   0-26.2953 45.3910   1
   6 -19   0-12.6160 39.8773   1
  -6 -19   0-6.43530 39.2287   1
   7 -19   0 19.0620 40.5229   1
  -7  19   0 12.8395 44.3308   1
   8 -19   0 274.246 51.5327   1
  -8  19   0 242.769 54.0539   1
  -8 -19   0 374.530 57.3506   1
   8  19   0 319.937 54.6246   1
  -9 -19   0 432.969 59.1743   1
   9  19   0 351.662 57.7478   1
   2  20   0 773.167 75.5791   1
  -2 -20   0 798.698 77.9265   1
   3  20   0 204.639 57.7323   1
  -3 -20   0 270.848 56.1994   1
   4  20   0 686.308 73.7568   1
  -4 -20   0 698.647 74.9378   1
   5 -20   0 1126.45 90.8979   1
  -5 -20   0 1051.00 89.8329   1
  -5  20   0 1232.13 95.3899   1
   5  20   0 942.956 82.2690   1
   6  20   0 24.2952 42.8683   1
  -6  20   0 56.3334 46.8911   1
  -6 -20   0 12.2783 41.1393   1
 -26   0   1-44.6912 47.2404   1
 -24   0   1 26.2953 45.3951   1
  24   0  -1 6.75063 42.3038   1
 -22   0   1-13.2496 41.9003   1
  22   0  -1 80.7810 40.2753   1
 -21   0   1-6.57923 40.1157   1
  21   0  -1-39.9934 38.2734   1
  20   0  -1-58.6626 41.9631   1
 -20   0   1-45.6797 43.4100   1
  19   0  -1 12.9792 37.6484   1
 -19   0   1-25.6846 38.3976   1
  18   0  -1-19.2697 35.6880   1
 -18   0   1-31.3914 32.4194   1
  16   0  -1 6.06070 30.8697   1
 -16   0   1 5.90918 33.5593   1
  15   0  -1-5.68297 32.6352   1
 -15   0   1-45.4146 34.6168   1
  14   0  -1 15.6422 30.5636   1
 -14   0   1 5.46168 31.6866   1
  13   0  -1 9.91094 30.2082   1
 -13   0   1-15.3553 28.7505   1
  12   0  -1-9.34109 25.3450   1
 -12   0   1 4.69276 26.0648   1
  11   0  -1-8.74357 23.4397   1
 -11   0   1 4.28848 23.5472   1
  10   0  -1-4.02773 23.1210   1
 -10   0   1 3.91465 21.2430   1
   9   0  -1 3.64261 22.8258   1
  -9   0   1-14.1649 20.1121   1
   8   0  -1 3.24751 19.9871   1
  -8   0   1 22.1540 22.1761   1
   6   0  -1-11.9676 19.7416   1
  -6   0   1-7.04592 16.9205   1
   5   0  -1 17.2320 20.1531   1
  -5   0   1-1.94562 16.2925   1
   4   0  -1 2.96309 16.1751   1
  -4   0   1 3.01590 16.3662   1
   3   0  -1-1.02393 13.1435   1
  -3   0   1 6.47144 13.4868   1
   1   0   1 0.83511 10.2058   1
  -1   0  -1-5.71999 10.7755   1
   2   0   1-1.29309 13.6530   1
  -2   0  -1-1.25861 14.5649   1
   3   0   1-3.49261 16.4835   1
  -3   0  -1-18.7087 18.3530   1
   4   0   1 13.1422 22.3222   1
  -4   0  -1 23.4128 21.0977   1
   6   0   1 33.5424 21.3720   1
  -6   0  -1 2.95867 21.1765   1
   7   0   1-3.44404 23.6111   1
  -7   0  -1 36.9712 25.4902   1
   8   0   1-3.81970 23.0726   1
  -8   0  -1 41.2173 24.1082   1
   9   0   1-8.34539 23.6970   1
  -9   0  -1 8.28467 24.5261   1
  10   0   1-8.99232 26.0833   1
 -10   0  -1 13.7096 25.0922   1
  12   0   1 5.09023 29.5343   1
 -12   0  -1 26.3888 31.8721   1
  13   0   1 50.2021 35.2701   1
 -13   0  -1-5.50617 31.6163   1
  14   0   1 65.0155 33.2063   1
 -14   0  -1-23.0441 31.6398   1
  15   0   1-18.5002 39.9988   1
 -15   0  -1 41.9621 40.1573   1
  16   0   1-6.32667 32.6593   1
 -16   0  -1-18.4934 35.0114   1
  17   0   1 64.1029 39.4667   1
 -17   0  -1 18.9065 34.2259   1
  18   0   1 45.2321 37.5156   1
 -18   0  -1 38.7675 40.5138   1
 -19   0  -1-6.50867 37.3628   1
  19   0   1 6.56993 39.6698   1
 -20   0  -1 13.1121 42.1704   1
  20   0   1 19.9401 38.5633   1
 -21   0  -1 6.58640 43.0750   1
  21   0   1-26.7705 43.7697   1
 -22   0  -1-26.2238 42.1671   1
  22   0   1 6.71633 38.1440   1
 -23   0  -1 12.9597 43.4087   1
  23   0   1 13.3553 43.3134   1
 -24   0  -1-12.6547 41.7175   1
  24   0   1 6.58387 39.7542   1
 -26   0  -1-19.0632 46.9981   1
  26   0   1-24.7138 38.7221   1
 -26  -1   1 38.2802 48.7285   1
  26   1  -1 98.2675 43.9491   1
 -25  -1   1 6.49638 43.8570   1
  25   1  -1 13.3225 41.3667   1
 -24   1   1 251.306 57.2716   1
 -24  -1   1 270.619 60.5370   1
  24  -1  -1 359.062 60.4632   1
  24   1  -1 194.068 56.8398   1
 -23   1   1-52.1819 45.7333   1
 -22   1   1 359.472 58.3626   1
  22  -1  -1 554.234 63.8198   1
  22   1  -1 583.322 66.0220   1
 -22  -1   1 342.092 56.2462   1
 -21   1   1-26.1747 44.1754   1
  21  -1  -1 6.70153 39.6790   1
  21   1  -1 13.5707 41.3630   1
 -21  -1   1-13.2957 42.3932   1
 -20  -1   1 895.312 83.2185   1
 -20   1   1 991.868 83.4993   1
  20  -1  -1 1116.70 86.2196   1
 -19   1   1 1815.11 120.800   1
 -19  -1   1 2117.38 125.490   1
  19   1  -1 2117.71 127.482   1
  19  -1  -1 1728.42 120.562   1
 -18   1   1 1606.80 107.855   1
 -18  -1   1 1557.89 108.409   1
  18  -1  -1 1649.20 109.722   1
  18   1  -1 1878.63 115.252   1
 -17   1   1 1243.74 91.8096   1
  17  -1  -1 1279.64 94.5342   1
 -16   1   1 1135.84 88.1853   1
  16  -1  -1 1056.83 86.7587   1
  16   1  -1 1044.50 83.7162   1
 -16  -1   1 1074.27 84.0373   1
  15  -1  -1 4086.72 198.016   1
 -15  -1   1 3954.54 193.227   1
  14  -1  -1 130.173 39.2531   1
  14   1  -1 103.721 33.4942   1
 -14   1   1 111.016 38.0116   1
 -14  -1   1 90.2346 32.5795   1
 -13   1   1 11910.0 497.275   1
  13   1  -1 11422.6 494.275   1
 -13  -1   1 12684.6 495.235   1
 -12   1   1 1841.13 106.780   1
  12  -1  -1 1672.86 105.899   1
  12   1  -1 1974.04 109.976   1
 -12  -1   1 1749.31 105.784   1
  11  -1  -1 4.46641 26.4877   1
  11   1  -1 13.6204 27.9764   1
 -11   1   1 4.34436 21.5734   1
 -10   1   1 834.126 61.7679   1
  10  -1  -1 868.413 64.2711   1
  10   1  -1 893.710 63.9394   1
 -10  -1   1 924.999 65.5398   1
  -9   1   1 3269.25 150.799   1
   9  -1  -1 3188.60 150.250   1
   9   1  -1 3300.89 150.924   1
  -9  -1   1 3442.34 153.780   1
  -8   1   1 19869.9 763.465   1
   8  -1  -1 20836.1 764.573   1
   8   1  -1 20601.2 764.146   1
  -8  -1   1 21215.4 768.287   1
   7   1  -1 8284.14 327.788   1
  -7  -1   1 8483.09 328.323   1
  -6   1   1 78450.9 2946.46   1
  -6  -1   1 86820.1 2948.13   1
   6   1  -1 81846.0 2949.03   1
   6  -1  -1 82595.0 2947.38   1
  -5   1   1 55600.8 2156.39   1
   5   1  -1 57266.8 2156.90   1
  -5  -1   1 61636.2 2158.65   1
  -4   1   1 22784.3 807.321   1
   4   1  -1 23151.5 809.968   1
  -4  -1   1 21165.6 809.235   1
   4  -1  -1 22237.6 807.064   1
  -3   1   1 135534. 4543.08   1
   3   1  -1 124955. 4544.65   1
   3  -1  -1 123094. 4543.01   1
  -3  -1   1 126953. 4545.20   1
  -2  -1   1 4796.07 165.318   1
  -2   1   1 4353.94 161.879   1
   2   1  -1 4720.82 165.598   1
   1   1  -1 23307.3 820.571   1
  -1  -1   1 22530.7 820.666   1
   0  -1   1 1407.41 57.9233   1
   0   1   1 1469.33 56.5942   1
  -1  -1  -1 280.554 20.1585   1
   1   1   1 304.649 21.2954   1
  -1   1  -1 356.714 23.9532   1
   1  -1   1 339.795 23.7063   1
  -2  -1  -1 1179.43 51.8127   1
   2  -1   1 1196.78 50.1323   1
   2   1   1 1345.37 52.3523   1
   3   1   1 218927. 7447.66   1
   3  -1   1 213283. 7447.20   1
  -3  -1  -1 193892. 7445.16   1
  -3   1  -1 213183. 7445.99   1
   4   1   1 46575.4 1661.83   1
   4  -1   1 44589.2 1658.83   1
  -4  -1  -1 45682.4 1661.42   1
  -4   1  -1 47867.0 1660.30   1
   6   1   1 38950.7 1404.30   1
   6  -1   1 37226.0 1402.81   1
  -6  -1  -1 39627.3 1405.98   1
  -6   1  -1 39074.0 1403.71   1
   7   1   1 6009.51 244.518   1
   7  -1   1 5747.74 244.337   1
  -7  -1  -1 5810.01 244.521   1
  -7   1  -1 6088.52 244.427   1
   8   1   1 6842.12 276.336   1
   8  -1   1 6775.65 276.325   1
  -8  -1  -1 6453.17 274.259   1
  -8   1  -1 6737.90 274.874   1
   9   1   1 16387.5 597.588   1
   9  -1   1 16078.8 598.497   1
  -9   1  -1 16057.6 595.948   1
  10   1   1 1858.46 105.252   1
  10  -1   1 1846.89 106.065   1
 -10  -1  -1 1739.31 102.939   1
 -10   1  -1 1906.66 105.222   1
  12   1   1 4076.33 196.101   1
  12  -1   1 4150.52 196.261   1
 -12  -1  -1 4065.85 192.877   1
 -12   1  -1 4219.73 195.960   1
  13   1   1 864.017 70.1405   1
  13  -1   1 789.243 67.8344   1
 -13  -1  -1 705.326 65.3949   1
 -13   1  -1 737.493 65.2088   1
  14   1   1 543.197 60.5469   1
  14  -1   1 769.256 69.3174   1
 -14  -1  -1 549.528 62.1166   1
 -14   1  -1 583.106 63.6724   1
  15   1   1 2787.01 149.720   1
  15  -1   1 2656.70 148.493   1
 -15  -1  -1 2853.62 152.420   1
 -15   1  -1 2567.99 147.552   1
  16   1   1 37.0927 34.4329   1
 -16  -1  -1 119.233 43.0875   1
 -17  -1  -1 550.589 64.5754   1
  17  -1   1 499.369 65.9844   1
  18   1   1 114.220 43.6514   1
  18  -1   1 45.4350 39.2734   1
 -18  -1  -1 45.6191 39.4319   1
 -18   1  -1 82.3818 39.0749   1
  19  -1   1-6.60968 33.2203   1
 -19   1  -1-45.1566 33.7460   1
  20   1   1 67.3724 40.7736   1
  20  -1   1 86.9338 44.1762   1
 -20  -1  -1 72.8882 45.4989   1
 -20   1  -1 84.6348 45.0376   1
  21   1   1 317.989 55.0024   1
  21  -1   1 315.781 56.0318   1
 -21  -1  -1 368.212 62.4798   1
 -21   1  -1 304.095 56.4384   1
  22   1   1 93.4048 49.4608   1
  22  -1   1 233.310 54.2281   1
 -22   1  -1 142.204 48.2515   1
 -22  -1  -1 289.832 58.4816   1
  23  -1   1 465.142 62.8231   1
  23   1   1 510.816 67.5558   1
 -23   1  -1 493.244 64.7084   1
 -23  -1  -1 509.265 70.0595   1
  24   1   1 249.804 55.2783   1
  24  -1   1 116.299 46.5017   1
 -24  -1  -1 96.2896 48.6417   1
 -24   1  -1 119.605 50.6378   1
  25  -1   1-6.31716 38.8707   1
 -25   1  -1 19.7653 44.4776   1
  26   1   1 6.27998 38.6420   1
 -26   1  -1 6.34846 45.1064   1
  25   2  -1-6.58469 41.2640   1
 -25  -2   1-26.0363 44.2820   1
  24   2  -1 2124.71 129.789   1
  24  -2  -1 1981.60 127.276   1
 -24  -2   1 2025.99 128.395   1
 -24   2   1 1898.00 126.837   1
  23   2  -1-41.1533 44.1352   1
 -23  -2   1-40.2361 44.5899   1
 -23   2   1-34.4155 43.5344   1
  22   2  -1 13.8658 40.2286   1
  22  -2  -1 33.1054 42.5934   1
 -22  -2   1 54.0784 41.2160   1
 -22   2   1-6.80797 41.8991   1
  21   2  -1-48.0483 43.3954   1
  21  -2  -1 32.8771 36.9374   1
 -21  -2   1 20.1776 43.2615   1
 -21   2   1 46.2090 41.3667   1
  20  -2  -1 1009.47 85.0019   1
 -20   2   1 775.680 77.8482   1
  19   2  -1 6.39906 38.2665   1
  19  -2  -1 38.8378 39.8306   1
 -19  -2   1-26.4557 39.9372   1
 -19   2   1 18.6428 37.8832   1
  18   2  -1 410.388 58.2386   1
  18  -2  -1 315.400 51.0375   1
 -18  -2   1 330.082 57.0702   1
 -18   2   1 451.247 57.2725   1
  17   2  -1 1593.60 111.312   1
  17  -2  -1 1760.25 111.022   1
 -17   2   1 1529.17 104.696   1
  16  -2  -1 47.0609 36.9000   1
 -16  -2   1 82.3743 34.1761   1
 -16   2   1 5.73994 35.0314   1
  15   2  -1 2214.61 127.527   1
  15  -2  -1 2064.94 122.297   1
 -15  -2   1 2040.52 122.921   1
 -15   2   1 2154.83 123.218   1
  14   2  -1 36554.5 1365.02   1
 -14  -2   1 36347.5 1361.52   1
 -14   2   1 34516.1 1356.65   1
  13   2  -1 4394.26 194.622   1
 -13  -2   1 4121.79 191.435   1
  12  -2  -1 60.9777 27.8246   1
 -12   2   1 36.9051 25.9681   1
  11   2  -1 5057.83 223.149   1
  11  -2  -1 4901.61 218.516   1
 -11  -2   1 5143.02 224.199   1
 -11   2   1 5021.37 219.776   1
  10   2  -1 16082.3 598.584   1
  10  -2  -1 15021.4 594.834   1
 -10  -2   1 16045.4 601.906   1
 -10   2   1 15583.3 594.688   1
   9   2  -1 13120.8 529.378   1
  -9   2   1 14410.3 525.933   1
   9  -2  -1 14360.0 526.175   1
  -9  -2   1 13115.0 527.296   1
   8   2  -1 164.288 30.5975   1
  -8   2   1 157.520 28.0472   1
  -8  -2   1 146.244 29.3464   1
   8  -2  -1 132.618 28.5140   1
   7   2  -1 28614.4 1028.05   1
  -7   2   1 26696.6 1022.80   1
  -7  -2   1 27585.8 1027.66   1
   7  -2  -1 29636.9 1026.97   1
  -6   2   1 11546.6 452.738   1
   6  -2  -1 12823.4 456.372   1
   5   2  -1 3459.12 145.419   1
  -5   2   1 3435.67 144.567   1
  -5  -2   1 3294.52 145.137   1
   5  -2  -1 3580.14 143.591   1
   4   2  -1 268578. 10216.7   1
  -4  -2   1 286449. 10217.3   1
  -4   2   1 298983. 10213.9   1
   4  -2  -1 292823. 10213.9   1
  -3  -2   1 68422.7 2518.14   1
   3   2  -1 69900.3 2517.60   1
  -3   2   1 69469.6 2513.65   1
   3  -2  -1 73628.1 2514.36   1
   2  -2  -1 62377.9 2215.47   1
  -2   2   1 65582.5 2215.60   1
   2   2  -1 64557.9 2219.18   1
  -1  -2   1 4791.35 184.570   1
   1  -2  -1 5068.36 181.458   1
  -1   2   1 4509.01 181.657   1
   1   2  -1 4915.63 184.146   1
   0  -2   1 43797.4 1520.42   1
   0   2  -1 43024.9 1520.13   1
   0   2   1 42298.6 1518.14   1
   0  -2  -1 41099.9 1518.07   1
  -1   2  -1 2139.49 104.816   1
  -1  -2  -1 2047.21 108.501   1
   2  -2   1 30613.3 1102.43   1
  -2   2  -1 31144.4 1102.59   1
   2   2   1 29004.5 1101.49   1
  -2  -2  -1 31710.5 1102.82   1
  -3  -2  -1 12940.0 470.037   1
   3   2   1 12337.6 468.944   1
  -3   2  -1 12142.8 467.799   1
   3  -2   1 13189.4 469.487   1
  -4  -2  -1 75505.8 2750.88   1
   4   2   1 74376.9 2748.57   1
  -4   2  -1 78827.6 2749.01   1
   4  -2   1 78353.5 2748.57   1
  -5  -2  -1 5324.17 224.666   1
   5   2   1 5840.07 226.831   1
   6   2   1 37380.2 1303.55   1
   6  -2   1 34681.6 1300.55   1
  -6  -2  -1 34465.1 1300.76   1
  -6   2  -1 36612.5 1299.96   1
   7   2   1 30875.4 1118.20   1
   7  -2   1 29921.5 1115.06   1
  -7  -2  -1 31500.7 1118.18   1
  -7   2  -1 29552.6 1112.79   1
   8   2   1 35.7667 25.7879   1
   8  -2   1 3.88151 22.9955   1
  -8  -2  -1 21.4438 26.4011   1
  -8   2  -1 30.3015 24.9855   1
   9   2   1 20793.5 771.004   1
   9  -2   1 21182.0 771.103   1
  -9  -2  -1 19895.4 769.655   1
  -9   2  -1 20015.0 766.416   1
  10   2   1 34582.1 1214.42   1
  10  -2   1 32163.9 1210.20   1
 -10  -2  -1 33017.8 1212.37   1
 -10   2  -1 31534.6 1207.44   1
  11   2   1 1456.52 95.8964   1
 -11  -2  -1 1503.97 95.1990   1
  12   2   1 146.035 38.2061   1
  12  -2   1 99.0324 34.1587   1
 -12  -2  -1 169.498 36.8995   1
 -12   2  -1 137.141 34.8971   1
  13   2   1 7162.04 289.579   1
  13  -2   1 6568.82 284.915   1
 -13  -2  -1 6458.20 283.653   1
 -13   2  -1 6024.11 279.404   1
  14   2   1 6186.36 272.071   1
  14  -2   1 5927.01 268.433   1
 -14  -2  -1 5943.64 267.495   1
 -14   2  -1 6078.23 268.236   1
  15   2   1 60.9753 34.0768   1
 -15  -2  -1 154.797 43.3382   1
 -15   2  -1 110.707 39.2131   1
  16   2   1 14643.5 585.683   1
  16  -2   1 14455.9 584.063   1
 -16  -2  -1 15552.5 588.211   1
 -16   2  -1 14507.4 581.707   1
  17   2   1-6.31893 31.7515   1
  17  -2   1 12.7135 37.2635   1
 -17  -2  -1 45.1349 37.0181   1
 -17   2  -1 18.3717 34.7827   1
  18  -2   1 6.49789 36.4993   1
 -18  -2  -1 19.9377 38.5549   1
 -18   2  -1-43.6835 41.8035   1
  19  -2   1 2110.34 126.219   1
 -19   2  -1 1815.38 120.145   1
  20  -2   1 655.632 70.9790   1
  20   2   1 805.925 79.1594   1
 -20  -2  -1 684.046 73.2844   1
 -20   2  -1 585.862 68.8463   1
  21   2   1 75.4813 47.2616   1
  21  -2   1 243.433 51.8895   1
 -21  -2  -1 73.5619 47.4133   1
 -21   2  -1 128.517 52.7305   1
  22   2   1-6.74378 38.7133   1
  22  -2   1-45.8355 43.1723   1
 -22  -2  -1-26.5241 40.4228   1
 -22   2  -1 61.3499 47.7557   1
  23   2   1 216.143 49.9350   1
  23  -2   1 111.955 44.0772   1
 -23  -2  -1 145.618 52.2514   1
 -23   2  -1 114.192 45.6440   1
  24   2   1 45.5643 41.5146   1
  24  -2   1 59.0209 42.8928   1
 -24   2  -1-13.1956 42.4408   1
 -24  -2  -1-6.41937 45.2973   1
  25   2   1 95.8838 45.2480   1
 -25  -2  -1 94.3645 47.5490   1
 -25   2  -1 122.097 50.0330   1
  26   3  -1 114.622 50.7968   1
 -26  -3   1 146.743 52.5492   1
  25   3  -1 391.297 60.9296   1
 -25  -3   1 274.042 55.0493   1
  24   3  -1 82.1319 45.2548   1
 -24  -3   1 33.3625 41.9494   1
 -24   3   1 73.5624 43.5090   1
  23   3  -1 1147.28 95.7103   1
 -23  -3   1 1342.08 101.869   1
  22   3  -1 230.786 56.4869   1
  22  -3  -1 148.549 50.8193   1
 -22  -3   1 251.014 55.3020   1
 -22   3   1 228.913 53.1253   1
  21   3  -1 72.1825 44.6489   1
  21  -3  -1 19.9509 39.7789   1
 -21  -3   1 6.82346 42.7669   1
 -21   3   1 13.4725 38.6812   1
  20   3  -1 65.8289 41.3249   1
  20  -3  -1 97.8731 43.4378   1
 -20  -3   1 72.8049 42.2812   1
 -20   3   1 46.7844 43.0593   1
  19   3  -1 2900.31 168.539   1
  19  -3  -1 3458.46 174.578   1
 -19  -3   1 3263.11 172.447   1
 -19   3   1 3354.91 174.332   1
  18   3  -1 58.4050 41.0700   1
  18  -3  -1 73.9916 38.6844   1
 -18  -3   1 69.3390 38.4742   1
 -18   3   1 12.8296 36.4815   1
  17   3  -1 63.5227 41.7127   1
 -17  -3   1 148.737 45.6911   1
  16   3  -1 445.827 57.4780   1
  16  -3  -1 318.909 50.1241   1
 -16  -3   1 343.486 54.3850   1
  15   3  -1 24959.7 904.068   1
  15  -3  -1 23031.6 899.171   1
 -15  -3   1 24000.5 900.120   1
 -15   3   1 22921.1 894.679   1
  14   3  -1 5262.68 250.109   1
  14  -3  -1 5671.62 249.038   1
 -14  -3   1 5646.77 252.429   1
 -14   3   1 5690.46 248.990   1
  13   3  -1 27208.6 1025.58   1
 -13   3   1 28682.4 1023.60   1
  13  -3  -1 27555.7 1021.56   1
 -13  -3   1 25984.0 1023.93   1
 -12   3   1 479.796 50.7629   1
 -12  -3   1 519.653 55.4947   1
  12   3  -1 422.804 52.6799   1
  11   3  -1 4549.02 194.643   1
  11  -3  -1 4309.42 187.310   1
 -11  -3   1 3736.24 186.920   1
 -11   3   1 3829.30 185.398   1
  10   3  -1 1588.34 92.7811   1
 -10   3   1 1381.08 88.7191   1
  10  -3  -1 1634.91 91.0736   1
 -10  -3   1 1586.90 93.6506   1
   9   3  -1 38298.0 1386.28   1
  -9   3   1 38344.4 1385.17   1
  -9  -3   1 37659.1 1387.06   1
   9  -3  -1 37402.1 1382.54   1
   8   3  -1 603.440 49.9852   1
  -8   3   1 630.711 49.4330   1
  -8  -3   1 595.024 52.0367   1
   8  -3  -1 673.262 49.4072   1
   7   3  -1 3945.43 179.709   1
  -7   3   1 4250.14 177.623   1
   7  -3  -1 4392.50 179.050   1
  -7  -3   1 4164.23 181.533   1
  -6  -3   1 4859.35 203.089   1
   6   3  -1 4904.18 202.954   1
   5  -3  -1 53248.0 1902.91   1
  -5  -3   1 53876.1 1906.44   1
   5   3  -1 50764.4 1905.18   1
  -5   3   1 53803.1 1901.91   1
  -4  -3   1 3693.14 155.931   1
   4   3  -1 3741.72 154.515   1
   4  -3  -1 4029.03 152.535   1
  -3  -3   1 1277.85 67.8060   1
   3  -3  -1 1401.73 66.3568   1
  -3   3   1 1341.38 65.1275   1
   3   3  -1 1385.91 68.2947   1
   2  -3  -1 8012.22 298.600   1
   2   3  -1 8373.63 301.969   1
  -2   3   1 7401.35 296.567   1
  -2  -3   1 8069.27 301.005   1
   1  -3  -1 890.992 47.4724   1
  -1  -3   1 890.506 50.1123   1
  -1   3   1 907.949 47.8575   1
   1   3  -1 978.799 51.2193   1
   0  -3   1 42713.8 1451.95   1
   0   3  -1 38011.9 1449.03   1
   0   3   1 39001.7 1449.66   1
   0  -3  -1 42117.4 1450.00   1
  -1   3  -1 395352. 13296.8   1
   1  -3   1 389852. 13296.6   1
   1   3   1 378077. 13294.8   1
  -2   3  -1 1968.72 92.9006   1
   2  -3   1 1996.25 93.7296   1
   2   3   1 2016.32 92.7657   1
  -2  -3  -1 2213.87 94.7712   1
   3  -3   1 3494.37 145.238   1
  -3   3  -1 3386.45 144.495   1
   3   3   1 3319.55 143.341   1
  -3  -3  -1 3418.82 144.805   1
   4   3   1 4221.38 173.124   1
  -4  -3  -1 4032.94 173.291   1
  -5  -3  -1 1989.34 98.0480   1
   5   3   1 1876.03 96.3829   1
  -5   3  -1 1918.05 96.6038   1
   5  -3   1 1917.68 96.9697   1
  -6  -3  -1 5495.76 234.146   1
   6   3   1 5643.77 234.354   1
  -6   3  -1 5644.95 232.645   1
   6  -3   1 5771.48 234.072   1
  -7  -3  -1 2682.82 127.338   1
  -7   3  -1 2611.44 124.970   1
   7  -3   1 2468.98 124.590   1
   7   3   1 2377.69 123.286   1
   8   3   1 28017.3 1015.33   1
   8  -3   1 27885.4 1014.12   1
  -8  -3  -1 25900.4 1014.54   1
  -8   3  -1 27896.3 1015.17   1
   9   3   1 9063.94 363.622   1
   9  -3   1 8905.23 358.477   1
  -9  -3  -1 8504.21 360.614   1
  -9   3  -1 9353.65 363.523   1
  10  -3   1 22656.6 845.802   1
 -10   3  -1 22398.7 847.190   1
  11   3   1 39102.9 1458.67   1
 -11  -3  -1 40081.2 1459.16   1
  12   3   1 141.864 35.7652   1
  12  -3   1 118.902 37.3443   1
 -12  -3  -1 144.899 37.3984   1
 -12   3  -1 180.124 40.0124   1
  13   3   1 1455.81 98.1259   1
  13  -3   1 1483.68 96.7327   1
 -13  -3  -1 1432.18 97.8807   1
 -13   3  -1 1406.58 95.4570   1
  14   3   1 845.602 77.5715   1
  14  -3   1 685.510 68.9259   1
 -14  -3  -1 775.590 70.7600   1
 -14   3  -1 733.516 71.7096   1
  15  -3   1 16690.5 652.890   1
 -15   3  -1 16818.7 654.624   1
  16   3   1 2292.81 135.457   1
  16  -3   1 2135.92 130.264   1
 -16  -3  -1 2286.73 133.269   1
 -16   3  -1 2240.64 133.754   1
  17   3   1 1713.16 115.977   1
  17  -3   1 1839.99 115.007   1
 -17  -3  -1 1735.45 114.242   1
 -17   3  -1 1681.62 113.657   1
  18   3   1 2861.58 163.745   1
  18  -3   1 2965.25 163.007   1
 -18  -3  -1 3184.66 168.434   1
 -18   3  -1 3203.32 168.553   1
  19   3   1 510.898 63.7377   1
 -19  -3  -1 467.905 62.2397   1
  20   3   1 150.832 47.7376   1
  20  -3   1 112.618 45.2565   1
 -20  -3  -1 95.2371 46.8107   1
 -20   3  -1 114.079 45.8387   1
  21  -3   1 1414.38 100.127   1
  21   3   1 1479.39 104.180   1
 -21   3  -1 1129.87 93.4356   1
 -21  -3  -1 1123.05 96.0256   1
  22  -3   1 268.838 55.7132   1
 -22  -3  -1 353.726 58.6365   1
 -22   3  -1 366.121 59.0214   1
  23  -3   1 13.4007 39.2744   1
 -23   3  -1 6.59665 39.4479   1
  24   3   1 893.138 79.4079   1
  24  -3   1 828.349 82.4311   1
 -24  -3  -1 845.480 80.9168   1
 -24   3  -1 721.824 77.5056   1
  25   3   1 480.800 65.7835   1
 -25  -3  -1 213.277 54.9149   1
  26   4  -1 38.9933 40.7232   1
 -26  -4   1-63.5894 50.5139   1
  25   4  -1-13.4593 42.9222   1
 -25  -4   1-32.6691 47.7018   1
  24  -4  -1 1287.90 102.125   1
 -24   4   1 1502.21 105.213   1
  23   4  -1 443.081 63.9939   1
 -23  -4   1 512.385 70.4591   1
  22  -4  -1 211.348 53.3879   1
 -22   4   1 177.687 50.0722   1
  21   4  -1 288.919 56.1468   1
  21  -4  -1 277.109 51.4235   1
 -21  -4   1 158.321 52.0197   1
 -21   4   1 294.457 52.1912   1
  20   4  -1 13.4754 39.0921   1
  20  -4  -1 19.9992 39.0791   1
 -20  -4   1 19.6019 41.3109   1
 -20   4   1 19.5594 39.3724   1
  19   4  -1 579.667 65.3271   1
  19  -4  -1 594.768 66.4855   1
 -19  -4   1 525.365 64.6670   1
 -19   4   1 495.348 63.0470   1
  18   4  -1 138.144 46.1758   1
  18  -4  -1 44.6355 38.9780   1
 -18   4   1 69.1166 39.8267   1
 -17  -4   1 6.35763 38.0177   1
  16   4  -1 2640.95 149.102   1
  16  -4  -1 2408.71 145.373   1
 -16  -4   1 2818.09 153.990   1
 -16   4   1 2762.27 149.018   1
  15   4  -1 17.9997 35.1941   1
  15  -4  -1 40.0527 32.5236   1
 -15  -4   1-6.13853 39.8379   1
 -15   4   1 90.6411 37.9732   1
  14   4  -1 50820.6 1918.44   1
  14  -4  -1 53436.1 1916.94   1
 -14  -4   1 54299.8 1924.60   1
 -14   4   1 51352.7 1914.14   1
  13   4  -1 1096.59 80.8186   1
  13  -4  -1 1064.54 79.6654   1
 -13   4   1 1149.06 82.1596   1
 -13  -4   1 898.854 76.1557   1
  12   4  -1 5549.94 241.697   1
 -12  -4   1 5205.45 237.192   1
 -11   4   1 3697.22 175.418   1
  11   4  -1 3877.22 180.789   1
  10   4  -1 23802.1 890.034   1
 -10   4   1 24144.0 885.216   1
 -10  -4   1 21741.3 887.640   1
  10  -4  -1 25318.7 888.275   1
   9   4  -1 1316.23 81.4323   1
   9  -4  -1 1193.65 77.2469   1
  -9  -4   1 1264.91 81.6954   1
  -9   4   1 1248.70 76.6621   1
   8  -4  -1 48435.8 1720.88   1
  -8  -4   1 45566.7 1724.36   1
  -8   4   1 49241.9 1721.72   1
   8   4  -1 46422.5 1723.60   1
  -7  -4   1 1149.11 73.7548   1
  -7   4   1 1124.07 70.1582   1
   7   4  -1 1199.27 73.9252   1
   6  -4  -1 28130.0 1069.60   1
  -6  -4   1 29447.9 1072.75   1
   6   4  -1 29190.7 1073.10   1
  -6   4   1 30269.5 1068.51   1
  -5  -4   1 12639.4 463.329   1
   5   4  -1 11610.7 457.533   1
  -4  -4   1 104361. 3630.57   1
   4  -4  -1 101781. 3626.85   1
  -4   4   1 99965.6 3626.30   1
   4   4  -1 100185. 3630.17   1
  -3   4   1 3674.96 148.384   1
   3  -4  -1 3339.22 149.029   1
  -2   4   1 5830.20 224.056   1
   2  -4  -1 5607.57 225.641   1
  -1   4   1 63523.5 1995.93   1
  -1  -4   1 61401.5 1999.46   1
   1  -4  -1 60432.3 1994.98   1
   0  -4  -1 102161. 3595.67   1
   0   4   1 106662. 3596.68   1
   0   4  -1 92613.7 3594.76   1
   0  -4   1 102198. 3598.20   1
  -1  -4  -1 5373.23 209.409   1
   1  -4   1 5183.04 209.851   1
  -1   4  -1 5040.56 209.250   1
   1   4   1 5328.21 209.174   1
   3  -4   1 1766.36 87.4102   1
  -3   4  -1 1788.42 87.6959   1
  -3  -4  -1 1838.41 91.9459   1
   3   4   1 1612.80 85.9795   1
   4  -4   1 7098.34 277.574   1
  -4   4  -1 7263.10 277.538   1
  -4  -4  -1 6831.32 278.076   1
   4   4   1 6718.53 276.982   1
   5  -4   1 14282.5 535.003   1
  -5   4  -1 14580.9 533.564   1
  -5  -4  -1 13751.9 535.205   1
   5   4   1 13826.8 534.623   1
   6  -4   1 123017. 4388.44   1
  -6   4  -1 127513. 4388.46   1
  -6  -4  -1 120213. 4390.37   1
   6   4   1 119767. 4388.80   1
   7  -4   1 5353.62 221.757   1
  -7   4  -1 5045.28 220.081   1
   7   4   1 5612.70 226.225   1
  -7  -4  -1 4744.90 221.395   1
  -8  -4  -1 388.393 45.2423   1
   8  -4   1 474.423 45.9572   1
  -8   4  -1 455.292 47.5770   1
   8   4   1 502.037 48.6772   1
  -9  -4  -1 35286.7 1332.14   1
   9  -4   1 37179.2 1331.97   1
  -9   4  -1 35955.3 1329.66   1
   9   4   1 36531.9 1333.25   1
 -10   4  -1 9047.78 369.007   1
  10  -4   1 9128.14 371.803   1
 -10  -4  -1 8964.02 372.151   1
  10   4   1 9401.58 374.672   1
 -11   4  -1 18013.1 690.129   1
  11  -4   1 17782.5 691.296   1
 -11  -4  -1 17890.1 695.621   1
  11   4   1 18572.9 695.729   1
 -12   4  -1 23568.2 892.625   1
  12  -4   1 22944.4 892.979   1
 -12  -4  -1 25086.4 902.653   1
  12   4   1 23336.2 896.404   1
 -13   4  -1 7161.51 306.341   1
  13  -4   1 6859.42 306.564   1
 -13  -4  -1 7632.16 313.040   1
  13   4   1 6804.41 307.577   1
 -14   4  -1 12170.4 489.492   1
  14  -4   1 11964.2 489.940   1
 -14  -4  -1 12418.0 493.074   1
  14   4   1 12144.6 492.966   1
  15  -4   1 1091.84 87.2193   1
 -15  -4  -1 978.290 85.3547   1
  15   4   1 1170.54 90.6947   1
 -16   4  -1 5951.33 268.084   1
  16  -4   1 6079.06 271.056   1
 -16  -4  -1 5807.92 269.000   1
  16   4   1 5884.92 272.989   1
 -17   4  -1 101.336 42.2653   1
  17  -4   1 64.2686 39.3622   1
 -17  -4  -1 102.813 42.1958   1
  17   4   1 164.635 47.5876   1
 -18   4  -1 1865.11 120.494   1
  18  -4   1 1855.74 119.983   1
 -19  -4  -1 1969.11 125.350   1
 -20   4  -1 169.352 48.4225   1
  20  -4   1 262.322 54.5210   1
 -20  -4  -1 179.797 51.9328   1
  20   4   1 225.261 53.1423   1
 -21   4  -1-32.6311 40.9003   1
  21  -4   1-20.2851 40.4403   1
 -21  -4  -1 13.6000 45.1998   1
  21   4   1-39.3737 48.2226   1
 -22   4  -1 188.732 52.5851   1
  22  -4   1 201.394 53.6371   1
 -22  -4  -1 114.227 48.7406   1
  22   4   1 152.155 44.6877   1
 -23   4  -1 32.4971 44.4792   1
  23  -4   1 173.483 51.7392   1
 -23  -4  -1 204.369 51.7179   1
  23   4   1 128.386 47.9224   1
 -24   4  -1 122.542 46.4584   1
  24  -4   1 158.311 47.8209   1
  24   4   1 178.942 51.7474   1
 -24  -4  -1 155.072 50.1738   1
  25   4   1 396.008 62.3175   1
 -25  -4  -1 388.376 67.7899   1
  26   5  -1 19.5036 43.2150   1
 -26  -5   1 25.3383 47.7440   1
  24   5  -1 45.0379 43.5248   1
 -24   5   1 101.446 49.1225   1
 -24  -5   1 100.391 48.2890   1
  23  -5  -1 1539.88 110.224   1
  23   5  -1 1443.18 107.019   1
 -23  -5   1 1776.83 116.179   1
 -23   5   1 1453.49 107.661   1
 -22   5   1 823.693 78.6328   1
  22  -5  -1 727.790 74.5149   1
  22   5  -1 679.315 74.1754   1
 -22  -5   1 658.242 73.6117   1
 -21   5   1 1007.56 88.0999   1
  21   5  -1 887.734 86.6786   1
 -21  -5   1 1013.76 89.1280   1
  21  -5  -1 893.441 84.5550   1
  20   5  -1-13.5070 39.5887   1
 -20  -5   1-19.9189 41.9778   1
  19  -5  -1 1175.68 92.2525   1
 -19   5   1 1071.21 89.5390   1
  18   5  -1 1919.51 123.539   1
  18  -5  -1 2110.88 124.637   1
 -18  -5   1 1789.48 120.140   1
 -18   5   1 1818.11 118.169   1
  17   5  -1 128.845 46.7140   1
  17  -5  -1 174.734 42.4702   1
 -17  -5   1 137.971 45.6826   1
 -17   5   1 158.584 42.7632   1
  16   5  -1 841.691 78.3075   1
 -16  -5   1 884.328 81.8814   1
 -16   5   1 820.388 74.2058   1
  16  -5  -1 742.915 71.6849   1
 -15   5   1 3938.75 191.904   1
  15  -5  -1 3919.27 193.537   1
  14   5  -1 12.0994 33.6374   1
 -14   5   1 38.1271 31.9630   1
  14  -5  -1 33.3495 31.6041   1
 -14  -5   1 93.7676 37.0810   1
  13   5  -1 37399.1 1334.78   1
  13  -5  -1 38027.6 1332.94   1
 -13   5   1 37781.9 1330.70   1
  12  -5  -1 3890.77 181.730   1
  12   5  -1 3735.96 183.569   1
 -12  -5   1 3673.43 182.314   1
  11  -5  -1 17141.6 619.917   1
 -11   5   1 15904.7 616.683   1
 -11  -5   1 17191.3 626.499   1
 -10   5   1 6141.63 259.641   1
   9  -5  -1 12931.3 476.421   1
  -9   5   1 12669.0 475.327   1
   9   5  -1 12244.1 479.057   1
  -9  -5   1 11080.5 477.119   1
   8  -5  -1 4057.67 178.512   1
  -8   5   1 3970.29 176.987   1
   8   5  -1 3816.98 180.538   1
  -8  -5   1 4097.55 183.493   1
   7  -5  -1 28381.1 1027.05   1
  -7   5   1 27857.8 1025.72   1
   7   5  -1 27265.7 1028.83   1
  -7  -5   1 28058.3 1030.86   1
   6  -5  -1 10621.4 413.519   1
  -6   5   1 11316.6 414.695   1
  -6  -5   1 10777.8 420.356   1
   6   5  -1 10191.5 416.072   1
  -5  -5   1 64746.4 2320.53   1
   5  -5  -1 64450.1 2315.49   1
  -5   5   1 62139.4 2314.49   1
   5   5  -1 66482.9 2320.52   1
  -4  -5   1 33093.3 1213.98   1
   4   5  -1 33785.6 1214.93   1
  -4   5   1 32186.4 1208.20   1
   4  -5  -1 34168.3 1210.40   1
   3  -5  -1 39548.3 1447.83   1
  -3   5   1 41237.7 1447.78   1
  -3  -5   1 42638.3 1454.50   1
   2   5  -1 17165.4 635.270   1
  -2  -5   1 16952.2 634.623   1
  -1  -5   1 25816.4 903.487   1
   1   5  -1 23421.4 901.391   1
   0  -5   1 59902.9 2151.11   1
   0   5   1 57375.2 2149.09   1
   0   5  -1 62940.6 2152.51   1
   0  -5  -1 59381.5 2150.10   1
   1  -5   1 115543. 4186.55   1
   1   5   1 113531. 4184.52   1
  -1   5  -1 127865. 4188.17   1
  -1  -5  -1 112617. 4185.86   1
   2  -5   1 688.609 48.8519   1
  -2   5  -1 587.178 45.9743   1
   2   5   1 632.282 47.5984   1
  -2  -5  -1 532.875 46.6989   1
  -3   5  -1 119040. 4221.01   1
   3  -5   1 117391. 4221.16   1
   3   5   1 118133. 4221.79   1
  -3  -5  -1 117720. 4222.67   1
   4   5   1 1348.83 77.9318   1
  -4  -5  -1 1318.48 77.9331   1
  -4   5  -1 1309.14 75.3536   1
   4  -5   1 1300.71 75.1875   1
   5   5   1 18966.5 681.462   1
  -5  -5  -1 17328.3 678.607   1
  -5   5  -1 18528.2 679.771   1
   5  -5   1 17727.4 678.307   1
   6   5   1 258.676 36.5983   1
  -6  -5  -1 248.581 36.7288   1
  -6   5  -1 168.170 31.6052   1
   6  -5   1 190.238 33.3681   1
   7   5   1 116.216 31.8204   1
  -7  -5  -1 109.862 31.8474   1
  -7   5  -1 80.5743 27.0045   1
   7  -5   1 95.8251 26.3411   1
   8   5   1 24302.1 869.821   1
  -8  -5  -1 21526.9 865.687   1
  -8   5  -1 23399.8 864.942   1
   8  -5   1 23427.2 866.233   1
   9   5   1 24378.7 913.415   1
  -9  -5  -1 23677.7 912.071   1
  -9   5  -1 24910.1 910.183   1
   9  -5   1 24256.4 909.862   1
 -10  -5  -1 33896.0 1249.25   1
  10   5   1 33554.3 1250.08   1
  11  -5   1 16046.0 615.101   1
 -11   5  -1 16265.3 614.702   1
  11   5   1 16331.2 619.319   1
 -11  -5  -1 14838.0 613.623   1
  12   5   1 1566.83 108.290   1
  12  -5   1 1739.83 106.583   1
 -12   5  -1 1770.06 106.079   1
 -12  -5  -1 1681.08 106.711   1
 -13  -5  -1 2004.62 128.465   1
  13  -5   1 2252.10 127.247   1
 -13   5  -1 2226.17 126.145   1
  13   5   1 1964.80 127.233   1
  14  -5   1 8934.08 375.487   1
 -15  -5  -1 4247.55 215.712   1
  15   5   1 4686.47 221.013   1
 -16  -5  -1 65.3050 36.7937   1
  16  -5   1 157.730 43.9767   1
 -16   5  -1 98.6536 42.3571   1
  16   5   1 12.8477 36.9873   1
 -17  -5  -1 6.52403 40.1446   1
  17  -5   1-6.45547 33.7583   1
 -17   5  -1 25.2346 37.7257   1
  17   5   1-66.4837 45.5683   1
 -18  -5  -1 336.007 57.0208   1
  18  -5   1 414.250 59.5202   1
 -18   5  -1 558.919 64.3814   1
  18   5   1 434.582 62.2416   1
 -19  -5  -1 52.5825 35.3301   1
  19  -5   1 60.0184 41.1104   1
 -19   5  -1 84.6572 45.0351   1
  19   5   1 94.3881 43.8006   1
 -20  -5  -1 3213.61 173.174   1
  20  -5   1 3283.68 175.792   1
 -20   5  -1 3396.92 176.807   1
  20   5   1 3236.53 175.859   1
 -21  -5  -1-13.1014 38.4042   1
  21  -5   1-53.5881 41.9808   1
 -21   5  -1-39.6595 39.1445   1
  21   5   1 13.3626 38.3622   1
 -22  -5  -1 592.283 68.1462   1
  22   5   1 788.640 74.8896   1
  22  -5   1 625.970 71.5240   1
 -22   5  -1 628.712 73.0454   1
  23  -5   1 839.088 81.0136   1
 -23  -5  -1 915.561 82.4084   1
 -23   5  -1 781.238 80.1805   1
  23   5   1 1010.17 85.9087   1
  24  -5   1 597.727 70.5838   1
 -24   5  -1 489.002 71.7350   1
 -25  -5  -1 638.506 72.5924   1
  25   5   1 533.795 72.6436   1
 -25  -6   1-77.9411 52.1884   1
  25   6  -1-12.4877 41.8550   1
 -24  -6   1 689.794 76.7378   1
  24   6  -1 836.737 81.0666   1
 -23   6   1 582.046 69.1721   1
  23  -6  -1 498.582 66.4087   1
  22  -6  -1 3149.90 173.481   1
  22   6  -1 3173.63 175.141   1
 -22   6   1 3445.51 176.745   1
 -22  -6   1 3226.73 173.204   1
  21  -6  -1 682.310 72.4375   1
 -21   6   1 589.829 68.7651   1
  20  -6  -1 1236.22 98.5746   1
 -20   6   1 1462.46 103.804   1
 -20  -6   1 1320.91 99.5041   1
  20   6  -1 1397.91 103.504   1
  19   6  -1 570.961 66.1603   1
  19  -6  -1 520.671 64.7555   1
 -19   6   1 649.076 69.0191   1
  18  -6  -1 3650.11 189.474   1
 -18  -6   1 3746.45 194.442   1
 -18   6   1 3778.84 190.892   1
  17   6  -1 88.8764 44.5294   1
  17  -6  -1 56.0114 34.2439   1
 -17  -6   1-34.6548 45.7510   1
 -17   6   1 130.338 42.9128   1
 -16  -6   1 4294.26 213.738   1
  16   6  -1 4425.35 215.054   1
  15   6  -1 90.1448 42.1297   1
 -15  -6   1 12.1130 33.2808   1
 -15   6   1 5.76009 30.9111   1
  15  -6  -1 58.5655 34.7007   1
  14   6  -1 1288.48 91.4290   1
  14  -6  -1 1021.34 85.2490   1
 -14  -6   1 1284.45 90.7882   1
 -14   6   1 1064.89 86.5567   1
  13   6  -1 762.875 70.3920   1
 -13   6   1 720.807 68.7804   1
  13  -6  -1 860.457 74.6438   1
 -13  -6   1 985.546 78.4281   1
  12   6  -1 24779.1 982.446   1
 -12   6   1 26284.9 978.126   1
 -12  -6   1 26163.8 984.910   1
  12  -6  -1 27293.3 981.767   1
 -11  -6   1 324.013 47.0206   1
  11   6  -1 389.368 49.7357   1
  10   6  -1 3500.73 173.144   1
 -10   6   1 3620.94 170.128   1
  10  -6  -1 3779.48 172.156   1
 -10  -6   1 3426.50 172.440   1
   9   6  -1 1719.51 100.674   1
  -9   6   1 1779.41 99.3614   1
  -9  -6   1 1575.70 100.828   1
   8   6  -1 711.174 62.8260   1
  -8   6   1 867.425 62.6285   1
   8  -6  -1 876.364 64.2766   1
  -8  -6   1 890.708 68.0094   1
   7   6  -1 5012.49 213.534   1
  -7   6   1 4743.70 207.817   1
   7  -6  -1 4819.98 208.930   1
  -7  -6   1 4629.84 210.748   1
   6   6  -1 8599.68 368.421   1
   6  -6  -1 9359.12 368.266   1
  -6  -6   1 9326.29 375.973   1
  -6   6   1 10061.2 369.048   1
  -5   6   1 8029.69 304.820   1
   5  -6  -1 7116.32 303.831   1
  -5  -6   1 7559.69 308.263   1
   5   6  -1 7754.84 309.510   1
   4  -6  -1 11077.9 399.342   1
   4   6  -1 9542.40 400.950   1
  -4  -6   1 9602.84 402.403   1
  -4   6   1 10649.4 397.278   1
   3  -6  -1 9296.98 367.368   1
   3   6  -1 9588.47 371.429   1
  -3  -6   1 9519.70 372.826   1
  -3   6   1 9483.23 366.934   1
   2  -6  -1 130616. 4734.89   1
   2   6  -1 131686. 4740.29   1
  -2  -6   1 137112. 4739.55   1
  -2   6   1 131351. 4735.48   1
  -1  -6   1 49391.7 1735.15   1
   1  -6  -1 44720.5 1730.52   1
   1   6  -1 48312.1 1732.40   1
  -1   6   1 49299.7 1731.72   1
   0  -6   1 108795. 3892.30   1
   0   6   1 102351. 3889.00   1
   0  -6  -1 110491. 3891.64   1
   0   6  -1 114225. 3894.13   1
   1  -6   1 13116.3 512.874   1
  -1  -6  -1 13541.8 513.409   1
  -1   6  -1 12363.5 509.873   1
   2  -6   1 101952. 3819.48   1
   2   6   1 108988. 3820.00   1
  -2  -6  -1 110716. 3819.89   1
  -2   6  -1 105041. 3817.42   1
  -3  -6  -1 638.354 54.6546   1
   3  -6   1 736.013 55.6281   1
   3   6   1 730.226 55.9708   1
  -4   6  -1 17711.4 660.974   1
   4  -6   1 17190.3 661.144   1
   4   6   1 16898.7 661.432   1
  -4  -6  -1 18691.2 666.743   1
   5  -6   1 19396.9 738.463   1
  -5   6  -1 19796.4 738.224   1
  -5  -6  -1 19091.6 738.961   1
   5   6   1 20505.3 741.547   1
   6  -6   1 5500.33 232.027   1
  -6   6  -1 5230.72 230.117   1
  -6  -6  -1 5419.15 232.854   1
   6   6   1 5400.43 232.025   1
   7  -6   1 10136.8 386.293   1
  -7   6  -1 9771.13 384.426   1
  -7  -6  -1 9574.24 386.632   1
   7   6   1 9025.25 383.796   1
   8  -6   1 15296.1 580.439   1
  -8   6  -1 15292.4 580.116   1
  -8  -6  -1 14787.2 582.175   1
   8   6   1 14653.0 579.911   1
  -9  -6  -1 2783.10 152.127   1
   9   6   1 3251.94 156.303   1
  10  -6   1 6023.31 254.712   1
 -10   6  -1 5498.37 249.513   1
 -10  -6  -1 5553.13 257.021   1
  10   6   1 5940.72 257.169   1
  11  -6   1 17888.8 697.738   1
 -11   6  -1 18934.2 697.628   1
 -11  -6  -1 17820.6 699.178   1
  11   6   1 17944.6 699.261   1
  12  -6   1 3260.79 160.177   1
 -12   6  -1 3197.22 157.444   1
 -12  -6  -1 2995.26 161.088   1
  13  -6   1 791.019 72.9527   1
  14  -6   1 6633.82 289.299   1
  14   6   1 6625.23 292.361   1
 -14   6  -1 6448.15 286.111   1
 -14  -6  -1 6316.69 290.124   1
  15  -6   1 698.523 69.8291   1
  15   6   1 825.666 76.4315   1
 -15  -6  -1 823.033 79.1449   1
 -15   6  -1 702.416 70.2014   1
 -16   6  -1 6.28568 37.6227   1
  16   6   1 45.7279 33.7589   1
 -16  -6  -1 93.5583 40.3844   1
  16  -6   1 37.6015 36.3928   1
  17  -6   1 805.996 76.1575   1
 -17   6  -1 853.036 78.7476   1
 -18   6  -1 78.2219 40.1958   1
  18   6   1 80.7517 41.4902   1
  18  -6   1 71.4818 38.9480   1
 -18  -6  -1 66.7230 41.8920   1
  19  -6   1 6325.92 289.305   1
  19   6   1 6604.97 293.435   1
 -19  -6  -1 6050.72 287.168   1
 -19   6  -1 6565.66 289.224   1
 -20   6  -1 171.901 49.3501   1
  20  -6   1 205.421 49.7698   1
 -21  -6  -1 3930.69 198.514   1
  21   6   1 3963.96 200.339   1
  22  -6   1 768.943 76.9830   1
 -22   6  -1 867.675 81.4375   1
  23   6   1 715.868 75.0095   1
 -23  -6  -1 718.100 76.3915   1
  23  -6   1 828.508 78.4729   1
 -23   6  -1 658.242 75.6474   1
 -24  -6  -1 238.907 56.1111   1
  24   6   1 338.608 55.3006   1
 -25  -7   1 342.299 59.4593   1
  25   7  -1 262.962 50.5938   1
 -24  -7   1 486.934 62.7969   1
 -23  -7   1 1119.93 96.9758   1
  23   7  -1 1415.58 106.270   1
 -22  -7   1 494.520 65.5961   1
  22   7  -1 448.170 62.0931   1
 -21  -7   1 3515.60 189.075   1
 -21   7   1 3363.90 187.167   1
  21  -7  -1 3808.18 192.368   1
 -20  -7   1 40.7267 40.6297   1
 -20   7   1 19.6210 40.6547   1
  20  -7  -1 73.8194 41.7126   1
  20   7  -1 73.4475 46.1394   1
 -19  -7   1 61.5665 38.4250   1
 -19   7   1-6.45606 39.3560   1
  19  -7  -1-26.4991 41.8806   1
  19   7  -1-6.70844 35.9683   1
 -18  -7   1 361.093 59.2501   1
 -18   7   1 304.537 52.2106   1
  18  -7  -1 292.894 55.1525   1
  18   7  -1 194.525 48.0846   1
 -17  -7   1 4117.45 205.742   1
 -17   7   1 3954.42 198.941   1
  17  -7  -1 4038.68 201.609   1
  17   7  -1 4029.96 203.860   1
 -16  -7   1 912.184 81.0413   1
 -16   7   1 938.321 79.4559   1
  16  -7  -1 863.399 77.7232   1
  16   7  -1 936.291 86.0918   1
 -15  -7   1 4639.92 223.627   1
  15  -7  -1 4778.45 223.618   1
  15   7  -1 4538.49 223.387   1
 -15   7   1 4652.79 219.924   1
  14  -7  -1 2796.87 160.191   1
 -14   7   1 3387.02 163.542   1
  14   7  -1 3002.62 163.294   1
 -14  -7   1 3079.99 163.916   1
  13  -7  -1 11807.6 485.786   1
 -13   7   1 12082.0 485.158   1
  13   7  -1 12022.9 490.432   1
 -13  -7   1 12674.5 492.936   1
  12  -7  -1 1392.35 93.7565   1
 -12   7   1 1353.00 92.8594   1
  12   7  -1 1328.98 94.9679   1
 -12  -7   1 1541.18 100.014   1
  11  -7  -1 13548.9 527.373   1
 -11   7   1 13295.6 526.033   1
  11   7  -1 13311.4 531.546   1
 -11  -7   1 13453.9 533.243   1
  10   7  -1 9021.86 363.360   1
 -10  -7   1 8542.37 362.476   1
   9  -7  -1 1464.70 87.9239   1
  -9   7   1 1285.84 85.0343   1
  -9  -7   1 1170.93 87.1083   1
   9   7  -1 1324.48 88.3474   1
  -8   7   1 763.247 61.2577   1
   8   7  -1 775.156 65.0898   1
  -8  -7   1 903.030 70.0371   1
  -7   7   1 45229.6 1673.36   1
   7  -7  -1 46701.2 1675.13   1
  -6  -7   1 4.60674 20.7778   1
   6  -7  -1 12.2508 22.4270   1
   6   7  -1 9.07359 22.1555   1
  -6   7   1 27.8037 22.5618   1
  -5  -7   1 23241.5 900.839   1
   5   7  -1 25267.2 902.793   1
  -5   7   1 24582.8 898.696   1
   5  -7  -1 23772.8 897.678   1
  -4  -7   1 3370.50 150.061   1
   4   7  -1 3272.09 148.295   1
  -4   7   1 2936.13 140.995   1
   4  -7  -1 2717.14 141.764   1
  -3  -7   1 30333.9 1103.28   1
   3   7  -1 29302.4 1101.93   1
  -3   7   1 30687.9 1098.28   1
   3  -7  -1 29331.3 1098.26   1
  -2  -7   1 1431.18 83.2680   1
   2   7  -1 1370.64 82.7468   1
  -2   7   1 1543.13 82.3567   1
   2  -7  -1 1217.61 79.1168   1
  -1  -7   1 68356.0 2400.71   1
   1   7  -1 66172.2 2400.28   1
  -1   7   1 65620.1 2396.67   1
   1  -7  -1 66050.7 2398.48   1
   0  -7  -1 3005.57 143.213   1
   0   7   1 3314.77 146.550   1
   0   7  -1 3040.72 144.001   1
   0  -7   1 2973.79 144.766   1
  -1  -7  -1 2608.92 131.805   1
   1   7   1 2658.17 132.367   1
  -1   7  -1 2782.87 132.131   1
   1  -7   1 2911.86 133.856   1
  -2  -7  -1 5121.04 210.581   1
   2   7   1 5177.88 209.216   1
  -2   7  -1 4352.92 203.347   1
   2  -7   1 4650.40 208.223   1
  -3  -7  -1 77740.7 2823.03   1
   3   7   1 79827.1 2823.31   1
  -3   7  -1 78243.9 2821.63   1
   3  -7   1 77746.0 2823.48   1
   4  -7   1 19676.0 711.763   1
   4   7   1 17407.0 707.615   1
  -4  -7  -1 19488.1 713.576   1
   5  -7   1 2643.38 131.349   1
  -5  -7  -1 2721.64 134.301   1
  -5   7  -1 2546.63 129.031   1
   5   7   1 2449.74 128.957   1
   6  -7   1 357.934 44.2137   1
  -6   7  -1 341.945 41.7579   1
   7  -7   1 189.925 37.3084   1
  -7  -7  -1 202.261 34.2527   1
   7   7   1 280.287 38.3572   1
  -7   7  -1 232.789 38.6362   1
   8  -7   1 681.661 60.6342   1
  -8  -7  -1 578.595 58.7917   1
   8   7   1 603.905 60.4869   1
  -8   7  -1 659.740 61.2250   1
   9  -7   1 21961.6 817.444   1
  -9  -7  -1 21907.8 820.467   1
   9   7   1 20788.0 815.924   1
  -9   7  -1 21522.2 814.734   1
  10  -7   1 20947.0 816.878   1
 -10  -7  -1 21327.5 820.485   1
  10   7   1 20457.0 814.323   1
 -10   7  -1 23068.0 817.216   1
  11  -7   1 2488.84 136.568   1
 -11  -7  -1 2575.57 140.556   1
  11   7   1 2301.19 135.967   1
 -11   7  -1 2482.69 135.673   1
 -12  -7  -1 3014.89 158.664   1
  12  -7   1 2898.41 154.672   1
  12   7   1 2822.22 157.286   1
  13  -7   1 9664.08 384.640   1
  13   7   1 8745.74 380.901   1
 -13  -7  -1 9153.93 382.424   1
 -13   7  -1 8846.88 377.356   1
 -14  -7  -1 1353.72 100.750   1
  14   7   1 1522.07 106.449   1
  15  -7   1 1330.94 95.8580   1
  15   7   1 1368.18 101.810   1
 -15   7  -1 1180.46 91.8847   1
 -15  -7  -1 1523.06 105.317   1
  16  -7   1 286.621 50.1177   1
 -16   7  -1 293.792 51.1317   1
 -16  -7  -1 244.732 51.6244   1
  16   7   1 265.536 51.7883   1
 -17   7  -1 133.291 44.6241   1
  17   7   1 119.874 47.1370   1
  17  -7   1 97.0704 41.4377   1
 -17  -7  -1 68.1660 46.1702   1
  18  -7   1 1665.58 109.859   1
  18   7   1 1624.96 112.578   1
 -18  -7  -1 1625.87 113.248   1
 -18   7  -1 1479.01 106.002   1
  19  -7   1 5219.88 247.284   1
  19   7   1 5479.53 250.814   1
 -19  -7  -1 5198.67 247.958   1
 -19   7  -1 5041.09 243.936   1
  20  -7   1 5267.65 249.440   1
  20   7   1 5525.92 252.168   1
 -20  -7  -1 5200.72 249.266   1
 -20   7  -1 5207.68 248.085   1
  21  -7   1-19.9442 39.3621   1
  21   7   1-40.1240 46.5132   1
 -21   7  -1 45.6768 40.1507   1
  22  -7   1 399.415 61.6155   1
  22   7   1 565.605 69.3126   1
 -22  -7  -1 516.848 66.0885   1
 -22   7  -1 434.856 63.3006   1
  23  -7   1 6.63784 44.5532   1
 -23   7  -1 160.638 51.4015   1
  24   7   1 665.843 69.8356   1
 -24  -7  -1 599.166 69.0440   1
  24   8  -1-32.0153 40.4789   1
 -24  -8   1 18.6962 42.7142   1
  23   8  -1 274.181 59.6105   1
 -23  -8   1 411.448 64.3902   1
  22   8  -1 1291.70 99.3235   1
 -22   8   1 1213.47 98.3446   1
  21  -8  -1 846.745 82.3128   1
  21   8  -1 913.757 82.9986   1
 -21  -8   1 969.806 86.8264   1
 -21   8   1 751.386 82.0415   1
  20  -8  -1 1867.18 125.169   1
  20   8  -1 1810.97 123.987   1
 -20  -8   1 1940.58 129.949   1
 -20   8   1 2181.00 129.909   1
  19  -8  -1 195.328 53.4705   1
  19   8  -1 283.684 55.7936   1
 -19  -8   1 365.852 61.4055   1
 -19   8   1 243.812 51.7647   1
  18  -8  -1 630.848 69.1903   1
  18   8  -1 715.866 76.3118   1
 -18   8   1 727.626 71.2781   1
 -18  -8   1 641.976 75.0681   1
  17   8  -1 969.727 86.7623   1
  17  -8  -1 769.713 77.4859   1
 -17  -8   1 1017.93 87.4252   1
 -17   8   1 1018.74 85.4862   1
  16   8  -1 175.248 48.8076   1
 -16   8   1 243.367 48.3948   1
 -16  -8   1 231.750 49.8938   1
  16  -8  -1 140.591 42.3713   1
 -15  -8   1 4842.19 228.808   1
  15   8  -1 4648.99 226.678   1
  14   8  -1 18.6145 32.0367   1
 -14   8   1 17.7320 35.3530   1
  14  -8  -1 6.04794 32.0379   1
 -14  -8   1 44.4099 37.1940   1
  13   8  -1 757.541 74.6446   1
 -13   8   1 940.523 76.1745   1
  13  -8  -1 871.875 75.5997   1
 -13  -8   1 833.399 77.0495   1
  12   8  -1 56689.2 2121.40   1
 -12   8   1 59203.4 2119.80   1
  12  -8  -1 59745.4 2121.64   1
 -12  -8   1 56681.6 2124.18   1
  11   8  -1 159.565 40.8046   1
 -11   8   1 127.741 40.9167   1
  11  -8  -1 173.848 39.1947   1
 -11  -8   1 115.922 36.6693   1
  10   8  -1 8664.84 375.129   1
 -10   8   1 9212.20 371.586   1
  10  -8  -1 9275.18 373.684   1
 -10  -8   1 9075.04 376.147   1
   9   8  -1 2630.21 138.711   1
  -9   8   1 2410.45 131.826   1
  -9  -8   1 2485.03 136.928   1
   9  -8  -1 2612.09 135.184   1
   8   8  -1 920.923 76.4628   1
  -8  -8   1 1009.74 79.3447   1
   7   8  -1 4907.37 223.598   1
  -7  -8   1 5185.53 229.849   1
  -7   8   1 4995.39 220.873   1
  -6   8   1 28028.0 1020.70   1
   6   8  -1 28128.9 1027.19   1
  -6  -8   1 26711.4 1024.36   1
   6  -8  -1 27165.0 1020.72   1
  -5   8   1 480.244 46.9332   1
   5  -8  -1 483.155 49.0113   1
  -4   8   1 8617.53 349.775   1
   4   8  -1 8351.00 352.040   1
  -4  -8   1 8791.62 355.826   1
   4  -8  -1 9188.65 353.681   1
  -3   8   1 5277.27 219.428   1
   3   8  -1 5004.82 220.936   1
  -3  -8   1 4548.27 218.350   1
   3  -8  -1 5118.90 217.542   1
  -2   8   1 112826. 4038.34   1
   2   8  -1 112696. 4042.00   1
  -2  -8   1 110121. 4040.05   1
   2  -8  -1 114971. 4040.64   1
   1   8  -1 812.596 64.8269   1
  -1   8   1 960.214 66.5571   1
   1  -8  -1 813.348 63.8656   1
  -1  -8   1 877.104 65.1512   1
   0   8  -1 8967.25 363.091   1
   0   8   1 8960.50 362.770   1
   0  -8  -1 9007.82 362.119   1
   0  -8   1 9381.65 366.152   1
  -1   8  -1 4042.07 190.240   1
   1   8   1 4734.09 196.091   1
  -1  -8  -1 4474.43 194.267   1
   1  -8   1 3999.25 189.432   1
  -2   8  -1 40222.0 1396.55   1
   2   8   1 36404.6 1392.29   1
  -2  -8  -1 37039.1 1394.89   1
   2  -8   1 38867.4 1396.63   1
  -3   8  -1 16173.0 628.468   1
   3   8   1 16993.7 631.596   1
  -3  -8  -1 16860.2 631.484   1
   3  -8   1 16006.7 630.833   1
  -4   8  -1 53510.8 1936.27   1
   4  -8   1 53028.6 1936.17   1
   5   8   1 17402.7 683.435   1
  -5  -8  -1 18735.1 690.086   1
  -5   8  -1 17363.4 681.385   1
   5  -8   1 18302.9 683.689   1
   6   8   1 6877.72 289.504   1
  -6  -8  -1 6632.04 286.847   1
   7  -8   1 20523.9 760.660   1
  -7  -8  -1 19009.2 760.269   1
   7   8   1 19620.6 761.644   1
  -7   8  -1 20821.9 760.275   1
   8  -8   1 16186.5 627.500   1
  -8  -8  -1 16290.9 630.176   1
   8   8   1 15715.6 627.696   1
  -8   8  -1 16614.3 627.280   1
   9  -8   1 27.0539 29.0203   1
  -9  -8  -1 16.8563 29.0122   1
   9   8   1 16.6342 31.1542   1
  -9   8  -1 26.5249 30.1371   1
  10  -8   1 7462.72 317.712   1
 -10  -8  -1 7234.73 319.849   1
  10   8   1 7099.90 318.066   1
 -10   8  -1 7787.09 318.209   1
 -11  -8  -1 1387.26 95.9865   1
  11   8   1 1061.86 87.9659   1
  11  -8   1 1248.63 90.5413   1
  12  -8   1 11173.2 455.812   1
 -12  -8  -1 11517.4 458.875   1
 -12   8  -1 11260.3 454.420   1
  12   8   1 10709.8 455.818   1
 -13  -8  -1 2133.06 128.753   1
  13   8   1 2043.02 127.983   1
 -14   8  -1 2174.42 129.749   1
  14  -8   1 2428.38 135.603   1
 -14  -8  -1 2169.51 131.444   1
  14   8   1 2066.81 128.483   1
 -15   8  -1 3352.27 172.677   1
  15  -8   1 3183.53 171.995   1
 -15  -8  -1 3172.88 171.741   1
  15   8   1 3336.92 176.602   1
 -16   8  -1 2558.88 144.109   1
  16  -8   1 2448.74 144.237   1
 -16  -8  -1 2448.30 145.533   1
  16   8   1 2341.82 144.242   1
 -17  -8  -1 4248.01 211.839   1
  17   8   1 3993.82 204.504   1
 -18   8  -1 1728.61 118.183   1
  18  -8   1 1794.47 119.672   1
 -18  -8  -1 1844.83 122.173   1
  18   8   1 2016.83 125.806   1
 -19   8  -1 271.120 54.6905   1
  19  -8   1 194.627 51.6439   1
 -19  -8  -1 298.713 59.1791   1
 -20  -8  -1 119.493 45.5891   1
  20   8   1 40.1592 40.9010   1
 -21   8  -1 561.548 70.5589   1
  21  -8   1 569.980 69.3043   1
 -21  -8  -1 461.791 69.5450   1
  21   8   1 537.844 68.6772   1
 -22  -8  -1 361.155 58.9587   1
  22   8   1 527.095 67.6305   1
 -23  -8  -1 191.352 49.1358   1
  23   8   1 146.341 47.4417   1
 -24  -9   1 197.059 53.2996   1
  24   9  -1 75.4529 43.9903   1
 -23  -9   1 25.2823 38.8959   1
  23   9  -1 6.49256 41.7624   1
 -22  -9   1 158.672 51.8226   1
  22   9  -1 91.4003 47.8595   1
 -21  -9   1 1752.27 122.108   1
  21   9  -1 1946.00 124.265   1
  20  -9  -1 225.495 54.4294   1
 -20   9   1 274.525 55.9529   1
  20   9  -1 264.010 55.1760   1
  19  -9  -1 210.253 49.5057   1
 -19   9   1 106.356 48.2124   1
 -18  -9   1-6.72793 35.1867   1
  18   9  -1 47.5988 45.9084   1
 -17   9   1 1616.05 111.914   1
  17  -9  -1 1787.45 115.813   1
 -17  -9   1 1533.09 110.926   1
  17   9  -1 1736.52 115.767   1
  16  -9  -1 473.100 61.7365   1
  16   9  -1 604.842 67.8734   1
 -16  -9   1 483.236 64.2901   1
 -16   9   1 598.976 66.8235   1
  15  -9  -1 755.161 73.5841   1
  15   9  -1 696.226 72.8396   1
 -15   9   1 815.450 73.4661   1
 -15  -9   1 598.181 71.5450   1
 -14  -9   1 407.528 56.7968   1
  14   9  -1 372.531 53.3469   1
  13  -9  -1 2374.45 134.634   1
  13   9  -1 2102.40 131.263   1
 -13  -9   1 2213.65 135.037   1
 -13   9   1 2414.06 133.780   1
  12  -9  -1 733.411 69.3361   1
  12   9  -1 587.574 66.8692   1
 -12   9   1 606.484 64.3339   1
 -12  -9   1 685.975 69.4243   1
  11  -9  -1 32448.3 1187.42   1
 -11   9   1 31186.8 1183.74   1
  10  -9  -1 1201.64 89.6414   1
  10   9  -1 1464.95 97.9891   1
 -10  -9   1 1295.26 94.0409   1
 -10   9   1 1380.06 91.9931   1
  -9   9   1 61.6260 31.6360   1
  -9  -9   1 16.9222 32.7585   1
   9   9  -1 11.3012 31.4216   1
   9  -9  -1 79.0910 34.2325   1
  -8  -9   1 15379.9 596.849   1
  -8   9   1 15051.5 589.876   1
   8   9  -1 14924.1 595.526   1
   8  -9  -1 15575.4 592.482   1
  -7  -9   1 1624.90 99.9566   1
  -7   9   1 1478.70 92.5044   1
   7   9  -1 1290.77 90.8595   1
   7  -9  -1 1423.69 92.8729   1
   6   9  -1 8962.41 369.521   1
  -6  -9   1 9047.03 371.216   1
   5   9  -1 17633.6 669.607   1
  -5  -9   1 17259.6 669.356   1
  -4   9   1 440.488 48.2139   1
   4   9  -1 403.584 47.8099   1
  -4  -9   1 359.080 48.3856   1
   4  -9  -1 440.164 48.6416   1
  -3   9   1 23739.5 866.368   1
   3   9  -1 22831.9 868.098   1
  -3  -9   1 23347.5 871.171   1
   3  -9  -1 22551.2 865.531   1
  -2   9   1 3434.39 164.157   1
   2   9  -1 3567.47 168.664   1
  -2  -9   1 3558.13 166.522   1
   2  -9  -1 3176.14 163.725   1
   1  -9  -1 22460.2 859.745   1
  -1   9   1 23364.8 860.459   1
   0   9   1 23.4180 27.1918   1
   0  -9  -1 36.6708 26.3354   1
  -3   9  -1 24987.6 932.868   1
   3   9   1 24839.7 933.462   1
  -3  -9  -1 26277.4 936.900   1
   3  -9   1 23767.1 934.090   1
  -4   9  -1 4239.73 194.615   1
   4   9   1 4141.61 196.819   1
  -4  -9  -1 4403.65 200.176   1
   4  -9   1 4161.58 196.070   1
  -5   9  -1 1030.34 77.5302   1
   5   9   1 1082.44 78.1588   1
  -5  -9  -1 993.045 77.6971   1
   5  -9   1 1007.34 76.6491   1
   6   9   1 11052.2 471.925   1
   6  -9   1 12668.3 477.691   1
  -6  -9  -1 11873.0 475.804   1
  -6   9  -1 12147.5 473.420   1
   7  -9   1 11282.2 445.151   1
  -7   9  -1 10587.0 439.877   1
   7   9   1 10972.7 444.923   1
  -7  -9  -1 11320.9 446.049   1
   8  -9   1 16.4233 31.0958   1
  -8   9  -1 15.8993 28.0732   1
   8   9   1 16.8909 30.5593   1
  -8  -9  -1 22.6396 39.9382   1
   9  -9   1 17523.7 710.091   1
  -9   9  -1 19222.8 713.071   1
  -9  -9  -1 18803.9 715.754   1
   9   9   1 18498.2 714.969   1
  10  -9   1 1490.09 100.958   1
  11  -9   1 3328.88 172.920   1
 -11  -9  -1 3314.73 175.270   1
 -11   9  -1 3472.24 174.027   1
  12   9   1 5464.86 266.413   1
 -12  -9  -1 6457.50 277.131   1
  13  -9   1 3644.71 185.922   1
 -13   9  -1 3580.17 185.382   1
  13   9   1 3597.36 187.297   1
 -13  -9  -1 3766.37 190.864   1
  14  -9   1 1717.67 111.786   1
 -14   9  -1 1744.56 112.768   1
  14   9   1 1668.70 112.026   1
 -14  -9  -1 1585.70 110.734   1
  15  -9   1 437.390 58.9458   1
 -15   9  -1 371.208 58.1101   1
 -15  -9  -1 442.592 60.2777   1
  15   9   1 413.388 61.2342   1
  16   9   1 3044.26 165.172   1
  16  -9   1 2836.29 159.495   1
 -16  -9  -1 2787.11 158.498   1
 -16   9  -1 2876.82 158.557   1
  17  -9   1 281.057 53.4462   1
 -17   9  -1 386.473 58.3445   1
 -17  -9  -1 311.606 55.8305   1
  17   9   1 282.292 54.5489   1
  18   9   1 853.701 80.6990   1
 -18  -9  -1 932.265 87.3637   1
 -18   9  -1 937.189 85.2234   1
  18  -9   1 971.834 83.4935   1
  19   9   1 419.562 63.2072   1
 -19  -9  -1 502.494 67.3131   1
 -19   9  -1 443.711 63.6072   1
  19  -9   1 467.182 61.3764   1
 -20   9  -1 383.802 60.5595   1
  20  -9   1 345.039 58.3848   1
 -21  -9  -1 309.363 54.8156   1
 -21   9  -1 289.606 55.6723   1
  21  -9   1 208.555 51.2935   1
 -22  -9  -1 75.7160 48.1501   1
  22   9   1 6.41287 36.8351   1
 -23 -10   1 81.5699 45.6802   1
  23  10  -1 151.762 47.5311   1
 -21 -10   1-13.4147 46.6570   1
  21  10  -1 45.4980 41.4535   1
 -20 -10   1 441.551 67.9839   1
  20  10  -1 385.887 63.6585   1
  19  10  -1 496.265 68.2015   1
 -19 -10   1 538.653 70.6437   1
 -19  10   1 566.474 68.0411   1
  19 -10  -1 638.675 72.0059   1
 -18  10   1 13.2016 40.2384   1
  18 -10  -1-26.9282 41.8054   1
 -17 -10   1 441.460 64.0007   1
  17  10  -1 415.047 61.5688   1
  16  10  -1 3446.33 181.377   1
 -16 -10   1 3583.84 183.474   1
 -16  10   1 3582.60 182.956   1
  16 -10  -1 3293.30 179.450   1
  15  10  -1 3867.39 190.794   1
 -15 -10   1 3448.53 188.490   1
 -15  10   1 3519.89 184.051   1
  15 -10  -1 3687.22 187.971   1
  14  10  -1 1372.25 103.582   1
 -14 -10   1 1530.35 106.416   1
 -14  10   1 1427.96 101.642   1
  14 -10  -1 1236.19 97.7822   1
  13  10  -1 175.789 46.0464   1
 -13 -10   1 207.363 49.0197   1
 -13  10   1 204.472 47.2056   1
  13 -10  -1 191.456 43.8135   1
  12  10  -1 543.240 64.4211   1
  12 -10  -1 632.015 66.1229   1
 -12  10   1 547.634 61.9374   1
 -12 -10   1 564.839 64.5388   1
  11  10  -1 2406.59 146.512   1
 -11 -10   1 2794.06 151.649   1
  11 -10  -1 2540.69 144.238   1
  10 -10  -1 5941.48 260.601   1
  10  10  -1 5859.85 263.031   1
 -10 -10   1 5482.07 260.937   1
  -9 -10   1 9282.42 378.934   1
   9 -10  -1 8772.75 374.250   1
   9  10  -1 9338.24 379.704   1
  -9  10   1 8789.52 372.353   1
  -8 -10   1 22830.3 867.678   1
   8  10  -1 23680.1 866.389   1
  -8  10   1 22576.5 859.072   1
   8 -10  -1 21973.3 860.651   1
  -7  10   1 8921.76 374.724   1
   7  10  -1 8960.50 380.367   1
  -7 -10   1 9402.16 385.143   1
   7 -10  -1 9592.77 381.020   1
   6  10  -1 1115.33 83.4473   1
  -6 -10   1 1153.90 84.7155   1
   6 -10  -1 1081.48 79.9986   1
  -5  10   1 144.201 37.7852   1
   5  10  -1 177.039 40.4356   1
  -5 -10   1 188.432 41.3194   1
   5 -10  -1 213.580 39.3159   1
  -4  10   1 6645.56 270.727   1
   4  10  -1 6280.49 268.260   1
  -4 -10   1 6261.04 270.109   1
  -3  10   1 15756.1 555.487   1
  -3 -10   1 14699.8 559.142   1
   3 -10  -1 14706.2 556.703   1
  -2  10   1 13546.0 526.621   1
   2  10  -1 13696.0 530.982   1
  -2 -10   1 12553.5 527.859   1
   2 -10  -1 13962.9 529.021   1
   1  10  -1 105773. 3826.25   1
  -1  10   1 108114. 3825.43   1
  -1 -10   1 105099. 3825.88   1
   1 -10  -1 106417. 3825.52   1
   0  10   1 1536.90 97.6469   1
   0  10  -1 1533.92 96.9562   1
   0 -10   1 1516.48 96.7364   1
   0 -10  -1 1440.10 94.7539   1
  -1  10  -1 663.718 61.0131   1
   1  10   1 537.836 56.6065   1
  -1 -10  -1 620.836 60.4175   1
   1 -10   1 657.471 60.8682   1
  -2  10  -1 507.896 55.0891   1
   2  10   1 500.053 53.6642   1
  -2 -10  -1 455.827 54.7098   1
   2 -10   1 552.984 54.9902   1
  -3  10  -1 100746. 3697.20   1
   3  10   1 105391. 3700.12   1
  -3 -10  -1 104909. 3700.10   1
   3 -10   1 100218. 3698.80   1
  -4  10  -1 5110.49 233.250   1
   4  10   1 5424.41 238.524   1
  -4 -10  -1 5415.42 239.626   1
   4 -10   1 5127.19 235.569   1
  -5  10  -1 1150.98 83.1255   1
   5  10   1 1206.91 86.3916   1
  -5 -10  -1 1174.26 86.2164   1
   5 -10   1 1180.68 85.4898   1
   6  10   1 2719.95 149.156   1
  -6 -10  -1 2800.30 153.765   1
  -6  10  -1 3223.61 154.098   1
   6 -10   1 2930.02 152.828   1
   7  10   1 555.822 61.7882   1
  -7  10  -1 624.129 62.0303   1
   8 -10   1 8881.31 365.904   1
  -8 -10  -1 8765.13 366.775   1
   8  10   1 8473.16 365.357   1
   9 -10   1 4597.99 214.305   1
   9  10   1 4304.58 214.120   1
  -9 -10  -1 4515.89 217.351   1
  10 -10   1 1041.90 85.7000   1
 -10  10  -1 1072.36 84.8478   1
 -10 -10  -1 1145.79 91.0384   1
  11 -10   1 11967.4 485.725   1
 -11  10  -1 12018.5 484.792   1
  11  10   1 12368.2 488.974   1
 -11 -10  -1 11632.7 486.755   1
  12 -10   1 6483.33 282.379   1
 -12  10  -1 5948.75 276.463   1
  12  10   1 5876.02 279.877   1
 -12 -10  -1 6514.40 285.320   1
  13 -10   1 4539.41 218.573   1
 -13  10  -1 4402.75 216.081   1
  13  10   1 4278.92 215.892   1
 -13 -10  -1 4595.67 221.329   1
  14 -10   1 902.545 79.8312   1
 -14  10  -1 762.764 75.4360   1
 -14 -10  -1 787.892 79.6592   1
  14  10   1 891.599 82.0259   1
  15 -10   1 774.839 73.5462   1
 -15  10  -1 695.053 72.8549   1
 -15 -10  -1 631.295 71.1276   1
  15  10   1 741.896 74.9611   1
  16 -10   1-19.9286 43.4461   1
 -16  10  -1 19.5447 38.9612   1
  16  10   1 26.7984 37.2150   1
 -16 -10  -1 26.0568 37.3983   1
 -17  10  -1 5571.08 264.130   1
  17 -10   1 5900.70 268.606   1
  18  10   1 835.709 81.5390   1
 -18 -10  -1 903.683 85.5903   1
 -18  10  -1 768.161 80.8565   1
  18 -10   1 667.914 76.9826   1
  19  10   1-6.48705 42.4240   1
 -19 -10  -1 41.5131 47.4210   1
 -19  10  -1 6.62352 39.9936   1
  19 -10   1-20.2447 40.3528   1
  20  10   1 91.1634 45.4162   1
 -20 -10  -1 159.309 49.8270   1
 -20  10  -1-6.59806 45.6826   1
  20 -10   1 127.689 48.8497   1
 -21  10  -1 124.394 54.4486   1
  22  10   1 202.998 46.8637   1
 -22 -11   1 6.42369 43.7441   1
  22  11  -1 100.753 45.4030   1
 -21 -11   1 40.4163 47.6307   1
  21  11  -1 131.345 48.1024   1
 -20 -11   1-54.4640 50.3569   1
  20  11  -1-6.52532 43.7236   1
  19  11  -1 1571.04 112.089   1
 -19 -11   1 1489.05 106.551   1
 -19  11   1 1359.76 105.953   1
  19 -11  -1 1379.93 106.343   1
  18  11  -1 872.017 81.4615   1
  18 -11  -1 844.173 80.2622   1
 -18  11   1 706.581 77.9811   1
 -18 -11   1 869.269 79.2578   1
 -17  11   1 104.665 42.5566   1
  17 -11  -1 80.5403 41.4299   1
 -16 -11   1 1190.03 95.0624   1
  16  11  -1 1270.73 96.7096   1
  15  11  -1 781.041 79.2492   1
 -15 -11   1 1012.40 87.6038   1
 -15  11   1 810.462 77.2682   1
  15 -11  -1 1039.83 85.9092   1
  14  11  -1 58.1716 40.5607   1
  14 -11  -1 45.0891 37.8192   1
 -14  11   1 99.3360 38.6170   1
 -14 -11   1 46.6984 37.5372   1
  13 -11  -1 378.150 55.0177   1
 -13  11   1 447.590 56.7356   1
  12 -11  -1 1989.86 123.857   1
  12  11  -1 1975.07 126.048   1
 -12 -11   1 2031.82 126.970   1
  11  11  -1 2885.61 158.145   1
 -11 -11   1 2815.38 155.869   1
 -10 -11   1 6316.58 282.534   1
  10  11  -1 6138.46 280.814   1
 -10  11   1 6080.93 276.694   1
  10 -11  -1 6658.31 283.016   1
  -9  11   1 435.733 55.0304   1
   9  11  -1 520.613 62.1771   1
  -9 -11   1 581.450 64.6010   1
   9 -11  -1 487.133 57.7416   1
  -8 -11   1 5110.28 237.998   1
   8  11  -1 4622.75 229.886   1
  -8  11   1 5364.83 233.290   1
   8 -11  -1 5109.52 232.902   1
  -7  11   1 96.9870 36.6273   1
   7 -11  -1 151.385 42.4710   1
  -6  11   1 37.6071 30.5221   1
   6  11  -1 5.76274 37.0737   1
  -6 -11   1 17.4497 38.6669   1
   6 -11  -1 27.4808 31.5618   1
   5  11  -1 17845.0 708.846   1
  -5 -11   1 18651.4 711.957   1
   5 -11  -1 18726.9 708.046   1
  -4  11   1 32793.8 1263.02   1
   4  11  -1 34021.4 1266.49   1
  -4 -11   1 34484.3 1268.66   1
   4 -11  -1 35348.5 1268.26   1
  -3  11   1 201.156 43.1134   1
   3  11  -1 220.852 41.7314   1
  -3 -11   1 78.6193 32.7231   1
   2  11  -1 6561.46 289.085   1
  -2  11   1 7045.37 289.540   1
   2 -11  -1 6883.64 289.637   1
  -2 -11   1 6124.69 289.172   1
  -1  11   1 638.706 62.6983   1
   1  11  -1 611.703 62.4668   1
   1 -11  -1 707.349 64.8592   1
  -1 -11   1 661.809 63.4402   1
   0  11   1 12123.3 454.314   1
   0 -11  -1 11465.6 451.229   1
   0 -11   1 11306.0 450.974   1
  -1  11  -1 3511.38 174.002   1
   1  11   1 3369.79 172.051   1
  -1 -11  -1 3514.90 175.097   1
   1 -11   1 3550.87 175.736   1
  -2  11  -1 31976.7 1116.96   1
   2  11   1 28963.7 1111.73   1
  -2 -11  -1 29239.5 1114.03   1
   2 -11   1 29322.6 1115.86   1
  -3  11  -1 2743.84 144.697   1
   3  11   1 2675.56 144.285   1
  -3 -11  -1 2872.70 147.480   1
   3 -11   1 2463.38 140.412   1
  -4  11  -1 3529.78 171.547   1
   4  11   1 3442.95 174.314   1
  -4 -11  -1 3266.51 171.405   1
   4 -11   1 3323.16 170.035   1
  -5  11  -1 320.440 50.1934   1
   5  11   1 317.124 49.7448   1
  -5 -11  -1 342.324 54.1206   1
   5 -11   1 259.818 49.2358   1
  -6  11  -1 291.809 48.8899   1
   6  11   1 290.879 50.2923   1
  -6 -11  -1 332.830 55.4304   1
  -7  11  -1 1740.50 107.527   1
   7 -11   1 1557.85 104.529   1
   8  11   1 4706.46 215.844   1
   8 -11   1 4307.90 209.938   1
  -8 -11  -1 4152.47 210.808   1
  -8  11  -1 4481.35 210.398   1
   9  11   1 99.0192 38.9898   1
  -9 -11  -1 111.430 40.6873   1
   9 -11   1 134.187 42.3098   1
  10  11   1 237.502 50.9913   1
  10 -11   1 160.460 45.3414   1
 -10 -11  -1 220.591 47.1739   1
  11 -11   1 1549.65 104.487   1
 -11 -11  -1 1400.39 105.199   1
  11  11   1 1472.32 106.270   1
 -11  11  -1 1726.68 108.703   1
  12 -11   1 3397.46 175.941   1
 -12 -11  -1 3408.74 178.243   1
  12  11   1 3239.63 175.391   1
 -12  11  -1 3239.34 172.425   1
  13 -11   1 6.45526 36.6604   1
 -13 -11  -1-47.6202 45.2133   1
  13  11   1 26.1269 41.2923   1
 -13  11  -1-12.5481 36.7748   1
  14 -11   1 45.8217 45.8620   1
 -14 -11  -1-6.67454 37.9094   1
  14  11   1 39.1622 41.9836   1
 -14  11  -1-6.38430 39.6495   1
  15 -11   1 344.890 59.4845   1
 -15 -11  -1 323.058 52.8885   1
 -15  11  -1 335.733 57.9711   1
  15  11   1 359.193 56.0009   1
 -16  11  -1 559.309 65.2549   1
  16 -11   1 659.773 69.3972   1
 -17  11  -1 838.161 80.5526   1
  17 -11   1 736.975 80.4858   1
 -17 -11  -1 763.988 75.6023   1
  17  11   1 915.204 82.2551   1
  18 -11   1-6.75724 42.3460   1
 -18 -11  -1 47.2744 43.0714   1
 -18  11  -1 46.0707 48.9865   1
  18  11   1-13.2898 40.8921   1
  19 -11   1 40.3871 41.8652   1
 -19 -11  -1 55.3061 48.1417   1
  19  11   1 115.235 49.4776   1
 -19  11  -1 52.5532 43.3749   1
 -20 -11  -1 39.5169 45.1431   1
  20  11   1-6.38415 40.7142   1
 -21 -11  -1 390.620 63.2366   1
  21  11   1 576.302 66.8720   1
 -21 -12   1-39.8837 45.2289   1
  21  12  -1-18.6796 37.6093   1
 -20 -12   1 136.737 55.2768   1
 -19 -12   1 202.899 53.4360   1
  19  12  -1 138.011 50.7972   1
  18 -12  -1 283.311 55.0860   1
  18  12  -1 252.913 54.3795   1
 -18 -12   1 201.130 54.6756   1
 -18  12   1 190.418 54.7695   1
  17 -12  -1 40.2551 39.7249   1
  17  12  -1-25.8898 38.7046   1
 -17 -12   1 13.0921 38.7591   1
 -17  12   1 13.0752 39.8533   1
  16 -12  -1 93.2677 45.0059   1
  16  12  -1 13.0419 39.7875   1
 -16  12   1 52.0077 42.8958   1
 -16 -12   1 46.8385 35.4761   1
  15  12  -1 1818.37 125.906   1
 -15 -12   1 2208.15 133.218   1
 -14 -12   1 60.1586 41.6072   1
  14 -12  -1 112.086 43.2141   1
  14  12  -1 64.4901 42.6160   1
 -14  12   1 89.9059 42.7767   1
 -13 -12   1 118.279 45.7820   1
  13 -12  -1 71.5856 42.2930   1
  13  12  -1 77.1813 43.8332   1
 -13  12   1 37.9046 39.6747   1
 -12 -12   1 361.741 54.2623   1
  12  12  -1 384.204 57.6882   1
  12 -12  -1 465.251 59.8609   1
 -12  12   1 365.027 57.0421   1
 -11 -12   1 108.502 42.4337   1
  11 -12  -1 201.036 47.0736   1
  11  12  -1 108.431 42.0686   1
 -11  12   1 210.967 46.8516   1
 -10 -12   1 714.809 72.4972   1
  10 -12  -1 807.539 72.6546   1
 -10  12   1 617.253 65.6587   1
  10  12  -1 761.365 73.8566   1
  -9 -12   1 2619.13 151.128   1
   9  12  -1 2843.12 155.812   1
  -8 -12   1 1035.14 85.5673   1
   8  12  -1 963.142 78.9213   1
  -7  12   1 2851.01 150.585   1
   7  12  -1 2811.46 153.426   1
  -7 -12   1 2567.37 150.825   1
   7 -12  -1 2796.51 150.419   1
  -6  12   1 11.4218 34.4908   1
   6  12  -1 41.9273 36.5194   1
  -6 -12   1 6.04580 36.1599   1
   6 -12  -1 22.8061 33.0840   1
  -5  12   1 16354.3 640.912   1
   5  12  -1 17322.4 645.684   1
  -5 -12   1 15669.4 641.455   1
   5 -12  -1 16529.7 642.391   1
  -4  12   1 2123.96 125.306   1
   4 -12  -1 2189.34 126.870   1
   3  12  -1 2153.50 127.455   1
  -3 -12   1 2277.28 130.832   1
   3 -12  -1 2250.49 129.469   1
  -2  12   1 5.66023 31.4387   1
   2  12  -1-11.5639 28.2306   1
  -2 -12   1-5.88132 29.1349   1
   2 -12  -1-5.66917 31.4884   1
   1  12  -1 2291.70 129.677   1
  -1  12   1 2231.34 128.374   1
  -1 -12   1 2053.42 124.344   1
   1 -12  -1 2216.90 127.936   1
   0  12  -1 17.2314 32.9751   1
   0  12   1-5.69502 31.6346   1
   0 -12  -1 5.80346 34.7061   1
   0 -12   1 34.4534 33.3149   1
  -1  12  -1 4347.61 199.328   1
   1  12   1 4050.33 196.217   1
  -1 -12  -1 3785.62 194.027   1
   1 -12   1 3980.89 196.151   1
  -2  12  -1 1050.56 84.0892   1
   2  12   1 1077.14 82.0762   1
  -2 -12  -1 1111.36 83.5820   1
   2 -12   1 999.926 83.9412   1
  -3  12  -1 7430.76 326.207   1
   3  12   1 7671.26 328.885   1
  -3 -12  -1 7679.41 329.595   1
   3 -12   1 7879.44 330.122   1
  -4  12  -1 5.76436 32.7376   1
   4 -12   1 11.4398 30.2928   1
   5  12   1 1236.69 96.5775   1
  -5 -12  -1 1444.86 101.273   1
   6  12   1 123.506 37.5283   1
  -6 -12  -1 168.941 43.1437   1
   7  12   1 1640.47 114.393   1
  -7 -12  -1 1821.06 118.022   1
  -7  12  -1 1673.37 110.970   1
   7 -12   1 1962.74 117.976   1
   8  12   1 2727.59 153.146   1
  -8 -12  -1 2817.01 154.103   1
  -8  12  -1 2625.23 147.299   1
   8 -12   1 2686.89 150.353   1
   9  12   1 309.424 53.7505   1
   9 -12   1 250.089 50.8658   1
  -9 -12  -1 316.818 53.4037   1
  -9  12  -1 215.752 48.0556   1
  10 -12   1 56.9805 37.1341   1
 -10 -12  -1-45.0400 39.2462   1
 -10  12  -1 18.4236 37.4607   1
 -11  12  -1 946.203 83.2323   1
  11 -12   1 915.634 82.1378   1
  12  12   1 722.251 72.5268   1
 -12 -12  -1 659.078 70.3240   1
 -12  12  -1 673.885 69.8140   1
  12 -12   1 697.332 71.9794   1
  13  12   1 1131.28 91.9737   1
 -13 -12  -1 1126.71 93.2175   1
  14 -12   1 743.412 76.2167   1
 -14 -12  -1 892.749 83.7659   1
  14  12   1 955.164 85.0007   1
 -14  12  -1 851.381 79.5275   1
  15 -12   1 430.175 62.0369   1
 -15 -12  -1 429.523 61.2033   1
  15  12   1 468.184 64.3372   1
 -15  12  -1 476.722 64.2316   1
  16 -12   1 106.754 44.0504   1
 -16 -12  -1 32.7422 42.5348   1
  16  12   1 78.4208 45.5119   1
 -16  12  -1 45.1391 40.8298   1
  17 -12   1 66.7303 44.9488   1
 -17 -12  -1 102.625 44.8615   1
  17  12   1 197.833 54.3071   1
 -17  12  -1 168.246 50.7591   1
  18 -12   1 13.3311 40.2550   1
 -18 -12  -1-13.0871 45.8484   1
 -18  12  -1 58.4240 44.8301   1
  18  12   1 33.0519 44.6324   1
 -19 -12  -1-13.3742 45.1444   1
  19  12   1-6.41135 41.9302   1
 -20 -12  -1 191.034 51.2627   1
  20  12   1 172.942 50.5572   1
  20  13  -1 83.2620 49.7614   1
 -20 -13   1 12.6005 44.1684   1
  18  13  -1 19.1393 44.0629   1
 -18 -13   1 38.3574 44.7978   1
 -16 -13   1 40.7043 46.4970   1
  16 -13  -1-33.8145 41.6130   1
  16  13  -1-6.44681 41.4638   1
 -16  13   1-6.58596 40.1472   1
 -15 -13   1 523.830 67.5229   1
  15  13  -1 667.575 72.6896   1
 -15  13   1 534.532 66.8623   1
  15 -13  -1 663.502 70.3701   1
  14 -13  -1 185.876 46.6487   1
 -14  13   1 301.379 53.8543   1
  13  13  -1 141.696 45.4579   1
 -13 -13   1 170.254 48.7387   1
 -12 -13   1 176.041 49.9795   1
  12 -13  -1 72.0030 40.9433   1
  12  13  -1 161.407 48.6017   1
 -12  13   1 142.511 42.7504   1
 -11 -13   1 3455.11 178.757   1
  11  13  -1 3321.47 177.622   1
 -11  13   1 3358.59 175.699   1
  11 -13  -1 3473.02 179.711   1
 -10  13   1 1587.86 104.190   1
  10 -13  -1 1348.44 101.182   1
  -9  13   1 259.672 50.9239   1
   9  13  -1 307.874 49.7825   1
  -9 -13   1 274.011 50.8921   1
   9 -13  -1 368.120 56.5448   1
  -8  13   1 379.756 53.9600   1
   8  13  -1 402.645 55.2008   1
  -8 -13   1 317.791 53.7609   1
   8 -13  -1 436.484 57.0927   1
  -7  13   1 512.733 60.7654   1
   7  13  -1 510.344 63.4164   1
  -7 -13   1 476.719 61.8367   1
   7 -13  -1 383.146 54.4299   1
  -6  13   1 315.004 50.9969   1
   6  13  -1 271.648 51.1006   1
  -6 -13   1 286.668 52.3494   1
   6 -13  -1 249.987 48.1119   1
  -5  13   1 17.7095 29.6593   1
   5  13  -1 6.08537 30.1470   1
  -5 -13   1-12.2960 30.8893   1
   5 -13  -1 30.7203 35.2713   1
   4  13  -1 383.815 57.1231   1
  -4 -13   1 280.328 51.8460   1
   3  13  -1 142.800 39.1560   1
  -3 -13   1 103.869 37.1498   1
   2  13  -1 132.401 44.0923   1
  -2 -13   1 79.7817 41.2821   1
   1  13  -1 1055.44 84.6920   1
  -1 -13   1 1155.98 87.2336   1
   0  13  -1 120.896 45.0836   1
   0  13   1 196.795 46.6754   1
   0 -13   1 178.439 45.4780   1
  -1  13  -1 107.444 42.3307   1
   1  13   1 129.805 42.9980   1
  -1 -13  -1 151.427 45.8452   1
   1 -13   1 96.1896 41.4249   1
  -2  13  -1 227.160 46.4304   1
   2  13   1 225.535 47.6860   1
  -2 -13  -1 162.879 41.6552   1
   2 -13   1 195.329 46.8325   1
  -3  13  -1 3265.94 170.050   1
   3  13   1 3456.97 173.008   1
  -3 -13  -1 3112.10 169.189   1
  -4  13  -1 870.605 76.4358   1
   4  13   1 930.146 77.7785   1
  -4 -13  -1 846.102 76.4846   1
   4 -13   1 838.953 77.1465   1
   5  13   1 1549.87 105.197   1
  -5 -13  -1 1555.54 106.523   1
   5 -13   1 1532.59 104.882   1
  -6 -13  -1 2647.39 149.077   1
   6  13   1 2426.23 139.803   1
  -6  13  -1 2618.09 144.287   1
   6 -13   1 2332.15 139.690   1
  -7  13  -1 240.740 48.3587   1
   7  13   1 184.683 49.3800   1
  -7 -13  -1 254.817 49.1067   1
   7 -13   1 323.293 51.2422   1
   8  13   1 3424.05 175.979   1
  -8 -13  -1 3100.12 171.149   1
  -8  13  -1 3012.64 167.708   1
   8 -13   1 3670.09 178.500   1
  -9  13  -1 378.590 55.2200   1
   9 -13   1 363.251 55.9904   1
  10  13   1 678.625 72.3060   1
 -10 -13  -1 657.853 72.5997   1
 -10  13  -1 618.969 67.2630   1
  10 -13   1 824.966 76.5949   1
 -11 -13  -1-6.53403 35.0325   1
  11  13   1 6.44906 31.9469   1
  12  13   1 188.140 52.5552   1
 -12 -13  -1 139.953 48.8130   1
 -12  13  -1 254.208 54.4417   1
  12 -13   1 190.405 51.4439   1
  13  13   1 903.497 82.4631   1
  13 -13   1 927.998 82.0353   1
 -13 -13  -1 863.042 83.8100   1
 -13  13  -1 871.903 79.3308   1
  14 -13   1 120.677 46.4129   1
 -14 -13  -1 130.905 44.4389   1
 -14  13  -1 110.469 48.1712   1
  14  13   1 32.5663 37.9330   1
  15 -13   1 100.457 47.7304   1
 -15 -13  -1 250.766 50.7905   1
  15  13   1 219.911 52.9396   1
 -15  13  -1 163.148 51.1212   1
  16 -13   1 167.378 51.7222   1
  17 -13   1 13.2315 38.7851   1
 -17  13  -1 58.1690 43.3022   1
 -17 -13  -1 38.2359 42.3608   1
  17  13   1-12.8526 40.9878   1
 -19 -13  -1-19.2572 46.5486   1
  19  13   1 31.5721 43.6006   1
 -19 -14   1 61.1866 40.3631   1
  19  14  -1 12.3358 41.3379   1
 -18 -14   1 582.474 71.5458   1
  18  14  -1 670.539 70.7938   1
 -17 -14   1 346.684 59.6236   1
  17  14  -1 333.411 56.2964   1
 -16  14   1 987.233 89.1471   1
  16  14  -1 1154.23 91.6324   1
 -16 -14   1 1147.12 94.5062   1
 -15  14   1 869.691 78.4941   1
 -15 -14   1 810.125 77.8457   1
  15  14  -1 689.963 71.5217   1
  15 -14  -1 718.291 74.6434   1
 -14  14   1 44.7824 40.4672   1
 -14 -14   1 13.2110 44.9555   1
  14  14  -1 70.7139 44.0823   1
  14 -14  -1 26.8321 39.3427   1
 -13  14   1 846.306 78.2880   1
 -13 -14   1 690.321 76.8278   1
  13 -14  -1 776.735 75.0720   1
 -12  14   1 31.6337 38.5670   1
 -12 -14   1-13.0577 35.0046   1
  12 -14  -1-26.3233 40.1159   1
  12  14  -1 6.47645 35.5606   1
  11  14  -1 941.869 87.4993   1
 -11 -14   1 1141.50 92.9425   1
 -10  14   1 661.111 68.6938   1
 -10 -14   1 794.510 75.6997   1
  10  14  -1 587.312 66.6079   1
  10 -14  -1 469.864 63.9981   1
  -9 -14   1 361.191 55.9121   1
  -9  14   1 238.544 52.4239   1
   9  14  -1 311.606 53.0135   1
  -8  14   1 1235.49 91.2624   1
  -8 -14   1 1372.13 100.029   1
   8 -14  -1 1037.02 90.1774   1
   8  14  -1 934.141 84.0388   1
  -7  14   1 99.0907 40.3469   1
   7 -14  -1 114.523 43.1178   1
   6 -14  -1 1433.34 103.738   1
  -6  14   1 1445.32 102.591   1
   6  14  -1 1612.40 109.763   1
  -6 -14   1 1472.29 106.986   1
   5 -14  -1 1278.36 96.2290   1
  -5  14   1 1323.06 97.3111   1
   5  14  -1 1215.61 97.9410   1
  -5 -14   1 1346.52 97.2399   1
   4 -14  -1 112.081 41.7329   1
  -4  14   1 135.909 42.9946   1
   4  14  -1 179.587 47.2630   1
  -4 -14   1 187.164 46.7430   1
  -3  14   1 7902.60 336.880   1
   3  14  -1 7879.40 335.950   1
   3 -14  -1 7632.76 334.528   1
  -3 -14   1 7677.22 336.464   1
  -2  14   1 2589.50 144.993   1
   2  14  -1 2664.94 144.989   1
  -2 -14   1 2408.46 140.772   1
   2 -14  -1 2254.89 137.621   1
   1  14  -1 1251.61 95.4292   1
  -1  14   1 1524.63 102.328   1
  -1 -14   1 1338.91 98.8105   1
   1 -14  -1 1301.97 95.4982   1
   0  14  -1 6.35223 37.9949   1
   0 -14   1 42.6980 39.2412   1
   0 -14  -1 25.0397 32.7458   1
   1 -14   1 271.549 50.3244   1
  -1  14  -1 254.517 51.1415   1
   1  14   1 261.412 49.3330   1
  -1 -14  -1 199.529 45.4489   1
  -2  14  -1 878.106 77.9691   1
   2  14   1 943.006 81.9225   1
   2 -14   1 810.615 74.4184   1
   3 -14   1 4119.94 204.757   1
   3  14   1 4084.12 203.476   1
  -3 -14  -1 4085.31 202.599   1
   4 -14   1 3923.15 202.435   1
  -4  14  -1 4113.64 203.475   1
   4  14   1 4075.59 203.368   1
  -4 -14  -1 4367.46 207.652   1
   5 -14   1 31.7144 36.0347   1
  -5  14  -1-6.17378 37.2905   1
   5  14   1 69.5237 42.3490   1
  -5 -14  -1 19.6308 39.1412   1
   6 -14   1 56.3057 39.5525   1
  -6  14  -1-12.5670 37.5766   1
   6  14   1-6.17708 38.3613   1
  -6 -14  -1 13.6434 42.7474   1
  -7  14  -1 667.469 69.7222   1
   7 -14   1 756.027 73.0448   1
   8 -14   1 6.38369 36.6539   1
  -8 -14  -1 45.1655 37.4390   1
  -8  14  -1-18.7357 38.4357   1
   8  14   1 58.1919 41.9441   1
   9  14   1 45.2495 44.6874   1
  -9 -14  -1 77.9828 46.5429   1
  10 -14   1-13.0344 35.7852   1
  10  14   1 32.6053 40.1256   1
 -10  14  -1 18.7691 37.0438   1
 -10 -14  -1-6.54835 35.5358   1
  11 -14   1 2913.53 158.135   1
  11  14   1 2728.15 156.623   1
 -11  14  -1 2766.43 154.688   1
 -11 -14  -1 2765.25 156.852   1
  12 -14   1-13.2916 39.3520   1
  12  14   1 6.48664 43.1140   1
 -12  14  -1 12.5807 36.1131   1
 -12 -14  -1 59.7207 46.1563   1
  13 -14   1 366.153 60.6686   1
  13  14   1 415.354 62.3714   1
 -13  14  -1 260.048 53.3748   1
 -13 -14  -1 448.481 65.2170   1
  14  14   1-12.9751 39.9229   1
 -14 -14  -1-20.4619 42.7424   1
  15 -14   1 1333.81 100.333   1
 -15  14  -1 1228.34 97.1001   1
  15  14   1 1216.83 97.2249   1
 -15 -14  -1 1204.60 96.9508   1
 -16  14  -1 51.5696 45.8183   1
  16 -14   1 66.2455 44.0463   1
  16  14   1 75.7218 48.1540   1
 -16 -14  -1-50.9983 48.3531   1
 -17  14  -1 489.327 66.1093   1
  18  14   1 277.492 53.0927   1
 -18 -14  -1 243.373 52.2818   1
  18  15  -1 1068.80 88.0295   1
 -18 -15   1 1145.81 90.1443   1
  17  15  -1 1718.93 118.396   1
 -17 -15   1 2029.18 123.686   1
  16  15  -1 138.214 49.3340   1
 -16 -15   1 151.960 58.7719   1
 -15  15   1 1925.37 125.142   1
 -15 -15   1 2198.61 132.470   1
  15  15  -1 1997.50 126.417   1
 -13  15   1 12.8785 40.7072   1
  13  15  -1 25.4904 35.7950   1
 -13 -15   1-32.2802 34.1897   1
  13 -15  -1 6.64989 41.2947   1
 -12  15   1 103.390 40.7400   1
  12  15  -1 103.088 44.7154   1
 -12 -15   1 162.378 49.7521   1
  12 -15  -1 138.666 44.1157   1
 -11  15   1 400.597 63.2698   1
  11  15  -1 463.662 65.7807   1
 -11 -15   1 453.220 64.3125   1
  11 -15  -1 485.461 61.7824   1
 -10  15   1 4824.58 228.414   1
  10  15  -1 5048.09 231.398   1
 -10 -15   1 4522.20 225.073   1
  10 -15  -1 4458.22 224.296   1
   9 -15  -1 334.889 57.6835   1
  -9  15   1 249.117 50.2581   1
   9  15  -1 293.535 56.7932   1
  -9 -15   1 380.553 58.2221   1
  -8 -15   1 2722.64 151.729   1
   8  15  -1 2449.59 145.074   1
   7  15  -1 1715.90 114.833   1
  -7 -15   1 1767.87 118.060   1
  -7  15   1 1676.78 111.202   1
   6 -15  -1 462.759 62.9291   1
  -6  15   1 414.907 59.5685   1
   6  15  -1 257.502 52.2914   1
  -6 -15   1 405.423 58.6963   1
  -5  15   1 2502.74 145.333   1
   5  15  -1 2344.83 140.776   1
  -5 -15   1 2584.41 145.424   1
   5 -15  -1 2433.62 143.950   1
  -4  15   1 1075.94 86.6313   1
   4  15  -1 823.260 80.3245   1
  -4 -15   1 912.942 82.9878   1
   4 -15  -1 769.932 77.7827   1
  -3  15   1 867.355 77.9516   1
   3 -15  -1 722.325 73.9163   1
  -2  15   1 44.5204 39.1620   1
   2 -15  -1 38.7602 38.2773   1
   1  15  -1 443.451 61.7573   1
  -1  15   1 532.676 64.0540   1
  -1 -15   1 567.120 65.9039   1
   1 -15  -1 497.701 64.2872   1
   0  15  -1 660.556 69.4935   1
   0  15   1 812.736 75.7764   1
   0 -15  -1 776.612 75.6660   1
  -1  15  -1 704.369 72.7052   1
   1  15   1 506.832 66.2275   1
   1 -15   1 683.528 69.5994   1
  -1 -15  -1 751.347 75.6074   1
  -2  15  -1 9360.38 389.001   1
   2 -15   1 9163.73 388.196   1
  -2 -15  -1 8990.50 387.181   1
  -3  15  -1 1287.62 96.9900   1
   3 -15   1 1192.58 94.8342   1
   4  15   1 6.44094 40.3597   1
   5  15   1 287.670 52.3245   1
  -5 -15  -1 280.882 54.3635   1
  -6  15  -1 1068.88 88.3160   1
   6  15   1 1067.28 88.7186   1
  -6 -15  -1 1230.23 97.6800   1
   6 -15   1 1126.04 91.0297   1
   7 -15   1 763.693 72.1616   1
   7  15   1 622.050 71.6544   1
  -7 -15  -1 806.710 76.4748   1
  -7  15  -1 691.895 72.3316   1
   8 -15   1 210.381 44.4315   1
  -8  15  -1 255.497 51.0963   1
   8  15   1 201.665 46.2809   1
  -8 -15  -1 246.782 49.8970   1
  -9  15  -1 433.014 62.1175   1
   9  15   1 350.196 57.8372   1
  -9 -15  -1 449.674 66.4694   1
   9 -15   1 441.375 61.1116   1
 -10  15  -1 31.8208 39.8978   1
  10  15   1 58.6532 43.6734   1
 -10 -15  -1 6.54415 42.1086   1
  10 -15   1 45.6824 35.0123   1
 -11  15  -1 69.7370 41.8363   1
  11  15   1 57.9620 44.1758   1
  11 -15   1 39.3581 38.8791   1
 -11 -15  -1 32.6271 39.0605   1
 -12 -15  -1 3835.79 194.978   1
  12  15   1 3759.13 193.101   1
 -13  15  -1 2188.88 133.616   1
  13 -15   1 2150.54 133.632   1
 -14  15  -1 518.004 65.4693   1
  14  15   1 749.412 75.0229   1
 -14 -15  -1 600.392 70.2601   1
  14 -15   1 764.968 75.0264   1
 -15  15  -1 457.704 62.1025   1
 -15 -15  -1 542.153 68.8517   1
  15  15   1 446.727 63.8436   1
  15 -15   1 516.328 65.5369   1
 -16 -15  -1 68.8756 47.5326   1
  16  15   1 61.6138 46.2025   1
 -17 -15  -1 905.179 82.7434   1
  17  15   1 805.693 81.4845   1
  16  16  -1 458.939 62.6269   1
 -16 -16   1 604.919 67.3265   1
  15  16  -1 18.5388 36.9632   1
 -15 -16   1 31.8789 39.9606   1
  14  16  -1 1484.14 106.759   1
 -14 -16   1 1710.08 112.934   1
 -13  16   1 1741.53 119.340   1
 -13 -16   1 1925.83 118.987   1
  13  16  -1 1774.86 118.109   1
 -12  16   1 2558.95 148.334   1
  12 -16  -1 2491.85 146.330   1
 -11  16   1 188.837 49.8633   1
  11  16  -1 140.822 49.3249   1
 -11 -16   1 237.626 52.0494   1
  11 -16  -1 219.059 50.8135   1
 -10  16   1 1214.66 92.2448   1
  10  16  -1 1026.82 90.7078   1
 -10 -16   1 1080.84 90.1370   1
  10 -16  -1 1134.02 90.7411   1
   9 -16  -1 335.793 56.8015   1
  -9  16   1 466.143 60.2413   1
   9  16  -1 370.668 61.2255   1
  -9 -16   1 379.380 60.5752   1
  -8  16   1 1258.65 97.1681   1
   8  16  -1 1188.57 94.0912   1
  -8 -16   1 1184.36 95.9868   1
   8 -16  -1 1237.50 99.2818   1
   7 -16  -1-13.2869 41.6294   1
   7  16  -1 6.34163 38.2930   1
  -7 -16   1 20.3348 41.3210   1
  -7  16   1 26.0013 39.6268   1
   6  16  -1 5938.35 264.050   1
  -6  16   1 5568.55 260.195   1
   6 -16  -1 5488.39 258.930   1
  -6 -16   1 5336.17 259.564   1
   5 -16  -1 6.49236 38.8237   1
   5  16  -1-25.6290 41.5581   1
  -5 -16   1 58.1362 42.9320   1
  -5  16   1-6.49860 41.4421   1
   4  16  -1 1385.10 106.464   1
  -4  16   1 1563.52 111.033   1
   4 -16  -1 1715.45 111.857   1
  -4 -16   1 1786.52 114.872   1
  -3  16   1 4661.30 221.102   1
   3  16  -1 4319.06 217.873   1
  -3 -16   1 4098.88 217.395   1
   3 -16  -1 4838.98 224.119   1
   2  16  -1 44.0845 37.3798   1
  -2  16   1 77.4047 39.4077   1
   2 -16  -1 105.083 41.9633   1
  -1  16   1 4640.75 233.350   1
   1  16  -1 5063.51 236.726   1
   1 -16  -1 5010.15 237.512   1
  -1 -16   1 5134.25 238.899   1
   0  16   1 31.6533 39.6859   1
   0  16  -1 19.2434 37.2306   1
   0 -16   1 45.7204 37.1118   1
   0 -16  -1 38.9603 34.4079   1
   1  16   1 153.179 41.2874   1
  -1  16  -1 206.764 50.3607   1
  -1 -16  -1 187.189 43.1192   1
   1 -16   1 247.609 50.7786   1
   2  16   1 1977.25 128.182   1
  -2  16  -1 2152.66 130.824   1
  -2 -16  -1 2134.53 131.868   1
   2 -16   1 2079.90 127.656   1
   3  16   1 3607.65 185.024   1
  -3  16  -1 3243.10 180.965   1
   3 -16   1 3602.21 185.366   1
  -3 -16  -1 3843.38 189.258   1
   4  16   1 2320.15 142.895   1
  -4  16  -1 2293.26 142.259   1
  -4 -16  -1 2690.82 148.220   1
   4 -16   1 2461.30 146.004   1
   5 -16   1 460.585 62.4259   1
   5  16   1 501.073 64.2889   1
  -5 -16  -1 495.008 65.4400   1
  -5  16  -1 451.139 60.2814   1
  -6  16  -1 102.498 46.8280   1
   6  16   1 51.2407 45.5753   1
   6 -16   1 52.9858 37.2847   1
  -7  16  -1 6300.86 283.508   1
   7 -16   1 6183.87 284.706   1
  -8  16  -1 691.738 74.0599   1
   8  16   1 837.261 76.2876   1
   8 -16   1 702.907 72.2393   1
  -8 -16  -1 766.312 75.3519   1
  -9 -16  -1 785.058 74.8006   1
   9  16   1 794.004 77.7390   1
 -10  16  -1 1519.50 109.562   1
  10  16   1 1415.72 102.738   1
 -10 -16  -1 1480.55 105.353   1
  10 -16   1 1457.28 105.764   1
 -11  16  -1 1208.35 97.6400   1
  11  16   1 1267.22 96.8876   1
 -11 -16  -1 1296.95 96.5709   1
  11 -16   1 1061.96 92.1385   1
 -12  16  -1 2554.95 142.266   1
  12  16   1 2379.26 140.879   1
 -12 -16  -1 2291.10 137.893   1
  12 -16   1 2259.42 139.169   1
 -13  16  -1 738.112 76.0758   1
  13  16   1 583.709 68.2500   1
  13 -16   1 729.373 75.5514   1
 -13 -16  -1 850.226 81.1757   1
 -14  16  -1 1432.37 103.317   1
 -15 -16  -1 196.496 50.6438   1
  15  16   1 116.499 45.3783   1
 -14 -17   1 329.240 55.6954   1
  14  17  -1 303.638 54.9700   1
 -13 -17   1 1167.01 93.8900   1
  13  17  -1 1164.18 92.2020   1
 -12 -17   1 119.480 46.7045   1
  12  17  -1 124.536 50.1970   1
 -11  17   1 3382.68 180.795   1
  11  17  -1 3406.75 181.691   1
 -11 -17   1 3611.34 184.436   1
  11 -17  -1 3486.74 185.792   1
 -10  17   1 273.523 56.3618   1
  10  17  -1 189.838 52.7032   1
 -10 -17   1 170.266 51.9916   1
  10 -17  -1 202.210 50.7029   1
  -9  17   1 2405.74 141.105   1
  -9 -17   1 2213.45 136.848   1
   9  17  -1 2157.27 137.378   1
   9 -17  -1 2307.65 139.884   1
   8  17  -1 643.401 74.5443   1
  -8 -17   1 643.083 72.8933   1
   7 -17  -1 1806.26 123.927   1
   7  17  -1 1859.77 123.171   1
  -7 -17   1 2017.33 129.325   1
  -7  17   1 2081.84 127.292   1
   6 -17  -1 248.907 49.1854   1
   6  17  -1 167.344 51.5439   1
  -6 -17   1 164.711 48.5359   1
  -6  17   1 151.170 46.8317   1
  -5  17   1 2953.87 159.816   1
   5  17  -1 2645.81 153.952   1
  -5 -17   1 2702.27 154.974   1
   5 -17  -1 2739.32 155.067   1
   4  17  -1 2018.18 126.551   1
  -4  17   1 1918.46 125.615   1
   4 -17  -1 2046.77 128.611   1
  -3  17   1 2688.54 151.277   1
   3 -17  -1 2508.07 149.200   1
  -2  17   1 1596.97 111.375   1
   2  17  -1 1535.01 108.666   1
  -2 -17   1 1605.82 109.761   1
   2 -17  -1 1419.09 107.810   1
  -1  17   1 1453.00 105.072   1
   1  17  -1 1465.09 104.745   1
   1 -17  -1 1334.13 103.484   1
  -1 -17   1 1523.61 107.703   1
   0  17  -1 315.016 56.7325   1
   0  17   1 313.685 54.9547   1
   0 -17  -1 273.399 53.1173   1
   0 -17   1 326.806 56.8595   1
   1  17   1 969.434 86.9559   1
  -1  17  -1 1123.88 88.5807   1
  -1 -17  -1 1106.04 89.1773   1
   1 -17   1 991.991 87.0934   1
   2  17   1 567.505 68.0600   1
  -2  17  -1 488.948 66.5404   1
  -2 -17  -1 545.706 66.7719   1
   2 -17   1 579.911 68.9258   1
  -3  17  -1 3964.42 195.672   1
   3 -17   1 3562.67 189.146   1
   4 -17   1 64.7303 41.3982   1
  -4  17  -1 123.216 48.6709   1
   4  17   1 65.0526 42.6595   1
  -4 -17  -1 106.510 43.6482   1
  -5 -17  -1 2967.12 167.606   1
   5  17   1 3045.51 164.709   1
   6 -17   1 2468.94 144.911   1
   6  17   1 2469.78 144.271   1
  -6 -17  -1 2488.68 144.735   1
  -6  17  -1 2267.36 141.878   1
  -7  17  -1 1534.27 109.469   1
  -7 -17  -1 1436.36 106.981   1
   7 -17   1 1733.56 113.804   1
  -8  17  -1 1259.57 97.1344   1
   8  17   1 1232.95 96.4297   1
   8 -17   1 1130.41 94.8596   1
  -8 -17  -1 1247.52 96.5880   1
  -9  17  -1 428.576 65.0537   1
   9 -17   1 559.636 66.3681   1
 -10  17  -1 1320.06 100.581   1
  10  17   1 1485.89 106.538   1
  10 -17   1 1359.99 102.266   1
 -10 -17  -1 1222.24 99.4175   1
 -11 -17  -1 2444.47 139.774   1
  11  17   1 2200.02 136.592   1
 -12  17  -1 1727.72 112.337   1
  12 -17   1 1362.46 102.973   1
 -13 -17  -1 1600.62 111.243   1
  13  17   1 1707.54 111.266   1
 -12 -18   1 372.792 61.3006   1
  12  18  -1 363.091 60.0903   1
 -11 -18   1 159.984 51.5660   1
  11  18  -1 153.768 52.5642   1
 -10 -18   1 731.707 76.4779   1
  10  18  -1 730.411 75.6512   1
   9 -18  -1 72.6322 42.1225   1
  -9  18   1 52.2985 43.1172   1
   9  18  -1 18.8447 38.3092   1
  -9 -18   1 6.24351 36.2386   1
   8 -18  -1 1691.21 110.870   1
   8  18  -1 1498.31 106.235   1
  -8 -18   1 1567.67 108.578   1
  -8  18   1 1323.24 104.382   1
   7 -18  -1 345.996 57.0590   1
   7  18  -1 452.632 59.9636   1
  -7 -18   1 252.558 55.8690   1
  -7  18   1 302.237 61.4838   1
  -6  18   1 2983.64 162.761   1
   6 -18  -1 2719.04 156.605   1
  -5  18   1 1051.85 90.2394   1
  -5 -18   1 989.607 88.3569   1
   5 -18  -1 1212.71 95.1371   1
   4  18  -1 2140.88 132.065   1
  -4  18   1 1965.47 130.215   1
  -4 -18   1 2208.71 133.498   1
   4 -18  -1 2377.98 137.765   1
  -3  18   1 462.729 61.8023   1
   3  18  -1 691.776 70.1056   1
   3 -18  -1 647.948 67.0890   1
  -3 -18   1 525.848 64.8201   1
  -2  18   1 2216.16 136.336   1
   2  18  -1 2252.09 136.200   1
  -2 -18   1 2089.35 134.209   1
   2 -18  -1 2366.32 139.917   1
  -1  18   1 165.934 45.6437   1
   1  18  -1 119.612 42.8179   1
  -1 -18   1 160.669 46.5850   1
   1 -18  -1 143.285 44.9426   1
   0  18   1 2217.76 134.462   1
   0  18  -1 1905.23 125.387   1
   0 -18   1 2208.90 132.724   1
   0 -18  -1 1843.55 125.608   1
  -1  18  -1 179.930 47.7561   1
   1  18   1 115.795 45.3148   1
   1 -18   1 117.389 43.6003   1
  -1 -18  -1 123.467 43.4460   1
  -2  18  -1 1648.28 116.697   1
   2  18   1 2055.28 124.940   1
   2 -18   1 1748.02 119.085   1
  -2 -18  -1 1791.30 117.477   1
  -3  18  -1 792.683 78.0609   1
   3  18   1 752.178 79.4228   1
   3 -18   1 830.930 80.7918   1
  -3 -18  -1 803.511 78.6029   1
  -4  18  -1 1778.13 116.708   1
   4  18   1 1355.08 106.834   1
  -4 -18  -1 1564.81 111.975   1
   4 -18   1 1706.13 113.944   1
   5 -18   1 392.682 62.0998   1
   5  18   1 416.966 61.7015   1
  -5 -18  -1 432.035 63.7296   1
  -5  18  -1 329.454 59.9118   1
  -6  18  -1 1002.19 84.8390   1
   6 -18   1 883.895 82.0024   1
   7 -18   1 260.534 53.6989   1
  -7  18  -1 153.776 50.6170   1
   7  18   1 339.592 56.5277   1
  -7 -18  -1 114.262 47.8520   1
  -8 -18  -1 1449.73 101.942   1
   8  18   1 1294.91 97.4846   1
  -9  18  -1 1351.44 100.724   1
   9  18   1 1092.53 94.7841   1
   9 -18   1 1458.23 103.032   1
  -9 -18  -1 1287.80 97.5522   1
 -10  18  -1 1181.77 97.1160   1
 -10 -18  -1 1299.76 99.0425   1
  10 -18   1 1313.53 99.8570   1
 -11 -18  -1 776.499 73.3935   1
 -11  18  -1 688.822 73.3307   1
  11  18   1 596.132 69.4433   1
 -10 -19   1 470.006 61.6431   1
  10  19  -1 389.405 62.9290   1
   9  19  -1 273.418 55.1799   1
   8  19  -1 389.952 55.8100   1
  -8 -19   1 434.562 57.7863   1
  -7  19   1 2582.99 152.988   1
   7 -19  -1 2605.38 149.906   1
   6 -19  -1 1659.65 113.836   1
  -6 -19   1 1665.85 114.880   1
   6  19  -1 1590.26 109.990   1
  -6  19   1 1732.33 115.958   1
   5  19  -1 1733.52 111.786   1
   5 -19  -1 1505.73 109.884   1
  -5 -19   1 1486.16 109.253   1
   4  19  -1 616.998 72.1245   1
  -4 -19   1 752.219 75.7996   1
   3  19  -1 306.607 56.5760   1
  -3 -19   1 326.747 55.8214   1
   2  19  -1 300.918 56.3354   1
  -2 -19   1 227.285 52.3678   1
   1  19  -1 650.020 72.7681   1
  -1 -19   1 543.426 66.7124   1
   0  19  -1 99.3953 44.4658   1
   0 -19   1 203.704 46.1685   1
  -1  19  -1 1556.51 108.762   1
   1  19   1 1471.06 107.147   1
   1 -19   1 1655.23 110.643   1
  -1 -19  -1 1502.33 107.853   1
  -2  19  -1-12.6900 44.4507   1
   2  19   1 19.2314 43.9366   1
   2 -19   1-6.43640 39.9691   1
  -2 -19  -1-12.9774 40.6586   1
   3  19   1 1045.62 88.7124   1
  -3  19  -1 851.103 82.6396   1
  -3 -19  -1 913.460 83.7918   1
   3 -19   1 1111.17 88.5612   1
   4  19   1-6.22899 44.8674   1
  -4  19  -1 19.1574 43.1092   1
   4 -19   1-6.43693 35.7522   1
  -4 -19  -1-6.65423 43.1590   1
   5  19   1-12.4272 40.9695   1
  -5  19  -1 58.2484 46.3040   1
   5 -19   1 25.1081 41.3876   1
  -5 -19  -1-6.49794 37.3036   1
   6 -19   1 276.973 51.4203   1
  -6  19  -1 394.334 61.8977   1
  -6 -19  -1 256.257 53.6860   1
   6  19   1 284.470 59.4484   1
  -7  19  -1 1581.56 108.638   1
   7 -19   1 1383.63 104.320   1
  -7 -19  -1 1445.95 101.726   1
   7  19   1 1356.16 100.841   1
  -8  19  -1 873.865 86.5797   1
   8 -19   1 954.248 87.7576   1
  -8 -19  -1 1125.48 91.1816   1
   8  19   1 1006.07 90.6944   1
  -9 -19  -1 3216.22 171.413   1
  -9  19  -1 3190.03 173.963   1
   9  19   1 3429.66 174.459   1
  -6 -20   1 1330.24 102.345   1
   6  20  -1 1363.10 97.2335   1
   5  20  -1 672.672 72.6228   1
  -5 -20   1 703.558 75.0815   1
   4 -20  -1 2652.28 152.107   1
  -4 -20   1 2785.07 154.194   1
   4  20  -1 2737.16 154.407   1
  -4  20   1 2616.12 150.145   1
  -3 -20   1 86.4354 43.9477   1
   3 -20  -1 50.6639 46.3064   1
   3  20  -1 110.152 42.9548   1
  -3  20   1 49.6730 47.4417   1
  -2 -20   1 2023.56 123.561   1
   2 -20  -1 1729.08 122.746   1
   2  20  -1 1984.80 124.018   1
  -2  20   1 2016.61 127.338   1
   1 -20  -1 1583.14 107.537   1
  -1 -20   1 1316.89 99.5152   1
  -1  20   1 1353.54 104.072   1
   1  20  -1 1601.47 106.860   1
   0 -20   1 692.208 72.1976   1
   0  20  -1 684.885 72.2602   1
   0  20   1 810.738 76.4249   1
   1 -20   1 43.5669 41.3932   1
  -2 -20  -1-6.36756 44.6125   1
   2 -20   1 12.5390 35.9946   1
  -2  20  -1 12.2171 40.6024   1
   2  20   1 50.1936 46.9932   1
   3 -20   1 31.4203 43.4034   1
  -3 -20  -1 32.4160 39.1606   1
  -3  20  -1 18.5889 47.8463   1
   3  20   1 36.8629 46.5968   1
  -4  20  -1 1405.15 102.239   1
   4 -20   1 1530.53 107.903   1
  -4 -20  -1 1607.58 108.838   1
   4  20   1 1383.60 101.734   1
  -5  20  -1 1786.53 119.089   1
   5 -20   1 1618.30 113.523   1
  -5 -20  -1 1708.99 116.142   1
   5  20   1 1782.42 116.934   1
   6  20   1 3632.45 195.384   1
  -6  20  -1 4182.44 201.610   1
   6 -20   1 3969.74 198.247   1
 -25   0   2-6.54488 43.1541   1
  25   0  -2 33.8182 39.6468   1
 -24   0   2 4305.43 214.769   1
  24   0  -2 4407.47 216.641   1
 -23   0   2 6.63014 43.3767   1
  23   0  -2 61.0645 43.6555   1
 -22   0   2 2807.84 162.989   1
  22   0  -2 3254.99 169.627   1
 -21   0   2 465.876 64.8997   1
  21   0  -2 383.963 62.8111   1
  20   0  -2 357.683 55.7878   1
 -20   0   2 175.577 50.1884   1
  19   0  -2 129.962 42.6239   1
 -19   0   2 57.1414 38.8433   1
  17   0  -2 160.083 44.1028   1
 -17   0   2 155.775 42.3451   1
  16   0  -2 186.419 43.1114   1
 -16   0   2 212.660 44.6739   1
 -15   0   2 2291.69 126.509   1
  15   0  -2 2087.34 122.582   1
  14   0  -2 11206.2 440.668   1
 -14   0   2 10758.6 439.023   1
  13   0  -2 10439.5 442.230   1
 -13   0   2 12019.0 448.022   1
  12   0  -2 237.513 37.2225   1
 -12   0   2 206.046 36.6344   1
  11   0  -2 2143.54 110.787   1
 -11   0   2 1908.23 106.003   1
  10   0  -2 64453.4 2276.52   1
 -10   0   2 61776.6 2273.97   1
   9   0  -2 59567.9 2122.67   1
  -9   0   2 58196.7 2122.35   1
   8   0  -2 157836. 5872.59   1
  -8   0   2 171249. 5872.13   1
   7   0  -2 76249.0 2856.54   1
  -7   0   2 83570.8 2857.88   1
   6   0  -2 370809. 13211.8   1
  -6   0   2 372867. 13212.6   1
   5   0  -2 999999. 34880.3   1
  -5   0   2 964862. 34880.8   1
   4   0  -2 320487. 11857.6   1
  -4   0   2 346563. 11857.0   1
   3   0  -2 106360. 3681.80   1
  -3   0   2 100559. 3682.39   1
   0   0  -2 155469. 5740.83   1
   0   0   2 167288. 5740.29   1
  -1   0  -2 125212. 4629.15   1
   1   0   2 135579. 4630.57   1
   2   0   2 637084. 22788.9   1
  -2   0  -2 646440. 22788.3   1
   3   0   2 502247. 18140.8   1
  -3   0  -2 519411. 18141.2   1
   4   0   2 115721. 4106.93   1
  -4   0  -2 114371. 4106.58   1
   5   0   2 143872. 5234.94   1
  -5   0  -2 149419. 5234.34   1
   6   0   2 57616.5 2090.54   1
  -6   0  -2 58379.6 2091.57   1
   7   0   2 29.5929 23.4249   1
  -7   0  -2 48.3344 25.7089   1
   8   0   2 9174.09 373.640   1
  -8   0  -2 9667.28 375.949   1
   9   0   2 30079.0 1129.66   1
  -9   0  -2 31140.7 1133.45   1
  10   0   2 135.710 33.9184   1
 -10   0  -2 78.4138 30.9402   1
  11   0   2 433.368 51.2964   1
 -11   0  -2 481.292 52.7094   1
 -12   0  -2 21229.0 817.407   1
  12   0   2 21877.3 823.542   1
  13   0   2 275.001 46.0841   1
 -13   0  -2 239.203 46.8880   1
 -14   0  -2 11663.0 478.483   1
  14   0   2 12194.1 485.654   1
 -16   0  -2 5880.58 272.945   1
  16   0   2 6333.60 277.769   1
 -17   0  -2 1122.69 93.0092   1
  17   0   2 1540.36 102.915   1
 -18   0  -2 537.003 66.1073   1
  18   0   2 561.306 66.1889   1
 -19   0  -2 3920.17 199.063   1
  19   0   2 3962.55 199.886   1
 -20   0  -2 669.569 73.1319   1
  20   0   2 1027.21 85.2738   1
 -22   0  -2 253.364 55.5810   1
  22   0   2 313.596 56.7620   1
 -24   0  -2 62.9789 45.0821   1
  24   0   2 19.2379 41.6202   1
 -25   0  -2 322.306 59.9927   1
  25   0   2 491.693 63.9902   1
 -26  -1   2 162.639 52.2836   1
 -25   1   2 344.699 58.4915   1
 -25  -1   2 330.581 58.3244   1
  25   1  -2 262.003 53.3258   1
  25  -1  -2 312.866 55.1610   1
 -24   1   2 205.020 52.2478   1
 -24  -1   2 146.373 50.1405   1
  24  -1  -2 148.145 47.8376   1
  24   1  -2 128.205 48.2658   1
 -23  -1   2 3857.61 192.040   1
 -23   1   2 3807.72 189.926   1
  23  -1  -2 3292.38 184.844   1
  23   1  -2 3622.22 189.180   1
 -22   1   2 26.2280 41.4619   1
  22  -1  -2 47.3172 40.8257   1
  22   1  -2 20.3976 40.2676   1
 -22  -1   2 13.3743 39.2066   1
 -21   1   2 253.735 49.2066   1
  21  -1  -2 239.968 50.0670   1
 -20  -1   2 1045.76 86.8803   1
 -20   1   2 884.529 81.4194   1
  20  -1  -2 1042.20 87.5578   1
  20   1  -2 1108.20 90.1071   1
 -19   1   2 3321.86 178.824   1
 -19  -1   2 3374.16 179.731   1
  19   1  -2 3771.06 187.113   1
  19  -1  -2 3741.82 184.564   1
  18   1  -2 430.670 57.1742   1
 -18  -1   2 514.776 64.4671   1
 -17   1   2 2124.60 123.400   1
  17  -1  -2 2108.90 122.863   1
  17   1  -2 1779.55 117.313   1
 -17  -1   2 2057.49 122.844   1
 -16   1   2 2174.12 123.203   1
  16  -1  -2 2175.24 123.442   1
  16   1  -2 2079.49 123.003   1
 -16  -1   2 1809.06 117.174   1
  15  -1  -2 224.776 44.8633   1
  15   1  -2 133.336 41.9892   1
 -15  -1   2 151.177 41.3257   1
 -15   1   2 134.508 39.1630   1
  14  -1  -2 7753.20 310.885   1
 -14  -1   2 6758.06 301.757   1
 -13   1   2 71265.4 2746.72   1
  13  -1  -2 81545.6 2753.34   1
 -12   1   2 2484.82 131.228   1
  12  -1  -2 2788.09 136.937   1
  12   1  -2 2877.39 137.406   1
 -12  -1   2 2386.36 130.995   1
 -11   1   2 5915.80 259.016   1
  11  -1  -2 6007.31 259.907   1
  11   1  -2 6504.37 262.318   1
 -11  -1   2 6392.98 263.023   1
 -10   1   2 2701.83 129.168   1
  10  -1  -2 2530.02 127.300   1
  10   1  -2 2785.68 130.583   1
 -10  -1   2 2552.59 128.687   1
  -9   1   2 6368.47 260.080   1
   9   1  -2 6552.62 260.061   1
  -9  -1   2 7026.86 266.432   1
  -8   1   2 122600. 4345.53   1
   8  -1  -2 122119. 4344.49   1
   8   1  -2 118856. 4346.17   1
  -8  -1   2 123069. 4348.92   1
   7  -1  -2 52719.2 1915.07   1
  -7   1   2 53941.3 1916.24   1
   6  -1  -2 808.767 46.4345   1
  -6   1   2 722.855 44.6325   1
  -6  -1   2 808.705 48.4726   1
   5  -1  -2 22541.0 812.348   1
   5   1  -2 22108.3 814.527   1
  -5  -1   2 20584.9 815.381   1
   4  -1  -2 28870.6 1023.64   1
   4   1  -2 27531.9 1026.92   1
  -4  -1   2 29090.5 1027.13   1
  -4   1   2 28558.3 1024.16   1
   3   1  -2 116474. 4036.43   1
   3  -1  -2 120517. 4032.04   1
  -3  -1   2 112607. 4035.97   1
  -3   1   2 105968. 4031.31   1
   2   1  -2 111026. 3962.81   1
  -2  -1   2 111862. 3962.80   1
  -1  -1   2 323578. 11489.4   1
   0  -1   2 57991.4 2261.26   1
   0   1  -2 65260.6 2261.50   1
   0   1   2 58568.7 2259.07   1
   1   1   2 138849. 5015.66   1
   1  -1   2 147262. 5018.12   1
  -1  -1  -2 142454. 5015.74   1
  -1   1  -2 136202. 5016.60   1
   2   1   2 43724.4 1588.56   1
   2  -1   2 43153.6 1588.52   1
  -2  -1  -2 45568.4 1588.94   1
  -2   1  -2 44631.4 1588.08   1
   3   1   2 15349.3 596.734   1
   3  -1   2 16829.2 599.738   1
  -3  -1  -2 16878.5 600.783   1
  -3   1  -2 16152.0 598.445   1
   5   1   2 1296.61 76.8511   1
   5  -1   2 1417.48 78.1916   1
  -5  -1  -2 1467.64 78.3807   1
  -5   1  -2 1549.90 78.9895   1
   6   1   2 59703.6 2196.15   1
   6  -1   2 62944.9 2196.74   1
  -6  -1  -2 61923.3 2196.99   1
  -6   1  -2 59270.5 2194.78   1
   7   1   2 107916. 3869.54   1
   7  -1   2 108628. 3869.51   1
  -7  -1  -2 105502. 3868.49   1
  -7   1  -2 109924. 3869.90   1
   8   1   2 18485.6 681.608   1
  -8  -1  -2 17092.5 680.051   1
  -8   1  -2 16725.3 676.380   1
   9   1   2 1225.28 82.8100   1
   9  -1   2 1123.03 78.8627   1
  -9  -1  -2 1402.18 85.3610   1
  -9   1  -2 1352.40 83.6515   1
  10  -1   2 4073.02 192.188   1
 -10   1  -2 4307.05 194.767   1
  11   1   2 6930.86 288.644   1
  11  -1   2 6796.14 285.079   1
 -11  -1  -2 6182.47 280.122   1
 -11   1  -2 6620.08 284.549   1
  12   1   2 18471.4 709.525   1
  12  -1   2 19439.7 710.608   1
 -12  -1  -2 17840.2 707.040   1
 -12   1  -2 18070.1 707.168   1
  13  -1   2 431.180 55.0094   1
  13   1   2 372.978 55.4831   1
 -13   1  -2 367.658 52.6265   1
 -13  -1  -2 379.251 55.7395   1
  14   1   2 13376.1 543.910   1
  14  -1   2 14138.4 547.711   1
 -14  -1  -2 13243.5 545.425   1
 -14   1  -2 14225.1 546.694   1
  16  -1   2 445.150 59.9140   1
 -16  -1  -2 387.427 57.0393   1
 -16   1  -2 327.566 55.1305   1
 -17  -1  -2 3106.04 171.231   1
 -17   1  -2 3046.47 168.207   1
  18  -1   2 2036.70 126.307   1
 -18  -1  -2 1941.20 124.222   1
  19   1   2 959.157 81.9046   1
  19  -1   2 738.605 76.4128   1
 -19   1  -2 731.758 76.4038   1
  20  -1   2 1787.33 119.791   1
  20   1   2 1842.84 119.036   1
 -20   1  -2 1825.45 118.587   1
 -20  -1  -2 1722.18 117.038   1
  22   1   2 1234.68 97.5785   1
  22  -1   2 1292.95 97.5041   1
 -22   1  -2 1351.39 99.0843   1
 -22  -1  -2 1326.04 101.515   1
  23   1   2-19.7685 43.4513   1
  24   1   2 1916.59 125.700   1
  24  -1   2 2109.05 128.800   1
 -24   1  -2 2313.62 134.862   1
 -24  -1  -2 1992.68 127.552   1
  25  -1   2 12.5263 38.8968   1
  25   1   2-18.9594 41.6711   1
 -25   1  -2-44.7203 46.0205   1
 -25  -1  -2-12.1759 42.9570   1
  26   2  -2 342.285 58.9929   1
 -26  -2   2 389.611 63.5746   1
  25   2  -2 33.3152 43.2284   1
 -25  -2   2 33.1555 42.2986   1
 -25   2   2 20.4606 42.7479   1
  24   2  -2 606.424 72.8774   1
  24  -2  -2 643.173 71.1188   1
 -24  -2   2 683.501 76.4635   1
 -24   2   2 654.772 75.6431   1
  23   2  -2-13.8984 43.1538   1
  23  -2  -2 26.5493 40.8406   1
 -23  -2   2 13.5516 43.9478   1
 -23   2   2-6.88837 43.1630   1
  22  -2  -2 782.729 75.1411   1
  22   2  -2 944.900 84.4493   1
 -22  -2   2 784.872 77.8897   1
 -22   2   2 700.191 76.7310   1
  21   2  -2 20.2069 38.2528   1
  21  -2  -2 13.1206 38.8431   1
 -21  -2   2 13.4619 39.8535   1
 -21   2   2-19.5673 40.5038   1
  20   2  -2 2240.27 136.595   1
  20  -2  -2 2426.02 141.584   1
 -20  -2   2 2395.93 141.003   1
 -20   2   2 2390.40 138.614   1
  19   2  -2 242.526 51.5805   1
  19  -2  -2 255.121 48.1131   1
 -19  -2   2 309.669 54.5819   1
 -19   2   2 265.155 52.2451   1
  18   2  -2 5728.06 265.277   1
 -18  -2   2 5922.55 266.198   1
  17   2  -2 178.231 49.7327   1
  17  -2  -2 256.108 46.6635   1
 -17  -2   2 279.925 50.7474   1
 -17   2   2 191.850 40.9240   1
  16   2  -2 106.823 39.1473   1
  16  -2  -2-5.70456 31.7086   1
 -16   2   2 16.6702 34.8406   1
  15  -2  -2 2072.45 126.643   1
 -15  -2   2 2304.86 130.012   1
 -15   2   2 2356.31 129.323   1
  14   2  -2 14900.8 600.753   1
  14  -2  -2 15271.9 597.384   1
 -14  -2   2 15816.9 601.062   1
 -14   2   2 15673.4 598.769   1
  13   2  -2 35.2694 32.9589   1
 -13  -2   2 10.2870 29.8476   1
  13  -2  -2 19.0647 30.1395   1
  12   2  -2 40481.1 1507.96   1
  12  -2  -2 41668.0 1505.22   1
 -12  -2   2 42083.5 1512.02   1
 -12   2   2 40454.5 1504.29   1
  11   2  -2 4170.54 193.366   1
  11  -2  -2 4362.53 192.027   1
 -11  -2   2 4455.39 197.290   1
 -11   2   2 4287.07 190.488   1
  10   2  -2 36341.7 1290.67   1
  10  -2  -2 35879.8 1284.17   1
 -10  -2   2 33683.2 1286.16   1
 -10   2   2 34743.5 1282.61   1
   9   2  -2 37498.5 1309.89   1
  -9   2   2 35705.7 1304.85   1
   9  -2  -2 36682.7 1305.94   1
  -9  -2   2 33602.3 1306.81   1
   8   2  -2 3335.22 150.376   1
  -8   2   2 3493.58 148.507   1
  -8  -2   2 3369.76 151.590   1
   8  -2  -2 3382.20 149.268   1
   7   2  -2 4842.92 192.823   1
  -7   2   2 4231.38 186.635   1
  -7  -2   2 4881.24 193.909   1
   7  -2  -2 4622.33 188.598   1
  -6   2   2 10088.6 381.021   1
   6  -2  -2 10193.1 380.377   1
   5   2  -2 300.956 29.5273   1
  -5  -2   2 300.732 29.0111   1
  -5   2   2 355.845 28.4232   1
   5  -2  -2 324.055 26.8865   1
  -4  -2   2 327179. 11005.8   1
   4   2  -2 301912. 11004.3   1
  -4   2   2 321833. 10999.9   1
   4  -2  -2 291357. 10999.6   1
  -3  -2   2 4832.08 202.732   1
   3  -2  -2 4938.72 197.114   1
  -3   2   2 5777.08 198.684   1
   3   2  -2 5620.91 203.833   1
   2   2  -2 2969.86 117.365   1
  -2   2   2 2835.44 111.938   1
   2  -2  -2 2883.29 111.977   1
  -2  -2   2 2991.22 118.288   1
   1  -2  -2 78077.9 2780.71   1
  -1  -2   2 74814.5 2785.02   1
   1   2  -2 79370.2 2784.26   1
  -1   2   2 79364.4 2780.05   1
   0  -2   2 42938.6 1528.86   1
   0   2  -2 39717.2 1527.74   1
   0  -2  -2 42739.6 1525.98   1
   0   2   2 44738.3 1525.14   1
   1  -2   2 3757.22 150.733   1
  -1   2  -2 3880.21 150.508   1
  -1  -2  -2 3723.60 149.330   1
   1   2   2 3665.63 148.404   1
   2  -2   2 285124. 10025.1   1
  -2   2  -2 307113. 10026.7   1
   2   2   2 316570. 10024.8   1
  -3  -2  -2 23102.8 834.193   1
  -3   2  -2 22811.5 834.166   1
   3  -2   2 23694.8 834.389   1
   3   2   2 21739.9 832.642   1
   5   2   2 37453.0 1275.39   1
  -5  -2  -2 32561.8 1270.43   1
  -5   2  -2 36281.0 1273.50   1
   5  -2   2 34084.8 1270.74   1
  -6  -2  -2 84.7003 29.4848   1
  -6   2  -2 90.0487 26.2748   1
   6  -2   2 45.1547 25.1006   1
   6   2   2 32.1708 19.7306   1
   7   2   2 12233.6 505.480   1
   7  -2   2 13480.5 508.773   1
  -7  -2  -2 13832.6 514.391   1
  -7   2  -2 13449.9 507.134   1
   8   2   2 581.233 52.0720   1
   8  -2   2 603.334 52.5474   1
  -8  -2  -2 539.678 51.7609   1
  -8   2  -2 530.216 49.6233   1
   9   2   2 23836.6 891.248   1
   9  -2   2 24265.1 891.537   1
  -9  -2  -2 23996.8 893.753   1
  -9   2  -2 23200.7 889.912   1
  11   2   2 8871.73 368.974   1
  11  -2   2 9120.07 368.130   1
 -11  -2  -2 8732.61 366.965   1
 -11   2  -2 8996.83 366.995   1
  12   2   2 12652.6 489.356   1
  12  -2   2 12143.7 487.289   1
 -12  -2  -2 11885.6 486.088   1
 -12   2  -2 12175.6 485.570   1
  13   2   2 7521.43 343.682   1
  13  -2   2 8429.13 347.747   1
 -13  -2  -2 8461.52 345.570   1
 -13   2  -2 8331.84 344.319   1
  14   2   2 1598.89 110.824   1
  14  -2   2 1963.55 116.107   1
 -14  -2  -2 1837.64 114.987   1
 -14   2  -2 1610.81 107.887   1
  15   2   2 16939.1 659.000   1
 -15  -2  -2 16739.0 657.827   1
  16   2   2 796.227 73.4768   1
 -16  -2  -2 697.362 72.4365   1
 -16   2  -2 802.077 72.6057   1
  17   2   2 417.320 60.7219   1
 -17  -2  -2 357.858 62.2750   1
  17  -2   2 367.788 58.0083   1
  18  -2   2-12.9888 35.2441   1
 -18   2  -2 38.2575 36.6045   1
  19  -2   2 847.989 81.9036   1
 -19   2  -2 942.769 84.1332   1
 -19  -2  -2 1102.09 88.3924   1
  20   2   2 13.7346 37.2689   1
  20  -2   2 26.2135 37.6227   1
 -20  -2  -2 26.7780 36.7611   1
 -20   2  -2-13.4755 39.8963   1
  21   2   2 2024.49 125.163   1
 -21  -2  -2 1665.40 119.009   1
  22   2   2 13.2043 43.8975   1
  22  -2   2 26.2022 40.3266   1
 -22  -2  -2 132.476 52.0449   1
 -22   2  -2-13.4735 42.6072   1
  23   2   2 992.481 86.6129   1
 -23  -2  -2 915.430 82.7405   1
  24   2   2 115.613 43.8457   1
  24  -2   2 38.8685 44.5509   1
 -24  -2  -2 44.2478 44.1184   1
  25  -2   2 546.656 67.3161   1
 -25  -2  -2 411.064 64.5113   1
 -25   2  -2 458.517 65.3090   1
  26   3  -2 65.7826 45.1590   1
 -26  -3   2 78.1769 47.6243   1
  25   3  -2 156.882 53.2571   1
  24   3  -2 83.2855 50.6886   1
  24  -3  -2 61.6873 44.1129   1
 -24  -3   2-6.73723 42.9929   1
 -24   3   2 54.0573 45.2924   1
  23  -3  -2 197.732 50.1973   1
 -23   3   2 169.120 49.8098   1
  22   3  -2 59.0787 39.3209   1
  22  -3  -2 26.9014 42.9495   1
 -22  -3   2 96.3471 41.6180   1
 -22   3   2 74.4008 45.0119   1
  21   3  -2 2416.64 139.201   1
  21  -3  -2 2248.98 137.226   1
 -21  -3   2 2358.71 138.733   1
 -21   3   2 2117.21 135.971   1
  20   3  -2 708.172 73.1238   1
  20  -3  -2 707.910 73.1597   1
 -20  -3   2 707.914 72.5373   1
 -20   3   2 747.842 73.9555   1
  19   3  -2 229.564 50.2519   1
  19  -3  -2 299.252 49.5862   1
 -19  -3   2 419.741 59.5428   1
 -19   3   2 408.444 57.6645   1
  18   3  -2 224.892 50.9309   1
 -18  -3   2 162.226 47.2254   1
  17  -3  -2 6419.39 281.598   1
 -17   3   2 6278.93 281.796   1
  16   3  -2 3891.02 200.193   1
  16  -3  -2 4301.09 199.173   1
 -16  -3   2 4186.95 202.201   1
 -16   3   2 3991.93 195.737   1
  15  -3  -2 11455.9 466.483   1
 -15  -3   2 11781.2 470.259   1
 -15   3   2 11654.6 465.519   1
  14   3  -2 54.2712 32.4621   1
  14  -3  -2-10.1079 27.4365   1
 -14  -3   2 28.1438 36.5161   1
 -14   3   2 25.3610 30.6363   1
  13   3  -2 8483.15 353.318   1
  13  -3  -2 8177.40 346.565   1
 -13  -3   2 8380.92 353.200   1
 -13   3   2 8929.47 350.529   1
  12  -3  -2 11290.5 446.795   1
 -12   3   2 11443.3 447.942   1
 -11   3   2 35995.6 1363.44   1
 -11  -3   2 35177.9 1365.41   1
  10   3  -2 30611.7 1099.72   1
 -10   3   2 31104.7 1097.75   1
 -10  -3   2 27246.1 1097.72   1
  10  -3  -2 30176.2 1094.89   1
   9   3  -2 841.014 61.5712   1
  -9   3   2 963.467 60.4930   1
  -9  -3   2 806.619 63.0227   1
   9  -3  -2 840.724 58.6179   1
   8   3  -2 8451.99 342.234   1
  -8   3   2 8872.20 339.520   1
   8  -3  -2 8781.09 339.424   1
  -8  -3   2 8640.04 343.365   1
  -7  -3   2 3221.76 147.076   1
   7   3  -2 3340.83 146.498   1
   6  -3  -2 30584.5 1152.23   1
  -6  -3   2 31531.5 1157.60   1
   6   3  -2 32951.8 1158.40   1
  -6   3   2 32417.9 1153.18   1
  -5   3   2 24943.2 901.135   1
   5  -3  -2 24748.6 901.581   1
  -4  -3   2 55700.0 1947.76   1
   4  -3  -2 55153.0 1942.43   1
  -4   3   2 52458.1 1940.98   1
   4   3  -2 54096.0 1947.31   1
   3  -3  -2 17167.3 606.865   1
   3   3  -2 17718.0 613.267   1
  -3   3   2 17130.4 606.016   1
  -2  -3   2 38595.0 1382.47   1
   2  -3  -2 36396.8 1375.96   1
   2   3  -2 40380.5 1382.61   1
  -2   3   2 38896.2 1376.58   1
  -1  -3   2 74048.3 2696.88   1
  -1   3   2 78663.1 2693.19   1
   1   3  -2 74623.5 2696.68   1
   1  -3  -2 74179.4 2692.44   1
   0  -3   2 99364.7 3509.73   1
   0   3  -2 95963.5 3509.68   1
   0   3   2 97622.8 3505.56   1
   0  -3  -2 100084. 3505.48   1
   1  -3   2 205.482 27.4261   1
   1   3   2 203.553 24.8929   1
  -1  -3  -2 221.109 26.3885   1
   2  -3   2 20543.1 761.295   1
  -2   3  -2 21103.8 761.051   1
  -2  -3  -2 20697.6 759.373   1
   2   3   2 20695.6 759.289   1
   4  -3   2 5805.65 254.048   1
  -4   3  -2 6334.98 253.365   1
   4   3   2 6497.03 253.720   1
  -4  -3  -2 6539.57 254.723   1
  -5  -3  -2 6117.68 246.279   1
  -5   3  -2 5795.76 243.445   1
   5  -3   2 5967.94 244.686   1
   5   3   2 6057.86 244.623   1
  -6   3  -2 7111.49 279.062   1
   6  -3   2 7022.58 278.220   1
  -6  -3  -2 6191.61 276.135   1
   6   3   2 7034.00 278.853   1
   7   3   2 4317.24 180.832   1
   7  -3   2 3817.49 176.849   1
  -7   3  -2 4178.25 179.673   1
   8   3   2 1277.45 79.9418   1
   8  -3   2 1113.22 75.2156   1
  -8  -3  -2 1006.63 74.1346   1
  -8   3  -2 1359.95 81.0760   1
   9   3   2 16227.4 605.100   1
   9  -3   2 15436.3 600.006   1
  -9  -3  -2 15416.3 606.807   1
  -9   3  -2 15643.7 602.688   1
  10   3   2 20874.5 869.715   1
 -10  -3  -2 25755.1 878.187   1
  11   3   2 12827.0 515.730   1
  11  -3   2 12871.7 512.976   1
 -11  -3  -2 13016.5 516.880   1
 -11   3  -2 13472.2 516.187   1
  12   3   2 21493.7 796.977   1
  12  -3   2 20805.6 791.665   1
 -12  -3  -2 19649.6 793.101   1
 -12   3  -2 21262.2 793.190   1
  13   3   2 89.5330 34.0495   1
  13  -3   2 84.2586 35.6557   1
 -13  -3  -2 58.0696 34.1878   1
 -13   3  -2 138.539 39.3986   1
  14  -3   2 2934.20 161.926   1
 -14  -3  -2 3236.24 165.878   1
 -14   3  -2 3295.45 167.148   1
  15   3   2 3201.35 172.491   1
 -15  -3  -2 3341.15 171.788   1
  16   3   2 1835.76 122.367   1
  16  -3   2 2011.94 121.972   1
 -16  -3  -2 2182.44 126.349   1
 -16   3  -2 1713.90 117.372   1
  17   3   2 1111.93 88.1167   1
  17  -3   2 996.221 83.7927   1
 -17  -3  -2 801.300 80.0657   1
 -17   3  -2 1012.55 86.2527   1
  18  -3   2-19.4592 40.6458   1
 -18   3  -2 46.2879 43.9496   1
  19   3   2 1181.84 92.4035   1
  19  -3   2 1153.20 91.0531   1
 -19  -3  -2 966.493 88.5031   1
 -19   3  -2 1101.45 91.3388   1
  20  -3   2 1328.46 102.729   1
 -20   3  -2 1224.52 100.342   1
  21   3   2 13.7501 44.2261   1
 -21  -3  -2 33.4705 44.4979   1
  22  -3   2 2275.42 137.383   1
  22   3   2 2099.19 136.159   1
 -22   3  -2 2207.92 135.146   1
 -22  -3  -2 2422.14 139.271   1
  23   3   2-13.1630 38.1832   1
 -23  -3  -2 51.7850 45.0253   1
  23  -3   2 6.62098 41.8582   1
  24  -3   2 149.928 51.4233   1
 -24   3  -2 119.939 49.5310   1
  25  -3   2 88.7076 44.7837   1
  25   3   2 80.7149 43.2661   1
 -25   3  -2 92.1802 49.9596   1
 -25  -3  -2 42.8623 42.6715   1
  25   4  -2 13.6120 45.9493   1
 -25  -4   2-39.8552 45.5305   1
  24   4  -2 19.9896 43.5762   1
  24  -4  -2-34.2340 39.7200   1
 -24  -4   2 6.77229 43.5574   1
 -24   4   2-6.68370 42.6218   1
  23   4  -2-13.2191 38.7432   1
  23  -4  -2-6.82948 39.2069   1
 -23  -4   2 13.6681 40.4658   1
 -23   4   2-46.3402 41.1117   1
  22   4  -2 107.385 48.1636   1
  22  -4  -2 95.5082 44.4079   1
 -22  -4   2 133.355 51.9132   1
 -22   4   2 92.1783 44.6082   1
  21   4  -2 1034.18 87.5127   1
 -21  -4   2 737.587 79.2771   1
  20  -4  -2 1010.73 87.9073   1
 -20   4   2 1182.28 91.1351   1
  19   4  -2 791.711 77.5198   1
  19  -4  -2 863.595 77.4989   1
 -19  -4   2 689.197 73.7955   1
 -19   4   2 944.882 78.9745   1
  18   4  -2 728.722 70.7695   1
  18  -4  -2 663.183 71.9579   1
 -18  -4   2 868.445 76.6759   1
 -18   4   2 733.649 72.7195   1
  17   4  -2 1042.88 82.8956   1
  17  -4  -2 838.077 74.9005   1
 -17   4   2 875.112 77.8911   1
  16  -4  -2 8906.45 357.764   1
 -16  -4   2 8607.67 358.998   1
 -16   4   2 7828.01 350.471   1
  15   4  -2-5.76867 30.9720   1
  15  -4  -2 49.7094 36.7445   1
 -15  -4   2 74.7125 39.0466   1
 -15   4   2 70.8719 32.6406   1
  14   4  -2 951.343 83.7138   1
 -14  -4   2 1092.38 86.2642   1
  14  -4  -2 1055.19 81.2796   1
  13   4  -2 135.746 37.9761   1
 -13  -4   2 94.2701 32.4703   1
 -12   4   2 10041.5 380.359   1
  12  -4  -2 9190.73 380.550   1
  12   4  -2 8834.80 381.211   1
 -12  -4   2 9485.24 382.880   1
 -11   4   2 9862.10 385.296   1
 -11  -4   2 8959.77 388.580   1
  11  -4  -2 10234.6 388.193   1
 -10  -4   2 14202.7 552.053   1
  10   4  -2 14288.5 551.776   1
 -10   4   2 14303.1 545.494   1
   9  -4  -2 11946.0 469.530   1
  -9  -4   2 12313.5 476.689   1
  -9   4   2 11934.2 470.231   1
   9   4  -2 13015.1 477.925   1
   8  -4  -2 2135.59 102.082   1
  -8  -4   2 1915.71 104.557   1
  -8   4   2 2041.02 100.865   1
   8   4  -2 1958.47 105.405   1
   7  -4  -2 2747.47 123.090   1
  -7  -4   2 2479.75 125.123   1
   7   4  -2 2832.92 128.231   1
  -7   4   2 2642.11 121.569   1
  -6  -4   2 63909.9 2130.50   1
   6   4  -2 55185.0 2121.80   1
  -5  -4   2 535.079 43.7799   1
   5   4  -2 495.174 43.3011   1
  -5   4   2 581.806 41.5120   1
  -4  -4   2 8990.30 335.266   1
  -4   4   2 8069.03 325.861   1
   4   4  -2 9040.22 334.420   1
   4  -4  -2 8659.97 328.096   1
   3  -4  -2 6689.14 251.561   1
  -3   4   2 6309.68 248.769   1
   2  -4  -2 37057.4 1357.23   1
  -2   4   2 38354.5 1357.74   1
  -1   4   2 19388.9 662.608   1
   1  -4  -2 16829.4 660.825   1
   0   4   2 44658.7 1570.03   1
   0  -4  -2 42606.0 1570.04   1
   1   4   2 4298.07 180.191   1
  -1  -4  -2 4495.67 179.930   1
   2  -4   2 83852.4 2983.09   1
  -2   4  -2 82685.8 2983.20   1
   3  -4   2 21991.6 797.171   1
  -3   4  -2 21573.9 796.675   1
  -3  -4  -2 20788.8 794.689   1
   3   4   2 22069.0 796.510   1
   4  -4   2 60268.0 2108.13   1
  -4   4  -2 59861.3 2107.59   1
  -4  -4  -2 54059.5 2106.54   1
   4   4   2 59766.1 2107.74   1
   5  -4   2 34156.4 1332.09   1
  -5   4  -2 36564.5 1332.03   1
  -5  -4  -2 38763.8 1334.87   1
   5   4   2 36750.0 1334.13   1
   6  -4   2 4825.01 216.582   1
  -6   4  -2 4879.30 217.887   1
  -6  -4  -2 5361.36 220.927   1
   6   4   2 5280.69 219.102   1
  -7   4  -2 1938.20 100.896   1
   7   4   2 1737.31 98.7507   1
   7  -4   2 1735.90 98.1167   1
  -7  -4  -2 1581.75 97.7702   1
  -8  -4  -2 27.6022 22.1675   1
   8  -4   2 26.8819 24.0576   1
  -8   4  -2 21.8494 23.1793   1
   8   4   2 87.2461 29.5630   1
  -9   4  -2 3378.77 167.086   1
   9  -4   2 3765.21 172.255   1
 -10   4  -2 991.834 73.9383   1
  10  -4   2 1197.51 82.6179   1
 -10  -4  -2 968.188 79.4921   1
  10   4   2 1104.94 81.2026   1
 -11   4  -2 23975.5 893.653   1
  11  -4   2 24204.2 896.904   1
 -11  -4  -2 23521.8 899.792   1
  11   4   2 23154.9 897.187   1
 -12   4  -2 3254.69 161.101   1
  12  -4   2 2860.84 157.875   1
 -12  -4  -2 3095.39 162.863   1
  12   4   2 3163.11 162.423   1
 -13   4  -2 10481.2 413.169   1
  13  -4   2 9870.28 411.365   1
 -13  -4  -2 9741.21 412.971   1
  13   4   2 9935.58 412.776   1
 -14   4  -2 10659.2 430.669   1
  14  -4   2 10313.8 430.511   1
 -15   4  -2 202.260 49.4234   1
  15  -4   2 148.977 42.1292   1
 -15  -4  -2 219.813 50.6206   1
  15   4   2 198.881 49.4070   1
 -16   4  -2 188.412 46.7727   1
  16  -4   2 185.043 46.2926   1
 -16  -4  -2 127.691 45.3847   1
  16   4   2 117.776 47.1362   1
 -17   4  -2 756.489 75.1379   1
  17  -4   2 833.595 79.0336   1
 -17  -4  -2 791.590 78.4080   1
  17   4   2 821.866 80.6389   1
 -18  -4  -2 514.892 64.8175   1
  18   4   2 413.803 61.1282   1
 -19   4  -2 461.897 62.3414   1
  19  -4   2 508.510 64.2287   1
 -19  -4  -2 475.607 65.3689   1
  19   4   2 492.099 63.1316   1
 -20   4  -2 539.236 71.8820   1
  20  -4   2 464.459 67.7766   1
 -20  -4  -2 644.115 70.7733   1
  20   4   2 662.451 69.9716   1
 -21  -4  -2 2139.47 129.621   1
 -21   4  -2 1757.14 119.947   1
  21   4   2 1891.76 124.212   1
  21  -4   2 2092.75 126.880   1
 -22   4  -2-6.48404 43.4344   1
  22  -4   2-19.9719 46.3041   1
 -22  -4  -2 6.61612 43.9715   1
  22   4   2 13.4937 42.6516   1
 -23   4  -2 6.42934 43.4103   1
  23  -4   2 13.1750 38.6196   1
 -23  -4  -2-6.50975 41.5198   1
  23   4   2 86.7486 48.3956   1
 -24   4  -2 183.779 50.9096   1
  24  -4   2 103.803 47.9768   1
  24   4   2 148.651 55.1910   1
 -24  -4  -2 176.969 53.4624   1
 -25   4  -2 80.7736 49.4397   1
  26   5  -2 26.3199 43.3829   1
 -26  -5   2-19.3733 43.2583   1
  25   5  -2 192.812 51.3030   1
 -25  -5   2 320.271 61.8794   1
 -24  -5   2 107.100 54.4743   1
  23  -5  -2 1103.20 92.3292   1
 -23   5   2 928.046 85.9030   1
  23   5  -2 973.539 86.7398   1
 -23  -5   2 962.394 87.0109   1
  22  -5  -2 60.7621 40.8020   1
 -22  -5   2 59.3515 45.9009   1
 -22   5   2 26.8325 39.3566   1
  21   5  -2 551.265 69.8086   1
 -21  -5   2 564.496 71.5745   1
  20   5  -2 967.625 81.7376   1
  20  -5  -2 680.838 73.7126   1
 -20  -5   2 835.383 80.6795   1
 -20   5   2 777.553 76.4374   1
  19   5  -2 696.839 73.5933   1
  19  -5  -2 726.599 71.4893   1
 -19  -5   2 571.950 69.6233   1
 -19   5   2 620.713 67.3122   1
  18   5  -2 500.061 62.1461   1
  18  -5  -2 391.283 56.6827   1
 -18  -5   2 398.023 61.4260   1
 -18   5   2 406.759 56.8702   1
  17   5  -2 2249.45 133.717   1
  17  -5  -2 2119.64 129.251   1
 -17  -5   2 2277.29 136.687   1
 -17   5   2 2236.36 129.947   1
  16   5  -2 2995.89 164.067   1
  16  -5  -2 3117.56 162.556   1
 -16  -5   2 3189.28 168.503   1
 -16   5   2 3055.03 160.531   1
  15   5  -2 5380.40 240.786   1
 -15   5   2 4973.14 230.645   1
  15  -5  -2 4898.41 231.763   1
 -15  -5   2 5017.16 235.762   1
  14   5  -2 5.76138 33.7735   1
  14  -5  -2 37.2966 33.0907   1
 -14   5   2 26.2606 29.5059   1
 -14  -5   2-5.65462 28.4137   1
  13  -5  -2 16061.2 581.409   1
 -13   5   2 14726.5 577.202   1
  13   5  -2 14386.7 582.439   1
 -13  -5   2 14304.5 580.723   1
  12  -5  -2 1429.07 87.4369   1
 -12   5   2 1296.23 85.2345   1
  12   5  -2 1292.68 88.1042   1
 -12  -5   2 1245.59 88.1552   1
  11  -5  -2 28874.8 1060.85   1
 -11   5   2 28468.3 1059.51   1
  11   5  -2 28564.1 1066.21   1
 -11  -5   2 28591.5 1069.13   1
  10  -5  -2 13231.5 488.167   1
 -10   5   2 13293.5 487.859   1
 -10  -5   2 11851.8 490.379   1
  10   5  -2 11792.6 489.170   1
  -9   5   2 4464.80 192.600   1
   9   5  -2 4674.66 200.053   1
  -9  -5   2 4075.66 196.096   1
   8  -5  -2-10.7693 20.6069   1
  -8   5   2-3.50734 19.9184   1
   8   5  -2 4.15359 23.0701   1
  -8  -5   2 20.7228 25.7370   1
   7  -5  -2 1448.32 76.6311   1
  -7   5   2 1243.32 73.8624   1
  -7  -5   2 1278.40 81.4274   1
   7   5  -2 1264.35 80.0237   1
  -6  -5   2 24589.4 907.841   1
  -6   5   2 24799.5 900.699   1
   6  -5  -2 24671.1 900.833   1
   6   5  -2 23949.5 905.901   1
  -5  -5   2 118882. 4224.44   1
  -5   5   2 123609. 4217.95   1
   5   5  -2 115075. 4224.42   1
   5  -5  -2 114212. 4218.86   1
   4   5  -2 5155.95 213.111   1
  -4  -5   2 5036.01 212.735   1
   3   5  -2 17056.7 617.456   1
  -3  -5   2 15923.0 614.236   1
  -2  -5   2 10275.5 389.277   1
   2   5  -2 9866.74 386.634   1
  -1  -5   2 21902.2 800.455   1
   1   5  -2 21542.0 801.070   1
   0  -5   2 16813.6 623.714   1
   0   5   2 17187.5 619.642   1
   0   5  -2 16954.9 622.166   1
   0  -5  -2 15850.9 618.516   1
   1  -5   2 82855.3 2998.18   1
  -1   5  -2 82126.2 2996.89   1
   1   5   2 84158.0 2995.07   1
  -1  -5  -2 85100.1 2995.11   1
  -2   5  -2 4007.01 173.238   1
   2  -5   2 3740.62 174.179   1
   2   5   2 3950.28 172.948   1
  -2  -5  -2 4389.49 175.424   1
   3   5   2 2496.89 123.155   1
  -3  -5  -2 2647.89 124.368   1
  -3   5  -2 2616.01 123.689   1
   3  -5   2 2588.43 124.388   1
   4   5   2 6449.01 270.048   1
  -4  -5  -2 6485.74 269.082   1
  -4   5  -2 6555.61 269.736   1
   4  -5   2 6962.45 271.988   1
   5   5   2 113.593 29.6719   1
  -5  -5  -2 126.574 29.5880   1
  -5   5  -2 142.193 29.3016   1
   5  -5   2 117.954 32.2284   1
   6   5   2 25646.1 933.731   1
  -6  -5  -2 25446.7 934.336   1
  -6   5  -2 24030.2 929.645   1
   6  -5   2 25380.6 933.173   1
   7   5   2 1905.13 109.229   1
  -7  -5  -2 2070.89 110.967   1
  -7   5  -2 1925.32 107.048   1
   7  -5   2 1998.64 109.684   1
  -8   5  -2 459.399 47.6463   1
   8  -5   2 491.515 50.7378   1
  -9  -5  -2 33022.1 1218.17   1
   9   5   2 32746.2 1217.71   1
  10  -5   2 1751.37 105.556   1
  10   5   2 1806.68 109.109   1
 -10  -5  -2 1610.10 104.273   1
 -10   5  -2 1880.68 107.658   1
  11  -5   2 6716.13 293.296   1
  11   5   2 6641.27 296.847   1
 -11   5  -2 6867.31 293.497   1
 -11  -5  -2 7050.17 297.704   1
 -12  -5  -2 16566.3 644.129   1
  12  -5   2 16096.6 636.230   1
 -12   5  -2 17135.1 637.910   1
  12   5   2 15615.3 639.740   1
 -13  -5  -2 2877.11 157.229   1
  13  -5   2 2782.88 152.521   1
 -13   5  -2 2745.32 149.165   1
  13   5   2 2715.90 152.929   1
 -14  -5  -2 6.40071 37.5346   1
  14   5   2 56.4904 39.6966   1
 -15  -5  -2 8344.10 362.719   1
  15  -5   2 8492.29 361.753   1
  15   5   2 8692.43 365.848   1
 -16  -5  -2 168.669 48.0576   1
  16  -5   2 51.3145 36.9299   1
 -16   5  -2 62.6626 38.6609   1
  16   5   2 59.4891 35.5522   1
  17  -5   2-26.1428 35.4669   1
 -17   5  -2 38.3083 37.8035   1
 -18  -5  -2 39.3212 43.2226   1
  18  -5   2 33.1564 40.4385   1
  18   5   2 20.1932 43.6711   1
 -19  -5  -2 1369.60 102.354   1
  19  -5   2 1425.20 105.670   1
 -19   5  -2 1209.27 99.7808   1
  19   5   2 1505.30 107.600   1
 -20  -5  -2 360.483 60.1509   1
  20  -5   2 307.787 58.4607   1
 -20   5  -2 406.967 62.4518   1
  20   5   2 460.906 63.5020   1
  21  -5   2 165.882 48.9030   1
 -21   5  -2 250.471 54.7743   1
  21   5   2 157.352 47.7046   1
 -22  -5  -2 474.719 65.6676   1
  22  -5   2 433.412 62.2019   1
 -22   5  -2 558.623 68.0568   1
  22   5   2 580.221 67.8758   1
 -23  -5  -2 310.530 54.5353   1
  23  -5   2 186.132 55.4334   1
 -23   5  -2 131.030 50.3659   1
  23   5   2 281.613 54.6446   1
 -24  -5  -2 220.316 52.8196   1
  24   5   2 577.196 68.4859   1
 -26  -6   2 97.1131 48.0036   1
  26   6  -2 98.7302 43.9800   1
 -25  -6   2 58.4258 44.8770   1
  25   6  -2 64.1024 42.3195   1
 -24  -6   2-25.9238 46.0685   1
  24   6  -2-52.9280 45.7038   1
 -23  -6   2-6.54297 43.8315   1
  23   6  -2 33.6753 41.4442   1
 -22  -6   2 285.334 56.8108   1
  22  -6  -2 250.180 54.1427   1
 -22   6   2 119.445 48.6123   1
  22   6  -2 353.545 60.0934   1
 -21  -6   2 106.523 43.4514   1
  21  -6  -2 173.853 49.0495   1
 -21   6   2 78.9673 41.1496   1
  21   6  -2 191.548 46.4347   1
 -20  -6   2 469.874 64.7699   1
  20   6  -2 423.808 62.0192   1
  20  -6  -2 454.077 59.7552   1
 -20   6   2 476.065 63.8575   1
  19   6  -2 39.8666 44.8765   1
 -19   6   2 6.39212 34.2996   1
  19  -6  -2 77.3942 44.2257   1
 -18   6   2 617.243 66.7364   1
  18   6  -2 568.403 69.2661   1
 -17  -6   2 255.793 54.5284   1
  16  -6  -2 986.782 84.2045   1
 -16  -6   2 1143.09 87.2325   1
  16   6  -2 1199.79 91.2991   1
 -16   6   2 1057.65 84.3840   1
  15  -6  -2 28.4687 33.3747   1
 -15   6   2-5.56295 31.2490   1
  14   6  -2 500.997 59.4211   1
 -14   6   2 482.368 54.3166   1
 -14  -6   2 446.687 56.5836   1
  14  -6  -2 429.757 53.7158   1
  13   6  -2 631.919 64.9807   1
 -13   6   2 664.404 61.8584   1
 -13  -6   2 671.390 65.5482   1
  13  -6  -2 703.617 63.8083   1
 -12  -6   2 50.4290 32.1932   1
  12   6  -2 27.3296 26.7209   1
  11   6  -2 1454.00 94.7639   1
 -11   6   2 1415.69 89.2399   1
  11  -6  -2 1369.36 90.9257   1
 -11  -6   2 1550.17 97.4933   1
  10   6  -2 1038.05 75.4099   1
 -10   6   2 1102.94 75.0413   1
  10  -6  -2 1095.65 75.9107   1
 -10  -6   2 1145.92 78.7760   1
  -9   6   2 4277.98 191.205   1
   9  -6  -2 4260.11 192.632   1
   8   6  -2 22379.4 860.663   1
  -8   6   2 23280.1 856.979   1
  -8  -6   2 23347.9 863.500   1
   7   6  -2 1542.52 89.9184   1
   7  -6  -2 1489.63 84.6644   1
  -7  -6   2 1456.04 92.3173   1
  -7   6   2 1519.88 83.6579   1
  -6   6   2 2261.12 116.719   1
   6  -6  -2 2463.56 120.025   1
  -6  -6   2 2732.15 128.379   1
   6   6  -2 2675.82 127.071   1
   5  -6  -2 2350.12 113.545   1
   5   6  -2 2229.55 120.598   1
  -5  -6   2 2339.41 121.063   1
  -5   6   2 2572.69 116.365   1
   4  -6  -2 44.2543 22.6427   1
   4   6  -2 29.7595 24.1538   1
  -4  -6   2 26.4282 21.4708   1
  -4   6   2 27.2182 21.3674   1
  -3  -6   2 57.1982 20.8954   1
   3  -6  -2 76.5310 22.1976   1
   3   6  -2 76.7532 24.4250   1
  -3   6   2 81.3042 22.9750   1
   2  -6  -2 53442.4 1963.88   1
   2   6  -2 55030.2 1967.87   1
  -2  -6   2 54904.1 1968.87   1
  -2   6   2 54579.4 1962.94   1
  -1  -6   2 4057.08 180.677   1
  -1   6   2 4157.74 177.704   1
   1  -6  -2 4276.75 178.419   1
   1   6  -2 4226.46 181.129   1
   0  -6   2 2797.68 135.024   1
   0   6   2 2924.76 131.120   1
   0  -6  -2 2873.64 131.916   1
   0   6  -2 2833.73 133.908   1
   1  -6   2 2204.05 118.225   1
   1   6   2 2351.21 115.188   1
  -1  -6  -2 2402.67 115.775   1
  -1   6  -2 2460.00 116.945   1
   2  -6   2 123144. 4519.80   1
  -2  -6  -2 130448. 4517.94   1
  -2   6  -2 129970. 4519.22   1
   2   6   2 121907. 4515.70   1
  -3   6  -2 9109.25 338.422   1
   3  -6   2 8799.14 340.235   1
  -3  -6  -2 8260.94 342.369   1
   4  -6   2 17532.0 645.699   1
  -4   6  -2 17516.1 644.632   1
   4   6   2 17305.1 646.628   1
  -4  -6  -2 15822.1 641.755   1
   5  -6   2 4278.44 189.575   1
  -5   6  -2 4340.55 189.585   1
   5   6   2 4040.35 187.472   1
  -5  -6  -2 4172.72 189.299   1
   6  -6   2-4.47893 23.4222   1
  -6   6  -2 13.1610 24.9154   1
   6   6   2-4.50371 27.4551   1
  -6  -6  -2 22.7398 25.8293   1
  -7   6  -2 3808.27 178.981   1
   7  -6   2 3854.48 179.719   1
   8   6   2 161.410 35.7044   1
  -8  -6  -2 306.542 45.2668   1
   9  -6   2 8135.32 327.713   1
  -9   6  -2 7675.65 323.582   1
   9   6   2 8006.57 328.101   1
  -9  -6  -2 7355.71 326.328   1
  10  -6   2 5601.13 249.820   1
 -10   6  -2 5574.17 248.456   1
 -10  -6  -2 5640.89 252.001   1
  10   6   2 5770.98 252.786   1
  11   6   2 2180.91 129.452   1
 -11   6  -2 2347.56 128.100   1
  11  -6   2 2203.05 128.157   1
 -11  -6  -2 2186.23 126.866   1
  12   6   2 670.922 67.4096   1
 -12   6  -2 648.511 64.6608   1
  12  -6   2 597.874 63.0768   1
 -12  -6  -2 558.294 62.2081   1
  13   6   2 851.293 75.5585   1
 -13   6  -2 758.678 72.7206   1
 -13  -6  -2 852.201 77.8749   1
  14   6   2 1094.74 85.6170   1
 -14  -6  -2 945.223 85.8283   1
  14  -6   2 992.594 81.7066   1
 -15   6  -2 74.6884 40.5047   1
  15   6   2 110.394 42.2485   1
 -15  -6  -2 99.6561 41.3894   1
  15  -6   2 87.3551 40.9404   1
  16   6   2 2841.97 157.105   1
 -16   6  -2 2753.99 152.493   1
  16  -6   2 2587.78 150.283   1
 -16  -6  -2 2649.12 155.050   1
  17   6   2 2637.11 153.535   1
 -17   6  -2 2643.30 150.077   1
  17  -6   2 2706.20 151.545   1
 -17  -6  -2 2681.43 153.242   1
  18   6   2 2377.13 136.280   1
  18  -6   2 2150.20 131.255   1
 -18  -6  -2 2009.84 129.288   1
 -18   6  -2 1893.96 127.901   1
 -19   6  -2 59.1854 41.2458   1
  19  -6   2-6.59286 39.8491   1
 -19  -6  -2 79.2539 45.3022   1
  19   6   2 74.4405 45.0126   1
 -20  -6  -2 1181.35 96.5941   1
  20   6   2 1135.80 93.1836   1
 -21   6  -2 536.008 71.4397   1
  21  -6   2 639.872 70.5419   1
 -21  -6  -2 595.981 71.0605   1
  21   6   2 562.311 70.2904   1
 -22   6  -2 547.997 70.5111   1
  22  -6   2 438.901 66.5449   1
 -22  -6  -2 617.950 73.5532   1
  22   6   2 643.279 72.6001   1
 -23   6  -2-12.6637 41.0689   1
  23  -6   2 32.3641 44.0322   1
 -24  -6  -2 31.3053 44.5181   1
 -24   6  -2 43.3832 46.1569   1
  24   6   2 68.8925 42.9598   1
 -25  -7   2 119.450 52.5341   1
  25   7  -2 109.082 47.9260   1
 -24  -7   2-6.39927 40.1031   1
  24   7  -2-32.9345 46.1498   1
 -22  -7   2 1092.06 90.4954   1
 -22   7   2 885.822 83.6857   1
  22  -7  -2 977.087 89.4121   1
  22   7  -2 870.158 83.5973   1
 -21   7   2 26.4237 39.5195   1
  21  -7  -2 40.9482 39.6091   1
 -20  -7   2 445.684 66.7822   1
  20   7  -2 430.464 60.5492   1
 -19  -7   2 1550.47 112.963   1
  19  -7  -2 1681.97 112.034   1
  19   7  -2 1618.52 111.772   1
 -19   7   2 1563.92 108.186   1
  18  -7  -2 2339.45 136.782   1
 -18   7   2 2169.51 132.424   1
  17  -7  -2 56.9710 34.4256   1
  17   7  -2 53.4133 35.8692   1
 -17  -7   2 77.6153 40.2289   1
 -17   7   2 67.3018 39.7482   1
  16  -7  -2 355.927 51.7316   1
  16   7  -2 476.226 61.7309   1
 -16  -7   2 444.564 62.2622   1
 -16   7   2 416.767 56.1545   1
  15  -7  -2 7122.30 306.648   1
  15   7  -2 7221.56 311.367   1
 -15   7   2 7182.28 305.453   1
 -15  -7   2 6626.59 307.238   1
  14  -7  -2 2181.22 128.415   1
 -14   7   2 2348.61 129.600   1
  13  -7  -2 273.356 45.3054   1
  13   7  -2 223.283 43.8826   1
 -13  -7   2 138.978 39.6499   1
 -13   7   2 255.964 44.2244   1
  12  -7  -2 4559.07 212.881   1
  12   7  -2 4537.41 216.080   1
 -12   7   2 4581.58 211.469   1
 -12  -7   2 4808.47 219.620   1
 -11  -7   2 278.654 44.6977   1
  11   7  -2 323.534 47.0517   1
  10  -7  -2 5288.73 233.066   1
  10   7  -2 5510.97 241.568   1
 -10  -7   2 4838.89 234.871   1
 -10   7   2 5605.39 235.920   1
   9   7  -2 14360.2 568.538   1
  -9  -7   2 13458.7 564.687   1
  -9   7   2 14773.4 564.131   1
   8  -7  -2 2372.04 123.026   1
  -8   7   2 2422.76 122.716   1
   8   7  -2 2502.81 128.479   1
  -8  -7   2 2303.78 128.252   1
  -7  -7   2 726.582 64.5464   1
  -7   7   2 926.693 62.9155   1
  -6  -7   2 1050.13 75.1146   1
   6   7  -2 1133.12 77.8004   1
  -6   7   2 1240.25 73.4925   1
   6  -7  -2 1067.15 71.4322   1
  -5  -7   2 6932.53 292.894   1
   5   7  -2 7593.81 295.548   1
  -5   7   2 7165.49 288.114   1
   5  -7  -2 6851.65 288.574   1
  -4  -7   2 253.981 37.7036   1
   4   7  -2 278.830 39.1884   1
  -4   7   2 319.148 36.2450   1
   4  -7  -2 348.130 37.8613   1
  -3  -7   2 1154.09 74.4639   1
   3   7  -2 1205.74 75.9976   1
  -3   7   2 1069.51 68.9604   1
   3  -7  -2 1118.28 71.5161   1
  -2  -7   2 5131.18 213.023   1
   2   7  -2 5071.08 213.085   1
  -2   7   2 4845.49 207.582   1
   2  -7  -2 4575.68 209.959   1
   1  -7  -2 5059.97 210.950   1
  -1   7   2 5414.54 213.424   1
   1   7  -2 4611.07 210.534   1
  -1  -7   2 4717.16 212.855   1
   0  -7  -2 17785.2 654.109   1
   0   7   2 17977.4 654.920   1
   0   7  -2 17326.0 655.101   1
   0  -7   2 16279.0 654.233   1
  -1  -7  -2 16336.4 606.535   1
   1   7   2 16136.3 604.622   1
  -1   7  -2 15605.4 605.245   1
   1  -7   2 15894.8 607.927   1
  -2  -7  -2 55.9199 24.3148   1
   2   7   2 126.477 29.2043   1
  -2   7  -2 83.5141 29.5711   1
   2  -7   2 87.0224 28.7793   1
  -3  -7  -2 5183.46 228.419   1
   3  -7   2 5544.34 227.732   1
  -3   7  -2 5299.33 226.684   1
   3   7   2 4852.93 224.455   1
   4   7   2 1458.87 85.3916   1
  -4  -7  -2 1375.50 86.8191   1
  -4   7  -2 1226.54 81.5572   1
   4  -7   2 1421.82 85.8593   1
   5   7   2 466.548 49.1799   1
  -5  -7  -2 537.464 50.1371   1
  -5   7  -2 508.898 50.5832   1
   5  -7   2 474.225 48.4292   1
   7   7   2 738.860 63.7629   1
  -7  -7  -2 796.655 67.3949   1
  -7   7  -2 982.666 70.1144   1
   7  -7   2 846.641 67.4291   1
   8   7   2 845.733 69.3793   1
  -8  -7  -2 913.559 73.9996   1
  -8   7  -2 863.753 69.4441   1
   8  -7   2 990.702 72.9541   1
   9   7   2 8887.79 365.133   1
  -9  -7  -2 8725.42 364.581   1
  -9   7  -2 8717.65 359.885   1
   9  -7   2 8549.39 361.137   1
  10   7   2 13683.3 538.128   1
 -10  -7  -2 14405.9 542.499   1
 -10   7  -2 13405.8 534.432   1
  10  -7   2 12884.6 534.431   1
  11  -7   2 6876.20 293.311   1
 -11  -7  -2 7236.09 296.100   1
 -11   7  -2 6599.78 289.530   1
 -12  -7  -2 30.4510 34.6136   1
 -12   7  -2 46.4919 37.0846   1
 -13  -7  -2 2465.14 145.936   1
  13   7   2 2898.29 156.011   1
  14   7   2 260.300 52.3034   1
  14  -7   2 243.502 45.9713   1
 -14   7  -2 194.663 45.1145   1
 -14  -7  -2 204.962 48.2856   1
  15  -7   2 2443.78 144.794   1
 -15   7  -2 2734.10 148.870   1
  15   7   2 2443.68 148.551   1
 -15  -7  -2 2874.08 158.025   1
  16   7   2 165.303 47.6498   1
 -16   7  -2 132.478 45.1865   1
  16  -7   2 173.756 47.0169   1
 -16  -7  -2 177.348 51.7218   1
  17   7   2 327.155 56.0997   1
 -17  -7  -2 354.689 56.6837   1
  18   7   2 73.9880 45.0936   1
  18  -7   2 72.3766 42.7149   1
 -18   7  -2 38.7160 42.5829   1
 -18  -7  -2 20.2271 42.6628   1
  19   7   2 196.204 53.5254   1
 -19   7  -2 194.487 51.3209   1
  19  -7   2 165.260 44.7387   1
 -19  -7  -2 165.670 51.8522   1
  20   7   2 838.633 78.6775   1
 -20  -7  -2 726.802 74.6329   1
 -20   7  -2 641.767 74.1858   1
  20  -7   2 845.935 79.2040   1
 -21  -7  -2-44.9433 40.5887   1
 -21   7  -2 6.46571 41.9365   1
  21  -7   2 59.2570 36.9833   1
  22   7   2 12.9143 39.7342   1
 -22  -7  -2 12.6388 39.2451   1
 -22   7  -2 6.40054 41.8606   1
  22  -7   2 19.6943 40.0205   1
 -23  -7  -2 75.1602 47.0840   1
 -23   7  -2 50.4805 45.9376   1
  23  -7   2 78.2029 47.1169   1
 -25  -8   2 154.080 52.5683   1
  25   8  -2 101.590 44.7089   1
 -23  -8   2 51.9110 46.7986   1
  23   8  -2 79.9790 46.0802   1
 -22  -8   2 207.362 54.4251   1
  22   8  -2 286.881 58.1719   1
  21   8  -2 66.8770 40.8079   1
 -21  -8   2 27.3395 40.9113   1
 -21   8   2 87.2173 46.3603   1
  21  -8  -2 27.4873 41.5326   1
  20   8  -2 312.535 58.7999   1
  20  -8  -2 333.326 57.0512   1
 -20  -8   2 320.501 59.2430   1
 -20   8   2 371.881 60.0259   1
  19  -8  -2 274.977 51.4959   1
 -19   8   2 288.051 53.4959   1
 -19  -8   2 261.123 54.4133   1
  19   8  -2 287.353 53.9933   1
  18   8  -2 1637.76 114.791   1
  18  -8  -2 1594.75 111.607   1
 -18  -8   2 1567.55 112.537   1
 -18   8   2 1757.27 113.756   1
  17   8  -2 124.664 47.5322   1
 -17   8   2 138.652 41.8606   1
  17  -8  -2 154.581 44.1066   1
 -17  -8   2 154.567 44.1026   1
 -16   8   2 368.384 56.2241   1
  16  -8  -2 488.859 58.9868   1
 -16  -8   2 398.217 56.4147   1
  15   8  -2 7468.10 332.295   1
 -15   8   2 8207.46 332.056   1
  15  -8  -2 7569.71 329.998   1
 -15  -8   2 7384.37 330.532   1
  14   8  -2 2156.88 133.954   1
 -14   8   2 2457.36 135.199   1
  14  -8  -2 2336.91 133.877   1
 -14  -8   2 2424.42 139.444   1
 -13   8   2 880.056 74.5307   1
  13  -8  -2 651.586 67.1361   1
  12   8  -2 2471.60 135.044   1
 -12   8   2 2257.46 127.456   1
  12  -8  -2 2288.07 128.868   1
 -12  -8   2 2188.90 131.736   1
  11   8  -2 1600.85 106.815   1
 -11   8   2 1842.31 107.427   1
  11  -8  -2 1790.35 108.527   1
 -11  -8   2 1852.99 112.248   1
  10   8  -2 6122.75 270.667   1
 -10   8   2 6052.74 264.046   1
 -10  -8   2 6116.21 270.898   1
  10  -8  -2 6325.98 267.099   1
  -9  -8   2 5593.88 250.032   1
   9   8  -2 5640.75 251.815   1
   8   8  -2 6695.18 297.736   1
  -8  -8   2 7257.41 307.159   1
  -8   8   2 7200.33 295.516   1
   8  -8  -2 7235.35 297.486   1
   7  -8  -2 2110.04 117.575   1
  -7  -8   2 2299.24 124.863   1
   7   8  -2 2301.34 124.129   1
   6  -8  -2 3590.00 165.952   1
   6   8  -2 3320.76 167.169   1
  -6  -8   2 3513.58 169.992   1
  -6   8   2 3587.32 163.195   1
   5  -8  -2 24242.7 945.884   1
  -5   8   2 26884.2 948.301   1
   4  -8  -2 3573.22 162.311   1
   4   8  -2 3367.13 165.617   1
  -4  -8   2 3327.62 166.364   1
  -4   8   2 3752.76 163.496   1
   3  -8  -2 410.249 47.6530   1
   3   8  -2 525.542 49.9674   1
  -3  -8   2 522.316 47.7724   1
  -3   8   2 422.279 43.8564   1
   2  -8  -2 634.422 53.3900   1
  -2  -8   2 543.779 54.7668   1
  -2   8   2 785.323 57.2135   1
   2   8  -2 803.556 61.5455   1
  -1  -8   2 445.252 46.7596   1
   1  -8  -2 406.563 42.4746   1
   1   8  -2 282.202 38.1257   1
  -1   8   2 319.972 40.4136   1
   0  -8   2 8353.21 333.796   1
   0   8   2 8562.54 333.016   1
   0  -8  -2 8162.63 331.669   1
   0   8  -2 7715.51 330.944   1
   1  -8   2 42605.3 1532.01   1
   1   8   2 41332.2 1528.04   1
  -1  -8  -2 42121.4 1530.27   1
  -1   8  -2 41552.4 1530.29   1
   2  -8   2 11560.4 474.084   1
   2   8   2 12485.9 472.814   1
  -2  -8  -2 12267.4 472.791   1
  -2   8  -2 11993.3 471.793   1
   3  -8   2 5905.97 254.442   1
  -3   8  -2 5643.55 251.652   1
  -3  -8  -2 6097.21 255.300   1
   3   8   2 6020.89 255.247   1
   5  -8   2 11478.8 454.647   1
  -5   8  -2 11804.9 454.831   1
   5   8   2 11113.6 454.722   1
  -5  -8  -2 11484.0 456.284   1
   6  -8   2 1143.20 79.7507   1
  -6   8  -2 1038.10 77.2066   1
   6   8   2 1229.64 82.6821   1
  -6  -8  -2 961.117 75.3448   1
   7  -8   2 9874.93 413.090   1
  -7   8  -2 10840.9 415.783   1
   7   8   2 10069.1 414.562   1
  -7  -8  -2 10161.7 415.222   1
   8  -8   2 5005.50 233.193   1
  -8   8  -2 5019.54 231.939   1
   8   8   2 5277.56 235.663   1
  -8  -8  -2 5381.89 236.284   1
   9  -8   2 4750.58 216.280   1
  -9   8  -2 4468.68 212.881   1
   9   8   2 4538.98 215.319   1
  -9  -8  -2 4575.19 217.637   1
  10  -8   2 5611.66 252.450   1
 -10   8  -2 5463.85 249.664   1
 -10  -8  -2 5925.62 257.538   1
  10   8   2 5311.50 251.226   1
 -11   8  -2 4444.20 210.979   1
 -12  -8  -2 1452.58 102.277   1
  12   8   2 1281.98 98.0362   1
  13  -8   2 3194.99 169.326   1
 -13  -8  -2 3235.79 171.631   1
 -13   8  -2 2899.14 165.454   1
  14  -8   2 377.593 59.7277   1
 -14   8  -2 374.625 56.4273   1
  14   8   2 306.794 52.9243   1
 -14  -8  -2 337.478 51.7697   1
 -15   8  -2 2779.67 154.076   1
  15  -8   2 2688.39 153.515   1
  16   8   2 1075.45 91.9699   1
 -16  -8  -2 1316.93 100.774   1
 -16   8  -2 1196.79 94.6334   1
  16  -8   2 1240.96 94.9704   1
  17   8   2 847.584 80.5763   1
 -17  -8  -2 829.970 83.5003   1
 -17   8  -2 908.374 83.5526   1
  17  -8   2 802.694 80.1601   1
 -18   8  -2 71.9165 43.9170   1
  18  -8   2 113.950 43.2350   1
 -19  -8  -2-46.9138 45.5918   1
  19   8   2 66.8586 45.8254   1
  20   8   2 226.830 53.4967   1
 -20  -8  -2 104.557 48.2451   1
 -20   8  -2 150.395 50.1032   1
  20  -8   2 46.9039 43.3519   1
  21   8   2 420.222 60.6807   1
 -21  -8  -2 518.922 65.0857   1
 -21   8  -2 417.917 61.8372   1
  21  -8   2 357.898 60.2005   1
  22   8   2-6.41666 39.4923   1
 -22   8  -2-51.6241 48.0338   1
  22  -8   2-26.1907 42.1218   1
  23   8   2-24.8660 40.3203   1
 -23  -8  -2 18.2520 45.5653   1
  24   9  -2-6.41371 41.9525   1
 -24  -9   2-37.7188 43.7328   1
  23   9  -2 39.1473 43.3640   1
 -23  -9   2-19.4184 45.0220   1
  22   9  -2-19.7017 40.0357   1
 -22  -9   2-6.71592 42.4587   1
  21   9  -2 1225.30 93.4889   1
 -21  -9   2 1025.29 90.5259   1
 -21   9   2 1022.49 90.9040   1
  20   9  -2 622.811 68.5230   1
  20  -9  -2 507.586 66.4309   1
 -20   9   2 484.136 63.5046   1
 -20  -9   2 495.142 68.8518   1
  19   9  -2 182.944 50.8433   1
  18  -9  -2 53.3429 39.4846   1
 -18   9   2 13.1053 37.2185   1
 -18  -9   2-6.51741 38.5939   1
  17   9  -2 1164.90 91.7616   1
  17  -9  -2 1091.31 90.3391   1
 -17   9   2 1296.33 95.3320   1
 -17  -9   2 1173.71 94.0101   1
 -16   9   2 589.710 69.1408   1
  16  -9  -2 818.412 75.2223   1
 -15  -9   2 6158.06 279.917   1
  15   9  -2 6054.76 277.434   1
  14   9  -2 5933.72 264.729   1
 -14  -9   2 5407.65 260.905   1
 -14   9   2 5618.09 258.912   1
  14  -9  -2 5923.12 262.977   1
  13   9  -2 1444.08 102.752   1
 -13  -9   2 1302.14 100.221   1
 -13   9   2 1572.71 100.975   1
  13  -9  -2 1579.88 103.453   1
  12   9  -2 3074.76 167.147   1
 -12  -9   2 3092.22 167.171   1
 -12   9   2 3473.99 166.676   1
  12  -9  -2 3186.63 166.778   1
  11   9  -2 4521.44 225.090   1
 -11  -9   2 4984.32 228.967   1
 -11   9   2 4828.69 222.035   1
  11  -9  -2 5056.80 225.856   1
  10   9  -2 120.198 38.9252   1
  10  -9  -2 136.950 35.8687   1
 -10  -9   2 166.111 41.8024   1
 -10   9   2 112.824 34.4072   1
   9  -9  -2 1211.20 87.0274   1
   9   9  -2 1260.81 91.9092   1
  -9  -9   2 1418.79 95.1356   1
  -9   9   2 1316.63 88.6199   1
   8  -9  -2 348.108 49.0248   1
  -8  -9   2 268.371 43.8874   1
  -8   9   2 221.708 40.9533   1
   8   9  -2 288.360 42.8569   1
  -7  -9   2 15659.2 614.308   1
   7   9  -2 16012.8 615.616   1
  -6  -9   2 6781.10 293.679   1
   6   9  -2 7025.45 294.322   1
   6  -9  -2 6823.18 289.403   1
  -5  -9   2 25484.2 960.683   1
   5   9  -2 24857.1 957.485   1
  -5   9   2 25932.8 954.382   1
   5  -9  -2 26139.0 956.114   1
  -4  -9   2 7301.02 315.767   1
   4   9  -2 7595.24 316.477   1
  -4   9   2 7772.81 312.751   1
  -3  -9   2 434.702 52.7707   1
   3   9  -2 564.935 58.2390   1
  -3   9   2 425.656 47.4325   1
   3  -9  -2 528.329 52.2899   1
  -2   9   2-8.97811 22.8686   1
   2   9  -2 33.8131 29.4493   1
   2  -9  -2 9.05350 25.7117   1
  -2  -9   2 19.3520 22.9205   1
   1  -9  -2 8357.93 332.704   1
  -1   9   2 8164.38 333.835   1
   1   9  -2 8220.62 334.970   1
  -1  -9   2 7676.09 333.064   1
   0  -9  -2 25938.7 935.287   1
   0   9   2 24515.4 931.553   1
   0   9  -2 24248.3 932.480   1
   0  -9   2 25304.9 935.656   1
  -1   9  -2 12464.3 497.022   1
   1  -9   2 12963.3 499.320   1
  -2   9  -2 653.287 59.4749   1
   2  -9   2 773.656 64.7630   1
  -3  -9  -2 1039.67 75.6424   1
   3   9   2 1173.05 78.8729   1
  -3   9  -2 913.336 73.0866   1
   3  -9   2 1034.29 76.0146   1
  -4  -9  -2 12201.9 481.439   1
   4   9   2 11109.3 475.048   1
  -4   9  -2 12878.8 480.894   1
   4  -9   2 12282.3 480.076   1
   5  -9   2 325.486 47.4513   1
  -5   9  -2 382.528 45.9915   1
  -5  -9  -2 338.112 45.6519   1
   5   9   2 308.299 46.4279   1
   6  -9   2 34560.4 1262.77   1
  -6   9  -2 35045.1 1261.76   1
   6   9   2 33121.3 1261.68   1
  -6  -9  -2 33529.9 1262.85   1
   7  -9   2 647.210 64.6148   1
  -7   9  -2 726.227 64.4622   1
   7   9   2 680.247 67.5024   1
  -7  -9  -2 682.567 67.2148   1
   8  -9   2 282.174 46.1990   1
  -8   9  -2 390.327 53.0856   1
   8   9   2 372.174 54.5306   1
  -8  -9  -2 451.036 55.2531   1
   9  -9   2 5121.45 236.551   1
  -9   9  -2 5434.29 237.444   1
   9   9   2 4892.13 236.264   1
  -9  -9  -2 5002.26 237.866   1
  10  -9   2 3545.77 186.078   1
 -10   9  -2 3953.22 188.427   1
  10   9   2 3848.03 189.193   1
 -10  -9  -2 3704.71 190.244   1
  11   9   2 37.2701 40.0138   1
 -11  -9  -2 91.4246 43.8014   1
  12  -9   2 493.634 60.3894   1
 -12   9  -2 423.188 59.5739   1
  12   9   2 422.057 61.0750   1
 -12  -9  -2 450.754 59.9643   1
  13  -9   2 114.832 40.8679   1
 -13   9  -2 106.536 45.6103   1
  13   9   2 121.420 46.1952   1
 -13  -9  -2 96.6706 44.0127   1
 -14   9  -2 2999.30 164.902   1
  14  -9   2 3053.48 165.764   1
  15   9   2 2187.42 140.682   1
 -15  -9  -2 2368.31 140.088   1
 -15   9  -2 2409.90 140.957   1
  15  -9   2 2551.39 143.560   1
  16   9   2 2641.86 151.315   1
 -16  -9  -2 2796.93 153.899   1
 -16   9  -2 2305.33 143.825   1
  16  -9   2 2527.46 147.164   1
  17   9   2 59.2404 46.4421   1
 -17  -9  -2 42.7587 49.5683   1
 -17   9  -2-39.3669 42.9095   1
  17  -9   2-6.71125 36.4201   1
  18   9   2 100.088 45.0947   1
 -18  -9  -2 13.6600 39.2645   1
 -18   9  -2 85.7329 45.5855   1
  18  -9   2 40.3775 39.5012   1
  19   9   2 322.889 60.1864   1
 -19  -9  -2 335.876 58.9385   1
 -19   9  -2 349.326 59.9460   1
  19  -9   2 376.645 58.7386   1
  20   9   2 967.851 83.1874   1
 -20  -9  -2 868.253 82.0425   1
 -20   9  -2 898.649 84.3658   1
  20  -9   2 863.216 82.2742   1
  21   9   2 84.3637 46.8941   1
 -21  -9  -2 133.535 52.8423   1
 -21   9  -2 90.9665 50.3003   1
  21  -9   2 112.673 45.9174   1
  22   9   2 12.6383 45.3168   1
 -22   9  -2 134.338 48.9003   1
 -22  -9  -2 110.783 45.3300   1
 -23 -10   2 45.2291 48.1483   1
  23  10  -2 88.6672 44.4352   1
 -22 -10   2 105.954 49.4243   1
  22  10  -2 103.750 47.4798   1
 -21 -10   2-56.0110 49.7479   1
  21  10  -2 19.2297 45.2284   1
  20  10  -2 186.688 49.7846   1
 -20 -10   2 274.754 57.3516   1
 -20  10   2 120.993 51.4302   1
  19  10  -2 296.376 59.5955   1
 -19 -10   2 227.019 52.3678   1
 -19  10   2 286.713 54.6493   1
  19 -10  -2 251.753 56.3140   1
 -18 -10   2 626.269 72.8215   1
  18  10  -2 541.846 68.4334   1
 -17 -10   2 467.505 62.0455   1
 -17  10   2 434.700 61.1984   1
  17 -10  -2 465.439 61.8653   1
  16  10  -2 7806.34 341.491   1
 -16 -10   2 7385.71 338.336   1
 -16  10   2 8001.05 339.505   1
  16 -10  -2 8039.81 341.496   1
 -15  10   2 371.725 54.0482   1
  15 -10  -2 377.012 57.4176   1
  14  10  -2 1975.79 120.176   1
 -14 -10   2 1628.96 114.148   1
 -14  10   2 1680.07 111.187   1
  14 -10  -2 1809.74 115.835   1
  13  10  -2 609.025 67.1392   1
  13 -10  -2 670.995 66.8681   1
 -13  10   2 567.686 62.3391   1
 -13 -10   2 685.734 71.2685   1
  12  10  -2 19985.1 765.617   1
 -12 -10   2 19193.3 763.292   1
 -12  10   2 19670.5 759.860   1
  12 -10  -2 20363.6 763.041   1
  11 -10  -2 2363.17 133.494   1
  11  10  -2 2269.63 133.702   1
 -11 -10   2 2239.85 134.654   1
 -10  10   2 14440.7 573.683   1
  10 -10  -2 14774.5 576.093   1
  -9  10   2 351.528 45.7771   1
   9  10  -2 359.218 51.3906   1
  -9 -10   2 303.486 49.5496   1
   9 -10  -2 347.857 48.6052   1
  -8  10   2 1756.59 107.487   1
   8  10  -2 1741.07 113.693   1
  -8 -10   2 2064.57 122.066   1
   8 -10  -2 1889.73 112.037   1
  -7  10   2 402.203 49.1576   1
   7  10  -2 459.284 54.5450   1
  -7 -10   2 310.905 48.0595   1
   7 -10  -2 454.797 51.7271   1
  -6  10   2 12312.3 478.659   1
   6  10  -2 11966.3 482.698   1
  -6 -10   2 12315.8 483.932   1
   6 -10  -2 11796.2 478.741   1
  -5  10   2 6747.98 289.834   1
   5  10  -2 6794.42 293.380   1
  -5 -10   2 7132.52 296.606   1
   5 -10  -2 6693.32 289.302   1
   4  10  -2 11187.3 428.959   1
  -4 -10   2 11285.1 429.936   1
   4 -10  -2 10421.2 424.137   1
  -3  10   2 12098.3 493.930   1
   3  10  -2 12536.3 500.413   1
  -3 -10   2 13299.7 503.070   1
  -2  10   2 32014.7 1188.03   1
   2  10  -2 32605.0 1190.93   1
  -2 -10   2 30884.8 1189.89   1
   2 -10  -2 32680.9 1188.92   1
   1  10  -2 767.062 67.6852   1
  -1  10   2 822.633 67.7079   1
   1 -10  -2 801.328 65.9023   1
  -1 -10   2 817.022 72.4686   1
   0  10  -2 55.9635 36.1969   1
   0  10   2 44.9968 29.3656   1
   0 -10  -2 61.1949 32.5747   1
   0 -10   2 52.9519 33.5282   1
  -1  10  -2 1527.03 97.2393   1
   1  10   2 1652.36 97.6972   1
  -1 -10  -2 1506.42 96.9489   1
   1 -10   2 1422.01 100.393   1
  -2  10  -2 19841.8 761.697   1
   2  10   2 21336.9 765.821   1
  -2 -10  -2 20188.5 763.880   1
   2 -10   2 18969.3 762.238   1
  -3  10  -2 1772.23 111.382   1
   3  10   2 1808.44 109.488   1
  -3 -10  -2 1892.49 111.854   1
   3 -10   2 1899.47 111.919   1
  -4  10  -2 19412.2 707.893   1
   4  10   2 17283.1 706.960   1
  -4 -10  -2 18874.6 712.407   1
   4 -10   2 18253.1 708.618   1
   5  10   2 20549.2 753.239   1
  -5 -10  -2 20721.6 758.335   1
  -5  10  -2 18258.4 746.173   1
   5 -10   2 19361.0 752.449   1
   6  10   2 607.222 62.4031   1
  -6 -10  -2 589.435 60.8941   1
  -6  10  -2 565.658 60.8077   1
   6 -10   2 546.902 59.5000   1
  -7 -10  -2 12565.9 506.307   1
   7 -10   2 13763.8 509.782   1
  -7  10  -2 13010.3 505.650   1
  -8  10  -2 703.825 65.0890   1
   8 -10   2 676.597 66.4555   1
   9 -10   2 1387.02 98.3399   1
  -9  10  -2 1351.51 94.5795   1
  -9 -10  -2 1412.54 99.7905   1
   9  10   2 1261.25 98.1377   1
  10 -10   2 3504.11 177.428   1
  10  10   2 3296.35 177.277   1
 -10 -10  -2 3500.18 180.388   1
  11 -10   2 5493.12 261.290   1
 -11  10  -2 5795.22 262.188   1
  11  10   2 5738.02 263.301   1
 -11 -10  -2 5792.63 265.441   1
  12 -10   2 76.7119 41.4938   1
 -12  10  -2 55.9970 38.6705   1
  12  10   2 6.38444 38.5836   1
 -12 -10  -2 47.0165 42.8620   1
  13 -10   2 5570.44 269.995   1
 -13  10  -2 6414.96 275.831   1
  14 -10   2 2652.08 146.745   1
 -14  10  -2 2420.07 142.163   1
 -14 -10  -2 2345.92 143.354   1
  14  10   2 2422.31 146.239   1
  15  10   2 3042.39 162.520   1
  15 -10   2 2879.09 160.109   1
 -15 -10  -2 2456.55 151.370   1
 -15  10  -2 2796.56 157.134   1
  16 -10   2 33.4012 37.9877   1
 -16  10  -2 85.0984 43.8931   1
 -16 -10  -2 80.7657 48.1906   1
  16  10   2 20.5316 46.2429   1
  17  10   2 1035.55 86.5095   1
 -17 -10  -2 961.332 87.5268   1
 -17  10  -2 954.718 85.8083   1
  17 -10   2 892.131 82.5177   1
  18  10   2-26.0807 42.9909   1
 -18 -10  -2 34.7606 40.7510   1
 -18  10  -2 52.6999 47.4517   1
  18 -10   2-6.70925 41.6656   1
  19  10   2 78.7062 45.7737   1
 -19 -10  -2 127.063 49.9123   1
 -19  10  -2 131.387 46.8261   1
  19 -10   2 86.9295 41.6937   1
 -20 -10  -2 13.0299 40.1265   1
  20  10   2 96.1196 46.5013   1
  21  10   2 402.291 60.9243   1
 -21 -10  -2 313.516 56.7941   1
 -21  10  -2 309.251 55.9979   1
  21 -10   2 308.065 56.1282   1
 -22 -11   2-13.2105 40.6484   1
  22  11  -2-25.2110 41.5605   1
 -21 -11   2 1098.18 91.6327   1
  21  11  -2 981.394 85.5159   1
 -20 -11   2 184.819 49.1945   1
  20  11  -2 159.997 45.4181   1
  19  11  -2 1406.71 102.901   1
 -19 -11   2 1168.09 93.3032   1
 -19  11   2 1457.74 102.099   1
  18  11  -2 386.909 63.6290   1
 -18 -11   2 348.236 58.0308   1
 -18  11   2 316.647 57.7260   1
  18 -11  -2 371.971 57.7404   1
 -17 -11   2 854.673 81.4645   1
  17  11  -2 820.168 79.8568   1
  16  11  -2 1729.95 115.356   1
  16 -11  -2 1751.65 115.108   1
 -16 -11   2 1724.71 115.926   1
 -16  11   2 1502.10 108.039   1
  15 -11  -2 5407.22 256.774   1
  15  11  -2 5563.75 259.106   1
 -15 -11   2 5952.63 263.556   1
 -15  11   2 5356.41 254.354   1
  14  11  -2 442.500 63.1444   1
  14 -11  -2 379.944 55.7408   1
 -14  11   2 530.846 63.9338   1
 -14 -11   2 505.248 65.6700   1
 -13 -11   2 3167.13 175.287   1
  13 -11  -2 3522.76 176.701   1
 -13  11   2 3327.56 172.623   1
  13  11  -2 3270.57 175.061   1
  12  11  -2 1288.50 98.6752   1
 -12 -11   2 1431.37 100.853   1
 -11 -11   2 20550.8 800.550   1
  11 -11  -2 20908.5 799.281   1
  11  11  -2 21334.0 802.161   1
 -11  11   2 20456.1 795.832   1
 -10 -11   2 2967.50 159.961   1
  10 -11  -2 2719.10 153.257   1
  10  11  -2 3011.27 160.777   1
 -10  11   2 3035.00 155.836   1
  -9 -11   2 2368.53 132.522   1
   9  11  -2 2090.65 125.643   1
   9 -11  -2 2117.70 122.945   1
  -8  11   2 601.980 59.6648   1
   8  11  -2 564.757 64.7587   1
  -8 -11   2 652.588 69.9466   1
   8 -11  -2 659.961 63.8588   1
  -7  11   2 3017.92 157.219   1
   7  11  -2 2863.55 159.607   1
  -7 -11   2 3296.55 166.133   1
   7 -11  -2 3152.29 161.705   1
  -6  11   2 218.980 44.5337   1
   6  11  -2 228.396 45.0452   1
  -6 -11   2 258.813 47.1179   1
   6 -11  -2 190.937 40.0200   1
  -5  11   2 5587.36 250.306   1
   5  11  -2 5800.71 253.955   1
  -5 -11   2 5648.48 254.206   1
   5 -11  -2 5546.24 250.852   1
  -4  11   2 10028.0 397.972   1
   4  11  -2 9512.76 399.943   1
  -4 -11   2 9507.79 401.093   1
   4 -11  -2 9922.11 399.809   1
   3  11  -2 16604.4 663.365   1
  -3 -11   2 17095.4 667.563   1
   3 -11  -2 17786.5 664.572   1
  -2  11   2 33259.2 1232.12   1
   2  11  -2 34635.0 1237.07   1
   2 -11  -2 32987.1 1230.71   1
  -2 -11   2 32011.8 1232.25   1
   1  11  -2 19635.5 740.371   1
  -1  11   2 19579.4 739.423   1
  -1 -11   2 18670.2 740.124   1
   0  11  -2 10310.2 418.917   1
   0  11   2 11111.7 421.315   1
   0 -11  -2 9613.15 416.868   1
   0 -11   2 10180.7 420.399   1
  -1  11  -2 1389.49 98.2070   1
   1  11   2 1728.57 102.751   1
  -1 -11  -2 1800.96 105.822   1
   1 -11   2 1465.22 102.272   1
  -2  11  -2 6762.29 296.794   1
   2  11   2 7259.56 300.281   1
  -2 -11  -2 6879.74 297.593   1
   2 -11   2 6671.47 297.911   1
  -3  11  -2 1028.47 80.6107   1
   3  11   2 1186.30 87.2577   1
  -3 -11  -2 1139.58 85.3865   1
   3 -11   2 1098.94 84.7065   1
  -4  11  -2 15819.9 628.664   1
   4  11   2 16744.2 635.013   1
  -4 -11  -2 16889.6 637.666   1
   4 -11   2 15476.8 630.951   1
   5  11   2 10337.6 448.743   1
  -5 -11  -2 12098.9 462.239   1
  -5  11  -2 11251.1 452.461   1
   5 -11   2 11398.7 456.530   1
  -6  11  -2 13912.6 541.359   1
   6 -11   2 13432.4 542.724   1
  -7 -11  -2 1644.42 109.905   1
   7  11   2 1837.24 114.264   1
   8  11   2 5744.44 255.147   1
  -8 -11  -2 5379.76 251.934   1
  -8  11  -2 5474.97 251.430   1
   8 -11   2 5358.71 250.963   1
   9  11   2 6276.14 267.685   1
   9 -11   2 5956.27 263.666   1
  -9 -11  -2 5745.96 262.740   1
  10 -11   2 380.238 53.8510   1
 -10  11  -2 430.481 55.1189   1
  10  11   2 402.877 55.1071   1
 -10 -11  -2 392.181 55.4257   1
  11 -11   2 495.551 59.8327   1
 -11  11  -2 416.456 56.4439   1
  11  11   2 459.822 61.0682   1
 -11 -11  -2 376.361 57.6876   1
 -12  11  -2 5228.78 242.014   1
  12 -11   2 5098.78 242.385   1
  13 -11   2 1459.23 105.773   1
 -13  11  -2 1594.24 107.647   1
  13  11   2 1312.40 103.243   1
 -13 -11  -2 1467.66 107.715   1
  14 -11   2 4080.55 204.529   1
 -14  11  -2 3906.07 201.597   1
  14  11   2 4139.28 206.112   1
 -14 -11  -2 3959.43 202.854   1
  15 -11   2 93.7524 44.9177   1
 -15  11  -2 32.3285 41.6494   1
 -15 -11  -2 85.7498 43.5507   1
  15  11   2 52.9088 45.0484   1
  16  11   2 877.958 83.7862   1
  16 -11   2 865.986 80.8573   1
 -16 -11  -2 825.203 80.6621   1
 -16  11  -2 784.572 77.1182   1
  17 -11   2 463.068 63.0676   1
 -17  11  -2 491.143 66.1323   1
 -17 -11  -2 565.645 71.0742   1
  17  11   2 489.284 66.6377   1
  18  11   2 1253.60 100.268   1
 -18 -11  -2 1490.52 107.218   1
 -18  11  -2 1678.16 109.892   1
  18 -11   2 1396.81 104.246   1
  19  11   2 302.542 59.4612   1
 -19 -11  -2 378.528 61.7896   1
 -19  11  -2 207.699 50.2947   1
  20  11   2 1139.05 93.8833   1
  20 -11   2 1462.80 105.368   1
 -20 -11  -2 1312.38 100.542   1
 -20  11  -2 1156.52 99.9005   1
 -22 -12   2 184.809 52.2575   1
 -21 -12   2 105.166 50.8657   1
  21  12  -2 95.6642 49.9367   1
  20  12  -2 2353.89 141.434   1
 -20 -12   2 2215.22 135.779   1
 -19 -12   2 134.979 50.4279   1
 -18 -12   2 918.519 85.8331   1
 -18  12   2 1016.57 90.0808   1
  18  12  -2 935.761 85.6703   1
  17 -12  -2 786.456 79.0791   1
  17  12  -2 786.601 77.0378   1
 -17 -12   2 804.624 79.9168   1
 -17  12   2 965.128 83.8657   1
 -15 -12   2 448.784 62.3482   1
  15  12  -2 505.247 65.5588   1
  15 -12  -2 313.074 57.0604   1
 -15  12   2 471.398 62.8594   1
 -14 -12   2 2241.46 134.048   1
  14 -12  -2 2038.71 131.193   1
  14  12  -2 2164.47 131.316   1
 -14  12   2 1958.51 127.929   1
 -13 -12   2 2137.41 130.902   1
  13 -12  -2 2038.35 129.977   1
  13  12  -2 2046.15 127.800   1
 -13  12   2 2084.25 127.992   1
  12 -12  -2 4377.68 215.910   1
 -12  12   2 4552.28 215.663   1
 -11 -12   2 865.621 79.9829   1
  11 -12  -2 779.041 76.6098   1
 -11  12   2 943.581 78.0247   1
  11  12  -2 918.101 81.3447   1
  10  12  -2 2530.14 143.682   1
 -10 -12   2 2251.67 137.842   1
  -9 -12   2 1771.77 112.940   1
   9 -12  -2 1662.14 107.296   1
  -9  12   2 1651.64 105.211   1
   8  12  -2 457.616 60.6927   1
   8 -12  -2 461.851 54.9351   1
  -8 -12   2 385.230 57.3240   1
  -8  12   2 429.870 54.7911   1
   7  12  -2 19311.2 723.671   1
   7 -12  -2 17771.0 715.312   1
  -7 -12   2 19526.2 725.065   1
  -7  12   2 18057.5 716.023   1
   6  12  -2 10706.7 444.945   1
   6 -12  -2 10980.2 445.441   1
  -6 -12   2 11116.2 448.271   1
  -6  12   2 10936.8 443.492   1
   5  12  -2 897.921 73.8302   1
   5 -12  -2 811.427 71.5015   1
  -5  12   2 604.216 64.9810   1
  -5 -12   2 800.175 70.6536   1
   4 -12  -2 9480.52 397.771   1
  -4  12   2 9752.19 397.724   1
   3 -12  -2 13021.9 523.218   1
  -3  12   2 13353.9 525.133   1
  -2 -12   2 15615.7 631.619   1
   2 -12  -2 16542.4 632.796   1
  -2  12   2 16288.0 633.620   1
   2  12  -2 16495.8 635.763   1
  -1 -12   2 15043.7 588.569   1
   1 -12  -2 15019.9 588.325   1
   1  12  -2 14754.2 587.307   1
  -1  12   2 15009.1 586.890   1
   0 -12  -2 11927.2 469.649   1
   0 -12   2 11309.6 468.688   1
   0  12   2 11721.5 466.285   1
   0  12  -2 11379.8 466.791   1
   1  12   2 2008.93 115.604   1
   1 -12   2 2005.52 118.281   1
  -1 -12  -2 1781.27 112.043   1
   2  12   2 1083.49 82.4078   1
   2 -12   2 1019.60 80.9661   1
  -2 -12  -2 954.615 78.4416   1
  -2  12  -2 1007.68 79.6959   1
   3  12   2 15319.2 632.567   1
   3 -12   2 16342.9 634.509   1
  -3 -12  -2 16894.9 637.769   1
  -3  12  -2 16429.7 634.458   1
   5  12   2 356.653 51.6066   1
   5 -12   2 298.618 50.7194   1
  -5  12  -2 334.750 50.5193   1
  -5 -12  -2 368.100 52.4309   1
   6  12   2 296.759 54.3058   1
  -6 -12  -2 252.088 50.2006   1
  -6  12  -2 226.853 45.5442   1
   7  12   2 15462.0 603.449   1
  -7  12  -2 14750.5 596.873   1
  -7 -12  -2 15448.9 602.845   1
   7 -12   2 15180.7 600.918   1
   8  12   2 5468.50 258.161   1
  -8  12  -2 5703.72 254.895   1
  -8 -12  -2 5200.85 253.740   1
   8 -12   2 5846.54 258.100   1
   9  12   2 1556.67 107.272   1
  -9  12  -2 1464.14 101.872   1
  -9 -12  -2 1296.32 100.639   1
   9 -12   2 1401.23 101.903   1
  10  12   2 2392.86 141.431   1
  10 -12   2 2442.49 140.663   1
 -10  12  -2 2298.83 137.749   1
 -10 -12  -2 2387.68 140.572   1
  11 -12   2 25.9742 35.6578   1
  11  12   2-6.44330 41.0914   1
 -11 -12  -2 46.5670 43.1501   1
 -11  12  -2-6.33488 37.1340   1
 -12 -12  -2 384.681 60.8564   1
  12  12   2 651.570 67.6160   1
  13 -12   2 8651.82 382.864   1
 -13 -12  -2 9011.01 387.384   1
  13  12   2 9486.30 386.628   1
 -13  12  -2 8953.68 382.064   1
 -14  12  -2 44.6516 42.1376   1
  14 -12   2 105.834 44.0392   1
  15 -12   2 13.2610 39.2583   1
 -15 -12  -2-39.4451 43.3448   1
 -15  12  -2 32.0473 40.8729   1
  15  12   2 6.55160 44.2286   1
  16 -12   2 656.606 71.8378   1
 -16 -12  -2 613.951 70.8479   1
 -16  12  -2 844.801 79.4533   1
  16  12   2 710.995 75.3069   1
 -17  12  -2 1322.57 100.625   1
  17 -12   2 1311.44 101.760   1
 -17 -12  -2 1512.14 104.242   1
  17  12   2 1413.71 102.660   1
  18 -12   2 375.634 58.5513   1
 -18 -12  -2 418.208 65.4293   1
 -18  12  -2 610.786 66.3773   1
  18  12   2 407.422 65.8588   1
 -19  12  -2 2294.91 139.716   1
  19  12   2 2392.60 139.074   1
  19 -12   2 2143.89 136.393   1
 -19 -12  -2 2646.40 148.954   1
  20  12   2 18.6278 45.0511   1
 -20 -12  -2 63.3212 45.3253   1
  20  13  -2 121.420 46.8473   1
  19  13  -2 1711.70 115.507   1
 -19 -13   2 1757.31 116.295   1
 -18 -13   2 90.3744 48.4228   1
  18  13  -2 63.6154 48.3126   1
 -17 -13   2 1318.46 102.661   1
  17  13  -2 1307.21 101.182   1
 -17  13   2 1429.68 103.002   1
 -16 -13   2 1223.67 95.5929   1
  16 -13  -2 1121.65 91.2043   1
  16  13  -2 974.226 87.7638   1
 -16  13   2 1017.22 87.8559   1
 -15 -13   2 1641.73 114.692   1
  15 -13  -2 1535.64 111.914   1
 -15  13   2 1812.65 113.760   1
  15  13  -2 1454.57 107.120   1
  14  13  -2 417.975 60.3427   1
 -14 -13   2 473.215 63.5220   1
 -13 -13   2 6.51282 39.7025   1
  13 -13  -2 19.7664 39.4006   1
  13  13  -2 32.2806 45.2302   1
 -13  13   2-18.7556 37.7507   1
 -12 -13   2 3499.47 177.720   1
  12 -13  -2 3295.31 175.429   1
  12  13  -2 3056.38 172.852   1
 -12  13   2 3374.05 174.889   1
 -11 -13   2 1149.14 93.2499   1
  11 -13  -2 1397.13 100.204   1
  11  13  -2 1325.61 96.4948   1
 -11  13   2 1391.96 96.7688   1
  10 -13  -2 31.2621 36.2817   1
 -10  13   2 18.2214 34.1273   1
  -9 -13   2 11444.8 448.449   1
   9  13  -2 10913.3 442.449   1
  -9  13   2 9769.14 436.750   1
   9 -13  -2 10749.1 441.776   1
  -8  13   2 3804.03 183.135   1
   8  13  -2 3664.31 182.994   1
  -8 -13   2 3541.86 184.194   1
  -7  13   2 4769.61 221.836   1
   7  13  -2 4615.15 222.276   1
  -7 -13   2 4429.93 223.542   1
   7 -13  -2 4801.66 223.903   1
   6  13  -2 6335.20 281.203   1
  -6 -13   2 6091.37 278.974   1
   5  13  -2 4700.50 232.679   1
  -5 -13   2 5298.49 236.920   1
   4  13  -2 2450.22 136.886   1
  -4 -13   2 2328.82 138.095   1
   3  13  -2 6235.22 280.781   1
  -3 -13   2 6212.59 280.749   1
   2  13  -2 27873.9 1074.50   1
  -2 -13   2 29315.5 1078.21   1
   1  13  -2 5785.69 261.746   1
  -1 -13   2 5605.66 258.883   1
   0  13  -2 179.949 45.6992   1
   0 -13   2 198.837 46.9969   1
   1  13   2 6914.68 294.832   1
  -1  13  -2 6498.54 291.491   1
   1 -13   2 6794.63 295.837   1
  -1 -13  -2 6354.96 291.341   1
  -2  13  -2 7802.23 333.424   1
   2  13   2 7909.14 335.202   1
   2 -13   2 7613.77 334.872   1
  -3  13  -2 7249.66 324.020   1
   3  13   2 7805.48 329.593   1
  -3 -13  -2 7472.64 326.214   1
   3 -13   2 7616.96 327.369   1
  -4  13  -2 14935.0 587.693   1
   4  13   2 14149.9 584.713   1
  -4 -13  -2 14846.6 589.545   1
   4 -13   2 15390.7 587.927   1
   5  13   2 886.591 77.2143   1
  -5  13  -2 863.246 78.9061   1
   5 -13   2 1030.54 85.2098   1
   6  13   2 2464.37 139.214   1
  -6 -13  -2 2370.09 138.436   1
   6 -13   2 2266.01 137.225   1
   7  13   2 394.686 55.2506   1
  -7 -13  -2 298.590 49.4635   1
  -7  13  -2 320.199 51.8459   1
   7 -13   2 396.035 57.7993   1
   8  13   2 16763.5 673.878   1
  -8 -13  -2 17438.0 676.326   1
  -8  13  -2 17625.9 673.227   1
   8 -13   2 17002.3 673.091   1
   9  13   2 718.977 75.1063   1
  -9 -13  -2 832.579 78.6491   1
  -9  13  -2 910.271 77.9726   1
   9 -13   2 809.362 77.7751   1
 -10 -13  -2 666.643 68.9068   1
  10  13   2 548.288 66.3608   1
  11  13   2 221.135 47.9399   1
 -11 -13  -2 179.640 51.1881   1
 -11  13  -2 164.482 48.7151   1
  11 -13   2 182.963 46.9002   1
  12  13   2 1986.92 129.759   1
 -12 -13  -2 1901.84 129.178   1
 -12  13  -2 2126.94 130.067   1
  12 -13   2 2242.18 133.557   1
  13  13   2 732.376 79.3075   1
  13 -13   2 773.357 75.7013   1
 -13 -13  -2 850.819 83.9876   1
 -13  13  -2 671.926 75.2296   1
  14 -13   2 266.321 52.5152   1
 -14 -13  -2 397.901 62.5196   1
 -14  13  -2 272.793 55.4416   1
  14  13   2 285.984 56.0106   1
  15  13   2 168.082 51.9804   1
  15 -13   2 311.268 51.4582   1
 -15 -13  -2 195.593 51.8409   1
  16  13   2 96.9519 44.5066   1
 -16  13  -2 115.594 46.7653   1
 -16 -13  -2 141.770 48.1505   1
  16 -13   2 131.450 47.5354   1
  17  13   2 236.768 51.8351   1
 -17 -13  -2 156.976 47.2457   1
  18 -13   2 3490.95 183.011   1
  18  13   2 3676.67 185.470   1
 -18  13  -2 3157.31 180.459   1
 -18 -13  -2 3606.89 183.655   1
  19  13   2 24.5620 43.6582   1
 -19 -13  -2 72.0948 48.4951   1
  19  14  -2 30.8718 42.0015   1
 -19 -14   2-43.3975 44.9570   1
  18  14  -2 1981.86 126.294   1
 -18 -14   2 2163.62 130.651   1
  17  14  -2 176.894 52.1128   1
 -17 -14   2 126.314 51.0030   1
 -15  14   2 348.951 57.1535   1
 -15 -14   2 270.546 55.6337   1
  15  14  -2 383.523 58.3056   1
  15 -14  -2 296.850 57.1075   1
 -14  14   2 38.5366 40.2793   1
 -14 -14   2 52.1099 41.5707   1
  14 -14  -2 80.2775 42.3235   1
  14  14  -2 19.2209 41.5883   1
 -13  14   2 1458.38 105.562   1
  13 -14  -2 1608.77 109.070   1
  12  14  -2 116.326 46.3134   1
 -12 -14   2 38.9182 43.5343   1
 -11  14   2 2696.89 148.543   1
 -11 -14   2 2319.10 142.782   1
  11  14  -2 2590.48 148.147   1
  11 -14  -2 2574.26 147.604   1
 -10  14   2 5767.99 258.754   1
 -10 -14   2 5614.38 257.673   1
  10  14  -2 5201.47 254.424   1
  10 -14  -2 5541.75 255.611   1
   9 -14  -2-6.34821 36.8277   1
  -9  14   2-37.7754 39.4506   1
   9  14  -2 31.1231 39.6944   1
  -9 -14   2 33.3134 40.9967   1
   8 -14  -2 3945.41 196.984   1
  -8  14   2 4068.57 197.173   1
   8  14  -2 3666.90 193.404   1
  -8 -14   2 3877.18 198.574   1
  -7  14   2 4701.92 225.919   1
   7 -14  -2 4805.74 228.963   1
   6 -14  -2 145.564 41.5876   1
  -6  14   2 92.9597 40.7314   1
   6  14  -2 106.360 42.7527   1
  -6 -14   2 113.491 39.0070   1
   5 -14  -2 31.1398 33.0197   1
  -5  14   2 98.8523 40.1032   1
   5  14  -2 12.4461 37.2459   1
  -5 -14   2 37.4974 37.7686   1
   4  14  -2 1788.27 116.506   1
  -4  14   2 1783.00 114.975   1
   4 -14  -2 1680.24 112.517   1
  -4 -14   2 1890.71 118.856   1
   3  14  -2 10333.1 424.562   1
  -3  14   2 10966.3 429.796   1
   3 -14  -2 9825.95 421.451   1
  -3 -14   2 9929.42 424.706   1
   2  14  -2 11513.6 457.471   1
  -2  14   2 10627.3 453.297   1
   2 -14  -2 11363.6 458.317   1
  -2 -14   2 11001.5 456.366   1
   1  14  -2 3139.40 166.482   1
  -1  14   2 3287.91 166.195   1
  -1 -14   2 2765.78 160.728   1
   1 -14  -2 3069.30 165.538   1
   0  14   2 4612.77 214.118   1
   0  14  -2 4366.26 213.742   1
   0 -14  -2 4364.18 214.282   1
   0 -14   2 4192.70 211.205   1
   1 -14   2-6.23030 36.1629   1
  -1  14  -2 30.9222 37.0005   1
   1  14   2 24.6135 34.5839   1
  -1 -14  -2 80.5833 41.8631   1
  -2  14  -2 873.723 76.5967   1
   2 -14   2 873.461 75.4448   1
  -2 -14  -2 700.513 71.8767   1
  -3  14  -2 15331.7 607.184   1
   3  14   2 15664.8 609.448   1
  -3 -14  -2 15189.2 609.815   1
  -4  14  -2 2641.83 148.222   1
   4 -14   2 2624.25 151.492   1
   4  14   2 2702.86 151.845   1
   5 -14   2 207.468 47.6241   1
  -5  14  -2 355.335 55.2155   1
   5  14   2 178.974 49.2825   1
  -5 -14  -2 259.138 54.8936   1
  -6  14  -2 3661.25 183.126   1
   6 -14   2 3263.15 177.060   1
   7 -14   2 3541.47 176.840   1
   7  14   2 3189.06 173.826   1
  -7  14  -2 3271.08 173.410   1
  -7 -14  -2 3117.96 172.108   1
   8 -14   2 180.033 49.2807   1
   8  14   2 278.144 54.0987   1
  -8  14  -2 173.978 45.3304   1
  -8 -14  -2 195.224 48.0443   1
   9 -14   2 3057.10 166.233   1
   9  14   2 2887.47 165.590   1
  -9  14  -2 3234.01 167.662   1
  -9 -14  -2 3083.17 168.687   1
  10 -14   2 182.814 46.4006   1
  10  14   2 194.444 49.1601   1
 -10 -14  -2 118.263 41.5429   1
 -10  14  -2 137.638 43.8692   1
 -11  14  -2 481.800 60.8890   1
  11 -14   2 502.387 64.7651   1
  12 -14   2 2064.86 132.653   1
  12  14   2 2122.99 133.077   1
 -12  14  -2 2068.19 130.167   1
 -12 -14  -2 2268.58 136.612   1
  13  14   2 1091.73 91.5232   1
 -13 -14  -2 1103.03 94.8200   1
  14 -14   2 1022.84 91.4105   1
 -14  14  -2 1230.61 96.5799   1
  14  14   2 1000.20 89.1275   1
 -14 -14  -2 1290.76 98.2705   1
 -15  14  -2-32.0029 43.8701   1
  15  14   2-6.36388 37.3025   1
 -15 -14  -2 38.6090 41.0360   1
  15 -14   2 39.5865 44.5414   1
 -16 -14  -2-19.0100 38.2674   1
  16  14   2-19.0068 39.7047   1
  17 -14   2 2393.88 144.179   1
 -17  14  -2 2296.03 141.395   1
 -17 -14  -2 2503.31 144.409   1
  17  14   2 2775.75 150.916   1
 -18 -15   2 68.0372 48.8701   1
  18  15  -2-6.08119 41.3802   1
 -17 -15   2 1356.81 102.197   1
  17  15  -2 1251.37 97.3440   1
 -16 -15   2 64.8470 48.0034   1
  16  15  -2 56.6552 42.5508   1
 -15 -15   2 1205.36 95.0419   1
  15  15  -2 1255.13 96.2843   1
 -14  15   2 254.187 50.8948   1
  14  15  -2 297.826 50.0962   1
 -14 -15   2 277.024 53.9555   1
  14 -15  -2 221.259 46.5694   1
 -13  15   2 117.546 46.4352   1
  13  15  -2 128.064 45.8596   1
 -13 -15   2 200.459 49.3697   1
  13 -15  -2 206.334 48.9283   1
 -12  15   2 821.095 80.7300   1
  12  15  -2 913.824 81.1287   1
 -12 -15   2 929.750 82.0743   1
  12 -15  -2 756.548 76.1915   1
 -11  15   2-6.56301 38.4877   1
  11  15  -2 38.6346 39.6396   1
 -11 -15   2 25.6666 35.6608   1
  11 -15  -2 84.9103 40.2083   1
  10 -15  -2 303.839 54.4584   1
 -10  15   2 315.599 55.8410   1
  10  15  -2 384.101 60.4809   1
 -10 -15   2 386.244 58.8537   1
  -9 -15   2 2379.04 140.115   1
   9  15  -2 2215.55 135.478   1
   8 -15  -2 409.584 59.8109   1
   8  15  -2 464.372 62.7286   1
  -8 -15   2 470.172 64.0237   1
  -8  15   2 619.701 67.1561   1
   7  15  -2 915.233 84.4716   1
  -7 -15   2 1107.84 91.5940   1
   7 -15  -2 1072.77 88.7657   1
  -7  15   2 1037.99 87.9169   1
   6  15  -2 2315.80 131.171   1
  -6  15   2 1820.31 123.804   1
  -6 -15   2 1802.03 121.510   1
   6 -15  -2 2137.54 128.037   1
  -5  15   2 805.202 75.9101   1
   5  15  -2 639.897 73.4456   1
  -5 -15   2 718.461 74.6279   1
   5 -15  -2 815.613 76.2785   1
  -4  15   2 278.864 54.6292   1
   4  15  -2 356.968 59.4458   1
   4 -15  -2 283.207 50.9468   1
  -4 -15   2 343.683 56.2393   1
  -3  15   2 1528.15 106.962   1
   3 -15  -2 1455.26 104.658   1
  -2  15   2 1446.69 105.853   1
   2 -15  -2 1633.31 109.773   1
  -1  15   2 569.236 64.1128   1
   1 -15  -2 526.838 64.8046   1
   0  15   2 1057.92 87.1852   1
   0 -15  -2 961.197 85.6351   1
   1  15   2 2783.68 152.000   1
  -1 -15  -2 2475.26 147.372   1
   2  15   2 827.000 78.2334   1
  -2 -15  -2 837.088 78.7156   1
  -4  15  -2 1020.11 84.4930   1
   4 -15   2 880.806 80.6117   1
  -4 -15  -2 1098.46 89.6625   1
  -5  15  -2 1899.30 121.427   1
   5  15   2 1662.36 114.762   1
  -5 -15  -2 2022.18 126.970   1
   5 -15   2 1940.89 125.311   1
  -6  15  -2 2353.29 141.036   1
   6  15   2 2526.95 144.135   1
   6 -15   2 2283.17 138.135   1
  -7  15  -2 3943.90 198.671   1
   7  15   2 3698.41 196.109   1
  -7 -15  -2 4035.74 200.180   1
   7 -15   2 3929.27 196.812   1
  -8  15  -2 107.712 46.3505   1
   8  15   2 65.0714 46.6522   1
   8 -15   2 83.9848 40.2326   1
  -8 -15  -2 85.0115 42.1685   1
  -9  15  -2-12.6627 36.3466   1
   9 -15   2-6.49343 35.6555   1
 -10  15  -2 1077.87 89.6549   1
  10  15   2 989.976 89.7902   1
  10 -15   2 1134.97 94.4113   1
 -10 -15  -2 1285.02 96.3858   1
 -11 -15  -2 151.924 46.6204   1
  11  15   2 168.361 50.0161   1
 -12  15  -2 2004.62 128.477   1
  12  15   2 2246.29 135.406   1
 -12 -15  -2 2254.80 136.692   1
  12 -15   2 2156.51 133.090   1
 -13  15  -2 451.678 64.3928   1
  13  15   2 439.083 66.1769   1
 -13 -15  -2 383.187 65.6949   1
  13 -15   2 425.681 62.1838   1
 -14  15  -2 3442.11 183.664   1
  14  15   2 3730.67 189.079   1
  14 -15   2 3752.29 190.672   1
 -14 -15  -2 3679.79 190.778   1
 -15  15  -2 594.502 69.5318   1
  15 -15   2 750.217 75.6405   1
 -16  15  -2 210.536 52.0665   1
 -16 -15  -2 272.247 52.5406   1
  16  15   2 253.319 53.2266   1
 -16 -16   2 316.156 53.6094   1
  16  16  -2 245.534 49.4970   1
 -14 -16   2 993.307 82.9878   1
  14  16  -2 696.730 72.2653   1
 -13 -16   2 248.498 49.6644   1
  13  16  -2 334.283 58.7447   1
 -12  16   2 2515.89 147.550   1
  12  16  -2 2557.70 147.316   1
 -12 -16   2 2412.72 145.236   1
  12 -16  -2 2538.48 148.573   1
 -11  16   2 26.2113 43.8970   1
  11  16  -2 25.5787 42.8376   1
 -11 -16   2-25.5247 44.0627   1
  11 -16  -2 20.2194 38.6918   1
 -10  16   2 1147.66 93.0197   1
  10  16  -2 1455.25 101.358   1
 -10 -16   2 1190.61 92.3116   1
  10 -16  -2 1092.00 94.7694   1
  -9  16   2 2358.29 141.131   1
  -9 -16   2 2365.09 140.374   1
   9 -16  -2 2303.60 140.813   1
   9  16  -2 2226.80 136.726   1
   8 -16  -2 2426.17 145.201   1
  -8  16   2 2544.67 147.897   1
   7 -16  -2 597.785 68.9647   1
  -7  16   2 770.001 75.7981   1
   7  16  -2 665.734 73.1725   1
  -7 -16   2 623.698 70.0166   1
   6  16  -2 1141.44 92.3122   1
  -6  16   2 1111.97 93.4836   1
  -6 -16   2 1236.35 94.8899   1
   6 -16  -2 1108.27 89.6471   1
   5  16  -2 1808.85 122.273   1
  -5  16   2 1898.06 125.186   1
  -5 -16   2 2162.28 129.912   1
   5 -16  -2 1911.96 122.936   1
  -4  16   2-13.0576 41.9920   1
   4  16  -2 25.4075 41.8797   1
  -4 -16   2 6.39692 35.5310   1
   4 -16  -2 6.58156 38.1819   1
  -3  16   2 38.8450 47.5742   1
   3  16  -2 50.2821 40.4304   1
  -3 -16   2-19.3323 38.1603   1
   3 -16  -2 6.59221 37.4437   1
   2  16  -2 63.2576 42.4386   1
  -2  16   2 89.9226 42.4127   1
   2 -16  -2 39.3147 38.0840   1
  -2 -16   2 71.4487 41.8413   1
  -1  16   2 1225.63 99.2544   1
   1  16  -2 1542.55 105.171   1
   1 -16  -2 1439.07 104.059   1
  -1 -16   2 1355.97 101.545   1
   0  16  -2 206.253 49.8713   1
   0  16   2 198.467 49.2512   1
   0 -16  -2 129.506 47.0736   1
   1  16   2 180.151 50.8513   1
   1 -16   2 127.280 43.3299   1
  -1 -16  -2 175.487 47.7781   1
  -2  16  -2 302.205 57.1458   1
   2 -16   2 430.489 62.2011   1
   2  16   2 413.566 59.6671   1
  -2 -16  -2 306.083 52.4504   1
   3  16   2 2353.92 143.476   1
  -3 -16  -2 2726.12 151.344   1
   3 -16   2 2510.91 147.137   1
   4 -16   2 1612.31 114.486   1
  -4  16  -2 1810.40 118.622   1
  -4 -16  -2 1912.67 124.121   1
   4  16   2 1915.11 121.538   1
  -5  16  -2 3909.90 196.651   1
   5  16   2 4023.82 200.838   1
  -5 -16  -2 3795.02 201.316   1
   5 -16   2 3976.41 201.212   1
  -6  16  -2 1306.22 96.8120   1
   6  16   2 1258.44 98.3361   1
   6 -16   2 1125.79 93.6842   1
  -6 -16  -2 1367.78 101.481   1
  -7  16  -2 6.37160 38.8422   1
   7 -16   2-26.1385 40.5805   1
  -8 -16  -2 110.920 43.1399   1
   8  16   2 71.4086 40.0748   1
  -9  16  -2 57.4247 45.6774   1
   9  16   2 39.0388 40.8033   1
   9 -16   2 44.8654 39.8353   1
 -10  16  -2 12.7017 40.8479   1
  10  16   2-25.6565 43.3016   1
 -10 -16  -2-19.4973 42.1541   1
  10 -16   2-6.47345 38.3297   1
  11  16   2 2404.48 142.095   1
 -11 -16  -2 2400.59 140.538   1
  11 -16   2 2564.46 144.418   1
 -12  16  -2 62.6208 40.9939   1
  12  16   2 81.9862 48.1450   1
 -12 -16  -2 6.53530 44.1567   1
  12 -16   2 51.7258 40.5561   1
 -13  16  -2 608.392 72.1100   1
  13  16   2 584.413 69.6598   1
 -13 -16  -2 705.237 76.0526   1
  13 -16   2 773.652 78.4057   1
 -14  16  -2 228.088 56.0870   1
  14  16   2 260.485 51.4206   1
  14 -16   2 211.426 52.8122   1
 -14 -16  -2 147.469 44.8894   1
  15  16   2 630.637 74.6770   1
 -15 -16  -2 751.776 76.8048   1
  15  17  -2 29.9657 34.4120   1
 -15 -17   2 12.3185 35.7394   1
  14  17  -2 448.544 61.7390   1
 -14 -17   2 542.482 66.2187   1
  12  17  -2 143.834 51.5377   1
 -12 -17   2 131.421 48.8401   1
 -11  17   2 1527.31 110.086   1
 -11 -17   2 1732.27 111.239   1
  11  17  -2 1446.63 106.842   1
 -10  17   2 503.714 69.4822   1
  10 -17  -2 703.434 74.0959   1
  -9 -17   2 1439.48 105.207   1
   9  17  -2 1512.90 106.365   1
  -8  17   2 6.60115 41.7341   1
   8 -17  -2 53.0518 41.5564   1
   8  17  -2-30.8696 36.5587   1
  -8 -17   2 54.5679 44.9751   1
  -7  17   2 99.4100 40.9539   1
   7 -17  -2 131.683 45.2852   1
   7  17  -2 146.617 43.5285   1
  -7 -17   2 52.7856 37.6622   1
  -6  17   2 127.719 44.7522   1
   6  17  -2 160.662 45.4473   1
   6 -17  -2 130.404 45.7734   1
  -6 -17   2 266.874 52.0773   1
  -5  17   2 105.774 46.3496   1
   5  17  -2 152.926 47.4805   1
   5 -17  -2 200.032 49.3372   1
  -5 -17   2 198.443 47.3945   1
   4  17  -2 446.422 62.8852   1
  -4  17   2 413.068 61.2001   1
   4 -17  -2 427.248 63.9802   1
  -4 -17   2 384.001 60.5404   1
  -3  17   2 881.182 82.8939   1
   3 -17  -2 749.954 78.4159   1
  -2  17   2 2289.05 138.518   1
   2 -17  -2 2386.30 141.525   1
  -1  17   2 90.2051 45.8208   1
   1 -17  -2 19.6305 40.6810   1
   0  17  -2 2315.41 133.101   1
   0  17   2 1987.79 127.946   1
   0 -17  -2 1976.51 127.559   1
   0 -17   2 1857.97 125.497   1
  -1  17  -2 388.312 60.1382   1
   1  17   2 460.337 62.1665   1
   1 -17   2 434.613 63.3695   1
  -1 -17  -2 457.113 62.5854   1
   2  17   2 373.498 57.7153   1
  -2 -17  -2 489.182 64.4371   1
  -4  17  -2 431.330 63.6815   1
   4  17   2 280.210 54.0351   1
  -4 -17  -2 352.333 58.3734   1
   4 -17   2 395.770 60.1220   1
   5 -17   2 728.748 75.5255   1
  -5 -17  -2 666.083 72.9727   1
  -5  17  -2 815.918 78.2568   1
   5  17   2 584.023 68.9902   1
  -6  17  -2 2210.67 137.167   1
   6  17   2 2287.23 138.536   1
  -6 -17  -2 2418.91 140.980   1
   6 -17   2 2308.37 140.911   1
  -7  17  -2 6.35082 40.5027   1
   7  17   2 32.3360 41.5987   1
  -7 -17  -2 6.44321 36.9913   1
   7 -17   2 19.8202 37.5242   1
  -8  17  -2 12.7076 42.8971   1
   8  17   2 38.6795 45.1661   1
  -8 -17  -2 32.3192 43.6399   1
   8 -17   2-19.6219 43.4737   1
  -9  17  -2 664.899 74.9507   1
   9  17   2 571.340 70.9672   1
  -9 -17  -2 696.434 76.3875   1
   9 -17   2 662.299 72.7190   1
 -10 -17  -2 952.349 84.7657   1
 -11  17  -2 365.593 58.6645   1
  11  17   2 394.982 61.8068   1
 -11 -17  -2 479.665 60.9069   1
  11 -17   2 264.083 52.8001   1
 -12  17  -2 6.24436 44.3672   1
  12  17   2 12.3796 42.4251   1
  12 -17   2 6.33319 40.0377   1
 -13 -17  -2 127.148 47.5022   1
  13  17   2 111.319 46.5089   1
 -12 -18   2 556.503 67.9911   1
  12  18  -2 816.079 78.2544   1
 -11 -18   2 320.131 58.0468   1
  11  18  -2 379.777 61.5176   1
  10  18  -2 161.262 52.2988   1
 -10 -18   2 185.737 53.2255   1
   9  18  -2 1278.86 97.5285   1
  -9 -18   2 1195.46 94.2936   1
  -9  18   2 1198.94 98.4951   1
   8 -18  -2 6.56991 40.4506   1
   8  18  -2 54.8785 40.5506   1
  -8 -18   2 84.8378 41.2801   1
  -8  18   2-6.63562 43.0619   1
   7  18  -2 180.877 46.1318   1
  -7  18   2 142.368 47.7876   1
  -7 -18   2 151.430 46.7525   1
   7 -18  -2 110.565 46.8290   1
  -6  18   2 99.2233 47.7465   1
   6 -18  -2 73.8471 42.5516   1
  -5  18   2 802.385 82.3880   1
   5  18  -2 858.328 81.5084   1
  -5 -18   2 922.210 85.4236   1
  -4  18   2 52.3988 45.8947   1
   4  18  -2 37.8252 44.8005   1
   4 -18  -2-13.3116 37.8096   1
  -3  18   2 490.564 63.1473   1
  -3 -18   2 399.541 56.6423   1
   3 -18  -2 364.347 57.1426   1
  -2  18   2 109.668 46.0546   1
   2  18  -2 137.674 46.4957   1
  -2 -18   2 127.736 47.7448   1
   2 -18  -2 131.235 51.4447   1
  -1  18   2 38.9355 40.0282   1
   1  18  -2 138.183 46.2360   1
  -1 -18   2 90.2716 47.7665   1
   1 -18  -2 58.6393 39.4415   1
   0  18  -2 6.38728 36.2761   1
   0  18   2 51.8458 41.6839   1
   0 -18  -2-39.2607 42.4424   1
   0 -18   2 25.9276 37.6052   1
  -1  18  -2 895.701 80.6110   1
   1  18   2 817.660 77.8922   1
  -1 -18  -2 928.287 82.6557   1
   1 -18   2 852.493 81.2445   1
  -2  18  -2 585.611 69.7742   1
   2  18   2 588.866 71.9053   1
   2 -18   2 535.370 69.7152   1
  -2 -18  -2 459.060 62.9909   1
   3  18   2 483.096 64.7793   1
  -3 -18  -2 667.169 73.9918   1
   3 -18   2 583.952 69.0333   1
  -3  18  -2 655.855 74.5548   1
   4 -18   2 38.2772 46.9072   1
  -4  18  -2 6.41549 44.9791   1
   4  18   2 67.9706 38.4119   1
  -4 -18  -2 74.8554 44.5383   1
   5 -18   2 4810.15 222.780   1
   5  18   2 4133.42 219.065   1
  -5 -18  -2 4639.86 222.466   1
  -5  18  -2 4419.39 219.404   1
  -6  18  -2 171.698 50.8048   1
   6  18   2 148.689 49.6129   1
  -6 -18  -2 134.446 49.7198   1
  -7  18  -2 222.366 54.9462   1
   7  18   2 76.5138 43.9205   1
  -7 -18  -2 120.860 43.8176   1
   7 -18   2 84.2819 45.6300   1
  -8  18  -2 6.29346 43.1349   1
   8  18   2 31.7157 43.4754   1
  -8 -18  -2-31.7221 41.1501   1
   8 -18   2 19.4767 41.4010   1
  -9  18  -2 617.171 74.2174   1
   9  18   2 733.116 73.6325   1
   9 -18   2 575.534 72.6057   1
 -10  18  -2 68.2840 48.4874   1
 -10 -18  -2 6.23294 36.1654   1
  10  18   2 18.4623 41.5508   1
  10 -18   2-12.7759 44.7571   1
 -11 -18  -2-6.23570 43.0570   1
  11  18   2 12.1915 43.0092   1
  11 -18   2 12.6202 37.3618   1
 -10 -19   2 12.0189 39.9535   1
  10  19  -2 48.0502 42.0910   1
   9  19  -2 42.8191 44.9871   1
  -9 -19   2 66.5770 45.9330   1
   8  19  -2 6.09054 38.1641   1
  -8 -19   2 6.25281 37.3909   1
   6  19  -2 401.171 61.2201   1
  -6 -19   2 440.644 63.2215   1
  -5 -19   2 707.707 73.4126   1
  -4  19   2 76.9351 45.6253   1
   4  19  -2 99.4051 48.0315   1
   4 -19  -2 52.6316 40.1877   1
  -4 -19   2 62.3983 46.5111   1
   3  19  -2 186.487 47.4485   1
  -3  19   2 287.327 57.8276   1
   3 -19  -2 215.042 47.5398   1
  -3 -19   2 181.545 43.8782   1
   2  19  -2 521.822 65.0879   1
  -2  19   2 488.781 66.5668   1
  -2 -19   2 537.856 65.2856   1
   2 -19  -2 453.104 59.7821   1
   1  19  -2 18.4815 42.2237   1
  -1 -19   2-6.31458 42.2997   1
   0  19  -2 55.8110 39.9292   1
   0 -19   2 50.9170 37.3532   1
  -1  19  -2 75.5111 41.1839   1
   1  19   2 38.8239 40.5775   1
  -1 -19  -2 78.5959 43.5598   1
   1 -19   2-6.38513 38.2157   1
  -2  19  -2 31.5032 38.7762   1
   2  19   2 57.9256 46.6784   1
   2 -19   2-12.8130 38.3169   1
  -2 -19  -2 19.7599 42.3700   1
  -3  19  -2 25.3292 41.7506   1
   3  19   2 24.9882 44.0766   1
  -3 -19  -2 20.3230 44.3033   1
   3 -19   2-31.9147 38.9104   1
   4  19   2 564.722 68.7879   1
  -4  19  -2 506.934 70.6539   1
  -4 -19  -2 505.413 68.5205   1
   4 -19   2 423.247 62.8873   1
   5 -19   2 56.1779 41.5914   1
   5  19   2 146.947 49.4115   1
  -5 -19  -2 69.4537 46.4874   1
  -5  19  -2 69.3570 42.9940   1
  -6  19  -2 62.7250 48.2047   1
   6 -19   2 81.4942 46.1311   1
  -7 -19  -2-49.9169 46.7308   1
  -7  19  -2 18.6919 43.9605   1
   7  19   2 12.4111 44.3959   1
   8 -19   2 1462.68 104.340   1
   8  19   2 1402.24 102.480   1
  -8 -19  -2 1314.36 100.373   1
  -8  19  -2 1618.57 109.675   1
  -9  19  -2 442.417 64.9504   1
   9  19   2 358.109 61.7378   1
   9 -19   2 458.877 63.3771   1
   6  20  -2 219.697 53.5683   1
  -6 -20   2 181.725 53.7333   1
   5  20  -2 48.5649 40.0621   1
  -5 -20   2 49.3016 40.9948   1
   4  20  -2 24.3486 44.1443   1
  -4 -20   2 6.13895 41.4463   1
   3  20  -2 592.278 67.4955   1
  -3  20   2 575.675 70.9348   1
   3 -20  -2 693.845 72.7175   1
  -3 -20   2 554.056 68.5178   1
  -2  20   2 1013.18 87.3022   1
   2  20  -2 923.288 81.9449   1
   2 -20  -2 828.530 80.8594   1
  -2 -20   2 1017.63 85.7283   1
   1  20  -2 157.386 45.3628   1
  -1  20   2 120.107 48.2244   1
   1 -20  -2 158.590 45.3827   1
  -1 -20   2 159.111 46.4223   1
   0  20  -2 354.788 54.9344   1
   0  20   2 247.925 56.2075   1
   0 -20   2 326.699 56.4906   1
   0 -20  -2 339.707 57.4106   1
  -1  20  -2 326.607 56.6022   1
   1 -20   2 428.301 60.0678   1
  -2 -20  -2 950.657 86.0335   1
   2 -20   2 983.296 85.8305   1
   2  20   2 913.471 83.4797   1
  -2  20  -2 754.530 80.9520   1
   3 -20   2 224.583 48.9133   1
  -3 -20  -2 177.085 52.5386   1
  -3  20  -2 177.690 49.1418   1
   3  20   2 184.675 49.8433   1
  -4 -20  -2 212.540 48.5889   1
   4 -20   2 162.127 49.5834   1
   4  20   2 262.817 56.4729   1
  -4  20  -2 239.578 52.5184   1
   5 -20   2 158.665 48.9024   1
  -5 -20  -2 79.7217 38.9656   1
  -5  20  -2 86.7799 47.7310   1
   5  20   2 123.867 47.9724   1
   6 -20   2 1508.17 107.323   1
  -6  20  -2 1524.44 109.913   1
 -25   0   3-73.2642 45.6552   1
  25   0  -3 34.2009 41.7033   1
 -24   0   3 40.0310 39.8959   1
  24   0  -3-41.0737 40.1244   1
 -23   0   3-20.0229 41.8214   1
  23   0  -3 27.1300 39.7546   1
  21   0  -3-6.52548 38.2487   1
 -21   0   3-6.59520 39.4383   1
  20   0  -3 26.0568 35.7723   1
 -20   0   3 6.40318 34.3355   1
  19   0  -3 6.42408 35.2747   1
 -19   0   3 12.5178 34.3678   1
  18   0  -3 6.25344 37.0460   1
 -18   0   3 60.6203 36.6237   1
  17   0  -3-17.8717 36.6608   1
 -17   0   3-17.5034 35.2346   1
  16   0  -3-10.8644 32.4830   1
 -16   0   3 11.1968 33.1473   1
  15   0  -3-25.7124 29.2073   1
 -15   0   3 5.31303 31.4602   1
  13   0  -3-4.57398 26.2572   1
 -13   0   3-4.48494 23.4529   1
 -12   0   3 4.11287 22.0518   1
  11   0  -3 11.5828 21.6989   1
 -11   0   3 30.0343 23.1119   1
  10   0  -3 3.45557 20.8651   1
 -10   0   3-3.39246 20.0862   1
   9   0  -3 3.05038 17.1346   1
  -9   0   3-11.9058 18.6511   1
   7   0  -3-4.31760 15.6562   1
  -7   0   3 19.8374 18.3650   1
   6   0  -3 6.88035 15.3788   1
  -6   0   3 1.78957 15.1346   1
   5   0  -3 15.2249 14.8399   1
  -5   0   3 7.49026 12.7653   1
   4   0  -3 10.1894 11.3313   1
  -4   0   3-6.93590 10.1374   1
   1   0  -3 11.2184 10.4624   1
  -1   0   3 1.50860 9.68458   1
   0   0  -3 14.8649 13.7111   1
   0   0   3 1.15825 12.3468   1
   1   0   3 1.64124 15.2468   1
  -1   0  -3 22.3236 16.1932   1
   2   0   3-8.05653 20.5179   1
  -2   0  -3-2.04536 18.8400   1
   3   0   3-4.78979 19.8521   1
  -3   0  -3 14.9358 22.7381   1
   4   0   3 5.62405 21.7119   1
  -4   0  -3 17.4472 22.5834   1
   5   0   3 6.42118 22.0144   1
  -5   0  -3 33.1959 25.0247   1
   6   0   3-17.9207 24.0146   1
  -6   0  -3-11.1752 23.1380   1
   7   0   3-3.95241 24.7669   1
  -7   0  -3 16.4270 24.7980   1
   8   0   3 12.9407 23.4162   1
  -8   0  -3 22.3680 23.0997   1
   9   0   3 14.1522 27.0882   1
  -9   0  -3 23.9453 28.0782   1
  10   0   3 5.14555 24.3768   1
 -10   0  -3 20.3170 26.5638   1
  11   0   3-11.0085 29.1491   1
 -11   0  -3 10.7315 28.0581   1
  12   0   3 40.5769 35.0176   1
 -12   0  -3 22.4884 29.7929   1
  13   0   3 30.0857 34.9089   1
 -13   0  -3-5.86405 32.5726   1
  14   0   3-18.5516 33.9626   1
 -14   0  -3-24.1704 33.1871   1
  15   0   3 6.31221 32.1507   1
 -15   0  -3 6.20340 35.9879   1
  16   0   3 57.3991 44.3757   1
 -16   0  -3 12.7491 38.8771   1
 -17   0  -3 32.1790 35.7503   1
  17   0   3-6.49710 38.8550   1
 -18   0  -3 12.9871 40.3281   1
  18   0   3 19.7644 40.1648   1
 -19   0  -3-13.0844 41.3595   1
  19   0   3-6.65104 41.3032   1
 -20   0  -3-6.52315 40.5118   1
  20   0   3-26.7772 43.7832   1
 -21   0  -3-19.4796 39.2151   1
  21   0   3-26.6751 36.6258   1
 -22   0  -3 44.7279 45.0920   1
  22   0   3 6.60524 44.9419   1
 -23   0  -3-50.0931 41.9640   1
  23   0   3-19.3641 40.8248   1
 -24   0  -3-43.9300 43.6820   1
  24   0   3-50.0066 39.2033   1
 -25   1   3 108.020 47.6423   1
 -25  -1   3 33.4245 42.2700   1
  25   1  -3-47.5228 44.4078   1
  25  -1  -3 6.72294 40.9924   1
 -24   1   3 79.1199 44.8714   1
 -24  -1   3 6.72071 42.1335   1
  24  -1  -3 27.1900 39.0439   1
 -23   1   3 151.497 47.1467   1
  23  -1  -3 149.824 46.6771   1
  23   1  -3 177.063 51.6378   1
 -23  -1   3 168.530 52.0482   1
  22   1  -3 47.9296 38.5080   1
 -22  -1   3 60.2386 41.2286   1
 -21   1   3 115.996 44.4685   1
  21  -1  -3 138.855 43.8994   1
  21   1  -3 218.714 54.5381   1
 -21  -1   3 112.669 47.6951   1
 -20   1   3 63.2965 40.0588   1
  20  -1  -3 102.924 41.0645   1
  20   1  -3 33.2042 36.5121   1
 -20  -1   3 19.5337 35.8014   1
 -19   1   3 61.3934 38.8420   1
  19  -1  -3 18.6905 36.1756   1
  19   1  -3 55.6803 38.4495   1
 -19  -1   3 38.2772 38.5513   1
 -18   1   3 3698.71 182.952   1
  18  -1  -3 3809.85 184.242   1
  18   1  -3 3506.68 180.982   1
 -18  -1   3 3431.12 180.692   1
 -17   1   3 6212.19 274.880   1
  17  -1  -3 6227.39 275.191   1
  17   1  -3 6287.24 276.429   1
 -17  -1   3 6067.40 273.282   1
 -16   1   3 1576.94 102.134   1
  16  -1  -3 1588.35 103.921   1
  16   1  -3 1675.47 106.061   1
 -16  -1   3 1766.81 106.589   1
 -15   1   3 1211.42 86.0984   1
  15  -1  -3 1180.05 86.1924   1
  15   1  -3 1311.29 90.0911   1
 -15  -1   3 1347.70 87.6533   1
  14   1  -3 2403.71 129.985   1
  13  -1  -3 3715.65 169.685   1
 -13  -1   3 3298.52 165.066   1
  12   1  -3 30.4394 25.7577   1
  12  -1  -3 25.4418 25.6145   1
 -12  -1   3 17.5900 25.2549   1
 -12   1   3 12.4504 23.5810   1
 -11   1   3 8649.97 340.347   1
  11   1  -3 8725.02 341.274   1
 -11  -1   3 8126.55 340.406   1
 -10   1   3 7845.85 311.857   1
  10  -1  -3 7390.11 309.838   1
 -10  -1   3 8308.83 317.149   1
  10   1  -3 7872.18 312.220   1
  -9  -1   3 8867.99 341.261   1
  -9   1   3 8433.50 337.290   1
   9   1  -3 8796.73 340.444   1
   9  -1  -3 8725.60 337.418   1
   8  -1  -3 24249.2 884.134   1
  -8   1   3 24161.5 886.179   1
  -7   1   3 36690.0 1292.65   1
   7   1  -3 37627.5 1294.57   1
   7  -1  -3 34393.4 1291.11   1
  -7  -1   3 34583.3 1294.04   1
  -6   1   3 355.551 26.8202   1
   6   1  -3 277.585 28.8477   1
  -6  -1   3 280.452 28.7672   1
   6  -1  -3 328.423 25.9418   1
  -5   1   3 28675.8 1010.11   1
   5   1  -3 27325.3 1013.82   1
   5  -1  -3 29384.9 1010.97   1
  -5  -1   3 26749.2 1013.34   1
  -4  -1   3 143638. 5095.82   1
  -4   1   3 143181. 5089.53   1
   4  -1  -3 144610. 5089.89   1
   4   1  -3 140668. 5095.41   1
   3   1  -3 247316. 9190.31   1
  -3  -1   3 268853. 9188.99   1
   2   1  -3 49686.6 1793.32   1
  -2  -1   3 50914.7 1794.07   1
  -1  -1   3 4363.62 179.731   1
  -1   1   3 4747.89 175.277   1
   1   1  -3 4582.36 179.100   1
   1  -1  -3 5021.02 175.435   1
   0  -1   3 263987. 7733.66   1
   0   1  -3 248593. 7734.05   1
   0  -1  -3 262747. 7731.62   1
   1  -1   3 159609. 5387.84   1
  -1  -1  -3 158864. 5386.09   1
  -1   1  -3 170471. 5388.83   1
   2   1   3 146544. 5285.95   1
   2  -1   3 153680. 5288.04   1
  -2  -1  -3 139567. 5285.72   1
  -2   1  -3 154712. 5287.09   1
   3   1   3 110.070 24.6322   1
  -3  -1  -3 70.9455 23.2631   1
   4   1   3 12791.3 469.368   1
   4  -1   3 11616.7 468.150   1
  -4  -1  -3 12891.2 469.058   1
  -4   1  -3 12247.7 468.188   1
   5   1   3 8748.34 352.280   1
   5  -1   3 9358.42 352.833   1
  -5  -1  -3 8557.20 350.003   1
  -5   1  -3 9291.87 352.702   1
   6   1   3 16268.8 614.999   1
   6  -1   3 15899.6 614.043   1
  -6  -1  -3 16352.9 615.372   1
  -6   1  -3 16592.3 615.171   1
   7   1   3 920.886 67.0294   1
   7  -1   3 1183.87 72.3822   1
  -7  -1  -3 1041.35 69.6377   1
  -7   1  -3 989.573 68.7144   1
   8   1   3 543.217 53.0662   1
   8  -1   3 430.052 49.7629   1
  -8  -1  -3 579.598 52.5971   1
  -8   1  -3 543.939 52.2595   1
   9   1   3 18431.4 697.108   1
   9  -1   3 18240.6 695.415   1
  -9  -1  -3 17550.2 694.382   1
  -9   1  -3 18851.3 696.656   1
  10   1   3 3513.96 167.358   1
  10  -1   3 3450.86 165.998   1
 -10  -1  -3 3302.99 162.687   1
 -10   1  -3 3062.24 161.195   1
  11   1   3 490.384 55.4953   1
  11  -1   3 644.337 61.1127   1
 -11  -1  -3 551.886 57.8745   1
 -11   1  -3 554.843 58.6834   1
  12  -1   3 290.472 49.3781   1
  12   1   3 266.142 49.2431   1
 -12  -1  -3 263.582 49.6946   1
 -12   1  -3 171.466 43.3271   1
  13   1   3 2081.93 130.583   1
  13  -1   3 2589.03 139.901   1
 -13  -1  -3 2535.67 139.254   1
 -13   1  -3 2537.71 137.915   1
  14  -1   3 1939.25 121.923   1
 -14   1  -3 2067.31 124.263   1
  15  -1   3 1821.47 112.127   1
  15   1   3 1596.14 111.383   1
 -15   1  -3 1454.33 102.739   1
 -15  -1  -3 1575.09 108.436   1
  16   1   3 198.948 48.9901   1
  16  -1   3 204.921 43.2206   1
 -16  -1  -3 263.673 53.5668   1
 -16   1  -3 193.830 45.3607   1
  17  -1   3 2966.74 163.035   1
  17   1   3 3254.75 167.971   1
 -17   1  -3 2996.92 160.995   1
 -17  -1  -3 2648.76 157.571   1
  18   1   3-6.68189 37.5416   1
  18  -1   3-26.4937 38.0309   1
 -18  -1  -3-13.1343 36.0683   1
 -18   1  -3-45.1409 40.4165   1
  19  -1   3 33.3621 40.6790   1
 -19  -1  -3-19.9725 39.8151   1
 -19   1  -3 32.2635 36.2502   1
  20  -1   3 6.68321 39.1737   1
  20   1   3 6.64714 39.7494   1
 -20   1  -3 12.8384 40.9361   1
  21  -1   3 616.381 70.9281   1
  21   1   3 569.712 70.9396   1
 -21  -1  -3 568.498 69.6386   1
 -21   1  -3 717.175 75.6571   1
  22  -1   3 123.180 43.2375   1
  22   1   3 105.404 47.2669   1
 -22   1  -3 59.2422 42.8447   1
 -22  -1  -3 122.282 48.0332   1
  23  -1   3 6.34782 41.8524   1
 -23   1  -3-26.4186 48.8424   1
 -23  -1  -3 6.34231 45.3742   1
  24   1   3 209.696 48.8502   1
  24  -1   3 144.044 45.2111   1
 -24  -1  -3 159.838 46.1507   1
 -24   1  -3 167.455 50.0866   1
 -26  -2   3 13.2335 45.0130   1
  25   2  -3 74.1419 45.5241   1
 -25  -2   3 33.7070 45.8810   1
 -25   2   3 13.8154 43.3076   1
  24  -2  -3-26.7576 41.9161   1
 -24   2   3 20.9329 42.9343   1
  23   2  -3 630.126 72.9844   1
  23  -2  -3 647.667 71.6805   1
 -23  -2   3 652.104 72.3622   1
 -23   2   3 542.396 71.6994   1
  22   2  -3 3123.03 170.480   1
 -22  -2   3 2914.61 165.150   1
  21   2  -3 1575.92 108.473   1
  21  -2  -3 1431.41 103.123   1
 -21  -2   3 1439.11 106.434   1
 -21   2   3 1572.20 107.546   1
  20   2  -3 475.601 60.6712   1
  20  -2  -3 509.288 60.6035   1
 -20  -2   3 439.276 59.8230   1
 -20   2   3 415.006 57.4742   1
  19   2  -3 879.564 79.1846   1
  19  -2  -3 770.125 72.1204   1
 -19  -2   3 843.292 76.4052   1
 -19   2   3 816.952 75.7428   1
  18  -2  -3 1606.96 107.284   1
 -18   2   3 1628.94 105.831   1
  17   2  -3 944.617 81.2881   1
  17  -2  -3 884.848 75.7716   1
 -17  -2   3 1036.46 81.5613   1
 -17   2   3 852.203 74.5885   1
  16  -2  -3-5.50275 32.9429   1
 -16  -2   3 34.0278 33.2788   1
 -16   2   3 26.8087 30.1581   1
  15   2  -3 82.4379 33.9271   1
  15  -2  -3 113.823 38.1129   1
 -15   2   3 45.7731 29.6310   1
  14   2  -3 10187.9 401.345   1
 -14  -2   3 9438.46 397.645   1
  13   2  -3 2869.63 144.760   1
  13  -2  -3 2817.05 141.494   1
 -13  -2   3 2967.78 146.951   1
 -13   2   3 2732.19 140.297   1
  12   2  -3 46933.2 1756.33   1
 -12  -2   3 49972.6 1762.17   1
  12  -2  -3 48099.4 1753.98   1
  11   2  -3 5300.24 222.682   1
  11  -2  -3 5295.25 218.111   1
 -11  -2   3 4931.28 219.608   1
 -11   2   3 4894.35 215.543   1
  10   2  -3 51633.2 1768.74   1
 -10   2   3 46706.4 1760.35   1
  10  -2  -3 48702.2 1761.88   1
 -10  -2   3 48350.4 1767.12   1
   9  -2  -3 12914.0 491.161   1
  -9  -2   3 12921.4 496.318   1
   9   2  -3 12533.0 493.527   1
  -9   2   3 13603.1 491.529   1
   8  -2  -3 53299.5 1892.10   1
  -8  -2   3 52489.2 1898.66   1
  -8   2   3 50705.1 1889.61   1
   8   2  -3 54252.6 1897.29   1
   7  -2  -3 1650.05 77.1965   1
  -7   2   3 1489.85 73.6880   1
  -6  -2   3 32638.5 1077.23   1
  -6   2   3 30711.5 1070.58   1
   6   2  -3 33943.7 1078.55   1
  -5  -2   3 46252.3 1638.89   1
   5   2  -3 48100.3 1637.89   1
   5  -2  -3 45179.1 1630.88   1
  -5   2   3 43942.0 1630.30   1
  -4  -2   3 4868.87 198.092   1
   4  -2  -3 5308.23 190.324   1
   4   2  -3 4994.15 197.371   1
  -4   2   3 5023.00 190.111   1
   3  -2  -3 9162.78 336.216   1
  -3  -2   3 8620.55 344.790   1
  -3   2   3 9292.26 335.430   1
   3   2  -3 10017.9 345.990   1
  -2  -2   3 41108.2 1465.64   1
  -2   2   3 40228.7 1457.83   1
   2  -2  -3 41392.6 1457.76   1
   2   2  -3 40824.9 1465.17   1
  -1  -2   3 9987.75 347.891   1
   1  -2  -3 9643.71 341.297   1
   1   2  -3 9505.81 347.386   1
   0   2   3 44181.0 1579.44   1
   0  -2  -3 43751.8 1579.25   1
   0   2  -3 44827.9 1583.59   1
   0  -2   3 43801.5 1583.96   1
   1   2   3 21982.9 813.587   1
   1  -2   3 22721.4 816.687   1
  -1   2  -3 22099.8 816.078   1
  -1  -2  -3 22923.6 815.447   1
   2  -2   3 133044. 4812.14   1
  -2  -2  -3 141857. 4810.48   1
   2   2   3 142656. 4810.53   1
   4   2   3 10544.2 398.582   1
   4  -2   3 9913.10 396.074   1
  -4   2  -3 10455.8 398.894   1
  -4  -2  -3 10529.3 399.104   1
   5   2   3 29839.0 1161.90   1
   5  -2   3 31231.9 1163.12   1
  -5   2  -3 32101.0 1163.57   1
  -5  -2  -3 34564.4 1168.96   1
   6   2   3 17518.2 659.214   1
   6  -2   3 17506.2 658.596   1
  -6   2  -3 16919.5 656.724   1
  -6  -2  -3 18177.7 662.531   1
   7   2   3 5061.97 218.689   1
   7  -2   3 4685.46 217.663   1
  -7   2  -3 5505.63 219.699   1
  -7  -2  -3 4885.71 219.221   1
   8   2   3 24725.3 915.243   1
   8  -2   3 24456.1 913.084   1
  -8   2  -3 24243.3 911.686   1
  -8  -2  -3 24488.1 916.734   1
  -9   2  -3 3460.53 167.844   1
   9  -2   3 3564.51 169.198   1
  10   2   3 17517.5 636.850   1
  10  -2   3 17433.8 633.477   1
 -10  -2  -3 16897.2 632.778   1
  11   2   3 9505.61 375.026   1
  11  -2   3 8979.23 371.899   1
 -11   2  -3 8782.99 367.849   1
 -11  -2  -3 8697.08 369.575   1
  12   2   3 3341.12 166.426   1
  12  -2   3 3135.46 162.566   1
 -12   2  -3 2827.44 156.761   1
 -12  -2  -3 3200.36 161.181   1
  13   2   3 1478.79 104.976   1
  13  -2   3 1553.41 104.823   1
 -13   2  -3 1854.87 109.627   1
 -13  -2  -3 1627.44 104.988   1
  15   2   3 5366.37 244.268   1
  15  -2   3 4825.97 238.666   1
 -15   2  -3 5220.04 239.604   1
 -15  -2  -3 5328.19 247.460   1
  16   2   3 265.801 52.5827   1
  16  -2   3 229.154 49.5527   1
 -16   2  -3 228.319 48.9069   1
 -16  -2  -3 216.597 51.9323   1
  17   2   3 33.3990 41.1203   1
 -17   2  -3 25.3692 37.9456   1
 -17  -2  -3 46.1480 40.9574   1
 -18  -2  -3 1924.46 123.127   1
  18  -2   3 1915.32 122.199   1
  18   2   3 1867.08 124.151   1
  19   2   3 61.6871 40.6477   1
  19  -2   3 78.3399 42.7560   1
 -19   2  -3-20.1368 45.3717   1
 -19  -2  -3 126.908 44.4519   1
 -20   2  -3 915.270 88.2819   1
  20  -2   3 970.896 85.1767   1
  21   2   3 270.967 52.6873   1
  21  -2   3 268.211 56.5870   1
 -21   2  -3 309.495 60.5507   1
 -21  -2  -3 343.694 56.3435   1
 -22   2  -3 6.62505 42.2515   1
  22  -2   3 26.1621 42.0706   1
 -23  -2  -3 69.8191 46.4971   1
 -23   2  -3 142.371 50.4028   1
  23  -2   3 116.773 42.2580   1
  23   2   3 103.196 48.7621   1
 -24   2  -3 359.960 60.1032   1
 -24  -2  -3 376.545 61.0341   1
  24  -2   3 286.895 56.5201   1
  24   2   3 347.617 62.2110   1
 -26  -3   3 178.765 53.5522   1
  25   3  -3-13.8700 40.2657   1
 -25  -3   3-81.2040 48.1082   1
  24   3  -3 6.94191 41.5130   1
  24  -3  -3 6.88402 38.2378   1
 -24   3   3-20.4028 42.2348   1
 -24  -3   3-40.8306 46.6431   1
 -23  -3   3 2262.22 141.034   1
 -23   3   3 2465.78 141.758   1
  23   3  -3 2305.67 138.736   1
  23  -3  -3 2206.10 137.040   1
  22   3  -3 4372.40 213.423   1
 -22  -3   3 4232.38 213.865   1
 -21   3   3-13.3208 37.8447   1
  21  -3  -3 84.9084 40.5774   1
  20   3  -3 357.141 54.4859   1
  20  -3  -3 285.868 51.6050   1
 -20   3   3 261.204 52.9843   1
 -20  -3   3 308.699 53.8560   1
  19   3  -3 1012.00 86.5670   1
  19  -3  -3 1113.90 86.5197   1
 -19   3   3 1133.26 90.2890   1
 -19  -3   3 1029.74 85.5646   1
  18   3  -3 25.2548 35.4786   1
  18  -3  -3 5.90084 33.1606   1
 -18   3   3 42.8216 35.1313   1
 -18  -3   3 43.4809 40.3007   1
  17   3  -3 19007.9 738.869   1
  17  -3  -3 19280.0 733.376   1
 -17   3   3 18031.2 729.499   1
 -17  -3   3 19903.9 737.530   1
  16   3  -3 180.309 44.5901   1
  16  -3  -3 189.826 41.1486   1
 -16   3   3 225.609 42.7384   1
 -16  -3   3 136.269 43.1801   1
  15   3  -3 155.849 41.9844   1
  15  -3  -3 128.196 35.7579   1
 -15   3   3 135.221 39.5105   1
 -15  -3   3 149.203 42.4597   1
 -14  -3   3 16682.1 647.634   1
  13  -3  -3 10194.3 405.947   1
 -13   3   3 9917.55 403.179   1
 -13  -3   3 9366.74 405.439   1
  12   3  -3 17642.5 677.365   1
 -12  -3   3 17737.3 676.585   1
  12  -3  -3 18579.0 673.504   1
 -12   3   3 17106.8 671.947   1
  11   3  -3 90.1211 29.3459   1
  11  -3  -3 115.727 28.3471   1
  10   3  -3 143.149 30.5981   1
 -10  -3   3 130.260 31.7247   1
  10  -3  -3 98.6691 24.3388   1
 -10   3   3 93.5933 25.1222   1
  -9  -3   3 198.076 31.2068   1
   9  -3  -3 174.671 29.7680   1
  -9   3   3 236.693 29.9330   1
   8   3  -3 3159.82 146.149   1
  -8  -3   3 3354.06 148.396   1
   7   3  -3 56941.1 2057.17   1
  -7   3   3 58141.9 2050.64   1
   7  -3  -3 57509.9 2050.20   1
  -7  -3   3 55526.6 2057.36   1
   6   3  -3 9547.48 361.020   1
   6  -3  -3 9300.69 353.986   1
  -6  -3   3 10116.8 365.162   1
  -6   3   3 9053.90 353.029   1
   5  -3  -3 7130.74 288.022   1
  -5   3   3 8236.11 289.388   1
  -4   3   3 3298.10 126.170   1
   4   3  -3 3548.02 136.142   1
   4  -3  -3 3437.73 127.031   1
  -3  -3   3 84949.9 3103.26   1
   3   3  -3 88075.1 3102.47   1
  -3   3   3 88403.2 3094.03   1
   3  -3  -3 85660.1 3093.74   1
   2  -3  -3 5174.11 199.960   1
  -2   3   3 5469.79 200.569   1
   2   3  -3 5187.03 206.125   1
  -2  -3   3 5106.60 206.162   1
   1  -3  -3 3308.46 122.447   1
  -1  -3   3 3101.98 128.760   1
   1   3  -3 2757.10 125.116   1
  -1   3   3 2811.86 120.910   1
   0  -3   3 93307.1 3287.98   1
   0   3  -3 91377.5 3287.74   1
   0  -3  -3 90750.7 3283.17   1
   0   3   3 92715.3 3282.46   1
   1  -3   3 20519.4 768.742   1
  -1   3  -3 20965.1 769.380   1
  -1  -3  -3 21824.9 766.123   1
   1   3   3 20562.6 764.610   1
   3  -3   3 13223.7 503.914   1
   3   3   3 12940.8 503.817   1
  -3  -3  -3 14359.4 506.490   1
  -3   3  -3 13020.5 502.803   1
  -4   3  -3 907.807 60.3697   1
  -4  -3  -3 970.239 62.2176   1
   4  -3   3 817.389 60.6894   1
   4   3   3 997.487 60.9887   1
   5   3   3 4866.03 210.403   1
   5  -3   3 5137.37 212.440   1
  -5  -3  -3 4901.80 211.310   1
  -5   3  -3 5051.88 211.527   1
   6   3   3 14895.3 530.737   1
   6  -3   3 12566.7 526.644   1
  -6  -3  -3 13354.0 525.285   1
  -6   3  -3 14288.5 528.539   1
   7   3   3 65691.0 2367.17   1
   7  -3   3 64692.3 2364.46   1
  -7  -3  -3 66078.2 2368.38   1
  -7   3  -3 65380.1 2365.98   1
   8   3   3 17749.9 699.668   1
   8  -3   3 18360.8 701.590   1
  -8  -3  -3 19531.5 708.366   1
  -8   3  -3 18394.7 703.890   1
  10   3   3 16509.8 627.827   1
  10  -3   3 15181.6 623.610   1
 -10  -3  -3 16498.6 629.531   1
 -10   3  -3 16792.9 629.074   1
  11   3   3 1982.13 115.946   1
  11  -3   3 1890.44 112.286   1
 -11  -3  -3 1703.01 110.167   1
 -11   3  -3 2114.65 117.983   1
  12   3   3 3734.90 181.312   1
  12  -3   3 3657.11 179.353   1
 -12  -3  -3 3524.49 176.770   1
 -12   3  -3 3366.24 177.290   1
  13   3   3 5387.79 253.894   1
  13  -3   3 5353.62 250.148   1
 -13  -3  -3 5610.01 252.534   1
 -13   3  -3 5796.22 255.783   1
  14   3   3 9349.19 391.328   1
 -14  -3  -3 9240.29 388.093   1
  15   3   3 1471.47 103.887   1
  15  -3   3 1342.06 99.6549   1
 -15  -3  -3 1392.67 99.2917   1
 -15   3  -3 1545.84 104.861   1
  16   3   3 7696.49 322.695   1
  16  -3   3 7257.62 318.453   1
 -16  -3  -3 7291.96 318.175   1
 -16   3  -3 6758.41 316.153   1
  17   3   3 1409.10 104.104   1
  17  -3   3 1555.06 106.797   1
 -17  -3  -3 1378.48 103.378   1
 -17   3  -3 1433.84 104.979   1
  18   3   3 725.318 73.6097   1
  18  -3   3 761.078 75.2502   1
 -18  -3  -3 801.027 76.4715   1
 -18   3  -3 790.527 75.4560   1
  19   3   3 1271.24 97.7093   1
 -19   3  -3 1039.34 90.8829   1
 -19  -3  -3 1114.18 93.1566   1
  20  -3   3 166.986 49.7315   1
 -20  -3  -3 227.545 48.5493   1
 -20   3  -3 278.155 52.9293   1
  21   3   3 34.0335 44.1638   1
  21  -3   3 33.3054 43.2197   1
 -21   3  -3 32.8934 40.8696   1
  22   3   3-19.8159 45.2724   1
  22  -3   3-6.61972 44.6889   1
 -22  -3  -3 38.9664 44.5123   1
 -22   3  -3-45.3413 45.7013   1
  23   3   3 88.9395 43.5985   1
  23  -3   3 52.2037 44.7803   1
 -23  -3  -3 64.2147 37.7044   1
 -23   3  -3 44.2400 44.0148   1
  24  -3   3 1038.54 86.9226   1
  24   3   3 869.421 81.9812   1
 -24   3  -3 912.005 86.5439   1
 -24  -3  -3 1074.81 89.4532   1
  26   4  -3 361.062 60.9543   1
 -26  -4   3 370.425 62.7851   1
  24   4  -3 6.60407 44.6151   1
 -24  -4   3 68.6975 49.5120   1
 -24   4   3 73.8702 45.0168   1
  23   4  -3 381.902 59.2243   1
  23  -4  -3 431.355 63.1084   1
 -23  -4   3 417.763 63.6750   1
 -23   4   3 378.288 59.4803   1
  22   4  -3 914.126 84.1717   1
 -22  -4   3 1212.55 92.7315   1
  21   4  -3-13.5128 41.2044   1
  21  -4  -3 20.0443 37.1305   1
 -21  -4   3 78.7753 45.6760   1
 -21   4   3 58.2257 38.3246   1
  20   4  -3 233.397 49.4943   1
  20  -4  -3 130.502 44.9352   1
 -20  -4   3 255.657 49.8937   1
 -20   4   3 159.523 46.4912   1
  19   4  -3 52.8055 43.2066   1
  19  -4  -3 69.7114 40.1059   1
 -19  -4   3 83.4887 43.3944   1
 -19   4   3 6.23173 36.1988   1
  18   4  -3 2520.87 139.131   1
  18  -4  -3 1994.00 128.342   1
 -18  -4   3 2292.79 135.587   1
 -18   4   3 2249.96 131.276   1
  17  -4  -3 252.405 46.5285   1
 -17   4   3 196.650 44.5697   1
  16   4  -3 4988.81 231.748   1
  16  -4  -3 5153.77 231.642   1
 -16   4   3 4745.36 228.268   1
  15   4  -3 4211.30 202.343   1
  15  -4  -3 4222.43 196.968   1
 -15  -4   3 4039.92 200.829   1
 -15   4   3 4106.87 195.609   1
  14   4  -3 4265.89 197.950   1
 -14  -4   3 3851.49 191.201   1
  13   4  -3 23961.0 870.820   1
 -13   4   3 24912.7 866.911   1
 -13  -4   3 21827.3 865.328   1
  13  -4  -3 21527.5 865.827   1
 -12   4   3 15835.7 600.774   1
  12  -4  -3 15622.1 603.381   1
  11  -4  -3 6412.51 252.115   1
  11   4  -3 5690.35 254.411   1
 -11   4   3 5714.38 248.121   1
 -11  -4   3 6120.03 259.874   1
 -10  -4   3 836.246 63.8782   1
  10  -4  -3 909.810 61.9321   1
  10   4  -3 852.168 63.7219   1
   9  -4  -3 30149.5 1135.69   1
  -9  -4   3 30892.9 1144.29   1
  -9   4   3 32126.2 1137.91   1
   9   4  -3 31380.4 1144.60   1
   8  -4  -3 37524.6 1331.84   1
  -8  -4   3 34978.7 1338.08   1
   8   4  -3 35978.2 1338.61   1
  -8   4   3 37886.5 1331.68   1
  -7  -4   3 39362.9 1399.69   1
   7   4  -3 37530.5 1395.79   1
  -6  -4   3 2715.14 125.840   1
   6   4  -3 2673.79 125.522   1
  -6   4   3 2639.69 119.019   1
   6  -4  -3 2816.40 119.614   1
  -5  -4   3 51329.3 1817.45   1
   5  -4  -3 50582.5 1808.28   1
  -5   4   3 50573.1 1807.70   1
   5   4  -3 48917.9 1815.35   1
   4  -4  -3 1271.30 67.1234   1
   4   4  -3 1438.14 74.5541   1
  -4   4   3 1422.11 66.5514   1
  -4  -4   3 1310.71 72.8491   1
   3  -4  -3 8119.43 315.207   1
  -3   4   3 8637.47 316.147   1
  -2   4   3 45126.9 1581.87   1
   2  -4  -3 42994.7 1581.03   1
  -1   4   3 2478.44 110.608   1
   1  -4  -3 2643.22 111.406   1
   0   4   3 69354.6 2388.23   1
   0  -4  -3 69060.5 2387.89   1
  -1   4  -3 201970. 7213.33   1
   1  -4   3 203031. 7215.57   1
   2  -4   3 15810.7 569.720   1
  -2   4  -3 16594.3 571.068   1
  -2  -4  -3 14903.3 565.730   1
   3  -4   3 3722.26 162.435   1
  -3   4  -3 3623.87 161.652   1
   3   4   3 3661.25 160.558   1
  -3  -4  -3 3641.51 160.533   1
   4  -4   3 2864.72 145.146   1
  -4   4  -3 3150.51 144.325   1
   4   4   3 3240.08 144.871   1
  -4  -4  -3 3337.83 146.754   1
   5  -4   3 369.333 43.5721   1
  -5   4  -3 431.479 44.7833   1
   5   4   3 443.927 45.3380   1
  -5  -4  -3 465.650 47.5649   1
   6  -4   3 373.957 44.5852   1
  -6   4  -3 452.124 46.9184   1
  -6  -4  -3 508.835 49.4102   1
   6   4   3 492.161 46.0223   1
   7   4   3 69725.3 2704.20   1
   7  -4   3 82326.4 2710.63   1
  -7  -4  -3 69152.7 2703.94   1
  -7   4  -3 80369.9 2709.89   1
   8  -4   3 2844.18 141.796   1
  -8   4  -3 2726.59 139.482   1
   9   4   3 57247.5 2061.00   1
   9  -4   3 52487.7 2057.19   1
  -9  -4  -3 58771.7 2065.90   1
  -9   4  -3 58237.6 2058.21   1
  10   4   3 4381.10 206.698   1
  10  -4   3 4174.70 204.802   1
 -10  -4  -3 4586.37 211.831   1
 -10   4  -3 4549.44 205.644   1
  11   4   3 13258.7 539.236   1
  11  -4   3 13879.7 541.376   1
 -11  -4  -3 14391.2 545.213   1
 -11   4  -3 13225.7 536.270   1
  12   4   3 5841.75 254.895   1
  12  -4   3 5367.63 250.159   1
 -12  -4  -3 5531.73 253.598   1
 -12   4  -3 5418.28 248.718   1
  13  -4   3 293.712 48.4753   1
 -13   4  -3 224.124 43.7250   1
  14   4   3 1546.80 104.524   1
  14  -4   3 1545.54 102.585   1
 -14  -4  -3 1296.82 96.8545   1
 -14   4  -3 1216.58 94.8397   1
  15   4   3 16900.2 626.810   1
  15  -4   3 16198.7 622.196   1
 -15  -4  -3 15241.1 617.533   1
 -15   4  -3 14664.7 614.765   1
  16   4   3 39.5760 41.7453   1
  16  -4   3 103.619 44.0990   1
 -16  -4  -3-6.40487 40.1821   1
 -16   4  -3 95.6325 43.7418   1
  17   4   3 5792.32 254.737   1
  17  -4   3 5513.89 251.062   1
  18   4   3 902.762 80.9055   1
  18  -4   3 892.442 79.2020   1
 -18  -4  -3 692.086 73.0627   1
 -18   4  -3 725.393 73.6005   1
  19   4   3 45.8821 42.1793   1
  19  -4   3-13.4060 43.4969   1
 -19  -4  -3 40.6585 45.4136   1
 -19   4  -3 77.8830 41.0525   1
  20   4   3 894.570 81.3310   1
 -20  -4  -3 1029.73 88.3456   1
  21   4   3 689.987 74.5993   1
  21  -4   3 650.965 68.8048   1
 -21  -4  -3 650.034 73.2788   1
 -21   4  -3 540.766 66.6913   1
  22   4   3 154.609 51.1396   1
 -22  -4  -3 241.322 54.5154   1
  23  -4   3 220.469 54.6741   1
 -23   4  -3 253.549 57.5357   1
  24   4   3 49.9715 45.8961   1
  24  -4   3-50.6376 46.8089   1
 -24   4  -3 37.2634 45.3352   1
 -24  -4  -3-43.2767 46.8772   1
  26   5  -3-6.50318 40.0162   1
 -26  -5   3-13.1814 47.1521   1
  25   5  -3 1140.58 91.9882   1
 -25  -5   3 1099.01 95.9149   1
  24   5  -3 501.296 66.0813   1
 -24  -5   3 365.362 61.0599   1
 -23   5   3 775.061 79.8330   1
  23   5  -3 999.677 88.7000   1
 -23  -5   3 848.388 83.6259   1
  23  -5  -3 706.633 75.1955   1
  22   5  -3 6.81465 41.5414   1
  22  -5  -3 6.74299 36.5912   1
 -22  -5   3-6.64270 37.7245   1
 -22   5   3 6.70000 40.0645   1
  21   5  -3 522.325 64.9829   1
  21  -5  -3 539.392 64.8582   1
 -21  -5   3 554.117 69.4260   1
 -21   5   3 499.118 65.6710   1
  20  -5  -3 39.0832 40.8238   1
 -20   5   3 6.40751 37.1798   1
  19   5  -3 366.116 55.6601   1
  19  -5  -3 407.034 57.2916   1
 -19  -5   3 373.199 58.2961   1
 -19   5   3 411.566 56.7224   1
  18   5  -3 1828.10 119.505   1
  18  -5  -3 1939.24 118.491   1
 -18  -5   3 1805.49 120.106   1
 -18   5   3 1810.07 115.537   1
  17   5  -3 4883.31 234.430   1
 -17   5   3 4976.87 229.412   1
  17  -5  -3 4900.12 230.521   1
 -17  -5   3 4958.53 236.876   1
  16   5  -3 6.16674 35.4356   1
  16  -5  -3 79.1365 38.1926   1
 -16   5   3 83.5981 37.0742   1
 -16  -5   3 12.3882 32.4288   1
 -15   5   3 4714.99 220.470   1
  15  -5  -3 5104.40 224.915   1
 -15  -5   3 4757.88 224.508   1
  14   5  -3 12592.7 507.992   1
  14  -5  -3 12374.3 501.529   1
 -14   5   3 12698.2 502.049   1
 -14  -5   3 13243.4 508.106   1
  13  -5  -3 10853.7 414.411   1
 -13  -5   3 10322.5 419.373   1
 -13   5   3 10166.7 412.499   1
  13   5  -3 9903.55 417.976   1
  12  -5  -3 4091.54 181.316   1
 -12  -5   3 3632.48 184.068   1
  12   5  -3 3748.13 185.723   1
 -12   5   3 4035.19 180.480   1
 -11   5   3 11341.9 446.675   1
  11  -5  -3 11488.1 449.555   1
  10  -5  -3 11210.7 435.129   1
 -10  -5   3 10775.0 440.488   1
 -10   5   3 11229.4 434.198   1
  10   5  -3 11496.1 442.714   1
  -9  -5   3 2142.94 117.189   1
   9  -5  -3 2235.82 111.476   1
   9   5  -3 2268.82 117.932   1
   8  -5  -3 79156.6 2725.93   1
  -8  -5   3 72932.6 2733.24   1
   8   5  -3 73054.6 2732.45   1
  -8   5   3 77322.7 2725.64   1
  -7  -5   3 5740.86 242.121   1
   7   5  -3 6032.65 241.183   1
  -7   5   3 5819.24 232.827   1
   7  -5  -3 5464.18 232.394   1
  -6  -5   3 473.381 45.5989   1
   6  -5  -3 521.734 41.8025   1
   6   5  -3 515.374 45.2559   1
   5   5  -3 324.566 34.1581   1
  -5  -5   3 298.702 35.5429   1
  -4  -5   3 27648.0 999.542   1
   4   5  -3 29341.2 999.955   1
  -4   5   3 26890.5 988.502   1
   4  -5  -3 25667.2 989.244   1
  -3  -5   3 858.120 56.1014   1
   3   5  -3 799.239 54.5681   1
  -3   5   3 775.087 48.8555   1
   3  -5  -3 657.365 47.9002   1
   2   5  -3 170387. 6028.97   1
  -2  -5   3 167699. 6029.01   1
   1   5  -3 39557.7 1437.61   1
  -1  -5   3 39748.4 1438.93   1
   0  -5  -3 132180. 4650.65   1
   0   5  -3 129890. 4654.71   1
   0   5   3 125173. 4649.26   1
   0  -5   3 134982. 4656.76   1
  -1  -5  -3 33945.7 1249.67   1
   1  -5   3 33241.2 1251.76   1
   1   5   3 34304.7 1249.71   1
  -1   5  -3 36060.8 1253.47   1
   2  -5   3 2414.01 116.447   1
  -2   5  -3 2450.28 115.640   1
  -2  -5  -3 2175.77 112.116   1
   2   5   3 2464.66 115.461   1
   3  -5   3 1452.94 85.4547   1
  -3   5  -3 1671.77 88.3348   1
  -3  -5  -3 1541.35 85.8101   1
   3   5   3 1474.90 83.7858   1
   4  -5   3 507.357 47.7900   1
  -4   5  -3 578.482 48.3861   1
  -4  -5  -3 424.934 44.4601   1
   4   5   3 493.356 48.3920   1
   5  -5   3 279.550 38.5482   1
  -5   5  -3 279.436 38.3182   1
  -5  -5  -3 277.373 37.5095   1
   5   5   3 331.294 40.8246   1
   6  -5   3 90738.6 3471.56   1
  -6  -5  -3 102842. 3475.83   1
  -6   5  -3 94038.0 3469.04   1
   6   5   3 99324.3 3472.25   1
  -7   5  -3 243.710 38.9231   1
   7   5   3 286.505 38.0527   1
  -7  -5  -3 264.145 41.2807   1
   7  -5   3 255.212 38.6121   1
   8   5   3 29254.1 1100.86   1
  -8  -5  -3 29810.4 1098.33   1
   9  -5   3 707.318 61.6919   1
   9   5   3 685.944 64.0025   1
  -9  -5  -3 735.997 65.1027   1
  -9   5  -3 740.055 64.1080   1
  10  -5   3 20122.3 788.275   1
 -10  -5  -3 20844.0 791.666   1
  10   5   3 21879.8 796.657   1
 -10   5  -3 20283.3 788.851   1
  11   5   3 4613.79 213.965   1
 -11  -5  -3 4404.23 213.561   1
  11  -5   3 4523.31 211.866   1
 -11   5  -3 4200.28 206.365   1
 -12   5  -3 6153.02 268.511   1
  12  -5   3 6019.19 269.539   1
 -12  -5  -3 6336.93 275.739   1
  12   5   3 5600.01 266.377   1
 -13   5  -3 177.772 42.6225   1
 -13  -5  -3 164.861 43.6413   1
  13   5   3 230.238 49.8741   1
 -14   5  -3 207.087 49.7784   1
  14  -5   3 199.457 47.6083   1
 -14  -5  -3 70.8438 41.4688   1
  14   5   3 177.380 44.1169   1
 -15   5  -3 2225.37 135.733   1
  15  -5   3 2398.06 139.855   1
 -15  -5  -3 2278.43 137.479   1
  15   5   3 2525.33 144.157   1
  16  -5   3 3802.61 195.791   1
 -16  -5  -3 3976.80 198.612   1
  16   5   3 3869.30 198.058   1
 -17  -5  -3 2490.87 150.955   1
  17   5   3 3054.64 160.772   1
 -18   5  -3 4865.72 232.604   1
  18  -5   3 5014.81 234.802   1
 -18  -5  -3 4525.51 229.278   1
  18   5   3 4989.26 234.395   1
  19  -5   3 66.6600 43.3690   1
 -19   5  -3 124.193 47.5211   1
 -20   5  -3 2620.73 155.869   1
  20   5   3 3252.51 163.977   1
 -20  -5  -3 2792.41 158.182   1
  20  -5   3 2814.95 158.925   1
  21  -5   3 1605.17 112.847   1
 -21  -5  -3 1462.92 109.322   1
 -21   5  -3 1751.43 116.609   1
 -22   5  -3-19.5509 43.9978   1
  22  -5   3 12.9067 37.8288   1
 -22  -5  -3-65.0457 47.1708   1
  22   5   3 6.52620 44.0600   1
 -23   5  -3 179.112 56.9660   1
  23  -5   3 220.774 50.4319   1
 -23  -5  -3 177.965 47.9386   1
  23   5   3 293.748 52.1489   1
 -24   5  -3 37.3379 47.4744   1
  24  -5   3-6.20375 39.2216   1
  26   6  -3 765.664 77.5853   1
 -26  -6   3 739.910 81.6426   1
  25   6  -3 39.5215 44.4705   1
 -25  -6   3-6.46162 45.9133   1
  24   6  -3 2101.67 129.481   1
 -24  -6   3 1868.85 123.812   1
  23   6  -3 719.611 76.6574   1
 -23  -6   3 634.746 73.6202   1
  22  -6  -3 1813.63 123.997   1
 -22   6   3 2118.36 129.291   1
 -21   6   3 346.623 55.5082   1
  21  -6  -3 426.686 60.0023   1
 -21  -6   3 323.619 57.9589   1
  21   6  -3 394.296 61.3920   1
 -20  -6   3 2440.77 141.820   1
 -20   6   3 2369.83 137.543   1
  20  -6  -3 2056.24 131.633   1
  20   6  -3 2247.31 137.025   1
 -19  -6   3 809.772 79.7670   1
 -19   6   3 833.061 76.4343   1
  19   6  -3 936.973 83.5888   1
  19  -6  -3 948.617 80.8919   1
 -18  -6   3 303.103 58.0624   1
  18   6  -3 290.427 54.5220   1
  17  -6  -3 2222.77 125.415   1
  17   6  -3 2003.30 125.655   1
  16  -6  -3 9163.68 375.453   1
 -16   6   3 8617.90 371.330   1
 -16  -6   3 8995.12 375.504   1
  15  -6  -3 6588.72 289.070   1
 -15  -6   3 6459.08 293.140   1
  15   6  -3 6545.56 293.481   1
 -15   6   3 7071.68 290.739   1
  14  -6  -3 2254.16 125.672   1
 -14   6   3 2210.85 123.905   1
  14   6  -3 2206.74 127.912   1
 -14  -6   3 2157.07 127.765   1
  13   6  -3 513.448 58.5758   1
 -13  -6   3 476.095 57.3076   1
  12  -6  -3 199.788 39.3027   1
 -12   6   3 290.656 41.3626   1
  12   6  -3 158.342 41.3516   1
 -12  -6   3 292.750 43.8617   1
  11  -6  -3 1101.76 76.4111   1
 -11   6   3 1243.47 77.5236   1
  11   6  -3 1015.52 76.8179   1
 -11  -6   3 1101.43 80.0067   1
  10  -6  -3 25391.5 941.046   1
 -10   6   3 26244.5 940.951   1
  10   6  -3 25388.2 947.459   1
 -10  -6   3 24149.1 946.292   1
   9  -6  -3 19326.2 768.469   1
  -9   6   3 19545.7 768.853   1
  -9  -6   3 22004.1 780.630   1
   9   6  -3 22352.2 781.289   1
  -8  -6   3 164.576 34.1703   1
   8  -6  -3 190.356 32.3633   1
   8   6  -3 259.766 37.4058   1
  -7  -6   3 6396.06 273.691   1
   7  -6  -3 6371.74 264.944   1
  -7   6   3 6547.28 263.722   1
   7   6  -3 6858.25 273.585   1
   6  -6  -3 1110.34 70.0279   1
   6   6  -3 1176.02 77.0195   1
  -6  -6   3 1405.33 80.7773   1
  -6   6   3 1325.84 72.8929   1
   5  -6  -3 30493.8 1120.85   1
   5   6  -3 29946.3 1127.93   1
  -5  -6   3 30887.1 1130.30   1
  -5   6   3 31478.6 1120.58   1
   4  -6  -3 11049.2 395.699   1
   4   6  -3 10285.2 404.697   1
  -4  -6   3 9932.84 403.508   1
  -4   6   3 9684.13 394.319   1
   3  -6  -3 63974.9 2315.92   1
   3   6  -3 62110.1 2322.46   1
  -3  -6   3 65451.5 2322.79   1
  -3   6   3 65840.3 2315.08   1
  -2  -6   3 18494.7 705.300   1
  -2   6   3 18712.5 698.616   1
   2  -6  -3 19480.9 699.698   1
   2   6  -3 18632.0 703.439   1
  -1  -6   3 21142.6 783.486   1
  -1   6   3 20672.0 776.789   1
   1  -6  -3 22093.8 779.512   1
   1   6  -3 20278.6 781.660   1
   0  -6   3 75749.4 2798.03   1
   0   6   3 80364.7 2793.28   1
   0  -6  -3 74829.2 2792.06   1
   0   6  -3 80275.9 2796.42   1
   1  -6   3 138638. 5114.95   1
  -1   6  -3 137375. 5113.03   1
  -1  -6  -3 143531. 5111.92   1
   1   6   3 153102. 5114.74   1
   2  -6   3 11161.8 426.153   1
   2   6   3 10409.9 422.560   1
  -2  -6  -3 11323.4 427.063   1
  -2   6  -3 10813.2 424.845   1
   3   6   3 5225.81 223.886   1
  -3  -6  -3 5246.45 224.303   1
  -3   6  -3 5184.67 224.503   1
   3  -6   3 5386.19 226.416   1
   4   6   3 512.687 48.1130   1
  -4  -6  -3 486.384 46.9454   1
  -4   6  -3 465.393 45.9757   1
   4  -6   3 415.051 46.6601   1
   5   6   3 48.3328 27.8168   1
  -5  -6  -3 22.1854 26.0498   1
  -5   6  -3 22.1141 27.0021   1
   5  -6   3 76.7162 28.5670   1
   6   6   3 344.903 46.2916   1
  -6  -6  -3 424.448 47.4238   1
  -6   6  -3 463.007 49.1758   1
   6  -6   3 453.701 46.8720   1
  -7  -6  -3 48564.0 1696.13   1
   7   6   3 44217.4 1689.01   1
   8   6   3 41.5677 34.5709   1
  -8  -6  -3 42.6519 30.6480   1
  -8   6  -3 80.3434 33.4125   1
   8  -6   3 20.7111 29.4494   1
   9   6   3 10069.0 388.861   1
   9  -6   3 9113.14 384.762   1
  -9   6  -3 8797.49 380.671   1
  -9  -6  -3 9517.28 386.772   1
  10  -6   3 16655.2 649.021   1
  10   6   3 15905.6 648.903   1
 -10  -6  -3 17118.1 650.825   1
 -10   6  -3 17194.0 648.191   1
  11  -6   3 4590.32 216.156   1
  11   6   3 4605.76 224.082   1
 -11   6  -3 4854.84 215.915   1
 -11  -6  -3 4286.35 215.006   1
  12  -6   3 1127.93 88.6827   1
 -12   6  -3 1266.40 91.5338   1
  13   6   3 310.589 52.7035   1
  13  -6   3 339.892 52.5559   1
 -13  -6  -3 423.555 62.3936   1
 -13   6  -3 342.738 51.6047   1
  14   6   3 2324.30 139.371   1
 -14  -6  -3 2503.55 142.927   1
 -14   6  -3 2321.39 135.663   1
  15   6   3 2115.81 131.842   1
 -15  -6  -3 2017.94 130.388   1
  15  -6   3 2204.73 131.629   1
 -16   6  -3 3674.38 187.308   1
  16  -6   3 3566.68 185.994   1
  17  -6   3 12233.7 485.039   1
  17   6   3 12260.4 486.571   1
 -17  -6  -3 11121.6 479.345   1
 -17   6  -3 11588.8 480.688   1
  18  -6   3 1286.55 97.2375   1
  18   6   3 1083.13 90.6300   1
 -18  -6  -3 1109.84 91.4430   1
 -18   6  -3 1191.07 94.0106   1
  19  -6   3 1092.49 91.1294   1
  19   6   3 1245.44 94.5095   1
 -19   6  -3 1063.50 90.4462   1
 -19  -6  -3 1150.66 91.6325   1
 -20  -6  -3 116.935 42.9743   1
  20   6   3 86.2908 44.2535   1
 -20   6  -3 58.6549 48.0130   1
  20  -6   3 131.537 44.1944   1
  21  -6   3 1352.82 101.735   1
  21   6   3 1416.26 102.663   1
 -21   6  -3 1415.33 101.833   1
 -21  -6  -3 1521.39 105.637   1
 -22   6  -3 126.818 45.7634   1
  22  -6   3 213.202 49.6419   1
 -23  -6  -3 789.519 80.3190   1
  23   6   3 777.259 81.3915   1
 -24   6  -3 241.590 55.1387   1
  26   7  -3 127.215 47.7797   1
 -26  -7   3 81.1395 48.8856   1
  25   7  -3 1530.62 110.408   1
 -25  -7   3 1413.73 106.020   1
  24   7  -3 40.0131 39.5981   1
 -24  -7   3 129.943 46.5778   1
  23   7  -3 399.328 64.5334   1
 -23  -7   3 424.514 68.4610   1
  22   7  -3 359.691 60.9928   1
 -22   7   3 300.979 55.8065   1
 -22  -7   3 208.682 55.3003   1
 -21  -7   3 2181.69 138.377   1
  21   7  -3 2477.56 143.923   1
  20   7  -3 3220.49 175.153   1
 -20  -7   3 3473.50 180.790   1
 -20   7   3 3400.84 175.548   1
  20  -7  -3 3202.04 175.133   1
  19   7  -3 2681.60 150.100   1
 -19  -7   3 2530.74 148.622   1
 -19   7   3 2551.21 143.552   1
  18   7  -3 5871.22 257.423   1
  18  -7  -3 5059.77 246.315   1
 -18  -7   3 5566.29 251.747   1
 -18   7   3 5000.87 242.994   1
  17   7  -3 279.022 51.3950   1
 -17   7   3 373.126 51.6863   1
  17  -7  -3 328.534 49.4874   1
 -17  -7   3 309.201 54.3309   1
  16   7  -3 93.6238 38.4495   1
 -16   7   3 5.81067 33.7594   1
  16  -7  -3 59.6003 36.0345   1
 -16  -7   3 50.1292 35.2454   1
  15   7  -3 11734.5 488.694   1
 -15   7   3 11877.4 482.958   1
  15  -7  -3 11775.5 485.350   1
 -15  -7   3 13213.9 495.622   1
  14   7  -3 1617.49 108.178   1
 -14   7   3 1628.93 101.464   1
  14  -7  -3 1611.60 107.809   1
 -14  -7   3 1535.40 107.489   1
  13   7  -3 2005.04 121.229   1
 -13   7   3 2144.09 119.139   1
 -13  -7   3 1812.80 118.361   1
  13  -7  -3 2200.64 120.919   1
 -12  -7   3 1077.38 84.9688   1
  12   7  -3 1070.51 83.9721   1
  11   7  -3 6953.84 298.439   1
 -11   7   3 7121.22 295.486   1
  11  -7  -3 6813.95 292.989   1
 -11  -7   3 6954.34 298.326   1
  10   7  -3 8146.67 340.752   1
 -10   7   3 8362.38 336.483   1
  10  -7  -3 8365.01 336.876   1
 -10  -7   3 8000.05 341.316   1
   9   7  -3 8144.83 335.882   1
   9  -7  -3 8006.26 328.298   1
  -9  -7   3 8085.27 334.665   1
  -9   7   3 8129.41 327.702   1
  -8   7   3 25040.4 953.484   1
   8  -7  -3 26613.2 956.372   1
   7  -7  -3 2195.28 115.010   1
  -7  -7   3 2464.58 123.363   1
   7   7  -3 2208.14 121.516   1
   6  -7  -3 16665.4 614.703   1
   6   7  -3 16363.5 620.210   1
  -6  -7   3 16178.8 620.161   1
  -6   7   3 15850.0 610.309   1
   5   7  -3 48109.5 1800.52   1
  -5  -7   3 48420.6 1800.78   1
  -5   7   3 51678.3 1793.71   1
   4  -7  -3 28199.0 1017.37   1
   4   7  -3 28561.8 1025.76   1
  -4  -7   3 27739.6 1025.42   1
  -4   7   3 26450.3 1016.24   1
   3  -7  -3 7364.18 296.228   1
   3   7  -3 7952.75 303.091   1
  -3  -7   3 6767.26 299.338   1
  -3   7   3 7304.95 293.337   1
  -2  -7   3 11278.8 426.412   1
  -2   7   3 10712.7 419.337   1
   2  -7  -3 10240.8 417.390   1
   2   7  -3 11185.2 424.488   1
  -1  -7   3 38728.1 1395.34   1
  -1   7   3 37167.9 1389.29   1
   1  -7  -3 39661.9 1392.64   1
   1   7  -3 37168.1 1394.97   1
   0  -7   3 11495.8 449.907   1
   0   7   3 11633.1 445.513   1
   0  -7  -3 11680.8 446.087   1
   0   7  -3 11259.3 446.837   1
   1  -7   3 35233.6 1345.74   1
   1   7   3 38228.4 1342.86   1
  -1  -7  -3 36899.9 1342.39   1
  -1   7  -3 36422.8 1344.01   1
   2  -7   3 28327.8 1044.36   1
  -2   7  -3 29023.9 1044.77   1
  -2  -7  -3 30792.4 1047.30   1
   3  -7   3 2616.18 131.581   1
   3   7   3 2449.57 128.508   1
  -3  -7  -3 2798.95 133.906   1
  -3   7  -3 2554.46 130.492   1
   4   7   3 34405.4 1195.82   1
  -4  -7  -3 34951.6 1196.70   1
   4  -7   3 33912.0 1197.61   1
   6   7   3 32954.8 1184.34   1
  -6  -7  -3 32231.6 1184.40   1
  -6   7  -3 32013.1 1184.81   1
   6  -7   3 30550.9 1183.88   1
   7   7   3 9441.26 383.883   1
  -7  -7  -3 8786.74 380.752   1
  -7   7  -3 9760.83 382.962   1
   7  -7   3 9507.91 383.406   1
   8   7   3 2051.56 118.905   1
  -8  -7  -3 1936.92 117.711   1
  -8   7  -3 1839.92 112.919   1
   8  -7   3 2073.27 117.398   1
   9   7   3 3297.97 169.957   1
  -9  -7  -3 3241.36 169.134   1
  -9   7  -3 3295.13 166.547   1
   9  -7   3 3347.68 168.102   1
  10   7   3 1299.92 93.0385   1
  10  -7   3 1314.72 92.0393   1
 -10  -7  -3 1337.98 94.3388   1
 -10   7  -3 1266.33 91.1116   1
 -11   7  -3 4985.17 237.325   1
  11  -7   3 5274.65 240.643   1
 -12  -7  -3 7211.18 320.495   1
  12   7   3 7667.76 326.682   1
  13   7   3 6701.87 288.128   1
 -13   7  -3 6072.85 279.490   1
 -13  -7  -3 6191.91 284.494   1
  14   7   3 4205.18 218.613   1
  14  -7   3 4662.73 220.744   1
 -14  -7  -3 4677.48 226.771   1
 -15   7  -3 31.4447 36.4976   1
  15  -7   3 25.6167 38.3088   1
 -16  -7  -3 3309.50 180.951   1
  16   7   3 3539.39 184.343   1
  17  -7   3 1544.97 107.607   1
  17   7   3 1513.63 106.525   1
 -17   7  -3 1508.77 104.922   1
 -17  -7  -3 1294.22 100.855   1
  18  -7   3 144.797 45.1719   1
 -18   7  -3 193.574 50.4617   1
 -19  -7  -3-59.1047 45.0447   1
  19   7   3-40.2436 45.6600   1
 -20  -7  -3 1599.43 107.501   1
 -20   7  -3 1359.57 102.289   1
  20  -7   3 1476.88 106.348   1
 -21  -7  -3-50.8689 46.4162   1
  21   7   3 45.5883 44.6368   1
 -22  -7  -3 3795.94 183.213   1
  22  -7   3 3383.94 176.727   1
 -23   7  -3 593.132 74.5074   1
  23  -7   3 880.603 81.8791   1
 -25  -8   3-12.5850 44.0984   1
  25   8  -3 83.9398 49.5660   1
 -24  -8   3 382.469 61.2062   1
  24   8  -3 441.181 65.2216   1
 -22  -8   3-6.83174 47.1744   1
  22   8  -3-20.0487 43.7073   1
  21   8  -3-6.69761 39.6595   1
 -21  -8   3-6.91088 47.3697   1
 -21   8   3 53.8148 43.2687   1
  21  -8  -3 27.5471 41.1851   1
  20   8  -3 4042.70 195.348   1
  20  -8  -3 3466.16 189.653   1
 -20  -8   3 3654.40 195.342   1
 -20   8   3 3697.10 190.580   1
  19  -8  -3 106.508 43.7367   1
 -19   8   3 143.271 46.1400   1
 -19  -8   3 95.2540 40.1012   1
  19   8  -3 135.415 49.2784   1
  18   8  -3 1314.90 102.804   1
 -18  -8   3 1404.41 103.453   1
 -18   8   3 1400.89 99.9008   1
  18  -8  -3 1319.26 99.5664   1
  17   8  -3 5556.75 256.386   1
  17  -8  -3 5507.40 254.642   1
 -17  -8   3 5152.08 252.476   1
 -17   8   3 5771.68 255.894   1
  16   8  -3 2432.99 145.978   1
 -16   8   3 2710.70 147.647   1
  16  -8  -3 2978.91 153.749   1
 -16  -8   3 2559.55 148.756   1
  15   8  -3 4013.58 194.999   1
 -15   8   3 3845.11 189.624   1
  15  -8  -3 3640.72 186.988   1
 -15  -8   3 3896.38 196.554   1
  14   8  -3 1242.74 93.0805   1
 -14   8   3 1235.99 90.6781   1
  14  -8  -3 1293.19 92.6951   1
 -14  -8   3 1294.41 96.1980   1
 -13   8   3 1182.22 82.8511   1
  13  -8  -3 993.181 80.7309   1
 -13  -8   3 1128.16 84.9009   1
  12   8  -3 143.362 37.5100   1
 -12   8   3 184.570 38.7039   1
  12  -8  -3 152.278 38.1339   1
 -12  -8   3 69.5076 34.9761   1
  11   8  -3 1858.99 112.266   1
 -11   8   3 1673.07 103.102   1
  11  -8  -3 1726.55 105.398   1
 -11  -8   3 1722.91 109.401   1
  10   8  -3 22970.8 890.489   1
  10  -8  -3 24595.9 886.771   1
 -10   8   3 23473.6 883.770   1
 -10  -8   3 23239.5 890.528   1
   9  -8  -3 21637.2 780.171   1
  -9  -8   3 21071.4 787.847   1
  -9   8   3 20158.5 776.589   1
   9   8  -3 19741.2 781.939   1
  -8  -8   3 409.948 47.6910   1
   8  -8  -3 397.879 45.2498   1
   8   8  -3 316.861 43.3868   1
  -8   8   3 460.471 46.0368   1
  -7   8   3 40573.1 1561.78   1
   7   8  -3 44221.9 1572.65   1
  -7  -8   3 41261.1 1570.81   1
   7  -8  -3 45748.8 1567.28   1
   6   8  -3 15208.8 562.225   1
  -6  -8   3 13406.7 557.842   1
   6  -8  -3 14687.5 553.570   1
  -5   8   3 16464.2 626.261   1
   5  -8  -3 16594.0 626.133   1
  -4   8   3 11383.4 431.714   1
   4   8  -3 10904.4 436.698   1
  -4  -8   3 10811.2 437.796   1
  -3   8   3 21361.9 785.177   1
   3   8  -3 21725.9 792.325   1
  -3  -8   3 21210.1 790.518   1
   3  -8  -3 19819.2 783.927   1
   2   8  -3 53.5638 28.2317   1
  -2   8   3 24.1512 23.6095   1
   2  -8  -3 7.93667 23.2764   1
  -2  -8   3 18.3688 27.7421   1
   1   8  -3 50176.6 1753.99   1
  -1   8   3 45581.3 1747.87   1
   1  -8  -3 48441.4 1750.13   1
  -1  -8   3 48663.4 1753.93   1
   0   8  -3 27063.4 1043.36   1
   0   8   3 28790.2 1042.96   1
   0  -8  -3 27933.0 1042.46   1
   0  -8   3 29043.8 1046.59   1
  -1   8  -3 3674.62 179.098   1
  -1  -8  -3 4000.97 181.466   1
   1   8   3 4283.42 182.904   1
   1  -8   3 3943.35 183.623   1
   2   8   3 11454.6 469.645   1
  -2  -8  -3 12645.8 473.693   1
   3   8   3 9001.85 369.718   1
  -3  -8  -3 9428.53 375.874   1
  -4   8  -3 6576.56 280.970   1
   4  -8   3 6631.30 281.433   1
   5  -8   3 35183.4 1324.42   1
  -5   8  -3 36955.5 1323.90   1
   5   8   3 36700.7 1325.85   1
  -5  -8  -3 34743.1 1323.46   1
   6  -8   3 5307.17 232.035   1
  -6   8  -3 5267.38 230.917   1
   6   8   3 4947.78 229.580   1
  -6  -8  -3 4807.38 227.134   1
   7  -8   3 37480.0 1364.00   1
  -7   8  -3 35272.1 1359.00   1
   7   8   3 38403.1 1364.16   1
  -7  -8  -3 36462.4 1363.81   1
   8  -8   3 5461.55 254.684   1
  -8   8  -3 5681.09 254.424   1
   8   8   3 5950.65 257.558   1
  -8  -8  -3 5769.09 257.990   1
   9  -8   3 2850.82 154.887   1
  -9   8  -3 2969.04 155.835   1
   9   8   3 3119.36 159.680   1
  -9  -8  -3 2845.64 157.332   1
 -10   8  -3 826.392 71.5115   1
  10  -8   3 784.318 71.5746   1
 -11  -8  -3 389.403 55.6909   1
  11   8   3 312.330 55.4419   1
  12   8   3 2346.64 137.213   1
 -12  -8  -3 2270.06 135.615   1
 -12   8  -3 2398.14 136.120   1
  13   8   3 13123.6 507.958   1
 -13  -8  -3 11985.0 498.335   1
  13  -8   3 12026.8 499.825   1
  14   8   3 1084.01 89.0234   1
 -14  -8  -3 858.182 81.6745   1
 -14   8  -3 952.150 84.4323   1
  14  -8   3 1027.55 86.2170   1
  15   8   3 1257.23 101.516   1
 -15  -8  -3 1272.15 104.950   1
 -15   8  -3 1570.64 107.369   1
  15  -8   3 1679.31 108.764   1
  16   8   3 80.0921 39.3045   1
 -16   8  -3 130.043 49.4479   1
  16  -8   3 19.8007 40.4132   1
  17   8   3 435.141 65.7978   1
 -17  -8  -3 478.948 66.4202   1
 -17   8  -3 442.656 59.5325   1
  17  -8   3 513.802 62.6775   1
  18   8   3 637.133 71.1235   1
 -18  -8  -3 631.726 71.4771   1
 -18   8  -3 684.986 70.4509   1
  18  -8   3 608.618 70.0573   1
  19   8   3 1775.41 117.592   1
 -19  -8  -3 1505.56 110.897   1
 -19   8  -3 1680.13 114.587   1
  19  -8   3 1789.23 115.752   1
  20   8   3 125.522 50.7573   1
 -20  -8  -3 186.926 52.3976   1
 -20   8  -3 168.270 50.9057   1
  20  -8   3 198.958 50.6468   1
  21   8   3 672.351 76.2945   1
 -21  -8  -3 778.760 77.2532   1
 -21   8  -3 604.999 72.4674   1
  21  -8   3 653.049 71.7662   1
 -22  -8  -3 669.663 72.3416   1
  22   8   3 684.264 75.4142   1
 -25  -9   3 480.045 63.6448   1
 -24  -9   3-19.1715 49.3355   1
  24   9  -3 45.5333 43.5754   1
 -23  -9   3 159.591 53.5075   1
  23   9  -3 319.375 58.6397   1
 -22  -9   3 6.77308 48.1233   1
 -21  -9   3-35.4636 51.4524   1
  21   9  -3 105.084 48.8999   1
 -20   9   3 483.964 62.0593   1
  20  -9  -3 498.621 64.7767   1
  19   9  -3 1743.58 120.765   1
  19  -9  -3 1983.76 123.683   1
 -19  -9   3 1932.52 121.871   1
 -19   9   3 1843.70 120.779   1
  18   9  -3 435.379 61.4414   1
 -18   9   3 323.741 55.0094   1
  18  -9  -3 362.885 55.9952   1
 -17  -9   3 1602.93 110.037   1
 -17   9   3 1438.08 104.319   1
  17  -9  -3 1628.02 110.406   1
  16   9  -3 5317.27 246.733   1
 -16  -9   3 5341.07 248.794   1
 -16   9   3 5231.74 243.279   1
  16  -9  -3 5039.49 242.528   1
  15   9  -3 12389.2 492.628   1
 -15  -9   3 12631.3 493.987   1
 -15   9   3 11309.9 482.849   1
  15  -9  -3 12031.8 488.268   1
  14   9  -3 1685.54 110.486   1
 -14  -9   3 1788.60 113.668   1
 -14   9   3 1677.00 106.826   1
  14  -9  -3 1430.34 103.667   1
  13  -9  -3 786.363 70.1654   1
 -13   9   3 903.671 71.6269   1
 -13  -9   3 770.626 77.6663   1
  12  -9  -3 147.981 39.5130   1
 -12   9   3 127.334 37.7503   1
  11   9  -3 662.182 68.8480   1
 -11  -9   3 631.776 68.0274   1
 -11   9   3 645.889 60.9634   1
  11  -9  -3 653.550 63.0604   1
 -10  -9   3 17773.4 693.180   1
  10  -9  -3 18476.8 689.937   1
 -10   9   3 17336.3 685.451   1
  10   9  -3 18183.4 694.173   1
   9   9  -3 19036.5 737.581   1
  -9  -9   3 19509.5 742.984   1
   8   9  -3 2634.23 149.418   1
  -8  -9   3 2956.90 151.051   1
  -7   9   3 834.128 64.2709   1
   7   9  -3 725.111 65.5351   1
  -7  -9   3 758.064 65.7384   1
   7  -9  -3 724.425 62.4658   1
  -6   9   3 27760.6 1031.29   1
   6   9  -3 27523.6 1036.39   1
  -6  -9   3 27428.6 1037.20   1
   6  -9  -3 28384.0 1032.31   1
  -5   9   3 1192.42 76.2459   1
   5   9  -3 1101.94 80.2880   1
  -5  -9   3 951.953 79.0396   1
   5  -9  -3 1216.81 78.1061   1
  -4   9   3 9727.66 376.598   1
   4   9  -3 9672.68 383.578   1
  -4  -9   3 9089.84 382.261   1
   4  -9  -3 8997.38 375.630   1
   3   9  -3-9.86602 25.7964   1
  -3   9   3 4.40950 24.2125   1
   3  -9  -3 31.1216 25.7928   1
  -3  -9   3 4.91868 23.2993   1
   2   9  -3 17917.1 673.424   1
  -2   9   3 17725.8 669.516   1
   2  -9  -3 17321.0 667.129   1
  -2  -9   3 17348.0 674.867   1
   1   9  -3 1582.75 96.7308   1
  -1   9   3 1598.58 95.1320   1
   1  -9  -3 1611.60 95.4946   1
  -1  -9   3 1591.35 99.2361   1
   0   9  -3 7882.18 334.079   1
   0   9   3 7848.77 332.680   1
   0  -9  -3 8072.55 333.418   1
   0  -9   3 8722.12 337.807   1
  -1   9  -3 2371.75 127.863   1
   1  -9   3 2260.47 127.093   1
  -2   9  -3 7565.90 325.490   1
   2   9   3 8330.68 329.781   1
  -2  -9  -3 7382.24 326.225   1
   2  -9   3 8277.54 330.190   1
  -3   9  -3 59.0003 29.8062   1
   3   9   3 74.3203 31.7074   1
  -3  -9  -3 83.7155 35.4215   1
   3  -9   3 87.8200 34.1631   1
   4   9   3 41019.0 1574.01   1
  -4  -9  -3 42758.9 1575.39   1
  -4   9  -3 43869.9 1575.71   1
   4  -9   3 43931.0 1576.61   1
   5  -9   3 9429.94 404.693   1
   5   9   3 10622.4 410.580   1
  -5  -9  -3 9961.74 406.103   1
   6  -9   3 1594.50 103.027   1
  -6  -9  -3 1613.88 102.512   1
   6   9   3 1674.30 104.930   1
  -6   9  -3 1487.26 99.0872   1
   7  -9   3 101.597 40.0566   1
  -7  -9  -3 85.6716 38.5021   1
   7   9   3 152.900 44.1851   1
  -7   9  -3 148.214 40.0401   1
   8  -9   3 6461.83 281.642   1
  -8  -9  -3 6103.89 280.348   1
  -8   9  -3 6436.48 279.945   1
   8   9   3 6402.92 282.840   1
   9  -9   3 691.790 67.0601   1
  -9   9  -3 669.733 64.5972   1
 -10  -9  -3 7149.07 316.484   1
  10   9   3 7234.26 315.577   1
 -11  -9  -3 503.834 64.1886   1
  11   9   3 450.962 63.3560   1
 -11   9  -3 642.123 67.2682   1
 -12  -9  -3 4036.55 205.155   1
  12   9   3 4328.70 209.041   1
  12  -9   3 4188.28 206.747   1
  13  -9   3 77.6572 40.5766   1
 -13  -9  -3 12.9434 32.5467   1
 -13   9  -3 31.7050 34.4408   1
  13   9   3 52.2145 38.6719   1
 -14   9  -3 4349.14 219.428   1
  14  -9   3 4733.46 224.913   1
 -14  -9  -3 4419.33 220.742   1
  14   9   3 4897.01 229.235   1
  15  -9   3-19.8675 38.4202   1
 -15  -9  -3 27.6937 42.2059   1
 -15   9  -3 58.3273 39.1334   1
  15   9   3-26.8777 42.8509   1
 -16   9  -3 639.841 69.3152   1
  16  -9   3 621.064 71.6135   1
 -16  -9  -3 583.322 72.2472   1
  16   9   3 672.291 72.2627   1
 -17   9  -3 2093.46 135.299   1
  17  -9   3 2251.10 138.657   1
 -17  -9  -3 2376.86 143.082   1
 -18   9  -3 964.523 86.5698   1
  18  -9   3 1004.27 86.2256   1
 -18  -9  -3 942.698 87.5183   1
  18   9   3 1167.87 93.6876   1
 -19   9  -3 39.1872 43.7900   1
  19  -9   3 66.6441 44.3317   1
  20  -9   3 99.0988 48.0638   1
 -20  -9  -3 121.733 47.2348   1
  20   9   3 104.653 45.6585   1
 -21   9  -3-6.38825 44.1110   1
  21  -9   3-6.51629 40.0969   1
  21   9   3-12.7906 46.3767   1
 -21  -9  -3-12.4800 41.4732   1
 -22   9  -3 544.749 67.0581   1
 -24 -10   3 319.960 55.6427   1
  24  10  -3 410.636 61.4598   1
 -22 -10   3-13.7336 45.6377   1
  22  10  -3 6.43673 39.9710   1
 -21 -10   3 1223.47 97.6616   1
  21  10  -3 1040.24 90.1322   1
 -20 -10   3 46.2280 40.7273   1
  20  10  -3 109.056 42.0288   1
  18 -10  -3 1431.98 101.477   1
 -18  10   3 1060.27 91.6355   1
 -18 -10   3 1326.81 101.830   1
  18  10  -3 1373.80 101.841   1
  17 -10  -3 1354.42 99.9214   1
  17  10  -3 1282.02 98.1471   1
 -17 -10   3 1367.99 101.546   1
 -17  10   3 1263.20 96.5105   1
  16 -10  -3 3284.75 172.789   1
  16  10  -3 3172.87 172.128   1
 -16 -10   3 3111.70 174.085   1
 -16  10   3 3334.00 171.959   1
  15 -10  -3 461.526 61.3633   1
  15  10  -3 535.752 65.9685   1
 -15 -10   3 448.486 61.7184   1
 -15  10   3 515.888 61.9686   1
  14 -10  -3 1317.99 92.9606   1
  14  10  -3 1250.74 95.8939   1
 -14 -10   3 1187.27 92.4641   1
 -14  10   3 1285.09 92.1346   1
  13 -10  -3 129.532 41.4644   1
  13  10  -3 217.194 47.4992   1
 -13 -10   3 231.581 48.4702   1
 -13  10   3 166.073 42.8447   1
 -12 -10   3 18.4127 32.5355   1
  12  10  -3 24.4647 33.2215   1
  12 -10  -3 75.0700 38.1007   1
 -12  10   3 56.4389 33.1126   1
 -11 -10   3 3217.59 163.233   1
 -11  10   3 2764.16 153.618   1
  11  10  -3 2983.19 160.277   1
  11 -10  -3 3178.21 159.133   1
 -10  10   3 10.4511 30.3286   1
  10 -10  -3 43.5190 31.2412   1
  -9 -10   3 637.488 67.1637   1
  -9  10   3 655.471 61.6005   1
   9  10  -3 499.693 58.6580   1
   9 -10  -3 693.365 63.0515   1
  -8  10   3 1411.83 93.7119   1
   8  10  -3 1568.44 100.855   1
  -8 -10   3 1421.83 99.5000   1
   8 -10  -3 1537.04 95.8042   1
  -7  10   3 44778.0 1671.00   1
   7  10  -3 44948.3 1677.25   1
  -7 -10   3 45901.6 1676.96   1
   7 -10  -3 47034.7 1673.01   1
  -6  10   3 16788.9 639.153   1
   6  10  -3 16334.3 643.570   1
  -6 -10   3 16274.4 646.121   1
   6 -10  -3 16982.1 639.198   1
  -5  10   3 1003.59 74.8954   1
   5  10  -3 1083.68 79.7033   1
  -5 -10   3 1117.05 81.6460   1
   5 -10  -3 968.031 74.4239   1
   4  10  -3 798.860 68.3730   1
  -4 -10   3 732.484 66.1071   1
   3  10  -3 7702.70 321.065   1
  -3 -10   3 7166.73 319.344   1
   3 -10  -3 7864.17 318.129   1
  -2  10   3 10846.2 430.600   1
   2  10  -3 10903.0 433.220   1
  -2 -10   3 10631.4 433.147   1
   2 -10  -3 10600.9 429.179   1
   1  10  -3 17005.0 641.141   1
  -1 -10   3 17807.6 645.391   1
   0  10  -3 1410.04 92.6794   1
   0  10   3 1628.09 95.5955   1
   0 -10  -3 1318.67 91.0629   1
   0 -10   3 1520.66 95.7783   1
  -1  10  -3 5619.09 243.589   1
   1  10   3 5229.26 239.870   1
  -1 -10  -3 5651.43 242.849   1
   1 -10   3 5169.34 242.333   1
  -2  10  -3 4310.71 200.765   1
   2  10   3 4039.70 198.439   1
  -2 -10  -3 4236.21 201.902   1
   2 -10   3 4684.19 205.904   1
  -3  10  -3 14099.8 566.297   1
   3  10   3 15910.3 573.661   1
  -3 -10  -3 14459.7 571.180   1
   3 -10   3 13888.3 568.499   1
   4  10   3 10426.4 427.784   1
  -4 -10  -3 9891.07 430.639   1
  -4  10  -3 11075.3 429.088   1
   4 -10   3 10970.0 432.916   1
   5  10   3 5835.45 249.307   1
   5 -10   3 5281.20 245.275   1
  -5 -10  -3 5297.72 244.714   1
  -5  10  -3 5207.39 240.463   1
   6 -10   3 434.735 54.2729   1
   6  10   3 488.922 58.6320   1
  -6 -10  -3 426.512 54.2059   1
  -6  10  -3 388.597 53.8985   1
   7 -10   3 1691.86 111.352   1
  -7  10  -3 1991.52 115.787   1
   7  10   3 1728.10 114.475   1
  -7 -10  -3 1908.22 116.643   1
   8  10   3 23.9654 34.0388   1
  -8 -10  -3 30.3565 35.5988   1
   9 -10   3 23283.5 929.235   1
  -9  10  -3 24180.9 929.506   1
  -9 -10  -3 24471.8 933.964   1
   9  10   3 26464.8 937.759   1
 -10  10  -3 836.986 75.7590   1
 -10 -10  -3 747.017 77.3494   1
  10  10   3 905.460 80.5411   1
  11 -10   3 38.2329 38.4838   1
  11  10   3 19.0813 34.1110   1
 -11 -10  -3 13.3836 33.1589   1
  12 -10   3 1599.18 109.015   1
 -12  10  -3 1505.46 105.123   1
 -12 -10  -3 1460.17 107.407   1
  12  10   3 1396.04 104.190   1
  13 -10   3 5686.01 264.243   1
 -13  10  -3 5768.58 265.045   1
 -13 -10  -3 5599.37 264.767   1
  13  10   3 5813.94 267.741   1
  14  10   3 1210.69 93.6557   1
 -14 -10  -3 990.550 89.1232   1
 -14  10  -3 1044.82 89.0369   1
  14 -10   3 1150.88 93.7500   1
  15  10   3 1850.53 122.197   1
  15 -10   3 1795.13 118.299   1
 -15 -10  -3 1785.84 117.121   1
 -15  10  -3 1517.85 111.869   1
  16 -10   3-33.3719 41.4493   1
 -16  10  -3-19.6524 38.0054   1
  16  10   3-13.4017 37.6415   1
 -16 -10  -3 13.9747 37.0061   1
 -17 -10  -3-34.9099 46.4042   1
  17  10   3 12.9730 42.0722   1
 -18  10  -3 26.1578 43.1381   1
  18 -10   3 53.2517 41.3588   1
  19  10   3 1054.10 88.7425   1
 -19 -10  -3 982.626 88.7142   1
 -19  10  -3 890.657 84.3631   1
  19 -10   3 872.236 82.4307   1
  20  10   3 32.2277 42.5016   1
 -20 -10  -3 31.6369 41.7225   1
 -20  10  -3 19.2863 42.3910   1
  20 -10   3-13.0595 41.2844   1
  21  10   3 68.9470 41.9984   1
 -21 -10  -3-6.16731 41.9650   1
 -21  10  -3 6.32463 44.6344   1
  21 -10   3 38.5579 44.3837   1
 -23 -11   3 175.074 55.1176   1
  23  11  -3 257.569 52.9144   1
 -21 -11   3 13.2755 45.4953   1
  21  11  -3-26.4127 44.2334   1
 -20 -11   3 51.4799 44.1665   1
  20  11  -3 80.0331 45.0847   1
 -19 -11   3 98.3789 44.1854   1
  19  11  -3 163.899 43.8255   1
 -18 -11   3-13.1865 43.8201   1
  18  11  -3 26.0693 42.2717   1
  17  11  -3-19.6055 37.1208   1
  17 -11  -3 53.2020 40.1614   1
 -17 -11   3 33.7866 40.8078   1
 -17  11   3 25.6537 38.3575   1
  16 -11  -3 6728.26 312.095   1
  16  11  -3 7353.63 317.587   1
 -16 -11   3 7026.46 316.593   1
 -16  11   3 7289.63 313.993   1
  15  11  -3 494.507 63.2517   1
  15 -11  -3 439.958 58.8403   1
 -15  11   3 342.451 56.3502   1
 -15 -11   3 364.736 61.5576   1
  14 -11  -3 1532.62 104.296   1
 -14  11   3 1298.03 99.5664   1
  13  11  -3 348.530 56.0076   1
 -13 -11   3 281.042 54.6328   1
 -12 -11   3 43.9376 37.9666   1
  12  11  -3 81.0988 40.5242   1
 -12  11   3 63.8319 33.3873   1
  12 -11  -3 65.9188 36.2539   1
 -11  11   3 39.0490 33.7467   1
  11  11  -3 80.6732 42.5830   1
 -11 -11   3 55.5081 38.0063   1
  11 -11  -3 64.7072 40.0693   1
 -10 -11   3 7614.32 328.516   1
 -10  11   3 7055.70 317.431   1
  10  11  -3 7774.72 328.358   1
  10 -11  -3 7824.69 325.123   1
  -9 -11   3 23911.6 871.449   1
  -9  11   3 21999.2 855.996   1
   9 -11  -3 22801.2 859.703   1
   9  11  -3 22001.5 863.396   1
  -8  11   3 753.245 67.4066   1
   8 -11  -3 806.607 71.6608   1
  -7  11   3 1248.60 87.1336   1
   7  11  -3 1234.07 91.8625   1
  -7 -11   3 1257.03 95.0338   1
   7 -11  -3 1361.45 91.4132   1
  -6  11   3 3960.13 194.326   1
   6  11  -3 4155.56 200.601   1
  -6 -11   3 4285.10 202.529   1
   6 -11  -3 4293.09 199.294   1
  -5  11   3 8355.95 332.218   1
   5  11  -3 7314.23 332.060   1
  -5 -11   3 7934.61 336.156   1
   5 -11  -3 7902.04 332.439   1
  -4  11   3 5339.48 234.072   1
   4  11  -3 5014.40 234.824   1
  -4 -11   3 5119.10 237.173   1
   4 -11  -3 5142.04 232.719   1
   3  11  -3 9127.71 387.274   1
  -3  11   3 9710.91 386.384   1
  -3 -11   3 9235.00 387.029   1
   3 -11  -3 9517.43 384.987   1
   2  11  -3 38.8970 33.2930   1
  -2  11   3 68.6144 33.4312   1
   2 -11  -3 53.6460 32.7682   1
  -2 -11   3 77.9138 39.0438   1
   1  11  -3 21527.1 812.927   1
   1 -11  -3 21082.5 810.973   1
  -1 -11   3 21340.0 814.039   1
   0  11  -3 6455.32 293.248   1
   0  11   3 6877.96 292.164   1
   0 -11  -3 7093.47 295.581   1
   0 -11   3 6812.28 296.126   1
  -1  11  -3 38.4850 29.5467   1
   1  11   3 102.879 37.1669   1
   1 -11   3 44.8567 30.4946   1
  -2  11  -3 905.806 75.3359   1
   2  11   3 876.716 73.9445   1
  -2 -11  -3 917.143 73.7071   1
   2 -11   3 785.760 70.1724   1
  -3  11  -3 17385.3 687.822   1
   3  11   3 18954.3 694.436   1
  -3 -11  -3 17465.0 691.622   1
   3 -11   3 17860.1 691.808   1
   4  11   3 2654.18 142.791   1
  -4  11  -3 2507.78 141.601   1
   4 -11   3 2498.60 143.679   1
   5  11   3 6608.70 297.263   1
  -5 -11  -3 7150.68 300.333   1
  -5  11  -3 6670.80 293.687   1
   5 -11   3 6764.24 298.467   1
   7  11   3 2111.75 128.888   1
  -7 -11  -3 2206.82 130.169   1
  -7  11  -3 2155.54 127.790   1
   7 -11   3 2038.77 125.332   1
   8  11   3 4143.06 209.618   1
   8 -11   3 4177.60 207.388   1
  -8 -11  -3 4051.87 207.592   1
  -8  11  -3 4605.14 210.627   1
   9  11   3 219.453 50.4917   1
   9 -11   3 142.956 42.4460   1
  -9  11  -3 212.159 45.8482   1
  -9 -11  -3 153.699 45.6367   1
  10 -11   3 2333.41 139.491   1
  10  11   3 2355.86 138.101   1
 -10 -11  -3 2422.71 141.177   1
  11 -11   3 397.324 58.9692   1
 -11 -11  -3 298.340 58.5247   1
  11  11   3 318.971 53.0205   1
 -11  11  -3 310.589 54.0723   1
  12 -11   3 253.120 50.8095   1
 -12 -11  -3 320.088 57.2937   1
  12  11   3 182.652 50.4732   1
 -12  11  -3 208.836 48.1406   1
  13 -11   3 1629.54 118.094   1
 -13 -11  -3 1961.27 124.541   1
 -13  11  -3 1975.60 121.341   1
  13  11   3 1851.77 122.012   1
 -14  11  -3 1924.37 122.132   1
  14 -11   3 1892.36 125.550   1
 -14 -11  -3 1870.54 122.597   1
  14  11   3 1809.13 124.688   1
  15 -11   3 60.1141 41.5446   1
 -15 -11  -3 78.2544 47.3474   1
 -15  11  -3 91.0468 44.3019   1
  15  11   3 33.8073 45.7061   1
 -16 -11  -3-6.76688 39.6649   1
  16  11   3 26.9407 39.0742   1
 -17  11  -3 38.9898 41.4551   1
  17 -11   3 59.8640 41.6946   1
 -17 -11  -3 20.9288 45.2622   1
  17  11   3 6.53595 44.4757   1
 -18  11  -3 646.289 72.4147   1
  18 -11   3 521.322 66.8679   1
  18  11   3 541.724 66.6039   1
 -18 -11  -3 675.417 73.4759   1
 -19  11  -3 57.5693 43.8889   1
 -20 -11  -3-38.0627 41.4988   1
  20  11   3-18.8037 39.9822   1
  22  12  -3 239.201 52.9111   1
 -22 -12   3 256.183 54.0442   1
  20  12  -3 45.2845 36.7687   1
 -20 -12   3 38.1202 40.5419   1
 -18 -12   3 467.214 67.9435   1
 -17 -12   3 96.3956 46.5243   1
  17 -12  -3 13.5755 39.8346   1
  17  12  -3 45.5522 37.8033   1
 -17  12   3 66.1302 38.8118   1
 -16 -12   3 711.651 78.2681   1
  16 -12  -3 623.142 70.5012   1
  16  12  -3 572.456 71.8118   1
 -16  12   3 547.045 66.2892   1
 -15 -12   3 6.61896 36.3432   1
  15  12  -3 6.46955 37.9203   1
  15 -12  -3 32.8015 36.4376   1
 -15  12   3-31.8939 38.8843   1
 -14 -12   3 110.542 39.3930   1
  14 -12  -3 135.346 41.5761   1
  14  12  -3 64.1358 40.6713   1
 -14  12   3 55.9851 37.3352   1
 -13 -12   3 310.008 50.6246   1
  13 -12  -3 273.481 51.8366   1
  13  12  -3 283.264 54.6171   1
 -13  12   3 290.596 50.2176   1
 -12 -12   3 7441.47 326.096   1
  12 -12  -3 7467.89 325.550   1
 -12  12   3 7260.39 320.328   1
  12  12  -3 7667.40 327.726   1
  11  12  -3 679.348 73.8686   1
 -11 -12   3 887.425 78.0856   1
 -10 -12   3 881.338 79.4111   1
 -10  12   3 709.346 69.8979   1
  10  12  -3 682.243 70.8933   1
  10 -12  -3 805.296 72.9760   1
  -9 -12   3 3106.11 168.025   1
  -9  12   3 3023.98 159.703   1
   9  12  -3 3308.47 167.572   1
   9 -12  -3 2839.49 157.088   1
  -8  12   3 667.733 66.3791   1
   8  12  -3 752.608 70.4451   1
  -8 -12   3 737.671 72.7385   1
   8 -12  -3 793.198 69.2998   1
  -7  12   3 218.963 43.2529   1
   7  12  -3 215.235 44.8706   1
  -7 -12   3 199.111 43.8389   1
   7 -12  -3 230.644 44.3851   1
  -6  12   3 50.2182 36.7999   1
   6  12  -3 17.7075 33.8955   1
  -6 -12   3 29.8436 32.4023   1
   6 -12  -3 5.77213 33.1473   1
  -5  12   3 1048.42 80.6550   1
   5  12  -3 1071.16 82.1773   1
  -5 -12   3 1004.18 82.1275   1
   5 -12  -3 1031.72 80.6701   1
  -4  12   3 509.331 56.4706   1
   4 -12  -3 520.604 57.6334   1
  -3  12   3 585.664 63.8707   1
   3 -12  -3 728.079 66.5212   1
  -2  12   3 3972.50 188.936   1
   2 -12  -3 3717.96 188.569   1
   1  12  -3 9615.15 402.263   1
  -1  12   3 10053.9 401.919   1
  -1 -12   3 9457.46 401.583   1
   1 -12  -3 9782.20 401.534   1
   0 -12  -3 250.786 47.8386   1
   1  12   3 4809.55 228.419   1
  -1 -12  -3 5029.71 230.496   1
   2  12   3 377.119 55.9264   1
  -2 -12  -3 374.451 54.8614   1
   3  12   3 551.117 61.8794   1
  -3 -12  -3 691.990 66.9681   1
  -4  12  -3 2380.51 139.845   1
   4 -12   3 2705.19 147.537   1
   5  12   3 1003.59 83.9038   1
  -5 -12  -3 1076.96 86.1199   1
  -5  12  -3 1078.21 83.3751   1
   5 -12   3 1025.85 83.1087   1
   6  12   3 8562.45 371.499   1
  -6 -12  -3 8628.61 372.022   1
  -6  12  -3 9068.35 372.442   1
   6 -12   3 9061.82 374.080   1
   7  12   3 31.3474 34.4481   1
  -7 -12  -3 94.3711 38.3731   1
  -7  12  -3 5.95219 35.2654   1
   7 -12   3 6.25073 37.7643   1
   8  12   3 595.592 66.5897   1
   8 -12   3 586.057 65.2004   1
  -8  12  -3 512.466 62.4810   1
  -8 -12  -3 511.952 63.2359   1
   9  12   3 286.705 53.3984   1
   9 -12   3 243.043 50.2854   1
  -9  12  -3 236.502 47.5749   1
  -9 -12  -3 323.937 57.9428   1
  10 -12   3-6.47353 39.0877   1
 -10  12  -3 6.31479 42.3006   1
  11  12   3 1296.98 99.0366   1
 -11 -12  -3 1377.89 101.497   1
  12 -12   3-6.51817 37.0229   1
 -12  12  -3-38.0572 39.0338   1
  12  12   3-6.54041 39.1155   1
 -12 -12  -3-20.6330 44.9830   1
  13 -12   3 85.5712 45.1992   1
 -13  12  -3 69.8276 44.8729   1
  13  12   3 65.4417 41.0987   1
 -13 -12  -3 93.2017 47.0512   1
  14 -12   3 19.7978 40.2296   1
 -14  12  -3-12.7567 40.6756   1
  14  12   3-26.3071 40.8420   1
 -14 -12  -3-13.1992 41.3546   1
  15 -12   3 39.5824 36.7666   1
 -15  12  -3 96.2204 45.0409   1
  15  12   3 125.771 46.4727   1
 -15 -12  -3 77.9532 38.9629   1
  16 -12   3 422.040 61.6892   1
 -16  12  -3 282.337 58.8654   1
 -16 -12  -3 378.891 61.1289   1
  17 -12   3-13.1335 42.6079   1
 -17  12  -3 19.2040 46.4344   1
  17  12   3 104.614 46.1466   1
 -17 -12  -3 20.2111 45.1445   1
 -18  12  -3 19.0280 44.1275   1
  18 -12   3 39.0284 45.9052   1
  19  12   3 225.785 52.5055   1
  19 -12   3 296.093 58.2392   1
 -19 -12  -3 365.839 58.3246   1
 -19  12  -3 294.673 55.7968   1
  21  13  -3 114.909 45.5418   1
 -21 -13   3 115.881 42.6180   1
  19  13  -3 493.286 64.4049   1
  17  13  -3-12.9852 43.1563   1
 -17 -13   3-27.0664 45.3324   1
 -16 -13   3 320.103 55.1701   1
  16 -13  -3 270.595 53.5920   1
  16  13  -3 309.566 53.9654   1
 -16  13   3 285.729 55.1343   1
 -14 -13   3 39.0753 37.7987   1
  14 -13  -3 6.58773 37.4303   1
  14  13  -3 32.2480 40.7893   1
 -14  13   3 50.4504 39.5326   1
 -13 -13   3 364.309 55.2863   1
  13 -13  -3 447.520 59.5039   1
  13  13  -3 414.517 57.4127   1
 -13  13   3 410.907 57.0242   1
 -12 -13   3-6.41501 35.2341   1
  12  13  -3 12.8577 35.7180   1
 -12  13   3 36.8586 40.8371   1
  12 -13  -3 63.7694 39.2477   1
 -11  13   3 48.9234 34.7756   1
  11  13  -3 58.0120 42.5354   1
 -11 -13   3 44.6504 38.5559   1
  11 -13  -3 50.1920 36.0598   1
 -10  13   3 279.688 52.2986   1
  10 -13  -3 331.621 51.7893   1
  -9  13   3 574.615 65.4622   1
   9  13  -3 405.268 56.5694   1
  -9 -13   3 539.769 63.8845   1
   9 -13  -3 396.486 59.5369   1
   8  13  -3 840.493 79.6408   1
  -8 -13   3 781.291 77.6594   1
   7  13  -3 596.939 64.4396   1
  -7 -13   3 471.291 59.2445   1
  -6  13   3 3147.41 159.366   1
   6  13  -3 2723.99 156.198   1
  -6 -13   3 2772.18 157.403   1
   6 -13  -3 3060.85 159.036   1
   5  13  -3 1055.89 82.2285   1
  -5  13   3 931.750 80.3456   1
  -5 -13   3 1052.38 85.3557   1
   5 -13  -3 1043.14 83.0761   1
  -4  13   3 125.050 39.0819   1
   4  13  -3 121.272 44.0934   1
  -4 -13   3 55.4981 42.3921   1
   4 -13  -3 70.3239 33.0817   1
   3  13  -3 764.610 70.6015   1
  -3  13   3 759.272 70.7907   1
  -3 -13   3 599.760 66.7475   1
   3 -13  -3 640.216 66.7896   1
   2  13  -3 654.032 69.0090   1
  -2  13   3 549.543 65.5190   1
   2 -13  -3 733.929 67.8676   1
  -2 -13   3 784.242 72.7709   1
   1  13  -3 888.425 79.0222   1
  -1 -13   3 889.369 78.9304   1
   0  13  -3 18.0338 34.5115   1
   0 -13   3 12.2844 30.8629   1
  -1  13  -3 275.592 49.3891   1
   1  13   3 227.134 46.9347   1
  -1 -13  -3 223.395 47.6629   1
   1 -13   3 241.638 45.7420   1
  -2  13  -3 671.247 69.1980   1
  -2 -13  -3 765.679 73.4323   1
   2 -13   3 777.285 72.4290   1
  -3  13  -3 1119.86 86.9779   1
   3  13   3 1126.34 89.4754   1
  -3 -13  -3 1052.65 88.5708   1
   3 -13   3 1214.77 90.7796   1
  -4  13  -3 151.225 45.9010   1
   4  13   3 132.286 44.7905   1
   4 -13   3 171.919 46.2971   1
   5  13   3 1317.99 102.098   1
  -5 -13  -3 1449.60 104.253   1
  -5  13  -3 1614.39 104.012   1
   5 -13   3 1271.40 99.1061   1
   6  13   3 806.702 76.6211   1
  -6 -13  -3 729.438 73.7090   1
  -6  13  -3 742.007 69.6829   1
   7  13   3-6.38645 34.6564   1
  -7 -13  -3 25.6852 34.0058   1
  -7  13  -3-24.3085 35.6201   1
   7 -13   3-12.6846 37.5520   1
  -8  13  -3 286.890 51.5684   1
   8 -13   3 419.188 56.9421   1
  -9 -13  -3-6.54017 35.0661   1
   9  13   3-6.45506 32.8783   1
  10  13   3 32.5745 39.7200   1
 -10 -13  -3 39.9724 44.2822   1
 -10  13  -3 6.30126 35.4009   1
  10 -13   3 6.50444 37.7400   1
  11  13   3 930.538 88.2293   1
  11 -13   3 1004.59 86.3006   1
 -11 -13  -3 966.599 87.7355   1
 -11  13  -3 895.733 82.7162   1
  12 -13   3 126.060 48.0013   1
  12  13   3 52.4936 44.8622   1
 -12 -13  -3 124.945 47.0752   1
 -12  13  -3 199.325 52.6684   1
  13 -13   3 6.62331 35.0763   1
  13  13   3-13.0899 43.4993   1
 -13 -13  -3 19.9861 44.9747   1
 -13  13  -3 12.9279 39.7741   1
  14  13   3-32.4799 44.1890   1
  14 -13   3 6.58910 38.2247   1
 -14 -13  -3 26.2215 43.9122   1
 -15  13  -3 778.345 78.4826   1
  15 -13   3 692.992 75.9909   1
  16 -13   3 32.5368 38.9135   1
 -16 -13  -3-12.6661 38.9690   1
 -16  13  -3 6.33472 40.0474   1
  16  13   3 6.63334 41.9352   1
 -17  13  -3 81.6237 46.0796   1
  17 -13   3 193.318 52.2517   1
 -18  13  -3 6.20482 40.5783   1
  18  13   3 18.6385 42.5821   1
  18 -13   3 6.37302 39.2141   1
 -18 -13  -3-13.2591 39.2527   1
 -20 -14   3 392.593 62.7892   1
  20  14  -3 551.589 67.7813   1
  19  14  -3 30.9123 43.9401   1
 -18 -14   3 1809.03 123.980   1
  18  14  -3 1938.99 123.428   1
 -17 -14   3 673.799 77.3781   1
  17  14  -3 809.210 78.3012   1
 -16 -14   3 158.100 45.0077   1
  16  14  -3 82.5908 37.8492   1
 -15  14   3 58.3831 42.0898   1
  15  14  -3 12.8035 43.8913   1
 -15 -14   3 26.1602 41.7209   1
 -14  14   3 57.8634 41.7280   1
 -14 -14   3 19.4698 37.2868   1
  14  14  -3 83.6678 42.8018   1
  14 -14  -3 6.67042 41.0724   1
 -12  14   3 708.739 73.0996   1
 -12 -14   3 740.526 73.8425   1
  12  14  -3 703.381 74.9607   1
  12 -14  -3 735.527 74.5465   1
  11 -14  -3 342.975 53.8456   1
 -11 -14   3 372.596 55.4760   1
 -11  14   3 407.423 59.2328   1
  11  14  -3 408.966 58.0950   1
 -10  14   3 4881.41 232.307   1
 -10 -14   3 5148.05 237.771   1
  10  14  -3 4905.53 232.761   1
  10 -14  -3 4579.68 230.511   1
  -9 -14   3-26.6902 43.2801   1
  -9  14   3-6.23747 35.0386   1
   9  14  -3-25.2793 39.9545   1
   9 -14  -3 6.42354 36.4823   1
  -8 -14   3 84.2378 43.5301   1
  -8  14   3 86.8245 41.3481   1
   8  14  -3 51.0139 40.0914   1
   8 -14  -3 153.937 43.4242   1
   7 -14  -3 2967.18 159.903   1
  -7  14   3 2747.72 154.463   1
  -6 -14   3 68.8886 43.6145   1
  -6  14   3 30.8794 38.4143   1
   6  14  -3 37.5392 34.8199   1
   6 -14  -3 118.192 42.3731   1
  -5 -14   3 313.833 54.9424   1
  -5  14   3 377.745 56.4284   1
   5  14  -3 399.642 57.2141   1
   5 -14  -3 277.062 51.1641   1
   4 -14  -3 1674.95 111.110   1
  -4 -14   3 1620.69 111.852   1
  -4  14   3 1643.02 110.297   1
   4  14  -3 1750.30 112.367   1
   3 -14  -3 43.8429 37.8279   1
  -3 -14   3 19.0129 30.9551   1
   3  14  -3 12.4434 34.9579   1
  -3  14   3 24.6224 31.3640   1
  -2 -14   3 150.508 42.8872   1
   2 -14  -3 299.463 51.3793   1
  -2  14   3 268.856 50.3516   1
   2  14  -3 275.963 48.3338   1
   1 -14  -3 6455.58 300.663   1
  -1 -14   3 6916.12 303.269   1
  -1  14   3 7014.73 302.575   1
   1  14  -3 7044.27 305.689   1
   0 -14   3 1669.94 110.882   1
   0 -14  -3 1477.72 106.149   1
   0  14   3 1588.45 108.304   1
   0  14  -3 1488.15 106.244   1
   1 -14   3 1990.40 120.247   1
  -1 -14  -3 1736.08 115.073   1
   1  14   3 1592.08 113.706   1
  -1  14  -3 1624.42 110.895   1
  -2 -14  -3 171.686 45.8205   1
  -2  14  -3 141.965 45.0935   1
   2  14   3 151.267 43.2238   1
   2 -14   3 153.252 43.7821   1
  -3 -14  -3 2422.67 141.340   1
  -3  14  -3 2222.94 135.817   1
   3 -14   3 2141.97 136.129   1
  -4 -14  -3 20.1059 35.9593   1
  -4  14  -3 92.9582 40.8825   1
   4  14   3 36.5046 34.5795   1
   4 -14   3 6.28437 36.4830   1
   5 -14   3 3588.30 186.462   1
  -5  14  -3 3846.07 188.784   1
  -5 -14  -3 3517.54 188.196   1
   7  14   3-12.9583 40.2354   1
  -7  14  -3-18.5916 40.1959   1
   7 -14   3 6.41250 39.0910   1
   8 -14   3 445.568 63.9069   1
   8  14   3 477.767 63.5400   1
  -8  14  -3 521.414 62.9076   1
  -8 -14  -3 453.529 61.3740   1
   9 -14   3 1235.92 99.2447   1
   9  14   3 1293.34 100.071   1
  -9  14  -3 1358.90 98.7625   1
  -9 -14  -3 1600.99 107.117   1
  10  14   3 483.407 67.5565   1
 -10  14  -3 436.109 60.5416   1
 -10 -14  -3 486.616 65.3504   1
  11 -14   3 474.137 61.9236   1
 -11  14  -3 558.409 64.2255   1
 -11 -14  -3 512.509 70.1878   1
  12  14   3 637.720 72.7172   1
 -12 -14  -3 739.273 76.6789   1
  13 -14   3 223.119 50.6858   1
 -13  14  -3 254.883 51.7887   1
  13  14   3 175.422 49.0011   1
 -13 -14  -3 246.609 55.8154   1
 -14  14  -3 70.3380 46.4962   1
  14 -14   3 163.996 48.9416   1
  14  14   3 83.4078 42.7799   1
 -14 -14  -3 77.8252 42.5525   1
  15  14   3 44.7577 44.4837   1
 -15 -14  -3 12.7904 41.1438   1
 -16  14  -3-18.9300 40.9325   1
  16  14   3 25.5589 41.7933   1
 -16 -14  -3 55.9006 45.9378   1
  16 -14   3 19.5192 40.0407   1
 -17 -14  -3 182.275 45.2826   1
  17  14   3 247.780 52.6605   1
 -18 -15   3 292.190 58.4264   1
  18  15  -3 282.407 58.3705   1
 -17 -15   3 1125.76 96.0516   1
 -16 -15   3 4402.04 215.671   1
  16  15  -3 4244.05 211.418   1
 -15 -15   3 990.321 87.0374   1
  15  15  -3 1182.89 89.0303   1
 -14 -15   3 379.162 56.8481   1
  14  15  -3 458.671 61.2248   1
 -13  15   3 164.936 50.7362   1
  13  15  -3 205.885 52.0707   1
 -13 -15   3 168.036 50.8829   1
  13 -15  -3 184.337 52.1093   1
 -12  15   3 85.4786 40.1010   1
  12  15  -3 12.8587 35.3236   1
 -12 -15   3 6.41573 34.4203   1
  12 -15  -3 53.0122 40.4133   1
  11 -15  -3-19.9954 39.4695   1
  10 -15  -3 46.8027 38.8947   1
 -10  15   3 58.0019 40.4854   1
  10  15  -3 108.912 43.0126   1
 -10 -15   3 98.7002 40.9625   1
  -9  15   3 5489.56 270.880   1
  -9 -15   3 6447.88 281.483   1
   9 -15  -3 6510.23 281.218   1
   9  15  -3 5771.31 272.732   1
  -8  15   3 752.344 73.4430   1
   8  15  -3 676.864 74.3909   1
  -8 -15   3 680.962 75.4206   1
   8 -15  -3 801.879 77.0637   1
   7  15  -3 1157.73 92.4176   1
  -7  15   3 1389.76 100.618   1
  -7 -15   3 1391.49 100.143   1
   7 -15  -3 1296.04 97.6393   1
   6  15  -3 7751.29 335.177   1
  -6  15   3 8074.02 338.449   1
  -6 -15   3 7543.80 333.924   1
   6 -15  -3 7489.33 334.343   1
   5  15  -3-31.4448 42.7855   1
  -5  15   3 26.1898 37.1888   1
  -5 -15   3 38.2096 42.9954   1
   5 -15  -3 37.7034 34.5091   1
  -4  15   3-6.37048 35.7830   1
   4  15  -3 18.7145 38.0270   1
   4 -15  -3-6.48775 38.0269   1
  -4 -15   3-12.7938 40.0830   1
   3  15  -3 677.816 67.9114   1
  -3  15   3 470.158 68.3017   1
   3 -15  -3 711.369 72.7140   1
  -3 -15   3 475.861 61.5059   1
  -2  15   3 1150.92 89.5494   1
  -2 -15   3 988.352 88.5191   1
   2 -15  -3 1181.71 92.2754   1
  -1  15   3 2394.72 141.839   1
   1 -15  -3 2479.51 142.442   1
   0  15   3 285.691 53.1330   1
   0 -15  -3 305.734 51.6742   1
   1  15   3 401.354 59.1185   1
  -1 -15  -3 262.338 52.4341   1
   2 -15   3 103.474 46.9573   1
  -2  15  -3 107.532 44.0610   1
  -2 -15  -3 32.8052 36.1045   1
   2  15   3 38.7554 38.6986   1
  -3  15  -3 56.6722 37.7076   1
  -4  15  -3 4570.29 214.235   1
   4  15   3 4043.33 208.511   1
  -4 -15  -3 4542.60 218.576   1
   4 -15   3 4111.31 210.964   1
  -5  15  -3 773.762 76.2364   1
   5  15   3 822.138 77.2397   1
  -5 -15  -3 862.299 78.9096   1
   5 -15   3 944.105 82.4245   1
  -6  15  -3 114.515 46.8500   1
   6  15   3 91.5725 47.8498   1
   6 -15   3 56.8084 44.0151   1
  -6 -15  -3 91.3979 45.8435   1
  -7  15  -3 221.599 48.9195   1
  -7 -15  -3 288.793 56.8301   1
   7 -15   3 302.226 54.9231   1
  -8  15  -3 4803.52 223.189   1
   8  15   3 4362.24 221.030   1
   8 -15   3 4286.90 220.016   1
  -8 -15  -3 4811.03 225.663   1
  -9  15  -3 200.773 47.5112   1
   9 -15   3 194.695 50.5904   1
 -10 -15  -3 836.999 79.7244   1
  10  15   3 553.516 69.2350   1
 -11  15  -3 18.7442 40.8610   1
  11  15   3 6.47832 43.3962   1
  11 -15   3-13.0341 37.0110   1
 -11 -15  -3-26.7893 41.5893   1
 -12  15  -3 24.9449 44.9207   1
  12 -15   3-45.5785 45.2893   1
 -13  15  -3 1118.05 92.2481   1
  13  15   3 1152.13 92.7928   1
 -13 -15  -3 1204.35 94.6787   1
  13 -15   3 1164.69 94.4572   1
 -14  15  -3 784.372 80.5520   1
  14  15   3 830.089 77.8153   1
 -14 -15  -3 933.011 82.7814   1
  14 -15   3 875.003 82.0260   1
 -15  15  -3 24.6062 44.9051   1
  15  15   3 18.7450 45.6117   1
 -15 -15  -3-6.25742 43.8379   1
  15 -15   3-6.40534 40.1368   1
 -16  15  -3-6.10947 46.3267   1
  16  15   3-18.5531 38.4069   1
  16 -15   3-37.9225 42.0090   1
 -16 -15  -3 6.07057 40.9839   1
  17  16  -3 793.504 79.4007   1
 -17 -16   3 926.924 85.1395   1
  16  16  -3 390.453 57.4754   1
 -16 -16   3 403.211 59.7104   1
  15  16  -3 837.977 77.5936   1
 -15 -16   3 837.545 76.9153   1
  14  16  -3 2065.43 130.089   1
 -14 -16   3 2336.14 133.467   1
  13  16  -3 444.029 61.8755   1
 -13 -16   3 439.637 62.8171   1
 -12  16   3 66.1756 42.6075   1
 -12 -16   3 69.9956 46.1851   1
  12  16  -3 31.7499 44.8455   1
 -11  16   3 2532.68 155.153   1
  11  16  -3 2907.55 159.274   1
 -11 -16   3 2925.89 159.847   1
  11 -16  -3 3039.04 164.624   1
  10 -16  -3 27.0808 39.7220   1
  10  16  -3 38.5570 38.4678   1
 -10 -16   3 71.5042 41.8460   1
 -10  16   3 59.5460 45.7183   1
   9 -16  -3 321.583 58.7173   1
   9  16  -3 431.747 61.8531   1
  -9 -16   3 441.324 66.6424   1
  -9  16   3 303.090 57.2674   1
  -8  16   3 2135.61 134.028   1
   8 -16  -3 2290.34 135.777   1
   7  16  -3 2637.23 153.253   1
  -7  16   3 2771.69 155.174   1
  -7 -16   3 2758.31 154.958   1
   7 -16  -3 2610.83 152.633   1
   6  16  -3 1829.91 126.276   1
  -6  16   3 1994.82 128.259   1
   6 -16  -3 1889.84 125.819   1
  -6 -16   3 2211.31 129.289   1
   5  16  -3 1410.48 102.829   1
   5 -16  -3 1514.69 107.221   1
  -5 -16   3 1461.01 104.112   1
   4  16  -3-18.8386 38.2923   1
  -4 -16   3-38.4659 40.8945   1
   3  16  -3 644.061 69.8375   1
  -3 -16   3 842.895 77.9621   1
  -2  16   3 19.1160 38.8551   1
   2  16  -3 38.4064 35.5665   1
  -2 -16   3 19.5666 35.4064   1
   2 -16  -3 32.6580 39.4505   1
  -1  16   3 8437.31 363.313   1
   1  16  -3 8342.72 362.109   1
  -1 -16   3 8573.53 364.413   1
   1 -16  -3 8511.11 364.468   1
   0  16   3 4352.09 209.323   1
   0  16  -3 4649.89 212.931   1
   0 -16   3 3674.95 200.382   1
   0 -16  -3 4044.47 206.472   1
  -1  16  -3 5644.80 251.335   1
   1  16   3 5221.38 249.112   1
  -1 -16  -3 5312.72 250.048   1
   1 -16   3 4929.64 244.083   1
   2 -16   3 77.4274 41.9452   1
   2  16   3 72.2135 49.2482   1
  -2 -16  -3 73.3425 44.4036   1
  -2  16  -3 96.0399 46.5155   1
   3  16   3 540.367 67.3082   1
  -3 -16  -3 501.805 66.7247   1
   3 -16   3 666.461 70.8517   1
   4 -16   3 446.488 63.8417   1
  -4  16  -3 382.010 59.6842   1
   4  16   3 451.962 61.1907   1
  -4 -16  -3 452.692 62.0788   1
  -5  16  -3 4435.87 232.481   1
   5  16   3 5104.00 240.427   1
  -5 -16  -3 5058.82 239.218   1
   5 -16   3 5278.29 241.309   1
  -6  16  -3 768.269 77.7250   1
   6  16   3 839.117 80.8639   1
   6 -16   3 689.716 74.3863   1
  -6 -16  -3 845.888 76.6725   1
  -7 -16  -3 3063.95 167.402   1
   7  16   3 3048.40 167.178   1
  -8  16  -3 254.517 55.9882   1
   8  16   3 137.518 43.2964   1
  -8 -16  -3 170.978 43.1248   1
   8 -16   3 172.108 45.4230   1
  -9  16  -3 9199.97 386.864   1
   9  16   3 9191.02 388.381   1
   9 -16   3 9016.71 386.990   1
  -9 -16  -3 9188.61 389.133   1
 -10  16  -3 1104.78 92.7025   1
 -10 -16  -3 1321.81 102.066   1
  10 -16   3 1383.64 98.8525   1
 -11  16  -3 174.250 50.5804   1
  11  16   3 337.271 61.2376   1
 -11 -16  -3 217.530 58.1178   1
  11 -16   3 334.117 57.9507   1
 -12  16  -3 967.398 84.9592   1
  12  16   3 878.766 81.1226   1
  12 -16   3 890.344 80.8491   1
 -13  16  -3 1567.37 108.569   1
  13 -16   3 1523.73 107.643   1
 -14 -16  -3 87.4670 47.1549   1
  14  16   3 61.4012 44.8974   1
 -15  16  -3 125.760 45.9008   1
 -15 -17   3 679.365 73.6685   1
  15  17  -3 664.735 73.1147   1
 -14 -17   3 43.0942 43.4553   1
  14  17  -3 30.5133 43.6789   1
 -13 -17   3 853.681 79.8593   1
  13  17  -3 893.615 82.0860   1
 -12 -17   3 181.050 49.9123   1
  12  17  -3 137.065 48.9844   1
 -11 -17   3 1054.71 87.5514   1
  11  17  -3 896.905 84.9274   1
 -10  17   3 1431.56 105.867   1
   9 -17  -3 1049.54 89.8562   1
  -9 -17   3 1213.86 94.1013   1
   9  17  -3 1053.43 86.1177   1
  -9  17   3 1142.44 92.5583   1
  -8  17   3 1150.07 95.6112   1
   8  17  -3 1161.49 91.1728   1
   8 -17  -3 1350.66 98.1993   1
  -8 -17   3 1116.43 92.3966   1
   7  17  -3 19.1930 41.8434   1
  -7  17   3 6.81987 40.3836   1
   7 -17  -3 32.7149 37.1627   1
  -7 -17   3 6.50091 40.0051   1
  -6  17   3 5834.33 273.842   1
   6  17  -3 6177.21 274.174   1
  -6 -17   3 5814.68 269.467   1
   6 -17  -3 5903.00 274.398   1
   5  17  -3 25.3999 42.2036   1
  -5  17   3-6.61294 42.1713   1
   5 -17  -3-13.4743 42.9634   1
  -5 -17   3 25.5709 44.7860   1
   4  17  -3 2034.78 129.786   1
  -4  17   3 2237.19 134.915   1
   4 -17  -3 2128.90 132.952   1
  -4 -17   3 2226.84 135.705   1
  -3  17   3 374.666 61.4966   1
   3  17  -3 333.199 56.6016   1
  -3 -17   3 418.367 63.1525   1
   3 -17  -3 404.097 57.9000   1
  -2  17   3 3394.94 179.168   1
   2 -17  -3 3337.89 179.094   1
  -1  17   3 1130.72 92.3832   1
   1 -17  -3 1114.46 93.0968   1
   0  17   3 1247.87 98.1421   1
   0 -17  -3 1273.02 97.2484   1
   1  17   3 52.7694 44.5509   1
  -1 -17  -3 26.7042 37.1062   1
   2 -17   3 391.034 57.8068   1
   2  17   3 307.829 57.9692   1
  -2 -17  -3 291.450 57.4169   1
  -2  17  -3 463.015 59.4623   1
  -3  17  -3 6.39705 35.9324   1
   3 -17   3-12.8844 38.8988   1
   4 -17   3 2007.32 130.168   1
   4  17   3 2076.38 132.264   1
  -4 -17  -3 2171.63 133.925   1
  -4  17  -3 2285.04 133.418   1
   5 -17   3 45.7869 42.7801   1
  -5  17  -3-6.37111 36.5772   1
   5  17   3 19.7932 39.4565   1
  -5 -17  -3 6.52819 40.1724   1
  -6  17  -3 3138.71 172.665   1
   6  17   3 3459.86 178.853   1
  -6 -17  -3 3374.58 177.362   1
   6 -17   3 3185.14 175.150   1
  -7  17  -3 75.7555 45.7913   1
   7  17   3 71.4504 46.4825   1
   7 -17   3-19.4994 44.5619   1
  -7 -17  -3-6.51529 39.3548   1
  -8  17  -3 10993.5 451.708   1
   8 -17   3 10867.8 452.582   1
  -9 -17  -3 445.091 62.3064   1
   9  17   3 420.174 62.6853   1
 -10  17  -3 1583.16 104.390   1
  10  17   3 1222.16 97.1875   1
  10 -17   3 1391.99 100.721   1
 -10 -17  -3 1265.71 98.9408   1
 -11  17  -3 37.1613 44.9132   1
  11 -17   3-18.8653 36.8593   1
 -12  17  -3 73.5621 42.6841   1
 -12 -17  -3 57.8832 40.3486   1
  12  17   3 37.5502 40.6400   1
 -13  17  -3-6.04371 39.8521   1
  13 -17   3-30.9686 40.1770   1
 -13 -18   3 507.497 64.3976   1
  13  18  -3 439.776 64.6208   1
 -12 -18   3 6.09192 41.4404   1
  12  18  -3-6.05761 43.0393   1
 -11 -18   3 30.7066 44.8457   1
  11  18  -3 36.8084 42.9944   1
 -10 -18   3 457.002 65.3393   1
  10  18  -3 580.643 69.6270   1
  -9 -18   3 488.018 64.9327   1
   9  18  -3 509.306 63.3200   1
  -8 -18   3 309.096 56.4184   1
   8  18  -3 264.481 52.1144   1
  -8  18   3 223.358 54.0047   1
  -7 -18   3 3014.13 165.545   1
   7 -18  -3 3053.83 169.644   1
   7  18  -3 3309.34 169.407   1
  -7  18   3 2886.06 166.478   1
   6 -18  -3 67.6990 43.6202   1
  -6  18   3 79.7846 42.1126   1
   5 -18  -3 2797.77 161.852   1
  -5 -18   3 2975.77 162.622   1
  -5  18   3 3051.55 166.670   1
   5  18  -3 2924.66 163.223   1
   4 -18  -3 1432.57 102.680   1
  -4 -18   3 1322.62 99.0019   1
  -4  18   3 1144.81 97.2622   1
   4  18  -3 1170.23 95.4935   1
   3 -18  -3 912.114 83.5349   1
  -3 -18   3 1015.04 85.6355   1
  -3  18   3 845.171 82.3838   1
   3  18  -3 954.701 85.8839   1
  -2 -18   3 640.883 70.5732   1
   2 -18  -3 629.706 71.0360   1
   2  18  -3 561.885 66.0743   1
  -2  18   3 504.903 69.0769   1
   1 -18  -3 2278.50 142.250   1
  -1 -18   3 2555.31 146.147   1
  -1  18   3 2592.10 149.611   1
   0 -18  -3 238.294 54.6993   1
   0 -18   3 232.821 52.3661   1
   0  18   3 177.154 54.5095   1
   0  18  -3 311.560 55.9909   1
   1 -18   3 2560.47 151.910   1
  -1 -18  -3 2815.75 158.574   1
   1  18   3 2710.60 156.197   1
  -1  18  -3 2929.32 157.579   1
  -2  18  -3 84.3391 44.5626   1
   2  18   3 45.3653 41.7859   1
   2 -18   3 94.4125 44.1927   1
  -2 -18  -3 109.420 45.9048   1
   3 -18   3 1863.89 116.697   1
   3  18   3 1588.94 111.117   1
  -3 -18  -3 1731.20 119.190   1
  -3  18  -3 1467.33 108.787   1
   4 -18   3 63.6237 39.2543   1
  -4  18  -3 120.366 42.5340   1
   4  18   3 91.8968 44.4062   1
  -4 -18  -3 45.9376 39.7297   1
  -6  18  -3 807.318 81.3797   1
   6  18   3 971.807 85.8659   1
  -6 -18  -3 943.845 83.6463   1
   6 -18   3 1023.67 84.6999   1
  -7  18  -3 1499.10 111.438   1
   7  18   3 1787.28 115.353   1
  -7 -18  -3 1717.21 114.621   1
   7 -18   3 1766.15 117.498   1
  -8  18  -3 538.311 69.4153   1
   8  18   3 600.711 72.5599   1
   8 -18   3 725.264 76.4469   1
  -8 -18  -3 517.091 68.9763   1
  -9 -18  -3 1077.85 85.8703   1
   9 -18   3 918.361 85.8963   1
 -10  18  -3-18.3243 40.9168   1
  10  18   3-18.5174 45.0578   1
 -10 -18  -3-25.2435 44.2122   1
  10 -18   3 31.3040 42.2660   1
  11 -18   3 395.156 61.1529   1
 -11  18  -3 424.156 63.2114   1
 -12  18  -3 217.019 51.3097   1
  10  19  -3 483.689 63.8669   1
 -10 -19   3 550.674 68.9784   1
   9  19  -3 486.048 63.6666   1
  -9 -19   3 491.662 66.9692   1
  -8 -19   3 1870.83 119.948   1
   8  19  -3 1658.05 111.311   1
   6  19  -3 74.2489 47.8277   1
  -6 -19   3 62.8479 43.1438   1
  -5  19   3 142.431 48.3052   1
   5  19  -3 80.0725 44.4992   1
  -5 -19   3 74.2290 41.5785   1
  -4  19   3 1508.35 104.642   1
   4  19  -3 1299.74 99.0089   1
   4 -19  -3 1157.49 96.5425   1
  -3  19   3 123.694 45.8297   1
   3 -19  -3 98.0052 42.6157   1
  -3 -19   3 155.141 44.3203   1
  -2  19   3 279.301 55.0776   1
   2  19  -3 305.898 52.0234   1
   2 -19  -3 354.214 56.4054   1
  -2 -19   3 368.393 56.5345   1
   1  19  -3 2560.21 149.359   1
  -1  19   3 2795.22 155.488   1
  -1 -19   3 2578.44 150.871   1
   1 -19  -3 2675.22 152.959   1
   0  19  -3 187.328 51.8471   1
   0 -19   3 152.029 49.8396   1
  -1  19  -3 168.775 53.0293   1
   1  19   3 200.609 53.5146   1
   1 -19   3 165.304 50.3899   1
  -1 -19  -3 220.856 54.4583   1
   2 -19   3 2260.55 136.726   1
  -2 -19  -3 2189.60 138.995   1
   2  19   3 2088.54 133.930   1
  -2  19  -3 2456.19 139.624   1
  -3 -19  -3 111.786 46.7408   1
   3 -19   3-6.14963 40.5697   1
  -3  19  -3 19.2203 45.5416   1
   3  19   3 38.4514 45.5543   1
   4 -19   3 538.629 66.3095   1
  -4  19  -3 781.739 75.3852   1
   4  19   3 703.844 75.9104   1
  -4 -19  -3 510.464 66.8436   1
   5 -19   3 621.257 74.4992   1
   5  19   3 731.205 78.7734   1
  -5 -19  -3 813.041 80.4799   1
  -5  19  -3 833.402 80.3480   1
  -7  19  -3 441.022 63.0434   1
   7  19   3 400.105 63.4164   1
  -7 -19  -3 458.006 62.9778   1
   7 -19   3 350.143 56.8142   1
  -8  19  -3 517.756 67.1372   1
   8  19   3 344.205 60.0307   1
  -8 -19  -3 557.482 65.7831   1
   8 -19   3 585.784 64.2732   1
  -9  19  -3 120.159 50.4834   1
   9 -19   3 117.943 49.2174   1
  -6 -20   3 624.599 73.8914   1
   5  20  -3 126.432 44.7718   1
  -5 -20   3 139.698 49.5336   1
   4  20  -3 1336.73 97.3868   1
  -4 -20   3 1324.27 97.5686   1
   3  20  -3 54.0757 46.3985   1
  -3 -20   3 12.1017 43.6000   1
  -2  20   3 83.2620 44.4528   1
   2  20  -3 155.830 49.8848   1
  -2 -20   3 145.419 49.3953   1
   1  20  -3 1358.99 100.354   1
  -1  20   3 1383.79 104.584   1
   1 -20  -3 1400.25 103.586   1
  -1 -20   3 1178.25 97.1427   1
   0  20  -3 23.9580 46.2657   1
   0  20   3 31.9936 42.8927   1
   0 -20   3 61.3859 46.2881   1
   0 -20  -3 65.4421 43.5231   1
  -1  20  -3 11599.9 471.048   1
   1 -20   3 11503.0 471.580   1
   2  20   3 491.319 65.4250   1
  -2  20  -3 552.293 66.4923   1
  -2 -20  -3 558.293 68.0545   1
   2 -20   3 556.133 63.9358   1
  -3  20  -3 24.3357 43.8697   1
   3  20   3 44.3302 45.0412   1
   3 -20   3 67.9491 43.0131   1
  -3 -20  -3 94.9229 45.9341   1
  -4  20  -3 36.8283 46.2838   1
   4  20   3 81.5264 48.7231   1
  -4 -20  -3 18.6242 42.2605   1
   5 -20   3-5.97593 40.9605   1
  -5 -20  -3 12.2626 43.8666   1
  -5  20  -3 30.5678 44.9218   1
  24   0  -4 116.538 44.3011   1
 -24   0   4 127.263 48.1134   1
  23   0  -4 81.1356 40.9253   1
 -23   0   4 80.0482 42.2669   1
  22   0  -4 3987.42 214.322   1
 -22   0   4 4730.19 218.847   1
  21   0  -4 4533.27 229.418   1
 -21   0   4 5109.44 233.984   1
  20   0  -4 2533.79 151.363   1
 -20   0   4 3020.78 155.921   1
  19   0  -4 411.620 55.3124   1
 -19   0   4 370.304 53.9962   1
  18   0  -4 1946.82 116.574   1
 -18   0   4 1749.31 112.607   1
  17   0  -4 676.975 68.1218   1
 -17   0   4 653.288 64.9746   1
 -16   0   4 4306.47 195.242   1
  16   0  -4 3796.25 188.644   1
 -14   0   4 2791.87 142.299   1
  14   0  -4 2753.89 142.174   1
 -13   0   4 8456.50 338.950   1
  13   0  -4 8237.42 339.210   1
 -12   0   4 7177.03 309.045   1
  12   0  -4 8335.37 316.103   1
 -11   0   4 501.396 45.3606   1
 -10   0   4 14898.6 584.511   1
  10   0  -4 16485.6 588.973   1
  -8   0   4 61215.5 2208.39   1
   8   0  -4 61942.7 2208.32   1
  -7   0   4 44264.8 1571.15   1
   7   0  -4 43188.2 1571.12   1
  -6   0   4 1557.59 70.4515   1
   6   0  -4 1655.43 71.3416   1
  -5   0   4 541371. 19237.2   1
   5   0  -4 542518. 19237.9   1
  -4   0   4 347001. 12746.4   1
   4   0  -4 370346. 12746.0   1
   2   0  -4 317357. 11244.1   1
  -2   0   4 316048. 11244.2   1
  -1   0   4 168721. 5813.48   1
   1   0  -4 158074. 5814.11   1
   0   0   4 173359. 6181.70   1
   0   0  -4 174256. 6181.90   1
   1   0   4 495960. 17724.5   1
  -1   0  -4 502155. 17724.9   1
   2   0   4 348790. 12783.5   1
  -2   0  -4 369636. 12781.8   1
   3   0   4 1666.26 87.1224   1
  -3   0  -4 1738.12 86.6340   1
   4   0   4 7838.18 313.341   1
  -4   0  -4 8013.85 313.558   1
   5   0   4 60537.9 2188.09   1
  -5   0  -4 60669.3 2189.33   1
   6   0   4 541.670 52.1784   1
  -6   0  -4 581.262 51.4852   1
   7   0   4 58790.4 2260.75   1
  -7   0  -4 66653.4 2265.14   1
   8   0   4 33009.6 1193.54   1
  -8   0  -4 31526.3 1191.14   1
   9   0   4 1301.38 88.6275   1
  -9   0  -4 1133.19 82.5543   1
  10   0   4 28115.8 1071.94   1
 -10   0  -4 29186.8 1070.29   1
  11   0   4 12311.0 506.611   1
 -11   0  -4 13077.5 506.828   1
  12   0   4 3640.00 181.668   1
 -12   0  -4 3557.24 178.509   1
 -13   0  -4 47.8691 35.1140   1
  13   0   4 48.8705 37.9734   1
  14   0   4 3428.15 176.380   1
 -14   0  -4 3206.60 170.948   1
  15   0   4 2675.45 145.321   1
 -15   0  -4 2340.08 140.611   1
  16   0   4 11101.5 449.372   1
 -16   0  -4 10619.1 446.356   1
  18   0   4 218.886 51.1482   1
 -18   0  -4 202.257 48.8247   1
 -19   0  -4 631.873 71.3044   1
  20   0   4 1087.12 92.3895   1
  21   0   4 2003.64 121.644   1
 -21   0  -4 1541.63 112.142   1
  22   0   4 12.9448 39.4589   1
 -22   0  -4 18.8360 42.3897   1
  23   0   4 566.784 71.1216   1
 -23   0  -4 657.448 75.0861   1
  24   0   4 67.1738 42.2935   1
 -24   0  -4 119.314 44.7380   1
  25   1  -4 211.783 52.7986   1
 -25  -1   4 141.496 47.9472   1
 -24  -1   4-6.83371 42.8208   1
  24  -1  -4-6.86899 41.0755   1
 -24   1   4-19.8043 40.6201   1
  24   1  -4 6.76015 39.2177   1
 -23  -1   4 262.705 53.6195   1
 -23   1   4 303.835 54.3214   1
  23   1  -4 328.705 58.8397   1
  22   1  -4 2055.60 124.779   1
  22  -1  -4 1786.52 118.382   1
 -22   1   4 1672.10 113.892   1
 -22  -1   4 1607.96 113.335   1
  21  -1  -4 4968.18 236.476   1
  21   1  -4 5175.89 242.329   1
 -21  -1   4 4834.87 235.926   1
 -21   1   4 5050.91 236.466   1
  20   1  -4 1264.89 94.9248   1
  20  -1  -4 1212.83 92.4543   1
 -20   1   4 1233.56 93.5393   1
 -20  -1   4 1302.25 97.5728   1
  19  -1  -4 304.808 55.5168   1
 -19   1   4 476.707 57.2623   1
 -18  -1   4 3022.39 169.900   1
  18  -1  -4 3604.42 174.065   1
 -18   1   4 3404.95 172.672   1
  18   1  -4 3475.70 175.344   1
 -17  -1   4 13390.9 528.978   1
  17  -1  -4 13614.7 533.286   1
 -17   1   4 12852.3 528.846   1
  17   1  -4 13524.0 531.014   1
 -16  -1   4 3035.79 158.255   1
 -16   1   4 2973.31 157.681   1
  16   1  -4 2951.93 160.665   1
 -15  -1   4 227.703 39.3667   1
  15   1  -4 207.577 39.1471   1
 -14  -1   4 5036.14 234.039   1
  14  -1  -4 6060.83 241.654   1
 -14   1   4 4756.96 230.785   1
  14   1  -4 5892.49 241.364   1
  13  -1  -4 11929.2 460.379   1
 -13   1   4 12042.6 460.204   1
  13   1  -4 11291.9 459.843   1
 -12  -1   4 26354.3 996.993   1
  12  -1  -4 27514.1 995.457   1
 -12   1   4 25895.3 992.944   1
  12   1  -4 27991.6 998.325   1
 -11  -1   4 59447.5 2086.35   1
  11  -1  -4 56972.0 2077.90   1
  11   1  -4 57538.2 2080.87   1
 -11   1   4 56720.0 2078.41   1
 -10   1   4 5108.40 216.177   1
 -10  -1   4 5070.81 219.663   1
  10   1  -4 5647.73 220.865   1
  -9  -1   4 12866.0 495.492   1
   9   1  -4 13451.1 497.251   1
  -8   1   4 78917.9 2832.20   1
   8  -1  -4 81169.7 2831.29   1
  -8  -1   4 77179.2 2834.19   1
  -7   1   4 1256.74 64.3734   1
   7   1  -4 1441.85 71.0277   1
   7  -1  -4 1491.13 66.3371   1
  -7  -1   4 1422.63 70.0834   1
   6   1  -4 406914. 14018.5   1
  -6  -1   4 409375. 14018.6   1
   6  -1  -4 418091. 14012.9   1
  -5   1   4 1596.68 61.7315   1
   5  -1  -4 1533.83 62.3106   1
  -5  -1   4 1532.49 68.9069   1
   4   1  -4 47029.4 1603.04   1
  -4  -1   4 42422.6 1604.21   1
   3   1  -4 12891.3 456.641   1
  -3  -1   4 12230.3 456.116   1
   2   1  -4 7861.31 295.621   1
  -2  -1   4 8122.47 296.532   1
  -1  -1   4 39711.9 1398.15   1
   1   1  -4 37958.6 1396.85   1
  -1   1   4 39522.7 1394.20   1
   1  -1  -4 38711.6 1392.91   1
   0   1   4 2484.02 105.520   1
   0  -1   4 2316.02 107.911   1
   0   1  -4 2523.85 107.836   1
   1   1   4 2633.41 108.769   1
   1  -1   4 2372.94 109.015   1
  -1  -1  -4 2214.89 105.642   1
  -1   1  -4 2726.45 110.354   1
   2  -1   4 553631. 18116.4   1
  -2  -1  -4 552815. 18116.4   1
  -2   1  -4 537290. 18116.3   1
   3   1   4 19571.2 742.224   1
   3  -1   4 20570.0 743.335   1
  -3  -1  -4 20438.0 742.512   1
  -3   1  -4 19956.7 742.308   1
   4   1   4 235137. 8758.64   1
   4  -1   4 252531. 8759.04   1
  -4  -1  -4 253373. 8758.44   1
  -4   1  -4 242773. 8758.28   1
   5   1   4 30723.0 1090.91   1
   5  -1   4 27490.5 1088.31   1
  -5  -1  -4 29521.4 1089.36   1
  -5   1  -4 31078.5 1090.12   1
   6   1   4 1782.35 97.8589   1
   6  -1   4 1661.99 97.6240   1
  -6  -1  -4 1650.63 96.2198   1
  -6   1  -4 1854.62 99.0746   1
   7   1   4 1208.56 77.7291   1
   7  -1   4 1110.66 76.1307   1
  -7  -1  -4 1120.02 75.2683   1
  -7   1  -4 1027.47 73.7160   1
   8   1   4 9891.93 395.518   1
   8  -1   4 9605.40 394.732   1
  -8  -1  -4 10374.3 396.745   1
  -8   1  -4 9485.81 393.779   1
   9   1   4 2619.34 137.849   1
   9  -1   4 2524.25 138.863   1
  -9  -1  -4 2795.34 138.789   1
  -9   1  -4 2659.09 137.992   1
  10   1   4 26575.1 959.011   1
  10  -1   4 25852.7 956.114   1
 -10  -1  -4 25476.7 956.210   1
 -10   1  -4 23984.5 952.984   1
  11   1   4 20103.0 750.672   1
  11  -1   4 19179.0 749.513   1
 -11  -1  -4 20481.4 756.078   1
 -11   1  -4 18790.5 747.312   1
  12   1   4 2934.82 157.811   1
  12  -1   4 3058.61 157.788   1
 -12  -1  -4 3008.41 160.035   1
 -12   1  -4 2844.32 154.054   1
  13   1   4 615.990 64.6030   1
  13  -1   4 503.770 64.8463   1
 -13  -1  -4 674.940 65.8540   1
 -13   1  -4 514.520 63.2667   1
  14   1   4 2014.57 126.686   1
  14  -1   4 2076.11 125.161   1
 -14   1  -4 2066.20 123.030   1
 -14  -1  -4 1877.45 121.442   1
  15  -1   4 2794.04 159.629   1
 -15  -1  -4 2692.67 156.999   1
 -15   1  -4 2941.24 159.389   1
  16  -1   4 7134.38 297.111   1
  16   1   4 6372.12 293.893   1
 -16  -1  -4 5931.51 288.187   1
 -16   1  -4 6605.70 290.876   1
  18   1   4 2037.96 124.766   1
  18  -1   4 1882.58 122.577   1
 -18  -1  -4 1899.25 122.049   1
 -18   1  -4 1749.94 117.808   1
  19   1   4 451.524 63.6325   1
  19  -1   4 493.539 65.1077   1
 -19  -1  -4 321.491 60.4696   1
 -19   1  -4 384.480 58.8995   1
  20  -1   4 1092.97 98.1713   1
  20   1   4 1550.64 106.607   1
 -20  -1  -4 1255.19 98.8576   1
 -20   1  -4 1485.67 106.728   1
  21   1   4 1201.21 94.4708   1
  21  -1   4 1271.63 95.6929   1
 -21   1  -4 1238.37 96.0801   1
 -21  -1  -4 1102.60 92.2665   1
  22   1   4 78.2076 45.2348   1
  22  -1   4 152.624 47.5510   1
 -22  -1  -4 120.927 44.8239   1
 -22   1  -4 164.926 50.5345   1
 -23   1  -4 109.894 49.4668   1
  24   1   4 160.506 50.2749   1
  24  -1   4 148.346 46.1739   1
 -24  -1  -4 209.567 52.2710   1
 -24   1  -4 219.186 51.7915   1
  25   2  -4 461.916 64.5328   1
 -25  -2   4 400.201 63.0407   1
  24   2  -4-42.0989 41.1260   1
  24  -2  -4 13.4296 38.5461   1
 -24  -2   4 34.2005 48.5991   1
 -24   2   4 6.98824 41.3764   1
  23   2  -4 510.110 68.0101   1
  23  -2  -4 406.546 59.8471   1
 -23  -2   4 620.356 70.5060   1
 -23   2   4 472.968 65.3057   1
  22  -2  -4 1713.36 114.477   1
 -22   2   4 1466.72 107.477   1
  21   2  -4 278.349 53.4978   1
  21  -2  -4 207.516 50.4751   1
 -21  -2   4 194.558 52.7722   1
 -21   2   4 264.112 48.7050   1
  20   2  -4 1681.86 112.353   1
  20  -2  -4 1738.52 111.921   1
 -20  -2   4 1707.98 112.278   1
 -20   2   4 1571.09 107.180   1
  19   2  -4 1026.69 84.5067   1
  19  -2  -4 1054.04 85.6214   1
 -19  -2   4 897.513 79.2617   1
 -19   2   4 1135.84 83.8488   1
  18   2  -4 653.929 68.4646   1
  18  -2  -4 452.104 60.0617   1
 -18  -2   4 558.631 61.5233   1
 -18   2   4 578.918 60.1463   1
  17   2  -4 12636.8 501.423   1
  17  -2  -4 13264.3 500.859   1
 -17  -2   4 12352.7 499.048   1
 -17   2   4 11765.1 492.667   1
  16   2  -4 790.739 70.6434   1
  16  -2  -4 748.903 66.7177   1
 -16  -2   4 637.078 66.5999   1
 -16   2   4 659.005 63.3352   1
  15   2  -4 15380.7 595.249   1
 -15  -2   4 15040.4 592.845   1
  14  -2  -4 1016.25 72.9618   1
 -14   2   4 959.064 70.7482   1
  13   2  -4 1079.16 75.5837   1
  13  -2  -4 1091.63 72.0948   1
 -13  -2   4 949.870 74.9115   1
 -13   2   4 939.152 68.6462   1
  12  -2  -4 7269.26 291.181   1
 -12  -2   4 6969.49 294.823   1
 -12   2   4 7173.67 289.825   1
  11  -2  -4 1434.21 81.8236   1
  11   2  -4 1525.62 84.0198   1
  10   2  -4 6899.49 279.203   1
 -10   2   4 7033.19 273.895   1
 -10  -2   4 6411.42 278.733   1
  10  -2  -4 7204.93 276.291   1
  -9  -2   4 94206.7 3353.69   1
   9   2  -4 92994.2 3352.27   1
   8   2  -4 12094.2 477.055   1
  -8   2   4 12633.0 468.932   1
  -8  -2   4 13193.8 479.249   1
   8  -2  -4 12625.0 469.822   1
  -7   2   4 101398. 3679.36   1
   7  -2  -4 104763. 3677.49   1
   6   2  -4 67761.4 2473.01   1
  -6  -2   4 69862.7 2474.45   1
  -6   2   4 67866.8 2464.69   1
   6  -2  -4 70753.8 2465.18   1
  -5  -2   4 43644.4 1624.05   1
   5  -2  -4 48861.6 1615.47   1
  -5   2   4 43010.5 1614.05   1
   5   2  -4 45002.3 1625.44   1
  -4   2   4 350.888 19.1765   1
   4   2  -4 407.598 30.3038   1
  -4  -2   4 371.297 28.2271   1
   4  -2  -4 365.067 19.8309   1
   3   2  -4 5965.93 228.063   1
  -3   2   4 6035.01 217.607   1
   3  -2  -4 5967.24 217.456   1
  -3  -2   4 5725.86 227.280   1
   2   2  -4 2909.01 116.197   1
  -2  -2   4 3004.84 117.432   1
   2  -2  -4 3033.30 108.821   1
  -1   2   4 3241.63 120.662   1
   1  -2  -4 3058.77 120.859   1
   1   2  -4 2890.53 124.850   1
  -1  -2   4 2763.17 126.389   1
   0   2   4 1871.68 81.4484   1
   0  -2   4 1837.30 86.5452   1
   0   2  -4 1920.37 86.1859   1
   0  -2  -4 1695.53 81.5805   1
   1  -2   4 22148.0 818.937   1
  -1  -2  -4 22773.5 815.649   1
  -1   2  -4 22206.9 817.375   1
   1   2   4 22306.5 815.101   1
   2   2   4 18627.1 667.733   1
  -2  -2  -4 17517.5 666.672   1
  -3   2  -4 22881.6 791.967   1
   3  -2   4 22320.4 791.321   1
  -3  -2  -4 21775.8 792.481   1
  -4   2  -4 26726.8 958.911   1
   4  -2   4 24486.0 956.481   1
   4   2   4 25879.3 956.296   1
  -4  -2  -4 26974.6 958.089   1
  -5   2  -4 55099.6 2009.17   1
   5  -2   4 54316.5 2007.82   1
   5   2   4 57785.2 2010.69   1
  -5  -2  -4 55144.1 2009.26   1
  -6   2  -4 2137.06 109.217   1
   6  -2   4 1931.64 108.508   1
   6   2   4 1939.99 106.412   1
  -6  -2  -4 1918.31 106.651   1
  -7   2  -4 27406.9 1050.58   1
   7  -2   4 28618.5 1053.78   1
   7   2   4 29769.7 1056.55   1
  -7  -2  -4 28138.0 1054.01   1
  -8   2  -4 22.9257 21.7224   1
   8  -2   4-4.76178 25.8433   1
   8   2   4 4.86128 26.6954   1
  -8  -2  -4 19.0552 28.4893   1
  -9   2  -4 2793.96 141.165   1
   9  -2   4 2753.14 141.709   1
   9   2   4 2698.09 143.244   1
  -9  -2  -4 2732.64 142.555   1
 -10   2  -4 5759.22 256.837   1
  10  -2   4 6026.35 259.873   1
  10   2   4 6245.88 262.295   1
 -10  -2  -4 5547.68 255.593   1
 -11   2  -4 20694.0 795.953   1
  11  -2   4 21851.5 799.938   1
  11   2   4 21790.0 800.188   1
 -11  -2  -4 19425.5 793.752   1
 -12   2  -4 874.624 74.9586   1
  12  -2   4 677.060 71.0629   1
  12   2   4 766.284 71.3181   1
 -12  -2  -4 821.335 71.8385   1
 -13   2  -4 4425.55 201.049   1
  13  -2   4 3778.08 196.985   1
 -14   2  -4 1165.53 89.4182   1
  14  -2   4 1138.84 88.8673   1
  14   2   4 1274.25 91.0824   1
 -14  -2  -4 1113.32 90.8856   1
 -15   2  -4 2792.30 150.470   1
 -15  -2  -4 2486.56 149.126   1
  15  -2   4 2836.22 152.142   1
  15   2   4 2636.52 150.016   1
 -16   2  -4 3784.14 197.498   1
 -16  -2  -4 3946.17 200.632   1
  16  -2   4 4095.45 201.468   1
  16   2   4 4151.01 203.260   1
 -17  -2  -4 3523.82 187.043   1
  17   2   4 3797.80 192.119   1
 -18   2  -4 234.193 51.1651   1
  18   2   4 280.529 51.3363   1
 -18  -2  -4 220.031 48.8033   1
  19  -2   4 97.5500 44.3933   1
  19   2   4 108.225 47.1920   1
 -19  -2  -4 106.022 40.9401   1
 -20   2  -4 649.304 76.8203   1
 -20  -2  -4 707.760 74.1100   1
  20   2   4 853.247 78.7235   1
  20  -2   4 849.992 79.8459   1
 -21   2  -4 292.217 61.0557   1
  21  -2   4 248.561 57.0998   1
 -22   2  -4 123.133 51.3470   1
 -22  -2  -4 235.908 50.8121   1
  22  -2   4 162.457 52.9019   1
  22   2   4 213.293 51.2124   1
  23   2   4 165.297 49.4284   1
 -24   2  -4 80.0542 41.0880   1
  24  -2   4 125.067 44.5783   1
  25   3  -4-7.01399 45.4940   1
 -25  -3   4 27.3233 43.5615   1
 -24   3   4 34.1333 39.6784   1
 -24  -3   4 109.964 49.5648   1
 -23   3   4 81.1914 43.3811   1
  23  -3  -4 150.083 49.6747   1
  23   3  -4 159.448 46.4289   1
 -23  -3   4 117.465 47.5723   1
 -22   3   4 1359.62 101.108   1
  22  -3  -4 1248.69 98.2810   1
  22   3  -4 1392.58 101.322   1
 -22  -3   4 1440.05 103.722   1
 -21   3   4 2765.40 157.118   1
  21  -3  -4 3009.65 160.108   1
  21   3  -4 2801.03 159.153   1
 -21  -3   4 2890.63 159.579   1
 -20   3   4 1861.73 127.035   1
  20  -3  -4 2248.45 131.305   1
 -20  -3   4 2170.15 131.233   1
 -19   3   4 2632.72 143.809   1
  19  -3  -4 2435.99 138.474   1
  19   3  -4 2227.27 139.246   1
 -19  -3   4 2591.67 143.334   1
 -18   3   4 6841.83 293.190   1
  18  -3  -4 6423.76 289.151   1
 -17   3   4 907.983 76.8003   1
  17  -3  -4 889.388 75.1252   1
  17   3  -4 909.492 77.7820   1
 -17  -3   4 924.832 77.4145   1
 -16   3   4 181.325 42.7864   1
  16  -3  -4 233.627 43.7036   1
  16   3  -4 348.069 52.1632   1
 -16  -3   4 372.177 51.9991   1
  15   3  -4 5446.96 252.642   1
 -15  -3   4 6150.86 261.659   1
 -14   3   4 3723.69 187.460   1
  14  -3  -4 4046.42 188.435   1
 -14  -3   4 4085.44 192.775   1
 -13   3   4 10792.8 422.113   1
  13  -3  -4 10552.5 420.962   1
  12  -3  -4 26006.8 914.882   1
 -12   3   4 24106.4 913.748   1
 -12  -3   4 22818.3 917.926   1
  12   3  -4 25724.8 922.055   1
  11  -3  -4 9155.12 356.117   1
 -11   3   4 9034.79 357.174   1
 -11  -3   4 8706.73 362.487   1
  11   3  -4 9305.19 362.907   1
  10  -3  -4 1350.93 75.2327   1
  10   3  -4 1239.51 78.6417   1
 -10  -3   4 1455.59 83.5996   1
   9   3  -4 10136.4 413.110   1
  -9  -3   4 11132.1 413.270   1
   8   3  -4 31135.1 1133.91   1
  -8  -3   4 30001.0 1134.88   1
  -8   3   4 31766.9 1125.98   1
   7   3  -4 1753.73 91.4099   1
   7  -3  -4 1969.95 86.1658   1
  -7  -3   4 2004.64 95.9505   1
  -7   3   4 1771.40 83.1894   1
  -6   3   4 55319.4 2021.82   1
   6  -3  -4 57751.5 2022.21   1
  -5   3   4 462.504 29.3324   1
  -5  -3   4 463.915 38.7384   1
   5  -3  -4 485.156 29.7885   1
   4  -3  -4 36543.2 1339.89   1
  -4  -3   4 44361.3 1354.04   1
  -4   3   4 32666.1 1338.53   1
   4   3  -4 43151.9 1353.58   1
  -3  -3   4 68.4567 18.8372   1
   3  -3  -4 82.2071 13.7918   1
   3   3  -4 50.4355 19.5882   1
  -3   3   4 66.5195 13.3133   1
  -2  -3   4 8463.61 342.243   1
  -2   3   4 8897.74 333.638   1
   2  -3  -4 9442.29 333.278   1
   2   3  -4 8918.39 340.379   1
  -1  -3   4 2723.37 114.153   1
   1   3  -4 2766.93 114.210   1
   1  -3  -4 2831.96 106.754   1
   0   3   4 5015.64 196.433   1
   0  -3  -4 4920.73 195.563   1
   1  -3   4 11870.4 461.552   1
  -1   3  -4 12394.3 461.877   1
   1   3   4 11992.3 456.964   1
  -1  -3  -4 12633.5 458.571   1
  -2   3  -4 55423.1 2015.23   1
   2  -3   4 56502.0 2016.48   1
  -3   3  -4 2358.70 114.882   1
  -3  -3  -4 2626.67 113.199   1
   3   3   4 2413.48 109.864   1
   4   3   4 28024.7 1041.62   1
   4  -3   4 28466.6 1042.39   1
  -4  -3  -4 29127.1 1041.90   1
  -4   3  -4 27797.7 1042.26   1
   5   3   4 8640.05 338.322   1
   5  -3   4 8534.23 338.021   1
  -5  -3  -4 8622.61 338.191   1
  -5   3  -4 7926.01 334.607   1
   6   3   4 35618.6 1362.03   1
   6  -3   4 36708.1 1363.80   1
  -6  -3  -4 38753.9 1368.51   1
  -6   3  -4 38072.5 1364.36   1
   7   3   4 8691.16 361.266   1
   7  -3   4 8680.04 361.236   1
  -7  -3  -4 9270.06 366.851   1
  -7   3  -4 9204.87 363.043   1
   9   3   4 301.356 46.4959   1
   9  -3   4 273.964 45.4610   1
  -9  -3  -4 332.796 48.0511   1
  -9   3  -4 315.515 44.4372   1
  10   3   4 2315.59 124.721   1
  10  -3   4 2003.82 120.552   1
 -10  -3  -4 1961.96 118.860   1
 -10   3  -4 2167.97 123.635   1
  11   3   4 3287.60 167.770   1
  11  -3   4 3241.33 163.950   1
 -11  -3  -4 3097.22 164.762   1
 -11   3  -4 3452.95 168.694   1
  12   3   4 5779.20 259.881   1
  12  -3   4 5914.25 257.194   1
 -12  -3  -4 5325.35 253.730   1
 -12   3  -4 5656.45 256.657   1
  14   3   4 6763.37 287.851   1
  14  -3   4 6608.09 286.566   1
 -14   3  -4 6569.70 287.750   1
  15   3   4 4065.33 202.468   1
  15  -3   4 3921.30 198.462   1
 -15  -3  -4 3851.73 200.905   1
 -15   3  -4 4262.64 204.318   1
  16   3   4 1048.08 84.7973   1
  16  -3   4 1059.76 85.8218   1
 -16  -3  -4 1016.39 84.9591   1
 -16   3  -4 883.870 81.8685   1
  17   3   4 3429.53 172.492   1
 -17  -3  -4 2816.71 166.613   1
 -17   3  -4 3117.63 169.592   1
  18   3   4 257.979 55.0124   1
 -18  -3  -4 227.916 53.4550   1
  18  -3   4 145.329 51.8136   1
  19   3   4 1086.57 90.9764   1
  19  -3   4 886.392 82.8950   1
 -19   3  -4 806.167 78.6847   1
 -19  -3  -4 903.958 83.7905   1
  20   3   4-20.4597 38.3202   1
  20  -3   4 93.1487 44.2310   1
 -20  -3  -4 26.5825 36.5031   1
 -20   3  -4 32.8571 42.9870   1
  21  -3   4 33.0807 42.1923   1
 -21  -3  -4 26.1016 44.0532   1
 -21   3  -4-26.0495 45.2977   1
  22   3   4 334.441 59.9355   1
  22  -3   4 306.946 53.5170   1
 -22  -3  -4 212.942 53.7180   1
 -22   3  -4 177.865 50.7218   1
  23   3   4-6.29694 44.4280   1
 -23  -3  -4 6.21875 41.0012   1
  24  -3   4 80.7645 43.8819   1
 -24   3  -4 36.1413 45.9968   1
 -26  -4   4 161.485 53.1614   1
  25   4  -4 132.672 45.9248   1
 -25  -4   4 48.1903 47.6517   1
  24   4  -4 227.748 49.5978   1
 -24  -4   4 116.305 49.3274   1
  23   4  -4 13.6065 39.5081   1
  23  -4  -4 82.1301 44.0563   1
 -23  -4   4 40.0133 43.2915   1
 -23   4   4 72.9697 44.4728   1
  22   4  -4 47.7008 39.5460   1
  22  -4  -4 54.1378 43.1672   1
 -22  -4   4 39.6441 42.5095   1
 -22   4   4-19.5524 39.3674   1
  21  -4  -4 1097.02 89.7512   1
 -21   4   4 1196.55 91.8160   1
  20  -4  -4 404.538 55.3817   1
 -20  -4   4 364.890 57.4466   1
 -20   4   4 355.728 55.9343   1
  19   4  -4 5865.01 271.074   1
  19  -4  -4 6300.60 272.374   1
 -19  -4   4 5624.84 268.904   1
 -19   4   4 6039.42 268.783   1
  18   4  -4 1069.68 85.1151   1
  18  -4  -4 982.247 81.6602   1
 -18  -4   4 1143.65 89.1904   1
 -18   4   4 1036.06 81.9853   1
  17   4  -4 24.0390 33.8964   1
 -17   4   4 89.3422 36.6465   1
  17  -4  -4 124.993 39.6363   1
 -17  -4   4 113.254 42.2593   1
 -16   4   4 21.0534 28.9007   1
  16  -4  -4 5.38395 29.5628   1
 -16  -4   4 6.09996 33.4941   1
  16   4  -4-5.85176 30.2056   1
  15  -4  -4-40.5545 30.6119   1
  15   4  -4 23.1292 31.0049   1
  14   4  -4 10129.5 409.936   1
 -14   4   4 10326.0 403.461   1
  14  -4  -4 10048.5 404.109   1
 -14  -4   4 9781.32 407.746   1
  13  -4  -4 24843.5 845.497   1
  13   4  -4 21447.6 844.381   1
 -13   4   4 23347.6 840.684   1
 -13  -4   4 20215.5 842.520   1
  12  -4  -4 212.758 32.2915   1
  12   4  -4 112.896 32.0952   1
 -12   4   4 160.495 32.0250   1
 -12  -4   4 202.680 39.0873   1
  11   4  -4 13269.2 511.948   1
 -11  -4   4 12951.4 512.864   1
  11  -4  -4 13125.4 504.317   1
 -11   4   4 13416.7 505.088   1
  10  -4  -4 13629.4 512.135   1
 -10   4   4 13372.2 512.233   1
 -10  -4   4 13510.9 521.693   1
  10   4  -4 13593.8 520.863   1
   9  -4  -4 1674.71 84.1053   1
  -9  -4   4 1519.80 89.7032   1
   9   4  -4 1568.05 89.7693   1
  -8  -4   4 1197.39 73.1797   1
   8   4  -4 1248.71 74.0678   1
  -7  -4   4 2964.15 139.738   1
  -7   4   4 3017.14 128.704   1
   7   4  -4 3004.61 138.300   1
  -6  -4   4 6216.97 236.017   1
   6  -4  -4 5925.63 225.388   1
   6   4  -4 6082.64 235.674   1
  -5  -4   4 54697.2 1889.42   1
   5   4  -4 52748.9 1888.26   1
  -5   4   4 52652.4 1875.82   1
   5  -4  -4 50403.9 1877.60   1
  -4  -4   4 13500.5 511.507   1
   4   4  -4 14064.1 512.023   1
  -4   4   4 13149.4 500.660   1
   4  -4  -4 13894.5 500.979   1
   3  -4  -4 27528.8 987.811   1
  -3   4   4 26467.2 988.103   1
   3   4  -4 28032.9 997.652   1
  -3  -4   4 27716.3 998.738   1
   2  -4  -4 78886.0 2791.34   1
  -2   4   4 76735.5 2789.80   1
   2   4  -4 80479.6 2799.20   1
  -2  -4   4 76701.8 2799.85   1
   1  -4  -4 12237.5 423.858   1
   1   4  -4 11129.6 427.633   1
  -1   4   4 12019.9 422.826   1
   0  -4   4 48282.2 1720.16   1
   0   4  -4 47026.4 1718.12   1
   0  -4  -4 47742.3 1713.56   1
   0   4   4 47485.7 1714.15   1
   1  -4   4 38.1825 22.6958   1
  -1   4  -4 78.0278 24.8738   1
   2  -4   4 594.849 48.9409   1
  -2   4  -4 522.481 47.3055   1
  -2  -4  -4 589.414 46.3974   1
   2   4   4 649.199 47.9461   1
   3  -4   4 61170.0 2277.99   1
  -3   4  -4 62223.1 2277.88   1
  -3  -4  -4 62255.5 2276.93   1
   3   4   4 67175.5 2278.21   1
   4  -4   4 77299.9 2745.36   1
  -4   4  -4 76620.7 2744.46   1
  -4  -4  -4 78208.3 2746.09   1
   4   4   4 73247.6 2742.59   1
   5  -4   4 33171.4 1223.96   1
  -5   4  -4 32897.4 1222.84   1
  -5  -4  -4 33910.7 1224.18   1
   5   4   4 33268.6 1222.31   1
   6  -4   4 2648.22 131.633   1
   6   4   4 2542.07 130.490   1
  -6  -4  -4 2422.25 128.504   1
  -6   4  -4 2604.70 131.337   1
  -7   4  -4 4692.35 209.451   1
   7  -4   4 4697.57 209.793   1
  -7  -4  -4 4684.16 209.425   1
   7   4   4 4521.77 209.061   1
  -8   4  -4 20354.7 773.042   1
   8  -4   4 20391.6 773.313   1
  -8  -4  -4 19702.6 777.901   1
   8   4   4 21130.2 775.644   1
  -9   4  -4 2425.36 135.158   1
   9  -4   4 2599.85 138.874   1
  -9  -4  -4 2916.09 147.033   1
   9   4   4 2598.12 138.908   1
 -10   4  -4 16.0711 31.4029   1
  10  -4   4 22.1384 28.1933   1
 -10  -4  -4 5.74067 33.3062   1
  10   4   4 5.63410 31.6502   1
 -11   4  -4 2833.29 153.844   1
  11  -4   4 3036.01 159.201   1
 -11  -4  -4 2943.21 158.299   1
  11   4   4 3221.22 162.197   1
 -12   4  -4 87.5519 36.0169   1
  12  -4   4 47.7422 37.8241   1
 -12  -4  -4 78.3281 42.2977   1
  12   4   4 97.8516 45.0176   1
 -13  -4  -4 2155.44 128.117   1
  13   4   4 2003.30 127.577   1
 -14   4  -4 2606.92 147.388   1
  14  -4   4 2564.32 147.676   1
 -14  -4  -4 2529.24 147.080   1
  14   4   4 2864.75 153.851   1
 -15   4  -4 201.866 46.0057   1
  15  -4   4 187.123 43.8189   1
 -15  -4  -4 274.180 47.4002   1
  15   4   4 131.368 47.2207   1
 -16   4  -4 2608.59 149.185   1
  16  -4   4 2747.97 156.989   1
 -17   4  -4 683.942 74.5716   1
  17  -4   4 889.167 80.1561   1
 -17  -4  -4 743.557 76.4512   1
  17   4   4 768.666 74.4805   1
 -18   4  -4 2394.25 139.470   1
  18  -4   4 2118.48 136.215   1
 -18  -4  -4 2214.82 137.988   1
  18   4   4 2438.10 141.829   1
  19  -4   4 680.778 75.2125   1
  19   4   4 764.706 74.6267   1
 -19   4  -4 638.571 72.1539   1
 -19  -4  -4 650.969 74.1451   1
 -20   4  -4 51.4231 36.9460   1
  20  -4   4 26.5285 37.2992   1
 -20  -4  -4 46.5591 43.8926   1
  20   4   4 94.9578 47.2131   1
 -21   4  -4 6.40499 43.9266   1
  21  -4   4 72.3682 45.1180   1
 -21  -4  -4 19.6459 38.0219   1
  21   4   4 81.0187 45.9541   1
 -22   4  -4 88.8099 43.3320   1
  22  -4   4 123.302 44.6530   1
  22   4   4 125.012 50.9461   1
 -23   4  -4 6.22343 42.6575   1
  23  -4   4-19.0341 39.4026   1
 -23  -4  -4-18.6903 39.7321   1
  23   4   4-25.1785 44.4144   1
 -26  -5   4-13.5493 43.9427   1
 -25  -5   4 517.880 68.6517   1
  25   5  -4 611.202 70.5662   1
 -24  -5   4 93.0582 47.7094   1
  24   5  -4 122.196 44.1988   1
 -23   5   4 6.83652 40.4908   1
 -23  -5   4 26.6015 40.9333   1
  23   5  -4 54.7523 44.0304   1
 -22   5   4-6.69302 41.1834   1
  22   5  -4-27.2820 40.3836   1
  22  -5  -4 6.68931 38.4003   1
 -22  -5   4 6.70763 40.1104   1
  21  -5  -4 1491.73 108.776   1
  21   5  -4 1801.14 117.304   1
 -21  -5   4 1672.53 113.563   1
 -21   5   4 1644.79 111.111   1
 -20   5   4 63.2902 42.1291   1
  20   5  -4 263.576 50.2986   1
 -20  -5   4 195.100 53.4592   1
  20  -5  -4 140.625 45.4700   1
 -19  -5   4 3396.07 177.012   1
  19   5  -4 3116.35 171.729   1
 -18   5   4 2357.00 135.754   1
  18  -5  -4 2343.04 136.383   1
 -18  -5   4 2701.39 148.593   1
  18   5  -4 2307.24 138.840   1
 -17   5   4 8490.73 356.723   1
  17  -5  -4 8569.66 357.899   1
 -16   5   4 491.362 55.2626   1
  16   5  -4 526.756 63.5739   1
  16  -5  -4 512.954 55.9969   1
 -16  -5   4 472.941 58.2938   1
  15   5  -4-28.4634 30.1514   1
 -15   5   4 41.0405 32.4350   1
 -15  -5   4-5.70026 33.7542   1
  15  -5  -4 61.0520 34.0844   1
 -14  -5   4 93.6701 35.6419   1
 -14   5   4 119.647 34.2156   1
  13   5  -4 1596.26 99.0931   1
 -13   5   4 1414.23 88.1512   1
 -13  -5   4 1605.47 98.9917   1
  12   5  -4 377.805 48.1861   1
 -12   5   4 259.015 36.0411   1
  12  -5  -4 374.161 42.2820   1
 -12  -5   4 288.600 44.8871   1
  11  -5  -4 3110.54 147.318   1
 -11   5   4 3176.05 146.736   1
  10  -5  -4 15406.8 574.452   1
 -10  -5   4 15373.2 583.382   1
  10   5  -4 15127.8 582.229   1
 -10   5   4 14787.1 572.763   1
   9  -5  -4 38436.9 1454.88   1
  -9  -5   4 39453.3 1462.75   1
   9   5  -4 40786.1 1465.43   1
  -9   5   4 41594.3 1455.13   1
   8  -5  -4 17065.0 625.873   1
   8   5  -4 15999.7 633.689   1
  -8  -5   4 17312.4 638.712   1
  -7  -5   4 27392.9 1037.83   1
   7   5  -4 29184.5 1043.56   1
  -6  -5   4 18703.9 681.556   1
   6   5  -4 18699.7 680.996   1
  -6   5   4 17512.0 669.491   1
  -5  -5   4 894.424 60.1910   1
   5   5  -4 1028.14 62.4987   1
  -5   5   4 895.760 52.8541   1
   5  -5  -4 912.170 53.0015   1
  -4  -5   4 2112.55 109.369   1
   4   5  -4 2312.46 110.410   1
  -4   5   4 2269.01 100.894   1
   4  -5  -4 2229.23 101.608   1
   3  -5  -4 122257. 4269.91   1
  -3   5   4 111981. 4269.65   1
   3   5  -4 122244. 4279.14   1
  -3  -5   4 124395. 4280.47   1
   2  -5  -4 43819.5 1573.98   1
   2   5  -4 44155.7 1581.09   1
  -2   5   4 42499.6 1572.17   1
  -2  -5   4 44489.5 1582.08   1
   1   5  -4 316.475 33.7501   1
  -1  -5   4 264.937 34.1094   1
   0   5   4 2073.98 102.491   1
   0  -5   4 2204.41 109.560   1
   0  -5  -4 2159.04 104.603   1
   0   5  -4 2135.96 107.223   1
   1  -5   4 10989.5 417.284   1
  -1   5  -4 10740.4 415.965   1
  -1  -5  -4 11241.1 413.257   1
   1   5   4 10096.7 411.257   1
   2  -5   4 2696.54 132.758   1
  -2   5  -4 2727.73 131.517   1
  -2  -5  -4 2828.37 131.593   1
   2   5   4 2782.78 130.210   1
   3  -5   4 83009.5 2980.54   1
  -3   5  -4 81344.9 2978.98   1
  -3  -5  -4 84167.0 2978.12   1
   3   5   4 82838.3 2978.09   1
   4  -5   4 676.247 58.1005   1
  -4   5  -4 727.387 58.1994   1
  -4  -5  -4 642.165 54.1997   1
   4   5   4 797.914 57.1172   1
   5  -5   4 1305.28 80.1937   1
  -5  -5  -4 1060.55 76.2888   1
   5   5   4 1125.09 76.3738   1
  -5   5  -4 1206.98 78.9327   1
   6   5   4 59.6729 25.2420   1
  -6  -5  -4 23.3636 23.1890   1
   6  -5   4 23.1304 26.8727   1
  -6   5  -4 54.4367 28.7114   1
   8  -5   4 5534.00 245.553   1
   8   5   4 5492.83 248.149   1
  -8  -5  -4 5211.19 244.690   1
  -8   5  -4 6152.94 250.234   1
   9  -5   4 18187.4 714.692   1
   9   5   4 18497.7 717.517   1
  -9  -5  -4 18778.5 720.898   1
  -9   5  -4 19170.1 717.114   1
  10  -5   4 1680.24 106.430   1
  10   5   4 1551.47 104.309   1
 -10  -5  -4 1620.37 110.818   1
 -10   5  -4 1763.84 107.148   1
 -11   5  -4 1788.33 117.589   1
  11   5   4 2067.18 123.023   1
 -11  -5  -4 2158.78 126.709   1
  11  -5   4 2039.86 122.651   1
  12  -5   4 9995.63 410.784   1
 -12   5  -4 9797.37 407.199   1
  13   5   4 88.8419 43.9523   1
  13  -5   4 80.7239 42.6986   1
 -13  -5  -4 64.2187 40.3869   1
 -13   5  -4 151.616 43.8195   1
  14   5   4 2482.46 145.782   1
  14  -5   4 2605.72 143.855   1
 -14  -5  -4 2434.32 142.144   1
 -14   5  -4 2302.88 137.379   1
  15   5   4 2438.38 137.641   1
  15  -5   4 1981.54 126.150   1
 -15  -5  -4 2031.34 127.881   1
 -15   5  -4 2017.55 126.032   1
  16   5   4 247.851 55.2182   1
  16  -5   4 275.963 50.7206   1
 -16  -5  -4 182.641 50.6569   1
 -16   5  -4 173.267 44.9851   1
  17   5   4 60.6336 38.8141   1
  17  -5   4 79.3202 43.3535   1
 -17  -5  -4 78.3873 47.1673   1
 -17   5  -4 162.073 48.0552   1
  18  -5   4 2811.37 158.907   1
 -18  -5  -4 2703.39 155.480   1
 -18   5  -4 2606.32 154.271   1
  19   5   4 250.129 53.7587   1
 -19  -5  -4 206.477 48.9659   1
  20   5   4 96.8140 46.9039   1
  20  -5   4 19.7015 41.6293   1
 -20  -5  -4 100.655 49.4002   1
 -20   5  -4 137.024 49.2678   1
  21   5   4 32.8051 38.1097   1
 -21  -5  -4 78.6989 45.6552   1
  22  -5   4 107.282 47.0446   1
 -22   5  -4 51.5355 42.2156   1
  23   5   4 242.734 50.8780   1
  23  -5   4 198.462 54.8689   1
 -23  -5  -4 267.720 49.3514   1
 -23   5  -4 231.899 56.4205   1
 -26  -6   4 221.939 57.6051   1
  25   6  -4 274.337 59.3538   1
 -25  -6   4 372.760 61.8131   1
  24   6  -4 889.292 83.4943   1
 -24  -6   4 971.430 86.5452   1
  23   6  -4 156.708 50.8035   1
 -23  -6   4 208.229 52.5622   1
  22   6  -4-27.5170 44.9902   1
 -22  -6   4 6.69520 43.0629   1
  21   6  -4 490.227 65.7768   1
 -21   6   4 453.121 60.6862   1
  21  -6  -4 357.495 56.8120   1
 -21  -6   4 361.211 61.8949   1
 -20   6   4 769.963 74.6795   1
  20  -6  -4 619.879 69.6048   1
  19   6  -4-6.46777 35.5254   1
 -19  -6   4 97.7742 47.8757   1
 -19   6   4 55.1134 36.6304   1
  19  -6  -4-25.0627 36.3607   1
 -18  -6   4 112.442 45.9422   1
  18  -6  -4 102.822 40.8223   1
 -18   6   4 170.979 42.1864   1
  18   6  -4 175.796 46.8475   1
 -17   6   4 491.346 55.4201   1
  17   6  -4 542.038 63.0093   1
 -17  -6   4 535.182 61.3988   1
  17  -6  -4 457.887 55.8893   1
  16  -6  -4 1394.06 95.9680   1
 -16   6   4 1491.57 96.2145   1
  15  -6  -4 4005.02 192.492   1
 -15  -6   4 3656.99 193.814   1
 -15   6   4 4138.90 191.004   1
  15   6  -4 4251.20 199.129   1
  14   6  -4 4681.24 221.633   1
 -14  -6   4 4806.60 224.671   1
  13  -6  -4 6348.38 267.184   1
 -13  -6   4 6088.57 273.100   1
  13   6  -4 6074.21 272.272   1
 -13   6   4 6381.81 266.820   1
  12  -6  -4 1720.24 107.693   1
 -12  -6   4 1870.05 109.861   1
  12   6  -4 1887.50 111.347   1
 -12   6   4 2007.70 106.280   1
  11  -6  -4 1519.02 88.1135   1
 -11  -6   4 1456.52 94.6082   1
 -11   6   4 1460.18 86.4496   1
  11   6  -4 1276.51 90.0049   1
  10  -6  -4 1304.66 81.6869   1
 -10   6   4 1519.03 85.1627   1
   9  -6  -4 681.163 52.8315   1
  -9  -6   4 603.598 58.3032   1
  -9   6   4 631.014 48.8884   1
   9   6  -4 590.410 55.9133   1
   8  -6  -4 314.582 33.3584   1
  -8  -6   4 287.667 40.8561   1
   8   6  -4 256.947 37.8501   1
  -8   6   4 167.729 29.0205   1
  -7  -6   4 124.381 28.2508   1
   7  -6  -4 101.236 24.4367   1
   7   6  -4 135.929 28.9056   1
  -7   6   4 82.8683 23.3042   1
  -6   6   4 2421.64 114.369   1
   6   6  -4 2510.65 124.606   1
  -6  -6   4 2609.04 124.861   1
   6  -6  -4 2417.95 116.997   1
  -5   6   4 482.372 38.5991   1
   5   6  -4 453.570 43.0146   1
  -5  -6   4 366.121 40.7626   1
  -4   6   4 27952.3 1010.84   1
   4   6  -4 27381.4 1020.32   1
  -4  -6   4 27204.5 1019.82   1
   4  -6  -4 28025.7 1012.25   1
   3   6  -4 21831.3 799.094   1
  -3   6   4 20991.8 790.374   1
   3  -6  -4 22145.2 791.245   1
  -3  -6   4 20778.4 801.351   1
   2   6  -4 59583.9 2105.01   1
  -2   6   4 56619.4 2097.18   1
   2  -6  -4 59408.0 2098.89   1
  -2  -6   4 57695.3 2104.14   1
   1   6  -4 28271.8 1044.63   1
  -1   6   4 29266.8 1040.51   1
   1  -6  -4 29088.9 1041.37   1
  -1  -6   4 26744.1 1048.42   1
   0   6  -4 23159.0 854.338   1
   0  -6  -4 23269.9 850.176   1
   0   6   4 22791.8 848.882   1
   0  -6   4 22775.5 856.450   1
   1  -6   4 4722.57 206.028   1
   1   6   4 4418.14 199.072   1
   2  -6   4 8506.85 336.925   1
  -2   6  -4 7856.19 332.736   1
   2   6   4 8662.70 333.810   1
  -2  -6  -4 8313.54 332.113   1
   3  -6   4 13268.2 517.761   1
  -3   6  -4 13781.8 518.780   1
   3   6   4 13275.1 514.615   1
  -3  -6  -4 13283.6 515.157   1
   4  -6   4 33172.8 1222.75   1
  -4   6  -4 33182.7 1221.49   1
   4   6   4 35110.5 1222.33   1
  -4  -6  -4 31331.9 1218.51   1
   5  -6   4 2533.99 130.729   1
  -5   6  -4 2564.45 131.118   1
  -5  -6  -4 2482.68 130.801   1
   5   6   4 2436.31 128.085   1
  -6   6  -4 663.095 59.1060   1
   7  -6   4 242.677 42.6134   1
  -7   6  -4 236.668 42.2291   1
   7   6   4 194.201 35.3428   1
  -7  -6  -4 203.893 39.6580   1
   8  -6   4 6845.83 306.586   1
  -8   6  -4 7586.92 305.294   1
   8   6   4 6902.93 304.322   1
  -8  -6  -4 7251.89 307.333   1
   9  -6   4 4283.22 208.105   1
  -9  -6  -4 4131.50 204.547   1
  -9   6  -4 4161.77 204.268   1
  10  -6   4 6204.77 265.536   1
  10   6   4 5874.25 267.631   1
 -10  -6  -4 5622.36 263.523   1
 -10   6  -4 5897.36 262.097   1
  11  -6   4 825.443 73.7206   1
  11   6   4 870.584 76.0438   1
 -11  -6  -4 783.048 76.7387   1
 -11   6  -4 772.108 69.6796   1
  12   6   4 777.036 69.9888   1
 -12  -6  -4 614.556 70.1892   1
 -12   6  -4 547.728 61.2041   1
  12  -6   4 629.401 66.4721   1
 -13   6  -4 239.256 45.1617   1
  13  -6   4 210.565 44.6845   1
 -13  -6  -4 249.628 53.6131   1
  13   6   4 173.337 47.8079   1
 -14   6  -4 220.259 47.6764   1
  14   6   4 201.775 50.7591   1
  14  -6   4 189.247 47.7883   1
 -14  -6  -4 198.985 48.6326   1
 -15   6  -4 2244.02 129.919   1
  15  -6   4 1930.03 124.751   1
  16   6   4 8815.44 371.465   1
  16  -6   4 8988.63 369.793   1
 -16  -6  -4 8049.16 364.988   1
  17  -6   4 706.397 73.7196   1
  17   6   4 778.718 75.6110   1
 -17  -6  -4 587.881 67.6923   1
 -17   6  -4 717.359 73.9310   1
  18  -6   4 2611.21 146.185   1
 -18   6  -4 2277.29 140.490   1
 -19   6  -4 286.034 54.0614   1
  19  -6   4 347.734 57.7688   1
 -19  -6  -4 241.103 49.5960   1
  19   6   4 313.049 57.2755   1
 -20   6  -4 276.145 55.8602   1
  20  -6   4 241.342 54.2948   1
 -21   6  -4 63.3547 46.4659   1
  21  -6   4 142.068 48.2707   1
 -21  -6  -4 210.197 54.0782   1
  21   6   4 101.407 49.1345   1
 -22   6  -4 37.2707 43.2083   1
  22  -6   4 6.35297 40.5155   1
 -22  -6  -4-19.1639 44.1105   1
  22   6   4 25.1581 38.3434   1
 -23   6  -4-12.1242 45.4012   1
  23  -6   4 6.21279 38.2280   1
 -26  -7   4-6.34362 46.3100   1
  26   7  -4 38.9330 44.8079   1
 -25  -7   4-19.3974 43.6493   1
  25   7  -4 26.5578 41.6030   1
 -23  -7   4 890.650 85.2542   1
  23   7  -4 845.365 83.7235   1
 -21  -7   4 124.444 52.1513   1
 -21   7   4 33.0029 42.5150   1
  21  -7  -4 54.3653 42.2625   1
  21   7  -4 54.0236 41.6152   1
 -20  -7   4 662.190 78.7706   1
 -20   7   4 800.128 75.6897   1
  20  -7  -4 804.054 77.2491   1
  20   7  -4 837.453 78.5006   1
 -19   7   4 376.986 54.2522   1
  19  -7  -4 239.192 51.3809   1
 -18  -7   4 1294.58 100.231   1
  18   7  -4 1507.13 105.796   1
 -17  -7   4 1774.47 120.148   1
  17  -7  -4 2025.65 120.853   1
  17   7  -4 2018.16 126.386   1
 -17   7   4 1846.94 116.060   1
  16  -7  -4 237.335 46.8576   1
 -16   7   4 192.353 39.7954   1
  16   7  -4 208.508 47.9482   1
 -16  -7   4 224.694 49.3351   1
 -15   7   4 6110.88 262.338   1
  15  -7  -4 5671.82 260.162   1
  14  -7  -4 105.686 37.3693   1
 -14   7   4 98.0459 37.2561   1
  14   7  -4 63.7765 37.0594   1
 -14  -7   4 17.9826 35.9334   1
  13   7  -4 11146.4 441.054   1
 -13  -7   4 10568.0 439.378   1
  12  -7  -4 1449.55 90.7713   1
 -12   7   4 1419.61 90.0609   1
  12   7  -4 1344.59 95.2789   1
 -12  -7   4 1432.26 97.6897   1
  11  -7  -4 6681.90 292.713   1
 -11   7   4 7386.05 295.222   1
  11   7  -4 7164.89 302.405   1
 -11  -7   4 7100.58 301.950   1
  10  -7  -4 681.212 58.6927   1
 -10   7   4 868.095 62.3237   1
 -10  -7   4 776.778 66.7437   1
  10   7  -4 899.428 69.2524   1
  -9  -7   4 10.2409 28.7636   1
   9  -7  -4 31.5959 24.7499   1
  -9   7   4-3.84499 21.3587   1
   9   7  -4 4.79024 26.9089   1
  -8   7   4 2539.19 125.899   1
   8  -7  -4 2632.34 127.888   1
   7   7  -4 406.393 47.3112   1
  -7  -7   4 415.626 47.6333   1
   7  -7  -4 337.583 38.4587   1
  -6   7   4 287.313 33.5937   1
   6   7  -4 217.169 34.3967   1
  -6  -7   4 236.341 36.6170   1
   6  -7  -4 214.309 31.3879   1
  -5   7   4 3169.93 137.592   1
   5   7  -4 3010.42 144.141   1
  -5  -7   4 2834.09 144.274   1
   5  -7  -4 2819.98 134.899   1
  -4   7   4 4948.63 204.302   1
   4   7  -4 4719.45 212.336   1
  -4  -7   4 4746.27 211.213   1
   4  -7  -4 4889.20 204.857   1
   3   7  -4 6737.70 274.730   1
  -3   7   4 6684.81 267.124   1
   3  -7  -4 6526.42 265.489   1
  -3  -7   4 6329.22 272.469   1
  -2   7   4 695.613 52.6074   1
   2  -7  -4 663.468 53.0722   1
  -2  -7   4 702.731 57.4224   1
   1   7  -4 49.0601 26.3075   1
  -1   7   4 28.2737 20.7312   1
   1  -7  -4 32.3868 22.1573   1
  -1  -7   4-16.7758 24.3437   1
   0   7  -4 1625.17 93.1780   1
   0   7   4 1589.53 90.1136   1
   0  -7  -4 1834.88 93.4154   1
   0  -7   4 1538.73 95.2363   1
  -1   7  -4 12303.1 470.732   1
  -1  -7  -4 11979.0 467.730   1
   1   7   4 11508.8 466.027   1
   1  -7   4 12433.3 471.739   1
   2  -7   4 13294.8 504.524   1
   2   7   4 12445.4 498.974   1
  -2  -7  -4 13097.6 501.683   1
   3  -7   4 27.9121 26.7153   1
  -3   7  -4 18.0201 24.1656   1
   3   7   4 8.78022 25.2125   1
  -3  -7  -4 30.6306 24.0382   1
   4   7   4 1268.67 82.8444   1
  -4  -7  -4 1253.95 83.2094   1
  -5   7  -4 2087.57 117.172   1
   5  -7   4 2085.27 117.430   1
   6  -7   4 832.581 70.3333   1
  -6   7  -4 788.310 68.5818   1
   6   7   4 735.857 64.9751   1
  -6  -7  -4 901.506 70.8937   1
   7  -7   4 1652.50 105.508   1
  -7   7  -4 1548.76 104.173   1
   7   7   4 1623.82 107.161   1
  -7  -7  -4 1904.41 111.804   1
   8  -7   4 2803.17 147.310   1
  -8   7  -4 2698.95 143.189   1
   8   7   4 2484.96 142.786   1
  -8  -7  -4 2660.24 145.930   1
   9  -7   4 1210.82 87.5888   1
  -9   7  -4 1189.56 86.3259   1
  -9  -7  -4 1108.50 85.7295   1
   9   7   4 1086.70 84.4300   1
  10   7   4 1394.20 96.6774   1
 -10  -7  -4 989.372 85.8994   1
 -10   7  -4 1104.57 84.6476   1
  10  -7   4 1251.37 90.4775   1
 -11  -7  -4 1211.30 92.7159   1
  11   7   4 1291.55 97.9562   1
  12   7   4 4302.19 211.652   1
 -12  -7  -4 4352.32 213.381   1
 -12   7  -4 4350.15 209.304   1
  12  -7   4 4177.45 212.033   1
  13   7   4 383.589 54.8992   1
 -13  -7  -4 393.181 61.1699   1
 -13   7  -4 437.315 57.1355   1
  13  -7   4 404.509 57.0833   1
  14   7   4 59.3915 44.6398   1
 -14   7  -4 106.525 42.0715   1
 -14  -7  -4 67.5507 44.9853   1
 -15  -7  -4 829.641 80.3368   1
  15   7   4 871.929 80.0464   1
  16   7   4 1042.36 89.6935   1
  16  -7   4 939.155 84.1123   1
 -16  -7  -4 956.919 86.2344   1
 -16   7  -4 1061.95 87.3469   1
  17   7   4 673.926 73.3299   1
 -17  -7  -4 503.402 66.6031   1
 -17   7  -4 578.746 66.8227   1
  17  -7   4 524.531 65.5324   1
 -18  -7  -4 383.533 61.7312   1
  18   7   4 275.762 53.1766   1
  19   7   4 86.6972 47.4092   1
  19  -7   4 71.9433 43.8392   1
 -19   7  -4 51.3163 44.3189   1
 -19  -7  -4-25.9511 43.8256   1
 -20  -7  -4 236.687 54.4298   1
 -20   7  -4 191.177 46.9069   1
  20  -7   4 259.748 50.1870   1
  20   7   4 222.728 52.6565   1
 -21  -7  -4 37.9484 42.0537   1
 -21   7  -4 25.1519 44.6938   1
  21  -7   4 32.2558 41.1578   1
  21   7   4 44.5706 41.3166   1
 -22  -7  -4 56.9795 44.1276   1
 -22   7  -4 111.209 46.9330   1
  22   7   4 91.8679 41.1254   1
  22  -7   4 57.4411 42.5139   1
 -26  -8   4 49.7894 48.9181   1
  24   8  -4 46.9652 43.5289   1
 -24  -8   4 13.0656 42.7359   1
  23   8  -4 1528.49 108.579   1
 -23  -8   4 1629.58 114.686   1
  22   8  -4 74.1162 41.9103   1
 -22  -8   4 61.8716 44.2811   1
 -21  -8   4 86.1211 44.6586   1
  21   8  -4 91.9942 41.2739   1
 -21   8   4 60.5229 41.8581   1
  20  -8  -4 228.748 50.0730   1
 -20   8   4 309.734 54.3839   1
  20   8  -4 283.611 55.3947   1
 -20  -8   4 278.351 56.7355   1
  19  -8  -4 105.184 44.8953   1
 -19   8   4 115.668 42.2115   1
  19   8  -4 122.685 47.5727   1
 -19  -8   4 104.119 46.0842   1
 -18   8   4 181.202 45.9666   1
  18  -8  -4 140.455 41.4566   1
  17  -8  -4 266.018 48.0429   1
 -17   8   4 303.042 50.2864   1
  17   8  -4 274.045 49.9986   1
 -17  -8   4 328.577 55.4635   1
  16  -8  -4 751.656 69.9554   1
 -16   8   4 761.694 70.1009   1
  16   8  -4 841.400 77.6988   1
 -16  -8   4 636.191 72.2681   1
  15  -8  -4-28.6768 36.5745   1
 -15   8   4-16.8726 31.2386   1
  15   8  -4 30.8069 38.6078   1
 -15  -8   4 50.7694 40.1192   1
  14   8  -4 1237.34 92.8678   1
 -14   8   4 1281.89 89.4498   1
  14  -8  -4 1270.42 89.1043   1
  13  -8  -4 15959.1 619.308   1
 -13   8   4 16340.3 619.470   1
  13   8  -4 15732.4 625.327   1
 -13  -8   4 15809.9 625.241   1
  12   8  -4 357.655 53.8809   1
 -12  -8   4 324.642 51.0162   1
  11  -8  -4 3985.17 185.939   1
 -11   8   4 4009.17 184.624   1
  11   8  -4 4447.60 197.405   1
  10  -8  -4 217.744 38.2682   1
  10   8  -4 234.580 44.3516   1
  -9   8   4 571.360 52.8558   1
   9   8  -4 595.473 58.1973   1
  -9  -8   4 525.042 56.5035   1
   9  -8  -4 656.971 55.5437   1
  -8   8   4 306.711 36.7014   1
   8   8  -4 205.893 38.0110   1
  -8  -8   4 363.063 45.2137   1
   8  -8  -4 270.497 38.7790   1
  -7   8   4 22677.6 858.187   1
   7   8  -4 23977.0 870.165   1
  -7  -8   4 22639.6 869.262   1
   7  -8  -4 23249.5 861.623   1
  -6   8   4 3565.11 167.769   1
   6   8  -4 3819.31 177.740   1
  -6  -8   4 4000.71 182.214   1
   6  -8  -4 3704.81 169.298   1
  -5   8   4 10545.1 415.302   1
   5  -8  -4 10735.8 417.727   1
   4  -8  -4 950.348 66.9525   1
   3   8  -4 9359.12 401.856   1
  -3   8   4 10640.6 398.595   1
   3  -8  -4 10529.8 397.909   1
  -3  -8   4 9754.20 403.378   1
   2   8  -4 496.659 49.4159   1
  -2   8   4 462.172 47.4557   1
  -2  -8   4 585.362 54.1229   1
   1   8  -4 2915.94 143.061   1
  -1   8   4 2732.21 136.733   1
   1  -8  -4 2952.05 139.680   1
  -1  -8   4 2871.64 142.281   1
   0   8   4 137.524 29.8452   1
   0  -8  -4 151.683 32.3550   1
   1   8   4 30343.7 1134.84   1
  -1  -8  -4 31092.1 1135.58   1
   2   8   4 2237.40 120.463   1
   2  -8   4 2432.43 128.504   1
  -2   8  -4 2299.59 124.698   1
  -2  -8  -4 2417.46 126.930   1
   3  -8   4 18621.0 710.570   1
   4  -8   4 11152.7 426.487   1
  -4   8  -4 10684.3 422.469   1
   4   8   4 10035.5 421.505   1
  -4  -8  -4 10360.0 422.976   1
   5  -8   4 5800.32 251.638   1
  -5   8  -4 5809.33 250.350   1
   5   8   4 5427.67 247.681   1
  -5  -8  -4 5587.20 248.850   1
   6  -8   4 43.7168 27.1070   1
  -6   8  -4 47.9742 30.6319   1
   6   8   4 21.2760 31.2083   1
  -6  -8  -4 43.5112 28.8377   1
   7  -8   4 25653.4 974.620   1
  -7   8  -4 25733.1 973.100   1
   7   8   4 27234.2 977.060   1
  -7  -8  -4 24994.7 973.855   1
   8  -8   4 883.686 74.4997   1
  -8   8  -4 879.080 74.1213   1
   8   8   4 649.485 67.8090   1
  -8  -8  -4 857.556 76.9041   1
   9  -8   4 2787.85 152.106   1
  -9   8  -4 2919.21 152.075   1
  -9  -8  -4 2706.81 150.518   1
   9   8   4 2611.64 147.856   1
 -10  -8  -4 589.161 66.6126   1
  10   8   4 535.274 64.2839   1
  11   8   4 831.940 76.9233   1
  11  -8   4 753.839 71.1569   1
 -11  -8  -4 681.217 71.7324   1
 -11   8  -4 744.541 69.5341   1
  12  -8   4 108.113 46.1076   1
 -12   8  -4 155.290 42.8953   1
 -12  -8  -4 220.358 51.1093   1
  12   8   4 105.820 43.2161   1
  13   8   4 994.886 87.5502   1
 -13  -8  -4 1199.69 94.1035   1
 -13   8  -4 1029.25 86.7692   1
  14   8   4 1183.70 96.7668   1
 -14  -8  -4 1453.52 104.469   1
  14  -8   4 1403.13 101.144   1
  15   8   4 26.6838 42.2111   1
 -15  -8  -4 27.5183 41.5793   1
 -15   8  -4 45.3415 40.6279   1
  15  -8   4 98.6625 44.4405   1
  16   8   4 147.468 49.7278   1
 -16  -8  -4 123.273 44.9621   1
 -16   8  -4 77.8028 43.6110   1
  16  -8   4 99.7019 44.0016   1
  17   8   4 3697.70 187.093   1
 -17  -8  -4 3307.95 182.318   1
 -17   8  -4 3600.73 184.218   1
  17  -8   4 3444.84 182.876   1
  18   8   4 580.918 67.5385   1
 -18  -8  -4 506.090 67.2062   1
 -18   8  -4 499.789 64.1647   1
  18  -8   4 392.597 58.9339   1
 -19   8  -4 225.896 51.4416   1
  19  -8   4 357.181 56.0545   1
  20   8   4 156.355 52.2620   1
 -20  -8  -4 183.792 51.6927   1
 -20   8  -4 185.209 55.0203   1
  20  -8   4 301.081 57.6810   1
  21   8   4 247.625 52.6562   1
 -21  -8  -4 272.800 55.2459   1
 -21   8  -4 234.004 53.7759   1
  21  -8   4 301.688 55.0820   1
 -22   8  -4 43.3723 41.8531   1
  22  -8   4 37.8272 40.9163   1
 -25  -9   4 88.3396 50.0327   1
  25   9  -4 155.474 48.1017   1
 -24  -9   4 204.891 55.3588   1
  24   9  -4 117.462 50.9915   1
 -23  -9   4 40.4577 47.9427   1
  23   9  -4 59.5077 43.6312   1
 -22  -9   4 707.697 79.3936   1
  22   9  -4 735.552 74.7473   1
 -21  -9   4-42.0505 39.8012   1
  21   9  -4 40.3056 40.1696   1
  20   9  -4 233.611 54.9745   1
 -20  -9   4 279.584 53.5958   1
 -20   9   4 220.486 50.4872   1
  19   9  -4 431.373 61.8379   1
 -19  -9   4 355.572 60.3789   1
 -19   9   4 352.343 54.6440   1
  19  -9  -4 379.489 58.9432   1
  18   9  -4 3186.43 173.028   1
 -18  -9   4 3221.93 172.957   1
 -18   9   4 3378.95 172.398   1
  18  -9  -4 3070.07 169.971   1
 -17   9   4 49.5068 35.5452   1
  17  -9  -4 18.9537 34.3063   1
 -16   9   4 426.102 56.5450   1
  16  -9  -4 455.516 58.0725   1
  15   9  -4 7085.27 311.716   1
 -15  -9   4 7319.17 315.962   1
 -15   9   4 6842.10 302.928   1
  15  -9  -4 6942.86 306.567   1
  14   9  -4 1977.57 119.813   1
 -14  -9   4 1862.18 118.762   1
 -14   9   4 1829.37 113.237   1
  14  -9  -4 1758.23 113.346   1
  13   9  -4 2536.65 147.963   1
 -13  -9   4 2773.36 151.227   1
 -13   9   4 2763.57 143.447   1
  13  -9  -4 2608.30 144.572   1
 -12   9   4 5613.13 244.209   1
  12  -9  -4 5340.73 245.625   1
 -11  -9   4 3377.95 172.112   1
  11  -9  -4 3494.91 170.036   1
 -11   9   4 3254.35 165.770   1
  11   9  -4 3447.71 172.820   1
 -10  -9   4 1471.17 101.379   1
  10   9  -4 1619.56 100.731   1
  -9   9   4 3309.22 164.056   1
   9   9  -4 3324.92 172.101   1
  -9  -9   4 3708.05 176.688   1
   9  -9  -4 3673.36 169.499   1
  -8   9   4 11720.5 456.045   1
   8   9  -4 11714.2 465.217   1
  -8  -9   4 11784.8 465.424   1
   8  -9  -4 11270.4 456.281   1
  -7   9   4 366.666 43.4356   1
   7   9  -4 269.703 43.6351   1
  -7  -9   4 356.658 49.0574   1
   7  -9  -4 387.820 44.9096   1
   6   9  -4 3334.59 174.032   1
  -6  -9   4 3566.19 178.189   1
   6  -9  -4 3679.89 171.719   1
  -5   9   4 8015.77 342.265   1
   5   9  -4 8906.17 354.518   1
  -5  -9   4 8580.65 354.793   1
   5  -9  -4 8653.76 346.794   1
   4   9  -4 12572.7 484.467   1
  -4   9   4 12545.6 477.470   1
  -4  -9   4 12350.0 483.169   1
   4  -9  -4 11530.9 474.400   1
   3   9  -4 6341.55 278.345   1
   3  -9  -4 6836.17 275.256   1
  -3  -9   4 6403.97 279.608   1
   2   9  -4 6644.10 289.199   1
  -2   9   4 6771.35 285.758   1
   2  -9  -4 6843.53 286.412   1
  -2  -9   4 7056.01 293.224   1
   1   9  -4 11977.4 505.588   1
  -1   9   4 13509.7 505.191   1
   1  -9  -4 13355.6 506.182   1
  -1  -9   4 12987.9 508.224   1
   0   9  -4 4593.71 212.247   1
   0   9   4 4853.07 211.558   1
   0  -9  -4 4646.02 210.973   1
   0  -9   4 4824.00 214.682   1
  -1   9  -4 9552.27 398.682   1
   1  -9   4 10379.7 405.123   1
  -2  -9  -4 27769.6 962.548   1
  -2   9  -4 28935.9 958.999   1
   2  -9   4 26451.1 958.629   1
   3   9   4 10325.5 435.946   1
   3  -9   4 11338.6 442.337   1
  -3  -9  -4 11130.7 438.666   1
  -3   9  -4 10897.2 437.462   1
   4  -9   4 320.773 48.0852   1
   4   9   4 321.286 47.8933   1
  -4  -9  -4 284.677 44.7825   1
  -4   9  -4 285.845 48.3254   1
   5  -9   4 1640.13 108.629   1
  -5   9  -4 1884.95 110.670   1
   5   9   4 1926.05 111.526   1
  -5  -9  -4 1676.13 106.886   1
   6  -9   4 5192.08 235.170   1
  -6   9  -4 5402.13 235.314   1
   6   9   4 4907.93 233.478   1
  -6  -9  -4 4995.49 234.143   1
   7  -9   4 52.5058 37.2072   1
  -7   9  -4 22.6164 36.0603   1
   7   9   4 17.3160 30.5723   1
  -7  -9  -4-11.7766 29.5882   1
   8  -9   4 4354.25 212.696   1
  -8   9  -4 4200.50 210.719   1
   8   9   4 4365.80 212.768   1
  -8  -9  -4 5009.48 220.865   1
   9   9   4 9993.54 417.456   1
  -9  -9  -4 10160.0 421.048   1
  10  -9   4 497.689 64.6147   1
 -10   9  -4 352.811 56.1009   1
  10   9   4 540.965 59.7894   1
 -10  -9  -4 456.888 59.0434   1
  11  -9   4 215.243 45.6879   1
 -11   9  -4 205.241 47.8341   1
 -11  -9  -4 255.710 51.1308   1
  11   9   4 234.517 49.0110   1
  12   9   4 6150.63 286.057   1
 -12   9  -4 6592.18 287.290   1
 -12  -9  -4 6337.73 287.141   1
  13  -9   4 163.328 46.4571   1
  14  -9   4 131.931 47.0993   1
 -14   9  -4 142.084 47.3735   1
 -14  -9  -4 145.367 46.9621   1
  14   9   4 107.535 43.8398   1
  15   9   4-52.7952 40.6077   1
 -15  -9  -4 57.1656 47.1135   1
 -15   9  -4 13.0089 40.7580   1
  15  -9   4 19.9584 37.7826   1
 -16   9  -4 1019.87 90.5439   1
  16  -9   4 1287.86 96.5102   1
  17   9   4 106.621 44.8446   1
 -17  -9  -4 88.5092 45.0937   1
 -17   9  -4 124.188 48.5263   1
  17  -9   4 166.787 48.5682   1
  18   9   4 616.986 72.7560   1
 -18  -9  -4 614.175 74.7435   1
[truncated: 901,329 more chars]
