# Supplementary material for: Structural insight into the cooperativity of spin crossover compounds
Source: Acta Crystallogr B Struct Sci Cryst Eng Mater. 2023 Aug 11;79(Pt 5):354–67. doi: 10.1107/S2052520623005814 (PMC10552598; doi:10.1107/S2052520623005814)
Supplement: Supplementary file 4 [file b-79-00354-sup4.zip › Bia_Pmono_135K.cif]

data_SC2_135K
 
_audit_creation_method            'SHELXL-2018/3'
_shelx_SHELXL_version_number      '2018/3'
_chemical_name_systematic         ?
_chemical_name_common             ?
_chemical_melting_point           ?
_chemical_formula_moiety          ?
_chemical_formula_sum
 'C38 H28 Fe N6 S2' 
_chemical_formula_weight          688.63

loop_
 _atom_type_symbol
 _atom_type_description
 _atom_type_scat_dispersion_real
 _atom_type_scat_dispersion_imag
 _atom_type_scat_source
 'C'  'C'   0.0024   0.0013
 'International Tables Vol C Tables 4.2.6.8 and 6.1.1.4'
 'H'  'H'   0.0000   0.0000
 'International Tables Vol C Tables 4.2.6.8 and 6.1.1.4'
 'N'  'N'   0.0049   0.0027
 'International Tables Vol C Tables 4.2.6.8 and 6.1.1.4'
 'S'  'S'   0.1051   0.1002
 'International Tables Vol C Tables 4.2.6.8 and 6.1.1.4'
 'Fe'  'Fe'   0.3265   0.6960
 'International Tables Vol C Tables 4.2.6.8 and 6.1.1.4'
 
_space_group_crystal_system       monoclinic
_space_group_IT_number            14
_space_group_name_H-M_alt         'P 21/c'
_space_group_name_Hall            '-P 2ybc'
 
_shelx_space_group_comment
;
The symmetry employed for this shelxl refinement is uniquely defined
by the following loop, which should always be used as a source of
symmetry information in preference to the above space-group names.
They are only intended as comments.
;
 
loop_
 _space_group_symop_operation_xyz
 'x, y, z'
 '-x, y+1/2, -z+1/2'
 '-x, -y, -z'
 'x, -y-1/2, z-1/2'
 
_cell_length_a                    17.28810(10)
_cell_length_b                    12.24990(10)
_cell_length_c                    16.9117(2)
_cell_angle_alpha                 90
_cell_angle_beta                  115.8585(10)
_cell_angle_gamma                 90
_cell_volume                      3222.91(6)
_cell_formula_units_Z             4
_cell_measurement_temperature     293(2)
_cell_measurement_reflns_used     19328
_cell_measurement_theta_min       1.896
_cell_measurement_theta_max       32.836
 
_exptl_crystal_description        Needle
_exptl_crystal_colour             ?
_exptl_crystal_density_meas       ?
_exptl_crystal_density_method     ?
_exptl_crystal_density_diffrn     1.419          
_exptl_crystal_F_000              1424
_exptl_transmission_factor_min    ?
_exptl_transmission_factor_max    ?
_exptl_crystal_size_max           ?
_exptl_crystal_size_mid           ?
_exptl_crystal_size_min           ?
_exptl_absorpt_coefficient_mu     0.467
_shelx_estimated_absorpt_T_min    ?
_shelx_estimated_absorpt_T_max    ?
_exptl_absorpt_correction_type    ?
_exptl_absorpt_correction_T_min   ?
_exptl_absorpt_correction_T_max   ?
_exptl_absorpt_process_details    ?
_exptl_absorpt_special_details    ?
_diffrn_ambient_temperature       293(2)
_diffrn_radiation_wavelength      0.63582
_diffrn_radiation_type            Synchrotron
_diffrn_source                    ?
_diffrn_measurement_device_type   '4-circle diffractometer'
_diffrn_measurement_method        ?
_diffrn_detector_area_resol_mean  ?
_diffrn_reflns_number             24066
_diffrn_reflns_av_unetI/netI      0.0280
_diffrn_reflns_av_R_equivalents   0.0287
_diffrn_reflns_limit_h_min        -22
_diffrn_reflns_limit_h_max        23
_diffrn_reflns_limit_k_min        -16
_diffrn_reflns_limit_k_max        16
_diffrn_reflns_limit_l_min        -21
_diffrn_reflns_limit_l_max        21
_diffrn_reflns_theta_min          1.893
_diffrn_reflns_theta_max          25.080
_diffrn_reflns_theta_full         22.426
_diffrn_measured_fraction_theta_max   0.939
_diffrn_measured_fraction_theta_full  0.970
_diffrn_reflns_Laue_measured_fraction_max    0.939
_diffrn_reflns_Laue_measured_fraction_full   0.970
_diffrn_reflns_point_group_measured_fraction_max   0.939
_diffrn_reflns_point_group_measured_fraction_full  0.970
_reflns_number_total              7513
_reflns_number_gt                 7025
_reflns_threshold_expression      'I > 2\s(I)'
_reflns_Friedel_coverage          0.000
_reflns_Friedel_fraction_max      .
_reflns_Friedel_fraction_full     .
 
_reflns_special_details
;
 Reflections were merged by SHELXL according to the crystal
 class for the calculation of statistics and refinement.
 
 _reflns_Friedel_fraction is defined as the number of unique
 Friedel pairs measured divided by the number that would be
 possible theoretically, ignoring centric projections and
 systematic absences.
;
 
_computing_data_collection        ?
_computing_cell_refinement        ?
_computing_data_reduction         ?
_computing_structure_solution     ?
_computing_structure_refinement 'SHELXL-2018/3 (Sheldrick, 2018)'
_computing_molecular_graphics     ?
_computing_publication_material   ?
_refine_special_details           ?
_refine_ls_structure_factor_coef  Fsqd
_refine_ls_matrix_type            full
_refine_ls_weighting_scheme       calc
_refine_ls_weighting_details
'w=1/[\s^2^(Fo^2^)+(0.0485P)^2^+1.0578P] where P=(Fo^2^+2Fc^2^)/3'
_atom_sites_solution_primary      ?
_atom_sites_solution_secondary    ?
_atom_sites_solution_hydrogens    geom
_refine_ls_hydrogen_treatment     constr
_refine_ls_extinction_method      'SHELXL-2018/3 (Sheldrick 2018)'
_refine_ls_extinction_coef        0.0017(4)
_refine_ls_extinction_expression
 'Fc^*^=kFc[1+0.001xFc^2^\l^3^/sin(2\q)]^-1/4^'
_refine_ls_number_reflns          7513
_refine_ls_number_parameters      457
_refine_ls_number_restraints      73
_refine_ls_R_factor_all           0.0328
_refine_ls_R_factor_gt            0.0310
_refine_ls_wR_factor_ref          0.0906
_refine_ls_wR_factor_gt           0.0891
_refine_ls_goodness_of_fit_ref    1.058
_refine_ls_restrained_S_all       1.055
_refine_ls_shift/su_max           0.003
_refine_ls_shift/su_mean          0.000
 
loop_
 _atom_site_label
 _atom_site_type_symbol
 _atom_site_fract_x
 _atom_site_fract_y
 _atom_site_fract_z
 _atom_site_U_iso_or_equiv
 _atom_site_adp_type
 _atom_site_occupancy
 _atom_site_site_symmetry_order  
 _atom_site_calc_flag
 _atom_site_refinement_flags_posn
 _atom_site_refinement_flags_adp
 _atom_site_refinement_flags_occupancy
 _atom_site_disorder_assembly
 _atom_site_disorder_group
Fe01 Fe 0.75517(2) 0.29006(2) 0.81364(2) 0.02461(7) Uani 1 1 d . . . . .
S002 S 0.54595(2) 0.33220(3) 0.91714(2) 0.03171(9) Uani 1 1 d . . . . .
S001 S 0.94766(2) 0.13791(3) 1.07827(2) 0.03614(10) Uani 1 1 d . . . . .
N005 N 0.71393(7) 0.13915(8) 0.79446(7) 0.0249(2) Uani 1 1 d . . . . .
N006 N 0.79878(8) 0.43803(9) 0.82323(8) 0.0319(3) Uani 1 1 d . . . . .
N003 N 0.66971(7) 0.30283(9) 0.69124(7) 0.0259(2) Uani 1 1 d . . . . .
N004 N 0.83959(7) 0.26615(9) 0.76758(7) 0.0280(2) Uani 1 1 d . . . . .
N002 N 0.67175(8) 0.32581(10) 0.85684(8) 0.0316(2) Uani 1 1 d . . . . .
N001 N 0.83948(8) 0.25605(9) 0.93162(7) 0.0297(2) Uani 1 1 d . . . . .
C015 C 0.63573(9) 0.21227(10) 0.65475(9) 0.0281(3) Uani 1 1 d . . . . .
H015 H 0.597859 0.208134 0.595424 0.034 Uiso 1 1 calc R U . . .
C016 C 0.65923(9) 0.11730(10) 0.71035(8) 0.0265(3) Uani 1 1 d . . . . .
C003 C 0.65009(8) 0.39718(10) 0.63678(8) 0.0270(3) Uani 1 1 d . . . . .
C021 C 0.85151(9) 0.16677(11) 0.73105(9) 0.0281(3) Uani 1 1 d . . . . .
C024 C 0.86540(9) -0.03037(12) 0.65806(9) 0.0309(3) Uani 1 1 d D . . . .
C007 C 0.60251(9) 0.58234(11) 0.60832(9) 0.0304(3) Uani 1 1 d . . . . .
H007 H 0.582879 0.645023 0.624799 0.036 Uiso 1 1 calc R U . . .
C012 C 0.57102(10) 0.86624(12) 0.37246(11) 0.0364(3) Uani 1 1 d . . . . .
H012 H 0.563263 0.928221 0.338053 0.044 Uiso 1 1 calc R U . . .
C010 C 0.56186(9) 0.67298(11) 0.38509(9) 0.0310(3) Uani 1 1 d . . . . .
H010 H 0.547343 0.604844 0.358372 0.037 Uiso 1 1 calc R U . . .
C022 C 0.83292(10) 0.16116(12) 0.64324(9) 0.0324(3) Uani 1 1 d . . . . .
H022 H 0.815236 0.223329 0.608305 0.039 Uiso 1 1 calc R U . . .
C008 C 0.62210(9) 0.49120(11) 0.66142(9) 0.0294(3) Uani 1 1 d . . . . .
H008 H 0.616494 0.493009 0.713658 0.035 Uiso 1 1 calc R U . . .
C025 C 0.88372(9) -0.02284(11) 0.74627(9) 0.0317(3) Uani 1 1 d . . . . .
H025 H 0.900320 -0.085170 0.781108 0.038 Uiso 1 1 calc R U . . .
C002 C 0.61990(9) 0.32858(10) 0.88224(8) 0.0276(3) Uani 1 1 d . . . . .
C004 C 0.65813(9) 0.39483(11) 0.55946(9) 0.0298(3) Uani 1 1 d . . . . .
H004 H 0.676473 0.331471 0.542472 0.036 Uiso 1 1 calc R U . . .
C020 C 0.73626(9) 0.05695(11) 0.85166(9) 0.0293(3) Uani 1 1 d . . . . .
H020 H 0.772479 0.071152 0.910336 0.035 Uiso 1 1 calc R U . . .
C005 C 0.63891(9) 0.48669(11) 0.50705(9) 0.0309(3) Uani 1 1 d . . . . .
H005 H 0.644435 0.484435 0.454775 0.037 Uiso 1 1 calc R U . . .
C009 C 0.59520(9) 0.68061(11) 0.47566(9) 0.0284(3) Uani 1 1 d . . . . .
C017 C 0.62831(10) 0.01421(11) 0.68173(9) 0.0326(3) Uani 1 1 d . . . . .
H017 H 0.590941 0.001803 0.623103 0.039 Uiso 1 1 calc R U . . .
C006 C 0.61158(9) 0.58214(10) 0.53080(9) 0.0281(3) Uani 1 1 d . . . . .
C018 C 0.65356(10) -0.07032(11) 0.74125(10) 0.0350(3) Uani 1 1 d . . . . .
H018 H 0.634255 -0.141056 0.723506 0.042 Uiso 1 1 calc R U . . .
C001 C 0.88498(9) 0.20945(10) 0.99356(9) 0.0276(3) Uani 1 1 d . . . . .
C011 C 0.54981(10) 0.76498(13) 0.33378(10) 0.0350(3) Uani 1 1 d . . . . .
H011 H 0.527328 0.758435 0.273018 0.042 Uiso 1 1 calc R U . . .
C026 C 0.87787(9) 0.07481(11) 0.78329(9) 0.0302(3) Uani 1 1 d . . . . .
H026 H 0.891499 0.078901 0.842829 0.036 Uiso 1 1 calc R U . . .
C028 C 0.86035(10) 0.45044(12) 0.79538(10) 0.0369(3) Uani 1 1 d . . . . .
C014 C 0.61556(10) 0.78341(11) 0.51347(10) 0.0338(3) Uani 1 1 d . . . . .
H014 H 0.637452 0.790516 0.574142 0.041 Uiso 1 1 calc R U . . .
C013 C 0.60379(11) 0.87532(12) 0.46232(11) 0.0379(3) Uani 1 1 d . . . . .
H013 H 0.618055 0.943672 0.488703 0.045 Uiso 1 1 calc R U . . .
C023 C 0.84061(10) 0.06300(12) 0.60724(9) 0.0340(3) Uani 1 1 d . . . . .
H023 H 0.828986 0.059661 0.548170 0.041 Uiso 1 1 calc R U . . .
C027 C 0.87965(10) 0.35122(12) 0.76209(10) 0.0348(3) Uani 1 1 d . . . . .
H027 H 0.918853 0.349167 0.738080 0.042 Uiso 1 1 calc R U . . .
C019 C 0.70783(9) -0.04809(11) 0.82734(10) 0.0325(3) Uani 1 1 d . . . . .
H019 H 0.725265 -0.103687 0.868954 0.039 Uiso 1 1 calc R U . . .
C032 C 0.77545(11) 0.52490(12) 0.85509(10) 0.0403(4) Uani 1 1 d . . . . .
H032 H 0.733404 0.517349 0.875058 0.048 Uiso 1 1 calc R U . . .
C031 C 0.81246(14) 0.62599(13) 0.85907(13) 0.0549(5) Uani 1 1 d . . . . .
H031 H 0.794104 0.685980 0.880059 0.066 Uiso 1 1 calc R U . . .
C029 C 0.90036(14) 0.54906(14) 0.79917(13) 0.0522(5) Uani 1 1 d . . . . .
H029 H 0.942896 0.555117 0.779748 0.063 Uiso 1 1 calc R U . . .
C030 C 0.87599(16) 0.63802(14) 0.83222(14) 0.0610(6) Uani 1 1 d . . . . .
H030 H 0.902260 0.705389 0.836292 0.073 Uiso 1 1 calc R U . . .
C1A C 0.8706(7) -0.1354(5) 0.6172(7) 0.0331(13) Uani 0.57(3) 1 d DG . P A 1
C2A C 0.8306(7) -0.2247(7) 0.6344(6) 0.0442(14) Uani 0.57(3) 1 d G . P A 1
H2A H 0.797113 -0.215074 0.664479 0.053 Uiso 0.57(3) 1 calc R U P A 1
C3A C 0.8407(7) -0.3282(5) 0.6066(6) 0.0500(14) Uani 0.57(3) 1 d G . P A 1
H3A H 0.813918 -0.387916 0.618067 0.060 Uiso 0.57(3) 1 calc R U P A 1
C4A C 0.8907(7) -0.3425(6) 0.5616(6) 0.0438(16) Uani 0.57(3) 1 d G . P A 1
H4A H 0.897480 -0.411822 0.543027 0.053 Uiso 0.57(3) 1 calc R U P A 1
C5A C 0.9307(6) -0.2533(9) 0.5445(5) 0.0430(14) Uani 0.57(3) 1 d G . P A 1
H5A H 0.964238 -0.262887 0.514400 0.052 Uiso 0.57(3) 1 calc R U P A 1
C6A C 0.9207(7) -0.1497(6) 0.5723(6) 0.0386(11) Uani 0.57(3) 1 d G . P A 1
H6A H 0.947434 -0.090044 0.560812 0.046 Uiso 0.57(3) 1 calc R U P A 1
C1B C 0.8802(10) -0.1367(7) 0.6260(9) 0.0335(16) Uani 0.43(3) 1 d DG . P A 2
C2B C 0.8461(10) -0.2360(8) 0.6355(8) 0.0370(16) Uani 0.43(3) 1 d G . P A 2
H2B H 0.814109 -0.239728 0.667586 0.044 Uiso 0.43(3) 1 calc R U P A 2
C3B C 0.8599(10) -0.3296(6) 0.5969(7) 0.045(2) Uani 0.43(3) 1 d G . P A 2
H3B H 0.837069 -0.395983 0.603239 0.054 Uiso 0.43(3) 1 calc R U P A 2
C4B C 0.9077(9) -0.3240(10) 0.5489(7) 0.044(2) Uani 0.43(3) 1 d G . P A 2
H4B H 0.916870 -0.386598 0.523130 0.052 Uiso 0.43(3) 1 calc R U P A 2
C5B C 0.9417(8) -0.2247(13) 0.5395(8) 0.0493(18) Uani 0.43(3) 1 d G . P A 2
H5B H 0.973712 -0.220959 0.507368 0.059 Uiso 0.43(3) 1 calc R U P A 2
C6B C 0.9280(9) -0.1311(9) 0.5780(10) 0.049(2) Uani 0.43(3) 1 d G . P A 2
H6B H 0.950754 -0.064703 0.571714 0.059 Uiso 0.43(3) 1 calc R U P A 2
 
loop_
 _atom_site_aniso_label
 _atom_site_aniso_U_11
 _atom_site_aniso_U_22
 _atom_site_aniso_U_33
 _atom_site_aniso_U_23
 _atom_site_aniso_U_13
 _atom_site_aniso_U_12
Fe01 0.03029(11) 0.01923(10) 0.02070(10) -0.00080(6) 0.00778(8) -0.00040(6)
S002 0.03695(18) 0.02954(17) 0.02765(17) 0.00142(12) 0.01318(14) 0.00390(13)
S001 0.03751(19) 0.03683(19) 0.03028(18) 0.00975(13) 0.01126(15) 0.00470(14)
N005 0.0289(5) 0.0211(5) 0.0237(5) 0.0000(4) 0.0106(4) -0.0006(4)
N006 0.0393(6) 0.0214(5) 0.0257(5) -0.0010(4) 0.0055(5) -0.0014(4)
N003 0.0307(5) 0.0207(5) 0.0234(5) 0.0008(4) 0.0092(4) 0.0014(4)
N004 0.0327(6) 0.0244(5) 0.0234(5) 0.0009(4) 0.0090(4) -0.0012(4)
N002 0.0372(6) 0.0285(6) 0.0254(5) -0.0022(4) 0.0103(5) 0.0024(5)
N001 0.0345(6) 0.0259(5) 0.0246(5) -0.0025(4) 0.0089(5) -0.0012(4)
C015 0.0330(6) 0.0242(6) 0.0226(6) -0.0003(4) 0.0079(5) -0.0009(5)
C016 0.0314(6) 0.0226(6) 0.0236(6) -0.0010(4) 0.0102(5) -0.0015(5)
C003 0.0306(6) 0.0214(6) 0.0238(6) 0.0021(4) 0.0071(5) 0.0003(5)
C021 0.0299(6) 0.0265(6) 0.0279(6) -0.0004(5) 0.0128(5) -0.0008(5)
C024 0.0284(6) 0.0314(7) 0.0316(7) -0.0015(5) 0.0119(5) 0.0031(5)
C007 0.0375(7) 0.0233(6) 0.0298(6) 0.0008(5) 0.0141(6) 0.0047(5)
C012 0.0426(8) 0.0293(7) 0.0391(8) 0.0108(6) 0.0193(7) 0.0049(6)
C010 0.0345(7) 0.0264(6) 0.0300(7) 0.0011(5) 0.0121(6) 0.0024(5)
C022 0.0396(7) 0.0296(6) 0.0285(6) 0.0040(5) 0.0152(6) 0.0015(5)
C008 0.0364(7) 0.0269(6) 0.0242(6) 0.0014(5) 0.0126(5) 0.0027(5)
C025 0.0309(6) 0.0297(6) 0.0309(7) 0.0044(5) 0.0099(5) 0.0053(5)
C002 0.0355(7) 0.0205(5) 0.0202(5) 0.0000(4) 0.0060(5) 0.0034(5)
C004 0.0387(7) 0.0212(6) 0.0284(6) -0.0007(5) 0.0135(5) 0.0023(5)
C020 0.0341(6) 0.0258(6) 0.0258(6) 0.0022(5) 0.0111(5) -0.0020(5)
C005 0.0418(7) 0.0251(6) 0.0273(6) 0.0019(5) 0.0166(6) 0.0023(5)
C009 0.0319(6) 0.0235(6) 0.0299(6) 0.0035(5) 0.0134(5) 0.0036(5)
C017 0.0397(7) 0.0254(6) 0.0276(6) -0.0032(5) 0.0099(6) -0.0054(5)
C006 0.0318(6) 0.0223(6) 0.0274(6) 0.0020(5) 0.0102(5) 0.0017(5)
C018 0.0446(8) 0.0215(6) 0.0362(7) -0.0018(5) 0.0153(6) -0.0056(5)
C001 0.0317(6) 0.0256(6) 0.0255(6) -0.0027(5) 0.0124(5) -0.0024(5)
C011 0.0384(7) 0.0355(7) 0.0291(7) 0.0062(6) 0.0130(6) 0.0051(6)
C026 0.0319(6) 0.0313(6) 0.0250(6) 0.0020(5) 0.0103(5) 0.0022(5)
C028 0.0456(8) 0.0272(7) 0.0316(7) 0.0003(5) 0.0109(6) -0.0084(6)
C014 0.0438(8) 0.0268(6) 0.0301(7) 0.0013(5) 0.0154(6) 0.0024(5)
C013 0.0489(8) 0.0236(6) 0.0404(8) 0.0012(6) 0.0188(7) 0.0007(6)
C023 0.0405(7) 0.0363(7) 0.0274(6) 0.0002(5) 0.0167(6) 0.0021(6)
C027 0.0410(8) 0.0329(7) 0.0302(7) -0.0003(5) 0.0152(6) -0.0073(6)
C019 0.0385(7) 0.0241(6) 0.0330(7) 0.0044(5) 0.0138(6) -0.0021(5)
C032 0.0495(9) 0.0244(6) 0.0341(7) -0.0059(5) 0.0061(7) 0.0016(6)
C031 0.0711(12) 0.0229(7) 0.0503(10) -0.0071(6) 0.0076(9) -0.0023(7)
C029 0.0655(11) 0.0352(8) 0.0515(10) 0.0010(7) 0.0214(9) -0.0177(8)
C030 0.0821(15) 0.0274(8) 0.0590(12) -0.0028(7) 0.0173(11) -0.0189(8)
C1A 0.029(3) 0.034(2) 0.028(3) -0.0014(16) 0.005(2) 0.0100(14)
C2A 0.038(3) 0.031(2) 0.058(3) -0.0055(18) 0.015(2) 0.008(2)
C3A 0.050(3) 0.0391(19) 0.054(3) -0.0067(17) 0.0162(19) 0.0069(17)
C4A 0.056(3) 0.0353(18) 0.032(3) -0.0002(18) 0.0111(18) 0.0143(18)
C5A 0.048(3) 0.039(3) 0.041(2) -0.005(2) 0.0181(17) 0.014(2)
C6A 0.036(2) 0.039(2) 0.035(2) -0.0117(18) 0.0101(16) 0.0036(19)
C1B 0.023(3) 0.036(3) 0.026(3) -0.006(2) -0.004(2) 0.0090(18)
C2B 0.033(4) 0.033(2) 0.040(3) -0.001(2) 0.012(2) 0.016(2)
C3B 0.062(5) 0.032(2) 0.043(3) -0.0051(19) 0.025(3) 0.010(2)
C4B 0.056(4) 0.039(3) 0.032(3) 0.004(3) 0.016(2) 0.021(3)
C5B 0.048(4) 0.042(4) 0.053(3) -0.002(3) 0.019(3) 0.014(3)
C6B 0.044(4) 0.048(3) 0.053(5) -0.015(3) 0.020(4) 0.009(3)
 
_geom_special_details
;
 All esds (except the esd in the dihedral angle between two l.s. planes)
 are estimated using the full covariance matrix.  The cell esds are taken
 into account individually in the estimation of esds in distances, angles
 and torsion angles; correlations between esds in cell parameters are only
 used when they are defined by crystal symmetry.  An approximate (isotropic)
 treatment of cell esds is used for estimating esds involving l.s. planes.
;
 
loop_
 _geom_bond_atom_site_label_1
 _geom_bond_atom_site_label_2
 _geom_bond_distance
 _geom_bond_site_symmetry_2
 _geom_bond_publ_flag
Fe01 N002 1.9298(13) . ?
Fe01 N001 1.9344(11) . ?
Fe01 N006 1.9426(12) . ?
Fe01 N004 1.9531(12) . ?
Fe01 N003 1.9556(11) . ?
Fe01 N005 1.9568(11) . ?
S002 C002 1.6257(15) . ?
S001 C001 1.6248(14) . ?
N005 C020 1.3315(16) . ?
N005 C016 1.3475(16) . ?
N006 C032 1.3324(19) . ?
N006 C028 1.347(2) . ?
N003 C015 1.2807(16) . ?
N003 C003 1.4236(16) . ?
N004 C027 1.2768(18) . ?
N004 C021 1.4204(17) . ?
N002 C002 1.151(2) . ?
N001 C001 1.1503(18) . ?
C015 C016 1.4386(17) . ?
C016 C017 1.3743(18) . ?
C003 C004 1.374(2) . ?
C003 C008 1.3822(18) . ?
C021 C022 1.3773(19) . ?
C021 C026 1.3806(18) . ?
C024 C023 1.382(2) . ?
C024 C025 1.386(2) . ?
C024 C1B 1.475(7) . ?
C024 C1A 1.481(5) . ?
C007 C008 1.3793(18) . ?
C007 C006 1.387(2) . ?
C012 C013 1.375(2) . ?
C012 C011 1.376(2) . ?
C010 C011 1.3817(19) . ?
C010 C009 1.3845(19) . ?
C022 C023 1.380(2) . ?
C025 C026 1.3742(19) . ?
C004 C005 1.3804(18) . ?
C020 C019 1.3748(18) . ?
C005 C006 1.3847(18) . ?
C009 C014 1.3865(19) . ?
C009 C006 1.4745(18) . ?
C017 C018 1.376(2) . ?
C018 C019 1.372(2) . ?
C028 C029 1.380(2) . ?
C028 C027 1.439(2) . ?
C014 C013 1.380(2) . ?
C032 C031 1.382(2) . ?
C031 C030 1.367(3) . ?
C029 C030 1.372(3) . ?
C1A C2A 1.3900 . ?
C1A C6A 1.3900 . ?
C2A C3A 1.3900 . ?
C3A C4A 1.3900 . ?
C4A C5A 1.3900 . ?
C5A C6A 1.3900 . ?
C1B C2B 1.3900 . ?
C1B C6B 1.3900 . ?
C2B C3B 1.3900 . ?
C3B C4B 1.3900 . ?
C4B C5B 1.3900 . ?
C5B C6B 1.3900 . ?
 
loop_
 _geom_angle_atom_site_label_1
 _geom_angle_atom_site_label_2
 _geom_angle_atom_site_label_3
 _geom_angle
 _geom_angle_site_symmetry_1
 _geom_angle_site_symmetry_3
 _geom_angle_publ_flag
N002 Fe01 N001 90.56(5) . . ?
N002 Fe01 N006 94.80(5) . . ?
N001 Fe01 N006 91.40(5) . . ?
N002 Fe01 N004 175.43(5) . . ?
N001 Fe01 N004 91.21(5) . . ?
N006 Fe01 N004 80.95(5) . . ?
N002 Fe01 N003 92.19(5) . . ?
N001 Fe01 N003 172.09(5) . . ?
N006 Fe01 N003 95.75(5) . . ?
N004 Fe01 N003 86.60(5) . . ?
N002 Fe01 N005 89.93(5) . . ?
N001 Fe01 N005 91.36(5) . . ?
N006 Fe01 N005 174.50(5) . . ?
N004 Fe01 N005 94.23(5) . . ?
N003 Fe01 N005 81.24(5) . . ?
C020 N005 C016 117.67(11) . . ?
C020 N005 Fe01 128.66(9) . . ?
C016 N005 Fe01 113.57(8) . . ?
C032 N006 C028 118.42(13) . . ?
C032 N006 Fe01 127.15(12) . . ?
C028 N006 Fe01 114.41(10) . . ?
C015 N003 C003 117.50(11) . . ?
C015 N003 Fe01 114.63(9) . . ?
C003 N003 Fe01 127.34(9) . . ?
C027 N004 C021 118.80(13) . . ?
C027 N004 Fe01 115.47(10) . . ?
C021 N004 Fe01 125.27(9) . . ?
C002 N002 Fe01 168.54(11) . . ?
C001 N001 Fe01 162.65(11) . . ?
N003 C015 C016 116.50(12) . . ?
N005 C016 C017 122.70(12) . . ?
N005 C016 C015 113.41(11) . . ?
C017 C016 C015 123.88(12) . . ?
C004 C003 C008 119.89(12) . . ?
C004 C003 N003 120.28(12) . . ?
C008 C003 N003 119.83(12) . . ?
C022 C021 C026 120.40(13) . . ?
C022 C021 N004 120.12(12) . . ?
C026 C021 N004 119.41(12) . . ?
C023 C024 C025 118.52(13) . . ?
C023 C024 C1B 124.0(5) . . ?
C025 C024 C1B 117.3(6) . . ?
C023 C024 C1A 119.6(4) . . ?
C025 C024 C1A 121.8(4) . . ?
C008 C007 C006 121.15(12) . . ?
C013 C012 C011 119.63(13) . . ?
C011 C010 C009 121.05(13) . . ?
C021 C022 C023 119.80(13) . . ?
C007 C008 C003 119.81(13) . . ?
C026 C025 C024 121.36(13) . . ?
N002 C002 S002 179.43(13) . . ?
C003 C004 C005 119.87(12) . . ?
N005 C020 C019 122.54(13) . . ?
C004 C005 C006 121.27(13) . . ?
C010 C009 C014 118.10(13) . . ?
C010 C009 C006 121.12(12) . . ?
C014 C009 C006 120.75(13) . . ?
C016 C017 C018 118.91(13) . . ?
C005 C006 C007 118.00(12) . . ?
C005 C006 C009 120.20(12) . . ?
C007 C006 C009 121.79(12) . . ?
C019 C018 C017 118.61(13) . . ?
N001 C001 S001 177.10(13) . . ?
C012 C011 C010 120.06(14) . . ?
C025 C026 C021 119.21(13) . . ?
N006 C028 C029 122.63(16) . . ?
N006 C028 C027 113.26(12) . . ?
C029 C028 C027 124.11(17) . . ?
C013 C014 C009 120.91(14) . . ?
C012 C013 C014 120.25(14) . . ?
C022 C023 C024 120.68(13) . . ?
N004 C027 C028 115.81(14) . . ?
C018 C019 C020 119.54(13) . . ?
N006 C032 C031 121.33(18) . . ?
C030 C031 C032 120.15(18) . . ?
C030 C029 C028 118.52(19) . . ?
C031 C030 C029 118.92(16) . . ?
C2A C1A C6A 120.0 . . ?
C2A C1A C024 116.7(6) . . ?
C6A C1A C024 122.9(5) . . ?
C1A C2A C3A 120.0 . . ?
C2A C3A C4A 120.0 . . ?
C5A C4A C3A 120.0 . . ?
C4A C5A C6A 120.0 . . ?
C5A C6A C1A 120.0 . . ?
C2B C1B C6B 120.0 . . ?
C2B C1B C024 125.5(7) . . ?
C6B C1B C024 114.4(7) . . ?
C1B C2B C3B 120.0 . . ?
C4B C3B C2B 120.0 . . ?
C5B C4B C3B 120.0 . . ?
C6B C5B C4B 120.0 . . ?
C5B C6B C1B 120.0 . . ?
 
_refine_diff_density_max    0.342
_refine_diff_density_min   -0.395
_refine_diff_density_rms    0.051

_shelx_res_file
;

TITL sc2_093K_a.res in P2(1)/c
    SC2_135K.res
    created by SHELXL-2018/3 at 12:18:55 on 15-Apr-2021
REM Old TITL SC2_093K in P2(1)/c
REM SHELXT solution in P2(1)/c: R1 0.091, Rweak 0.004, Alpha 0.025
REM <I/s>   0.460 for  267 systematic absences,  Orientation as input
REM Formula found by SHELXT:  C38 N6 S2 Fe

CELL 0.63582 17.2881 12.2499 16.9117 90.0000 115.8585 90.0000
ZERR 4.000 0.0001 0.0001 0.0002 0.0000 0.0010 0.0000
LATT  1
SYMM -X, 1/2+Y, 1/2-Z
SFAC C H N S FE
DISP $C  0.00244  0.00131  9.14798!source kissel
DISP $H -0.00002  0.00000  0.66440!source kissel
DISP $N  0.00493  0.00266 15.07095!source kissel
DISP $S  0.10506  0.10024 379.49005!source kissel
DISP $Fe  0.32649  0.69602 2544.24973!source kissel
UNIT 152.00 112.00 24.00 8.00 4.00
OMIT -5 0 2
OMIT 4 0 0
OMIT 2 0 2
L.S. 30
REM DAMP 100
REM ISOR 0.04 0.06 C1A > C6A
REM ISOR 0.04 0.06 C1B > C6B
RIGU 0.002 0.002 C1A > C6A
RIGU 0.002 0.002  C1B > C6B
SADI C024 C1A C024 C1B
BOND
LIST 6
SHEL 99 0.75
ACTA
FMAP 2
PLAN 20
WGHT    0.048500    1.057800
EXTI    0.001702
FVAR       3.14761   0.57338   0.07947
FE01  5    0.755170    0.290055    0.813645    11.00000    0.03029    0.01923 =
         0.02070   -0.00080    0.00778   -0.00040
S002  4    0.545946    0.332197    0.917144    11.00000    0.03695    0.02954 =
         0.02765    0.00142    0.01318    0.00390
S001  4    0.947656    0.137911    1.078266    11.00000    0.03751    0.03683 =
         0.03028    0.00975    0.01126    0.00470
N005  3    0.713929    0.139146    0.794456    11.00000    0.02893    0.02114 =
         0.02370   -0.00004    0.01055   -0.00064
N006  3    0.798785    0.438025    0.823226    11.00000    0.03932    0.02144 =
         0.02566   -0.00100    0.00546   -0.00141
N003  3    0.669711    0.302825    0.691242    11.00000    0.03068    0.02073 =
         0.02337    0.00076    0.00919    0.00138
N004  3    0.839589    0.266152    0.767576    11.00000    0.03269    0.02438 =
         0.02342    0.00091    0.00896   -0.00120
N002  3    0.671752    0.325812    0.856837    11.00000    0.03722    0.02849 =
         0.02538   -0.00224    0.01031    0.00242
N001  3    0.839480    0.256047    0.931617    11.00000    0.03446    0.02592 =
         0.02456   -0.00252    0.00894   -0.00123
C015  1    0.635733    0.212274    0.654751    11.00000    0.03299    0.02425 =
         0.02263   -0.00025    0.00789   -0.00089
AFIX  43
H015  2    0.597859    0.208134    0.595424    11.00000   -1.20000
AFIX   0
C016  1    0.659227    0.117297    0.710348    11.00000    0.03145    0.02263 =
         0.02358   -0.00096    0.01016   -0.00149
C003  1    0.650094    0.397178    0.636784    11.00000    0.03056    0.02142 =
         0.02378    0.00213    0.00707    0.00031
C021  1    0.851514    0.166769    0.731046    11.00000    0.02989    0.02653 =
         0.02791   -0.00043    0.01277   -0.00077
C024    1    0.865397   -0.030371    0.658056    11.00000    0.02838    0.03136 =
         0.03162   -0.00150    0.01186    0.00307
C007  1    0.602511    0.582342    0.608322    11.00000    0.03752    0.02332 =
         0.02979    0.00075    0.01412    0.00474
AFIX  43
H007  2    0.582879    0.645023    0.624799    11.00000   -1.20000
AFIX   0
C012  1    0.571025    0.866245    0.372461    11.00000    0.04256    0.02932 =
         0.03907    0.01085    0.01932    0.00494
AFIX  43
H012  2    0.563263    0.928221    0.338053    11.00000   -1.20000
AFIX   0
C010  1    0.561859    0.672979    0.385093    11.00000    0.03454    0.02641 =
         0.03001    0.00114    0.01208    0.00239
AFIX  43
H010  2    0.547343    0.604844    0.358372    11.00000   -1.20000
AFIX   0
C022  1    0.832919    0.161159    0.643237    11.00000    0.03957    0.02955 =
         0.02849    0.00404    0.01517    0.00151
AFIX  43
H022  2    0.815236    0.223329    0.608305    11.00000   -1.20000
AFIX   0
C008  1    0.622102    0.491202    0.661425    11.00000    0.03637    0.02686 =
         0.02423    0.00135    0.01259    0.00271
AFIX  43
H008  2    0.616494    0.493009    0.713658    11.00000   -1.20000
AFIX   0
C025  1    0.883723   -0.022845    0.746269    11.00000    0.03088    0.02965 =
         0.03086    0.00435    0.00990    0.00531
AFIX  43
H025  2    0.900320   -0.085170    0.781108    11.00000   -1.20000
AFIX   0
C002  1    0.619896    0.328575    0.882244    11.00000    0.03554    0.02052 =
         0.02020    0.00004    0.00601    0.00341
C004  1    0.658127    0.394827    0.559456    11.00000    0.03869    0.02120 =
         0.02837   -0.00073    0.01351    0.00233
AFIX  43
H004  2    0.676473    0.331471    0.542472    11.00000   -1.20000
AFIX   0
C020  1    0.736258    0.056954    0.851665    11.00000    0.03407    0.02582 =
         0.02582    0.00218    0.01108   -0.00202
AFIX  43
H020  2    0.772479    0.071152    0.910336    11.00000   -1.20000
AFIX   0
C005  1    0.638913    0.486693    0.507045    11.00000    0.04181    0.02509 =
         0.02730    0.00191    0.01657    0.00226
AFIX  43
H005  2    0.644435    0.484435    0.454775    11.00000   -1.20000
AFIX   0
C009  1    0.595204    0.680608    0.475663    11.00000    0.03186    0.02345 =
         0.02991    0.00352    0.01337    0.00359
C017  1    0.628314    0.014212    0.681734    11.00000    0.03974    0.02536 =
         0.02760   -0.00323    0.00987   -0.00541
AFIX  43
H017  2    0.590941    0.001803    0.623103    11.00000   -1.20000
AFIX   0
C006  1    0.611575    0.582140    0.530796    11.00000    0.03177    0.02235 =
         0.02743    0.00196    0.01022    0.00170
C018  1    0.653565   -0.070323    0.741253    11.00000    0.04460    0.02155 =
         0.03620   -0.00177    0.01526   -0.00558
AFIX  43
H018  2    0.634255   -0.141056    0.723506    11.00000   -1.20000
AFIX   0
C001  1    0.884978    0.209445    0.993564    11.00000    0.03165    0.02559 =
         0.02547   -0.00270    0.01238   -0.00237
C011  1    0.549807    0.764981    0.333775    11.00000    0.03838    0.03551 =
         0.02913    0.00623    0.01296    0.00514
AFIX  43
H011  2    0.527328    0.758435    0.273018    11.00000   -1.20000
AFIX   0
C026  1    0.877869    0.074809    0.783291    11.00000    0.03192    0.03126 =
         0.02504    0.00195    0.01033    0.00216
AFIX  43
H026  2    0.891499    0.078901    0.842829    11.00000   -1.20000
AFIX   0
C028  1    0.860350    0.450444    0.795384    11.00000    0.04561    0.02717 =
         0.03158    0.00029    0.01090   -0.00845
C014  1    0.615560    0.783411    0.513469    11.00000    0.04380    0.02679 =
         0.03015    0.00131    0.01544    0.00240
AFIX  43
H014  2    0.637452    0.790516    0.574142    11.00000   -1.20000
AFIX   0
C013  1    0.603786    0.875324    0.462320    11.00000    0.04894    0.02356 =
         0.04038    0.00120    0.01883    0.00067
AFIX  43
H013  2    0.618055    0.943672    0.488703    11.00000   -1.20000
AFIX   0
C023  1    0.840609    0.062997    0.607241    11.00000    0.04049    0.03627 =
         0.02741    0.00022    0.01675    0.00215
AFIX  43
H023  2    0.828986    0.059661    0.548170    11.00000   -1.20000
AFIX   0
C027  1    0.879652    0.351220    0.762092    11.00000    0.04096    0.03288 =
         0.03025   -0.00031    0.01517   -0.00734
AFIX  43
H027  2    0.918853    0.349167    0.738080    11.00000   -1.20000
AFIX   0
C019  1    0.707832   -0.048088    0.827344    11.00000    0.03854    0.02413 =
         0.03301    0.00439    0.01382   -0.00207
AFIX  43
H019  2    0.725265   -0.103687    0.868954    11.00000   -1.20000
AFIX   0
C032  1    0.775446    0.524896    0.855092    11.00000    0.04948    0.02441 =
         0.03412   -0.00590    0.00613    0.00158
AFIX  43
H032  2    0.733404    0.517349    0.875058    11.00000   -1.20000
AFIX   0
C031  1    0.812456    0.625992    0.859070    11.00000    0.07114    0.02285 =
         0.05029   -0.00707    0.00761   -0.00235
AFIX  43
H031  2    0.794104    0.685980    0.880059    11.00000   -1.20000
AFIX   0
C029  1    0.900357    0.549062    0.799167    11.00000    0.06554    0.03516 =
         0.05155    0.00097    0.02145   -0.01768
AFIX  43
H029  2    0.942896    0.555117    0.779748    11.00000   -1.20000
AFIX   0
C030  1    0.875988    0.638015    0.832220    11.00000    0.08214    0.02742 =
         0.05898   -0.00276    0.01729   -0.01891
AFIX  43
H030  2    0.902260    0.705389    0.836292    11.00000   -1.20000
AFIX  66
REM #####
PART 1
C1A   1    0.870607   -0.135423    0.617247    21.00000    0.02906    0.03390 =
         0.02792   -0.00144    0.00471    0.01003
C2A   1    0.830610   -0.224657    0.634398    21.00000    0.03839    0.03059 =
         0.05766   -0.00553    0.01537    0.00755
AFIX  43
H2A   2    0.797113   -0.215074    0.664479    21.00000   -1.20000
AFIX  65
C3A   1    0.840679   -0.328213    0.606591    21.00000    0.05003    0.03908 =
         0.05387   -0.00671    0.01622    0.00690
AFIX  43
H3A   2    0.813918   -0.387916    0.618067    21.00000   -1.20000
AFIX  65
C4A   1    0.890744   -0.342536    0.561632    21.00000    0.05569    0.03529 =
         0.03196   -0.00020    0.01115    0.01426
AFIX  43
H4A   2    0.897480   -0.411822    0.543027    21.00000   -1.20000
AFIX  65
C5A   1    0.930741   -0.253303    0.544481    21.00000    0.04790    0.03870 =
         0.04101   -0.00531    0.01810    0.01420
AFIX  43
H5A   2    0.964238   -0.262887    0.514400    21.00000   -1.20000
AFIX  65
C6A   1    0.920673   -0.149747    0.572288    21.00000    0.03577    0.03940 =
         0.03489   -0.01167    0.01013    0.00360
AFIX  43
H6A   2    0.947434   -0.090044    0.560812    21.00000   -1.20000
AFIX  66
PART 2
C1B   1    0.880155   -0.136724    0.626030   -21.00000    0.02329    0.03643 =
         0.02551   -0.00556   -0.00355    0.00901
C2B   1    0.846099   -0.235965    0.635474   -21.00000    0.03313    0.03337 =
         0.03986   -0.00126    0.01153    0.01620
AFIX  43
H2B   2    0.814109   -0.239728    0.667586   -21.00000   -1.20000
AFIX  65
C3B   1    0.859855   -0.329584    0.596921   -21.00000    0.06191    0.03168 =
         0.04265   -0.00506    0.02484    0.00966
AFIX  43
H3B   2    0.837069   -0.395983    0.603239   -21.00000   -1.20000
AFIX  65
C4B   1    0.907667   -0.323961    0.548925   -21.00000    0.05650    0.03851 =
         0.03248    0.00368    0.01629    0.02050
AFIX  43
H4B   2    0.916870   -0.386598    0.523130   -21.00000   -1.20000
AFIX  65
C5B   1    0.941723   -0.224720    0.539481   -21.00000    0.04832    0.04238 =
         0.05338   -0.00249    0.01874    0.01379
AFIX  43
H5B   2    0.973712   -0.220959    0.507368   -21.00000   -1.20000
AFIX  65
C6B   1    0.927968   -0.131101    0.578033   -21.00000    0.04423    0.04843 =
         0.05316   -0.01466    0.01992    0.00876
AFIX  43
H6B   2    0.950754   -0.064703    0.571714   -21.00000   -1.20000
PART 0
AFIX   0
HKLF 4


REM  sc2_093K_a.res in P2(1)/c
REM wR2 = 0.0906, GooF = S = 1.058, Restrained GooF = 1.055 for all data
REM R1 = 0.0310 for 7025 Fo > 4sig(Fo) and 0.0328 for all 7513 data
REM 457 parameters refined using 73 restraints

END

WGHT      0.0484      1.0586

REM Highest difference peak  0.342,  deepest hole -0.395,  1-sigma level  0.051
Q1    1   0.6524  0.1618  0.6795  11.00000  0.05    0.34
Q2    1   0.6455 -0.0291  0.7121  11.00000  0.05    0.33
Q3    1   0.6244  0.5338  0.5168  11.00000  0.05    0.32
Q4    1   0.5999  0.6302  0.5025  11.00000  0.05    0.32
Q5    1   0.6325  0.4412  0.6471  11.00000  0.05    0.30
Q6    1   0.8484  0.1611  0.6918  11.00000  0.05    0.30
Q7    1   0.8717  0.4014  0.7863  11.00000  0.05    0.30
Q8    1   0.8722  0.1251  0.7574  11.00000  0.05    0.28
Q9    1   0.5518  0.7164  0.3591  11.00000  0.05    0.28
Q10   1   0.8281  0.6478  0.8141  11.00000  0.05    0.27
Q11   1   0.8698 -0.0843  0.6415  11.00000  0.05    0.27
Q12   1   0.6324  0.4381  0.5319  11.00000  0.05    0.27
Q13   1   0.8871 -0.1453  0.5776  11.00000  0.05    0.26
Q14   1   0.6616  0.3465  0.6657  11.00000  0.05    0.26
Q15   1   0.9543  0.1926  1.1074  11.00000  0.05    0.26
Q16   1   0.8688 -0.1862  0.6389  11.00000  0.05    0.26
Q17   1   0.6367  0.0655  0.6992  11.00000  0.05    0.26
Q18   1   0.8790  0.4947  0.8022  11.00000  0.05    0.25
Q19   1   0.6103  0.5355  0.6339  11.00000  0.05    0.25
Q20   1   0.5885  0.7300  0.4934  11.00000  0.05    0.25
;
_shelx_res_checksum   71932

_shelx_hkl_file
;
  -2   0   0 174786. 5797.66   1
   2   0   0 150539. 5796.89   1
  -3   0   0 49521.4 1742.76   1
   3   0   0 47379.3 1742.57   1
  -4   0   0 981775. 35387.7   1
   4   0   0 999999. 35387.4   1
  -5   0   0 2914.44 121.374   1
   5   0   0 2588.79 117.901   1
  -7   0   0 930.611 57.7187   1
   7   0   0 802.789 55.3397   1
  -8   0   0 52209.2 1949.89   1
   8   0   0 55092.9 1950.34   1
  -9   0   0 166.830 32.0696   1
   9   0   0 146.257 29.9626   1
 -10   0   0 177335. 6233.66   1
  10   0   0 169548. 6232.88   1
 -11   0   0 261.148 39.8272   1
  11   0   0 460.203 49.4978   1
  13   0   0 4219.33 197.209   1
 -13   0   0 4038.56 194.274   1
  14   0   0 11469.8 476.739   1
 -14   0   0 12342.3 481.302   1
 -15   0   0 64.5480 34.3311   1
  15   0   0 139.294 37.2930   1
  16   0   0 4567.14 220.694   1
 -16   0   0 4669.71 223.853   1
  17   0   0 2796.02 157.629   1
 -17   0   0 3167.41 164.727   1
  18   0   0 5699.52 261.575   1
 -18   0   0 5677.58 262.658   1
  19   0   0 2248.21 131.256   1
 -19   0   0 1612.23 114.281   1
  21   0   0 91.1579 48.0814   1
 -21   0   0 90.9535 45.0970   1
  22   0   0 1576.72 114.119   1
 -22   0   0 2105.63 124.579   1
  23   0   0 912.038 83.5050   1
 -23   0   0 968.058 84.4108   1
  24   0   0 1867.47 121.120   1
 -24   0   0 1932.89 123.317   1
  25   0   0 401.501 64.2990   1
 -25   0   0 467.990 63.1908   1
  26   0   0 118.973 49.2206   1
   1   1   0 286280. 10112.9   1
  -1  -1   0 263966. 10112.7   1
  -1   1   0 296317. 10113.8   1
   1  -1   0 289019. 10113.9   1
   2   1   0 324.986 21.6476   1
  -2  -1   0 288.429 21.0786   1
   2  -1   0 292.746 23.2826   1
   3   1   0 252048. 8742.59   1
  -3   1   0 242659. 8743.11   1
   3  -1   0 242822. 8745.32   1
  -3  -1   0 240489. 8741.90   1
   4  -1   0 38726.5 1358.76   1
  -4  -1   0 35340.2 1355.85   1
   4   1   0 39009.2 1357.75   1
  -4   1   0 37153.9 1357.54   1
   5   1   0 1202.93 65.2530   1
  -5  -1   0 1350.29 65.8380   1
   5  -1   0 1304.84 68.7146   1
   6  -1   0 372.938 36.2189   1
  -6   1   0 317.140 34.3854   1
   7   1   0 21474.0 814.037   1
  -7  -1   0 23167.7 816.561   1
   7  -1   0 22275.2 819.801   1
  -7   1   0 21033.9 812.457   1
   8   1   0 11847.0 455.870   1
  -8  -1   0 12281.9 456.595   1
   8  -1   0 11664.8 457.732   1
  -8   1   0 11325.3 454.280   1
   9   1   0 128836. 4718.49   1
  -9  -1   0 129588. 4719.39   1
   9  -1   0 133133. 4721.45   1
  -9   1   0 132991. 4719.61   1
  10   1   0 1290.73 80.9478   1
 -10  -1   0 1246.68 80.4135   1
  10  -1   0 1131.13 77.8548   1
 -10   1   0 1399.76 83.4345   1
  11   1   0 51701.9 1934.46   1
 -11  -1   0 54136.8 1937.34   1
  11  -1   0 51492.7 1933.74   1
 -11   1   0 54263.6 1935.79   1
  12  -1   0 1207.17 82.7528   1
 -12   1   0 1185.38 83.2914   1
  13   1   0 3426.06 168.326   1
  13  -1   0 3216.75 165.834   1
 -13   1   0 3179.76 166.731   1
  14   1   0 656.283 66.0060   1
 -14  -1   0 644.417 66.0939   1
  14  -1   0 698.140 67.4068   1
 -14   1   0 711.277 67.2543   1
  15   1   0 11927.9 486.875   1
  15  -1   0 12132.5 487.777   1
 -15   1   0 12085.7 487.261   1
 -16  -1   0 3252.93 171.208   1
  16  -1   0 3278.47 171.020   1
  17   1   0 494.935 61.1260   1
 -17  -1   0 443.968 61.5516   1
  17  -1   0 649.788 69.1489   1
 -17   1   0 453.298 58.7081   1
  18   1   0 311.639 51.4986   1
 -18  -1   0 167.567 45.0871   1
  18  -1   0 205.339 48.9900   1
 -18   1   0 323.258 54.9946   1
  19  -1   0 2038.59 123.367   1
  19   1   0 1695.19 114.319   1
 -19  -1   0 1664.42 115.317   1
 -19   1   0 2034.52 124.170   1
  20  -1   0 117.758 41.7583   1
 -20   1   0 160.494 46.2185   1
  21  -1   0 1121.40 92.2396   1
  21   1   0 1119.47 90.0909   1
 -21  -1   0 1232.70 93.4127   1
 -21   1   0 1231.28 94.5370   1
  22   1   0 2855.82 167.841   1
  22  -1   0 3392.68 173.902   1
 -22  -1   0 3247.76 173.031   1
 -22   1   0 3128.88 170.131   1
  23  -1   0 901.855 86.7388   1
  23   1   0 1043.55 88.5970   1
 -23   1   0 1055.41 88.5090   1
 -23  -1   0 1117.89 90.8861   1
  24  -1   0 610.652 79.4032   1
  24   1   0 819.556 80.0646   1
 -24   1   0 712.038 78.0332   1
  25  -1   0 888.774 83.6112   1
  25   1   0 889.119 89.5661   1
 -25  -1   0 888.402 85.4103   1
 -25   1   0 1153.24 90.5725   1
  26  -1   0 74.0622 42.2555   1
  26   1   0 152.303 51.2347   1
 -26   1   0 87.8800 41.9902   1
   0   2   0 146756. 5423.91   1
   0  -2   0 156958. 5425.01   1
  -1   2   0 42.1113 15.8112   1
   1  -2   0 5.21430 13.6516   1
   2   2   0 1036.24 50.6367   1
  -2  -2   0 1037.62 50.9296   1
  -2   2   0 1026.12 52.9549   1
   2  -2   0 1047.75 53.0565   1
  -3   2   0 62212.6 2317.57   1
  -3  -2   0 63924.0 2316.40   1
   3   2   0 64845.0 2316.40   1
   3  -2   0 66973.3 2319.31   1
  -4   2   0 49152.0 1735.90   1
   4   2   0 46111.7 1733.29   1
  -4  -2   0 47495.6 1733.32   1
   4  -2   0 49469.8 1735.72   1
  -5  -2   0 878.029 51.4157   1
   5   2   0 826.495 51.0956   1
  -6   2   0 5731.32 236.427   1
   6  -2   0 5837.71 237.309   1
   7  -2   0 8561.30 344.891   1
  -7  -2   0 8708.19 342.870   1
  -7   2   0 8890.16 346.533   1
   7   2   0 8742.14 342.125   1
   8  -2   0 9687.94 384.235   1
  -8  -2   0 9694.40 379.597   1
  -8   2   0 9685.98 380.402   1
   8   2   0 9605.44 378.146   1
   9  -2   0 83.4913 29.6606   1
  -9  -2   0 92.1042 26.9249   1
  -9   2   0 66.7170 24.8314   1
   9   2   0 86.5559 27.1548   1
  10  -2   0 69872.0 2384.35   1
 -10  -2   0 65924.2 2376.52   1
 -10   2   0 60494.3 2373.52   1
  10   2   0 66219.7 2376.55   1
  11  -2   0 405.927 50.0591   1
 -11  -2   0 345.952 43.6594   1
 -11   2   0 390.650 48.0138   1
  11   2   0 493.868 47.3790   1
  12  -2   0 32439.5 1218.39   1
 -12   2   0 32872.7 1216.92   1
  13  -2   0 14343.4 594.111   1
 -13  -2   0 15668.3 597.041   1
 -13   2   0 16107.0 600.266   1
  13   2   0 14859.1 592.736   1
  14  -2   0 17815.0 682.974   1
 -14   2   0 18351.6 687.004   1
  14   2   0 16701.0 676.908   1
  15  -2   0 2593.69 145.069   1
 -15  -2   0 2887.10 147.820   1
 -15   2   0 2736.18 148.785   1
  15   2   0 2405.13 139.670   1
 -16  -2   0 1430.96 100.312   1
  16   2   0 1560.93 101.776   1
 -17  -2   0 329.314 53.1815   1
  17  -2   0 350.072 55.6935   1
  17   2   0 365.092 52.0057   1
 -18  -2   0 245.975 47.4137   1
 -18   2   0 159.740 46.8035   1
  18   2   0 241.281 44.7604   1
  19  -2   0 166.187 49.0106   1
 -19  -2   0 136.063 45.2432   1
 -19   2   0 207.662 48.1716   1
  19   2   0 146.002 43.6969   1
 -20   2   0 2115.06 129.660   1
  20  -2   0 1875.68 126.038   1
  21  -2   0 53.4536 41.2579   1
  21   2   0 65.4298 45.9917   1
 -21   2   0-6.73761 42.7407   1
 -21  -2   0 78.7300 42.7006   1
 -22  -2   0 480.827 63.3617   1
  22   2   0 628.522 71.8779   1
 -23   2   0 1718.96 120.848   1
 -23  -2   0 2062.78 128.183   1
  23  -2   0 1996.09 125.399   1
  23   2   0 2061.01 129.247   1
 -24  -2   0 815.238 77.1045   1
  24   2   0 634.434 73.9099   1
 -25  -2   0 561.147 68.4170   1
 -25   2   0 525.212 67.8600   1
  25   2   0 551.564 72.3987   1
  25  -2   0 600.483 71.2355   1
 -26   2   0 173.650 47.9722   1
  26  -2   0 103.473 47.9156   1
   0  -3   0 5.25499 15.1436   1
   0   3   0 8.45100 16.2440   1
  -1  -3   0 54636.9 1940.57   1
   1   3   0 53826.8 1940.68   1
  -1   3   0 54020.5 1941.31   1
   1  -3   0 52989.5 1940.52   1
   2   3   0 342.487 29.9218   1
  -2   3   0 333.978 28.7496   1
   2  -3   0 321.631 31.4312   1
   3   3   0 8167.06 308.211   1
  -3  -3   0 8160.66 308.429   1
  -3   3   0 7746.30 309.755   1
   3  -3   0 8138.65 310.825   1
   4   3   0 16853.1 620.441   1
  -4  -3   0 16625.2 620.423   1
   5  -3   0 1175.78 69.4775   1
  -5   3   0 1286.90 70.9252   1
  -6   3   0 2301.55 107.911   1
   6   3   0 2109.80 103.142   1
   6  -3   0 2114.87 106.238   1
  -6  -3   0 1935.31 103.083   1
  -7   3   0 80320.9 3020.10   1
   7   3   0 83917.0 3018.97   1
   7  -3   0 84653.2 3024.58   1
  -7  -3   0 85714.7 3019.35   1
  -8   3   0 171.221 33.2588   1
   8   3   0 141.126 29.3541   1
  -8  -3   0 241.910 35.2708   1
   8  -3   0 254.832 37.4390   1
   9   3   0 2160.29 113.124   1
  -9  -3   0 2234.12 113.381   1
  -9   3   0 2116.12 115.795   1
   9  -3   0 2161.87 117.281   1
  10   3   0 4120.77 193.335   1
 -10  -3   0 4529.26 195.495   1
 -10   3   0 4169.23 194.001   1
  10  -3   0 4445.10 200.265   1
  11   3   0 354.590 44.0808   1
 -11  -3   0 261.358 40.7513   1
  12   3   0 3677.46 169.172   1
 -12  -3   0 3387.33 166.662   1
 -12   3   0 3187.65 162.722   1
  12  -3   0 3374.39 170.449   1
  13   3   0 21361.9 835.527   1
 -13   3   0 21300.3 838.632   1
  13  -3   0 23568.2 844.772   1
  14   3   0 7704.25 326.781   1
 -14  -3   0 7931.59 330.172   1
 -14   3   0 7445.29 327.948   1
  14  -3   0 7776.88 332.207   1
  15   3   0 2601.76 140.257   1
 -15  -3   0 2313.88 136.821   1
 -15   3   0 2615.25 143.834   1
  15  -3   0 2455.16 139.663   1
  16   3   0 1458.07 101.279   1
 -16  -3   0 1569.10 103.805   1
 -16   3   0 1433.15 102.312   1
  16  -3   0 1501.45 103.792   1
  17   3   0 1357.47 97.0758   1
 -17  -3   0 1351.99 97.8206   1
 -17   3   0 1302.23 98.0342   1
  17  -3   0 1557.72 102.563   1
  18   3   0 721.756 71.0996   1
 -18  -3   0 693.683 70.5338   1
 -18   3   0 708.799 70.7616   1
  18  -3   0 793.322 75.0882   1
  19   3   0 315.855 54.6076   1
 -19  -3   0 311.629 53.1052   1
 -19   3   0 313.661 55.6015   1
  19  -3   0 248.417 50.8118   1
 -20   3   0 370.279 58.7912   1
  20  -3   0 514.274 64.9095   1
  21   3   0 131.280 45.1110   1
 -21   3   0 79.3510 46.4461   1
  21  -3   0 128.115 52.4851   1
  22   3   0 144.725 44.4726   1
 -22  -3   0 138.618 46.3112   1
 -22   3   0 154.828 47.2183   1
  22  -3   0 127.171 48.6043   1
  23   3   0 496.427 65.6092   1
 -23  -3   0 553.297 66.7088   1
 -23   3   0 494.365 65.2077   1
  23  -3   0 650.050 73.1086   1
  24   3   0 569.613 68.6412   1
 -24  -3   0 779.119 76.5494   1
 -24   3   0 549.161 71.0513   1
  24  -3   0 555.069 72.7811   1
  25   3   0 25.7162 44.8421   1
 -25  -3   0 6.50637 31.8592   1
 -25   3   0 49.8786 40.8895   1
  25  -3   0-6.52195 45.8183   1
  26  -3   0 197.356 53.1959   1
 -26   3   0 270.661 53.5617   1
   0  -4   0 19464.5 731.249   1
   0   4   0 20202.8 730.743   1
   1  -4   0-7.09361 20.1482   1
  -1  -4   0 4.59418 18.8966   1
  -1   4   0-2.36735 20.2698   1
   1   4   0 2.20431 15.9206   1
  -2  -4   0 81810.4 2968.58   1
   2   4   0 83075.1 2967.59   1
  -3   4   0 17557.9 659.230   1
   3  -4   0 17909.8 660.448   1
   4  -4   0 15297.1 579.212   1
  -4   4   0 15437.9 577.179   1
  -5   4   0 19010.6 704.900   1
  -5  -4   0 18558.5 701.298   1
   5  -4   0 18718.5 705.352   1
   5   4   0 19054.5 701.770   1
  -6   4   0-3.50822 17.1775   1
  -6  -4   0 35.1316 22.5965   1
   6  -4   0 7.17283 20.2015   1
   6   4   0 3.15034 19.9716   1
  -7   4   0 1680.14 95.3945   1
  -7  -4   0 1888.69 94.6180   1
   7   4   0 1636.92 91.3848   1
   7  -4   0 1771.72 97.3784   1
  -8   4   0 66054.5 2327.59   1
   8  -4   0 64703.7 2330.13   1
   8   4   0 64958.9 2325.49   1
  -8  -4   0 60570.2 2326.34   1
  -9   4   0 708.381 60.2968   1
   9   4   0 796.827 61.8388   1
  -9  -4   0 831.083 63.3036   1
   9  -4   0 789.486 63.3490   1
 -10  -4   0 2102.84 114.871   1
  10   4   0 2179.59 115.901   1
  11  -4   0 1715.70 105.012   1
 -11   4   0 1810.06 105.794   1
  12  -4   0 6175.43 272.204   1
 -12  -4   0 5791.50 265.230   1
 -12   4   0 6546.18 272.887   1
  12   4   0 6202.49 268.785   1
  13  -4   0 17002.6 631.389   1
 -13  -4   0 16723.0 622.486   1
  13   4   0 16154.5 620.896   1
  14  -4   0 628.581 67.0642   1
 -14  -4   0 465.257 58.4176   1
 -14   4   0 663.303 63.2314   1
 -15  -4   0 10786.7 456.900   1
  15   4   0 11661.0 459.826   1
  16  -4   0 1190.69 94.4260   1
 -16   4   0 1102.42 90.7061   1
  17  -4   0 547.934 62.1157   1
 -17  -4   0 554.420 62.1893   1
 -17   4   0 531.002 62.7761   1
  17   4   0 501.191 62.0055   1
 -18  -4   0 3877.75 196.701   1
  18  -4   0 3916.13 197.866   1
  18   4   0 3933.71 197.097   1
 -19  -4   0 928.128 80.2838   1
 -19   4   0 802.154 79.3952   1
  19   4   0 843.985 77.8492   1
  20  -4   0 224.437 52.4298   1
 -20  -4   0 209.653 48.1162   1
 -20   4   0 231.542 53.1260   1
  20   4   0 110.949 42.9808   1
  21  -4   0 46.7338 47.6496   1
 -21  -4   0 146.141 45.4007   1
 -21   4   0 59.5318 42.3925   1
  21   4   0 65.5988 42.7586   1
  22  -4   0 147.547 50.3388   1
 -22  -4   0 154.500 46.8198   1
 -22   4   0 146.158 44.2506   1
  22   4   0 156.776 47.1696   1
 -23   4   0 876.042 80.8247   1
 -23  -4   0 799.597 81.8813   1
  23   4   0 664.835 78.9564   1
  23  -4   0 850.714 81.6543   1
 -24   4   0 131.597 46.1752   1
  24  -4   0 156.093 52.0575   1
 -25   4   0 206.193 52.4098   1
   0   5   0 13.8701 18.0409   1
   0  -5   0-11.4907 16.5350   1
   1  -5   0 1292.33 71.5840   1
  -1   5   0 1277.64 71.1499   1
   1   5   0 1282.87 70.8432   1
  -1  -5   0 1225.10 71.0775   1
   2  -5   0 52465.8 1860.75   1
   2   5   0 49715.0 1856.80   1
  -2   5   0 53556.1 1860.76   1
  -2  -5   0 49614.7 1858.24   1
   3  -5   0 30834.9 1103.89   1
  -3  -5   0 30783.3 1100.25   1
  -3   5   0 29981.4 1100.35   1
   3   5   0 28380.3 1099.18   1
   4   5   0 90590.9 3189.14   1
  -4  -5   0 88034.8 3189.66   1
  -4   5   0 85492.5 3191.30   1
   4  -5   0 89630.0 3192.97   1
  -5   5   0 24299.3 965.890   1
   5  -5   0 26783.3 972.500   1
   5   5   0 27401.2 967.422   1
  -5  -5   0 26212.2 967.070   1
  -6   5   0 860.414 60.9060   1
   6  -5   0 698.044 57.5857   1
   6   5   0 820.586 56.6669   1
  -6  -5   0 777.588 56.2018   1
   7  -5   0 47241.8 1708.02   1
  -7  -5   0 46741.0 1705.17   1
  -8   5   0 4262.98 195.770   1
  -8  -5   0 4404.28 194.605   1
   8  -5   0 4213.36 195.386   1
   8   5   0 4458.21 194.603   1
  -9  -5   0 34.7288 24.4889   1
   9   5   0 42.6627 25.1116   1
 -10   5   0 1330.39 87.8670   1
  10  -5   0 1409.50 89.9780   1
  10   5   0 1253.50 84.1315   1
 -10  -5   0 1313.99 84.9292   1
 -11   5   0 2006.63 125.526   1
  11  -5   0 2273.93 128.050   1
  11   5   0 2152.44 121.740   1
 -12  -5   0 1410.75 92.8736   1
 -12   5   0 1499.65 98.6534   1
  12  -5   0 1280.50 93.0027   1
  12   5   0 1472.29 92.7916   1
 -13   5   0 9640.17 407.002   1
 -13  -5   0 10069.0 408.533   1
  13  -5   0 10022.1 412.252   1
 -14   5   0 219.015 43.9211   1
  14   5   0 185.110 41.2110   1
 -14  -5   0 323.607 49.5648   1
  14  -5   0 294.629 50.7174   1
 -15  -5   0 2200.95 129.504   1
  15   5   0 2365.62 131.709   1
  16  -5   0 223.042 45.8477   1
 -16   5   0 130.920 42.6815   1
  17  -5   0 10917.7 451.054   1
 -17  -5   0 11537.9 450.730   1
 -17   5   0 10261.9 444.467   1
  17   5   0 10470.3 443.045   1
  18  -5   0 1586.21 112.033   1
 -18  -5   0 1766.33 115.205   1
 -18   5   0 1726.54 114.576   1
  18   5   0 1572.91 110.205   1
  19  -5   0-52.1750 37.9388   1
 -19  -5   0 13.2692 38.1905   1
 -19   5   0 39.6322 40.7551   1
  19   5   0 45.0913 39.3751   1
  20  -5   0 208.552 52.5421   1
 -20  -5   0 113.891 44.3394   1
 -20   5   0 146.045 50.8264   1
  20   5   0 202.175 50.2453   1
 -21  -5   0-20.2534 40.0812   1
  21   5   0 32.8759 44.1647   1
  22  -5   0 296.500 55.4306   1
 -22   5   0 355.502 59.1216   1
 -23  -5   0 419.118 62.4426   1
  23   5   0 407.615 62.7286   1
  24  -5   0 397.610 61.4959   1
 -24  -5   0 346.273 56.5400   1
 -24   5   0 390.883 60.7462   1
  24   5   0 405.381 62.6466   1
 -25   5   0 198.030 51.4113   1
  25  -5   0 94.8617 45.6454   1
   0   6   0 45752.9 1664.22   1
   0  -6   0 45621.5 1664.81   1
   1   6   0 10236.3 374.543   1
   1  -6   0 9203.75 372.672   1
  -1   6   0 8861.29 372.320   1
  -1  -6   0 9895.24 375.233   1
   2   6   0 25866.9 942.777   1
   2  -6   0 24920.0 944.948   1
  -2  -6   0 23587.4 943.431   1
   3   6   0 466.901 42.7113   1
  -3   6   0 578.527 47.4036   1
  -3  -6   0 529.007 45.9844   1
   3  -6   0 559.393 48.5862   1
  -4  -6   0 2689.90 134.116   1
   4   6   0 2894.74 135.377   1
  -4   6   0 2966.31 137.381   1
   4  -6   0 2949.19 138.741   1
  -5   6   0 4366.47 194.577   1
   5   6   0 4304.80 190.743   1
  -5  -6   0 4583.62 193.388   1
   5  -6   0 4256.28 195.467   1
  -6   6   0 5927.18 267.042   1
   6   6   0 6674.22 268.841   1
  -6  -6   0 6924.29 271.299   1
   6  -6   0 6254.68 271.182   1
  -7   6   0 1965.90 110.331   1
   7   6   0 1965.69 107.968   1
  -7  -6   0 2082.59 109.915   1
   7  -6   0 2162.66 116.275   1
   8   6   0 934.885 69.6984   1
  -8  -6   0 1039.61 73.4844   1
  -9   6   0 5948.58 263.193   1
   9   6   0 5928.82 257.553   1
   9  -6   0 5884.92 263.236   1
  -9  -6   0 6243.66 259.723   1
  10  -6   0 2188.15 124.361   1
 -10   6   0 2064.53 118.735   1
 -11   6   0 95.7453 38.3756   1
 -11  -6   0 101.136 30.8878   1
  11  -6   0 130.668 38.0802   1
  11   6   0 130.385 34.7054   1
 -12   6   0 13278.1 511.999   1
 -12  -6   0 12027.9 504.236   1
  12  -6   0 12982.6 510.830   1
 -13  -6   0 973.645 78.8981   1
  13  -6   0 1052.48 83.1920   1
 -13   6   0 871.156 79.6439   1
  13   6   0 1079.12 80.3486   1
  14   6   0 135.954 38.3120   1
 -14  -6   0 115.563 37.2174   1
 -15   6   0 207.055 49.3383   1
  15  -6   0 220.206 54.6134   1
  15   6   0 252.866 46.1229   1
 -15  -6   0 155.228 41.3960   1
 -16  -6   0 1770.08 116.565   1
  16  -6   0 1971.14 128.130   1
 -16   6   0 1845.69 115.296   1
  16   6   0 1920.70 119.029   1
 -17   6   0 197.512 49.1355   1
 -17  -6   0 327.513 52.7407   1
  17  -6   0 327.626 59.1359   1
  17   6   0 411.346 57.4576   1
 -18   6   0 83.0560 44.9676   1
 -18  -6   0 154.292 44.2711   1
  18  -6   0 33.7181 42.4633   1
  18   6   0 44.6396 41.9121   1
  19  -6   0 85.7984 40.4569   1
 -20   6   0 219.204 50.6777   1
 -20  -6   0 224.324 50.0369   1
  20   6   0 143.630 46.0652   1
 -21   6   0 159.077 49.4035   1
  21   6   0 104.662 44.8984   1
  21  -6   0 143.132 46.9391   1
 -21  -6   0 159.375 47.8994   1
 -22  -6   0 1622.04 111.940   1
  22   6   0 1609.84 113.574   1
  22  -6   0 1588.72 111.572   1
 -22   6   0 1809.40 116.034   1
  23  -6   0 380.391 60.6685   1
 -23  -6   0 435.249 61.4755   1
  23   6   0 447.862 64.5981   1
 -23   6   0 414.420 62.5913   1
 -25   6   0 67.8859 40.8857   1
  25  -6   0 81.8353 49.6514   1
   0   7   0 15.1836 23.2051   1
   0  -7   0 7.74377 19.2361   1
   1  -7   0 5126.67 210.983   1
  -1   7   0 5178.98 211.792   1
   1   7   0 5042.57 211.329   1
   2  -7   0 19693.5 739.361   1
  -2   7   0 20075.7 739.608   1
   2   7   0 18990.8 735.137   1
  -2  -7   0 19585.1 737.219   1
   3  -7   0 1814.76 101.062   1
  -3   7   0 1814.21 99.2991   1
   3   7   0 1782.25 97.5263   1
  -3  -7   0 1762.54 98.3802   1
   4  -7   0 16506.4 644.463   1
  -4   7   0 16650.4 643.456   1
   4   7   0 17065.1 642.317   1
  -4  -7   0 17357.6 644.239   1
   5  -7   0 7158.40 291.714   1
  -5  -7   0 7222.61 287.611   1
   5   7   0 7161.62 285.929   1
  -6   7   0 101.714 26.2034   1
  -6  -7   0 100.110 27.0602   1
   6   7   0 63.3869 25.8005   1
   6  -7   0 107.781 30.1298   1
   7   7   0 806.759 64.4179   1
  -7  -7   0 829.280 63.5891   1
  -8  -7   0 544.648 51.5083   1
   8   7   0 460.097 48.4472   1
  -8   7   0 400.822 47.1287   1
   8  -7   0 516.836 53.3732   1
  -9   7   0 3269.20 163.225   1
   9  -7   0 3166.60 162.416   1
 -10  -7   0 4843.58 216.367   1
  10   7   0 4366.35 210.865   1
  10  -7   0 4462.22 214.424   1
 -10   7   0 4903.01 218.553   1
 -11  -7   0 601.721 60.5814   1
 -11   7   0 630.656 62.7131   1
  11  -7   0 520.972 60.1940   1
 -12  -7   0 564.692 62.1320   1
  12   7   0 551.601 59.8244   1
 -12   7   0 527.222 57.0037   1
  12  -7   0 681.195 65.7183   1
  13   7   0 67.8725 34.0997   1
 -13  -7   0 138.219 39.4437   1
 -14   7   0 2535.01 149.479   1
  14   7   0 2813.55 146.592   1
 -14  -7   0 2563.34 145.625   1
  14  -7   0 2535.98 147.180   1
 -15   7   0 11492.1 470.073   1
  15   7   0 10999.9 466.180   1
 -15  -7   0 11454.3 471.562   1
  15  -7   0 12174.3 479.536   1
 -16   7   0 5629.24 266.352   1
 -16  -7   0 5904.70 267.599   1
  16  -7   0 5767.38 270.040   1
  16   7   0 5886.71 264.768   1
  17   7   0 138.183 43.8362   1
 -17  -7   0 171.016 43.5549   1
 -18  -7   0 122.418 42.8074   1
  18   7   0 83.0778 40.0193   1
  18  -7   0 149.455 47.9106   1
 -18   7   0 127.830 45.0991   1
 -19  -7   0-6.52592 39.1304   1
  19   7   0 32.3753 41.4041   1
  19  -7   0 6.79738 38.2857   1
 -19   7   0 6.43964 35.4558   1
  20   7   0 169.799 45.3458   1
 -20  -7   0 26.3289 36.4015   1
 -21  -7   0 257.617 51.6894   1
  21   7   0 255.593 55.2741   1
  21  -7   0 273.265 53.7879   1
 -21   7   0 263.588 56.9296   1
  22   7   0 424.631 61.2962   1
 -22  -7   0 318.897 57.0748   1
  23  -7   0 25.3298 40.5012   1
 -23   7   0-12.8014 43.9978   1
  23   7   0 64.8760 45.2552   1
  24  -7   0 193.626 52.6655   1
 -24   7   0 206.956 48.4999   1
   0  -8   0 3961.93 184.894   1
   0   8   0 4020.49 184.375   1
  -1   8   0 10447.0 408.614   1
   1  -8   0 9890.01 406.298   1
   1   8   0 10470.8 406.707   1
  -1  -8   0 10121.2 408.091   1
  -2   8   0 15238.4 570.152   1
   2  -8   0 15229.3 570.688   1
   2   8   0 13347.0 562.871   1
  -2  -8   0 15189.6 569.787   1
  -3   8   0 2596.60 135.921   1
   3  -8   0 2479.04 136.151   1
   3   8   0 2997.64 138.919   1
  -3  -8   0 2742.76 136.377   1
  -4   8   0 7054.31 293.967   1
  -4  -8   0 7280.43 295.687   1
   4   8   0 7039.32 291.941   1
   4  -8   0 6710.32 293.462   1
   5   8   0 241.260 35.8520   1
  -5  -8   0 146.713 32.0168   1
  -6  -8   0 2776.55 145.987   1
   6  -8   0 3126.11 155.152   1
  -6   8   0 2990.82 150.509   1
   7  -8   0 3801.27 184.628   1
  -7   8   0 3911.61 185.203   1
  -8  -8   0 5082.85 234.294   1
  -8   8   0 5578.96 239.333   1
   8  -8   0 5420.04 240.218   1
   8   8   0 4986.46 232.729   1
  -9  -8   0 12421.7 472.358   1
  -9   8   0 11805.4 471.713   1
   9  -8   0 11266.0 470.077   1
   9   8   0 11377.0 468.648   1
 -10   8   0 85.3550 37.4996   1
  10  -8   0 113.225 38.2074   1
 -10  -8   0 114.805 36.9085   1
 -11  -8   0 22.5733 33.8478   1
 -11   8   0 5.77507 29.9018   1
  11   8   0 27.3675 34.4005   1
  11  -8   0 41.3678 32.1672   1
 -12  -8   0 2721.55 145.748   1
  12   8   0 2531.81 142.068   1
 -13  -8   0 1764.80 110.690   1
 -13   8   0 1397.85 103.388   1
  13   8   0 1621.39 105.090   1
  13  -8   0 1703.16 111.834   1
  14  -8   0 5380.34 250.946   1
 -14   8   0 5300.99 248.746   1
 -15  -8   0 584.786 65.1206   1
  15  -8   0 607.518 69.9504   1
 -15   8   0 684.469 71.3604   1
  15   8   0 650.360 66.3825   1
  16   8   0 18.8141 38.3355   1
 -16  -8   0 6.42050 38.4995   1
 -17  -8   0 2100.18 130.345   1
  17   8   0 2182.76 132.848   1
  17  -8   0 2090.97 131.959   1
 -17   8   0 2004.35 129.246   1
  18  -8   0 1067.47 93.5193   1
 -18   8   0 960.780 80.8885   1
  19  -8   0 531.985 73.1454   1
  19   8   0 517.812 66.7366   1
 -19  -8   0 624.083 70.8892   1
 -20  -8   0 480.936 62.7688   1
  20   8   0 553.664 69.4726   1
  20  -8   0 635.686 72.9265   1
 -20   8   0 538.155 66.1711   1
 -21  -8   0 100.672 45.4435   1
  21   8   0 26.4386 44.4092   1
  21  -8   0 6.51796 37.5335   1
 -21   8   0 6.50512 40.8863   1
 -22  -8   0-20.0634 41.2627   1
 -22   8   0-32.2593 38.6855   1
  22   8   0 46.1044 42.1150   1
  22  -8   0-12.7459 44.1236   1
 -24   8   0 55.4816 38.0434   1
  24  -8   0-12.2010 41.6196   1
  -3   9   0 13745.6 537.733   1
   3  -9   0 13613.7 537.488   1
  -4   9   0 2315.72 125.060   1
   4  -9   0 2298.11 126.830   1
   5   9   0 1830.66 111.482   1
  -5   9   0 2214.30 120.029   1
   5  -9   0 2279.60 122.893   1
  -5  -9   0 2031.68 116.912   1
   6   9   0 13615.8 536.449   1
  -6   9   0 12714.0 534.831   1
   6  -9   0 14367.1 542.545   1
  -6  -9   0 13968.4 538.948   1
  -7   9   0 11130.9 461.541   1
   7  -9   0 11425.8 464.637   1
   7   9   0 11959.4 463.660   1
  -8  -9   0 23631.6 900.820   1
   8   9   0 22963.9 897.860   1
  -8   9   0 24313.9 906.794   1
   8  -9   0 24188.2 907.012   1
  -9  -9   0 3139.49 155.221   1
   9  -9   0 2871.74 156.081   1
  -9   9   0 2675.86 151.406   1
 -10  -9   0 15761.9 623.520   1
  10   9   0 15963.6 622.679   1
  10  -9   0 14897.4 624.823   1
 -10   9   0 16927.8 628.733   1
 -11  -9   0 956.122 77.7863   1
  11   9   0 941.418 78.3800   1
  11  -9   0 864.991 75.9247   1
 -11   9   0 729.162 73.0386   1
 -12  -9   0 897.496 76.7745   1
  12   9   0 672.205 66.7807   1
  12  -9   0 686.744 70.5948   1
 -12   9   0 739.828 70.6180   1
  13  -9   0 3397.33 175.284   1
 -13   9   0 3013.41 166.943   1
 -14  -9   0-31.6568 37.5890   1
  14   9   0 12.2718 34.5591   1
  14  -9   0 45.4057 35.7129   1
 -14   9   0-6.27145 32.0294   1
 -15  -9   0 1091.87 91.0637   1
  15   9   0 1415.89 99.2569   1
 -16  -9   0 184.088 48.7974   1
  16  -9   0 199.042 51.0932   1
  16   9   0 165.446 45.4046   1
 -16   9   0 116.593 46.5237   1
  17  -9   0 5214.77 243.863   1
 -17   9   0 4886.60 237.567   1
 -18  -9   0 1656.17 116.166   1
 -18   9   0 1821.75 117.451   1
  18  -9   0 1635.93 116.450   1
  18   9   0 1666.91 115.038   1
 -19  -9   0 53.9509 40.4775   1
 -19   9   0 47.8608 40.2259   1
  19  -9   0 78.1420 50.9926   1
  19   9   0 32.8334 40.5566   1
  20  -9   0 73.2322 45.4852   1
 -21  -9   0 121.613 46.9597   1
 -21   9   0 137.697 45.6976   1
  21   9   0 85.5357 42.2747   1
 -22   9   0 19.0854 41.7178   1
  22  -9   0-6.30008 39.5837   1
 -23   9   0 609.895 70.1520   1
  23  -9   0 571.675 70.8885   1
   0 -10   0 4074.91 189.574   1
   0  10   0 3751.06 184.617   1
   1  10   0 30143.1 1103.03   1
  -1  10   0 30419.1 1103.97   1
   1 -10   0 27327.7 1099.32   1
  -1 -10   0 29921.0 1103.15   1
   2  10   0 16295.6 598.806   1
   2 -10   0 15216.3 599.904   1
  -2 -10   0 16416.3 601.108   1
   3  10   0 37321.5 1321.54   1
  -3  10   0 35470.2 1318.71   1
   3 -10   0 34470.0 1318.80   1
  -3 -10   0 34705.1 1317.75   1
   4  10   0 1749.71 107.884   1
  -4  10   0 1838.90 109.510   1
   4 -10   0 2008.23 113.421   1
  -4 -10   0 1767.50 109.979   1
   5  10   0 7587.27 310.346   1
   5 -10   0 7259.08 312.289   1
   6  10   0 3482.84 176.662   1
  -6  10   0 3603.45 179.821   1
   6 -10   0 3840.01 182.804   1
  -7  10   0 26259.7 1006.03   1
   7 -10   0 27538.6 1013.83   1
   7  10   0 26414.1 1006.12   1
  -7 -10   0 26519.2 1006.56   1
  -8  10   0 29741.2 1111.71   1
  -8 -10   0 30177.9 1110.32   1
   8  10   0 28303.4 1105.99   1
   8 -10   0 29697.1 1112.06   1
  -9 -10   0 6518.62 288.458   1
 -10 -10   0 177.244 41.5191   1
  10  10   0 217.489 42.7628   1
  10 -10   0 201.359 46.6533   1
 -11 -10   0 78.6460 38.5677   1
  11  10   0 116.857 38.5344   1
 -11  10   0 136.255 39.4738   1
  11 -10   0 123.240 39.9513   1
 -12 -10   0 8650.60 371.781   1
  12  10   0 8616.26 369.861   1
 -12  10   0 8702.19 374.069   1
  12 -10   0 8974.90 374.158   1
 -13 -10   0 31.7964 37.3787   1
  13  10   0-6.14218 34.9805   1
 -13  10   0 24.7058 35.1756   1
  13 -10   0 13.1862 32.7534   1
  14  10   0 4685.24 224.390   1
 -14 -10   0 4523.07 225.119   1
 -15 -10   0 288.451 51.2846   1
  15  10   0 415.268 61.6311   1
  15 -10   0 329.703 55.5765   1
 -15  10   0 211.841 47.8985   1
 -16  10   0 1285.54 96.2231   1
 -16 -10   0 1033.91 92.1282   1
  16 -10   0 1175.85 94.2317   1
  16  10   0 1092.73 91.4955   1
 -17 -10   0 445.044 60.9660   1
  17  10   0 345.352 56.1435   1
  17 -10   0 286.227 59.1474   1
 -17  10   0 334.322 58.9985   1
  18 -10   0 1324.47 101.722   1
 -18  10   0 1144.32 98.1119   1
  18  10   0 1384.77 100.912   1
 -18 -10   0 1293.49 100.879   1
  19 -10   0 703.082 80.3889   1
 -19  10   0 523.426 66.1160   1
  19  10   0 653.310 73.6455   1
 -19 -10   0 690.225 73.1536   1
  20 -10   0-54.7766 45.2677   1
 -20  10   0 6.01859 35.7336   1
  20  10   0 72.6134 46.3724   1
 -20 -10   0 27.3368 40.9791   1
 -21  10   0 331.678 56.1189   1
  22 -10   0 410.720 63.9896   1
 -22  10   0 454.406 64.1835   1
   0  11   0 16.4677 30.9163   1
   0 -11   0-16.3662 28.9687   1
  -1  11   0 4375.66 204.758   1
   1  11   0 4498.41 205.904   1
   1 -11   0 4025.57 202.669   1
  -1 -11   0 4169.03 202.490   1
   2  11   0 22857.9 875.005   1
  -2  11   0 22009.3 874.672   1
   2 -11   0 23488.0 879.749   1
  -2 -11   0 23768.1 878.561   1
   3  11   0 6311.55 261.570   1
  -3  11   0 5280.57 253.784   1
   3 -11   0 6240.51 262.758   1
  -3 -11   0 5337.80 256.566   1
   4  11   0 17911.9 670.054   1
  -4  11   0 16122.9 666.024   1
   4 -11   0 15792.4 667.821   1
   5  11   0 1203.16 86.5829   1
  -5  11   0 1193.95 88.7172   1
   5 -11   0 1269.41 90.5888   1
  -5 -11   0 1153.99 86.7178   1
  -6  11   0 9941.61 408.404   1
   6 -11   0 9326.78 406.268   1
  -6 -11   0 10151.5 406.817   1
   7  11   0 14138.2 574.059   1
  -7 -11   0 15023.0 578.789   1
  -8  11   0 9503.81 404.884   1
   8 -11   0 10059.3 408.868   1
   8  11   0 9897.60 404.040   1
  -8 -11   0 9450.99 404.179   1
  -9  11   0 4563.21 227.721   1
   9 -11   0 5032.91 233.385   1
   9  11   0 5111.87 231.114   1
  -9 -11   0 4744.63 228.176   1
  10 -11   0 497.431 61.5522   1
 -10  11   0 473.628 60.2828   1
 -11 -11   0 8946.03 383.591   1
  11 -11   0 8808.38 382.518   1
 -11  11   0 9298.91 385.609   1
 -12 -11   0 190.754 46.1119   1
  12  11   0 159.977 43.1341   1
  12 -11   0 229.380 50.3548   1
 -12  11   0 184.875 50.6641   1
 -13 -11   0 4111.11 211.933   1
  13  11   0 4489.92 212.412   1
 -14 -11   0-13.0881 38.8536   1
  14  11   0 63.4601 42.2929   1
  14 -11   0 33.6370 39.1353   1
 -14  11   0-19.0971 32.5133   1
  15 -11   0 73.2524 46.1525   1
 -15  11   0 44.9606 42.1694   1
 -16 -11   0 1630.31 115.959   1
  16  11   0 1700.92 114.271   1
  16 -11   0 1925.35 121.461   1
 -16  11   0 1581.80 113.902   1
 -17 -11   0 2033.95 134.532   1
 -17  11   0 2161.23 133.949   1
  17 -11   0 2158.83 134.023   1
  17  11   0 2350.40 137.897   1
 -18 -11   0 907.108 82.4440   1
 -18  11   0 794.175 78.0644   1
  18 -11   0 841.999 81.5294   1
  18  11   0 686.623 78.1919   1
 -19 -11   0 715.998 78.2680   1
  19  11   0 728.846 79.1017   1
 -19  11   0 717.410 75.4099   1
  19 -11   0 843.556 82.1720   1
  20  11   0 894.657 84.3224   1
 -20  11   0 830.187 77.2172   1
  20 -11   0 875.813 90.6911   1
 -21  11   0 666.992 71.8472   1
  21 -11   0 857.469 80.2725   1
   0 -12   0 3730.19 185.935   1
   0  12   0 3713.75 185.797   1
   1 -12   0 10493.9 423.533   1
  -1 -12   0 9759.54 417.666   1
  -1  12   0 10613.2 423.053   1
   1  12   0 9878.93 420.226   1
  -2 -12   0 22412.1 878.012   1
   2 -12   0 24106.8 883.184   1
  -2  12   0 22768.0 877.983   1
   2  12   0 22737.8 878.522   1
   3  12   0 3030.87 154.061   1
  -3  12   0 2537.64 147.543   1
   3 -12   0 2842.02 153.567   1
   4  12   0 14242.9 578.502   1
  -4 -12   0 15013.6 582.934   1
  -5  12   0 1250.69 93.2532   1
   5 -12   0 1316.95 95.6786   1
  -5 -12   0 1378.11 96.6021   1
   6  12   0 11534.6 485.864   1
   6 -12   0 12479.0 493.033   1
  -6  12   0 12318.6 491.194   1
  -6 -12   0 11983.6 489.008   1
   7 -12   0 3027.90 160.473   1
  -7  12   0 2546.57 148.518   1
  -8  12   0 7926.67 331.582   1
   8 -12   0 7504.67 330.374   1
   8  12   0 7002.00 324.659   1
  -8 -12   0 7901.31 332.062   1
  -9  12   0 181.222 46.3773   1
   9 -12   0 198.404 45.2745   1
   9  12   0 339.818 50.6624   1
  -9 -12   0 353.773 56.1497   1
 -10  12   0 448.937 59.5107   1
  10 -12   0 456.020 60.7717   1
 -10 -12   0 590.340 64.5953   1
  11  12   0 5219.16 247.792   1
 -11 -12   0 5358.23 250.646   1
 -12  12   0 2625.28 151.573   1
  12 -12   0 2534.00 148.441   1
  12  12   0 2829.86 153.066   1
 -12 -12   0 2514.92 148.536   1
 -13  12   0 2647.44 157.002   1
  13 -12   0 2872.86 161.830   1
  13  12   0 3025.00 163.193   1
 -13 -12   0 3013.10 163.260   1
  14 -12   0 140.931 47.2494   1
 -14  12   0 222.251 49.5781   1
  15  12   0 45.4854 41.5864   1
 -15 -12   0 53.7086 37.8534   1
 -16 -12   0 3057.58 166.012   1
 -16  12   0 2702.65 161.531   1
  16 -12   0 2975.17 164.785   1
  16  12   0 3008.61 163.461   1
  17 -12   0 2829.88 157.879   1
  17  12   0 2684.49 152.588   1
 -17 -12   0 2766.56 157.195   1
 -17  12   0 2518.02 151.262   1
  18 -12   0 1954.14 127.419   1
 -18 -12   0 1845.94 123.769   1
 -18  12   0 1956.29 123.680   1
  18  12   0 1901.48 124.576   1
 -19  12   0 204.034 51.5218   1
  19  12   0 176.640 53.3224   1
  19 -12   0 314.614 58.5582   1
  20 -12   0 86.8200 48.6316   1
 -20  12   0 65.5724 40.1265   1
  21 -12   0 1172.14 98.0506   1
   0 -13   0 12.1022 35.9258   1
   0  13   0 6.08540 35.7665   1
   1 -13   0 6059.50 275.579   1
  -1 -13   0 6079.16 274.731   1
   1  13   0 5753.59 272.686   1
  -1  13   0 6441.62 277.167   1
  -2 -13   0 12512.0 521.540   1
   2 -13   0 12790.5 524.404   1
  -2  13   0 13305.5 524.016   1
   2  13   0 13286.0 525.215   1
  -3 -13   0 15493.7 618.759   1
  -3  13   0 16198.9 618.385   1
   3 -13   0 15190.1 617.792   1
  -4  13   0 1232.85 94.9410   1
   4 -13   0 1345.27 99.2507   1
   4  13   0 1248.48 93.3977   1
  -5 -13   0 23822.5 892.404   1
  -5  13   0 21262.2 881.636   1
   5 -13   0 23918.7 891.475   1
   5  13   0 23857.8 889.309   1
  -6 -13   0 828.544 75.6581   1
   6  13   0 867.322 76.3341   1
  -6  13   0 765.887 75.5751   1
   6 -13   0 851.584 79.4708   1
   7  13   0 10024.1 425.859   1
  -7  13   0 9637.07 423.079   1
   7 -13   0 10954.8 437.303   1
  -7 -13   0 10674.0 430.791   1
   8  13   0 533.157 63.5371   1
  -8  13   0 607.149 68.0769   1
  -8 -13   0 695.923 70.5632   1
   8 -13   0 513.553 65.1887   1
   9  13   0 1332.63 97.8833   1
  -9  13   0 1124.91 94.2151   1
   9 -13   0 1459.08 103.728   1
  -9 -13   0 1153.80 93.9203   1
  10  13   0 2830.47 158.012   1
 -10  13   0 2635.66 155.950   1
  10 -13   0 3221.76 168.954   1
 -10 -13   0 3027.60 162.884   1
  11  13   0 2218.44 134.702   1
 -11  13   0 2498.47 141.010   1
 -11 -13   0 2478.16 141.962   1
  11 -13   0 2044.22 133.288   1
  12 -13   0 1305.50 99.5278   1
 -12  13   0 1245.34 101.266   1
  13  13   0 877.431 82.5388   1
 -13  13   0 813.049 77.6102   1
  13 -13   0 764.888 74.7442   1
 -13 -13   0 908.942 80.1782   1
  14  13   0 1230.62 96.9001   1
 -14  13   0 1232.43 94.1725   1
  14 -13   0 1298.80 99.2066   1
 -14 -13   0 1217.92 98.3020   1
  15  13   0 1311.45 99.3691   1
 -15  13   0 1248.46 99.3306   1
  15 -13   0 1240.93 100.642   1
 -15 -13   0 1309.79 99.5256   1
  16  13   0 1429.94 107.013   1
 -16  13   0 1539.29 110.337   1
  16 -13   0 1434.07 108.028   1
 -16 -13   0 1511.29 108.852   1
  17  13   0 995.082 95.0093   1
  17 -13   0 1038.37 91.1762   1
 -17  13   0 1060.13 90.1867   1
 -17 -13   0 1228.99 95.7641   1
  18 -13   0 179.583 51.9015   1
 -18  13   0 107.519 46.8746   1
  19 -13   0 283.604 58.6511   1
 -19  13   0 280.695 54.9356   1
  20 -13   0 145.414 47.9751   1
 -20  13   0 101.023 43.7167   1
   0  14   0 10050.4 419.973   1
   1 -14   0 3499.41 181.705   1
  -1 -14   0 3297.26 176.546   1
  -1  14   0 3663.92 182.084   1
   1  14   0 3411.46 180.555   1
  -2 -14   0 5185.82 234.972   1
   2 -14   0 4783.15 231.287   1
   2  14   0 5017.23 233.483   1
  -2  14   0 4497.77 226.817   1
  -3 -14   0 559.484 63.0661   1
  -3  14   0 522.614 62.0309   1
   3  14   0 659.209 68.6770   1
   3 -14   0 549.784 64.8995   1
  -4 -14   0 1903.93 122.765   1
  -4  14   0 1917.97 121.499   1
   4 -14   0 2012.82 125.604   1
   4  14   0 2139.48 127.069   1
  -5 -14   0 225.667 49.7325   1
  -5  14   0 298.725 49.1765   1
   5 -14   0 220.002 48.0982   1
   5  14   0 193.224 46.3866   1
  -6 -14   0 10147.3 426.630   1
  -6  14   0 9571.27 421.519   1
   6 -14   0 10469.4 427.182   1
   6  14   0 10486.8 425.097   1
   7  14   0 1260.64 99.0227   1
  -7 -14   0 1517.03 105.023   1
   8  14   0 9135.84 385.909   1
  -8  14   0 9149.21 387.927   1
   8 -14   0 8794.73 386.843   1
  -8 -14   0 9156.88 386.858   1
   9  14   0 819.426 78.7421   1
  -9  14   0 937.901 82.8903   1
  -9 -14   0 908.215 80.0659   1
   9 -14   0 924.267 82.7000   1
  10 -14   0 535.096 65.0832   1
 -10  14   0 214.442 48.7461   1
  11  14   0 671.342 74.9051   1
 -11  14   0 715.185 72.4791   1
 -11 -14   0 765.175 78.0029   1
  11 -14   0 718.155 76.3035   1
  12  14   0 250.554 50.0269   1
 -12 -14   0 275.574 52.2590   1
  13  14   0 913.843 79.3682   1
 -13  14   0 814.020 76.6239   1
  13 -14   0 776.965 76.3835   1
 -13 -14   0 681.852 75.2404   1
  14  14   0 1026.75 88.0248   1
 -14  14   0 919.110 83.2938   1
  14 -14   0 1024.60 88.9029   1
 -14 -14   0 1077.53 89.3133   1
  15  14   0 683.860 76.1255   1
 -15  14   0 546.246 67.6512   1
  15 -14   0 623.720 71.5262   1
 -15 -14   0 645.025 73.4761   1
  16  14   0 4452.18 223.788   1
  16 -14   0 5115.04 229.423   1
 -16  14   0 4571.40 223.544   1
 -16 -14   0 4303.11 222.926   1
  17 -14   0 1449.99 103.499   1
 -17  14   0 1211.29 96.0911   1
  18 -14   0 224.378 52.5275   1
 -18  14   0 258.966 48.7881   1
   0 -15   0 6.50631 36.6455   1
  -1  15   0 1805.74 118.110   1
   1  15   0 1699.93 115.602   1
   1 -15   0 2049.66 124.127   1
  -1 -15   0 1745.43 117.503   1
  -2  15   0 49.9880 41.3543   1
  -2 -15   0 38.1655 36.6647   1
   2  15   0 78.3722 43.9102   1
   3  15   0 801.597 75.5175   1
  -3 -15   0 612.826 68.3950   1
  -4 -15   0 155.446 42.1981   1
  -4  15   0 175.746 45.1163   1
   4 -15   0 166.683 47.3055   1
   4  15   0 175.586 47.0344   1
  -5 -15   0 6787.97 296.959   1
   5  15   0 6279.36 292.413   1
  -5  15   0 6340.71 291.760   1
   5 -15   0 6590.43 295.778   1
  -6  15   0 108.581 41.7578   1
   6 -15   0 131.398 42.2260   1
   7 -15   0 3435.43 184.644   1
  -7  15   0 3237.57 175.194   1
  -8 -15   0-13.3435 36.3026   1
   8  15   0 6.43874 38.2260   1
  -8  15   0 6.42412 35.3689   1
   8 -15   0 13.1876 36.7229   1
   9  15   0 433.588 62.2334   1
  -9  15   0 328.813 59.6046   1
  -9 -15   0 429.806 61.4250   1
   9 -15   0 442.677 64.1904   1
  10  15   0 77.7242 42.9269   1
 -10 -15   0 93.4984 47.0114   1
  11  15   0 77.9040 44.3119   1
 -11  15   0 63.6543 40.0275   1
  11 -15   0 32.5271 38.6566   1
 -11 -15   0 6.67875 38.4779   1
  12  15   0 220.867 53.0402   1
 -12  15   0 173.929 50.3313   1
 -12 -15   0 221.337 48.5980   1
  12 -15   0 154.859 48.9358   1
  13 -15   0-19.2250 40.9800   1
 -13  15   0-12.7995 43.9855   1
  14  15   0 641.858 70.6691   1
 -14  15   0 546.957 68.6555   1
  14 -15   0 636.672 74.5725   1
 -14 -15   0 742.962 75.9051   1
  15  15   0 1190.52 94.3613   1
  15 -15   0 1258.54 97.7642   1
 -15  15   0 1030.48 91.5493   1
 -15 -15   0 1075.92 94.3766   1
  17 -15   0 1308.17 100.725   1
 -17  15   0 1320.19 99.1682   1
   0  16   0 225.929 48.0063   1
   0 -16   0 251.818 50.4850   1
  -1  16   0 6.37313 36.6836   1
   1  16   0 45.2770 38.7825   1
   1 -16   0-32.7691 35.2337   1
  -1 -16   0-19.8093 39.9780   1
   2  16   0 302.033 56.1763   1
   2 -16   0 249.191 48.2657   1
  -2 -16   0 235.052 49.2989   1
  -3 -16   0 440.124 57.2561   1
  -3  16   0 309.600 54.9531   1
   3 -16   0 356.670 58.3851   1
   3  16   0 383.005 57.0217   1
   4  16   0 659.561 71.5960   1
  -4  16   0 740.472 75.3049   1
  -4 -16   0 689.339 72.9803   1
  -5 -16   0 85.4833 42.1299   1
   5  16   0 33.1533 44.2674   1
  -5  16   0 77.9592 44.7264   1
   5 -16   0 98.2955 45.1136   1
  -6  16   0 1597.53 108.655   1
   6  16   0 1355.88 101.694   1
   6 -16   0 1353.47 105.374   1
  -6 -16   0 1317.20 102.749   1
  -7 -16   0-6.71154 36.9518   1
   7  16   0 13.0284 41.6536   1
  -7  16   0 12.5635 39.8196   1
   7 -16   0 6.79492 42.6929   1
   8  16   0 3655.43 185.415   1
  -8  16   0 3249.24 179.350   1
   8 -16   0 3358.19 181.977   1
  -8 -16   0 3602.92 186.291   1
   9  16   0 638.066 71.5530   1
  -9  16   0 649.083 70.3078   1
   9 -16   0 611.992 71.6051   1
  -9 -16   0 653.177 75.0475   1
  10  16   0 1102.98 92.3621   1
 -10  16   0 1121.34 89.5006   1
  10 -16   0 1042.40 92.1035   1
 -10 -16   0 1163.95 92.2233   1
  11  16   0 26.1621 39.6101   1
 -11  16   0 37.7907 43.2955   1
  11 -16   0 25.7573 42.2359   1
 -11 -16   0 13.5678 40.2857   1
  12  16   0-32.6006 40.6017   1
 -12  16   0-6.35301 44.6303   1
  12 -16   0-6.36337 41.3875   1
 -12 -16   0-13.4461 37.8690   1
  13  16   0 1036.34 91.2971   1
 -13  16   0 1100.99 91.0354   1
  13 -16   0 1213.21 95.6003   1
 -13 -16   0 985.380 93.2601   1
  14 -16   0 605.787 71.6176   1
  14  16   0 414.417 65.3361   1
  15 -16   0 963.311 84.5050   1
 -15  16   0 884.028 79.9052   1
  16 -16   0 464.390 59.3589   1
 -16  16   0 380.044 55.9871   1
   0  17   0 6.46291 42.3809   1
   0 -17   0 6.62141 39.3110   1
   1  17   0 1249.90 99.4232   1
  -1  17   0 1108.70 90.6541   1
   1 -17   0 1260.97 96.2635   1
  -1 -17   0 1313.82 102.313   1
  -2  17   0 252.380 48.8281   1
   2  17   0 378.749 58.7176   1
   2 -17   0 267.300 50.9701   1
  -2 -17   0 291.953 52.4322   1
   3  17   0-19.9233 42.4702   1
  -3 -17   0-19.6693 38.5397   1
  -4  17   0 2541.88 146.991   1
   4  17   0 2277.38 144.172   1
   4 -17   0 2868.03 154.694   1
  -4 -17   0 2485.80 146.464   1
  -5 -17   0 138.749 46.9652   1
   5 -17   0 137.505 45.8941   1
   5  17   0 105.548 47.2182   1
  -6  17   0 193.758 45.0621   1
  -7  17   0 351.758 55.4021   1
   7 -17   0 261.175 52.3937   1
   8  17   0 1151.51 90.2314   1
  -8  17   0 855.782 81.8273   1
  -8 -17   0 992.184 88.0702   1
   8 -17   0 1018.03 85.6605   1
   9  17   0 882.966 84.4831   1
  -9 -17   0 762.876 80.9437   1
  10  17   0 1080.67 88.6338   1
 -10  17   0 884.432 79.5124   1
  10 -17   0 813.541 80.3056   1
 -10 -17   0 882.909 82.5116   1
  11  17   0 747.167 76.8525   1
  11 -17   0 727.816 74.9223   1
 -11  17   0 756.114 73.2039   1
 -11 -17   0 805.024 79.6489   1
  12 -17   0 31.0409 41.0478   1
 -12  17   0 6.24124 41.5977   1
  13 -17   0 688.270 76.3253   1
 -13  17   0 754.442 78.2581   1
  14 -17   0 37.2037 45.3952   1
 -14  17   0 17.7596 42.1853   1
   0  18   0 1022.29 83.1344   1
   0 -18   0 817.913 81.1051   1
  -1  18   0 2121.78 126.626   1
   1  18   0 1737.42 121.104   1
  -1 -18   0 1962.72 125.534   1
   1 -18   0 1917.94 126.277   1
   2  18   0 175.552 47.6783   1
  -2  18   0 233.472 51.7521   1
   2 -18   0 264.763 51.2390   1
  -2 -18   0 252.682 54.7529   1
  -3  18   0 125.984 48.4787   1
   3  18   0 97.8374 46.1285   1
   3 -18   0 220.409 50.4640   1
  -3 -18   0 158.975 51.2511   1
   4  18   0-6.61079 45.7704   1
  -4  18   0-12.8866 44.6108   1
  -4 -18   0-26.2801 43.7840   1
   4 -18   0 19.5595 45.1408   1
  -5  18   0 158.570 49.1310   1
   5 -18   0 202.230 49.6141   1
  -5 -18   0 84.6139 44.0780   1
   5  18   0 180.559 54.7263   1
  -6 -18   0 473.267 62.2654   1
   6  18   0 519.970 67.5152   1
  -7 -18   0-6.60542 38.4251   1
   7 -18   0-19.5049 44.0116   1
   7  18   0-6.59673 42.9036   1
  -8 -18   0 19.7993 39.1880   1
   8  18   0 99.4651 47.8973   1
   8 -18   0-12.7587 45.4531   1
  -8  18   0-25.1036 41.4957   1
  -9  18   0 160.231 45.4688   1
  10  18   0 1164.48 99.0437   1
 -10 -18   0 1262.26 98.7156   1
  11 -18   0 2424.43 139.669   1
 -11  18   0 2351.47 138.751   1
  12 -18   0 114.544 48.2746   1
 -12  18   0 163.593 49.5706   1
   0  19   0-30.9696 44.1292   1
   0 -19   0 6.48854 40.7698   1
  -1  19   0 293.084 54.5086   1
   1 -19   0 191.865 52.4123   1
  -1 -19   0 194.683 48.4916   1
  -2  19   0 230.530 50.3773   1
  -2 -19   0 321.332 54.8877   1
   2 -19   0 305.229 53.5475   1
   3  19   0 192.905 52.2122   1
   3 -19   0 154.949 48.0325   1
  -3 -19   0 210.403 53.0837   1
   4  19   0 199.816 53.0969   1
  -4  19   0 214.516 48.9422   1
  -4 -19   0 235.682 51.6196   1
   4 -19   0 261.900 55.8142   1
  -5  19   0 233.531 53.1574   1
   5  19   0 214.853 56.5188   1
  -5 -19   0 201.162 49.3104   1
   5 -19   0 194.095 54.0285   1
   6  19   0-19.9826 44.7397   1
  -6  19   0-12.1046 36.9942   1
  -6 -19   0 6.33955 38.7499   1
   6 -19   0 6.54485 38.8561   1
   7  19   0 77.9617 47.8813   1
  -7 -19   0-6.44869 42.3058   1
   8  19   0 309.425 58.8504   1
   8 -19   0 218.054 50.8188   1
  -8  19   0 195.439 48.5071   1
  -8 -19   0 200.773 51.6464   1
   9 -19   0 358.875 61.0778   1
  -9  19   0 444.430 60.6702   1
  -2  20   0 758.639 75.1715   1
   2 -20   0 877.830 83.0171   1
  -3  20   0 254.935 56.5352   1
   3 -20   0 186.747 51.8100   1
  -4  20   0 751.040 74.7936   1
   4 -20   0 540.754 68.1938   1
  -5 -20   0 1161.22 93.6760   1
   5 -20   0 1192.02 94.5191   1
   5  20   0 1069.25 91.0758   1
  -5  20   0 886.201 81.7731   1
  -6  20   0-5.93808 44.0337   1
   6  20   0 12.6772 47.6023   1
   6 -20   0 31.2090 42.5769   1
  26   0  -1 44.7840 44.9696   1
  24   0  -1 12.8330 43.4342   1
 -24   0   1-26.2333 43.0066   1
  22   0  -1 13.1108 42.2825   1
 -22   0   1-52.2151 42.0988   1
  21   0  -1 6.53050 40.6686   1
 -21   0   1-39.1055 42.0378   1
 -20   0   1-12.4433 37.3044   1
  20   0  -1 13.1304 41.6157   1
 -19   0   1 12.7067 36.5728   1
  19   0  -1 12.8746 38.2199   1
 -18   0   1-38.0735 37.6761   1
  18   0  -1 6.20435 32.9493   1
 -16   0   1 5.94104 33.0916   1
  16   0  -1 23.4937 34.1693   1
 -15   0   1-5.60718 29.7745   1
  15   0  -1 5.65256 31.4805   1
 -14   0   1 21.3727 29.7630   1
  14   0  -1 10.7884 28.2891   1
 -13   0   1-39.9697 30.5489   1
  13   0  -1-5.05629 28.8036   1
 -12   0   1 9.33130 26.2799   1
  12   0  -1 9.37641 26.4070   1
 -11   0   1-8.66295 25.1988   1
  11   0  -1 34.5475 26.6466   1
 -10   0   1 23.8226 22.8579   1
  10   0  -1 3.92275 20.5726   1
  -9   0   1-10.7735 21.5323   1
   9   0  -1 7.04533 18.2320   1
  -8   0   1-6.40744 21.1837   1
   8   0  -1-15.6995 18.8309   1
  -6   0   1 9.36191 18.3291   1
   6   0  -1-2.34182 16.3327   1
  -5   0   1-16.6731 18.0071   1
   5   0  -1 1.97281 15.7159   1
  -4   0   1 7.20829 16.0656   1
   4   0  -1 20.8961 16.4903   1
  -3   0   1-0.95384 9.77559   1
   3   0  -1 4.34719 13.3484   1
  -1   0  -1 0.82724 10.0651   1
   1   0   1 1.64899 10.4068   1
  -2   0  -1-1.27896 16.2668   1
   2   0   1-35.1621 15.3697   1
  -3   0  -1 6.90977 17.7632   1
   3   0   1-5.08316 17.5966   1
  -4   0  -1-2.16307 19.3924   1
   4   0   1 16.9858 19.6917   1
  -6   0  -1 3.00029 20.3179   1
   6   0   1 32.6813 22.0386   1
  -7   0  -1 3.40850 22.3596   1
   7   0   1 33.8234 26.0345   1
  -8   0  -1 3.79159 21.8245   1
   8   0   1-7.56508 21.3041   1
  -9   0  -1 16.6464 24.4698   1
   9   0   1 25.0555 23.5313   1
 -10   0  -1 58.6204 30.5331   1
  10   0   1-4.54085 25.8689   1
 -12   0  -1 5.13767 26.9383   1
  12   0   1-5.26102 30.2824   1
 -13   0  -1 32.9915 34.2465   1
  13   0   1 10.9903 32.6331   1
 -14   0  -1-17.4091 30.4276   1
  14   0   1 5.73770 31.2207   1
 -15   0  -1 12.0234 35.3358   1
  15   0   1 17.8960 39.1209   1
 -16   0  -1-18.6929 31.4124   1
  16   0   1-48.8232 35.5206   1
 -17   0  -1-18.9746 36.4084   1
  17   0   1-6.28341 34.5966   1
 -18   0  -1 50.2019 38.3775   1
  18   0   1 19.6782 38.5716   1
  19   0   1-6.51515 40.1980   1
 -19   0  -1 25.6988 34.9595   1
  20   0   1-6.48238 38.4849   1
 -20   0  -1 6.49662 38.9532   1
  21   0   1 12.9890 46.2773   1
 -21   0  -1 38.9583 41.5280   1
  22   0   1 12.7655 39.3827   1
 -22   0  -1 13.0658 37.2040   1
  23   0   1-6.39098 40.1550   1
 -23   0  -1-6.51114 39.0410   1
  24   0   1-12.7215 40.3254   1
 -24   0  -1-26.0028 40.1134   1
  25   0   1-44.0352 45.7678   1
  26   0   1 6.15861 44.4805   1
 -26   0  -1-6.12557 37.4417   1
  26  -1  -1 112.026 48.8537   1
 -26   1   1 76.3234 42.8515   1
  25  -1  -1 57.0021 46.0727   1
 -25   1   1 19.3987 39.5479   1
  24   1  -1 301.992 56.4442   1
  24  -1  -1 228.491 56.6696   1
 -24   1   1 241.394 54.1982   1
 -24  -1   1 271.137 55.1952   1
  23   1  -1 59.0402 45.0908   1
 -23  -1   1-13.3618 42.3572   1
  22   1  -1 526.165 64.2241   1
 -22  -1   1 542.066 67.3697   1
 -22   1   1 435.089 62.3263   1
  22  -1  -1 400.852 59.5109   1
  21   1  -1 44.4439 39.9147   1
 -21  -1   1 97.6789 45.1059   1
 -21   1   1 6.72316 38.3088   1
  21  -1  -1 6.55714 40.8516   1
  20  -1  -1 875.159 81.6826   1
  20   1  -1 1011.99 81.8643   1
 -20   1   1 777.270 79.0779   1
 -20  -1   1 809.256 76.2926   1
  19   1  -1 1791.05 116.469   1
  19  -1  -1 1908.23 121.168   1
 -19   1   1 1759.41 116.831   1
 -19  -1   1 1821.79 117.699   1
  18  -1  -1 1404.39 104.514   1
  18   1  -1 1761.22 112.197   1
 -18  -1   1 1644.08 108.352   1
 -18   1   1 1644.26 109.266   1
  17   1  -1 1232.04 91.9757   1
 -17  -1   1 1304.09 93.9032   1
  16   1  -1 860.199 79.2864   1
 -16  -1   1 940.257 81.0044   1
 -16   1   1 968.222 80.4605   1
  16  -1  -1 1005.20 80.0507   1
 -15  -1   1 3876.42 192.690   1
  15  -1  -1 4089.09 194.515   1
 -14   1   1 80.6352 32.1136   1
 -14  -1   1 96.5135 35.9098   1
  14   1  -1 120.170 36.3495   1
  14  -1  -1 106.214 32.0421   1
  13   1  -1 11497.7 455.359   1
 -13   1   1 11978.1 459.891   1
  13  -1  -1 12313.8 459.429   1
  12   1  -1 1980.15 107.389   1
 -12  -1   1 1709.14 104.111   1
 -12   1   1 1871.27 107.706   1
  12  -1  -1 1780.00 106.053   1
 -11  -1   1 4.37099 23.5603   1
 -11   1   1 44.3553 27.1650   1
  11   1  -1-4.31371 22.9694   1
  10   1  -1 865.909 62.1200   1
 -10  -1   1 768.034 59.0744   1
 -10   1   1 824.000 59.7981   1
  10  -1  -1 812.567 61.9911   1
   9   1  -1 3698.31 162.012   1
  -9  -1   1 3410.60 159.756   1
  -9   1   1 3648.02 161.740   1
   9  -1  -1 3425.21 160.969   1
   8   1  -1 19077.3 709.059   1
  -8  -1   1 19574.8 708.991   1
   8  -1  -1 21369.8 716.452   1
  -7   1   1 8188.80 328.003   1
   7  -1  -1 8582.58 330.223   1
   6   1  -1 78900.4 2992.59   1
   6  -1  -1 87510.0 2995.64   1
  -6   1   1 85510.6 2995.11   1
  -6  -1   1 81403.5 2993.87   1
   5   1  -1 53005.4 2076.09   1
  -5   1   1 50936.9 2080.40   1
   4   1  -1 22146.3 773.946   1
  -4   1   1 20620.2 774.132   1
   4  -1  -1 22560.8 776.957   1
  -4  -1   1 20031.8 772.268   1
   3   1  -1 129997. 4520.34   1
  -3   1   1 121370. 4522.17   1
  -3  -1   1 126492. 4520.94   1
   3  -1  -1 126973. 4523.29   1
   2  -1  -1 4979.62 168.592   1
   2   1  -1 4456.46 164.829   1
  -2   1   1 4767.79 168.716   1
  -1   1   1 23128.4 838.223   1
   1  -1  -1 23436.6 838.400   1
   0  -1  -1 1445.56 59.1292   1
   0   1  -1 1510.75 57.5179   1
   1  -1   1 311.359 22.1516   1
  -1   1  -1 381.718 22.9705   1
   1   1   1 375.733 24.8141   1
  -1  -1  -1 363.079 24.3471   1
   2  -1   1 1139.01 49.8965   1
  -2  -1  -1 1230.54 50.0136   1
  -2   1  -1 1227.37 50.4714   1
  -3   1  -1 204120. 7168.69   1
  -3  -1  -1 209209. 7169.05   1
   3  -1   1 188140. 7168.03   1
   3   1   1 200439. 7167.56   1
  -4   1  -1 43969.4 1638.52   1
  -4  -1  -1 43570.9 1636.63   1
   4  -1   1 44848.8 1639.69   1
   4   1   1 49257.9 1641.07   1
  -6   1  -1 35067.2 1363.85   1
  -6  -1  -1 37208.4 1365.63   1
   6  -1   1 38402.9 1368.21   1
   6   1   1 39272.7 1367.31   1
  -7   1  -1 5799.35 241.597   1
  -7  -1  -1 6208.55 243.957   1
   7  -1   1 5650.45 243.381   1
   7   1   1 5746.46 241.571   1
  -8   1  -1 6757.76 269.478   1
  -8  -1  -1 6366.84 266.591   1
   8  -1   1 6297.56 266.968   1
   8   1   1 6379.51 266.434   1
  -9   1  -1 16398.0 610.007   1
  -9  -1  -1 16001.4 610.176   1
   9  -1   1 14847.9 607.132   1
   9   1   1 16274.2 609.463   1
 -10   1  -1 1825.74 109.766   1
 -10  -1  -1 2145.47 114.371   1
  10  -1   1 2016.59 112.186   1
  10   1   1 2258.42 115.659   1
 -12   1  -1 3982.31 190.556   1
 -12  -1  -1 4122.08 193.739   1
  12  -1   1 3832.99 188.368   1
  12   1   1 4009.83 189.912   1
 -13   1  -1 797.095 67.5992   1
  13  -1   1 694.339 64.3959   1
  13   1   1 719.595 64.0724   1
 -14   1  -1 463.940 56.4755   1
  14   1   1 482.527 58.4750   1
  14  -1   1 641.013 64.4442   1
 -14  -1  -1 590.663 60.8344   1
 -15   1  -1 2834.19 147.277   1
 -15  -1  -1 2260.89 141.280   1
  15  -1   1 2495.84 142.210   1
  15   1   1 2567.55 142.909   1
 -16   1  -1 36.9176 31.9282   1
  16  -1   1 106.318 43.0415   1
  17  -1   1 478.193 61.4430   1
 -17  -1  -1 504.927 62.5788   1
 -18   1  -1 52.3922 38.5358   1
 -18  -1  -1 50.6701 36.1163   1
  18  -1   1 51.9596 38.6055   1
  18   1   1 55.9182 35.8123   1
 -19  -1  -1 32.1778 36.2549   1
  19   1   1 12.5763 36.5862   1
 -20   1  -1 13.2752 40.5911   1
 -20  -1  -1 39.0696 37.5021   1
  20  -1   1 72.5717 42.5661   1
  20   1   1 19.1042 40.7383   1
 -21   1  -1 303.827 53.7378   1
 -21  -1  -1 317.077 56.8042   1
  21  -1   1 267.156 58.2255   1
  21   1   1 337.106 56.5774   1
 -22  -1  -1 199.317 48.7200   1
 -22   1  -1 182.864 51.2409   1
  22  -1   1 168.596 51.4617   1
  22   1   1 156.305 45.8584   1
 -23  -1  -1 443.381 60.2498   1
 -23   1  -1 475.960 65.1116   1
  23  -1   1 514.779 68.6297   1
  23   1   1 428.418 62.4271   1
 -24   1  -1 204.500 51.4804   1
 -24  -1  -1 185.872 50.7816   1
  24   1   1 109.518 49.8792   1
  24  -1   1 118.937 51.2542   1
 -25  -1  -1-24.9516 38.8411   1
  25   1   1 25.5710 47.4030   1
 -26   1  -1-6.19517 40.9564   1
  26   1   1 12.3693 43.1331   1
 -25   2   1 70.5733 44.4486   1
  25  -2  -1 19.3607 47.8810   1
 -24   2   1 2153.41 131.903   1
 -24  -2   1 2108.45 131.412   1
  24   2  -1 2100.82 132.394   1
  24  -2  -1 1989.54 131.146   1
 -23   2   1-6.76165 42.1038   1
  23  -2  -1 19.7841 42.1693   1
  23   2  -1-40.0228 43.7428   1
 -22   2   1 27.0013 42.7971   1
 -22  -2   1 19.6937 38.5900   1
  22  -2  -1-13.4038 40.1924   1
  22   2  -1 59.3567 40.6990   1
 -21   2   1-13.4523 38.3193   1
 -21  -2   1 52.3296 37.6691   1
  21  -2  -1 40.1067 45.9529   1
  21   2  -1 52.0948 40.5635   1
 -20  -2   1 1011.74 84.6882   1
  20   2  -1 855.980 80.8464   1
 -19   2   1 19.3659 34.2801   1
 -19  -2   1-6.36109 34.6139   1
  19  -2  -1 6.52037 40.2307   1
  19   2  -1 18.7418 38.1873   1
 -18   2   1 383.912 57.4269   1
 -18  -2   1 494.049 59.6667   1
  18  -2  -1 354.320 56.9734   1
  18   2  -1 448.939 58.2384   1
 -17   2   1 1682.68 112.468   1
 -17  -2   1 1761.27 113.067   1
  17   2  -1 1768.54 110.667   1
 -16  -2   1 17.1688 34.6492   1
  16  -2  -1 5.85123 33.6798   1
  16   2  -1-27.9460 34.1634   1
 -15   2   1 2231.32 127.757   1
 -15  -2   1 2130.43 124.762   1
  15  -2  -1 2284.48 128.232   1
  15   2  -1 2009.05 121.099   1
 -14   2   1 38663.1 1383.30   1
 -14  -2   1 39656.1 1380.90   1
  14   2  -1 36864.6 1375.41   1
 -13   2   1 4418.93 195.934   1
  13  -2  -1 3919.42 191.870   1
  13   2  -1 3937.05 188.768   1
 -12  -2   1 118.513 31.2631   1
  12   2  -1 68.6348 28.1590   1
 -11   2   1 4422.84 208.953   1
 -11  -2   1 4869.79 211.868   1
  11  -2  -1 5158.41 219.315   1
  11   2  -1 4818.54 212.297   1
 -10   2   1 15794.7 582.083   1
 -10  -2   1 14311.3 577.186   1
  10  -2  -1 16019.7 588.235   1
  10   2  -1 14746.7 578.164   1
   9   2  -1 13827.8 500.604   1
  -9  -2   1 13419.4 499.941   1
   9  -2  -1 13290.5 506.474   1
  -8   2   1 212.586 33.6589   1
   8   2  -1 150.585 26.7602   1
   8  -2  -1 144.314 28.8410   1
  -8  -2   1 185.855 28.8873   1
  -7   2   1 28694.6 1032.68   1
   7   2  -1 26852.5 1028.32   1
   7  -2  -1 28901.3 1033.87   1
  -7  -2   1 27977.8 1029.38   1
   6   2  -1 10655.4 433.755   1
  -6  -2   1 12598.4 437.865   1
  -5   2   1 3703.99 148.567   1
   5   2  -1 3276.44 145.125   1
   5  -2  -1 3388.30 147.704   1
  -5  -2   1 3579.29 144.634   1
  -4   2   1 261810. 10161.4   1
   4  -2  -1 287732. 10162.2   1
   4   2  -1 300708. 10158.2   1
  -4  -2   1 283375. 10158.6   1
   3  -2  -1 65844.1 2449.15   1
  -3   2   1 67411.3 2448.88   1
   3   2  -1 67136.3 2445.06   1
  -3  -2   1 71653.7 2445.88   1
  -2  -2   1 64134.7 2225.33   1
   2   2  -1 63185.4 2224.97   1
  -2   2   1 65046.8 2229.06   1
  -1  -2   1 5102.09 167.410   1
  -1   2   1 4855.03 169.946   1
   1   2  -1 4704.18 167.711   1
   0  -2  -1 42238.6 1461.51   1
   0   2   1 40982.0 1460.71   1
   0   2  -1 38472.1 1458.90   1
   0  -2   1 40929.3 1459.31   1
  -1  -2  -1 3305.06 116.971   1
  -1   2  -1 3126.40 115.992   1
   1  -2   1 3289.59 116.075   1
  -2  -2  -1 30224.3 1076.83   1
   2   2   1 30424.5 1076.66   1
   2  -2   1 31571.9 1078.48   1
   3  -2   1 12584.6 471.197   1
  -3   2  -1 12712.7 471.563   1
   3   2   1 11805.6 470.175   1
  -3  -2  -1 13446.1 471.927   1
   4  -2   1 78202.7 2717.52   1
  -4   2  -1 71048.7 2713.13   1
   4   2   1 76960.2 2714.07   1
  -4  -2  -1 75776.5 2713.59   1
   5  -2   1 5034.98 214.905   1
  -5   2  -1 5431.92 216.313   1
  -6   2  -1 33861.3 1301.06   1
  -6  -2  -1 35930.0 1301.69   1
   6  -2   1 35415.7 1304.06   1
   6   2   1 37057.7 1301.24   1
  -7   2  -1 27245.1 1067.87   1
  -7  -2  -1 29158.2 1069.71   1
   7  -2   1 30727.4 1074.63   1
   7   2   1 29020.6 1068.33   1
  -8   2  -1-21.9401 23.3831   1
  -8  -2  -1-15.1443 22.9241   1
   8  -2   1 4.55707 26.2318   1
   8   2   1 3.69773 22.3892   1
  -9   2  -1 21332.6 783.757   1
  -9  -2  -1 20805.2 781.895   1
   9  -2   1 21626.8 788.059   1
   9   2   1 19453.3 780.191   1
 -10   2  -1 33204.3 1173.52   1
 -10  -2  -1 32381.2 1170.22   1
  10  -2   1 31233.6 1174.65   1
  10   2   1 29415.8 1166.55   1
 -11   2  -1 1394.90 89.5259   1
  11  -2   1 1208.96 86.1416   1
 -12   2  -1 223.450 42.9764   1
 -12  -2  -1 167.680 35.8759   1
  12  -2   1 125.751 33.6803   1
  12   2   1 134.273 35.1310   1
 -13   2  -1 6095.22 275.561   1
 -13  -2  -1 6189.85 274.005   1
  13  -2   1 6534.31 276.945   1
  13   2   1 6217.64 273.496   1
 -14   2  -1 5897.65 260.548   1
 -14  -2  -1 5488.19 255.209   1
  14  -2   1 5605.27 256.685   1
  14   2   1 5711.99 255.013   1
 -15   2  -1 84.2634 33.3428   1
  15  -2   1 173.325 44.4721   1
  15   2   1 74.1867 34.7478   1
 -16   2  -1 14205.9 586.045   1
 -16  -2  -1 15341.2 586.444   1
  16  -2   1 14933.9 586.460   1
  16   2   1 14323.2 581.081   1
 -17   2  -1 19.0317 35.7431   1
 -17  -2  -1 87.6290 43.9790   1
  17  -2   1-12.7807 37.1846   1
  17   2   1 24.5648 36.4722   1
 -18  -2  -1 38.5393 37.7616   1
  18  -2   1 19.8270 40.0241   1
  18   2   1 18.8476 38.0483   1
 -19  -2  -1 1970.24 123.587   1
  19   2   1 1915.23 123.482   1
 -20   2  -1 619.370 73.0607   1
 -20  -2  -1 659.724 70.7006   1
  20   2   1 708.568 73.0997   1
  20  -2   1 704.844 77.0608   1
 -21   2  -1 13.4798 43.1942   1
 -21  -2  -1 91.4605 43.6330   1
  21  -2   1 125.600 46.1949   1
  21   2   1 91.8814 46.8464   1
 -22   2  -1 6.64078 37.0098   1
 -22  -2  -1 38.8286 41.0443   1
  22  -2   1 39.6055 40.3707   1
  22   2   1 79.4189 49.7193   1
 -23   2  -1 268.847 51.3524   1
 -23  -2  -1 253.301 51.8764   1
  23  -2   1 270.494 58.4701   1
  23   2   1 176.383 48.2766   1
 -24  -2  -1 38.7222 41.2775   1
 -24   2  -1 38.2127 42.7887   1
  24   2   1 25.7666 40.4843   1
  24  -2   1 6.32395 45.6850   1
 -25   2  -1 99.0798 41.3366   1
  25   2   1 82.4539 49.4421   1
  25  -2   1 24.7775 41.6749   1
 -26   3   1 30.3286 43.2690   1
  26  -3  -1 96.0635 49.9120   1
 -25   3   1 260.698 56.9686   1
  25  -3  -1 375.829 60.6887   1
 -24   3   1 167.209 49.5245   1
 -24  -3   1 105.653 45.6501   1
  24  -3  -1 131.871 46.9087   1
  24   3  -1 152.852 51.3784   1
 -23   3   1 1317.76 100.931   1
  23  -3  -1 1451.21 105.799   1
 -22   3   1 140.284 48.5671   1
 -22  -3   1 224.864 46.7965   1
  22   3  -1 190.641 48.4474   1
 -21   3   1 13.2720 41.3306   1
 -21  -3   1 52.3466 38.8581   1
  21  -3  -1 33.6286 42.2680   1
  21   3  -1 6.55961 37.7687   1
 -20   3   1 124.556 42.7860   1
 -20  -3   1 109.323 43.6787   1
  20   3  -1 64.9364 42.7336   1
 -19   3   1 2944.12 166.795   1
 -19  -3   1 3209.64 168.476   1
  19  -3  -1 3292.65 172.119   1
  19   3  -1 3108.27 167.872   1
 -18   3   1 12.7457 35.1262   1
 -18  -3   1 91.3246 40.2843   1
  18  -3  -1 18.7982 36.8646   1
  18   3  -1 68.4404 39.1273   1
 -17   3   1 93.6906 41.8139   1
  17  -3  -1 128.672 41.3470   1
 -16   3   1 370.291 54.4417   1
 -16  -3   1 430.521 56.4235   1
  16  -3  -1 374.281 54.5177   1
  16   3  -1 454.189 56.7115   1
 -15   3   1 22941.2 887.791   1
 -15  -3   1 23462.3 888.747   1
  15  -3  -1 24178.5 892.245   1
  15   3  -1 22638.7 885.304   1
 -14   3   1 5560.14 250.393   1
 -14  -3   1 5519.91 247.154   1
  14  -3  -1 5020.62 247.079   1
  14   3  -1 5950.11 249.117   1
 -13  -3   1 28089.6 1004.54   1
  13  -3  -1 29425.5 1013.54   1
  13   3  -1 26374.3 1000.17   1
 -12   3   1 520.001 56.2097   1
  12  -3  -1 489.512 55.6741   1
  12   3  -1 547.976 52.9963   1
 -11   3   1 4315.04 193.398   1
 -11  -3   1 4283.52 190.354   1
  11  -3  -1 4081.56 193.918   1
  11   3  -1 4054.57 189.618   1
 -10   3   1 1639.31 93.3705   1
  10   3  -1 1324.56 85.4069   1
 -10  -3   1 1596.23 88.3745   1
  10  -3  -1 1455.67 91.1377   1
  -9   3   1 36008.4 1359.07   1
   9   3  -1 37399.8 1356.29   1
   9  -3  -1 38196.2 1361.70   1
  -9  -3   1 36226.6 1353.79   1
  -8   3   1 562.132 49.4299   1
   8   3  -1 697.871 50.5316   1
   8  -3  -1 624.204 52.9091   1
  -8  -3   1 666.414 49.3554   1
  -7   3   1 4029.77 177.934   1
   7   3  -1 4232.20 176.065   1
  -7  -3   1 4106.52 175.291   1
   7  -3  -1 4103.59 179.095   1
   6  -3  -1 4921.53 207.396   1
  -6   3   1 5034.10 207.291   1
  -5  -3   1 50680.7 1879.84   1
   5  -3  -1 54187.5 1884.51   1
  -5   3   1 50483.5 1882.07   1
   5   3  -1 52768.4 1878.48   1
   4  -3  -1 3713.41 159.107   1
  -4   3   1 4012.77 159.621   1
   4   3  -1 3594.78 154.474   1
  -4  -3   1 3860.55 155.203   1
   3  -3  -1 1495.48 73.3072   1
  -3  -3   1 1439.02 69.7350   1
   3   3  -1 1444.38 69.7405   1
  -3   3   1 1509.16 72.2054   1
  -2  -3   1 8056.28 301.132   1
  -2   3   1 8631.81 305.456   1
   2  -3  -1 8228.75 304.228   1
  -1  -3   1 1028.99 50.7538   1
   1  -3  -1 887.121 51.1613   1
   1   3  -1 916.911 48.8646   1
  -1   3   1 974.567 52.3284   1
   0  -3  -1 43823.7 1540.44   1
   0   3   1 41776.0 1538.79   1
   0   3  -1 41488.5 1538.72   1
   0  -3   1 43431.0 1538.28   1
   1   3   1 384477. 13668.2   1
  -1  -3  -1 380784. 13668.1   1
  -1   3  -1 388107. 13666.8   1
   1  -3   1 375709. 13668.3   1
   2   3   1 2019.03 92.8767   1
  -2  -3  -1 2065.69 93.8406   1
  -2   3  -1 1895.75 91.3325   1
   2  -3   1 2135.67 94.3439   1
  -3  -3  -1 3474.57 151.602   1
   3   3   1 3650.93 151.855   1
  -3   3  -1 3636.38 152.083   1
   3  -3   1 3650.50 152.721   1
  -4   3  -1 3850.78 162.455   1
   4  -3   1 3770.28 163.603   1
  -5   3  -1 1887.86 98.1641   1
   5   3   1 1962.40 97.7937   1
  -5  -3  -1 1772.53 98.5542   1
   6  -3   1 5995.84 249.052   1
  -6   3  -1 6015.98 247.894   1
   6   3   1 5846.92 245.295   1
  -6  -3  -1 6059.82 245.583   1
   7  -3   1 2430.90 122.019   1
   7   3   1 2562.98 121.057   1
  -7  -3  -1 2375.46 119.897   1
  -7   3  -1 2278.94 121.494   1
  -8   3  -1 29717.8 1023.60   1
  -8  -3  -1 26510.1 1017.18   1
   8  -3   1 26348.3 1019.64   1
   8   3   1 27289.2 1017.53   1
  -9   3  -1 9672.34 364.684   1
  -9  -3  -1 8922.53 359.484   1
   9  -3   1 9258.40 366.304   1
 -10  -3  -1 22911.5 847.082   1
  10   3   1 21991.1 846.171   1
 -11   3  -1 37689.7 1495.52   1
  11  -3   1 44659.0 1512.44   1
 -12   3  -1 149.004 35.4389   1
 -12  -3  -1 112.798 34.1636   1
  12  -3   1 137.469 36.3098   1
  12   3   1 77.2507 34.0399   1
 -13   3  -1 1212.77 91.0034   1
 -13  -3  -1 1420.20 94.7920   1
  13  -3   1 1327.65 96.3811   1
  13   3   1 1463.32 94.7391   1
 -14   3  -1 729.455 71.1456   1
 -14  -3  -1 760.238 70.3075   1
  14  -3   1 685.341 69.0168   1
  14   3   1 735.545 68.9781   1
 -15  -3  -1 16751.1 650.385   1
  15   3   1 16311.9 647.846   1
 -16   3  -1 2182.98 134.299   1
 -16  -3  -1 2251.52 133.410   1
  16  -3   1 2296.05 133.405   1
  16   3   1 2321.78 135.005   1
 -17   3  -1 1881.70 119.599   1
 -17  -3  -1 1758.44 113.215   1
  17  -3   1 1588.85 112.603   1
  17   3   1 1897.39 117.196   1
 -18   3  -1 2919.26 159.886   1
 -18  -3  -1 2806.83 155.921   1
  18  -3   1 2555.36 154.135   1
  18   3   1 2927.15 158.372   1
 -19   3  -1 381.046 55.4136   1
  19  -3   1 436.804 61.5818   1
 -20   3  -1 39.5811 42.9906   1
 -20  -3  -1 97.9234 48.1748   1
  20  -3   1 135.164 44.7631   1
  20   3   1 32.7245 40.4739   1
 -21   3  -1 1198.84 93.6117   1
 -21  -3  -1 1032.57 86.9330   1
  21   3   1 934.634 84.3812   1
  21  -3   1 1152.20 92.6087   1
 -22   3  -1 435.379 62.2292   1
 -22  -3  -1 374.375 58.8117   1
  22  -3   1 478.489 64.2422   1
  22   3   1 427.415 61.9037   1
 -23  -3  -1 6.52097 40.6060   1
  23  -3   1 25.9707 45.6105   1
  23   3   1 6.56258 41.6014   1
 -24  -3  -1 977.439 85.1641   1
 -24   3  -1 841.680 80.4015   1
  24  -3   1 821.223 81.1867   1
  24   3   1 844.995 83.3353   1
 -25   3  -1 245.867 53.7431   1
  25  -3   1 206.744 53.9909   1
 -26   4   1 6.40115 40.2232   1
  26  -4  -1-43.8628 49.3567   1
 -25   4   1 13.0745 41.0789   1
  25  -4  -1-51.9130 50.5295   1
 -24  -4   1 1467.51 107.881   1
  24   4  -1 1390.83 105.010   1
 -23   4   1 499.086 65.4840   1
  23  -4  -1 403.743 65.9316   1
 -22  -4   1 194.814 45.4009   1
  22   4  -1 85.4781 46.4613   1
 -21   4   1 397.925 61.9498   1
 -21  -4   1 318.171 54.7500   1
  21  -4  -1 264.823 57.1726   1
  21   4  -1 242.278 51.8287   1
 -20   4   1 39.5584 39.9312   1
 -20  -4   1 26.0316 38.6508   1
  20  -4  -1 39.0052 41.9378   1
  20   4  -1 12.9862 40.0746   1
 -19   4   1 572.108 66.2992   1
 -19  -4   1 565.783 64.9744   1
  19  -4  -1 571.403 64.4363   1
  19   4  -1 626.843 67.9315   1
 -18   4   1 58.0042 40.6097   1
 -18  -4   1 130.327 43.3914   1
  18   4  -1 68.6484 41.0389   1
  17  -4  -1 31.5912 36.7698   1
 -16   4   1 2442.78 140.153   1
 -16  -4   1 2329.14 139.013   1
  16  -4  -1 2337.39 141.925   1
  16   4  -1 2546.46 139.934   1
 -15   4   1 80.4825 38.6906   1
 -15  -4   1 11.1819 31.2335   1
  15  -4  -1 103.804 43.5701   1
  15   4  -1 100.687 39.0886   1
 -14   4   1 47180.0 1854.08   1
 -14  -4   1 50335.4 1855.74   1
  14  -4  -1 54052.2 1870.10   1
  14   4  -1 51149.3 1856.04   1
 -13   4   1 817.796 69.7144   1
 -13  -4   1 899.681 72.4403   1
  13   4  -1 909.550 72.8750   1
  13  -4  -1 994.139 76.8352   1
  12  -4  -1 4930.84 227.734   1
 -12   4   1 5066.01 226.651   1
  11   4  -1 3577.97 169.213   1
 -10   4   1 22945.4 888.193   1
  10   4  -1 23215.9 883.597   1
  10  -4  -1 23686.1 890.790   1
 -10  -4   1 24612.8 886.808   1
  -9   4   1 1276.95 78.1437   1
  -9  -4   1 1233.19 76.2558   1
   9  -4  -1 1046.42 74.9681   1
   9   4  -1 1146.93 73.2920   1
  -8  -4   1 48049.6 1750.14   1
   8  -4  -1 47282.8 1755.70   1
   8   4  -1 49131.6 1751.32   1
  -8   4   1 47522.7 1754.59   1
  -7  -4   1 1236.41 70.2491   1
   7  -4  -1 1096.89 70.9075   1
   7   4  -1 1032.71 67.6301   1
  -7   4   1 1266.38 72.9158   1
  -6  -4   1 29183.4 1103.29   1
   6  -4  -1 29937.5 1108.10   1
  -6   4   1 30582.4 1108.55   1
   6   4  -1 30650.3 1102.96   1
   5  -4  -1 12821.4 468.060   1
  -5   4   1 11573.8 461.635   1
   4  -4  -1 102866. 3574.14   1
  -4  -4   1 100317. 3570.43   1
   4   4  -1 97054.9 3568.47   1
  -4   4   1 97487.4 3572.88   1
   3   4  -1 3514.14 149.355   1
  -3  -4   1 3561.74 150.907   1
   2   4  -1 6172.84 234.021   1
  -2  -4   1 5739.22 234.684   1
   1   4  -1 60938.2 1963.50   1
   1  -4  -1 59110.3 1967.31   1
  -1  -4   1 61258.3 1963.87   1
   0  -4   1 104050. 3706.13   1
   0   4  -1 106742. 3706.60   1
   0   4   1 100366. 3706.72   1
   0  -4  -1 101538. 3707.58   1
   1  -4   1 5440.90 214.077   1
  -1  -4  -1 5096.44 213.365   1
   1   4   1 5114.83 213.290   1
  -1   4  -1 5609.60 214.110   1
  -3  -4  -1 1738.79 87.0007   1
   3   4   1 1740.09 87.3146   1
   3  -4   1 1735.14 89.3828   1
  -3   4  -1 1707.44 87.5716   1
  -4  -4  -1 6958.53 273.137   1
   4   4   1 6848.31 272.135   1
   4  -4   1 6652.73 274.139   1
  -4   4  -1 6813.45 274.073   1
  -5  -4  -1 13904.8 528.557   1
   5   4   1 14168.8 527.617   1
   5  -4   1 14113.3 531.452   1
  -5   4  -1 13367.6 528.281   1
  -6  -4  -1 110822. 4180.86   1
   6   4   1 122532. 4181.82   1
   6  -4   1 121234. 4184.74   1
  -6   4  -1 110179. 4183.33   1
  -7  -4  -1 5105.47 218.552   1
   7   4   1 4733.93 217.106   1
  -7   4  -1 5449.21 221.528   1
   7  -4   1 5047.81 221.004   1
   8  -4   1 600.362 52.3826   1
  -8  -4  -1 462.928 48.4096   1
   8   4   1 403.651 45.9607   1
  -8   4  -1 483.936 48.4670   1
   9  -4   1 36217.9 1318.28   1
  -9  -4  -1 35743.8 1314.95   1
   9   4   1 33064.1 1309.94   1
  -9   4  -1 37847.7 1319.41   1
  10   4   1 9203.57 382.338   1
 -10  -4  -1 9297.91 383.922   1
  10  -4   1 9629.78 389.765   1
 -10   4  -1 9842.83 387.406   1
  11   4   1 17803.7 675.459   1
 -11  -4  -1 17326.3 674.378   1
  11  -4   1 17233.6 678.736   1
 -11   4  -1 17647.2 676.527   1
  12   4   1 23944.6 863.298   1
 -12  -4  -1 21988.4 859.841   1
  12  -4   1 24835.4 872.824   1
 -12   4  -1 20422.9 855.383   1
  13   4   1 6699.24 293.625   1
 -13  -4  -1 6634.10 293.165   1
  13  -4   1 7157.80 300.983   1
 -13   4  -1 6474.35 291.351   1
  14   4   1 11453.4 471.504   1
 -14  -4  -1 11660.4 473.170   1
  14  -4   1 11720.6 476.594   1
 -14   4  -1 11759.6 474.854   1
  15  -4   1 774.322 75.9170   1
 -15   4  -1 910.632 77.6222   1
  16   4   1 5552.21 264.540   1
 -16  -4  -1 6004.35 269.687   1
  16  -4   1 5984.07 269.801   1
 -16   4  -1 6117.87 274.858   1
  17   4   1 50.3734 42.4426   1
 -17  -4  -1 125.219 40.8730   1
  17  -4   1 95.4093 42.2002   1
 -17   4  -1 129.711 43.0234   1
  18   4   1 1883.03 121.847   1
 -18  -4  -1 1928.74 121.914   1
  19  -4   1 2239.99 135.896   1
  20   4   1 221.949 54.8397   1
 -20  -4  -1 198.243 49.6440   1
 -20   4  -1 251.005 54.0733   1
  21   4   1 19.5919 39.1579   1
 -21  -4  -1-13.3410 39.9965   1
  21  -4   1-20.1308 45.7710   1
 -21   4  -1-19.8662 43.4246   1
  22   4   1 181.118 53.5251   1
 -22  -4  -1 66.8155 43.8362   1
  22  -4   1 233.729 53.7970   1
 -22   4  -1 164.225 46.1768   1
  23   4   1 135.511 49.3963   1
 -23  -4  -1 161.007 50.0763   1
  23  -4   1 196.390 52.4581   1
 -23   4  -1 145.519 50.9203   1
  24   4   1 153.750 50.4379   1
 -24  -4  -1 59.4531 43.2753   1
 -24   4  -1 232.837 54.8209   1
  24  -4   1 147.030 53.3869   1
 -25   4  -1 423.874 64.1115   1
  25  -4   1 401.450 66.0128   1
 -26   5   1 37.9936 42.8729   1
  26  -5  -1 12.5178 47.0105   1
 -24   5   1 84.7989 41.0815   1
  24   5  -1 52.9979 46.2891   1
  24  -5  -1 98.8112 49.5498   1
 -23  -5   1 1375.68 104.063   1
  23   5  -1 1485.02 106.502   1
 -23   5   1 1409.74 102.393   1
  23  -5  -1 1384.95 102.395   1
 -22   5   1 715.201 75.8225   1
  22   5  -1 522.865 66.6812   1
  22  -5  -1 824.358 77.5439   1
 -22  -5   1 633.375 71.4077   1
  21   5  -1 999.027 88.9159   1
 -21   5   1 1115.95 92.5981   1
  21  -5  -1 1052.09 90.8443   1
 -21  -5   1 1015.19 89.7149   1
 -20   5   1-19.9376 37.4366   1
  20  -5  -1 65.3961 40.7250   1
 -19  -5   1 1037.82 86.0822   1
  19   5  -1 937.437 81.5742   1
 -18   5   1 1702.96 112.421   1
 -18  -5   1 1739.97 113.441   1
  18  -5  -1 1531.09 111.409   1
  18   5  -1 1723.97 112.527   1
 -17   5   1 119.425 41.7190   1
 -17  -5   1 231.152 46.7721   1
  17  -5  -1 155.036 48.0279   1
  17   5  -1 211.904 44.4927   1
 -16   5   1 683.102 65.7421   1
  16   5  -1 708.934 69.1164   1
  16  -5  -1 576.442 72.3803   1
 -16  -5   1 798.329 72.6773   1
 -15  -5   1 3763.08 190.546   1
  15   5  -1 3878.69 189.569   1
  14   5  -1 10.8326 31.8496   1
 -14  -5   1 5.56514 28.8218   1
  14  -5  -1 36.2730 33.6850   1
 -14   5   1 67.7260 34.5128   1
  13  -5  -1 35598.9 1323.77   1
 -13  -5   1 37009.1 1322.78   1
 -13   5   1 33237.5 1320.88   1
  13   5  -1 36107.0 1319.60   1
 -12  -5   1 4030.43 181.308   1
 -12   5   1 3469.93 177.674   1
  12  -5  -1 3549.04 179.658   1
 -11  -5   1 14672.6 596.607   1
  11   5  -1 16060.4 597.330   1
  11  -5  -1 15793.0 602.991   1
 -11   5   1 15101.9 599.162   1
  10   5  -1 5459.80 235.645   1
  -9  -5   1 12674.9 476.026   1
   9   5  -1 11996.4 474.247   1
  -9   5   1 12343.6 480.986   1
   9  -5  -1 11757.6 479.476   1
  -8  -5   1 3965.88 172.660   1
   8   5  -1 3756.73 169.747   1
  -8   5   1 3640.80 173.708   1
   8  -5  -1 3786.58 176.472   1
  -7  -5   1 28523.8 1047.61   1
   7   5  -1 28278.8 1046.89   1
  -7   5   1 28047.8 1051.26   1
   7  -5  -1 28493.5 1053.55   1
  -6  -5   1 11090.5 410.898   1
   6   5  -1 10221.5 407.360   1
   6  -5  -1 10448.1 416.729   1
  -6   5   1 10424.0 412.629   1
   5  -5  -1 63470.5 2266.02   1
  -5  -5   1 59389.3 2261.64   1
   5   5  -1 62262.0 2260.33   1
  -5   5   1 65120.8 2266.33   1
   4  -5  -1 33514.3 1203.36   1
  -4   5   1 32808.1 1201.98   1
   4   5  -1 31089.1 1196.46   1
  -4  -5   1 33862.0 1199.52   1
  -3  -5   1 40466.2 1499.72   1
  -3   5   1 40883.8 1503.32   1
   3   5  -1 41388.8 1499.13   1
   3  -5  -1 42261.5 1505.05   1
  -2   5   1 18109.5 655.127   1
   2  -5  -1 16893.6 652.743   1
   1  -5  -1 25292.5 933.475   1
  -1   5   1 25318.3 932.859   1
   0  -5  -1 59640.7 2115.01   1
   0   5  -1 54143.5 2114.88   1
   0   5   1 59979.8 2114.48   1
   0  -5   1 59785.7 2113.53   1
  -1  -5  -1 113431. 4152.35   1
  -1   5  -1 112343. 4149.49   1
   1   5   1 118292. 4151.27   1
   1  -5   1 118033. 4152.35   1
  -2  -5  -1 603.144 47.0615   1
   2   5   1 649.618 47.6326   1
  -2   5  -1 531.768 45.1371   1
   2  -5   1 600.719 47.7247   1
   3   5   1 118091. 4282.53   1
  -3  -5  -1 120535. 4283.08   1
  -3   5  -1 119863. 4283.07   1
   3  -5   1 117845. 4283.68   1
  -4   5  -1 1326.37 77.2140   1
   4  -5   1 1379.37 80.5724   1
   4   5   1 1286.21 75.0694   1
  -4  -5  -1 1306.90 76.1703   1
  -5   5  -1 18543.5 694.851   1
   5  -5   1 18144.0 695.132   1
   5   5   1 18290.2 692.120   1
  -5  -5  -1 18636.2 693.548   1
  -6   5  -1 232.411 34.6792   1
   6  -5   1 225.096 35.5432   1
   6   5   1 227.402 34.1227   1
  -6  -5  -1 258.026 36.2617   1
  -7   5  -1 134.940 31.8252   1
   7  -5   1 138.852 33.3571   1
   7   5   1 52.0977 24.7207   1
  -7  -5  -1 74.0568 25.8335   1
  -8   5  -1 23117.1 868.161   1
   8  -5   1 23336.2 872.178   1
   8   5   1 22805.2 866.140   1
  -8  -5  -1 23078.0 867.484   1
  -9   5  -1 23611.6 895.440   1
   9  -5   1 23804.1 900.074   1
   9   5   1 24727.0 895.796   1
  -9  -5  -1 22943.2 892.563   1
  10  -5   1 30802.2 1160.97   1
 -10   5  -1 31271.5 1160.60   1
 -11  -5  -1 15845.6 617.728   1
  11   5   1 16232.2 617.851   1
 -11   5  -1 15782.0 621.334   1
  11  -5   1 15613.8 622.385   1
 -12   5  -1 1549.76 102.087   1
 -12  -5  -1 1663.18 104.810   1
  12   5   1 1673.04 104.530   1
  12  -5   1 1764.93 109.661   1
  13  -5   1 2522.45 138.920   1
 -13  -5  -1 2112.39 126.489   1
  13   5   1 2072.17 124.176   1
 -13   5  -1 2105.17 128.113   1
 -14  -5  -1 8350.61 356.610   1
  15  -5   1 4720.02 234.273   1
 -15   5  -1 5234.35 238.360   1
  16  -5   1 19.8208 33.8105   1
 -16  -5  -1 56.9440 37.2477   1
  16   5   1 85.8209 40.2551   1
 -16   5  -1 86.7249 39.6679   1
  17  -5   1 6.48750 38.1358   1
 -17  -5  -1 32.3700 37.6663   1
  17   5   1 37.6340 36.8715   1
 -17   5  -1 6.47635 39.2179   1
  18  -5   1 416.016 60.4181   1
 -18  -5  -1 428.364 60.4482   1
  18   5   1 434.341 61.1044   1
 -18   5  -1 401.612 62.1386   1
  19  -5   1 13.0292 35.8705   1
 -19  -5  -1 6.67885 37.1999   1
  19   5   1-6.48475 37.7248   1
 -19   5  -1 46.4631 39.8019   1
  20  -5   1 3001.39 165.588   1
 -20  -5  -1 3035.43 168.979   1
  20   5   1 2993.79 165.713   1
 -20   5  -1 3128.11 168.599   1
  21  -5   1-19.7387 37.8720   1
 -21  -5  -1-20.1380 36.9574   1
  21   5   1 19.6820 41.9500   1
 -21   5  -1 26.4318 37.2172   1
  22  -5   1 493.564 65.4044   1
 -22   5  -1 718.059 72.3793   1
  22   5   1 635.151 74.0235   1
 -22  -5  -1 746.596 75.6473   1
 -23   5  -1 925.320 83.7235   1
 -23  -5  -1 832.022 83.3076   1
  23  -5   1 1053.51 87.4134   1
  23   5   1 898.957 85.3983   1
 -24  -5  -1 430.767 63.2794   1
  24   5   1 602.945 73.9342   1
  25  -5   1 694.656 74.5768   1
 -25   5  -1 580.777 71.8604   1
  25  -6  -1-12.7789 45.5204   1
 -25   6   1 25.2101 42.3334   1
  24  -6  -1 836.276 80.5773   1
 -24   6   1 809.636 79.5900   1
  23   6  -1 518.045 64.8337   1
 -23  -6   1 439.810 62.8930   1
 -22  -6   1 3449.98 181.202   1
 -22   6   1 3403.53 180.453   1
  22  -6  -1 3498.12 179.474   1
  22   6  -1 3080.92 175.023   1
  21   6  -1 746.621 73.4388   1
 -21  -6   1 544.923 66.9232   1
 -20  -6   1 1361.57 104.476   1
 -20   6   1 1386.82 104.292   1
  20   6  -1 1328.49 100.977   1
  20  -6  -1 1590.30 107.702   1
 -19   6   1 549.400 64.3698   1
  19   6  -1 455.018 61.5749   1
 -19  -6   1 485.770 61.9377   1
 -18  -6   1 3440.40 180.596   1
  18  -6  -1 3587.81 185.566   1
  18   6  -1 3353.92 178.418   1
 -17   6   1 5.66750 34.3554   1
 -17  -6   1 61.9249 38.5955   1
  17  -6  -1 78.2351 47.0499   1
  17   6  -1 61.2578 35.6734   1
  16  -6  -1 4199.15 202.869   1
 -16   6   1 3709.53 194.630   1
 -15   6   1 53.1262 37.7690   1
  15  -6  -1 25.6235 37.6734   1
  15   6  -1 34.2164 31.4268   1
 -15  -6   1 40.7360 34.2292   1
 -14  -6   1 1205.38 90.0423   1
  14  -6  -1 1107.60 88.7655   1
  14   6  -1 1107.90 87.6499   1
 -13   6   1 858.314 72.9286   1
  13   6  -1 608.524 65.9967   1
 -13  -6   1 823.962 71.1967   1
  13  -6  -1 878.096 73.7195   1
 -12   6   1 24685.8 972.338   1
  12   6  -1 26355.7 969.837   1
  12  -6  -1 26200.5 977.440   1
 -12  -6   1 25666.0 969.309   1
  11  -6  -1 293.663 45.9353   1
 -11   6   1 317.811 47.2291   1
 -10   6   1 3677.01 176.965   1
  10   6  -1 3824.33 173.606   1
 -10  -6   1 3864.47 174.851   1
  -9   6   1 1590.85 98.5412   1
   9   6  -1 1691.27 95.8392   1
   9  -6  -1 1574.71 99.6219   1
  -8   6   1 751.250 63.1130   1
   8   6  -1 957.517 64.3792   1
  -8  -6   1 834.469 63.0427   1
   8  -6  -1 857.160 69.2691   1
  -7   6   1 5118.92 213.974   1
   7   6  -1 4410.38 204.550   1
  -7  -6   1 4902.30 209.902   1
   7  -6  -1 4768.47 213.050   1
  -6   6   1 9025.21 363.292   1
  -6  -6   1 9257.75 360.371   1
   6  -6  -1 8564.68 364.248   1
   6   6  -1 9249.05 358.884   1
   5  -6  -1 7563.00 307.154   1
  -5   6   1 7678.17 306.351   1
   5   6  -1 7820.79 301.742   1
  -5  -6   1 6899.55 301.505   1
  -4  -6   1 10541.6 399.837   1
  -4   6   1 9988.88 404.346   1
   4   6  -1 11181.9 400.999   1
  -3  -6   1 9011.48 369.886   1
  -3   6   1 9309.19 373.565   1
   3   6  -1 10310.2 372.520   1
   3  -6  -1 9396.41 375.808   1
  -2  -6   1 133583. 4656.35   1
  -2   6   1 127365. 4659.75   1
   2   6  -1 125016. 4654.14   1
   2  -6  -1 132450. 4658.93   1
   1  -6  -1 51546.7 1803.46   1
  -1  -6   1 45900.1 1798.41   1
  -1   6   1 51205.6 1801.91   1
   1   6  -1 49710.2 1798.67   1
   0  -6  -1 110582. 4000.91   1
   0   6  -1 115810. 4000.33   1
   0   6   1 111938. 4001.40   1
   0  -6   1 106366. 3998.48   1
  -1  -6  -1 13321.8 519.971   1
  -1   6  -1 14199.3 520.433   1
   1   6   1 13038.0 518.225   1
   1  -6   1 13957.3 521.381   1
  -2  -6  -1 101422. 3737.51   1
  -2   6  -1 101003. 3735.85   1
   2   6   1 102721. 3735.02   1
   2  -6   1 109773. 3737.98   1
  -3  -6  -1 664.915 53.8976   1
  -3   6  -1 608.440 52.4262   1
   3  -6   1 680.728 54.7633   1
   4   6   1 17079.8 642.033   1
  -4  -6  -1 16623.6 642.513   1
  -4   6  -1 17461.3 644.209   1
   4  -6   1 16562.7 643.654   1
  -5  -6  -1 19433.1 721.426   1
   5   6   1 19885.0 720.493   1
   5  -6   1 19043.7 720.900   1
  -5   6  -1 17847.8 717.046   1
  -6  -6  -1 5360.58 226.539   1
   6   6   1 4842.87 223.005   1
   6  -6   1 5613.09 230.470   1
  -6   6  -1 4951.42 223.823   1
  -7  -6  -1 9421.31 366.712   1
   7   6   1 9706.30 367.549   1
   7  -6   1 9817.41 371.716   1
  -8  -6  -1 15518.9 582.287   1
   8   6   1 14753.6 580.054   1
   8  -6   1 14862.2 584.916   1
  -8   6  -1 14723.3 582.385   1
   9  -6   1 3140.54 154.956   1
  -9   6  -1 2746.54 148.088   1
 -10  -6  -1 5736.27 249.891   1
  10   6   1 5725.17 248.774   1
  10  -6   1 5812.65 257.204   1
 -10   6  -1 5295.09 248.238   1
 -11  -6  -1 17592.3 675.186   1
  11   6   1 17797.3 674.322   1
  11  -6   1 16740.5 676.154   1
 -11   6  -1 17513.5 678.816   1
 -12  -6  -1 3186.31 156.931   1
 -12   6  -1 2774.22 154.842   1
  12   6   1 2770.10 149.775   1
  12  -6   1 2878.19 157.690   1
 -13  -6  -1 735.374 69.8351   1
 -14  -6  -1 6687.45 287.212   1
 -14   6  -1 6161.14 284.827   1
  14   6   1 6213.11 282.328   1
  14  -6   1 6562.39 290.161   1
 -15  -6  -1 726.486 69.6046   1
 -15   6  -1 814.708 73.0448   1
  15  -6   1 784.967 80.9885   1
  15   6   1 743.109 71.5566   1
  16   6   1 6.20969 34.5882   1
 -16   6  -1-6.25847 31.5329   1
  16  -6   1 53.2224 35.3316   1
 -16  -6  -1 12.5158 36.4062   1
 -17  -6  -1 721.500 71.6225   1
  17   6   1 766.913 74.4748   1
  18   6   1 109.425 45.7730   1
 -18   6  -1 137.286 42.7685   1
 -18  -6  -1 116.765 41.7376   1
  18  -6   1 159.249 48.7884   1
 -19  -6  -1 6835.23 297.796   1
 -19   6  -1 6688.72 297.499   1
  19  -6   1 6592.76 296.104   1
  19   6   1 6024.09 289.600   1
  20   6   1 189.416 48.1367   1
 -20  -6  -1 125.408 44.6883   1
  21  -6   1 4034.90 200.086   1
 -21   6  -1 3861.65 199.002   1
  22   6   1 510.627 68.3195   1
 -22  -6  -1 883.420 81.6687   1
  23   6   1 621.482 71.5694   1
 -23  -6  -1 579.361 69.8679   1
  23  -6   1 662.521 74.6093   1
 -23   6  -1 752.396 73.4411   1
  24  -6   1 311.699 57.6407   1
 -24   6  -1 320.841 56.5378   1
  25  -7  -1 211.078 52.9856   1
 -25   7   1 322.476 51.6337   1
  24  -7  -1 505.231 65.4166   1
 -24   7   1 489.344 64.2656   1
  23  -7  -1 1286.21 101.890   1
 -23   7   1 1348.27 103.051   1
  22  -7  -1 447.512 63.6361   1
 -22   7   1 551.532 68.2577   1
  21  -7  -1 3681.72 191.552   1
  21   7  -1 3431.14 186.645   1
 -21  -7   1 3865.04 194.126   1
 -21   7   1 3803.63 193.579   1
  20  -7  -1 20.5355 38.1243   1
  20   7  -1 6.50736 40.1505   1
 -20  -7   1 6.62021 40.0832   1
 -20   7   1 6.41809 39.9647   1
  19  -7  -1 6.73073 37.0624   1
  19   7  -1 6.42314 37.3684   1
 -19  -7   1 25.9682 36.5701   1
 -19   7   1 32.4430 35.7296   1
  18  -7  -1 290.515 60.2977   1
  18   7  -1 296.709 52.6517   1
 -18  -7   1 269.862 51.3342   1
 -18   7   1 283.483 48.6656   1
  17  -7  -1 4248.90 202.499   1
  17   7  -1 3774.90 192.131   1
 -17  -7   1 3564.61 190.545   1
 -17   7   1 3786.76 195.579   1
  16  -7  -1 904.343 82.4424   1
  16   7  -1 824.193 75.1737   1
 -16  -7   1 778.381 73.6563   1
 -16   7   1 876.170 77.5445   1
  15  -7  -1 5230.15 231.188   1
 -15  -7   1 4625.92 223.772   1
 -15   7   1 4626.68 224.803   1
  15   7  -1 4415.76 218.598   1
 -14  -7   1 2895.76 156.042   1
  14   7  -1 2951.91 155.825   1
 -14   7   1 2821.67 157.540   1
  14  -7  -1 3038.19 161.536   1
 -13  -7   1 11283.1 476.661   1
  13   7  -1 12348.9 479.266   1
 -13   7   1 11653.0 481.241   1
  13  -7  -1 12110.1 483.819   1
 -12  -7   1 1244.81 88.6086   1
  12   7  -1 1310.52 89.0943   1
 -12   7   1 1306.36 91.9793   1
  12  -7  -1 1275.62 91.2565   1
 -11  -7   1 13380.0 522.634   1
  11   7  -1 13197.1 520.846   1
 -11   7   1 12717.4 524.570   1
  11  -7  -1 13469.5 528.268   1
 -10   7   1 8924.42 358.552   1
  10  -7  -1 8204.76 355.070   1
  -9  -7   1 1276.74 84.9038   1
   9   7  -1 1333.01 85.9382   1
   9  -7  -1 1309.20 89.5551   1
  -9   7   1 1362.44 89.5016   1
   8   7  -1 863.760 64.7104   1
  -8   7   1 843.865 68.5556   1
   8  -7  -1 937.926 71.7087   1
   7   7  -1 45236.1 1666.16   1
  -7  -7   1 45702.2 1667.11   1
   6  -7  -1 45.6719 25.4501   1
  -6  -7   1 8.27252 20.8541   1
  -6   7   1 31.9263 23.9293   1
   6   7  -1 16.0014 21.7834   1
   5  -7  -1 23800.3 895.337   1
  -5   7   1 23915.4 894.288   1
   5   7  -1 23372.3 892.134   1
  -5  -7   1 24423.9 892.928   1
   4  -7  -1 3442.80 158.883   1
  -4   7   1 3749.29 160.249   1
   4   7  -1 3221.43 151.975   1
  -4  -7   1 2955.68 153.689   1
   3  -7  -1 30110.1 1086.39   1
  -3   7   1 27908.9 1082.49   1
   3   7  -1 28592.0 1078.42   1
  -3  -7   1 30408.4 1082.24   1
   2  -7  -1 1398.07 83.2722   1
  -2   7   1 1467.18 85.6744   1
   2   7  -1 1377.68 80.7082   1
  -2  -7   1 1427.93 84.2003   1
   1  -7  -1 68270.9 2505.98   1
  -1   7   1 68006.5 2507.00   1
   1   7  -1 71241.2 2505.21   1
  -1  -7   1 68849.1 2505.37   1
   0  -7   1 3159.02 145.590   1
   0   7  -1 3045.03 145.906   1
   0   7   1 3092.24 145.201   1
   0  -7  -1 2984.78 146.512   1
   1  -7   1 2756.43 136.473   1
   1   7   1 3093.63 138.304   1
  -1  -7  -1 2970.09 137.914   1
   2  -7   1 4639.62 209.084   1
  -2   7  -1 4529.82 206.263   1
   2   7   1 5107.92 210.070   1
  -2  -7  -1 5014.56 212.264   1
   3  -7   1 80615.2 2855.60   1
  -3   7  -1 78063.4 2852.52   1
   3   7   1 84169.5 2856.12   1
  -3  -7  -1 72810.3 2852.93   1
  -4  -7  -1 19048.2 753.422   1
  -4   7  -1 20986.0 757.251   1
   4  -7   1 19903.3 755.980   1
  -5  -7  -1 2634.26 131.189   1
   5  -7   1 2713.54 135.932   1
   5   7   1 2395.50 128.071   1
  -5   7  -1 2574.53 129.860   1
  -6  -7  -1 344.488 41.6032   1
   6   7   1 351.905 42.3194   1
  -7  -7  -1 153.149 36.5262   1
   7  -7   1 223.099 36.6791   1
  -7   7  -1 266.961 38.3442   1
   7   7   1 208.086 36.6037   1
  -8  -7  -1 528.740 56.5023   1
   8  -7   1 491.945 55.5572   1
  -8   7  -1 697.124 61.8815   1
   8   7   1 599.477 58.4796   1
  -9  -7  -1 20808.1 809.777   1
   9  -7   1 21205.5 813.815   1
  -9   7  -1 20961.0 812.697   1
   9   7   1 21966.1 810.107   1
 -10  -7  -1 21335.4 807.250   1
  10  -7   1 20761.2 811.878   1
 -10   7  -1 19994.8 804.871   1
  10   7   1 22272.2 807.925   1
 -11  -7  -1 2569.59 137.842   1
  11  -7   1 2526.72 140.031   1
 -11   7  -1 2208.19 133.171   1
  11   7   1 2452.15 134.818   1
  12  -7   1 2824.38 152.870   1
 -12  -7  -1 2793.37 150.066   1
 -12   7  -1 2666.03 151.658   1
 -13  -7  -1 8867.07 376.026   1
  13   7   1 8843.22 373.352   1
 -13   7  -1 8848.70 377.806   1
  13  -7   1 9116.56 379.905   1
 -14   7  -1 1546.86 104.376   1
  14  -7   1 1353.49 104.203   1
 -15  -7  -1 1364.53 101.311   1
 -15   7  -1 1434.16 103.195   1
  15  -7   1 1580.10 107.623   1
  15   7   1 1377.71 98.7009   1
 -16   7  -1 302.690 50.0987   1
 -16  -7  -1 276.886 49.1752   1
  16  -7   1 318.086 57.8053   1
  16   7   1 237.154 48.5040   1
 -17   7  -1 114.823 44.5966   1
  17   7   1 38.0317 37.7586   1
 -17  -7  -1 128.000 41.7372   1
  17  -7   1 67.7776 44.9146   1
 -18   7  -1 1684.30 112.588   1
  18  -7   1 1695.84 116.331   1
  18   7   1 1502.86 108.374   1
 -18  -7  -1 1692.17 112.446   1
 -19   7  -1 5162.02 236.433   1
  19  -7   1 5124.26 237.981   1
  19   7   1 4476.88 228.905   1
 -19  -7  -1 4683.74 231.364   1
 -20   7  -1 5254.83 242.009   1
  20  -7   1 4960.99 237.593   1
  20   7   1 4802.37 236.586   1
 -20  -7  -1 4925.14 238.551   1
 -21   7  -1 13.1375 43.0744   1
  21   7   1-13.0283 40.5612   1
 -21  -7  -1 6.56548 38.5865   1
 -22   7  -1 547.021 65.6850   1
  22  -7   1 457.075 64.6281   1
  22   7   1 368.473 58.6332   1
 -22  -7  -1 420.811 61.8228   1
  23   7   1 172.570 50.0019   1
 -23  -7  -1 98.3472 45.3205   1
 -24   7  -1 620.941 69.0471   1
  24  -7   1 744.170 76.0883   1
 -24   8   1 6.27083 39.0541   1
  24  -8  -1-49.3007 42.6739   1
 -23   8   1 352.390 59.5091   1
  23  -8  -1 202.338 54.5206   1
  22   8  -1 1221.90 97.2424   1
 -21   8   1 788.966 77.4848   1
  21   8  -1 591.567 74.0204   1
 -21  -8   1 836.948 80.5648   1
 -20   8   1 1944.47 124.250   1
  20  -8  -1 1895.39 126.294   1
  20   8  -1 1830.76 121.538   1
 -20  -8   1 1718.14 118.127   1
 -19   8   1 180.240 47.1062   1
  19  -8  -1 321.018 58.5517   1
  19   8  -1 150.189 46.8006   1
 -19  -8   1 213.193 48.0516   1
 -18   8   1 692.919 72.0262   1
  18  -8  -1 864.628 80.3374   1
  18   8  -1 675.769 72.8018   1
 -18  -8   1 722.553 75.3319   1
 -17   8   1 947.019 84.4721   1
 -17  -8   1 924.554 83.7612   1
  17  -8  -1 973.852 87.5637   1
  17   8  -1 915.854 81.4531   1
 -16   8   1 116.123 43.5295   1
  16   8  -1 259.394 46.8783   1
  16  -8  -1 215.154 49.1297   1
 -16  -8   1 189.862 44.0249   1
  15  -8  -1 4380.60 215.767   1
 -15   8   1 4307.45 213.563   1
 -14   8   1 24.4389 33.6874   1
  14   8  -1 99.2576 38.0158   1
 -14  -8   1 41.9496 33.8021   1
  14  -8  -1 44.3387 37.6490   1
 -13   8   1 766.148 72.8486   1
  13   8  -1 899.988 73.7467   1
 -13  -8   1 747.549 70.4751   1
  13  -8  -1 819.980 76.8967   1
 -12   8   1 57627.8 2083.04   1
  12   8  -1 56018.0 2077.48   1
 -12  -8   1 55487.9 2079.05   1
  12  -8  -1 57544.8 2083.04   1
 -11   8   1 144.428 38.6176   1
  11   8  -1 79.0829 31.7557   1
 -11  -8   1 54.7476 34.2229   1
  11  -8  -1 62.9851 32.3907   1
 -10   8   1 8048.95 357.696   1
  10   8  -1 8740.01 356.723   1
 -10  -8   1 9264.83 360.648   1
  10  -8  -1 8304.05 359.900   1
  -9   8   1 2720.13 141.919   1
   9   8  -1 2405.63 132.238   1
   9  -8  -1 2609.48 140.312   1
  -9  -8   1 2453.18 134.116   1
  -8   8   1 1109.59 78.6573   1
   8  -8  -1 893.724 76.3711   1
  -7   8   1 5157.44 226.439   1
   7  -8  -1 5120.57 229.764   1
   7   8  -1 4851.65 221.444   1
   6   8  -1 26536.3 989.828   1
  -6   8   1 24390.1 990.796   1
   6  -8  -1 26328.5 994.862   1
   5   8  -1 509.853 48.5743   1
  -5  -8   1 451.585 48.4954   1
   4   8  -1 8867.82 354.767   1
  -4   8   1 8265.95 355.144   1
   4  -8  -1 9054.51 360.800   1
  -4  -8   1 8973.82 357.434   1
   3   8  -1 5203.14 231.113   1
  -3   8   1 5702.72 236.990   1
   3  -8  -1 5059.18 235.102   1
  -3  -8   1 5536.75 233.587   1
   2   8  -1 115504. 4136.89   1
  -2   8   1 119702. 4141.99   1
   2  -8  -1 112126. 4138.46   1
  -2  -8   1 111934. 4137.59   1
  -1   8   1 756.654 61.5433   1
   1   8  -1 765.480 59.6284   1
  -1  -8   1 766.682 61.2168   1
   1  -8  -1 753.889 60.6887   1
   0   8   1 8935.88 361.554   1
   0   8  -1 9075.45 361.204   1
   0  -8   1 8721.79 360.112   1
   0  -8  -1 9079.54 363.104   1
   1   8   1 4124.32 184.832   1
  -1   8  -1 4045.92 184.854   1
   1  -8   1 3937.88 184.518   1
  -1  -8  -1 4096.61 186.312   1
   2   8   1 38946.6 1391.39   1
  -2   8  -1 36314.2 1387.96   1
   2  -8   1 36551.3 1390.03   1
  -2  -8  -1 39227.8 1392.71   1
   3   8   1 18064.9 657.961   1
  -3   8  -1 17896.8 657.106   1
   3  -8   1 16384.4 655.111   1
  -3  -8  -1 16177.8 655.775   1
   4   8   1 54266.3 1986.23   1
  -4  -8  -1 54448.4 1986.82   1
  -5   8  -1 19303.0 707.309   1
   5  -8   1 18400.0 707.314   1
   5   8   1 18294.1 704.498   1
  -5  -8  -1 17732.7 702.996   1
  -6   8  -1 6476.81 277.335   1
   6  -8   1 6303.19 276.377   1
  -7  -8  -1 19765.5 745.527   1
   7   8   1 20280.5 745.525   1
  -7   8  -1 18945.4 746.369   1
   7  -8   1 18783.4 746.528   1
  -8  -8  -1 16116.8 642.372   1
   8   8   1 16433.3 641.362   1
  -8   8  -1 17599.3 647.314   1
   8  -8   1 16130.4 644.226   1
  -9  -8  -1 21.8214 29.7391   1
   9   8   1 42.1634 31.6532   1
  -9   8  -1 67.4085 29.1300   1
   9  -8   1 67.0701 33.2317   1
 -10  -8  -1 7062.56 322.188   1
  10   8   1 7653.01 322.549   1
  10  -8   1 7346.26 325.020   1
 -10   8  -1 8137.28 327.745   1
 -11  -8  -1 1334.25 93.9982   1
 -11   8  -1 1305.15 93.1057   1
  11  -8   1 1170.44 92.3931   1
 -12  -8  -1 11721.2 464.147   1
  12   8   1 10865.5 459.620   1
  12  -8   1 11600.1 467.413   1
 -12   8  -1 11127.1 462.324   1
  13  -8   1 2132.38 130.808   1
 -13   8  -1 2063.56 131.006   1
 -14   8  -1 1947.09 125.727   1
  14  -8   1 2058.23 126.969   1
  14   8   1 2062.59 126.168   1
 -14  -8  -1 2201.24 130.053   1
 -15   8  -1 3079.80 163.887   1
  15  -8   1 2883.02 164.885   1
  15   8   1 3038.25 163.738   1
 -15  -8  -1 2980.36 163.087   1
 -16   8  -1 2037.32 132.395   1
  16  -8   1 2349.66 139.486   1
  16   8   1 2163.49 133.073   1
 -16  -8  -1 2430.21 137.770   1
  17  -8   1 4430.77 214.573   1
 -17   8  -1 3633.11 191.594   1
 -18   8  -1 1680.20 112.491   1
  18  -8   1 1642.95 115.685   1
  18   8   1 1791.26 116.238   1
 -18  -8  -1 1537.51 110.492   1
 -19   8  -1 309.073 56.2592   1
  19  -8   1 229.317 58.0267   1
  19   8   1 229.346 52.8219   1
 -19  -8  -1 332.024 56.8840   1
  20  -8   1 39.5382 39.9081   1
 -20   8  -1 12.9854 40.0697   1
 -21   8  -1 396.511 62.4519   1
  21  -8   1 633.921 73.7692   1
  21   8   1 608.718 69.6857   1
 -21  -8  -1 391.198 61.6201   1
  22  -8   1 363.479 58.1438   1
 -22   8  -1 365.701 61.3782   1
  23  -8   1 135.007 46.6610   1
 -23   8  -1 155.528 46.1268   1
  24  -9  -1 133.496 50.2787   1
 -24   9   1 49.4032 42.2435   1
  23  -9  -1 37.2660 42.6859   1
 -23   9   1-19.0155 42.2418   1
  22  -9  -1 170.088 53.1995   1
 -22   9   1 112.905 44.3398   1
  21  -9  -1 1884.60 126.356   1
 -21   9   1 1973.99 124.616   1
 -20  -9   1 136.027 47.3449   1
 -20   9   1 305.509 53.3523   1
  20   9  -1 178.415 50.1918   1
  19   9  -1 144.591 49.3366   1
 -19  -9   1 155.362 50.3728   1
  18  -9  -1-20.3869 39.1155   1
 -18   9   1 19.2378 38.4494   1
 -17   9   1 1506.59 107.874   1
 -17  -9   1 1410.10 103.307   1
  17  -9  -1 1690.48 113.906   1
  17   9  -1 1441.56 104.414   1
 -16   9   1 397.183 58.2849   1
  16  -9  -1 425.601 60.2383   1
  16   9  -1 498.334 61.0081   1
 -16  -9   1 429.131 58.8418   1
 -15   9   1 808.135 76.7062   1
  15  -9  -1 814.102 79.3362   1
  15   9  -1 881.806 76.4275   1
 -15  -9   1 821.807 76.1773   1
  14  -9  -1 473.039 60.4796   1
 -14   9   1 314.962 50.2798   1
 -13   9   1 2532.33 139.821   1
  13  -9  -1 2406.40 139.748   1
  13   9  -1 2411.89 136.228   1
 -13  -9   1 2080.42 131.290   1
 -12   9   1 722.282 71.5152   1
  12  -9  -1 618.684 67.5557   1
  12   9  -1 680.737 68.4226   1
 -12  -9   1 776.214 70.7767   1
  11   9  -1 30267.3 1155.74   1
 -11  -9   1 31367.3 1158.78   1
 -10   9   1 1447.61 96.2397   1
  10  -9  -1 1274.48 94.9348   1
  10   9  -1 1259.18 88.9166   1
 -10  -9   1 1276.79 91.4178   1
  -9   9   1 84.3700 36.5953   1
  -9  -9   1 21.3617 30.0970   1
   9   9  -1 41.3841 28.5003   1
   9  -9  -1-22.9542 34.0854   1
   8  -9  -1 15172.8 596.080   1
   8   9  -1 14980.9 589.310   1
  -8   9   1 14927.6 591.559   1
  -8  -9   1 15284.3 591.290   1
   7  -9  -1 1487.82 99.8530   1
   7   9  -1 1632.41 98.2655   1
  -7   9   1 1596.75 98.8431   1
  -7  -9   1 1545.95 97.6437   1
  -6   9   1 9184.66 369.563   1
   6  -9  -1 8666.74 371.388   1
  -5   9   1 18305.6 709.541   1
   5  -9  -1 18698.8 711.187   1
   4   9  -1 404.570 47.4885   1
  -4   9   1 501.162 52.3555   1
   4  -9  -1 530.597 56.4774   1
  -4  -9   1 440.195 49.2078   1
   3   9  -1 22846.1 880.418   1
  -3   9   1 24222.4 886.584   1
   3  -9  -1 23639.5 887.248   1
  -3  -9   1 23099.6 883.096   1
   2   9  -1 3740.95 167.084   1
  -2   9   1 3441.21 167.953   1
   2  -9  -1 3197.28 162.515   1
  -2  -9   1 3299.06 164.453   1
   1   9  -1 24529.0 936.193   1
  -1  -9   1 25289.6 936.295   1
   0   9  -1 28.3976 26.1407   1
   0  -9   1 92.8154 30.5028   1
   3   9   1 24904.0 959.896   1
  -3   9  -1 24592.7 958.739   1
   3  -9   1 26456.3 963.729   1
  -3  -9  -1 26490.4 963.558   1
   4   9   1 4378.51 196.289   1
  -4   9  -1 3998.54 195.256   1
   4  -9   1 4092.22 197.744   1
  -4  -9  -1 4476.78 200.294   1
   5   9   1 928.401 76.3922   1
  -5   9  -1 1055.40 78.6059   1
   5  -9   1 1016.38 78.7349   1
  -5  -9  -1 1107.25 79.8636   1
  -6   9  -1 12448.8 506.567   1
  -6  -9  -1 12461.7 506.546   1
   6  -9   1 12738.5 509.445   1
   6   9   1 13398.2 508.578   1
  -7  -9  -1 10501.8 432.501   1
   7   9   1 10190.2 429.378   1
  -7   9  -1 10349.8 432.297   1
   7  -9   1 11714.6 438.730   1
  -8  -9  -1 60.7242 33.7611   1
   8   9   1 10.6608 27.2457   1
  -8   9  -1 22.0650 35.8923   1
   8  -9   1 35.5420 36.9013   1
  -9  -9  -1 17630.6 689.891   1
   9   9   1 17830.4 688.839   1
   9  -9   1 17599.6 693.444   1
  -9   9  -1 17940.3 691.896   1
 -10  -9  -1 1581.15 104.039   1
 -11  -9  -1 3375.37 173.773   1
  11  -9   1 3351.39 174.948   1
  11   9   1 3265.38 171.238   1
 -12   9  -1 6036.72 277.625   1
  12  -9   1 6315.36 282.749   1
 -13  -9  -1 3806.84 185.892   1
  13   9   1 3289.81 179.087   1
 -13   9  -1 3465.02 183.223   1
  13  -9   1 3524.45 186.943   1
 -14  -9  -1 1722.51 115.628   1
  14   9   1 1788.89 115.055   1
 -14   9  -1 1569.65 112.625   1
  14  -9   1 1830.04 116.344   1
 -15  -9  -1 404.323 56.9994   1
  15   9   1 265.591 53.2991   1
 -15   9  -1 359.112 56.0018   1
 -16   9  -1 2715.53 154.448   1
 -16  -9  -1 2650.17 155.511   1
  16  -9   1 2906.38 161.130   1
  16   9   1 2727.93 153.500   1
 -17  -9  -1 326.048 56.1650   1
  17   9   1 408.180 58.1972   1
 -17   9  -1 360.289 57.3098   1
 -18   9  -1 1064.44 82.9696   1
  18  -9   1 876.419 86.3110   1
  18   9   1 978.776 87.0102   1
 -18  -9  -1 944.160 84.9309   1
 -19   9  -1 457.486 63.8563   1
  19  -9   1 488.003 64.6983   1
  19   9   1 294.681 55.5614   1
 -19  -9  -1 302.295 55.7827   1
  20   9   1 346.879 59.8472   1
 -20  -9  -1 382.572 59.7277   1
  21  -9   1 306.833 54.5576   1
  21   9   1 201.784 51.6303   1
 -21  -9  -1 166.831 49.5281   1
  22  -9   1 55.8868 43.6421   1
 -22   9  -1 25.1560 38.1015   1
  23 -10  -1 186.459 50.2659   1
 -23  10   1 67.3267 48.1547   1
  21 -10  -1-6.70427 45.3840   1
 -21  10   1-18.3547 38.7852   1
  20 -10  -1 332.635 67.1087   1
 -20  10   1 352.633 57.7076   1
 -19  10   1 436.909 64.5323   1
  19  10  -1 469.626 63.4215   1
 -19 -10   1 513.534 69.1431   1
  18  10  -1 6.56805 38.6045   1
 -18 -10   1 20.3800 39.5191   1
  17 -10  -1 290.891 55.9636   1
 -17  10   1 378.182 57.0982   1
 -16  10   1 3665.99 187.993   1
  16 -10  -1 3416.77 185.315   1
  16  10  -1 3556.24 186.425   1
 -16 -10   1 3839.87 190.501   1
 -15  10   1 3593.12 181.584   1
  15 -10  -1 3374.71 180.923   1
  15  10  -1 3223.06 176.051   1
 -15 -10   1 3327.57 177.279   1
 -14  10   1 1416.43 103.189   1
  14 -10  -1 1246.28 100.241   1
  14  10  -1 1385.04 101.564   1
 -13  10   1 243.316 48.0391   1
  13 -10  -1 197.978 46.4399   1
  13  10  -1 181.854 45.5879   1
 -13 -10   1 229.901 47.5637   1
 -12  10   1 599.843 68.6626   1
 -12 -10   1 503.552 61.1486   1
  12  10  -1 580.024 61.8573   1
  12 -10  -1 470.678 60.0884   1
 -11  10   1 3122.01 158.416   1
  11 -10  -1 2682.39 153.128   1
  11  10  -1 2613.50 147.779   1
 -11 -10   1 2763.76 151.745   1
 -10 -10   1 5897.22 263.861   1
 -10  10   1 5722.44 263.023   1
  10 -10  -1 5842.53 268.043   1
   9 -10  -1 8909.00 377.218   1
  -9 -10   1 8358.23 372.085   1
  -9  10   1 9261.75 378.424   1
   9  10  -1 9365.23 375.920   1
   8 -10  -1 22183.6 856.221   1
  -8  10   1 22277.3 849.861   1
   8  10  -1 22327.4 847.587   1
  -8 -10   1 22162.2 849.522   1
   7  10  -1 9018.81 382.793   1
  -7  10   1 9429.09 388.987   1
   7 -10  -1 9343.16 390.163   1
  -7 -10   1 9685.22 388.777   1
  -6  10   1 1133.98 83.8063   1
   6 -10  -1 1270.65 88.3283   1
  -6 -10   1 1113.74 82.7485   1
   5  10  -1 141.012 34.7949   1
  -5  10   1 163.852 39.8304   1
   5 -10  -1 141.488 36.9689   1
  -5 -10   1 176.286 38.8436   1
   4  10  -1 5946.35 259.832   1
  -4  10   1 6121.39 262.154   1
   4 -10  -1 6005.12 262.438   1
  -4 -10   1 5494.26 258.550   1
   3  10  -1 15868.8 563.891   1
   3 -10  -1 14979.6 567.677   1
  -3 -10   1 15270.4 564.650   1
   2  10  -1 13339.9 539.892   1
  -2  10   1 14557.8 547.402   1
   2 -10  -1 13579.2 543.391   1
  -2 -10   1 13642.4 541.584   1
   1  10  -1 104521. 3896.02   1
  -1  10   1 110399. 3900.66   1
  -1 -10   1 110098. 3898.69   1
   1 -10  -1 106225. 3899.01   1
   0  10   1 1415.29 94.4955   1
   0 -10   1 1302.39 91.8436   1
   0 -10  -1 1467.82 94.5285   1
   1  10   1 631.206 58.7538   1
  -1  10  -1 505.832 56.2295   1
   1 -10   1 579.136 58.4163   1
  -1 -10  -1 637.901 60.7487   1
   2  10   1 586.262 56.7792   1
  -2  10  -1 505.623 55.8940   1
   2 -10   1 488.604 56.9807   1
  -2 -10  -1 507.881 55.2322   1
   3  10   1 101634. 3798.24   1
  -3  10  -1 110984. 3802.01   1
   3 -10   1 105956. 3801.15   1
  -3 -10  -1 101725. 3800.21   1
   4  10   1 5456.44 236.178   1
  -4  10  -1 5002.86 233.810   1
   4 -10   1 5296.43 238.018   1
  -4 -10  -1 5103.04 235.518   1
   5  10   1 1136.92 83.8330   1
  -5  10  -1 1237.08 88.8995   1
   5 -10   1 1186.36 87.3182   1
  -5 -10  -1 1270.23 88.1860   1
  -6  10  -1 2776.76 155.360   1
   6 -10   1 3237.85 165.262   1
   6  10   1 3101.08 158.230   1
  -6 -10  -1 3250.98 161.796   1
   7 -10   1 786.166 70.6627   1
   7  10   1 799.271 71.5117   1
  -8  10  -1 8681.75 369.241   1
   8 -10   1 8765.46 372.595   1
   8  10   1 8615.45 370.171   1
  -8 -10  -1 9070.08 371.657   1
  -9  10  -1 3998.33 209.433   1
   9 -10   1 4209.11 214.235   1
 -10 -10  -1 960.319 79.9948   1
  10  10   1 1166.31 84.9018   1
 -10  10  -1 965.698 84.2211   1
  10 -10   1 1040.43 85.1302   1
 -11 -10  -1 10970.8 460.187   1
  11  10   1 11404.5 461.252   1
 -11  10  -1 11235.4 462.442   1
  11 -10   1 11221.1 462.222   1
 -12 -10  -1 6425.46 282.061   1
  12  10   1 6070.48 277.069   1
 -12  10  -1 5672.87 275.471   1
  12 -10   1 6565.35 286.734   1
 -13 -10  -1 4470.49 216.610   1
  13  10   1 4207.38 213.393   1
 -13  10  -1 4452.91 214.715   1
  13 -10   1 4334.17 217.793   1
 -14 -10  -1 775.904 76.1847   1
  14  10   1 889.667 80.0273   1
 -14  10  -1 602.701 72.5275   1
  14 -10   1 790.362 78.8237   1
 -15 -10  -1 656.640 71.2248   1
  15  10   1 698.895 72.0158   1
 -15  10  -1 792.356 78.7236   1
  15 -10   1 627.523 70.5328   1
 -16 -10  -1 40.2200 42.1285   1
  16  10   1 19.4305 41.4258   1
 -16  10  -1-6.43755 36.2710   1
  16 -10   1 60.6023 39.1811   1
  17  10   1 5679.37 260.389   1
 -17 -10  -1 5405.23 260.504   1
 -18  10  -1 819.881 79.5913   1
  18 -10   1 701.176 78.5503   1
  18  10   1 918.187 82.8926   1
 -18 -10  -1 881.215 83.6026   1
 -19  10  -1-5.90986 37.4616   1
  19 -10   1-7.01750 46.3927   1
  19  10   1 13.1366 41.2686   1
 -19 -10  -1-6.78199 37.7707   1
 -20  10  -1 38.0669 38.4825   1
  20 -10   1 90.8049 44.9664   1
  20  10   1 45.8019 43.3191   1
 -20 -10  -1 94.5894 45.0852   1
  21  10   1 194.735 54.1240   1
 -22  10  -1 209.749 49.1617   1
  22 -11  -1 88.2968 46.2705   1
  21 -11  -1 132.888 56.9901   1
 -21  11   1 33.4107 39.4765   1
  20 -11  -1-40.4389 49.0072   1
 -20  11   1 18.5814 44.4327   1
 -19  11   1 1403.98 102.172   1
  19 -11  -1 1403.82 103.909   1
  19  11  -1 1177.83 99.1325   1
 -19 -11   1 1308.08 100.634   1
 -18  11   1 807.537 78.8250   1
 -18 -11   1 758.333 79.2946   1
  18  11  -1 916.324 85.0312   1
  18 -11  -1 807.573 82.0217   1
  17  11  -1 131.872 44.4345   1
 -17 -11   1 67.5420 42.2102   1
  16 -11  -1 1035.62 88.8033   1
 -16  11   1 943.147 83.9125   1
 -15  11   1 769.484 78.3303   1
  15 -11  -1 859.175 81.4422   1
  15  11  -1 821.351 77.6789   1
 -15 -11   1 903.100 80.2152   1
 -14  11   1 43.8593 35.3213   1
 -14 -11   1 117.190 40.9334   1
  14  11  -1 25.0132 36.0255   1
  14 -11  -1-6.66665 37.1589   1
 -13 -11   1 364.077 55.6498   1
  13  11  -1 352.204 54.4289   1
 -12 -11   1 2013.70 126.789   1
 -12  11   1 1857.31 123.435   1
  12 -11  -1 2219.38 131.173   1
 -11  11   1 2659.94 154.713   1
  11 -11  -1 3151.33 162.487   1
  10 -11  -1 6029.10 279.599   1
 -10  11   1 5925.83 276.947   1
 -10 -11   1 6324.72 278.686   1
  10  11  -1 6426.61 278.343   1
  -9  11   1 453.958 58.5664   1
   9 -11  -1 497.805 60.9486   1
  -9 -11   1 369.528 55.2999   1
   9  11  -1 468.600 56.1612   1
   8 -11  -1 5113.46 235.505   1
  -8  11   1 4495.70 224.295   1
  -8 -11   1 4880.38 227.993   1
   8  11  -1 5047.22 227.514   1
  -7 -11   1 68.2934 33.3236   1
   7  11  -1 142.705 37.6315   1
  -6  11   1 56.6158 38.3284   1
  -6 -11   1 5.60382 28.6256   1
   6 -11  -1 11.7902 36.7115   1
   6  11  -1 5.44126 30.6523   1
  -5 -11   1 18561.0 728.349   1
   5 -11  -1 19281.0 731.227   1
  -5  11   1 18629.6 727.201   1
  -4  11   1 35290.8 1317.80   1
  -4 -11   1 36676.9 1320.60   1
   4  11  -1 34787.0 1316.75   1
   4 -11  -1 34799.1 1319.79   1
  -3  11   1 122.513 37.1758   1
   3  11  -1 155.150 39.2421   1
   3 -11  -1 159.809 38.0840   1
  -2 -11   1 6630.35 290.335   1
   2 -11  -1 6108.98 291.586   1
   2  11  -1 6937.85 292.152   1
  -2  11   1 7048.30 295.485   1
  -1 -11   1 523.833 58.5869   1
   1 -11  -1 680.747 65.3731   1
   1  11  -1 608.751 61.3340   1
  -1  11   1 746.707 67.7095   1
   0 -11   1 10439.7 440.074   1
   0 -11  -1 11210.2 443.958   1
   0  11   1 11014.8 445.286   1
   0  11  -1 10824.6 442.162   1
  -1  11  -1 3613.89 179.303   1
  -1 -11  -1 3438.12 178.330   1
   1 -11   1 3793.78 182.552   1
   1  11   1 3631.59 179.089   1
  -2  11  -1 29126.7 1098.64   1
  -2 -11  -1 29192.7 1103.18   1
   2 -11   1 29799.8 1102.97   1
   2  11   1 29017.5 1099.55   1
  -3  11  -1 2743.66 148.221   1
  -3 -11  -1 2951.71 153.024   1
   3 -11   1 2763.41 149.746   1
   3  11   1 2691.67 147.243   1
  -4  11  -1 3165.17 171.124   1
  -4 -11  -1 3490.95 173.584   1
   4 -11   1 3491.37 176.546   1
   4  11   1 3528.47 173.253   1
  -5  11  -1 242.545 45.3415   1
  -5 -11  -1 217.902 45.5434   1
   5  11   1 215.880 45.9296   1
   5 -11   1 169.591 45.3710   1
  -6  11  -1 382.753 53.3297   1
   6 -11   1 398.064 60.4388   1
   6  11   1 464.003 57.8601   1
   7  11   1 1735.37 108.582   1
  -7 -11  -1 1558.67 105.167   1
  -8  11  -1 4253.90 202.718   1
  -8 -11  -1 3973.71 199.292   1
   8  11   1 3966.96 197.757   1
   8 -11   1 3999.70 200.531   1
  -9  11  -1 67.3832 39.8507   1
  -9 -11  -1 215.382 48.7498   1
   9 -11   1 175.335 45.2244   1
 -10  11  -1 242.076 50.6832   1
  10 -11   1 145.175 43.8710   1
 -10 -11  -1 169.101 44.7904   1
 -11 -11  -1 1482.95 104.146   1
  11 -11   1 1459.18 104.638   1
  11  11   1 1655.56 107.111   1
 -11  11  -1 1336.45 103.649   1
 -12 -11  -1 3243.28 172.719   1
  12 -11   1 3142.17 172.945   1
  12  11   1 3338.43 172.008   1
 -12  11  -1 3232.28 171.841   1
 -13 -11  -1 32.5502 36.6726   1
  13 -11   1 6.69266 42.0557   1
  13  11   1 25.2534 35.9578   1
 -13  11  -1 12.6992 38.0782   1
 -14 -11  -1-26.4166 39.5984   1
  14 -11   1-6.66296 39.9510   1
  14  11   1 19.3470 41.2366   1
 -14  11  -1 32.1312 39.6487   1
 -15 -11  -1 320.074 58.5595   1
  15 -11   1 304.408 54.8543   1
 -15  11  -1 368.286 56.8156   1
  15  11   1 318.628 55.8458   1
  16  11   1 522.573 65.2359   1
 -16 -11  -1 696.330 71.6759   1
  17 -11   1 590.706 71.5264   1
 -17 -11  -1 779.214 79.1048   1
 -17  11  -1 635.984 67.8236   1
  17  11   1 848.321 78.1891   1
 -18 -11  -1 54.1983 44.7898   1
  18 -11   1 26.7786 42.0642   1
  18  11   1-13.2006 43.6363   1
 -18  11  -1-12.7406 37.4416   1
 -19 -11  -1 81.0417 43.6695   1
  19 -11   1 124.023 53.8430   1
 -19  11  -1 76.0678 43.7815   1
  19  11   1 85.5150 44.2977   1
  20 -11   1 6.58953 46.0185   1
 -20  11  -1 114.287 45.2338   1
  21 -11   1 416.886 63.2450   1
 -21  11  -1 434.224 61.1865   1
  21 -12  -1-81.5100 50.0434   1
 -21  12   1 46.2459 35.6658   1
  20 -12  -1 90.7277 45.6381   1
  19 -12  -1 140.884 53.0144   1
 -19  12   1 104.899 45.9574   1
 -18 -12   1 116.085 46.3625   1
 -18  12   1 243.645 53.1776   1
  18 -12  -1 162.580 50.2020   1
  18  12  -1 231.163 52.4578   1
 -17 -12   1 6.79857 39.1325   1
 -17  12   1 6.39580 37.5893   1
  17 -12  -1-19.6408 40.0172   1
  17  12  -1 13.1747 42.4821   1
 -16 -12   1 33.8237 40.2159   1
 -16  12   1 57.5444 36.8625   1
  16  12  -1 91.6534 41.9131   1
  16 -12  -1 53.3513 42.6937   1
 -15  12   1 1878.77 122.721   1
  15 -12  -1 1959.88 126.690   1
  14 -12  -1 39.6034 40.4196   1
 -14 -12   1 113.500 49.2496   1
 -14  12   1 31.9150 35.6332   1
  14  12  -1 103.908 42.6564   1
  13 -12  -1 12.8934 39.8267   1
 -13 -12   1 78.4993 39.6580   1
 -13  12   1 97.0138 43.4890   1
  13  12  -1 44.8386 38.4609   1
  12 -12  -1 316.358 56.5994   1
 -12  12   1 412.539 58.6805   1
 -12 -12   1 528.799 61.5046   1
  12  12  -1 357.810 56.6245   1
  11 -12  -1 122.433 44.1905   1
 -11 -12   1 101.864 40.9652   1
 -11  12   1 132.328 41.5734   1
  11  12  -1 154.055 41.9625   1
  10 -12  -1 623.812 70.7063   1
 -10 -12   1 797.430 73.4641   1
  10  12  -1 597.206 64.7477   1
 -10  12   1 740.492 72.5307   1
   9 -12  -1 2303.06 141.358   1
  -9  12   1 2604.03 143.738   1
   8 -12  -1 973.441 82.6119   1
  -8  12   1 732.602 71.1337   1
   7  12  -1 2432.95 137.663   1
  -7  12   1 2410.23 140.076   1
   7 -12  -1 2595.43 144.207   1
  -7 -12   1 2235.02 134.907   1
   6  12  -1 40.3138 37.7865   1
  -6  12   1 35.2978 34.9492   1
   6 -12  -1 36.7541 37.8151   1
  -6 -12   1 29.8823 35.1475   1
   5  12  -1 15387.7 605.122   1
  -5  12   1 15136.8 604.452   1
   5 -12  -1 15541.6 607.624   1
  -5 -12   1 15272.8 607.557   1
   4  12  -1 2407.49 135.509   1
  -4 -12   1 2346.19 134.415   1
  -3  12   1 2181.56 126.401   1
   3 -12  -1 1995.43 126.127   1
  -3 -12   1 2298.25 129.554   1
   2  12  -1 34.4853 33.4347   1
  -2  12   1 11.6366 30.8977   1
   2 -12  -1 11.8234 32.1685   1
  -2 -12   1-17.2641 30.5599   1
   1  12  -1 2489.62 133.958   1
  -1  12   1 2250.16 130.576   1
   1 -12  -1 2223.18 127.576   1
  -1 -12   1 1937.09 123.003   1
   0  12   1-5.79608 30.3948   1
   0  12  -1 46.1161 32.8296   1
   0 -12   1 23.2566 34.5215   1
   0 -12  -1-5.82872 32.4656   1
   1  12   1 4193.76 197.381   1
  -1  12  -1 3893.53 194.572   1
  -1 -12  -1 4093.38 197.174   1
   1 -12   1 3760.95 193.612   1
   2  12   1 1087.13 85.4382   1
  -2  12  -1 1040.80 81.5145   1
   2 -12   1 997.114 82.1993   1
  -2 -12  -1 1158.11 89.6361   1
   3  12   1 7357.21 326.148   1
  -3  12  -1 8033.93 330.732   1
   3 -12   1 7469.13 328.534   1
  -3 -12  -1 7617.08 329.481   1
   4  12   1 75.3642 34.1367   1
  -4 -12  -1 42.3159 34.1126   1
  -5  12  -1 1238.19 94.8066   1
   5 -12   1 1242.14 94.5377   1
  -6  12  -1 163.397 40.0504   1
   6 -12   1 211.907 43.6344   1
  -7  12  -1 1755.33 116.716   1
   7 -12   1 1779.55 118.158   1
   7  12   1 1990.03 117.147   1
  -7 -12  -1 1608.16 112.379   1
  -8  12  -1 2545.80 149.920   1
   8 -12   1 2690.50 153.533   1
   8  12   1 2834.75 152.081   1
  -8 -12  -1 2871.17 155.511   1
  -9  12  -1 248.626 49.5480   1
  -9 -12  -1 240.736 48.7571   1
   9 -12   1 279.257 53.6690   1
   9  12   1 269.743 49.4321   1
 -10 -12  -1 44.8008 38.0215   1
 -10  12  -1-12.6131 40.6947   1
  10 -12   1 64.3830 41.1907   1
  10  12   1 56.1008 39.8814   1
  11  12   1 996.771 84.5986   1
 -11 -12  -1 910.893 83.5502   1
 -12  12  -1 596.310 65.1185   1
  12 -12   1 669.239 71.5057   1
  12  12   1 612.644 68.0815   1
 -12 -12  -1 713.558 71.3093   1
 -13  12  -1 1118.75 91.8076   1
  13 -12   1 1133.07 94.2991   1
 -14 -12  -1 694.041 74.0389   1
  14 -12   1 802.050 79.4513   1
 -14  12  -1 723.817 76.5710   1
  14  12   1 897.867 80.3079   1
 -15 -12  -1 543.218 66.4655   1
  15 -12   1 536.288 67.7590   1
 -15  12  -1 360.942 63.8265   1
  15  12   1 499.406 63.7340   1
 -16 -12  -1 80.9835 45.0388   1
  16 -12   1 59.1295 47.8324   1
 -16  12  -1 103.315 47.3253   1
  16  12   1 32.4884 41.2589   1
 -17 -12  -1 121.152 50.2164   1
  17 -12   1 112.594 45.8543   1
 -17  12  -1 208.950 51.2922   1
  17  12   1 175.839 49.2207   1
 -18 -12  -1-20.1772 43.3795   1
  18 -12   1-6.60857 44.3930   1
  18  12   1-13.0782 43.9265   1
 -18  12  -1-31.1796 42.2161   1
  19 -12   1-13.2566 45.8913   1
 -19  12  -1 18.2733 38.2706   1
  20 -12   1 80.1105 43.8091   1
 -20  12  -1 22.4842 36.8981   1
 -20  13   1 5.94815 41.7866   1
  20 -13  -1 25.5040 46.3637   1
 -18  13   1 25.0464 43.9996   1
  18 -13  -1 38.4097 43.6795   1
  16 -13  -1-60.3967 49.7619   1
  16  13  -1-6.67726 40.4280   1
 -16 -13   1 20.4483 37.9617   1
 -16  13   1 12.5617 45.3643   1
  15 -13  -1 643.295 72.3540   1
 -15  13   1 640.343 66.9906   1
 -15 -13   1 561.858 69.8589   1
  15  13  -1 613.915 68.9703   1
 -14 -13   1 208.290 48.9077   1
  14  13  -1 255.692 53.1613   1
 -13  13   1 110.682 45.5920   1
  13 -13  -1 284.067 54.9023   1
  12 -13  -1 253.977 53.3860   1
 -12 -13   1 180.106 47.2821   1
  12  13  -1 169.970 49.1368   1
 -12  13   1 108.452 47.1199   1
  11 -13  -1 3021.14 171.964   1
  11  13  -1 3636.56 178.717   1
 -11  13   1 3143.40 171.881   1
 -11 -13   1 3327.81 176.322   1
 -10 -13   1 1356.38 99.9176   1
  10  13  -1 1410.82 100.788   1
   9  13  -1 374.607 54.6185   1
  -9 -13   1 266.194 51.5802   1
   9 -13  -1 239.441 49.7365   1
  -9  13   1 308.951 52.6715   1
   8  13  -1 378.178 53.2036   1
  -8 -13   1 396.216 56.7523   1
   8 -13  -1 392.911 56.4821   1
  -8  13   1 350.925 51.4837   1
   7  13  -1 376.154 54.8547   1
  -7 -13   1 423.915 57.8243   1
   7 -13  -1 349.308 54.4958   1
  -7  13   1 255.265 49.4987   1
   6  13  -1 264.182 51.2977   1
  -6 -13   1 303.929 49.2198   1
   6 -13  -1 239.897 51.4477   1
  -6  13   1 254.642 52.5280   1
   5  13  -1-5.99008 32.2143   1
  -5 -13   1 30.9894 32.9224   1
   5 -13  -1 12.3093 32.6928   1
  -5  13   1 54.1084 33.1110   1
   4 -13  -1 254.231 49.5968   1
  -4  13   1 390.410 55.5770   1
   3 -13  -1 154.658 37.6466   1
  -3  13   1 60.3756 33.8384   1
   2 -13  -1 135.971 41.0257   1
  -2  13   1 72.4706 40.0957   1
   1 -13  -1 1143.13 88.9912   1
  -1  13   1 1020.83 84.2168   1
   0 -13  -1 108.328 40.4142   1
   0  13  -1 150.015 43.3328   1
   0  13   1 158.839 42.8970   1
   1  13   1 91.5985 43.1967   1
  -1 -13  -1 146.101 43.0639   1
   1 -13   1 129.118 42.2459   1
  -1  13  -1 203.563 44.9678   1
   2  13   1 193.563 48.1718   1
  -2 -13  -1 221.232 47.5435   1
  -2  13  -1 176.374 42.4864   1
   2 -13   1 214.630 48.0003   1
   3  13   1 3464.49 180.031   1
   3 -13   1 3505.01 180.809   1
  -3  13  -1 3581.44 180.847   1
   4  13   1 890.885 76.2423   1
  -4  13  -1 721.549 72.2206   1
   4 -13   1 813.991 76.2025   1
  -4 -13  -1 809.196 76.1775   1
  -5  13  -1 1408.54 102.416   1
   5 -13   1 1546.35 104.843   1
  -5 -13  -1 1683.16 110.705   1
   6 -13   1 2773.57 153.084   1
   6  13   1 2631.39 146.034   1
  -6  13  -1 2310.68 139.451   1
  -6 -13  -1 2530.62 145.703   1
   7  13   1 226.505 47.9192   1
  -7  13  -1 287.231 51.0464   1
   7 -13   1 246.444 48.5813   1
  -7 -13  -1 221.091 46.4616   1
   8  13   1 3114.48 172.961   1
   8 -13   1 3392.16 178.209   1
  -8  13  -1 3757.16 183.189   1
  -8 -13  -1 3286.59 176.535   1
   9  13   1 303.931 52.3727   1
  -9 -13  -1 363.524 58.3685   1
  10  13   1 792.759 74.7879   1
  10 -13   1 716.366 77.0297   1
 -10  13  -1 726.788 75.2301   1
 -10 -13  -1 787.449 76.1163   1
  11 -13   1-19.4464 33.9948   1
 -11  13  -1-19.5432 36.2871   1
  12  13   1 232.733 50.7607   1
  12 -13   1 176.911 50.2375   1
 -12  13  -1 258.743 52.5027   1
 -12 -13  -1 292.448 57.8122   1
  13  13   1 870.127 79.9744   1
 -13 -13  -1 802.549 78.1128   1
  13 -13   1 997.689 86.3399   1
 -13  13  -1 928.919 81.1127   1
  14  13   1 118.428 49.2584   1
  14 -13   1 162.562 47.7456   1
 -14 -13  -1 74.4503 42.7093   1
 -14  13  -1 89.1371 39.4825   1
  15  13   1 225.383 53.6887   1
 -15  13  -1 172.091 43.5213   1
  15 -13   1 145.039 46.9894   1
 -15 -13  -1 95.0380 48.0273   1
 -16 -13  -1 189.856 50.4129   1
 -17 -13  -1 20.1845 38.3160   1
  17  13   1 19.5111 41.5887   1
  17 -13   1 19.3491 38.6748   1
 -17  13  -1-6.38070 41.8440   1
  19 -13   1 25.4319 45.6139   1
 -19  13  -1 12.1008 43.1094   1
  19 -14  -1 43.2792 42.5064   1
 -19  14   1 24.4531 36.6735   1
  18 -14  -1 634.212 72.5672   1
 -18  14   1 567.318 68.0318   1
  17 -14  -1 492.997 66.1009   1
 -17  14   1 426.979 61.0012   1
  16  14  -1 1128.90 91.2535   1
 -16  14   1 976.611 85.3575   1
  16 -14  -1 1151.76 93.2922   1
  15  14  -1 735.778 75.0624   1
 -15  14   1 586.240 66.8149   1
 -15 -14   1 814.192 80.4476   1
  15 -14  -1 954.527 82.0484   1
  14  14  -1 38.9537 38.5885   1
 -14  14   1 63.9890 43.0202   1
 -14 -14   1 54.7424 43.7936   1
  14 -14  -1 51.8811 44.9383   1
  13  14  -1 822.692 79.1558   1
 -13  14   1 855.723 82.1442   1
 -13 -14   1 924.612 82.5802   1
  13 -14  -1 780.451 80.3384   1
  12  14  -1 25.7399 38.6091   1
 -12  14   1 51.0420 36.3589   1
  12 -14  -1 32.5854 39.1011   1
 -12 -14   1 46.7791 39.6992   1
 -11  14   1 787.052 78.4216   1
  11 -14  -1 811.418 81.3245   1
  10  14  -1 606.094 67.8783   1
 -10  14   1 584.560 64.8086   1
  10 -14  -1 506.631 62.6865   1
 -10 -14   1 518.489 64.6928   1
  -9 -14   1 359.202 55.4626   1
   9 -14  -1 517.287 63.4658   1
   9  14  -1 374.462 59.9899   1
  -9  14   1 414.690 56.6010   1
   8  14  -1 1297.23 94.1392   1
  -8  14   1 888.091 82.2001   1
   8 -14  -1 997.738 91.0560   1
  -8 -14   1 1182.51 93.7752   1
  -7 -14   1 135.812 45.9777   1
   7  14  -1 118.792 43.5249   1
  -6 -14   1 1445.83 103.924   1
   6  14  -1 1435.66 103.634   1
  -6  14   1 1470.15 104.142   1
   6 -14  -1 1433.73 105.512   1
  -5 -14   1 1318.59 97.0510   1
   5  14  -1 1197.95 94.4589   1
  -5  14   1 1157.83 93.0730   1
   5 -14  -1 1248.16 96.1044   1
  -4 -14   1 125.694 43.3297   1
   4  14  -1 57.0288 38.1510   1
  -4  14   1 79.1635 39.4241   1
   4 -14  -1 132.961 44.2927   1
   3  14  -1 7557.53 335.429   1
  -3  14   1 8083.27 337.461   1
   3 -14  -1 7700.42 336.745   1
  -3 -14   1 7556.92 335.362   1
   2  14  -1 2534.90 144.490   1
  -2  14   1 2418.53 140.872   1
  -2 -14   1 2377.19 138.585   1
   2 -14  -1 2357.64 140.646   1
  -1  14   1 1372.43 98.9110   1
   1  14  -1 1305.43 96.2598   1
   1 -14  -1 1264.30 95.9778   1
  -1 -14   1 1347.94 97.8828   1
   0  14   1-6.43510 38.2071   1
   0 -14   1 44.5511 34.6334   1
   0 -14  -1-6.13033 35.6626   1
  -1 -14  -1 231.838 49.9864   1
   1  14   1 257.145 48.6273   1
  -1  14  -1 202.642 49.0130   1
   1 -14   1 202.159 45.3942   1
   2  14   1 907.139 79.2385   1
  -2  14  -1 927.979 80.9887   1
  -2 -14  -1 937.501 80.9771   1
  -3 -14  -1 4241.70 208.585   1
  -3  14  -1 4234.42 205.018   1
   3 -14   1 3944.94 202.890   1
  -4 -14  -1 4376.04 207.147   1
   4  14   1 4012.49 202.208   1
  -4  14  -1 3680.29 197.692   1
   4 -14   1 4148.13 204.419   1
  -5 -14  -1 51.5820 37.9458   1
   5  14   1 74.7942 43.5139   1
  -5  14  -1 69.6289 42.8926   1
   5 -14   1 25.8204 37.6003   1
  -6 -14  -1 71.7972 44.9087   1
   6  14   1 62.9215 41.3176   1
  -6  14  -1 67.3760 41.8351   1
   6 -14   1 40.4402 39.6718   1
  -7 -14  -1 571.148 67.8060   1
   7  14   1 756.782 74.1188   1
  -8 -14  -1-13.0215 36.6717   1
   8 -14   1 52.4934 38.5661   1
   8  14   1 6.33013 37.5830   1
  -8  14  -1-6.43012 37.0137   1
  -9  14  -1 44.2145 43.4188   1
   9 -14   1 6.78357 42.6314   1
 -10 -14  -1 13.2430 37.7066   1
 -10  14  -1-12.8054 33.5721   1
  10  14   1-6.36207 36.6209   1
  10 -14   1-19.6312 38.0652   1
 -11 -14  -1 2834.55 161.718   1
 -11  14  -1 2901.76 163.060   1
  11  14   1 2939.59 161.419   1
  11 -14   1 2906.74 161.660   1
 -12 -14  -1-20.3260 38.5876   1
 -12  14  -1-45.4273 42.9082   1
  12  14   1-19.1851 38.7241   1
  12 -14   1 6.50149 40.8543   1
 -13 -14  -1 412.748 58.3278   1
 -13  14  -1 320.727 55.9453   1
  13  14   1 318.161 58.4310   1
  13 -14   1 441.675 61.6860   1
 -14  14  -1-25.2885 43.7715   1
  14 -14   1 20.0374 40.8255   1
 -15 -14  -1 1110.00 93.9657   1
  15  14   1 1321.89 96.9777   1
 -15  14  -1 1120.69 91.2035   1
  16  14   1 6.53372 41.4162   1
 -16 -14  -1 33.4890 39.3643   1
  16 -14   1-6.39138 43.9243   1
 -16  14  -1-18.7162 44.1365   1
  17  14   1 476.161 68.1003   1
  18 -14   1 298.809 56.7534   1
 -18  14  -1 302.240 51.6260   1
  18 -15  -1 1226.53 92.3684   1
 -18  15   1 1024.18 86.8957   1
  17 -15  -1 1881.86 118.682   1
 -17  15   1 1542.42 110.196   1
  16 -15  -1 64.5914 48.5262   1
 -16  15   1 18.3370 42.9601   1
  15  15  -1 1864.78 123.577   1
 -15  15   1 1755.75 117.002   1
  15 -15  -1 1959.41 124.094   1
  13  15  -1-26.1935 42.9409   1
 -13  15   1-12.8489 41.0794   1
 -13 -15   1 40.5356 42.8248   1
  13 -15  -1-6.39214 36.0019   1
  12  15  -1 130.907 44.7798   1
 -12  15   1 76.1399 39.3003   1
 -12 -15   1 121.220 46.4115   1
  12 -15  -1 71.2935 42.9875   1
  11  15  -1 547.624 65.5115   1
 -11  15   1 351.868 59.1706   1
 -11 -15   1 416.931 59.4341   1
  11 -15  -1 337.392 60.6932   1
  10  15  -1 3823.92 202.070   1
 -10  15   1 4064.87 203.621   1
 -10 -15   1 4407.03 210.013   1
  10 -15  -1 3867.19 202.373   1
  -9 -15   1 321.505 55.5436   1
   9  15  -1 303.968 54.2483   1
  -9  15   1 257.472 54.2711   1
   9 -15  -1 307.181 56.9554   1
  -8  15   1 2700.07 151.691   1
   8 -15  -1 2751.28 158.631   1
  -7 -15   1 1561.14 109.808   1
  -7  15   1 1473.63 106.528   1
   7 -15  -1 1543.44 111.029   1
   7  15  -1 1505.49 106.244   1
  -6 -15   1 406.855 60.8087   1
   6  15  -1 309.998 56.3428   1
   6 -15  -1 352.150 56.3377   1
  -6  15   1 301.152 52.9973   1
  -5 -15   1 2493.74 146.284   1
   5 -15  -1 2440.44 144.123   1
   5  15  -1 2438.47 145.421   1
  -5  15   1 2566.16 145.002   1
  -4 -15   1 846.704 81.3149   1
   4 -15  -1 866.218 83.2962   1
  -4  15   1 997.107 85.7037   1
   4  15  -1 970.338 84.9582   1
  -3 -15   1 741.365 73.6401   1
   3  15  -1 614.824 69.1004   1
   2  15  -1 25.7766 32.9159   1
  -2 -15   1 6.44871 34.2482   1
  -1  15   1 457.629 63.3393   1
   1  15  -1 452.884 63.9993   1
   1 -15  -1 403.216 59.6736   1
  -1 -15   1 572.856 67.0319   1
   0  15   1 566.324 67.0365   1
   0  15  -1 722.892 70.9185   1
   0 -15   1 579.619 68.8460   1
  -1  15  -1 554.122 65.3045   1
   1  15   1 645.958 71.1013   1
  -1 -15  -1 727.248 71.3362   1
   1 -15   1 568.050 68.9407   1
   2  15   1 8393.73 371.027   1
  -2 -15  -1 8606.53 371.892   1
   2 -15   1 8952.57 373.496   1
   3  15   1 1090.65 92.8450   1
  -3 -15  -1 1299.72 97.6686   1
  -4  15  -1 19.1401 38.2603   1
  -5  15  -1 223.967 50.8393   1
   5 -15   1 256.588 51.3465   1
   6  15   1 1130.46 90.2450   1
  -6  15  -1 928.532 82.9150   1
  -6 -15  -1 840.002 83.8966   1
   6 -15   1 1148.19 93.8920   1
  -7 -15  -1 717.752 72.7419   1
   7  15   1 461.736 63.4936   1
  -7  15  -1 643.950 68.5861   1
   7 -15   1 621.339 70.4433   1
   8  15   1 244.786 52.2931   1
  -8  15  -1 148.747 43.2601   1
   8 -15   1 164.989 48.4367   1
  -8 -15  -1 187.164 49.0482   1
   9  15   1 361.002 59.2996   1
  -9  15  -1 430.745 63.6632   1
   9 -15   1 384.275 64.8924   1
  -9 -15  -1 431.790 58.9273   1
  10  15   1 90.3685 43.1080   1
 -10  15  -1 121.525 47.8132   1
  10 -15   1 52.2952 37.3301   1
 -10 -15  -1 53.1214 41.4414   1
  11  15   1 38.7180 39.8810   1
 -11  15  -1 110.139 42.8937   1
 -11 -15  -1 53.3258 42.3165   1
  11 -15   1 58.3845 41.9005   1
  12 -15   1 4120.70 200.685   1
 -12  15  -1 3678.24 196.614   1
  13  15   1 1539.64 114.251   1
 -13 -15  -1 1952.77 122.524   1
  14  15   1 738.500 76.1629   1
 -14  15  -1 553.147 69.8019   1
  14 -15   1 740.173 77.1399   1
 -14 -15  -1 726.344 76.7466   1
  15  15   1 458.980 62.8825   1
  15 -15   1 424.584 61.3116   1
 -15 -15  -1 512.982 67.5198   1
 -15  15  -1 512.068 64.2214   1
 -16  15  -1 48.7782 45.8219   1
  16 -15   1 50.1049 46.7717   1
  17 -15   1 814.900 79.3567   1
 -17  15  -1 903.408 80.3079   1
 -16  16   1 422.691 58.7642   1
  16 -16  -1 566.196 66.5902   1
 -15  16   1 11.9572 35.5021   1
  15 -16  -1 31.8091 40.3335   1
 -14  16   1 1581.62 107.616   1
  14 -16  -1 1597.55 110.179   1
  13  16  -1 2004.12 126.849   1
  13 -16  -1 1906.29 122.660   1
 -13  16   1 1865.32 122.051   1
  12  16  -1 2560.22 149.626   1
 -12 -16   1 2654.89 153.658   1
  11  16  -1 177.657 50.0497   1
 -11  16   1 150.807 45.1319   1
  11 -16  -1 118.185 43.4353   1
 -11 -16   1 211.325 52.4579   1
  10  16  -1 1023.19 91.3191   1
 -10  16   1 1189.05 94.3472   1
  10 -16  -1 1166.26 94.9800   1
 -10 -16   1 1281.46 97.9948   1
  -9 -16   1 339.290 58.1341   1
   9  16  -1 478.661 62.4184   1
  -9  16   1 372.131 60.1892   1
   9 -16  -1 384.368 58.0502   1
   8  16  -1 1219.38 95.2332   1
  -8  16   1 1094.62 90.6279   1
   8 -16  -1 1076.16 90.7320   1
  -8 -16   1 1225.68 96.6955   1
  -7 -16   1-33.4093 39.6692   1
  -7  16   1 18.9511 39.6897   1
   7 -16  -1 26.6138 39.8937   1
   7  16  -1-26.4422 44.7472   1
  -6  16   1 4688.49 243.432   1
   6  16  -1 5464.23 250.587   1
   6 -16  -1 5107.91 247.809   1
  -6 -16   1 5538.02 250.880   1
  -5 -16   1 6.59533 39.5520   1
  -5  16   1 44.1647 38.9335   1
   5 -16  -1-12.9893 38.1774   1
   5  16  -1 45.9126 43.0164   1
   4  16  -1 1856.44 120.730   1
  -4  16   1 1670.31 113.233   1
  -4 -16   1 1767.72 118.108   1
   4 -16  -1 1729.39 115.872   1
  -3  16   1 4318.42 216.082   1
   3  16  -1 4454.66 218.489   1
  -3 -16   1 4692.16 220.115   1
   3 -16  -1 4102.09 215.710   1
   2  16  -1 6.49001 39.7192   1
  -2  16   1 82.6235 41.3818   1
  -2 -16   1 79.4774 42.0299   1
   1  16  -1 4629.52 226.761   1
  -1  16   1 4661.82 227.797   1
   1 -16  -1 4700.14 229.483   1
  -1 -16   1 4739.65 229.611   1
   0  16  -1 6.39221 41.2248   1
   0  16   1 6.45114 37.5268   1
   0 -16   1 13.1477 34.4698   1
   0 -16  -1 6.58370 36.6675   1
  -1  16  -1 144.332 45.5445   1
   1  16   1 229.159 53.4623   1
   1 -16   1 230.195 47.3639   1
  -1 -16  -1 175.759 44.9372   1
   2  16   1 1981.14 126.770   1
  -2  16  -1 1869.31 124.689   1
  -2 -16  -1 2103.23 127.839   1
   2 -16   1 2003.20 128.903   1
  -3  16  -1 3180.10 175.185   1
   3  16   1 3435.14 179.302   1
   3 -16   1 3540.33 181.202   1
  -3 -16  -1 3232.70 175.985   1
   4  16   1 2523.58 146.878   1
  -4  16  -1 2575.11 146.765   1
  -4 -16  -1 2220.86 141.784   1
   4 -16   1 2511.88 145.396   1
  -5 -16  -1 377.608 58.2143   1
  -5  16  -1 583.598 68.3743   1
   5 -16   1 466.121 65.7801   1
   5  16   1 612.944 69.4413   1
   6  16   1 77.7636 41.1681   1
  -6  16  -1 99.6769 45.0775   1
  -6 -16  -1 53.4310 39.7454   1
   7  16   1 5925.24 271.996   1
  -7 -16  -1 5779.44 271.529   1
   8  16   1 692.676 74.9090   1
  -8  16  -1 730.357 74.0142   1
  -8 -16  -1 688.457 75.5840   1
   8 -16   1 926.580 81.0737   1
   9 -16   1 866.144 81.1150   1
  -9  16  -1 787.907 76.4972   1
  10  16   1 1240.51 98.6491   1
 -10  16  -1 1313.40 98.9571   1
  10 -16   1 1491.45 103.805   1
 -10 -16  -1 1387.43 104.440   1
  11  16   1 958.220 91.3709   1
 -11  16  -1 1159.13 90.8849   1
  11 -16   1 1154.63 91.6417   1
 -11 -16  -1 1174.04 96.9142   1
  12  16   1 2383.72 137.183   1
 -12  16  -1 2183.48 134.321   1
  12 -16   1 2213.40 133.189   1
 -12 -16  -1 2045.83 132.364   1
  13  16   1 629.059 72.9926   1
 -13  16  -1 615.035 69.4536   1
 -13 -16  -1 628.890 71.0591   1
  13 -16   1 579.784 68.9095   1
  14  16   1 1390.66 103.704   1
 -14 -16  -1 1509.15 107.155   1
  15 -16   1 107.161 46.0361   1
 -15  16  -1 131.833 47.3931   1
  14 -17  -1 212.584 52.2113   1
 -14  17   1 266.668 53.3289   1
  13 -17  -1 866.207 84.4436   1
 -13  17   1 1179.28 92.2282   1
  12 -17  -1 150.562 50.3947   1
 -12  17   1 67.6225 44.2693   1
  11  17  -1 3430.36 179.189   1
 -11  17   1 2962.53 172.624   1
  11 -17  -1 3289.12 177.751   1
 -11 -17   1 3604.44 184.087   1
  10  17  -1 230.836 54.9616   1
 -10  17   1 182.815 48.9862   1
  10 -17  -1 136.379 48.6358   1
 -10 -17   1 217.860 49.9701   1
   9  17  -1 2209.56 137.110   1
   9 -17  -1 2183.43 136.566   1
  -9  17   1 2200.38 135.913   1
  -9 -17   1 2382.91 141.027   1
  -8  17   1 518.071 63.6775   1
   8 -17  -1 614.013 72.5058   1
  -7 -17   1 1969.78 125.396   1
  -7  17   1 1721.21 119.460   1
   7 -17  -1 1825.51 125.525   1
   7  17  -1 1996.17 126.935   1
  -6 -17   1 132.997 46.9117   1
  -6  17   1 154.321 48.8003   1
   6 -17  -1 286.495 54.3030   1
   6  17  -1 225.775 50.0547   1
  -5  17   1 2497.13 148.025   1
   5  17  -1 2726.41 153.818   1
  -5 -17   1 2744.64 152.585   1
   5 -17  -1 2444.68 149.281   1
   4  17  -1 1964.34 125.105   1
  -4  17   1 1722.48 118.493   1
  -4 -17   1 2032.46 126.806   1
   3  17  -1 2462.50 146.042   1
  -3 -17   1 2467.61 146.111   1
   2  17  -1 1577.20 112.069   1
  -2  17   1 1665.04 112.135   1
  -2 -17   1 1582.15 112.690   1
   2 -17  -1 1634.46 113.987   1
  -1  17   1 1492.59 106.072   1
   1  17  -1 1462.13 106.628   1
  -1 -17   1 1291.02 103.038   1
   1 -17  -1 1324.64 102.869   1
   0  17   1 356.330 57.8187   1
   0  17  -1 210.171 50.4705   1
   0 -17  -1 298.763 54.8547   1
   0 -17   1 204.674 51.6671   1
   1  17   1 1065.58 90.2211   1
  -1  17  -1 1122.52 90.5389   1
  -1 -17  -1 1108.96 89.6877   1
   1 -17   1 1133.72 91.3466   1
  -2  17  -1 503.562 65.1155   1
   2  17   1 442.534 63.2636   1
  -2 -17  -1 600.186 67.1833   1
   2 -17   1 618.939 68.8625   1
   3  17   1 3649.00 189.107   1
  -3 -17  -1 3498.96 184.680   1
  -4 -17  -1 118.419 43.6003   1
   4  17   1 71.9915 41.9596   1
  -4  17  -1 104.057 42.0536   1
   4 -17   1 52.6741 40.3615   1
   5 -17   1 3072.16 170.633   1
  -5  17  -1 3131.22 166.950   1
  -6 -17  -1 2197.90 137.346   1
  -6  17  -1 2352.49 138.307   1
   6 -17   1 2196.99 137.178   1
   6  17   1 2325.80 141.116   1
   7  17   1 1689.50 111.805   1
   7 -17   1 1318.74 103.435   1
  -7 -17  -1 1431.45 106.438   1
   8  17   1 1220.02 95.4150   1
  -8  17  -1 1190.67 92.4973   1
  -8 -17  -1 1026.30 89.6106   1
   8 -17   1 1082.17 91.2376   1
   9  17   1 374.638 61.5650   1
  -9 -17  -1 361.230 59.2992   1
  10  17   1 1185.95 97.1500   1
 -10  17  -1 1194.88 95.6303   1
 -10 -17  -1 1344.30 99.9604   1
  10 -17   1 1302.78 100.677   1
  11 -17   1 2057.32 129.570   1
 -11  17  -1 2186.61 132.120   1
  12  17   1 1403.51 103.549   1
 -12 -17  -1 1249.33 100.419   1
  13 -17   1 1381.05 104.921   1
 -13  17  -1 1600.23 106.652   1
  12 -18  -1 292.602 57.4924   1
 -12  18   1 358.407 58.7881   1
  11 -18  -1 74.4169 44.5634   1
 -11  18   1 72.7994 46.7566   1
  10 -18  -1 574.341 70.4567   1
 -10  18   1 585.224 67.3336   1
  -9 -18   1 39.9577 40.0295   1
   9  18  -1 66.9198 50.3326   1
  -9  18   1 62.1831 42.1859   1
   9 -18  -1 132.760 45.7464   1
  -8 -18   1 1489.79 106.988   1
  -8  18   1 1322.43 101.433   1
   8 -18  -1 1418.12 103.621   1
   8  18  -1 1569.26 109.845   1
  -7 -18   1 351.360 57.1044   1
  -7  18   1 250.631 51.1562   1
   7 -18  -1 414.442 65.5506   1
   7  18  -1 298.806 59.0643   1
   6  18  -1 2420.53 149.075   1
  -6 -18   1 2690.35 151.008   1
   5  18  -1 1019.74 88.6183   1
   5 -18  -1 1032.48 86.9315   1
  -5 -18   1 913.813 84.7390   1
  -4  18   1 2088.71 127.684   1
   4  18  -1 1905.38 125.423   1
   4 -18  -1 2059.36 128.326   1
  -4 -18   1 1942.37 127.515   1
  -3  18   1 570.196 65.9418   1
   3  18  -1 799.068 78.6220   1
   3 -18  -1 692.536 72.2726   1
  -3 -18   1 609.590 69.4771   1
  -2  18   1 1995.37 128.567   1
   2  18  -1 2151.12 130.653   1
  -2 -18   1 2203.02 135.141   1
   2 -18  -1 1927.57 128.869   1
  -1  18   1 170.258 47.1684   1
   1  18  -1 185.461 46.6040   1
  -1 -18   1 191.127 47.6829   1
   1 -18  -1 149.507 43.7606   1
   0  18  -1 1796.39 125.922   1
   0 -18   1 1888.68 128.628   1
   0 -18  -1 2147.61 132.414   1
   1  18   1 109.755 47.9828   1
  -1  18  -1 88.9774 48.1340   1
  -1 -18  -1 85.8726 47.1711   1
   1 -18   1 78.0509 42.0713   1
  -2  18  -1 1567.43 112.091   1
   2  18   1 1547.89 112.326   1
   2 -18   1 1645.23 113.114   1
  -2 -18  -1 1875.38 120.413   1
   3  18   1 770.215 81.4718   1
  -3  18  -1 785.738 80.6903   1
   3 -18   1 801.275 78.4523   1
  -3 -18  -1 877.443 82.7573   1
   4  18   1 1562.81 113.315   1
  -4  18  -1 1649.56 112.405   1
  -4 -18  -1 1648.04 113.838   1
   4 -18   1 1446.07 107.092   1
  -5 -18  -1 516.300 66.2782   1
  -5  18  -1 418.495 59.4581   1
   5 -18   1 511.017 68.1031   1
   5  18   1 398.056 65.4999   1
   6  18   1 1014.51 91.3284   1
  -6 -18  -1 1101.15 90.2687   1
  -7 -18  -1 98.3511 45.0408   1
   7  18   1 131.090 49.2036   1
  -7  18  -1 126.667 48.7379   1
   7 -18   1 250.876 55.5999   1
   8 -18   1 1334.11 101.218   1
  -8  18  -1 1263.47 96.9936   1
   9  18   1 1276.12 98.8254   1
  -9  18  -1 1221.20 95.4785   1
  -9 -18  -1 1349.95 98.0502   1
   9 -18   1 1076.88 93.8751   1
  10  18   1 995.017 89.7639   1
  10 -18   1 1216.78 95.1020   1
 -10 -18  -1 1193.36 96.5660   1
  11 -18   1 714.097 71.7282   1
  11  18   1 594.460 73.3228   1
 -11  18  -1 515.409 65.9203   1
  10 -19  -1 335.929 62.4118   1
 -10  19   1 421.557 59.5541   1
  -9  19   1 326.243 60.7148   1
  -8  19   1 463.907 60.7236   1
   8 -19  -1 415.248 61.8132   1
   7  19  -1 2226.63 140.081   1
  -7 -19   1 2196.12 135.294   1
  -6 -19   1 1780.90 116.654   1
   6 -19  -1 1833.21 119.606   1
  -6  19   1 1613.19 110.932   1
   6  19  -1 1676.26 118.749   1
  -5  19   1 1556.28 110.688   1
  -5 -19   1 1696.89 115.724   1
   5 -19  -1 1626.25 111.814   1
  -4  19   1 691.376 72.1672   1
   4 -19  -1 524.692 68.9090   1
  -3  19   1 352.027 52.8361   1
   3 -19  -1 283.643 53.0892   1
  -2  19   1 284.277 52.0403   1
   2 -19  -1 266.287 54.3940   1
  -1  19   1 552.665 65.3808   1
   1 -19  -1 437.474 63.8570   1
   0  19   1 112.301 48.5163   1
   0 -19  -1 147.987 46.0731   1
  -1  19  -1 1622.28 109.896   1
   1  19   1 1476.03 108.316   1
  -1 -19  -1 1495.68 107.870   1
   1 -19   1 1533.79 108.838   1
   2  19   1 31.8715 43.1515   1
  -2  19  -1 38.0617 45.1966   1
  -2 -19  -1 13.0379 44.1305   1
   2 -19   1-26.0687 42.7396   1
  -3  19  -1 930.269 84.1191   1
   3  19   1 971.173 87.3332   1
  -3 -19  -1 934.757 82.8085   1
   3 -19   1 870.542 83.7604   1
   4  19   1 64.7063 47.6880   1
  -4  19  -1 31.0342 44.5421   1
   4 -19   1 39.2098 42.5181   1
  -4 -19  -1 6.43144 38.2025   1
   5  19   1 32.6921 47.5420   1
  -5  19  -1-6.11514 37.3783   1
   5 -19   1 6.61349 38.8691   1
  -5 -19  -1-6.33049 40.1282   1
  -6 -19  -1 325.915 55.3415   1
   6  19   1 244.588 55.4650   1
   6 -19   1 284.996 55.6293   1
  -6  19  -1 249.575 57.2788   1
   7  19   1 1436.46 107.160   1
  -7 -19  -1 1520.43 106.750   1
   7 -19   1 1361.16 102.738   1
  -7  19  -1 1420.84 104.230   1
   8  19   1 957.154 88.2986   1
  -8 -19  -1 1075.10 90.6023   1
   8 -19   1 975.087 89.4909   1
  -8  19  -1 964.863 85.1685   1
   9 -19   1 3407.09 175.736   1
   9  19   1 3494.13 180.281   1
  -9  19  -1 3095.31 171.138   1
   6 -20  -1 1320.35 101.892   1
  -6  20   1 1233.58 92.3265   1
   5 -20  -1 690.042 73.8593   1
  -5  20   1 718.568 71.2876   1
   4 -20  -1 2524.04 146.409   1
  -4 -20   1 2684.49 149.584   1
  -4  20   1 2372.89 144.723   1
   4  20  -1 2546.45 147.581   1
   3 -20  -1 143.680 47.4226   1
  -3 -20   1 102.536 43.9475   1
  -3  20   1 144.054 49.8405   1
   3  20  -1 118.190 48.9259   1
  -2 -20   1 1766.78 124.958   1
   2 -20  -1 2064.51 125.896   1
   2  20  -1 1944.62 125.706   1
  -2  20   1 1972.30 123.519   1
   1 -20  -1 1471.42 101.908   1
  -1 -20   1 1274.48 100.126   1
   1  20  -1 1220.71 98.9460   1
  -1  20   1 1370.19 100.861   1
   0 -20  -1 584.990 70.4439   1
   0  20   1 696.634 70.3653   1
  -1 -20  -1 25.1607 41.9279   1
   2 -20   1 12.5906 40.9434   1
  -2 -20  -1 19.0638 38.8438   1
  -2  20  -1 37.7269 48.9593   1
   2  20   1-18.5751 43.1842   1
   3 -20   1 50.8811 43.1036   1
  -3 -20  -1 25.4959 42.5291   1
   3  20   1 62.2570 52.5738   1
  -3  20  -1 91.9308 45.2021   1
   4  20   1 1332.07 99.4147   1
  -4 -20  -1 1225.35 96.3690   1
   4 -20   1 1457.92 105.669   1
  -4  20  -1 1188.12 92.8992   1
   5  20   1 1389.33 111.888   1
  -5 -20  -1 1401.52 108.710   1
   5 -20   1 1826.02 116.246   1
  -5  20  -1 1815.78 115.159   1
  -6  20  -1 3492.79 190.315   1
   6  20   1 3917.24 198.860   1
  -6 -20  -1 3919.83 195.465   1
  25   0  -2 84.4445 48.8100   1
 -25   0   2 13.2168 39.2700   1
  24   0  -2 4228.89 209.315   1
 -24   0   2 4218.49 209.583   1
  23   0  -2 19.4348 42.1371   1
 -23   0   2 19.8030 36.7694   1
  22   0  -2 2736.91 157.236   1
 -22   0   2 2853.50 158.947   1
  21   0  -2 524.189 63.5540   1
 -21   0   2 328.082 57.8547   1
  20   0  -2 329.218 54.9270   1
 -20   0   2 270.797 50.4573   1
  19   0  -2 106.245 41.5264   1
 -19   0   2 128.155 44.8831   1
  17   0  -2 178.113 43.1860   1
 -17   0   2 108.232 40.0801   1
  16   0  -2 97.2367 38.5946   1
 -16   0   2 246.092 43.9305   1
  15   0  -2 2012.76 120.933   1
 -15   0   2 2277.56 125.807   1
 -14   0   2 10886.1 432.616   1
  14   0  -2 10377.6 428.711   1
 -13   0   2 10750.4 439.493   1
  13   0  -2 11279.9 441.121   1
 -12   0   2 172.599 34.5790   1
  12   0  -2 163.260 35.4602   1
 -11   0   2 2115.26 109.988   1
  11   0  -2 1972.46 107.845   1
 -10   0   2 64927.9 2319.14   1
  10   0  -2 62926.1 2317.44   1
  -9   0   2 61084.6 2171.84   1
   9   0  -2 58766.7 2170.62   1
  -8   0   2 156392. 5677.34   1
   8   0  -2 159956. 5677.54   1
  -7   0   2 73772.2 2732.82   1
   7   0  -2 78095.7 2734.12   1
  -6   0   2 335521. 12380.7   1
   6   0  -2 358264. 12382.7   1
  -5   0   2 869976. 29178.4   1
   5   0  -2 744286. 29184.3   1
  -4   0   2 291707. 9887.34   1
   4   0  -2 263356. 9885.74   1
  -3   0   2 105867. 3652.90   1
   3   0  -2 98195.8 3653.34   1
   0   0   2 121410. 4998.38   1
   0   0  -2 159859. 4999.05   1
   1   0   2 124194. 4612.94   1
  -1   0  -2 134120. 4614.38   1
  -2   0  -2 639655. 22723.7   1
   2   0   2 632687. 22723.9   1
  -3   0  -2 499017. 18005.1   1
   3   0   2 508941. 18006.0   1
  -4   0  -2 115118. 4028.20   1
   4   0   2 109089. 4028.75   1
  -5   0  -2 151898. 5366.10   1
   5   0   2 147138. 5365.36   1
  -6   0  -2 56223.0 2038.36   1
   6   0   2 56127.0 2039.39   1
  -7   0  -2 66.7303 24.4846   1
   7   0   2 100.580 27.7764   1
  -8   0  -2 7939.97 355.962   1
   8   0   2 9827.79 359.895   1
  -9   0  -2 33672.8 1211.12   1
   9   0   2 31610.7 1210.51   1
 -10   0  -2 168.375 35.5477   1
  10   0   2 19.4310 25.2899   1
  11   0   2 618.534 59.7553   1
 -11   0  -2 610.371 57.3503   1
  12   0   2 22882.9 840.932   1
 -12   0  -2 21114.5 838.825   1
 -13   0  -2 298.348 47.8196   1
  13   0   2 215.310 43.2444   1
  14   0   2 11320.8 476.406   1
 -14   0  -2 12331.0 483.275   1
  16   0   2 5435.49 255.364   1
 -16   0  -2 5707.48 258.469   1
  17   0   2 1662.93 111.497   1
 -17   0  -2 1515.31 106.229   1
  18   0   2 505.491 62.0928   1
 -18   0  -2 566.474 66.4620   1
  19   0   2 3632.15 181.864   1
 -19   0  -2 3241.80 177.559   1
  20   0   2 816.460 78.3786   1
 -20   0  -2 868.092 79.1141   1
  22   0   2 247.887 53.4875   1
 -22   0  -2 220.920 50.9876   1
  24   0   2 88.5798 42.2478   1
 -24   0  -2 57.3884 43.9018   1
  25   0   2 401.378 64.4950   1
 -25   0  -2 458.291 61.8961   1
  26  -1  -2 202.067 52.4443   1
  25  -1  -2 312.029 57.3999   1
  25   1  -2 263.497 57.3470   1
 -25   1   2 318.305 54.9776   1
 -25  -1   2 264.269 53.0571   1
  24   1  -2 106.048 47.6669   1
  24  -1  -2 130.872 49.5622   1
 -24  -1   2 133.579 47.3726   1
 -24   1   2 6.59109 43.7056   1
  23  -1  -2 3926.55 194.668   1
  23   1  -2 3412.27 185.244   1
 -23   1   2 3681.97 187.063   1
 -23  -1   2 3443.61 185.556   1
  22   1  -2-12.9172 40.5798   1
 -22  -1   2 13.1269 39.3545   1
 -22   1   2-6.68454 40.8590   1
  22  -1  -2 33.2181 39.4428   1
  21   1  -2 132.847 44.9847   1
 -21  -1   2 271.860 52.3121   1
  20   1  -2 889.818 79.8096   1
  20  -1  -2 1106.78 88.3479   1
 -20   1   2 1153.59 88.7639   1
 -20  -1   2 820.057 78.5425   1
  19  -1  -2 3399.26 181.716   1
  19   1  -2 3304.01 178.468   1
 -19  -1   2 3786.10 185.002   1
 -19   1   2 3804.27 188.013   1
 -18   1   2 527.505 62.0155   1
  18  -1  -2 470.030 59.1649   1
  17   1  -2 2229.42 127.519   1
 -17  -1   2 2019.71 122.094   1
 -17   1   2 2063.19 125.001   1
  17  -1  -2 1970.35 123.154   1
  16   1  -2 2224.54 126.528   1
 -16  -1   2 2023.02 121.683   1
 -16   1   2 2079.95 124.763   1
  16  -1  -2 2274.38 127.363   1
 -15   1   2 136.552 39.3154   1
 -15  -1   2 250.189 45.3231   1
  15   1  -2 137.818 38.4362   1
  15  -1  -2 118.764 37.7941   1
 -14  -1   2 6380.44 284.807   1
  14  -1  -2 6777.67 284.492   1
  13   1  -2 67076.9 2630.83   1
 -13  -1   2 78272.0 2636.34   1
  12   1  -2 2219.00 123.056   1
 -12  -1   2 2614.85 128.369   1
 -12   1   2 2441.13 126.528   1
  12  -1  -2 2352.76 124.450   1
  11   1  -2 5743.98 253.031   1
 -11  -1   2 6366.78 255.688   1
 -11   1   2 5862.56 253.323   1
  11  -1  -2 6150.70 257.430   1
  10   1  -2 2941.10 137.346   1
 -10  -1   2 2790.53 134.037   1
 -10   1   2 2880.44 136.235   1
  10  -1  -2 2708.75 136.673   1
   9   1  -2 6414.71 265.578   1
  -9  -1   2 6556.00 264.817   1
  -9   1   2 6289.41 260.714   1
   9  -1  -2 6836.16 270.701   1
   8   1  -2 123483. 4299.58   1
  -8  -1   2 123759. 4298.80   1
  -8   1   2 111974. 4297.73   1
   8  -1  -2 119696. 4302.22   1
  -7  -1   2 54793.8 1945.03   1
   7   1  -2 52863.0 1944.46   1
  -6  -1   2 752.936 44.7684   1
  -6   1   2 664.459 44.9627   1
   6   1  -2 765.865 44.3544   1
   6  -1  -2 690.336 46.5297   1
  -5  -1   2 23473.4 816.135   1
  -5   1   2 21004.7 817.249   1
   5   1  -2 23646.2 815.903   1
   5  -1  -2 21237.6 818.748   1
  -4  -1   2 27794.7 972.280   1
  -4   1   2 28471.2 976.597   1
   4  -1  -2 29678.3 977.698   1
  -3   1   2 116178. 3969.89   1
  -3  -1   2 117659. 3965.34   1
   3  -1  -2 110207. 3969.81   1
   3   1  -2 102567. 3964.54   1
  -2   1   2 110319. 4041.25   1
   2  -1  -2 115688. 4041.46   1
   1  -1  -2 332425. 11874.3   1
   0  -1  -2 60417.0 2225.57   1
   0   1   2 63391.7 2225.63   1
   0  -1   2 62691.6 2223.98   1
   0   1  -2 61696.0 2223.29   1
  -1   1  -2 132734. 4924.99   1
  -1  -1  -2 141692. 4927.13   1
   1  -1   2 142105. 4925.98   1
   1   1   2 134675. 4926.29   1
  -2   1  -2 45985.6 1603.88   1
  -2  -1  -2 43119.2 1603.64   1
   2  -1   2 44681.8 1603.70   1
   2   1   2 43971.2 1603.22   1
  -3   1  -2 15447.5 596.717   1
  -3  -1  -2 16753.6 600.644   1
   3  -1   2 16875.4 603.728   1
   3   1   2 16045.4 599.799   1
  -5  -1  -2 1374.23 73.4087   1
   5  -1   2 1461.40 75.7117   1
   5   1   2 1499.93 75.8209   1
  -6   1  -2 55542.7 2160.78   1
  -6  -1  -2 60049.9 2161.90   1
   6  -1   2 62071.3 2163.92   1
   6   1   2 61155.0 2162.80   1
  -7   1  -2 107477. 3782.37   1
  -7  -1  -2 100862. 3780.08   1
   7  -1   2 103938. 3780.84   1
   7   1   2 107481. 3781.84   1
  -8   1  -2 18264.7 694.439   1
   8  -1   2 16652.7 691.665   1
   8   1   2 17446.3 691.543   1
  -9   1  -2 1466.07 90.2623   1
  -9  -1  -2 1348.07 87.0188   1
   9  -1   2 1427.39 88.8397   1
   9   1   2 1512.14 89.4930   1
 -10  -1  -2 4247.65 192.360   1
  10   1   2 4000.79 190.331   1
 -11   1  -2 6939.05 293.090   1
 -11  -1  -2 7269.47 293.384   1
  11  -1   2 6407.83 288.687   1
  11   1   2 6506.06 290.059   1
 -12   1  -2 18567.9 705.297   1
 -12  -1  -2 18547.3 703.237   1
  12  -1   2 16996.3 702.344   1
  12   1   2 18709.0 704.798   1
 -13   1  -2 311.683 52.5780   1
 -13  -1  -2 391.665 53.3098   1
  13   1   2 373.491 54.4087   1
  13  -1   2 445.310 56.5116   1
 -14   1  -2 12957.6 524.550   1
 -14  -1  -2 12772.4 522.713   1
  14  -1   2 13128.2 525.577   1
  14   1   2 13354.2 525.257   1
 -16   1  -2 446.140 62.4530   1
 -16  -1  -2 458.514 59.6417   1
  16  -1   2 525.555 62.3017   1
  16   1   2 399.125 56.6925   1
 -17   1  -2 3047.42 161.914   1
  17   1   2 2642.84 152.693   1
  17  -1   2 2835.64 157.803   1
 -18  -1  -2 1780.42 120.452   1
  18  -1   2 2149.55 128.007   1
 -19  -1  -2 629.262 71.3963   1
 -19   1  -2 866.942 78.1718   1
  19   1   2 710.449 71.6266   1
 -20  -1  -2 1995.69 122.289   1
 -20   1  -2 1617.36 113.391   1
  20  -1   2 1859.61 122.200   1
  20   1   2 1715.89 115.787   1
 -22   1  -2 1392.69 100.431   1
 -22  -1  -2 1289.25 98.1480   1
  22   1   2 1195.62 95.7573   1
  22  -1   2 1288.78 97.9571   1
 -24   1  -2 1833.78 121.941   1
 -24  -1  -2 2015.19 124.403   1
  24   1   2 1861.97 122.517   1
  24  -1   2 1997.86 123.462   1
 -25   1  -2-37.2656 39.7144   1
 -25  -1  -2-18.5318 36.3055   1
  25  -1   2 6.09641 44.0318   1
  25   1   2 24.8480 43.0093   1
 -26   2   2 328.689 59.7542   1
  26  -2  -2 408.463 63.1902   1
 -25   2   2 6.30381 39.9588   1
  25  -2  -2-6.65674 45.0599   1
  25   2  -2-6.63399 40.9302   1
 -24   2   2 568.911 68.5785   1
 -24  -2   2 573.929 68.3688   1
  24   2  -2 621.923 74.2658   1
  24  -2  -2 672.150 76.0188   1
 -23   2   2-6.78853 39.4882   1
 -23  -2   2 26.1876 36.4614   1
  23  -2  -2 6.69161 40.9015   1
  23   2  -2-26.6640 42.9894   1
 -22  -2   2 738.093 72.7348   1
 -22   2   2 752.194 77.2958   1
  22  -2  -2 729.496 76.2445   1
  22   2  -2 742.178 75.4005   1
 -21   2   2-13.2517 36.4805   1
 -21  -2   2 6.52342 36.7423   1
  21  -2  -2-60.1795 42.3862   1
  21   2  -2 38.8642 39.2178   1
 -20   2   2 2424.60 143.579   1
 -20  -2   2 2417.34 143.611   1
  20  -2  -2 2776.17 150.609   1
  20   2  -2 2417.26 143.384   1
 -19   2   2 266.912 48.2689   1
 -19  -2   2 299.495 51.5699   1
  19  -2  -2 160.342 49.2960   1
  19   2  -2 98.0378 42.1026   1
 -18   2   2 6022.37 271.114   1
  18  -2  -2 5773.01 267.952   1
 -17   2   2 235.154 47.6966   1
 -17  -2   2 295.264 48.3654   1
  17  -2  -2 154.275 46.9615   1
  17   2  -2 253.873 44.4748   1
 -16   2   2 40.8409 35.7183   1
 -16  -2   2 60.9989 34.2721   1
  16   2  -2 65.1155 34.1521   1
 -15   2   2 2443.25 134.347   1
 -15  -2   2 2330.78 130.479   1
  15  -2  -2 2349.50 131.856   1
  15   2  -2 2341.78 129.721   1
 -14   2   2 14535.1 584.966   1
 -14  -2   2 15768.9 585.746   1
  14  -2  -2 15373.6 589.192   1
  14   2  -2 14213.7 581.930   1
 -13   2   2 58.8129 33.1926   1
  13  -2  -2 25.4617 32.2969   1
 -13  -2   2 9.25552 28.5718   1
 -12   2   2 40725.1 1466.84   1
 -12  -2   2 41989.4 1467.97   1
  12  -2  -2 40397.5 1472.75   1
  12   2  -2 36590.5 1463.66   1
 -11   2   2 4091.33 188.412   1
 -11  -2   2 4416.03 189.065   1
  11  -2  -2 4395.71 196.363   1
  11   2  -2 4038.82 186.389   1
 -10   2   2 34874.1 1249.36   1
 -10  -2   2 34130.5 1245.87   1
  10  -2  -2 31996.1 1253.44   1
  10   2  -2 34347.4 1247.00   1
  -9   2   2 36116.5 1274.92   1
   9   2  -2 34954.0 1269.26   1
  -9  -2   2 33677.7 1267.72   1
   9  -2  -2 33987.8 1272.83   1
  -8   2   2 3459.81 148.201   1
   8   2  -2 3250.92 142.911   1
   8  -2  -2 3287.21 147.563   1
  -8  -2   2 3112.66 142.827   1
  -7   2   2 4778.23 191.214   1
   7   2  -2 4660.24 187.702   1
   7  -2  -2 4764.68 193.149   1
  -7  -2   2 4195.03 186.187   1
   6   2  -2 10274.9 386.441   1
  -6  -2   2 10225.8 386.231   1
  -5   2   2 337.785 32.1182   1
   5  -2  -2 373.975 32.1621   1
   5   2  -2 366.138 29.0404   1
  -5  -2   2 288.245 26.4917   1
   4  -2  -2 317462. 10965.4   1
  -4   2   2 305889. 10965.2   1
   4   2  -2 309852. 10959.6   1
  -4  -2   2 296526. 10959.6   1
   3  -2  -2 5498.17 210.990   1
  -3  -2   2 5071.41 203.684   1
   3   2  -2 5604.35 204.211   1
  -3   2   2 5683.79 210.325   1
  -2   2   2 3035.21 121.383   1
   2   2  -2 2946.19 115.937   1
  -2  -2   2 2934.88 115.783   1
   2  -2  -2 3155.03 122.307   1
  -1  -2   2 78673.2 2863.14   1
   1  -2  -2 77821.5 2868.13   1
  -1   2   2 82221.7 2867.43   1
   1   2  -2 80987.4 2862.83   1
   0  -2  -2 42540.5 1512.21   1
   0   2   2 39074.2 1510.85   1
   0  -2   2 43620.9 1509.75   1
   0   2  -2 42272.6 1508.14   1
  -1  -2  -2 3719.59 146.481   1
   1   2   2 3827.43 146.449   1
   1  -2   2 3506.54 145.395   1
  -1   2  -2 3422.19 143.531   1
  -2  -2  -2 296329. 9991.57   1
   2   2   2 301677. 9991.76   1
  -2   2  -2 297786. 9990.21   1
   3  -2   2 22919.3 834.768   1
   3   2   2 22555.1 835.478   1
  -3  -2  -2 22966.1 834.174   1
  -3   2  -2 22393.5 834.592   1
  -5   2  -2 33147.8 1235.40   1
   5  -2   2 34393.2 1240.13   1
   5   2   2 34207.8 1237.07   1
  -5  -2  -2 33484.1 1235.84   1
   6  -2   2 62.3140 27.5591   1
   6   2   2 37.0138 24.8267   1
  -6  -2  -2 41.2906 23.6850   1
  -6   2  -2 24.1233 18.1189   1
  -7   2  -2 12558.1 505.204   1
  -7  -2  -2 12986.2 509.152   1
   7  -2   2 14037.9 516.533   1
   7   2   2 13492.5 509.880   1
  -8   2  -2 511.551 47.8981   1
  -8  -2  -2 433.725 44.9793   1
   8  -2   2 521.699 50.6161   1
   8   2   2 564.188 49.9060   1
  -9   2  -2 23086.5 872.825   1
  -9  -2  -2 24071.3 874.259   1
   9  -2   2 23792.8 877.157   1
   9   2   2 22014.2 870.759   1
 -11   2  -2 8603.11 360.999   1
 -11  -2  -2 9177.55 359.299   1
  11  -2   2 8034.62 355.600   1
  11   2   2 8679.28 355.817   1
 -12   2  -2 12552.0 483.383   1
 -12  -2  -2 12105.2 480.946   1
  12  -2   2 11302.5 477.922   1
  12   2   2 11881.0 476.915   1
 -13   2  -2 7586.16 341.500   1
 -13  -2  -2 8261.78 344.203   1
  13  -2   2 7957.62 341.778   1
  13   2   2 8591.08 343.691   1
 -14   2  -2 1711.04 109.409   1
 -14  -2  -2 1545.42 105.266   1
  14  -2   2 1563.07 108.191   1
  14   2   2 1794.08 107.936   1
 -15   2  -2 16929.3 624.670   1
  15  -2   2 14590.9 616.283   1
 -16   2  -2 718.298 70.9549   1
  16  -2   2 711.000 73.7656   1
  16   2   2 743.997 71.5924   1
 -17   2  -2 434.607 60.8910   1
  17  -2   2 248.970 56.0673   1
 -17  -2  -2 440.531 59.7384   1
 -18  -2  -2 38.8036 38.4266   1
  18  -2   2 33.0323 39.2523   1
  18   2   2 57.7478 39.6182   1
 -19   2  -2 1161.65 92.2044   1
 -19  -2  -2 1137.99 89.8067   1
  19  -2   2 1028.01 87.9839   1
  19   2   2 990.595 86.6351   1
 -20   2  -2 13.4650 39.5701   1
 -20  -2  -2-19.5345 37.4821   1
  20  -2   2-39.8052 39.3881   1
  20   2   2 6.54199 39.9888   1
 -21   2  -2 1929.23 125.014   1
  21  -2   2 1901.21 123.471   1
 -22   2  -2-6.40455 41.3118   1
 -22  -2  -2-19.4018 41.3613   1
  22  -2   2 54.4477 44.6376   1
  22   2   2 65.5685 44.0488   1
 -23   2  -2 792.730 78.4030   1
  23  -2   2 781.577 77.0587   1
 -24   2  -2 112.200 45.3677   1
 -24  -2  -2 6.35229 40.3160   1
  24  -2   2 12.5240 41.7787   1
  24   2   2 95.0072 46.0976   1
 -25  -2  -2 527.858 63.5888   1
  25   2   2 505.585 65.7959   1
  25  -2   2 401.423 64.5252   1
 -26   3   2-6.41930 40.3404   1
  26  -3  -2 52.0877 46.7135   1
 -24   3   2 94.3718 46.3454   1
 -24  -3   2-26.6612 43.3686   1
  24  -3  -2 26.7599 43.8900   1
  24   3  -2 60.2836 45.0103   1
 -23  -3   2 53.2542 40.1446   1
  23   3  -2 192.396 50.3159   1
 -22   3   2 107.271 45.1120   1
 -22  -3   2 52.8478 41.5915   1
  22  -3  -2 67.7666 43.7851   1
  22   3  -2 72.5305 43.3207   1
 -21   3   2 2224.89 135.919   1
 -21  -3   2 2283.67 137.713   1
  21  -3  -2 2449.77 140.929   1
  21   3  -2 2100.17 134.636   1
 -20   3   2 620.293 70.3577   1
 -20  -3   2 760.777 71.7924   1
  20  -3  -2 553.975 65.3867   1
  20   3  -2 816.002 73.6436   1
 -19   3   2 378.686 54.8502   1
 -19  -3   2 252.144 49.5283   1
  19  -3  -2 360.679 57.8898   1
  19   3  -2 308.008 51.3844   1
 -18   3   2 170.466 46.9178   1
  18  -3  -2 173.409 46.3316   1
 -17  -3   2 6732.13 292.008   1
  17   3  -2 6446.03 289.110   1
 -16   3   2 4126.84 200.133   1
 -16  -3   2 4019.30 196.265   1
  16  -3  -2 4028.96 200.673   1
  16   3  -2 4070.69 195.699   1
 -15   3   2 10579.7 462.003   1
 -15  -3   2 11634.4 463.577   1
  15  -3  -2 12137.6 470.115   1
  15   3  -2 11579.5 461.855   1
 -14   3   2-5.04234 26.7752   1
 -14  -3   2 5.02956 27.0391   1
  14  -3  -2-5.73169 37.8922   1
  14   3  -2 5.00464 30.0074   1
 -13   3   2 8082.17 355.747   1
 -13  -3   2 8925.96 359.127   1
  13  -3  -2 9172.58 366.594   1
  13   3  -2 8778.36 358.378   1
 -12  -3   2 11347.9 447.921   1
  12   3  -2 11320.8 447.883   1
  11   3  -2 35815.8 1330.19   1
  11  -3  -2 34717.7 1333.94   1
 -11   3   2 37886.0 1336.89   1
 -10   3   2 30555.6 1085.92   1
  10   3  -2 31010.1 1082.18   1
 -10  -3   2 29347.2 1078.83   1
  -9   3   2 793.103 58.7156   1
   9   3  -2 888.979 56.9617   1
   9  -3  -2 725.364 57.9520   1
  -9  -3   2 731.038 53.7087   1
  -8   3   2 8144.90 327.878   1
   8   3  -2 8593.85 325.378   1
  -8  -3   2 7776.66 322.932   1
   8  -3  -2 8487.35 329.601   1
   7  -3  -2 3124.54 143.318   1
  -7   3   2 3208.64 142.732   1
  -6  -3   2 30404.3 1144.19   1
   6  -3  -2 31835.8 1152.21   1
  -6   3   2 32714.5 1151.84   1
   6   3  -2 31215.8 1144.50   1
   5   3  -2 24265.1 867.474   1
  -5  -3   2 23230.3 868.517   1
   4  -3  -2 54082.7 1930.66   1
  -4  -3   2 54440.3 1924.98   1
   4   3  -2 52684.8 1923.69   1
  -4   3   2 52546.0 1929.03   1
  -3  -3   2 16928.8 624.676   1
  -3   3   2 17929.2 630.864   1
   3   3  -2 17445.5 623.611   1
   3  -3  -2 15721.5 630.340   1
  -2  -3   2 38195.4 1405.40   1
   2  -3  -2 39780.2 1410.96   1
   2   3  -2 39403.1 1404.77   1
  -2   3   2 38525.2 1410.52   1
   1  -3  -2 75860.8 2805.04   1
   1   3  -2 80626.5 2801.47   1
  -1   3   2 77199.0 2804.80   1
  -1  -3   2 77943.6 2800.74   1
   0  -3  -2 98305.2 3541.33   1
   0   3   2 94386.0 3541.12   1
   0   3  -2 99321.7 3537.55   1
   0  -3   2 101834. 3538.14   1
   1   3   2 172.861 27.6530   1
  -1  -3  -2 259.903 29.8587   1
  -1   3  -2 230.446 25.6291   1
   1  -3   2 233.878 26.2619   1
  -2  -3  -2 20104.3 757.809   1
   2   3   2 20796.4 757.521   1
   2  -3   2 20771.7 758.240   1
  -2   3  -2 20503.0 756.430   1
  -4  -3  -2 5769.01 251.425   1
   4   3   2 6168.65 251.242   1
  -4   3  -2 6560.55 252.092   1
   4  -3   2 6337.87 252.528   1
   5  -3   2 5868.45 243.764   1
  -5   3  -2 5576.30 241.920   1
   5   3   2 6075.57 242.663   1
  -5  -3  -2 6128.86 244.377   1
   6  -3   2 6099.27 268.198   1
   6   3   2 6789.88 270.561   1
  -6  -3  -2 6583.61 268.769   1
  -6   3  -2 6747.25 269.666   1
  -7   3  -2 3880.63 176.935   1
  -7  -3  -2 3692.15 175.769   1
   7  -3   2 4130.97 181.123   1
   7   3   2 4020.10 178.156   1
  -8   3  -2 1177.99 78.3113   1
  -8  -3  -2 1331.86 80.2716   1
   8  -3   2 1083.32 76.5481   1
   8   3   2 1329.83 80.9334   1
  -9   3  -2 13947.8 572.795   1
  -9  -3  -2 15086.6 576.181   1
   9  -3   2 15426.8 586.529   1
   9   3   2 15229.8 577.558   1
 -10   3  -2 21554.5 867.830   1
  10  -3   2 24693.2 876.949   1
 -11   3  -2 11708.0 494.035   1
 -11  -3  -2 12543.1 496.789   1
  11  -3   2 12774.8 501.455   1
  11   3   2 13037.5 498.309   1
 -12   3  -2 19773.0 757.056   1
 -12  -3  -2 19460.2 752.393   1
  12  -3   2 18237.3 754.781   1
  12   3   2 20981.6 756.570   1
 -13   3  -2 105.603 34.8272   1
 -13  -3  -2 139.693 40.1087   1
  13  -3   2 149.407 38.3043   1
  13   3   2 162.830 39.7450   1
 -14  -3  -2 2860.02 157.634   1
  14  -3   2 3047.70 160.244   1
  14   3   2 3173.98 161.904   1
 -15   3  -2 3229.71 173.848   1
  15  -3   2 3372.73 172.533   1
 -16   3  -2 2009.44 122.982   1
 -16  -3  -2 1765.33 115.597   1
  16  -3   2 1686.27 115.524   1
  16   3   2 1860.64 118.402   1
 -17   3  -2 1115.24 87.2812   1
 -17  -3  -2 924.067 79.6803   1
  17  -3   2 813.114 79.3371   1
  17   3   2 927.379 83.3805   1
 -18  -3  -2-25.6346 40.2653   1
  18   3   2 25.7655 39.3719   1
 -19   3  -2 1051.62 88.6846   1
 -19  -3  -2 1137.77 87.9953   1
  19  -3   2 928.134 86.3776   1
  19   3   2 938.655 83.4745   1
 -20   3  -2 1493.08 105.257   1
 -20  -3  -2 1376.37 102.797   1
  20   3   2 1296.04 100.531   1
 -21   3  -2 47.0383 46.9833   1
  21  -3   2 139.444 47.0943   1
 -22  -3  -2 2302.31 135.129   1
 -22   3  -2 2089.94 134.452   1
  22  -3   2 2271.10 135.407   1
  22   3   2 2077.10 132.041   1
 -23   3  -2 45.3798 39.6774   1
  23  -3   2 70.8786 45.9499   1
 -24  -3  -2 217.608 52.2678   1
  24   3   2 164.444 53.5385   1
 -25  -3  -2 151.417 50.9080   1
 -25   3  -2 97.4964 45.0074   1
  25   3   2 91.6305 50.0920   1
  25  -3   2 36.1960 41.8894   1
 -25   4   2-26.5862 43.2461   1
  25  -4  -2-46.0603 42.0947   1
 -24   4   2 6.60056 42.9268   1
 -24  -4   2 27.4684 42.7589   1
  24  -4  -2-26.8580 46.8285   1
  24   4  -2 6.62212 44.1305   1
 -23   4   2-19.9642 43.6383   1
 -23  -4   2-6.81270 40.8485   1
  23  -4  -2 6.72497 42.2528   1
  23   4  -2 26.2642 40.8844   1
 -22   4   2 86.6509 44.5736   1
 -22  -4   2 167.904 46.9865   1
  22  -4  -2 19.9708 41.2385   1
  22   4  -2 138.071 44.3168   1
 -21   4   2 1094.26 88.1367   1
  21  -4  -2 895.603 85.4996   1
 -20  -4   2 970.909 84.1612   1
  20   4  -2 990.023 83.8019   1
 -19   4   2 914.531 82.5350   1
 -19  -4   2 914.743 78.7016   1
  19  -4  -2 697.928 74.3910   1
  19   4  -2 813.175 75.3053   1
 -18   4   2 791.019 75.9517   1
 -18  -4   2 900.351 77.8699   1
  18  -4  -2 677.867 72.0125   1
  18   4  -2 648.412 69.5022   1
 -17   4   2 963.806 79.6818   1
 -17  -4   2 935.161 78.5975   1
  17   4  -2 897.828 77.4587   1
 -16  -4   2 8017.66 345.499   1
  16  -4  -2 8279.74 351.037   1
  16   4  -2 8187.95 346.614   1
 -15   4   2 42.2512 30.1075   1
 -15  -4   2 37.7245 32.0259   1
  15  -4  -2 39.4985 37.1039   1
  15   4  -2 37.8838 30.1735   1
 -14   4   2 929.931 81.2925   1
  14   4  -2 1113.55 81.0602   1
  14  -4  -2 1110.99 85.8529   1
 -14  -4   2 1209.83 83.2005   1
 -13   4   2 41.4420 32.3500   1
  13  -4  -2 98.8242 35.4930   1
  12   4  -2 10053.9 385.125   1
 -12  -4   2 9155.84 382.661   1
 -12   4   2 9254.73 387.097   1
  12  -4  -2 9509.79 388.277   1
 -11   4   2 8815.84 383.284   1
  11   4  -2 9945.44 383.389   1
  11  -4  -2 9214.27 387.016   1
 -11  -4   2 10256.7 385.798   1
  10  -4  -2 14117.3 539.730   1
 -10   4   2 13369.3 535.574   1
  10   4  -2 14002.3 532.299   1
  -9  -4   2 11915.2 456.256   1
   9  -4  -2 11678.3 460.516   1
   9   4  -2 11530.6 455.468   1
  -9   4   2 12000.4 461.588   1
  -8  -4   2 2053.81 100.286   1
   8  -4  -2 2093.36 107.123   1
   8   4  -2 1901.34 99.3139   1
  -8   4   2 1884.48 103.444   1
  -7  -4   2 2542.14 119.237   1
   7  -4  -2 2612.00 125.648   1
  -7   4   2 2637.59 124.842   1
   7   4  -2 2568.02 119.256   1
   6  -4  -2 64780.7 2230.22   1
  -6   4   2 58755.2 2222.48   1
   5  -4  -2 551.817 45.6676   1
  -5  -4   2 708.104 44.1844   1
  -5   4   2 545.362 44.4162   1
   5   4  -2 623.427 42.3296   1
   4  -4  -2 9073.54 339.013   1
   4   4  -2 8186.11 330.086   1
  -4   4   2 9034.38 338.549   1
  -4  -4   2 8659.03 332.334   1
  -3  -4   2 6787.69 256.397   1
   3   4  -2 6370.23 252.886   1
  -2  -4   2 38039.8 1384.75   1
   2   4  -2 38399.3 1384.62   1
   1   4  -2 20523.2 718.917   1
  -1  -4   2 18582.9 717.957   1
   0   4  -2 45120.9 1554.81   1
   0  -4   2 40729.3 1554.76   1
  -1   4  -2 3649.92 165.397   1
   1  -4   2 4312.58 167.493   1
  -2  -4  -2 81017.6 2940.24   1
   2   4   2 82060.2 2939.36   1
  -3  -4  -2 21620.2 786.148   1
   3   4   2 21865.0 785.525   1
   3  -4   2 21730.2 786.157   1
  -3   4  -2 19568.6 782.161   1
  -4  -4  -2 58904.0 2125.62   1
   4   4   2 58816.6 2125.39   1
   4  -4   2 56022.5 2125.92   1
  -4   4  -2 60739.1 2126.14   1
  -5  -4  -2 34538.5 1345.08   1
   5   4   2 36692.3 1345.28   1
   5  -4   2 37812.1 1349.65   1
  -5   4  -2 38037.9 1348.88   1
  -6  -4  -2 5106.40 223.228   1
   6   4   2 4830.98 222.036   1
   6  -4   2 5058.66 224.002   1
   7   4   2 1884.90 101.838   1
  -7   4  -2 1812.63 102.105   1
  -7  -4  -2 1799.46 100.426   1
   7  -4   2 1755.94 101.703   1
   8  -4   2 13.9416 21.4007   1
  -8  -4  -2 54.0587 29.8032   1
   8   4   2 30.4228 25.5679   1
  -8   4  -2 36.5426 24.5828   1
   9   4   2 3338.41 162.324   1
  -9  -4  -2 3397.31 163.304   1
 -10  -4  -2 1053.16 76.1129   1
  10  -4   2 1190.77 82.9465   1
 -10   4  -2 1048.85 75.6377   1
  11   4   2 23192.5 848.503   1
 -11  -4  -2 22593.8 847.685   1
  11  -4   2 25495.9 866.313   1
  12   4   2 2923.50 150.895   1
 -12  -4  -2 2845.27 150.450   1
  12  -4   2 2866.50 155.371   1
 -12   4  -2 2752.64 149.035   1
  13   4   2 9445.99 388.540   1
 -13  -4  -2 9968.38 391.543   1
  13  -4   2 8858.91 389.301   1
 -13   4  -2 9007.50 387.931   1
  14   4   2 10411.0 420.493   1
 -14  -4  -2 9834.01 418.101   1
  15   4   2 189.138 44.6451   1
 -15  -4  -2 182.288 45.6228   1
  15  -4   2 204.940 50.5233   1
 -15   4  -2 233.897 50.8594   1
  16   4   2 200.345 50.2038   1
 -16  -4  -2 205.413 47.6790   1
  16  -4   2 139.175 43.8606   1
 -16   4  -2 103.166 46.3006   1
  17   4   2 792.234 75.5332   1
 -17  -4  -2 921.075 80.9940   1
  17  -4   2 673.196 73.6239   1
 -17   4  -2 939.968 82.5731   1
  18  -4   2 464.131 64.0949   1
 -18   4  -2 572.656 67.0548   1
  19   4   2 528.194 67.0822   1
 -19  -4  -2 471.353 62.9214   1
  19  -4   2 509.535 63.0620   1
 -19   4  -2 449.748 59.7677   1
 -20  -4  -2 654.769 72.7560   1
  20   4   2 539.938 72.4993   1
  20  -4   2 649.348 71.3814   1
  21  -4   2 1941.21 125.410   1
  21   4   2 1743.74 121.522   1
 -21   4  -2 1864.29 123.450   1
 -21  -4  -2 2046.25 125.780   1
  22   4   2-25.7722 44.9453   1
 -22  -4  -2-20.1017 45.0163   1
  22  -4   2-19.7437 43.5190   1
 -22   4  -2-39.7161 44.8167   1
  23   4   2 25.5498 47.0939   1
 -23  -4  -2 79.4004 41.9812   1
  23  -4   2 32.2994 40.2640   1
 -23   4  -2 65.0646 46.7094   1
  24   4   2 182.911 51.1911   1
 -24  -4  -2 201.316 52.6840   1
 -24   4  -2 133.970 52.0449   1
  24  -4   2 192.921 53.4094   1
  25   4   2-12.3342 43.3234   1
 -26   5   2-6.43212 43.5538   1
  26  -5  -2 70.3991 49.8431   1
 -25   5   2 231.995 52.3438   1
  25  -5  -2 151.914 53.0504   1
 -24   5   2 65.5029 46.6782   1
  24  -5  -2-6.60479 47.3919   1
  23   5  -2 1113.90 90.9265   1
 -23   5   2 1052.14 89.6343   1
  23  -5  -2 1116.78 91.4033   1
 -22   5   2 19.9328 39.0630   1
 -22  -5   2 13.4888 37.1462   1
  22  -5  -2 72.0677 42.9742   1
  22   5  -2 6.62675 40.1343   1
 -21   5   2 520.693 68.6565   1
  21  -5  -2 569.985 70.9810   1
 -20   5   2 907.231 81.9797   1
 -20  -5   2 812.911 77.5891   1
  20  -5  -2 808.774 78.4550   1
  20   5  -2 739.916 74.4682   1
 -19   5   2 558.190 64.7815   1
 -19  -5   2 538.136 64.2571   1
  19  -5  -2 607.185 68.7362   1
  19   5  -2 528.595 62.3264   1
 -18   5   2 409.659 57.7619   1
 -18  -5   2 403.739 56.8340   1
  18  -5  -2 456.004 62.5132   1
  18   5  -2 428.593 57.3921   1
 -17   5   2 1770.98 120.382   1
 -17  -5   2 2192.31 128.281   1
  17  -5  -2 2099.98 131.102   1
  17   5  -2 2210.72 127.319   1
 -16   5   2 2857.89 154.735   1
 -16  -5   2 2998.39 157.234   1
  16  -5  -2 2958.79 161.308   1
  16   5  -2 2624.74 148.879   1
 -15   5   2 5148.64 237.261   1
  15   5  -2 5195.33 234.838   1
 -15  -5   2 4851.48 234.146   1
  15  -5  -2 5165.66 240.450   1
 -14   5   2-5.64800 32.5140   1
 -14  -5   2-5.32989 28.3068   1
  14  -5  -2 46.2887 38.2553   1
  14   5  -2 26.0281 30.2850   1
 -13  -5   2 14633.4 555.461   1
  13   5  -2 14500.8 553.571   1
 -13   5   2 14063.8 557.572   1
  13  -5  -2 13212.7 556.384   1
 -12  -5   2 1407.44 88.5756   1
  12   5  -2 1366.82 87.4380   1
 -12   5   2 1286.59 88.0614   1
  12  -5  -2 1346.56 92.0161   1
 -11  -5   2 28920.6 1042.59   1
  11   5  -2 28123.4 1041.51   1
 -11   5   2 27491.6 1044.67   1
  11  -5  -2 27027.2 1047.02   1
  10   5  -2 12711.3 493.599   1
  10  -5  -2 11857.0 497.234   1
 -10   5   2 12262.3 498.389   1
   9   5  -2 3998.11 182.466   1
  -9   5   2 4311.40 190.523   1
   9  -5  -2 4222.62 191.543   1
  -8  -5   2 28.3661 21.0535   1
   8   5  -2-10.4136 19.9833   1
  -8   5   2 16.4241 22.6087   1
   8  -5  -2 12.8160 22.4020   1
  -7  -5   2 1291.89 73.3883   1
   7   5  -2 1315.71 73.4738   1
   7  -5  -2 1223.75 80.0005   1
  -7   5   2 1229.57 77.1111   1
   6  -5  -2 24224.5 913.781   1
   6   5  -2 24834.6 907.879   1
  -6  -5   2 25202.1 908.954   1
  -6   5   2 23910.1 912.923   1
   5  -5  -2 118958. 4279.91   1
   5   5  -2 124017. 4273.09   1
  -5   5   2 116534. 4278.50   1
  -5  -5   2 115680. 4274.00   1
  -4   5   2 4973.17 210.644   1
   4  -5  -2 5054.87 212.079   1
  -3   5   2 17298.6 628.093   1
   3  -5  -2 16056.8 625.386   1
  -2   5   2 10375.8 401.015   1
   2  -5  -2 10369.1 402.009   1
  -1   5   2 22029.0 825.679   1
   1  -5  -2 22571.7 826.970   1
   0  -5  -2 16709.1 660.447   1
   0   5   2 19301.1 663.223   1
   0   5  -2 17618.5 656.640   1
   0  -5   2 17139.9 656.662   1
  -1  -5  -2 82013.0 2974.77   1
   1   5   2 78971.8 2972.67   1
  -1   5  -2 85591.1 2971.49   1
   1  -5   2 82942.9 2971.48   1
   2   5   2 4256.23 175.467   1
  -2   5  -2 4038.80 173.898   1
   2  -5   2 4205.40 174.150   1
  -3   5  -2 2465.54 119.004   1
   3   5   2 2471.28 119.036   1
  -3  -5  -2 2382.04 119.533   1
   3  -5   2 2498.69 121.250   1
  -4   5  -2 6121.75 264.483   1
   4   5   2 6535.85 267.211   1
  -4  -5  -2 6754.38 268.480   1
   4  -5   2 6543.64 268.456   1
  -5   5  -2 81.8725 25.4073   1
  -5  -5  -2 78.0304 25.8439   1
   5  -5   2 83.5860 26.9835   1
  -6   5  -2 25532.1 914.061   1
   6   5   2 24188.6 910.850   1
  -6  -5  -2 24183.5 912.352   1
   6  -5   2 23731.7 911.614   1
  -7   5  -2 1910.92 109.807   1
   7   5   2 2081.28 110.792   1
  -7  -5  -2 1929.04 109.269   1
   7  -5   2 2284.15 116.987   1
   8   5   2 461.086 46.6946   1
  -8  -5  -2 372.292 45.3100   1
   9  -5   2 32336.4 1188.45   1
  -9   5  -2 31201.4 1182.25   1
 -10  -5  -2 1763.59 104.319   1
 -10   5  -2 1562.85 102.853   1
  10  -5   2 1682.70 105.275   1
  10   5   2 1691.17 102.630   1
 -11  -5  -2 6560.44 288.885   1
 -11   5  -2 6839.17 292.885   1
  11   5   2 6769.38 289.600   1
  11  -5   2 6488.04 291.076   1
  12  -5   2 16074.2 632.421   1
 -12  -5  -2 16917.2 629.584   1
  12   5   2 15889.4 624.952   1
 -12   5  -2 15108.8 624.657   1
  13  -5   2 2839.85 154.369   1
 -13  -5  -2 2629.89 145.220   1
  13   5   2 2868.40 147.640   1
  14  -5   2 31.6134 40.7764   1
 -14   5  -2-12.1955 35.4711   1
  15  -5   2 7696.45 347.757   1
 -15  -5  -2 8265.43 349.638   1
 -15   5  -2 8179.21 349.081   1
  16  -5   2 71.0292 39.9734   1
 -16  -5  -2 102.950 41.2726   1
  16   5   2 99.7891 38.9718   1
 -16   5  -2 90.2865 38.4264   1
 -17  -5  -2-6.55499 34.3793   1
  17   5   2-38.1216 39.5698   1
  18  -5   2 58.5241 40.1449   1
 -18  -5  -2 19.9348 38.2744   1
 -18   5  -2 39.9217 41.4538   1
  19  -5   2 1343.10 101.880   1
 -19  -5  -2 1407.60 105.216   1
 -19   5  -2 1588.28 108.094   1
  20  -5   2 448.335 64.2765   1
 -20  -5  -2 294.231 58.7947   1
  20   5   2 267.980 57.0108   1
 -20   5  -2 495.438 64.6331   1
 -21  -5  -2 219.404 53.6265   1
  21   5   2 189.370 51.5296   1
 -21   5  -2 130.989 46.7664   1
  22  -5   2 415.526 63.1317   1
 -22  -5  -2 400.596 62.3924   1
  22   5   2 545.025 69.1801   1
 -22   5  -2 495.991 65.3311   1
  23  -5   2 302.346 55.6382   1
 -23  -5  -2 269.968 56.3760   1
  23   5   2 186.529 55.6310   1
 -23   5  -2 295.889 54.8418   1
  24  -5   2 369.526 60.2513   1
 -24   5  -2 429.141 62.7326   1
  26  -6  -2 171.826 53.8281   1
 -26   6   2 44.0516 40.7567   1
  25  -6  -2 64.4039 46.5443   1
 -25   6   2 25.5298 41.8845   1
  24  -6  -2-45.4451 48.4677   1
 -24   6   2-32.5205 45.3823   1
  23  -6  -2 6.48546 42.5296   1
 -23   6   2 13.1854 39.9167   1
  22  -6  -2 235.518 55.6029   1
 -22  -6   2 174.351 47.2243   1
  22   6  -2 249.906 54.5066   1
 -22   6   2 313.265 59.8502   1
  21  -6  -2 209.464 53.0313   1
 -21  -6   2 106.243 43.5714   1
  21   6  -2 214.793 50.4200   1
 -21   6   2 120.295 44.2053   1
  20  -6  -2 310.161 56.4873   1
 -20   6   2 394.538 57.7375   1
  20   6  -2 386.384 56.4741   1
 -20  -6   2 405.266 57.2761   1
  19   6  -2 75.7302 40.3845   1
 -19  -6   2 12.8160 37.3091   1
 -18  -6   2 612.596 66.6066   1
  18   6  -2 726.488 68.6971   1
 -18   6   2 541.358 63.3429   1
  17  -6  -2 313.887 56.6279   1
 -16  -6   2 938.731 81.1471   1
  16  -6  -2 1074.71 85.8330   1
 -16   6   2 1075.58 84.8520   1
  16   6  -2 948.944 80.1534   1
 -15  -6   2 33.6583 33.6499   1
  15   6  -2 22.1117 30.4506   1
 -14   6   2 397.761 56.6770   1
  14   6  -2 475.366 55.2901   1
  14  -6  -2 472.356 57.5054   1
 -14  -6   2 540.634 55.7835   1
 -13   6   2 737.382 67.7538   1
  13   6  -2 778.375 65.1818   1
  13  -6  -2 624.294 65.0172   1
 -13  -6   2 709.843 63.3341   1
  12  -6  -2 61.7108 31.6556   1
 -12   6   2 47.2958 28.6588   1
 -11   6   2 1368.90 92.6170   1
  11   6  -2 1480.80 91.4264   1
 -11  -6   2 1421.74 91.3070   1
  11  -6  -2 1495.84 96.4436   1
 -10   6   2 1124.71 78.7125   1
  10   6  -2 976.863 72.5141   1
 -10  -6   2 1080.37 74.2665   1
  10  -6  -2 1163.18 79.5887   1
   9   6  -2 4412.50 197.809   1
  -9  -6   2 4517.97 200.407   1
  -8   6   2 22156.4 851.053   1
   8   6  -2 22528.0 846.023   1
   8  -6  -2 23148.3 854.683   1
  -7   6   2 1597.62 89.0242   1
  -7  -6   2 1430.23 82.6626   1
   7  -6  -2 1343.80 87.3768   1
   7   6  -2 1398.03 81.0325   1
   6   6  -2 2495.43 121.756   1
  -6  -6   2 2421.61 121.827   1
   6  -6  -2 2685.99 130.513   1
  -6   6   2 2644.28 128.775   1
  -5  -6   2 2583.34 118.365   1
   5  -6  -2 2478.62 123.184   1
   5   6  -2 2534.61 118.557   1
  -4  -6   2 38.5905 20.9490   1
  -4   6   2 26.2038 22.6960   1
   4  -6  -2 42.1424 22.7766   1
   4   6  -2 27.6275 20.1655   1
   3  -6  -2 72.3305 23.5546   1
  -3  -6   2 87.9028 23.8044   1
  -3   6   2 107.043 26.5019   1
   3   6  -2 106.429 24.3097   1
  -2  -6   2 52574.0 1944.31   1
  -2   6   2 52879.2 1946.36   1
   2  -6  -2 55014.8 1948.02   1
   2   6  -2 53755.2 1942.03   1
   1  -6  -2 4007.03 180.183   1
   1   6  -2 4366.41 177.961   1
  -1  -6   2 4142.72 177.489   1
  -1   6   2 3944.60 178.833   1
   0  -6  -2 2987.89 146.568   1
   0   6  -2 3147.26 142.522   1
   0  -6   2 3162.12 143.321   1
   0   6   2 3317.34 146.668   1
  -1  -6  -2 2117.16 120.104   1
  -1   6  -2 2384.70 115.794   1
   1  -6   2 2415.42 116.919   1
   1   6   2 2530.43 118.326   1
  -2  -6  -2 126742. 4615.37   1
   2  -6   2 129394. 4612.08   1
   2   6   2 129530. 4613.84   1
  -2   6  -2 127119. 4611.40   1
   3   6   2 8441.41 331.697   1
  -3   6  -2 7998.15 329.167   1
   3  -6   2 7622.02 329.538   1
  -4  -6  -2 17231.8 633.948   1
   4   6   2 17114.5 632.388   1
   4  -6   2 16507.8 632.713   1
  -4   6  -2 15570.4 630.162   1
  -5  -6  -2 4123.43 187.250   1
   5   6   2 4066.05 186.192   1
   5  -6   2 4389.23 191.252   1
  -5   6  -2 3995.68 184.911   1
  -6  -6  -2-4.46303 24.8673   1
   6   6   2 38.9985 24.1444   1
   6  -6   2 50.3208 29.5117   1
  -6   6  -2 4.48095 24.6820   1
  -7  -6  -2 3695.10 175.784   1
   7   6   2 3755.60 175.225   1
   8  -6   2 199.768 39.8232   1
  -8   6  -2 184.761 37.3720   1
  -9  -6  -2 7599.74 324.847   1
   9   6   2 7950.41 324.881   1
   9  -6   2 7963.03 330.198   1
  -9   6  -2 7464.72 323.874   1
 -10  -6  -2 5661.40 249.980   1
  10   6   2 5379.17 247.067   1
  10  -6   2 5736.69 252.867   1
 -10   6  -2 5725.24 253.397   1
 -11  -6  -2 2114.83 125.762   1
 -11   6  -2 2329.39 131.682   1
  11   6   2 2190.38 126.181   1
  11  -6   2 2220.05 128.831   1
 -12  -6  -2 678.299 66.4116   1
 -12   6  -2 653.666 64.8599   1
  12  -6   2 726.159 71.1727   1
  12   6   2 616.639 62.3350   1
 -13   6  -2 741.154 70.7217   1
  13   6   2 712.248 70.5273   1
  13  -6   2 645.795 69.5356   1
 -14   6  -2 855.319 76.0350   1
  14  -6   2 1001.71 90.9297   1
 -14  -6  -2 1038.65 82.7910   1
  15   6   2 86.2053 40.4444   1
 -15   6  -2 43.5960 35.5409   1
 -15  -6  -2 99.6043 40.8880   1
  15  -6   2 39.7053 38.5636   1
 -16  -6  -2 2755.90 152.965   1
 -16   6  -2 2646.56 153.139   1
  16   6   2 2596.13 149.473   1
  16  -6   2 2797.73 157.445   1
 -17  -6  -2 2606.86 149.395   1
 -17   6  -2 2531.94 149.048   1
  17   6   2 2586.81 147.705   1
  17  -6   2 2549.02 148.438   1
 -18  -6  -2 2023.07 126.879   1
 -18   6  -2 2126.74 130.030   1
  18  -6   2 2074.46 128.180   1
  18   6   2 1866.03 124.494   1
  19   6   2 39.0154 39.7489   1
 -19   6  -2 13.3184 40.7061   1
 -19  -6  -2-6.57170 38.6260   1
  19  -6   2 6.53444 40.6902   1
 -20   6  -2 1227.05 97.4059   1
  20  -6   2 1214.41 98.1734   1
  20   6   2 1173.05 97.6886   1
  21   6   2 640.707 75.2631   1
 -21  -6  -2 630.589 73.0321   1
  21  -6   2 553.405 71.4092   1
 -21   6  -2 678.519 73.4066   1
  22   6   2 440.981 66.7323   1
 -22  -6  -2 606.242 70.9760   1
  22  -6   2 433.662 69.2420   1
 -22   6  -2 666.844 72.1428   1
  23   6   2-56.7124 41.9950   1
 -23  -6  -2 38.3332 42.2388   1
  24   6   2 86.4183 47.0813   1
  24  -6   2 56.0051 47.4606   1
 -24   6  -2 172.640 51.3849   1
  25  -7  -2 81.8205 48.0225   1
 -25   7   2 144.982 49.5303   1
  24  -7  -2 101.441 48.2240   1
 -24   7   2-19.3289 43.9702   1
  22  -7  -2 865.381 83.1182   1
  22   7  -2 1005.08 86.2682   1
 -22  -7   2 793.904 82.9268   1
 -22   7   2 823.308 81.7782   1
  21   7  -2 26.2475 40.1172   1
 -21  -7   2 20.1951 39.5722   1
  20  -7  -2 421.689 65.4452   1
 -20   7   2 445.056 61.1825   1
  19  -7  -2 1748.86 118.967   1
 -19  -7   2 1587.67 109.393   1
  19   7  -2 1349.70 102.860   1
 -19   7   2 1676.55 107.567   1
  18   7  -2 2254.14 132.059   1
 -18  -7   2 2147.76 132.388   1
 -17  -7   2 24.9958 35.9904   1
  17   7  -2 36.4529 34.6188   1
 -17   7   2 31.0731 32.1887   1
  17  -7  -2 46.5993 36.2438   1
 -16  -7   2 352.971 52.8727   1
  16   7  -2 504.820 58.8701   1
 -16   7   2 340.769 55.4459   1
  16  -7  -2 435.166 60.6234   1
 -15  -7   2 7050.84 303.791   1
  15   7  -2 6929.86 301.865   1
 -15   7   2 6903.09 306.744   1
  15  -7  -2 6746.93 306.169   1
  14   7  -2 1991.81 119.622   1
 -14  -7   2 2086.58 120.762   1
 -13  -7   2 249.042 43.4652   1
  13   7  -2 195.634 38.5869   1
 -13   7   2 192.778 41.5610   1
  13  -7  -2 155.762 41.7782   1
 -12  -7   2 4472.07 211.027   1
  12   7  -2 4578.55 210.156   1
 -12   7   2 4665.31 215.650   1
  12  -7  -2 4511.17 214.988   1
 -11   7   2 336.856 45.8052   1
  11  -7  -2 435.315 52.8464   1
 -10  -7   2 5325.01 230.049   1
  10   7  -2 4940.79 227.228   1
 -10   7   2 5223.73 233.508   1
  10  -7  -2 5013.27 232.254   1
  -9  -7   2 14719.8 551.755   1
   9   7  -2 14936.6 551.564   1
  -9   7   2 14003.6 554.445   1
   9  -7  -2 12858.6 553.539   1
  -8  -7   2 2398.12 123.879   1
  -8   7   2 2397.65 128.156   1
   8   7  -2 2544.15 125.216   1
   8  -7  -2 2334.81 129.440   1
   7  -7  -2 700.803 64.3565   1
  -7   7   2 706.153 63.4707   1
   7   7  -2 862.104 60.1628   1
   6  -7  -2 1077.58 76.1413   1
  -6   7   2 1046.36 74.9317   1
   6   7  -2 1241.09 74.4792   1
  -6  -7   2 1237.07 74.3923   1
   5  -7  -2 7074.14 290.967   1
  -5   7   2 7481.05 292.203   1
   5   7  -2 6826.25 283.938   1
  -5  -7   2 6613.81 285.102   1
   4  -7  -2 282.398 38.6440   1
  -4   7   2 309.307 39.8865   1
   4   7  -2 356.615 37.1543   1
  -4  -7   2 302.016 36.6035   1
   3  -7  -2 1144.22 74.1152   1
  -3   7   2 1084.66 74.1188   1
   3   7  -2 1259.37 72.4950   1
  -3  -7   2 1123.30 72.0946   1
   2  -7  -2 5091.93 217.876   1
  -2   7   2 4980.31 218.407   1
   2   7  -2 4977.29 212.766   1
  -2  -7   2 4978.92 213.885   1
  -1  -7   2 4873.20 211.037   1
   1   7  -2 5093.59 212.596   1
  -1   7   2 4848.36 213.634   1
   1  -7  -2 4946.40 215.880   1
   0  -7   2 18017.0 647.631   1
   0   7  -2 15831.5 646.401   1
   0   7   2 17232.1 647.942   1
   0  -7  -2 17030.3 649.338   1
   1  -7   2 15398.5 611.658   1
  -1   7  -2 16172.8 611.801   1
   1   7   2 16362.5 614.761   1
  -1  -7  -2 16501.1 616.544   1
   2  -7   2 92.3615 28.5934   1
  -2   7  -2 141.211 27.7437   1
   2   7   2 60.9698 25.5154   1
  -2  -7  -2 67.2668 28.4236   1
   3  -7   2 5220.05 231.564   1
  -3  -7  -2 5388.50 231.857   1
   3   7   2 5612.16 232.749   1
  -3   7  -2 5162.28 231.053   1
  -4   7  -2 1172.90 78.8827   1
   4  -7   2 1397.27 87.1829   1
   4   7   2 1320.47 81.5414   1
  -4  -7  -2 1374.96 83.9002   1
  -5   7  -2 575.330 54.2120   1
   5  -7   2 575.923 55.8598   1
   5   7   2 578.675 53.4257   1
  -5  -7  -2 517.606 50.8270   1
  -7   7  -2 967.556 70.1521   1
   7  -7   2 738.266 64.3940   1
   7   7   2 819.132 66.4795   1
  -7  -7  -2 810.440 66.8923   1
  -8   7  -2 802.495 67.9945   1
   8  -7   2 952.552 72.6107   1
   8   7   2 823.379 66.9550   1
  -8  -7  -2 853.249 69.7784   1
  -9   7  -2 8639.68 355.700   1
   9  -7   2 8679.04 359.912   1
   9   7   2 8523.58 353.137   1
  -9  -7  -2 8117.10 353.212   1
 -10   7  -2 12187.5 496.072   1
  10  -7   2 12770.1 501.366   1
  10   7   2 12255.0 494.749   1
 -10  -7  -2 12304.8 496.472   1
 -11   7  -2 6735.15 299.706   1
 -11  -7  -2 6885.24 298.940   1
  11  -7   2 6904.73 300.908   1
  11   7   2 6756.34 296.748   1
  12   7   2 57.7219 36.6468   1
  13  -7   2 2787.76 153.452   1
 -13   7  -2 2465.80 144.617   1
 -14   7  -2 181.512 49.1700   1
 -14  -7  -2 290.113 48.7871   1
  14   7   2 194.068 42.8181   1
  14  -7   2 282.787 53.6211   1
 -15  -7  -2 2448.49 140.900   1
  15   7   2 2228.83 136.515   1
 -15   7  -2 2240.80 137.228   1
 -16   7  -2 124.993 45.6757   1
  16   7   2 151.321 45.1549   1
 -16  -7  -2 95.4834 39.9037   1
  16  -7   2 150.638 50.3297   1
 -17   7  -2 374.070 57.9669   1
  17  -7   2 344.415 55.5844   1
 -18   7  -2 26.0654 39.0980   1
 -18  -7  -2 45.5536 37.8818   1
  18   7   2 19.3404 37.9163   1
  18  -7   2 73.7511 44.7036   1
 -19   7  -2 113.102 46.3101   1
 -19  -7  -2 130.742 42.7821   1
  19  -7   2 156.856 50.2202   1
  19   7   2 136.043 43.4356   1
 -20   7  -2 666.311 74.0324   1
  20   7   2 660.580 74.6310   1
 -20  -7  -2 549.157 69.4311   1
  21  -7   2 31.8927 38.9955   1
  21   7   2 51.6698 41.6597   1
 -21  -7  -2-19.5284 40.5391   1
 -22   7  -2-25.4546 38.8976   1
  22  -7   2 82.4004 48.4842   1
  22   7   2-31.8944 44.8095   1
 -22  -7  -2 6.48996 38.9140   1
 -23   7  -2 136.485 46.8284   1
  23  -7   2 106.067 49.0896   1
  23   7   2 131.882 47.1037   1
 -23  -7  -2 154.575 48.5974   1
  25  -8  -2 128.418 49.7374   1
 -25   8   2 136.337 49.8583   1
  23  -8  -2 19.1228 44.1377   1
 -23   8   2 19.5157 39.7683   1
  22  -8  -2 245.170 56.4516   1
 -22   8   2 193.145 51.8695   1
 -21   8   2 58.3262 39.6421   1
  21  -8  -2 26.8097 43.9778   1
  21   8  -2 53.2040 43.2788   1
 -21  -8   2 34.0256 38.7817   1
 -20   8   2 326.325 54.1428   1
 -20  -8   2 289.626 53.6263   1
  20  -8  -2 273.163 55.6739   1
  20   8  -2 368.671 58.2631   1
 -19  -8   2 312.120 52.7444   1
  19   8  -2 356.764 55.9803   1
  19  -8  -2 211.735 52.3643   1
 -19   8   2 295.990 51.7739   1
 -18   8   2 1563.97 110.395   1
 -18  -8   2 1480.95 107.828   1
  18  -8  -2 1772.27 116.819   1
  18   8  -2 1540.57 107.812   1
 -17   8   2 173.319 44.7407   1
  17   8  -2 168.111 44.3486   1
 -17  -8   2 70.2088 34.6976   1
  17  -8  -2 177.577 49.9639   1
 -16   8   2 441.020 61.8317   1
  16   8  -2 581.281 62.3697   1
 -16  -8   2 441.253 60.1603   1
  16  -8  -2 463.550 61.2001   1
 -15   8   2 6609.87 316.605   1
  15   8  -2 7601.42 318.618   1
 -15  -8   2 7457.04 320.343   1
  15  -8  -2 7593.38 324.563   1
 -14   8   2 2446.45 137.968   1
  14   8  -2 2247.73 131.734   1
 -14  -8   2 2359.66 136.021   1
  14  -8  -2 2343.23 139.106   1
  13   8  -2 743.643 70.1865   1
 -13  -8   2 869.336 73.9051   1
 -12   8   2 2142.87 132.010   1
  12   8  -2 2330.36 127.931   1
 -12  -8   2 2343.29 130.499   1
  12  -8  -2 2252.90 131.282   1
 -11   8   2 1551.61 105.266   1
  11   8  -2 1932.36 108.562   1
 -11  -8   2 1794.74 107.136   1
  11  -8  -2 1630.03 108.333   1
 -10   8   2 5631.48 257.397   1
  10   8  -2 5453.57 251.760   1
  10  -8  -2 6012.06 262.211   1
 -10  -8   2 6222.58 258.067   1
   9  -8  -2 5645.27 251.168   1
  -9   8   2 5444.77 249.997   1
   8  -8  -2 6998.48 288.889   1
   8   8  -2 6927.94 279.682   1
  -8  -8   2 7031.63 282.774   1
  -7  -8   2 2557.98 126.776   1
   7  -8  -2 2187.30 125.369   1
  -7   8   2 2293.60 126.878   1
  -6  -8   2 3534.28 158.748   1
  -6   8   2 2975.03 156.598   1
   6  -8  -2 3329.50 162.562   1
   6   8  -2 3208.09 155.024   1
  -5  -8   2 24773.6 915.804   1
   5   8  -2 24167.2 913.711   1
  -4  -8   2 3640.73 165.771   1
  -4   8   2 3362.50 167.335   1
   4  -8  -2 3578.55 170.317   1
   4   8  -2 3628.64 164.719   1
  -3  -8   2 383.858 45.6732   1
  -3   8   2 490.518 49.1052   1
   3  -8  -2 471.611 46.7246   1
   3   8  -2 454.893 44.6535   1
   2  -8  -2 652.205 57.5311   1
  -2  -8   2 609.956 52.9597   1
  -2   8   2 770.805 62.3719   1
   2   8  -2 676.659 55.2207   1
   1  -8  -2 444.999 45.9775   1
   1   8  -2 370.182 43.5066   1
  -1  -8   2 413.523 44.3825   1
  -1   8   2 400.129 44.0539   1
   0  -8  -2 8454.12 346.342   1
   0   8  -2 8515.38 343.763   1
   0  -8   2 8413.05 344.047   1
   0   8   2 8533.63 345.285   1
  -1  -8  -2 44116.9 1531.52   1
  -1   8  -2 40397.8 1524.92   1
   1  -8   2 43500.6 1530.24   1
   1   8   2 38800.7 1525.20   1
  -2   8  -2 12607.6 482.068   1
   2  -8   2 13197.8 485.629   1
   2   8   2 12361.6 482.747   1
  -3  -8  -2 6157.58 264.738   1
   3   8   2 6352.78 265.395   1
   3  -8   2 6113.63 264.423   1
  -3   8  -2 6020.77 262.815   1
  -5  -8  -2 11590.3 450.626   1
   5   8   2 11166.1 448.031   1
  -5   8  -2 11449.8 450.297   1
   5  -8   2 10737.9 449.051   1
  -6  -8  -2 1071.00 81.2072   1
   6   8   2 1272.77 83.3908   1
  -6   8  -2 1121.10 81.5554   1
   6  -8   2 1135.62 82.7838   1
  -7  -8  -2 9473.41 399.087   1
   7   8   2 10030.9 399.566   1
  -7   8  -2 9610.00 398.834   1
   7  -8   2 9951.43 401.794   1
  -8  -8  -2 5159.86 235.038   1
   8   8   2 4933.99 230.902   1
  -8   8  -2 5418.51 237.099   1
   8  -8   2 5055.40 233.436   1
  -9  -8  -2 4544.49 216.825   1
   9   8   2 4545.21 214.538   1
  -9   8  -2 4585.97 216.410   1
   9  -8   2 4694.06 218.925   1
 -10  -8  -2 5483.65 243.680   1
  10   8   2 5005.08 236.569   1
  10  -8   2 5340.32 244.358   1
 -10   8  -2 5117.73 239.959   1
  11   8   2 3809.30 187.818   1
  12  -8   2 1290.09 98.7852   1
 -12   8  -2 1499.28 102.910   1
 -13   8  -2 3109.31 166.949   1
 -13  -8  -2 3251.23 167.549   1
  13  -8   2 2930.62 165.679   1
  13   8   2 3117.46 165.970   1
 -14  -8  -2 330.402 54.5091   1
  14   8   2 316.533 55.3110   1
 -14   8  -2 362.947 53.1170   1
  14  -8   2 372.612 54.4849   1
  15   8   2 2501.36 146.922   1
 -15  -8  -2 2630.62 148.826   1
 -16   8  -2 1232.26 91.5953   1
  16   8   2 1071.09 91.2565   1
 -16  -8  -2 1013.96 87.2523   1
 -17   8  -2 636.891 72.3029   1
  17  -8   2 770.872 79.8231   1
  17   8   2 764.676 76.0369   1
 -17  -8  -2 656.593 73.0836   1
  18   8   2 78.2028 47.7357   1
 -18  -8  -2 26.4850 39.7434   1
 -19   8  -2-38.8335 41.7466   1
  19  -8   2-46.6194 48.1069   1
  19   8   2 19.5917 43.5266   1
 -20   8  -2 71.9369 48.6135   1
  20  -8   2 77.2791 47.5691   1
  20   8   2 130.297 52.0043   1
 -20  -8  -2 105.902 47.6039   1
 -21   8  -2 432.248 62.9992   1
  21  -8   2 373.512 58.1171   1
  21   8   2 453.158 65.2741   1
 -21  -8  -2 380.344 61.5663   1
 -22   8  -2 6.29223 41.5995   1
  22   8   2-44.8189 44.6554   1
 -22  -8  -2 6.47858 42.4846   1
 -23   8  -2 30.6187 43.9482   1
  23  -8   2 42.6947 44.0712   1
 -24   9   2 6.26421 41.7453   1
  24  -9  -2-6.17139 41.7744   1
 -23   9   2 6.26690 41.4304   1
  23  -9  -2-6.41134 44.7141   1
 -22   9   2 12.6308 41.0941   1
  22  -9  -2 66.1671 47.1581   1
 -21   9   2 1265.41 95.0632   1
  21  -9  -2 1427.72 102.847   1
  21   9  -2 1242.47 99.0018   1
 -20   9   2 609.425 66.9995   1
 -20  -9   2 534.494 69.8351   1
  20   9  -2 484.383 64.7514   1
  20  -9  -2 520.676 69.5405   1
 -19   9   2 167.679 47.5824   1
 -18  -9   2 6.67714 37.6197   1
  18   9  -2-6.47719 37.6899   1
  18  -9  -2 81.7193 45.7514   1
 -17  -9   2 1055.16 88.4381   1
 -17   9   2 988.286 87.0769   1
  17  -9  -2 1176.26 92.4942   1
  17   9  -2 1175.28 90.4480   1
  16  -9  -2 627.178 70.0184   1
  16   9  -2 453.241 61.7529   1
 -16  -9   2 590.182 69.8995   1
  15  -9  -2 6289.78 277.443   1
 -15   9   2 5603.63 268.086   1
 -14   9   2 5061.59 252.420   1
  14  -9  -2 5643.25 261.022   1
  14   9  -2 5999.60 259.169   1
 -14  -9   2 5742.12 260.375   1
 -13   9   2 1468.96 104.180   1
  13  -9  -2 1411.08 102.955   1
  13   9  -2 1540.26 102.287   1
 -13  -9   2 1534.25 102.391   1
 -12   9   2 3223.50 166.197   1
  12  -9  -2 3052.09 165.383   1
  12   9  -2 3205.08 163.435   1
 -12  -9   2 3001.61 162.650   1
 -11   9   2 5114.72 228.493   1
  11  -9  -2 4831.33 226.536   1
  11   9  -2 4969.74 223.267   1
 -11  -9   2 4273.14 218.646   1
 -10   9   2 102.666 36.4260   1
 -10  -9   2 138.677 38.5183   1
  10  -9  -2 99.3206 40.6927   1
  10   9  -2 154.944 37.3148   1
  -9  -9   2 1194.57 85.0955   1
  -9   9   2 992.956 84.0268   1
   9  -9  -2 1306.43 91.7034   1
   9   9  -2 1150.19 82.0789   1
  -8  -9   2 256.098 44.1191   1
   8  -9  -2 247.018 40.9306   1
   8   9  -2 273.714 42.6102   1
  -8   9   2 335.731 47.5388   1
   7  -9  -2 15936.1 619.260   1
  -7   9   2 15701.2 616.643   1
   6  -9  -2 6671.15 286.848   1
  -6   9   2 6206.82 281.481   1
  -6  -9   2 6960.28 283.896   1
   5  -9  -2 25060.5 959.604   1
  -5   9   2 25902.5 958.372   1
   5   9  -2 25512.3 952.675   1
  -5  -9   2 25182.0 953.600   1
   4  -9  -2 7467.72 307.351   1
  -4   9   2 6877.94 303.960   1
   4   9  -2 7281.24 300.778   1
   3  -9  -2 333.778 47.6367   1
  -3   9   2 477.625 53.8881   1
   3   9  -2 449.480 48.5097   1
  -3  -9   2 450.348 48.5638   1
   2   9  -2 9.21680 24.1759   1
  -2   9   2 34.3126 25.0462   1
   2  -9  -2 34.3608 25.0813   1
  -2  -9   2 9.14697 24.8977   1
  -1  -9   2 8022.11 336.508   1
   1   9  -2 8900.23 341.909   1
  -1   9   2 7709.95 339.583   1
   1  -9  -2 8239.38 340.874   1
   0  -9   2 26088.2 960.064   1
   0   9  -2 25373.1 957.949   1
   0   9   2 25434.4 959.506   1
   0  -9  -2 25276.4 960.616   1
   1   9   2 13467.5 516.882   1
  -1  -9  -2 12761.5 515.554   1
   2   9   2 615.758 58.5031   1
  -2  -9  -2 641.387 60.6144   1
   3  -9   2 975.881 73.3111   1
  -3   9  -2 874.045 72.3340   1
   3   9   2 1029.60 76.0409   1
  -3  -9  -2 1003.17 75.0671   1
   4  -9   2 11755.1 481.220   1
  -4   9  -2 11695.0 479.369   1
   4   9   2 12497.3 482.492   1
  -4  -9  -2 12364.3 483.024   1
  -5  -9  -2 349.566 47.1010   1
   5   9   2 320.333 45.4146   1
   5  -9   2 433.396 52.2401   1
  -5   9  -2 339.588 46.0590   1
  -6  -9  -2 32802.7 1213.26   1
   6   9   2 32764.4 1211.34   1
  -6   9  -2 32119.6 1212.87   1
   6  -9   2 32128.3 1214.55   1
  -7  -9  -2 577.011 59.6092   1
   7   9   2 683.305 64.1315   1
  -7   9  -2 649.165 64.6940   1
   7  -9   2 707.053 68.0936   1
  -8  -9  -2 426.331 53.4103   1
   8   9   2 327.174 48.7545   1
  -8   9  -2 335.402 51.6794   1
   8  -9   2 469.914 57.4077   1
  -9  -9  -2 5302.14 239.256   1
   9   9   2 5532.00 239.072   1
   9  -9   2 5535.94 241.735   1
  10   9   2 3954.46 185.160   1
 -10   9  -2 3347.42 178.704   1
  10  -9   2 3476.02 181.797   1
 -11   9  -2 121.509 40.0431   1
  11  -9   2 102.701 44.6230   1
 -12  -9  -2 414.796 57.3378   1
  12   9   2 474.448 60.1430   1
 -12   9  -2 441.306 59.5647   1
  12  -9   2 451.161 61.3726   1
 -13  -9  -2 102.440 43.4589   1
  13   9   2 55.8846 38.4464   1
 -13   9  -2 126.155 43.1458   1
  13  -9   2 77.8924 41.6303   1
  14   9   2 3167.43 169.530   1
 -14  -9  -2 3103.53 170.005   1
 -15   9  -2 2025.59 131.435   1
  15  -9   2 2583.45 146.350   1
  15   9   2 2344.60 136.995   1
 -15  -9  -2 2302.14 138.944   1
 -16   9  -2 2202.78 139.400   1
  16  -9   2 2466.58 146.112   1
  16   9   2 2442.63 142.364   1
 -16  -9  -2 2542.85 145.182   1
 -17   9  -2-36.1559 40.7911   1
  17  -9   2 21.9621 48.0061   1
  17   9   2-12.9920 41.1779   1
 -17  -9  -2 6.66127 37.0994   1
 -18   9  -2 19.1638 38.3288   1
  18  -9   2 47.5148 37.8308   1
  18   9   2 91.2523 45.1507   1
 -18  -9  -2 6.68715 39.7270   1
 -19   9  -2 267.017 52.9299   1
  19  -9   2 228.106 55.4741   1
  19   9   2 332.322 55.0278   1
 -19  -9  -2 260.627 48.9180   1
 -20   9  -2 919.868 82.4528   1
  20  -9   2 829.921 80.6433   1
  20   9   2 778.214 79.3611   1
 -20  -9  -2 771.141 78.1438   1
 -21   9  -2 139.829 47.9494   1
  21  -9   2 150.271 51.4430   1
  21   9   2 83.4844 49.0393   1
 -21  -9  -2 138.303 47.7866   1
 -22   9  -2 68.5686 47.1678   1
  22   9   2 44.3044 43.8901   1
  22  -9   2 91.3310 43.4481   1
  23 -10  -2 45.0233 48.6776   1
 -23  10   2 103.528 46.6613   1
  22 -10  -2 123.517 50.4870   1
 -22  10   2 106.486 48.6587   1
  21 -10  -2-28.6591 52.7864   1
 -21  10   2 11.4087 37.7119   1
 -20  10   2 127.319 46.6700   1
  20 -10  -2 325.054 58.5335   1
  20  10  -2 247.166 55.8161   1
 -19  10   2 201.565 49.2765   1
  19 -10  -2 205.174 56.1267   1
  19  10  -2 212.616 50.4023   1
 -19 -10   2 177.852 51.5426   1
  18 -10  -2 469.840 65.8546   1
 -18  10   2 386.320 59.1208   1
  17 -10  -2 369.436 57.0622   1
  17  10  -2 538.341 63.3780   1
 -17 -10   2 526.484 63.7849   1
 -16  10   2 6913.20 321.757   1
  16 -10  -2 7389.31 327.973   1
  16  10  -2 7573.09 325.844   1
 -16 -10   2 7640.13 327.912   1
  15  10  -2 367.064 54.7997   1
 -15 -10   2 352.543 56.1119   1
 -14  10   2 1880.90 120.424   1
  14 -10  -2 1854.32 120.837   1
  14  10  -2 2018.76 120.315   1
 -14 -10   2 1793.26 118.691   1
 -13  10   2 803.446 74.2237   1
 -13 -10   2 590.811 64.8236   1
  13  10  -2 641.055 66.8583   1
  13 -10  -2 724.130 71.5944   1
 -12  10   2 19238.0 749.487   1
  12 -10  -2 19630.9 752.301   1
  12  10  -2 18773.9 744.901   1
 -12 -10   2 19530.8 748.943   1
 -11 -10   2 2076.76 125.613   1
 -11  10   2 1922.34 123.978   1
  10  10  -2 13601.1 556.473   1
 -10 -10   2 14492.2 559.759   1
   9  10  -2 252.015 42.0440   1
  -9  10   2 250.139 44.6845   1
   9 -10  -2 303.110 51.4253   1
  -9 -10   2 362.936 49.7181   1
   8  10  -2 1907.12 112.916   1
  -8  10   2 1951.62 118.344   1
   8 -10  -2 1844.92 118.600   1
  -8 -10   2 2060.99 117.148   1
   7  10  -2 353.481 46.1140   1
  -7  10   2 302.871 48.3011   1
   7 -10  -2 269.154 47.0303   1
  -7 -10   2 356.783 47.1918   1
   6  10  -2 12530.8 483.629   1
  -6  10   2 11558.3 483.931   1
   6 -10  -2 12098.6 488.199   1
  -6 -10   2 12353.0 485.380   1
   5  10  -2 6984.38 294.758   1
  -5  10   2 6768.62 296.692   1
   5 -10  -2 6603.62 297.078   1
  -5 -10   2 7247.18 298.815   1
   4  10  -2 10072.0 422.259   1
  -4  10   2 11121.2 430.189   1
   4 -10  -2 10833.7 430.170   1
  -4 -10   2 10101.8 423.970   1
   3  10  -2 12674.6 505.294   1
  -3  10   2 13258.6 511.433   1
   3 -10  -2 12427.8 507.276   1
   2  10  -2 32196.6 1197.55   1
  -2  10   2 32342.3 1200.03   1
  -2 -10   2 31753.3 1197.11   1
   2 -10  -2 32189.2 1199.55   1
  -1  10   2 784.510 67.3752   1
   1  10  -2 861.282 68.1948   1
   1 -10  -2 732.708 67.2945   1
  -1 -10   2 766.737 65.7049   1
   0  10   2 46.4527 31.9145   1
   0  10  -2 110.837 34.4289   1
   0 -10   2 66.8911 31.5217   1
   0 -10  -2 5.33845 34.7827   1
   1  10   2 1731.94 101.397   1
  -1  10  -2 1621.42 98.6698   1
   1 -10   2 1564.51 98.8326   1
   2  10   2 20102.5 740.298   1
  -2  10  -2 19044.0 736.174   1
   2 -10   2 18628.9 738.204   1
  -2 -10  -2 19194.8 740.472   1
   3  10   2 1688.63 111.160   1
  -3  10  -2 1916.56 111.508   1
   3 -10   2 1855.62 110.638   1
  -3 -10  -2 1830.88 112.333   1
   4  10   2 19609.8 705.660   1
  -4  10  -2 18012.2 705.282   1
   4 -10   2 17648.4 704.271   1
  -4 -10  -2 17634.8 704.980   1
  -5  10  -2 17944.6 744.512   1
  -5 -10  -2 18870.0 751.628   1
   5 -10   2 20570.7 757.432   1
   5  10   2 20838.8 752.070   1
  -6 -10  -2 545.974 58.9558   1
  -6  10  -2 545.156 59.0708   1
   6 -10   2 553.630 60.4636   1
   6  10   2 667.253 64.9067   1
  -7  10  -2 12044.0 522.782   1
   7 -10   2 13277.3 531.194   1
  -7 -10  -2 13636.2 529.523   1
   7  10   2 13927.9 529.654   1
   8  10   2 755.722 70.1269   1
  -8 -10  -2 834.219 71.7485   1
  -9 -10  -2 1221.55 92.7391   1
   9  10   2 1402.45 96.1348   1
   9 -10   2 1216.14 94.1010   1
  -9  10  -2 1302.12 98.3111   1
 -10 -10  -2 3080.54 168.996   1
 -10  10  -2 3194.54 170.898   1
  10 -10   2 3468.51 174.366   1
 -11 -10  -2 5630.39 257.608   1
  11  10   2 5575.52 254.838   1
 -11  10  -2 5180.29 251.541   1
  11 -10   2 5627.88 259.704   1
 -12 -10  -2 57.6899 40.9993   1
  12  10   2-6.24455 36.7145   1
 -12  10  -2 56.2044 38.5432   1
  12 -10   2 6.66983 37.1600   1
 -13 -10  -2 5687.47 264.547   1
  13  10   2 5746.18 263.685   1
 -14 -10  -2 2185.34 134.215   1
  14  10   2 2354.77 135.785   1
  14 -10   2 2271.66 137.403   1
 -14  10  -2 1970.75 131.216   1
 -15  10  -2 2539.29 154.234   1
 -15 -10  -2 3000.11 161.475   1
  15 -10   2 3027.00 162.783   1
  15  10   2 2498.70 153.213   1
 -16 -10  -2 33.6561 39.5902   1
  16  10   2 51.9872 39.7500   1
  16 -10   2 41.0137 48.0417   1
 -16  10  -2 44.6605 44.8434   1
 -17  10  -2 864.757 79.1298   1
  17 -10   2 913.064 84.3937   1
  17  10   2 823.129 79.2600   1
 -17 -10  -2 991.431 85.4529   1
 -18  10  -2 5.94347 37.3439   1
  18 -10   2-56.4596 50.2797   1
  18  10   2-19.6029 41.7825   1
 -18 -10  -2 40.4623 45.6495   1
  19 -10   2 79.0147 48.1101   1
  19  10   2 71.6934 46.0268   1
 -19 -10  -2 141.115 44.3175   1
 -20  10  -2 43.1562 39.8269   1
  20 -10   2 85.4851 43.5339   1
 -21  10  -2 291.778 56.4643   1
  21  10   2 230.098 54.7548   1
  21 -10   2 397.936 59.8278   1
  22 -11  -2 13.2647 45.9193   1
 -22  11   2-5.82834 41.2331   1
  21 -11  -2 898.995 85.5534   1
 -21  11   2 881.229 81.6014   1
  20 -11  -2 133.103 45.1891   1
 -20  11   2 69.0582 41.3210   1
  19 -11  -2 1230.79 96.4126   1
  19  11  -2 1254.00 97.8317   1
 -18  11   2 399.160 63.5026   1
  18 -11  -2 283.001 58.9358   1
  18  11  -2 445.925 62.6330   1
 -18 -11   2 361.189 59.5639   1
  17 -11  -2 669.420 75.2315   1
 -17  11   2 745.247 72.9900   1
 -16  11   2 1464.64 107.767   1
 -16 -11   2 1596.62 110.603   1
  16 -11  -2 1855.98 119.207   1
  16  11  -2 1569.02 109.074   1
 -15 -11   2 5055.28 245.941   1
 -15  11   2 5055.64 242.247   1
  15 -11  -2 5371.49 250.061   1
  15  11  -2 5316.60 245.786   1
 -14 -11   2 468.997 61.5104   1
  14  11  -2 366.753 55.6224   1
  14 -11  -2 334.088 57.8553   1
  13 -11  -2 3428.06 177.203   1
 -13 -11   2 3207.61 172.464   1
  13  11  -2 3179.16 172.147   1
 -13  11   2 3187.25 173.379   1
 -12  11   2 1203.83 94.0341   1
  12 -11  -2 1305.48 96.8300   1
  11 -11  -2 20876.1 797.964   1
 -11 -11   2 20142.3 791.604   1
 -11  11   2 20400.8 792.921   1
  11  11  -2 20632.8 791.744   1
 -10 -11   2 3005.49 160.919   1
 -10  11   2 3396.29 167.446   1
  10  11  -2 3081.42 159.691   1
   9 -11  -2 2069.40 126.075   1
  -9  11   2 2065.08 122.296   1
  -9 -11   2 1889.36 117.221   1
   9  11  -2 1796.30 114.101   1
  -8  11   2 482.715 61.0151   1
  -8 -11   2 584.716 60.9697   1
   8 -11  -2 526.702 63.5886   1
   8  11  -2 640.348 63.3351   1
  -7  11   2 2923.66 160.707   1
  -7 -11   2 3169.70 163.070   1
   7 -11  -2 3087.10 165.394   1
   7  11  -2 3192.21 162.020   1
  -6  11   2 180.299 41.5640   1
  -6 -11   2 190.601 43.7040   1
   6 -11  -2 196.599 43.7168   1
   6  11  -2 220.264 42.4131   1
  -5  11   2 5452.41 246.290   1
  -5 -11   2 5469.60 245.219   1
   5 -11  -2 5480.87 248.845   1
   5  11  -2 5258.66 242.113   1
  -4  11   2 9351.08 398.389   1
  -4 -11   2 9737.66 398.965   1
   4  11  -2 9994.30 399.136   1
   4 -11  -2 9641.65 402.343   1
  -3 -11   2 18076.2 698.777   1
   3 -11  -2 17649.1 701.765   1
  -3  11   2 18452.8 702.496   1
   2 -11  -2 31748.8 1217.40   1
  -2 -11   2 32933.1 1218.35   1
   2  11  -2 32951.1 1219.14   1
  -2  11   2 32784.7 1220.44   1
   1 -11  -2 19195.2 743.067   1
  -1  11   2 18951.6 741.149   1
   1  11  -2 19493.9 742.192   1
   0  11  -2 10599.2 411.787   1
   0 -11  -2 9965.63 410.718   1
   0 -11   2 9477.57 407.721   1
   0  11   2 9860.40 409.625   1
  -1  11  -2 1670.66 101.072   1
  -1 -11  -2 1584.26 105.412   1
   1 -11   2 1492.66 99.4625   1
   1  11   2 1419.65 98.5526   1
  -2  11  -2 6917.72 294.086   1
  -2 -11  -2 6699.40 297.157   1
   2 -11   2 6612.88 293.540   1
   2  11   2 6747.59 293.998   1
  -3  11  -2 1187.98 86.7487   1
  -3 -11  -2 1141.32 85.8445   1
   3 -11   2 1041.93 83.8456   1
   3  11   2 963.227 78.3304   1
  -4  11  -2 14379.5 608.939   1
   4 -11   2 16549.8 616.897   1
   4  11   2 15362.4 609.195   1
  -4 -11  -2 15947.6 613.076   1
  -5  11  -2 11325.4 463.921   1
   5  11   2 11419.3 466.426   1
   5 -11   2 12194.0 475.312   1
  -5 -11  -2 11180.4 467.756   1
   6  11   2 13121.6 533.541   1
  -6 -11  -2 13598.2 536.567   1
  -7  11  -2 1517.94 104.607   1
   7 -11   2 1666.19 108.545   1
  -8  11  -2 5275.97 249.703   1
   8  11   2 5650.29 252.815   1
   8 -11   2 5412.68 251.982   1
  -8 -11  -2 5254.41 250.015   1
  -9  11  -2 6318.41 275.643   1
  -9 -11  -2 6131.80 274.826   1
   9  11   2 5751.29 271.089   1
   9 -11   2 5866.05 272.940   1
 -10 -11  -2 468.010 59.7621   1
  10  11   2 373.150 54.4183   1
  10 -11   2 474.436 60.2440   1
 -10  11  -2 437.807 59.2288   1
 -11 -11  -2 405.049 54.6657   1
  11  11   2 345.807 53.6565   1
  11 -11   2 401.003 58.2206   1
 -11  11  -2 401.608 59.1116   1
 -12 -11  -2 4794.26 233.759   1
  12  11   2 4976.78 233.781   1
 -13 -11  -2 1400.66 102.740   1
  13  11   2 1393.26 101.542   1
  13 -11   2 1313.08 102.787   1
 -13  11  -2 1170.41 95.7642   1
 -14 -11  -2 3901.10 203.133   1
  14  11   2 3998.00 202.186   1
  14 -11   2 4063.71 204.597   1
 -14  11  -2 3909.26 201.063   1
 -15 -11  -2 67.2521 43.3979   1
  15  11   2 19.4944 42.6383   1
  15 -11   2 39.8331 44.6175   1
 -15  11  -2 45.9936 42.7583   1
 -16  11  -2 782.819 78.4436   1
 -16 -11  -2 740.714 76.2400   1
  16  11   2 800.344 79.2695   1
  16 -11   2 772.714 79.9958   1
 -17 -11  -2 384.023 57.9497   1
  17  11   2 413.419 61.4205   1
  17 -11   2 356.006 60.7381   1
 -17  11  -2 389.943 59.9133   1
 -18  11  -2 1191.66 93.3085   1
  18 -11   2 1420.47 106.011   1
  18  11   2 1308.02 101.128   1
 -18 -11  -2 1408.59 104.234   1
 -19  11  -2 176.036 48.2557   1
  19 -11   2 285.957 61.6815   1
  19  11   2 389.853 60.3017   1
 -19 -11  -2 246.504 54.8145   1
 -20  11  -2 1289.48 95.5982   1
  20 -11   2 1378.07 100.325   1
  20  11   2 1034.91 97.5027   1
 -20 -11  -2 1225.93 100.084   1
  22 -12  -2 90.3373 53.0369   1
 -22  12   2 155.992 47.2379   1
 -21  12   2 91.2766 43.2440   1
  21 -12  -2 142.434 52.2990   1
 -20  12   2 1735.25 116.771   1
  19 -12  -2 103.909 47.6793   1
  18 -12  -2 952.444 87.8397   1
  18  12  -2 1010.99 88.7600   1
 -18  12   2 992.955 85.7185   1
 -17 -12   2 833.203 81.7920   1
 -17  12   2 836.245 78.6415   1
  17 -12  -2 920.214 81.5332   1
  17  12  -2 699.704 77.8539   1
  15 -12  -2 392.118 60.2121   1
 -15  12   2 412.461 59.3651   1
 -15 -12   2 430.652 63.9819   1
  15  12  -2 476.580 62.6666   1
  14 -12  -2 1917.72 125.414   1
 -14 -12   2 1750.84 121.944   1
 -14  12   2 1944.77 124.881   1
  14  12  -2 2246.03 130.496   1
  13 -12  -2 2131.66 129.808   1
 -13 -12   2 1821.58 126.192   1
 -13  12   2 2077.62 129.674   1
  13  12  -2 2193.73 131.575   1
 -12 -12   2 4303.65 214.081   1
  12  12  -2 4381.93 212.415   1
  11 -12  -2 844.038 79.0233   1
 -11 -12   2 793.597 77.5095   1
  11  12  -2 796.724 72.1993   1
 -11  12   2 810.877 78.4677   1
 -10  12   2 2460.43 139.192   1
  10 -12  -2 2206.44 136.161   1
   9 -12  -2 1571.96 108.449   1
  -9  12   2 1377.55 99.4764   1
   9  12  -2 1533.67 102.684   1
  -9 -12   2 1566.89 104.578   1
   8  12  -2 382.922 53.6027   1
  -8  12   2 347.873 55.0235   1
   8 -12  -2 429.537 58.4414   1
  -8 -12   2 394.140 53.6826   1
   7  12  -2 18260.3 730.525   1
  -7  12   2 18903.2 734.501   1
   7 -12  -2 18900.7 737.544   1
  -7 -12   2 19585.6 737.013   1
   6  12  -2 10781.2 444.225   1
  -6  12   2 11343.8 448.563   1
   6 -12  -2 10873.2 447.740   1
  -6 -12   2 10604.5 445.270   1
   5  12  -2 793.520 73.1445   1
  -5  12   2 899.592 73.2914   1
   5 -12  -2 691.898 68.4498   1
  -5 -12   2 649.830 66.8956   1
   4  12  -2 10190.5 401.233   1
  -4 -12   2 9018.50 397.217   1
   3  12  -2 12867.7 524.195   1
  -3 -12   2 13337.3 525.287   1
  -2  12   2 17814.5 660.846   1
   2  12  -2 16282.0 655.447   1
  -2 -12   2 16354.5 653.395   1
   2 -12  -2 16687.9 656.153   1
   1  12  -2 15814.3 605.120   1
  -1  12   2 15269.4 604.110   1
   1 -12  -2 14900.2 603.724   1
  -1 -12   2 15273.9 604.157   1
   0  12  -2 11701.5 471.402   1
   0  12   2 11661.5 472.548   1
   0 -12   2 11996.8 473.967   1
   0 -12  -2 11098.7 471.358   1
   1  12   2 1661.06 110.184   1
  -1  12  -2 1767.90 110.546   1
   1 -12   2 1788.54 112.287   1
  -1 -12  -2 1783.42 113.037   1
   2  12   2 976.800 80.6367   1
  -2  12  -2 1011.46 80.2959   1
   2 -12   2 1141.27 84.9089   1
  -2 -12  -2 1185.49 87.7747   1
   3  12   2 16601.2 646.456   1
  -3  12  -2 16581.8 647.039   1
   3 -12   2 16204.6 646.963   1
  -3 -12  -2 16495.9 648.800   1
   5  12   2 334.767 55.3501   1
  -5  12  -2 418.020 53.4389   1
   5 -12   2 312.907 52.7410   1
  -5 -12  -2 515.690 62.4885   1
   6  12   2 254.135 48.0538   1
  -6  12  -2 225.645 47.9270   1
   6 -12   2 212.774 48.2939   1
  -7  12  -2 15071.0 607.231   1
   7 -12   2 15558.9 610.388   1
   7  12   2 15774.6 607.746   1
  -7 -12  -2 14814.5 607.645   1
  -8  12  -2 5516.56 253.942   1
   8 -12   2 5770.77 258.440   1
   8  12   2 5192.67 249.888   1
  -8 -12  -2 5355.18 252.926   1
  -9  12  -2 1321.85 102.219   1
   9 -12   2 1375.17 103.815   1
   9  12   2 1530.19 105.021   1
  -9 -12  -2 1546.60 107.081   1
 -10  12  -2 2432.76 144.816   1
 -10 -12  -2 2251.37 138.487   1
  10 -12   2 2513.21 143.352   1
  10  12   2 2380.66 140.605   1
 -11 -12  -2-6.58327 33.6213   1
 -11  12  -2 6.41177 39.1911   1
  11  12   2 12.8522 36.1931   1
  11 -12   2-6.56123 41.5905   1
 -12  12  -2 423.921 56.7998   1
  12 -12   2 493.092 62.4297   1
 -13 -12  -2 8866.80 385.044   1
  13 -12   2 8682.31 384.193   1
  13  12   2 9145.33 383.250   1
 -13  12  -2 9155.92 383.725   1
 -14 -12  -2 93.7317 43.6562   1
  14  12   2 83.5933 44.3041   1
 -15 -12  -2 13.4223 41.7880   1
  15 -12   2-32.9942 43.2717   1
  15  12   2 6.46102 40.9553   1
 -15  12  -2 6.45848 41.2967   1
  16  12   2 714.190 75.5748   1
 -16 -12  -2 629.014 69.2589   1
  16 -12   2 792.752 80.2791   1
 -16  12  -2 690.067 71.5268   1
  17  12   2 1248.17 99.0618   1
 -17 -12  -2 1371.31 100.798   1
  17 -12   2 1370.23 100.892   1
 -17  12  -2 1385.02 99.8046   1
 -18 -12  -2 459.140 64.2438   1
  18 -12   2 381.303 63.3329   1
  18  12   2 428.953 64.4681   1
 -18  12  -2 412.000 61.8397   1
  19  12   2 2412.58 138.133   1
 -19 -12  -2 2332.29 137.192   1
  19 -12   2 2374.12 143.427   1
 -20  12  -2 24.0093 42.7654   1
  20 -12   2 6.22774 41.1753   1
 -20  13   2 119.923 46.0645   1
 -19  13   2 1578.38 113.781   1
  19 -13  -2 1905.68 119.647   1
  18 -13  -2 83.5657 47.6912   1
 -18  13   2 6.28006 41.5472   1
  17 -13  -2 1323.84 102.057   1
 -17  13   2 1301.83 99.4296   1
  17  13  -2 1231.56 98.6806   1
  16 -13  -2 844.505 80.7777   1
 -16 -13   2 1018.18 88.5670   1
 -16  13   2 962.779 84.9955   1
  16  13  -2 1091.36 90.1396   1
  15 -13  -2 1560.25 109.376   1
 -15 -13   2 1385.58 105.427   1
  15  13  -2 1594.41 110.903   1
 -15  13   2 1515.16 108.388   1
 -14  13   2 538.648 65.5201   1
  14 -13  -2 406.460 61.6924   1
  13 -13  -2-26.0099 41.2202   1
 -13 -13   2 46.9817 38.2215   1
 -13  13   2 6.39238 41.2271   1
  13  13  -2 25.3731 41.2556   1
  12 -13  -2 3423.94 179.176   1
 -12 -13   2 3618.02 183.091   1
 -12  13   2 3062.61 175.262   1
  12  13  -2 3433.18 178.821   1
  11 -13  -2 1216.83 97.1662   1
 -11 -13   2 1411.61 100.114   1
 -11  13   2 1352.78 98.6157   1
  11  13  -2 1399.41 100.584   1
 -10 -13   2 12.7054 33.7363   1
  10  13  -2 12.3270 33.1383   1
   9 -13  -2 10955.3 445.144   1
  -9  13   2 9993.14 433.928   1
   9  13  -2 10845.1 437.660   1
  -9 -13   2 10428.6 438.276   1
   8  13  -2 3467.97 176.931   1
  -8  13   2 3285.02 176.035   1
   8 -13  -2 3224.95 176.304   1
  -8 -13   2 3446.35 178.878   1
   7  13  -2 4227.00 206.578   1
  -7  13   2 4221.62 208.299   1
   7 -13  -2 4057.43 208.844   1
  -7 -13   2 4441.88 212.063   1
  -6  13   2 6534.62 291.132   1
   6 -13  -2 6484.00 292.068   1
  -5  13   2 4927.80 233.309   1
   5 -13  -2 4953.70 235.252   1
  -4  13   2 2591.17 144.469   1
   4 -13  -2 2518.01 144.741   1
  -3  13   2 5930.30 269.403   1
   3 -13  -2 5760.58 269.557   1
  -2  13   2 29845.2 1133.69   1
   2 -13  -2 30212.0 1133.85   1
  -1  13   2 5683.11 260.598   1
   1 -13  -2 5568.37 258.745   1
   0  13   2 36.6563 38.0767   1
   0 -13  -2 55.0696 35.2588   1
   1  13   2 6546.52 291.431   1
  -1  13  -2 6527.19 290.053   1
   1 -13   2 6191.99 289.722   1
  -1 -13  -2 6900.31 294.703   1
   2  13   2 7653.48 325.133   1
  -2  13  -2 7276.53 322.513   1
  -2 -13  -2 7462.88 326.686   1
   3  13   2 7234.68 325.351   1
  -3  13  -2 7515.88 326.245   1
   3 -13   2 7237.35 326.954   1
  -3 -13  -2 8073.91 331.628   1
   4  13   2 15058.5 602.749   1
  -4  13  -2 15309.6 605.043   1
   4 -13   2 14708.1 604.182   1
  -4 -13  -2 15759.0 606.919   1
  -5  13  -2 1053.51 83.7176   1
   5 -13   2 948.586 85.0257   1
   5  13   2 1066.32 84.0079   1
  -5 -13  -2 1006.26 86.5308   1
   6 -13   2 2511.54 146.103   1
  -6  13  -2 2523.89 143.163   1
  -6 -13  -2 2410.31 143.000   1
  -7  13  -2 392.977 56.2359   1
   7 -13   2 368.508 53.8580   1
   7  13   2 319.720 52.1424   1
  -7 -13  -2 332.097 54.0438   1
  -8  13  -2 16204.7 663.112   1
   8 -13   2 17558.1 673.236   1
   8  13   2 17631.0 667.389   1
  -8 -13  -2 16267.6 665.337   1
  -9  13  -2 955.124 80.9005   1
   9 -13   2 741.930 77.2366   1
   9  13   2 790.517 75.0623   1
  -9 -13  -2 699.386 73.5068   1
  10 -13   2 596.953 65.9814   1
 -10  13  -2 613.187 69.1747   1
 -11 -13  -2 185.320 48.7955   1
 -11  13  -2 143.323 47.0973   1
  11 -13   2 176.234 47.5035   1
  11  13   2 154.512 44.9550   1
 -12  13  -2 1706.46 121.632   1
  12 -13   2 1997.41 129.091   1
  12  13   2 2057.36 125.972   1
 -12 -13  -2 1957.00 125.869   1
 -13  13  -2 799.309 80.2426   1
 -13 -13  -2 915.757 82.9547   1
  13 -13   2 850.366 82.3225   1
  13  13   2 804.713 80.5398   1
 -14 -13  -2 276.787 51.1349   1
  14 -13   2 205.539 56.3532   1
  14  13   2 263.700 52.6576   1
 -14  13  -2 230.759 52.9092   1
 -15 -13  -2 87.4740 46.0217   1
  15 -13   2 183.489 52.8982   1
 -16  13  -2 147.529 47.5267   1
  16  13   2 116.363 48.2019   1
  16 -13   2 162.017 50.4191   1
 -16 -13  -2 140.467 49.5389   1
 -17  13  -2 175.368 45.8509   1
  17 -13   2 179.855 50.4224   1
 -18 -13  -2 3542.96 179.790   1
 -18  13  -2 3145.35 171.957   1
  18 -13   2 3549.71 177.768   1
 -19  13  -2 22.8410 38.3644   1
  19 -13   2 26.8326 47.7983   1
 -19  14   2 6.06663 40.1077   1
  19 -14  -2 12.4037 43.5665   1
 -18  14   2 2174.93 131.234   1
  18 -14  -2 2130.19 132.402   1
 -17  14   2 178.386 46.9943   1
  17 -14  -2 72.2927 47.6905   1
  15  14  -2 170.629 48.5188   1
  15 -14  -2 317.882 57.2815   1
 -15  14   2 215.514 51.5213   1
 -15 -14   2 288.738 54.8533   1
  14  14  -2 6.52617 39.9011   1
  14 -14  -2 25.6646 42.0838   1
 -14 -14   2 33.9812 38.2889   1
 -14  14   2 38.8236 43.1307   1
  13  14  -2 1466.31 104.053   1
 -13 -14   2 1297.55 100.381   1
 -12  14   2 95.1688 42.8365   1
  12 -14  -2 152.523 48.7327   1
  11  14  -2 2447.13 141.930   1
  11 -14  -2 2323.15 142.155   1
 -11  14   2 2400.72 141.875   1
 -11 -14   2 2358.94 142.415   1
  10  14  -2 5311.34 262.042   1
  10 -14  -2 5765.93 266.745   1
 -10  14   2 5992.91 268.681   1
 -10 -14   2 5917.57 269.152   1
  -9 -14   2 32.7962 39.3495   1
   9  14  -2 18.9661 38.2976   1
  -9  14   2 49.0999 36.4597   1
   9 -14  -2 40.7904 46.0364   1
  -8 -14   2 3794.48 197.637   1
   8  14  -2 3468.66 192.180   1
  -8  14   2 4267.00 200.774   1
   8 -14  -2 4063.51 200.769   1
   7  14  -2 4793.62 228.355   1
  -7 -14   2 4639.82 227.620   1
  -6 -14   2 159.335 43.4231   1
   6  14  -2 131.708 42.0861   1
  -6  14   2 123.628 44.0084   1
   6 -14  -2 139.017 44.6612   1
  -5 -14   2 6.28753 34.2677   1
   5  14  -2 82.4067 42.6225   1
  -5  14   2 61.0719 39.0995   1
   5 -14  -2 76.0212 41.2467   1
   4  14  -2 2015.28 124.411   1
  -4  14   2 1759.08 118.984   1
   4 -14  -2 1955.17 123.801   1
  -4 -14   2 2169.71 126.092   1
   3  14  -2 10241.0 421.253   1
  -3  14   2 10159.0 419.422   1
   3 -14  -2 10240.2 421.411   1
  -3 -14   2 9398.57 414.244   1
   2  14  -2 11400.6 453.206   1
  -2  14   2 10994.0 451.171   1
  -2 -14   2 10635.5 449.496   1
   2 -14  -2 10615.5 450.653   1
   1  14  -2 3131.60 164.852   1
  -1  14   2 2915.91 163.495   1
   1 -14  -2 3102.24 164.530   1
  -1 -14   2 3012.70 165.483   1
   0  14   2 4404.88 216.202   1
   0  14  -2 4569.47 215.002   1
   0 -14  -2 4274.93 212.992   1
   0 -14   2 4314.69 215.365   1
  -1 -14  -2 75.6930 41.0665   1
   1  14   2 56.9332 42.1993   1
  -1  14  -2 42.4086 33.4092   1
   1 -14   2 44.0823 37.4355   1
   2  14   2 833.851 76.4655   1
  -2 -14  -2 904.806 78.0772   1
   2 -14   2 771.666 74.3007   1
   3  14   2 14403.7 578.889   1
  -3  14  -2 14836.1 580.248   1
   3 -14   2 14239.5 581.511   1
   4  14   2 2842.00 153.490   1
  -4 -14  -2 2718.16 154.461   1
  -4  14  -2 2606.17 150.717   1
  -5 -14  -2 214.414 49.4733   1
   5  14   2 225.489 45.0604   1
  -5  14  -2 269.450 54.0550   1
   5 -14   2 208.900 50.9483   1
   6  14   2 3455.92 181.439   1
  -6 -14  -2 3505.28 183.152   1
  -7 -14  -2 3411.21 176.043   1
  -7  14  -2 3025.43 170.456   1
   7  14   2 3213.96 172.559   1
   7 -14   2 3237.23 175.046   1
  -8 -14  -2 267.876 50.3424   1
  -8  14  -2 281.483 54.6857   1
   8  14   2 189.752 47.0126   1
   8 -14   2 181.883 49.6593   1
  -9 -14  -2 3040.95 165.130   1
  -9  14  -2 2869.08 162.609   1
   9  14   2 2927.22 162.281   1
   9 -14   2 3024.27 165.424   1
 -10 -14  -2 153.063 43.9415   1
 -10  14  -2 137.138 41.3515   1
  10 -14   2 124.239 41.7668   1
  10  14   2 165.380 47.7451   1
  11  14   2 451.808 61.9080   1
 -11 -14  -2 512.367 64.0751   1
 -12 -14  -2 2011.98 131.149   1
 -12  14  -2 2026.33 130.147   1
  12 -14   2 1868.21 130.036   1
 -13  14  -2 991.057 87.6680   1
  13 -14   2 1184.74 96.8454   1
 -14 -14  -2 1056.01 91.8311   1
  14  14   2 1008.01 89.7541   1
 -14  14  -2 899.538 86.0317   1
  14 -14   2 1169.15 91.9379   1
  15  14   2-12.9820 41.8615   1
 -15  14  -2 31.4823 39.2062   1
  15 -14   2-6.44339 36.6920   1
 -15 -14  -2 6.65471 41.4368   1
 -16  14  -2 18.8144 36.4852   1
 -16 -14  -2 26.4947 40.4905   1
  16 -14   2 6.35896 38.5042   1
 -17 -14  -2 2338.11 146.225   1
  17  14   2 2624.36 149.993   1
 -17  14  -2 2367.09 144.080   1
  18 -15  -2 98.9352 50.6985   1
 -18  15   2 77.6745 47.1637   1
  17 -15  -2 1587.29 111.174   1
 -17  15   2 1467.14 104.634   1
  16 -15  -2 71.6176 48.9952   1
 -16  15   2 102.361 44.1860   1
  15 -15  -2 1087.01 89.5842   1
 -15  15   2 1185.52 90.3465   1
  14  15  -2 330.670 59.3426   1
 -14  15   2 191.929 47.5731   1
  14 -15  -2 323.531 52.3213   1
 -14 -15   2 292.876 55.4539   1
  13  15  -2 138.801 47.8979   1
 -13  15   2 113.755 43.9291   1
  13 -15  -2 70.9883 43.8589   1
 -13 -15   2 122.379 45.8339   1
  12  15  -2 783.772 81.4913   1
 -12  15   2 903.224 81.6364   1
  12 -15  -2 884.323 82.1916   1
 -12 -15   2 941.932 85.2266   1
  11  15  -2 19.7096 39.7913   1
 -11  15   2 19.2382 35.7303   1
  11 -15  -2 32.8606 37.0311   1
 -11 -15   2 54.5148 42.8279   1
 -10 -15   2 336.890 57.0151   1
  10  15  -2 305.732 56.7349   1
 -10  15   2 333.935 58.5794   1
  10 -15  -2 384.701 62.8706   1
   9 -15  -2 2615.25 148.123   1
  -9  15   2 2242.27 139.326   1
  -8 -15   2 419.685 61.5777   1
  -8  15   2 418.689 61.2060   1
   8 -15  -2 500.741 62.6818   1
   8  15  -2 458.843 61.0810   1
  -7  15   2 959.530 84.7446   1
  -7 -15   2 1080.28 87.9515   1
   7 -15  -2 857.674 83.9763   1
   7  15  -2 927.166 83.4725   1
  -6  15   2 2056.56 126.282   1
   6  15  -2 2051.00 128.058   1
   6 -15  -2 1900.94 124.339   1
  -6 -15   2 2034.24 128.156   1
   5  15  -2 923.342 80.8503   1
  -5  15   2 928.458 79.6800   1
   5 -15  -2 949.472 84.8006   1
  -5 -15   2 763.578 78.9695   1
   4  15  -2 360.541 57.8874   1
  -4  15   2 359.110 58.1621   1
   4 -15  -2 271.319 56.3028   1
  -4 -15   2 330.252 54.0969   1
   3  15  -2 1517.21 105.983   1
  -3 -15   2 1433.82 103.344   1
   2  15  -2 1344.44 102.379   1
  -2 -15   2 1460.52 104.344   1
   1  15  -2 469.711 61.7217   1
  -1 -15   2 528.068 62.7808   1
   0  15  -2 1071.84 88.5207   1
   0 -15   2 1150.00 91.7768   1
  -1  15  -2 2846.32 150.330   1
   1 -15   2 2239.56 141.581   1
  -2  15  -2 710.730 73.0432   1
   2 -15   2 687.365 72.6426   1
  -4 -15  -2 948.255 86.6250   1
   4  15   2 1058.67 87.0821   1
  -4  15  -2 1134.33 87.4294   1
   4 -15   2 1034.96 87.5789   1
   5  15   2 1924.08 122.024   1
  -5  15  -2 1622.49 114.397   1
   5 -15   2 2140.43 130.860   1
  -5 -15  -2 1873.58 124.337   1
   6  15   2 2077.47 133.242   1
  -6  15  -2 2331.55 136.527   1
   6 -15   2 2339.44 138.454   1
  -6 -15  -2 2139.52 134.093   1
   7  15   2 3612.54 191.770   1
  -7  15  -2 3627.05 192.766   1
   7 -15   2 3933.17 199.701   1
  -7 -15  -2 4100.67 199.963   1
   8  15   2 109.106 44.9981   1
  -8  15  -2 120.839 46.4739   1
  -8 -15  -2 165.331 47.3398   1
   8 -15   2 121.848 51.3596   1
   9  15   2 19.2665 39.2575   1
  -9 -15  -2 6.60860 36.8080   1
  10  15   2 1026.85 88.2164   1
 -10  15  -2 1022.64 90.4638   1
 -10 -15  -2 1087.15 90.7765   1
  10 -15   2 1050.51 89.7616   1
  11 -15   2 239.726 52.7358   1
 -11  15  -2 188.061 49.8946   1
  12  15   2 1901.19 124.817   1
 -12  15  -2 1843.05 121.660   1
  12 -15   2 2122.26 127.800   1
 -12 -15  -2 1860.95 125.894   1
  13  15   2 427.444 61.8324   1
 -13  15  -2 355.805 61.6956   1
  13 -15   2 343.610 61.4703   1
 -13 -15  -2 501.249 67.0098   1
  14  15   2 3577.06 181.363   1
 -14  15  -2 3432.80 179.585   1
 -14 -15  -2 3231.89 180.418   1
  14 -15   2 3409.71 181.085   1
  15  15   2 595.062 70.4869   1
 -15 -15  -2 631.000 73.8421   1
  16  15   2 297.909 58.0308   1
  16 -15   2 192.345 48.0378   1
 -16  15  -2 286.652 55.6575   1
  16 -16  -2 279.342 52.6708   1
 -16  16   2 211.307 44.9216   1
  14 -16  -2 759.570 74.5614   1
 -14  16   2 860.516 81.8556   1
  13 -16  -2 279.628 53.3926   1
 -13  16   2 249.031 51.0179   1
  12  16  -2 2481.35 147.756   1
 -12  16   2 2384.22 144.545   1
  12 -16  -2 2636.47 148.435   1
 -12 -16   2 2417.79 147.443   1
  11  16  -2 13.2335 41.9492   1
 -11  16   2 44.0536 43.8979   1
  11 -16  -2 13.1007 42.9604   1
 -11 -16   2 13.6976 38.5812   1
  10  16  -2 1191.08 95.7464   1
 -10  16   2 1283.03 96.2758   1
  10 -16  -2 1192.43 94.9760   1
 -10 -16   2 1279.12 100.620   1
   9  16  -2 2515.09 142.854   1
   9 -16  -2 2211.89 136.883   1
  -9 -16   2 2258.49 140.549   1
  -9  16   2 2099.89 133.388   1
  -8 -16   2 2413.73 144.291   1
   8  16  -2 2335.38 142.763   1
   7 -16  -2 596.857 69.7350   1
  -7 -16   2 692.047 74.5328   1
   7  16  -2 747.618 75.1620   1
  -7  16   2 634.692 69.6292   1
   6 -16  -2 1224.91 95.1571   1
  -6 -16   2 1065.78 90.5142   1
   6  16  -2 1189.52 94.5527   1
  -6  16   2 1113.52 90.5723   1
   5 -16  -2 2014.91 126.275   1
  -5 -16   2 1863.84 122.770   1
   5  16  -2 2112.25 129.969   1
  -5  16   2 1810.96 122.316   1
  -4 -16   2 72.3782 39.8719   1
   4 -16  -2 38.9283 37.7771   1
  -4  16   2 49.9385 33.6003   1
   4  16  -2 26.4738 40.4885   1
   3 -16  -2 6.51092 38.6568   1
  -3 -16   2 13.3004 40.6509   1
  -3  16   2 6.31159 36.3321   1
   3  16  -2 26.0648 42.3803   1
   2 -16  -2 46.1721 41.5102   1
  -2 -16   2 80.0483 38.4695   1
   2  16  -2 103.991 45.3904   1
  -2  16   2 38.4223 39.5804   1
   1 -16  -2 1465.24 106.349   1
  -1 -16   2 1457.49 105.351   1
   1  16  -2 1417.65 104.274   1
  -1  16   2 1383.73 102.989   1
   0 -16   2 118.812 50.0027   1
   0  16  -2 233.006 51.4115   1
   0  16   2 195.927 50.3867   1
  -1 -16  -2 238.099 48.5544   1
  -1  16  -2 241.713 51.7244   1
   1 -16   2 123.694 45.3120   1
   2  16   2 286.110 53.3118   1
  -2 -16  -2 267.417 52.0463   1
  -2  16  -2 388.622 56.4909   1
   2 -16   2 321.263 54.2946   1
  -3  16  -2 2597.62 145.759   1
  -3 -16  -2 2357.49 142.019   1
   3 -16   2 2224.51 140.509   1
  -4 -16  -2 1702.62 115.716   1
   4  16   2 1669.47 114.763   1
   4 -16   2 1671.91 115.376   1
  -4  16  -2 1545.74 110.127   1
   5  16   2 3794.28 196.532   1
  -5  16  -2 3535.20 193.428   1
   5 -16   2 4249.85 207.332   1
  -5 -16  -2 3890.50 199.089   1
   6  16   2 1139.48 95.6328   1
  -6  16  -2 1399.78 102.905   1
  -6 -16  -2 1380.07 101.537   1
   6 -16   2 1322.24 99.6371   1
   7  16   2-6.44100 41.8896   1
  -7 -16  -2-6.65009 38.2785   1
   8 -16   2 95.3247 44.7217   1
  -8  16  -2 50.7400 40.2845   1
   9  16   2 38.6981 43.6652   1
  -9  16  -2-6.38729 38.6791   1
  -9 -16  -2 39.9884 39.5752   1
  10  16   2 70.7509 43.8872   1
 -10  16  -2 19.3633 45.0299   1
 -10 -16  -2 26.5105 39.7561   1
  10 -16   2 12.9259 41.3420   1
  11  16   2 2328.87 141.395   1
  11 -16   2 2258.58 138.561   1
 -11 -16  -2 2313.76 141.407   1
  12  16   2 70.1093 43.2756   1
 -12  16  -2 168.660 51.7651   1
  12 -16   2 91.0685 48.9662   1
 -12 -16  -2 52.5974 40.7051   1
  13  16   2 664.947 75.7464   1
 -13  16  -2 667.229 71.2538   1
  13 -16   2 607.727 71.4418   1
 -13 -16  -2 575.714 71.7897   1
  14  16   2 194.430 54.4762   1
 -14  16  -2 175.837 49.1181   1
 -14 -16  -2 97.8598 47.1015   1
  14 -16   2 127.606 42.5145   1
 -15  16  -2 504.291 67.6725   1
  15 -16   2 524.142 67.6146   1
 -15  17   2 11.9144 36.0777   1
  15 -17  -2 36.2319 38.2876   1
 -14  17   2 367.132 59.5689   1
  14 -17  -2 363.911 59.2906   1
 -12  17   2 123.341 49.6033   1
  12 -17  -2 132.426 49.8756   1
  11 -17  -2 1397.91 108.954   1
 -11  17   2 1590.46 111.456   1
  10  17  -2 636.868 72.0225   1
 -10 -17   2 653.710 72.5929   1
   9 -17  -2 1692.30 111.888   1
  -9  17   2 1335.21 101.259   1
  -8 -17   2 6.73638 41.5645   1
  -8  17   2 12.2192 34.0293   1
   8 -17  -2 26.8883 41.4763   1
   8  17  -2 6.72708 41.1211   1
  -7 -17   2 127.034 47.8606   1
  -7  17   2 146.484 43.3629   1
   7 -17  -2 136.439 46.5211   1
   7  17  -2 107.144 44.1593   1
  -6  17   2 146.188 45.8530   1
   6  17  -2 162.971 51.5405   1
  -6 -17   2 144.733 44.4544   1
   6 -17  -2 98.0035 43.4656   1
   5  17  -2 107.267 48.3735   1
  -5  17   2 150.914 46.9166   1
   5 -17  -2 205.504 51.4161   1
  -5 -17   2 113.300 42.9319   1
  -4  17   2 420.172 59.7755   1
   4  17  -2 554.185 67.6207   1
  -4 -17   2 383.783 62.1081   1
   4 -17  -2 413.180 60.2085   1
   3  17  -2 704.546 76.2722   1
  -3 -17   2 762.265 78.9446   1
   2  17  -2 2170.69 132.382   1
  -2 -17   2 1916.37 127.442   1
   1  17  -2 76.5076 42.9220   1
  -1 -17   2 86.4130 46.4495   1
   0  17  -2 1926.16 127.706   1
   0  17   2 2277.25 133.219   1
   0 -17   2 1891.31 127.734   1
   0 -17  -2 2090.25 129.999   1
  -1  17  -2 416.791 61.5615   1
   1  17   2 426.186 66.1460   1
   1 -17   2 543.727 64.2341   1
  -1 -17  -2 397.677 61.7986   1
  -2  17  -2 393.046 59.3033   1
   2 -17   2 475.495 63.7548   1
  -4 -17  -2 307.768 57.7497   1
   4  17   2 355.173 63.5147   1
   4 -17   2 435.828 61.0278   1
  -4  17  -2 329.052 51.9773   1
  -5  17  -2 681.273 72.6309   1
   5  17   2 816.859 82.0442   1
   5 -17   2 536.042 67.2279   1
  -5 -17  -2 653.596 74.2075   1
   6  17   2 2486.13 141.003   1
  -6  17  -2 2053.89 133.572   1
   6 -17   2 2196.31 137.311   1
  -6 -17  -2 2289.96 138.679   1
   7  17   2-6.44680 39.4115   1
  -7  17  -2 6.45039 40.1704   1
   7 -17   2 39.6538 38.8486   1
  -7 -17  -2 39.9952 39.1829   1
   8  17   2 6.41713 41.3912   1
  -8  17  -2 63.3399 45.4431   1
   8 -17   2 6.61679 43.0387   1
  -8 -17  -2 6.64467 42.1260   1
   9  17   2 774.346 80.8321   1
  -9  17  -2 850.784 79.7454   1
   9 -17   2 766.801 80.4203   1
  -9 -17  -2 689.240 77.2099   1
  10 -17   2 667.117 70.3498   1
  11  17   2 356.200 59.3241   1
 -11  17  -2 357.615 57.3601   1
  11 -17   2 363.595 56.8310   1
 -11 -17  -2 448.491 61.8992   1
  12  17   2-18.9029 44.2642   1
 -12  17  -2 30.3251 44.1021   1
 -12 -17  -2 25.9880 41.1861   1
  13 -17   2 157.295 47.1660   1
 -13  17  -2 226.368 50.9858   1
  12 -18  -2 702.541 73.4142   1
 -12  18   2 497.191 65.1559   1
  11 -18  -2 260.513 59.1187   1
 -11  18   2 241.827 54.0791   1
 -10  18   2 166.189 51.3817   1
  10 -18  -2 100.455 47.9730   1
  -9  18   2 1026.57 86.5798   1
   9 -18  -2 945.632 85.8501   1
   9  18  -2 1096.31 91.7073   1
  -8 -18   2-6.66860 41.1448   1
  -8  18   2 24.0326 37.7502   1
   8 -18  -2-26.6183 41.8117   1
   8  18  -2 47.0116 44.0406   1
  -7  18   2 167.887 42.6756   1
   7  18  -2 96.1892 47.1022   1
   7 -18  -2 116.239 41.5617   1
  -7 -18   2 137.333 46.1812   1
   6  18  -2 53.6258 45.7973   1
  -6 -18   2 93.8162 47.8124   1
  -5  18   2 757.875 78.7005   1
   5  18  -2 912.987 84.2603   1
   5 -18  -2 939.647 85.1177   1
  -5 -18   2 1052.95 87.2000   1
   4  18  -2-13.2070 43.6572   1
  -4  18   2 37.3351 42.7652   1
  -4 -18   2 6.76271 40.1510   1
   3  18  -2 556.782 67.9402   1
   3 -18  -2 430.521 58.8486   1
  -3 -18   2 456.276 65.2523   1
   2  18  -2 109.557 48.7540   1
  -2  18   2 68.9455 41.8353   1
  -2 -18   2 26.5990 40.7138   1
   2 -18  -2 58.1477 43.7971   1
  -1  18   2 82.8080 43.1616   1
   1  18  -2 31.8661 38.2628   1
   1 -18  -2 78.3004 47.7991   1
  -1 -18   2 33.0341 36.8464   1
   0  18  -2 25.6173 45.3081   1
   0  18   2 6.41693 38.4756   1
   0 -18  -2 6.56518 37.3851   1
   0 -18   2-26.2082 41.5325   1
  -1  18  -2 613.843 72.6328   1
   1  18   2 830.162 79.1695   1
  -1 -18  -2 908.826 82.1351   1
   1 -18   2 795.922 75.6343   1
   2  18   2 502.099 67.8879   1
  -2  18  -2 523.504 67.2156   1
   2 -18   2 673.322 72.5713   1
  -2 -18  -2 492.739 66.2019   1
  -3  18  -2 573.689 68.9389   1
   3 -18   2 497.014 66.6739   1
  -3 -18  -2 494.321 65.8730   1
   3  18   2 560.474 69.9653   1
  -4 -18  -2 58.3112 46.1838   1
   4  18   2 38.8907 45.2317   1
  -4  18  -2 36.7009 39.4779   1
   4 -18   2 41.7877 41.7878   1
  -5 -18  -2 4620.24 221.179   1
  -5  18  -2 4602.72 222.180   1
   5 -18   2 4122.36 217.606   1
   5  18   2 4419.00 219.410   1
   6  18   2 162.649 51.7625   1
  -6  18  -2 83.1035 48.5506   1
   6 -18   2 168.778 52.5040   1
   7  18   2 102.860 48.1485   1
  -7  18  -2 125.717 44.6571   1
   7 -18   2 150.396 46.4405   1
  -7 -18  -2 71.8190 42.3038   1
   8  18   2 19.0851 45.9478   1
  -8  18  -2-18.7970 41.0872   1
   8 -18   2 25.6031 38.7534   1
  -8 -18  -2-6.54926 41.8776   1
   9  18   2 581.318 74.0595   1
  -9  18  -2 580.436 68.5194   1
  -9 -18  -2 679.943 77.1946   1
  10  18   2 25.0852 44.6955   1
  10 -18   2 55.5866 41.8262   1
 -10  18  -2-18.6325 43.0187   1
 -10 -18  -2 84.3888 45.9411   1
  11 -18   2 30.5289 43.8020   1
 -11 -18  -2-6.42524 42.1355   1
  10 -19  -2 55.0113 44.7514   1
 -10  19   2 5.96881 41.3384   1
  -9  19   2 30.1733 41.8123   1
   9 -19  -2 61.2498 43.6657   1
  -8  19   2-11.9279 38.1349   1
   8 -19  -2 6.35803 39.9475   1
  -6  19   2 295.929 55.8788   1
   6 -19  -2 389.910 60.9666   1
   5 -19  -2 672.250 72.2877   1
   4  19  -2 45.5517 45.4686   1
  -4  19   2 153.059 48.3003   1
  -4 -19   2 59.9514 42.3155   1
   4 -19  -2 50.1412 45.0466   1
  -3  19   2 220.625 48.7841   1
   3  19  -2 179.213 51.4688   1
   3 -19  -2 194.922 50.0261   1
  -3 -19   2 191.228 47.5070   1
  -2  19   2 567.661 67.3244   1
   2  19  -2 543.974 64.5450   1
  -2 -19   2 459.946 63.1070   1
   2 -19  -2 463.060 63.6091   1
  -1  19   2 24.7464 44.0816   1
   1 -19  -2 19.1463 45.4743   1
   0  19   2 31.4204 40.2712   1
   0 -19  -2 122.556 45.0659   1
   1  19   2 6.32365 41.8175   1
  -1  19  -2 44.8386 40.9701   1
   1 -19   2 59.2288 41.7275   1
  -1 -19  -2 6.46704 41.3634   1
  -2  19  -2 45.0429 50.3971   1
   2  19   2 6.33805 40.8812   1
  -2 -19  -2 38.6236 39.7232   1
   2 -19   2-6.53165 42.4850   1
   3  19   2 83.4164 44.7746   1
  -3  19  -2 49.6267 45.4281   1
   3 -19   2 40.0444 41.9581   1
  -3 -19  -2-6.37970 41.5157   1
   4  19   2 615.880 72.2936   1
  -4  19  -2 537.681 67.2062   1
  -4 -19  -2 546.230 67.1548   1
   4 -19   2 541.200 70.2051   1
  -5 -19  -2 50.6841 39.8688   1
  -5  19  -2 50.4618 47.4213   1
   5 -19   2 51.2056 45.3376   1
   5  19   2 95.7085 44.8767   1
   6  19   2 120.258 52.7649   1
  -6 -19  -2 108.125 44.8637   1
   7 -19   2-12.8951 44.3106   1
   7  19   2 6.39128 45.5331   1
  -7  19  -2-5.99026 42.6761   1
  -8 -19  -2 1351.44 100.323   1
  -8  19  -2 1198.76 94.3565   1
   8 -19   2 1408.07 98.8233   1
   8  19   2 1167.27 98.0384   1
   9  19   2 372.323 60.5230   1
  -9  19  -2 450.877 65.9004   1
  -9 -19  -2 411.242 61.8665   1
  -6  20   2 142.057 46.6176   1
   6 -20  -2 135.191 49.1962   1
  -5  20   2 60.7989 43.6485   1
   5 -20  -2 36.5294 37.2536   1
  -4  20   2 11.9487 44.3026   1
   4 -20  -2 12.4191 44.2405   1
   3  20  -2 696.647 74.7699   1
  -3  20   2 566.984 70.0697   1
   3 -20  -2 603.711 71.4432   1
   2  20  -2 793.346 81.2762   1
  -2  20   2 830.221 79.0424   1
  -2 -20   2 916.176 81.8281   1
   2 -20  -2 946.355 82.1170   1
   1  20  -2 156.060 50.2417   1
  -1  20   2 178.334 47.3446   1
  -1 -20   2 95.5363 44.0504   1
   1 -20  -2 118.334 46.1518   1
   0  20  -2 324.752 57.0358   1
   0  20   2 326.098 60.1388   1
   0 -20   2 343.830 56.8476   1
   0 -20  -2 361.221 56.6441   1
   1  20   2 312.704 57.7275   1
  -1 -20  -2 446.729 63.2618   1
   2 -20   2 804.484 83.7144   1
  -2 -20  -2 838.379 83.2483   1
  -2  20  -2 961.284 84.6936   1
   2  20   2 863.137 84.1023   1
  -3 -20  -2 201.178 52.1463   1
   3 -20   2 228.065 55.8675   1
  -3  20  -2 188.599 49.9317   1
   3  20   2 141.768 49.5471   1
   4 -20   2 222.358 53.3077   1
  -4 -20  -2 261.344 52.2327   1
  -4  20  -2 146.974 46.2804   1
   4  20   2 186.728 50.1130   1
  -5 -20  -2 67.4400 42.2073   1
   5  20   2 50.2869 46.3774   1
  -5  20  -2 91.8152 50.6761   1
  -6 -20  -2 1354.37 99.8684   1
   6  20   2 1401.66 103.472   1
  25   0  -3 6.49240 42.5751   1
 -25   0   3 13.2697 41.6882   1
  24   0  -3 45.5024 39.7339   1
 -24   0   3-26.5476 38.2034   1
  23   0  -3 39.5744 43.2536   1
 -23   0   3-13.1330 36.9866   1
 -21   0   3 37.3251 38.0495   1
  21   0  -3 40.5457 36.7958   1
 -20   0   3-6.40562 35.6762   1
  20   0  -3-12.7301 37.4102   1
 -19   0   3-12.6013 35.0899   1
  19   0  -3 12.3502 33.1975   1
 -18   0   3 12.1586 35.3642   1
  18   0  -3 6.02867 34.3313   1
 -17   0   3 5.83663 34.6514   1
  17   0  -3-11.5961 34.7648   1
 -16   0   3-10.9202 31.4337   1
  16   0  -3 44.5115 34.6494   1
 -15   0   3-5.18903 27.9001   1
  15   0  -3-20.9509 29.1738   1
 -13   0   3 36.1802 26.8514   1
  13   0  -3-13.5237 22.3935   1
  12   0  -3 12.3030 21.5072   1
 -11   0   3-3.80061 21.1665   1
  11   0  -3 3.72287 20.7336   1
 -10   0   3-20.3882 21.7290   1
  10   0  -3 33.5001 20.8606   1
  -9   0   3-8.96924 17.7502   1
   9   0  -3 17.8570 17.6696   1
  -7   0   3 8.28618 14.8634   1
   7   0  -3 8.78824 16.7067   1
  -6   0   3-1.64266 14.6608   1
   6   0  -3 3.56566 15.1176   1
  -5   0   3 1.26757 12.2777   1
   5   0  -3 16.6596 12.3658   1
  -4   0   3-1.63905 8.86556   1
   4   0  -3 7.88371 10.3753   1
  -1   0   3 1.47828 9.03586   1
   1   0  -3 0.73732 8.71087   1
   0   0   3-4.56364 12.8517   1
   0   0  -3 2.27750 11.1499   1
  -1   0  -3 11.2478 16.7446   1
   1   0   3 6.38451 15.3413   1
  -2   0  -3-6.03979 19.7853   1
   2   0   3-2.04607 18.7403   1
  -3   0  -3-7.35370 17.5921   1
   3   0   3-24.7063 23.3827   1
  -4   0  -3 11.4324 21.1963   1
   4   0   3 8.68566 24.3109   1
  -5   0  -3 16.3133 21.5695   1
   5   0   3-16.4748 24.2755   1
  -6   0  -3 11.0002 23.4464   1
   6   0   3-18.4916 23.2371   1
  -7   0  -3 4.04210 26.2882   1
   7   0   3-12.2285 25.8385   1
  -8   0  -3-4.36447 24.3074   1
   8   0   3 13.4078 25.9978   1
  -9   0  -3 14.1360 25.9552   1
   9   0   3 33.5150 28.7192   1
 -10   0  -3 50.8200 26.6529   1
  10   0   3-15.2385 24.5062   1
 -11   0  -3-10.8383 30.1810   1
  11   0   3 16.0764 28.8094   1
 -12   0  -3-11.3395 33.3279   1
  12   0   3-22.4893 30.5985   1
 -13   0  -3-5.91863 32.9630   1
  13   0   3-5.83105 30.9640   1
 -14   0  -3 12.2603 32.9560   1
  14   0   3-11.9941 33.3992   1
 -15   0  -3 6.23792 33.1239   1
  15   0   3-6.20003 37.5376   1
 -16   0  -3-6.20266 36.0827   1
  16   0   3 32.9454 41.4012   1
  17   0   3-32.2658 33.4156   1
 -17   0  -3-25.4633 39.6515   1
  18   0   3-12.8411 36.5613   1
 -18   0  -3 6.48709 35.2977   1
  19   0   3 12.9296 39.5214   1
 -19   0  -3 25.8528 39.1372   1
  20   0   3 12.7696 42.5491   1
 -20   0  -3-6.52186 38.7194   1
  21   0   3 19.0792 38.5074   1
 -21   0  -3 6.50371 37.8343   1
  22   0   3-19.0982 44.7306   1
 -22   0  -3-38.9981 47.2711   1
  23   0   3-18.9408 41.4019   1
 -23   0  -3 6.44107 37.8560   1
  24   0   3-55.7925 43.2664   1
 -24   0  -3-37.3564 38.4494   1
  25   1  -3 73.0730 45.3283   1
  25  -1  -3 59.2725 45.2774   1
 -25   1   3-26.2750 39.4052   1
 -25  -1   3 33.3612 40.8019   1
  24   1  -3 26.4976 40.8820   1
  24  -1  -3 46.9089 43.5921   1
 -24   1   3 13.2142 38.8427   1
 -24  -1   3 20.2672 40.1191   1
  23   1  -3 294.222 51.9850   1
 -23  -1   3 139.720 44.2049   1
 -23   1   3 182.925 49.8757   1
  23  -1  -3 181.992 51.7380   1
 -22   1   3 47.2238 41.2414   1
  22  -1  -3-6.59923 37.1746   1
  21   1  -3 81.6835 41.2019   1
 -21  -1   3 147.658 44.7593   1
 -21   1   3 152.488 45.8670   1
  21  -1  -3 223.836 52.4110   1
  20   1  -3 43.8078 35.3171   1
 -20  -1   3 118.396 41.9133   1
 -20   1   3-6.50361 35.0338   1
  20  -1  -3 103.368 44.1222   1
  19   1  -3-6.10093 33.1992   1
 -19  -1   3 48.7151 36.8702   1
 -19   1   3 12.4312 35.0101   1
  19  -1  -3-6.33467 35.6806   1
  18   1  -3 3297.47 172.114   1
 -18  -1   3 3305.21 172.072   1
 -18   1   3 3328.77 173.479   1
  18  -1  -3 3336.69 173.097   1
  17   1  -3 5984.56 265.890   1
 -17  -1   3 5476.91 258.506   1
 -17   1   3 5792.32 263.063   1
  17  -1  -3 6146.42 266.071   1
  16   1  -3 1447.89 98.3770   1
 -16   1   3 1538.08 101.248   1
  16  -1  -3 1421.63 98.6709   1
  15   1  -3 1139.95 82.4122   1
 -15  -1   3 1185.53 82.9398   1
 -15   1   3 1114.22 82.6859   1
  15  -1  -3 1217.57 83.3601   1
 -14   1   3 2423.91 130.609   1
 -13  -1   3 3293.67 159.104   1
  13  -1  -3 3283.42 159.482   1
 -12   1   3 33.5490 24.1454   1
 -12  -1   3 33.2739 23.6915   1
  12  -1  -3-17.4682 24.3280   1
  12   1  -3 16.5143 21.9307   1
  11   1  -3 7339.39 312.743   1
 -11   1   3 8194.02 316.720   1
  11  -1  -3 7852.94 317.108   1
  10   1  -3 8196.36 322.460   1
  10  -1  -3 8539.25 329.127   1
 -10  -1   3 7858.22 321.525   1
 -10   1   3 7852.58 318.548   1
  -9  -1   3 8899.40 332.962   1
  -9   1   3 7974.04 330.913   1
   9  -1  -3 8906.23 336.179   1
   9   1  -3 8178.04 330.994   1
  -8  -1   3 22955.7 868.514   1
   8   1  -3 24333.6 870.417   1
   7   1  -3 35973.1 1195.53   1
  -7   1   3 38790.4 1198.85   1
  -7  -1   3 27846.7 1188.59   1
   7  -1  -3 31188.1 1197.19   1
   6   1  -3 360.295 27.1519   1
  -6   1   3 296.482 29.4613   1
   6  -1  -3 331.362 29.8692   1
  -6  -1   3 365.571 27.1672   1
   5   1  -3 27049.6 915.498   1
  -5   1   3 24577.8 918.929   1
  -5  -1   3 23080.0 913.765   1
   5  -1  -3 27194.2 920.311   1
   4  -1  -3 134707. 5135.73   1
   4   1  -3 146872. 5129.82   1
  -4  -1   3 145609. 5129.90   1
  -4   1   3 142345. 5135.83   1
  -3   1   3 234584. 8870.09   1
   3  -1  -3 260647. 8869.07   1
  -2   1   3 48299.6 1769.02   1
   2  -1  -3 50327.2 1769.62   1
   1  -1  -3 3692.23 173.276   1
   1   1  -3 4250.99 168.008   1
  -1   1   3 4678.99 172.739   1
  -1  -1   3 5246.00 169.474   1
   0  -1  -3 255096. 7270.96   1
   0   1   3 246633. 7271.12   1
   0  -1   3 247029. 7269.30   1
  -1   1  -3 152755. 5618.16   1
  -1  -1  -3 157262. 5621.35   1
   1  -1   3 155489. 5619.62   1
   1   1   3 163212. 5620.79   1
  -2   1  -3 156197. 5390.09   1
  -2  -1  -3 145084. 5391.48   1
   2  -1   3 147979. 5391.33   1
   2   1   3 152013. 5390.67   1
  -3   1  -3 111.765 24.3936   1
   3  -1   3 116.502 24.4004   1
  -4   1  -3 11323.8 440.210   1
  -4  -1  -3 11388.9 440.448   1
   4  -1   3 12383.9 442.586   1
   4   1   3 11095.9 438.624   1
  -5   1  -3 9299.84 363.524   1
  -5  -1  -3 9244.33 363.531   1
   5  -1   3 9492.42 363.982   1
   5   1   3 9065.74 363.728   1
  -6   1  -3 16634.8 613.864   1
  -6  -1  -3 15196.1 610.262   1
   6  -1   3 16120.1 613.093   1
   6   1   3 16733.3 616.441   1
  -7   1  -3 907.208 66.1587   1
  -7  -1  -3 1019.67 67.7956   1
   7  -1   3 993.753 68.4282   1
   7   1   3 1061.97 70.7323   1
  -8   1  -3 638.011 55.7413   1
  -8  -1  -3 500.284 52.4823   1
   8  -1   3 557.581 52.8173   1
   8   1   3 581.114 54.9048   1
  -9   1  -3 17879.1 668.320   1
  -9  -1  -3 17899.9 665.669   1
   9   1   3 18457.2 670.568   1
 -10   1  -3 3527.25 156.448   1
 -10  -1  -3 3214.26 151.821   1
  10  -1   3 3165.25 153.163   1
 -11   1  -3 555.748 56.6359   1
 -11  -1  -3 511.709 55.3665   1
  11  -1   3 472.599 53.5734   1
  11   1   3 646.598 64.1368   1
 -12  -1  -3 152.725 42.7229   1
 -12   1  -3 218.836 44.9079   1
  12  -1   3 278.382 48.8298   1
  12   1   3 261.005 47.0718   1
 -13   1  -3 2411.02 133.812   1
 -13  -1  -3 2469.88 134.173   1
  13  -1   3 2346.58 134.033   1
  13   1   3 1968.78 124.903   1
 -14  -1  -3 1637.95 109.814   1
  14   1   3 1608.70 107.500   1
 -15  -1  -3 1397.36 98.8038   1
 -15   1  -3 1449.84 106.734   1
  15   1   3 1421.87 99.9154   1
  15  -1   3 1495.07 104.377   1
 -16   1  -3 207.275 49.5336   1
 -16  -1  -3 231.751 46.7697   1
  16  -1   3 263.441 52.3013   1
  16   1   3 165.842 42.5820   1
 -17   1  -3 2745.23 158.324   1
 -17  -1  -3 3084.71 163.057   1
  17   1   3 2870.80 157.910   1
  17  -1   3 2871.70 159.874   1
 -18   1  -3 65.9687 38.7711   1
 -18  -1  -3-32.3160 37.5959   1
  18  -1   3-13.1142 35.2514   1
  18   1   3 6.31987 35.1971   1
 -19  -1  -3 45.8336 41.1468   1
  19  -1   3 34.2550 39.8600   1
  19   1   3-6.43342 35.0151   1
 -20  -1  -3-39.6898 41.1994   1
 -20   1  -3 52.0402 41.2448   1
  20   1   3 71.1695 44.4739   1
 -21   1  -3 479.500 66.7175   1
 -21  -1  -3 602.124 69.3214   1
  21   1   3 454.748 64.3817   1
  21  -1   3 614.479 70.4809   1
 -22   1  -3 90.0066 45.0106   1
 -22  -1  -3 122.808 42.2202   1
  22   1   3 83.7595 44.4544   1
  22  -1   3 145.128 49.5715   1
 -23  -1  -3-25.1174 42.1818   1
  23  -1   3 24.6654 39.7723   1
  23   1   3 57.7668 48.5051   1
 -24   1  -3 224.166 51.2936   1
 -24  -1  -3 247.383 49.8806   1
  24  -1   3 79.5748 44.0018   1
  24   1   3 119.127 48.3166   1
  26  -2  -3-32.9601 44.6372   1
 -25   2   3 84.6755 43.4520   1
  25  -2  -3 74.9538 47.9065   1
  25   2  -3 6.69822 40.9901   1
 -24  -2   3-26.3653 38.3457   1
  24   2  -3-6.75597 42.0711   1
 -23   2   3 632.079 70.0704   1
 -23  -2   3 442.854 62.6808   1
  23   2  -3 531.349 67.9397   1
 -22   2   3 2915.30 159.970   1
  22  -2  -3 2582.81 154.183   1
 -21   2   3 1588.59 109.884   1
 -21  -2   3 1711.13 109.723   1
  21   2  -3 1402.31 103.620   1
  21  -2  -3 1493.53 108.314   1
 -20   2   3 379.209 55.6820   1
 -20  -2   3 572.141 62.8502   1
  20  -2  -3 362.773 57.9039   1
  20   2  -3 453.904 58.3790   1
 -19   2   3 856.431 77.4466   1
 -19  -2   3 844.647 73.9984   1
  19  -2  -3 789.464 73.9991   1
  19   2  -3 787.540 73.7577   1
 -18  -2   3 1537.57 104.098   1
  18   2  -3 1578.39 103.706   1
 -17   2   3 836.787 75.5210   1
 -17  -2   3 848.504 72.7133   1
  17  -2  -3 910.047 77.6746   1
  17   2  -3 1014.89 77.5972   1
 -16   2   3 5.66381 32.6302   1
 -16  -2   3 85.5418 34.2136   1
  16  -2  -3 16.7639 31.8503   1
  16   2  -3 47.0786 31.7007   1
 -15   2   3 69.3419 34.3010   1
 -15  -2   3 130.366 33.0813   1
  15   2  -3 105.224 36.6153   1
 -14   2   3 9250.78 371.145   1
  14  -2  -3 8696.85 369.737   1
 -13   2   3 2724.37 143.016   1
 -13  -2   3 2982.21 143.944   1
  13  -2  -3 2852.61 148.324   1
  13   2  -3 2996.08 145.477   1
 -12   2   3 46991.8 1719.48   1
  12  -2  -3 48495.6 1727.60   1
 -12  -2   3 45782.0 1716.26   1
 -11   2   3 4412.66 201.988   1
 -11  -2   3 4356.67 198.129   1
  11   2  -3 4691.48 200.368   1
 -10   2   3 48096.1 1760.18   1
  10   2  -3 48107.6 1756.23   1
 -10  -2   3 48213.0 1754.87   1
  10  -2  -3 48651.3 1762.18   1
  -9  -2   3 12265.7 485.340   1
   9  -2  -3 12786.3 491.880   1
  -9   2   3 12689.1 490.384   1
   9   2  -3 13426.6 486.007   1
  -8  -2   3 52426.6 1866.17   1
   8  -2  -3 52601.0 1874.37   1
   8   2  -3 51681.9 1865.03   1
  -8   2   3 49559.7 1869.53   1
  -7  -2   3 1471.46 77.0298   1
   7   2  -3 1721.01 77.4834   1
   6  -2  -3 32199.0 1056.91   1
   6   2  -3 29005.4 1047.92   1
  -6   2   3 31889.6 1056.82   1
   5  -2  -3 46408.6 1678.60   1
  -5   2   3 47125.8 1677.81   1
  -5  -2   3 47101.1 1671.28   1
   5   2  -3 45406.2 1670.66   1
   4  -2  -3 4971.29 197.090   1
  -4  -2   3 5394.07 189.475   1
  -4   2   3 4957.25 196.607   1
   4   2  -3 4739.53 188.601   1
  -3  -2   3 9498.25 338.629   1
   3   2  -3 9593.80 337.852   1
  -3   2   3 9624.97 348.282   1
   2  -2  -3 41185.3 1498.27   1
   2   2  -3 41420.6 1490.57   1
  -2  -2   3 41258.6 1490.53   1
  -2   2   3 42657.2 1498.34   1
   1  -2  -3 10048.2 360.816   1
   1   2  -3 9395.73 354.595   1
  -1  -2   3 9532.54 354.724   1
  -1   2   3 9729.70 360.803   1
   0   2  -3 41492.0 1565.92   1
   0  -2   3 43986.9 1564.98   1
   0   2   3 44396.1 1569.12   1
   0  -2  -3 44184.5 1569.61   1
  -1   2  -3 21866.0 796.466   1
  -1  -2  -3 21968.6 798.949   1
   1   2   3 20814.8 798.492   1
   1  -2   3 22530.5 797.830   1
  -2  -2  -3 136504. 5084.26   1
   2   2   3 140227. 5084.07   1
   2  -2   3 139548. 5082.44   1
  -2   2  -3 150418. 5082.94   1
  -4   2  -3 10660.8 393.812   1
   4   2   3 10640.7 394.697   1
   4  -2   3 10324.2 395.380   1
  -5   2  -3 31196.9 1184.65   1
  -5  -2  -3 30951.7 1187.43   1
   5   2   3 32597.6 1188.20   1
  -6   2  -3 17124.8 656.016   1
  -6  -2  -3 17482.3 657.472   1
   6   2   3 18047.9 658.176   1
   6  -2   3 16797.8 659.705   1
  -7   2  -3 5094.56 214.048   1
  -7  -2  -3 4525.52 213.080   1
   7   2   3 5010.51 212.436   1
   7  -2   3 4727.30 212.365   1
  -8   2  -3 23970.9 898.344   1
  -8  -2  -3 24794.2 899.324   1
   8   2   3 23977.1 898.052   1
   8  -2   3 22991.6 898.071   1
   9   2   3 3181.46 159.110   1
  -9  -2  -3 3483.31 163.064   1
 -10   2  -3 17230.8 658.719   1
 -10  -2  -3 17535.1 656.660   1
  10   2   3 16474.1 654.210   1
  10  -2   3 16725.9 656.352   1
 -11   2  -3 8926.36 367.053   1
 -11  -2  -3 9015.38 367.315   1
  11   2   3 8748.94 363.307   1
  11  -2   3 8457.54 365.768   1
 -12   2  -3 3135.01 161.233   1
 -12  -2  -3 3222.81 161.078   1
  12   2   3 2871.08 155.666   1
  12  -2   3 2906.18 155.716   1
 -13   2  -3 1565.16 104.705   1
 -13  -2  -3 1583.87 105.490   1
  13   2   3 1638.88 105.080   1
  13  -2   3 1722.99 108.511   1
 -15   2  -3 4858.39 235.002   1
 -15  -2  -3 5097.71 234.268   1
  15   2   3 4916.38 231.027   1
  15  -2   3 4713.98 232.963   1
 -16   2  -3 210.761 48.8434   1
 -16  -2  -3 171.811 46.5712   1
  16   2   3 261.884 49.4067   1
  16  -2   3 196.207 52.0583   1
 -17   2  -3-13.1686 41.0054   1
  17   2   3 44.7010 39.7700   1
  17  -2   3 32.9047 39.4665   1
  18  -2   3 1693.78 115.651   1
 -18   2  -3 1848.73 118.686   1
 -18  -2  -3 1698.14 115.015   1
 -19   2  -3 80.7145 41.6389   1
 -19  -2  -3 77.9476 42.7312   1
  19   2   3 123.989 46.6157   1
  19  -2   3 99.4344 42.1579   1
  20   2   3 949.536 84.0878   1
 -20  -2  -3 748.241 77.1666   1
 -21   2  -3 269.555 53.5623   1
 -21  -2  -3 329.735 56.6083   1
  21   2   3 242.464 56.5524   1
  21  -2   3 335.618 56.4915   1
  22   2   3-45.2733 43.4516   1
 -22  -2  -3 103.224 46.6051   1
  23  -2   3 50.3633 43.6451   1
  23   2   3 107.660 42.9276   1
 -23  -2  -3 63.6972 41.8305   1
 -23   2  -3 25.0697 41.8281   1
  24  -2   3 289.622 57.4273   1
  24   2   3 412.056 64.0007   1
 -24  -2  -3 330.441 56.8849   1
 -24   2  -3 425.316 61.9374   1
 -26   3   3 166.748 49.1072   1
  26  -3  -3 130.238 53.5525   1
 -25   3   3-53.9030 46.3095   1
  25  -3  -3 20.0812 44.2567   1
 -24   3   3 6.78690 41.0915   1
 -24  -3   3 46.9377 39.4095   1
  24   3  -3-6.73840 41.9582   1
  24  -3  -3-20.2484 44.9797   1
  23   3  -3 2164.65 134.478   1
  23  -3  -3 2324.61 139.979   1
 -23   3   3 2385.60 138.456   1
 -23  -3   3 2018.82 131.844   1
 -22   3   3 4124.63 209.563   1
  22  -3  -3 4338.36 213.945   1
  21   3  -3-32.3057 40.5962   1
 -21  -3   3 19.2884 38.1720   1
 -20   3   3 369.671 55.8122   1
 -20  -3   3 350.123 54.1582   1
  20   3  -3 354.826 56.3754   1
  20  -3  -3 301.473 53.6311   1
 -19   3   3 1292.72 95.8270   1
 -19  -3   3 1128.33 87.1717   1
  19   3  -3 1239.58 91.9299   1
  19  -3  -3 1018.76 86.9456   1
 -18   3   3 30.9839 34.5256   1
 -18  -3   3 34.9137 34.2133   1
  18   3  -3 47.3916 37.5638   1
  18  -3  -3-6.11458 37.0334   1
 -17   3   3 17885.4 715.869   1
 -17  -3   3 18909.9 713.957   1
  17   3  -3 18798.3 712.161   1
  17  -3  -3 17837.3 713.288   1
 -16   3   3 269.328 47.4324   1
 -16  -3   3 237.175 43.5441   1
  16   3  -3 112.763 37.0652   1
  16  -3  -3 212.987 46.3680   1
 -15   3   3 115.566 36.3930   1
 -15  -3   3 168.218 38.3178   1
  15   3  -3 147.204 38.3956   1
  15  -3  -3 74.7700 37.6873   1
  14  -3  -3 17581.6 685.168   1
 -13   3   3 9365.01 394.583   1
 -13  -3   3 9980.31 393.465   1
  13   3  -3 9879.45 393.561   1
  13  -3  -3 9925.13 400.175   1
 -12   3   3 18714.0 689.618   1
  12  -3  -3 17012.4 686.830   1
 -12  -3   3 17910.6 682.400   1
  12   3  -3 18315.9 684.115   1
  11  -3  -3 147.949 31.2753   1
 -11   3   3 178.685 32.4220   1
 -11  -3   3 139.984 30.9572   1
 -10   3   3 128.573 28.7008   1
  10  -3  -3 70.4289 25.7648   1
 -10  -3   3 120.700 25.2287   1
  10   3  -3 50.4925 22.3097   1
  -9   3   3 220.211 31.2077   1
   9  -3  -3 232.615 31.8725   1
  -9  -3   3 182.544 31.0993   1
   9   3  -3 262.212 30.3624   1
  -8   3   3 3209.75 149.523   1
   8  -3  -3 3468.88 152.496   1
  -7   3   3 55862.5 2050.57   1
   7   3  -3 57469.4 2043.93   1
  -7  -3   3 57053.2 2043.95   1
   7  -3  -3 55660.3 2052.49   1
  -6   3   3 9403.43 359.704   1
  -6  -3   3 9572.38 352.694   1
   6  -3  -3 9787.56 363.088   1
   6   3  -3 8797.12 351.256   1
  -5  -3   3 7183.89 290.311   1
   5   3  -3 8157.86 290.797   1
   4   3  -3 3284.65 128.592   1
  -4   3   3 3284.59 136.896   1
  -4  -3   3 3320.11 129.327   1
   3  -3  -3 88655.5 3214.50   1
  -3   3   3 88749.8 3213.82   1
   3   3  -3 91069.5 3205.27   1
  -3  -3   3 88662.2 3205.62   1
  -2  -3   3 5367.20 201.308   1
   2   3  -3 5124.76 201.180   1
  -2   3   3 5257.64 207.730   1
   2  -3  -3 5236.04 208.243   1
  -1  -3   3 3189.30 126.531   1
   1  -3  -3 3175.45 133.168   1
  -1   3   3 2858.33 129.459   1
   1   3  -3 3146.73 125.746   1
   0  -3  -3 92457.1 3248.59   1
   0   3   3 88365.0 3248.41   1
   0  -3   3 94183.0 3244.82   1
   0   3  -3 86930.7 3242.22   1
  -1  -3  -3 19964.0 777.294   1
   1   3   3 20135.4 777.542   1
   1  -3   3 22177.9 776.753   1
  -1   3  -3 22055.0 775.365   1
  -3  -3  -3 13242.3 507.729   1
  -3   3  -3 12719.6 506.488   1
   3  -3   3 13899.4 509.485   1
   3   3   3 13842.7 508.553   1
   4   3   3 915.149 60.5443   1
   4  -3   3 983.392 60.2890   1
  -4  -3  -3 836.723 59.1999   1
  -4   3  -3 764.769 55.9992   1
  -5   3  -3 4825.00 213.509   1
  -5  -3  -3 5305.82 216.405   1
   5  -3   3 4988.26 215.490   1
   5   3   3 5150.28 214.731   1
  -6   3  -3 14203.3 527.905   1
  -6  -3  -3 12514.5 526.687   1
   6  -3   3 14233.3 532.083   1
   6   3   3 13992.2 529.619   1
  -7   3  -3 61027.5 2311.43   1
  -7  -3  -3 63782.9 2311.79   1
   7  -3   3 67338.7 2316.91   1
   7   3   3 62624.4 2311.37   1
  -8   3  -3 17207.3 671.877   1
  -8  -3  -3 17401.8 677.796   1
   8   3   3 16932.0 676.826   1
 -10   3  -3 16066.8 605.963   1
 -10  -3  -3 14427.2 600.288   1
  10  -3   3 15925.8 608.884   1
  10   3   3 15715.0 604.965   1
 -11   3  -3 1939.92 115.836   1
 -11  -3  -3 2005.53 116.548   1
  11  -3   3 1851.36 115.683   1
  11   3   3 2097.81 118.261   1
 -12   3  -3 3614.82 182.270   1
 -12  -3  -3 3752.00 182.157   1
  12  -3   3 3519.37 179.420   1
  12   3   3 3611.86 181.663   1
 -13   3  -3 5193.77 246.710   1
 -13  -3  -3 5293.90 243.166   1
  13  -3   3 5512.07 245.273   1
  13   3   3 5042.09 241.434   1
 -14   3  -3 8392.65 361.973   1
  14  -3   3 8493.08 359.800   1
 -15   3  -3 1568.11 105.276   1
 -15  -3  -3 1421.12 100.772   1
  15  -3   3 1199.48 95.9931   1
  15   3   3 1412.09 100.619   1
 -16   3  -3 7431.20 317.730   1
 -16  -3  -3 6611.40 310.719   1
  16  -3   3 7004.55 313.355   1
  16   3   3 7334.34 315.752   1
 -17   3  -3 1625.21 110.953   1
 -17  -3  -3 1493.18 104.757   1
  17  -3   3 1558.52 108.689   1
  17   3   3 1334.11 101.936   1
 -18   3  -3 817.258 78.8934   1
 -18  -3  -3 958.840 79.6466   1
  18  -3   3 677.927 73.7923   1
  18   3   3 798.662 77.3430   1
 -19  -3  -3 980.267 88.9439   1
 -19   3  -3 1158.26 94.5150   1
  19  -3   3 1023.82 89.4968   1
  19   3   3 926.322 89.1481   1
 -20  -3  -3 150.539 46.1661   1
  20  -3   3 239.242 49.4451   1
  20   3   3 189.159 47.9269   1
 -21   3  -3-6.67251 37.1749   1
 -21  -3  -3 13.0349 41.3255   1
  21   3   3 85.1138 43.6432   1
 -22   3  -3-58.6016 47.3456   1
 -22  -3  -3 32.3215 42.3907   1
  22  -3   3-19.4154 41.7385   1
  22   3   3 6.46513 46.6955   1
 -23   3  -3 6.07234 38.8729   1
 -23  -3  -3 70.5594 42.4476   1
  23  -3   3 46.1879 44.7034   1
  23   3   3 95.0439 46.1099   1
 -24   3  -3 814.612 79.3856   1
 -24  -3  -3 1057.28 88.1722   1
  24  -3   3 1184.89 91.7859   1
  24   3   3 1040.77 87.5607   1
 -26   4   3 442.776 64.7018   1
  26  -4  -3 380.490 64.9565   1
 -24   4   3 53.5028 40.5851   1
  24  -4  -3 162.144 52.3689   1
  24   4  -3 26.6047 39.9754   1
 -23   4   3 366.222 57.3140   1
 -23  -4   3 232.022 52.1693   1
  23  -4  -3 287.957 54.2381   1
  23   4  -3 374.993 57.9852   1
 -22   4   3 985.353 85.8185   1
  22  -4  -3 988.279 86.8097   1
 -21   4   3 139.010 47.2612   1
 -21  -4   3 85.0560 37.7882   1
  21  -4  -3 52.0672 43.4839   1
  21   4  -3 77.5552 41.7957   1
 -20   4   3 209.812 49.1039   1
 -20  -4   3 248.071 48.8487   1
  20  -4  -3 238.717 51.2802   1
  20   4  -3 82.4832 42.5080   1
 -19   4   3 44.9533 36.2610   1
 -19  -4   3 24.6657 35.9619   1
  19  -4  -3 139.897 44.7431   1
  19   4  -3 86.3007 38.1196   1
 -18   4   3 2137.21 130.000   1
 -18  -4   3 2192.55 129.647   1
  18  -4  -3 2195.62 133.252   1
  18   4  -3 2146.05 128.400   1
 -17  -4   3 256.743 46.9250   1
  17   4  -3 349.806 52.5024   1
 -16   4   3 4437.01 203.911   1
 -16  -4   3 4568.58 208.064   1
  16   4  -3 3988.74 203.029   1
 -15   4   3 4429.26 210.748   1
 -15  -4   3 4496.90 207.126   1
  15  -4  -3 4431.89 213.060   1
  15   4  -3 4386.26 206.123   1
 -14   4   3 3828.44 185.634   1
  14  -4  -3 3970.30 191.664   1
 -13   4   3 23685.4 877.648   1
  13   4  -3 24216.9 874.109   1
  13  -4  -3 21125.2 872.396   1
 -13  -4   3 23549.6 872.755   1
  12   4  -3 15776.1 597.318   1
 -12  -4   3 15266.1 596.210   1
 -11  -4   3 6273.96 254.981   1
 -11   4   3 6034.03 258.214   1
  11   4  -3 5780.76 251.930   1
  11  -4  -3 6116.47 262.369   1
  10  -4  -3 851.169 63.0891   1
 -10  -4   3 826.446 59.2944   1
 -10   4   3 935.146 65.9921   1
  -9  -4   3 30706.2 1115.34   1
   9  -4  -3 29330.7 1121.23   1
   9   4  -3 30961.2 1115.39   1
  -9   4   3 30112.5 1121.79   1
  -8  -4   3 35786.0 1303.25   1
   8  -4  -3 34712.0 1310.96   1
  -8   4   3 35038.7 1310.85   1
   8   4  -3 36845.8 1303.01   1
   7  -4  -3 39266.5 1402.87   1
  -7   4   3 37351.8 1398.58   1
   6  -4  -3 2940.60 128.187   1
  -6   4   3 2687.12 124.532   1
   6   4  -3 2504.36 117.633   1
  -6  -4   3 2696.06 119.139   1
   5  -4  -3 51617.9 1843.54   1
  -5  -4   3 50348.8 1834.75   1
   5   4  -3 50820.7 1833.20   1
  -5   4   3 50552.3 1841.78   1
  -4  -4   3 1361.18 68.6232   1
  -4   4   3 1487.29 74.9299   1
   4   4  -3 1311.60 65.0080   1
   4  -4  -3 1227.98 71.6820   1
  -3  -4   3 8009.59 304.105   1
   3   4  -3 7943.46 303.601   1
   2   4  -3 42807.6 1564.72   1
  -2  -4   3 43793.8 1565.10   1
   1   4  -3 2609.74 112.844   1
  -1  -4   3 2567.80 112.644   1
   0   4  -3 63485.3 2282.76   1
   0  -4   3 69342.8 2285.20   1
   1   4   3 204775. 7070.67   1
  -1  -4  -3 189413. 7072.04   1
  -2  -4  -3 15970.8 580.360   1
   2   4   3 15527.1 579.528   1
   2  -4   3 16287.3 579.352   1
  -3  -4  -3 3334.22 153.666   1
   3   4   3 3773.73 156.363   1
  -3   4  -3 3155.54 150.491   1
   3  -4   3 3492.69 153.298   1
  -4  -4  -3 2998.08 146.789   1
   4   4   3 3181.49 146.069   1
  -4   4  -3 3251.45 147.225   1
   4  -4   3 3344.96 148.847   1
  -5  -4  -3 352.468 42.8314   1
   5   4   3 424.402 45.0617   1
   5  -4   3 409.587 43.4778   1
  -6  -4  -3 432.167 46.1846   1
   6   4   3 421.812 45.5914   1
   6  -4   3 467.070 47.2190   1
  -6   4  -3 396.739 45.3017   1
   7   4   3 75768.3 2825.95   1
  -7  -4  -3 82079.2 2829.92   1
   7  -4   3 79608.2 2829.82   1
  -7   4  -3 74779.3 2826.39   1
   8   4   3 2654.68 141.221   1
  -8  -4  -3 3029.20 146.242   1
   9   4   3 59755.8 2017.41   1
  -9  -4  -3 50095.8 2010.35   1
   9  -4   3 57985.3 2022.06   1
  -9   4  -3 53310.5 2015.40   1
  10   4   3 4564.06 202.351   1
 -10  -4  -3 4502.48 202.278   1
  10  -4   3 4279.47 206.551   1
  11   4   3 12628.3 529.407   1
 -11  -4  -3 13611.5 533.170   1
  11  -4   3 14121.2 538.885   1
 -11   4  -3 13375.5 532.358   1
  12   4   3 5580.70 250.885   1
 -12  -4  -3 5827.73 252.690   1
  12  -4   3 5492.55 254.054   1
 -12   4  -3 5173.34 249.916   1
  13   4   3 300.318 48.2209   1
 -13  -4  -3 263.424 47.1874   1
  14   4   3 1080.47 91.1669   1
 -14  -4  -3 1436.20 98.3724   1
  14  -4   3 1326.32 95.5495   1
 -14   4  -3 1428.47 100.614   1
  15   4   3 15322.6 602.283   1
 -15  -4  -3 14935.8 601.100   1
  15  -4   3 15583.9 604.497   1
 -15   4  -3 14689.5 602.902   1
  16   4   3 120.828 44.1475   1
 -16  -4  -3 31.6117 36.9183   1
  16  -4   3 140.524 47.7761   1
 -16   4  -3 78.0325 43.4551   1
  17   4   3 4859.07 238.643   1
 -17  -4  -3 5241.00 242.392   1
  18   4   3 792.781 77.8562   1
 -18  -4  -3 874.122 79.0674   1
  18  -4   3 978.292 82.6237   1
 -18   4  -3 700.285 72.8876   1
  19   4   3 19.5347 41.6394   1
 -19  -4  -3 13.1900 40.6930   1
  19  -4   3 6.69729 42.4562   1
 -19   4  -3 19.8341 42.2775   1
  20  -4   3 956.931 85.5016   1
 -20   4  -3 782.776 78.0686   1
  21   4   3 615.125 69.5530   1
 -21  -4  -3 558.453 68.1518   1
  21  -4   3 581.280 69.9875   1
 -21   4  -3 591.258 68.3342   1
  22  -4   3 51.9849 46.6468   1
 -22   4  -3 268.593 56.9172   1
  23   4   3 69.3697 49.7865   1
 -23  -4  -3 123.549 48.6454   1
  24   4   3-43.2755 43.7453   1
 -24   4  -3-42.8069 43.5753   1
  24  -4   3 24.7966 42.9287   1
 -24  -4  -3-38.0782 43.6235   1
 -26   5   3-32.1739 41.5244   1
  26  -5  -3-52.2334 45.2287   1
 -25   5   3 1212.62 95.9797   1
  25  -5  -3 1219.14 98.2363   1
 -24   5   3 363.887 58.4696   1
  24  -5  -3 317.960 58.8011   1
 -23  -5   3 758.348 78.6746   1
  23   5  -3 923.285 83.9293   1
 -23   5   3 946.064 83.6252   1
  23  -5  -3 833.847 83.8815   1
 -22   5   3-40.0998 41.6146   1
 -22  -5   3 6.73407 37.0754   1
  22  -5  -3 6.56212 39.7301   1
  22   5  -3 13.2284 37.2527   1
 -21   5   3 525.265 66.9225   1
 -21  -5   3 598.819 68.3489   1
  21  -5  -3 393.746 64.4964   1
  21   5  -3 624.310 68.2500   1
 -20  -5   3 45.5796 37.4935   1
  20   5  -3 12.7248 37.4072   1
 -19   5   3 359.038 56.9812   1
 -19  -5   3 451.435 60.3909   1
  19  -5  -3 312.252 55.3526   1
  19   5  -3 346.482 55.5401   1
 -18   5   3 1605.63 112.463   1
 -18  -5   3 1785.04 114.506   1
  18  -5  -3 1830.51 119.321   1
  18   5  -3 1964.07 117.862   1
 -17   5   3 4666.30 228.002   1
  17   5  -3 4772.32 228.207   1
 -17  -5   3 4963.61 231.707   1
  17  -5  -3 5430.36 244.141   1
 -16   5   3 58.7834 38.2408   1
 -16  -5   3 16.9535 32.5410   1
  16   5  -3 5.52053 32.7875   1
  16  -5  -3 24.7047 35.5619   1
  15   5  -3 4973.59 220.401   1
 -15  -5   3 4665.02 219.015   1
  15  -5  -3 4626.02 224.024   1
 -14   5   3 11470.0 477.881   1
 -14  -5   3 12752.5 477.826   1
  14   5  -3 11157.1 472.592   1
  14  -5  -3 11992.8 477.685   1
 -13  -5   3 10164.1 410.802   1
  13  -5  -3 9891.33 416.161   1
  13   5  -3 10392.0 410.406   1
 -13   5   3 10252.5 415.529   1
  12  -5  -3 3608.32 187.160   1
 -12   5   3 3807.07 186.563   1
  12   5  -3 4072.67 183.945   1
  11   5  -3 10853.7 439.767   1
 -11  -5   3 11619.7 442.549   1
 -10  -5   3 11320.6 430.718   1
  10  -5  -3 10212.7 435.671   1
  10   5  -3 11081.0 429.377   1
 -10   5   3 11263.5 437.959   1
   9  -5  -3 2147.83 117.380   1
  -9  -5   3 2232.88 110.383   1
  -9   5   3 2152.78 115.047   1
  -8  -5   3 75743.5 2733.38   1
   8  -5  -3 74944.3 2743.05   1
  -8   5   3 74124.6 2740.11   1
   8   5  -3 77315.3 2732.92   1
   7  -5  -3 5099.16 224.886   1
  -7   5   3 5220.62 225.276   1
   7   5  -3 5480.88 217.790   1
  -7  -5   3 5278.45 217.729   1
  -6   5   3 478.506 43.3275   1
   6  -5  -3 428.151 44.4793   1
  -5   5   3 193.769 28.5171   1
   5  -5  -3 226.210 30.1560   1
   4  -5  -3 27323.4 1017.02   1
  -4   5   3 27685.7 1017.45   1
   4   5  -3 28113.6 1008.53   1
  -4  -5   3 27079.1 1008.83   1
   3  -5  -3 782.253 55.2987   1
  -3   5   3 848.373 56.3677   1
   3   5  -3 817.641 50.1766   1
  -3  -5   3 753.618 50.7696   1
  -2   5   3 170881. 6073.02   1
   2  -5  -3 167550. 6073.28   1
  -1   5   3 41237.9 1500.02   1
   1  -5  -3 41052.2 1501.42   1
   0  -5   3 130692. 4746.11   1
   0   5   3 128798. 4748.95   1
   0   5  -3 134428. 4745.23   1
   0  -5  -3 134707. 4751.07   1
   1  -5   3 34146.7 1276.76   1
  -1  -5  -3 34076.7 1280.32   1
  -1   5  -3 37105.5 1279.14   1
   1   5   3 34409.4 1279.42   1
  -2  -5  -3 2372.86 118.357   1
   2   5   3 2504.19 118.962   1
   2  -5   3 2377.00 116.762   1
  -2   5  -3 2467.04 116.876   1
  -3  -5  -3 1658.41 88.1066   1
   3   5   3 1442.13 84.8965   1
   3  -5   3 1631.71 87.7429   1
  -3   5  -3 1371.00 80.8328   1
  -4  -5  -3 472.153 46.4604   1
   4   5   3 521.594 46.3516   1
   4  -5   3 482.254 46.4767   1
  -4   5  -3 440.025 46.4631   1
  -5  -5  -3 256.037 38.7249   1
   5   5   3 293.319 38.6993   1
   5  -5   3 324.728 38.5424   1
  -5   5  -3 336.642 40.0280   1
  -6  -5  -3 89579.8 3414.65   1
   6  -5   3 99347.7 3419.57   1
   6   5   3 92958.2 3413.48   1
  -6   5  -3 96216.0 3413.79   1
   7   5   3 297.763 41.0339   1
  -7   5  -3 372.395 44.5242   1
   7  -5   3 279.930 43.2983   1
  -7  -5  -3 347.370 43.4354   1
   8  -5   3 27822.8 1085.31   1
  -8   5  -3 30264.5 1087.80   1
  -9  -5  -3 662.398 61.6160   1
  -9   5  -3 628.674 59.8206   1
   9   5   3 674.358 61.2059   1
   9  -5   3 553.029 58.5540   1
 -10  -5  -3 20175.3 734.567   1
 -10   5  -3 19019.9 729.363   1
  10  -5   3 20481.5 739.007   1
 -11  -5  -3 4546.85 211.861   1
 -11   5  -3 4071.98 205.878   1
  11  -5   3 4606.12 215.095   1
  11   5   3 4378.54 208.379   1
  12   5   3 6619.80 276.154   1
 -12  -5  -3 5868.17 271.870   1
  12  -5   3 6882.37 285.013   1
 -12   5  -3 5346.34 264.003   1
  13   5   3 260.097 48.0080   1
  13  -5   3 193.105 43.8545   1
 -13   5  -3 213.271 44.7223   1
  14   5   3 151.955 43.8729   1
 -14  -5  -3 87.6148 40.6518   1
  14  -5   3 195.827 43.7716   1
 -14   5  -3 116.320 40.7647   1
  15   5   3 1986.42 128.433   1
 -15  -5  -3 2376.82 136.644   1
  15  -5   3 2127.86 132.087   1
 -15   5  -3 2349.72 136.518   1
 -16  -5  -3 3960.60 198.710   1
  16  -5   3 3509.05 193.343   1
 -16   5  -3 4041.02 199.105   1
  17  -5   3 2400.46 146.058   1
 -17   5  -3 2764.94 151.857   1
  18   5   3 4208.68 224.591   1
 -18  -5  -3 4897.31 232.962   1
  18  -5   3 4948.39 231.297   1
 -18   5  -3 4944.77 231.879   1
 -19  -5  -3 113.740 45.7294   1
  19   5   3 52.1037 42.8085   1
  20   5   3 2533.48 154.698   1
 -20   5  -3 3160.59 163.122   1
  20  -5   3 2995.18 161.397   1
 -20  -5  -3 2778.48 158.810   1
 -21  -5  -3 1549.91 108.602   1
  21  -5   3 1484.40 106.558   1
  21   5   3 1373.29 106.705   1
  22   5   3 89.9267 47.3360   1
 -22  -5  -3 25.8391 42.3736   1
  22  -5   3 6.49210 43.6195   1
 -22   5  -3-6.43413 43.5665   1
  23   5   3 252.161 58.2220   1
 -23  -5  -3 195.907 48.0451   1
  23  -5   3 214.282 50.2005   1
 -23   5  -3 184.977 45.7427   1
  24   5   3 24.5974 46.1982   1
 -24  -5  -3 49.5353 41.9344   1
 -26   6   3 494.749 67.3953   1
  26  -6  -3 501.681 69.1232   1
 -25   6   3 19.4687 41.1421   1
  25  -6  -3 19.3965 45.7458   1
 -24   6   3 2149.96 128.598   1
  24  -6  -3 1672.22 120.043   1
 -23   6   3 915.360 82.6700   1
  23  -6  -3 698.192 75.4055   1
 -22  -6   3 2118.76 129.783   1
  22  -6  -3 2020.10 133.639   1
  22   6  -3 1939.63 125.690   1
  21   6  -3 401.720 57.4515   1
 -21  -6   3 467.484 61.3831   1
  21  -6  -3 480.940 64.2107   1
 -21   6   3 322.512 57.2424   1
  20  -6  -3 2366.44 140.339   1
  20   6  -3 2178.40 134.147   1
 -20  -6   3 2247.76 136.387   1
 -20   6   3 2330.54 137.877   1
  19  -6  -3 986.873 86.0197   1
  19   6  -3 860.823 78.3044   1
 -19   6   3 956.978 81.2488   1
 -19  -6   3 966.739 82.8927   1
  18  -6  -3 282.017 58.6980   1
 -18   6   3 234.103 48.3955   1
  17   6  -3 1642.96 109.608   1
 -17  -6   3 1889.10 116.133   1
 -17   6   3 1872.06 116.847   1
 -16  -6   3 9408.91 389.968   1
  16   6  -3 9320.92 387.689   1
  16  -6  -3 9300.45 393.114   1
 -15  -6   3 6559.79 285.795   1
  15   6  -3 6346.32 282.686   1
 -15   6   3 6815.67 291.949   1
  15  -6  -3 6453.37 289.788   1
 -14  -6   3 2335.58 128.837   1
  14   6  -3 2387.23 128.382   1
 -14   6   3 2054.44 128.125   1
  14  -6  -3 2416.06 134.818   1
 -13   6   3 420.043 54.4793   1
  13  -6  -3 506.253 57.4724   1
 -12  -6   3 228.442 40.3696   1
  12   6  -3 206.362 38.4150   1
 -12   6   3 284.318 41.5179   1
  12  -6  -3 303.989 45.4659   1
 -11  -6   3 1125.70 75.5845   1
  11   6  -3 1215.12 76.8739   1
 -11   6   3 963.756 77.0942   1
  11  -6  -3 1116.30 80.7942   1
 -10  -6   3 25390.0 918.216   1
  10   6  -3 25306.4 916.671   1
 -10   6   3 22767.1 920.036   1
  10  -6  -3 24489.6 925.170   1
  -9  -6   3 19485.7 773.490   1
   9   6  -3 19335.8 771.939   1
   9  -6  -3 21655.2 785.891   1
  -9   6   3 22686.6 784.902   1
   8  -6  -3 232.389 37.4963   1
  -8  -6   3 172.107 31.4087   1
  -8   6   3 202.834 33.6637   1
   7  -6  -3 5955.80 263.576   1
  -7  -6   3 6276.28 257.482   1
   7   6  -3 6234.37 254.970   1
  -7   6   3 6523.08 264.558   1
  -6  -6   3 1191.25 73.5462   1
  -6   6   3 1413.39 82.0224   1
   6  -6  -3 1296.84 81.4794   1
   6   6  -3 1313.51 74.4069   1
  -5  -6   3 31431.0 1150.08   1
  -5   6   3 30729.1 1156.94   1
   5  -6  -3 30866.1 1157.93   1
   5   6  -3 32105.1 1149.38   1
  -4  -6   3 10480.0 403.266   1
  -4   6   3 10789.2 415.558   1
   4  -6  -3 9723.43 411.120   1
   4   6  -3 10758.2 404.249   1
  -3  -6   3 67526.2 2351.41   1
  -3   6   3 62019.0 2358.30   1
   3  -6  -3 64177.0 2356.23   1
   3   6  -3 65491.6 2348.87   1
   2  -6  -3 18571.7 729.964   1
   2   6  -3 20450.9 724.727   1
  -2  -6   3 19362.2 723.297   1
  -2   6   3 19133.3 728.121   1
   1  -6  -3 22071.9 817.048   1
   1   6  -3 21265.8 809.355   1
  -1  -6   3 22482.5 811.865   1
  -1   6   3 21575.0 815.153   1
   0  -6  -3 77311.1 2827.21   1
   0   6  -3 80648.7 2821.32   1
   0  -6   3 77063.8 2822.22   1
   0   6   3 77226.1 2823.94   1
  -1  -6  -3 136643. 5011.69   1
   1   6   3 132443. 5009.10   1
   1  -6   3 147409. 5010.71   1
  -1   6  -3 140939. 5007.83   1
  -2  -6  -3 11486.8 432.127   1
  -2   6  -3 10136.9 425.067   1
   2  -6   3 11461.7 431.320   1
   2   6   3 10965.2 429.534   1
  -3   6  -3 4890.34 219.326   1
   3  -6   3 5479.04 222.949   1
   3   6   3 4997.66 221.320   1
  -3  -6  -3 5222.58 225.892   1
  -4   6  -3 557.280 50.3085   1
   4  -6   3 537.452 50.4696   1
   4   6   3 505.170 48.1347   1
  -4  -6  -3 436.401 46.9936   1
  -5   6  -3 35.3068 28.0014   1
   5  -6   3 57.9828 28.0494   1
   5   6   3 13.1107 25.1840   1
  -5  -6  -3 31.6128 24.8932   1
  -6   6  -3 445.835 51.5823   1
   6  -6   3 381.143 45.9563   1
   6   6   3 375.209 43.9747   1
  -6  -6  -3 366.227 44.1387   1
   7  -6   3 48606.2 1752.15   1
  -7   6  -3 46687.7 1746.52   1
  -8   6  -3 10.2650 29.8706   1
   8  -6   3 26.7582 30.8188   1
   8   6   3 19.8670 28.2989   1
  -8  -6  -3 51.4821 33.2149   1
  -9   6  -3 8644.36 382.585   1
  -9  -6  -3 9242.64 382.880   1
   9   6   3 9772.21 383.280   1
   9  -6   3 9391.45 384.311   1
 -10  -6  -3 15584.9 641.579   1
 -10   6  -3 16875.3 645.904   1
  10  -6   3 16864.0 647.214   1
  10   6   3 16693.5 642.898   1
 -11  -6  -3 4798.17 212.909   1
 -11   6  -3 3999.16 207.238   1
  11   6   3 4459.91 207.713   1
  11  -6   3 4338.39 215.177   1
 -12  -6  -3 988.614 80.9722   1
  12   6   3 980.514 80.5476   1
 -13   6  -3 228.247 46.6307   1
 -13  -6  -3 229.948 44.9314   1
  13  -6   3 405.441 64.8862   1
  13   6   3 363.476 51.5907   1
 -14   6  -3 2157.05 134.434   1
  14  -6   3 2239.47 137.738   1
  14   6   3 2446.37 136.069   1
 -15   6  -3 1959.40 126.993   1
  15  -6   3 2128.35 133.237   1
 -15  -6  -3 2237.96 132.821   1
  16   6   3 3386.31 177.314   1
 -16  -6  -3 3321.06 176.706   1
 -17  -6  -3 11757.7 472.603   1
 -17   6  -3 11759.3 474.262   1
  17  -6   3 10590.6 465.881   1
  17   6   3 11577.1 470.547   1
 -18  -6  -3 1093.47 89.9609   1
 -18   6  -3 1153.56 91.1302   1
  18  -6   3 954.909 83.9832   1
  18   6   3 1231.26 94.3714   1
 -19  -6  -3 1103.20 93.0006   1
 -19   6  -3 1171.29 93.4154   1
  19   6   3 1111.15 92.8615   1
  19  -6   3 1216.61 93.7525   1
  20  -6   3 117.488 43.6487   1
 -20   6  -3 163.836 48.4185   1
  20   6   3 90.3911 44.1888   1
 -20  -6  -3 32.7645 39.4583   1
 -21  -6  -3 1594.65 106.817   1
 -21   6  -3 1393.37 100.975   1
  21   6   3 1340.55 101.323   1
  21  -6   3 1310.19 99.6216   1
 -22   6  -3 306.228 59.4929   1
  22   6   3 151.326 48.9269   1
 -22  -6  -3 249.865 49.4007   1
 -23   6  -3 728.461 77.4397   1
  23  -6   3 691.237 75.1761   1
  24   6   3 187.029 50.0779   1
 -26   7   3 43.8567 41.7999   1
  26  -7  -3 68.6732 48.3666   1
 -25   7   3 1728.34 116.339   1
  25  -7  -3 1520.73 112.598   1
 -24   7   3 59.0319 41.2819   1
  24  -7  -3 76.8990 46.6582   1
 -23   7   3 403.350 61.1446   1
  23  -7  -3 377.792 64.1268   1
 -22   7   3 216.727 52.3729   1
  22   7  -3 284.403 56.1339   1
  22  -7  -3 193.368 52.8583   1
  21  -7  -3 2307.05 140.655   1
 -21   7   3 2357.51 139.848   1
 -20   7   3 3302.11 172.793   1
  20  -7  -3 3252.22 176.204   1
  20   7  -3 3200.47 170.018   1
 -20  -7   3 3033.95 171.456   1
 -19   7   3 2510.92 141.051   1
  19  -7  -3 2623.85 150.864   1
  19   7  -3 2090.09 136.039   1
 -19  -7   3 2229.09 137.616   1
 -18   7   3 4925.87 245.889   1
 -18  -7   3 5035.61 246.769   1
  18  -7  -3 5847.36 256.741   1
  18   7  -3 5638.87 250.405   1
 -17   7   3 330.130 53.9936   1
  17   7  -3 297.877 50.0243   1
 -17  -7   3 311.308 50.4181   1
  17  -7  -3 319.172 55.2870   1
 -16   7   3 86.0368 38.6771   1
  16   7  -3 51.9696 35.3665   1
 -16  -7   3-5.86791 33.8501   1
  16  -7  -3 125.597 41.5767   1
 -15   7   3 11886.7 483.279   1
  15   7  -3 12110.7 478.779   1
 -15  -7   3 11500.1 478.765   1
  15  -7  -3 11926.1 485.697   1
 -14   7   3 1617.24 105.350   1
  14   7  -3 1562.21 100.047   1
 -14  -7   3 1650.63 102.511   1
  14  -7  -3 1411.80 102.931   1
  13   7  -3 2336.30 121.925   1
  13  -7  -3 2030.17 124.212   1
 -13  -7   3 2164.54 120.630   1
  12  -7  -3 958.641 78.3425   1
 -12   7   3 837.343 76.2509   1
 -11   7   3 6897.07 291.936   1
  11   7  -3 6514.33 284.533   1
 -11  -7   3 6694.24 286.211   1
  11  -7  -3 6756.54 291.171   1
 -10   7   3 8146.57 344.502   1
  10   7  -3 8138.19 337.780   1
 -10  -7   3 8514.16 340.382   1
  10  -7  -3 8296.33 347.966   1
  -9   7   3 8107.37 333.254   1
  -9  -7   3 7768.22 326.320   1
   9  -7  -3 8111.26 335.519   1
   9   7  -3 8060.72 326.345   1
   8   7  -3 24923.2 960.383   1
  -8  -7   3 26809.9 963.557   1
  -7  -7   3 2259.69 113.771   1
   7  -7  -3 2145.24 117.901   1
  -7   7   3 2167.07 117.648   1
  -6  -7   3 16006.2 621.727   1
  -6   7   3 16315.7 626.405   1
   6  -7  -3 16507.7 628.597   1
   6   7  -3 16620.7 619.512   1
  -5   7   3 48035.6 1795.53   1
   5  -7  -3 48521.0 1796.30   1
   5   7  -3 50472.8 1788.60   1
  -4  -7   3 29202.6 1077.27   1
  -4   7   3 29258.7 1084.33   1
   4  -7  -3 27331.7 1081.39   1
   4   7  -3 30763.0 1077.96   1
  -3  -7   3 7474.50 293.692   1
  -3   7   3 7610.82 300.010   1
   3   7  -3 7459.59 291.537   1
   2  -7  -3 11538.1 432.394   1
   2   7  -3 10546.9 423.655   1
  -2  -7   3 10430.2 423.243   1
  -2   7   3 11210.4 430.999   1
   1  -7  -3 39508.5 1469.86   1
   1   7  -3 40895.4 1465.53   1
  -1  -7   3 40280.5 1466.39   1
  -1   7   3 39261.3 1469.60   1
   0  -7  -3 11909.7 463.475   1
   0   7  -3 11536.3 458.282   1
   0  -7   3 12332.5 461.260   1
   0   7   3 11586.5 461.975   1
  -1  -7  -3 36053.2 1376.49   1
  -1   7  -3 37777.9 1370.55   1
   1  -7   3 37034.5 1371.40   1
   1   7   3 38365.3 1375.33   1
  -2  -7  -3 29538.9 1110.93   1
   2   7   3 29440.7 1110.44   1
   2  -7   3 29374.6 1110.00   1
  -2   7  -3 31366.9 1112.45   1
  -3  -7  -3 2683.78 134.398   1
  -3   7  -3 2440.77 129.917   1
   3  -7   3 2794.95 137.128   1
   3   7   3 2744.82 134.481   1
  -4   7  -3 34455.4 1219.63   1
   4  -7   3 35161.4 1221.92   1
  -4  -7  -3 34519.4 1222.32   1
  -6   7  -3 31646.7 1153.00   1
   6  -7   3 30801.8 1152.46   1
   6   7   3 31703.5 1154.22   1
  -6  -7  -3 29411.1 1151.48   1
  -7   7  -3 8699.99 361.328   1
   7  -7   3 8248.09 357.921   1
   7   7   3 8657.01 357.770   1
  -7  -7  -3 9123.66 361.690   1
  -8   7  -3 1992.23 114.815   1
   8  -7   3 1985.80 117.627   1
   8   7   3 1907.90 112.591   1
  -8  -7  -3 1775.59 111.055   1
  -9   7  -3 3089.40 160.922   1
   9  -7   3 3094.41 164.097   1
   9   7   3 3149.02 161.261   1
  -9  -7  -3 3252.39 163.600   1
 -10   7  -3 1217.95 87.2453   1
 -10  -7  -3 1046.22 82.4369   1
  10  -7   3 1175.73 87.4702   1
  10   7   3 1088.49 84.0202   1
  11   7   3 4893.15 228.839   1
 -11  -7  -3 4783.80 229.561   1
  12  -7   3 7438.94 314.733   1
 -12   7  -3 6576.39 302.809   1
 -13   7  -3 5742.83 263.577   1
  13   7   3 5551.72 259.918   1
  13  -7   3 5851.17 267.410   1
 -14   7  -3 4673.18 223.690   1
 -14  -7  -3 4620.72 226.245   1
  14  -7   3 4884.91 238.862   1
  15   7   3 37.7518 37.0116   1
 -15  -7  -3 50.7394 41.6192   1
  16  -7   3 3583.66 188.979   1
 -16   7  -3 3602.84 186.806   1
 -17  -7  -3 1549.57 105.452   1
 -17   7  -3 1369.43 103.049   1
  17   7   3 1483.54 105.247   1
  17  -7   3 1382.29 103.782   1
 -18  -7  -3 117.272 42.2583   1
  18   7   3 135.522 43.5808   1
  19  -7   3-25.9998 43.6663   1
 -19   7  -3-19.8501 39.6816   1
 -20   7  -3 1291.61 101.504   1
  20  -7   3 1033.00 92.4848   1
  20   7   3 1340.02 100.349   1
 -20  -7  -3 1408.89 100.383   1
  21  -7   3 38.3168 45.2034   1
 -21   7  -3 44.8830 46.0194   1
  22  -7   3 3047.39 168.485   1
  22   7   3 3057.28 166.544   1
 -22  -7  -3 3174.36 169.962   1
  23   7   3 836.734 82.4120   1
 -23  -7  -3 839.424 80.5153   1
  25  -8  -3 24.8316 47.2169   1
 -25   8   3 50.7775 42.3194   1
  24  -8  -3 560.010 67.6166   1
 -24   8   3 567.008 69.6593   1
  22  -8  -3-26.9261 48.6389   1
 -22   8   3-51.4012 40.3938   1
 -21   8   3-25.2091 40.9881   1
  21  -8  -3 55.2442 44.9112   1
  21   8  -3-6.64925 39.8697   1
 -21  -8   3 20.4392 37.0728   1
 -20   8   3 3792.39 187.293   1
 -20  -8   3 3358.64 185.788   1
  20  -8  -3 4011.50 199.840   1
  20   8  -3 3402.06 185.620   1
 -19  -8   3 125.252 43.7716   1
  19   8  -3 77.1710 42.0219   1
  19  -8  -3 121.884 44.2259   1
 -19   8   3 128.863 44.1373   1
 -18   8   3 1192.51 94.5466   1
  18  -8  -3 1095.31 95.3271   1
  18   8  -3 1142.29 90.9401   1
 -18  -8   3 1294.30 94.3625   1
 -17   8   3 5489.32 254.412   1
 -17  -8   3 5437.57 251.586   1
  17  -8  -3 5124.01 250.937   1
  17   8  -3 5494.28 249.514   1
 -16   8   3 2645.03 147.198   1
  16   8  -3 2477.81 141.818   1
 -16  -8   3 2497.59 144.671   1
  16  -8  -3 2702.56 149.651   1
 -15   8   3 3713.72 186.216   1
  15   8  -3 3391.58 179.219   1
 -15  -8   3 3891.32 187.705   1
  15  -8  -3 3687.53 190.001   1
 -14   8   3 1198.34 90.3379   1
  14   8  -3 1234.25 88.0381   1
 -14  -8   3 1165.11 88.9142   1
  14  -8  -3 1168.99 93.5639   1
 -13   8   3 904.473 77.8721   1
  13   8  -3 912.657 74.0885   1
 -13  -8   3 873.441 73.6479   1
  13  -8  -3 966.150 78.7452   1
 -12   8   3 164.473 36.9413   1
  12   8  -3 122.878 36.0817   1
 -12  -8   3 120.864 35.6748   1
  12  -8  -3 173.706 41.2898   1
 -11   8   3 1713.21 107.840   1
  11   8  -3 1786.67 105.365   1
 -11  -8   3 1720.91 105.649   1
  11  -8  -3 1751.50 112.120   1
 -10   8   3 25103.1 899.288   1
 -10  -8   3 23539.4 890.207   1
  10   8  -3 22969.8 888.477   1
  10  -8  -3 22940.0 896.021   1
  -9  -8   3 20917.5 782.002   1
   9  -8  -3 19889.0 791.112   1
  -9   8   3 19110.4 782.824   1
   8  -8  -3 318.366 43.3926   1
  -8  -8   3 343.034 42.4876   1
  -8   8   3 317.996 44.1936   1
   8   8  -3 413.484 44.3899   1
   7   8  -3 41912.7 1589.91   1
  -7   8   3 43283.0 1596.68   1
   7  -8  -3 43621.3 1600.69   1
  -7  -8   3 44876.6 1594.54   1
  -6   8   3 14354.4 550.007   1
   6  -8  -3 13050.4 549.074   1
  -6  -8   3 14735.8 545.637   1
   5   8  -3 17000.7 651.002   1
  -5  -8   3 17247.8 652.088   1
   4   8  -3 10914.0 429.635   1
  -4   8   3 11316.5 438.103   1
   4  -8  -3 10613.9 434.982   1
   3   8  -3 21996.7 787.270   1
  -3   8   3 20501.2 792.435   1
   3  -8  -3 21126.4 791.218   1
  -3  -8   3 19883.4 784.870   1
  -2   8   3 71.9590 30.2315   1
   2   8  -3 8.16106 23.0128   1
  -2  -8   3 44.2468 25.5250   1
   2  -8  -3 18.4881 25.1773   1
  -1   8   3 47596.0 1782.10   1
   1   8  -3 48058.1 1779.97   1
  -1  -8   3 49370.6 1780.87   1
   1  -8  -3 49823.3 1785.86   1
   0   8   3 29620.2 1075.24   1
   0   8  -3 28105.6 1070.09   1
   0  -8   3 28689.5 1071.82   1
   0  -8  -3 29003.3 1075.18   1
   1   8   3 3741.12 178.591   1
   1  -8   3 3710.11 176.649   1
  -1   8  -3 4050.22 178.279   1
  -1  -8  -3 3975.79 181.955   1
  -2   8  -3 12045.5 484.614   1
   2  -8   3 12710.4 487.624   1
  -3   8  -3 9445.43 380.339   1
   3  -8   3 9391.27 384.442   1
   4   8   3 5954.81 270.876   1
  -4  -8  -3 6665.59 274.695   1
  -5  -8  -3 36039.0 1353.24   1
   5   8   3 38366.3 1353.34   1
  -5   8  -3 36517.5 1352.09   1
   5  -8   3 34903.1 1353.21   1
  -6  -8  -3 5402.30 237.074   1
   6   8   3 5364.77 235.125   1
  -6   8  -3 4821.36 231.945   1
   6  -8   3 5130.33 233.224   1
   7   8   3 33554.6 1310.56   1
  -7   8  -3 32745.8 1317.03   1
   7  -8   3 36432.3 1317.53   1
  -8  -8  -3 5636.10 250.578   1
   8   8   3 5708.18 248.215   1
  -8   8  -3 4933.16 243.481   1
   8  -8   3 5602.50 249.728   1
  -9  -8  -3 2960.01 155.954   1
   9   8   3 2994.30 154.823   1
  -9   8  -3 2726.31 151.565   1
   9  -8   3 2838.57 155.036   1
  10   8   3 828.918 72.0244   1
 -10  -8  -3 729.231 69.1868   1
  11  -8   3 298.959 52.4413   1
 -11   8  -3 255.365 48.8961   1
 -12   8  -3 2249.94 138.946   1
  12  -8   3 2592.06 142.482   1
  12   8   3 2405.97 137.765   1
 -13   8  -3 12546.9 500.938   1
  13  -8   3 12583.5 507.205   1
 -13  -8  -3 11810.1 499.768   1
 -14   8  -3 992.118 85.5481   1
  14  -8   3 928.103 82.8384   1
  14   8   3 881.238 83.7146   1
 -15   8  -3 1297.79 96.8622   1
  15   8   3 1251.76 100.844   1
 -15  -8  -3 1398.50 101.612   1
 -16   8  -3 126.194 43.1298   1
  16  -8   3 89.8362 47.2196   1
  16   8   3 12.9100 40.2910   1
 -16  -8  -3 85.0221 42.6267   1
 -17   8  -3 304.128 57.2960   1
  17  -8   3 379.290 59.8020   1
  17   8   3 434.864 60.9697   1
 -17  -8  -3 507.760 61.1416   1
 -18   8  -3 461.244 61.6028   1
  18  -8   3 588.272 67.7726   1
 -18  -8  -3 489.235 63.5544   1
 -19   8  -3 1621.54 111.689   1
  19  -8   3 1549.33 109.565   1
  19   8   3 1539.28 109.653   1
 -19  -8  -3 1563.83 110.116   1
 -20   8  -3 233.920 56.2525   1
  20  -8   3 82.8898 47.6934   1
  20   8   3 161.334 53.7301   1
 -20  -8  -3 229.436 49.9294   1
 -21   8  -3 545.905 71.5584   1
  21  -8   3 574.372 69.5190   1
  21   8   3 715.088 74.8694   1
 -21  -8  -3 717.883 73.9775   1
  22  -8   3 579.547 66.8821   1
 -22   8  -3 501.407 65.4996   1
  25  -9  -3 697.176 76.2428   1
  24  -9  -3-44.2311 46.8579   1
 -24   9   3 6.30420 38.1729   1
  23  -9  -3 251.412 58.1721   1
 -23   9   3 256.862 55.1616   1
  22  -9  -3-67.2344 53.9031   1
  21  -9  -3 14.5615 50.4433   1
 -21   9   3 77.8839 42.1267   1
  20   9  -3 485.103 65.8530   1
 -20  -9   3 657.358 69.3566   1
 -19   9   3 1663.29 111.597   1
 -19  -9   3 1733.21 116.299   1
  19  -9  -3 1762.81 117.720   1
  19   9  -3 1621.37 112.381   1
 -18   9   3 313.830 58.2992   1
  18   9  -3 281.884 51.8576   1
 -18  -9   3 304.445 55.4844   1
  17  -9  -3 1452.15 105.525   1
  17   9  -3 1617.43 105.524   1
 -17  -9   3 1341.69 101.937   1
 -16   9   3 5111.28 235.842   1
  16  -9  -3 4751.23 234.935   1
  16   9  -3 5043.80 233.671   1
 -16  -9   3 4720.99 232.372   1
 -15   9   3 11333.6 473.188   1
  15  -9  -3 11858.0 478.320   1
  15   9  -3 11238.0 470.830   1
 -15  -9   3 11895.5 475.507   1
 -14   9   3 1629.73 108.426   1
  14  -9  -3 1625.97 108.955   1
  14   9  -3 1629.69 104.893   1
 -14  -9   3 1424.71 103.432   1
 -13   9   3 679.961 72.5950   1
 -13  -9   3 760.515 69.3238   1
  13  -9  -3 656.933 72.5348   1
 -12  -9   3 176.413 41.3724   1
  12   9  -3 266.499 45.8767   1
 -11   9   3 498.128 61.9070   1
  11  -9  -3 554.105 64.5441   1
  11   9  -3 583.347 57.8184   1
 -11  -9   3 629.896 61.2108   1
  10  -9  -3 18452.2 700.648   1
 -10  -9   3 18126.6 694.784   1
  10   9  -3 17569.6 691.868   1
 -10   9   3 17828.6 697.967   1
  -9   9   3 17308.3 699.109   1
   9  -9  -3 19172.3 708.586   1
  -8   9   3 2812.15 154.849   1
   8  -9  -3 3048.83 155.065   1
   7   9  -3 884.655 65.0774   1
  -7   9   3 835.166 67.3121   1
   7  -9  -3 749.289 66.8668   1
  -7  -9   3 782.938 64.1676   1
  -6   9   3 28585.3 1031.85   1
   6  -9  -3 28446.9 1032.83   1
  -6  -9   3 28469.7 1027.04   1
   5   9  -3 1236.71 80.2687   1
  -5   9   3 1395.23 88.6751   1
   5  -9  -3 1211.49 86.6496   1
  -5  -9   3 1236.40 81.5790   1
   4   9  -3 9608.57 380.464   1
  -4   9   3 9171.39 385.703   1
   4  -9  -3 9255.57 387.553   1
  -4  -9   3 9630.73 382.695   1
   3   9  -3 31.7053 26.0803   1
  -3   9   3 9.96498 24.4027   1
  -3  -9   3 13.4825 24.1711   1
   3  -9  -3 24.9632 24.4524   1
  -2   9   3 17225.3 681.638   1
   2   9  -3 18557.3 680.037   1
  -2  -9   3 18095.3 677.923   1
   2  -9  -3 16884.7 681.805   1
  -1   9   3 1335.82 91.2164   1
   1   9  -3 1563.07 93.7792   1
  -1  -9   3 1722.56 97.0241   1
   1  -9  -3 1590.08 97.1535   1
   0   9   3 8904.73 358.233   1
   0   9  -3 8091.15 352.294   1
   0  -9   3 8790.63 355.938   1
   0  -9  -3 8880.99 359.310   1
   1   9   3 2525.72 130.846   1
  -1  -9  -3 2268.67 131.190   1
   2   9   3 7914.50 333.419   1
  -2   9  -3 7781.57 329.808   1
   2  -9   3 8172.23 335.986   1
  -2  -9  -3 8028.93 334.244   1
   3   9   3 115.725 32.3185   1
  -3   9  -3 84.4444 30.5167   1
   3  -9   3 77.4027 32.2767   1
  -3  -9  -3 62.9709 32.8184   1
  -4   9  -3 44974.4 1642.20   1
   4  -9   3 44528.0 1644.70   1
   4   9   3 44879.2 1641.62   1
  -4  -9  -3 43661.7 1641.40   1
  -5  -9  -3 9718.96 409.539   1
  -5   9  -3 10287.3 411.249   1
   5  -9   3 10004.1 409.826   1
  -6  -9  -3 1487.92 102.060   1
   6  -9   3 1762.18 106.350   1
  -6   9  -3 1447.02 98.6543   1
   6   9   3 1701.40 103.818   1
  -7  -9  -3 153.747 43.4712   1
   7  -9   3 97.5374 36.2619   1
  -7   9  -3 90.2540 38.0916   1
   7   9   3 105.110 39.0587   1
  -8  -9  -3 6145.52 281.688   1
   8  -9   3 6089.93 281.826   1
   8   9   3 6688.02 283.841   1
  -8   9  -3 6615.28 286.429   1
  -9  -9  -3 652.249 64.9187   1
   9   9   3 606.536 62.5188   1
  10  -9   3 7674.96 319.748   1
 -10   9  -3 6683.89 310.169   1
  11  -9   3 479.876 62.5322   1
 -11   9  -3 501.211 65.5842   1
  11   9   3 618.974 66.9935   1
  12  -9   3 4181.41 207.265   1
 -12   9  -3 3943.51 203.242   1
 -12  -9  -3 4321.33 208.563   1
 -13  -9  -3 12.9694 36.5250   1
  13  -9   3-6.57494 34.0316   1
  13   9   3 31.3831 37.6361   1
 -13   9  -3 6.50435 34.9698   1
  14   9   3 4626.73 221.844   1
 -14  -9  -3 4554.38 222.139   1
  14  -9   3 4376.60 222.347   1
 -14   9  -3 4504.85 218.997   1
 -15  -9  -3-6.59427 35.8838   1
  15  -9   3-6.85578 40.7043   1
  15   9   3 38.5174 39.2414   1
 -15   9  -3 25.7888 39.4103   1
 -16  -9  -3 570.564 67.2184   1
  16   9   3 627.369 67.8963   1
  16  -9   3 527.028 71.9564   1
 -16   9  -3 561.740 65.6211   1
 -17  -9  -3 2483.89 140.258   1
  17  -9   3 2316.77 138.432   1
 -17   9  -3 2212.26 132.940   1
 -18  -9  -3 1031.94 87.4130   1
  18   9   3 986.772 84.5173   1
  18  -9   3 892.543 85.4446   1
 -18   9  -3 878.019 82.2133   1
 -19  -9  -3 33.1366 43.8207   1
  19   9   3 12.9248 43.7518   1
  20  -9   3 88.4067 44.8775   1
 -20   9  -3 153.899 51.2538   1
 -21  -9  -3-45.3532 43.1787   1
  21  -9   3-12.3382 40.4557   1
 -21   9  -3-12.5734 38.7894   1
  21   9   3 25.2715 42.4376   1
  22   9   3 564.301 70.0386   1
 -24  10   3 284.792 55.7518   1
  24 -10  -3 423.368 62.2340   1
 -22  10   3-5.84720 38.0272   1
  22 -10  -3 6.94735 46.2978   1
 -21  10   3 1118.06 91.2934   1
  21 -10  -3 1340.46 101.601   1
  20 -10  -3 33.9201 41.8732   1
 -18 -10   3 1143.15 94.0782   1
 -18  10   3 1356.27 99.8070   1
  18 -10  -3 1137.90 95.3288   1
  18  10  -3 1133.76 93.6467   1
 -17 -10   3 1350.18 102.743   1
 -17  10   3 1337.78 101.015   1
  17 -10  -3 1476.77 106.045   1
  17  10  -3 1361.94 100.504   1
 -16 -10   3 3154.27 169.974   1
 -16  10   3 3057.36 168.479   1
  16 -10  -3 3338.79 175.198   1
  16  10  -3 3114.39 168.725   1
 -15 -10   3 465.021 59.2693   1
 -15  10   3 424.772 58.4736   1
  15 -10  -3 438.487 63.2443   1
  15  10  -3 469.871 59.9130   1
 -14 -10   3 1214.53 91.1846   1
 -14  10   3 1092.39 93.5373   1
  14 -10  -3 1327.88 96.9638   1
  14  10  -3 1351.33 93.2812   1
 -13 -10   3 149.088 39.8751   1
 -13  10   3 190.571 44.8001   1
  13 -10  -3 150.060 44.9431   1
  13  10  -3 178.794 42.3601   1
  12 -10  -3 37.6721 34.6162   1
 -12  10   3 72.1037 34.6339   1
 -12 -10   3 58.3857 35.7342   1
  12  10  -3 34.3752 33.3762   1
  11 -10  -3 3225.19 170.100   1
 -11 -10   3 3392.95 167.678   1
 -11  10   3 3113.59 166.614   1
  11  10  -3 3110.33 163.877   1
 -10 -10   3 55.0629 33.3648   1
  10  10  -3 21.4319 32.1544   1
   9 -10  -3 590.386 65.1927   1
  -9  10   3 600.047 61.6673   1
   9  10  -3 516.688 55.0829   1
  -9 -10   3 588.253 60.8234   1
   8  10  -3 1350.54 89.3279   1
  -8  10   3 1271.38 94.6776   1
   8 -10  -3 1411.22 96.4208   1
  -8 -10   3 1336.17 90.4936   1
   7  10  -3 42267.9 1598.65   1
  -7  10   3 42361.3 1603.51   1
   7 -10  -3 43452.9 1604.91   1
  -7 -10   3 45480.1 1602.97   1
   6  10  -3 17156.7 639.777   1
  -6  10   3 14998.4 638.937   1
   6 -10  -3 15832.1 644.214   1
  -6 -10   3 18184.8 645.422   1
   5  10  -3 1048.48 74.5737   1
  -5  10   3 825.900 72.1270   1
   5 -10  -3 958.662 77.4818   1
  -5 -10   3 1021.32 76.0253   1
  -4  10   3 619.957 61.8527   1
   4 -10  -3 797.081 66.9690   1
  -3  10   3 8101.36 333.803   1
  -3 -10   3 7940.65 329.874   1
   3 -10  -3 7482.72 329.337   1
   2  10  -3 10599.2 423.346   1
  -2  10   3 10939.1 427.358   1
   2 -10  -3 10291.7 423.991   1
  -2 -10   3 9974.82 418.563   1
  -1  10   3 16490.6 637.341   1
   1  10  -3 16236.6 635.591   1
   1 -10  -3 16410.9 639.105   1
   0  10   3 1481.43 96.3706   1
   0  10  -3 1539.78 95.6225   1
   0 -10   3 1440.69 95.9730   1
   0 -10  -3 1573.51 98.1566   1
   1  10   3 5927.41 251.395   1
  -1  10  -3 5417.86 245.608   1
   1 -10   3 5597.24 248.364   1
  -1 -10  -3 5296.25 251.081   1
   2  10   3 4415.13 200.387   1
  -2  10  -3 3810.00 194.100   1
   2 -10   3 4377.41 201.962   1
  -2 -10  -3 4160.36 198.835   1
   3  10   3 15037.0 581.200   1
  -3  10  -3 15445.5 582.964   1
   3 -10   3 14447.3 581.484   1
  -3 -10  -3 14246.6 581.057   1
  -4  10  -3 9488.06 411.828   1
   4 -10   3 10454.9 424.306   1
   4  10   3 9824.06 412.845   1
  -4 -10  -3 11029.4 421.987   1
  -5  10  -3 5303.04 245.354   1
   5 -10   3 5050.55 243.851   1
   5  10   3 5892.76 247.666   1
  -5 -10  -3 5209.48 244.444   1
  -6  10  -3 456.737 56.2323   1
  -6 -10  -3 492.807 56.6263   1
   6 -10   3 525.001 61.0996   1
   6  10   3 376.275 54.1162   1
  -7 -10  -3 1725.36 112.156   1
   7  10   3 1852.93 113.452   1
  -7  10  -3 1808.16 115.276   1
   7 -10   3 1776.84 113.582   1
  -8  10  -3 36.4496 34.6135   1
   8 -10   3 30.2163 34.4333   1
  -9 -10  -3 24490.4 922.807   1
   9  10   3 23577.0 919.882   1
   9 -10   3 24215.4 922.817   1
  -9  10  -3 24120.1 921.829   1
  10  10   3 762.893 72.3375   1
  10 -10   3 872.722 79.1651   1
 -10  10  -3 745.272 74.7196   1
 -11 -10  -3 31.9765 33.9945   1
 -11  10  -3 43.5909 34.3195   1
  11 -10   3 53.2095 37.4924   1
 -12 -10  -3 1612.43 110.204   1
  12  10   3 1577.44 107.835   1
  12 -10   3 1513.52 108.774   1
 -12  10  -3 1480.16 106.590   1
 -13 -10  -3 6007.04 271.787   1
  13  10   3 6017.34 271.576   1
  13 -10   3 5448.23 268.398   1
 -13  10  -3 5801.62 270.785   1
 -14  10  -3 1038.36 87.5495   1
  14 -10   3 924.949 88.3628   1
  14  10   3 1071.91 88.3167   1
 -14 -10  -3 1128.98 91.1845   1
 -15  10  -3 1708.21 114.263   1
 -15 -10  -3 1769.52 117.576   1
  15 -10   3 1603.42 114.868   1
  15  10   3 1605.10 113.423   1
 -16 -10  -3 13.4342 39.8784   1
  16 -10   3 6.94468 36.4131   1
 -16  10  -3-6.38353 37.5173   1
  16  10   3-26.0174 39.7570   1
  17 -10   3 7.09447 45.3636   1
 -17  10  -3-11.5913 38.3152   1
  18  10   3-25.9720 46.2592   1
 -18 -10  -3 6.69437 43.5385   1
 -19  10  -3 992.468 85.9178   1
  19 -10   3 901.870 87.1908   1
  19  10   3 845.025 83.9448   1
 -19 -10  -3 963.397 86.0779   1
 -20  10  -3 6.27213 43.7489   1
  20 -10   3-56.5395 43.5002   1
  20  10   3-12.7546 47.2937   1
 -20 -10  -3-6.56917 39.0064   1
 -21  10  -3 36.9213 42.0158   1
  21 -10   3 36.4537 41.1700   1
  21  10   3 100.327 46.2363   1
 -21 -10  -3 45.2463 41.7285   1
  23 -11  -3 213.549 56.9127   1
 -23  11   3 188.892 49.0809   1
  22 -11  -3 158.107 59.0814   1
  21 -11  -3 39.5947 46.3627   1
 -21  11   3 6.27435 42.8041   1
  20 -11  -3 100.726 48.5874   1
 -20  11   3 68.8462 38.0058   1
  19 -11  -3 203.620 51.2281   1
 -19  11   3 148.959 43.6119   1
  18 -11  -3 19.7578 43.5421   1
 -18  11   3 6.43244 42.8689   1
 -17  11   3 19.1507 35.5597   1
 -17 -11   3 40.3047 36.5590   1
  17 -11  -3-6.71842 37.4243   1
  17  11  -3 38.7220 40.9157   1
 -16 -11   3 6812.10 310.739   1
 -16  11   3 6805.30 308.586   1
  16 -11  -3 7507.37 317.638   1
  16  11  -3 6694.16 307.868   1
 -15  11   3 420.492 60.4971   1
 -15 -11   3 375.585 56.9334   1
  15  11  -3 406.590 56.1250   1
  15 -11  -3 489.030 65.8197   1
 -14 -11   3 1264.34 96.5797   1
  14  11  -3 1364.39 98.7467   1
 -13  11   3 343.177 58.2108   1
  13 -11  -3 210.275 50.2791   1
  12 -11  -3 129.733 48.2164   1
 -12  11   3 72.2439 38.6414   1
  12  11  -3 141.508 40.6600   1
 -12 -11   3 36.3981 34.7075   1
  11  11  -3 56.9426 34.2052   1
 -11  11   3 86.0376 44.4344   1
  11 -11  -3 43.7629 41.0486   1
 -11 -11   3 47.8323 36.2589   1
  10 -11  -3 7990.66 342.189   1
  10  11  -3 7890.12 334.164   1
 -10  11   3 7502.54 335.722   1
 -10 -11   3 8029.09 337.938   1
   9 -11  -3 22064.9 863.287   1
   9  11  -3 23353.0 858.687   1
  -9 -11   3 22583.9 859.133   1
  -9  11   3 21683.8 860.293   1
   8  11  -3 730.103 65.8976   1
  -8 -11   3 562.335 61.5154   1
   7  11  -3 1117.23 84.3108   1
  -7  11   3 1196.02 90.3936   1
   7 -11  -3 1188.90 92.1299   1
   6  11  -3 3963.96 199.342   1
  -6  11   3 4528.29 206.502   1
   6 -11  -3 4164.25 206.017   1
  -6 -11   3 4568.10 206.222   1
   5  11  -3 7607.50 324.710   1
  -5  11   3 7223.47 329.141   1
   5 -11  -3 7799.55 333.275   1
  -5 -11   3 8162.88 330.269   1
  -4  11   3 4777.73 223.227   1
   4  11  -3 4891.33 220.710   1
   4 -11  -3 4735.05 225.486   1
  -4 -11   3 4663.79 218.780   1
  -3  11   3 9667.15 389.050   1
   3  11  -3 9149.79 382.051   1
  -3 -11   3 9210.33 381.408   1
   3 -11  -3 9026.77 383.602   1
  -2  11   3 101.469 39.0919   1
   2  11  -3 53.5940 32.2110   1
  -2 -11   3 48.2796 33.4756   1
   2 -11  -3 50.7984 35.8466   1
  -1  11   3 21522.4 811.235   1
  -1 -11   3 21336.8 809.940   1
   1 -11  -3 20472.4 811.059   1
   0  11   3 6684.01 300.517   1
   0  11  -3 7236.90 301.279   1
   0 -11   3 7179.77 303.138   1
   0 -11  -3 6737.73 302.260   1
   1  11   3 66.6444 34.0416   1
  -1  11  -3 42.7515 31.8282   1
  -1 -11  -3 109.356 38.1353   1
   2  11   3 969.861 77.4027   1
  -2  11  -3 861.015 72.8906   1
   2 -11   3 936.735 76.0763   1
  -2 -11  -3 897.512 76.0050   1
   3  11   3 18254.3 706.793   1
  -3  11  -3 18447.1 708.503   1
   3 -11   3 18000.4 708.818   1
  -3 -11  -3 18242.9 708.429   1
  -4  11  -3 2446.22 137.614   1
   4 -11   3 2754.61 148.952   1
   4  11   3 2650.33 142.426   1
  -4 -11  -3 2492.78 142.534   1
  -5  11  -3 6961.66 297.894   1
   5 -11   3 6268.11 294.599   1
   5  11   3 6744.52 293.873   1
  -5 -11  -3 6928.26 298.845   1
  -7  11  -3 1788.20 118.469   1
   7 -11   3 2087.39 124.140   1
   7  11   3 1748.82 116.044   1
  -7 -11  -3 1995.26 121.039   1
  -8  11  -3 3682.60 203.228   1
  -8 -11  -3 4493.17 210.215   1
   8 -11   3 4277.07 210.109   1
   8  11   3 4372.28 207.854   1
  -9  11  -3 139.172 44.0709   1
  -9 -11  -3 151.643 42.0574   1
   9  11   3 152.831 41.6695   1
   9 -11   3 100.911 39.2190   1
 -10 -11  -3 2366.03 139.920   1
 -10  11  -3 2411.99 138.712   1
  10 -11   3 2289.71 139.452   1
 -11 -11  -3 433.367 60.8213   1
  11 -11   3 434.355 63.9760   1
 -11  11  -3 342.461 55.5116   1
  11  11   3 344.137 57.2771   1
 -12 -11  -3 229.423 48.2267   1
  12 -11   3 206.731 51.5380   1
 -12  11  -3 173.706 48.5714   1
  12  11   3 211.133 47.4043   1
 -13 -11  -3 1739.06 120.135   1
  13 -11   3 1879.02 122.027   1
  13  11   3 2030.63 122.380   1
 -13  11  -3 1575.17 115.798   1
  14  11   3 1714.51 117.050   1
 -14 -11  -3 1962.22 123.500   1
  14 -11   3 1751.18 120.145   1
 -14  11  -3 1621.05 116.910   1
 -15 -11  -3 67.0535 42.2685   1
  15 -11   3 159.350 54.0529   1
  15  11   3 84.9249 46.6661   1
 -15  11  -3 89.2429 44.9089   1
  16 -11   3 20.2688 37.6499   1
 -16  11  -3 51.4168 38.1788   1
  17  11   3 6.51091 42.3437   1
 -17 -11  -3-6.67724 40.8137   1
  17 -11   3 21.4605 45.7407   1
 -17  11  -3-24.3695 44.0021   1
  18  11   3 530.601 67.9989   1
 -18 -11  -3 537.381 66.5965   1
 -18  11  -3 664.275 67.2495   1
  18 -11   3 571.682 74.1181   1
  19  11   3-12.8091 43.3551   1
  20 -11   3 25.1592 36.9795   1
 -20  11  -3 30.1714 39.2563   1
 -22  12   3 196.873 47.1504   1
  22 -12  -3 155.885 49.7894   1
 -20  12   3 12.6304 38.6009   1
  20 -12  -3-19.4171 40.6659   1
  18 -12  -3 348.513 61.0000   1
  17 -12  -3 114.770 44.7273   1
 -17 -12   3 6.86888 40.0620   1
 -17  12   3 95.1634 41.0182   1
  17  12  -3 93.5874 46.7126   1
 -16 -12   3 587.626 68.9076   1
 -16  12   3 698.493 74.4792   1
  16  12  -3 659.017 72.6367   1
  15 -12  -3 51.7948 38.0563   1
 -15  12   3 32.3057 35.5782   1
 -15 -12   3-39.7485 41.6280   1
  15  12  -3 12.9146 37.9561   1
  14 -12  -3 161.400 44.2170   1
 -14 -12   3 104.305 41.1537   1
 -14  12   3 109.582 40.6970   1
  14  12  -3 57.2164 40.4960   1
  13 -12  -3 237.723 48.9107   1
 -13 -12   3 238.928 52.3380   1
 -13  12   3 189.563 45.7250   1
  13  12  -3 241.456 49.6901   1
  12 -12  -3 7105.67 318.708   1
 -12 -12   3 7614.18 319.979   1
  12  12  -3 7253.75 315.067   1
 -12  12   3 6740.15 311.657   1
 -11  12   3 677.730 73.1610   1
  11 -12  -3 860.594 79.9240   1
  10 -12  -3 824.884 77.3389   1
 -10  12   3 744.036 71.5413   1
  10  12  -3 691.939 69.6915   1
 -10 -12   3 902.405 77.1757   1
   9  12  -3 3239.73 163.508   1
  -9  12   3 2903.98 161.630   1
   9 -12  -3 2984.08 164.328   1
  -9 -12   3 2982.61 160.245   1
   8  12  -3 677.495 67.6070   1
  -8  12   3 702.264 67.5874   1
   8 -12  -3 734.519 70.9721   1
  -8 -12   3 790.557 71.8854   1
   7  12  -3 215.473 45.4612   1
  -7  12   3 277.486 46.7473   1
   7 -12  -3 271.999 47.0084   1
  -7 -12   3 181.764 44.0254   1
   6  12  -3 73.4151 39.4000   1
  -6  12   3 5.79830 32.6745   1
   6 -12  -3 18.2317 37.1616   1
  -6 -12   3 29.1156 32.0775   1
   5  12  -3 1042.85 79.8673   1
  -5  12   3 820.691 74.1703   1
  -5 -12   3 786.170 71.3139   1
   5 -12  -3 798.463 73.4352   1
   4  12  -3 605.041 61.1951   1
  -4 -12   3 557.496 61.1504   1
   3  12  -3 704.804 68.8385   1
  -3 -12   3 721.711 66.7158   1
   2  12  -3 3693.02 179.314   1
  -2 -12   3 3374.52 178.546   1
  -1  12   3 9995.09 411.047   1
   1  12  -3 9858.01 407.910   1
   1 -12  -3 9671.56 409.290   1
  -1 -12   3 9908.52 409.386   1
   0 -12   3 278.075 49.4033   1
  -1  12  -3 4384.01 214.677   1
   1 -12   3 4714.00 217.605   1
  -2  12  -3 441.342 57.6903   1
   2 -12   3 265.588 52.0494   1
  -3  12  -3 534.755 60.1678   1
   3 -12   3 565.885 62.9405   1
   4  12   3 2869.58 155.080   1
  -4 -12  -3 2712.47 154.860   1
  -5  12  -3 1032.09 83.7404   1
   5 -12   3 1227.93 92.0278   1
   5  12   3 965.782 80.5962   1
  -5 -12  -3 925.211 81.4350   1
  -6  12  -3 8930.04 376.476   1
   6 -12   3 8909.23 378.562   1
   6  12   3 8935.98 374.775   1
  -6 -12  -3 8633.23 375.517   1
  -7  12  -3 12.3622 29.3768   1
  -7 -12  -3 69.9041 43.3599   1
   7  12   3 42.6657 37.9672   1
   7 -12   3 12.9182 33.4474   1
  -8  12  -3 427.389 59.9101   1
  -8 -12  -3 466.015 62.4040   1
   8  12   3 484.312 61.2767   1
   8 -12   3 570.838 62.6758   1
  -9  12  -3 310.222 55.4258   1
  -9 -12  -3 251.720 50.0615   1
   9  12   3 309.568 51.5605   1
   9 -12   3 237.276 53.1336   1
 -10 -12  -3-26.2627 41.9823   1
  10  12   3 32.0469 40.9829   1
 -11  12  -3 1051.56 87.3032   1
  11 -12   3 1257.93 96.2421   1
 -12 -12  -3 33.0917 37.2764   1
  12  12   3-38.4325 37.6465   1
 -12  12  -3 57.5503 39.8166   1
  12 -12   3-27.3214 40.1439   1
 -13 -12  -3 166.711 48.6275   1
  13  12   3 108.901 46.7247   1
 -13  12  -3 84.2157 43.6685   1
  13 -12   3 60.1375 42.1445   1
 -14 -12  -3 33.4100 41.6079   1
  14  12   3 12.8623 42.1735   1
  14 -12   3 6.63002 43.8326   1
 -14  12  -3-6.49138 38.9235   1
 -15 -12  -3 46.6370 41.5206   1
 -15  12  -3 38.9277 38.9398   1
  15 -12   3 59.8156 39.8876   1
 -16 -12  -3 373.080 62.4764   1
  16  12   3 368.849 62.4167   1
 -16  12  -3 238.833 54.1293   1
  16 -12   3 255.888 54.4281   1
 -17 -12  -3 26.4873 43.8128   1
  17  12   3 90.5808 45.8072   1
 -17  12  -3 43.8370 43.0744   1
  17 -12   3 39.9484 46.8037   1
  18  12   3 44.8391 43.6977   1
 -18 -12  -3-6.56420 40.5057   1
 -19  12  -3 365.893 57.5361   1
 -19 -12  -3 382.239 60.9933   1
  19 -12   3 286.833 56.1010   1
  19  12   3 290.732 61.4213   1
 -21  13   3 17.5550 35.7777   1
  21 -13  -3 32.2526 43.3351   1
 -19  13   3 423.891 62.0058   1
 -17  13   3-37.7500 39.5544   1
  17 -13  -3-39.7932 45.2588   1
  16 -13  -3 271.143 52.4378   1
 -16 -13   3 308.931 57.6281   1
 -16  13   3 246.069 47.8251   1
  16  13  -3 305.303 54.6460   1
  14 -13  -3-45.4235 36.9526   1
 -14 -13   3 20.1349 40.2434   1
 -14  13   3 6.42219 37.3583   1
  14  13  -3 64.0421 44.9877   1
  13 -13  -3 341.635 52.8763   1
 -13 -13   3 434.995 60.4096   1
 -13  13   3 337.841 53.9462   1
  13  13  -3 461.918 61.4298   1
  12 -13  -3 39.5208 38.7246   1
 -12  13   3-6.32803 35.6545   1
  12  13  -3 6.25918 38.9862   1
 -12 -13   3 84.1344 42.1015   1
  11  13  -3 6.19977 35.3133   1
 -11  13   3 25.4495 35.4429   1
  11 -13  -3 25.8361 37.1867   1
 -11 -13   3 31.9032 36.3430   1
  10  13  -3 196.626 44.5639   1
 -10 -13   3 170.771 45.2242   1
   9  13  -3 413.037 56.4054   1
  -9  13   3 540.898 64.1145   1
   9 -13  -3 451.965 62.5516   1
  -9 -13   3 434.904 61.1661   1
  -8  13   3 724.093 76.7183   1
   8 -13  -3 867.349 78.8872   1
  -7  13   3 522.778 59.9067   1
   7 -13  -3 459.799 57.4493   1
   6  13  -3 3046.27 157.394   1
  -6  13   3 2678.48 152.544   1
  -6 -13   3 2775.61 154.246   1
   6 -13  -3 2809.39 157.598   1
   5  13  -3 1058.42 82.0151   1
  -5  13   3 962.408 80.5650   1
  -5 -13   3 958.417 79.4830   1
   4  13  -3 138.640 44.8020   1
  -4  13   3 91.6471 42.7212   1
   4 -13  -3 37.5671 39.4580   1
  -4 -13   3 77.1800 36.4178   1
  -3 -13   3 808.329 72.2254   1
   3 -13  -3 704.298 69.3608   1
   3  13  -3 601.998 65.3414   1
  -3  13   3 798.644 73.8668   1
  -2  13   3 548.067 65.0955   1
   2  13  -3 593.933 65.7148   1
  -2 -13   3 735.854 70.3441   1
   2 -13  -3 555.479 63.3281   1
  -1  13   3 962.770 81.0980   1
   1 -13  -3 822.308 76.2556   1
   0  13   3 12.2708 35.3216   1
   0 -13  -3 24.7056 35.5575   1
   1  13   3 218.150 46.9024   1
  -1  13  -3 343.191 50.9382   1
   1 -13   3 175.646 44.6192   1
  -1 -13  -3 249.858 45.6631   1
   2  13   3 829.029 76.4873   1
   2 -13   3 833.364 76.3772   1
  -2 -13  -3 739.641 74.5171   1
   3  13   3 972.618 81.2247   1
  -3  13  -3 1097.86 86.7805   1
   3 -13   3 1068.75 88.2071   1
  -3 -13  -3 940.013 82.1740   1
   4  13   3 110.074 42.8215   1
  -4  13  -3 101.539 41.5311   1
   4 -13   3 105.121 44.6384   1
  -4 -13  -3 113.333 39.7451   1
  -5  13  -3 1325.26 101.438   1
   5 -13   3 1405.20 103.161   1
   5  13   3 1404.25 99.2641   1
  -5 -13  -3 1420.00 101.031   1
  -6  13  -3 689.908 71.5179   1
   6 -13   3 768.624 75.5874   1
   6  13   3 615.105 66.2089   1
  -7  13  -3 18.7589 35.6100   1
   7 -13   3 6.71586 33.3616   1
   7  13   3 12.3807 36.3846   1
  -7 -13  -3 12.9057 39.4447   1
   8  13   3 397.350 58.2657   1
  -8 -13  -3 427.601 61.5222   1
   9 -13   3 58.4895 38.9713   1
  -9  13  -3-19.5991 35.5529   1
 -10  13  -3 32.6401 42.1004   1
  10 -13   3-19.6232 41.4635   1
  10  13   3-6.41786 39.9623   1
 -10 -13  -3-32.9974 42.1990   1
 -11  13  -3 903.531 84.4801   1
 -11 -13  -3 1047.60 88.8228   1
  11  13   3 966.326 85.6494   1
  11 -13   3 1072.68 92.0013   1
 -12  13  -3 141.278 46.8575   1
 -12 -13  -3 80.4512 43.7769   1
  12  13   3 97.7504 47.2296   1
  12 -13   3 122.980 48.4938   1
 -13  13  -3 12.8948 42.9671   1
 -13 -13  -3 6.71914 38.2629   1
  13  13   3-13.1235 43.3809   1
  13 -13   3 33.3301 43.3535   1
  14 -13   3 52.6854 42.8407   1
 -14 -13  -3 6.69598 39.3652   1
 -14  13  -3 25.7192 41.1245   1
 -15 -13  -3 651.706 72.4707   1
  15  13   3 540.695 70.1419   1
 -16 -13  -3 33.0503 44.0724   1
  16 -13   3 87.4154 47.9256   1
  16  13   3-6.39890 40.9397   1
 -16  13  -3 48.8331 41.9735   1
  17  13   3 114.136 44.5170   1
 -17 -13  -3 176.615 50.5943   1
  18  13   3-31.2660 47.5442   1
 -18  13  -3-5.78222 38.2286   1
 -18 -13  -3-25.8545 40.9740   1
  18 -13   3 13.5822 41.5118   1
  20 -14  -3 484.799 65.7540   1
 -20  14   3 423.454 61.8209   1
 -19  14   3 60.9788 41.6500   1
  18 -14  -3 1887.10 122.932   1
 -18  14   3 1724.91 117.355   1
  17 -14  -3 717.825 74.2423   1
 -17  14   3 709.942 74.4202   1
  16 -14  -3 38.9576 41.9186   1
 -16  14   3 69.0638 40.5375   1
  15  14  -3 72.4869 43.6257   1
 -15  14   3 51.3839 46.1332   1
  15 -14  -3 70.4460 45.3656   1
  14  14  -3 19.6505 38.1175   1
  14 -14  -3 45.3388 39.2297   1
 -14  14   3 12.7351 36.2760   1
 -14 -14   3 47.3985 38.1526   1
  12  14  -3 665.488 72.1325   1
  12 -14  -3 813.023 77.6642   1
 -12  14   3 622.324 70.2445   1
 -12 -14   3 752.399 75.9425   1
 -11 -14   3 379.710 55.2289   1
  11 -14  -3 299.166 52.5675   1
  11  14  -3 263.188 50.4946   1
 -11  14   3 249.839 50.6823   1
  10  14  -3 4657.96 226.071   1
  10 -14  -3 4597.04 227.410   1
 -10  14   3 4483.59 223.153   1
 -10 -14   3 4781.46 228.482   1
   9 -14  -3-13.0881 40.7474   1
   9  14  -3 18.8936 39.5694   1
  -9  14   3-6.30123 38.1503   1
  -9 -14   3 6.52429 35.9202   1
   8 -14  -3 64.5866 41.7430   1
   8  14  -3 56.4734 36.6034   1
  -8  14   3 107.839 48.5995   1
  -8 -14   3 84.0987 38.1196   1
  -7 -14   3 2933.72 160.239   1
   7  14  -3 2896.51 159.265   1
   6 -14  -3 88.7206 40.6296   1
   6  14  -3 75.8734 38.7608   1
  -6  14   3 79.7097 40.3164   1
  -6 -14   3 88.2545 38.2815   1
   5 -14  -3 317.355 52.7434   1
   5  14  -3 294.348 52.5991   1
  -5  14   3 295.574 50.9733   1
  -5 -14   3 281.523 50.6745   1
  -4 -14   3 1603.72 109.654   1
   4 -14  -3 1689.92 111.699   1
   4  14  -3 1725.57 113.214   1
  -4  14   3 1603.33 110.490   1
  -3 -14   3 37.8147 39.2517   1
   3 -14  -3 25.5438 33.4935   1
   3  14  -3 12.3999 34.9290   1
  -3  14   3 18.7673 37.1488   1
  -2 -14   3 298.642 51.8100   1
   2 -14  -3 219.685 46.3622   1
  -2  14   3 330.393 54.2226   1
   2  14  -3 253.704 47.4728   1
  -1 -14   3 6743.75 300.836   1
   1 -14  -3 6579.08 299.674   1
   1  14  -3 6957.93 300.896   1
  -1  14   3 6627.35 301.014   1
   0 -14  -3 1436.35 103.269   1
   0 -14   3 1576.41 105.635   1
   0  14  -3 1374.44 100.622   1
   0  14   3 1484.02 106.338   1
  -1 -14  -3 1835.04 119.151   1
   1 -14   3 1749.06 115.633   1
  -1  14  -3 1819.10 116.182   1
   1  14   3 1658.05 112.911   1
   2 -14   3 180.620 45.7279   1
   2  14   3 149.842 42.3829   1
  -2  14  -3 242.063 50.3597   1
  -2 -14  -3 115.851 45.9454   1
   3 -14   3 2283.18 135.573   1
   3  14   3 1982.93 129.488   1
  -3  14  -3 2213.26 134.568   1
  -3 -14  -3 2428.70 138.813   1
   4 -14   3 68.7123 41.6166   1
   4  14   3 12.5253 37.1974   1
  -4  14  -3 36.2057 33.2415   1
  -4 -14  -3 6.49604 40.0948   1
  -5 -14  -3 3684.72 185.972   1
   5  14   3 3459.49 181.881   1
   5 -14   3 3363.55 184.025   1
  -7  14  -3-12.6844 38.3989   1
   7  14   3-6.31027 41.3798   1
  -7 -14  -3 39.1070 40.9518   1
  -8 -14  -3 400.605 60.4448   1
  -8  14  -3 366.842 57.3046   1
   8  14   3 354.071 58.3303   1
   8 -14   3 532.788 62.7606   1
  -9 -14  -3 1306.39 101.003   1
  -9  14  -3 1487.58 105.686   1
   9  14   3 1470.24 102.554   1
   9 -14   3 1253.34 99.8939   1
 -10 -14  -3 503.691 63.8741   1
 -10  14  -3 438.988 65.2858   1
  10  14   3 513.488 66.3896   1
  10 -14   3 576.134 69.9333   1
 -11 -14  -3 502.372 66.0719   1
  11  14   3 617.121 68.4770   1
 -11  14  -3 473.935 63.8649   1
  11 -14   3 489.754 70.3521   1
 -12  14  -3 517.908 65.3739   1
  12 -14   3 491.801 65.7638   1
  13  14   3 155.448 50.4780   1
 -13 -14  -3 126.345 48.0609   1
 -13  14  -3 178.729 47.0876   1
  13 -14   3 192.963 49.9993   1
  14  14   3 110.262 46.8868   1
 -14 -14  -3 13.2569 42.4297   1
 -14  14  -3 82.5595 44.9724   1
  14 -14   3 19.4973 39.3982   1
 -15  14  -3-44.3391 42.8775   1
  15 -14   3 25.6908 45.7578   1
  16  14   3 51.1631 46.8236   1
 -16  14  -3-6.13823 44.3470   1
  16 -14   3 51.3505 44.7798   1
 -16 -14  -3 32.8835 39.4489   1
  17 -14   3 241.397 49.4234   1
 -17  14  -3 263.828 51.3938   1
  18 -15  -3 296.346 57.8313   1
 -18  15   3 161.703 49.4193   1
  17 -15  -3 920.118 88.3925   1
  16 -15  -3 4280.09 209.215   1
 -16  15   3 4083.07 205.960   1
  15 -15  -3 1236.38 92.4236   1
 -15  15   3 824.566 80.9434   1
  14 -15  -3 403.786 59.4438   1
 -14  15   3 340.256 54.5274   1
  13  15  -3 212.839 48.8099   1
 -13  15   3 158.226 47.9844   1
  13 -15  -3 166.421 48.5182   1
 -13 -15   3 206.991 50.9311   1
  12  15  -3 39.6094 43.6874   1
 -12  15   3 69.5820 34.8822   1
  12 -15  -3 32.9225 37.1374   1
 -12 -15   3 82.1673 45.3102   1
 -11 -15   3-6.77814 41.4311   1
 -10 -15   3 80.9697 42.1959   1
  10  15  -3 91.3685 40.4556   1
 -10  15   3 112.941 40.9934   1
  10 -15  -3 140.520 39.5210   1
   9  15  -3 6062.19 272.750   1
  -9  15   3 5645.60 266.858   1
   9 -15  -3 5709.69 269.731   1
  -9 -15   3 5967.88 273.252   1
  -8  15   3 652.220 72.2613   1
  -8 -15   3 694.021 72.7260   1
   8 -15  -3 692.108 73.9798   1
   8  15  -3 654.180 71.0064   1
   7  15  -3 1534.07 107.359   1
  -7  15   3 1289.62 97.1448   1
   7 -15  -3 1482.06 104.262   1
  -7 -15   3 1404.73 102.774   1
  -6  15   3 7666.50 319.214   1
   6  15  -3 6845.61 315.636   1
  -6 -15   3 6721.41 314.529   1
   6 -15  -3 7384.00 318.293   1
   5  15  -3 26.5583 36.9964   1
  -5  15   3 49.4076 41.4993   1
  -5 -15   3 31.6043 34.4135   1
   5 -15  -3 25.8524 42.0493   1
   4  15  -3-6.45648 41.2850   1
  -4  15   3-18.9502 35.9714   1
  -4 -15   3-12.9852 36.9727   1
   4 -15  -3 6.47143 38.4211   1
   3  15  -3 671.176 73.9189   1
  -3  15   3 604.521 67.7642   1
  -3 -15   3 659.994 71.0904   1
   3 -15  -3 670.813 68.9536   1
   2  15  -3 1080.22 89.3045   1
  -2  15   3 1121.28 89.2766   1
  -2 -15   3 970.053 85.1948   1
   2 -15  -3 982.353 88.7642   1
   1  15  -3 2322.35 137.059   1
  -1 -15   3 2233.13 137.695   1
   0  15  -3 262.782 50.1038   1
   0 -15   3 244.726 48.3038   1
  -1  15  -3 321.430 53.4404   1
   1 -15   3 270.264 51.2058   1
  -2 -15  -3 97.5477 41.2909   1
   2  15   3 90.0541 42.2473   1
   2 -15   3 52.4486 38.2099   1
  -2  15  -3 32.2049 40.1758   1
   3  15   3 76.4432 38.6646   1
   4  15   3 3935.16 207.125   1
  -4  15  -3 4332.99 210.367   1
   4 -15   3 4646.45 219.152   1
  -4 -15  -3 4202.90 212.713   1
   5  15   3 720.078 73.2725   1
  -5  15  -3 835.438 76.8544   1
  -5 -15  -3 785.325 76.1531   1
   5 -15   3 638.266 71.8258   1
   6  15   3 44.8162 41.3644   1
  -6  15  -3 104.187 48.0392   1
  -6 -15  -3 60.0755 45.5985   1
   6 -15   3 73.0920 43.2861   1
   7  15   3 364.309 57.7189   1
   7 -15   3 301.724 60.6790   1
  -7 -15  -3 303.441 56.0463   1
   8  15   3 4369.18 220.990   1
  -8  15  -3 4513.02 223.904   1
  -8 -15  -3 4436.60 223.384   1
   8 -15   3 4988.92 229.340   1
   9  15   3 249.216 52.2660   1
  -9 -15  -3 263.905 54.4781   1
  10 -15   3 723.771 73.9534   1
 -10  15  -3 731.151 76.2290   1
  11  15   3-6.36713 40.0049   1
 -11  15  -3 6.35767 42.3685   1
 -11 -15  -3-13.2684 37.7785   1
  11 -15   3-6.65961 43.3111   1
  12  15   3-18.9946 45.1091   1
 -12 -15  -3 46.7129 46.2041   1
  13  15   3 1121.24 93.2970   1
 -13  15  -3 1203.27 93.6623   1
  13 -15   3 1133.92 94.6822   1
 -13 -15  -3 1294.90 98.6981   1
  14  15   3 841.931 81.0125   1
 -14  15  -3 847.731 76.7607   1
  14 -15   3 633.859 72.6733   1
 -14 -15  -3 672.571 77.3776   1
  15  15   3 6.30095 40.9900   1
 -15  15  -3-24.5717 44.6768   1
  15 -15   3-56.4979 45.9586   1
 -15 -15  -3-39.0823 47.9995   1
  16  15   3-25.0216 45.7861   1
 -16  15  -3 6.05364 39.0404   1
 -16 -15  -3-32.0417 43.7109   1
  16 -15   3 49.6053 41.6485   1
 -17  16   3 812.067 75.1524   1
  17 -16  -3 860.980 81.6924   1
 -16  16   3 374.749 58.9562   1
  16 -16  -3 476.442 64.5848   1
 -15  16   3 956.328 81.3030   1
  15 -16  -3 778.135 76.6541   1
 -14  16   3 2055.56 128.464   1
  14 -16  -3 2166.43 130.882   1
 -13  16   3 492.853 65.5686   1
  13 -16  -3 511.050 65.4031   1
  12  16  -3 60.1555 41.6629   1
  12 -16  -3 45.8216 46.9969   1
 -12  16   3 55.6789 41.2726   1
  11  16  -3 2685.26 154.895   1
 -11  16   3 2685.99 151.248   1
  11 -16  -3 2638.69 151.966   1
 -11 -16   3 2530.84 153.448   1
 -10 -16   3 47.6967 39.6823   1
 -10  16   3 31.3975 38.7911   1
  10 -16  -3 59.4557 40.0433   1
  10  16  -3 86.8177 45.2469   1
  -9 -16   3 364.200 58.1884   1
  -9  16   3 422.016 61.1239   1
   9 -16  -3 337.757 62.2782   1
   9  16  -3 370.754 60.5880   1
   8  16  -3 2283.49 137.165   1
  -8 -16   3 1992.14 131.180   1
  -7  16   3 2550.83 148.347   1
   7  16  -3 2529.66 149.678   1
  -7 -16   3 2572.43 149.955   1
   7 -16  -3 2606.00 151.314   1
   6  16  -3 1974.05 127.448   1
  -6  16   3 1875.15 121.243   1
  -6 -16   3 1614.08 115.974   1
   6 -16  -3 1983.38 123.366   1
  -5  16   3 1433.41 98.8446   1
  -5 -16   3 1187.56 95.0091   1
   5 -16  -3 1201.79 94.5170   1
  -4  16   3-18.8647 37.7047   1
   4 -16  -3 6.48434 40.7417   1
  -3  16   3 690.322 74.3104   1
   3 -16  -3 743.699 74.8414   1
  -2  16   3 45.0285 38.2071   1
   2  16  -3 32.0378 39.1824   1
  -2 -16   3 26.4481 36.4215   1
   2 -16  -3 26.2540 38.1968   1
   1  16  -3 7679.16 349.327   1
  -1  16   3 8326.65 356.051   1
  -1 -16   3 8140.80 354.415   1
   1 -16  -3 8468.40 356.292   1
   0  16   3 4147.27 209.040   1
   0  16  -3 4196.54 208.488   1
   0 -16   3 4184.14 209.758   1
   0 -16  -3 4165.78 207.548   1
  -1  16  -3 5482.59 252.332   1
   1  16   3 5358.09 250.970   1
  -1 -16  -3 5019.23 247.759   1
   1 -16   3 5225.72 251.411   1
  -2 -16  -3 71.6291 43.4091   1
  -2  16  -3 6.59242 42.8882   1
   2 -16   3 19.8065 39.9878   1
   2  16   3 26.2669 40.9037   1
  -3 -16  -3 492.919 64.8922   1
  -3  16  -3 539.286 65.7612   1
   3 -16   3 527.349 64.8892   1
  -4 -16  -3 423.156 66.9122   1
   4  16   3 546.905 66.5719   1
  -4  16  -3 502.979 64.3902   1
   4 -16   3 516.554 65.0337   1
   5  16   3 4675.09 236.185   1
  -5  16  -3 4942.05 238.253   1
   5 -16   3 5142.26 241.373   1
  -5 -16  -3 4940.92 239.127   1
   6  16   3 743.914 77.2048   1
  -6  16  -3 777.820 76.7669   1
  -6 -16  -3 708.688 76.6635   1
   6 -16   3 756.103 77.1504   1
   7 -16   3 2884.34 166.283   1
  -7  16  -3 3171.74 167.186   1
   8  16   3 109.117 50.7897   1
  -8  16  -3 102.926 43.8174   1
   8 -16   3 151.221 46.4429   1
  -8 -16  -3 192.248 50.9424   1
   9  16   3 8929.91 379.313   1
  -9  16  -3 8103.84 376.457   1
   9 -16   3 8771.82 379.129   1
  10  16   3 1326.50 101.107   1
  10 -16   3 1258.16 98.2388   1
 -10 -16  -3 1277.83 100.651   1
  11  16   3 259.788 53.0083   1
 -11  16  -3 201.770 51.4098   1
  11 -16   3 269.197 59.6601   1
 -11 -16  -3 169.934 51.2274   1
  12  16   3 961.895 83.5946   1
 -12  16  -3 705.135 73.9729   1
 -12 -16  -3 911.572 81.0096   1
  13  16   3 1258.71 98.2169   1
 -13 -16  -3 1465.36 104.418   1
  14 -16   3 43.7149 43.9041   1
 -14  16  -3 54.6026 42.9576   1
  15  16   3 140.119 47.1452   1
  15 -17  -3 486.093 62.6470   1
 -15  17   3 555.168 67.2993   1
  14 -17  -3 61.3941 42.8905   1
 -14  17   3 78.4668 45.1123   1
  13 -17  -3 598.653 70.9916   1
 -13  17   3 622.464 70.2722   1
  12 -17  -3 77.0613 48.6190   1
 -12  17   3 91.0404 44.2340   1
  11 -17  -3 991.430 85.9695   1
 -11  17   3 937.411 84.6054   1
  10  17  -3 1506.81 112.019   1
  -9 -17   3 1241.61 95.0812   1
   9 -17  -3 1103.88 90.3182   1
  -9  17   3 921.385 81.4751   1
   9  17  -3 1017.25 90.5019   1
  -8  17   3 1241.95 93.1494   1
   8  17  -3 1191.34 99.5646   1
   8 -17  -3 1089.67 92.0082   1
  -8 -17   3 1008.30 91.4627   1
   7  17  -3-6.91158 42.6429   1
  -7  17   3 38.1728 41.0299   1
  -7 -17   3-19.7440 39.4612   1
   7 -17  -3-6.47778 40.6998   1
   6  17  -3 5712.73 264.563   1
  -6  17   3 5389.95 257.489   1
   6 -17  -3 5597.82 260.851   1
  -6 -17   3 5651.26 263.698   1
  -5  17   3 25.0201 40.7137   1
   5  17  -3 73.1716 44.0077   1
   5 -17  -3 32.0982 41.7834   1
  -5 -17   3 61.0838 41.9079   1
   4  17  -3 1952.77 126.019   1
  -4  17   3 1898.43 123.580   1
  -4 -17   3 2072.42 129.129   1
   4 -17  -3 1792.24 123.260   1
  -3  17   3 367.185 61.2589   1
   3  17  -3 365.412 59.6194   1
   3 -17  -3 410.111 65.0043   1
  -3 -17   3 415.988 60.1671   1
   2  17  -3 3284.55 173.516   1
  -2 -17   3 3031.01 172.279   1
   1  17  -3 1107.31 89.7252   1
  -1 -17   3 980.460 86.3304   1
   0  17  -3 1007.63 88.1394   1
   0 -17   3 1239.68 94.7600   1
  -1  17  -3 65.3571 37.7004   1
   1 -17   3 73.8528 44.4542   1
  -2 -17  -3 436.042 57.2895   1
  -2  17  -3 334.400 58.7369   1
   2 -17   3 367.787 56.5953   1
   2  17   3 344.286 57.9635   1
   3  17   3 13.0919 36.8682   1
  -3 -17  -3-6.52528 36.7518   1
  -4 -17  -3 1974.26 125.898   1
  -4  17  -3 1884.68 124.402   1
   4 -17   3 1940.23 127.101   1
   4  17   3 2039.75 126.999   1
  -5 -17  -3 6.58381 38.6945   1
   5  17   3-19.2719 41.0762   1
  -5  17  -3 6.52595 40.6348   1
   5 -17   3 26.4970 39.3275   1
   6  17   3 3429.24 177.946   1
   6 -17   3 3376.89 177.962   1
  -6 -17  -3 3605.39 181.341   1
   7  17   3 57.4086 43.1829   1
  -7  17  -3 12.7762 41.5500   1
  -7 -17  -3 33.0243 42.6002   1
   7 -17   3-26.6942 39.6254   1
   8  17   3 10722.3 442.853   1
  -8 -17  -3 10478.4 444.625   1
   9 -17   3 397.833 63.2589   1
  -9  17  -3 448.573 63.4088   1
  10  17   3 1137.01 94.5693   1
 -10  17  -3 1376.06 97.6566   1
 -10 -17  -3 1120.48 93.0640   1
  10 -17   3 1241.83 94.6457   1
  11  17   3 12.5175 42.3681   1
 -11 -17  -3 12.9066 38.6963   1
  12  17   3 55.9242 45.7943   1
  12 -17   3 19.1137 41.1048   1
 -12  17  -3 24.1287 37.5777   1
  13  17   3 24.5388 43.4074   1
 -13 -17  -3 18.9233 39.6392   1
  13 -18  -3 354.169 59.2286   1
 -13  18   3 495.964 62.9805   1
  12 -18  -3 19.0161 45.4713   1
 -12  18   3-5.90229 42.6297   1
  11 -18  -3 31.2248 42.5985   1
 -11  18   3-6.09650 44.3305   1
  10 -18  -3 487.517 67.3706   1
 -10  18   3 523.068 68.9693   1
   9 -18  -3 554.841 70.7001   1
  -9  18   3 609.303 68.3086   1
   8 -18  -3 212.828 48.6030   1
  -8  18   3 171.459 45.9097   1
   8  18  -3 185.432 52.3368   1
  -7 -18   3 3147.90 168.408   1
   7 -18  -3 2989.83 164.111   1
  -7  18   3 2701.20 159.979   1
   7  18  -3 3147.22 169.854   1
  -6 -18   3 40.9141 40.1889   1
   6  18  -3 127.045 49.0342   1
  -5 -18   3 2751.45 160.182   1
   5 -18  -3 2782.74 156.453   1
  -5  18   3 2726.02 154.427   1
   5  18  -3 2834.29 161.577   1
  -4 -18   3 1383.89 101.181   1
   4 -18  -3 1255.83 98.9518   1
   4  18  -3 1100.86 94.1761   1
  -4  18   3 1147.21 93.8284   1
  -3 -18   3 1019.29 86.0721   1
   3 -18  -3 1067.22 87.3456   1
   3  18  -3 854.268 82.6447   1
  -3  18   3 849.642 79.9486   1
   2 -18  -3 531.802 68.3296   1
  -2 -18   3 379.061 59.5919   1
  -2  18   3 652.125 66.8258   1
   2  18  -3 495.700 65.4530   1
   1 -18  -3 2594.19 149.894   1
  -1 -18   3 2390.09 145.723   1
   1  18  -3 2517.41 147.528   1
   0 -18   3 241.489 55.9001   1
   0 -18  -3 207.937 50.2039   1
   0  18   3 268.624 53.3662   1
   0  18  -3 283.625 57.2046   1
   1 -18   3 2828.10 157.003   1
  -1 -18  -3 2622.49 152.188   1
   1  18   3 2579.55 152.143   1
  -1  18  -3 2778.32 156.584   1
   2  18   3 170.382 50.6273   1
  -2  18  -3 142.394 48.8135   1
  -2 -18  -3 101.580 47.5907   1
   2 -18   3 87.3296 44.6379   1
  -3 -18  -3 1763.98 117.457   1
  -3  18  -3 1610.46 114.681   1
   3 -18   3 1588.41 117.094   1
   3  18   3 1721.10 114.667   1
  -4 -18  -3 25.8597 39.9482   1
   4  18   3 116.215 48.8371   1
  -4  18  -3 38.5970 44.2643   1
   4 -18   3 66.7731 43.4820   1
   6  18   3 753.247 79.1441   1
  -6  18  -3 742.762 78.5890   1
   6 -18   3 1030.23 87.5098   1
  -6 -18  -3 797.383 80.7592   1
   7  18   3 1743.02 117.307   1
  -7  18  -3 1829.80 120.374   1
   7 -18   3 1895.15 120.817   1
  -7 -18  -3 1521.78 113.293   1
   8  18   3 702.302 76.6784   1
  -8  18  -3 775.478 80.0195   1
  -8 -18  -3 759.094 76.7665   1
   8 -18   3 606.127 73.3200   1
   9  18   3 815.356 80.1645   1
   9 -18   3 800.010 76.9560   1
  -9 -18  -3 850.342 82.9562   1
  10  18   3-6.17560 43.0898   1
 -10  18  -3 49.3872 44.9065   1
  10 -18   3 37.1001 45.8688   1
 -10 -18  -3 70.1476 44.1708   1
 -11 -18  -3 520.422 68.7500   1
  11  18   3 355.409 62.6064   1
  12  18   3 194.255 50.9293   1
 -10  19   3 501.079 65.7177   1
  10 -19  -3 393.544 61.1857   1
  -9  19   3 474.950 63.2717   1
   9 -19  -3 455.664 63.9851   1
   8 -19  -3 1579.72 108.990   1
  -8  19   3 1406.64 102.087   1
  -6  19   3 73.8315 45.0894   1
   6 -19  -3 50.0955 44.9759   1
   5  19  -3 98.4276 45.9476   1
  -5  19   3 97.0785 44.0138   1
   5 -19  -3 149.117 46.2545   1
   4  19  -3 1217.18 97.9462   1
  -4  19   3 1385.64 101.876   1
  -4 -19   3 1174.28 94.9685   1
   3  19  -3 102.303 44.5369   1
  -3 -19   3 119.281 44.7772   1
   3 -19  -3 182.452 49.5111   1
   2  19  -3 385.259 61.1258   1
  -2  19   3 300.222 51.7256   1
  -2 -19   3 387.502 59.2152   1
   2 -19  -3 366.300 59.2236   1
   1  19  -3 2533.85 147.821   1
  -1  19   3 2397.76 142.755   1
  -1 -19   3 2461.97 146.188   1
   1 -19  -3 2404.60 145.017   1
   0  19   3 194.478 50.3135   1
   0 -19  -3 134.740 49.1343   1
  -1  19  -3 129.496 49.5343   1
   1  19   3 150.921 49.8334   1
  -1 -19  -3 153.331 46.1600   1
   1 -19   3 184.772 51.0773   1
  -2 -19  -3 1943.16 127.450   1
   2 -19   3 2252.41 135.889   1
  -2  19  -3 1962.11 127.278   1
   2  19   3 1998.98 129.393   1
  -3  19  -3 56.5680 46.9477   1
   3  19   3 32.4612 47.2489   1
  -3 -19  -3 74.1677 40.9100   1
   3 -19   3 60.2815 46.0751   1
  -4  19  -3 586.818 71.2736   1
   4  19   3 727.907 75.2384   1
   4 -19   3 660.127 72.6070   1
  -4 -19  -3 716.463 72.6824   1
   5  19   3 728.237 77.2442   1
  -5  19  -3 606.731 74.7612   1
   5 -19   3 653.857 75.6256   1
  -5 -19  -3 637.349 71.7821   1
   7  19   3 369.085 59.7164   1
  -7  19  -3 419.110 63.4808   1
   7 -19   3 460.736 62.3667   1
  -7 -19  -3 339.775 58.8713   1
   8  19   3 430.592 63.4027   1
  -8  19  -3 402.046 59.8375   1
   8 -19   3 501.510 65.4653   1
  -8 -19  -3 376.422 59.2134   1
   9  19   3 164.215 53.2881   1
  -9 -19  -3 106.235 50.0100   1
   6 -20  -3 713.605 74.1315   1
  -5  20   3 106.385 43.5545   1
   5 -20  -3 178.157 45.5423   1
  -4  20   3 1223.87 93.1762   1
   4 -20  -3 1285.72 97.3561   1
  -3  20   3 5.92310 40.7315   1
   3 -20  -3 79.0028 47.6134   1
   2  20  -3 145.342 50.1723   1
  -2  20   3 211.877 50.0628   1
   2 -20  -3 172.664 50.0623   1
  -1  20   3 1235.66 98.4813   1
   1  20  -3 1485.00 107.330   1
   1 -20  -3 1304.52 102.217   1
  -1 -20   3 1492.04 106.251   1
   0  20   3-6.06652 44.4441   1
   0  20  -3 63.9776 46.8665   1
   0 -20  -3 86.9581 50.8648   1
   0 -20   3 71.2098 47.4213   1
   1  20   3 9873.62 421.826   1
  -1 -20  -3 10430.6 427.572   1
  -2  20  -3 460.584 63.2022   1
   2  20   3 580.059 68.0280   1
   2 -20   3 496.372 68.4782   1
  -2 -20  -3 535.576 64.5874   1
   3  20   3 24.6604 45.7313   1
  -3  20  -3 31.0139 44.5126   1
  -3 -20  -3 36.9891 41.7481   1
   3 -20   3 45.0452 40.0873   1
   4  20   3 24.9076 41.8407   1
  -4  20  -3 18.6047 44.1964   1
   4 -20   3 56.6585 45.1748   1
  -5 -20  -3 30.2210 39.6498   1
   5 -20   3 31.4317 45.7219   1
   5  20   3 30.8516 43.6662   1
 -24   0   4 86.5759 43.4450   1
  24   0  -4 104.558 43.6820   1
 -23   0   4 85.5756 39.9098   1
  23   0  -4 32.8537 40.9672   1
 -22   0   4 3604.66 197.000   1
  22   0  -4 4105.45 200.116   1
 -21   0   4 4643.87 226.193   1
  21   0  -4 4712.22 226.719   1
 -20   0   4 2387.42 140.485   1
  20   0  -4 2490.80 139.965   1
 -19   0   4 474.446 59.5480   1
  19   0  -4 330.172 52.0016   1
 -18   0   4 1529.58 105.233   1
  18   0  -4 1611.46 104.749   1
 -17   0   4 682.995 67.3178   1
  17   0  -4 688.557 66.9606   1
  16   0  -4 3756.08 185.450   1
 -16   0   4 3944.23 187.409   1
  14   0  -4 2595.59 139.606   1
 -14   0   4 2983.10 144.858   1
  13   0  -4 7945.25 329.285   1
 -13   0   4 8174.80 330.480   1
  12   0  -4 7590.44 328.430   1
 -12   0   4 8907.43 334.798   1
  11   0  -4 542.986 46.4188   1
  10   0  -4 16688.5 609.822   1
 -10   0   4 15698.2 608.579   1
   8   0  -4 57871.6 2164.28   1
  -8   0   4 62047.5 2163.58   1
   7   0  -4 42970.6 1458.61   1
  -7   0   4 37847.2 1456.58   1
   6   0  -4 1397.90 62.4968   1
  -6   0   4 1308.87 62.2184   1
   5   0  -4 533634. 19434.2   1
  -5   0   4 554607. 19434.1   1
   4   0  -4 326350. 12090.3   1
  -4   0   4 350462. 12090.2   1
  -2   0   4 316460. 11182.1   1
   2   0  -4 309691. 11182.1   1
   1   0  -4 163446. 5717.32   1
  -1   0   4 156048. 5718.10   1
   0   0  -4 168657. 5848.55   1
   0   0   4 158301. 5848.25   1
  -1   0  -4 467965. 17063.4   1
   1   0   4 487278. 17063.8   1
  -2   0  -4 367993. 13186.0   1
   2   0   4 369386. 13184.3   1
  -3   0  -4 1908.94 93.9498   1
   3   0   4 1854.37 93.8732   1
  -4   0  -4 8202.78 317.543   1
   4   0   4 7798.23 316.959   1
  -5   0  -4 63104.8 2283.12   1
   5   0   4 62722.4 2283.06   1
  -6   0  -4 644.764 54.8318   1
   6   0   4 642.314 54.7066   1
  -7   0  -4 56076.8 2178.68   1
   7   0   4 64114.5 2183.84   1
  -8   0  -4 38401.6 1337.51   1
   8   0   4 33992.5 1331.63   1
  -9   0  -4 1327.73 86.3698   1
   9   0   4 1052.43 79.1982   1
 -10   0  -4 31352.6 1086.52   1
  10   0   4 26663.7 1076.47   1
 -11   0  -4 13363.9 513.560   1
  11   0   4 12238.7 508.246   1
 -12   0  -4 3342.47 174.468   1
  12   0   4 3613.71 176.788   1
  13   0   4 29.6795 29.9131   1
 -13   0  -4 12.1756 33.1344   1
 -14   0  -4 3353.66 171.691   1
  14   0   4 3149.15 169.423   1
 -15   0  -4 2336.49 138.594   1
  15   0   4 2683.09 148.370   1
 -16   0  -4 10216.7 430.074   1
  16   0   4 10465.5 431.429   1
 -18   0  -4 225.922 47.5607   1
  18   0   4 309.787 53.3720   1
  19   0   4 829.756 77.9426   1
 -20   0  -4 917.663 83.0374   1
 -21   0  -4 1648.58 112.641   1
  21   0   4 1671.52 113.174   1
 -22   0  -4 6.46330 41.6851   1
  22   0   4-31.6786 41.5491   1
 -23   0  -4 433.556 63.2886   1
  23   0   4 449.148 66.6730   1
 -24   0  -4 139.594 46.6275   1
  24   0   4 103.731 46.5945   1
 -25   1   4 160.433 50.4366   1
  25  -1  -4 251.494 52.6547   1
  24  -1  -4-33.9568 43.7981   1
 -24  -1   4 6.76173 40.1436   1
  24   1  -4 13.2336 40.4445   1
 -24   1   4 25.7404 37.0406   1
  23  -1  -4 307.404 57.7666   1
 -23  -1   4 238.269 50.3384   1
  23   1  -4 233.859 51.5046   1
 -23   1   4 316.047 55.5941   1
 -22   1   4 1624.31 112.972   1
 -22  -1   4 1609.02 112.301   1
  22   1  -4 1623.07 111.896   1
  22  -1  -4 1964.48 120.565   1
 -21   1   4 5076.82 230.854   1
 -21  -1   4 4672.13 224.543   1
  21  -1  -4 4492.70 225.065   1
  21   1  -4 4415.09 221.076   1
 -20  -1   4 1163.25 89.9938   1
 -20   1   4 1192.69 92.8676   1
  20  -1  -4 1362.73 97.8490   1
  20   1  -4 1253.26 93.9210   1
 -19  -1   4 344.464 54.7891   1
  19   1  -4 433.437 56.1745   1
  18  -1  -4 2968.54 172.210   1
 -18  -1   4 3612.13 173.934   1
  18   1  -4 3435.96 176.362   1
 -18   1   4 3607.53 177.881   1
  17  -1  -4 12988.9 515.400   1
 -17  -1   4 12536.9 512.497   1
  17   1  -4 13279.7 515.983   1
 -17   1   4 12607.2 514.347   1
  16  -1  -4 3065.36 162.431   1
 -16  -1   4 3516.10 167.462   1
  16   1  -4 3146.50 162.218   1
 -16   1   4 3318.70 166.070   1
  15  -1  -4 264.931 41.2184   1
 -15   1   4 285.646 43.7246   1
 -14  -1   4 5756.16 239.477   1
  14   1  -4 5708.17 237.819   1
 -14   1   4 5572.71 238.994   1
 -13  -1   4 11486.3 442.682   1
  13   1  -4 11212.3 441.526   1
 -13   1   4 10877.1 441.063   1
  12  -1  -4 23891.2 970.720   1
 -12  -1   4 27403.1 971.205   1
  12   1  -4 26432.7 969.738   1
 -12   1   4 26576.7 972.096   1
  11  -1  -4 58067.3 2033.46   1
 -11  -1   4 57087.4 2026.04   1
 -11   1   4 53404.8 2024.36   1
  11   1  -4 55091.1 2026.62   1
  10  -1  -4 4960.47 214.156   1
  10   1  -4 5140.42 211.704   1
 -10   1   4 5073.75 211.716   1
   9  -1  -4 13325.5 505.277   1
  -9   1   4 13329.0 504.685   1
   8   1  -4 75688.3 2804.45   1
  -8  -1   4 79020.1 2805.19   1
   8  -1  -4 79308.0 2807.75   1
   7   1  -4 1283.71 64.8030   1
  -7   1   4 1404.45 69.7484   1
  -7  -1   4 1429.13 65.7805   1
   7  -1  -4 1463.35 70.2870   1
   6  -1  -4 449926. 13807.6   1
  -6  -1   4 428144. 13800.9   1
   5   1  -4 1238.60 53.9882   1
  -5   1   4 1202.56 59.1239   1
  -5  -1   4 1383.06 54.3736   1
   5  -1  -4 1323.77 60.8326   1
  -4   1   4 51772.0 1790.82   1
   4  -1  -4 47857.8 1790.95   1
  -3   1   4 13009.6 454.547   1
   3  -1  -4 11838.0 454.040   1
  -2   1   4 8307.54 303.861   1
   2  -1  -4 8016.94 304.371   1
   1  -1  -4 37638.6 1279.26   1
  -1   1   4 34834.2 1277.19   1
   1   1  -4 34441.6 1273.75   1
  -1  -1   4 35259.3 1274.00   1
   0   1  -4 2634.23 107.582   1
   0  -1  -4 2368.31 109.683   1
   0  -1   4 2652.45 108.146   1
   0   1   4 2658.92 109.549   1
  -1   1  -4 2490.65 106.517   1
   1  -1   4 2337.21 103.907   1
   1   1   4 2617.55 106.919   1
  -2  -1  -4 556708. 18493.3   1
   2  -1   4 550259. 18492.6   1
   2   1   4 537348. 18493.5   1
  -3   1  -4 19802.5 724.620   1
  -3  -1  -4 19868.0 724.807   1
   3  -1   4 19422.1 723.234   1
   3   1   4 18904.5 722.555   1
  -4   1  -4 227759. 8482.05   1
  -4  -1  -4 241919. 8483.06   1
   4  -1   4 243062. 8483.56   1
   4   1   4 234626. 8483.79   1
  -5   1  -4 30332.3 1030.06   1
   5  -1   4 27634.4 1027.30   1
   5   1   4 29631.7 1028.61   1
  -6   1  -4 1576.66 94.3495   1
  -6  -1  -4 1549.93 94.1408   1
   6  -1   4 1746.46 94.5896   1
   6   1   4 1636.44 92.7893   1
  -7   1  -4 911.150 70.1241   1
  -7  -1  -4 1019.29 71.5317   1
   7  -1   4 1021.74 70.3242   1
   7   1   4 942.325 68.0499   1
  -8   1  -4 10287.2 386.325   1
  -8  -1  -4 9074.98 381.511   1
   8  -1   4 9663.23 383.917   1
   8   1   4 8835.39 383.247   1
  -9   1  -4 2763.85 142.000   1
  -9  -1  -4 2669.33 141.096   1
   9  -1   4 2635.62 140.426   1
   9   1   4 2836.87 143.841   1
 -10   1  -4 24386.3 904.293   1
 -10  -1  -4 22184.1 900.909   1
  10  -1   4 22914.2 900.818   1
 -11   1  -4 21240.7 768.933   1
 -11  -1  -4 19279.4 761.858   1
  11  -1   4 20106.9 767.535   1
  11   1   4 19038.3 764.080   1
 -12   1  -4 3143.20 161.522   1
 -12  -1  -4 2785.57 157.156   1
  12  -1   4 2904.84 158.645   1
  12   1   4 3191.77 160.479   1
 -13  -1  -4 676.913 69.8040   1
 -13   1  -4 717.785 69.8176   1
  13  -1   4 772.265 70.9081   1
  13   1   4 630.073 67.1515   1
 -14  -1  -4 1931.68 118.423   1
 -14   1  -4 1844.33 119.061   1
  14  -1   4 1992.54 120.915   1
  14   1   4 1713.74 113.975   1
 -15   1  -4 2981.99 162.130   1
 -15  -1  -4 2929.32 159.533   1
  15  -1   4 2844.56 159.338   1
  15   1   4 2768.96 155.193   1
 -16  -1  -4 6815.18 293.938   1
 -16   1  -4 6958.75 299.094   1
  16   1   4 6172.77 287.503   1
  16  -1   4 6057.22 289.422   1
 -18  -1  -4 1725.95 116.441   1
 -18   1  -4 1864.24 117.558   1
  18  -1   4 1820.38 121.000   1
  18   1   4 1669.56 114.093   1
 -19   1  -4 409.811 62.3727   1
 -19  -1  -4 502.163 65.6786   1
  19   1   4 426.695 60.5733   1
  19  -1   4 438.153 62.6837   1
 -20  -1  -4 1095.98 96.3392   1
  20   1   4 1410.35 105.815   1
  20  -1   4 1321.50 99.4700   1
 -21   1  -4 1276.70 95.0241   1
 -21  -1  -4 1294.47 96.6975   1
  21   1   4 1038.79 90.4868   1
  21  -1   4 1113.46 90.0518   1
 -22  -1  -4 50.3837 36.9295   1
  22   1   4 115.409 46.5415   1
  22  -1   4 136.274 45.5773   1
 -23  -1  -4 37.2828 41.8065   1
  23   1   4 100.769 47.6519   1
 -24   1  -4 178.335 52.8147   1
 -24  -1  -4 152.477 43.6516   1
  24  -1   4 132.399 49.9464   1
  24   1   4 269.100 52.7814   1
 -25   2   4 371.956 57.8926   1
  25  -2  -4 262.314 56.7527   1
 -24   2   4 54.7585 41.4495   1
 -24  -2   4 39.6699 38.8665   1
  24  -2  -4-13.4971 40.4722   1
  24   2  -4 13.5210 38.5060   1
 -23   2   4 231.973 52.1351   1
 -23  -2   4 375.978 57.5987   1
  23  -2  -4 391.508 62.0669   1
  23   2  -4 424.077 60.4651   1
 -22  -2   4 1680.91 109.872   1
  22   2  -4 1233.38 99.4700   1
 -21   2   4 215.030 48.2968   1
 -21  -2   4 193.419 43.9682   1
  21  -2  -4 257.418 55.1073   1
  21   2  -4 195.814 46.8557   1
 -20   2   4 1609.36 108.614   1
 -20  -2   4 1574.35 106.766   1
  20  -2  -4 1520.33 106.761   1
  20   2  -4 1618.17 106.940   1
 -19   2   4 1182.11 87.8265   1
 -19  -2   4 918.661 80.7116   1
  19  -2  -4 1087.23 85.2850   1
  19   2  -4 1053.53 81.7709   1
 -18   2   4 455.510 58.5311   1
 -18  -2   4 450.296 56.1347   1
  18  -2  -4 576.312 61.6222   1
  18   2  -4 499.813 55.4278   1
 -17   2   4 12735.5 482.776   1
 -17  -2   4 11677.9 475.508   1
  17  -2  -4 11969.8 477.346   1
  17   2  -4 11051.5 471.610   1
 -16   2   4 648.843 64.0706   1
 -16  -2   4 759.468 64.8055   1
  16  -2  -4 593.072 62.1564   1
  16   2  -4 578.582 58.7424   1
 -15   2   4 15414.9 593.315   1
  15  -2  -4 14882.5 594.479   1
 -14  -2   4 931.954 69.2744   1
  14   2  -4 886.357 67.4287   1
 -13   2   4 1023.13 71.0539   1
 -13  -2   4 925.482 66.8285   1
  13  -2  -4 1059.50 77.2054   1
  13   2  -4 980.237 66.7905   1
 -12  -2   4 6710.07 277.632   1
  12  -2  -4 6775.55 285.137   1
  12   2  -4 6820.12 277.626   1
 -11  -2   4 1602.61 84.9582   1
  11  -2  -4 1384.57 87.6172   1
 -11   2   4 1627.71 90.5222   1
 -10   2   4 6528.68 271.908   1
  10   2  -4 6979.97 266.534   1
  10  -2  -4 6283.46 270.516   1
 -10  -2   4 6676.00 265.922   1
   9  -2  -4 93480.5 3339.03   1
  -9   2   4 91814.6 3336.65   1
  -8   2   4 11665.2 472.760   1
   8   2  -4 11507.8 462.138   1
   8  -2  -4 13267.1 472.794   1
  -8  -2   4 13367.3 465.472   1
   7   2  -4 99645.3 3659.75   1
  -7  -2   4 104350. 3659.14   1
  -6   2   4 69627.3 2450.22   1
   6  -2  -4 64744.0 2450.13   1
   6   2  -4 68400.9 2441.55   1
  -6  -2   4 68731.2 2441.98   1
   5  -2  -4 43942.5 1615.51   1
  -5  -2   4 47812.3 1605.73   1
   5   2  -4 43383.0 1604.74   1
  -5   2   4 42371.2 1614.54   1
   4   2  -4 355.986 19.4011   1
  -4   2   4 346.483 29.2148   1
   4  -2  -4 393.347 29.4314   1
  -4  -2   4 380.635 20.2700   1
  -3   2   4 5943.55 233.246   1
   3   2  -4 6014.49 222.811   1
  -3  -2   4 6299.56 223.166   1
   3  -2  -4 5771.18 233.475   1
  -2   2   4 3179.66 116.568   1
   2  -2  -4 3123.81 117.192   1
  -2  -2   4 2669.19 106.838   1
   2   2  -4 2401.90 106.955   1
   1   2  -4 2895.45 114.056   1
  -1  -2   4 2894.27 115.839   1
  -1   2   4 3029.19 120.954   1
   0   2  -4 1904.66 83.4417   1
   0  -2  -4 1778.98 87.6700   1
   0   2   4 1931.21 87.7839   1
   0  -2   4 1865.24 84.7706   1
  -1  -2  -4 22258.8 824.386   1
   1  -2   4 22491.7 823.244   1
   1   2   4 22974.0 824.514   1
  -1   2  -4 21992.8 820.662   1
  -2   2  -4 17658.1 624.623   1
   2  -2   4 15813.0 625.847   1
   3   2   4 22135.5 820.293   1
  -3  -2  -4 21330.3 819.369   1
  -3   2  -4 20545.1 816.025   1
   4   2   4 26262.5 976.775   1
  -4  -2  -4 24773.5 974.551   1
  -4   2  -4 26824.2 974.442   1
   4  -2   4 27876.6 978.896   1
   5   2   4 55019.6 2061.66   1
  -5  -2  -4 56335.7 2062.34   1
  -5   2  -4 57597.9 2063.29   1
   5  -2   4 58147.5 2064.43   1
   6   2   4 2139.23 110.013   1
  -6  -2  -4 1936.67 109.110   1
  -6   2  -4 2088.34 109.353   1
   6  -2   4 2022.02 110.052   1
   7   2   4 27425.6 1041.34   1
  -7  -2  -4 28542.5 1043.51   1
  -7   2  -4 26933.4 1041.64   1
   7  -2   4 29145.3 1045.42   1
   8   2   4 9.22925 20.8672   1
  -8  -2  -4 9.40560 21.2658   1
  -8   2  -4 4.79899 27.3296   1
   8  -2   4 14.1920 25.7428   1
   9   2   4 2656.37 138.492   1
  -9  -2  -4 2899.20 141.485   1
  -9   2  -4 2609.04 138.539   1
   9  -2   4 2389.21 134.778   1
  10   2   4 5530.75 244.912   1
 -10  -2  -4 5882.16 247.948   1
 -10   2  -4 5676.69 246.627   1
  11   2   4 19738.4 766.246   1
 -11  -2  -4 20792.4 771.562   1
 -11   2  -4 20280.7 770.816   1
  11  -2   4 19172.2 766.046   1
  12   2   4 750.342 73.1169   1
 -12  -2  -4 760.814 71.9002   1
 -12   2  -4 866.816 75.0058   1
  12  -2   4 818.220 73.0794   1
  13   2   4 4175.85 204.525   1
 -13  -2  -4 4315.79 207.402   1
  14   2   4 1068.86 87.2053   1
 -14  -2  -4 1210.26 89.9334   1
 -14   2  -4 1136.18 88.5688   1
  14  -2   4 1241.90 92.4861   1
  15  -2   4 2455.34 147.848   1
  15   2   4 2712.61 150.066   1
 -15  -2  -4 2863.22 152.952   1
 -15   2  -4 2569.19 149.749   1
  16  -2   4 3456.43 186.963   1
  16   2   4 3855.72 190.956   1
 -16  -2  -4 3729.29 189.932   1
 -16   2  -4 3634.85 190.455   1
  17  -2   4 3493.08 186.992   1
 -17   2  -4 3756.83 190.531   1
  18   2   4 266.991 52.0393   1
 -18   2  -4 315.920 56.5576   1
  18  -2   4 178.794 44.6547   1
 -19  -2  -4 141.757 47.2898   1
 -19   2  -4 121.085 43.5203   1
  19  -2   4 45.9290 35.8688   1
  20  -2   4 813.693 81.9026   1
  20   2   4 816.525 82.1398   1
 -20   2  -4 912.996 80.4837   1
 -20  -2  -4 944.661 83.4679   1
  21   2   4 349.653 61.2651   1
 -21   2  -4 288.765 53.6263   1
 -21  -2  -4 277.769 58.4183   1
  22   2   4 184.102 53.6510   1
  22  -2   4 195.737 51.4890   1
 -22  -2  -4 159.679 51.5215   1
 -22   2  -4 145.474 46.9993   1
  24   2   4 110.466 47.1658   1
 -24  -2  -4 146.320 45.4393   1
 -25   3   4-54.5845 45.8487   1
  25  -3  -4-20.2344 42.0188   1
  24   3  -4 67.5901 42.4968   1
  24  -3  -4 20.4360 43.5865   1
  23   3  -4 86.1697 43.0304   1
 -23  -3   4 119.698 46.3035   1
 -23   3   4 161.483 43.6712   1
  23  -3  -4 183.414 49.9655   1
  22   3  -4 1396.26 101.187   1
 -22  -3   4 1246.02 97.8592   1
 -22   3   4 1416.68 99.8978   1
  22  -3  -4 1271.50 98.6037   1
  21   3  -4 2886.13 156.318   1
 -21  -3   4 3004.73 157.380   1
 -21   3   4 2525.64 152.942   1
  21  -3  -4 2659.08 154.250   1
  20   3  -4 2192.70 129.444   1
 -20  -3   4 1967.03 125.261   1
 -20   3   4 2218.62 131.474   1
  20  -3  -4 2020.58 127.024   1
 -19  -3   4 2170.25 129.617   1
 -19   3   4 2195.78 134.139   1
  19  -3  -4 2123.15 130.611   1
  18   3  -4 6492.39 288.205   1
 -18  -3   4 6656.75 290.045   1
  17   3  -4 900.852 72.4883   1
 -17  -3   4 706.631 66.8261   1
 -17   3   4 755.656 69.4684   1
  17  -3  -4 866.030 74.6867   1
  16   3  -4 273.590 43.8549   1
 -16  -3   4 241.738 43.7043   1
 -16   3   4 320.113 47.8689   1
  16  -3  -4 303.274 48.8492   1
 -15   3   4 4869.73 234.199   1
  15  -3  -4 6107.99 254.865   1
  14   3  -4 4276.24 199.015   1
 -14  -3   4 4264.13 198.649   1
 -14   3   4 4526.15 204.896   1
  14  -3  -4 4501.71 205.993   1
  13   3  -4 10799.8 418.572   1
 -13  -3   4 10300.4 417.625   1
 -12  -3   4 24057.2 898.586   1
  12   3  -4 23985.8 899.758   1
  12  -3  -4 23374.4 906.412   1
 -12   3   4 25156.7 907.405   1
 -11  -3   4 9088.81 341.895   1
  11   3  -4 8474.20 341.184   1
  11  -3  -4 7928.43 346.373   1
 -11   3   4 8805.16 347.007   1
 -10   3   4 1362.91 85.6032   1
  10  -3  -4 1469.34 88.6612   1
  -9   3   4 9975.42 418.168   1
   9  -3  -4 11623.2 421.573   1
  -8   3   4 32011.4 1167.50   1
   8  -3  -4 31542.3 1169.25   1
   8   3  -4 31884.3 1158.74   1
  -7   3   4 1917.37 98.6147   1
  -7  -3   4 2025.47 92.4999   1
   7  -3  -4 2140.70 103.976   1
   7   3  -4 2203.90 92.6765   1
   6   3  -4 57569.9 2067.74   1
  -6  -3   4 57404.4 2068.21   1
   5   3  -4 462.876 28.6618   1
   5  -3  -4 425.418 37.7535   1
  -5  -3   4 512.357 30.0137   1
  -4  -3   4 31803.9 1294.32   1
   4  -3  -4 44597.8 1310.83   1
   4   3  -4 33087.4 1295.15   1
  -4   3   4 43681.3 1311.09   1
   3  -3  -4 36.5054 18.6846   1
  -3  -3   4 56.1436 12.4117   1
  -3   3   4 81.4723 21.4185   1
   3   3  -4 59.3514 13.2219   1
   2  -3  -4 8764.13 347.215   1
   2   3  -4 8887.72 337.371   1
  -2  -3   4 9316.85 337.348   1
  -2   3   4 9193.78 345.941   1
   1  -3  -4 2851.15 116.855   1
  -1   3   4 2552.53 114.837   1
  -1  -3   4 2856.56 108.827   1
   0   3  -4 4942.47 203.166   1
   0  -3   4 5300.12 203.103   1
  -1  -3  -4 12360.0 469.954   1
   1   3   4 12116.6 468.010   1
  -1   3  -4 12119.7 465.331   1
   1  -3   4 12842.0 466.050   1
   2   3   4 55791.2 2048.70   1
  -2  -3  -4 57330.7 2049.11   1
  -3  -3  -4 1808.64 111.207   1
   3   3   4 2017.75 108.855   1
   3  -3   4 2383.95 108.801   1
  -3   3  -4 2292.19 106.555   1
  -4   3  -4 29137.6 1056.42   1
  -4  -3  -4 29138.0 1058.20   1
   4  -3   4 28743.5 1057.92   1
   4   3   4 27446.3 1056.24   1
  -5   3  -4 8151.15 332.507   1
  -5  -3  -4 8267.52 335.465   1
   5  -3   4 8418.14 337.012   1
   5   3   4 8418.27 335.037   1
  -6   3  -4 37774.2 1362.52   1
  -6  -3  -4 36116.4 1362.58   1
   6  -3   4 38692.8 1372.42   1
   6   3   4 35800.3 1363.14   1
  -7   3  -4 7678.39 335.768   1
  -7  -3  -4 8777.56 342.793   1
   7  -3   4 9410.89 351.658   1
   7   3   4 7848.04 338.148   1
  -9   3  -4 307.400 43.7006   1
  -9  -3  -4 376.957 48.0625   1
   9  -3   4 263.311 45.5114   1
   9   3   4 363.660 46.7715   1
 -10   3  -4 2219.23 125.775   1
 -10  -3  -4 2333.00 129.016   1
  10  -3   4 2129.67 126.137   1
  10   3   4 2209.01 126.796   1
 -11   3  -4 3019.98 161.864   1
 -11  -3  -4 3078.83 158.406   1
  11  -3   4 3280.64 163.180   1
  11   3   4 2985.98 159.098   1
 -12   3  -4 5252.85 247.122   1
 -12  -3  -4 5224.63 245.694   1
  12  -3   4 5261.04 246.779   1
  12   3   4 5870.45 251.282   1
 -14   3  -4 6452.14 287.944   1
 -14  -3  -4 6770.75 290.232   1
  14  -3   4 5915.50 284.626   1
  14   3   4 6403.07 287.620   1
 -15   3  -4 3785.44 189.526   1
 -15  -3  -4 3678.53 185.329   1
  15  -3   4 3503.88 184.582   1
  15   3   4 3317.43 181.147   1
 -16   3  -4 1028.52 84.3669   1
 -16  -3  -4 1023.53 84.9311   1
  16  -3   4 944.506 84.5446   1
  16   3   4 843.528 81.6804   1
 -17   3  -4 3190.95 165.780   1
  17   3   4 2894.40 159.301   1
 -18   3  -4 334.657 58.8996   1
  18  -3   4 307.743 56.9673   1
 -18  -3  -4 404.297 62.2113   1
 -19   3  -4 815.370 81.9077   1
 -19  -3  -4 941.203 81.6755   1
  19  -3   4 911.516 82.5502   1
  19   3   4 833.802 80.3310   1
 -20   3  -4 46.8320 42.0460   1
 -20  -3  -4 26.0663 39.8434   1
  20  -3   4 6.59373 37.5600   1
  20   3   4 32.7337 42.5877   1
 -21  -3  -4 90.3439 46.6376   1
  21  -3   4 19.3621 41.3021   1
  21   3   4 32.4772 45.6582   1
 -22   3  -4 237.307 54.4409   1
 -22  -3  -4 268.634 52.8016   1
  22  -3   4 278.754 59.1008   1
  22   3   4 203.889 50.6649   1
 -23   3  -4 43.2107 44.8999   1
  23  -3   4 24.7488 38.8920   1
 -24  -3  -4-6.21911 38.0195   1
  24   3   4 47.9597 45.5840   1
  26  -4  -4 166.368 54.2080   1
 -25   4   4 219.260 50.9082   1
  25  -4  -4 129.413 51.2193   1
 -24   4   4 247.459 51.8037   1
  24  -4  -4 209.039 53.4334   1
 -23   4   4 154.240 45.8179   1
 -23  -4   4 54.5404 42.1455   1
  23  -4  -4 66.7646 44.2170   1
  23   4  -4 19.7160 39.1064   1
 -22   4   4 33.2627 39.4951   1
 -22  -4   4-6.65689 37.9072   1
  22  -4  -4-39.3658 43.3745   1
  22   4  -4 12.9775 38.9060   1
 -21  -4   4 1203.65 96.5179   1
  21   4  -4 1502.12 102.465   1
 -20   4   4 351.182 54.7361   1
 -20  -4   4 481.810 59.4403   1
  20  -4  -4 403.474 57.5858   1
  20   4  -4 330.282 58.5134   1
 -19   4   4 5781.48 261.271   1
 -19  -4   4 5458.68 255.219   1
  19  -4  -4 5727.66 260.930   1
  19   4  -4 5515.18 255.452   1
 -18   4   4 952.232 80.5161   1
 -18  -4   4 990.341 78.5946   1
  18  -4  -4 890.179 79.3324   1
  18   4  -4 949.117 78.0963   1
 -17   4   4 38.9716 35.0134   1
  17   4  -4 66.2873 34.1160   1
 -17  -4   4 33.1593 30.1104   1
  17  -4  -4 31.6512 37.6131   1
  16   4  -4 26.1663 32.8838   1
 -16  -4   4 10.4781 29.1816   1
  16  -4  -4 6.04803 32.5179   1
 -16   4   4 11.1220 31.3241   1
 -15   4   4 31.7827 29.1859   1
 -14   4   4 9705.78 409.106   1
  14   4  -4 10267.7 403.349   1
 -14  -4   4 10418.6 405.200   1
  14  -4  -4 9632.19 407.209   1
 -13   4   4 19956.7 836.047   1
  13   4  -4 23133.2 829.837   1
  13  -4  -4 20775.4 834.523   1
 -13  -4   4 23895.1 832.690   1
 -12   4   4 215.859 35.4515   1
 -12  -4   4 148.740 29.0922   1
  12   4  -4 139.630 30.6418   1
  12  -4  -4 198.781 37.3668   1
 -11  -4   4 13182.7 499.406   1
  11   4  -4 12416.4 497.882   1
 -11   4   4 13454.2 507.753   1
  11  -4  -4 12893.9 507.014   1
 -10  -4   4 12950.3 506.464   1
  10   4  -4 13528.0 508.482   1
  10  -4  -4 13466.6 517.819   1
 -10   4   4 13422.1 516.197   1
  -9  -4   4 1734.26 86.0600   1
   9  -4  -4 1581.43 93.6581   1
  -9   4   4 1687.00 92.9625   1
   8  -4  -4 1125.01 69.6259   1
  -8   4   4 993.592 66.0943   1
   7  -4  -4 3059.22 137.968   1
   7   4  -4 2914.50 126.453   1
  -7   4   4 2879.18 136.524   1
   6  -4  -4 6350.84 248.273   1
  -6  -4   4 6126.33 238.052   1
  -6   4   4 6186.02 247.858   1
   6   4  -4 5790.26 235.728   1
   5  -4  -4 52831.9 1901.49   1
  -5   4   4 54960.0 1901.98   1
   5   4  -4 51215.6 1888.75   1
  -5  -4   4 51824.5 1890.54   1
   4  -4  -4 13863.0 519.780   1
  -4   4   4 13678.2 520.088   1
   4   4  -4 13612.9 509.277   1
  -4  -4   4 13882.8 509.326   1
  -3  -4   4 28249.3 1037.56   1
   3   4  -4 28341.0 1038.67   1
  -3   4   4 29448.4 1048.05   1
   3  -4  -4 28552.7 1048.02   1
  -2  -4   4 76093.6 2820.14   1
   2   4  -4 81396.5 2819.36   1
  -2   4   4 79088.2 2827.38   1
   2  -4  -4 76744.9 2828.31   1
  -1  -4   4 11440.4 417.364   1
  -1   4   4 11457.7 424.028   1
   1   4  -4 11282.4 416.768   1
   0  -4  -4 47924.1 1687.98   1
   0   4   4 47528.1 1686.82   1
   0  -4   4 47503.4 1681.84   1
   0   4  -4 43530.7 1679.29   1
  -1  -4  -4 51.3222 24.6681   1
   1   4   4 93.0118 25.7643   1
   2   4   4 635.426 49.5425   1
   2  -4   4 644.758 47.1829   1
  -2   4  -4 622.860 48.6541   1
  -3  -4  -4 60615.6 2177.95   1
   3   4   4 63607.1 2178.80   1
   3  -4   4 58518.9 2177.23   1
  -3   4  -4 57640.6 2173.11   1
  -4  -4  -4 75181.0 2719.46   1
   4   4   4 77454.9 2720.09   1
   4  -4   4 76932.5 2720.92   1
  -4   4  -4 71319.6 2716.40   1
  -5  -4  -4 31951.5 1214.81   1
   5   4   4 32355.4 1214.28   1
   5  -4   4 33518.1 1216.65   1
  -5   4  -4 33749.2 1215.08   1
  -6  -4  -4 2635.45 131.468   1
  -6   4  -4 2685.71 132.870   1
   6  -4   4 2402.78 130.829   1
   6   4   4 2551.31 131.065   1
   7   4   4 4434.14 205.512   1
  -7  -4  -4 4639.05 207.281   1
   7  -4   4 4657.71 208.504   1
  -7   4  -4 4396.62 202.895   1
   8   4   4 19601.7 769.762   1
  -8  -4  -4 20720.8 771.753   1
   8  -4   4 19418.2 773.077   1
  -8   4  -4 20928.0 769.585   1
   9   4   4 2690.72 136.833   1
  -9  -4  -4 2699.98 138.015   1
   9  -4   4 2698.81 142.360   1
  10   4   4 26.9208 32.6043   1
 -10  -4  -4-5.45271 27.8548   1
  10  -4   4 28.4599 30.9779   1
 -10   4  -4 27.4422 31.9322   1
  11   4   4 2931.10 155.466   1
 -11  -4  -4 3027.54 157.799   1
  11  -4   4 3194.41 164.873   1
 -11   4  -4 2910.50 158.582   1
  12   4   4 35.0294 31.8194   1
 -12  -4  -4 11.6853 32.2189   1
  12  -4   4 66.1601 38.5014   1
 -12   4  -4 119.383 42.5645   1
  13  -4   4 2037.83 127.948   1
 -13   4  -4 2173.17 130.323   1
  14   4   4 2434.21 139.731   1
 -14  -4  -4 2429.91 140.375   1
  14  -4   4 2330.02 138.954   1
 -14   4  -4 2458.44 141.240   1
  15   4   4 183.024 42.7462   1
 -15  -4  -4 321.946 50.0226   1
  15  -4   4 165.507 41.0672   1
 -15   4  -4 194.235 45.4722   1
  16   4   4 2843.58 161.226   1
 -16  -4  -4 3099.85 165.355   1
  17   4   4 829.154 79.4852   1
 -17  -4  -4 936.607 81.7968   1
  17  -4   4 739.870 75.7420   1
 -17   4  -4 772.444 76.9119   1
  18   4   4 2284.72 140.197   1
 -18  -4  -4 2270.28 139.355   1
  18  -4   4 2231.54 138.656   1
 -18   4  -4 2407.95 142.567   1
  19   4   4 594.186 70.0390   1
 -19  -4  -4 491.606 67.4119   1
 -19   4  -4 599.774 68.5105   1
  20   4   4 57.6453 38.4897   1
 -20  -4  -4 93.0571 43.3044   1
  20  -4   4 92.7945 47.2903   1
 -20   4  -4 46.6782 42.3471   1
  21   4   4 25.5034 43.1684   1
 -21  -4  -4 26.5235 41.6720   1
  22   4   4 126.340 47.5886   1
 -22  -4  -4 65.1579 40.7474   1
 -22   4  -4 129.464 45.3036   1
  23   4   4-18.6058 45.0952   1
 -23  -4  -4-6.36767 40.0081   1
  23  -4   4 6.25391 41.3447   1
 -23   4  -4 6.17046 40.1297   1
  26  -5  -4 39.9245 44.7164   1
 -26   5   4 39.4757 39.8589   1
  25  -5  -4 546.780 70.0395   1
 -25   5   4 515.458 68.3426   1
  24  -5  -4 79.7282 47.4501   1
 -24   5   4 106.696 46.6264   1
  23   5  -4 46.9505 42.9030   1
  23  -5  -4 26.3443 41.7644   1
 -23   5   4 26.7745 38.5462   1
  22   5  -4-13.1695 38.7015   1
 -22   5   4-33.4938 43.2023   1
 -22  -5   4 39.9991 39.1820   1
  22  -5  -4-26.3781 41.0632   1
 -21  -5   4 1469.09 105.324   1
 -21   5   4 1603.38 109.139   1
  21  -5  -4 1391.37 104.365   1
  21   5  -4 1584.11 107.239   1
  20   5  -4 250.564 51.0171   1
 -20   5   4 240.478 48.4161   1
  20  -5  -4 283.460 55.7126   1
 -20  -5   4 268.077 50.5515   1
 -19   5   4 3129.17 169.548   1
  19  -5  -4 3259.77 172.634   1
  18   5  -4 2210.94 129.502   1
 -18  -5   4 2359.25 135.163   1
 -18   5   4 2122.80 126.875   1
  18  -5  -4 2470.05 143.731   1
 -17  -5   4 7931.03 346.872   1
  17   5  -4 8444.44 347.543   1
 -16   5   4 376.015 54.0273   1
 -16  -5   4 382.359 49.8589   1
  16  -5  -4 340.378 55.5429   1
  16   5  -4 456.948 51.0315   1
 -15   5   4 44.9878 32.3965   1
  15   5  -4 50.4434 30.5700   1
  15  -5  -4 28.5932 33.6363   1
 -15  -5   4 25.3562 30.1371   1
  14  -5  -4 137.976 41.4643   1
  14   5  -4 131.975 33.2206   1
 -13   5   4 1369.04 93.2481   1
 -13  -5   4 1200.28 83.7401   1
  13   5  -4 1532.88 88.6968   1
  13  -5  -4 1364.71 94.4525   1
 -12   5   4 258.493 42.3015   1
  12   5  -4 253.865 35.4687   1
 -12  -5   4 253.414 37.2325   1
  12  -5  -4 229.556 39.8598   1
 -11  -5   4 2911.27 139.165   1
  11  -5  -4 2706.89 145.554   1
  11   5  -4 3129.38 141.130   1
 -10  -5   4 14881.6 582.013   1
  10  -5  -4 15782.5 594.765   1
 -10   5   4 15244.8 590.550   1
  10   5  -4 15544.7 582.870   1
  -9  -5   4 38788.6 1418.42   1
   9  -5  -4 38976.3 1428.54   1
  -9   5   4 39345.5 1428.27   1
   9   5  -4 38303.9 1418.36   1
  -8   5   4 16456.8 640.766   1
   8  -5  -4 16653.5 642.799   1
  -8  -5   4 17405.2 633.148   1
   7  -5  -4 27741.2 1060.41   1
  -7   5   4 29779.6 1065.54   1
   6  -5  -4 18511.4 673.648   1
   6   5  -4 17403.2 661.082   1
  -6   5   4 17810.3 671.492   1
   5  -5  -4 1057.28 66.0474   1
   5   5  -4 1065.18 58.0987   1
  -5   5   4 976.323 65.0623   1
  -5  -5   4 1050.76 57.9702   1
   4  -5  -4 2045.09 105.912   1
   4   5  -4 1906.32 94.8547   1
  -4  -5   4 2161.61 97.6931   1
  -3  -5   4 122867. 4407.76   1
  -3   5   4 124807. 4416.72   1
   3   5  -4 120218. 4408.52   1
   3  -5  -4 124192. 4417.35   1
  -2  -5   4 43523.1 1634.38   1
  -2   5   4 47093.4 1642.27   1
   2   5  -4 45678.1 1633.65   1
   2  -5  -4 44265.5 1641.94   1
  -1   5   4 280.191 32.5333   1
   1  -5  -4 259.391 33.7068   1
   0  -5   4 2032.17 103.275   1
   0  -5  -4 2083.81 109.948   1
   0   5   4 2336.33 109.653   1
   0   5  -4 2115.40 103.254   1
  -1  -5  -4 11286.1 430.890   1
   1   5   4 11192.9 430.010   1
   1  -5   4 11644.4 427.958   1
  -1   5  -4 10265.6 424.024   1
  -2  -5  -4 2760.52 133.087   1
   2   5   4 2780.12 130.840   1
   2  -5   4 2831.72 131.330   1
  -2   5  -4 2500.42 127.155   1
  -3  -5  -4 82044.4 2943.13   1
   3   5   4 82764.0 2942.43   1
   3  -5   4 81628.6 2940.16   1
  -3   5  -4 78907.2 2940.35   1
  -4  -5  -4 755.952 59.0877   1
   4   5   4 749.981 57.3921   1
   4  -5   4 582.815 53.6131   1
  -4   5  -4 666.522 54.9940   1
  -5  -5  -4 1135.79 78.7825   1
   5  -5   4 1407.68 85.0106   1
  -5   5  -4 1238.51 79.5066   1
   5   5   4 1233.51 79.6644   1
  -6   5  -4 41.1747 24.7135   1
   6  -5   4 99.0858 31.5363   1
  -6  -5  -4 87.0253 32.9454   1
   6   5   4 54.4430 30.0906   1
  -8  -5  -4 5555.15 238.329   1
  -8   5  -4 5049.47 234.573   1
   8   5   4 5667.28 238.130   1
   8  -5   4 4856.92 235.636   1
  -9  -5  -4 17430.0 695.765   1
  -9   5  -4 18142.5 695.991   1
   9   5   4 17978.5 695.780   1
   9  -5   4 18422.0 700.372   1
 -10  -5  -4 1812.38 105.797   1
 -10   5  -4 1501.25 99.4593   1
  10   5   4 1486.98 99.7364   1
  10  -5   4 1521.38 109.551   1
 -11  -5  -4 1944.66 118.860   1
  11  -5   4 2142.96 122.462   1
  11   5   4 1843.09 115.577   1
  12   5   4 9957.23 412.674   1
 -12  -5  -4 10008.3 415.139   1
  13   5   4 121.081 41.7014   1
 -13  -5  -4 93.5638 41.9913   1
  13  -5   4 25.6119 38.4952   1
 -13   5  -4 73.7231 41.3614   1
  14   5   4 2367.00 137.280   1
 -14  -5  -4 2381.35 140.721   1
  14  -5   4 2220.49 136.912   1
 -14   5  -4 2448.18 141.309   1
  15   5   4 1862.32 123.978   1
 -15  -5  -4 2166.02 131.267   1
  15  -5   4 2133.61 129.223   1
 -15   5  -4 2200.59 132.752   1
  16   5   4 147.302 45.8518   1
 -16  -5  -4 164.952 46.8799   1
  16  -5   4 272.421 50.6987   1
 -16   5  -4 225.715 53.3441   1
  17   5   4 135.751 47.5250   1
 -17  -5  -4 106.297 46.8806   1
  17  -5   4 97.9121 46.0691   1
 -17   5  -4 158.909 46.7246   1
  18   5   4 2891.45 157.839   1
 -18  -5  -4 2943.81 160.172   1
  18  -5   4 2439.99 151.710   1
 -18   5  -4 2896.12 158.293   1
  19  -5   4 206.010 50.1154   1
 -19   5  -4 197.762 51.5360   1
  20   5   4 77.6858 44.8598   1
 -20  -5  -4 59.3130 42.9003   1
  20  -5   4 46.4387 44.5983   1
 -20   5  -4 26.2955 38.2845   1
  21  -5   4 13.0681 38.8004   1
 -21   5  -4 32.3776 36.4806   1
  22   5   4 44.3231 42.3054   1
 -22  -5  -4 132.908 46.4240   1
  23   5   4 173.050 54.0605   1
 -23  -5  -4 99.3366 44.6974   1
  23  -5   4 203.573 48.7373   1
 -23   5  -4 237.782 51.0728   1
  26  -6  -4 181.338 52.1607   1
 -26   6   4 128.702 46.8007   1
  25  -6  -4 228.702 55.6665   1
 -25   6   4 301.573 60.0289   1
  24  -6  -4 900.457 83.3597   1
 -24   6   4 903.442 83.3468   1
  23  -6  -4 191.313 50.3523   1
 -23   6   4 206.983 50.6406   1
  22  -6  -4-46.3104 44.0897   1
 -22   6   4 66.7860 42.7058   1
  21   6  -4 385.265 56.2817   1
 -21   6   4 297.100 57.6260   1
  21  -6  -4 322.444 61.0590   1
 -21  -6   4 338.819 54.6632   1
 -20  -6   4 711.664 71.4605   1
  20   6  -4 795.455 74.9560   1
 -19   6   4 41.3441 36.4761   1
  19   6  -4 78.9886 38.5487   1
 -19  -6   4 6.16636 35.1509   1
  19  -6  -4 58.8979 44.6032   1
 -18   6   4 130.902 42.7092   1
 -18  -6   4 124.641 37.5094   1
  18  -6  -4 104.815 43.8427   1
  18   6  -4 93.6957 38.2980   1
 -17   6   4 401.603 54.3047   1
  17   6  -4 477.896 55.1964   1
 -17  -6   4 376.074 52.9379   1
  17  -6  -4 488.621 62.7656   1
 -16  -6   4 1274.44 90.6440   1
  16   6  -4 1323.60 90.1766   1
 -15  -6   4 3867.85 191.655   1
  15  -6  -4 4034.03 199.865   1
  15   6  -4 3957.05 191.165   1
 -15   6   4 4360.35 201.546   1
 -14   6   4 4420.63 211.525   1
  14  -6  -4 4522.88 213.433   1
 -13  -6   4 5929.60 254.270   1
  13  -6  -4 5509.79 259.061   1
 -13   6   4 5782.61 260.559   1
  13   6  -4 6176.27 255.438   1
 -12  -6   4 1946.07 111.065   1
  12  -6  -4 2144.52 118.568   1
 -12   6   4 1885.96 115.240   1
  12   6  -4 2117.08 111.654   1
 -11  -6   4 1505.02 87.5164   1
  11  -6  -4 1411.37 92.9657   1
  11   6  -4 1306.89 82.7728   1
 -11   6   4 1396.87 90.3263   1
 -10  -6   4 1307.56 79.8296   1
  10   6  -4 1332.56 79.7201   1
  -9  -6   4 630.524 51.3420   1
   9  -6  -4 684.339 59.9935   1
   9   6  -4 574.859 48.8091   1
  -9   6   4 613.664 54.8829   1
  -8  -6   4 206.251 30.0506   1
   8  -6  -4 210.882 36.7691   1
  -8   6   4 313.752 39.3120   1
   8   6  -4 246.623 30.4405   1
   7  -6  -4 100.093 28.6484   1
  -7  -6   4 124.395 25.6309   1
  -7   6   4 89.4575 25.5450   1
   7   6  -4 71.4620 22.0874   1
   6   6  -4 2535.47 114.892   1
  -6   6   4 2345.48 122.090   1
   6  -6  -4 2430.39 123.207   1
  -6  -6   4 2422.32 117.013   1
   5   6  -4 464.680 38.1842   1
  -5   6   4 404.698 41.0298   1
   5  -6  -4 447.958 44.7140   1
   4   6  -4 29187.2 1047.28   1
  -4   6   4 28019.6 1056.11   1
   4  -6  -4 27447.4 1055.29   1
  -4  -6   4 29092.4 1048.53   1
  -3   6   4 20144.3 778.655   1
   3   6  -4 21512.2 772.489   1
  -3  -6   4 21942.8 772.051   1
  -2   6   4 59377.0 2144.18   1
   2   6  -4 56998.8 2137.26   1
  -2  -6   4 60645.8 2138.02   1
   2  -6  -4 59181.1 2145.08   1
  -1   6   4 29692.3 1089.05   1
   1   6  -4 29768.3 1081.36   1
  -1  -6   4 29921.4 1083.51   1
   1  -6  -4 28120.9 1091.50   1
   0   6   4 23629.5 831.862   1
   0  -6   4 22689.9 824.717   1
   0   6  -4 21065.2 820.922   1
   0  -6  -4 21399.1 829.610   1
  -1  -6  -4 4721.91 216.585   1
  -1   6  -4 4926.71 211.721   1
  -2  -6  -4 8517.97 337.267   1
   2   6   4 8250.19 334.824   1
  -2   6  -4 8337.85 332.766   1
   2  -6   4 8066.22 332.936   1
  -3  -6  -4 13115.4 500.981   1
   3   6   4 12721.7 498.595   1
   3  -6   4 14005.7 501.004   1
  -4  -6  -4 32984.4 1185.65   1
   4   6   4 33504.1 1184.66   1
  -4   6  -4 30604.6 1179.82   1
   4  -6   4 30692.5 1181.99   1
  -5  -6  -4 2598.12 131.322   1
   5   6   4 2473.09 128.789   1
   5  -6   4 2530.08 130.603   1
  -5   6  -4 2380.04 128.243   1
  -6  -6  -4 694.568 61.4741   1
  -7  -6  -4 188.906 40.3364   1
   7   6   4 246.147 41.4594   1
  -7   6  -4 202.643 39.1190   1
   7  -6   4 136.631 36.2230   1
  -8  -6  -4 7052.59 311.722   1
   8   6   4 7364.82 311.089   1
  -8   6  -4 7332.56 314.468   1
   8  -6   4 7539.90 315.431   1
  -9  -6  -4 3904.93 198.505   1
  -9   6  -4 4533.79 205.571   1
   9  -6   4 4269.43 203.261   1
   9   6   4 4169.39 199.395   1
 -10  -6  -4 6180.79 269.690   1
 -10   6  -4 5794.00 267.913   1
  10  -6   4 6035.49 273.772   1
  10   6   4 6058.50 267.801   1
 -11  -6  -4 816.751 71.7602   1
 -11   6  -4 755.610 72.8175   1
  11  -6   4 822.384 75.6587   1
  11   6   4 793.225 71.0341   1
 -12   6  -4 570.781 58.5359   1
  12  -6   4 695.821 72.7525   1
  12   6   4 538.342 62.8775   1
 -12  -6  -4 675.982 66.7479   1
  13   6   4 225.144 44.7937   1
 -13  -6  -4 129.764 39.4486   1
  13  -6   4 249.265 52.7137   1
 -13   6  -4 203.689 47.7282   1
  14   6   4 268.108 50.8225   1
 -14   6  -4 283.735 52.1865   1
 -14  -6  -4 207.990 47.3847   1
  14  -6   4 299.348 48.6441   1
  15   6   4 1952.02 124.656   1
 -15  -6  -4 2106.59 127.565   1
 -16   6  -4 8566.08 362.507   1
  16  -6   4 7614.32 354.187   1
 -16  -6  -4 8839.16 362.055   1
  17   6   4 633.391 68.3514   1
 -17   6  -4 667.436 71.0338   1
  17  -6   4 622.188 69.3915   1
 -17  -6  -4 476.692 64.7175   1
 -18  -6  -4 2423.95 143.052   1
  18   6   4 2443.53 143.235   1
  19   6   4 277.185 52.9428   1
 -19  -6  -4 228.979 53.4285   1
  19  -6   4 176.958 45.5774   1
 -19   6  -4 322.419 54.0114   1
  20   6   4 197.639 50.6495   1
 -20  -6  -4 286.139 59.1690   1
  21   6   4 157.606 50.5120   1
 -21  -6  -4 192.220 50.1879   1
  21  -6   4 162.195 54.4744   1
 -21   6  -4 108.869 44.9977   1
  22   6   4-30.9689 43.5087   1
 -22  -6  -4 6.27995 40.1552   1
  22  -6   4-12.7166 43.0395   1
 -22   6  -4 37.5275 38.5893   1
  23   6   4 24.1893 44.8481   1
 -23  -6  -4 18.3731 36.7290   1
  26  -7  -4-38.0224 45.1671   1
  25  -7  -4 19.1483 42.2065   1
 -25   7   4 32.4748 41.8965   1
  23  -7  -4 795.963 82.4410   1
 -23   7   4 806.202 80.3182   1
  21  -7  -4 54.7885 43.4414   1
  21   7  -4 65.2847 41.0495   1
 -21  -7   4 20.0647 38.9378   1
 -21   7   4 38.6482 39.0317   1
  20  -7  -4 877.706 86.0610   1
  20   7  -4 568.071 68.5632   1
 -20  -7   4 811.275 77.0291   1
 -20   7   4 613.823 67.1057   1
  19   7  -4 236.968 49.6751   1
 -19  -7   4 349.174 51.3690   1
  18  -7  -4 1351.96 100.043   1
 -18   7   4 1092.86 89.0853   1
  17  -7  -4 1809.39 119.703   1
 -17  -7   4 2028.81 119.845   1
 -17   7   4 1747.85 118.909   1
  17   7  -4 1925.03 116.264   1
 -16  -7   4 234.283 43.9714   1
  16   7  -4 335.823 47.9527   1
 -16   7   4 151.380 46.5041   1
  16  -7  -4 193.553 49.3190   1
  15   7  -4 5646.35 253.054   1
 -15  -7   4 5719.00 255.880   1
 -14  -7   4 109.759 34.1001   1
  14   7  -4 71.2893 33.2280   1
 -14   7   4 34.0971 32.4748   1
  14  -7  -4 95.2352 38.8057   1
 -13   7   4 9892.58 411.880   1
  13  -7  -4 10033.0 411.099   1
 -12  -7   4 1570.14 94.7854   1
  12   7  -4 1473.28 91.5697   1
 -12   7   4 1266.50 94.7931   1
  12  -7  -4 1534.49 100.717   1
 -11  -7   4 7163.53 290.848   1
  11   7  -4 6667.02 286.819   1
 -11   7   4 6766.27 293.948   1
  11  -7  -4 6926.46 297.871   1
 -10  -7   4 807.282 60.3731   1
  10   7  -4 721.417 58.4595   1
  10  -7  -4 727.294 63.8288   1
 -10   7   4 698.506 63.7387   1
   9  -7  -4 5.03255 24.9973   1
  -9  -7   4 3.99987 22.5281   1
   9   7  -4 3.87066 21.5567   1
  -9   7   4-9.55743 24.7329   1
   8   7  -4 2565.20 128.469   1
  -8  -7   4 2759.77 130.489   1
   7   7  -4 389.898 40.2435   1
  -7   7   4 429.754 47.7854   1
   7  -7  -4 431.226 48.3963   1
  -7  -7   4 476.846 43.6112   1
   6   7  -4 244.722 32.8437   1
  -6   7   4 277.514 37.5761   1
   6  -7  -4 235.154 37.9509   1
  -6  -7   4 277.490 34.7437   1
   5   7  -4 2959.09 135.450   1
  -5   7   4 2884.37 142.257   1
   5  -7  -4 2884.96 142.979   1
  -5  -7   4 2843.62 134.423   1
   4   7  -4 5110.86 208.723   1
  -4   7   4 4714.52 217.007   1
   4  -7  -4 4852.87 215.537   1
  -4  -7   4 4912.01 207.847   1
  -3   7   4 6829.21 281.633   1
   3   7  -4 6539.69 272.140   1
  -3  -7   4 6668.68 272.168   1
   3  -7  -4 6798.25 282.128   1
  -2   7   4 683.543 55.5927   1
   2   7  -4 633.103 49.1725   1
  -2  -7   4 539.740 47.4522   1
   2  -7  -4 617.955 54.4969   1
  -1   7   4 70.4198 28.0619   1
   1   7  -4 14.1353 19.9344   1
  -1  -7   4 58.6768 23.8763   1
   1  -7  -4-4.26448 22.3877   1
   0   7   4 1728.97 97.8817   1
   0   7  -4 1861.48 96.2879   1
   0  -7   4 1811.71 96.6323   1
   0  -7  -4 1616.23 100.368   1
   1   7   4 11619.0 478.435   1
   1  -7   4 13159.7 480.415   1
  -1   7  -4 12320.7 478.209   1
  -1  -7  -4 11967.9 482.643   1
  -2  -7  -4 13106.6 510.515   1
  -2   7  -4 12142.9 503.740   1
   2  -7   4 14014.7 511.460   1
  -3  -7  -4 4.69328 27.5904   1
   3   7   4 40.8015 24.6757   1
  -3   7  -4 26.4568 23.4231   1
   3  -7   4-4.52130 24.6094   1
  -4   7  -4 1324.80 83.1933   1
   4  -7   4 1192.42 81.9454   1
   5   7   4 2154.39 121.133   1
  -5  -7  -4 2324.80 124.752   1
  -6  -7  -4 711.758 67.3332   1
   6   7   4 893.277 70.5008   1
   6  -7   4 743.408 66.2575   1
  -7  -7  -4 1774.68 105.069   1
   7   7   4 1507.77 100.498   1
  -7   7  -4 1387.32 97.3716   1
   7  -7   4 1554.73 103.794   1
  -8  -7  -4 2614.29 140.850   1
   8   7   4 2456.89 137.380   1
  -8   7  -4 2549.11 142.284   1
   8  -7   4 2557.29 141.894   1
  -9  -7  -4 1315.61 91.3551   1
   9   7   4 1042.06 84.4379   1
   9  -7   4 1224.68 91.3927   1
  -9   7  -4 1258.22 89.5601   1
 -10   7  -4 1093.42 88.5886   1
  10  -7   4 1038.23 87.5826   1
  10   7   4 1102.25 84.4125   1
 -10  -7  -4 1155.53 87.4632   1
  11  -7   4 1229.48 95.6024   1
 -11   7  -4 1141.34 90.9350   1
 -12   7  -4 4167.38 207.058   1
  12  -7   4 3960.56 208.290   1
  12   7   4 4325.20 206.366   1
 -12  -7  -4 4269.56 206.930   1
 -13   7  -4 299.594 48.2888   1
  13  -7   4 402.764 63.2322   1
  13   7   4 332.177 54.0056   1
 -13  -7  -4 331.849 53.1332   1
 -14   7  -4 114.121 45.8985   1
  14   7   4 125.417 41.5755   1
  14  -7   4 13.4752 43.1958   1
  15  -7   4 606.927 69.1519   1
 -15   7  -4 715.098 73.1336   1
 -16   7  -4 913.992 83.3011   1
 -16  -7  -4 963.161 82.6192   1
  16  -7   4 973.685 85.6566   1
  16   7   4 985.735 84.0375   1
 -17   7  -4 701.836 74.8965   1
  17  -7   4 510.451 66.7708   1
  17   7   4 540.490 65.9763   1
 -17  -7  -4 545.837 64.7540   1
  18  -7   4 423.947 64.1914   1
 -18   7  -4 358.663 57.1913   1
 -19   7  -4-6.56481 43.4401   1
 -19  -7  -4 110.151 46.1990   1
  19   7   4 38.5096 45.4450   1
  19  -7   4 70.8794 47.8165   1
  20  -7   4 198.894 51.7135   1
  20   7   4 172.192 49.7099   1
 -20  -7  -4 295.684 53.1948   1
 -20   7  -4 219.612 50.3305   1
  21  -7   4 12.6690 37.6318   1
  21   7   4 43.9476 43.8070   1
 -21  -7  -4 25.5418 40.8526   1
 -21   7  -4 69.6416 39.8013   1
  22  -7   4 49.9934 40.0269   1
  22   7   4 67.7336 43.3179   1
 -22   7  -4 55.6715 38.9352   1
 -22  -7  -4 94.7582 46.9014   1
  26  -8  -4 30.7691 45.3512   1
 -24   8   4 6.50823 39.0315   1
  24  -8  -4 38.6910 44.9807   1
 -23   8   4 1147.02 92.1192   1
  23  -8  -4 1230.68 100.489   1
 -22   8   4 97.4756 41.5950   1
  22  -8  -4 6.74385 40.8741   1
  21  -8  -4 36.7083 42.2961   1
 -21   8   4 35.0751 34.7517   1
  21   8  -4 86.1209 41.6609   1
 -20  -8   4 239.873 53.1160   1
  20   8  -4 253.251 52.3830   1
 -20   8   4 296.473 57.8685   1
  20  -8  -4 322.285 59.2662   1
 -19  -8   4 58.5391 39.9696   1
  19   8  -4 145.821 46.8912   1
 -19   8   4 112.555 40.8747   1
  19  -8  -4 144.671 48.5680   1
 -18  -8   4 158.294 39.7081   1
  18   8  -4 110.942 39.3543   1
  18  -8  -4 130.883 48.4452   1
 -17  -8   4 265.096 48.0082   1
  17   8  -4 268.964 49.7332   1
 -17   8   4 201.388 48.9729   1
  17  -8  -4 276.929 54.0099   1
 -16  -8   4 841.680 74.7574   1
  16   8  -4 798.678 71.6837   1
 -16   8   4 822.435 74.4401   1
  16  -8  -4 787.847 77.3675   1
 -15  -8   4-11.5003 33.4490   1
  15   8  -4-38.9454 34.9569   1
 -15   8   4 5.90311 35.7407   1
  15  -8  -4 25.5195 41.1450   1
  14   8  -4 1289.90 88.3232   1
 -14  -8   4 1136.79 85.9644   1
 -13  -8   4 15308.6 594.749   1
  13   8  -4 14947.4 592.397   1
 -13   8   4 15088.5 599.613   1
  13  -8  -4 15324.8 600.610   1
 -12   8   4 189.686 42.4690   1
  12  -8  -4 291.366 50.5942   1
 -11  -8   4 3937.19 188.135   1
  11   8  -4 4119.11 188.310   1
  11  -8  -4 4133.16 197.532   1
 -11   8   4 4002.64 194.592   1
 -10  -8   4 211.959 38.8673   1
 -10   8   4 235.302 42.0708   1
  10  -8  -4 289.843 47.8105   1
   9   8  -4 508.870 49.8845   1
  -9   8   4 502.525 53.9049   1
   9  -8  -4 480.695 53.7492   1
  -9  -8   4 604.676 52.8768   1
   8   8  -4 296.000 37.5732   1
  -8   8   4 267.497 41.1521   1
   8  -8  -4 329.574 44.5740   1
  -8  -8   4 249.599 36.6374   1
   7   8  -4 23985.5 875.270   1
  -7   8   4 23409.7 882.036   1
   7  -8  -4 22513.9 883.407   1
  -7  -8   4 23432.3 876.262   1
   6   8  -4 3647.80 171.079   1
  -6   8   4 3939.91 181.065   1
   6  -8  -4 3637.49 180.364   1
  -6  -8   4 4030.62 175.361   1
   5   8  -4 11082.6 435.102   1
  -5  -8   4 11098.1 436.546   1
  -4  -8   4 1009.91 68.0756   1
  -3   8   4 9422.40 398.940   1
   3   8  -4 10604.7 396.591   1
  -3  -8   4 9995.77 394.586   1
   3  -8  -4 9760.50 400.685   1
  -2   8   4 405.481 47.4351   1
   2   8  -4 539.423 48.4201   1
   2  -8  -4 570.825 53.6270   1
  -1   8   4 2776.73 142.064   1
   1   8  -4 2879.16 138.333   1
  -1  -8   4 2737.17 137.939   1
   1  -8  -4 3074.48 146.565   1
   0   8  -4 99.3656 27.0209   1
   0  -8   4 135.697 31.3143   1
  -1   8  -4 31117.9 1166.84   1
   1  -8   4 31769.9 1167.66   1
  -2   8  -4 2505.16 122.365   1
  -2  -8  -4 2136.96 124.470   1
   2   8   4 2190.25 123.328   1
   2  -8   4 2341.84 125.724   1
  -3  -8  -4 18737.8 717.010   1
   3   8   4 18604.9 716.093   1
  -4  -8  -4 10705.0 421.473   1
   4   8   4 10051.9 415.708   1
  -4   8  -4 10322.8 416.789   1
   4  -8   4 10317.7 419.769   1
  -5  -8  -4 5780.52 252.630   1
   5   8   4 5748.97 250.624   1
  -5   8  -4 5493.17 248.330   1
   5  -8   4 5528.44 249.385   1
  -6  -8  -4 32.9261 25.3451   1
   6   8   4 117.510 32.4241   1
  -6   8  -4 97.3589 38.6052   1
   6  -8   4 37.6555 27.9404   1
  -7  -8  -4 25859.0 951.036   1
   7   8   4 24326.6 947.331   1
  -7   8  -4 24610.4 946.353   1
   7  -8   4 25212.4 950.226   1
  -8  -8  -4 738.016 69.0621   1
   8   8   4 884.060 73.0271   1
  -8   8  -4 793.122 70.7344   1
   8  -8   4 800.180 73.4359   1
  -9  -8  -4 2711.77 151.422   1
   9   8   4 3097.08 154.621   1
   9  -8   4 2674.17 150.875   1
  -9   8  -4 2654.70 148.808   1
  10  -8   4 514.038 63.4325   1
 -10   8  -4 646.867 68.4002   1
 -11   8  -4 796.672 75.6364   1
 -11  -8  -4 731.399 71.5203   1
  11  -8   4 737.869 73.3276   1
  11   8   4 761.393 70.3510   1
 -12  -8  -4 50.5646 38.3524   1
  12   8   4 104.830 35.5857   1
  12  -8   4 73.5500 44.9832   1
 -12   8  -4 48.8822 40.4754   1
 -13   8  -4 887.881 80.5032   1
  13   8   4 746.884 74.8117   1
 -14   8  -4 1212.83 93.7461   1
  14  -8   4 1489.41 108.872   1
 -14  -8  -4 1340.75 99.1370   1
  15  -8   4 103.759 47.6347   1
  15   8   4 45.0210 38.3032   1
 -15  -8  -4 32.5990 34.3190   1
 -16   8  -4 110.258 46.0575   1
  16  -8   4 115.412 47.8564   1
  16   8   4 129.408 47.2165   1
 -16  -8  -4 92.0675 45.7056   1
 -17   8  -4 3241.18 173.819   1
  17  -8   4 3085.79 172.355   1
  17   8   4 3283.19 174.776   1
 -17  -8  -4 3309.18 174.963   1
 -18   8  -4 603.106 67.8454   1
  18  -8   4 382.825 58.6833   1
  18   8   4 427.615 60.8334   1
 -18  -8  -4 421.266 62.4711   1
  19   8   4 302.743 53.9177   1
 -19  -8  -4 255.129 52.4787   1
 -20   8  -4 275.538 55.6813   1
  20  -8   4 232.792 54.1792   1
  20   8   4 178.424 53.8051   1
 -20  -8  -4 187.739 52.9972   1
 -21   8  -4 200.174 54.3368   1
  21  -8   4 242.324 52.7069   1
  21   8   4 276.297 57.0311   1
 -21  -8  -4 305.318 56.5026   1
  22   8   4 12.3167 42.0062   1
 -22  -8  -4-25.0062 40.6574   1
  25  -9  -4 74.2779 44.2239   1
 -25   9   4 113.647 46.0290   1
  24  -9  -4 123.979 50.0260   1
 -24   9   4 68.8297 42.8135   1
  23  -9  -4 98.5256 49.0721   1
 -23   9   4 38.5335 38.9530   1
  22  -9  -4 715.590 81.2273   1
 -22   9   4 542.807 62.7485   1
  21  -9  -4 48.5331 39.4916   1
 -21   9   4 6.36960 35.8864   1
 -20   9   4 197.790 47.9538   1
  20  -9  -4 246.110 55.3106   1
  20   9  -4 218.062 49.6196   1
 -19   9   4 401.278 59.2861   1
  19  -9  -4 385.741 61.4451   1
  19   9  -4 348.796 56.9952   1
 -19  -9   4 408.864 58.4814   1
 -18   9   4 2984.28 169.493   1
  18  -9  -4 3137.08 171.648   1
  18   9  -4 3217.24 169.161   1
 -18  -9   4 3279.00 172.966   1
  17   9  -4 12.3218 35.4702   1
 -17  -9   4 31.7419 36.1584   1
  16  -9  -4 590.298 68.5124   1
  16   9  -4 575.564 62.6089   1
 -16  -9   4 616.244 65.3954   1
 -15   9   4 6257.52 302.097   1
  15  -9  -4 7234.45 310.448   1
  15   9  -4 6809.66 300.832   1
 -15  -9   4 7289.23 305.408   1
 -14   9   4 1646.91 113.532   1
  14  -9  -4 1950.82 118.339   1
  14   9  -4 1786.39 110.536   1
 -14  -9   4 1756.27 113.210   1
 -13   9   4 2393.15 144.038   1
  13  -9  -4 2701.24 149.415   1
  13   9  -4 2911.98 146.380   1
 -13  -9   4 2517.28 142.417   1
  12   9  -4 5792.87 253.576   1
 -12  -9   4 5644.77 254.630   1
  11  -9  -4 3213.17 164.607   1
 -11  -9   4 3365.23 163.162   1
  11   9  -4 3173.22 159.379   1
 -11   9   4 2752.62 158.897   1
  10  -9  -4 1383.86 97.1822   1
 -10   9   4 1358.22 91.7770   1
   9   9  -4 3262.09 165.742   1
  -9   9   4 3467.73 174.765   1
   9  -9  -4 3549.59 175.057   1
  -9  -9   4 3824.97 172.786   1
   8   9  -4 11210.6 446.185   1
  -8   9   4 10866.5 452.102   1
   8  -9  -4 11130.7 455.050   1
  -8  -9   4 11759.4 449.728   1
   7   9  -4 300.623 40.3285   1
  -7   9   4 402.556 48.4629   1
   7  -9  -4 325.823 47.1561   1
  -7  -9   4 369.590 45.7105   1
   6   9  -4 3389.99 158.316   1
  -6   9   4 3153.55 165.546   1
   6  -9  -4 3265.13 164.260   1
  -6  -9   4 3288.09 158.896   1
   5   9  -4 8808.04 350.614   1
  -5   9   4 9142.82 360.892   1
   5  -9  -4 8455.07 356.419   1
  -5  -9   4 8100.00 348.503   1
  -4   9   4 13002.2 491.147   1
   4   9  -4 12004.4 480.360   1
  -4  -9   4 12373.7 481.714   1
   4  -9  -4 11752.4 486.005   1
  -3   9   4 6564.55 284.053   1
  -3  -9   4 6517.71 277.599   1
   3  -9  -4 6824.75 285.954   1
  -2   9   4 7035.64 292.380   1
   2   9  -4 6957.81 287.895   1
  -2  -9   4 6524.47 286.482   1
   2  -9  -4 6771.14 293.132   1
   1   9  -4 13471.0 507.263   1
  -1  -9   4 13591.5 509.185   1
   1  -9  -4 13428.1 514.310   1
   0   9   4 4610.04 215.252   1
   0   9  -4 4792.84 212.206   1
   0  -9   4 4880.38 214.659   1
   0  -9  -4 4712.71 216.746   1
   1   9   4 10359.9 415.125   1
  -1  -9  -4 10162.4 417.483   1
   2  -9   4 25778.1 955.076   1
   2   9   4 26926.9 954.398   1
  -2  -9  -4 26410.8 957.286   1
  -3   9  -4 10877.2 434.635   1
  -3  -9  -4 10836.7 437.411   1
   3  -9   4 11198.4 437.872   1
   3   9   4 10150.8 432.803   1
  -4  -9  -4 325.111 48.0322   1
  -4   9  -4 358.729 46.9591   1
   4  -9   4 345.909 47.1708   1
   4   9   4 316.174 49.5282   1
  -5  -9  -4 1463.44 100.851   1
   5   9   4 1777.96 105.175   1
  -5   9  -4 1382.44 96.8081   1
   5  -9   4 1745.69 104.742   1
  -6  -9  -4 5326.66 233.624   1
   6   9   4 5064.68 229.369   1
  -6   9  -4 4664.90 228.023   1
   6  -9   4 4861.88 229.674   1
  -7  -9  -4 46.9200 37.5593   1
   7   9   4 45.5834 39.5041   1
  -7   9  -4 69.7236 33.5084   1
   7  -9   4 63.8739 32.7704   1
  -8  -9  -4 4212.30 207.566   1
   8   9   4 4251.38 206.841   1
  -8   9  -4 4192.36 206.579   1
   8  -9   4 4460.08 211.091   1
  -9   9  -4 9078.38 399.894   1
   9  -9   4 10268.4 410.057   1
 -10  -9  -4 576.992 66.5407   1
  10   9   4 447.386 59.5213   1
 -10   9  -4 406.335 53.9887   1
  10  -9   4 535.077 64.0355   1
 -11  -9  -4 235.741 47.7597   1
  11   9   4 277.970 48.8953   1
  11  -9   4 258.070 53.5265   1
 -11   9  -4 213.220 49.3358   1
 -12   9  -4 6294.32 280.184   1
  12   9   4 5879.31 272.940   1
  12  -9   4 5955.88 276.040   1
 -13  -9  -4 189.612 47.3888   1
 -14  -9  -4 190.611 48.9417   1
  14   9   4 102.386 45.1717   1
  14  -9   4 41.1692 39.7460   1
 -14   9  -4 180.663 45.8644   1
 -15  -9  -4 26.4597 36.8448   1
 -15   9  -4-24.2151 38.3782   1
  15  -9   4-7.35252 47.0169   1
  15   9   4-58.0172 46.5624   1
 -16  -9  -4 1028.97 88.9525   1
  16   9   4 1152.28 93.0687   1
 -17  -9  -4 99.5564 43.6191   1
 -17   9  -4 70.8395 41.6330   1
  17  -9   4 94.4099 47.7960   1
[truncated: 901,395 more chars]
