# Supplementary material for: Structural insight into the cooperativity of spin crossover compounds
Source: Acta Crystallogr B Struct Sci Cryst Eng Mater. 2023 Aug 11;79(Pt 5):354–67. doi: 10.1107/S2052520623005814 (PMC10552598; doi:10.1107/S2052520623005814)
Supplement: Supplementary file 4 [file b-79-00354-sup4.zip › Bia_Pmono_138K.cif]

 
data_SC2_138K
 
_audit_creation_method            'SHELXL-2018/3'
_shelx_SHELXL_version_number      '2018/3'
_chemical_name_systematic         ?
_chemical_name_common             ?
_chemical_melting_point           ?
_chemical_formula_moiety          ?
_chemical_formula_sum
 'C38 H28 Fe N6 S2' 
_chemical_formula_weight          688.63

loop_
 _atom_type_symbol
 _atom_type_description
 _atom_type_scat_dispersion_real
 _atom_type_scat_dispersion_imag
 _atom_type_scat_source
 'C'  'C'   0.0024   0.0013
 'International Tables Vol C Tables 4.2.6.8 and 6.1.1.4'
 'H'  'H'   0.0000   0.0000
 'International Tables Vol C Tables 4.2.6.8 and 6.1.1.4'
 'N'  'N'   0.0049   0.0027
 'International Tables Vol C Tables 4.2.6.8 and 6.1.1.4'
 'S'  'S'   0.1051   0.1002
 'International Tables Vol C Tables 4.2.6.8 and 6.1.1.4'
 'Fe'  'Fe'   0.3265   0.6960
 'International Tables Vol C Tables 4.2.6.8 and 6.1.1.4'
 
_space_group_crystal_system       monoclinic
_space_group_IT_number            14
_space_group_name_H-M_alt         'P 21/c'
_space_group_name_Hall            '-P 2ybc'
 
_shelx_space_group_comment
;
The symmetry employed for this shelxl refinement is uniquely defined
by the following loop, which should always be used as a source of
symmetry information in preference to the above space-group names.
They are only intended as comments.
;
 
loop_
 _space_group_symop_operation_xyz
 'x, y, z'
 '-x, y+1/2, -z+1/2'
 '-x, -y, -z'
 'x, -y-1/2, z-1/2'
 
_cell_length_a                    17.29740(10)
_cell_length_b                    12.24910(10)
_cell_length_c                    16.91060(10)
_cell_angle_alpha                 90
_cell_angle_beta                  115.8582(10)
_cell_angle_gamma                 90
_cell_volume                      3224.23(4)
_cell_formula_units_Z             4
_cell_measurement_temperature     293(2)
_cell_measurement_reflns_used     19247
_cell_measurement_theta_min       1.896
_cell_measurement_theta_max       33.08
 
_exptl_crystal_description        Needle
_exptl_crystal_colour             ?
_exptl_crystal_density_meas       ?
_exptl_crystal_density_method     ?
_exptl_crystal_density_diffrn     1.419          
_exptl_crystal_F_000              1424
_exptl_transmission_factor_min    ?
_exptl_transmission_factor_max    ?
_exptl_crystal_size_max           ?
_exptl_crystal_size_mid           ?
_exptl_crystal_size_min           ?
_exptl_absorpt_coefficient_mu     0.466
_shelx_estimated_absorpt_T_min    ?
_shelx_estimated_absorpt_T_max    ?
_exptl_absorpt_correction_type    ?
_exptl_absorpt_correction_T_min   ?
_exptl_absorpt_correction_T_max   ?
_exptl_absorpt_process_details    ?
_exptl_absorpt_special_details    ?
_diffrn_ambient_temperature       293(2)
_diffrn_radiation_wavelength      0.63582
_diffrn_radiation_type            Synchrotron
_diffrn_source                    ?
_diffrn_measurement_device_type   '4-circle diffractometer'
_diffrn_measurement_method        ?
_diffrn_detector_area_resol_mean  ?
_diffrn_reflns_number             24118
_diffrn_reflns_av_unetI/netI      0.0286
_diffrn_reflns_av_R_equivalents   0.0298
_diffrn_reflns_limit_h_min        -23
_diffrn_reflns_limit_h_max        23
_diffrn_reflns_limit_k_min        -16
_diffrn_reflns_limit_k_max        16
_diffrn_reflns_limit_l_min        -21
_diffrn_reflns_limit_l_max        21
_diffrn_reflns_theta_min          1.893
_diffrn_reflns_theta_max          25.078
_diffrn_reflns_theta_full         22.426
_diffrn_measured_fraction_theta_max   0.939
_diffrn_measured_fraction_theta_full  0.970
_diffrn_reflns_Laue_measured_fraction_max    0.939
_diffrn_reflns_Laue_measured_fraction_full   0.970
_diffrn_reflns_point_group_measured_fraction_max   0.939
_diffrn_reflns_point_group_measured_fraction_full  0.970
_reflns_number_total              7513
_reflns_number_gt                 7028
_reflns_threshold_expression      'I > 2\s(I)'
_reflns_Friedel_coverage          0.000
_reflns_Friedel_fraction_max      .
_reflns_Friedel_fraction_full     .
 
_reflns_special_details
;
 Reflections were merged by SHELXL according to the crystal
 class for the calculation of statistics and refinement.
 
 _reflns_Friedel_fraction is defined as the number of unique
 Friedel pairs measured divided by the number that would be
 possible theoretically, ignoring centric projections and
 systematic absences.
;
 
_computing_data_collection        ?
_computing_cell_refinement        ?
_computing_data_reduction         ?
_computing_structure_solution     ?
_computing_structure_refinement 'SHELXL-2018/3 (Sheldrick, 2018)'
_computing_molecular_graphics     ?
_computing_publication_material   ?
_refine_special_details           ?
_refine_ls_structure_factor_coef  Fsqd
_refine_ls_matrix_type            full
_refine_ls_weighting_scheme       calc
_refine_ls_weighting_details
'w=1/[\s^2^(Fo^2^)+(0.0510P)^2^+0.9946P] where P=(Fo^2^+2Fc^2^)/3'
_atom_sites_solution_primary      ?
_atom_sites_solution_secondary    ?
_atom_sites_solution_hydrogens    geom
_refine_ls_hydrogen_treatment     constr
_refine_ls_extinction_method      'SHELXL-2018/3 (Sheldrick 2018)'
_refine_ls_extinction_coef        0.0016(4)
_refine_ls_extinction_expression
 'Fc^*^=kFc[1+0.001xFc^2^\l^3^/sin(2\q)]^-1/4^'
_refine_ls_number_reflns          7513
_refine_ls_number_parameters      457
_refine_ls_number_restraints      73
_refine_ls_R_factor_all           0.0332
_refine_ls_R_factor_gt            0.0316
_refine_ls_wR_factor_ref          0.0926
_refine_ls_wR_factor_gt           0.0912
_refine_ls_goodness_of_fit_ref    1.059
_refine_ls_restrained_S_all       1.057
_refine_ls_shift/su_max           0.002
_refine_ls_shift/su_mean          0.000
 
loop_
 _atom_site_label
 _atom_site_type_symbol
 _atom_site_fract_x
 _atom_site_fract_y
 _atom_site_fract_z
 _atom_site_U_iso_or_equiv
 _atom_site_adp_type
 _atom_site_occupancy
 _atom_site_site_symmetry_order  
 _atom_site_calc_flag
 _atom_site_refinement_flags_posn
 _atom_site_refinement_flags_adp
 _atom_site_refinement_flags_occupancy
 _atom_site_disorder_assembly
 _atom_site_disorder_group
Fe01 Fe 0.75511(2) 0.28999(2) 0.81370(2) 0.02490(7) Uani 1 1 d . . . . .
S002 S 0.54596(2) 0.33214(3) 0.91713(2) 0.03220(9) Uani 1 1 d . . . . .
S001 S 0.94766(2) 0.13788(3) 1.07831(2) 0.03680(10) Uani 1 1 d . . . . .
N005 N 0.71395(7) 0.13912(8) 0.79450(7) 0.0250(2) Uani 1 1 d . . . . .
N006 N 0.79868(8) 0.43801(9) 0.82326(8) 0.0325(3) Uani 1 1 d . . . . .
N003 N 0.66970(7) 0.30278(9) 0.69124(7) 0.0261(2) Uani 1 1 d . . . . .
N004 N 0.83955(7) 0.26610(9) 0.76756(7) 0.0281(2) Uani 1 1 d . . . . .
N002 N 0.67181(8) 0.32573(10) 0.85697(8) 0.0319(2) Uani 1 1 d . . . . .
N001 N 0.83946(8) 0.25586(9) 0.93176(7) 0.0300(2) Uani 1 1 d . . . . .
C015 C 0.63582(9) 0.21221(10) 0.65489(9) 0.0283(3) Uani 1 1 d . . . . .
H015 H 0.597960 0.208049 0.595567 0.034 Uiso 1 1 calc R U . . .
C016 C 0.65925(8) 0.11722(10) 0.71039(8) 0.0269(3) Uani 1 1 d . . . . .
C003 C 0.64999(8) 0.39717(10) 0.63682(8) 0.0269(3) Uani 1 1 d . . . . .
C021 C 0.85142(9) 0.16680(11) 0.73095(9) 0.0284(3) Uani 1 1 d . . . . .
C024 C 0.86554(9) -0.03023(12) 0.65808(9) 0.0311(3) Uani 1 1 d D . . . .
C007 C 0.60246(9) 0.58227(11) 0.60835(9) 0.0310(3) Uani 1 1 d . . . . .
H007 H 0.582716 0.644891 0.624775 0.037 Uiso 1 1 calc R U . . .
C012 C 0.57115(10) 0.86629(12) 0.37256(11) 0.0366(3) Uani 1 1 d . . . . .
H012 H 0.563558 0.928248 0.338170 0.044 Uiso 1 1 calc R U . . .
C010 C 0.56196(9) 0.67302(11) 0.38513(9) 0.0313(3) Uani 1 1 d . . . . .
H010 H 0.547619 0.604862 0.358410 0.038 Uiso 1 1 calc R U . . .
C022 C 0.83281(10) 0.16120(12) 0.64312(9) 0.0328(3) Uani 1 1 d . . . . .
H022 H 0.815048 0.223337 0.608151 0.039 Uiso 1 1 calc R U . . .
C008 C 0.62206(9) 0.49104(11) 0.66151(9) 0.0296(3) Uani 1 1 d . . . . .
H008 H 0.616473 0.492818 0.713758 0.036 Uiso 1 1 calc R U . . .
C025 C 0.88369(9) -0.02268(12) 0.74628(9) 0.0320(3) Uani 1 1 d . . . . .
H025 H 0.900193 -0.085050 0.781070 0.038 Uiso 1 1 calc R U . . .
C002 C 0.61984(9) 0.32851(10) 0.88234(8) 0.0279(3) Uani 1 1 d . . . . .
C004 C 0.65812(9) 0.39479(11) 0.55953(9) 0.0305(3) Uani 1 1 d . . . . .
H004 H 0.676520 0.331435 0.542607 0.037 Uiso 1 1 calc R U . . .
C020 C 0.73621(9) 0.05679(11) 0.85170(9) 0.0296(3) Uani 1 1 d . . . . .
H020 H 0.772358 0.070953 0.910398 0.036 Uiso 1 1 calc R U . . .
C005 C 0.63894(9) 0.48654(11) 0.50712(9) 0.0312(3) Uani 1 1 d . . . . .
H005 H 0.644400 0.484203 0.454821 0.037 Uiso 1 1 calc R U . . .
C009 C 0.59519(9) 0.68065(11) 0.47576(9) 0.0286(3) Uani 1 1 d . . . . .
C017 C 0.62829(10) 0.01409(11) 0.68180(9) 0.0328(3) Uani 1 1 d . . . . .
H017 H 0.590862 0.001702 0.623186 0.039 Uiso 1 1 calc R U . . .
C006 C 0.61168(9) 0.58218(10) 0.53091(9) 0.0285(3) Uani 1 1 d . . . . .
C018 C 0.65358(10) -0.07051(11) 0.74131(10) 0.0353(3) Uani 1 1 d . . . . .
H018 H 0.634304 -0.141259 0.723583 0.042 Uiso 1 1 calc R U . . .
C001 C 0.88499(9) 0.20941(10) 0.99366(9) 0.0279(3) Uani 1 1 d . . . . .
C011 C 0.54979(10) 0.76495(13) 0.33387(10) 0.0353(3) Uani 1 1 d . . . . .
H011 H 0.527125 0.758424 0.273098 0.042 Uiso 1 1 calc R U . . .
C026 C 0.87786(9) 0.07468(11) 0.78334(9) 0.0307(3) Uani 1 1 d . . . . .
H026 H 0.891488 0.078722 0.842884 0.037 Uiso 1 1 calc R U . . .
C028 C 0.86013(11) 0.45048(12) 0.79540(10) 0.0377(3) Uani 1 1 d . . . . .
C014 C 0.61565(10) 0.78340(11) 0.51347(10) 0.0346(3) Uani 1 1 d . . . . .
H014 H 0.637736 0.790493 0.574167 0.042 Uiso 1 1 calc R U . . .
C013 C 0.60378(11) 0.87532(12) 0.46240(11) 0.0387(3) Uani 1 1 d . . . . .
H013 H 0.617887 0.943675 0.488801 0.046 Uiso 1 1 calc R U . . .
C023 C 0.84059(10) 0.06322(12) 0.60729(9) 0.0344(3) Uani 1 1 d . . . . .
H023 H 0.828928 0.059889 0.548201 0.041 Uiso 1 1 calc R U . . .
C027 C 0.87947(10) 0.35143(12) 0.76218(10) 0.0356(3) Uani 1 1 d . . . . .
H027 H 0.918676 0.349533 0.738194 0.043 Uiso 1 1 calc R U . . .
C019 C 0.70786(9) -0.04815(11) 0.82737(9) 0.0327(3) Uani 1 1 d . . . . .
H019 H 0.725351 -0.103750 0.868986 0.039 Uiso 1 1 calc R U . . .
C032 C 0.77532(11) 0.52487(12) 0.85529(10) 0.0416(4) Uani 1 1 d . . . . .
H032 H 0.733356 0.517298 0.875323 0.050 Uiso 1 1 calc R U . . .
C031 C 0.81237(14) 0.62590(13) 0.85922(13) 0.0554(5) Uani 1 1 d . . . . .
H031 H 0.794075 0.685873 0.880279 0.066 Uiso 1 1 calc R U . . .
C029 C 0.90013(14) 0.54912(14) 0.79910(13) 0.0534(5) Uani 1 1 d . . . . .
H029 H 0.942571 0.555240 0.779582 0.064 Uiso 1 1 calc R U . . .
C030 C 0.87573(16) 0.63806(14) 0.83233(14) 0.0622(6) Uani 1 1 d . . . . .
H030 H 0.901945 0.705482 0.836435 0.075 Uiso 1 1 calc R U . . .
C1A C 0.8684(7) -0.1350(5) 0.6150(7) 0.0309(13) Uani 0.54(3) 1 d DG . P A 1
C2A C 0.8292(7) -0.2243(8) 0.6332(6) 0.0447(15) Uani 0.54(3) 1 d G . P A 1
H2A H 0.795572 -0.214431 0.663090 0.054 Uiso 0.54(3) 1 calc R U P A 1
C3A C 0.8403(7) -0.3282(5) 0.6068(7) 0.0514(15) Uani 0.54(3) 1 d G . P A 1
H3A H 0.814086 -0.387913 0.618998 0.062 Uiso 0.54(3) 1 calc R U P A 1
C4A C 0.8906(7) -0.3429(6) 0.5622(7) 0.0444(16) Uani 0.54(3) 1 d G . P A 1
H4A H 0.898040 -0.412445 0.544496 0.053 Uiso 0.54(3) 1 calc R U P A 1
C5A C 0.9298(7) -0.2537(9) 0.5440(6) 0.0438(15) Uani 0.54(3) 1 d G . P A 1
H5A H 0.963481 -0.263496 0.514085 0.053 Uiso 0.54(3) 1 calc R U P A 1
C6A C 0.9187(7) -0.1497(6) 0.5704(7) 0.0368(12) Uani 0.54(3) 1 d G . P A 1
H6A H 0.944968 -0.090013 0.558176 0.044 Uiso 0.54(3) 1 calc R U P A 1
C1B C 0.8823(8) -0.1367(6) 0.6278(8) 0.0317(14) Uani 0.46(3) 1 d DG . P A 2
C2B C 0.8466(8) -0.2351(8) 0.6364(6) 0.0358(15) Uani 0.46(3) 1 d G . P A 2
H2B H 0.814552 -0.238075 0.668433 0.043 Uiso 0.46(3) 1 calc R U P A 2
C3B C 0.8590(9) -0.3290(6) 0.5972(7) 0.0471(18) Uani 0.46(3) 1 d G . P A 2
H3B H 0.835112 -0.394790 0.602922 0.057 Uiso 0.46(3) 1 calc R U P A 2
C4B C 0.9069(8) -0.3245(10) 0.5493(7) 0.047(2) Uani 0.46(3) 1 d G . P A 2
H4B H 0.915170 -0.387290 0.523045 0.056 Uiso 0.46(3) 1 calc R U P A 2
C5B C 0.9426(8) -0.2261(12) 0.5407(7) 0.0507(18) Uani 0.46(3) 1 d G . P A 2
H5B H 0.974669 -0.223077 0.508678 0.061 Uiso 0.46(3) 1 calc R U P A 2
C6B C 0.9303(8) -0.1322(9) 0.5799(8) 0.0472(18) Uani 0.46(3) 1 d G . P A 2
H6B H 0.954110 -0.066361 0.574189 0.057 Uiso 0.46(3) 1 calc R U P A 2
 
loop_
 _atom_site_aniso_label
 _atom_site_aniso_U_11
 _atom_site_aniso_U_22
 _atom_site_aniso_U_33
 _atom_site_aniso_U_23
 _atom_site_aniso_U_13
 _atom_site_aniso_U_12
Fe01 0.03027(11) 0.01992(10) 0.02089(11) -0.00079(6) 0.00778(8) -0.00040(6)
S002 0.03709(18) 0.03046(17) 0.02800(17) 0.00160(12) 0.01322(14) 0.00396(13)
S001 0.03763(19) 0.03805(19) 0.03088(18) 0.01006(13) 0.01137(15) 0.00496(14)
N005 0.0288(5) 0.0217(5) 0.0230(5) 0.0000(4) 0.0100(4) -0.0007(4)
N006 0.0399(6) 0.0229(5) 0.0256(5) -0.0011(4) 0.0059(5) -0.0017(4)
N003 0.0310(5) 0.0215(5) 0.0228(5) 0.0009(4) 0.0090(4) 0.0014(4)
N004 0.0325(6) 0.0252(5) 0.0231(5) 0.0007(4) 0.0089(4) -0.0018(4)
N002 0.0374(6) 0.0289(6) 0.0258(5) -0.0023(4) 0.0104(5) 0.0029(5)
N001 0.0344(6) 0.0267(5) 0.0247(5) -0.0021(4) 0.0089(5) -0.0010(4)
C015 0.0330(6) 0.0252(6) 0.0225(6) -0.0003(4) 0.0082(5) -0.0013(5)
C016 0.0307(6) 0.0239(6) 0.0236(6) -0.0010(5) 0.0096(5) -0.0011(5)
C003 0.0309(6) 0.0218(5) 0.0234(6) 0.0023(4) 0.0075(5) 0.0008(5)
C021 0.0303(6) 0.0273(6) 0.0280(6) -0.0004(5) 0.0131(5) -0.0007(5)
C024 0.0284(6) 0.0319(7) 0.0318(7) -0.0015(5) 0.0121(5) 0.0035(5)
C007 0.0381(7) 0.0243(6) 0.0297(6) 0.0011(5) 0.0141(6) 0.0051(5)
C012 0.0429(8) 0.0300(7) 0.0390(8) 0.0110(6) 0.0197(7) 0.0053(6)
C010 0.0346(7) 0.0275(6) 0.0294(6) 0.0014(5) 0.0118(6) 0.0025(5)
C022 0.0398(7) 0.0296(6) 0.0292(7) 0.0039(5) 0.0151(6) 0.0015(5)
C008 0.0369(7) 0.0265(6) 0.0249(6) 0.0012(5) 0.0130(5) 0.0029(5)
C025 0.0305(6) 0.0305(6) 0.0311(7) 0.0042(5) 0.0098(5) 0.0052(5)
C002 0.0357(7) 0.0209(6) 0.0204(5) 0.0002(4) 0.0060(5) 0.0035(5)
C004 0.0390(7) 0.0222(6) 0.0290(6) -0.0011(5) 0.0137(6) 0.0023(5)
C020 0.0341(6) 0.0267(6) 0.0260(6) 0.0023(5) 0.0112(5) -0.0020(5)
C005 0.0418(7) 0.0263(6) 0.0276(6) 0.0012(5) 0.0170(6) 0.0025(5)
C009 0.0316(6) 0.0241(6) 0.0300(6) 0.0037(5) 0.0135(5) 0.0036(5)
C017 0.0393(7) 0.0261(6) 0.0276(6) -0.0027(5) 0.0095(6) -0.0047(5)
C006 0.0322(6) 0.0229(6) 0.0278(6) 0.0021(5) 0.0107(5) 0.0018(5)
C018 0.0442(8) 0.0225(6) 0.0367(7) -0.0017(5) 0.0154(6) -0.0055(5)
C001 0.0315(6) 0.0262(6) 0.0253(6) -0.0023(5) 0.0119(5) -0.0022(5)
C011 0.0389(7) 0.0362(7) 0.0292(7) 0.0062(6) 0.0132(6) 0.0053(6)
C026 0.0319(6) 0.0319(6) 0.0254(6) 0.0023(5) 0.0098(5) 0.0025(5)
C028 0.0460(8) 0.0279(7) 0.0322(7) 0.0003(5) 0.0106(6) -0.0080(6)
C014 0.0453(8) 0.0268(6) 0.0311(7) 0.0011(5) 0.0161(6) 0.0023(5)
C013 0.0498(9) 0.0244(6) 0.0411(8) 0.0016(6) 0.0192(7) 0.0005(6)
C023 0.0407(7) 0.0367(7) 0.0275(6) 0.0007(5) 0.0164(6) 0.0031(6)
C027 0.0409(8) 0.0337(7) 0.0315(7) 0.0006(5) 0.0153(6) -0.0075(6)
C019 0.0382(7) 0.0249(6) 0.0329(7) 0.0047(5) 0.0136(6) -0.0016(5)
C032 0.0506(9) 0.0257(7) 0.0343(7) -0.0056(6) 0.0054(7) 0.0021(6)
C031 0.0714(12) 0.0241(7) 0.0507(10) -0.0070(7) 0.0082(9) -0.0017(7)
C029 0.0668(12) 0.0352(8) 0.0525(10) 0.0008(7) 0.0206(9) -0.0184(8)
C030 0.0838(15) 0.0276(8) 0.0607(12) -0.0032(7) 0.0181(11) -0.0189(8)
C1A 0.020(3) 0.0358(18) 0.023(3) -0.0010(14) -0.003(2) 0.0109(13)
C2A 0.035(3) 0.033(2) 0.060(3) -0.0028(18) 0.014(3) 0.009(2)
C3A 0.052(3) 0.041(2) 0.055(3) -0.0062(19) 0.017(2) 0.0056(18)
C4A 0.055(3) 0.0365(19) 0.031(3) -0.0004(19) 0.0093(19) 0.0141(18)
C5A 0.046(3) 0.040(3) 0.043(2) -0.008(2) 0.0177(19) 0.013(2)
C6A 0.028(2) 0.039(2) 0.035(2) -0.0142(19) 0.0063(19) 0.0016(18)
C1B 0.017(3) 0.038(2) 0.022(3) -0.0032(15) -0.009(2) 0.0097(14)
C2B 0.030(3) 0.034(2) 0.038(2) -0.0008(17) 0.010(2) 0.0155(19)
C3B 0.064(5) 0.033(2) 0.045(3) -0.0058(18) 0.024(3) 0.009(2)
C4B 0.061(4) 0.041(3) 0.035(3) 0.002(3) 0.017(2) 0.023(3)
C5B 0.046(3) 0.050(4) 0.053(3) -0.007(3) 0.018(2) 0.012(3)
C6B 0.040(4) 0.053(3) 0.044(4) -0.021(3) 0.014(3) 0.002(2)
 
_geom_special_details
;
 All esds (except the esd in the dihedral angle between two l.s. planes)
 are estimated using the full covariance matrix.  The cell esds are taken
 into account individually in the estimation of esds in distances, angles
 and torsion angles; correlations between esds in cell parameters are only
 used when they are defined by crystal symmetry.  An approximate (isotropic)
 treatment of cell esds is used for estimating esds involving l.s. planes.
;
 
loop_
 _geom_bond_atom_site_label_1
 _geom_bond_atom_site_label_2
 _geom_bond_distance
 _geom_bond_site_symmetry_2
 _geom_bond_publ_flag
Fe01 N002 1.9296(13) . ?
Fe01 N001 1.9361(11) . ?
Fe01 N006 1.9430(12) . ?
Fe01 N004 1.9548(12) . ?
Fe01 N005 1.9560(11) . ?
Fe01 N003 1.9562(11) . ?
S002 C002 1.6239(15) . ?
S001 C001 1.6243(14) . ?
N005 C020 1.3326(16) . ?
N005 C016 1.3478(16) . ?
N006 C032 1.3340(19) . ?
N006 C028 1.346(2) . ?
N003 C015 1.2797(16) . ?
N003 C003 1.4235(16) . ?
N004 C027 1.2777(18) . ?
N004 C021 1.4198(17) . ?
N002 C002 1.153(2) . ?
N001 C001 1.1492(18) . ?
C015 C016 1.4377(17) . ?
C016 C017 1.3749(18) . ?
C003 C004 1.375(2) . ?
C003 C008 1.3805(18) . ?
C021 C022 1.3775(19) . ?
C021 C026 1.3834(18) . ?
C024 C023 1.382(2) . ?
C024 C025 1.387(2) . ?
C024 C1B 1.475(6) . ?
C024 C1A 1.488(5) . ?
C007 C008 1.3805(18) . ?
C007 C006 1.387(2) . ?
C012 C013 1.375(2) . ?
C012 C011 1.376(2) . ?
C010 C011 1.380(2) . ?
C010 C009 1.3855(19) . ?
C022 C023 1.377(2) . ?
C025 C026 1.371(2) . ?
C004 C005 1.3791(18) . ?
C020 C019 1.3734(19) . ?
C005 C006 1.3864(18) . ?
C009 C014 1.3854(19) . ?
C009 C006 1.4744(18) . ?
C017 C018 1.376(2) . ?
C018 C019 1.372(2) . ?
C028 C029 1.380(2) . ?
C028 C027 1.436(2) . ?
C014 C013 1.379(2) . ?
C032 C031 1.382(2) . ?
C031 C030 1.366(3) . ?
C029 C030 1.374(3) . ?
C1A C2A 1.3900 . ?
C1A C6A 1.3900 . ?
C2A C3A 1.3900 . ?
C3A C4A 1.3900 . ?
C4A C5A 1.3900 . ?
C5A C6A 1.3900 . ?
C1B C2B 1.3900 . ?
C1B C6B 1.3900 . ?
C2B C3B 1.3900 . ?
C3B C4B 1.3900 . ?
C4B C5B 1.3900 . ?
C5B C6B 1.3900 . ?
 
loop_
 _geom_angle_atom_site_label_1
 _geom_angle_atom_site_label_2
 _geom_angle_atom_site_label_3
 _geom_angle
 _geom_angle_site_symmetry_1
 _geom_angle_site_symmetry_3
 _geom_angle_publ_flag
N002 Fe01 N001 90.54(5) . . ?
N002 Fe01 N006 94.79(6) . . ?
N001 Fe01 N006 91.44(5) . . ?
N002 Fe01 N004 175.43(5) . . ?
N001 Fe01 N004 91.21(5) . . ?
N006 Fe01 N004 80.95(5) . . ?
N002 Fe01 N005 89.96(5) . . ?
N001 Fe01 N005 91.33(5) . . ?
N006 Fe01 N005 174.48(5) . . ?
N004 Fe01 N005 94.22(5) . . ?
N002 Fe01 N003 92.24(5) . . ?
N001 Fe01 N003 172.06(5) . . ?
N006 Fe01 N003 95.73(5) . . ?
N004 Fe01 N003 86.58(5) . . ?
N005 Fe01 N003 81.25(5) . . ?
C020 N005 C016 117.58(11) . . ?
C020 N005 Fe01 128.72(9) . . ?
C016 N005 Fe01 113.60(8) . . ?
C032 N006 C028 118.48(13) . . ?
C032 N006 Fe01 127.08(12) . . ?
C028 N006 Fe01 114.43(10) . . ?
C015 N003 C003 117.59(11) . . ?
C015 N003 Fe01 114.54(9) . . ?
C003 N003 Fe01 127.36(9) . . ?
C027 N004 C021 118.97(13) . . ?
C027 N004 Fe01 115.28(11) . . ?
C021 N004 Fe01 125.28(9) . . ?
C002 N002 Fe01 168.54(11) . . ?
C001 N001 Fe01 162.75(11) . . ?
N003 C015 C016 116.64(12) . . ?
N005 C016 C017 122.71(12) . . ?
N005 C016 C015 113.33(11) . . ?
C017 C016 C015 123.94(12) . . ?
C004 C003 C008 119.98(12) . . ?
C004 C003 N003 120.17(12) . . ?
C008 C003 N003 119.85(12) . . ?
C022 C021 C026 120.43(13) . . ?
C022 C021 N004 120.17(12) . . ?
C026 C021 N004 119.33(12) . . ?
C023 C024 C025 118.42(13) . . ?
C023 C024 C1B 124.9(5) . . ?
C025 C024 C1B 116.5(5) . . ?
C023 C024 C1A 118.6(4) . . ?
C025 C024 C1A 123.0(4) . . ?
C008 C007 C006 121.17(13) . . ?
C013 C012 C011 119.57(13) . . ?
C011 C010 C009 121.05(13) . . ?
C023 C022 C021 119.74(13) . . ?
C007 C008 C003 119.75(13) . . ?
C026 C025 C024 121.49(13) . . ?
N002 C002 S002 179.45(13) . . ?
C003 C004 C005 119.87(12) . . ?
N005 C020 C019 122.58(13) . . ?
C004 C005 C006 121.27(13) . . ?
C014 C009 C010 118.03(13) . . ?
C014 C009 C006 120.79(13) . . ?
C010 C009 C006 121.13(12) . . ?
C016 C017 C018 118.94(13) . . ?
C005 C006 C007 117.93(12) . . ?
C005 C006 C009 120.28(12) . . ?
C007 C006 C009 121.78(12) . . ?
C019 C018 C017 118.53(13) . . ?
N001 C001 S001 177.03(13) . . ?
C012 C011 C010 120.10(14) . . ?
C025 C026 C021 119.10(13) . . ?
N006 C028 C029 122.70(16) . . ?
N006 C028 C027 113.28(13) . . ?
C029 C028 C027 124.03(17) . . ?
C013 C014 C009 121.01(14) . . ?
C012 C013 C014 120.24(14) . . ?
C022 C023 C024 120.80(13) . . ?
N004 C027 C028 115.96(14) . . ?
C018 C019 C020 119.63(13) . . ?
N006 C032 C031 121.17(18) . . ?
C030 C031 C032 120.29(18) . . ?
C030 C029 C028 118.4(2) . . ?
C031 C030 C029 118.94(17) . . ?
C2A C1A C6A 120.0 . . ?
C2A C1A C024 116.5(6) . . ?
C6A C1A C024 122.7(5) . . ?
C1A C2A C3A 120.0 . . ?
C4A C3A C2A 120.0 . . ?
C3A C4A C5A 120.0 . . ?
C6A C5A C4A 120.0 . . ?
C5A C6A C1A 120.0 . . ?
C2B C1B C6B 120.0 . . ?
C2B C1B C024 124.5(7) . . ?
C6B C1B C024 115.1(7) . . ?
C3B C2B C1B 120.0 . . ?
C4B C3B C2B 120.0 . . ?
C3B C4B C5B 120.0 . . ?
C6B C5B C4B 120.0 . . ?
C5B C6B C1B 120.0 . . ?
 
_refine_diff_density_max    0.386
_refine_diff_density_min   -0.389
_refine_diff_density_rms    0.052

_shelx_res_file
;

TITL sc2_093K_a.res in P2(1)/c
    SC2_138K.res
    created by SHELXL-2018/3 at 12:18:58 on 15-Apr-2021
REM Old TITL SC2_093K in P2(1)/c
REM SHELXT solution in P2(1)/c: R1 0.091, Rweak 0.004, Alpha 0.025
REM <I/s>   0.460 for  267 systematic absences,  Orientation as input
REM Formula found by SHELXT:  C38 N6 S2 Fe

CELL 0.63582 17.2974 12.2491 16.9106 90.0000 115.8582 90.0000
ZERR 4.000 0.0001 0.0001 0.0001 0.0000 0.0010 0.0000
LATT  1
SYMM -X, 1/2+Y, 1/2-Z
SFAC C H N S FE
DISP $C  0.00244  0.00131  9.14798!source kissel
DISP $H -0.00002  0.00000  0.66440!source kissel
DISP $N  0.00493  0.00266 15.07095!source kissel
DISP $S  0.10506  0.10024 379.49005!source kissel
DISP $Fe  0.32649  0.69602 2544.24973!source kissel
UNIT 152.00 112.00 24.00 8.00 4.00
OMIT -5 0 2
OMIT 4 0 0
OMIT 2 0 2
L.S. 30
REM DAMP 100
REM ISOR 0.04 0.06 C1A > C6A
REM ISOR 0.04 0.06 C1B > C6B
RIGU 0.002 0.002 C1A > C6A
RIGU 0.002 0.002  C1B > C6B
SADI C024 C1A C024 C1B
BOND
LIST 6
SHEL 99 0.75
ACTA
FMAP 2
PLAN 20
WGHT    0.051000    0.994600
EXTI    0.001589
FVAR       3.16290   0.53712   0.07947
FE01  5    0.755112    0.289991    0.813698    11.00000    0.03027    0.01992 =
         0.02089   -0.00079    0.00778   -0.00040
S002  4    0.545960    0.332143    0.917133    11.00000    0.03709    0.03046 =
         0.02800    0.00160    0.01322    0.00396
S001  4    0.947659    0.137882    1.078314    11.00000    0.03763    0.03805 =
         0.03088    0.01006    0.01137    0.00496
N005  3    0.713952    0.139115    0.794505    11.00000    0.02879    0.02168 =
         0.02299    0.00005    0.01000   -0.00066
N006  3    0.798681    0.438009    0.823257    11.00000    0.03992    0.02287 =
         0.02560   -0.00110    0.00587   -0.00167
N003  3    0.669699    0.302778    0.691245    11.00000    0.03097    0.02153 =
         0.02282    0.00091    0.00895    0.00136
N004  3    0.839550    0.266101    0.767565    11.00000    0.03255    0.02520 =
         0.02309    0.00066    0.00890   -0.00182
N002  3    0.671805    0.325726    0.856969    11.00000    0.03738    0.02894 =
         0.02582   -0.00229    0.01045    0.00287
N001  3    0.839456    0.255863    0.931760    11.00000    0.03443    0.02670 =
         0.02471   -0.00213    0.00891   -0.00104
C015  1    0.635824    0.212210    0.654893    11.00000    0.03305    0.02524 =
         0.02249   -0.00028    0.00825   -0.00132
AFIX  43
H015  2    0.597960    0.208049    0.595567    11.00000   -1.20000
AFIX   0
C016  1    0.659248    0.117219    0.710388    11.00000    0.03068    0.02388 =
         0.02363   -0.00098    0.00962   -0.00114
C003  1    0.649988    0.397165    0.636822    11.00000    0.03089    0.02181 =
         0.02339    0.00228    0.00749    0.00081
C021  1    0.851421    0.166797    0.730955    11.00000    0.03032    0.02734 =
         0.02803   -0.00044    0.01309   -0.00065
C024    1    0.865537   -0.030227    0.658082    11.00000    0.02844    0.03194 =
         0.03181   -0.00154    0.01207    0.00345
C007  1    0.602457    0.582266    0.608352    11.00000    0.03813    0.02431 =
         0.02970    0.00109    0.01406    0.00507
AFIX  43
H007  2    0.582716    0.644891    0.624775    11.00000   -1.20000
AFIX   0
C012  1    0.571148    0.866289    0.372564    11.00000    0.04292    0.02998 =
         0.03896    0.01104    0.01974    0.00527
AFIX  43
H012  2    0.563558    0.928248    0.338170    11.00000   -1.20000
AFIX   0
C010  1    0.561957    0.673019    0.385128    11.00000    0.03462    0.02755 =
         0.02944    0.00138    0.01179    0.00251
AFIX  43
H010  2    0.547619    0.604862    0.358410    11.00000   -1.20000
AFIX   0
C022  1    0.832805    0.161200    0.643120    11.00000    0.03980    0.02958 =
         0.02921    0.00393    0.01513    0.00152
AFIX  43
H022  2    0.815048    0.223337    0.608151    11.00000   -1.20000
AFIX   0
C008  1    0.622060    0.491040    0.661511    11.00000    0.03695    0.02648 =
         0.02490    0.00125    0.01296    0.00292
AFIX  43
H008  2    0.616473    0.492818    0.713758    11.00000   -1.20000
AFIX   0
C025  1    0.883690   -0.022678    0.746275    11.00000    0.03052    0.03048 =
         0.03106    0.00417    0.00978    0.00521
AFIX  43
H025  2    0.900193   -0.085050    0.781070    11.00000   -1.20000
AFIX   0
C002  1    0.619837    0.328509    0.882338    11.00000    0.03569    0.02089 =
         0.02041    0.00020    0.00604    0.00347
C004  1    0.658120    0.394791    0.559530    11.00000    0.03902    0.02224 =
         0.02898   -0.00108    0.01373    0.00231
AFIX  43
H004  2    0.676520    0.331435    0.542607    11.00000   -1.20000
AFIX   0
C020  1    0.736210    0.056789    0.851703    11.00000    0.03411    0.02672 =
         0.02605    0.00228    0.01123   -0.00200
AFIX  43
H020  2    0.772358    0.070953    0.910398    11.00000   -1.20000
AFIX   0
C005  1    0.638940    0.486538    0.507124    11.00000    0.04180    0.02632 =
         0.02759    0.00118    0.01698    0.00249
AFIX  43
H005  2    0.644400    0.484203    0.454821    11.00000   -1.20000
AFIX   0
C009  1    0.595193    0.680653    0.475760    11.00000    0.03164    0.02411 =
         0.03002    0.00367    0.01347    0.00361
C017  1    0.628292    0.014091    0.681800    11.00000    0.03926    0.02606 =
         0.02765   -0.00273    0.00948   -0.00475
AFIX  43
H017  2    0.590862    0.001702    0.623186    11.00000   -1.20000
AFIX   0
C006  1    0.611677    0.582184    0.530906    11.00000    0.03220    0.02294 =
         0.02776    0.00214    0.01067    0.00180
C018  1    0.653579   -0.070507    0.741307    11.00000    0.04420    0.02249 =
         0.03667   -0.00170    0.01539   -0.00547
AFIX  43
H018  2    0.634304   -0.141259    0.723583    11.00000   -1.20000
AFIX   0
C001  1    0.884993    0.209411    0.993659    11.00000    0.03154    0.02623 =
         0.02534   -0.00233    0.01189   -0.00218
C011  1    0.549790    0.764952    0.333874    11.00000    0.03889    0.03616 =
         0.02919    0.00620    0.01321    0.00529
AFIX  43
H011  2    0.527125    0.758424    0.273098    11.00000   -1.20000
AFIX   0
C026  1    0.877857    0.074677    0.783339    11.00000    0.03192    0.03194 =
         0.02539    0.00234    0.00979    0.00250
AFIX  43
H026  2    0.891488    0.078722    0.842884    11.00000   -1.20000
AFIX   0
C028  1    0.860130    0.450476    0.795397    11.00000    0.04602    0.02794 =
         0.03221    0.00029    0.01062   -0.00796
C014  1    0.615654    0.783405    0.513473    11.00000    0.04526    0.02684 =
         0.03112    0.00115    0.01612    0.00235
AFIX  43
H014  2    0.637736    0.790493    0.574167    11.00000   -1.20000
AFIX   0
C013  1    0.603777    0.875322    0.462397    11.00000    0.04975    0.02442 =
         0.04110    0.00162    0.01919    0.00054
AFIX  43
H013  2    0.617887    0.943675    0.488801    11.00000   -1.20000
AFIX   0
C023  1    0.840593    0.063221    0.607288    11.00000    0.04067    0.03670 =
         0.02747    0.00073    0.01640    0.00309
AFIX  43
H023  2    0.828928    0.059889    0.548201    11.00000   -1.20000
AFIX   0
C027  1    0.879468    0.351433    0.762177    11.00000    0.04094    0.03372 =
         0.03148    0.00058    0.01530   -0.00752
AFIX  43
H027  2    0.918676    0.349533    0.738194    11.00000   -1.20000
AFIX   0
C019  1    0.707858   -0.048153    0.827367    11.00000    0.03824    0.02490 =
         0.03288    0.00466    0.01364   -0.00158
AFIX  43
H019  2    0.725351   -0.103750    0.868986    11.00000   -1.20000
AFIX   0
C032  1    0.775322    0.524873    0.855287    11.00000    0.05063    0.02566 =
         0.03427   -0.00556    0.00537    0.00207
AFIX  43
H032  2    0.733356    0.517298    0.875323    11.00000   -1.20000
AFIX   0
C031  1    0.812369    0.625898    0.859223    11.00000    0.07136    0.02410 =
         0.05074   -0.00699    0.00820   -0.00169
AFIX  43
H031  2    0.794075    0.685873    0.880279    11.00000   -1.20000
AFIX   0
C029  1    0.900130    0.549123    0.799102    11.00000    0.06679    0.03515 =
         0.05246    0.00076    0.02062   -0.01844
AFIX  43
H029  2    0.942571    0.555240    0.779582    11.00000   -1.20000
AFIX   0
C030  1    0.875731    0.638064    0.832326    11.00000    0.08380    0.02756 =
         0.06073   -0.00321    0.01810   -0.01889
AFIX  43
H030  2    0.901945    0.705482    0.836435    11.00000   -1.20000
AFIX  66
REM #####
PART 1
C1A   1    0.868434   -0.135023    0.615005    21.00000    0.02007    0.03580 =
         0.02323   -0.00104   -0.00311    0.01087
C2A   1    0.829226   -0.224265    0.633225    21.00000    0.03476    0.03265 =
         0.05962   -0.00283    0.01390    0.00934
AFIX  43
H2A   2    0.795572   -0.214431    0.663090    21.00000   -1.20000
AFIX  65
C3A   1    0.840319   -0.328204    0.606808    21.00000    0.05203    0.04073 =
         0.05474   -0.00618    0.01708    0.00555
AFIX  43
H3A   2    0.814086   -0.387913    0.618998    21.00000   -1.20000
AFIX  65
C4A   1    0.890619   -0.342902    0.562171    21.00000    0.05528    0.03651 =
         0.03107   -0.00037    0.00934    0.01410
AFIX  43
H4A   2    0.898040   -0.412445    0.544496    21.00000   -1.20000
AFIX  65
C5A   1    0.929827   -0.253661    0.543950    21.00000    0.04638    0.04006 =
         0.04296   -0.00823    0.01767    0.01271
AFIX  43
H5A   2    0.963481   -0.263496    0.514085    21.00000   -1.20000
AFIX  65
C6A   1    0.918736   -0.149721    0.570367    21.00000    0.02826    0.03932 =
         0.03475   -0.01419    0.00626    0.00159
AFIX  43
H6A   2    0.944968   -0.090013    0.558176    21.00000   -1.20000
AFIX  66
PART 2
C1B   1    0.882292   -0.136681    0.627807   -21.00000    0.01709    0.03807 =
         0.02175   -0.00325   -0.00853    0.00967
C2B   1    0.846644   -0.235068    0.636413   -21.00000    0.03039    0.03367 =
         0.03795   -0.00081    0.00997    0.01553
AFIX  43
H2B   2    0.814552   -0.238075    0.668433   -21.00000   -1.20000
AFIX  65
C3B   1    0.858962   -0.328962    0.597163   -21.00000    0.06376    0.03303 =
         0.04475   -0.00577    0.02380    0.00924
AFIX  43
H3B   2    0.835112   -0.394790    0.602922   -21.00000   -1.20000
AFIX  65
C4B   1    0.906928   -0.324469    0.549306   -21.00000    0.06109    0.04069 =
         0.03463    0.00204    0.01673    0.02250
AFIX  43
H4B   2    0.915170   -0.387290    0.523045   -21.00000   -1.20000
AFIX  65
C5B   1    0.942576   -0.226082    0.540698   -21.00000    0.04570    0.04957 =
         0.05290   -0.00698    0.01791    0.01193
AFIX  43
H5B   2    0.974669   -0.223077    0.508678   -21.00000   -1.20000
AFIX  65
C6B   1    0.930259   -0.132188    0.579948   -21.00000    0.03961    0.05313 =
         0.04389   -0.02089    0.01366    0.00232
AFIX  43
H6B   2    0.954110   -0.066361    0.574189   -21.00000   -1.20000
PART 0
AFIX   0
HKLF 4


REM  sc2_093K_a.res in P2(1)/c
REM wR2 = 0.0926, GooF = S = 1.059, Restrained GooF = 1.057 for all data
REM R1 = 0.0316 for 7028 Fo > 4sig(Fo) and 0.0332 for all 7513 data
REM 457 parameters refined using 73 restraints

END

WGHT      0.0514      0.9862

REM Highest difference peak  0.386,  deepest hole -0.389,  1-sigma level  0.052
Q1    1   0.6429 -0.0291  0.7110  11.00000  0.05    0.39
Q2    1   0.6512  0.1621  0.6817  11.00000  0.05    0.35
Q3    1   0.5926  0.6298  0.5026  11.00000  0.05    0.33
Q4    1   0.6216  0.5301  0.5180  11.00000  0.05    0.30
Q5    1   0.8690  0.4037  0.7826  11.00000  0.05    0.29
Q6    1   0.6197  0.5889  0.5742  11.00000  0.05    0.29
Q7    1   0.5503  0.7150  0.3598  11.00000  0.05    0.29
Q8    1   0.6416  0.0643  0.6998  11.00000  0.05    0.28
Q9    1   0.8715 -0.0798  0.6376  11.00000  0.05    0.28
Q10   1   0.6176  0.5396  0.6333  11.00000  0.05    0.28
Q11   1   0.8812  0.4963  0.7999  11.00000  0.05    0.27
Q12   1   0.6092  0.7310  0.4926  11.00000  0.05    0.27
Q13   1   0.8587 -0.1854  0.6319  11.00000  0.05    0.27
Q14   1   0.6380  0.4413  0.5344  11.00000  0.05    0.26
Q15   1   0.7940  0.5745  0.8470  11.00000  0.05    0.26
Q16   1   0.9112  0.0930  1.0813  11.00000  0.05    0.26
Q17   1   0.7098  0.0046  0.8411  11.00000  0.05    0.26
Q18   1   0.6628  0.3480  0.6659  11.00000  0.05    0.26
Q19   1   0.6849 -0.0581  0.7843  11.00000  0.05    0.26
Q20   1   0.8705  0.1232  0.7593  11.00000  0.05    0.25
;
_shelx_res_checksum   86029

_shelx_hkl_file
;
   2   0   0 171281. 5941.49   1
  -2   0   0 151061. 5941.03   1
   3   0   0 43659.8 1682.28   1
  -3   0   0 47046.2 1683.49   1
   4   0   0 965634. 36254.4   1
  -4   0   0 999999. 36254.1   1
   5   0   0 2664.87 116.272   1
  -5   0   0 2392.56 113.178   1
   7   0   0 1075.87 66.0059   1
  -7   0   0 975.184 64.7449   1
   8   0   0 53788.6 2072.68   1
  -8   0   0 56697.6 2072.43   1
   9   0   0 193.161 34.1702   1
  -9   0   0 133.649 31.2322   1
  10   0   0 177392. 6404.66   1
 -10   0   0 167826. 6403.65   1
  11   0   0 288.728 41.9824   1
 -11   0   0 309.792 42.0167   1
 -13   0   0 3830.40 188.746   1
  13   0   0 3809.13 188.666   1
 -14   0   0 10971.2 494.255   1
  14   0   0 13300.7 502.983   1
  15   0   0 72.2960 41.5051   1
 -15   0   0 29.2533 35.8600   1
 -16   0   0 4666.50 244.348   1
  16   0   0 5983.15 258.626   1
 -17   0   0 2974.10 161.507   1
  17   0   0 2806.75 162.769   1
 -18   0   0 4779.44 232.905   1
  18   0   0 4695.68 233.075   1
 -19   0   0 2066.04 131.650   1
  19   0   0 1965.62 125.385   1
 -21   0   0 135.340 46.3698   1
  21   0   0 59.8405 42.3664   1
 -22   0   0 1723.47 122.857   1
  22   0   0 2079.60 127.651   1
 -23   0   0 878.440 83.6724   1
  23   0   0 801.871 78.1267   1
 -24   0   0 2107.60 133.444   1
  24   0   0 2176.98 134.458   1
 -25   0   0 416.313 63.8563   1
  25   0   0 540.633 66.7621   1
 -26   0   0-25.4338 41.4365   1
  26   0   0 103.675 46.5718   1
  -1   1   0 311763. 10755.3   1
   1  -1   0 268267. 10754.5   1
   1   1   0 312944. 10756.0   1
  -1  -1   0 278337. 10755.2   1
  -2   1   0 338.746 22.3835   1
   2   1   0 344.409 23.3469   1
   2  -1   0 284.407 21.2646   1
  -2  -1   0 268.144 22.6133   1
  -3   1   0 266937. 9375.07   1
   3   1   0 246801. 9375.60   1
  -3  -1   0 251328. 9376.54   1
   3  -1   0 250327. 9374.34   1
  -4  -1   0 36483.7 1398.90   1
   4  -1   0 35923.9 1397.62   1
  -4   1   0 37416.2 1398.18   1
   4   1   0 40007.2 1399.74   1
  -5   1   0 1217.55 69.4456   1
  -5  -1   0 1340.38 70.3103   1
   5   1   0 1260.30 70.7057   1
  -6  -1   0 406.794 37.5627   1
   6   1   0 403.214 38.2065   1
  -7   1   0 23431.5 861.068   1
   7  -1   0 23713.7 863.925   1
  -7  -1   0 20884.2 862.678   1
   7   1   0 21976.6 861.822   1
  -8   1   0 12370.5 499.883   1
   8  -1   0 12965.5 502.883   1
  -8  -1   0 12843.2 504.214   1
   8   1   0 12504.5 501.408   1
  -9   1   0 131843. 4727.36   1
   9  -1   0 116963. 4727.13   1
  -9  -1   0 131355. 4730.08   1
   9   1   0 128670. 4726.17   1
 -10   1   0 1179.32 79.1679   1
  10  -1   0 1237.58 81.5705   1
 -10  -1   0 1220.23 80.8901   1
  10   1   0 1313.50 82.4944   1
 -11   1   0 49097.3 1936.35   1
  11  -1   0 49697.7 1941.25   1
 -11  -1   0 51434.8 1940.42   1
  11   1   0 55331.5 1941.93   1
 -12  -1   0 1229.73 84.8421   1
  12   1   0 1149.82 83.6736   1
 -13   1   0 3365.53 172.618   1
  13  -1   0 3667.70 178.504   1
 -13  -1   0 3262.12 171.186   1
  13   1   0 3470.28 175.182   1
 -14   1   0 907.464 74.9134   1
  14  -1   0 772.100 69.5649   1
 -14  -1   0 710.260 69.1732   1
  14   1   0 629.177 66.3108   1
 -15   1   0 12873.6 507.420   1
 -15  -1   0 11439.4 499.303   1
  15   1   0 12167.2 504.458   1
  16  -1   0 2929.54 168.035   1
 -16  -1   0 3460.70 174.165   1
 -17   1   0 517.491 63.9870   1
  17  -1   0 598.685 66.6958   1
 -17  -1   0 564.788 67.2003   1
  17   1   0 580.512 64.8675   1
 -18   1   0 284.735 50.2533   1
  18  -1   0 334.334 51.8260   1
 -18  -1   0 245.845 52.2620   1
  18   1   0 198.641 49.5313   1
 -19   1   0 1910.02 121.997   1
 -19  -1   0 1754.62 119.361   1
  19  -1   0 1737.44 117.464   1
  19   1   0 1897.33 123.946   1
 -20  -1   0 93.9246 39.6647   1
  20   1   0 110.129 44.2359   1
 -21   1   0 1104.15 91.0342   1
 -21  -1   0 1145.93 95.1523   1
  21   1   0 1084.92 91.1998   1
  21  -1   0 1164.81 92.8739   1
 -22  -1   0 3562.80 181.204   1
 -22   1   0 2957.85 172.160   1
  22   1   0 2930.37 169.441   1
  22  -1   0 3213.46 177.344   1
 -23   1   0 1036.80 90.6973   1
 -23  -1   0 1269.15 98.2170   1
  23   1   0 1038.47 90.5837   1
  23  -1   0 1109.05 91.7892   1
 -24   1   0 728.571 76.1862   1
 -24  -1   0 674.248 80.5188   1
  24  -1   0 787.114 78.8703   1
  24   1   0 773.251 79.7835   1
 -25   1   0 1126.31 94.9708   1
 -25  -1   0 998.453 91.1564   1
  25   1   0 989.727 88.8232   1
  25  -1   0 935.098 88.9679   1
 -26  -1   0 120.693 44.4651   1
 -26   1   0-6.48801 47.6499   1
  26   1   0 108.799 45.1194   1
   0   2   0 137172. 5287.83   1
   0  -2   0 149197. 5288.06   1
   1   2   0 14.1260 15.2881   1
  -1  -2   0 24.3050 14.7677   1
  -2   2   0 1124.76 53.4306   1
   2  -2   0 1065.99 53.3986   1
   2   2   0 958.255 53.6366   1
  -2  -2   0 1111.27 55.4798   1
   3   2   0 67894.5 2475.35   1
   3  -2   0 65754.0 2470.89   1
  -3   2   0 66473.8 2470.72   1
  -3  -2   0 66452.2 2473.11   1
   4   2   0 46682.4 1749.40   1
  -4   2   0 47962.0 1749.04   1
   4  -2   0 43772.8 1749.01   1
  -4  -2   0 49126.0 1750.23   1
   5  -2   0 980.553 55.9222   1
  -5   2   0 905.795 56.1650   1
   6   2   0 6039.64 246.038   1
  -6  -2   0 5598.40 243.179   1
  -7  -2   0 8773.95 351.702   1
   7  -2   0 9323.29 350.512   1
  -7   2   0 8701.91 348.911   1
  -8  -2   0 9141.07 400.601   1
   8  -2   0 10150.5 399.738   1
   8   2   0 9700.73 400.229   1
  -8   2   0 10646.9 401.564   1
  -9  -2   0 124.085 31.7463   1
   9  -2   0 186.514 32.5510   1
   9   2   0 107.961 29.2063   1
  -9   2   0 114.068 28.8708   1
 -10  -2   0 70530.7 2654.02   1
  10  -2   0 69587.9 2648.05   1
  10   2   0 73202.8 2654.32   1
 -10   2   0 69864.7 2649.88   1
 -11  -2   0 362.367 48.3672   1
  11  -2   0 425.866 47.8539   1
  11   2   0 508.773 51.9697   1
 -11   2   0 405.426 47.9737   1
 -12  -2   0 31155.5 1214.77   1
  12   2   0 31865.6 1212.77   1
 -13  -2   0 14863.2 619.844   1
  13  -2   0 15533.9 620.136   1
  13   2   0 16324.2 626.615   1
 -13   2   0 15119.5 618.949   1
 -14  -2   0 19392.8 756.993   1
  14   2   0 18501.2 756.502   1
 -14   2   0 19091.6 754.432   1
 -15  -2   0 2268.70 141.865   1
  15  -2   0 2308.62 138.536   1
  15   2   0 2666.69 144.614   1
 -15   2   0 2715.59 144.925   1
  16  -2   0 1360.92 99.5184   1
 -16   2   0 1430.35 100.466   1
  17  -2   0 379.949 54.2734   1
 -17  -2   0 243.864 50.2524   1
 -17   2   0 278.264 51.0636   1
  18  -2   0 147.485 40.3441   1
  18   2   0 104.715 45.0274   1
 -18   2   0 177.805 47.1597   1
 -19  -2   0 155.573 46.9637   1
  19  -2   0 111.731 39.1755   1
  19   2   0 162.531 44.8389   1
 -19   2   0 246.229 48.8204   1
  20   2   0 1817.32 128.885   1
 -20  -2   0 2061.93 130.113   1
 -21  -2   0 6.70080 37.8058   1
 -21   2   0 13.3219 37.1614   1
  21   2   0 69.7856 46.2122   1
  21  -2   0 6.76690 36.4430   1
  22  -2   0 635.706 70.2351   1
 -22   2   0 540.272 68.0463   1
  23  -2   0 1839.73 127.052   1
  23   2   0 1993.61 127.863   1
 -23   2   0 1964.34 129.758   1
 -23  -2   0 2047.05 130.311   1
  24  -2   0 634.615 71.7238   1
 -24   2   0 696.424 76.1579   1
  25  -2   0 632.573 73.1426   1
  25   2   0 632.270 70.6658   1
 -25  -2   0 571.469 71.6085   1
 -25   2   0 567.623 71.2753   1
  26   2   0 138.202 46.5740   1
 -26  -2   0 108.191 49.8348   1
   0  -3   0 30.8723 16.1496   1
   0   3   0 18.8343 14.9896   1
   1  -3   0 52723.2 2042.81   1
  -1   3   0 54589.7 2044.03   1
   1   3   0 57515.8 2045.28   1
  -1  -3   0 55384.1 2044.28   1
  -2   3   0 384.631 29.7657   1
   2  -3   0 231.313 29.7348   1
   2   3   0 276.385 27.8536   1
  -2  -3   0 324.902 31.1914   1
  -3   3   0 8556.79 330.788   1
   3  -3   0 8521.78 330.499   1
   3   3   0 8088.94 332.300   1
  -3  -3   0 8438.23 333.362   1
  -4   3   0 16808.5 648.740   1
   4  -3   0 17202.1 649.954   1
  -5  -3   0 1281.48 71.7259   1
   5   3   0 1154.06 70.2381   1
   6   3   0 2227.00 110.799   1
  -6   3   0 2278.57 110.023   1
  -6  -3   0 2099.20 109.730   1
   6  -3   0 2146.92 109.595   1
   7   3   0 81584.4 3109.31   1
  -7   3   0 85128.8 3107.82   1
  -7  -3   0 82591.0 3111.27   1
   7  -3   0 84025.2 3107.60   1
   8   3   0 221.766 36.6919   1
  -8   3   0 229.532 33.4203   1
   8  -3   0 276.270 36.6281   1
  -8  -3   0 182.178 34.7272   1
  -9   3   0 2105.18 115.501   1
   9  -3   0 2267.56 116.332   1
   9   3   0 2229.97 119.929   1
  -9  -3   0 2070.77 117.595   1
 -10   3   0 4266.01 197.143   1
  10  -3   0 4377.26 197.661   1
  10   3   0 4507.55 200.594   1
 -10  -3   0 3881.82 194.582   1
 -11   3   0 310.136 42.4436   1
  11  -3   0 417.414 45.5067   1
 -12   3   0 3165.19 164.623   1
  12  -3   0 3396.45 168.382   1
  12   3   0 3310.13 168.409   1
 -12  -3   0 3439.97 173.396   1
 -13   3   0 23097.7 882.477   1
  13   3   0 22254.4 884.165   1
 -13  -3   0 22168.6 886.195   1
 -14   3   0 7996.03 347.049   1
  14  -3   0 8302.61 351.517   1
  14   3   0 7545.56 346.226   1
 -14  -3   0 8313.69 355.324   1
 -15   3   0 2433.92 137.730   1
  15  -3   0 2685.94 143.675   1
  15   3   0 2317.22 140.858   1
 -15  -3   0 2151.57 135.079   1
 -16   3   0 1270.03 95.8287   1
  16  -3   0 1392.01 99.4462   1
  16   3   0 1336.55 100.397   1
 -16  -3   0 1516.23 104.086   1
 -17   3   0 1667.82 111.244   1
  17  -3   0 1651.70 110.116   1
  17   3   0 1550.81 109.766   1
 -17  -3   0 1484.55 107.167   1
 -18   3   0 672.025 71.2174   1
  18  -3   0 745.668 72.9278   1
  18   3   0 693.983 73.0771   1
 -18  -3   0 705.678 71.6987   1
 -19   3   0 270.096 52.6088   1
  19  -3   0 361.367 54.7522   1
  19   3   0 244.856 49.8239   1
 -19  -3   0 209.215 49.8572   1
  20   3   0 351.161 61.0744   1
 -20  -3   0 437.565 61.5577   1
 -21   3   0 188.236 47.0018   1
  21  -3   0 162.912 49.4679   1
  21   3   0 192.103 50.7972   1
 -21  -3   0 104.042 48.8197   1
 -22   3   0 74.4376 44.6007   1
  22  -3   0 88.7494 39.5341   1
  22   3   0 172.351 47.5992   1
 -22  -3   0 68.0067 47.3055   1
 -23  -3   0 820.818 79.1045   1
  23   3   0 683.278 75.5592   1
  23  -3   0 659.135 70.8724   1
 -24   3   0 615.748 73.5406   1
  24  -3   0 531.803 68.9988   1
  24   3   0 537.909 72.6221   1
 -24  -3   0 630.571 79.2497   1
 -25   3   0 60.0336 45.5683   1
  25  -3   0 6.73874 35.3879   1
  25   3   0-12.8038 38.8198   1
 -25  -3   0-20.1311 44.4305   1
 -26  -3   0 289.282 56.6353   1
  26   3   0 194.491 51.6657   1
   0  -4   0 19323.9 747.227   1
   0   4   0 20037.4 747.458   1
  -1  -4   0 45.1848 20.9788   1
   1  -4   0 9.21002 16.3211   1
   1   4   0-2.40206 19.0611   1
  -1   4   0 8.83777 16.2036   1
   2  -4   0 82248.7 2991.89   1
  -2   4   0 78887.6 2988.96   1
   3   4   0 16057.2 641.153   1
  -3  -4   0 17431.6 643.692   1
  -4  -4   0 15606.3 581.411   1
   4   4   0 14313.8 576.426   1
   5   4   0 20244.5 748.256   1
   5  -4   0 19060.9 741.285   1
  -5  -4   0 18856.8 744.657   1
  -5   4   0 19294.7 741.728   1
   6   4   0 36.4600 21.6972   1
   6  -4   0 32.5571 22.4264   1
  -6  -4   0 3.58951 20.2673   1
  -6   4   0 32.3754 22.4670   1
   7   4   0 1464.60 91.8047   1
   7  -4   0 1607.44 90.0768   1
  -7  -4   0 1550.22 92.5794   1
   8   4   0 68223.6 2436.10   1
  -8  -4   0 66240.4 2434.20   1
  -8   4   0 64976.2 2430.93   1
   8  -4   0 60527.7 2431.03   1
   9   4   0 794.128 63.4555   1
  -9   4   0 725.815 60.7710   1
   9  -4   0 851.858 63.4200   1
  -9  -4   0 640.793 59.8635   1
  10  -4   0 2238.90 120.136   1
 -10   4   0 2127.07 119.761   1
 -11  -4   0 1690.88 104.049   1
  11   4   0 1683.13 103.309   1
 -12  -4   0 5988.86 272.017   1
  12  -4   0 6144.04 271.536   1
  12   4   0 6084.40 273.230   1
 -12   4   0 5819.58 268.322   1
 -13  -4   0 16470.8 650.671   1
  13  -4   0 16904.7 647.034   1
  13   4   0 15021.3 643.243   1
 -13   4   0 15834.5 643.122   1
 -14  -4   0 808.481 74.2523   1
  14   4   0 686.248 67.5577   1
  15  -4   0 11498.5 478.075   1
 -15   4   0 11251.9 477.725   1
 -16  -4   0 1129.35 95.3847   1
  16   4   0 1274.72 96.9148   1
 -17  -4   0 481.922 60.9247   1
  17  -4   0 372.344 53.2103   1
  17   4   0 509.976 64.5993   1
 -17   4   0 526.417 59.7244   1
  18  -4   0 3805.72 192.444   1
 -18  -4   0 3415.41 187.606   1
 -18   4   0 3581.25 189.693   1
  19  -4   0 899.537 80.1892   1
  19   4   0 667.864 72.5874   1
 -19   4   0 745.564 79.2067   1
 -20  -4   0 153.943 49.4987   1
  20  -4   0 210.968 53.4698   1
  20   4   0 194.546 49.2882   1
 -20   4   0 155.188 43.7010   1
 -21  -4   0 39.4978 42.9220   1
  21  -4   0 123.804 47.3807   1
  21   4   0 26.8872 43.4593   1
 -21   4   0 27.2266 41.3193   1
 -22  -4   0 141.314 49.2240   1
  22  -4   0 165.753 46.6917   1
  22   4   0 53.9256 41.5258   1
 -22   4   0 156.803 49.2007   1
  23  -4   0 832.505 84.3258   1
  23   4   0 947.071 85.3121   1
 -23   4   0 774.958 84.4352   1
 -23  -4   0 893.936 85.6789   1
  24   4   0 74.6962 40.8591   1
 -24  -4   0 65.4383 43.4037   1
   0   5   0 16.4478 18.0034   1
   0  -5   0-16.9981 19.4993   1
  -1  -5   0 1369.69 74.4893   1
   1   5   0 1473.58 75.8634   1
  -1   5   0 1180.66 70.8428   1
   1  -5   0 1217.47 72.0551   1
  -2  -5   0 50169.6 1841.01   1
  -2   5   0 46886.3 1836.95   1
   2   5   0 48456.0 1839.76   1
   2  -5   0 51243.7 1840.62   1
  -3  -5   0 30948.8 1167.48   1
   3  -5   0 31129.2 1164.97   1
   3   5   0 31727.9 1166.86   1
  -3   5   0 29440.9 1164.56   1
  -4   5   0 91432.7 3251.57   1
   4  -5   0 91467.7 3253.02   1
  -4  -5   0 89231.7 3254.53   1
   5   5   0 24077.0 987.884   1
  -5  -5   0 26959.5 994.112   1
  -5   5   0 26667.7 988.962   1
   5  -5   0 26131.5 989.107   1
   6   5   0 941.302 68.1420   1
  -6  -5   0 793.863 63.1261   1
  -6   5   0 863.175 60.7723   1
   6  -5   0 897.438 61.7190   1
   7   5   0 49806.2 1768.92   1
  -7  -5   0 47220.6 1767.18   1
  -7   5   0 43939.0 1760.50   1
   7  -5   0 46805.2 1765.50   1
   8   5   0 4523.01 206.274   1
   8  -5   0 4330.66 202.119   1
  -8  -5   0 4527.39 206.333   1
  -8   5   0 4518.49 203.562   1
   9  -5   0 8.88794 24.7907   1
  -9   5   0 13.2288 24.5990   1
  10   5   0 1200.54 86.8563   1
 -10  -5   0 1353.55 89.4599   1
 -10   5   0 1155.67 83.0528   1
  10  -5   0 1318.25 85.1045   1
  11   5   0 2647.81 144.534   1
  11  -5   0 2628.49 142.529   1
 -11  -5   0 2473.07 143.886   1
 -11   5   0 2866.50 145.089   1
  12  -5   0 1484.24 97.7364   1
  12   5   0 1355.68 96.3144   1
 -12  -5   0 1353.24 96.9812   1
 -12   5   0 1510.71 96.4472   1
  13   5   0 10017.2 417.860   1
  13  -5   0 10079.6 416.020   1
 -13  -5   0 9274.93 413.625   1
  14   5   0 252.753 52.2763   1
 -14   5   0 249.333 45.2385   1
  14  -5   0 351.848 51.7103   1
 -14  -5   0 343.134 52.4313   1
 -15  -5   0 2285.59 139.673   1
  15  -5   0 2394.12 137.221   1
  15   5   0 2372.84 139.034   1
 -15   5   0 2126.31 133.316   1
 -16  -5   0 160.118 47.0023   1
  16   5   0 173.740 48.4828   1
 -17  -5   0 10174.1 463.286   1
  17  -5   0 10939.3 461.360   1
  17   5   0 10799.6 458.889   1
 -17   5   0 11345.9 462.117   1
 -18  -5   0 1433.14 108.282   1
  18  -5   0 1700.55 115.419   1
  18   5   0 1730.50 116.499   1
 -18   5   0 1662.90 113.862   1
 -19  -5   0 33.5480 42.6024   1
  19  -5   0 47.1262 39.2282   1
  19   5   0 13.5641 37.8360   1
 -19   5   0-6.65951 39.2061   1
 -20  -5   0 161.986 50.4833   1
  20  -5   0 136.466 47.6934   1
  20   5   0 141.227 46.3329   1
 -20   5   0 215.798 53.2325   1
  21  -5   0 13.7497 44.0469   1
 -21   5   0-81.4392 45.6735   1
 -22  -5   0 369.020 60.3815   1
  22   5   0 413.339 61.0482   1
  23  -5   0 403.577 60.7995   1
 -23   5   0 406.291 63.1166   1
 -24  -5   0 415.829 65.3315   1
  24  -5   0 423.151 62.6818   1
  24   5   0 373.787 58.8355   1
 -24   5   0 561.162 68.9439   1
  25   5   0 144.271 50.2075   1
 -25  -5   0 140.289 45.4838   1
   0   6   0 39151.7 1507.41   1
   0  -6   0 40996.2 1510.45   1
  -1   6   0 9865.06 393.083   1
  -1  -6   0 9840.41 394.408   1
   1   6   0 9729.47 395.129   1
   1  -6   0 9805.82 394.073   1
  -2   6   0 25474.7 984.388   1
  -2  -6   0 25889.7 987.402   1
   2  -6   0 24090.4 987.153   1
  -3   6   0 570.048 46.4585   1
   3   6   0 587.531 50.3197   1
   3  -6   0 577.738 48.9825   1
  -3  -6   0 564.366 49.3992   1
   4  -6   0 2985.52 140.375   1
  -4   6   0 2945.87 138.395   1
   4   6   0 2815.91 139.366   1
  -4  -6   0 2784.42 140.179   1
   5   6   0 4151.36 191.118   1
  -5   6   0 4127.87 187.983   1
   5  -6   0 4051.96 188.880   1
  -5  -6   0 4453.61 195.346   1
   6   6   0 6847.49 289.112   1
  -6   6   0 6619.61 284.790   1
   6  -6   0 6543.25 286.491   1
  -6  -6   0 6918.59 290.024   1
   7   6   0 2236.95 121.853   1
  -7   6   0 2306.43 118.680   1
   7  -6   0 2069.64 115.513   1
  -7  -6   0 2137.58 120.585   1
  -8   6   0 946.478 70.5625   1
   8  -6   0 1025.95 74.0351   1
   9   6   0 5629.78 272.055   1
  -9   6   0 6299.52 272.834   1
  -9  -6   0 6317.87 275.754   1
   9  -6   0 6488.59 274.111   1
 -10  -6   0 2056.80 122.785   1
  10   6   0 2082.29 121.817   1
  11   6   0 147.181 39.1831   1
  11  -6   0 143.434 37.5344   1
 -11  -6   0 85.7511 36.5292   1
 -11   6   0 81.9621 32.5005   1
  12   6   0 13534.8 540.198   1
  12  -6   0 13378.3 537.599   1
 -12  -6   0 12491.1 537.478   1
  13  -6   0 1006.46 79.5989   1
 -13  -6   0 944.985 81.1486   1
  13   6   0 883.244 79.8992   1
 -13   6   0 1135.35 82.5390   1
 -14   6   0 187.770 43.3863   1
  14  -6   0 124.167 38.6080   1
  15   6   0 202.174 50.7696   1
 -15  -6   0 260.201 53.9743   1
 -15   6   0 273.659 48.1304   1
  15  -6   0 305.886 51.5830   1
  16  -6   0 2029.52 123.397   1
 -16  -6   0 1874.29 126.383   1
  16   6   0 1648.06 120.129   1
 -16   6   0 1945.88 121.913   1
  17   6   0 254.164 54.2076   1
  17  -6   0 193.844 46.1360   1
 -17  -6   0 329.264 59.0362   1
 -17   6   0 276.611 51.0677   1
  18   6   0 84.1597 42.2489   1
  18  -6   0 72.4889 45.4340   1
 -18  -6   0 90.0386 44.4321   1
 -18   6   0 39.5153 42.9774   1
 -19  -6   0-13.6017 38.7891   1
  20   6   0 157.726 49.0522   1
  20  -6   0 196.290 48.7606   1
 -20   6   0 195.544 51.1575   1
  21   6   0 174.290 51.0684   1
 -21   6   0 101.494 45.8925   1
 -21  -6   0 215.365 52.5036   1
  21  -6   0 149.653 46.4868   1
  22  -6   0 1497.75 109.706   1
 -22   6   0 1594.69 112.471   1
 -22  -6   0 1596.66 111.064   1
  22   6   0 1653.15 114.013   1
 -23  -6   0 377.568 62.3190   1
  23  -6   0 446.071 64.5820   1
 -23   6   0 369.254 58.9979   1
  23   6   0 346.207 57.7568   1
 -24  -6   0 182.644 51.5136   1
  25   6   0 30.9104 39.9572   1
 -25  -6   0 51.4968 47.5205   1
   0   7   0 3.73581 21.0731   1
   0  -7   0-7.70772 19.9768   1
  -1  -7   0 5482.84 218.974   1
   1   7   0 5542.70 220.159   1
  -1   7   0 4824.02 215.173   1
  -2  -7   0 20405.2 792.012   1
   2   7   0 20665.8 792.782   1
  -2   7   0 21142.1 790.721   1
   2  -7   0 19536.4 789.686   1
  -3  -7   0 1884.51 104.895   1
   3   7   0 1673.48 100.935   1
  -3   7   0 1947.99 102.850   1
   3  -7   0 1956.55 104.361   1
  -4  -7   0 16782.9 662.171   1
   4   7   0 17145.4 660.975   1
  -4   7   0 17224.6 658.982   1
   4  -7   0 16164.5 658.327   1
  -5  -7   0 6464.49 288.084   1
   5  -7   0 6688.79 281.716   1
  -5   7   0 6687.97 280.246   1
   5   7   0 6264.31 286.486   1
   6   7   0 106.328 27.6863   1
   6  -7   0 114.988 28.8629   1
  -6   7   0 107.633 29.0309   1
  -6  -7   0 121.866 31.7551   1
  -7   7   0 842.589 65.8024   1
   7  -7   0 772.744 64.6447   1
   8  -7   0 482.787 50.8697   1
  -8   7   0 510.101 51.8741   1
   8   7   0 526.606 53.9667   1
  -8  -7   0 569.951 57.1661   1
   9   7   0 3437.97 173.733   1
  -9  -7   0 3496.73 175.064   1
  10  -7   0 4603.77 217.602   1
 -10   7   0 4408.81 216.881   1
 -10  -7   0 4719.65 220.343   1
  10   7   0 4566.88 219.170   1
  11  -7   0 644.096 63.9131   1
  11   7   0 671.053 67.7002   1
 -11  -7   0 740.651 68.6061   1
  12  -7   0 637.716 64.6988   1
 -12   7   0 619.468 62.8415   1
  12   7   0 552.168 62.2608   1
 -12  -7   0 662.607 64.4213   1
 -13   7   0 121.685 40.6602   1
  13  -7   0 88.2347 38.5108   1
  14   7   0 2198.30 137.827   1
 -14   7   0 2433.43 137.683   1
  14  -7   0 2390.64 139.029   1
 -14  -7   0 2328.94 139.438   1
  15   7   0 11282.3 475.790   1
 -15   7   0 11404.5 473.257   1
  15  -7   0 11356.6 475.786   1
 -15  -7   0 10962.5 473.844   1
  16   7   0 5563.17 272.555   1
  16  -7   0 5975.32 273.595   1
 -16  -7   0 5862.63 273.983   1
 -16   7   0 5813.07 270.955   1
 -17   7   0 128.406 45.7109   1
  17  -7   0 115.557 43.7532   1
  18  -7   0 156.771 45.3185   1
 -18   7   0 156.805 46.6408   1
 -18  -7   0 181.232 48.6672   1
  18   7   0 122.748 47.6269   1
  19  -7   0 19.8562 34.7569   1
 -19   7   0-6.61767 38.5531   1
 -19  -7   0-6.98183 38.0476   1
  19   7   0 6.52601 38.4131   1
 -20   7   0 80.1135 42.4169   1
  20  -7   0 13.3473 37.6824   1
  21  -7   0 180.888 50.2527   1
 -21   7   0 113.931 49.6336   1
 -21  -7   0 239.962 50.9369   1
  21   7   0 217.760 53.5333   1
 -22   7   0 327.789 58.3844   1
  22  -7   0 335.944 56.4093   1
 -23  -7   0 71.4803 45.7766   1
  23   7   0 58.5890 43.8547   1
 -23   7   0 59.7990 46.4686   1
 -24  -7   0 151.397 46.3210   1
  24   7   0 170.855 47.0690   1
   0  -8   0 4030.10 194.838   1
   0   8   0 4329.56 194.966   1
   1   8   0 9552.17 397.039   1
  -1  -8   0 10125.5 399.016   1
  -1   8   0 9860.55 396.489   1
   1  -8   0 9094.64 394.066   1
   2   8   0 14256.4 569.436   1
  -2  -8   0 14631.4 570.105   1
  -2   8   0 13513.8 565.448   1
   2  -8   0 14731.3 568.682   1
   3   8   0 2876.24 141.961   1
  -3  -8   0 2559.44 139.578   1
  -3   8   0 2824.74 139.059   1
   3  -8   0 2711.12 139.504   1
   4   8   0 7666.71 308.007   1
   4  -8   0 7149.42 304.918   1
  -4   8   0 6625.19 301.053   1
  -4  -8   0 7104.97 306.064   1
  -5   8   0 174.072 32.9716   1
   5  -8   0 189.708 34.3525   1
   6  -8   0 2873.19 148.250   1
  -6  -8   0 2847.68 153.301   1
   6   8   0 2973.34 152.304   1
  -7  -8   0 3431.05 181.936   1
   7   8   0 4102.25 187.525   1
   8  -8   0 5251.16 242.368   1
  -8  -8   0 5266.89 246.557   1
  -8   8   0 4889.60 240.247   1
   9  -8   0 11383.9 466.714   1
   9   8   0 10525.3 467.711   1
  -9  -8   0 11938.9 469.566   1
  -9   8   0 11137.5 464.814   1
  10   8   0 91.0843 37.5789   1
 -10  -8   0 135.915 36.1518   1
  10  -8   0 78.1628 35.6463   1
  11  -8   0 5.78298 33.7002   1
  11   8   0 23.7862 32.0280   1
 -11   8   0 11.1992 30.5260   1
 -11  -8   0 47.5406 36.7292   1
  12  -8   0 2594.98 145.853   1
 -12   8   0 2545.91 143.501   1
  13  -8   0 1578.07 107.240   1
  13   8   0 1690.89 113.757   1
 -13   8   0 1648.47 108.064   1
 -13  -8   0 1555.40 111.250   1
 -14  -8   0 5354.06 250.058   1
  14   8   0 4899.41 246.021   1
  15  -8   0 516.807 62.5392   1
 -15  -8   0 575.032 67.5390   1
  15   8   0 625.045 68.8860   1
 -15   8   0 686.766 69.5623   1
 -16   8   0 12.8897 38.3233   1
  16  -8   0 13.1659 37.5462   1
  17  -8   0 1878.73 124.978   1
 -17   8   0 1835.11 124.636   1
 -17  -8   0 1809.18 124.143   1
  17   8   0 2151.40 130.155   1
 -18  -8   0 1274.16 101.077   1
  18   8   0 1074.65 92.9000   1
  19  -8   0 683.230 73.8709   1
 -19   8   0 568.055 71.1711   1
 -19  -8   0 615.066 74.9541   1
  19   8   0 578.970 73.2194   1
  20  -8   0 522.427 65.0191   1
 -20   8   0 544.341 69.0885   1
 -20  -8   0 562.665 73.2473   1
  20   8   0 662.296 69.9557   1
  21  -8   0 20.6337 41.7206   1
 -21   8   0 20.4273 43.9939   1
 -21  -8   0 67.1602 41.8972   1
  21   8   0 6.62825 42.4620   1
  22  -8   0 13.7075 39.9306   1
  22   8   0-6.66350 39.6227   1
 -22   8   0 47.4959 41.9284   1
 -22  -8   0-6.52875 43.9210   1
  24   8   0 50.1594 39.4681   1
 -24  -8   0 6.25978 39.7543   1
   3   9   0 13162.2 536.204   1
  -3  -9   0 13224.3 535.352   1
   4   9   0 2369.66 128.934   1
  -4  -9   0 2289.45 129.011   1
  -5   9   0 2003.43 114.419   1
   5   9   0 1804.90 114.848   1
  -5  -9   0 2097.79 118.279   1
   5  -9   0 2168.94 120.449   1
  -6   9   0 13484.3 566.049   1
  -6  -9   0 13925.8 571.525   1
   6  -9   0 13080.6 566.763   1
   7   9   0 10981.8 438.245   1
  -7  -9   0 11570.1 444.464   1
   8  -9   0 24591.0 960.950   1
  -8   9   0 24710.1 960.786   1
   8   9   0 26312.1 971.946   1
  -8  -9   0 23189.3 963.956   1
   9  -9   0 2772.33 149.863   1
  -9  -9   0 2566.49 150.415   1
   9   9   0 2839.68 153.558   1
  10  -9   0 15955.1 631.333   1
 -10   9   0 16150.8 629.147   1
 -10  -9   0 15666.4 632.088   1
  10   9   0 14414.5 627.171   1
  11  -9   0 911.219 77.2405   1
 -11   9   0 969.261 80.2592   1
 -11  -9   0 737.883 73.3635   1
  11   9   0 860.435 75.8318   1
  12  -9   0 664.499 69.1747   1
 -12   9   0 785.951 72.4823   1
 -12  -9   0 697.014 72.3406   1
  12   9   0 760.030 74.2615   1
 -13  -9   0 3273.91 172.579   1
  13   9   0 2875.23 166.935   1
  14  -9   0-12.9549 37.3419   1
 -14   9   0-31.3655 35.7772   1
 -14  -9   0 19.6887 34.4647   1
  14   9   0-13.0892 36.9177   1
  15  -9   0 1176.39 94.1483   1
 -15  -9   0 1163.36 95.9479   1
 -15   9   0 1191.67 93.9198   1
  16  -9   0 154.488 48.5434   1
 -16  -9   0 124.018 44.2237   1
 -16   9   0 182.381 47.0920   1
  16   9   0 117.045 43.7178   1
  17   9   0 4953.64 240.676   1
 -17  -9   0 4852.09 238.302   1
 -17   9   0 4807.44 239.178   1
  18  -9   0 1655.43 115.327   1
  18   9   0 1556.82 112.071   1
 -18  -9   0 1362.37 108.197   1
 -18   9   0 1746.57 114.501   1
  19  -9   0 55.3596 43.1746   1
  19   9   0-6.66642 43.0788   1
 -19  -9   0 35.4631 47.3570   1
 -19   9   0 60.7885 44.7408   1
 -20  -9   0 41.4803 49.3511   1
  21  -9   0 90.1280 43.8299   1
  21   9   0 106.450 43.9411   1
 -21   9   0 148.917 46.0834   1
  22   9   0-6.54950 47.6948   1
 -22  -9   0 6.45568 41.3416   1
  23   9   0 607.340 69.3738   1
 -23  -9   0 537.609 68.2897   1
   0 -10   0 3622.23 180.297   1
   0  10   0 3627.19 180.014   1
  -1  10   0 28110.2 1069.16   1
   1  10   0 27035.3 1068.23   1
   1 -10   0 28187.5 1069.46   1
  -1 -10   0 27144.8 1068.10   1
  -2  10   0 14902.9 601.010   1
   2  10   0 13604.9 602.698   1
  -2 -10   0 15645.9 604.993   1
   2 -10   0 15833.1 604.785   1
  -3  10   0 33026.0 1273.26   1
   3  10   0 31968.1 1272.54   1
  -3 -10   0 34354.6 1277.47   1
   3 -10   0 33364.8 1272.90   1
  -4  10   0 1455.04 98.9592   1
   4  10   0 1815.26 106.740   1
  -4 -10   0 1893.60 108.906   1
   4 -10   0 1414.97 99.7624   1
  -5  10   0 8463.01 335.942   1
   5  10   0 7461.70 334.911   1
  -5 -10   0 7262.16 332.450   1
   5 -10   0 7645.44 334.375   1
  -6  10   0 3483.93 178.424   1
   6  10   0 3524.79 182.330   1
  -6 -10   0 3761.38 185.312   1
   7  10   0 25184.2 1027.30   1
  -7 -10   0 27176.4 1037.01   1
  -7  10   0 26670.4 1030.02   1
   7 -10   0 27070.0 1031.57   1
   8  10   0 30782.5 1135.31   1
   8 -10   0 28296.1 1127.74   1
  -8  10   0 28723.2 1124.95   1
  -8 -10   0 28669.1 1130.85   1
   9 -10   0 6330.91 288.048   1
  10 -10   0 189.216 42.7233   1
 -10  10   0 185.874 41.1264   1
 -10 -10   0 171.144 45.8885   1
  11 -10   0 152.910 41.4006   1
 -11  10   0 137.514 41.7116   1
  11  10   0 136.354 39.9559   1
 -11 -10   0 86.3175 34.3057   1
  12 -10   0 9098.29 385.907   1
 -12  10   0 8486.35 380.282   1
  12  10   0 8551.46 382.807   1
 -12 -10   0 9025.50 385.487   1
  13 -10   0 6.48976 34.5140   1
 -13  10   0 6.22823 36.2845   1
  13  10   0-13.1489 35.8279   1
 -13 -10   0-13.0397 35.5302   1
 -14  10   0 4575.95 218.780   1
  14 -10   0 3865.72 212.716   1
  15 -10   0 234.608 50.0889   1
 -15  10   0 189.234 47.8596   1
 -15 -10   0 240.866 51.5572   1
  15  10   0 199.769 45.4887   1
  16  10   0 1317.35 100.093   1
  16 -10   0 1193.05 98.4032   1
 -16 -10   0 1193.17 97.6386   1
 -16  10   0 1139.70 95.1379   1
  17 -10   0 482.359 62.6405   1
 -17  10   0 398.107 58.6043   1
 -17 -10   0 305.932 59.8530   1
  17  10   0 337.987 57.7373   1
 -18 -10   0 1324.48 101.354   1
  18  10   0 1114.73 98.6223   1
 -18  10   0 1283.64 100.149   1
  18 -10   0 1441.09 105.014   1
 -19 -10   0 659.442 75.7445   1
  19  10   0 593.449 72.4215   1
 -19  10   0 672.855 74.8266   1
  19 -10   0 601.133 72.8605   1
 -20 -10   0 27.7015 42.4000   1
  20  10   0-6.60742 38.4989   1
 -20  10   0 40.3927 44.5787   1
  20 -10   0 20.9752 42.8061   1
  21  10   0 309.414 53.5023   1
 -22 -10   0 421.794 64.7658   1
  22  10   0 354.731 59.2298   1
   0  11   0-5.56017 29.5744   1
   0 -11   0-22.0567 29.3298   1
  -1  11   0 4309.62 207.042   1
   1  11   0 4207.58 204.310   1
   1 -11   0 3915.71 202.398   1
  -1 -11   0 4367.35 207.343   1
  -2  11   0 22945.2 895.464   1
   2  11   0 23636.3 899.516   1
  -2 -11   0 22328.4 896.792   1
   2 -11   0 22607.6 896.180   1
  -3  11   0 6153.75 277.034   1
   3  11   0 6330.33 278.044   1
  -3 -11   0 6252.19 278.237   1
   3 -11   0 5677.91 273.659   1
  -4  11   0 18456.9 702.196   1
   4  11   0 17613.6 701.772   1
  -4 -11   0 16499.1 701.949   1
   4 -11   0 17546.4 700.462   1
  -5  11   0 1212.99 85.7522   1
   5  11   0 1124.09 86.8835   1
  -5 -11   0 1118.21 86.4761   1
   5 -11   0 1213.20 88.1622   1
   6  11   0 9949.02 422.783   1
  -6 -11   0 9706.66 421.924   1
   6 -11   0 10075.3 420.030   1
  -7  11   0 14450.3 569.315   1
   7 -11   0 13360.0 567.003   1
   8  11   0 9365.83 400.037   1
  -8 -11   0 9509.64 402.676   1
  -8  11   0 8881.61 393.775   1
   8 -11   0 9268.47 398.404   1
   9  11   0 5740.56 261.829   1
  -9 -11   0 5217.64 251.720   1
  -9  11   0 5140.27 247.255   1
   9 -11   0 5038.11 247.687   1
 -10 -11   0 585.245 66.7665   1
  10  11   0 533.858 65.6975   1
  11 -11   0 8834.37 380.005   1
 -11 -11   0 8460.02 376.875   1
  11  11   0 8526.87 378.119   1
  12 -11   0 197.262 45.3740   1
 -12  11   0 199.583 46.6107   1
 -12 -11   0 205.471 51.1862   1
  12  11   0 201.165 49.6631   1
  13 -11   0 4288.87 218.940   1
 -13  11   0 4506.80 220.739   1
  14 -11   0 59.8209 39.9148   1
 -14  11   0 25.9524 38.9620   1
 -14 -11   0-13.5383 36.0001   1
  14  11   0-26.7704 33.2944   1
 -15 -11   0 40.4650 40.5180   1
  15  11   0 26.9816 41.6992   1
  16 -11   0 1723.66 119.441   1
 -16  11   0 1643.29 115.686   1
 -16 -11   0 1847.41 122.978   1
  16  11   0 1809.74 123.844   1
 -17 -11   0 2181.87 133.810   1
  17 -11   0 2208.58 136.802   1
 -17  11   0 1808.11 127.533   1
  17  11   0 2027.18 131.123   1
  18 -11   0 732.593 77.4040   1
 -18 -11   0 835.752 77.3331   1
  18  11   0 664.680 74.9031   1
 -18  11   0 522.474 71.8419   1
  19 -11   0 726.303 79.1045   1
 -19  11   0 640.544 74.9439   1
  19  11   0 637.782 73.0316   1
 -20  11   0 848.340 83.8430   1
  20  11   0 1139.46 92.5171   1
 -20 -11   0 940.286 89.9296   1
  21  11   0 711.837 75.1321   1
 -21 -11   0 754.577 76.0202   1
   0 -12   0 3701.60 189.605   1
   0  12   0 3803.92 192.255   1
  -1 -12   0 9537.97 426.149   1
   1 -12   0 10211.7 428.597   1
   1  12   0 9817.77 426.762   1
  -1  12   0 10871.3 433.998   1
  -2 -12   0 22431.3 900.529   1
   2 -12   0 22731.0 901.056   1
   2  12   0 22421.5 899.378   1
  -2  12   0 24003.9 902.963   1
  -3  12   0 2652.79 146.952   1
   3  12   0 2428.31 145.402   1
  -3 -12   0 2894.74 153.007   1
  -4  12   0 16455.9 630.391   1
   4 -12   0 14623.1 625.229   1
   5  12   0 1254.76 94.9174   1
  -5 -12   0 1374.98 98.4883   1
   5 -12   0 1316.84 94.7765   1
  -6  12   0 12407.9 521.625   1
  -6 -12   0 12855.6 528.116   1
   6  12   0 12656.1 525.576   1
   6 -12   0 12743.4 524.704   1
  -7 -12   0 3107.51 171.597   1
   7  12   0 3059.57 165.346   1
   8  12   0 7793.80 332.239   1
  -8 -12   0 7466.98 330.059   1
  -8  12   0 6849.99 323.345   1
   8 -12   0 7156.97 326.623   1
   9  12   0 303.319 55.6422   1
  -9 -12   0 253.696 47.1822   1
  -9  12   0 151.871 42.9683   1
   9 -12   0 222.400 49.1220   1
  10  12   0 514.382 63.4206   1
 -10 -12   0 422.068 59.4540   1
 -10  12   0 507.608 61.4035   1
  10 -12   0 358.431 55.5416   1
 -11  12   0 5597.52 259.370   1
  11 -12   0 5253.59 259.173   1
  12  12   0 2862.70 154.887   1
 -12 -12   0 2609.63 150.779   1
 -12  12   0 2393.94 146.279   1
  12 -12   0 2446.00 148.801   1
  13  12   0 2747.17 162.723   1
 -13 -12   0 3004.18 167.376   1
 -13  12   0 2998.82 165.454   1
  13 -12   0 2983.92 166.764   1
 -14 -12   0 127.264 43.4696   1
  14  12   0 100.646 45.3355   1
 -15  12   0 92.2696 44.4685   1
  15 -12   0 94.1398 42.4520   1
  16 -12   0 2969.85 166.065   1
  16  12   0 3103.88 169.537   1
 -16 -12   0 2656.90 163.281   1
 -16  12   0 2828.48 163.720   1
 -17 -12   0 2803.40 161.901   1
 -17  12   0 3017.22 163.475   1
  17 -12   0 2664.52 159.768   1
  17  12   0 2672.74 158.771   1
 -18 -12   0 2039.20 125.328   1
  18 -12   0 1703.45 120.332   1
  18  12   0 1844.48 121.626   1
 -18  12   0 1632.80 120.261   1
  19  12   0 378.939 59.3885   1
 -19 -12   0 333.012 58.3916   1
 -19  12   0 248.102 59.8092   1
  20  12   0 63.1066 38.3881   1
 -20 -12   0 104.097 43.1860   1
 -21 -12   0 1022.10 90.3214   1
   0 -13   0-12.1289 35.7048   1
   0  13   0-30.4884 39.3921   1
  -1 -13   0 5775.17 283.722   1
   1 -13   0 6348.94 287.767   1
  -1  13   0 6384.19 288.968   1
   1  13   0 6521.42 288.411   1
  -2 -13   0 12877.5 528.626   1
   2 -13   0 12249.6 524.284   1
  -2  13   0 12681.2 527.820   1
   2  13   0 12918.6 527.137   1
   3 -13   0 15001.6 636.865   1
   3  13   0 16170.1 639.620   1
  -3 -13   0 16019.8 640.634   1
   4 -13   0 1333.95 96.1776   1
   4  13   0 1403.61 99.7211   1
  -4 -13   0 1104.79 94.3261   1
  -4  13   0 1227.47 92.2465   1
   5 -13   0 22134.0 901.909   1
   5  13   0 23604.4 905.580   1
  -5 -13   0 23495.4 904.787   1
  -5  13   0 22115.4 900.695   1
   6 -13   0 745.414 70.4749   1
  -6  13   0 733.826 71.8265   1
   6  13   0 820.576 75.6834   1
  -6 -13   0 715.699 74.3891   1
  -7  13   0 10970.5 447.163   1
   7  13   0 9656.46 440.597   1
   7 -13   0 10465.9 446.673   1
  -7 -13   0 10923.2 455.506   1
  -8  13   0 498.568 63.0266   1
   8  13   0 616.929 68.9577   1
   8 -13   0 528.332 63.6097   1
  -8 -13   0 643.397 71.1955   1
  -9  13   0 1331.53 99.2218   1
   9  13   0 1374.63 104.963   1
   9 -13   0 1282.04 98.7798   1
  -9 -13   0 1259.77 100.420   1
 -10  13   0 3068.95 162.359   1
  10  13   0 2603.81 158.546   1
  10 -13   0 3027.26 163.852   1
 -10 -13   0 2662.26 160.297   1
 -11  13   0 2032.24 133.162   1
  11  13   0 2379.22 140.647   1
 -11 -13   0 2061.32 133.687   1
  11 -13   0 2524.65 143.145   1
  12  13   0 1152.04 99.3042   1
 -12 -13   0 1393.26 101.063   1
 -13  13   0 829.862 78.5680   1
  13  13   0 867.699 79.8825   1
  13 -13   0 788.524 78.4766   1
 -13 -13   0 705.590 74.5902   1
 -14  13   0 1399.20 100.736   1
  14  13   0 1150.17 97.8366   1
  14 -13   0 1305.99 101.142   1
 -14 -13   0 1258.83 99.5591   1
 -15  13   0 1117.14 93.9370   1
  15  13   0 1308.63 100.371   1
  15 -13   0 1165.35 95.9027   1
 -15 -13   0 1222.54 100.378   1
 -16  13   0 1410.17 105.572   1
  16  13   0 1288.40 103.874   1
  16 -13   0 1631.35 111.159   1
 -16 -13   0 1266.12 102.478   1
 -17  13   0 876.986 88.0442   1
  17  13   0 887.997 88.0180   1
 -17 -13   0 1259.96 96.3560   1
  17 -13   0 1110.81 92.0000   1
 -18 -13   0 151.537 50.3997   1
  18  13   0 152.040 50.0005   1
 -19 -13   0 361.004 60.0607   1
  19  13   0 392.154 61.4929   1
 -20 -13   0 124.006 49.5931   1
  20  13   0 73.7678 41.8312   1
   0  14   0 9336.74 403.686   1
  -1 -14   0 3063.15 172.213   1
   1 -14   0 3134.25 171.897   1
   1  14   0 3123.14 172.259   1
  -1  14   0 3565.38 178.747   1
  -2 -14   0 4974.11 234.654   1
   2 -14   0 4741.15 231.146   1
  -2  14   0 4667.09 232.014   1
   2  14   0 4500.47 228.915   1
   3 -14   0 532.714 62.8034   1
  -3  14   0 646.699 68.4081   1
   3  14   0 476.904 60.1421   1
  -3 -14   0 506.727 61.1296   1
   4 -14   0 1842.81 121.070   1
   4  14   0 1780.02 119.340   1
  -4 -14   0 1919.83 123.670   1
  -4  14   0 2117.81 125.608   1
   5 -14   0 255.548 47.7458   1
   5  14   0 282.578 51.7621   1
  -5 -14   0 263.733 51.2999   1
  -5  14   0 209.530 46.1214   1
   6 -14   0 10041.3 430.054   1
   6  14   0 9728.94 429.364   1
  -6 -14   0 9824.20 432.417   1
  -6  14   0 10548.2 432.419   1
  -7  14   0 1165.73 92.8970   1
   7 -14   0 1130.57 92.0046   1
  -8  14   0 9060.47 388.207   1
   8  14   0 7861.40 382.483   1
  -8 -14   0 9230.06 391.735   1
   8 -14   0 9299.21 389.609   1
  -9  14   0 854.083 78.7125   1
   9  14   0 903.363 85.9294   1
   9 -14   0 970.590 83.6721   1
  -9 -14   0 880.225 82.2254   1
 -10 -14   0 518.563 63.3010   1
  10  14   0 399.395 61.3588   1
 -11  14   0 482.329 69.7923   1
  11  14   0 691.302 73.5841   1
  11 -14   0 743.248 75.1298   1
 -11 -14   0 693.830 71.9505   1
 -12  14   0 149.103 45.9969   1
  12 -14   0 176.385 52.3127   1
 -13  14   0 708.984 76.1297   1
  13  14   0 837.251 78.5908   1
 -13 -14   0 692.706 72.9903   1
  13 -14   0 767.676 77.5664   1
 -14  14   0 870.698 84.5036   1
  14  14   0 914.701 84.4731   1
 -14 -14   0 1073.16 89.8278   1
  14 -14   0 1066.92 90.9062   1
 -15  14   0 596.871 70.5296   1
  15  14   0 554.756 69.8207   1
 -15 -14   0 514.335 68.0437   1
  15 -14   0 598.169 71.5090   1
 -16  14   0 4379.00 226.257   1
 -16 -14   0 4769.22 228.587   1
  16  14   0 4828.74 229.461   1
  16 -14   0 4136.66 224.187   1
 -17 -14   0 1202.20 95.6447   1
  17  14   0 1130.84 92.4003   1
 -18 -14   0 349.043 58.0333   1
  18  14   0 267.367 55.7330   1
   0 -15   0-32.1016 35.0075   1
   1  15   0 1680.79 118.117   1
  -1  15   0 1974.64 122.181   1
   1 -15   0 1914.98 123.190   1
  -1 -15   0 1868.98 122.386   1
   2  15   0 82.8240 41.2097   1
   2 -15   0 6.40492 38.9003   1
  -2  15   0 91.4396 43.6484   1
  -3  15   0 719.241 74.6154   1
   3 -15   0 750.340 74.1424   1
   4 -15   0 123.201 40.4438   1
   4  15   0 170.743 45.4554   1
  -4 -15   0 180.061 43.9424   1
  -4  15   0 123.711 46.7822   1
   5 -15   0 6502.37 293.128   1
  -5  15   0 5953.50 287.801   1
   5  15   0 5935.53 289.806   1
  -5 -15   0 6568.14 293.734   1
   6  15   0 97.2786 39.4137   1
  -6 -15   0 46.7045 35.5824   1
  -7 -15   0 3438.61 187.826   1
   7  15   0 3447.76 183.388   1
   8 -15   0 6.53463 34.7578   1
  -8  15   0 26.0697 38.7569   1
   8  15   0 39.4583 35.8434   1
  -8 -15   0-6.67848 35.9639   1
  -9  15   0 396.244 60.9297   1
   9  15   0 523.221 70.2579   1
   9 -15   0 367.713 57.4529   1
  -9 -15   0 349.573 61.3895   1
 -10  15   0 64.5254 40.6562   1
  10 -15   0 46.5637 41.9094   1
 -11  15   0 58.2953 43.2655   1
  11  15   0 26.5108 40.9902   1
 -11 -15   0 39.1584 41.1041   1
  11 -15   0 67.2153 45.9495   1
 -12  15   0 260.841 54.3378   1
  12  15   0 161.286 46.7445   1
  12 -15   0 256.538 53.2686   1
 -12 -15   0 212.976 50.1055   1
 -13 -15   0 51.6080 46.0356   1
  13  15   0-6.52605 44.2501   1
 -14  15   0 561.787 68.8859   1
  14  15   0 643.124 73.7894   1
 -14 -15   0 649.516 75.7733   1
  14 -15   0 701.587 74.4164   1
 -15 -15   0 1011.07 90.3060   1
 -15  15   0 1058.43 88.5881   1
  15  15   0 927.235 89.3756   1
 -17 -15   0 1407.45 104.616   1
  17  15   0 1373.67 102.518   1
   0  16   0 279.293 51.5846   1
   0 -16   0 250.594 50.2478   1
   1  16   0 45.3478 37.7603   1
  -1  16   0-6.53462 41.1373   1
   1 -16   0 6.50560 36.7167   1
  -1 -16   0 79.3186 36.8882   1
  -2  16   0 362.273 56.9273   1
  -2 -16   0 301.949 54.2699   1
   2 -16   0 307.858 53.3134   1
  -3  16   0 305.302 54.6668   1
   3 -16   0 431.440 59.4983   1
   3  16   0 515.597 63.9069   1
  -3 -16   0 360.978 58.6939   1
  -4  16   0 759.628 77.1781   1
   4  16   0 616.107 70.0504   1
   4 -16   0 763.956 75.7923   1
  -5  16   0 40.2194 41.8356   1
   5 -16   0 85.2907 38.2585   1
   5  16   0 26.3390 40.3445   1
  -5 -16   0 33.2017 38.7213   1
   6 -16   0 1331.36 102.612   1
  -6  16   0 1423.91 104.374   1
  -6 -16   0 1423.27 107.755   1
   6  16   0 1330.80 102.017   1
   7 -16   0-6.66243 37.9995   1
  -7  16   0 25.7360 40.4889   1
   7  16   0 25.2133 38.2241   1
  -7 -16   0 6.80788 42.0696   1
  -8  16   0 3398.94 184.872   1
   8  16   0 3388.13 185.667   1
  -8 -16   0 3654.04 188.980   1
   8 -16   0 3451.77 186.761   1
  -9  16   0 533.457 68.2828   1
   9  16   0 695.398 74.5455   1
  -9 -16   0 529.070 67.0040   1
   9 -16   0 498.600 66.0890   1
 -10  16   0 1213.01 97.1355   1
  10  16   0 1104.75 94.6637   1
 -10 -16   0 1288.26 101.926   1
  10 -16   0 1183.38 95.4299   1
 -11  16   0 19.7022 40.2063   1
  11  16   0 19.6853 41.2931   1
 -11 -16   0-6.45929 42.4239   1
  11 -16   0 19.9091 37.8510   1
 -12  16   0 45.4959 41.9829   1
  12  16   0 31.8316 41.4703   1
 -12 -16   0-19.0992 39.7058   1
  12 -16   0 6.69606 36.0577   1
  13  16   0 1109.03 93.2794   1
 -13 -16   0 1243.23 94.1530   1
  13 -16   0 1130.20 94.0538   1
 -14 -16   0 630.093 73.3294   1
 -14  16   0 538.728 70.1359   1
  14  16   0 560.236 69.7428   1
 -15 -16   0 833.438 78.3689   1
  15  16   0 873.532 79.6535   1
 -16 -16   0 507.570 65.6164   1
  16  16   0 526.751 66.7103   1
   0  17   0 45.7429 46.3103   1
   0 -17   0 6.68095 40.9095   1
  -1  17   0 1370.76 103.677   1
   1  17   0 1356.60 102.248   1
  -1 -17   0 1221.40 96.3867   1
   1 -17   0 1186.45 97.6354   1
  -2  17   0 210.270 51.2111   1
   2  17   0 281.773 49.9542   1
   2 -17   0 256.957 51.9388   1
  -2 -17   0 269.859 50.6932   1
  -3  17   0-13.3245 42.2967   1
   3 -17   0-6.59405 37.6083   1
  -4  17   0 2476.99 149.992   1
   4  17   0 2592.75 149.650   1
   4 -17   0 2610.08 151.524   1
  -4 -17   0 2346.38 146.262   1
   5 -17   0 119.581 45.8635   1
  -5 -17   0 112.896 43.4010   1
  -5  17   0 54.0061 43.3774   1
   6  17   0 215.875 48.1161   1
   7  17   0 315.927 55.5504   1
  -7 -17   0 350.209 56.2554   1
  -8  17   0 789.505 78.8104   1
   8  17   0 914.790 84.0132   1
   8 -17   0 722.378 77.2790   1
  -8 -17   0 837.697 80.2998   1
  -9  17   0 925.305 83.8369   1
   9 -17   0 749.974 80.8679   1
 -10  17   0 698.218 76.7764   1
  10  17   0 677.489 73.6727   1
  10 -17   0 887.198 81.3736   1
 -11  17   0 729.794 79.5958   1
 -11 -17   0 780.610 75.8855   1
  11  17   0 742.058 77.1605   1
  11 -17   0 827.792 80.2927   1
 -12 -17   0 18.6641 41.5569   1
  12  17   0 75.0558 45.2742   1
 -13 -17   0 602.226 70.2967   1
  13  17   0 576.190 71.8262   1
 -14 -17   0 18.5698 42.9430   1
  14  17   0 55.7249 45.1097   1
   0  18   0 851.421 81.9725   1
   0 -18   0 1055.58 86.9680   1
  -1  18   0 1618.82 120.159   1
   1  18   0 1781.20 118.206   1
  -1 -18   0 1965.25 122.094   1
   1 -18   0 1573.33 115.248   1
   2  18   0 222.159 48.9458   1
  -2  18   0 289.407 53.0160   1
   2 -18   0 230.803 47.3343   1
  -2 -18   0 281.641 51.9312   1
   3  18   0 198.171 51.8224   1
  -3  18   0 137.869 46.1528   1
  -3 -18   0 77.4694 42.3716   1
   3 -18   0 158.011 48.2276   1
   4  18   0 13.0760 42.9407   1
  -4  18   0 26.5478 46.3606   1
   4 -18   0 6.59790 42.6178   1
  -4 -18   0 6.57316 43.5240   1
   5  18   0 174.106 47.5922   1
  -5 -18   0 106.091 47.9571   1
   5 -18   0 170.589 49.0378   1
  -5  18   0 147.345 51.6046   1
   6 -18   0 391.571 59.2426   1
  -6  18   0 503.400 65.2108   1
   7 -18   0-6.61298 39.3201   1
  -7 -18   0 19.7298 41.3836   1
  -7  18   0-6.73290 43.8541   1
   8 -18   0-33.0750 41.6287   1
  -8  18   0 19.9400 43.6551   1
  -8 -18   0 32.4182 43.6189   1
   8  18   0 39.8599 46.4056   1
   9  18   0 81.9275 49.1431   1
 -10  18   0 1005.14 91.7433   1
  10 -18   0 1006.23 89.4736   1
 -11 -18   0 2456.16 143.475   1
  11  18   0 2353.67 141.961   1
 -12 -18   0 132.907 46.9309   1
  12  18   0 188.284 51.4119   1
   0  19   0-6.35684 45.9834   1
   0 -19   0 26.0124 42.0042   1
   1  19   0 232.638 55.3678   1
  -1  19   0 243.898 55.9850   1
  -1 -19   0 110.170 46.4234   1
   1 -19   0 150.703 44.9433   1
   2  19   0 308.000 53.3133   1
  -2 -19   0 210.781 48.5241   1
   2 -19   0 316.645 53.3202   1
  -3  19   0 201.732 48.0386   1
   3 -19   0 254.381 52.0502   1
  -3 -19   0 181.143 49.2896   1
   4  19   0 173.002 45.4852   1
  -4  19   0 201.236 52.4236   1
  -4 -19   0 142.630 46.3347   1
   4 -19   0 143.215 43.8697   1
   5  19   0 174.827 50.6412   1
  -5  19   0 176.484 54.0925   1
   5 -19   0 254.183 51.9533   1
  -5 -19   0 207.551 55.0944   1
  -6  19   0-26.5505 45.6861   1
   6  19   0 24.3149 38.9279   1
   6 -19   0-6.44365 37.9284   1
  -6 -19   0 19.6905 42.3932   1
  -7  19   0 66.0139 50.2901   1
   7 -19   0 19.6131 41.1683   1
  -8  19   0 299.039 61.9582   1
  -8 -19   0 272.822 53.1449   1
   8  19   0 251.417 54.5014   1
   8 -19   0 221.203 53.0604   1
  -9 -19   0 427.308 61.2018   1
   9  19   0 257.779 53.5779   1
  -2 -20   0 770.189 77.6342   1
   2  20   0 727.503 77.1150   1
  -3 -20   0 259.869 58.3058   1
   3  20   0 213.780 54.6194   1
  -4 -20   0 742.439 77.7013   1
   4  20   0 702.402 74.2484   1
   5 -20   0 930.800 84.5899   1
  -5 -20   0 1102.96 92.1144   1
   5  20   0 1052.06 85.8995   1
   6  20   0 24.0170 42.8622   1
  -6  20   0 31.7887 41.4327   1
  -6 -20   0 56.7234 46.8253   1
 -26   0   1-12.9653 44.9536   1
 -24   0   1 20.0136 46.6020   1
  24   0  -1-53.6630 46.1742   1
 -22   0   1-27.2478 40.5099   1
  22   0  -1-13.2812 38.6938   1
 -21   0   1 40.8644 41.3058   1
  21   0  -1 6.67098 35.4866   1
  20   0  -1 44.7383 38.3827   1
 -20   0   1-20.4096 42.4284   1
  19   0  -1 6.54432 37.3314   1
 -19   0   1 39.4923 40.6793   1
  18   0  -1 19.5950 38.0585   1
 -18   0   1 19.0989 35.5168   1
  16   0  -1-12.2016 34.0316   1
  15   0  -1 5.68042 30.9573   1
 -15   0   1-23.2301 33.1226   1
  14   0  -1-5.35626 29.1982   1
 -14   0   1-32.7706 28.3206   1
  13   0  -1 5.12007 27.5683   1
 -13   0   1-15.0690 26.7139   1
  12   0  -1-4.74469 24.9156   1
 -12   0   1 4.64177 25.2953   1
  11   0  -1 13.1415 23.3012   1
 -11   0   1 13.1445 22.4159   1
  10   0  -1-12.1163 22.0112   1
 -10   0   1-4.02667 21.4165   1
   9   0  -1-10.9239 21.8700   1
  -9   0   1-10.9475 18.4154   1
   8   0  -1-9.73563 19.4877   1
  -8   0   1 9.75159 20.2706   1
   6   0  -1 9.53851 17.4821   1
  -6   0   1 2.41389 17.6966   1
   5   0  -1 20.3829 17.4955   1
  -5   0   1 4.05113 16.7808   1
   4   0  -1-1.51383 15.7210   1
  -4   0   1 57.3371 17.8905   1
   3   0  -1-21.6020 10.9258   1
  -3   0   1-10.5839 12.7585   1
   1   0   1-2.51606 10.3887   1
  -1   0  -1 2.51138 10.1764   1
   2   0   1-1.29489 13.2484   1
  -2   0  -1 18.1844 16.4211   1
   3   0   1 22.6977 18.5708   1
  -3   0  -1-19.2691 18.2199   1
   4   0   1 15.3307 19.2352   1
  -4   0  -1 15.3718 18.9299   1
   6   0   1 27.4495 22.6546   1
  -6   0  -1-3.04761 21.8999   1
   7   0   1-3.46119 22.7328   1
  -7   0  -1 17.2554 21.7177   1
   8   0   1-7.66062 22.3220   1
  -8   0  -1 42.1732 25.1858   1
   9   0   1 4.21201 22.9562   1
  -9   0  -1 16.5162 24.7979   1
  10   0   1 9.27254 26.7352   1
 -10   0  -1-35.7962 29.6335   1
  12   0   1 25.7089 30.8890   1
 -12   0  -1 21.3961 31.1743   1
  13   0   1 5.59052 30.8262   1
 -13   0  -1-11.2372 31.3391   1
  14   0   1-11.9043 30.8577   1
 -14   0  -1-17.3489 35.0700   1
  15   0   1-6.20548 39.0572   1
 -15   0  -1-35.9664 38.0645   1
  16   0   1 6.40467 33.6334   1
 -16   0  -1 6.22717 35.1267   1
  17   0   1-6.51325 37.5632   1
 -17   0  -1 63.9645 38.4266   1
  18   0   1 6.43795 35.0928   1
 -18   0  -1 40.4644 39.2975   1
 -19   0  -1 6.76610 38.1797   1
  19   0   1 52.5290 39.8279   1
 -20   0  -1-60.6074 43.1345   1
  20   0   1 13.2328 38.1526   1
 -21   0  -1 6.74110 42.0427   1
  21   0   1-39.7115 41.2787   1
 -22   0  -1 26.6214 41.9221   1
  22   0   1 79.8872 45.5176   1
 -23   0  -1 46.2200 40.0440   1
  23   0   1-6.64559 39.1236   1
 -24   0  -1 39.0438 45.7905   1
  24   0   1 13.1843 37.1970   1
 -25   0  -1 38.2796 44.5652   1
  25   0   1-12.9908 42.6606   1
 -26   0  -1-31.4204 44.2109   1
  26   0   1 44.3481 40.9207   1
 -26  -1   1 38.8318 44.5730   1
  26   1  -1 45.5565 39.8707   1
 -25  -1   1 6.61349 45.8588   1
  25   1  -1 6.57703 40.6412   1
 -24   1   1 233.244 56.3624   1
 -24  -1   1 183.188 55.6326   1
  24   1  -1 232.871 55.1505   1
  24  -1  -1 244.304 52.9457   1
 -23   1   1 20.0945 43.6583   1
  23  -1  -1 67.9217 41.6114   1
 -22   1   1 501.671 64.6864   1
  22  -1  -1 593.346 67.5787   1
  22   1  -1 553.759 64.7793   1
 -22  -1   1 489.501 65.8004   1
 -21   1   1 33.1419 42.0837   1
  21  -1  -1 6.66616 39.6402   1
  21   1  -1-20.7801 40.7753   1
 -21  -1   1 40.4854 45.0383   1
 -20  -1   1 756.558 81.8136   1
 -20   1   1 978.500 83.8786   1
  20  -1  -1 1018.98 84.7575   1
  20   1  -1 911.438 85.4012   1
 -19  -1   1 1958.05 125.558   1
 -19   1   1 1822.19 122.329   1
  19   1  -1 1968.18 126.292   1
  19  -1  -1 2005.53 125.440   1
 -18   1   1 1657.62 113.096   1
 -18  -1   1 1852.87 117.785   1
  18   1  -1 1633.29 113.280   1
  18  -1  -1 1631.16 111.764   1
 -17   1   1 1281.20 94.4198   1
  17  -1  -1 1124.32 90.0236   1
 -16   1   1 935.952 82.2088   1
  16  -1  -1 1076.16 84.7961   1
  16   1  -1 1051.25 84.9182   1
 -16  -1   1 937.582 80.4244   1
  15  -1  -1 4194.05 202.394   1
 -15  -1   1 3847.75 196.885   1
  14  -1  -1 93.8370 36.3619   1
  14   1  -1 87.4823 34.2145   1
 -14   1   1 43.0162 33.3462   1
 -14  -1   1 81.7760 33.1788   1
  13  -1  -1 12423.5 488.495   1
  13   1  -1 11978.4 485.867   1
 -13  -1   1 12903.9 488.737   1
 -12   1   1 2096.21 111.558   1
  12  -1  -1 1683.77 106.611   1
  12   1  -1 1883.16 111.304   1
 -12  -1   1 1759.37 109.208   1
  11   1  -1 9.13515 26.3741   1
  11  -1  -1-4.51195 23.4363   1
 -11   1   1 4.34154 23.4244   1
 -10   1   1 877.201 62.4025   1
  10  -1  -1 956.971 66.0851   1
  10   1  -1 801.988 62.0721   1
 -10  -1   1 853.800 66.8009   1
  -9   1   1 3642.89 170.122   1
   9  -1  -1 3905.87 172.503   1
   9   1  -1 3744.72 171.915   1
  -9  -1   1 3584.55 172.112   1
  -8   1   1 18442.2 754.371   1
   8  -1  -1 19964.6 755.665   1
   8   1  -1 18854.1 754.808   1
   7   1  -1 8238.42 342.101   1
  -7  -1   1 8795.29 343.343   1
  -6   1   1 82995.3 3030.95   1
  -6  -1   1 84850.9 3030.82   1
   6   1  -1 83971.8 3030.60   1
   6  -1  -1 74620.7 3029.50   1
  -5   1   1 62837.0 2412.90   1
   5   1  -1 59277.3 2416.00   1
  -5  -1   1 61753.7 2415.98   1
  -4   1   1 22269.9 839.041   1
   4   1  -1 22963.4 841.769   1
  -4  -1   1 22168.0 840.582   1
   4  -1  -1 22126.0 838.935   1
  -3   1   1 132570. 4690.71   1
   3   1  -1 129949. 4693.25   1
   3  -1  -1 116811. 4690.55   1
  -3  -1   1 129875. 4693.57   1
  -2  -1   1 4781.58 175.117   1
  -2   1   1 4695.87 172.227   1
   2   1  -1 4575.70 175.511   1
   1   1  -1 24040.0 865.773   1
  -1  -1   1 22571.3 865.474   1
   0  -1   1 1593.30 62.8146   1
   0   1   1 1573.60 60.8632   1
   0  -1  -1 1701.29 61.3707   1
   1   1   1 317.695 21.7419   1
  -1   1  -1 386.611 24.6543   1
   1  -1   1 389.312 24.2094   1
  -2  -1  -1 1150.69 51.1511   1
   2  -1   1 1219.79 49.6171   1
   2   1   1 1257.62 51.0931   1
   3   1   1 215248. 7456.85   1
   3  -1   1 213431. 7456.65   1
  -3   1  -1 196492. 7454.99   1
   4   1   1 43237.5 1677.40   1
   4  -1   1 44473.5 1676.52   1
  -4  -1  -1 42414.6 1677.35   1
   6   1   1 36916.3 1444.43   1
   6  -1   1 38718.3 1445.68   1
  -6  -1  -1 39326.9 1448.12   1
  -6   1  -1 38668.6 1444.65   1
   7   1   1 5400.34 242.850   1
   7  -1   1 5972.50 247.301   1
  -7  -1  -1 5901.91 248.248   1
  -7   1  -1 5900.62 246.217   1
   8   1   1 6089.98 276.745   1
   8  -1   1 7010.85 280.860   1
  -8  -1  -1 6462.64 279.195   1
  -8   1  -1 6642.75 277.967   1
   9   1   1 17808.8 668.968   1
   9  -1   1 17783.6 669.370   1
  -9  -1  -1 15433.5 664.848   1
  -9   1  -1 16872.0 665.167   1
  10   1   1 1814.62 110.067   1
  10  -1   1 2017.34 114.319   1
 -10  -1  -1 2136.09 115.194   1
 -10   1  -1 1975.83 112.345   1
  12   1   1 4424.62 201.979   1
  12  -1   1 4050.09 201.439   1
 -12  -1  -1 4340.86 201.587   1
 -12   1  -1 3677.28 195.137   1
  13   1   1 753.555 66.6230   1
  13  -1   1 647.923 63.4230   1
 -13  -1  -1 722.759 66.8661   1
 -13   1  -1 673.701 64.2240   1
  14  -1   1 527.983 58.3176   1
  14   1   1 530.317 59.4314   1
 -14  -1  -1 457.104 54.5638   1
 -14   1  -1 575.086 61.5255   1
  15   1   1 2593.84 151.907   1
  15  -1   1 2769.72 154.208   1
 -15  -1  -1 2605.61 150.234   1
 -15   1  -1 3009.65 158.628   1
  16   1   1 68.0242 36.4893   1
 -16  -1  -1 70.7180 41.6020   1
 -17  -1  -1 576.444 67.2557   1
  17  -1   1 513.033 61.6820   1
  18   1   1 33.9004 35.6372   1
  18  -1   1 51.2914 35.7943   1
 -18  -1  -1 71.6146 40.9959   1
 -18   1  -1 12.9860 39.0212   1
  19  -1   1 13.1132 35.3041   1
 -19   1  -1-32.7714 34.4202   1
  20   1   1 61.5325 40.7093   1
  20  -1   1 66.5485 42.6721   1
 -20  -1  -1 53.7426 43.4437   1
 -20   1  -1 52.9262 42.0559   1
  21   1   1 383.031 57.6636   1
  21  -1   1 342.439 59.8093   1
 -21  -1  -1 290.282 60.6539   1
 -21   1  -1 372.411 60.3094   1
  22   1   1 166.921 48.6036   1
  22  -1   1 208.832 51.5782   1
 -22  -1  -1 271.117 56.6754   1
 -22   1  -1 212.502 53.2575   1
  23   1   1 582.538 70.1755   1
  23  -1   1 490.108 65.3744   1
 -23   1  -1 408.514 61.8064   1
 -23  -1  -1 369.334 63.6571   1
  24  -1   1 92.7968 45.8960   1
  24   1   1 201.898 51.9071   1
 -24  -1  -1 130.219 52.4667   1
 -24   1  -1 118.334 49.3884   1
  25  -1   1 19.3653 38.0106   1
 -25   1  -1 39.2001 41.8526   1
  26   1   1 18.8515 38.8330   1
 -26   1  -1 12.6570 41.5661   1
  25   2  -1-39.3999 43.5030   1
 -25  -2   1-40.3732 48.0334   1
  24  -2  -1 1896.75 124.468   1
  24   2  -1 1768.26 118.976   1
 -24  -2   1 1839.52 123.198   1
 -24   2   1 1762.93 122.983   1
  23   2  -1-20.8886 42.2219   1
  23  -2  -1 13.5505 38.2194   1
 -23  -2   1-13.5798 45.3188   1
 -23   2   1-20.4438 45.8432   1
  22   2  -1-6.97763 38.0248   1
  22  -2  -1-6.79398 38.7469   1
 -22  -2   1 20.2409 38.0583   1
 -22   2   1 6.73576 39.6478   1
  21   2  -1 6.89025 36.2149   1
  21  -2  -1 74.1470 42.4433   1
 -21  -2   1 80.8140 45.3289   1
 -21   2   1 13.2243 40.1228   1
  20  -2  -1 768.542 77.4563   1
 -20   2   1 821.373 79.2958   1
 -20  -2   1 863.653 81.3832   1
  19   2  -1 19.7682 35.9137   1
  19  -2  -1 12.9596 36.9596   1
 -19  -2   1 51.8365 39.2941   1
 -19   2   1-19.1927 39.1680   1
  18   2  -1 453.898 61.1970   1
  18  -2  -1 396.869 56.2726   1
 -18  -2   1 407.299 57.9472   1
 -18   2   1 455.809 59.6359   1
  17   2  -1 1514.96 109.679   1
  17  -2  -1 1667.05 109.260   1
 -17   2   1 1632.56 107.589   1
  16  -2  -1-5.83763 34.0228   1
 -16  -2   1 66.5206 39.4009   1
 -16   2   1 23.3249 34.6858   1
  15   2  -1 2069.27 128.006   1
  15  -2  -1 2188.36 127.905   1
 -15  -2   1 2346.80 131.740   1
 -15   2   1 2193.33 128.276   1
  14   2  -1 34427.1 1438.41   1
  14  -2  -1 39948.5 1439.94   1
 -14  -2   1 36470.5 1437.68   1
 -14   2   1 39565.7 1440.60   1
  13   2  -1 4222.71 197.763   1
 -13  -2   1 4065.45 198.815   1
 -13   2   1 3856.18 192.915   1
  12  -2  -1 92.7394 28.7048   1
 -12   2   1 142.602 33.9487   1
  11   2  -1 4986.10 222.471   1
  11  -2  -1 5018.26 219.188   1
 -11  -2   1 4836.44 224.626   1
 -11   2   1 4555.65 218.730   1
  10   2  -1 14432.2 593.988   1
  10  -2  -1 14922.0 592.778   1
 -10  -2   1 15791.5 600.458   1
 -10   2   1 15134.8 593.937   1
   9   2  -1 11402.9 515.319   1
  -9   2   1 14491.8 516.501   1
   9  -2  -1 13875.5 514.258   1
  -9  -2   1 12018.0 513.998   1
   8   2  -1 126.644 29.8600   1
  -8   2   1 169.907 28.5903   1
   8  -2  -1 195.865 28.6344   1
   7   2  -1 30612.8 1104.72   1
  -7   2   1 27614.8 1099.38   1
  -7  -2   1 28454.3 1102.48   1
   7  -2  -1 29834.1 1100.27   1
  -6   2   1 11795.8 478.584   1
   6  -2  -1 12829.7 478.519   1
   5   2  -1 3858.06 159.218   1
  -5   2   1 3432.78 154.802   1
  -5  -2   1 3590.19 158.633   1
   5  -2  -1 3877.20 156.149   1
   4   2  -1 275292. 10641.0   1
  -4  -2   1 300071. 10640.1   1
  -4   2   1 296359. 10635.9   1
   4  -2  -1 280024. 10635.7   1
  -3  -2   1 68288.2 2596.32   1
   3   2  -1 68718.6 2596.19   1
  -3   2   1 70725.3 2592.22   1
   3  -2  -1 71443.4 2592.42   1
   2  -2  -1 65201.1 2291.19   1
  -2   2   1 65269.1 2290.69   1
   2   2  -1 64138.6 2294.03   1
   1  -2  -1 4985.85 169.594   1
  -1  -2   1 4778.45 172.446   1
   1   2  -1 5307.33 173.594   1
   0  -2   1 42424.3 1539.31   1
   0   2  -1 42070.5 1538.50   1
   0   2   1 41393.6 1536.73   1
   0  -2  -1 39972.0 1536.57   1
   1  -2   1 3555.59 121.364   1
  -1  -2  -1 3299.72 119.130   1
   2  -2   1 31135.0 1138.51   1
  -2   2  -1 29546.3 1138.40   1
   2   2   1 29107.0 1138.22   1
  -2  -2  -1 32038.1 1139.92   1
  -3  -2  -1 12762.9 508.261   1
   3   2   1 13580.0 509.938   1
  -3   2  -1 13185.9 508.390   1
   3  -2   1 13540.1 509.554   1
  -4  -2  -1 71839.4 2823.79   1
   4   2   1 76239.9 2823.77   1
  -4   2  -1 78037.6 2822.46   1
   4  -2   1 77329.6 2822.50   1
  -5  -2  -1 5622.25 230.045   1
   5   2   1 5247.21 228.017   1
   6   2   1 35091.0 1344.84   1
   6  -2   1 35878.0 1344.36   1
  -6  -2  -1 33175.1 1343.80   1
  -6   2  -1 38462.5 1345.56   1
   7   2   1 31044.9 1160.24   1
   7  -2   1 30033.7 1158.69   1
  -7  -2  -1 29260.4 1158.51   1
  -7   2  -1 31632.2 1159.47   1
   8   2   1-28.3343 24.7814   1
   8  -2   1-11.5726 23.8387   1
  -8  -2  -1-25.6947 25.7186   1
  -8   2  -1 26.9130 23.0903   1
   9   2   1 21198.0 826.454   1
   9  -2   1 20561.9 822.828   1
  -9  -2  -1 21294.5 828.443   1
  -9   2  -1 21945.0 826.614   1
  10   2   1 34031.9 1223.70   1
  10  -2   1 33205.6 1220.40   1
 -10  -2  -1 30775.0 1222.22   1
 -10   2  -1 29721.6 1217.12   1
  11   2   1 1284.55 88.5541   1
 -11  -2  -1 1349.48 89.9891   1
  12   2   1 148.675 37.0233   1
  12  -2   1 67.1092 30.7138   1
 -12  -2  -1 122.826 33.3006   1
 -12   2  -1 160.801 36.2454   1
  13   2   1 6226.33 281.762   1
  13  -2   1 6334.39 279.652   1
 -13  -2  -1 6061.89 279.831   1
 -13   2  -1 6202.88 279.487   1
  14   2   1 5698.50 261.455   1
  14  -2   1 5660.64 259.855   1
 -14  -2  -1 5131.36 256.412   1
 -14   2  -1 5956.47 262.357   1
  15   2   1 79.4955 34.2944   1
 -15  -2  -1 121.986 40.5413   1
 -15   2  -1 94.8216 41.5482   1
  16   2   1 14951.4 610.245   1
  16  -2   1 15476.0 610.556   1
 -16  -2  -1 14746.7 608.297   1
 -16   2  -1 14451.1 606.419   1
  17   2   1 12.9885 36.2254   1
  17  -2   1 12.7209 36.6687   1
 -17  -2  -1 6.29847 35.5305   1
 -17   2  -1 12.5981 37.0794   1
  18  -2   1-52.1995 41.7913   1
 -18  -2  -1 6.72066 39.1595   1
 -18   2  -1-6.42777 38.2255   1
  19  -2   1 1992.57 125.958   1
 -19   2  -1 1814.83 122.522   1
  20   2   1 673.508 74.7043   1
  20  -2   1 517.638 65.1009   1
 -20  -2  -1 661.920 72.6084   1
 -20   2  -1 514.585 65.6831   1
  21   2   1 55.5048 49.2397   1
  21  -2   1 74.3316 43.3659   1
 -21  -2  -1 107.897 46.1537   1
 -21   2  -1 66.9753 44.0761   1
  22   2   1 13.6804 38.1654   1
  22  -2   1 20.1405 41.8774   1
 -22  -2  -1 33.6038 39.9729   1
 -22   2  -1 40.6487 46.9868   1
  23   2   1 96.2239 44.0618   1
  23  -2   1 201.464 52.2366   1
 -23  -2  -1 232.261 58.7257   1
 -23   2  -1 260.144 54.5521   1
  24   2   1 6.52784 41.8047   1
  24  -2   1 99.8645 47.1724   1
 -24  -2  -1-39.6708 45.8474   1
 -24   2  -1-32.9873 44.3820   1
  25   2   1 82.0414 40.4635   1
  25  -2   1 13.1063 43.4347   1
 -25  -2  -1 38.5825 40.1503   1
 -25   2  -1 78.1377 45.5253   1
  26   3  -1 112.177 47.9122   1
 -26  -3   1 106.196 51.9142   1
  25   3  -1 302.359 59.2574   1
 -25  -3   1 310.554 59.8768   1
  24   3  -1 82.6936 43.8654   1
  24  -3  -1 89.6598 42.3421   1
 -24  -3   1 73.5542 45.7915   1
 -24   3   1 102.575 45.0246   1
  23   3  -1 1263.10 101.558   1
 -23  -3   1 1410.04 105.063   1
  22   3  -1 142.111 48.1473   1
  22  -3  -1 239.012 50.5721   1
 -22  -3   1 221.497 55.6816   1
 -22   3   1 175.917 48.1392   1
  21   3  -1 6.77351 41.0906   1
  21  -3  -1 20.3173 37.7948   1
 -21  -3   1 67.4747 45.7600   1
 -21   3   1 40.2901 41.1255   1
  20   3  -1 100.025 44.7130   1
  20  -3  -1 153.010 46.9999   1
 -20   3   1 99.6513 44.5476   1
  19   3  -1 3415.31 177.279   1
  19  -3  -1 3180.69 173.059   1
 -19  -3   1 3056.67 172.363   1
 -19   3   1 3028.91 170.856   1
  18   3  -1 45.2599 42.1457   1
  18  -3  -1-6.32004 37.2368   1
 -18  -3   1 77.6995 37.3626   1
 -18   3   1 57.1874 38.5643   1
  17   3  -1 114.172 43.4701   1
 -17  -3   1 76.1330 40.4279   1
  16   3  -1 485.716 59.3308   1
  16  -3  -1 314.892 52.9073   1
 -16  -3   1 411.534 55.9363   1
 -16   3   1 433.356 56.8789   1
  15   3  -1 23095.2 918.301   1
  15  -3  -1 22199.6 916.921   1
 -15  -3   1 24465.7 924.386   1
 -15   3   1 23849.4 916.919   1
  14   3  -1 5722.49 263.546   1
  14  -3  -1 5465.69 258.717   1
 -14  -3   1 5934.47 265.684   1
 -14   3   1 5685.49 259.205   1
  13   3  -1 25701.3 1078.42   1
  13  -3  -1 28221.4 1080.08   1
 -13   3   1 27631.9 1077.62   1
  12   3  -1 548.291 55.1145   1
 -12  -3   1 413.483 55.9940   1
 -12   3   1 567.375 53.4432   1
  11   3  -1 4219.91 198.529   1
  11  -3  -1 4186.79 195.273   1
 -11  -3   1 4047.08 195.827   1
 -11   3   1 4310.72 196.315   1
  10   3  -1 1488.01 91.1997   1
 -10   3   1 1545.45 90.4159   1
  10  -3  -1 1439.24 87.6505   1
 -10  -3   1 1370.81 89.2214   1
   9   3  -1 37049.9 1437.08   1
  -9   3   1 38591.2 1434.83   1
  -9  -3   1 37135.3 1437.13   1
   9  -3  -1 38620.6 1433.90   1
   8   3  -1 644.382 53.1472   1
  -8   3   1 697.613 51.0830   1
  -8  -3   1 631.831 51.6783   1
   8  -3  -1 633.203 50.5232   1
   7   3  -1 4436.08 190.179   1
  -7   3   1 4233.10 185.692   1
   7  -3  -1 4321.01 187.157   1
  -7  -3   1 4070.75 188.180   1
  -6  -3   1 5108.04 219.330   1
   6   3  -1 5220.20 219.828   1
   5  -3  -1 50534.4 1994.91   1
  -5  -3   1 54618.8 1999.32   1
   5   3  -1 56947.2 2001.34   1
  -5   3   1 52728.5 1993.65   1
  -4  -3   1 3914.45 169.779   1
   4   3  -1 4108.84 169.434   1
  -4   3   1 3818.41 165.007   1
   4  -3  -1 3994.67 165.678   1
  -3  -3   1 1363.75 69.8404   1
   3  -3  -1 1232.19 65.6359   1
  -3   3   1 1344.37 66.4443   1
   3   3  -1 1402.51 69.4027   1
   2  -3  -1 8051.79 305.985   1
   2   3  -1 8118.33 308.522   1
  -2   3   1 7139.85 303.401   1
  -2  -3   1 8199.26 308.501   1
   1  -3  -1 965.309 48.4854   1
  -1  -3   1 874.586 50.0752   1
  -1   3   1 874.157 47.4093   1
   1   3  -1 868.201 50.2404   1
   0  -3   1 44228.0 1589.96   1
   0   3  -1 39277.4 1587.64   1
   0   3   1 43607.8 1588.99   1
   0  -3  -1 43549.7 1587.45   1
  -1   3  -1 383466. 13568.2   1
   1  -3   1 390269. 13568.2   1
   1   3   1 360269. 13565.9   1
  -1  -3  -1 340034. 13566.1   1
  -2   3  -1 2039.17 94.4495   1
   2  -3   1 1985.95 95.4106   1
   2   3   1 1895.54 93.1082   1
  -2  -3  -1 2140.13 96.1031   1
   3  -3   1 3378.66 151.490   1
  -3   3  -1 3540.68 151.846   1
   3   3   1 3561.93 154.297   1
  -3  -3  -1 3521.89 153.247   1
   4   3   1 3983.94 172.222   1
  -4  -3  -1 3908.31 171.641   1
  -5  -3  -1 1969.01 100.907   1
   5   3   1 1975.31 100.614   1
  -5   3  -1 2105.02 101.113   1
   5  -3   1 1778.57 99.5592   1
   6   3   1 6500.95 260.806   1
  -6   3  -1 6297.70 257.642   1
   6  -3   1 6258.31 257.543   1
  -7  -3  -1 2455.02 127.958   1
  -7   3  -1 2775.68 128.867   1
   7   3   1 2730.09 130.825   1
   8   3   1 27029.8 1048.11   1
   8  -3   1 26815.3 1047.55   1
  -8  -3  -1 26766.9 1048.68   1
  -8   3  -1 28733.9 1048.94   1
   9   3   1 9144.00 370.435   1
   9  -3   1 9327.62 368.906   1
  -9  -3  -1 8446.46 367.469   1
  -9   3  -1 8461.52 366.097   1
  10  -3   1 24095.3 916.525   1
 -10   3  -1 23120.3 915.655   1
  11   3   1 37806.6 1575.66   1
 -11  -3  -1 45468.3 1584.27   1
  12   3   1 208.044 36.5812   1
  12  -3   1 74.2310 36.8241   1
 -12  -3  -1 68.3944 34.5773   1
 -12   3  -1 173.299 39.0595   1
  13   3   1 1425.32 96.0381   1
  13  -3   1 1321.16 95.2514   1
 -13  -3  -1 1387.02 98.5610   1
 -13   3  -1 1301.97 93.3417   1
  14   3   1 714.265 71.3627   1
  14  -3   1 687.391 67.6576   1
 -14  -3  -1 555.135 63.0212   1
 -14   3  -1 836.811 72.3508   1
  15  -3   1 17288.7 686.849   1
 -15   3  -1 16734.7 684.058   1
  16   3   1 2330.98 137.630   1
  16  -3   1 2372.64 139.209   1
 -16  -3  -1 2178.88 135.698   1
 -16   3  -1 2119.37 132.905   1
  17   3   1 1924.46 124.306   1
  17  -3   1 1791.51 118.586   1
 -17  -3  -1 1770.78 119.089   1
 -17   3  -1 1988.03 123.368   1
  18   3   1 2923.07 160.527   1
  18  -3   1 2812.99 158.059   1
 -18  -3  -1 2649.81 157.189   1
 -18   3  -1 2622.22 156.823   1
  19   3   1 443.849 60.4745   1
 -19  -3  -1 443.574 59.8089   1
  20   3   1 112.271 43.6239   1
  20  -3   1 182.339 49.4005   1
 -20  -3  -1 123.718 47.5379   1
 -20   3  -1 93.7521 42.0214   1
  21   3   1 1273.90 97.9422   1
  21  -3   1 1221.28 95.9469   1
 -21  -3  -1 1198.73 98.0354   1
 -21   3  -1 1102.43 94.4054   1
  22   3   1 429.866 64.8933   1
  22  -3   1 395.110 59.5590   1
 -22  -3  -1 346.336 58.8419   1
 -22   3  -1 377.978 61.9705   1
  23   3   1 54.6050 43.7116   1
  23  -3   1 20.4131 41.6549   1
 -23  -3  -1-6.65402 44.7625   1
 -23   3  -1-33.7368 43.2104   1
  24   3   1 853.237 81.4118   1
  24  -3   1 806.748 80.1796   1
 -24  -3  -1 878.844 81.6975   1
 -24   3  -1 766.733 80.7882   1
  25   3   1 314.633 59.0889   1
 -25  -3  -1 234.394 58.3172   1
  26   4  -1 13.1841 38.8017   1
 -26  -4   1-12.8604 45.5603   1
  25   4  -1-20.3228 40.6846   1
 -25  -4   1-13.0213 43.8015   1
  24  -4  -1 1518.96 110.653   1
 -24   4   1 1317.19 105.841   1
  23   4  -1 553.758 68.1438   1
 -23  -4   1 476.936 70.8811   1
  22  -4  -1 97.1395 47.6051   1
 -22   4   1 143.837 50.0742   1
  21   4  -1 315.251 57.9180   1
  21  -4  -1 281.606 53.6500   1
 -21  -4   1 261.986 54.0147   1
 -21   4   1 278.674 54.6289   1
  20   4  -1 13.4198 34.3214   1
  20  -4  -1 20.2955 42.1892   1
 -20  -4   1-6.70528 39.8700   1
 -20   4   1 6.70807 39.0808   1
  19   4  -1 524.758 64.5612   1
  19  -4  -1 590.928 68.0626   1
 -19  -4   1 632.264 68.4376   1
 -19   4   1 572.369 66.5890   1
  18   4  -1 60.1196 43.5586   1
  18  -4  -1 64.7958 39.3446   1
 -18   4   1 44.7971 38.8602   1
 -17  -4   1-13.0896 41.1861   1
  16   4  -1 2672.54 152.346   1
  16  -4  -1 2658.87 153.726   1
 -16   4   1 2711.58 153.538   1
  15   4  -1 55.2064 43.5670   1
  15  -4  -1 110.214 37.5884   1
 -15  -4   1 100.316 44.2130   1
 -15   4   1 57.4502 37.8513   1
  14   4  -1 49866.7 1933.99   1
  14  -4  -1 51609.8 1932.71   1
 -14  -4   1 50548.6 1936.41   1
 -14   4   1 51529.6 1931.31   1
  13   4  -1 918.490 75.3043   1
  13  -4  -1 965.704 74.3745   1
 -13   4   1 903.789 74.8148   1
 -13  -4   1 788.936 72.1470   1
 -12  -4   1 5040.22 232.854   1
  12   4  -1 4984.68 232.030   1
 -11   4   1 3807.70 182.114   1
  10   4  -1 23508.9 918.861   1
 -10   4   1 24457.4 916.580   1
 -10  -4   1 22385.2 918.844   1
  10  -4  -1 24214.0 915.338   1
   9   4  -1 1248.31 79.1312   1
   9  -4  -1 1139.40 75.1365   1
  -9  -4   1 1132.12 77.2568   1
  -9   4   1 1157.95 74.8570   1
   8  -4  -1 50341.9 1847.40   1
  -8  -4   1 47741.1 1849.57   1
  -8   4   1 50397.6 1846.75   1
   8   4  -1 47727.7 1850.26   1
   7  -4  -1 1075.46 65.5289   1
  -7  -4   1 1012.99 66.8977   1
  -7   4   1 939.476 63.8692   1
   7   4  -1 945.870 65.1300   1
   6  -4  -1 29789.7 1144.22   1
  -6  -4   1 30637.8 1149.60   1
   6   4  -1 30798.8 1151.28   1
  -6   4   1 29882.3 1142.87   1
  -5  -4   1 13991.5 514.977   1
   5   4  -1 12245.5 508.143   1
  -4  -4   1 101031. 3634.45   1
   4  -4  -1 100137. 3631.55   1
  -4   4   1 93978.7 3628.96   1
   4   4  -1 96754.7 3633.57   1
  -3   4   1 3409.14 147.828   1
   3  -4  -1 3395.60 149.866   1
  -2   4   1 5727.86 232.405   1
   2  -4  -1 5793.05 234.686   1
  -1   4   1 55192.2 1995.12   1
  -1  -4   1 59656.3 2000.27   1
   1  -4  -1 59984.5 1996.56   1
   0  -4  -1 102784. 3661.58   1
   0   4   1 94276.2 3661.30   1
   0   4  -1 95199.3 3661.16   1
   0  -4   1 103061. 3663.60   1
  -1  -4  -1 5233.32 216.369   1
   1  -4   1 4915.93 216.585   1
  -1   4  -1 5203.11 217.086   1
   1   4   1 5634.21 217.632   1
   3  -4   1 1821.20 93.1271   1
  -3   4  -1 1717.47 91.2887   1
  -3  -4  -1 2037.03 97.2646   1
   3   4   1 1808.27 92.7071   1
   4  -4   1 6974.85 286.107   1
  -4   4  -1 6879.24 285.543   1
  -4  -4  -1 6897.60 287.920   1
   4   4   1 7132.72 290.363   1
   5  -4   1 14185.1 558.600   1
  -5   4  -1 14082.5 558.453   1
  -5  -4  -1 14110.2 560.804   1
   5   4   1 14907.2 562.849   1
   6  -4   1 109592. 4256.07   1
  -6  -4  -1 113445. 4257.01   1
   6   4   1 109648. 4256.36   1
   7  -4   1 5483.22 233.305   1
  -7   4  -1 5386.38 232.979   1
   7   4   1 5168.64 232.901   1
  -7  -4  -1 5138.58 233.943   1
  -8  -4  -1 493.741 50.2560   1
   8  -4   1 422.771 47.0906   1
  -8   4  -1 413.585 46.4571   1
   8   4   1 303.455 42.7655   1
  -9  -4  -1 33201.1 1328.03   1
   9  -4   1 36725.6 1328.51   1
  -9   4  -1 35804.9 1327.12   1
   9   4   1 33326.0 1326.34   1
 -10   4  -1 9395.82 392.471   1
  10  -4   1 9759.50 394.797   1
 -10  -4  -1 9104.10 391.429   1
  10   4   1 9322.12 392.561   1
 -11   4  -1 18076.7 696.610   1
  11  -4   1 18795.3 699.235   1
 -11  -4  -1 16819.1 694.661   1
  11   4   1 16456.4 694.971   1
 -12   4  -1 22781.0 898.450   1
  12  -4   1 22381.0 899.878   1
 -12  -4  -1 22967.8 905.182   1
  12   4   1 23757.6 902.556   1
 -13   4  -1 6948.70 305.718   1
  13  -4   1 6543.60 304.921   1
 -13  -4  -1 7029.21 309.799   1
  13   4   1 6776.25 306.230   1
 -14   4  -1 11882.0 484.074   1
  14  -4   1 11474.1 483.565   1
 -14  -4  -1 12323.4 490.190   1
  14   4   1 10668.1 480.098   1
  15  -4   1 963.797 82.1182   1
 -15  -4  -1 1040.62 85.1953   1
  15   4   1 799.020 76.2408   1
 -16   4  -1 5910.03 277.887   1
  16  -4   1 6228.92 282.540   1
 -16  -4  -1 5799.70 277.849   1
  16   4   1 6008.79 285.909   1
 -17   4  -1 77.6683 42.6756   1
  17  -4   1 196.049 51.9792   1
 -17  -4  -1 92.0795 42.2895   1
  17   4   1 59.0622 41.8338   1
 -18   4  -1 1803.53 123.604   1
  18  -4   1 2066.60 128.091   1
 -19  -4  -1 1609.99 111.308   1
 -20   4  -1 128.618 48.7694   1
  20  -4   1 266.805 54.0794   1
  20   4   1 161.056 51.5421   1
 -21   4  -1-27.1887 41.2297   1
  21  -4   1 6.88412 40.5351   1
 -21  -4  -1 33.6310 44.9052   1
  21   4   1-108.018 44.3506   1
 -22   4  -1 121.875 49.6245   1
  22  -4   1 198.773 53.1208   1
 -22  -4  -1 199.195 53.2323   1
  22   4   1 99.0378 45.1107   1
 -23   4  -1 215.343 52.0529   1
  23  -4   1 136.176 48.1080   1
 -23  -4  -1 59.3661 40.6244   1
  23   4   1 94.9896 42.9259   1
 -24   4  -1 132.735 48.0656   1
  24  -4   1 228.088 50.8179   1
  24   4   1 140.291 54.5118   1
 -24  -4  -1 155.404 52.2932   1
  25   4   1 553.663 68.7167   1
 -25  -4  -1 317.544 64.2696   1
  26   5  -1 32.6949 43.6484   1
 -26  -5   1 6.30265 44.0285   1
 -25  -5   1 239.053 57.3496   1
  24   5  -1 79.4634 45.0107   1
 -24   5   1 102.809 48.6715   1
 -24  -5   1 85.9589 47.6167   1
  23  -5  -1 1587.53 113.892   1
 -23   5   1 1619.67 112.899   1
  23   5  -1 1400.48 106.965   1
 -23  -5   1 1560.90 108.200   1
  22   5  -1 658.445 72.6969   1
  22  -5  -1 629.479 72.7837   1
 -22  -5   1 684.887 73.0932   1
 -22   5   1 586.695 74.1412   1
  21   5  -1 816.007 82.8389   1
  21  -5  -1 1004.69 88.3330   1
 -21  -5   1 837.459 85.2415   1
 -21   5   1 963.585 86.3426   1
  20   5  -1-13.5087 34.5503   1
 -20  -5   1 47.2339 45.3940   1
  19  -5  -1 1207.29 94.8453   1
 -19   5   1 1075.41 89.8318   1
  18   5  -1 1751.37 116.409   1
  18  -5  -1 1715.90 116.883   1
 -18  -5   1 1927.26 124.182   1
 -18   5   1 1690.87 115.631   1
  17   5  -1 318.124 53.7906   1
  17  -5  -1 184.100 45.0366   1
 -17  -5   1 261.454 54.0566   1
 -17   5   1 131.819 42.6297   1
  16   5  -1 793.182 75.4600   1
 -16   5   1 807.882 74.1114   1
 -16  -5   1 656.116 74.8139   1
  16  -5  -1 952.213 79.1527   1
  15  -5  -1 4221.52 204.453   1
 -15   5   1 3929.91 201.158   1
 -14   5   1 22.3955 33.3102   1
  14  -5  -1 34.0048 32.3426   1
 -14  -5   1 51.6397 29.3702   1
  14   5  -1 11.7394 32.0076   1
 -13  -5   1 33624.9 1370.82   1
  13  -5  -1 36596.0 1374.23   1
  13   5  -1 35623.6 1374.97   1
 -13   5   1 37356.6 1373.95   1
  12  -5  -1 3707.98 183.280   1
  12   5  -1 3724.45 186.725   1
 -12  -5   1 3705.49 185.516   1
  11  -5  -1 15981.5 631.588   1
 -11   5   1 16341.5 633.088   1
 -11  -5   1 15843.4 636.209   1
  11   5  -1 15279.3 634.704   1
 -10   5   1 5783.37 254.530   1
   9  -5  -1 12719.2 482.792   1
  -9   5   1 12507.8 482.713   1
   9   5  -1 11398.9 483.956   1
  -9  -5   1 11218.5 484.336   1
   8  -5  -1 4267.39 185.365   1
  -8   5   1 4080.15 183.015   1
   8   5  -1 3779.18 185.885   1
  -8  -5   1 3906.02 187.357   1
   7  -5  -1 27407.8 1076.69   1
  -7   5   1 27285.7 1075.13   1
   7   5  -1 31111.2 1090.95   1
  -7  -5   1 27980.9 1082.58   1
   6  -5  -1 11110.2 419.213   1
  -6   5   1 10644.2 417.345   1
  -6  -5   1 10052.3 423.726   1
   6   5  -1 9868.07 419.831   1
  -5  -5   1 64302.7 2398.17   1
   5  -5  -1 65359.4 2394.62   1
  -5   5   1 63465.9 2392.83   1
   5   5  -1 63156.3 2397.08   1
  -4  -5   1 33371.9 1239.61   1
   4   5  -1 30583.1 1236.17   1
  -4   5   1 32546.1 1233.87   1
   4  -5  -1 34318.0 1235.60   1
   3  -5  -1 40640.6 1515.33   1
   3   5  -1 40889.4 1518.11   1
  -3   5   1 38588.4 1512.66   1
  -3  -5   1 41544.2 1518.99   1
   2   5  -1 16602.0 640.366   1
  -2  -5   1 16514.9 639.761   1
  -1  -5   1 25468.2 910.456   1
   1   5  -1 22437.9 906.539   1
   0  -5   1 62198.7 2176.75   1
   0   5   1 55548.3 2174.28   1
   0   5  -1 59737.2 2175.24   1
   0  -5  -1 55852.2 2173.47   1
   1  -5   1 114133. 4136.57   1
   1   5   1 103154. 4131.88   1
  -1   5  -1 116127. 4135.05   1
  -1  -5  -1 113131. 4134.33   1
  -2   5  -1 465.870 41.5919   1
   2   5   1 422.490 40.5479   1
  -2  -5  -1 451.810 43.1272   1
  -3   5  -1 120820. 4465.08   1
   3  -5   1 119273. 4465.71   1
   3   5   1 123828. 4466.53   1
  -3  -5  -1 117197. 4466.21   1
   4  -5   1 1224.37 74.1868   1
  -4   5  -1 1343.79 75.2413   1
  -4  -5  -1 1370.92 78.6503   1
   5  -5   1 17798.2 723.405   1
  -5   5  -1 18508.1 724.116   1
   5   5   1 20425.0 734.154   1
  -5  -5  -1 18431.8 726.848   1
   6  -5   1 244.327 35.8727   1
  -6   5  -1 237.765 36.5459   1
   6   5   1 243.374 36.3216   1
  -6  -5  -1 176.048 32.4302   1
   7  -5   1 62.1913 25.7982   1
  -7   5  -1 65.5559 22.5330   1
  -7  -5  -1 69.8026 25.0648   1
   8  -5   1 24223.9 892.961   1
  -8   5  -1 23018.6 891.625   1
   8   5   1 22910.5 894.472   1
  -8  -5  -1 21846.4 893.947   1
   9  -5   1 25509.3 961.098   1
  -9   5  -1 24462.1 959.120   1
  -9  -5  -1 24006.4 963.463   1
   9   5   1 25209.6 963.961   1
 -10  -5  -1 32981.0 1305.40   1
  10   5   1 34978.8 1306.45   1
  11   5   1 15594.6 641.271   1
  11  -5   1 16320.6 641.667   1
 -11   5  -1 15900.2 639.209   1
 -11  -5  -1 16082.8 642.685   1
  12   5   1 1487.98 101.608   1
 -12  -5  -1 1489.66 100.770   1
  12  -5   1 1588.23 103.033   1
 -12   5  -1 1559.56 101.244   1
  13   5   1 2322.67 133.577   1
  13  -5   1 2235.16 129.816   1
 -13  -5  -1 2180.22 131.918   1
 -13   5  -1 1876.43 123.143   1
  14  -5   1 8399.30 368.323   1
  15   5   1 4722.19 232.043   1
 -15  -5  -1 4686.34 232.876   1
  16   5   1 99.0658 35.3591   1
  16  -5   1 6.42206 35.8676   1
 -16  -5  -1 20.3120 36.5010   1
 -16   5  -1 63.5284 38.1933   1
  17   5   1 46.1632 41.8860   1
  17  -5   1-19.7098 34.0793   1
 -17  -5  -1 105.543 45.0806   1
 -17   5  -1 25.9967 36.2732   1
  18   5   1 489.451 66.0301   1
  18  -5   1 501.888 63.5886   1
 -18  -5  -1 374.241 60.1905   1
 -18   5  -1 443.352 61.4342   1
  19   5   1 20.1181 36.9873   1
  19  -5   1 6.77448 38.2232   1
 -19  -5  -1-6.73283 34.9105   1
 -19   5  -1 80.4186 40.6451   1
  20   5   1 3084.69 166.455   1
  20  -5   1 2946.27 165.769   1
 -20  -5  -1 2829.04 162.931   1
 -20   5  -1 2622.45 160.490   1
  21   5   1 19.9892 35.4377   1
  21  -5   1 41.1859 42.0231   1
 -21  -5  -1-6.64009 38.2807   1
 -21   5  -1-6.77024 38.6135   1
  22  -5   1 588.083 72.0670   1
  22   5   1 715.335 74.5712   1
 -22  -5  -1 661.584 72.6042   1
 -22   5  -1 762.403 77.0826   1
  23  -5   1 888.787 84.5780   1
  23   5   1 1041.90 87.9590   1
 -23   5  -1 866.485 83.6463   1
 -23  -5  -1 843.708 83.4286   1
 -24   5  -1 632.066 76.3895   1
  24  -5   1 456.080 63.5174   1
 -25  -5  -1 555.179 71.5854   1
  25   5   1 703.071 75.7404   1
 -25  -6   1 44.8949 47.9349   1
  25   6  -1-25.7410 42.9514   1
 -24  -6   1 798.387 80.3841   1
  24   6  -1 768.423 78.5555   1
  23  -6  -1 457.647 62.9636   1
 -23   6   1 379.960 60.7208   1
  22   6  -1 3062.16 172.886   1
  22  -6  -1 3157.01 176.332   1
 -22   6   1 3093.20 173.726   1
 -22  -6   1 3194.35 174.339   1
  21  -6  -1 510.988 65.7209   1
 -21   6   1 684.320 72.4610   1
  20   6  -1 1291.89 102.875   1
  20  -6  -1 1429.37 106.138   1
 -20  -6   1 1340.87 102.546   1
 -20   6   1 1388.25 103.112   1
  19   6  -1 390.057 53.3572   1
  19  -6  -1 445.175 62.1406   1
  18  -6  -1 3412.11 185.425   1
 -18   6   1 3670.48 188.695   1
 -18  -6   1 3444.71 188.571   1
  17   6  -1 45.2232 39.5864   1
  17  -6  -1 133.420 43.4358   1
 -17   6   1 18.9784 34.5175   1
 -17  -6   1-13.9403 41.8917   1
  16   6  -1 3895.27 198.561   1
 -16  -6   1 3767.39 198.134   1
  15   6  -1 55.3610 36.2503   1
 -15  -6   1 48.1717 36.9041   1
  15  -6  -1 41.6967 35.8142   1
 -15   6   1 47.2890 31.4864   1
 -14   6   1 1222.34 91.3130   1
  14  -6  -1 1218.10 91.3417   1
 -14  -6   1 1293.81 93.1551   1
  14   6  -1 1146.58 90.9023   1
  13  -6  -1 856.875 72.5918   1
  13   6  -1 976.542 77.7631   1
 -13   6   1 760.543 71.2711   1
 -13  -6   1 858.398 75.4308   1
  12  -6  -1 26188.3 1003.32   1
  12   6  -1 24612.7 1006.45   1
 -12  -6   1 26997.0 1010.46   1
 -12   6   1 25598.0 1001.84   1
 -11  -6   1 412.486 50.8480   1
  11   6  -1 451.775 52.1624   1
  10  -6  -1 4013.24 174.206   1
  10   6  -1 3701.51 174.638   1
 -10   6   1 3521.21 169.517   1
   9   6  -1 1534.22 96.7093   1
  -9   6   1 1607.46 94.7829   1
  -9  -6   1 1473.90 96.1168   1
   8  -6  -1 904.848 65.9366   1
   8   6  -1 882.476 71.4013   1
  -8   6   1 901.140 65.0695   1
  -8  -6   1 864.603 70.3517   1
   7  -6  -1 5022.59 213.945   1
   7   6  -1 4899.90 215.747   1
  -7  -6   1 4620.74 215.604   1
  -7   6   1 4363.97 207.545   1
  -6  -6   1 9170.44 380.160   1
   6  -6  -1 9531.23 375.593   1
  -6   6   1 9432.32 374.335   1
   6   6  -1 8522.55 375.783   1
  -5  -6   1 7569.10 312.670   1
   5   6  -1 7346.93 311.437   1
  -5   6   1 8032.72 309.117   1
   5  -6  -1 6781.41 307.394   1
   4  -6  -1 11374.1 423.815   1
   4   6  -1 9530.65 426.087   1
  -4   6   1 11800.6 423.756   1
  -4  -6   1 9326.30 425.622   1
   3  -6  -1 9016.12 363.158   1
   3   6  -1 8964.00 365.424   1
  -3   6   1 8907.31 360.737   1
  -3  -6   1 9011.64 366.316   1
   2  -6  -1 127758. 4747.88   1
   2   6  -1 125391. 4751.78   1
  -2   6   1 134566. 4749.66   1
  -2  -6   1 123814. 4750.59   1
   1  -6  -1 48048.6 1819.65   1
  -1  -6   1 50194.2 1822.43   1
  -1   6   1 48152.5 1818.49   1
   1   6  -1 47673.1 1819.91   1
   0  -6   1 105253. 3845.92   1
   0   6   1 100055. 3843.48   1
   0   6  -1 105955. 3845.48   1
   0  -6  -1 102530. 3843.91   1
   1  -6   1 13170.7 535.683   1
   1   6   1 14373.9 537.059   1
  -1   6  -1 13412.0 535.162   1
  -1  -6  -1 13644.0 535.472   1
   2  -6   1 101903. 3761.07   1
   2   6   1 94291.3 3757.22   1
  -2   6  -1 100576. 3758.43   1
  -2  -6  -1 108138. 3761.54   1
   3  -6   1 615.291 53.3996   1
   3   6   1 651.416 52.0739   1
  -3  -6  -1 606.532 51.8315   1
  -4   6  -1 18133.8 693.173   1
   4  -6   1 17436.8 692.769   1
   4   6   1 17354.3 692.276   1
  -4  -6  -1 18233.2 695.897   1
   5  -6   1 18885.0 755.562   1
  -5   6  -1 18732.3 753.129   1
  -5  -6  -1 20171.6 757.574   1
   5   6   1 19825.7 756.205   1
   6  -6   1 5536.95 241.916   1
  -6   6  -1 5127.42 239.922   1
  -6  -6  -1 5690.73 246.115   1
   6   6   1 5545.87 244.757   1
   7  -6   1 9781.46 384.723   1
  -7   6  -1 9195.31 382.298   1
  -7  -6  -1 9475.37 385.136   1
   7   6   1 8439.18 383.673   1
   8  -6   1 14270.6 583.849   1
  -8   6  -1 14723.0 583.022   1
  -8  -6  -1 15528.5 587.709   1
   8   6   1 13784.2 583.845   1
  -9  -6  -1 2730.95 149.870   1
   9   6   1 3049.09 154.803   1
  10  -6   1 5978.89 263.298   1
 -10   6  -1 5561.62 259.439   1
 -10  -6  -1 5439.89 265.512   1
  10   6   1 6299.49 269.888   1
  11  -6   1 17118.5 696.922   1
 -11   6  -1 18230.3 698.869   1
 -11  -6  -1 17650.8 703.454   1
  11   6   1 17079.8 701.151   1
  12  -6   1 3216.25 162.216   1
  12   6   1 3068.19 162.832   1
 -12   6  -1 2835.17 156.381   1
 -12  -6  -1 2764.97 160.082   1
  13  -6   1 764.162 71.8802   1
  14  -6   1 6435.70 287.591   1
  14   6   1 5622.21 282.634   1
 -14   6  -1 6463.84 287.370   1
 -14  -6  -1 6378.98 287.250   1
  15  -6   1 838.634 72.9226   1
  15   6   1 691.332 72.9777   1
 -15  -6  -1 819.446 80.1444   1
 -15   6  -1 635.774 70.3638   1
 -16   6  -1 32.0458 38.5160   1
  16   6   1 33.3673 32.7544   1
 -16  -6  -1 75.0367 37.6431   1
  16  -6   1 19.2412 34.9832   1
  17  -6   1 883.816 79.9512   1
 -17   6  -1 830.498 78.7308   1
 -18   6  -1 53.1616 41.9418   1
  18   6   1 79.3138 37.0096   1
  18  -6   1 93.1050 40.0684   1
 -18  -6  -1 137.301 49.0909   1
  19  -6   1 6538.86 292.072   1
  19   6   1 6267.20 292.505   1
 -19  -6  -1 5667.89 284.834   1
 -19   6  -1 6144.48 287.831   1
 -20   6  -1 215.787 50.8575   1
  20  -6   1 264.035 55.0250   1
  21   6   1 3811.57 196.264   1
 -21  -6  -1 3623.89 194.064   1
  22  -6   1 722.031 77.7329   1
 -22   6  -1 743.569 77.6452   1
 -23   6  -1 609.474 71.4946   1
  23  -6   1 600.122 71.7014   1
 -23  -6  -1 572.301 69.4226   1
  23   6   1 544.436 67.3311   1
 -24  -6  -1 353.902 62.9816   1
  24   6   1 390.569 58.4547   1
 -25  -7   1 372.898 59.7056   1
  25   7  -1 295.343 54.2485   1
 -24  -7   1 451.836 62.0236   1
  24   7  -1 510.720 67.1418   1
 -23  -7   1 1095.18 97.3045   1
  23   7  -1 1288.48 100.280   1
 -22  -7   1 433.878 61.6613   1
  22   7  -1 465.567 63.5604   1
 -21  -7   1 3909.13 202.245   1
 -21   7   1 3608.45 196.852   1
  21  -7  -1 3578.35 195.512   1
  21   7  -1 4120.87 204.591   1
 -20  -7   1 7.02566 39.1907   1
 -20   7   1 26.6550 40.7966   1
  20  -7  -1-26.7887 39.8241   1
  20   7  -1 44.9639 40.4229   1
 -19  -7   1 6.99024 37.6593   1
 -19   7   1 65.7821 43.2214   1
  19  -7  -1 59.4903 42.3499   1
  19   7  -1 20.4381 40.1213   1
 -18  -7   1 227.698 52.7039   1
 -18   7   1 245.647 52.7401   1
  18  -7  -1 292.319 52.1377   1
  18   7  -1 277.068 51.7440   1
 -17  -7   1 3667.49 197.247   1
 -17   7   1 3959.13 199.110   1
  17  -7  -1 3959.60 200.525   1
  17   7  -1 3787.43 199.205   1
 -16  -7   1 862.538 78.6587   1
 -16   7   1 985.371 80.4002   1
  16  -7  -1 785.426 75.0816   1
  16   7  -1 747.019 75.6473   1
 -15  -7   1 4845.16 232.590   1
  15  -7  -1 4659.20 228.665   1
  15   7  -1 4746.49 231.762   1
 -15   7   1 4617.40 226.717   1
  14  -7  -1 2739.48 152.082   1
 -14   7   1 2605.27 149.759   1
  14   7  -1 2836.78 157.483   1
 -14  -7   1 2708.74 155.004   1
  13  -7  -1 12123.2 499.439   1
 -13   7   1 12204.5 499.627   1
  13   7  -1 11446.8 500.919   1
 -13  -7   1 12273.8 503.942   1
  12  -7  -1 1342.36 92.8624   1
 -12   7   1 1221.81 89.1244   1
  12   7  -1 1284.49 93.6356   1
 -12  -7   1 1367.42 95.1172   1
  11  -7  -1 13572.3 548.786   1
 -11   7   1 14026.2 550.080   1
  11   7  -1 13636.4 552.749   1
 -11  -7   1 12768.8 550.204   1
  10   7  -1 9328.41 384.027   1
 -10  -7   1 8671.62 381.363   1
   9  -7  -1 1440.22 89.6303   1
  -9   7   1 1273.29 85.2684   1
  -9  -7   1 1249.05 88.8666   1
   9   7  -1 1311.89 92.4764   1
  -8   7   1 960.526 67.4967   1
   8   7  -1 837.357 70.9078   1
  -8  -7   1 740.604 67.0211   1
  -7   7   1 46400.1 1744.71   1
   7  -7  -1 45949.4 1746.25   1
  -6  -7   1 32.4586 24.3514   1
   6  -7  -1 8.26628 20.8546   1
   6   7  -1 9.19569 24.4537   1
  -6   7   1-16.1997 21.5400   1
  -5  -7   1 22942.7 907.094   1
   5   7  -1 25373.6 909.285   1
  -5   7   1 23065.9 903.763   1
   5  -7  -1 22703.8 902.922   1
  -4  -7   1 3617.94 168.129   1
   4   7  -1 3604.85 167.555   1
  -4   7   1 3607.06 164.562   1
   4  -7  -1 3169.46 162.411   1
  -3  -7   1 30509.3 1162.46   1
   3   7  -1 30010.0 1162.38   1
  -3   7   1 31166.0 1158.33   1
   3  -7  -1 30047.1 1158.88   1
  -2  -7   1 1395.22 83.4322   1
   2   7  -1 1375.24 84.4933   1
  -2   7   1 1389.85 81.4264   1
   2  -7  -1 1195.07 78.2197   1
  -1  -7   1 68859.3 2485.68   1
   1   7  -1 65631.6 2484.36   1
  -1   7   1 64451.2 2480.47   1
   1  -7  -1 66663.0 2482.46   1
   0  -7  -1 3091.65 147.157   1
   0   7   1 3196.73 148.961   1
   0   7  -1 2831.64 145.121   1
   0  -7   1 3031.58 147.694   1
  -1  -7  -1 2876.13 141.832   1
   1   7   1 2972.95 143.549   1
  -1   7  -1 3043.65 142.644   1
   1  -7   1 2740.36 140.425   1
  -2  -7  -1 4941.63 215.463   1
   2   7   1 5176.38 216.567   1
  -2   7  -1 4674.90 212.076   1
   2  -7   1 4497.04 213.940   1
  -3  -7  -1 81069.0 2960.28   1
   3   7   1 76210.7 2956.51   1
  -3   7  -1 77614.9 2958.53   1
   3  -7   1 82164.2 2961.18   1
   4  -7   1 19626.8 779.493   1
   4   7   1 20217.7 781.148   1
  -4  -7  -1 20285.1 781.684   1
   5  -7   1 2784.69 139.623   1
  -5  -7  -1 2793.76 143.143   1
  -5   7  -1 2660.96 137.466   1
   5   7   1 2629.50 136.849   1
   6  -7   1 370.593 43.6433   1
  -6   7  -1 352.889 42.0665   1
   7  -7   1 253.979 41.4101   1
  -7  -7  -1 184.552 34.7912   1
   7   7   1 298.596 39.9833   1
  -7   7  -1 357.216 44.0311   1
   8  -7   1 647.069 62.2094   1
  -8  -7  -1 677.587 62.9991   1
   8   7   1 752.591 65.8841   1
  -8   7  -1 672.659 61.6838   1
   9  -7   1 21055.6 825.508   1
  -9  -7  -1 20107.7 827.377   1
   9   7   1 20718.3 827.784   1
  -9   7  -1 22134.5 827.088   1
  10  -7   1 19917.9 814.138   1
 -10  -7  -1 20037.7 814.871   1
  10   7   1 20344.5 815.842   1
 -10   7  -1 22141.1 815.533   1
  11  -7   1 2324.22 141.642   1
 -11  -7  -1 2828.68 151.167   1
  11   7   1 2745.23 150.571   1
 -11   7  -1 2668.24 145.839   1
 -12  -7  -1 2986.87 159.660   1
  12  -7   1 3026.84 158.580   1
  12   7   1 2603.55 155.451   1
  13  -7   1 8958.44 386.212   1
 -13   7  -1 8747.06 383.549   1
  13   7   1 9143.44 389.209   1
 -13  -7  -1 8815.51 387.159   1
  14   7   1 1464.29 103.971   1
 -14  -7  -1 1317.36 100.126   1
  15  -7   1 1184.86 91.6810   1
 -15   7  -1 1122.53 89.4864   1
  15   7   1 1245.03 97.5300   1
 -15  -7  -1 1231.20 94.7721   1
  16  -7   1 280.550 48.5045   1
  16   7   1 440.388 60.6715   1
 -16  -7  -1 368.704 58.4705   1
 -16   7  -1 344.365 55.1679   1
  17   7   1 33.9914 41.6957   1
 -17   7  -1 25.9517 38.2746   1
  17  -7   1 90.9760 43.1019   1
 -17  -7  -1 139.053 49.3286   1
  18   7   1 1634.27 112.079   1
 -18  -7  -1 1814.70 119.050   1
 -18   7  -1 1544.61 109.183   1
  19   7   1 4693.31 233.962   1
 -19  -7  -1 4771.28 236.031   1
 -19   7  -1 4436.84 229.786   1
  19  -7   1 4927.61 235.614   1
  20   7   1 4925.30 239.165   1
 -20  -7  -1 5178.16 239.259   1
 -20   7  -1 4296.61 231.164   1
  20  -7   1 4629.18 233.596   1
  21   7   1-33.2507 43.3197   1
 -21   7  -1-13.3186 39.2025   1
  21  -7   1-6.65671 40.7551   1
  22   7   1 510.184 67.0050   1
 -22  -7  -1 340.031 59.0734   1
 -22   7  -1 403.603 61.5091   1
  22  -7   1 491.903 64.0124   1
 -23   7  -1 71.9893 47.2110   1
  23  -7   1 158.814 49.6397   1
  24   7   1 683.194 74.0214   1
 -24  -7  -1 745.946 71.5426   1
  24   8  -1-6.36053 37.4396   1
 -24  -8   1 19.1558 40.8914   1
  23   8  -1 289.618 58.4523   1
 -23  -8   1 274.058 59.2461   1
 -22   8   1 1484.62 109.381   1
  21   8  -1 808.864 78.0867   1
 -21   8   1 732.846 81.4294   1
  21  -8  -1 781.787 80.6769   1
  20   8  -1 2265.74 137.069   1
 -20  -8   1 2028.22 136.465   1
 -20   8   1 1865.97 129.420   1
  20  -8  -1 2188.30 135.341   1
 -19   8   1 188.307 48.5744   1
  19  -8  -1 225.560 50.6600   1
  18   8  -1 664.521 73.4980   1
 -18  -8   1 731.124 75.9910   1
 -18   8   1 709.043 73.9506   1
  18  -8  -1 741.260 74.4016   1
  17   8  -1 833.517 81.4100   1
  17  -8  -1 709.373 75.0114   1
 -17  -8   1 686.883 76.1200   1
 -17   8   1 928.269 81.9167   1
  16   8  -1 168.024 42.6496   1
 -16   8   1 177.627 45.4703   1
 -16  -8   1 168.367 45.7503   1
  16  -8  -1 234.121 50.2921   1
 -15  -8   1 4368.03 220.770   1
  15   8  -1 4393.99 221.566   1
  14   8  -1 83.4016 39.6592   1
 -14   8   1 42.0290 36.0738   1
  14  -8  -1-6.17466 32.0273   1
 -14  -8   1 12.8330 33.7145   1
  13   8  -1 743.694 76.0763   1
 -13   8   1 800.054 73.5605   1
  13  -8  -1 812.973 73.2757   1
 -13  -8   1 847.790 78.9045   1
  12   8  -1 57097.9 2186.75   1
 -12   8   1 57530.7 2182.91   1
  12  -8  -1 57914.6 2184.75   1
 -12  -8   1 58173.8 2186.77   1
  11   8  -1 156.564 40.5126   1
 -11   8   1 101.959 32.2899   1
  11  -8  -1 128.616 37.0582   1
 -11  -8   1 154.976 37.4031   1
  10   8  -1 9091.19 387.129   1
 -10   8   1 9262.92 383.258   1
  10  -8  -1 9250.41 384.309   1
 -10  -8   1 8517.36 383.862   1
   9   8  -1 3051.09 157.176   1
  -9   8   1 2613.54 143.029   1
  -9  -8   1 2770.87 151.712   1
   9  -8  -1 2655.06 145.421   1
   8   8  -1 954.374 75.3898   1
  -8  -8   1 918.397 74.8116   1
   7   8  -1 5017.46 228.984   1
  -7  -8   1 5277.25 235.926   1
  -7   8   1 4753.10 224.599   1
  -6   8   1 27110.3 1006.00   1
   6   8  -1 24716.5 1007.52   1
  -6  -8   1 24811.8 1007.76   1
   6  -8  -1 27640.0 1008.77   1
  -5   8   1 568.517 50.9497   1
   5  -8  -1 412.680 47.0557   1
  -4   8   1 9035.00 376.329   1
   4   8  -1 8801.77 378.594   1
  -4  -8   1 9403.66 382.746   1
   4  -8  -1 9308.14 379.283   1
  -3   8   1 4780.34 228.331   1
  -3  -8   1 4997.93 233.962   1
   3  -8  -1 5362.09 232.242   1
  -2   8   1 107996. 4061.74   1
   2   8  -1 110057. 4065.60   1
  -2  -8   1 110702. 4065.26   1
   2  -8  -1 107731. 4062.24   1
  -1   8   1 689.700 58.5398   1
   1   8  -1 725.209 60.4625   1
   1  -8  -1 677.837 58.8989   1
   0   8  -1 9210.76 381.559   1
   0   8   1 9620.04 383.841   1
   0  -8  -1 9126.26 382.815   1
   0  -8   1 9126.54 382.581   1
  -1   8  -1 3944.16 187.628   1
   1   8   1 3863.67 186.790   1
  -1  -8  -1 4150.87 188.462   1
   1  -8   1 4136.97 188.406   1
  -2   8  -1 38879.1 1478.95   1
   2   8   1 39545.0 1479.99   1
  -2  -8  -1 38586.8 1480.37   1
   2  -8   1 38842.8 1480.62   1
  -3   8  -1 16533.5 651.282   1
   3   8   1 16456.9 650.921   1
  -3  -8  -1 16164.3 652.018   1
   3  -8   1 16781.4 653.755   1
  -4   8  -1 54100.9 2063.22   1
   4  -8   1 55415.1 2064.32   1
   5   8   1 17260.0 688.143   1
  -5  -8  -1 17893.3 691.827   1
  -5   8  -1 17682.6 687.993   1
   5  -8   1 16864.6 686.701   1
   6   8   1 6723.12 277.256   1
  -6  -8  -1 5613.53 270.288   1
   7  -8   1 19123.8 765.270   1
  -7   8  -1 20823.7 767.381   1
   7   8   1 19797.3 773.567   1
  -7  -8  -1 17975.6 765.316   1
  -8   8  -1 16743.2 639.572   1
   8   8   1 16743.5 644.279   1
  -8  -8  -1 16180.2 640.744   1
   9  -8   1 27.8448 30.7077   1
  -9   8  -1-26.8047 32.5073   1
   9   8   1-11.2322 28.7262   1
  -9  -8  -1 33.5245 28.5793   1
  10  -8   1 7765.58 342.529   1
 -10   8  -1 7751.06 338.438   1
 -10  -8  -1 7628.91 339.252   1
  10   8   1 7844.84 342.068   1
  11  -8   1 1192.64 90.6301   1
  11   8   1 1187.22 91.0556   1
 -11  -8  -1 1276.84 94.0767   1
  12  -8   1 11499.9 484.382   1
 -12   8  -1 11780.6 484.041   1
 -12  -8  -1 10773.0 483.558   1
  12   8   1 12212.2 489.874   1
 -13  -8  -1 2180.55 137.798   1
  13   8   1 2378.30 142.327   1
  14   8   1 2037.80 129.884   1
 -14  -8  -1 2132.43 131.523   1
 -14   8  -1 2155.11 132.115   1
  14  -8   1 2267.29 134.916   1
  15   8   1 2971.28 166.464   1
 -15  -8  -1 2904.76 165.398   1
 -15   8  -1 3331.98 172.474   1
  15  -8   1 2943.97 167.548   1
  16   8   1 1781.76 124.621   1
 -16  -8  -1 2134.11 130.560   1
 -16   8  -1 2128.27 131.212   1
  16  -8   1 2111.50 131.463   1
 -17  -8  -1 3948.69 205.301   1
  17   8   1 3764.15 200.643   1
  18   8   1 1716.34 120.304   1
 -18  -8  -1 1678.26 119.244   1
 -18   8  -1 1847.89 122.527   1
  18  -8   1 1758.31 119.279   1
  19   8   1 257.496 58.3919   1
 -19  -8  -1 298.469 61.8446   1
 -19   8  -1 263.738 57.5565   1
  19  -8   1 327.814 57.8228   1
 -20  -8  -1 54.5659 38.5249   1
  20   8   1 52.5320 42.4583   1
  21   8   1 477.899 65.8687   1
 -21  -8  -1 463.752 65.8993   1
 -21   8  -1 466.092 64.6077   1
  21  -8   1 375.295 61.5868   1
 -22  -8  -1 467.128 65.3761   1
  22   8   1 544.008 69.2373   1
 -23  -8  -1 88.5466 41.3438   1
  23   8   1 101.196 40.6538   1
 -24  -9   1 144.497 52.9945   1
  24   9  -1 87.8902 45.6047   1
 -23  -9   1-18.9746 40.1559   1
  23   9  -1 52.7280 44.3401   1
 -22  -9   1 144.367 52.1135   1
  22   9  -1 31.4521 40.0482   1
 -21  -9   1 1894.03 127.624   1
  21   9  -1 1804.82 121.479   1
  20  -9  -1 299.746 56.7404   1
  20   9  -1 201.323 51.9996   1
 -20   9   1 285.301 54.4425   1
 -19   9   1 262.742 52.0719   1
  19  -9  -1 221.407 51.1724   1
 -18  -9   1 19.5482 35.0856   1
  18   9  -1-46.6267 43.7467   1
  17   9  -1 1589.23 113.556   1
  17  -9  -1 1501.78 111.063   1
 -17  -9   1 1544.55 112.223   1
 -17   9   1 1698.90 113.428   1
  16   9  -1 513.435 63.4865   1
 -16  -9   1 510.400 64.6206   1
 -16   9   1 432.708 59.4820   1
  16  -9  -1 500.107 63.2599   1
  15   9  -1 657.274 73.0474   1
 -15  -9   1 698.884 74.9055   1
 -15   9   1 661.177 68.9795   1
  15  -9  -1 852.474 77.4124   1
 -14  -9   1 345.303 53.8379   1
  14   9  -1 255.099 50.7349   1
  13   9  -1 2530.18 142.827   1
 -13  -9   1 2102.18 136.748   1
 -13   9   1 2325.56 136.775   1
  13  -9  -1 2378.73 138.601   1
  12   9  -1 685.974 71.7876   1
 -12  -9   1 685.108 71.1484   1
 -12   9   1 756.418 70.7147   1
  12  -9  -1 631.082 68.4060   1
 -11   9   1 30058.9 1205.29   1
  11  -9  -1 32405.5 1209.44   1
  10   9  -1 1196.27 90.0846   1
 -10  -9   1 1133.13 89.2667   1
 -10   9   1 1123.10 84.0114   1
  10  -9  -1 1161.98 87.0926   1
   9   9  -1 42.5691 34.3474   1
   9  -9  -1 64.1271 33.0668   1
  -9   9   1 57.7260 33.0680   1
  -9  -9   1 23.3403 31.0807   1
  -8  -9   1 14914.4 610.556   1
  -8   9   1 15320.4 605.899   1
   8   9  -1 14482.3 607.592   1
   8  -9  -1 15620.9 608.541   1
  -7  -9   1 1589.26 101.881   1
  -7   9   1 1616.60 98.7825   1
   7   9  -1 1523.63 99.7728   1
   7  -9  -1 1502.95 98.3278   1
   6   9  -1 8933.28 375.959   1
  -6  -9   1 8763.72 376.715   1
   5   9  -1 17343.5 697.099   1
  -5  -9   1 17905.2 700.285   1
  -4   9   1 488.219 51.4616   1
   4   9  -1 508.568 52.6446   1
  -4  -9   1 376.595 49.9051   1
   4  -9  -1 487.547 50.5813   1
  -3   9   1 24176.9 915.725   1
   3   9  -1 24694.4 920.266   1
  -3  -9   1 22449.8 915.652   1
   3  -9  -1 23162.6 913.798   1
  -2   9   1 3545.59 166.141   1
   2   9  -1 3304.08 167.728   1
  -2  -9   1 3311.83 166.251   1
   2  -9  -1 3324.65 166.255   1
  -1   9   1 25999.1 964.230   1
   1  -9  -1 23799.1 960.218   1
   0   9   1 23.7129 24.6086   1
   0  -9  -1 37.3974 26.0980   1
  -3   9  -1 24951.9 993.612   1
   3   9   1 26681.8 997.042   1
  -3  -9  -1 25447.8 995.696   1
   3  -9   1 25819.1 996.351   1
   4   9   1 4016.56 208.865   1
  -4  -9  -1 4443.21 212.692   1
   4  -9   1 4616.21 214.306   1
  -5   9  -1 990.162 78.1591   1
   5   9   1 1272.87 85.3953   1
  -5  -9  -1 1100.29 81.6473   1
   5  -9   1 1047.63 80.8168   1
   6   9   1 11944.4 501.692   1
   6  -9   1 12792.9 504.462   1
  -6  -9  -1 12387.6 506.239   1
  -6   9  -1 12032.7 500.997   1
   7  -9   1 9978.41 435.957   1
  -7   9  -1 10600.0 437.114   1
   7   9   1 10795.9 443.498   1
  -7  -9  -1 10637.4 441.455   1
   8  -9   1 78.1149 37.8444   1
  -8   9  -1 10.9099 27.1618   1
   8   9   1 69.7364 34.9172   1
  -8  -9  -1-23.8356 35.0943   1
   9  -9   1 17173.9 712.725   1
  -9   9  -1 18703.2 714.518   1
  -9  -9  -1 17150.8 713.699   1
   9   9   1 18379.0 716.898   1
  10  -9   1 1617.33 108.394   1
  11  -9   1 3571.22 184.515   1
 -11  -9  -1 3412.72 183.242   1
 -11   9  -1 3556.61 182.468   1
  12   9   1 5936.67 274.115   1
 -12  -9  -1 5582.94 270.470   1
  13  -9   1 4022.70 200.940   1
 -13   9  -1 3724.74 196.658   1
  13   9   1 3727.68 201.079   1
 -13  -9  -1 3930.95 203.063   1
  14  -9   1 1826.66 116.217   1
 -14   9  -1 1592.90 109.736   1
  14   9   1 1348.55 105.205   1
 -14  -9  -1 1606.34 112.773   1
  15  -9   1 387.039 58.0672   1
 -15   9  -1 466.346 60.5318   1
 -15  -9  -1 392.828 59.3872   1
  15   9   1 378.918 55.3171   1
  16   9   1 2682.10 158.266   1
  16  -9   1 2814.86 161.462   1
 -16  -9  -1 2844.57 159.301   1
 -16   9  -1 2735.26 158.092   1
  17  -9   1 273.030 54.0662   1
 -17   9  -1 386.348 58.4706   1
 -17  -9  -1 301.838 54.0700   1
  17   9   1 392.396 57.5744   1
  18   9   1 954.107 85.4317   1
 -18  -9  -1 922.002 86.9863   1
 -18   9  -1 993.373 86.9064   1
  18  -9   1 966.084 87.9991   1
  19   9   1 331.268 57.4902   1
 -19  -9  -1 457.878 66.5021   1
 -19   9  -1 336.683 58.3842   1
  19  -9   1 429.093 60.7540   1
 -20   9  -1 471.030 63.8675   1
  20  -9   1 359.597 59.0190   1
 -21  -9  -1 250.172 52.4384   1
 -21   9  -1 287.845 57.8537   1
  21  -9   1 206.342 50.5853   1
  22   9   1 84.3913 44.0697   1
 -22  -9  -1 38.1605 41.8333   1
  23  10  -1 74.3747 46.1356   1
 -23 -10   1 96.5973 48.2332   1
  21  10  -1-6.61568 43.0911   1
 -21 -10   1 20.5138 46.3574   1
  20  10  -1 249.969 53.3391   1
 -20 -10   1 357.203 61.5802   1
 -20  10   1 297.726 59.0667   1
  19  10  -1 451.065 65.5992   1
 -19 -10   1 457.001 65.3444   1
 -19  10   1 478.434 65.3379   1
  19 -10  -1 671.858 73.0688   1
 -18  10   1 6.69202 39.3919   1
  18 -10  -1 13.8849 38.7249   1
 -17 -10   1 285.942 53.4030   1
  17  10  -1 257.994 52.2544   1
  16  10  -1 3676.43 190.537   1
 -16 -10   1 3417.35 186.713   1
 -16  10   1 3280.04 184.260   1
  16 -10  -1 3639.38 191.631   1
  15  10  -1 3317.70 179.785   1
 -15 -10   1 3352.44 180.289   1
 -15  10   1 3099.55 173.626   1
  15 -10  -1 3200.52 176.655   1
  14  10  -1 1470.13 105.688   1
 -14 -10   1 1191.57 100.215   1
 -14  10   1 1402.90 101.277   1
  14 -10  -1 1552.54 107.115   1
  13  10  -1 244.305 50.3147   1
 -13 -10   1 218.525 49.1254   1
 -13  10   1 239.845 47.3576   1
  13 -10  -1 247.636 48.5515   1
  12  10  -1 489.305 65.4607   1
  12 -10  -1 668.629 65.7916   1
 -12  10   1 527.747 61.2275   1
 -12 -10   1 534.057 62.9459   1
  11  10  -1 2436.23 150.628   1
 -11 -10   1 2867.44 155.764   1
 -11  10   1 2780.54 150.850   1
  11 -10  -1 2742.54 152.167   1
  10 -10  -1 5762.28 264.904   1
  10  10  -1 5562.41 267.526   1
 -10 -10   1 5792.51 272.732   1
  -9 -10   1 8963.73 383.039   1
   9 -10  -1 8657.87 377.359   1
   9  10  -1 8780.77 382.492   1
  -9  10   1 8752.49 375.720   1
  -8 -10   1 21930.8 883.310   1
   8  10  -1 22910.5 880.615   1
  -8  10   1 22519.7 876.911   1
   8 -10  -1 22037.8 877.620   1
  -7  10   1 8720.52 379.661   1
   7  10  -1 9110.69 386.494   1
  -7 -10   1 8811.49 386.097   1
   7 -10  -1 9311.85 383.693   1
   6  10  -1 1313.22 90.5588   1
  -6 -10   1 1079.17 85.9019   1
   6 -10  -1 1292.99 88.0842   1
  -5  10   1 235.287 40.3244   1
   5  10  -1 165.614 39.2727   1
  -5 -10   1 164.721 39.7967   1
   5 -10  -1 192.269 40.1823   1
  -4  10   1 6129.40 269.693   1
   4  10  -1 6315.38 272.852   1
  -4 -10   1 6087.95 273.715   1
   4 -10  -1 5526.51 265.409   1
  -3  10   1 16184.3 617.164   1
   3  10  -1 14440.0 620.319   1
  -3 -10   1 14935.3 618.309   1
   3 -10  -1 15941.6 618.887   1
  -2  10   1 12913.7 533.296   1
   2  10  -1 13447.1 538.841   1
  -2 -10   1 12936.7 537.586   1
   2 -10  -1 13500.1 536.621   1
   1  10  -1 110727. 3945.50   1
  -1  10   1 102619. 3940.15   1
  -1 -10   1 105050. 3942.52   1
   1 -10  -1 104167. 3941.77   1
   0  10  -1 1502.02 99.6531   1
   0  10   1 1651.13 100.549   1
   0 -10  -1 1445.58 97.4586   1
   0 -10   1 1624.35 100.907   1
  -1  10  -1 584.580 57.8396   1
   1  10   1 537.731 56.5682   1
  -1 -10  -1 452.129 52.1182   1
   1 -10   1 510.379 55.0477   1
  -2  10  -1 447.050 52.9281   1
   2  10   1 466.170 54.8849   1
  -2 -10  -1 507.448 53.1831   1
   2 -10   1 458.944 51.2941   1
  -3  10  -1 97102.6 3723.60   1
   3  10   1 99210.3 3724.42   1
  -3 -10  -1 104442. 3729.12   1
   3 -10   1 98296.1 3726.50   1
  -4  10  -1 5102.87 237.328   1
   4  10   1 5263.42 239.952   1
  -4 -10  -1 5072.05 238.693   1
   4 -10   1 5168.31 239.049   1
  -5  10  -1 1017.22 79.9441   1
   5  10   1 996.396 82.8868   1
  -5 -10  -1 1042.50 82.7460   1
   5 -10   1 1120.36 83.0457   1
   6  10   1 2754.82 154.272   1
  -6 -10  -1 3073.28 163.715   1
  -6  10  -1 2998.32 157.702   1
   6 -10   1 3129.31 160.359   1
   7  10   1 730.051 70.8111   1
  -7 -10  -1 733.028 68.4746   1
  -7  10  -1 743.329 67.3021   1
   8  10   1 8310.64 362.056   1
  -8 -10  -1 8810.75 365.804   1
   8 -10   1 8754.75 360.513   1
   9 -10   1 4291.63 211.779   1
   9  10   1 4591.43 219.020   1
  -9 -10  -1 4088.03 212.480   1
  10 -10   1 1062.37 85.1199   1
 -10  10  -1 1056.07 84.3142   1
  10  10   1 1021.64 86.7557   1
 -10 -10  -1 948.597 83.0793   1
  11 -10   1 11743.7 472.230   1
 -11  10  -1 10673.8 466.621   1
  11  10   1 10936.0 469.803   1
 -11 -10  -1 11048.3 468.957   1
  12 -10   1 6010.58 280.905   1
 -12  10  -1 6005.67 278.659   1
  12  10   1 5810.80 281.784   1
 -12 -10  -1 6202.91 283.643   1
  13 -10   1 4142.11 214.795   1
 -13  10  -1 4126.96 212.680   1
  13  10   1 4543.14 220.540   1
 -13 -10  -1 4037.62 213.662   1
  14 -10   1 873.199 78.9763   1
 -14  10  -1 908.486 80.5967   1
  14  10   1 778.199 82.8933   1
 -14 -10  -1 734.326 78.6782   1
  15 -10   1 589.477 67.5604   1
 -15  10  -1 659.281 71.5121   1
  15  10   1 555.642 69.0997   1
 -15 -10  -1 559.521 67.7056   1
  16 -10   1 13.6951 39.4775   1
 -16  10  -1 6.59275 38.4108   1
  16  10   1 45.5433 39.8317   1
 -16 -10  -1-6.53736 33.4411   1
  17 -10   1 5407.76 264.523   1
 -17  10  -1 5466.58 262.337   1
  18  10   1 807.458 81.2912   1
 -18 -10  -1 989.436 87.3022   1
 -18  10  -1 1063.07 87.2286   1
  19 -10   1-6.93168 39.9596   1
  19  10   1-19.7469 43.5820   1
 -19 -10  -1 7.00327 45.6152   1
 -19  10  -1 6.70953 41.4594   1
  20 -10   1 48.3394 44.6541   1
 -20 -10  -1 81.4798 44.6443   1
 -20  10  -1 66.8471 46.0598   1
  20  10   1 39.2940 40.5239   1
 -21  10  -1 132.649 51.0441   1
  22  10   1 266.684 51.5977   1
 -22 -11   1 111.396 48.2103   1
  21  11  -1 57.1612 45.4148   1
 -21 -11   1 109.685 52.9166   1
 -20 -11   1-32.9838 43.6945   1
  19  11  -1 1251.59 99.8768   1
 -19 -11   1 1454.42 102.555   1
 -19  11   1 1229.40 101.371   1
  19 -11  -1 1370.80 104.545   1
  18  11  -1 688.217 75.1366   1
  18 -11  -1 684.749 75.7786   1
 -18  11   1 598.761 73.5143   1
 -18 -11   1 827.956 78.9145   1
 -17  11   1 113.752 44.0692   1
  17 -11  -1 62.1915 42.0314   1
 -16 -11   1 994.801 86.5579   1
  16  11  -1 864.319 83.1402   1
  15  11  -1 902.657 85.3195   1
 -15 -11   1 868.542 85.2481   1
 -15  11   1 1036.90 87.1229   1
  15 -11  -1 973.798 85.1753   1
  14  11  -1 39.8393 37.9071   1
  14 -11  -1 78.2746 38.8226   1
 -14  11   1 12.8028 36.1499   1
 -14 -11   1 59.3510 38.0550   1
  13 -11  -1 409.118 55.1377   1
 -13  11   1 344.582 55.1214   1
 -13 -11   1 335.222 56.1032   1
  12 -11  -1 2045.22 125.984   1
  12  11  -1 1883.65 124.651   1
 -12 -11   1 1807.05 122.146   1
  11  11  -1 2795.93 161.549   1
 -11 -11   1 2931.58 161.931   1
 -10 -11   1 6428.30 291.677   1
  10  11  -1 6384.81 293.411   1
 -10  11   1 5852.35 282.320   1
  10 -11  -1 6340.73 286.414   1
   9  11  -1 406.683 57.5542   1
  -9 -11   1 468.335 59.3398   1
   9 -11  -1 330.296 53.7991   1
  -8 -11   1 5227.29 243.135   1
   8  11  -1 4900.26 234.550   1
  -8  11   1 4800.12 232.108   1
   8 -11  -1 4879.65 234.167   1
  -7  11   1 164.879 41.9410   1
   7 -11  -1 228.235 47.0568   1
  -6  11   1-16.2401 28.7894   1
   6  11  -1-11.4765 37.9934   1
  -6 -11   1-5.83137 33.9723   1
   6 -11  -1 22.4662 31.6817   1
   5  11  -1 17149.5 704.001   1
  -5 -11   1 18274.9 709.392   1
   5 -11  -1 17574.1 704.405   1
  -4  11   1 33604.0 1313.45   1
   4  11  -1 34612.5 1315.91   1
  -4 -11   1 34429.3 1317.10   1
   4 -11  -1 34164.0 1314.24   1
  -3  11   1 194.717 40.9334   1
   3  11  -1 140.008 33.7555   1
  -3 -11   1 124.551 34.7718   1
  -2  11   1 6574.03 291.627   1
   2  11  -1 6658.71 292.902   1
  -2 -11   1 6237.27 292.303   1
   2 -11  -1 6545.55 290.615   1
   1  11  -1 510.821 61.2787   1
  -1 -11   1 610.238 62.4250   1
   1 -11  -1 545.889 60.5206   1
   0  11  -1 10368.6 458.299   1
   0  11   1 10552.8 452.907   1
   0 -11   1 11254.5 455.998   1
   0 -11  -1 11268.4 454.725   1
  -1  11  -1 3298.86 174.899   1
   1  11   1 3849.47 182.199   1
  -1 -11  -1 3564.21 180.064   1
   1 -11   1 3356.87 177.041   1
  -2  11  -1 29096.9 1111.40   1
   2  11   1 28835.5 1111.19   1
  -2 -11  -1 28847.9 1113.76   1
   2 -11   1 27953.0 1112.31   1
  -3  11  -1 2521.44 141.617   1
   3  11   1 2580.37 142.019   1
  -3 -11  -1 2687.26 144.786   1
   3 -11   1 2336.90 140.184   1
  -4  11  -1 2773.33 160.504   1
   4  11   1 3332.31 167.208   1
  -4 -11  -1 2929.17 162.421   1
   4 -11   1 3245.17 164.668   1
  -5  11  -1 149.608 40.8070   1
   5  11   1 239.779 47.7611   1
  -5 -11  -1 301.857 49.3313   1
   5 -11   1 298.964 49.6423   1
  -6  11  -1 315.536 49.3978   1
   6  11   1 446.941 55.3560   1
  -6 -11  -1 382.745 58.5183   1
  -7  11  -1 1564.76 106.094   1
   7 -11   1 1678.43 108.516   1
   8  11   1 4904.40 228.953   1
   8 -11   1 4259.81 214.549   1
  -8 -11  -1 4254.48 218.753   1
  -8  11  -1 4216.75 213.311   1
   9  11   1 108.299 40.5505   1
  -9 -11  -1 203.142 46.9358   1
   9 -11   1 192.473 45.9231   1
  10  11   1 214.188 47.0982   1
  10 -11   1 213.973 48.2277   1
 -10 -11  -1 189.601 46.0355   1
  11 -11   1 1516.22 105.040   1
 -11 -11  -1 1488.05 105.832   1
  11  11   1 1340.73 104.895   1
 -11  11  -1 1485.34 103.862   1
  12 -11   1 2945.24 170.912   1
 -12 -11  -1 3281.47 177.914   1
  12  11   1 3426.60 178.960   1
 -12  11  -1 3220.29 175.048   1
  13 -11   1 39.6919 36.0638   1
 -13 -11  -1 6.71036 41.8583   1
  13  11   1 46.7348 39.7096   1
 -13  11  -1 12.9152 34.3569   1
  14 -11   1 33.7108 39.2874   1
 -14 -11  -1 26.9759 39.2980   1
  14  11   1 13.4894 38.0548   1
 -14  11  -1 19.6808 35.3323   1
  15 -11   1 395.819 58.1733   1
 -15 -11  -1 362.503 53.5290   1
 -15  11  -1 309.502 54.8493   1
  15  11   1 300.274 51.7257   1
 -16  11  -1 457.150 63.2899   1
  16 -11   1 600.380 69.9027   1
 -17  11  -1 715.778 75.2706   1
  17 -11   1 693.163 76.1333   1
 -17 -11  -1 766.018 73.5713   1
  17  11   1 625.211 70.6038   1
  18 -11   1 27.7168 45.8821   1
 -18 -11  -1-13.0644 39.9920   1
 -18  11  -1 26.8291 40.6744   1
  18  11   1 26.2760 37.4679   1
  19 -11   1 103.635 49.0148   1
 -19 -11  -1 102.983 50.0568   1
  19  11   1-12.9685 44.3646   1
 -19  11  -1 80.3782 42.5947   1
 -20 -11  -1 93.9960 49.9246   1
  20  11   1 45.4839 42.7477   1
 -21 -11  -1 468.337 66.2543   1
  21  11   1 457.729 61.7084   1
 -21 -12   1 6.53518 44.3058   1
  21  12  -1 12.5129 39.3705   1
 -20 -12   1 56.5294 43.2817   1
 -19 -12   1 113.334 47.8805   1
  19  12  -1 139.218 44.4490   1
  18 -12  -1 212.230 50.8376   1
  18  12  -1 253.829 54.5078   1
 -18 -12   1 228.980 54.5080   1
 -18  12   1 181.889 50.0452   1
  17 -12  -1 6.81286 42.8715   1
  17  12  -1-26.4966 40.1679   1
 -17 -12   1 6.66500 39.2325   1
 -17  12   1-20.0872 40.9904   1
  16 -12  -1 67.7248 39.4823   1
  16  12  -1 47.2447 40.1573   1
 -16  12   1 46.4116 40.9957   1
 -16 -12   1 6.74614 39.7360   1
  15  12  -1 2011.39 134.229   1
 -15 -12   1 2237.04 136.682   1
 -14 -12   1 33.1098 43.5513   1
  14 -12  -1 67.1442 40.3873   1
  14  12  -1 99.1056 42.3746   1
 -14  12   1 51.4396 39.4304   1
 -13 -12   1 51.9838 41.2866   1
  13 -12  -1 99.2631 42.7751   1
  13  12  -1 6.55583 39.7879   1
 -13  12   1 31.8002 39.3358   1
 -12 -12   1 342.900 54.6694   1
  12  12  -1 438.575 58.6671   1
  12 -12  -1 312.551 52.7754   1
 -12  12   1 352.853 54.6282   1
 -11 -12   1 124.269 42.0215   1
  11 -12  -1 251.142 49.4574   1
  11  12  -1 216.624 48.5524   1
 -11  12   1 124.160 43.8406   1
 -10 -12   1 848.007 80.5096   1
  10 -12  -1 756.375 73.8294   1
 -10  12   1 614.590 68.1063   1
  10  12  -1 767.074 80.9413   1
  -9 -12   1 2589.96 151.220   1
   9  12  -1 2608.13 149.994   1
  -8 -12   1 915.198 80.6640   1
   8  12  -1 873.563 75.9730   1
  -7  12   1 2908.71 149.808   1
   7  12  -1 2399.61 146.570   1
  -7 -12   1 2298.81 144.754   1
   7 -12  -1 2752.51 149.008   1
  -6  12   1-5.77123 33.9827   1
   6  12  -1 11.9277 32.8975   1
  -6 -12   1 54.5478 39.1573   1
   6 -12  -1 40.8498 35.7360   1
  -5  12   1 14289.4 597.526   1
   5  12  -1 14804.4 599.525   1
  -5 -12   1 15343.0 603.002   1
   5 -12  -1 14448.8 598.651   1
  -4  12   1 2184.75 128.573   1
   4 -12  -1 2233.95 130.438   1
   3  12  -1 2240.66 135.370   1
   3 -12  -1 2444.36 139.402   1
  -3 -12   1 2635.55 143.434   1
  -2  12   1 17.6107 31.6228   1
   2  12  -1 23.3827 29.0980   1
  -2 -12   1 23.4563 31.2025   1
   2 -12  -1 46.1575 32.5611   1
   1  12  -1 2106.11 126.533   1
  -1  12   1 2229.39 129.031   1
   1 -12  -1 1997.67 124.248   1
  -1 -12   1 2173.69 128.539   1
   0  12  -1 47.6698 35.4513   1
   0  12   1 46.0941 34.9590   1
   0 -12  -1 34.7234 34.7745   1
   0 -12   1 5.84037 32.2273   1
  -1  12  -1 3787.07 188.294   1
   1  12   1 3674.12 188.619   1
   1 -12   1 3824.49 189.907   1
  -1 -12  -1 3472.18 186.066   1
  -2  12  -1 975.787 82.2134   1
   2  12   1 1144.07 87.9910   1
  -2 -12  -1 1126.43 86.8278   1
   2 -12   1 1193.04 90.1846   1
  -3  12  -1 7746.38 327.049   1
   3  12   1 7134.14 323.867   1
  -3 -12  -1 7184.91 325.617   1
   3 -12   1 7174.40 323.274   1
  -4  12  -1 29.2178 33.3521   1
   4 -12   1 40.8676 29.8903   1
   5  12   1 1053.34 85.1664   1
  -5 -12  -1 998.624 86.3282   1
   6  12   1 106.507 35.8657   1
  -6 -12  -1 164.337 44.1435   1
   7  12   1 1862.89 121.934   1
  -7 -12  -1 1990.68 123.675   1
  -7  12  -1 1775.80 116.676   1
   7 -12   1 1813.42 119.629   1
   8  12   1 2601.14 158.430   1
  -8 -12  -1 2914.47 160.169   1
  -8  12  -1 2609.38 151.491   1
   8 -12   1 2807.44 156.376   1
   9  12   1 272.453 53.4722   1
   9 -12   1 242.747 51.8555   1
  -9 -12  -1 341.693 53.5760   1
  -9  12  -1 185.269 48.5524   1
  10 -12   1 71.1393 38.1392   1
  10  12   1 45.1452 37.6455   1
 -10 -12  -1 83.7807 41.3379   1
 -10  12  -1 56.3175 36.9073   1
 -11  12  -1 849.356 78.8776   1
  11 -12   1 906.183 81.5706   1
  12  12   1 640.375 69.3947   1
 -12 -12  -1 620.228 68.6923   1
 -12  12  -1 636.294 69.2958   1
  12 -12   1 764.158 75.3829   1
  13  12   1 1049.27 88.9677   1
 -13 -12  -1 907.234 84.5348   1
  14 -12   1 828.745 79.3316   1
 -14 -12  -1 890.383 84.8156   1
  14  12   1 873.683 83.5920   1
 -14  12  -1 825.421 78.9746   1
  15 -12   1 430.049 59.4936   1
 -15 -12  -1 396.057 61.8032   1
  15  12   1 340.730 61.2699   1
 -15  12  -1 442.933 64.3724   1
  16 -12   1 40.7545 38.7575   1
 -16 -12  -1 46.3893 40.9681   1
  16  12   1 59.2313 45.6514   1
 -16  12  -1-6.65656 40.3818   1
  17 -12   1 102.611 46.6564   1
 -17 -12  -1 154.344 49.8248   1
  17  12   1 128.010 49.0033   1
 -17  12  -1 166.797 52.5773   1
  18 -12   1 54.8138 43.1162   1
 -18 -12  -1-31.6565 41.2397   1
 -18  12  -1 6.67812 42.7676   1
  18  12   1 19.4161 42.5062   1
 -19 -12  -1-12.9631 43.2597   1
  19  12   1 6.36060 40.7329   1
 -20 -12  -1 126.601 49.6485   1
  20  12   1 93.9697 43.3077   1
  20  13  -1 6.18898 40.3127   1
 -20 -13   1 12.1118 41.6833   1
  18  13  -1 25.7384 42.6804   1
 -18 -13   1 116.365 49.8874   1
 -16 -13   1 20.2942 44.0642   1
  16  13  -1-6.69399 40.5932   1
  16 -13  -1-62.0805 40.6048   1
 -16  13   1-6.63342 39.4449   1
 -15 -13   1 431.320 61.8858   1
  15 -13  -1 650.664 71.0544   1
  15  13  -1 508.317 64.8133   1
 -15  13   1 641.281 70.9981   1
  14 -13  -1 237.467 51.6289   1
 -14  13   1 190.796 50.4058   1
  13  13  -1 189.727 49.3412   1
 -13 -13   1 168.398 50.6451   1
 -12 -13   1 137.118 46.6818   1
  12 -13  -1 187.684 48.8855   1
  12  13  -1 209.113 47.9946   1
 -12  13   1 147.593 41.5653   1
 -11 -13   1 3134.05 175.533   1
  11  13  -1 3345.69 178.107   1
 -11  13   1 3283.41 175.379   1
  11 -13  -1 3138.59 175.659   1
 -10  13   1 1217.40 96.6582   1
  10 -13  -1 1466.45 103.613   1
  -9  13   1 185.066 45.2747   1
   9  13  -1 200.080 44.4203   1
  -9 -13   1 203.170 48.3371   1
   9 -13  -1 248.680 50.3092   1
  -8  13   1 327.708 52.0449   1
   8  13  -1 251.947 46.8148   1
  -8 -13   1 357.220 55.8380   1
   8 -13  -1 320.052 51.8893   1
  -7  13   1 311.806 52.9980   1
   7  13  -1 335.005 55.7116   1
  -7 -13   1 399.121 57.7094   1
   7 -13  -1 354.463 52.4774   1
  -6  13   1 237.411 47.9613   1
   6  13  -1 233.605 46.7345   1
  -6 -13   1 168.697 49.1868   1
   6 -13  -1 287.219 48.9571   1
  -5  13   1 11.8330 33.0079   1
   5  13  -1 12.0803 31.3168   1
  -5 -13   1-6.23543 30.1279   1
   5 -13  -1 67.5129 36.8627   1
   4  13  -1 242.434 48.1891   1
  -4 -13   1 347.414 55.0116   1
   3  13  -1 115.859 37.1784   1
  -3 -13   1 93.5403 38.7283   1
   2  13  -1 122.569 39.6076   1
  -2 -13   1 170.823 43.8560   1
   1  13  -1 1237.58 90.9726   1
  -1 -13   1 1036.20 86.2990   1
   0  13  -1 166.257 43.2770   1
   0  13   1 224.875 45.6841   1
   0 -13   1 182.556 43.6896   1
  -1  13  -1 68.1185 40.5858   1
   1  13   1 150.940 43.9047   1
  -1 -13  -1 104.863 39.0757   1
   1 -13   1 170.518 46.5899   1
  -2  13  -1 185.072 45.5773   1
   2  13   1 180.395 41.8158   1
  -2 -13  -1 258.024 49.3584   1
   2 -13   1 233.430 47.1422   1
  -3  13  -1 3001.16 162.162   1
   3  13   1 2907.74 160.443   1
  -3 -13  -1 2899.57 162.277   1
  -4  13  -1 796.344 75.1094   1
   4  13   1 834.488 77.2988   1
  -4 -13  -1 829.738 76.0984   1
   4 -13   1 865.508 77.9751   1
   5  13   1 1515.24 108.358   1
  -5 -13  -1 1591.39 108.655   1
   5 -13   1 1675.69 110.304   1
  -6 -13  -1 2853.40 154.997   1
   6  13   1 2416.36 143.938   1
  -6  13  -1 2376.01 143.409   1
   6 -13   1 2519.19 145.574   1
  -7  13  -1 190.615 49.6538   1
   7  13   1 240.995 47.1078   1
  -7 -13  -1 288.066 52.7594   1
   7 -13   1 292.366 51.5451   1
   8  13   1 3567.47 185.983   1
  -8 -13  -1 3132.37 178.730   1
  -8  13  -1 3367.29 177.889   1
   8 -13   1 3380.45 181.296   1
  -9  13  -1 325.330 53.3978   1
   9 -13   1 314.254 51.8156   1
  10  13   1 827.893 81.1003   1
 -10 -13  -1 691.290 75.1634   1
 -10  13  -1 729.726 74.7716   1
  10 -13   1 844.811 78.2736   1
 -11 -13  -1 6.48550 35.3435   1
  11  13   1 6.51939 32.8928   1
  12 -13   1 181.272 50.3331   1
  12  13   1 212.382 49.7677   1
 -12 -13  -1 204.750 53.1368   1
 -12  13  -1 149.478 45.9147   1
  13  13   1 816.066 81.0087   1
  13 -13   1 791.093 78.7610   1
 -13 -13  -1 916.815 83.4043   1
 -13  13  -1 744.299 76.4521   1
  14 -13   1 129.386 49.4312   1
 -14 -13  -1 150.522 46.5674   1
 -14  13  -1 150.125 48.3386   1
  14  13   1 26.9548 39.4748   1
  15 -13   1 116.125 45.9185   1
 -15 -13  -1 206.841 47.2595   1
  15  13   1 133.009 43.3020   1
 -15  13  -1 124.319 47.9615   1
  16 -13   1 102.106 47.3501   1
  17 -13   1 20.1969 37.9838   1
 -17  13  -1-13.1683 40.6922   1
 -17 -13  -1 44.8062 35.3035   1
  17  13   1 25.5570 38.3762   1
 -19 -13  -1 24.8270 44.8965   1
  19  13   1-24.9619 43.5886   1
 -19 -14   1 42.9883 44.7214   1
  19  14  -1-30.6490 39.9260   1
 -18 -14   1 432.331 61.8680   1
  18  14  -1 524.404 62.8749   1
 -17 -14   1 376.236 60.7801   1
  17  14  -1 601.361 67.9631   1
 -16  14   1 963.528 87.0397   1
  16  14  -1 975.851 84.5325   1
 -16 -14   1 897.360 83.1900   1
 -15  14   1 801.734 75.5493   1
 -15 -14   1 732.698 73.6817   1
  15  14  -1 564.522 68.3453   1
  15 -14  -1 687.125 73.3647   1
 -14  14   1 52.7468 41.4987   1
 -14 -14   1-6.54314 40.8136   1
  14  14  -1 46.0089 41.7363   1
  14 -14  -1 6.91414 37.6893   1
 -13  14   1 847.678 79.7101   1
 -13 -14   1 956.236 85.5704   1
  13  14  -1 941.842 84.7292   1
  13 -14  -1 994.146 86.2814   1
 -12  14   1 19.3897 37.6780   1
 -12 -14   1 13.0684 36.4717   1
  12 -14  -1 20.1557 37.9226   1
  12  14  -1 85.5899 37.1630   1
  11  14  -1 817.795 81.7643   1
 -11 -14   1 783.692 81.3516   1
 -10  14   1 571.820 66.2583   1
 -10 -14   1 642.564 69.4011   1
  10  14  -1 659.614 73.8410   1
  10 -14  -1 566.578 66.3768   1
   9 -14  -1 441.236 60.3869   1
  -9 -14   1 444.414 59.8560   1
  -9  14   1 342.229 59.3067   1
   9  14  -1 391.924 57.1844   1
  -8  14   1 1188.36 92.7373   1
  -8 -14   1 1101.98 93.4693   1
   8 -14  -1 1122.27 90.6406   1
   8  14  -1 1121.36 89.4278   1
  -7  14   1 101.046 40.5227   1
   7 -14  -1 38.2710 34.8520   1
   6 -14  -1 1393.99 100.564   1
  -6  14   1 1504.95 103.265   1
   6  14  -1 1218.61 99.4355   1
  -6 -14   1 1383.11 104.950   1
   5 -14  -1 1182.15 95.0014   1
  -5  14   1 1275.00 94.8707   1
   5  14  -1 1077.78 91.8072   1
  -5 -14   1 1325.55 97.8786   1
   4 -14  -1 87.7000 38.9166   1
  -4  14   1 89.5932 38.6396   1
   4  14  -1 105.534 42.9169   1
  -4 -14   1 165.142 47.0387   1
   3  14  -1 7048.70 318.002   1
  -3  14   1 7012.61 319.350   1
   3 -14  -1 7221.33 319.740   1
  -3 -14   1 6874.15 318.351   1
   2  14  -1 2302.32 138.239   1
  -2  14   1 2149.97 135.409   1
  -2 -14   1 2429.36 140.717   1
   2 -14  -1 2380.21 137.810   1
  -1  14   1 1286.88 93.7090   1
   1  14  -1 1197.82 92.8041   1
  -1 -14   1 1026.89 89.9141   1
   1 -14  -1 1229.70 93.4322   1
   0  14  -1-25.6053 40.2812   1
   0 -14  -1 12.6288 33.1593   1
   0 -14   1 31.1044 39.8387   1
   1 -14   1 303.233 51.7561   1
  -1  14  -1 210.644 49.4526   1
   1  14   1 143.432 43.8660   1
  -1 -14  -1 165.501 46.0124   1
   2  14   1 1106.12 86.4166   1
   2 -14   1 997.385 84.2841   1
   3 -14   1 3782.18 199.287   1
   3  14   1 3922.68 197.519   1
  -3 -14  -1 3775.99 196.968   1
   4 -14   1 4093.89 212.217   1
  -4  14  -1 4341.74 213.010   1
   4  14   1 4621.10 216.813   1
  -4 -14  -1 3878.43 210.543   1
   5 -14   1 31.8029 34.2992   1
  -5  14  -1 31.4815 36.3460   1
   5  14   1 83.4638 41.1586   1
  -5 -14  -1 65.3975 41.1951   1
   6 -14   1 101.450 40.3033   1
  -6  14  -1 50.5991 37.2832   1
   6  14   1 6.21380 36.6303   1
  -6 -14  -1 62.1168 44.2445   1
  -7  14  -1 608.719 68.4839   1
   7 -14   1 586.901 65.6416   1
   8 -14   1 26.1550 35.2065   1
  -8 -14  -1-13.3391 35.4700   1
  -8  14  -1-6.30488 37.1117   1
   8  14   1 13.9055 36.0400   1
   9  14   1 66.6670 40.5414   1
  -9 -14  -1 102.451 50.4904   1
  10 -14   1 19.9865 35.4588   1
  10  14   1 33.3083 35.8959   1
 -10  14  -1 38.3942 39.9301   1
 -10 -14  -1 59.0169 37.0160   1
  11 -14   1 2502.46 153.135   1
  11  14   1 2624.19 154.620   1
 -11  14  -1 2805.04 155.236   1
 -11 -14  -1 2618.59 151.912   1
  12 -14   1 40.8637 38.8435   1
  12  14   1 6.61876 40.5197   1
 -12  14  -1-26.0985 36.8059   1
 -12 -14  -1 26.2453 43.0929   1
  13 -14   1 334.448 56.6933   1
  13  14   1 246.446 54.5335   1
 -13  14  -1 355.197 56.6562   1
 -13 -14  -1 396.971 60.1434   1
  14  14   1 26.5860 42.2012   1
 -14 -14  -1 13.4404 41.1452   1
  15 -14   1 1513.66 106.395   1
 -15  14  -1 1309.75 100.826   1
  15  14   1 1163.50 97.7556   1
 -15 -14  -1 1196.46 99.4727   1
 -16  14  -1 19.6378 40.8248   1
  16 -14   1 13.5574 39.9042   1
  16  14   1 19.3689 43.4350   1
 -16 -14  -1 6.48593 44.6452   1
 -17  14  -1 312.608 58.3244   1
  18  14   1 170.073 43.8944   1
 -18 -14  -1 212.507 49.9868   1
  18  15  -1 905.689 82.0779   1
 -18 -15   1 1091.06 87.1303   1
  17  15  -1 1875.66 121.905   1
 -17 -15   1 1704.35 117.504   1
  16  15  -1 83.6329 46.6799   1
 -16 -15   1 117.154 51.4712   1
 -15  15   1 1561.00 113.084   1
 -15 -15   1 1778.44 117.874   1
  15  15  -1 1595.85 114.501   1
 -13  15   1-6.58438 38.3667   1
  13  15  -1 25.7530 35.0937   1
 -13 -15   1 44.8451 35.7418   1
  13 -15  -1 6.80412 39.6466   1
 -12  15   1 150.048 47.6979   1
  12  15  -1 98.2318 43.5681   1
 -12 -15   1 97.4899 41.8380   1
  12 -15  -1 121.721 46.7380   1
 -11  15   1 396.217 61.7006   1
  11  15  -1 298.648 56.1780   1
 -11 -15   1 496.543 67.1984   1
  11 -15  -1 354.719 59.0875   1
 -10  15   1 4318.70 217.242   1
  10  15  -1 4283.07 221.317   1
 -10 -15   1 4323.67 216.944   1
  10 -15  -1 3972.11 211.569   1
   9 -15  -1 243.581 49.9134   1
  -9  15   1 328.714 58.5856   1
   9  15  -1 346.330 57.9852   1
  -9 -15   1 332.313 55.9478   1
  -8 -15   1 2689.27 154.191   1
   8  15  -1 2382.92 144.198   1
   7 -15  -1 1507.10 108.486   1
   7  15  -1 1677.56 113.115   1
  -7 -15   1 1495.64 112.126   1
  -7  15   1 1569.93 109.155   1
   6 -15  -1 229.706 51.2060   1
  -6  15   1 357.175 55.0285   1
   6  15  -1 175.291 47.0127   1
  -6 -15   1 328.548 55.5528   1
  -5  15   1 2626.21 150.921   1
   5  15  -1 2434.53 143.084   1
   5 -15  -1 2416.08 146.586   1
  -5 -15   1 2300.97 142.375   1
  -4  15   1 899.068 83.9075   1
   4  15  -1 971.260 83.8829   1
   4 -15  -1 822.587 80.0922   1
  -4 -15   1 817.038 82.1829   1
  -3  15   1 771.783 78.0449   1
   3 -15  -1 788.498 75.5616   1
  -2  15   1 58.1311 36.8676   1
   2 -15  -1 25.8161 34.3570   1
   1  15  -1 400.094 61.6826   1
  -1  15   1 446.167 61.3182   1
   1 -15  -1 462.375 61.8782   1
  -1 -15   1 481.881 62.1422   1
   0  15   1 422.018 60.9377   1
   0  15  -1 561.216 65.8181   1
   0 -15  -1 575.317 67.3086   1
  -1  15  -1 646.217 68.9268   1
   1  15   1 465.259 65.9464   1
   1 -15   1 601.666 65.3191   1
  -1 -15  -1 570.523 67.6302   1
  -2  15  -1 8715.35 368.214   1
   2 -15   1 7681.85 361.041   1
  -2 -15  -1 8271.07 364.629   1
  -3  15  -1 1397.66 103.160   1
   3 -15   1 1158.77 96.4231   1
   4  15   1 32.2065 42.3195   1
   5  15   1 240.283 50.5108   1
  -5 -15  -1 233.758 46.7918   1
  -6  15  -1 1079.25 89.2690   1
   6  15   1 973.113 84.9915   1
  -6 -15  -1 1058.35 92.6063   1
   6 -15   1 966.998 86.7810   1
   7  15   1 797.626 75.8596   1
  -7 -15  -1 615.610 69.3144   1
   7 -15   1 709.427 70.2507   1
  -8  15  -1 200.418 49.2867   1
   8  15   1 216.841 50.5547   1
  -8 -15  -1 228.215 48.5648   1
   8 -15   1 228.765 50.7155   1
  -9  15  -1 346.651 58.3906   1
   9  15   1 356.196 60.6843   1
  -9 -15  -1 534.177 68.3898   1
   9 -15   1 437.881 62.2485   1
 -10  15  -1 83.7195 39.8684   1
  10  15   1 33.2824 39.2570   1
 -10 -15  -1 52.4188 37.8516   1
  10 -15   1 100.242 42.1226   1
 -11  15  -1-6.47785 37.3558   1
  11  15   1 45.3990 42.6047   1
  11 -15   1 26.8242 39.0798   1
 -11 -15  -1 38.9287 37.4149   1
 -12 -15  -1 3576.16 194.674   1
  12  15   1 3976.21 200.488   1
 -13  15  -1 1576.18 112.488   1
  13 -15   1 1503.55 111.510   1
 -14  15  -1 753.158 77.2899   1
  14  15   1 614.722 71.2947   1
 -14 -15  -1 762.451 76.9557   1
  14 -15   1 666.748 74.9011   1
 -15  15  -1 494.464 67.2314   1
 -15 -15  -1 435.778 62.8426   1
  15  15   1 442.602 62.4065   1
  15 -15   1 515.988 68.7932   1
 -16 -15  -1 107.998 51.3143   1
  16  15   1 44.2882 48.5491   1
 -17 -15  -1 822.419 79.3528   1
  17  15   1 773.784 78.3741   1
  16  16  -1 501.349 64.8776   1
 -16 -16   1 551.570 65.7825   1
  15  16  -1-6.34094 40.2561   1
 -15 -16   1 18.8952 40.6815   1
  14  16  -1 1418.16 103.622   1
 -14 -16   1 1431.46 102.702   1
 -13  16   1 2154.09 131.533   1
 -13 -16   1 1733.67 120.661   1
  13  16  -1 2091.52 127.137   1
 -12  16   1 2478.54 144.353   1
  12 -16  -1 2122.45 138.123   1
 -11  16   1 139.909 47.2215   1
  11  16  -1 111.701 42.4680   1
 -11 -16   1 186.328 47.8268   1
  11 -16  -1 187.001 48.9726   1
 -10  16   1 1127.33 93.6330   1
  10  16  -1 1144.18 98.2350   1
 -10 -16   1 1193.05 95.9482   1
  10 -16  -1 990.773 89.1741   1
   9 -16  -1 429.962 60.2175   1
  -9  16   1 409.774 58.6870   1
   9  16  -1 458.175 65.5465   1
  -9 -16   1 397.582 62.5051   1
  -8  16   1 1034.00 88.0798   1
   8  16  -1 1004.54 86.0610   1
  -8 -16   1 976.872 88.0078   1
   8 -16  -1 1213.45 93.8462   1
   7 -16  -1-6.69385 36.0425   1
   7  16  -1 32.0765 40.0076   1
  -7 -16   1-20.3572 40.3484   1
  -7  16   1 26.1100 41.0756   1
   6  16  -1 5193.80 252.063   1
  -6  16   1 5428.58 253.827   1
   6 -16  -1 4944.38 248.764   1
  -6 -16   1 5025.91 251.640   1
   5 -16  -1 13.2270 40.1023   1
   5  16  -1 19.1997 39.9107   1
  -5 -16   1-6.46589 39.5824   1
  -5  16   1-6.75045 42.8554   1
   4  16  -1 1755.64 116.953   1
  -4  16   1 2011.69 122.573   1
  -4 -16   1 1746.91 117.824   1
   3  16  -1 4626.77 219.015   1
  -3  16   1 4216.64 215.234   1
   3 -16  -1 4094.77 212.875   1
  -3 -16   1 3891.17 211.566   1
  -2  16   1 13.1078 36.6096   1
   2  16  -1 64.6289 41.0772   1
   2 -16  -1 91.3670 42.9062   1
  -1  16   1 4931.26 230.774   1
   1  16  -1 4160.97 222.417   1
   1 -16  -1 4589.63 228.338   1
  -1 -16   1 4606.01 228.883   1
   0  16   1 12.9913 37.0497   1
   0  16  -1-6.51880 35.1033   1
   0 -16  -1 6.62715 33.9016   1
   0 -16   1 51.9169 39.7313   1
  -1  16  -1 197.081 49.5670   1
   1  16   1 154.364 47.3287   1
   1 -16   1 202.511 49.2949   1
  -1 -16  -1 184.278 50.5724   1
  -2  16  -1 1945.16 128.417   1
   2  16   1 2054.90 129.007   1
  -2 -16  -1 2138.59 131.955   1
   2 -16   1 1896.23 124.254   1
  -3  16  -1 3228.59 175.157   1
   3  16   1 3152.92 171.744   1
   3 -16   1 3156.38 172.770   1
  -3 -16  -1 2885.53 168.591   1
  -4  16  -1 2164.16 140.843   1
   4  16   1 2516.67 145.505   1
   4 -16   1 2490.71 144.547   1
  -4 -16  -1 2311.49 141.276   1
   5 -16   1 424.300 60.9217   1
   5  16   1 455.886 62.6236   1
  -5 -16  -1 507.548 65.6368   1
  -5  16  -1 476.770 63.1750   1
  -6  16  -1 96.0173 40.6880   1
   6  16   1 31.6358 42.9419   1
   6 -16   1 33.1531 36.6172   1
  -7  16  -1 5664.31 270.554   1
   7 -16   1 5748.69 272.470   1
  -8  16  -1 788.776 79.9369   1
   8  16   1 813.157 81.1199   1
   8 -16   1 771.703 77.6411   1
  -8 -16  -1 807.558 78.3838   1
  -9 -16  -1 647.599 72.4263   1
   9  16   1 805.073 77.4676   1
 -10  16  -1 1336.98 104.374   1
  10  16   1 1519.09 107.413   1
 -10 -16  -1 1365.31 102.244   1
  10 -16   1 1323.78 105.703   1
 -11  16  -1 1180.54 97.0035   1
  11  16   1 1314.48 99.2153   1
 -11 -16  -1 1161.03 93.6655   1
  11 -16   1 1179.33 98.4120   1
 -12  16  -1 2292.59 138.448   1
  12  16   1 2217.37 138.045   1
 -12 -16  -1 2181.23 134.985   1
  12 -16   1 2262.91 139.834   1
 -13  16  -1 639.379 74.1512   1
  13  16   1 597.647 71.4088   1
  13 -16   1 666.968 75.0815   1
 -13 -16  -1 693.861 72.2052   1
 -14  16  -1 1433.75 106.892   1
 -15 -16  -1 146.366 51.7659   1
  15  16   1 82.5597 41.9081   1
 -14 -17   1 233.277 51.7644   1
  14  17  -1 297.254 58.1030   1
 -13 -17   1 936.184 83.5926   1
  13  17  -1 959.482 84.9040   1
 -12 -17   1 182.479 51.2450   1
  12  17  -1 75.5925 43.9363   1
 -11  17   1 3225.92 178.829   1
  11  17  -1 3243.65 179.224   1
 -11 -17   1 3431.91 181.484   1
  11 -17  -1 3251.85 180.553   1
 -10  17   1 189.198 50.2287   1
  10  17  -1 192.822 55.8603   1
 -10 -17   1 252.835 54.7491   1
  10 -17  -1 168.747 48.3978   1
  -9  17   1 1955.23 127.967   1
  -9 -17   1 2044.81 130.740   1
   9  17  -1 1859.45 130.864   1
   9 -17  -1 2118.26 131.430   1
   8  17  -1 634.586 71.8566   1
  -8 -17   1 673.216 76.3238   1
   7 -17  -1 1661.17 115.400   1
   7  17  -1 1622.76 115.117   1
  -7 -17   1 1737.57 122.552   1
  -7  17   1 1890.85 122.306   1
   6 -17  -1 193.873 47.3678   1
   6  17  -1 137.081 51.7973   1
  -6 -17   1 165.160 50.6177   1
  -6  17   1 115.480 46.0410   1
   5  17  -1 2535.63 146.424   1
  -5  17   1 2511.93 149.974   1
   5 -17  -1 2274.67 143.164   1
  -5 -17   1 2334.98 145.792   1
  -4  17   1 1857.39 125.001   1
   4  17  -1 2069.76 126.431   1
   4 -17  -1 1614.58 119.266   1
  -3  17   1 2483.91 147.008   1
   3 -17  -1 2351.60 145.140   1
   2  17  -1 1454.27 110.285   1
  -2  17   1 1641.40 113.383   1
   2 -17  -1 1538.94 111.356   1
  -2 -17   1 1630.31 114.494   1
   1  17  -1 1255.60 101.551   1
  -1  17   1 1365.83 105.214   1
  -1 -17   1 1543.02 109.603   1
   1 -17  -1 1215.02 99.4867   1
   0  17  -1 241.552 53.6477   1
   0  17   1 234.834 50.7218   1
   0 -17  -1 212.332 48.4564   1
   0 -17   1 257.304 51.2832   1
  -1  17  -1 1000.37 87.2724   1
   1  17   1 836.530 79.9517   1
  -1 -17  -1 992.097 84.7136   1
   1 -17   1 1049.46 88.5398   1
  -2  17  -1 483.781 66.0643   1
   2  17   1 442.349 61.0534   1
   2 -17   1 570.843 67.9682   1
  -2 -17  -1 479.204 62.6326   1
  -3  17  -1 3602.95 195.516   1
   3 -17   1 3842.22 197.171   1
   4 -17   1 79.2444 47.1956   1
  -4  17  -1 87.2588 50.5553   1
   4  17   1 92.3439 40.4692   1
  -4 -17  -1 40.0531 36.0444   1
  -5 -17  -1 3050.74 174.902   1
   5  17   1 3217.99 174.034   1
   6 -17   1 2269.34 137.132   1
   6  17   1 1850.44 125.355   1
  -6 -17  -1 2195.25 134.725   1
  -6  17  -1 1888.90 128.666   1
  -7  17  -1 1459.09 109.627   1
  -7 -17  -1 1553.36 111.413   1
   7 -17   1 1660.86 114.241   1
  -8  17  -1 1072.56 93.1078   1
   8  17   1 1152.35 100.366   1
   8 -17   1 1337.82 97.5400   1
  -8 -17  -1 1173.95 96.0254   1
  -9  17  -1 362.610 57.6909   1
   9 -17   1 377.404 59.4432   1
 -10  17  -1 1204.74 97.3974   1
  10  17   1 1123.06 96.9244   1
  10 -17   1 1451.68 101.925   1
 -10 -17  -1 1152.59 94.8088   1
 -11 -17  -1 2265.57 133.941   1
  11  17   1 1919.36 128.169   1
 -12  17  -1 1397.22 105.167   1
  12 -17   1 1378.78 102.534   1
 -13 -17  -1 1515.45 108.991   1
  13  17   1 1635.35 111.676   1
 -12 -18   1 342.593 59.8582   1
  12  18  -1 306.142 58.7896   1
 -11 -18   1 144.904 50.5802   1
  11  18  -1 164.457 51.3332   1
 -10 -18   1 858.095 78.2948   1
  10  18  -1 651.136 77.3972   1
   9 -18  -1 46.7245 43.8841   1
  -9  18   1 80.5044 47.2410   1
   9  18  -1 33.2303 38.3664   1
  -9 -18   1 64.4226 38.3585   1
   8 -18  -1 1390.55 103.556   1
   8  18  -1 1327.05 100.265   1
  -8 -18   1 1284.96 103.551   1
  -8  18   1 1532.26 109.461   1
   7 -18  -1 421.559 59.8826   1
   7  18  -1 271.150 51.8515   1
  -7 -18   1 480.336 65.6384   1
  -7  18   1 392.544 62.1148   1
  -6  18   1 2437.26 150.710   1
   6 -18  -1 2579.45 149.945   1
  -5  18   1 929.455 85.5785   1
   5 -18  -1 844.374 80.8399   1
  -5 -18   1 1034.13 86.0225   1
   4  18  -1 2005.97 125.645   1
  -4  18   1 2069.83 128.450   1
  -4 -18   1 1891.12 124.038   1
   4 -18  -1 1896.41 126.495   1
  -3  18   1 642.489 72.5011   1
   3  18  -1 554.799 65.7765   1
   3 -18  -1 604.399 70.0606   1
  -3 -18   1 507.612 66.1144   1
  -2  18   1 2280.36 138.790   1
   2  18  -1 2140.03 135.289   1
  -2 -18   1 2141.98 137.937   1
   2 -18  -1 2189.73 137.159   1
  -1  18   1 202.879 50.2418   1
   1  18  -1 109.740 40.0318   1
  -1 -18   1 157.329 46.8859   1
   1 -18  -1 239.159 50.6814   1
   0  18  -1 1997.36 130.805   1
   0  18   1 2059.79 128.762   1
   0 -18  -1 1985.84 128.523   1
   0 -18   1 1662.97 120.437   1
   1  18   1 102.248 44.1513   1
  -1  18  -1 196.032 49.2944   1
  -1 -18  -1 19.7830 37.3937   1
   1 -18   1 104.819 43.5448   1
   2  18   1 1596.11 112.062   1
  -2  18  -1 1597.63 113.288   1
  -2 -18  -1 1462.44 107.598   1
   2 -18   1 1589.02 110.828   1
  -3  18  -1 720.234 77.3743   1
   3  18   1 592.570 74.9094   1
  -3 -18  -1 741.379 78.0958   1
   3 -18   1 640.909 73.4392   1
   4  18   1 1480.88 107.902   1
  -4  18  -1 1519.12 114.455   1
  -4 -18  -1 1522.91 110.298   1
   4 -18   1 1535.32 110.026   1
   5 -18   1 453.631 67.4722   1
   5  18   1 397.847 60.2825   1
  -5 -18  -1 446.667 64.9359   1
  -5  18  -1 400.842 63.9799   1
  -6  18  -1 935.347 82.9335   1
   6 -18   1 839.767 80.7367   1
   7 -18   1 197.532 49.6662   1
  -7  18  -1 163.247 51.9434   1
   7  18   1 154.137 54.7565   1
  -7 -18  -1 209.306 55.4077   1
  -8 -18  -1 1365.76 104.216   1
   8  18   1 1502.56 109.010   1
  -9  18  -1 1113.70 92.7901   1
   9  18   1 930.254 92.1534   1
   9 -18   1 1174.66 93.4993   1
  -9 -18  -1 1138.80 91.6918   1
 -10  18  -1 1276.17 96.7847   1
 -10 -18  -1 1094.69 94.8664   1
  10 -18   1 1184.72 97.1048   1
 -11 -18  -1 721.404 73.4082   1
 -11  18  -1 729.190 75.6601   1
  11  18   1 528.742 66.9412   1
 -10 -19   1 358.239 60.1304   1
  10  19  -1 354.103 58.0088   1
   9  19  -1 247.091 57.7143   1
  -8 -19   1 302.826 56.2498   1
  -7  19   1 2406.88 146.930   1
   7 -19  -1 2199.66 141.978   1
   6 -19  -1 1469.30 111.032   1
  -6 -19   1 1611.36 112.397   1
   6  19  -1 1457.12 106.613   1
  -6  19   1 1563.92 111.297   1
   5  19  -1 1536.50 109.758   1
   5 -19  -1 1379.58 104.294   1
  -5 -19   1 1464.66 107.533   1
   4  19  -1 629.998 72.2653   1
  -4 -19   1 724.708 73.8076   1
   3  19  -1 355.117 56.7605   1
  -3 -19   1 234.292 53.0462   1
   2  19  -1 224.443 52.7809   1
  -2 -19   1 212.054 52.7279   1
   1  19  -1 441.247 61.9464   1
  -1 -19   1 496.530 68.6121   1
   0  19  -1 95.4752 44.6298   1
   0 -19   1 116.973 47.1686   1
  -1  19  -1 1324.94 104.707   1
   1  19   1 1325.61 103.184   1
   1 -19   1 1622.58 110.608   1
  -1 -19  -1 1585.34 109.207   1
  -2  19  -1 25.8072 40.9661   1
   2  19   1 12.8303 42.4818   1
  -2 -19  -1 39.1675 40.7158   1
   2 -19   1 6.46874 41.4322   1
  -3  19  -1 823.758 81.5472   1
   3  19   1 937.703 84.7276   1
   3 -19   1 716.273 76.9102   1
  -3 -19  -1 857.109 82.3484   1
   4  19   1-12.6083 45.2917   1
  -4  19  -1-6.49927 41.6208   1
   4 -19   1 6.46194 41.0235   1
  -4 -19  -1 6.75998 43.2904   1
   5  19   1 18.4214 36.8753   1
  -5  19  -1-32.8925 44.9410   1
  -5 -19  -1 33.1483 38.6243   1
   5 -19   1 6.38788 40.5547   1
   6 -19   1 246.223 54.3094   1
  -6  19  -1 235.439 53.9646   1
  -6 -19  -1 373.669 60.9054   1
   6  19   1 238.914 60.5545   1
  -7  19  -1 1507.30 109.930   1
   7 -19   1 1450.15 106.524   1
  -7 -19  -1 1251.00 100.664   1
   7  19   1 1505.14 108.732   1
  -8  19  -1 1057.87 90.5370   1
   8 -19   1 998.912 89.9008   1
  -8 -19  -1 975.829 90.5880   1
   8  19   1 1087.85 92.2568   1
  -9 -19  -1 3207.34 168.581   1
  -9  19  -1 2750.76 165.975   1
   9  19   1 3140.80 170.616   1
  -6 -20   1 1322.37 103.646   1
   6  20  -1 1298.44 96.7121   1
   5  20  -1 627.537 70.0916   1
  -5 -20   1 772.187 75.5183   1
  -4 -20   1 2601.76 152.165   1
   4 -20  -1 2652.81 155.389   1
   4  20  -1 2717.78 154.295   1
  -4  20   1 2449.71 149.934   1
  -3 -20   1 86.7408 47.8666   1
   3 -20  -1 71.0955 44.6114   1
  -3  20   1 70.0635 47.4203   1
   3  20  -1 134.197 47.9595   1
   2 -20  -1 1822.46 123.759   1
  -2 -20   1 1990.40 122.341   1
  -2  20   1 1782.19 121.472   1
   2  20  -1 1628.44 115.822   1
   1 -20  -1 1225.48 99.5191   1
  -1 -20   1 1225.56 95.7566   1
   1  20  -1 1180.61 95.0539   1
  -1  20   1 1368.10 101.482   1
   0 -20   1 687.588 72.5610   1
   0  20  -1 635.300 69.9710   1
   0  20   1 558.446 68.7793   1
   1 -20   1 12.7118 37.0309   1
   2 -20   1 6.39474 36.8789   1
  -2 -20  -1 6.40763 43.7849   1
   2  20   1 114.448 52.3948   1
  -2  20  -1-6.25804 49.6548   1
   3 -20   1 25.3717 40.2820   1
  -3 -20  -1 71.2195 45.5624   1
   3  20   1 31.1535 41.2677   1
  -3  20  -1-18.8391 43.8757   1
  -4  20  -1 1486.80 105.821   1
   4 -20   1 1416.37 100.679   1
  -4 -20  -1 1340.13 103.228   1
   4  20   1 1287.95 97.2339   1
  -5  20  -1 1388.90 108.999   1
   5 -20   1 1274.65 105.945   1
  -5 -20  -1 1403.17 105.597   1
   5  20   1 1531.21 107.188   1
   6  20   1 3730.73 196.210   1
  -6  20  -1 3750.00 194.877   1
   6 -20   1 3499.61 191.648   1
 -25   0   2 33.4568 43.9458   1
  25   0  -2-20.2290 42.0507   1
 -24   0   2 3811.95 199.522   1
  24   0  -2 3767.17 198.412   1
 -23   0   2 20.3410 44.8958   1
  23   0  -2 6.69226 40.5824   1
 -22   0   2 3146.48 172.366   1
  22   0  -2 2924.84 168.872   1
 -21   0   2 388.659 62.8730   1
  21   0  -2 448.266 63.6270   1
  20   0  -2 231.293 52.6707   1
 -20   0   2 278.015 54.3026   1
  19   0  -2 178.390 48.0629   1
 -19   0   2 102.925 40.7986   1
  17   0  -2 223.572 49.2393   1
 -17   0   2 256.989 46.6415   1
  16   0  -2 244.942 45.3619   1
 -16   0   2 257.772 45.2924   1
 -15   0   2 2486.29 134.855   1
  15   0  -2 2105.48 128.089   1
  14   0  -2 11104.7 446.578   1
 -14   0   2 10190.6 439.453   1
  13   0  -2 11373.8 464.463   1
 -13   0   2 11264.0 462.769   1
  12   0  -2 215.740 35.5397   1
 -12   0   2 107.453 31.8220   1
  11   0  -2 2075.37 109.998   1
 -11   0   2 1903.34 108.371   1
  10   0  -2 66616.0 2392.80   1
 -10   0   2 61344.6 2389.48   1
   9   0  -2 59932.7 2223.03   1
  -9   0   2 58852.1 2222.42   1
   8   0  -2 171879. 6338.84   1
  -8   0   2 170339. 6337.86   1
   7   0  -2 75592.6 2886.93   1
  -7   0   2 80126.5 2890.51   1
   6   0  -2 384338. 13985.5   1
  -6   0   2 373362. 13985.4   1
   5   0  -2 889192. 32256.1   1
  -5   0   2 858669. 32257.6   1
   4   0  -2 310780. 11598.6   1
  -4   0   2 317802. 11598.4   1
   3   0  -2 114336. 4197.68   1
  -3   0   2 113023. 4197.58   1
   0   0  -2 119538. 5040.54   1
   0   0   2 154579. 5041.03   1
  -1   0  -2 129652. 5081.39   1
   1   0   2 146560. 5083.19   1
   2   0   2 626850. 23823.0   1
  -2   0  -2 665122. 23823.3   1
   3   0   2 512862. 18812.6   1
  -3   0  -2 506624. 18812.9   1
   4   0   2 116502. 4153.48   1
  -4   0  -2 107386. 4153.81   1
   5   0   2 152701. 5758.34   1
  -5   0  -2 158285. 5759.44   1
   6   0   2 56569.6 2126.07   1
  -6   0  -2 56930.1 2125.19   1
   7   0   2 26.3470 20.3250   1
  -7   0  -2 62.5979 24.6251   1
   8   0   2 9962.99 402.736   1
  -8   0  -2 9656.65 400.176   1
   9   0   2 32718.9 1232.48   1
  -9   0  -2 31633.9 1230.74   1
  10   0   2 120.300 34.6341   1
 -10   0  -2 14.7281 25.5327   1
 -11   0  -2 668.909 62.5488   1
  11   0   2 623.037 59.9061   1
 -12   0  -2 21259.3 806.373   1
  12   0   2 19482.8 803.696   1
  13   0   2 337.088 49.1281   1
 -13   0  -2 301.663 49.5185   1
 -14   0  -2 11736.9 498.303   1
  14   0   2 12340.8 504.244   1
 -16   0  -2 5306.03 254.023   1
  16   0   2 5423.29 257.665   1
 -17   0  -2 1246.03 98.5136   1
  17   0   2 1445.62 100.824   1
 -18   0  -2 504.756 63.6803   1
  18   0   2 449.032 61.0068   1
 -19   0  -2 3755.07 198.833   1
  19   0   2 3888.16 200.361   1
 -20   0  -2 712.338 76.3272   1
  20   0   2 771.852 75.7218   1
 -22   0  -2 336.527 59.7091   1
  22   0   2 252.256 54.9074   1
 -24   0  -2 64.0142 44.4114   1
  24   0   2 13.0240 41.0026   1
 -25   0  -2 307.814 57.6173   1
  25   0   2 395.652 58.4849   1
 -26  -1   2 191.225 52.1957   1
 -25  -1   2 270.296 56.4368   1
 -25   1   2 308.911 58.3289   1
  25  -1  -2 245.505 52.1123   1
  25   1  -2 351.448 57.0796   1
 -24   1   2 134.350 48.1029   1
 -24  -1   2 95.9201 46.9814   1
  24   1  -2 81.1898 45.6958   1
  24  -1  -2 129.847 47.2139   1
 -23   1   2 3316.90 186.028   1
  23  -1  -2 3743.72 192.204   1
  23   1  -2 3199.87 183.090   1
 -22   1   2 73.4571 46.6501   1
  22  -1  -2 33.6246 38.3600   1
  22   1  -2-13.7934 39.7646   1
 -22  -1   2-6.77489 40.6903   1
 -21   1   2 211.307 50.0077   1
  21  -1  -2 323.734 53.8937   1
 -20  -1   2 957.318 84.2927   1
 -20   1   2 1009.95 85.7357   1
  20   1  -2 1069.22 87.7280   1
  20  -1  -2 837.288 79.8253   1
 -19  -1   2 3417.48 184.345   1
 -19   1   2 3442.41 182.737   1
  19   1  -2 3458.05 184.323   1
  19  -1  -2 3484.88 182.923   1
  18   1  -2 460.401 58.3291   1
 -18  -1   2 450.751 59.4216   1
 -17   1   2 2103.83 125.564   1
  17  -1  -2 1803.84 116.399   1
  17   1  -2 1972.08 124.651   1
 -17  -1   2 1938.78 120.844   1
 -16   1   2 2415.03 133.397   1
  16  -1  -2 2374.04 131.640   1
  16   1  -2 2147.05 128.266   1
  15   1  -2 155.680 39.9505   1
  15  -1  -2 151.340 38.8627   1
 -15   1   2 201.912 42.8243   1
 -15  -1   2 216.264 42.9967   1
  14  -1  -2 6676.77 303.004   1
 -14  -1   2 6933.97 300.630   1
 -13   1   2 73922.4 3065.69   1
  13  -1  -2 92011.5 3076.87   1
 -12   1   2 2651.10 135.304   1
  12  -1  -2 2590.07 136.041   1
  12   1  -2 2562.39 135.704   1
 -12  -1   2 2561.12 135.411   1
 -11   1   2 6293.64 264.437   1
  11  -1  -2 6311.88 264.947   1
  11   1  -2 5695.41 260.644   1
 -11  -1   2 6050.62 265.476   1
 -10   1   2 2758.18 141.705   1
  10  -1  -2 2875.75 141.132   1
  10   1  -2 3226.59 145.485   1
 -10  -1   2 2827.40 143.647   1
  -9   1   2 6350.84 287.883   1
   9  -1  -2 7051.86 289.212   1
   9   1  -2 7149.12 291.758   1
  -9  -1   2 7558.14 295.717   1
  -8   1   2 122617. 4383.22   1
   8  -1  -2 125018. 4382.30   1
   8   1  -2 110587. 4382.80   1
  -8  -1   2 114054. 4382.81   1
   7  -1  -2 55584.6 2016.20   1
  -7   1   2 52528.7 2015.30   1
   6  -1  -2 840.606 49.6451   1
   6   1  -2 829.922 50.7682   1
  -6   1   2 868.115 49.5747   1
  -6  -1   2 819.099 51.6411   1
   5   1  -2 22068.9 855.471   1
  -5   1   2 22613.9 852.605   1
  -5  -1   2 20622.4 854.990   1
   4  -1  -2 28240.3 1039.21   1
   4   1  -2 29703.2 1043.73   1
  -4  -1   2 29630.8 1044.01   1
   3   1  -2 112746. 4012.82   1
   3  -1  -2 117964. 4008.74   1
  -3  -1   2 104895. 4012.24   1
  -3   1   2 100518. 4007.59   1
   2   1  -2 105106. 4079.60   1
  -2  -1   2 116065. 4080.09   1
  -1  -1   2 313290. 11558.5   1
   0  -1   2 62208.7 2432.49   1
   0   1  -2 65991.5 2432.67   1
   0  -1  -2 71321.9 2431.55   1
   0   1   2 63296.6 2430.57   1
   1   1   2 133028. 4713.50   1
  -1  -1  -2 132868. 4712.58   1
  -1   1  -2 131127. 4714.06   1
   2   1   2 41198.2 1554.12   1
   2  -1   2 41318.3 1554.91   1
  -2  -1  -2 42178.3 1554.36   1
  -2   1  -2 42118.3 1554.76   1
   3   1   2 16124.6 606.463   1
   3  -1   2 15642.8 606.049   1
  -3  -1  -2 15432.6 607.399   1
  -3   1  -2 16318.4 607.107   1
   5  -1   2 1539.10 82.3523   1
  -5  -1  -2 1567.98 83.1985   1
  -5   1  -2 1723.30 85.0373   1
   6   1   2 58753.5 2282.46   1
   6  -1   2 60631.7 2282.67   1
  -6  -1  -2 62175.7 2284.51   1
  -6   1  -2 62595.8 2283.39   1
   7   1   2 107580. 4003.69   1
   7  -1   2 112714. 4003.80   1
  -7  -1  -2 105365. 4001.05   1
  -7   1  -2 104879. 4000.26   1
   8   1   2 18921.9 722.740   1
   8  -1   2 19904.3 724.839   1
  -8  -1  -2 17003.7 719.419   1
  -8   1  -2 18193.7 720.067   1
   9   1   2 1492.17 92.0245   1
   9  -1   2 1544.57 91.8818   1
  -9  -1  -2 1451.66 90.7827   1
  -9   1  -2 1319.00 87.7028   1
  10  -1   2 4797.01 208.852   1
 -10   1  -2 4028.79 201.849   1
  11   1   2 6611.06 299.509   1
  11  -1   2 7298.95 302.743   1
 -11  -1  -2 6452.92 297.617   1
 -11   1  -2 6896.30 299.765   1
  12   1   2 17918.7 702.104   1
  12  -1   2 17286.0 698.833   1
 -12  -1  -2 17445.0 699.168   1
 -12   1  -2 17628.1 702.178   1
  13   1   2 407.699 54.2690   1
  13  -1   2 319.037 47.3079   1
 -13  -1  -2 382.302 52.2777   1
 -13   1  -2 280.934 52.0194   1
  14   1   2 12767.2 526.590   1
  14  -1   2 12641.3 526.931   1
 -14  -1  -2 12257.4 524.759   1
 -14   1  -2 13257.0 529.964   1
  16   1   2 527.904 63.2500   1
  16  -1   2 621.085 66.9500   1
 -16  -1  -2 379.262 58.5961   1
 -16   1  -2 471.232 60.9909   1
  17   1   2 3254.13 175.638   1
 -17   1  -2 3212.52 171.498   1
 -17  -1  -2 2806.74 165.874   1
  18  -1   2 1995.18 124.673   1
 -18  -1  -2 1741.66 121.398   1
  19   1   2 660.633 72.6242   1
  19  -1   2 668.888 71.9427   1
 -19   1  -2 691.440 72.6469   1
  20  -1   2 1824.67 118.310   1
  20   1   2 1495.92 110.560   1
 -20  -1  -2 1919.74 123.398   1
 -20   1  -2 1591.00 113.992   1
  22   1   2 1335.91 98.5050   1
  22  -1   2 1086.37 92.1784   1
 -22   1  -2 1060.06 91.5378   1
 -22  -1  -2 1168.95 95.8705   1
  24   1   2 1969.55 126.506   1
  24  -1   2 1984.95 127.063   1
 -24   1  -2 1990.97 127.258   1
 -24  -1  -2 1817.70 124.405   1
  25  -1   2 12.7658 40.5215   1
  25   1   2-6.31109 42.1217   1
 -25  -1  -2-12.4989 42.6918   1
 -25   1  -2 6.34354 40.9722   1
  26   2  -2 415.586 62.7494   1
 -26  -2   2 434.335 66.1895   1
  25   2  -2-6.47949 40.4108   1
 -25  -2   2-34.5033 46.7855   1
 -25   2   2-6.79559 42.3818   1
  24   2  -2 524.738 68.3153   1
  24  -2  -2 627.645 71.8248   1
 -24  -2   2 481.959 68.9434   1
 -24   2   2 602.194 73.6182   1
  23   2  -2-6.99877 39.9148   1
  23  -2  -2-13.6358 40.5387   1
 -23  -2   2 13.5818 39.5624   1
 -23   2   2 20.4302 41.6890   1
  22  -2  -2 673.246 75.6683   1
  22   2  -2 755.944 79.1291   1
 -22   2   2 856.902 81.5507   1
 -22  -2   2 761.649 77.4081   1
  21   2  -2-20.1502 38.3132   1
  21  -2  -2-46.8680 40.2131   1
 -21  -2   2 6.87178 38.7691   1
 -21   2   2-19.7230 41.3757   1
  20   2  -2 2415.23 142.714   1
  20  -2  -2 2477.95 143.439   1
 -20  -2   2 2092.85 137.789   1
 -20   2   2 2403.09 142.731   1
  19   2  -2 194.069 48.1701   1
  19  -2  -2 159.153 43.6420   1
 -19  -2   2 182.155 46.4987   1
 -19   2   2 170.461 47.0327   1
  18   2  -2 5993.58 275.239   1
 -18  -2   2 5673.48 271.482   1
  17   2  -2 220.668 48.7400   1
  17  -2  -2 242.794 46.3560   1
 -17  -2   2 250.966 51.0653   1
 -17   2   2 318.167 50.6954   1
  16   2  -2 65.0837 37.9358   1
  16  -2  -2 11.2792 29.6736   1
 -16   2   2 85.0523 36.6703   1
  15   2  -2 2278.10 134.187   1
  15  -2  -2 2543.80 135.580   1
 -15  -2   2 2175.83 130.756   1
 -15   2   2 2461.94 135.361   1
  14   2  -2 14417.3 615.167   1
  14  -2  -2 15750.0 616.578   1
 -14  -2   2 15428.7 622.265   1
 -14   2   2 15941.1 618.406   1
  13   2  -2 14.9941 30.3157   1
 -13  -2   2 5.24880 28.2708   1
  13  -2  -2 37.6701 26.8651   1
  12   2  -2 42668.7 1537.38   1
  12  -2  -2 37410.8 1527.89   1
 -12  -2   2 40366.1 1537.98   1
 -12   2   2 41601.0 1534.89   1
  11   2  -2 4107.00 193.537   1
  11  -2  -2 4326.79 192.079   1
 -11  -2   2 3977.92 194.838   1
 -11   2   2 4303.46 193.054   1
  10   2  -2 33729.6 1316.24   1
  10  -2  -2 36472.0 1315.47   1
 -10  -2   2 32630.0 1316.28   1
 -10   2   2 35847.6 1316.42   1
   9   2  -2 35247.5 1375.21   1
  -9   2   2 37283.9 1371.69   1
   9  -2  -2 36858.4 1370.42   1
  -9  -2   2 35649.2 1374.64   1
   8   2  -2 3202.19 148.704   1
  -8   2   2 3106.17 143.695   1
  -8  -2   2 3425.80 149.849   1
   8  -2  -2 3092.19 143.444   1
   7   2  -2 4683.76 198.277   1
  -7   2   2 4380.29 193.437   1
  -7  -2   2 4854.93 198.142   1
   7  -2  -2 4491.66 193.762   1
  -6   2   2 9584.16 381.573   1
   6  -2  -2 9953.78 380.903   1
   5   2  -2 308.603 31.3583   1
  -5  -2   2 326.513 31.2807   1
  -5   2   2 339.979 28.7003   1
   5  -2  -2 245.762 26.2498   1
  -4  -2   2 318172. 11698.3   1
   4   2  -2 319243. 11698.8   1
  -4   2   2 322437. 11693.4   1
   4  -2  -2 308719. 11693.1   1
  -3  -2   2 5317.95 216.170   1
   3  -2  -2 5060.09 209.825   1
  -3   2   2 5675.17 210.380   1
   3   2  -2 5752.51 216.482   1
   2   2  -2 2912.99 124.085   1
  -2   2   2 2975.06 119.170   1
  -2  -2   2 3073.58 124.976   1
   2  -2  -2 3018.75 119.165   1
   1  -2  -2 81111.9 2903.83   1
  -1  -2   2 79629.3 2909.01   1
   1   2  -2 74970.9 2907.01   1
  -1   2   2 77842.8 2903.70   1
   0  -2   2 42278.1 1597.51   1
   0   2  -2 40941.2 1596.58   1
   0  -2  -2 44616.6 1595.41   1
   0   2   2 43500.1 1593.81   1
   1  -2   2 3569.03 152.339   1
  -1   2  -2 3673.14 152.767   1
  -1  -2  -2 3635.67 151.082   1
   1   2   2 3845.66 152.137   1
   2  -2   2 285408. 10186.7   1
  -2   2  -2 304900. 10186.6   1
   2   2   2 309326. 10185.7   1
  -3  -2  -2 22894.6 883.307   1
  -3   2  -2 23143.4 884.773   1
   3  -2   2 23770.2 884.152   1
   3   2   2 23529.9 884.676   1
   5   2   2 34812.5 1274.78   1
  -5  -2  -2 32130.5 1272.45   1
  -5   2  -2 34403.1 1274.50   1
   5  -2   2 33683.8 1273.71   1
  -6  -2  -2 64.5468 26.7276   1
  -6   2  -2 92.8543 26.7580   1
   6  -2   2 55.7667 24.9725   1
   6   2   2 39.1237 24.2192   1
   7   2   2 13883.0 552.832   1
   7  -2   2 14012.0 551.170   1
  -7  -2  -2 14064.0 555.024   1
  -7   2  -2 13779.9 551.294   1
   8   2   2 544.829 51.2609   1
   8  -2   2 543.213 49.6036   1
  -8  -2  -2 473.052 51.4165   1
  -8   2  -2 502.464 47.7075   1
   9   2   2 22768.9 885.807   1
   9  -2   2 23721.6 888.459   1
  -9  -2  -2 23876.1 893.008   1
  -9   2  -2 21328.7 884.917   1
  11   2   2 8494.84 366.465   1
  11  -2   2 8659.60 364.818   1
 -11  -2  -2 8526.32 364.394   1
 -11   2  -2 8493.24 363.362   1
  12   2   2 12735.4 504.422   1
  12  -2   2 12421.8 499.630   1
 -12  -2  -2 11905.2 499.722   1
 -12   2  -2 11561.4 497.315   1
  13   2   2 7041.78 336.136   1
  13  -2   2 8068.42 342.043   1
 -13  -2  -2 7690.66 339.679   1
 -13   2  -2 8332.10 341.588   1
  14   2   2 1803.89 113.839   1
  14  -2   2 1714.01 111.184   1
 -14  -2  -2 1634.02 113.072   1
 -14   2  -2 1603.72 107.817   1
  15   2   2 16789.7 660.509   1
 -15  -2  -2 15705.0 655.425   1
  16   2   2 786.434 75.7935   1
 -16  -2  -2 800.283 75.1485   1
 -16   2  -2 768.992 74.2208   1
  17   2   2 434.743 58.7048   1
 -17  -2  -2 245.055 55.5613   1
  17  -2   2 388.227 59.7986   1
  18   2   2 47.0121 47.6056   1
  18  -2   2 66.0519 35.1550   1
 -18  -2  -2 6.75082 40.9581   1
 -18   2  -2 25.9578 35.8098   1
  19  -2   2 1090.74 90.4877   1
  19   2   2 1197.34 94.7590   1
 -19   2  -2 1004.78 87.2545   1
 -19  -2  -2 1186.35 90.7218   1
  20   2   2-20.7762 38.6281   1
  20  -2   2-26.9266 40.4240   1
 -20  -2  -2 26.8604 34.8078   1
 -20   2  -2 6.67135 39.6672   1
  21   2   2 2102.22 129.367   1
 -21  -2  -2 1677.63 120.654   1
  22   2   2-32.8417 40.5908   1
  22  -2   2 13.3544 40.4921   1
 -22  -2  -2-42.0104 44.8422   1
 -22   2  -2-6.69760 41.0045   1
  23   2   2 855.590 82.8589   1
 -23  -2  -2 847.200 80.7586   1
  24  -2   2 39.3898 43.9164   1
  24   2   2 107.678 45.6027   1
 -24  -2  -2 71.4756 41.7168   1
 -24   2  -2 97.6338 47.1755   1
  25  -2   2 581.955 67.7622   1
 -25  -2  -2 506.133 67.7205   1
 -25   2  -2 403.005 63.7730   1
  26   3  -2 79.4109 45.9446   1
 -26  -3   2 46.6429 47.2680   1
  24   3  -2 69.8021 46.6226   1
  24  -3  -2 27.8182 40.9752   1
 -24  -3   2 87.2965 45.9086   1
 -24   3   2 6.87626 43.3068   1
  23  -3  -2 186.044 47.8804   1
 -23   3   2 170.731 52.0997   1
  22   3  -2 134.471 48.0904   1
  22  -3  -2 54.5963 41.5178   1
 -22  -3   2 82.3875 42.5566   1
 -22   3   2 94.6549 45.2499   1
  21   3  -2 2530.22 142.584   1
  21  -3  -2 2384.71 139.829   1
 -21  -3   2 1949.22 129.722   1
 -21   3   2 1943.67 131.575   1
  20   3  -2 766.495 74.3840   1
  20  -3  -2 832.710 78.6674   1
 -20  -3   2 668.116 72.5614   1
 -20   3   2 650.782 71.7442   1
  19   3  -2 496.537 60.7363   1
  19  -3  -2 331.989 52.7419   1
 -19  -3   2 313.294 55.4938   1
 -19   3   2 359.570 54.9135   1
  18   3  -2 128.025 42.2663   1
 -18  -3   2 109.045 42.3522   1
  17  -3  -2 6845.04 310.149   1
 -17   3   2 6895.10 309.038   1
  16   3  -2 3802.40 196.501   1
  16  -3  -2 4148.10 199.335   1
 -16  -3   2 4030.03 202.455   1
 -16   3   2 3745.64 193.789   1
  15   3  -2 11607.9 491.634   1
  15  -3  -2 11300.5 488.596   1
 -15  -3   2 12489.7 497.385   1
 -15   3   2 12038.1 489.728   1
  14   3  -2 33.2337 32.9479   1
  14  -3  -2 36.2774 27.5780   1
 -14  -3   2 52.2086 35.5244   1
 -14   3   2-10.1668 26.7116   1
  13   3  -2 8313.56 364.478   1
  13  -3  -2 8657.62 363.834   1
 -13  -3   2 8920.48 370.171   1
 -13   3   2 8468.06 360.853   1
  12  -3  -2 12052.3 481.261   1
 -12   3   2 11659.7 479.640   1
 -11   3   2 33852.7 1356.29   1
 -11  -3   2 36338.8 1363.91   1
  11   3  -2 37367.4 1364.19   1
  10   3  -2 31458.7 1164.66   1
 -10   3   2 31101.4 1159.65   1
 -10  -3   2 28189.6 1162.64   1
  10  -3  -2 30850.3 1158.49   1
   9   3  -2 845.838 60.7955   1
  -9   3   2 756.614 55.7118   1
  -9  -3   2 802.565 61.5602   1
   9  -3  -2 835.494 57.4624   1
   8   3  -2 8293.58 345.754   1
  -8   3   2 8656.36 342.597   1
   8  -3  -2 8562.83 343.117   1
  -8  -3   2 8335.43 346.380   1
  -7  -3   2 2803.91 138.633   1
   7   3  -2 3185.73 141.345   1
   6  -3  -2 32383.3 1219.52   1
  -6  -3   2 32188.6 1226.31   1
   6   3  -2 33739.0 1228.44   1
  -6   3   2 31859.8 1219.03   1
  -5   3   2 23837.8 887.982   1
   5  -3  -2 23279.0 889.175   1
  -4  -3   2 55008.1 2067.20   1
   4  -3  -2 55351.2 2061.85   1
  -4   3   2 55550.0 2061.02   1
   4   3  -2 55902.2 2066.52   1
   3  -3  -2 14898.2 641.690   1
   3   3  -2 18962.8 649.185   1
  -3   3   2 18592.9 642.006   1
  -3  -3   2 15830.4 647.765   1
  -2  -3   2 39385.4 1431.94   1
   2  -3  -2 36898.8 1425.93   1
  -2   3   2 36996.3 1425.05   1
   2   3  -2 41172.5 1432.09   1
  -1  -3   2 77002.1 2862.36   1
  -1   3   2 78518.8 2858.00   1
   1   3  -2 77867.4 2862.14   1
   1  -3  -2 75258.9 2857.59   1
   0  -3   2 97730.9 3552.09   1
   0   3   2 99593.0 3548.37   1
   0  -3  -2 104797. 3549.51   1
  -1   3  -2 213.636 28.8962   1
   1  -3   2 258.241 31.7785   1
   1   3   2 229.261 24.8198   1
  -1  -3  -2 215.218 26.6302   1
   2  -3   2 19705.0 794.365   1
  -2   3  -2 19707.2 794.361   1
  -2  -3  -2 21394.1 794.625   1
   4  -3   2 5889.42 255.608   1
  -4   3  -2 5732.73 255.222   1
   4   3   2 6315.30 255.093   1
  -4  -3  -2 6532.02 256.211   1
  -5  -3  -2 6100.18 259.317   1
   5   3   2 6128.76 259.195   1
  -5   3  -2 6285.69 258.969   1
   5  -3   2 6078.00 258.290   1
  -6  -3  -2 6758.56 289.170   1
  -6   3  -2 6864.46 288.752   1
   6  -3   2 6872.21 288.979   1
   6   3   2 6967.54 289.227   1
   7   3   2 3972.42 178.929   1
  -7  -3  -2 4045.40 180.946   1
  -7   3  -2 4002.78 180.495   1
   8   3   2 1265.81 81.9048   1
   8  -3   2 1266.66 81.0135   1
  -8   3  -2 1442.76 84.8139   1
   9   3   2 16579.8 600.771   1
   9  -3   2 14567.1 593.876   1
  -9  -3  -2 13368.5 592.767   1
  -9   3  -2 15458.9 598.493   1
  10   3   2 19266.9 831.523   1
 -10  -3  -2 24112.3 847.612   1
  11   3   2 13811.3 540.232   1
  11  -3   2 12897.3 536.139   1
 -11  -3  -2 13398.6 542.371   1
 -11   3  -2 12809.4 535.938   1
  12   3   2 18639.1 781.722   1
  12  -3   2 20684.7 785.695   1
 -12  -3  -2 19994.9 787.172   1
 -12   3  -2 19887.3 783.685   1
  13   3   2 158.290 38.0056   1
  13  -3   2 150.193 39.5333   1
 -13  -3  -2 134.299 38.4146   1
 -13   3  -2 143.107 41.4797   1
  14  -3   2 3146.01 168.682   1
 -14  -3  -2 3028.32 167.345   1
 -14   3  -2 3206.98 168.696   1
  15   3   2 3200.20 171.159   1
 -15  -3  -2 2994.17 167.423   1
  16   3   2 1905.97 124.176   1
  16  -3   2 1861.72 121.072   1
 -16  -3  -2 1977.32 124.380   1
 -16   3  -2 1738.29 118.540   1
  17   3   2 797.142 78.2369   1
  17  -3   2 1000.52 83.1413   1
 -17  -3  -2 800.638 78.3752   1
 -17   3  -2 934.065 81.6143   1
  18  -3   2-13.2437 38.5774   1
 -18   3  -2 6.57437 40.2463   1
  19   3   2 918.653 83.4250   1
 -19  -3  -2 1026.23 89.3200   1
 -19   3  -2 919.428 84.7867   1
  20   3   2 1442.83 105.628   1
  20  -3   2 1277.03 101.604   1
 -20   3  -2 1386.06 103.399   1
  21   3   2 48.4980 44.3889   1
 -21  -3  -2 26.6891 40.4811   1
  22  -3   2 2418.11 142.368   1
  22   3   2 2476.73 143.976   1
 -22  -3  -2 2336.15 140.256   1
  23   3   2 6.67327 37.6568   1
 -23  -3  -2 52.4707 43.4389   1
  24  -3   2 172.187 50.8213   1
 -24   3  -2 170.452 53.5359   1
  25   3   2 62.2512 36.7418   1
  25  -3   2 32.3521 43.6107   1
 -25   3  -2 108.645 51.3355   1
 -25  -3  -2 88.2689 46.2980   1
  25   4  -2-27.3201 43.3609   1
 -25  -4   2 33.2107 42.5364   1
  24   4  -2-6.64428 38.3034   1
 -24  -4   2-6.91546 41.5284   1
 -24   4   2 41.3411 45.6210   1
  23   4  -2-61.2616 46.1511   1
  23  -4  -2 6.96837 41.8511   1
 -23  -4   2-6.68460 41.6915   1
 -23   4   2-13.7628 40.5107   1
  22   4  -2 60.6858 45.1896   1
  22  -4  -2 173.483 52.0252   1
 -22  -4   2 126.634 43.9630   1
 -22   4   2 89.0965 43.3205   1
  21   4  -2 1026.26 87.1878   1
 -21  -4   2 767.810 81.2875   1
  20  -4  -2 1005.37 86.9220   1
 -20   4   2 950.295 86.8508   1
  19   4  -2 777.968 79.3936   1
  19  -4  -2 818.155 75.9349   1
 -19  -4   2 586.705 71.2063   1
 -19   4   2 771.706 74.5314   1
  18   4  -2 755.004 72.2569   1
  18  -4  -2 877.320 78.5833   1
 -18  -4   2 810.344 75.4845   1
  17   4  -2 745.591 72.5960   1
  17  -4  -2 865.214 78.3025   1
 -17   4   2 818.164 76.1232   1
  16  -4  -2 8458.86 364.775   1
 -16  -4   2 8506.17 368.821   1
 -16   4   2 8156.43 361.712   1
  15   4  -2 5.86199 28.7430   1
  15  -4  -2 22.4810 34.7292   1
 -15  -4   2-37.1946 35.7372   1
 -15   4   2 33.3069 29.1516   1
  14   4  -2 940.408 81.1680   1
 -14   4   2 1295.15 87.3206   1
 -14  -4   2 1052.44 84.9252   1
  14  -4  -2 1279.53 88.4008   1
  13   4  -2 36.7008 33.3969   1
 -13  -4   2 110.195 35.1288   1
 -12   4   2 9329.99 390.371   1
  12  -4  -2 9389.68 390.561   1
  12   4  -2 9529.56 394.983   1
 -12  -4   2 9165.56 393.688   1
  11   4  -2 9505.74 406.882   1
 -11   4   2 10223.8 404.626   1
 -11  -4   2 9113.67 406.099   1
  11  -4  -2 10335.8 405.846   1
 -10  -4   2 14483.5 572.127   1
  10   4  -2 14670.3 572.507   1
 -10   4   2 13853.9 565.209   1
   9  -4  -2 11967.3 478.553   1
  -9  -4   2 11840.8 482.570   1
  -9   4   2 12142.9 479.402   1
   9   4  -2 12162.1 483.774   1
   8  -4  -2 2113.20 104.327   1
  -8  -4   2 1862.66 106.437   1
  -8   4   2 2037.11 104.454   1
   8   4  -2 2021.86 108.722   1
   7  -4  -2 2620.96 121.096   1
  -7  -4   2 2560.14 126.696   1
   7   4  -2 2564.32 127.840   1
  -7   4   2 2399.00 118.960   1
  -6  -4   2 66076.4 2336.97   1
   6   4  -2 59487.8 2329.49   1
  -5  -4   2 690.044 49.7092   1
   5  -4  -2 719.748 47.4097   1
   5   4  -2 632.516 49.0921   1
  -5   4   2 713.434 46.3374   1
  -4  -4   2 8844.74 349.103   1
  -4   4   2 8627.67 341.948   1
   4   4  -2 8785.93 348.874   1
   4  -4  -2 8653.76 342.923   1
   3  -4  -2 6829.54 274.428   1
  -3   4   2 6924.34 272.559   1
   2  -4  -2 35983.4 1350.19   1
  -2   4   2 36209.6 1350.64   1
  -1   4   2 20254.6 715.705   1
   1  -4  -2 17520.2 712.906   1
   0   4   2 47372.0 1644.06   1
   0  -4  -2 40776.7 1642.79   1
   1   4   2 4293.90 179.816   1
  -1  -4  -2 4200.72 179.970   1
   2  -4   2 83485.8 3114.30   1
  -2   4  -2 83896.8 3113.80   1
   3  -4   2 21390.9 858.410   1
  -3   4  -2 21623.4 857.836   1
  -3  -4  -2 22269.2 859.033   1
   4  -4   2 60386.4 2175.65   1
  -4   4  -2 59709.6 2175.37   1
  -4  -4  -2 53959.2 2172.17   1
   4   4   2 58717.2 2174.15   1
   5  -4   2 35039.8 1367.80   1
  -5   4  -2 38297.2 1368.72   1
  -5  -4  -2 35138.4 1368.19   1
   5   4   2 36073.3 1368.40   1
   6  -4   2 5449.79 239.761   1
  -6   4  -2 5143.25 237.382   1
  -6  -4  -2 5762.09 242.242   1
   6   4   2 5640.99 240.774   1
   7  -4   2 1855.48 105.481   1
  -7   4  -2 2068.27 109.135   1
   7   4   2 2007.05 108.246   1
  -7  -4  -2 1704.60 105.934   1
  -8  -4  -2 23.4015 22.2862   1
   8  -4   2 41.1159 25.2109   1
  -8   4  -2 13.5345 25.4688   1
   8   4   2 32.5239 25.3403   1
  -9   4  -2 3208.64 163.428   1
   9  -4   2 3291.98 163.502   1
 -10   4  -2 1199.76 82.8643   1
  10  -4   2 965.181 77.9527   1
 -10  -4  -2 1144.30 84.3341   1
  10   4   2 1172.42 83.4550   1
 -11   4  -2 24476.1 895.775   1
  11  -4   2 24405.5 896.898   1
 -11  -4  -2 22740.8 898.070   1
 -12   4  -2 3081.12 158.669   1
  12  -4   2 2785.66 156.279   1
 -12  -4  -2 3013.21 160.837   1
  12   4   2 2834.98 157.340   1
 -13   4  -2 9843.78 412.315   1
  13  -4   2 9759.22 413.696   1
 -13  -4  -2 9713.53 415.048   1
  13   4   2 9296.80 410.536   1
 -14   4  -2 9825.76 417.124   1
  14  -4   2 9647.44 417.172   1
 -15   4  -2 231.291 48.4933   1
  15  -4   2 208.769 48.1894   1
 -15  -4  -2 183.427 47.2912   1
  15   4   2 203.364 51.1307   1
 -16   4  -2 115.785 45.3046   1
  16  -4   2 201.210 47.6222   1
 -16  -4  -2 182.979 49.7961   1
  16   4   2 130.714 49.1915   1
 -17   4  -2 800.870 78.2933   1
  17  -4   2 702.244 73.8458   1
 -17  -4  -2 806.680 80.5367   1
  17   4   2 700.164 76.7348   1
 -18  -4  -2 426.935 61.7381   1
  18   4   2 441.066 61.5856   1
 -19   4  -2 323.298 58.5129   1
  19  -4   2 428.188 59.5529   1
 -19  -4  -2 455.976 62.1459   1
  20  -4   2 479.983 68.5124   1
 -20   4  -2 643.156 74.9870   1
 -20  -4  -2 524.525 66.7649   1
 -21  -4  -2 1870.87 124.961   1
 -21   4  -2 1709.81 120.194   1
  21  -4   2 1773.37 120.076   1
  21   4   2 1725.68 121.327   1
 -22   4  -2-47.0011 47.2380   1
  22  -4   2 27.1808 48.1464   1
 -22  -4  -2-13.3579 45.9702   1
  22   4   2 20.3104 39.0282   1
 -23   4  -2 66.3681 46.7160   1
  23  -4   2 67.1412 38.7345   1
 -23  -4  -2 6.49132 37.8469   1
  23   4   2 33.5764 43.7652   1
 -24   4  -2 117.344 49.3553   1
  24  -4   2 217.407 53.1477   1
  24   4   2 144.308 49.3498   1
 -24  -4  -2 134.281 50.1826   1
 -25   4  -2 38.1764 43.8164   1
  26   5  -2-19.5688 44.5606   1
 -26  -5   2 6.51060 43.7973   1
  25   5  -2 303.725 57.6198   1
 -25  -5   2 242.191 58.8365   1
  24   5  -2 60.7406 43.6011   1
 -24  -5   2-6.47294 44.5624   1
  23  -5  -2 840.332 83.4209   1
 -23   5   2 1017.45 88.0035   1
  23   5  -2 830.504 81.1497   1
 -23  -5   2 1019.74 88.3894   1
  22   5  -2-13.5248 41.0462   1
  22  -5  -2 76.1887 45.1511   1
 -22  -5   2 74.3841 42.9692   1
 -22   5   2 61.5050 43.0421   1
  21   5  -2 588.944 70.6583   1
 -21  -5   2 529.250 67.9947   1
  20   5  -2 865.218 82.4250   1
  20  -5  -2 774.773 77.8517   1
 -20  -5   2 886.081 81.4727   1
 -20   5   2 778.946 77.2772   1
  19   5  -2 542.202 64.8560   1
  19  -5  -2 599.189 66.0165   1
 -19  -5   2 592.119 69.4430   1
 -19   5   2 612.106 67.3979   1
  18   5  -2 467.776 62.0420   1
  18  -5  -2 454.688 60.2628   1
 -18  -5   2 405.178 64.0692   1
 -18   5   2 443.490 58.2216   1
  17   5  -2 1913.47 131.178   1
  17  -5  -2 2262.64 133.307   1
 -17  -5   2 2186.70 135.543   1
 -17   5   2 2256.26 132.367   1
  16   5  -2 2953.37 161.909   1
  16  -5  -2 2775.06 157.401   1
 -16  -5   2 2808.63 161.116   1
 -16   5   2 3111.37 161.689   1
  15   5  -2 4850.46 238.957   1
 -15   5   2 5056.01 235.827   1
  15  -5  -2 5257.56 240.221   1
 -15  -5   2 4734.68 234.228   1
  14   5  -2 5.67789 33.4258   1
  14  -5  -2 10.9098 27.9069   1
 -14   5   2 16.1261 30.6618   1
 -14  -5   2 28.4939 32.1507   1
  13  -5  -2 14989.1 576.617   1
 -13   5   2 14112.3 572.686   1
  13   5  -2 13401.1 575.344   1
 -13  -5   2 14387.3 578.952   1
  12  -5  -2 1222.90 84.2762   1
 -12   5   2 1249.71 85.4663   1
  12   5  -2 1326.03 91.6561   1
 -12  -5   2 1313.42 90.6578   1
  11  -5  -2 29480.1 1087.50   1
 -11   5   2 28183.2 1084.96   1
  11   5  -2 28556.7 1091.63   1
 -11  -5   2 26711.1 1089.12   1
  10  -5  -2 13404.8 516.660   1
 -10   5   2 13147.4 516.329   1
 -10  -5   2 12210.1 519.986   1
  10   5  -2 12808.0 521.032   1
  -9   5   2 4162.62 193.220   1
   9   5  -2 4437.71 201.005   1
  -9  -5   2 4316.85 199.868   1
   8  -5  -2 14.5339 21.3871   1
  -8   5   2-21.4205 19.9130   1
   8   5  -2 22.7246 26.4776   1
  -8  -5   2-4.37022 23.8155   1
   7  -5  -2 1239.44 73.9671   1
  -7   5   2 1310.09 74.3374   1
  -7  -5   2 1257.48 80.9711   1
   7   5  -2 1116.09 75.5821   1
  -6  -5   2 24326.3 932.997   1
  -6   5   2 24272.6 926.343   1
   6  -5  -2 23859.4 926.458   1
   6   5  -2 24858.9 932.866   1
  -5  -5   2 120612. 4447.68   1
  -5   5   2 123998. 4440.67   1
   5   5  -2 115304. 4444.56   1
   5  -5  -2 118460. 4441.59   1
   4   5  -2 5070.91 214.938   1
  -4  -5   2 4863.93 214.238   1
   3   5  -2 15382.3 617.460   1
  -3  -5   2 16430.6 618.043   1
  -2  -5   2 10553.0 411.387   1
   2   5  -2 9995.39 407.248   1
  -1  -5   2 21329.8 815.212   1
   1   5  -2 21295.0 815.686   1
   0   5   2 16802.9 590.640   1
   0   5  -2 18008.4 595.041   1
   0  -5  -2 17475.0 591.479   1
   1  -5   2 78617.2 3027.57   1
  -1   5  -2 80246.4 3025.20   1
   1   5   2 82337.9 3023.05   1
  -1  -5  -2 83378.4 3024.00   1
  -2   5  -2 4180.23 183.831   1
   2  -5   2 3649.98 181.439   1
   2   5   2 4621.39 184.870   1
  -2  -5  -2 4096.45 181.462   1
   3   5   2 2191.20 117.068   1
  -3  -5  -2 2488.64 121.886   1
  -3   5  -2 2597.70 122.817   1
   3  -5   2 2539.74 123.442   1
   4   5   2 7251.72 296.964   1
  -4  -5  -2 7273.84 296.195   1
  -4   5  -2 6630.23 292.102   1
   4  -5   2 6951.30 293.923   1
   5   5   2 75.6023 27.0824   1
  -5  -5  -2 111.345 28.6709   1
  -5   5  -2 148.334 30.1863   1
   5  -5   2 115.755 28.7765   1
   6   5   2 25759.8 953.216   1
  -6  -5  -2 24819.0 951.462   1
  -6   5  -2 25017.6 950.361   1
   6  -5   2 23175.6 950.948   1
   7   5   2 2109.50 117.292   1
  -7  -5  -2 2101.59 116.225   1
  -7   5  -2 1987.70 113.113   1
   7  -5   2 2123.06 114.723   1
  -8   5  -2 457.235 48.7214   1
   8  -5   2 451.445 49.3790   1
  -9  -5  -2 33539.7 1256.22   1
   9   5   2 31752.5 1255.04   1
  10  -5   2 1973.29 115.283   1
  10   5   2 1830.24 113.754   1
 -10  -5  -2 1666.72 110.228   1
 -10   5  -2 2097.91 116.636   1
  11  -5   2 6711.76 292.293   1
  11   5   2 6261.71 290.811   1
 -11   5  -2 6739.19 291.320   1
 -11  -5  -2 6222.26 289.737   1
 -12  -5  -2 16439.3 648.253   1
  12  -5   2 16545.9 647.174   1
 -12   5  -2 15542.8 643.974   1
  12   5   2 15506.9 646.246   1
 -13  -5  -2 2745.63 154.675   1
  13  -5   2 2678.17 149.703   1
 -13   5  -2 2560.47 146.151   1
  13   5   2 2533.06 148.684   1
 -14  -5  -2 13.1071 39.3609   1
  14   5   2 25.5599 40.5728   1
 -15  -5  -2 8445.85 363.214   1
  15  -5   2 7957.11 357.279   1
  15   5   2 7836.50 354.276   1
 -16  -5  -2 126.210 46.1559   1
  16  -5   2 84.9020 36.1336   1
 -16   5  -2 58.1226 36.1436   1
  16   5   2 65.5910 36.7052   1
  17  -5   2-39.9200 34.9526   1
 -17   5  -2-13.1583 40.6659   1
 -18  -5  -2 107.506 47.4366   1
  18   5   2 107.386 45.3225   1
 -19  -5  -2 1289.05 105.913   1
  19  -5   2 1509.27 111.092   1
 -19   5  -2 1439.03 108.716   1
  19   5   2 1721.07 115.123   1
 -20  -5  -2 467.474 67.8351   1
  20  -5   2 382.485 63.3142   1
 -20   5  -2 525.900 67.5008   1
  20   5   2 446.833 65.6266   1
  21  -5   2 156.721 50.9343   1
 -21   5  -2 168.118 54.5465   1
  21   5   2 148.151 49.7045   1
 -22  -5  -2 326.664 57.8848   1
  22  -5   2 431.794 61.4938   1
 -22   5  -2 360.692 59.6003   1
  22   5   2 333.032 58.0750   1
 -23  -5  -2 263.031 53.3789   1
  23  -5   2 151.870 50.3322   1
 -23   5  -2 192.730 56.2029   1
  23   5   2 261.594 53.3783   1
 -24  -5  -2 313.642 57.7753   1
  24   5   2 326.000 61.6887   1
 -26  -6   2 193.412 54.1136   1
  26   6  -2 183.052 49.4241   1
 -25  -6   2 25.2278 43.7386   1
  25   6  -2 13.1517 42.1172   1
 -24  -6   2 13.1867 44.7046   1
  24   6  -2 26.4205 43.7391   1
 -23  -6   2 73.7674 42.2515   1
  23   6  -2 40.2114 42.2250   1
 -22  -6   2 352.387 60.5600   1
  22  -6  -2 219.852 53.8444   1
 -22   6   2 190.531 51.7897   1
  22   6  -2 297.403 58.7815   1
 -21  -6   2 140.047 46.1881   1
  21  -6  -2 115.617 41.5581   1
 -21   6   2 141.791 46.7563   1
  21   6  -2 159.854 49.5121   1
 -20  -6   2 517.531 68.1355   1
  20  -6  -2 435.636 60.5464   1
 -20   6   2 446.489 61.7691   1
  20   6  -2 298.396 55.0687   1
  19  -6  -2 39.4079 37.0574   1
 -19   6   2 6.53293 36.8598   1
  18  -6  -2 506.146 60.8872   1
  18   6  -2 702.159 72.3767   1
 -18   6   2 503.312 63.3642   1
 -17  -6   2 241.882 49.3611   1
  16  -6  -2 1129.61 86.0099   1
 -16  -6   2 874.068 79.6220   1
  16   6  -2 1031.17 86.4661   1
 -16   6   2 1019.56 84.5845   1
  15  -6  -2 11.4767 32.7760   1
 -15   6   2 85.5769 36.2635   1
  14   6  -2 423.257 55.2725   1
 -14   6   2 505.304 54.7753   1
 -14  -6   2 401.712 55.1038   1
  14  -6  -2 436.981 54.6561   1
  13   6  -2 796.310 72.4526   1
 -13   6   2 755.531 66.3574   1
 -13  -6   2 666.586 67.5283   1
  13  -6  -2 653.593 62.5091   1
 -12  -6   2 55.5221 32.7456   1
  12   6  -2 55.9825 31.2931   1
  11   6  -2 1418.06 93.8210   1
 -11   6   2 1250.52 89.0732   1
  11  -6  -2 1363.16 89.8776   1
 -11  -6   2 1442.02 93.7406   1
  10   6  -2 1132.23 78.8194   1
 -10   6   2 1038.43 76.1888   1
  10  -6  -2 1152.44 77.9062   1
 -10  -6   2 1050.42 77.8575   1
  -9   6   2 4614.81 206.585   1
   9  -6  -2 4472.50 206.557   1
   8   6  -2 22955.7 890.702   1
  -8   6   2 23027.5 884.573   1
  -8  -6   2 22722.6 890.240   1
   7   6  -2 1338.78 85.1381   1
   7  -6  -2 1471.64 84.7656   1
  -7  -6   2 1345.28 88.0305   1
  -7   6   2 1430.44 82.8874   1
  -6   6   2 2459.90 122.756   1
   6  -6  -2 2613.40 124.316   1
  -6  -6   2 2623.61 129.437   1
   6   6  -2 2283.30 125.981   1
   5  -6  -2 2320.81 114.791   1
   5   6  -2 2120.03 118.062   1
  -5  -6   2 2306.99 120.134   1
  -5   6   2 2387.70 114.584   1
   4  -6  -2 87.3114 25.0210   1
   4   6  -2 56.6570 22.3439   1
  -4  -6   2 41.6640 23.5100   1
  -4   6   2 58.6504 22.4395   1
  -3  -6   2 113.019 23.2699   1
   3  -6  -2 87.1500 22.0870   1
   3   6  -2 96.2254 25.5812   1
  -3   6   2 126.730 24.1184   1
   2  -6  -2 52804.5 2029.36   1
   2   6  -2 56779.5 2034.76   1
  -2  -6   2 52813.8 2032.96   1
  -2   6   2 54678.5 2029.35   1
  -1  -6   2 4006.21 187.449   1
  -1   6   2 4465.08 188.301   1
   1  -6  -2 4068.09 184.881   1
   1   6  -2 4472.20 190.590   1
   0  -6   2 2959.71 149.928   1
   0   6   2 3399.85 147.516   1
   0  -6  -2 3469.46 148.437   1
   0   6  -2 2771.40 144.826   1
   1  -6   2 2282.15 124.701   1
   1   6   2 2551.78 122.156   1
  -1  -6  -2 2513.78 121.702   1
  -1   6  -2 2312.19 119.489   1
   2  -6   2 125736. 4619.74   1
  -2  -6  -2 123827. 4615.68   1
  -2   6  -2 125422. 4616.37   1
   2   6   2 122260. 4614.79   1
  -3   6  -2 8581.97 340.130   1
   3  -6   2 9140.56 343.322   1
   3   6   2 7686.82 334.591   1
  -3  -6  -2 7480.82 335.055   1
   4  -6   2 17212.2 661.648   1
  -4   6  -2 17335.8 660.680   1
  -4  -6  -2 16244.8 659.105   1
   4   6   2 16553.1 660.468   1
   5  -6   2 4195.53 196.394   1
  -5   6  -2 4357.13 196.896   1
  -5  -6  -2 4080.08 197.693   1
   5   6   2 4407.01 197.966   1
   6  -6   2 27.3850 24.8744   1
  -6   6  -2 13.3339 23.6393   1
  -6  -6  -2-4.57124 25.2077   1
   6   6   2-4.57440 24.9301   1
   7  -6   2 3681.12 181.238   1
  -7   6  -2 3866.11 181.780   1
  -8  -6  -2 246.596 41.5466   1
   8   6   2 250.344 40.5191   1
   9  -6   2 7669.98 326.703   1
  -9   6  -2 7012.10 323.238   1
  -9  -6  -2 7648.04 329.506   1
   9   6   2 7777.41 330.301   1
  10  -6   2 5271.67 247.526   1
 -10   6  -2 5425.76 247.914   1
 -10  -6  -2 5434.57 251.497   1
  10   6   2 5535.98 253.634   1
  11  -6   2 2117.52 127.857   1
  11   6   2 2470.05 135.605   1
 -11   6  -2 2149.83 128.215   1
 -11  -6  -2 2064.12 127.316   1
  12  -6   2 688.301 65.0044   1
  12   6   2 610.892 64.6227   1
 -12  -6  -2 621.381 64.3491   1
 -12   6  -2 613.547 63.4587   1
  13   6   2 720.066 71.0051   1
 -13   6  -2 791.567 72.7210   1
 -13  -6  -2 703.485 70.0743   1
  14   6   2 1207.56 91.5547   1
 -14  -6  -2 988.441 88.3847   1
  14  -6   2 1095.32 87.5594   1
 -15   6  -2 57.1533 41.4330   1
  15   6   2 72.9678 39.5158   1
  15  -6   2 70.1612 37.2370   1
 -15  -6  -2 61.0586 41.2085   1
  16  -6   2 2694.96 152.944   1
  16   6   2 2521.77 150.069   1
 -16   6  -2 2457.97 148.477   1
 -16  -6  -2 2602.13 155.249   1
  17  -6   2 2618.48 149.916   1
  17   6   2 2425.32 148.058   1
 -17   6  -2 2722.36 150.978   1
 -17  -6  -2 2190.62 143.550   1
  18  -6   2 1980.36 128.710   1
  18   6   2 1965.58 130.278   1
 -18  -6  -2 1953.96 128.679   1
 -18   6  -2 2225.40 133.788   1
 -19   6  -2 20.1316 40.7107   1
  19   6   2 40.4236 42.4141   1
  19  -6   2 53.8953 44.9822   1
 -19  -6  -2 27.0133 41.7498   1
  20  -6   2 1221.90 98.5367   1
  20   6   2 1164.88 96.2576   1
 -20  -6  -2 1297.08 101.595   1
 -20   6  -2 1230.56 99.8460   1
 -21   6  -2 555.288 71.9455   1
  21  -6   2 719.670 74.2548   1
 -21  -6  -2 501.339 69.5085   1
  21   6   2 714.012 74.1594   1
 -22   6  -2 523.218 70.5941   1
  22  -6   2 633.615 75.1341   1
 -22  -6  -2 581.980 71.1853   1
  22   6   2 579.431 72.2533   1
 -23   6  -2 26.0010 46.0579   1
  23  -6   2-6.53171 40.3619   1
 -24   6  -2 44.5445 46.3719   1
 -24  -6  -2 44.6694 45.2464   1
  24   6   2 49.8946 42.9614   1
 -25  -7   2 146.998 53.6114   1
  25   7  -2 211.303 52.0652   1
 -24  -7   2 52.4476 40.5337   1
  24   7  -2 19.6548 43.7488   1
 -22  -7   2 994.128 86.6062   1
 -22   7   2 901.106 86.2170   1
  22  -7  -2 877.114 83.3569   1
  22   7  -2 766.623 82.9025   1
 -21   7   2 40.3382 39.6591   1
  21  -7  -2 102.000 42.8691   1
 -20  -7   2 442.131 64.8154   1
  20   7  -2 385.713 61.3204   1
 -19  -7   2 1513.57 116.578   1
  19  -7  -2 2024.82 122.716   1
 -19   7   2 1493.13 112.042   1
  19   7  -2 1850.33 120.385   1
 -18   7   2 2213.23 134.726   1
  18  -7  -2 2180.84 133.430   1
  17  -7  -2-6.31414 32.3165   1
 -17   7   2 31.1129 34.7271   1
  17   7  -2 51.7366 33.9799   1
 -17  -7   2 44.2736 36.0894   1
  16  -7  -2 505.905 58.7237   1
 -16   7   2 457.444 56.4941   1
  16   7  -2 430.102 60.3340   1
 -16  -7   2 310.488 55.5402   1
  15  -7  -2 7525.86 325.223   1
 -15   7   2 7791.51 325.068   1
  15   7  -2 6791.76 323.655   1
 -15  -7   2 6862.35 324.381   1
 -14   7   2 2179.89 127.172   1
  14  -7  -2 2094.80 126.574   1
  13  -7  -2 244.235 43.2310   1
 -13   7   2 141.196 36.2196   1
  13   7  -2 245.811 45.7596   1
 -13  -7   2 227.379 44.5502   1
  12  -7  -2 4972.40 221.656   1
 -12   7   2 4498.73 216.869   1
  12   7  -2 4458.39 221.430   1
 -12  -7   2 4517.79 220.644   1
  11   7  -2 201.332 40.8727   1
 -11  -7   2 348.234 45.9353   1
  10  -7  -2 5279.54 236.363   1
 -10   7   2 4875.62 233.276   1
  10   7  -2 5438.93 243.334   1
 -10  -7   2 5172.47 240.984   1
   9  -7  -2 14618.2 581.344   1
  -9   7   2 14929.5 581.120   1
   9   7  -2 15100.7 591.120   1
  -9  -7   2 13531.6 585.700   1
   8  -7  -2 2238.16 122.080   1
   8   7  -2 2565.92 129.392   1
  -8   7   2 2208.65 120.783   1
  -8  -7   2 2315.02 128.543   1
  -7  -7   2 614.545 62.0861   1
   7   7  -2 583.908 59.0213   1
   6  -7  -2 1285.61 78.7418   1
   6   7  -2 1194.36 80.8106   1
  -6  -7   2 1182.97 81.1727   1
  -6   7   2 1214.43 76.0017   1
   5  -7  -2 6623.56 289.358   1
   5   7  -2 6808.85 294.143   1
  -5  -7   2 6849.42 294.789   1
  -5   7   2 7210.85 290.123   1
   4  -7  -2 292.034 35.5591   1
   4   7  -2 343.212 41.0209   1
  -4  -7   2 312.061 39.1115   1
  -4   7   2 318.096 35.2839   1
   3  -7  -2 1161.11 73.9376   1
   3   7  -2 1166.87 76.7225   1
  -3  -7   2 1197.02 77.7899   1
  -3   7   2 1224.39 73.6273   1
   2  -7  -2 5453.00 234.233   1
   2   7  -2 5434.30 237.956   1
  -2  -7   2 5358.68 236.564   1
  -2   7   2 5417.08 232.499   1
  -1  -7   2 5086.49 228.874   1
  -1   7   2 5205.58 226.523   1
   1  -7  -2 5032.68 224.936   1
   1   7  -2 5508.43 230.354   1
   0  -7   2 17799.1 675.122   1
   0   7   2 17504.2 672.332   1
   0  -7  -2 17478.6 670.462   1
   0   7  -2 16059.5 669.438   1
   1  -7   2 15783.3 638.992   1
   1   7   2 16585.2 638.011   1
  -1  -7  -2 16639.1 639.656   1
  -1   7  -2 16130.9 639.073   1
   2  -7   2 76.3431 27.7356   1
   2   7   2 153.211 31.4645   1
  -2  -7  -2 150.131 32.6580   1
  -2   7  -2 98.0990 29.6851   1
   3  -7   2 5518.18 234.532   1
  -3   7  -2 4903.19 230.674   1
  -3  -7  -2 5354.08 234.785   1
   3   7   2 5157.90 234.762   1
   4  -7   2 1139.51 80.2871   1
   4   7   2 1333.94 82.6072   1
  -4  -7  -2 1440.41 87.9346   1
  -4   7  -2 1345.22 83.8692   1
   5   7   2 529.192 54.2437   1
  -5  -7  -2 441.914 50.3213   1
  -5   7  -2 530.912 51.2913   1
   5  -7   2 518.936 52.0141   1
   7   7   2 749.504 65.1075   1
  -7  -7  -2 889.441 70.9190   1
  -7   7  -2 935.386 71.4035   1
   7  -7   2 909.952 70.9890   1
   8   7   2 827.655 70.5337   1
  -8  -7  -2 884.667 72.1808   1
  -8   7  -2 978.573 72.4694   1
   8  -7   2 772.183 68.0620   1
   9   7   2 8324.49 371.770   1
  -9  -7  -2 8610.91 371.876   1
  -9   7  -2 8805.07 370.337   1
   9  -7   2 8879.18 371.478   1
  10   7   2 11662.3 503.441   1
 -10  -7  -2 12546.8 506.836   1
 -10   7  -2 11868.9 500.489   1
  10  -7   2 12588.6 504.350   1
  11   7   2 7077.60 310.997   1
  11  -7   2 6848.38 308.776   1
 -11  -7  -2 6843.31 309.356   1
 -11   7  -2 6738.78 306.778   1
 -12   7  -2 17.7364 35.1590   1
 -13  -7  -2 2345.56 145.567   1
  13   7   2 2981.92 156.779   1
  14   7   2 154.693 46.8476   1
  14  -7   2 218.242 43.8150   1
 -14   7  -2 192.338 44.5291   1
 -14  -7  -2 198.718 47.5231   1
  15  -7   2 2416.58 144.872   1
 -15   7  -2 2327.92 141.500   1
  15   7   2 2363.10 147.233   1
 -15  -7  -2 2694.14 154.417   1
  16   7   2 148.385 50.3065   1
 -16   7  -2 264.494 53.9283   1
  16  -7   2 213.216 48.2367   1
 -16  -7  -2 167.211 49.2154   1
  17   7   2 356.722 60.0659   1
 -17  -7  -2 437.521 63.7754   1
  18   7   2 45.8032 40.4609   1
  18  -7   2-19.8238 38.5265   1
 -18   7  -2 92.3731 43.7129   1
 -18  -7  -2 48.8705 43.1667   1
  19   7   2 75.9400 50.4541   1
 -19   7  -2 106.066 41.5594   1
  19  -7   2 92.9296 38.9047   1
 -19  -7  -2 193.061 50.5614   1
  20   7   2 620.713 73.2518   1
 -20  -7  -2 702.429 75.5261   1
 -20   7  -2 576.776 73.6683   1
  20  -7   2 849.690 77.2601   1
 -21  -7  -2 6.58266 37.9482   1
 -21   7  -2 6.60023 41.5329   1
  21  -7   2 6.59746 37.6267   1
  22   7   2 38.6900 38.7252   1
 -22   7  -2-19.5848 42.5235   1
  22  -7   2 13.1173 36.5852   1
  23   7   2 75.6052 38.2835   1
 -23  -7  -2 55.5285 43.7853   1
 -23   7  -2 70.7089 43.3124   1
  23  -7   2 64.9950 42.4060   1
 -25  -8   2 145.145 51.8275   1
  25   8  -2 44.1996 41.2609   1
 -23  -8   2 64.9525 47.6486   1
  23   8  -2 33.8343 45.9109   1
 -22  -8   2 301.651 61.5521   1
  22   8  -2 246.218 55.9292   1
  21   8  -2 46.7747 40.1534   1
 -21  -8   2 13.9227 41.0018   1
 -21   8   2 109.453 45.6811   1
  21  -8  -2-6.98166 38.5250   1
  20   8  -2 372.131 60.9713   1
  20  -8  -2 193.504 48.5112   1
 -20  -8   2 354.580 61.8279   1
 -20   8   2 297.886 56.0226   1
  19  -8  -2 224.866 48.8807   1
  19   8  -2 300.206 52.2927   1
 -19   8   2 253.533 53.1929   1
 -19  -8   2 254.457 54.1637   1
  18  -8  -2 1562.40 109.918   1
 -18  -8   2 1525.01 107.953   1
 -18   8   2 1367.55 104.646   1
  17   8  -2 116.171 40.9425   1
 -17   8   2 191.915 46.2528   1
  17  -8  -2 124.614 38.9529   1
 -17  -8   2 136.039 46.5124   1
  16   8  -2 265.411 55.3939   1
 -16   8   2 448.391 58.5496   1
  16  -8  -2 344.928 54.4344   1
 -16  -8   2 332.593 56.3192   1
  15   8  -2 7194.95 336.767   1
 -15   8   2 7741.26 336.074   1
  15  -8  -2 7835.11 338.655   1
 -15  -8   2 7413.69 338.092   1
  14   8  -2 2384.22 140.318   1
 -14   8   2 2366.67 135.496   1
  14  -8  -2 2258.81 135.857   1
 -14  -8   2 2282.91 139.137   1
 -13   8   2 688.083 68.5558   1
  13  -8  -2 797.734 72.7761   1
  12   8  -2 2074.15 129.148   1
 -12   8   2 2362.27 129.888   1
  12  -8  -2 2208.15 128.480   1
 -12  -8   2 2094.75 128.941   1
  11   8  -2 2021.06 119.081   1
 -11   8   2 1687.48 108.460   1
  11  -8  -2 1952.67 113.664   1
 -11  -8   2 1651.23 111.321   1
  10   8  -2 5948.95 273.366   1
 -10   8   2 6080.03 267.042   1
 -10  -8   2 5756.17 271.081   1
  10  -8  -2 5957.72 266.643   1
  -9  -8   2 5842.43 260.986   1
   9   8  -2 5376.59 256.878   1
  -8  -8   2 7404.44 293.383   1
  -8   8   2 6614.05 279.373   1
   8  -8  -2 6841.30 280.912   1
   7  -8  -2 2099.55 118.389   1
  -7  -8   2 2158.15 122.954   1
   7   8  -2 2282.08 125.373   1
   6  -8  -2 2955.02 155.483   1
   6   8  -2 3170.27 159.936   1
  -6  -8   2 3368.52 164.176   1
  -6   8   2 3310.39 156.873   1
   5  -8  -2 23804.9 942.349   1
  -5   8   2 25160.8 943.036   1
   4  -8  -2 3508.83 167.029   1
   4   8  -2 3311.44 170.260   1
  -4  -8   2 3592.90 173.826   1
  -4   8   2 3717.40 168.050   1
   3  -8  -2 386.038 44.0033   1
   3   8  -2 487.279 50.2044   1
  -3  -8   2 532.030 49.6583   1
  -3   8   2 395.548 43.0855   1
   2  -8  -2 550.932 51.0283   1
  -2  -8   2 626.886 56.5378   1
   2   8  -2 663.063 58.9421   1
  -2   8   2 645.777 53.8643   1
  -1   8   2 382.729 42.7753   1
   1  -8  -2 371.413 43.9037   1
  -1  -8   2 440.014 45.8403   1
   1   8  -2 316.559 40.3393   1
   0  -8   2 7437.03 332.469   1
   0   8   2 7980.32 334.011   1
   0  -8  -2 8050.24 333.787   1
   0   8  -2 8436.09 337.711   1
   1  -8   2 42740.1 1627.06   1
   1   8   2 41092.1 1623.01   1
  -1  -8  -2 42051.6 1625.73   1
  -1   8  -2 46229.6 1629.15   1
   2  -8   2 12484.8 508.086   1
   2   8   2 12508.3 504.125   1
  -2  -8  -2 12539.8 505.527   1
  -2   8  -2 12682.6 506.318   1
   3  -8   2 5963.38 250.998   1
  -3   8  -2 5782.75 249.718   1
  -3  -8  -2 5764.10 250.604   1
   5  -8   2 11174.7 462.896   1
  -5   8  -2 11385.7 463.534   1
   5   8   2 11251.9 463.764   1
  -5  -8  -2 11327.8 464.395   1
   6  -8   2 1123.39 83.7661   1
  -6   8  -2 1155.80 81.9515   1
  -6  -8  -2 1045.98 82.5014   1
   7  -8   2 10239.3 410.275   1
  -7   8  -2 9882.36 405.559   1
  -7  -8  -2 10072.3 407.637   1
   8  -8   2 5473.10 248.629   1
  -8   8  -2 5140.55 243.660   1
   8   8   2 5646.62 248.446   1
  -8  -8  -2 5055.83 244.703   1
   9  -8   2 4896.43 219.221   1
  -9   8  -2 4256.99 211.007   1
   9   8   2 4297.95 214.455   1
  -9  -8  -2 4185.76 213.188   1
  10  -8   2 5325.17 243.723   1
 -10   8  -2 5044.47 239.802   1
 -10  -8  -2 4984.11 241.959   1
  10   8   2 5034.52 242.488   1
 -11   8  -2 3920.06 197.136   1
 -12  -8  -2 1603.15 110.802   1
  12   8   2 1416.18 104.496   1
  13   8   2 3299.90 177.965   1
  13  -8   2 3325.49 178.255   1
 -13  -8  -2 3326.91 177.057   1
 -13   8  -2 3199.48 174.560   1
  14  -8   2 338.556 54.7353   1
 -14   8  -2 204.003 50.6089   1
  14   8   2 333.699 53.9814   1
 -14  -8  -2 304.457 49.2221   1
 -15   8  -2 2671.08 155.000   1
  15  -8   2 2732.69 156.470   1
  16   8   2 1117.71 94.2790   1
 -16  -8  -2 1267.59 100.727   1
 -16   8  -2 1131.20 92.6994   1
  16  -8   2 1276.57 97.4141   1
  17   8   2 884.417 82.5046   1
 -17  -8  -2 541.350 73.9654   1
 -17   8  -2 969.200 84.2756   1
  17  -8   2 601.013 72.1278   1
 -18   8  -2 20.1116 41.0456   1
  18  -8   2 20.3581 36.9880   1
  19   8   2 19.4990 40.9106   1
 -19  -8  -2 55.4812 47.3858   1
 -19   8  -2 6.72040 41.1513   1
  20   8   2 94.7143 47.7046   1
 -20  -8  -2 98.4405 44.9473   1
 -20   8  -2 53.6338 43.0539   1
  20  -8   2 101.780 43.1966   1
  21   8   2 463.431 61.1441   1
 -21  -8  -2 484.134 64.1717   1
 -21   8  -2 360.651 63.4734   1
  21  -8   2 357.558 58.8414   1
  22   8   2-31.9219 36.8339   1
 -22   8  -2-46.1924 47.1068   1
  22  -8   2-46.6593 44.1581   1
  23   8   2 49.6435 45.7886   1
 -23  -8  -2-37.1533 45.3934   1
  24   9  -2-32.4776 39.0093   1
 -24  -9   2 6.30574 42.4218   1
  23   9  -2 37.8530 41.7823   1
 -23  -9   2 13.2919 45.7534   1
  22   9  -2-6.48753 40.8230   1
 -22  -9   2 6.82206 45.8920   1
  21   9  -2 1253.90 97.3620   1
 -21  -9   2 1163.71 97.8435   1
 -21   9   2 1315.16 101.732   1
  20   9  -2 413.131 60.8864   1
  20  -9  -2 651.780 73.3738   1
 -20   9   2 503.001 65.5812   1
 -20  -9   2 508.126 63.6221   1
  19   9  -2 160.363 42.0857   1
  18  -9  -2 27.3311 38.9769   1
 -18   9   2 6.62430 39.7881   1
 -18  -9   2 32.5573 36.7392   1
  17   9  -2 1034.99 89.6692   1
  17  -9  -2 986.394 86.6884   1
 -17  -9   2 956.253 86.8645   1
 -17   9   2 1130.78 88.9617   1
  16   9  -2 580.959 71.0022   1
 -16  -9   2 616.817 68.6352   1
 -16   9   2 532.861 65.7209   1
  16  -9  -2 570.355 66.3337   1
 -15  -9   2 6018.51 280.162   1
  15   9  -2 5811.33 278.308   1
  14   9  -2 5589.53 268.895   1
 -14  -9   2 5594.32 268.437   1
 -14   9   2 5901.41 268.499   1
  14  -9  -2 5674.51 268.623   1
  13   9  -2 1343.21 102.883   1
 -13  -9   2 1629.16 109.199   1
 -13   9   2 1394.50 101.405   1
  13  -9  -2 1757.63 109.341   1
  12   9  -2 2905.28 162.804   1
 -12  -9   2 2921.72 163.590   1
 -12   9   2 3023.80 160.467   1
  12  -9  -2 3175.93 163.951   1
  11   9  -2 4838.24 232.115   1
 -11  -9   2 4784.10 230.801   1
 -11   9   2 4843.86 226.426   1
  11  -9  -2 4583.61 225.569   1
  10   9  -2 119.628 39.4106   1
  10  -9  -2 90.7131 33.7491   1
 -10  -9   2 95.0711 36.1898   1
 -10   9   2 73.3533 31.3386   1
   9  -9  -2 1236.50 87.7979   1
   9   9  -2 1306.62 92.5124   1
  -9  -9   2 1210.12 92.1549   1
  -9   9   2 1143.41 83.9871   1
   8  -9  -2 283.836 43.5467   1
  -8  -9   2 297.356 47.8496   1
  -8   9   2 308.652 44.7217   1
   8   9  -2 281.103 43.0333   1
  -7  -9   2 16377.5 651.934   1
   7   9  -2 16176.8 650.758   1
  -6  -9   2 6892.57 298.776   1
   6   9  -2 6613.82 295.805   1
   6  -9  -2 6757.18 293.676   1
  -5  -9   2 25181.2 982.498   1
   5   9  -2 25543.8 981.954   1
  -5   9   2 25932.2 977.551   1
   5  -9  -2 24500.8 976.554   1
  -4  -9   2 7246.85 317.170   1
   4   9  -2 7426.64 318.939   1
  -4   9   2 7330.10 313.198   1
  -3  -9   2 404.785 49.0738   1
   3   9  -2 467.162 55.5884   1
  -3   9   2 425.152 46.4878   1
   3  -9  -2 554.938 50.9331   1
   2   9  -2-10.0168 26.6357   1
  -2   9   2 4.64483 22.0943   1
   2  -9  -2-9.09722 24.1904   1
  -2  -9   2 24.6118 25.8487   1
   1  -9  -2 7838.41 331.876   1
  -1   9   2 7974.24 332.563   1
   1   9  -2 8036.10 333.206   1
  -1  -9   2 7350.75 332.747   1
   0  -9  -2 25720.1 961.764   1
   0   9   2 24307.1 960.830   1
   0   9  -2 24608.0 963.071   1
   0  -9   2 24670.6 962.508   1
  -1   9  -2 12797.1 514.980   1
   1  -9   2 12618.8 515.046   1
  -2   9  -2 608.528 58.0527   1
   2  -9   2 544.200 56.5725   1
  -3  -9  -2 943.424 73.1009   1
   3   9   2 977.437 75.2084   1
  -3   9  -2 939.100 72.7859   1
   3  -9   2 931.765 74.4260   1
  -4  -9  -2 11584.7 480.835   1
   4   9   2 11372.3 477.352   1
  -4   9  -2 12087.6 480.485   1
   4  -9   2 11613.7 480.045   1
   5  -9   2 331.130 45.3487   1
  -5   9  -2 265.942 42.5042   1
  -5  -9  -2 412.495 50.1335   1
   5   9   2 386.914 48.0195   1
   6  -9   2 31981.0 1252.10   1
  -6   9  -2 32718.8 1252.03   1
   6   9   2 33277.8 1258.32   1
  -6  -9  -2 32355.7 1255.90   1
   7  -9   2 758.362 67.3750   1
  -7   9  -2 655.249 63.7364   1
   7   9   2 654.026 68.8853   1
  -7  -9  -2 639.042 68.7786   1
   8  -9   2 417.882 53.8083   1
  -8   9  -2 387.820 52.6559   1
   8   9   2 359.998 52.9367   1
  -8  -9  -2 382.977 52.9052   1
   9  -9   2 4922.95 238.085   1
  -9   9  -2 5257.10 238.830   1
  -9  -9  -2 5127.69 239.263   1
   9   9   2 4688.01 238.111   1
 -10   9  -2 3589.72 183.077   1
  10   9   2 3472.61 184.076   1
 -10  -9  -2 3515.40 184.137   1
  11   9   2 101.999 42.7156   1
 -11  -9  -2 103.181 42.5209   1
  12  -9   2 436.272 58.1691   1
 -12   9  -2 440.639 58.3214   1
  12   9   2 416.959 60.0063   1
 -12  -9  -2 488.622 61.7317   1
  13  -9   2 98.1543 43.1554   1
 -13   9  -2 114.200 44.4901   1
  13   9   2 110.840 44.7145   1
 -13  -9  -2 104.915 40.7093   1
 -14   9  -2 3132.24 172.140   1
  14  -9   2 3068.57 172.679   1
  15   9   2 2219.70 139.334   1
 -15  -9  -2 2313.68 139.475   1
 -15   9  -2 2472.13 144.520   1
  15  -9   2 2223.12 140.198   1
  16   9   2 2335.44 140.965   1
 -16  -9  -2 2220.34 138.649   1
 -16   9  -2 2392.06 142.016   1
  16  -9   2 2118.36 138.084   1
  17   9   2-46.7172 48.6069   1
 -17  -9  -2-50.1160 46.6388   1
 -17   9  -2 6.67548 41.2563   1
  17  -9   2-6.86254 37.8482   1
  18   9   2-13.6152 40.8806   1
 -18  -9  -2 41.7544 44.1801   1
 -18   9  -2 6.70375 42.5593   1
  18  -9   2-6.87063 41.2592   1
  19   9   2 257.432 56.6339   1
 -19  -9  -2 220.344 54.3381   1
 -19   9  -2 301.486 55.5550   1
  19  -9   2 315.949 56.9082   1
  20   9   2 813.333 78.1192   1
 -20  -9  -2 731.066 78.0996   1
 -20   9  -2 813.495 80.3021   1
  20  -9   2 1004.51 86.1288   1
  21   9   2 177.598 51.8027   1
 -21  -9  -2 127.656 49.7044   1
 -21   9  -2 52.8394 46.7035   1
  21  -9   2 148.909 49.5128   1
 -22   9  -2 65.0754 47.1200   1
 -22  -9  -2 50.3995 44.6876   1
 -23 -10   2 46.3132 47.9857   1
  23  10  -2 135.913 46.5952   1
 -22 -10   2 108.114 49.4169   1
  22  10  -2 138.249 52.4218   1
 -21 -10   2 7.02566 49.0730   1
  21  10  -2-6.50854 41.6802   1
  20  10  -2 197.701 52.0375   1
 -20 -10   2 239.350 55.1030   1
 -20  10   2 231.427 54.6138   1
  19  10  -2 197.116 52.3443   1
 -19 -10   2 334.491 55.6565   1
 -19  10   2 169.307 48.5204   1
  19 -10  -2 293.798 55.9366   1
 -18 -10   2 284.837 55.5371   1
  18  10  -2 350.142 60.7114   1
 -17 -10   2 375.352 58.5274   1
 -17  10   2 475.475 61.1082   1
  17 -10  -2 538.428 63.7004   1
  16  10  -2 7576.29 334.854   1
 -16 -10   2 7019.89 331.467   1
 -16  10   2 7138.85 327.754   1
  16 -10  -2 7465.76 332.706   1
 -15  10   2 378.108 57.5068   1
  15 -10  -2 425.853 58.6118   1
  14  10  -2 1734.09 118.868   1
 -14 -10   2 1672.83 117.150   1
 -14  10   2 2047.20 121.686   1
  14 -10  -2 1708.97 115.829   1
  13  10  -2 791.895 75.5792   1
  13 -10  -2 541.944 64.3620   1
 -13  10   2 614.070 65.1192   1
 -13 -10   2 690.215 70.7260   1
  12  10  -2 19631.2 779.190   1
 -12 -10   2 19502.4 777.992   1
 -12  10   2 18856.2 771.712   1
  12 -10  -2 19815.6 775.930   1
  11 -10  -2 2244.01 133.898   1
  11  10  -2 2198.30 135.412   1
 -11 -10   2 2393.54 139.478   1
 -10  10   2 13032.8 543.665   1
  10 -10  -2 13502.8 546.360   1
  -9  10   2 247.145 42.0758   1
   9  10  -2 245.808 44.1345   1
  -9 -10   2 243.692 49.3786   1
   9 -10  -2 210.661 41.3046   1
  -8  10   2 1889.66 111.750   1
   8  10  -2 1694.02 112.129   1
  -8 -10   2 1772.69 115.990   1
   8 -10  -2 1767.56 110.405   1
  -7  10   2 394.797 47.2919   1
   7  10  -2 400.008 51.9555   1
  -7 -10   2 273.258 45.4825   1
   7 -10  -2 442.386 51.7711   1
  -6  10   2 12985.0 486.655   1
   6  10  -2 11635.1 486.631   1
  -6 -10   2 11115.5 487.279   1
   6 -10  -2 11466.3 483.941   1
  -5  10   2 6998.75 304.085   1
   5  10  -2 7035.25 309.550   1
  -5 -10   2 6968.93 310.013   1
   5 -10  -2 6933.92 304.871   1
  -4  10   2 11127.0 441.630   1
   4  10  -2 10858.8 444.182   1
  -4 -10   2 10228.6 442.092   1
   4 -10  -2 10338.0 440.524   1
  -3  10   2 12715.8 507.280   1
   3  10  -2 12432.5 511.172   1
  -3 -10   2 12162.9 509.695   1
   2  10  -2 34399.9 1225.40   1
  -2  10   2 30025.0 1216.10   1
   2 -10  -2 31673.4 1218.70   1
  -2 -10   2 31061.4 1220.55   1
  -1  10   2 834.141 67.3856   1
   1  10  -2 701.132 66.7135   1
  -1 -10   2 807.842 70.3683   1
   1 -10  -2 690.073 63.0310   1
   0  10  -2 35.6859 30.1355   1
   0  10   2 117.208 34.3931   1
   0 -10  -2 96.2294 32.5525   1
   0 -10   2 52.8417 31.2269   1
  -1  10  -2 1475.36 105.093   1
   1  10   2 1822.25 104.075   1
  -1 -10  -2 1834.55 106.728   1
   1 -10   2 1354.06 102.056   1
  -2  10  -2 19710.7 742.410   1
   2  10   2 18395.9 738.744   1
  -2 -10  -2 18252.0 740.994   1
   2 -10   2 18563.4 742.387   1
  -3  10  -2 1681.76 111.345   1
   3  10   2 1979.89 113.043   1
  -3 -10  -2 1794.20 110.647   1
   3 -10   2 1751.67 112.236   1
  -4  10  -2 17719.7 694.830   1
   4  10   2 17008.2 699.185   1
  -4 -10  -2 17430.4 698.165   1
   4 -10   2 17644.2 698.343   1
   5  10   2 20202.3 782.588   1
  -5  10  -2 19457.9 781.009   1
  -5 -10  -2 20557.1 789.434   1
   5 -10   2 18985.2 783.287   1
   6  10   2 503.335 58.9993   1
  -6 -10  -2 473.914 57.3309   1
  -6  10  -2 570.655 61.2283   1
   6 -10   2 660.257 63.2128   1
   7  10   2 13124.9 533.389   1
  -7 -10  -2 13533.6 535.365   1
   7 -10   2 13420.1 531.253   1
  -8  10  -2 638.020 65.7924   1
   8 -10   2 657.118 64.9070   1
   9 -10   2 1295.31 96.5793   1
  -9  10  -2 1476.75 101.644   1
  -9 -10  -2 1598.90 105.236   1
   9  10   2 1246.51 98.9319   1
  10 -10   2 3312.15 175.834   1
  10  10   2 3039.91 172.482   1
 -10 -10  -2 3314.95 174.638   1
  11 -10   2 5161.55 254.220   1
 -11  10  -2 5514.89 254.075   1
  11  10   2 5406.02 256.075   1
 -11 -10  -2 5106.70 252.637   1
  12 -10   2 72.1363 35.7701   1
 -12  10  -2 38.0297 37.3398   1
  12  10   2 26.5527 37.4761   1
 -12 -10  -2 33.5318 39.5045   1
 -13  10  -2 6045.96 274.681   1
  13 -10   2 5503.37 271.006   1
  14  10   2 2511.80 147.248   1
 -14 -10  -2 2249.53 142.304   1
 -14  10  -2 2267.09 139.934   1
  14 -10   2 2305.95 141.801   1
  15  10   2 2551.77 152.471   1
  15 -10   2 2437.98 152.874   1
 -15 -10  -2 2551.01 152.841   1
 -15  10  -2 2970.67 160.067   1
  16 -10   2 34.3951 37.5234   1
 -16  10  -2 52.9642 39.3994   1
 -16 -10  -2 45.6387 43.5460   1
  16  10   2 46.3708 42.0871   1
  17  10   2 942.041 82.7154   1
 -17 -10  -2 986.804 87.6029   1
 -17  10  -2 927.121 83.4693   1
  17 -10   2 723.591 76.9430   1
  18  10   2-6.61563 41.2723   1
 -18 -10  -2-28.1549 41.4473   1
 -18  10  -2-33.3650 44.1978   1
  18 -10   2-62.1281 45.7209   1
  19  10   2 113.149 46.9376   1
 -19 -10  -2 61.4716 46.7715   1
 -19  10  -2 79.9841 45.3028   1
  19 -10   2 96.3181 42.2408   1
 -20 -10  -2 33.6900 42.4191   1
  20  10   2 36.9532 42.4107   1
  21  10   2 341.231 56.8040   1
 -21 -10  -2 352.137 58.7656   1
 -21  10  -2 326.826 58.9266   1
  21 -10   2 303.509 55.1726   1
 -22 -11   2 6.71512 43.0129   1
  22  11  -2 44.8338 43.4303   1
 -21 -11   2 896.593 85.6484   1
  21  11  -2 875.796 83.2542   1
 -20 -11   2 159.641 44.9008   1
  20  11  -2 117.454 44.5376   1
 -19 -11   2 1152.01 92.3470   1
 -19  11   2 1069.21 92.0586   1
  18  11  -2 271.207 56.8452   1
 -18 -11   2 352.370 61.5927   1
 -18  11   2 453.942 61.9246   1
  18 -11  -2 466.399 64.6062   1
 -17 -11   2 718.245 76.2098   1
  17  11  -2 695.863 75.5758   1
  16  11  -2 1560.78 113.987   1
  16 -11  -2 1600.59 112.266   1
 -16 -11   2 1583.95 113.854   1
 -16  11   2 1646.57 112.786   1
  15 -11  -2 5104.70 249.287   1
  15  11  -2 5251.63 252.519   1
 -15 -11   2 5106.32 249.648   1
 -15  11   2 5192.03 249.245   1
  14  11  -2 373.153 58.5065   1
  14 -11  -2 385.721 56.7514   1
 -14  11   2 440.415 57.5994   1
 -14 -11   2 369.829 60.0346   1
 -13 -11   2 3016.55 172.600   1
  13 -11  -2 3020.22 171.073   1
 -13  11   2 3287.74 173.490   1
  13  11  -2 3435.40 177.468   1
  12  11  -2 1445.78 105.737   1
 -12 -11   2 1294.40 99.2346   1
 -11 -11   2 20874.4 816.795   1
  11 -11  -2 20113.2 809.436   1
  11  11  -2 21440.9 818.810   1
 -11  11   2 19299.9 806.442   1
 -10 -11   2 2681.57 159.159   1
  10 -11  -2 3129.46 162.966   1
  10  11  -2 3109.96 165.951   1
 -10  11   2 2828.60 157.523   1
  -9 -11   2 2256.97 131.083   1
   9  11  -2 1989.18 122.512   1
  -9  11   2 1862.51 118.632   1
   9 -11  -2 1942.41 122.457   1
  -8  11   2 564.753 60.6887   1
   8  11  -2 567.803 63.9475   1
  -8 -11   2 590.190 67.3857   1
   8 -11  -2 586.164 61.0464   1
  -7  11   2 3157.88 163.706   1
   7  11  -2 2851.56 161.280   1
  -7 -11   2 2986.19 166.169   1
   7 -11  -2 3276.89 166.299   1
  -6  11   2 243.484 43.6675   1
   6  11  -2 215.574 42.0855   1
  -6 -11   2 187.160 42.2117   1
   6 -11  -2 227.202 43.1819   1
  -5  11   2 5204.54 242.470   1
   5  11  -2 5195.02 244.905   1
  -5 -11   2 5272.84 247.176   1
   5 -11  -2 5293.20 244.522   1
  -4  11   2 9557.22 400.126   1
   4  11  -2 9643.70 404.750   1
  -4 -11   2 9442.65 405.921   1
   4 -11  -2 9394.22 401.543   1
   3  11  -2 17112.1 685.966   1
  -3 -11   2 17149.3 687.743   1
   3 -11  -2 17141.2 684.309   1
   2  11  -2 32269.0 1234.40   1
  -2  11   2 31639.5 1233.23   1
  -2 -11   2 31418.9 1232.31   1
   2 -11  -2 32577.9 1232.94   1
  -1  11   2 19058.2 772.180   1
  -1 -11   2 18349.3 771.688   1
   0  11  -2 10089.3 408.384   1
   0  11   2 9475.90 405.875   1
   0 -11  -2 9600.97 407.082   1
   0 -11   2 9348.73 407.409   1
  -1  11  -2 1763.19 106.198   1
   1  11   2 1393.77 97.3393   1
  -1 -11  -2 1468.94 101.179   1
   1 -11   2 1514.88 104.248   1
  -2  11  -2 6854.78 301.453   1
   2  11   2 6582.73 298.809   1
  -2 -11  -2 6955.18 302.103   1
   2 -11   2 6544.68 301.031   1
  -3  11  -2 952.481 76.2503   1
   3  11   2 1012.32 80.4913   1
  -3 -11  -2 854.529 74.3028   1
   3 -11   2 893.556 76.2405   1
  -4  11  -2 14936.2 613.643   1
   4  11   2 15027.7 616.658   1
  -4 -11  -2 15604.0 619.314   1
   4 -11   2 15162.4 616.211   1
   5  11   2 10397.4 460.003   1
  -5 -11  -2 12027.8 475.171   1
  -5  11  -2 11298.4 465.583   1
   5 -11   2 11018.0 467.374   1
  -6  11  -2 13130.0 546.448   1
   6 -11   2 13563.6 550.766   1
  -7 -11  -2 1619.00 114.102   1
   7  11   2 1864.59 121.957   1
   8  11   2 4989.98 244.022   1
  -8 -11  -2 5016.67 243.606   1
  -8  11  -2 4954.14 240.529   1
   8 -11   2 5232.63 245.419   1
   9  11   2 5484.65 255.862   1
   9 -11   2 5451.19 255.258   1
  -9  11  -2 5069.76 251.648   1
  -9 -11  -2 5270.03 253.744   1
  10 -11   2 392.311 56.9819   1
 -10  11  -2 471.217 60.3638   1
  10  11   2 308.156 53.8330   1
 -10 -11  -2 540.930 61.8508   1
  11 -11   2 521.572 64.4424   1
 -11  11  -2 499.200 60.3726   1
  11  11   2 602.288 70.3403   1
 -11 -11  -2 399.279 59.8586   1
 -12  11  -2 4708.02 234.390   1
  12 -11   2 4855.81 235.527   1
  13 -11   2 1147.72 97.4347   1
 -13  11  -2 1508.35 106.233   1
  13  11   2 1400.42 107.012   1
 -13 -11  -2 1287.78 101.949   1
  14 -11   2 3940.51 205.335   1
 -14  11  -2 3734.87 200.371   1
  14  11   2 4108.24 205.855   1
 -14 -11  -2 3741.86 202.323   1
  15 -11   2 109.810 47.2898   1
 -15  11  -2 105.432 45.7455   1
 -15 -11  -2-33.1549 41.0334   1
  15  11   2 79.3769 43.1411   1
  16  11   2 786.114 79.4599   1
  16 -11   2 634.138 71.6761   1
 -16 -11  -2 788.340 78.5175   1
 -16  11  -2 679.428 74.6047   1
  17 -11   2 378.962 57.2724   1
 -17  11  -2 373.958 57.5619   1
 -17 -11  -2 461.573 64.7780   1
  17  11   2 290.698 58.5874   1
  18  11   2 1508.87 106.910   1
 -18 -11  -2 1466.64 107.897   1
 -18  11  -2 1460.64 108.302   1
  18 -11   2 1413.85 108.699   1
  19  11   2 131.058 49.1420   1
 -19 -11  -2 284.405 60.6291   1
 -19  11  -2 271.697 55.5781   1
  19 -11   2 265.922 53.5843   1
  20  11   2 1333.15 98.4225   1
 -20 -11  -2 1316.46 101.044   1
 -20  11  -2 1136.28 100.265   1
  20 -11   2 1166.77 100.171   1
 -22 -12   2 124.452 51.8390   1
  22  12  -2 105.154 44.3343   1
  21  12  -2 138.571 49.8715   1
 -21 -12   2 95.3486 50.8909   1
  20  12  -2 1874.34 124.297   1
 -19 -12   2 38.7279 44.1168   1
 -18 -12   2 1206.44 96.0904   1
 -18  12   2 882.790 87.1542   1
  18  12  -2 1126.47 93.4841   1
  17 -12  -2 785.814 78.5001   1
  17  12  -2 872.495 80.3414   1
 -17 -12   2 798.787 77.7318   1
 -17  12   2 815.173 81.9842   1
 -15 -12   2 325.175 54.5771   1
  15  12  -2 371.600 57.6254   1
  15 -12  -2 345.202 61.4158   1
 -15  12   2 400.906 58.8027   1
 -14 -12   2 2026.93 128.736   1
  14 -12  -2 2091.35 129.818   1
  14  12  -2 1922.66 128.807   1
 -14  12   2 1874.96 124.788   1
 -13 -12   2 2088.86 131.651   1
  13 -12  -2 2114.01 134.162   1
  13  12  -2 2062.01 131.119   1
 -13  12   2 2167.42 132.535   1
  12 -12  -2 4469.26 228.911   1
 -12  12   2 4869.40 231.020   1
 -11 -12   2 744.580 77.6002   1
  11 -12  -2 931.070 80.3065   1
 -11  12   2 811.901 76.0020   1
  11  12  -2 815.298 81.6475   1
  10  12  -2 2235.03 137.130   1
 -10 -12   2 2178.88 136.411   1
  -9 -12   2 1581.00 108.286   1
   9  12  -2 1317.15 97.4491   1
   9 -12  -2 1446.97 102.461   1
  -9  12   2 1472.84 101.202   1
   8  12  -2 390.434 58.1476   1
   8 -12  -2 334.801 51.7562   1
  -8 -12   2 366.036 57.4680   1
  -8  12   2 357.468 52.3321   1
   7  12  -2 18772.6 737.048   1
   7 -12  -2 17750.1 731.770   1
  -7 -12   2 18747.3 738.412   1
  -7  12   2 18236.6 733.053   1
   6  12  -2 10526.4 441.280   1
   6 -12  -2 10060.5 438.896   1
  -6 -12   2 10458.6 442.912   1
  -6  12   2 10705.2 440.423   1
   5  12  -2 867.847 76.6101   1
   5 -12  -2 903.317 76.9468   1
  -5  12   2 827.572 72.9571   1
  -5 -12   2 820.439 74.6317   1
   4 -12  -2 10411.3 435.421   1
  -4  12   2 10168.6 433.204   1
   3 -12  -2 13298.6 538.533   1
  -3  12   2 12834.2 538.355   1
   2 -12  -2 16283.2 645.462   1
  -2 -12   2 15542.9 644.131   1
  -2  12   2 16372.4 647.248   1
   2  12  -2 15726.8 645.070   1
   1 -12  -2 14979.1 603.064   1
  -1 -12   2 14434.8 602.191   1
  -1  12   2 14436.2 600.652   1
   1  12  -2 15519.9 606.774   1
   0 -12   2 11046.0 474.969   1
   0 -12  -2 11877.4 477.021   1
   0  12   2 11697.6 475.173   1
   0  12  -2 10846.6 472.739   1
   1  12   2 1568.07 107.520   1
   1 -12   2 1827.46 115.090   1
  -1 -12  -2 1920.47 114.919   1
  -1  12  -2 1550.03 108.097   1
   2  12   2 1021.43 81.2556   1
   2 -12   2 1004.61 82.0949   1
  -2 -12  -2 1068.23 84.0883   1
  -2  12  -2 1086.20 85.5855   1
   3  12   2 14997.3 636.226   1
   3 -12   2 15688.8 638.024   1
  -3 -12  -2 15104.2 637.439   1
   5  12   2 323.572 50.4022   1
   5 -12   2 408.597 55.5471   1
  -5  12  -2 312.736 51.9834   1
  -5 -12  -2 365.892 54.8081   1
   6  12   2 230.581 51.1473   1
  -6 -12  -2 259.392 49.9616   1
  -6  12  -2 166.428 43.7124   1
   7  12   2 14169.6 614.309   1
  -7  12  -2 15787.7 613.567   1
  -7 -12  -2 15183.9 614.258   1
   7 -12   2 14623.1 611.846   1
   8  12   2 5340.75 258.770   1
  -8  12  -2 5529.51 256.493   1
  -8 -12  -2 5468.96 259.579   1
   8 -12   2 5171.55 255.263   1
   9  12   2 1376.66 105.840   1
  -9  12  -2 1516.89 106.426   1
  -9 -12  -2 1491.48 106.752   1
   9 -12   2 1503.32 107.175   1
  10  12   2 2218.67 141.774   1
  10 -12   2 2474.93 144.999   1
 -10  12  -2 2346.33 142.021   1
 -10 -12  -2 2606.44 147.052   1
  11 -12   2-13.2377 35.2039   1
  11  12   2 26.4020 40.4094   1
 -11 -12  -2 59.3492 39.2127   1
 -11  12  -2-6.33846 34.9541   1
 -12 -12  -2 527.262 66.9001   1
  12  12   2 531.603 65.9637   1
  13 -12   2 8193.69 384.186   1
 -13 -12  -2 8507.02 387.022   1
  13  12   2 9275.32 392.790   1
 -13  12  -2 9263.74 388.872   1
 -14  12  -2 26.3452 40.7068   1
  14 -12   2 20.1229 39.4913   1
  15 -12   2-6.75348 39.7566   1
 -15 -12  -2-19.9629 42.9837   1
 -15  12  -2-19.8529 42.7469   1
  15  12   2-19.8703 41.6827   1
  16 -12   2 673.343 72.5513   1
 -16 -12  -2 604.165 71.1508   1
 -16  12  -2 704.073 73.6313   1
  16  12   2 647.175 71.9486   1
 -17  12  -2 1301.25 98.6063   1
  17 -12   2 1287.55 100.283   1
 -17 -12  -2 1172.53 93.0439   1
  17  12   2 1321.67 97.8331   1
  18 -12   2 332.911 56.8704   1
 -18 -12  -2 326.877 59.1003   1
 -18  12  -2 476.164 65.6653   1
  18  12   2 397.878 63.3522   1
 -19  12  -2 2083.46 136.153   1
  19  12   2 2103.54 133.186   1
  19 -12   2 2257.43 138.975   1
 -19 -12  -2 2330.16 141.763   1
  20  12   2-31.4793 41.0081   1
 -20 -12  -2 19.3818 41.0156   1
  20  13  -2 61.5197 47.1832   1
  19  13  -2 1520.28 111.391   1
 -19 -13   2 1572.84 111.295   1
 -18 -13   2-13.1002 46.4153   1
  18  13  -2 52.1597 44.2071   1
 -17 -13   2 1257.07 101.518   1
  17  13  -2 1320.88 102.569   1
 -17  13   2 1249.28 100.298   1
 -16 -13   2 903.658 83.8845   1
  16 -13  -2 959.769 87.8715   1
  16  13  -2 1217.66 93.3360   1
 -16  13   2 989.406 88.6789   1
 -15 -13   2 1579.40 108.605   1
  15 -13  -2 1377.14 105.884   1
 -15  13   2 1327.89 102.208   1
  15  13  -2 1397.82 104.372   1
  14  13  -2 307.942 53.7817   1
 -14 -13   2 447.634 61.3357   1
 -13 -13   2-13.0411 39.9223   1
  13 -13  -2 60.6927 40.5016   1
  13  13  -2 13.0007 38.2680   1
 -13  13   2 19.3177 36.7299   1
 -12 -13   2 3510.53 185.427   1
  12 -13  -2 3311.19 182.691   1
  12  13  -2 3609.98 187.889   1
 -12  13   2 3252.77 179.372   1
 -11 -13   2 1278.08 98.3444   1
  11 -13  -2 1287.20 98.0106   1
  11  13  -2 1518.32 108.891   1
 -11  13   2 1221.66 95.4758   1
  10 -13  -2 57.5702 35.3136   1
 -10  13   2 37.0216 34.8479   1
  -9 -13   2 10897.7 443.314   1
   9  13  -2 9551.88 430.709   1
  -9  13   2 9831.41 430.584   1
   9 -13  -2 10444.1 436.065   1
  -8  13   2 3593.56 185.408   1
   8  13  -2 3418.64 186.103   1
  -8 -13   2 3659.66 190.233   1
   8 -13  -2 3547.72 185.203   1
  -7  13   2 4225.56 209.082   1
   7  13  -2 4051.45 208.220   1
  -7 -13   2 4194.27 211.366   1
   7 -13  -2 4145.79 208.989   1
   6  13  -2 6251.19 288.847   1
  -6 -13   2 6368.78 292.936   1
   5  13  -2 4996.12 239.782   1
  -5 -13   2 4894.99 240.288   1
   4  13  -2 2605.68 148.080   1
  -4 -13   2 2604.67 149.910   1
   3  13  -2 6189.97 285.305   1
  -3 -13   2 5982.09 282.160   1
   2  13  -2 28987.4 1106.47   1
  -2 -13   2 27675.9 1103.34   1
   1  13  -2 5813.33 271.404   1
  -1 -13   2 5685.85 269.955   1
   0  13  -2 56.0290 40.2676   1
   0 -13   2 61.1712 35.3300   1
  -1  13  -2 6835.88 300.335   1
   1  13   2 6607.13 299.433   1
   1 -13   2 6414.08 298.287   1
  -1 -13  -2 6420.80 299.375   1
  -2  13  -2 7428.06 322.631   1
   2  13   2 6996.25 319.359   1
   2 -13   2 7112.12 321.826   1
  -3  13  -2 7368.85 331.139   1
   3  13   2 7835.61 333.374   1
  -3 -13  -2 7252.64 330.546   1
   3 -13   2 7193.16 329.741   1
  -4  13  -2 13775.1 592.834   1
   4  13   2 15615.9 601.023   1
  -4 -13  -2 14544.9 597.836   1
   4 -13   2 14300.2 593.600   1
   5  13   2 794.903 75.8676   1
  -5 -13  -2 1051.57 87.6918   1
  -5  13  -2 1055.43 82.7354   1
   5 -13   2 888.236 83.3926   1
  -6 -13  -2 2409.72 145.391   1
   6  13   2 2473.55 144.093   1
   6 -13   2 2458.33 144.553   1
   7  13   2 376.617 57.7171   1
  -7 -13  -2 453.269 61.2501   1
  -7  13  -2 357.999 55.3536   1
   7 -13   2 269.593 53.4960   1
   8  13   2 17371.1 681.087   1
  -8 -13  -2 16172.0 678.731   1
  -8  13  -2 15946.8 673.399   1
   8 -13   2 17234.9 679.721   1
   9  13   2 821.251 82.4631   1
  -9 -13  -2 853.619 81.7159   1
  -9  13  -2 1088.23 87.5302   1
   9 -13   2 875.450 81.0310   1
 -10 -13  -2 512.802 62.7146   1
  10  13   2 600.275 67.8357   1
  11 -13   2 126.989 48.2062   1
  11  13   2 239.031 51.9550   1
 -11 -13  -2 217.216 49.6976   1
 -11  13  -2 181.197 46.3902   1
  12  13   2 1879.99 124.091   1
 -12 -13  -2 1653.99 120.146   1
 -12  13  -2 1746.95 118.606   1
  12 -13   2 1984.64 125.036   1
  13  13   2 892.864 84.2568   1
  13 -13   2 718.521 76.3325   1
 -13 -13  -2 659.319 75.6820   1
 -13  13  -2 732.184 76.1906   1
  14 -13   2 244.479 50.3309   1
 -14 -13  -2 288.277 58.2457   1
 -14  13  -2 286.247 56.5661   1
  14  13   2 193.849 51.7508   1
  15  13   2 158.286 48.6366   1
  15 -13   2 141.421 47.3360   1
 -15 -13  -2 132.429 47.8659   1
  16  13   2 71.0528 44.0470   1
 -16  13  -2 209.400 55.5028   1
 -16 -13  -2 129.460 48.3053   1
  16 -13   2 113.748 47.3125   1
  17  13   2 189.423 44.9092   1
 -17 -13  -2 168.515 46.2262   1
  18 -13   2 2997.25 171.639   1
  18  13   2 3368.45 174.682   1
 -18  13  -2 3011.16 173.044   1
 -18 -13  -2 2991.87 169.420   1
  19  13   2-6.17141 39.8753   1
 -19 -13  -2 70.8914 46.6301   1
  19  14  -2-18.7085 44.8106   1
 -19 -14   2-25.1389 43.2645   1
  18  14  -2 1990.60 128.932   1
 -18 -14   2 2023.86 128.695   1
  17  14  -2 131.150 46.0601   1
 -17 -14   2 132.534 48.8200   1
 -15  14   2 192.316 48.1629   1
 -15 -14   2 156.871 49.0504   1
  15  14  -2 196.211 50.8955   1
  15 -14  -2 222.409 52.0947   1
 -14  14   2-6.56933 40.2163   1
 -14 -14   2 38.6460 40.8916   1
  14 -14  -2-6.85099 39.4954   1
  14  14  -2 6.50350 41.2884   1
 -13  14   2 1366.13 101.965   1
  13 -14  -2 1296.08 101.177   1
  12  14  -2 66.3696 41.8592   1
 -12 -14   2 87.3820 44.9515   1
 -11  14   2 2331.99 142.477   1
 -11 -14   2 2417.00 146.947   1
  11  14  -2 2444.21 151.844   1
  11 -14  -2 2350.74 143.358   1
 -10  14   2 5545.09 265.421   1
 -10 -14   2 5573.20 266.877   1
  10  14  -2 5624.77 268.382   1
  10 -14  -2 5628.71 266.129   1
   9 -14  -2 19.2020 40.6423   1
  -9  14   2 57.4074 43.2501   1
   9  14  -2 6.16281 35.9119   1
  -9 -14   2 6.78083 40.7270   1
   8 -14  -2 3347.85 191.071   1
  -8  14   2 3978.14 197.496   1
   8  14  -2 3493.49 193.013   1
  -8 -14   2 4161.75 201.436   1
  -7  14   2 3849.23 205.235   1
   7 -14  -2 4414.69 212.634   1
   6 -14  -2 191.102 44.2964   1
  -6  14   2 167.122 41.1378   1
   6  14  -2 174.085 45.1117   1
  -6 -14   2 152.820 44.9215   1
   5 -14  -2 37.5926 35.8198   1
  -5  14   2 64.0016 39.6265   1
   5  14  -2 105.613 42.1913   1
  -5 -14   2 70.0905 42.9364   1
   4  14  -2 1855.40 119.428   1
  -4  14   2 1833.31 117.953   1
  -4 -14   2 1594.69 115.845   1
   4 -14  -2 1927.18 119.351   1
  -3  14   2 10829.6 438.549   1
   3  14  -2 10767.5 436.306   1
  -3 -14   2 9628.20 432.019   1
   3 -14  -2 9449.59 430.046   1
   2  14  -2 10766.1 442.864   1
  -2  14   2 10044.3 438.489   1
   2 -14  -2 10276.8 440.326   1
  -2 -14   2 10249.3 440.442   1
  -1  14   2 3061.42 164.774   1
   1  14  -2 3096.48 167.771   1
  -1 -14   2 2967.63 164.677   1
   1 -14  -2 2749.41 161.183   1
   0  14  -2 4650.68 228.925   1
   0  14   2 4756.24 227.443   1
   0 -14  -2 4288.60 224.883   1
   0 -14   2 4728.49 228.093   1
   1 -14   2 44.1018 37.1058   1
  -1  14  -2 51.3515 37.4167   1
   1  14   2 43.1903 34.0452   1
  -1 -14  -2 6.31088 31.4203   1
  -2  14  -2 841.924 76.0448   1
   2 -14   2 758.351 75.1430   1
  -2 -14  -2 772.919 74.5796   1
  -3  14  -2 13930.1 575.415   1
   3  14   2 13892.7 576.417   1
  -3 -14  -2 14158.1 578.846   1
  -4  14  -2 2500.78 147.725   1
   4 -14   2 2442.33 148.371   1
   4  14   2 2797.33 153.433   1
   5 -14   2 260.056 49.3792   1
  -5  14  -2 315.990 53.0732   1
   5  14   2 223.520 50.0437   1
  -5 -14  -2 324.157 57.4536   1
  -6  14  -2 3458.28 181.073   1
   6 -14   2 3225.18 178.106   1
   7 -14   2 2993.47 174.127   1
   7  14   2 3478.48 184.204   1
  -7  14  -2 3352.01 177.664   1
  -7 -14  -2 3316.97 180.402   1
   8 -14   2 184.033 45.4891   1
  -8  14  -2 215.779 47.9911   1
  -8 -14  -2 82.0862 42.5070   1
   9 -14   2 2947.09 165.926   1
   9  14   2 2803.41 164.178   1
  -9  14  -2 3084.68 165.896   1
  -9 -14  -2 2851.64 164.401   1
  10 -14   2 120.898 43.9491   1
  10  14   2 117.580 39.0665   1
 -10 -14  -2 97.9856 39.4518   1
 -10  14  -2 121.963 44.7083   1
 -11  14  -2 525.766 64.0342   1
  11 -14   2 386.239 58.6207   1
  12 -14   2 2029.30 131.034   1
  12  14   2 2048.71 133.111   1
 -12  14  -2 2080.10 130.925   1
 -12 -14  -2 2034.98 131.556   1
  13  14   2 1188.58 97.9740   1
 -13 -14  -2 1040.30 92.5494   1
  14 -14   2 904.984 86.8154   1
  14  14   2 1062.26 92.2513   1
 -14  14  -2 994.225 89.1271   1
 -14 -14  -2 1114.49 93.8601   1
  15  14   2 6.51255 37.5455   1
  15 -14   2-6.73429 42.7544   1
 -15 -14  -2 13.1029 36.1270   1
 -15  14  -2 32.5100 46.0708   1
 -16 -14  -2 6.38840 36.8283   1
  16  14   2 6.35727 35.8606   1
 -17 -14  -2 2406.50 143.545   1
  17  14   2 2183.66 141.887   1
 -18 -15   2 12.5399 43.8134   1
  18  15  -2 56.2214 44.8984   1
 -17 -15   2 1502.26 107.047   1
  17  15  -2 1184.58 98.2172   1
 -16 -15   2 76.6441 44.7029   1
  16  15  -2 77.7840 46.0153   1
 -15 -15   2 1058.93 88.2306   1
  15  15  -2 1037.97 87.7228   1
 -14  15   2 238.520 53.7956   1
  14  15  -2 250.813 48.1974   1
 -14 -15   2 375.792 54.4882   1
  14 -15  -2 192.199 51.3075   1
 -13  15   2 98.7029 44.4804   1
  13  15  -2 97.1782 44.8047   1
 -13 -15   2 148.881 48.5760   1
  13 -15  -2 129.526 43.8750   1
 -12  15   2 677.868 77.1071   1
  12  15  -2 826.062 79.9384   1
 -12 -15   2 769.681 78.4557   1
  12 -15  -2 680.313 72.9842   1
 -11  15   2 52.8593 41.5859   1
  11  15  -2 21.7973 40.0721   1
 -11 -15   2-6.72452 37.0885   1
  11 -15  -2 33.1058 38.1786   1
  10 -15  -2 364.165 58.2558   1
 -10  15   2 330.047 57.0125   1
  10  15  -2 226.005 55.4612   1
 -10 -15   2 212.260 51.8659   1
  -9 -15   2 2520.17 147.196   1
   9  15  -2 2100.48 135.082   1
   8 -15  -2 442.765 60.9524   1
   8  15  -2 354.620 57.8202   1
  -8  15   2 376.342 56.2355   1
   7  15  -2 927.245 84.2355   1
  -7 -15   2 994.699 87.1633   1
   7 -15  -2 928.671 83.7411   1
  -7  15   2 1030.68 86.8098   1
  -6  15   2 2084.95 130.496   1
   6  15  -2 1800.88 120.679   1
   6 -15  -2 1930.82 124.573   1
  -6 -15   2 1900.35 124.156   1
   5  15  -2 801.112 76.0949   1
  -5  15   2 765.387 75.3631   1
  -5 -15   2 758.772 75.8310   1
   5 -15  -2 656.149 71.7014   1
   4  15  -2 386.913 58.1294   1
  -4  15   2 347.249 58.6739   1
  -4 -15   2 259.277 53.8301   1
   4 -15  -2 391.820 55.2509   1
  -3  15   2 1286.58 99.5613   1
   3 -15  -2 1428.08 103.593   1
  -2  15   2 1370.19 102.886   1
   2 -15  -2 1338.59 99.9472   1
  -1  15   2 633.431 67.5827   1
   1 -15  -2 464.491 62.0408   1
   0  15   2 988.438 86.1397   1
   0 -15  -2 1115.66 89.3415   1
   1  15   2 2505.69 144.666   1
  -1 -15  -2 2329.30 142.570   1
   2  15   2 728.195 75.9260   1
  -2 -15  -2 753.360 73.5381   1
   4 -15   2 1037.57 87.0934   1
  -4  15  -2 945.548 85.0102   1
   4  15   2 1040.30 86.1436   1
  -4 -15  -2 1010.05 86.9018   1
  -5  15  -2 1722.46 118.267   1
   5  15   2 1783.18 118.195   1
  -5 -15  -2 1982.02 127.929   1
   5 -15   2 1860.04 123.328   1
  -6  15  -2 2478.24 145.124   1
   6  15   2 2444.13 144.526   1
  -6 -15  -2 2454.30 146.355   1
   6 -15   2 2121.29 138.441   1
  -7  15  -2 3580.56 193.312   1
  -7 -15  -2 3520.49 194.336   1
   7 -15   2 3482.47 191.961   1
  -8  15  -2 83.0522 44.0957   1
   8  15   2 87.2135 46.6355   1
   8 -15   2 92.4667 43.8549   1
  -8 -15  -2 96.2245 48.8105   1
  -9  15  -2-19.2212 36.5403   1
   9 -15   2 26.6029 37.9298   1
 -10  15  -2 1108.05 90.9105   1
  10  15   2 1069.21 89.8253   1
  10 -15   2 907.292 87.3192   1
 -10 -15  -2 1062.72 88.9873   1
 -11 -15  -2 195.920 50.9413   1
  11  15   2 230.983 50.5600   1
 -12  15  -2 1760.04 119.460   1
  12  15   2 1673.88 120.256   1
 -12 -15  -2 2035.87 126.579   1
  12 -15   2 1857.84 122.160   1
 -13  15  -2 470.696 62.7136   1
  13  15   2 316.350 60.8238   1
 -13 -15  -2 437.241 64.5767   1
  13 -15   2 419.029 62.7951   1
 -14  15  -2 2978.59 171.145   1
  14  15   2 3432.77 179.034   1
  14 -15   2 2957.99 174.761   1
 -14 -15  -2 3333.45 178.701   1
 -15  15  -2 520.591 68.4009   1
  15 -15   2 677.105 74.5482   1
 -16  15  -2 204.612 52.5945   1
  16  15   2 304.564 56.0246   1
 -16 -15  -2 319.189 53.3716   1
  16  16  -2 316.075 54.4563   1
 -16 -16   2 180.580 52.1092   1
  14  16  -2 543.096 70.7064   1
 -14 -16   2 825.311 75.5949   1
 -13  16   2 194.736 54.0849   1
 -13 -16   2 248.651 49.1176   1
  13  16  -2 159.527 44.5497   1
 -12  16   2 2274.03 143.381   1
  12  16  -2 2315.08 143.139   1
 -12 -16   2 2332.60 143.112   1
  12 -16  -2 2302.98 141.423   1
 -11  16   2-6.65610 41.5133   1
  11  16  -2 104.629 54.0795   1
 -11 -16   2 6.71087 43.3497   1
  11 -16  -2-20.3032 39.4327   1
 -10  16   2 1125.66 94.7655   1
 -10 -16   2 1055.34 91.5595   1
  10 -16  -2 1220.88 97.1279   1
  -9  16   2 2035.74 132.454   1
  -9 -16   2 2286.03 135.216   1
   9 -16  -2 1964.15 131.846   1
   9  16  -2 1860.96 125.504   1
   8 -16  -2 2404.05 146.771   1
  -8  16   2 2317.84 143.347   1
   7 -16  -2 518.453 66.4404   1
  -7 -16   2 699.863 73.5609   1
   7  16  -2 667.663 70.8900   1
  -7  16   2 711.510 75.7249   1
  -6 -16   2 1025.43 86.6438   1
   6 -16  -2 1090.70 88.5594   1
   6  16  -2 862.109 82.9540   1
  -6  16   2 1162.25 93.2510   1
  -5 -16   2 1775.70 120.509   1
   5 -16  -2 1715.40 117.756   1
  -5  16   2 1904.77 125.900   1
   5  16  -2 1764.45 120.254   1
   4 -16  -2 26.3891 41.5364   1
  -4 -16   2 6.51433 36.3612   1
  -4  16   2 79.6325 44.3119   1
   4  16  -2 44.5692 33.0321   1
  -3 -16   2-6.57277 38.6912   1
   3 -16  -2 6.55088 37.3634   1
  -3  16   2-13.1589 39.1235   1
   3  16  -2 57.9212 36.7065   1
   2 -16  -2 106.148 44.3892   1
  -2 -16   2 46.2012 40.9037   1
   2  16  -2 64.4916 44.4992   1
  -2  16   2 124.201 44.7655   1
   1 -16  -2 1176.55 95.1664   1
  -1 -16   2 965.300 87.0083   1
  -1  16   2 1146.62 94.1526   1
   0 -16  -2 171.074 47.7406   1
   0  16   2 174.205 51.0425   1
   0  16  -2 196.613 47.5558   1
   1 -16   2 266.554 50.5318   1
   1  16   2 102.237 43.1488   1
  -1 -16  -2 171.448 49.4084   1
  -2  16  -2 347.375 60.7995   1
   2 -16   2 353.414 58.0764   1
   2  16   2 400.201 56.5415   1
  -2 -16  -2 286.874 49.4656   1
   3  16   2 2425.51 144.966   1
   3 -16   2 2385.25 142.921   1
  -3 -16  -2 2325.83 143.345   1
   4 -16   2 1651.16 113.558   1
  -4  16  -2 1457.28 108.542   1
  -4 -16  -2 1684.83 114.719   1
   4  16   2 1431.79 108.883   1
  -5  16  -2 3231.79 184.313   1
   5  16   2 3716.41 191.679   1
  -5 -16  -2 3581.84 193.886   1
   5 -16   2 3770.11 192.458   1
  -6  16  -2 1367.62 101.469   1
   6  16   2 1204.63 99.9300   1
   6 -16   2 1280.13 100.465   1
  -6 -16  -2 1476.87 108.317   1
  -7  16  -2-19.6206 41.1555   1
   7 -16   2 32.8109 39.0192   1
  -8 -16  -2 82.2752 44.7929   1
   8  16   2 107.069 46.5314   1
  -9  16  -2 45.1236 44.0634   1
   9  16   2 26.5948 37.5357   1
   9 -16   2 59.2245 41.8048   1
 -10  16  -2-38.4501 38.8583   1
  10  16   2 6.45954 41.3667   1
  10 -16   2-6.62187 36.9354   1
 -10 -16  -2 58.1380 39.1701   1
 -11  16  -2 2551.82 147.492   1
  11 -16   2 2249.76 143.564   1
 -12  16  -2 83.3619 45.8267   1
  12  16   2 51.6905 43.5425   1
 -12 -16  -2 58.3567 45.0355   1
  12 -16   2 86.1212 43.9391   1
 -13  16  -2 711.522 76.4489   1
  13  16   2 588.226 70.8892   1
  13 -16   2 487.185 70.5421   1
 -14  16  -2 113.535 50.5318   1
  14  16   2 186.314 50.0245   1
  14 -16   2 58.9964 44.3421   1
 -14 -16  -2 135.200 42.8809   1
  15  16   2 541.677 74.4491   1
 -15 -16  -2 762.966 76.3918   1
  15  17  -2 6.12683 37.1552   1
 -15 -17   2 24.3951 35.1624   1
  14  17  -2 289.283 60.6328   1
 -14 -17   2 469.089 62.6136   1
  12  17  -2 96.4921 47.6162   1
 -12 -17   2 108.949 47.1323   1
 -11  17   2 1461.20 113.157   1
 -11 -17   2 1842.08 120.004   1
  11  17  -2 1797.72 122.093   1
 -10  17   2 483.803 66.6016   1
  10 -17  -2 688.439 71.8210   1
  -9 -17   2 1589.75 111.305   1
   9  17  -2 1513.54 107.795   1
   8 -17  -2 26.9574 37.6045   1
   8  17  -2 43.4722 36.9402   1
  -8 -17   2 20.6921 40.1957   1
  -8  17   2 13.7225 43.9510   1
   7 -17  -2 94.4363 40.4708   1
   7  17  -2 168.350 46.1955   1
  -7 -17   2 125.264 46.6967   1
  -7  17   2 204.636 51.2668   1
   6  17  -2 89.9959 38.8281   1
  -6  17   2 197.122 48.3426   1
   6 -17  -2 113.208 46.0256   1
  -6 -17   2 78.5501 40.2891   1
  -5  17   2 181.575 49.9982   1
   5  17  -2 190.284 45.9795   1
  -5 -17   2 109.639 43.8153   1
   5 -17  -2 193.887 49.0710   1
  -4  17   2 319.861 57.5450   1
   4  17  -2 323.936 56.5275   1
  -4 -17   2 359.038 57.4915   1
   4 -17  -2 424.551 57.8384   1
  -3  17   2 749.265 77.5135   1
   3 -17  -2 803.872 79.8100   1
  -2  17   2 1954.42 126.277   1
   2 -17  -2 1894.42 125.568   1
  -1  17   2 32.6392 41.1112   1
   1 -17  -2 60.0044 45.5765   1
   0  17  -2 1868.94 121.936   1
   0  17   2 1766.12 121.125   1
   0 -17  -2 1815.99 122.788   1
   0 -17   2 1685.35 117.036   1
   1  17   2 464.101 61.6873   1
  -1  17  -2 467.331 63.8632   1
   1 -17   2 490.951 64.4836   1
  -1 -17  -2 395.944 60.3010   1
   2  17   2 539.770 67.7976   1
  -2 -17  -2 599.353 70.3945   1
   4 -17   2 301.519 57.0406   1
   4  17   2 333.979 55.4337   1
  -4 -17  -2 480.164 65.5304   1
  -4  17  -2 367.452 58.6176   1
   5 -17   2 628.721 71.8142   1
  -5  17  -2 363.771 63.2312   1
   5  17   2 569.366 67.2764   1
  -5 -17  -2 572.807 68.0399   1
  -6  17  -2 2222.94 136.811   1
   6  17   2 2274.11 141.430   1
  -6 -17  -2 2252.38 139.147   1
   6 -17   2 2278.49 140.523   1
  -7  17  -2-6.38051 42.5853   1
   7  17   2 7.30303 44.7069   1
  -7 -17  -2 6.75687 41.3635   1
   7 -17   2 6.61440 37.7227   1
  -8  17  -2-19.2958 44.5993   1
   8  17   2 19.8583 44.8754   1
  -8 -17  -2 6.70160 40.6361   1
   8 -17   2-6.57676 43.1925   1
  -9  17  -2 819.134 82.0617   1
   9  17   2 709.565 81.4260   1
  -9 -17  -2 684.604 74.9951   1
   9 -17   2 834.488 80.7920   1
 -10 -17  -2 559.047 69.0087   1
 -11  17  -2 370.540 59.4429   1
  11  17   2 357.883 57.2351   1
 -11 -17  -2 227.568 50.2965   1
  11 -17   2 284.046 53.2832   1
 -12  17  -2-31.4676 41.6772   1
  12  17   2-25.3507 43.9527   1
  12 -17   2-6.47278 39.6320   1
 -13 -17  -2 200.998 52.3836   1
  13  17   2 138.466 50.0292   1
 -12 -18   2 608.221 70.0502   1
  12  18  -2 609.185 69.2695   1
 -11 -18   2 287.513 58.5846   1
  11  18  -2 203.058 56.9324   1
  10  18  -2 100.018 50.5060   1
 -10 -18   2 223.935 56.7438   1
   9  18  -2 1249.01 97.0676   1
  -9 -18   2 1100.91 92.4372   1
  -9  18   2 1129.25 97.1759   1
   8 -18  -2 13.5111 38.9444   1
   8  18  -2 6.03862 34.8115   1
  -8 -18   2-6.64424 36.6365   1
  -8  18   2-34.0973 47.9769   1
  -7  18   2 109.481 47.8993   1
   7  18  -2 56.9194 38.1104   1
   7 -18  -2 73.0711 45.1456   1
  -7 -18   2 111.760 43.9918   1
  -6  18   2 47.0721 40.8358   1
   6 -18  -2 73.8586 44.5119   1
  -5  18   2 742.230 77.6844   1
   5  18  -2 825.902 82.2343   1
  -5 -18   2 917.176 82.9607   1
   5 -18  -2 851.883 79.5716   1
   4  18  -2-18.7963 43.4455   1
  -4  18   2 6.65228 41.4851   1
   4 -18  -2 33.6023 38.7426   1
  -3  18   2 364.260 59.5250   1
  -3 -18   2 420.632 58.2493   1
   3 -18  -2 433.196 63.3630   1
   2  18  -2 109.058 47.7934   1
  -2  18   2 65.9269 47.5173   1
  -2 -18   2 110.745 47.2752   1
   2 -18  -2 127.140 47.8962   1
   1  18  -2 83.7870 43.0551   1
  -1  18   2 32.4178 42.2692   1
  -1 -18   2 72.4801 46.7216   1
   1 -18  -2 13.2958 38.7720   1
   0  18   2 38.6298 43.3106   1
   0  18  -2 12.9862 39.7489   1
   0 -18  -2-33.2186 42.9112   1
   0 -18   2-6.51045 35.8987   1
  -1  18  -2 855.396 79.7661   1
   1  18   2 719.848 75.6084   1
  -1 -18  -2 851.163 79.3421   1
   1 -18   2 779.787 78.4490   1
  -2  18  -2 569.698 68.3168   1
   2  18   2 610.264 70.4560   1
   2 -18   2 560.010 70.5699   1
  -2 -18  -2 568.607 67.5735   1
   3  18   2 497.487 66.8570   1
   3 -18   2 311.499 56.3585   1
  -3 -18  -2 390.442 62.0406   1
  -3  18  -2 442.503 68.3342   1
   4 -18   2 78.3577 45.2955   1
  -4  18  -2 19.8462 45.2094   1
   4  18   2 24.6825 37.4377   1
  -4 -18  -2 20.7838 38.6628   1
   5 -18   2 4397.76 215.583   1
   5  18   2 4005.95 212.058   1
  -5 -18  -2 4165.68 215.600   1
  -5  18  -2 4165.46 214.903   1
  -6  18  -2 155.566 50.0982   1
   6  18   2 128.475 54.6446   1
  -6 -18  -2 258.056 55.4788   1
  -7  18  -2 114.473 46.8834   1
   7  18   2 146.133 47.7959   1
  -7 -18  -2 113.791 41.6578   1
   7 -18   2 170.041 48.5115   1
  -8  18  -2 12.5555 44.7922   1
   8  18   2 26.0996 43.8931   1
  -8 -18  -2-6.49849 38.2511   1
   8 -18   2-19.5365 40.2398   1
  -9  18  -2 752.000 77.2262   1
   9  18   2 662.492 74.0493   1
  -9 -18  -2 606.722 71.9756   1
   9 -18   2 577.837 71.6744   1
 -10  18  -2 37.7327 42.6437   1
 -10 -18  -2 18.5572 37.1569   1
  10  18   2 62.2067 46.5014   1
  10 -18   2-25.7144 45.5580   1
 -11 -18  -2-43.1564 43.3829   1
  11 -18   2-6.34409 41.6739   1
 -10 -19   2 49.8185 44.7660   1
  10  19  -2 33.0093 44.4371   1
   9  19  -2 81.2986 50.2754   1
  -9 -19   2 99.8121 47.6185   1
   8  19  -2 24.0275 40.0914   1
  -8 -19   2-25.6088 41.3510   1
   6  19  -2 332.367 60.2864   1
  -6 -19   2 351.235 56.9568   1
  -5 -19   2 705.460 74.7575   1
  -4  19   2 65.8068 48.2849   1
   4  19  -2 68.1504 42.6933   1
  -4 -19   2 69.0169 46.9391   1
   4 -19  -2 20.1745 40.4363   1
   3  19  -2 105.132 42.0179   1
  -3  19   2 242.329 54.5603   1
  -3 -19   2 133.843 45.8565   1
   3 -19  -2 192.740 49.7090   1
  -2  19   2 400.219 60.2846   1
   2  19  -2 448.792 60.2249   1
  -2 -19   2 535.492 66.6486   1
   2 -19  -2 422.241 61.7641   1
   1  19  -2 6.31448 45.1120   1
  -1 -19   2 122.489 47.3139   1
   0  19  -2 139.661 50.1341   1
   0 -19   2 175.204 46.3492   1
  -1  19  -2 32.0059 41.3489   1
   1  19   2 6.47582 41.1160   1
   1 -19   2 19.2478 37.3826   1
  -1 -19  -2 6.58761 36.3290   1
  -2  19  -2 12.7693 39.0852   1
   2  19   2 26.1148 45.6024   1
   2 -19   2-6.40247 38.8229   1
  -2 -19  -2-6.62715 43.8793   1
  -3  19  -2 38.6739 43.3817   1
   3  19   2 63.0197 41.7484   1
   3 -19   2 38.4510 40.3492   1
  -3 -19  -2 6.82570 41.4114   1
  -4  19  -2 610.462 71.2473   1
   4  19   2 496.256 65.0226   1
  -4 -19  -2 609.281 72.8638   1
   4 -19   2 375.474 61.8824   1
   5 -19   2 38.5461 39.3755   1
   5  19   2 39.1577 40.7446   1
  -5 -19  -2 32.5443 40.6362   1
  -5  19  -2 97.2639 45.3330   1
  -6  19  -2 65.1577 50.6239   1
   6 -19   2 115.025 49.6534   1
  -7 -19  -2 26.5027 42.4304   1
  -7  19  -2 19.4123 48.9702   1
   7  19   2-32.1797 47.7961   1
   8 -19   2 1077.54 93.5850   1
   8  19   2 1248.95 96.4142   1
  -8 -19  -2 1370.68 98.4417   1
  -8  19  -2 1196.05 98.2733   1
  -9  19  -2 423.580 65.3511   1
   9  19   2 360.466 64.4405   1
   9 -19   2 265.819 56.2980   1
   6  20  -2 96.3540 45.4737   1
  -6 -20   2 125.159 48.9675   1
   5  20  -2 12.3042 39.0769   1
  -5 -20   2 55.8160 41.7384   1
   4  20  -2-6.04333 44.0097   1
  -4 -20   2 24.7554 45.6663   1
   3  20  -2 541.222 67.2266   1
  -3  20   2 400.024 63.2258   1
  -3 -20   2 646.370 70.9884   1
  -2  20   2 806.433 79.3627   1
   2  20  -2 859.908 81.0742   1
  -2 -20   2 883.484 83.6033   1
   2 -20  -2 973.476 85.8112   1
  -1  20   2 125.917 44.5078   1
   1  20  -2 158.759 47.2606   1
   1 -20  -2 89.5587 38.6623   1
  -1 -20   2 99.9465 44.1635   1
   0  20   2 271.391 54.7477   1
   0  20  -2 339.146 57.1837   1
   0 -20  -2 329.455 57.0272   1
   0 -20   2 270.633 53.3033   1
  -1  20  -2 260.244 59.7880   1
   1 -20   2 398.935 61.2762   1
  -2 -20  -2 896.978 85.0246   1
   2 -20   2 885.732 85.1171   1
   2  20   2 926.556 85.3619   1
  -2  20  -2 898.855 86.1130   1
   3 -20   2 180.032 48.0899   1
  -3 -20  -2 100.193 45.8883   1
  -3  20  -2 137.258 49.4536   1
   3  20   2 101.167 48.5014   1
   4 -20   2 293.436 52.9542   1
  -4 -20  -2 102.824 49.7177   1
  -4  20  -2 137.545 50.3535   1
   4  20   2 205.639 57.3405   1
  -5 -20  -2 69.5270 42.2966   1
   5 -20   2 111.394 43.0208   1
   5  20   2 97.1997 46.9729   1
  -5  20  -2 56.7303 46.0045   1
   6 -20   2 1395.19 104.314   1
  -6  20  -2 1555.40 109.282   1
 -25   0   3 6.75838 43.6607   1
  25   0  -3-54.3508 44.6271   1
 -24   0   3 13.5896 41.2031   1
  24   0  -3-33.7907 38.1233   1
 -23   0   3 20.5800 41.1950   1
  23   0  -3-26.7385 36.4282   1
  21   0  -3 19.1883 36.8753   1
 -21   0   3 6.96933 37.9825   1
  20   0  -3-46.2620 41.5973   1
 -20   0   3-6.49102 34.0993   1
  19   0  -3-12.9966 34.9884   1
 -19   0   3 6.31414 32.7295   1
  18   0  -3 18.8966 35.1483   1
 -18   0   3 36.3251 36.7245   1
  17   0  -3-23.6883 34.5394   1
 -17   0   3-64.9065 36.1586   1
  16   0  -3-5.47812 31.5823   1
 -16   0   3 28.4802 36.4790   1
  15   0  -3 10.6038 31.5248   1
 -15   0   3-5.20960 28.7258   1
  13   0  -3-18.3137 25.8292   1
 -13   0   3-4.57934 23.4264   1
 -12   0   3-4.23288 23.6104   1
  11   0  -3 3.84898 22.8858   1
 -11   0   3-7.71589 23.1673   1
  10   0  -3 14.0652 18.9627   1
 -10   0   3 44.8795 20.7586   1
   9   0  -3-15.1798 19.6096   1
  -9   0   3 6.06772 17.4903   1
   7   0  -3-6.64143 16.4407   1
  -7   0   3 6.77874 16.7806   1
   6   0  -3 8.58977 14.8746   1
  -6   0   3 3.49163 14.9004   1
   5   0  -3 20.3424 13.7991   1
  -5   0   3 24.1233 12.2474   1
   4   0  -3-0.87369 8.79092   1
  -4   0   3 20.7030 9.95059   1
   1   0  -3-3.78831 9.05500   1
  -1   0   3 7.62683 9.72622   1
   0   0  -3-4.74821 14.7056   1
   0   0   3-6.97610 11.1922   1
   1   0   3 13.3024 16.2491   1
  -1   0  -3 4.79332 16.7301   1
   2   0   3-10.0969 19.2940   1
  -2   0  -3-18.9122 19.6839   1
   3   0   3 24.8218 21.6919   1
  -3   0  -3-9.89478 20.2752   1
   4   0   3-5.81911 19.4225   1
  -4   0  -3 34.7672 24.7278   1
   5   0   3 3.32132 18.7348   1
  -5   0  -3-6.53159 22.3097   1
   6   0   3-25.9881 22.7276   1
  -6   0  -3 14.8136 20.1822   1
   7   0   3 32.7441 25.7583   1
  -7   0  -3-8.16151 25.9093   1
   8   0   3 4.36234 20.0915   1
  -8   0  -3-4.53816 21.5867   1
   9   0   3-4.72954 27.2668   1
  -9   0  -3-14.7519 28.9459   1
  10   0   3 10.3222 24.1634   1
 -10   0  -3-5.18760 23.4909   1
  11   0   3-5.55088 31.9998   1
 -11   0  -3 10.7832 24.8323   1
  12   0   3-29.3007 37.5395   1
 -12   0  -3-22.5036 29.1769   1
  13   0   3 54.7435 37.9321   1
 -13   0  -3-41.2729 32.1313   1
  14   0   3-18.8956 33.0824   1
 -14   0  -3-18.4122 35.0089   1
  15   0   3 6.41901 30.5393   1
 -15   0  -3 31.5136 39.3090   1
  16   0   3 12.7179 40.0142   1
 -16   0  -3-6.77344 40.6750   1
 -17   0  -3 26.7878 36.9272   1
  17   0   3-38.9893 38.2496   1
 -18   0  -3-6.70232 40.6421   1
  18   0   3-13.2442 41.2978   1
 -19   0  -3-6.70312 42.1804   1
  19   0   3 19.7407 37.5285   1
 -20   0  -3 6.65573 37.9613   1
  20   0   3-33.0916 40.5180   1
 -21   0  -3 26.3940 38.0483   1
  21   0   3 19.9127 37.8643   1
 -22   0  -3 13.0825 42.9595   1
  22   0   3-19.7779 42.9406   1
 -23   0  -3 32.1721 42.2583   1
  23   0   3-19.5685 39.9312   1
 -24   0  -3 37.7139 38.8575   1
  24   0   3 25.6211 35.7460   1
 -25  -1   3 54.8398 45.7534   1
 -25   1   3 6.75360 43.6224   1
  25   1  -3-26.7565 44.2908   1
 -24  -1   3 27.9018 41.0898   1
 -24   1   3 20.3037 41.0695   1
  24   1  -3 33.8364 40.6696   1
  24  -1  -3 96.0651 42.8210   1
 -23   1   3 269.444 55.2901   1
  23  -1  -3 271.665 53.0364   1
  23   1  -3 226.304 54.7669   1
 -23  -1   3 151.816 51.3053   1
  22   1  -3 69.5178 39.7356   1
 -22  -1   3 74.5664 41.1898   1
 -21   1   3 223.327 50.4366   1
  21  -1  -3 150.298 43.4067   1
  21   1  -3 192.096 51.0383   1
 -21  -1   3 145.877 48.0807   1
 -20   1   3 91.1378 39.1712   1
  20  -1  -3 44.4260 34.6751   1
  20   1  -3 86.6911 40.5122   1
 -20  -1   3 52.6212 38.0001   1
 -19   1   3 82.2859 40.5366   1
  19  -1  -3-12.5069 34.4836   1
  19   1  -3 12.4681 34.7741   1
 -19  -1   3-39.1573 38.8061   1
 -18   1   3 3133.36 172.524   1
  18  -1  -3 3162.47 170.834   1
  18   1  -3 3475.75 177.986   1
 -18  -1   3 3252.88 172.004   1
 -17   1   3 6038.95 266.980   1
  17  -1  -3 5138.93 259.638   1
  17   1  -3 5870.78 262.673   1
 -17  -1   3 5408.22 257.835   1
 -16   1   3 1724.82 108.525   1
  16   1  -3 1549.08 107.421   1
 -16  -1   3 1640.90 107.133   1
 -15   1   3 1160.60 84.8668   1
  15  -1  -3 1204.98 87.6137   1
  15   1  -3 1125.74 84.5488   1
 -15  -1   3 1278.68 86.9460   1
  13  -1  -3 3413.45 161.897   1
 -13  -1   3 2979.83 156.626   1
  12   1  -3-8.41733 21.8180   1
  12  -1  -3 8.43719 23.2636   1
 -12  -1   3 32.1653 27.5954   1
 -12   1   3 8.40451 22.0696   1
 -11   1   3 8374.43 340.353   1
  11   1  -3 8126.84 341.022   1
 -11  -1   3 8130.62 342.344   1
 -10   1   3 7958.68 331.170   1
 -10  -1   3 8231.22 335.656   1
  10  -1  -3 7867.27 330.406   1
  10   1  -3 8251.15 332.187   1
   9  -1  -3 8231.10 344.050   1
   9   1  -3 8459.04 346.818   1
  -9   1   3 8832.17 345.646   1
  -9  -1   3 8667.36 345.680   1
   8  -1  -3 24855.8 917.622   1
  -8   1   3 23557.5 917.525   1
  -7   1   3 34702.3 1304.32   1
  -7  -1   3 36740.0 1306.94   1
  -6   1   3 373.565 27.7450   1
   6   1  -3 336.783 29.9847   1
  -6  -1   3 306.735 28.8757   1
   6  -1  -3 308.271 27.1225   1
  -5   1   3 28243.2 1028.69   1
   5   1  -3 26355.5 1033.65   1
   5  -1  -3 28127.3 1029.07   1
  -5  -1   3 27142.4 1032.95   1
  -4  -1   3 141491. 5382.15   1
  -4   1   3 151730. 5376.71   1
   4  -1  -3 145203. 5376.29   1
   4   1  -3 140166. 5381.81   1
   3   1  -3 244187. 9251.83   1
  -3  -1   3 256627. 9250.95   1
   2   1  -3 51191.4 1899.81   1
  -2  -1   3 51359.3 1900.10   1
  -1  -1   3 4372.94 184.449   1
  -1   1   3 4710.45 180.039   1
   1   1  -3 4684.82 184.272   1
   1  -1  -3 4821.89 179.729   1
   0  -1   3 259708. 7923.99   1
   0   1  -3 252884. 7924.30   1
   1  -1   3 162770. 5666.58   1
  -1  -1  -3 150458. 5664.32   1
  -1   1  -3 162429. 5665.90   1
   2   1   3 148646. 5599.62   1
   2  -1   3 151559. 5602.19   1
  -2  -1  -3 154261. 5602.60   1
  -2   1  -3 151362. 5600.89   1
   3   1   3 99.5873 23.0214   1
  -3  -1  -3 124.747 24.8916   1
   4   1   3 12579.8 478.647   1
   4  -1   3 11337.3 476.052   1
  -4  -1  -3 12748.0 478.259   1
  -4   1  -3 12028.6 477.264   1
   5   1   3 9887.91 379.516   1
   5  -1   3 8566.97 375.646   1
  -5  -1  -3 9643.20 376.914   1
  -5   1  -3 9310.62 378.105   1
   6   1   3 17322.6 654.169   1
   6  -1   3 15529.7 651.136   1
  -6  -1  -3 16073.9 652.519   1
  -6   1  -3 18208.3 658.064   1
   7   1   3 1100.29 72.9115   1
   7  -1   3 984.480 70.5876   1
  -7  -1  -3 1077.14 73.4894   1
  -7   1  -3 1085.79 72.9087   1
   8   1   3 606.562 53.7270   1
  -8  -1  -3 593.027 53.4563   1
  -8   1  -3 596.659 55.1294   1
   9   1   3 16837.0 699.233   1
   9  -1   3 17805.7 699.837   1
  -9  -1  -3 17770.4 701.834   1
  -9   1  -3 18626.3 704.253   1
  10   1   3 3542.94 160.858   1
  10  -1   3 3550.02 161.107   1
 -10  -1  -3 3280.35 160.367   1
  11   1   3 693.863 63.8112   1
  11  -1   3 498.541 56.2375   1
 -11  -1  -3 546.368 57.1053   1
 -11   1  -3 547.059 61.6760   1
  12  -1   3 284.276 49.3345   1
  12   1   3 240.938 43.8198   1
 -12  -1  -3 236.428 47.4993   1
 -12   1  -3 368.914 52.0868   1
  13   1   3 2274.67 133.490   1
  13  -1   3 2275.60 133.536   1
 -13  -1  -3 2405.72 136.571   1
 -13   1  -3 2162.31 131.560   1
  14  -1   3 1981.39 121.057   1
 -14   1  -3 1680.38 116.114   1
  15  -1   3 1554.57 105.578   1
  15   1   3 1410.61 111.981   1
 -15  -1  -3 1530.03 107.599   1
 -15   1  -3 1581.28 106.973   1
  16   1   3 174.150 46.7589   1
  16  -1   3 227.903 45.2176   1
 -16  -1  -3 218.619 48.3863   1
 -16   1  -3 224.390 44.4876   1
  17  -1   3 3016.84 166.197   1
  17   1   3 3022.81 168.600   1
 -17   1  -3 2781.41 161.046   1
 -17  -1  -3 2932.80 165.136   1
  18   1   3 33.9349 40.3595   1
  18  -1   3-6.59795 35.0947   1
 -18  -1  -3-6.66693 33.1719   1
 -18   1  -3 59.0220 39.3862   1
  19  -1   3-13.3304 35.4480   1
 -19  -1  -3 21.1245 38.3737   1
 -19   1  -3 19.8333 37.7049   1
  20  -1   3 13.3934 43.9858   1
  20   1   3-6.64287 38.7060   1
 -20   1  -3 52.8907 45.1694   1
  21   1   3 586.873 70.2572   1
  21  -1   3 643.447 72.6263   1
 -21  -1  -3 577.182 71.1639   1
 -21   1  -3 565.780 69.6727   1
  22   1   3 149.557 47.5371   1
  22  -1   3 119.800 43.5523   1
 -22  -1  -3 72.4533 47.1826   1
 -22   1  -3 111.358 46.6011   1
  23  -1   3 13.0099 44.1083   1
 -23  -1  -3-25.6957 46.1610   1
 -23   1  -3-58.8892 46.6950   1
  24  -1   3 102.116 47.3566   1
  24   1   3 139.457 41.5891   1
 -24   1  -3 102.402 43.6752   1
 -24  -1  -3 194.998 50.4270   1
 -26  -2   3-6.86349 45.0763   1
  25   2  -3 20.5093 42.2600   1
 -25  -2   3-7.02147 47.2485   1
 -25   2   3 82.2428 48.5744   1
  24  -2  -3 20.4962 39.3951   1
 -24   2   3 27.6616 41.1278   1
  23   2  -3 500.666 66.2640   1
  23  -2  -3 616.193 71.1347   1
 -23  -2   3 568.842 69.5019   1
 -23   2   3 631.219 71.2631   1
  22   2  -3 2746.06 157.857   1
 -22  -2   3 2554.06 155.059   1
  21   2  -3 1869.07 117.429   1
  21  -2  -3 1486.44 107.597   1
 -21   2   3 1336.99 105.303   1
 -21  -2   3 1719.38 116.579   1
  20   2  -3 311.470 56.8488   1
  20  -2  -3 361.474 55.2077   1
 -20  -2   3 434.920 59.0603   1
 -20   2   3 497.087 60.0689   1
  19   2  -3 712.515 72.8634   1
  19  -2  -3 962.271 78.0527   1
 -19  -2   3 734.837 74.1541   1
 -19   2   3 861.095 76.2473   1
  18  -2  -3 1490.35 107.430   1
 -18   2   3 1905.09 114.830   1
  17  -2  -3 722.664 70.4699   1
 -17  -2   3 823.636 75.7918   1
 -17   2   3 796.730 71.5797   1
  16   2  -3 5.85609 30.7646   1
  16  -2  -3 21.7696 29.6716   1
 -16  -2   3 17.1978 32.7056   1
 -16   2   3 54.9147 34.5666   1
  15   2  -3 70.2759 32.5576   1
  15  -2  -3 87.0141 30.2306   1
 -15   2   3 41.6701 32.5775   1
  14   2  -3 9573.20 391.455   1
 -14  -2   3 9025.64 390.647   1
 -14   2   3 9107.38 387.166   1
  13   2  -3 2688.18 145.802   1
  13  -2  -3 2770.35 142.689   1
 -13  -2   3 2906.71 150.055   1
 -13   2   3 2849.79 144.066   1
  12   2  -3 44910.2 1699.73   1
 -12  -2   3 45076.6 1702.00   1
  12  -2  -3 44750.7 1695.50   1
  11   2  -3 5320.55 230.277   1
  11  -2  -3 5531.20 227.835   1
 -11  -2   3 4818.24 226.462   1
 -11   2   3 5107.69 225.948   1
  10   2  -3 47974.2 1812.99   1
 -10   2   3 51831.8 1811.92   1
  10  -2  -3 47284.3 1807.63   1
 -10  -2   3 45727.0 1811.80   1
   9   2  -3 13436.1 537.046   1
  -9   2   3 14600.8 534.534   1
  -9  -2   3 12825.7 536.229   1
   9  -2  -3 13763.5 532.089   1
   8   2  -3 54303.6 1934.85   1
  -8   2   3 51436.8 1926.73   1
  -8  -2   3 49861.7 1932.61   1
   8  -2  -3 51106.0 1927.16   1
  -7   2   3 1578.40 78.4024   1
   7  -2  -3 1591.15 78.2090   1
  -6   2   3 27376.9 1101.95   1
   6  -2  -3 25749.7 1103.05   1
  -5  -2   3 44812.8 1727.10   1
   5   2  -3 48115.8 1726.81   1
  -5   2   3 46486.3 1720.03   1
   5  -2  -3 45865.0 1719.88   1
  -4  -2   3 5154.35 209.434   1
   4  -2  -3 5583.95 202.420   1
   4   2  -3 4951.37 209.388   1
  -4   2   3 5051.53 201.416   1
   3  -2  -3 9361.42 334.226   1
  -3   2   3 9033.32 333.586   1
   3   2  -3 9820.49 343.776   1
  -2  -2   3 39013.5 1545.22   1
  -2   2   3 43491.7 1538.27   1
   2  -2  -3 41566.5 1537.89   1
   2   2  -3 40228.7 1544.84   1
  -1  -2   3 10356.4 375.382   1
  -1   2   3 9155.75 368.825   1
   1  -2  -3 9840.58 369.294   1
   1   2  -3 9798.29 375.085   1
   0   2   3 42383.3 1636.01   1
   0  -2  -3 44040.6 1635.77   1
   0   2  -3 44847.8 1640.46   1
   0  -2   3 45310.5 1641.60   1
   1   2   3 22728.7 826.092   1
   1  -2   3 22269.7 827.836   1
  -1   2  -3 20741.4 827.572   1
  -1  -2  -3 21787.1 825.631   1
  -2   2  -3 144617. 5114.59   1
  -2  -2  -3 144947. 5112.10   1
   2   2   3 144334. 5112.47   1
   4   2   3 9570.70 395.654   1
   4  -2   3 9758.37 397.831   1
  -4   2  -3 10593.3 398.887   1
  -4  -2  -3 9934.70 397.704   1
   5   2   3 30620.1 1209.54   1
   5  -2   3 31613.4 1211.33   1
  -5   2  -3 31916.9 1210.66   1
  -5  -2  -3 33814.2 1214.85   1
   6   2   3 17675.6 671.112   1
   6  -2   3 17240.5 669.172   1
  -6   2  -3 16851.8 668.341   1
  -6  -2  -3 16785.0 671.316   1
   7   2   3 4891.32 223.292   1
   7  -2   3 4706.48 224.842   1
  -7   2  -3 5093.87 223.726   1
  -7  -2  -3 5438.74 228.821   1
   8   2   3 23823.8 965.987   1
   8  -2   3 25131.1 968.603   1
  -8   2  -3 24844.9 967.726   1
  -8  -2  -3 26827.6 973.962   1
  -9   2  -3 3138.85 160.783   1
   9  -2   3 3253.84 161.036   1
  10   2   3 17479.8 659.629   1
  10  -2   3 17368.3 656.421   1
 -10   2  -3 15154.4 649.587   1
 -10  -2  -3 15890.3 654.373   1
  11   2   3 8790.54 361.779   1
  11  -2   3 8253.60 359.165   1
 -11   2  -3 7851.70 354.717   1
 -11  -2  -3 8532.10 360.929   1
  12   2   3 3365.71 169.880   1
  12  -2   3 3153.53 168.009   1
 -12   2  -3 3123.46 168.751   1
 -12  -2  -3 3155.95 167.171   1
  13   2   3 1644.51 111.010   1
  13  -2   3 1814.18 114.577   1
 -13   2  -3 1795.84 114.253   1
 -13  -2  -3 1821.95 115.172   1
  15   2   3 4725.85 234.310   1
  15  -2   3 5095.50 236.743   1
 -15   2  -3 4684.20 231.901   1
 -15  -2  -3 4662.64 233.863   1
  16   2   3 153.186 47.6462   1
  16  -2   3 161.114 45.9106   1
 -16   2  -3 241.381 49.4838   1
 -16  -2  -3 225.865 50.4819   1
  17   2   3 26.7438 40.5528   1
 -17   2  -3 25.8307 35.2046   1
 -17  -2  -3 26.8842 38.3431   1
 -18  -2  -3 1634.64 113.993   1
  18   2   3 1821.54 120.758   1
  18  -2   3 1633.00 114.651   1
  19   2   3 124.477 46.7718   1
  19  -2   3 194.610 46.0986   1
 -19   2  -3 93.1261 46.3785   1
 -19  -2  -3 113.996 43.2152   1
 -20   2  -3 773.062 80.3741   1
  20  -2   3 855.463 81.9240   1
  21   2   3 249.966 51.4269   1
  21  -2   3 340.252 58.9231   1
 -21   2  -3 374.643 60.9256   1
 -21  -2  -3 323.983 58.2656   1
 -22   2  -3 13.2246 41.9781   1
  22  -2   3-6.66581 42.3179   1
 -23  -2  -3-6.52813 44.9637   1
 -23   2  -3 84.5885 41.7030   1
  23  -2   3 91.9136 43.5015   1
  23   2   3-6.40313 41.0396   1
 -24   2  -3 358.596 62.6413   1
 -24  -2  -3 328.370 61.1200   1
  24   2   3 342.812 59.9038   1
  24  -2   3 323.084 57.0498   1
  26   3  -3 261.441 55.2092   1
 -26  -3   3 73.7906 46.2153   1
  25   3  -3 6.97312 44.6581   1
 -25  -3   3 20.2343 45.0191   1
  24   3  -3 13.9223 39.7004   1
  24  -3  -3-13.9905 39.4587   1
 -24   3   3 6.91774 43.9173   1
 -24  -3   3 6.87122 43.6219   1
 -23  -3   3 1934.65 133.196   1
 -23   3   3 2140.81 134.306   1
  23   3  -3 2152.82 135.261   1
  23  -3  -3 2222.21 135.980   1
  22   3  -3 3585.77 198.516   1
 -22  -3   3 4127.12 203.010   1
 -21   3   3-6.61144 38.1368   1
  21  -3  -3 79.8959 39.6102   1
  20   3  -3 343.535 54.5658   1
  20  -3  -3 420.609 57.5107   1
 -20   3   3 304.876 54.7319   1
 -20  -3   3 342.652 55.5501   1
  19   3  -3 1070.81 89.5162   1
  19  -3  -3 1128.32 92.1558   1
 -19   3   3 1184.72 91.3279   1
 -19  -3   3 1035.76 88.7719   1
  18   3  -3 25.6352 31.4457   1
  18  -3  -3 6.06500 34.9836   1
 -18   3   3 42.3620 37.0658   1
 -18  -3   3 56.4574 37.6889   1
  17   3  -3 18171.8 750.254   1
  17  -3  -3 19012.5 749.259   1
 -17   3   3 18627.4 746.179   1
 -17  -3   3 19170.5 752.461   1
  16   3  -3 170.763 40.9239   1
  16  -3  -3 183.665 40.3136   1
 -16   3   3 229.902 44.6915   1
 -16  -3   3 170.438 43.9834   1
  15   3  -3 147.845 38.8630   1
  15  -3  -3 131.531 35.4583   1
 -15   3   3 108.694 35.4330   1
 -15  -3   3 152.641 40.1037   1
 -14  -3   3 16740.3 670.985   1
  13   3  -3 8996.07 397.632   1
  13  -3  -3 10162.8 399.123   1
 -13   3   3 9879.58 396.872   1
 -13  -3   3 9190.61 397.501   1
  12   3  -3 18892.4 734.142   1
 -12  -3   3 17856.5 732.853   1
  12  -3  -3 18817.0 730.312   1
 -12   3   3 19130.5 730.658   1
 -11  -3   3 119.702 31.3134   1
  11   3  -3 132.223 30.9127   1
  11  -3  -3 126.208 27.8672   1
  10   3  -3 103.287 27.4628   1
 -10  -3   3 117.373 29.3746   1
  10  -3  -3 114.436 25.4400   1
 -10   3   3 123.863 25.4118   1
   9   3  -3 256.932 34.0974   1
  -9  -3   3 293.853 35.8818   1
   9  -3  -3 185.778 30.7426   1
  -9   3   3 273.522 31.1836   1
   8   3  -3 3509.53 157.545   1
  -8  -3   3 3326.47 156.436   1
   7   3  -3 62964.9 2163.10   1
  -7   3   3 56341.6 2150.17   1
   7  -3  -3 55886.3 2151.09   1
  -7  -3   3 57497.6 2159.31   1
   6   3  -3 9543.43 375.447   1
   6  -3  -3 9958.56 368.686   1
  -6  -3   3 9879.41 378.975   1
  -6   3   3 8762.13 366.708   1
   5  -3  -3 7192.71 300.919   1
  -5   3   3 8262.34 301.653   1
  -4   3   3 3191.80 128.573   1
   4   3  -3 3306.84 136.925   1
   4  -3  -3 3196.32 128.325   1
  -3  -3   3 85991.1 3250.22   1
   3   3  -3 86990.6 3249.14   1
  -3   3   3 89504.9 3240.98   1
   3  -3  -3 86900.8 3241.25   1
   2  -3  -3 5288.92 204.869   1
  -2   3   3 4894.01 204.466   1
   2   3  -3 5460.26 212.045   1
  -2  -3   3 5189.32 211.233   1
   1  -3  -3 3429.60 133.449   1
  -1  -3   3 2970.50 137.778   1
   1   3  -3 2938.02 136.242   1
  -1   3   3 3299.68 132.771   1
   0  -3   3 91508.9 3369.43   1
   0   3  -3 92254.5 3369.37   1
   0  -3  -3 90963.9 3364.28   1
   0   3   3 88972.1 3362.78   1
   1  -3   3 20734.2 801.175   1
  -1   3  -3 20746.8 801.487   1
  -1  -3  -3 21242.4 798.665   1
   1   3   3 21493.9 798.984   1
   3  -3   3 13417.2 530.100   1
   3   3   3 13549.3 531.521   1
  -3  -3  -3 13606.7 530.353   1
  -3   3  -3 13815.6 530.947   1
  -4   3  -3 949.253 63.6596   1
  -4  -3  -3 1018.68 63.9143   1
   4  -3   3 918.897 62.6939   1
   4   3   3 972.748 63.4882   1
   5   3   3 5126.43 231.565   1
   5  -3   3 5757.33 235.072   1
  -5  -3  -3 5168.21 232.196   1
  -5   3  -3 5528.49 233.385   1
   6   3   3 14127.7 545.280   1
   6  -3   3 13162.9 546.604   1
  -6  -3  -3 13826.9 544.670   1
  -6   3  -3 13789.5 545.901   1
   7   3   3 64273.5 2342.46   1
   7  -3   3 64468.7 2342.32   1
  -7  -3  -3 57713.6 2338.34   1
  -7   3  -3 63340.5 2341.29   1
   8   3   3 17500.7 693.947   1
   8  -3   3 17816.6 695.393   1
  -8  -3  -3 19019.6 702.062   1
  -8   3  -3 16396.5 690.314   1
  10   3   3 15506.4 611.996   1
  10  -3   3 14753.9 612.227   1
 -10  -3  -3 15834.3 618.735   1
 -10   3  -3 14908.2 613.248   1
  11   3   3 1803.55 112.220   1
  11  -3   3 1967.91 114.973   1
 -11  -3  -3 1786.80 114.004   1
 -11   3  -3 1715.74 110.602   1
  12   3   3 3968.25 189.490   1
  12  -3   3 3567.72 183.202   1
 -12  -3  -3 3508.16 182.648   1
 -12   3  -3 3255.10 179.736   1
  13   3   3 5099.29 250.973   1
  13  -3   3 5210.13 249.401   1
 -13  -3  -3 5186.76 249.809   1
 -13   3  -3 5575.18 251.347   1
  14   3   3 9200.16 384.406   1
 -14  -3  -3 8323.10 378.646   1
  15   3   3 1360.00 100.797   1
  15  -3   3 1349.55 98.2516   1
 -15  -3  -3 1248.16 95.4503   1
 -15   3  -3 1130.39 93.8228   1
  16   3   3 7327.69 319.937   1
  16  -3   3 7123.02 318.015   1
 -16  -3  -3 6584.45 312.596   1
 -16   3  -3 6677.20 313.983   1
  17   3   3 1654.84 112.865   1
  17  -3   3 1765.86 114.106   1
 -17  -3  -3 1314.01 103.816   1
 -17   3  -3 1367.29 105.471   1
  18   3   3 810.301 76.8505   1
  18  -3   3 870.004 79.9708   1
 -18  -3  -3 705.226 75.2741   1
 -18   3  -3 730.060 75.3690   1
  19  -3   3 747.726 80.8219   1
  19   3   3 1203.30 96.1415   1
 -19  -3  -3 1134.91 94.0091   1
 -19   3  -3 920.651 87.1567   1
  20  -3   3 317.693 56.1540   1
 -20   3  -3 187.611 48.3534   1
  21   3   3 27.4397 40.8150   1
  21  -3   3 47.4882 41.5558   1
 -21   3  -3 46.9470 45.1402   1
  22   3   3-13.5500 44.8581   1
  22  -3   3 60.4982 42.2990   1
 -22  -3  -3-13.1678 45.9879   1
 -22   3  -3-13.3304 45.1862   1
  23   3   3 68.4461 42.5790   1
  23  -3   3 13.2660 41.8117   1
 -23  -3  -3 40.7008 46.4060   1
 -23   3  -3 150.986 52.7157   1
  24  -3   3 961.958 86.6223   1
  24   3   3 838.257 78.0062   1
 -24  -3  -3 875.227 83.1166   1
 -24   3  -3 808.756 85.0076   1
  26   4  -3 417.571 71.3352   1
 -26  -4   3 441.502 67.2232   1
 -25  -4   3 75.2612 51.5330   1
  24   4  -3 54.3844 41.6721   1
 -24  -4   3 61.0741 46.7577   1
 -24   4   3 62.4888 45.2760   1
  23   4  -3 271.205 52.5026   1
  23  -4  -3 397.985 61.4298   1
 -23  -4   3 365.143 59.6196   1
 -23   4   3 482.649 63.6742   1
  22   4  -3 967.530 87.3379   1
 -22  -4   3 1122.25 92.1450   1
  21   4  -3 114.302 46.3577   1
  21  -4  -3 54.2747 40.4306   1
 -21  -4   3 94.2794 47.7919   1
 -21   4   3 33.5650 40.0074   1
  20   4  -3 193.490 48.2232   1
  20  -4  -3 231.624 49.7453   1
 -20  -4   3 219.936 50.7125   1
 -20   4   3 190.285 50.5515   1
  19   4  -3 125.781 41.7844   1
  19  -4  -3 44.9924 36.4022   1
 -19  -4   3 104.413 43.3309   1
 -19   4   3 76.4993 41.6503   1
  18   4  -3 2013.72 131.407   1
  18  -4  -3 2334.69 137.364   1
 -18  -4   3 2490.68 143.272   1
 -18   4   3 2287.73 135.258   1
  17  -4  -3 292.143 51.6503   1
 -17   4   3 194.299 46.7649   1
  16   4  -3 4661.26 227.709   1
  16  -4  -3 4960.54 228.828   1
 -16   4   3 4522.19 223.811   1
  15  -4  -3 4838.21 227.537   1
 -15  -4   3 4754.20 229.535   1
 -15   4   3 4849.90 226.584   1
  14   4  -3 4032.12 193.484   1
 -14  -4   3 3665.22 187.786   1
  13   4  -3 25063.0 885.364   1
 -13   4   3 24026.1 878.540   1
  13  -4  -3 23312.7 877.589   1
 -12   4   3 16539.7 645.404   1
  12  -4  -3 16131.1 644.227   1
  11  -4  -3 6264.18 263.417   1
  11   4  -3 5896.79 267.082   1
 -11   4   3 6121.31 262.668   1
 -11  -4   3 6073.75 269.740   1
 -10  -4   3 1001.82 70.1153   1
  10  -4  -3 996.807 65.8893   1
  10   4  -3 972.121 70.8757   1
   9  -4  -3 31289.6 1177.79   1
  -9  -4   3 31157.1 1185.12   1
  -9   4   3 31389.6 1178.37   1
   9   4  -3 30342.6 1184.52   1
   8  -4  -3 35826.9 1371.57   1
  -8  -4   3 35751.4 1380.74   1
   8   4  -3 37764.9 1386.13   1
  -8   4   3 36668.2 1371.83   1
  -7  -4   3 39596.7 1449.14   1
   7   4  -3 37205.9 1443.99   1
  -6  -4   3 2672.46 124.947   1
   6   4  -3 2581.17 123.135   1
  -6   4   3 2368.00 114.962   1
   6  -4  -3 2716.87 118.762   1
  -5  -4   3 52184.1 1917.11   1
   5  -4  -3 51834.1 1907.86   1
  -5   4   3 50667.6 1907.11   1
   5   4  -3 50105.7 1915.61   1
   4  -4  -3 1151.92 65.4378   1
   4   4  -3 1327.40 71.4507   1
  -4   4   3 1276.36 64.3371   1
  -4  -4   3 1326.08 71.9960   1
   3  -4  -3 7836.53 308.491   1
  -3   4   3 7919.87 308.786   1
  -2   4   3 45181.3 1647.29   1
   2  -4  -3 43185.5 1646.08   1
  -1   4   3 2474.75 110.460   1
   1  -4  -3 2424.23 109.491   1
   0   4   3 64209.6 2264.35   1
   0  -4  -3 68545.5 2264.54   1
   1  -4   3 200998. 7624.69   1
  -1   4  -3 210805. 7623.39   1
   2  -4   3 16275.4 618.319   1
  -2   4  -3 15321.2 616.251   1
  -2  -4  -3 16246.6 617.013   1
   2   4   3 15858.4 616.017   1
   3  -4   3 3929.49 172.202   1
  -3   4  -3 3851.04 171.295   1
  -3  -4  -3 3680.13 168.831   1
   3   4   3 3689.73 168.320   1
   4  -4   3 2961.35 146.188   1
   4   4   3 3128.83 148.335   1
  -4  -4  -3 3311.34 148.865   1
  -4   4  -3 3103.35 147.442   1
  -5   4  -3 422.330 44.5142   1
  -5  -4  -3 457.246 45.6652   1
   5   4   3 434.052 44.8843   1
  -6   4  -3 473.275 46.0435   1
  -6  -4  -3 365.083 43.0791   1
   6  -4   3 443.384 46.5598   1
   6   4   3 444.512 47.3353   1
  -7   4  -3 71171.8 2880.02   1
   7  -4   3 82166.9 2885.64   1
  -7  -4  -3 83038.6 2886.71   1
   7   4   3 72933.4 2880.39   1
  -8   4  -3 2796.92 149.676   1
   8  -4   3 3011.93 150.774   1
   9  -4   3 53969.0 2093.92   1
  -9  -4  -3 54750.8 2097.62   1
   9   4   3 52054.5 2093.90   1
 -10   4  -3 4400.50 205.827   1
  10  -4   3 4653.89 208.907   1
  10   4   3 4212.36 208.117   1
 -11   4  -3 11941.1 524.826   1
  11  -4   3 13710.5 532.450   1
 -11  -4  -3 12953.0 531.862   1
  11   4   3 13061.2 531.454   1
 -12   4  -3 5354.56 258.368   1
  12  -4   3 5709.73 262.230   1
 -12  -4  -3 5643.85 265.774   1
  12   4   3 5735.56 262.837   1
 -13   4  -3 253.839 44.3135   1
  13  -4   3 225.759 44.1280   1
 -14   4  -3 1134.36 94.5513   1
  14  -4   3 1434.03 101.026   1
 -14  -4  -3 1331.14 97.5232   1
  14   4   3 1495.42 104.569   1
 -15   4  -3 14341.2 618.846   1
  15  -4   3 16238.5 625.591   1
 -15  -4  -3 14859.8 620.573   1
  15   4   3 15367.5 623.489   1
 -16   4  -3 71.8409 44.3292   1
  16  -4   3 72.4860 42.2554   1
 -16  -4  -3 19.7497 37.1980   1
  16   4   3 78.9125 43.5945   1
 -17   4  -3 4951.86 245.289   1
  17  -4   3 5101.84 247.488   1
 -18   4  -3 811.715 79.2779   1
  18  -4   3 771.567 76.5960   1
 -18  -4  -3 593.960 68.9182   1
  18   4   3 694.561 73.1581   1
 -19   4  -3 47.2327 41.7130   1
  19  -4   3 13.6351 42.1454   1
 -19  -4  -3 59.7485 42.1645   1
  19   4   3 13.5234 44.0596   1
 -20  -4  -3 794.054 82.1552   1
  20   4   3 953.680 84.1211   1
 -21   4  -3 663.447 75.3137   1
  21  -4   3 522.559 66.1105   1
 -21  -4  -3 676.591 75.4980   1
  21   4   3 651.651 73.5555   1
 -22  -4  -3 182.129 49.9658   1
  22   4   3 176.103 50.0873   1
 -23   4  -3 71.8117 52.6025   1
  23  -4   3 197.938 51.3918   1
 -24   4  -3 12.7692 46.8038   1
  24   4   3-37.7211 41.9610   1
 -24  -4  -3-12.6574 42.5743   1
  24  -4   3 6.45833 40.6404   1
  26   5  -3 38.8932 42.2327   1
 -26  -5   3 13.4947 47.4797   1
  25   5  -3 1057.85 89.4419   1
 -25  -5   3 869.780 83.9701   1
  24   5  -3 409.302 62.5208   1
 -24  -5   3 444.521 62.1157   1
  23  -5  -3 662.011 77.0406   1
 -23   5   3 869.304 82.3311   1
  23   5  -3 800.701 78.5102   1
 -23  -5   3 975.407 86.2735   1
  22   5  -3 20.3112 38.6124   1
  22  -5  -3 6.91770 37.6981   1
 -22  -5   3-13.5990 40.0230   1
 -22   5   3-27.2908 40.1594   1
  21   5  -3 694.396 72.6428   1
  21  -5  -3 661.118 71.3821   1
 -21  -5   3 538.733 68.0634   1
 -21   5   3 456.825 63.2957   1
  20  -5  -3 6.66764 36.3372   1
 -20   5   3 13.1620 37.5340   1
  19   5  -3 408.977 57.1702   1
  19  -5  -3 349.962 56.8942   1
 -19  -5   3 362.452 58.7242   1
 -19   5   3 441.733 59.0124   1
  18   5  -3 1754.76 119.574   1
  18  -5  -3 1806.29 118.281   1
 -18  -5   3 1713.60 118.263   1
 -18   5   3 1846.71 117.538   1
  17   5  -3 4768.94 236.744   1
 -17   5   3 5171.43 237.246   1
  17  -5  -3 4782.62 234.740   1
 -17  -5   3 4795.29 238.862   1
 -16   5   3 34.2054 34.9199   1
  16  -5  -3 5.78619 33.3779   1
 -16  -5   3 41.9390 36.6965   1
  16   5  -3 48.7256 36.2348   1
 -15  -5   3 4049.79 207.170   1
  15  -5  -3 4359.61 208.647   1
 -15   5   3 4664.81 210.440   1
  15   5  -3 4089.63 208.367   1
  14   5  -3 12233.3 511.380   1
  14  -5  -3 12788.1 510.294   1
 -14   5   3 12500.5 507.490   1
 -14  -5   3 11983.8 509.382   1
  13  -5  -3 10818.6 429.016   1
 -13  -5   3 9575.27 430.358   1
 -13   5   3 10638.7 428.539   1
  13   5  -3 10203.7 433.026   1
  12  -5  -3 4181.59 191.895   1
 -12  -5   3 4159.03 199.449   1
  12   5  -3 3868.68 195.600   1
 -12   5   3 4002.32 191.080   1
 -11   5   3 10914.1 460.630   1
  11  -5  -3 11871.0 461.712   1
  10  -5  -3 11563.6 441.801   1
 -10  -5   3 10073.2 446.402   1
 -10   5   3 10940.9 440.354   1
  10   5  -3 11082.3 448.458   1
  -9  -5   3 1998.08 114.687   1
   9  -5  -3 2094.28 107.592   1
   9   5  -3 2074.84 115.721   1
   8  -5  -3 77785.2 2876.71   1
  -8  -5   3 76465.1 2885.60   1
   8   5  -3 74045.6 2881.99   1
  -8   5   3 79620.8 2876.08   1
  -7  -5   3 5275.02 229.485   1
   7   5  -3 4871.40 225.652   1
  -7   5   3 5500.88 221.321   1
   7  -5  -3 5127.56 220.446   1
   6   5  -3 480.906 44.1225   1
  -6  -5   3 381.770 42.1061   1
   5   5  -3 315.631 35.3292   1
  -5  -5   3 290.979 33.6557   1
  -4  -5   3 27418.4 1041.79   1
   4   5  -3 27502.3 1041.37   1
  -4   5   3 26881.6 1031.54   1
   4  -5  -3 27724.6 1033.58   1
  -3  -5   3 806.045 57.9293   1
   3   5  -3 898.989 58.3544   1
  -3   5   3 955.579 54.7907   1
   3  -5  -3 821.525 52.5174   1
   2   5  -3 163409. 6107.33   1
  -2  -5   3 166274. 6108.20   1
   1   5  -3 41362.2 1547.18   1
  -1  -5   3 40883.1 1548.12   1
   0  -5  -3 121138. 4676.13   1
   0   5  -3 125556. 4679.76   1
   0   5   3 128475. 4675.25   1
   0  -5   3 129444. 4680.80   1
  -1  -5  -3 34377.1 1284.05   1
   1  -5   3 32942.3 1285.74   1
   1   5   3 34079.0 1283.57   1
  -1   5  -3 34604.7 1287.02   1
   2  -5   3 2364.06 121.189   1
  -2   5  -3 2580.29 122.348   1
  -2  -5  -3 2312.10 118.725   1
   2   5   3 2499.25 119.878   1
   3  -5   3 1579.79 87.7479   1
  -3   5  -3 1432.35 85.3031   1
  -3  -5  -3 1503.82 86.1171   1
   3   5   3 1342.35 82.7060   1
   4  -5   3 508.701 47.6901   1
  -4   5  -3 417.200 44.2110   1
  -4  -5  -3 454.557 46.6532   1
   4   5   3 333.915 44.2054   1
   5  -5   3 267.196 38.5507   1
  -5   5  -3 289.574 37.5190   1
  -5  -5  -3 284.525 37.0836   1
   5   5   3 310.947 39.8209   1
   6  -5   3 93981.3 3500.91   1
  -6  -5  -3 97043.2 3502.90   1
  -6   5  -3 89937.6 3500.18   1
   6   5   3 94340.4 3501.14   1
  -7   5  -3 236.190 40.7010   1
   7   5   3 316.711 42.5065   1
  -7  -5  -3 258.379 41.9311   1
   7  -5   3 242.142 39.9637   1
  -8  -5  -3 29215.0 1161.26   1
   8   5   3 31066.5 1161.63   1
   9  -5   3 615.831 60.5116   1
   9   5   3 561.471 56.8277   1
  -9   5  -3 507.632 55.8368   1
  -9  -5  -3 674.530 62.4579   1
  10  -5   3 20429.7 773.712   1
  10   5   3 18313.0 769.092   1
 -10   5  -3 19233.3 770.237   1
 -10  -5  -3 19851.4 769.993   1
  11  -5   3 4513.34 219.209   1
  11   5   3 4655.65 220.356   1
 -11  -5  -3 4280.34 217.450   1
 -11   5  -3 4596.23 218.920   1
 -12   5  -3 5972.92 279.084   1
  12  -5   3 6013.84 279.572   1
 -12  -5  -3 6461.95 287.412   1
  12   5   3 6003.60 280.744   1
 -13   5  -3 195.301 45.2411   1
  13  -5   3 203.651 43.9328   1
 -13  -5  -3 149.687 45.6247   1
  13   5   3 175.735 47.6792   1
 -14   5  -3 100.407 40.4752   1
  14  -5   3 95.2013 42.9657   1
 -14  -5  -3 160.380 45.9039   1
  14   5   3 158.927 40.1042   1
 -15   5  -3 2139.13 133.446   1
  15  -5   3 2091.79 131.741   1
 -15  -5  -3 2366.99 138.487   1
  15   5   3 1958.53 131.362   1
  16  -5   3 3905.74 200.124   1
 -16  -5  -3 3799.96 199.098   1
  16   5   3 3638.18 198.622   1
 -17  -5  -3 2267.58 143.324   1
  17   5   3 2504.61 147.205   1
  18  -5   3 4976.47 239.686   1
 -18  -5  -3 4914.74 237.759   1
  18   5   3 5073.75 239.728   1
  19  -5   3 95.2956 41.7675   1
 -19   5  -3 60.5551 43.9179   1
 -20   5  -3 2598.62 155.756   1
  20   5   3 3099.02 165.655   1
 -20  -5  -3 2730.90 156.410   1
  20  -5   3 2723.94 159.807   1
  21  -5   3 1324.71 106.073   1
 -21  -5  -3 1425.77 106.484   1
 -21   5  -3 1366.95 108.510   1
 -22   5  -3 33.0847 40.5228   1
  22  -5   3 33.1670 38.2570   1
  22   5   3 26.0223 44.1184   1
 -23   5  -3 182.886 54.5498   1
  23  -5   3 311.465 55.5583   1
 -23  -5  -3 208.902 50.1658   1
  23   5   3 262.908 51.7319   1
 -24   5  -3 69.7660 45.9205   1
  24  -5   3 38.0798 41.3860   1
  26   6  -3 520.777 74.4235   1
 -26  -6   3 812.453 81.1473   1
  25   6  -3-6.55941 39.7795   1
 -25  -6   3 45.7815 44.0011   1
  24   6  -3 1788.21 123.123   1
 -24  -6   3 1838.53 124.882   1
  23   6  -3 770.362 75.4264   1
 -23  -6   3 751.622 78.7124   1
 -23   6   3 699.121 75.0469   1
  22  -6  -3 2166.07 133.191   1
 -22  -6   3 1997.06 131.331   1
 -22   6   3 1905.80 127.766   1
 -21   6   3 502.874 64.8222   1
  21  -6  -3 546.959 63.4903   1
 -21  -6   3 464.087 65.2449   1
  21   6  -3 533.489 67.3618   1
 -20  -6   3 2058.20 132.929   1
 -20   6   3 2094.74 131.694   1
  20  -6  -3 2010.74 129.851   1
  20   6  -3 2103.89 131.372   1
 -19  -6   3 972.849 89.3449   1
 -19   6   3 1021.32 85.7284   1
  19   6  -3 1095.89 90.7458   1
  19  -6  -3 1009.78 85.2252   1
 -18  -6   3 332.565 57.9830   1
  18   6  -3 305.045 56.0876   1
 -17   6   3 1855.91 116.514   1
  17  -6  -3 1827.08 116.871   1
  17   6  -3 1678.47 117.484   1
  16  -6  -3 8909.03 368.610   1
 -16   6   3 8028.62 364.026   1
 -16  -6   3 8309.49 366.730   1
  15  -6  -3 6405.34 288.703   1
 -15   6   3 6637.27 289.232   1
  15   6  -3 6663.02 295.081   1
 -15  -6   3 6008.57 290.877   1
  14  -6  -3 2133.00 128.049   1
 -14   6   3 2371.69 131.346   1
  14   6  -3 2420.83 137.680   1
 -14  -6   3 2366.08 137.451   1
  13   6  -3 353.053 50.7097   1
 -13  -6   3 591.205 62.5439   1
  12  -6  -3 267.008 40.2418   1
 -12   6   3 132.134 36.9745   1
  12   6  -3 221.844 41.4277   1
 -12  -6   3 226.048 40.7155   1
  11  -6  -3 913.784 69.8566   1
 -11   6   3 1026.29 70.6865   1
  11   6  -3 854.607 71.7847   1
 -11  -6   3 995.097 75.0889   1
  10  -6  -3 25079.2 947.508   1
 -10   6   3 24281.4 945.626   1
  10   6  -3 25130.8 954.932   1
 -10  -6   3 23713.4 953.114   1
   9  -6  -3 20349.9 792.222   1
  -9   6   3 19116.1 789.704   1
  -9  -6   3 20852.9 801.076   1
   9   6  -3 21830.0 803.432   1
  -8  -6   3 200.019 35.8320   1
   8  -6  -3 160.897 30.7223   1
   8   6  -3 120.125 28.9821   1
  -7  -6   3 6163.62 269.793   1
   7  -6  -3 5965.94 260.909   1
  -7   6   3 6280.17 261.041   1
   7   6  -3 6447.81 270.128   1
   6  -6  -3 1209.04 75.4025   1
   6   6  -3 1333.56 82.1434   1
  -6  -6   3 1437.59 85.6779   1
  -6   6   3 1382.56 76.9688   1
   5  -6  -3 31755.2 1185.10   1
   5   6  -3 32107.9 1193.31   1
  -5  -6   3 30342.6 1191.98   1
  -5   6   3 31016.5 1183.32   1
   4  -6  -3 10421.1 414.116   1
   4   6  -3 10024.7 423.877   1
  -4  -6   3 9732.23 421.801   1
  -4   6   3 11360.5 416.276   1
   3  -6  -3 65269.7 2406.97   1
   3   6  -3 59322.1 2411.03   1
  -3  -6   3 65823.1 2414.13   1
  -3   6   3 67065.3 2406.39   1
  -2  -6   3 18791.7 722.710   1
  -2   6   3 17765.6 715.127   1
   2  -6  -3 18929.2 715.803   1
   2   6  -3 19057.3 721.631   1
  -1  -6   3 21451.1 825.344   1
  -1   6   3 21347.7 818.806   1
   1  -6  -3 21923.6 819.601   1
   1   6  -3 20819.5 822.959   1
   0  -6   3 77855.0 2888.22   1
   0   6   3 81709.8 2883.28   1
   0  -6  -3 76383.9 2883.06   1
   0   6  -3 73301.7 2883.69   1
   1  -6   3 140056. 5121.30   1
  -1   6  -3 130239. 5117.33   1
  -1  -6  -3 147664. 5119.11   1
   1   6   3 134404. 5115.75   1
   2  -6   3 10630.0 431.873   1
   2   6   3 9644.51 425.922   1
  -2   6  -3 10778.6 431.753   1
  -3  -6  -3 5494.31 238.176   1
  -3   6  -3 5405.58 238.185   1
   3  -6   3 4953.58 239.602   1
   4   6   3 667.303 53.7227   1
  -4  -6  -3 535.338 51.7270   1
  -4   6  -3 530.568 49.6562   1
   4  -6   3 462.541 49.1838   1
   5   6   3 97.4936 30.6366   1
  -5  -6  -3 80.0711 29.1163   1
  -5   6  -3 53.6693 28.7849   1
   5  -6   3 82.9320 29.8966   1
   6   6   3 334.142 46.7628   1
  -6  -6  -3 331.422 41.3527   1
  -6   6  -3 366.125 41.4080   1
   6  -6   3 322.695 41.6094   1
  -7  -6  -3 46652.2 1775.60   1
   7   6   3 46999.1 1777.54   1
   8   6   3 32.4088 32.1256   1
  -8  -6  -3 16.1937 31.7819   1
  -8   6  -3 5.08357 28.0412   1
   8  -6   3 31.2683 29.4062   1
   9   6   3 9981.88 408.731   1
   9  -6   3 9378.36 404.106   1
  -9   6  -3 9583.44 403.959   1
  -9  -6  -3 9548.73 407.624   1
  10  -6   3 15247.9 652.531   1
  10   6   3 16584.2 656.640   1
 -10  -6  -3 17122.7 657.308   1
 -10   6  -3 16219.3 653.165   1
  11  -6   3 4465.42 216.753   1
  11   6   3 4362.35 218.364   1
 -11   6  -3 4666.29 218.210   1
 -11  -6  -3 4365.74 216.875   1
  12  -6   3 1070.92 86.0772   1
 -12   6  -3 958.990 83.4500   1
  13   6   3 340.777 56.4682   1
  13  -6   3 309.526 48.1170   1
 -13  -6  -3 297.855 57.0795   1
 -13   6  -3 369.231 54.1505   1
  14   6   3 2072.67 134.353   1
 -14  -6  -3 2172.91 135.688   1
 -14   6  -3 2319.66 136.025   1
  15   6   3 2096.53 130.961   1
 -15  -6  -3 1902.07 129.001   1
  15  -6   3 1956.49 127.457   1
 -16   6  -3 3681.78 191.503   1
  16  -6   3 3501.35 189.276   1
  17  -6   3 10976.2 468.467   1
  17   6   3 11128.7 470.242   1
 -17  -6  -3 11025.3 468.260   1
 -17   6  -3 10751.5 466.565   1
  18  -6   3 1234.56 97.3278   1
  18   6   3 1253.41 96.6825   1
 -18  -6  -3 952.474 87.6043   1
 -18   6  -3 1122.57 93.5215   1
  19  -6   3 1049.33 91.7572   1
  19   6   3 1153.82 93.1087   1
 -19   6  -3 1145.76 93.5307   1
 -19  -6  -3 1086.67 92.5902   1
 -20  -6  -3 172.395 46.6269   1
  20   6   3 106.182 42.8401   1
 -20   6  -3 133.433 46.5753   1
  20  -6   3 181.116 49.1461   1
  21  -6   3 1384.59 102.679   1
  21   6   3 1361.88 101.086   1
 -21   6  -3 1454.29 105.259   1
 -21  -6  -3 1185.56 95.4304   1
  22   6   3 174.789 53.2321   1
  22  -6   3 236.130 55.0400   1
 -22   6  -3 162.849 47.9417   1
 -22  -6  -3 180.600 49.8974   1
  23   6   3 849.949 82.8157   1
 -23  -6  -3 637.536 76.2974   1
 -24   6  -3 241.846 53.6664   1
  26   7  -3 88.6665 45.3063   1
 -26  -7   3 88.3939 47.5986   1
  25   7  -3 1512.75 111.590   1
 -25  -7   3 1451.85 109.835   1
  24   7  -3 79.6140 43.3047   1
 -24  -7   3 73.1334 44.4628   1
  23   7  -3 445.837 62.9729   1
 -23  -7   3 266.330 56.6918   1
  22   7  -3 170.694 49.6682   1
 -22   7   3 204.121 52.3789   1
 -22  -7   3 255.814 55.6893   1
 -21  -7   3 2148.30 136.979   1
  21   7  -3 2076.41 133.535   1
  20   7  -3 3444.34 185.787   1
 -20  -7   3 3474.15 186.811   1
 -20   7   3 3234.47 179.338   1
  20  -7  -3 3300.18 181.104   1
  19   7  -3 2255.99 141.403   1
 -19  -7   3 2457.42 147.277   1
 -19   7   3 2265.08 137.851   1
  19  -7  -3 2193.46 138.462   1
  18   7  -3 5709.16 262.442   1
  18  -7  -3 5311.83 257.350   1
 -18  -7   3 5169.62 254.876   1
 -18   7   3 5464.53 256.438   1
  17   7  -3 271.154 50.8112   1
 -17   7   3 323.884 51.6775   1
  17  -7  -3 267.630 49.0821   1
 -17  -7   3 411.901 57.3355   1
  16   7  -3 44.2307 36.1112   1
 -16   7   3 101.054 40.9804   1
  16  -7  -3 66.2261 37.2748   1
 -16  -7   3 50.9176 35.5770   1
  15   7  -3 12350.1 510.914   1
 -15   7   3 12209.1 504.297   1
  15  -7  -3 11712.5 503.144   1
 -15  -7   3 12549.1 510.764   1
  14   7  -3 1891.32 117.793   1
 -14   7   3 1729.93 109.380   1
  14  -7  -3 1629.73 111.380   1
 -14  -7   3 1882.69 118.991   1
  13   7  -3 1999.55 123.724   1
 -13   7   3 1969.38 118.063   1
 -13  -7   3 2055.70 124.834   1
  13  -7  -3 2063.53 120.010   1
 -12  -7   3 1083.58 85.0192   1
  12   7  -3 1122.41 85.8089   1
  11   7  -3 6343.97 293.255   1
 -11   7   3 6556.40 287.814   1
  11  -7  -3 6572.90 287.565   1
 -11  -7   3 6761.16 292.993   1
 -10   7   3 7916.02 358.564   1
  10  -7  -3 8472.16 361.021   1
 -10  -7   3 8789.68 368.605   1
   9   7  -3 8031.83 335.257   1
   9  -7  -3 7880.08 330.420   1
  -9  -7   3 7344.16 334.055   1
  -9   7   3 7999.91 328.972   1
  -8   7   3 26349.9 1029.62   1
   8  -7  -3 27440.1 1031.16   1
   7  -7  -3 2189.61 115.138   1
  -7  -7   3 2155.90 119.401   1
   7   7  -3 2192.47 119.686   1
   6  -7  -3 16004.0 640.434   1
   6   7  -3 17090.3 648.493   1
  -6  -7   3 15670.3 646.074   1
  -6   7   3 16797.6 639.346   1
   5   7  -3 50096.7 1893.36   1
  -5  -7   3 47513.6 1891.08   1
  -5   7   3 52654.1 1886.33   1
   4  -7  -3 28671.9 1103.41   1
   4   7  -3 29945.3 1112.36   1
  -4  -7   3 28539.7 1110.13   1
  -4   7   3 29012.4 1103.37   1
   3  -7  -3 7027.22 293.600   1
   3   7  -3 7057.93 300.872   1
  -3  -7   3 6652.65 299.194   1
  -3   7   3 7316.34 292.713   1
  -2  -7   3 11545.2 441.967   1
  -2   7   3 10883.8 435.889   1
   2  -7  -3 10696.6 435.005   1
   2   7  -3 10395.6 437.880   1
  -1  -7   3 37673.3 1470.55   1
  -1   7   3 39121.0 1466.72   1
   1  -7  -3 39474.9 1467.78   1
   1   7  -3 38868.9 1471.48   1
   0  -7   3 11896.9 493.238   1
   0   7   3 12526.9 491.786   1
   0  -7  -3 12641.6 492.435   1
   0   7  -3 12278.7 493.568   1
   1  -7   3 36286.2 1377.62   1
   1   7   3 35893.1 1369.71   1
  -1  -7  -3 36230.8 1371.82   1
  -1   7  -3 36246.7 1374.38   1
   2  -7   3 29222.9 1123.58   1
  -2   7  -3 29204.8 1122.03   1
  -2  -7  -3 29444.4 1122.41   1
   2   7   3 29331.4 1121.92   1
   3  -7   3 2650.76 133.630   1
   3   7   3 2367.55 128.032   1
  -3  -7  -3 2582.67 133.742   1
  -3   7  -3 2576.01 132.022   1
   4   7   3 37875.6 1293.00   1
  -4  -7  -3 35453.8 1288.69   1
   4  -7   3 33738.8 1288.02   1
   6   7   3 31969.3 1197.15   1
  -6  -7  -3 30328.6 1194.67   1
  -6   7  -3 31489.7 1197.93   1
   6  -7   3 30699.3 1197.34   1
  -7  -7  -3 8192.02 351.187   1
  -7   7  -3 8660.10 350.878   1
   7  -7   3 9128.74 354.549   1
   8   7   3 2026.23 118.992   1
  -8  -7  -3 1982.12 117.723   1
  -8   7  -3 1696.03 112.177   1
   8  -7   3 1976.73 117.191   1
   9   7   3 3651.03 176.566   1
  -9  -7  -3 3161.06 170.097   1
  -9   7  -3 3015.70 166.967   1
   9  -7   3 3229.37 170.232   1
  10   7   3 1299.04 92.9548   1
  10  -7   3 1244.20 91.5616   1
 -10  -7  -3 1151.40 90.9228   1
 -10   7  -3 1231.40 91.8868   1
 -11   7  -3 4925.91 233.541   1
  11  -7   3 4736.08 232.843   1
 -12  -7  -3 6288.09 298.017   1
  12   7   3 7009.28 305.178   1
  13   7   3 5929.16 268.067   1
 -13   7  -3 5662.00 264.950   1
 -13  -7  -3 5282.80 262.725   1
  14   7   3 5066.32 237.841   1
  14  -7   3 4312.86 228.250   1
 -14  -7  -3 4905.20 238.743   1
 -15   7  -3 134.896 45.3266   1
  15  -7   3 57.8052 38.7269   1
 -16  -7  -3 3466.57 185.964   1
  16   7   3 3247.11 181.537   1
  17  -7   3 1341.80 102.228   1
  17   7   3 1236.84 96.4840   1
 -17   7  -3 1300.63 99.8594   1
 -17  -7  -3 1431.43 106.319   1
  18  -7   3 165.300 45.6620   1
 -18   7  -3 39.6062 40.5810   1
 -19  -7  -3 26.8409 46.1935   1
  19   7   3 20.1287 40.6935   1
  20   7   3 1261.49 101.926   1
 -20  -7  -3 1375.87 104.148   1
 -20   7  -3 1224.07 99.9728   1
  20  -7   3 1387.91 101.303   1
 -21  -7  -3 32.4354 41.5447   1
  21   7   3-58.4362 42.9919   1
 -22  -7  -3 3291.65 171.420   1
 -22   7  -3 2993.14 169.889   1
  22  -7   3 2948.56 169.013   1
 -23   7  -3 497.294 74.1872   1
  23  -7   3 808.338 78.8389   1
 -25  -8   3 77.1937 48.1552   1
  25   8  -3 70.6292 48.0658   1
 -24  -8   3 385.314 61.6236   1
  24   8  -3 399.840 61.5500   1
 -22  -8   3-62.4858 48.5052   1
  22   8  -3 6.60280 41.1880   1
  21   8  -3-20.4588 44.0487   1
 -21  -8   3-7.05052 41.9234   1
 -21   8   3-6.83609 38.9888   1
  21  -8  -3 84.0634 46.0084   1
  20   8  -3 3490.87 187.013   1
  20  -8  -3 3396.79 186.925   1
 -20   8   3 3152.09 181.269   1
  19  -8  -3 196.423 50.5951   1
 -19   8   3 151.979 45.8059   1
 -19  -8   3 72.2704 40.2095   1
  19   8  -3 193.617 49.8808   1
  18   8  -3 1072.12 91.8333   1
 -18   8   3 1219.71 91.6151   1
  18  -8  -3 1310.34 95.4611   1
  17   8  -3 5104.18 253.475   1
  17  -8  -3 5281.03 253.945   1
 -17  -8   3 5433.45 256.082   1
 -17   8   3 5294.09 251.608   1
  16   8  -3 2418.54 144.285   1
 -16   8   3 2283.92 138.598   1
  16  -8  -3 2464.10 143.141   1
 -16  -8   3 2485.15 144.998   1
  15   8  -3 3443.00 182.566   1
 -15   8   3 3079.93 173.327   1
  15  -8  -3 3697.20 182.237   1
 -15  -8   3 3437.99 184.159   1
  14   8  -3 1202.40 93.4742   1
 -14   8   3 1086.20 86.8811   1
  14  -8  -3 1274.18 92.6139   1
 -14  -8   3 1256.37 95.1560   1
  13   8  -3 809.463 75.5330   1
 -13   8   3 933.831 74.9480   1
  13  -8  -3 886.646 73.4087   1
 -13  -8   3 808.049 73.7931   1
  12   8  -3 168.548 41.2584   1
 -12   8   3 151.276 35.7906   1
  12  -8  -3 145.081 35.7168   1
 -12  -8   3 133.526 39.4400   1
  11   8  -3 1912.39 116.236   1
 -11   8   3 1971.76 112.161   1
  11  -8  -3 1793.52 111.970   1
 -11  -8   3 1713.45 114.699   1
  10   8  -3 22603.6 900.834   1
  10  -8  -3 22871.4 892.470   1
 -10  -8   3 23567.6 900.985   1
 -10   8   3 22731.1 892.338   1
   9   8  -3 19807.0 805.160   1
  -9  -8   3 21688.2 815.162   1
  -9   8   3 20754.3 801.575   1
   9  -8  -3 20130.7 801.002   1
  -8   8   3 402.953 43.0840   1
   8   8  -3 377.924 45.8838   1
  -8  -8   3 334.078 46.4343   1
   8  -8  -3 458.306 46.9971   1
  -7   8   3 42764.1 1652.40   1
   7   8  -3 45093.5 1659.66   1
  -7  -8   3 43619.9 1660.15   1
   7  -8  -3 43461.9 1655.04   1
   6   8  -3 13821.3 566.872   1
  -6  -8   3 13433.5 568.356   1
   6  -8  -3 14887.4 561.700   1
  -5   8   3 17921.5 698.872   1
   5  -8  -3 17875.1 699.063   1
  -4   8   3 10146.5 418.058   1
   4   8  -3 10267.6 426.012   1
  -4  -8   3 10632.4 427.279   1
   3   8  -3 20407.6 809.854   1
  -3   8   3 19868.7 801.465   1
  -3  -8   3 21669.1 811.422   1
   3  -8  -3 21186.8 805.367   1
   2   8  -3 35.4981 27.4343   1
  -2   8   3 49.2063 26.2760   1
  -2  -8   3 4.58827 24.1122   1
   2  -8  -3 16.2154 20.7558   1
   1   8  -3 46123.0 1789.85   1
  -1   8   3 48441.7 1787.65   1
   1  -8  -3 47638.3 1786.63   1
  -1  -8   3 47099.2 1789.90   1
   0   8  -3 26951.2 1061.72   1
   0   8   3 27373.5 1060.28   1
   0  -8  -3 28542.0 1062.37   1
   0  -8   3 27767.4 1064.58   1
  -1   8  -3 3733.14 187.974   1
  -1  -8  -3 3959.79 188.900   1
   1   8   3 4409.52 190.646   1
   1  -8   3 4165.79 193.119   1
   2   8   3 11148.0 465.325   1
  -2  -8  -3 11795.0 467.349   1
   3   8   3 9007.60 377.710   1
  -3  -8  -3 9150.00 383.405   1
  -4   8  -3 5524.50 263.909   1
   4  -8   3 6309.99 266.559   1
   5  -8   3 35482.5 1445.58   1
  -5   8  -3 38464.6 1447.09   1
   5   8   3 40227.9 1454.32   1
  -5  -8  -3 37785.4 1450.84   1
   6  -8   3 5128.18 236.900   1
  -6   8  -3 5234.94 236.019   1
   6   8   3 5869.16 241.749   1
   7  -8   3 37221.6 1340.48   1
  -7   8  -3 32528.3 1331.97   1
   7   8   3 34161.4 1338.20   1
  -7  -8  -3 35608.1 1337.52   1
   8  -8   3 5581.39 255.878   1
  -8   8  -3 5484.02 251.728   1
   8   8   3 5431.61 253.718   1
  -8  -8  -3 5326.68 253.369   1
   9  -8   3 2875.60 157.882   1
  -9   8  -3 2756.79 155.055   1
   9   8   3 3112.27 161.414   1
  -9  -8  -3 2778.40 157.140   1
 -10   8  -3 933.037 77.6213   1
  10  -8   3 842.880 75.1322   1
 -11  -8  -3 372.133 53.8310   1
  11   8   3 269.655 51.9548   1
  12   8   3 2369.60 141.006   1
 -12  -8  -3 2350.02 141.316   1
 -12   8  -3 2523.97 143.852   1
  13   8   3 11437.8 498.928   1
 -13  -8  -3 12354.5 500.823   1
  13  -8   3 11933.9 503.480   1
  14   8   3 974.993 85.3244   1
 -14  -8  -3 1067.51 88.7631   1
 -14   8  -3 977.523 87.7566   1
  14  -8   3 1073.19 90.3458   1
  15   8   3 1269.33 102.025   1
 -15  -8  -3 1350.07 104.732   1
 -15   8  -3 1514.53 109.042   1
  15  -8   3 1317.47 103.188   1
  16   8   3 95.2822 46.1568   1
 -16  -8  -3 7.03078 41.8234   1
 -16   8  -3 19.9592 41.1298   1
  16  -8   3 13.4429 39.1780   1
  17   8   3 496.780 65.9820   1
 -17  -8  -3 459.451 66.3932   1
 -17   8  -3 340.506 56.7628   1
  17  -8   3 364.948 56.2723   1
  18   8   3 678.041 70.0801   1
 -18  -8  -3 674.768 73.3618   1
 -18   8  -3 481.791 66.9390   1
  18  -8   3 643.479 71.8487   1
  19   8   3 1388.07 106.503   1
 -19  -8  -3 1305.32 104.102   1
 -19   8  -3 1543.34 108.647   1
  19  -8   3 1406.21 104.822   1
  20   8   3 197.478 49.6018   1
 -20  -8  -3 92.1920 46.0970   1
 -20   8  -3 192.514 54.7731   1
  20  -8   3 201.530 51.5402   1
 -21  -8  -3 811.260 80.5272   1
 -21   8  -3 665.022 76.9684   1
  21  -8   3 838.134 79.2657   1
 -22  -8  -3 595.150 68.7571   1
  22   8   3 633.144 72.5319   1
 -25  -9   3 397.061 62.0181   1
  25   9  -3 617.643 69.5434   1
 -24  -9   3-13.0432 47.4941   1
  24   9  -3-12.8674 40.1239   1
 -23  -9   3 177.042 56.8910   1
  23   9  -3 95.3937 44.3653   1
 -22  -9   3-6.91152 46.8558   1
  22   9  -3 13.5143 45.0990   1
 -21  -9   3 7.14154 48.4150   1
  21   9  -3-6.65351 42.6085   1
 -20   9   3 456.160 63.2742   1
  20  -9  -3 484.674 65.1325   1
  19   9  -3 1667.91 114.576   1
  19  -9  -3 1761.19 118.213   1
 -19  -9   3 1675.64 115.387   1
 -19   9   3 1672.28 115.264   1
  18   9  -3 375.983 59.5841   1
 -18   9   3 268.318 52.3423   1
  18  -9  -3 304.319 53.7031   1
 -17  -9   3 1373.60 103.124   1
 -17   9   3 1399.56 100.872   1
  17  -9  -3 1417.97 103.690   1
  16   9  -3 5302.36 252.422   1
 -16  -9   3 5333.88 252.473   1
 -16   9   3 5291.38 247.746   1
  16  -9  -3 4708.37 244.980   1
  15   9  -3 12414.1 489.146   1
 -15  -9   3 11771.9 485.532   1
  15  -9  -3 11425.6 482.122   1
  14   9  -3 1611.65 108.345   1
 -14  -9   3 1471.32 106.375   1
 -14   9   3 1440.12 102.009   1
  14  -9  -3 1644.72 109.480   1
  13   9  -3 748.353 72.1862   1
  13  -9  -3 783.632 70.7759   1
 -13   9   3 642.929 66.2560   1
 -13  -9   3 608.711 70.7507   1
  12  -9  -3 195.296 39.8425   1
 -12   9   3 174.479 40.0239   1
  11   9  -3 608.893 69.4286   1
 -11  -9   3 573.563 66.4927   1
 -11   9   3 648.572 60.8072   1
  11  -9  -3 640.517 61.5517   1
 -10  -9   3 17954.6 702.727   1
  10  -9  -3 17550.5 697.508   1
 -10   9   3 17416.5 694.816   1
  10   9  -3 17133.9 700.479   1
   9   9  -3 18102.9 735.721   1
  -9  -9   3 19052.0 743.210   1
   8   9  -3 3104.88 163.433   1
  -8  -9   3 3214.33 165.979   1
  -7   9   3 695.310 60.0801   1
   7   9  -3 756.849 64.3757   1
  -7  -9   3 778.772 66.5093   1
   7  -9  -3 770.965 65.1311   1
  -6   9   3 26852.6 1069.69   1
   6   9  -3 26754.4 1076.65   1
  -6  -9   3 28704.8 1079.23   1
   6  -9  -3 29215.3 1073.83   1
  -5   9   3 1153.77 77.7295   1
   5   9  -3 1122.81 81.6308   1
  -5  -9   3 1031.92 79.8641   1
   5  -9  -3 1121.83 76.4469   1
  -4   9   3 8759.30 373.916   1
   4   9  -3 9006.42 382.528   1
  -4  -9   3 8960.25 382.679   1
   4  -9  -3 9570.20 379.342   1
  -3   9   3 18.2428 23.9533   1
   3   9  -3 5.08951 24.5885   1
   3  -9  -3 26.8073 24.9244   1
  -3  -9   3-5.01003 26.6477   1
  -2   9   3 18172.5 701.343   1
   2   9  -3 17242.6 703.560   1
   2  -9  -3 18826.2 702.300   1
  -2  -9   3 16918.0 705.174   1
   1   9  -3 1586.34 95.5593   1
  -1   9   3 1600.73 95.7870   1
   1  -9  -3 1513.49 93.4052   1
  -1  -9   3 1366.83 93.0913   1
   0   9  -3 8871.76 368.996   1
   0   9   3 8768.53 366.858   1
   0  -9  -3 8454.33 365.091   1
   0  -9   3 8748.06 367.270   1
  -1   9  -3 2520.35 135.145   1
   1  -9   3 2394.67 134.446   1
  -2   9  -3 7816.59 336.455   1
   2   9   3 8073.95 335.332   1
  -2  -9  -3 7570.96 335.961   1
   2  -9   3 7743.19 337.914   1
  -3   9  -3 106.857 32.7357   1
   3   9   3 85.4882 32.9030   1
  -3  -9  -3 62.7492 29.9856   1
   3  -9   3 84.5455 31.8850   1
   4   9   3 45724.9 1660.34   1
  -4  -9  -3 42927.8 1659.41   1
  -4   9  -3 42222.7 1657.52   1
   4  -9   3 43511.2 1658.79   1
   5  -9   3 9787.37 426.568   1
   5   9   3 11073.4 435.696   1
  -5  -9  -3 9905.70 427.848   1
   6  -9   3 1655.39 108.416   1
  -6  -9  -3 1659.36 107.929   1
   6   9   3 1666.13 107.615   1
  -6   9  -3 1660.46 106.195   1
   7  -9   3 109.996 39.1861   1
  -7  -9  -3 131.841 37.8959   1
   7   9   3 137.102 39.2655   1
  -7   9  -3 90.2274 36.3736   1
   8  -9   3 6250.71 289.316   1
  -8  -9  -3 6427.92 289.734   1
  -8   9  -3 6388.11 287.778   1
   8   9   3 6413.06 289.364   1
   9  -9   3 740.026 69.9631   1
  -9   9  -3 582.103 64.8160   1
 -10  -9  -3 7244.77 328.490   1
  10   9   3 7335.10 328.151   1
 -11  -9  -3 600.939 67.3906   1
  11   9   3 557.583 68.2540   1
 -11   9  -3 493.699 63.1645   1
 -12  -9  -3 3977.70 211.388   1
  12   9   3 4143.27 214.191   1
  12  -9   3 4451.74 215.855   1
  13  -9   3 59.5771 38.2222   1
 -13  -9  -3 58.6255 36.3975   1
 -13   9  -3 38.5241 37.8549   1
  13   9   3 78.0271 36.7416   1
 -14   9  -3 4540.13 228.238   1
  14  -9   3 4815.39 232.569   1
 -14  -9  -3 4332.96 225.013   1
  14   9   3 4742.21 231.133   1
  15  -9   3-13.5201 34.1089   1
 -15  -9  -3 13.4208 41.4669   1
 -15   9  -3-6.59759 37.6292   1
  15   9   3-39.9174 41.8658   1
  16  -9   3 621.632 70.2439   1
 -16   9  -3 611.272 68.4857   1
 -16  -9  -3 410.250 65.3441   1
  16   9   3 541.489 67.0087   1
  17  -9   3 2223.71 138.653   1
 -17   9  -3 2122.23 135.526   1
 -17  -9  -3 2394.64 143.160   1
  17   9   3 2205.81 139.076   1
  18  -9   3 1073.97 90.2445   1
 -18   9  -3 1027.55 89.9982   1
 -18  -9  -3 924.379 87.8649   1
  18   9   3 1023.94 89.4697   1
  19  -9   3-13.6166 45.8095   1
 -19   9  -3 66.4345 45.7360   1
 -20  -9  -3 102.904 45.0446   1
  20   9   3 72.9307 45.0689   1
  21  -9   3-39.9445 38.7857   1
 -21   9  -3-32.4825 45.3780   1
 -21  -9  -3 19.1156 38.2647   1
  21   9   3 69.9262 40.0024   1
  22  -9   3 6.54893 59.0605   1
 -22   9  -3 363.250 57.9838   1
  24  10  -3 273.632 50.1197   1
 -24 -10   3 359.131 59.2491   1
  22  10  -3-6.52821 37.2357   1
 -22 -10   3-27.7894 44.1090   1
  21  10  -3 1249.07 97.5774   1
 -21 -10   3 1252.72 98.8609   1
 -20 -10   3 38.6930 39.8738   1
  18 -10  -3 1129.39 95.7491   1
  18  10  -3 1352.76 103.775   1
 -18 -10   3 1387.63 103.652   1
 -18  10   3 1296.02 100.498   1
  17 -10  -3 1290.70 100.878   1
  17  10  -3 1271.75 100.107   1
 -17 -10   3 1201.92 96.8048   1
 -17  10   3 1083.76 90.8751   1
  16 -10  -3 3102.46 173.447   1
  16  10  -3 3332.52 176.558   1
 -16 -10   3 2973.47 172.315   1
 -16  10   3 3152.11 171.840   1
  15 -10  -3 537.239 63.0743   1
  15  10  -3 372.440 55.5309   1
 -15 -10   3 490.093 63.1658   1
 -15  10   3 429.795 58.3415   1
  14 -10  -3 1345.06 97.7318   1
  14  10  -3 1466.97 105.545   1
 -14 -10   3 1453.76 102.478   1
 -14  10   3 1250.40 96.1058   1
  13 -10  -3 238.633 47.1606   1
  13  10  -3 231.322 49.0822   1
 -13 -10   3 156.771 43.8498   1
 -13  10   3 216.302 43.2695   1
 -12 -10   3 44.5519 38.6483   1
  12  10  -3 94.2354 37.4119   1
  12 -10  -3 5.85354 31.5853   1
 -12  10   3 78.8601 32.8814   1
 -11 -10   3 3500.46 181.264   1
  11 -10  -3 3451.88 177.413   1
  11  10  -3 3687.47 186.375   1
 -11  10   3 3135.09 171.660   1
  10 -10  -3 83.1890 35.9299   1
 -10  10   3 69.7955 31.4030   1
  -9 -10   3 638.174 65.6658   1
   9  10  -3 649.311 64.5281   1
  -9  10   3 565.169 57.2182   1
   9 -10  -3 582.297 60.6754   1
  -8  10   3 1338.31 89.4023   1
   8  10  -3 1284.42 97.3510   1
  -8 -10   3 1267.66 93.6722   1
   8 -10  -3 1288.45 89.7963   1
  -7  10   3 42267.0 1694.72   1
   7  10  -3 46490.1 1703.10   1
  -7 -10   3 44548.4 1702.55   1
   7 -10  -3 45709.4 1698.87   1
  -6  10   3 16481.8 643.769   1
   6  10  -3 15224.2 647.279   1
  -6 -10   3 15796.3 649.017   1
   6 -10  -3 17010.5 646.299   1
  -5  10   3 1076.35 75.7035   1
   5  10  -3 862.943 74.7686   1
  -5 -10   3 1047.03 79.7954   1
   5 -10  -3 933.060 73.7909   1
   4  10  -3 609.300 61.2462   1
  -4 -10   3 682.555 63.8065   1
   3  10  -3 7243.18 322.917   1
   3 -10  -3 7324.29 319.970   1
  -3 -10   3 7633.55 324.796   1
  -2  10   3 9981.48 415.969   1
   2  10  -3 10163.0 419.798   1
  -2 -10   3 10016.8 419.008   1
   2 -10  -3 9722.38 413.688   1
   1  10  -3 16126.1 637.293   1
  -1  10   3 15265.2 636.167   1
  -1 -10   3 16403.6 640.648   1
   0  10  -3 1522.64 98.5482   1
   0  10   3 1439.22 93.8391   1
   0 -10  -3 1412.68 95.5380   1
   0 -10   3 1507.17 97.5920   1
  -1  10  -3 5384.46 244.761   1
   1  10   3 4999.11 239.741   1
  -1 -10  -3 5619.66 245.840   1
   1 -10   3 5172.21 246.009   1
  -2  10  -3 4241.57 198.659   1
   2  10   3 3968.71 196.222   1
  -2 -10  -3 3786.84 195.558   1
   2 -10   3 4144.39 198.529   1
  -3  10  -3 14759.3 564.606   1
   3  10   3 13342.1 560.365   1
  -3 -10  -3 13735.5 563.830   1
   3 -10   3 13589.6 564.221   1
   4  10   3 9283.20 421.310   1
  -4 -10  -3 9908.61 431.824   1
   4 -10   3 10404.8 430.290   1
   5  10   3 4952.92 254.361   1
   5 -10   3 5607.06 254.926   1
  -5 -10  -3 5400.71 254.295   1
  -5  10  -3 5776.05 253.660   1
   6 -10   3 412.558 52.9890   1
   6  10   3 581.532 66.0176   1
  -6 -10  -3 463.568 58.1573   1
  -6  10  -3 388.954 54.3302   1
   7 -10   3 1588.27 111.204   1
  -7  10  -3 1990.00 118.682   1
   7  10   3 1907.51 117.593   1
  -7 -10  -3 1825.15 116.078   1
   8  10   3-6.06831 29.3130   1
  -8 -10  -3 12.0703 27.7961   1
   9 -10   3 23805.9 924.081   1
  -9  10  -3 23401.4 921.916   1
  -9 -10  -3 22806.1 922.194   1
   9  10   3 23446.3 923.031   1
 -10  10  -3 840.149 77.5648   1
 -10 -10  -3 900.386 81.3178   1
  10  10   3 831.924 80.0221   1
  11 -10   3 45.7886 36.0877   1
  11  10   3 33.0903 33.8711   1
 -11 -10  -3 20.0502 33.7403   1
  12 -10   3 1621.73 112.228   1
 -12  10  -3 1549.55 109.599   1
 -12 -10  -3 1581.22 111.560   1
  12  10   3 1483.81 109.915   1
  13  10   3 6036.85 276.418   1
 -13 -10  -3 5273.86 269.207   1
 -13  10  -3 5771.48 272.053   1
  13 -10   3 5837.17 274.761   1
  14  10   3 1171.61 93.0168   1
 -14 -10  -3 896.476 86.9401   1
 -14  10  -3 1135.99 93.1485   1
  14 -10   3 1132.99 91.8076   1
  15  10   3 1705.44 118.154   1
  15 -10   3 1869.77 121.404   1
 -15 -10  -3 1602.91 113.591   1
 -15  10  -3 1746.59 117.977   1
  16 -10   3 13.7228 38.7106   1
 -16 -10  -3 13.5575 36.9482   1
  16  10   3 26.6241 39.9765   1
 -16  10  -3 26.5536 39.8708   1
 -17 -10  -3 7.07118 45.2924   1
  17  10   3 39.5687 42.9640   1
 -18  10  -3-6.63722 44.2991   1
  18 -10   3-6.85072 44.6221   1
  19  10   3 877.915 82.1509   1
 -19 -10  -3 814.888 87.1814   1
 -19  10  -3 831.781 84.7376   1
  19 -10   3 1048.65 90.3385   1
  20  10   3-44.6618 45.5356   1
 -20  10  -3-32.6343 47.2236   1
  20 -10   3-6.73189 42.7501   1
  21  10   3-12.6889 38.4814   1
 -21 -10  -3 74.5889 39.4712   1
 -21  10  -3 19.2341 46.6979   1
  21 -10   3 13.2310 41.6384   1
 -23 -11   3 165.168 53.9806   1
  23  11  -3 300.352 58.2682   1
 -22 -11   3 193.954 53.5348   1
 -21 -11   3 6.40151 41.3547   1
  21  11  -3 39.0300 42.7291   1
 -20 -11   3 64.2429 44.6406   1
  20  11  -3 89.9437 41.5967   1
 -19 -11   3 178.575 46.9747   1
  19  11  -3 171.023 47.6954   1
 -18 -11   3-20.1329 43.7323   1
  18  11  -3-53.4417 43.8929   1
  17  11  -3 47.4126 40.2795   1
  17 -11  -3 6.73341 36.2616   1
 -17 -11   3 13.5774 37.4400   1
 -17  11   3 6.61016 39.3101   1
  16 -11  -3 6612.47 304.652   1
  16  11  -3 6759.33 307.560   1
 -16 -11   3 6705.79 305.106   1
 -16  11   3 6260.51 300.790   1
  15  11  -3 401.069 61.3075   1
  15 -11  -3 330.072 53.0963   1
 -15  11   3 455.658 60.3284   1
 -15 -11   3 400.775 60.5132   1
  14 -11  -3 1354.36 99.8404   1
 -14  11   3 1253.70 96.8670   1
  13  11  -3 206.133 50.2731   1
 -13 -11   3 223.745 50.4766   1
 -12 -11   3 186.641 50.5781   1
  12  11  -3 90.5827 41.2384   1
 -12  11   3 59.2207 36.4371   1
  12 -11  -3 85.5561 38.6282   1
 -11  11   3 51.9148 34.7418   1
  11  11  -3 105.036 44.5848   1
 -11 -11   3 82.7680 40.5074   1
  11 -11  -3 60.2487 36.2781   1
 -10 -11   3 7506.99 337.994   1
 -10  11   3 8220.47 335.262   1
  10  11  -3 7151.79 332.941   1
  10 -11  -3 7409.24 334.509   1
  -9 -11   3 23082.8 893.475   1
  -9  11   3 22257.6 882.910   1
   9 -11  -3 22447.9 885.557   1
   9  11  -3 22241.2 887.877   1
  -8  11   3 687.530 65.2481   1
   8 -11  -3 623.937 63.4862   1
  -7  11   3 1426.31 93.4279   1
   7  11  -3 1346.29 94.4620   1
  -7 -11   3 1166.81 94.3953   1
   7 -11  -3 1340.04 92.3176   1
  -6  11   3 4237.70 202.829   1
   6  11  -3 4230.38 206.815   1
  -6 -11   3 4053.20 207.699   1
   6 -11  -3 4265.04 204.354   1
  -5  11   3 7815.61 323.549   1
   5  11  -3 6794.40 325.999   1
  -5 -11   3 7247.75 326.835   1
   5 -11  -3 7646.68 325.020   1
   4  11  -3 4472.98 217.818   1
  -4  11   3 4535.81 216.898   1
   4 -11  -3 4664.23 217.633   1
  -4 -11   3 4561.79 221.039   1
   3  11  -3 9048.58 388.767   1
  -3  11   3 9317.64 384.586   1
   3 -11  -3 8852.47 381.680   1
  -3 -11   3 8758.42 382.706   1
   2  11  -3 34.5791 32.8927   1
  -2  11   3 32.1425 31.2351   1
   2 -11  -3 37.4887 29.8989   1
  -2 -11   3 33.9844 31.9751   1
   1  11  -3 20779.0 809.356   1
  -1 -11   3 19738.5 809.049   1
   1 -11  -3 20926.8 809.851   1
   0  11  -3 6166.07 288.045   1
   0  11   3 6260.83 286.706   1
   0 -11  -3 6875.79 291.725   1
   0 -11   3 6439.50 290.246   1
  -1  11  -3 61.7592 34.0944   1
   1  11   3 10.7848 32.4344   1
   1 -11   3 73.1977 30.0015   1
  -2  11  -3 1092.51 81.5045   1
   2  11   3 1101.78 81.0725   1
  -2 -11  -3 912.912 76.7733   1
   2 -11   3 874.979 78.5495   1
  -3  11  -3 16401.5 697.301   1
   3  11   3 18795.7 706.467   1
  -3 -11  -3 17507.4 703.450   1
   3 -11   3 17613.0 702.506   1
   4  11   3 2537.46 142.644   1
  -4 -11  -3 2559.61 149.606   1
  -4  11  -3 2698.88 146.733   1
   4 -11   3 2650.22 148.429   1
   5  11   3 6792.48 296.045   1
  -5 -11  -3 6542.35 294.905   1
  -5  11  -3 5760.25 286.224   1
   5 -11   3 6825.97 296.877   1
   7  11   3 1895.87 125.999   1
  -7 -11  -3 1948.27 124.989   1
  -7  11  -3 2116.90 126.018   1
   7 -11   3 1985.49 124.487   1
   8  11   3 3850.32 207.802   1
   8 -11   3 4301.19 209.822   1
  -8 -11  -3 4419.25 212.591   1
  -8  11  -3 3954.47 205.173   1
   9  11   3 127.983 43.5504   1
   9 -11   3 101.083 36.6202   1
  -9  11  -3 80.3984 33.9186   1
  -9 -11  -3 114.144 40.4389   1
  10 -11   3 2285.52 142.232   1
  10  11   3 2547.33 146.468   1
 -10 -11  -3 2461.11 145.386   1
  11 -11   3 453.153 61.1438   1
 -11 -11  -3 368.060 57.7558   1
  11  11   3 312.886 56.0936   1
 -11  11  -3 416.153 59.6906   1
  12 -11   3 234.105 49.2262   1
 -12 -11  -3 235.954 53.9466   1
  12  11   3 195.499 52.4347   1
 -12  11  -3 312.228 56.5132   1
  13 -11   3 1846.00 122.329   1
 -13 -11  -3 1580.87 117.610   1
 -13  11  -3 1853.13 122.317   1
  13  11   3 1959.90 125.124   1
 -14  11  -3 1686.37 115.675   1
  14 -11   3 1804.12 119.865   1
 -14 -11  -3 1475.51 112.676   1
  14  11   3 1624.33 115.879   1
  15 -11   3 68.6078 45.4675   1
 -15 -11  -3 45.6175 43.1921   1
 -15  11  -3 59.6818 47.0256   1
  15  11   3 39.1163 40.7023   1
 -16 -11  -3 32.6617 35.1851   1
  16  11   3 19.9223 38.6998   1
 -17  11  -3 73.0395 45.3897   1
  17 -11   3 6.83139 38.1396   1
 -17 -11  -3 20.5992 42.0663   1
  17  11   3 78.8948 43.5621   1
 -18  11  -3 588.077 72.4091   1
  18 -11   3 624.348 69.8936   1
  18  11   3 557.505 69.5603   1
 -18 -11  -3 639.126 74.8214   1
 -19  11  -3 58.8728 43.7129   1
 -20 -11  -3-19.7925 39.6186   1
  20  11   3 24.1533 35.9035   1
  22  12  -3 206.049 48.8082   1
 -22 -12   3 133.642 45.2066   1
  20  12  -3 69.8838 42.4535   1
 -20 -12   3 44.6669 39.8474   1
 -18 -12   3 400.260 63.1954   1
 -17 -12   3 34.1773 39.8449   1
  17 -12  -3-27.6428 38.5700   1
  17  12  -3 80.7633 40.8326   1
 -17  12   3 46.3268 39.7654   1
 -16 -12   3 497.503 68.8685   1
  16 -12  -3 627.242 67.0486   1
  16  12  -3 534.296 67.2217   1
 -16  12   3 483.543 64.2711   1
 -15 -12   3 13.0900 36.9226   1
  15  12  -3 13.2015 37.2373   1
  15 -12  -3 20.0926 38.6133   1
 -15  12   3 12.9286 36.4677   1
 -14 -12   3 32.3276 34.4195   1
  14 -12  -3 6.57940 36.7308   1
  14  12  -3 84.0013 37.6757   1
 -14  12   3 31.8993 36.8109   1
 -13 -12   3 284.586 50.0238   1
  13 -12  -3 221.271 46.6176   1
  13  12  -3 224.594 49.2113   1
 -13  12   3 213.122 47.6621   1
 -12 -12   3 7418.30 339.020   1
  12 -12  -3 7422.28 336.334   1
 -12  12   3 7425.78 333.495   1
  12  12  -3 7690.48 340.749   1
  11  12  -3 737.179 77.6881   1
 -11 -12   3 732.605 77.6138   1
 -10 -12   3 728.089 76.0969   1
  10  12  -3 722.489 72.3651   1
 -10  12   3 829.925 72.9028   1
  10 -12  -3 852.185 76.2212   1
  -9  12   3 2570.67 147.145   1
   9  12  -3 2629.30 151.207   1
  -9 -12   3 2861.39 158.011   1
   9 -12  -3 2700.04 150.254   1
  -8  12   3 636.170 67.4885   1
   8  12  -3 703.562 68.1610   1
  -8 -12   3 735.341 70.8139   1
   8 -12  -3 745.917 70.5607   1
  -7  12   3 148.636 40.6209   1
   7  12  -3 249.466 43.8919   1
  -7 -12   3 171.157 43.3429   1
   7 -12  -3 236.792 44.0724   1
  -6  12   3 55.6479 36.5683   1
   6  12  -3 5.94396 33.1779   1
  -6 -12   3 24.3306 31.9666   1
   6 -12  -3 57.6712 36.3118   1
  -5  12   3 811.259 73.4196   1
   5  12  -3 906.819 76.8243   1
  -5 -12   3 732.002 73.7709   1
   5 -12  -3 942.061 76.4564   1
  -4  12   3 574.869 59.8204   1
   4 -12  -3 489.608 57.1955   1
  -3  12   3 694.014 67.3879   1
   3 -12  -3 629.775 62.8088   1
  -2  12   3 3472.56 179.054   1
   2 -12  -3 3519.02 181.014   1
   1  12  -3 9460.07 416.362   1
  -1  12   3 10305.7 416.863   1
  -1 -12   3 9393.91 415.570   1
   1 -12  -3 9935.27 416.432   1
   0 -12  -3 307.806 51.7742   1
   1  12   3 4747.18 221.886   1
  -1 -12  -3 4348.47 219.111   1
   2  12   3 382.550 55.1707   1
  -2 -12  -3 275.321 51.4277   1
   3  12   3 631.317 67.3049   1
  -3 -12  -3 602.759 63.6813   1
  -4  12  -3 2224.80 137.328   1
   4 -12   3 2544.83 145.395   1
   5  12   3 1264.88 91.2812   1
  -5 -12  -3 1007.67 85.8427   1
  -5  12  -3 982.464 82.9343   1
   5 -12   3 1060.35 84.9623   1
   6  12   3 8868.04 383.881   1
  -6 -12  -3 8616.21 379.163   1
  -6  12  -3 8369.17 374.753   1
   6 -12   3 8739.16 379.280   1
   7  12   3-6.44348 34.2683   1
   7 -12   3 32.0318 38.8466   1
  -7  12  -3 6.17035 35.5714   1
  -7 -12  -3-39.1693 35.5763   1
   8  12   3 475.042 59.7323   1
   8 -12   3 528.372 64.6483   1
  -8  12  -3 524.016 63.8424   1
  -8 -12  -3 461.734 61.3591   1
   9  12   3 259.148 53.0203   1
  -9  12  -3 150.515 42.1562   1
  -9 -12  -3 192.895 50.0703   1
  10 -12   3 13.2001 40.7827   1
 -10  12  -3-12.6416 38.6940   1
  11  12   3 1151.37 93.5717   1
 -11 -12  -3 1128.68 92.7969   1
  12 -12   3-13.2488 35.2295   1
 -12  12  -3-25.9704 36.6232   1
  12  12   3 20.3973 38.7759   1
 -12 -12  -3 27.4652 42.0332   1
  13 -12   3 86.5365 46.2636   1
 -13  12  -3 45.8913 43.5198   1
  13  12   3 80.7479 46.4205   1
 -13 -12  -3 128.231 47.9214   1
  14 -12   3 6.72255 42.7002   1
 -14  12  -3 92.2286 43.2867   1
 -14 -12  -3 60.2904 44.7315   1
  14  12   3-6.65303 42.6277   1
  15 -12   3 148.945 45.3201   1
  15  12   3 39.0403 38.0660   1
 -15 -12  -3 104.507 41.6121   1
  16 -12   3 244.017 55.1346   1
 -16  12  -3 317.030 57.1161   1
  16  12   3 267.440 55.8979   1
 -16 -12  -3 331.834 56.5422   1
  17 -12   3-13.5418 44.1021   1
 -17  12  -3 6.58167 44.2754   1
  17  12   3 19.3991 40.3255   1
 -17 -12  -3 6.52007 43.1702   1
 -18  12  -3 45.5022 45.0766   1
  18 -12   3-20.1191 42.9505   1
  19  12   3 338.755 60.4208   1
  19 -12   3 285.150 55.7819   1
 -19 -12  -3 274.508 56.0988   1
 -19  12  -3 320.002 59.7752   1
  21  13  -3 104.156 40.0399   1
 -21 -13   3 72.7071 41.8304   1
  19  13  -3 490.389 63.7614   1
  17  13  -3-19.8924 43.5481   1
 -17 -13   3 6.66611 41.1916   1
 -16 -13   3 277.388 50.5347   1
  16 -13  -3 277.537 54.2747   1
  16  13  -3 217.937 49.6086   1
 -16  13   3 240.882 51.7907   1
 -14 -13   3-19.5093 36.2737   1
  14 -13  -3 20.3423 38.2497   1
  14  13  -3 38.8796 38.5300   1
 -14  13   3-6.46633 35.2393   1
 -13 -13   3 385.601 55.3074   1
  13 -13  -3 351.912 56.9621   1
  13  13  -3 307.301 53.5904   1
 -13  13   3 458.316 58.2970   1
 -12 -13   3 47.2398 40.5543   1
  12  13  -3 56.1106 40.4619   1
 -12  13   3 25.0787 36.9358   1
  12 -13  -3 39.0145 36.3011   1
 -11  13   3 6.17872 35.2397   1
  11  13  -3 19.9633 37.1183   1
 -11 -13   3 19.7190 36.2453   1
  11 -13  -3-6.41416 34.5372   1
 -10  13   3 305.616 51.6782   1
  10 -13  -3 188.399 43.8435   1
  -9  13   3 471.631 58.1678   1
   9  13  -3 398.086 58.6812   1
  -9 -13   3 426.910 60.3232   1
   9 -13  -3 430.310 59.9438   1
   8  13  -3 721.265 75.2333   1
  -8 -13   3 691.833 73.7360   1
   7  13  -3 434.158 55.3248   1
  -7 -13   3 482.172 56.7776   1
  -6  13   3 2622.84 149.789   1
   6  13  -3 2840.88 155.007   1
   6 -13  -3 2842.46 153.247   1
  -6 -13   3 2488.46 151.178   1
   5  13  -3 935.240 80.8893   1
  -5  13   3 1022.16 82.6567   1
  -5 -13   3 810.005 79.8277   1
   5 -13  -3 1076.90 83.9781   1
  -4  13   3 78.8779 38.9383   1
   4  13  -3 86.1227 40.1478   1
  -4 -13   3 99.4930 42.5545   1
   4 -13  -3 23.9838 31.5879   1
  -3  13   3 741.149 70.1907   1
   3  13  -3 657.932 65.9798   1
  -3 -13   3 728.723 69.7899   1
   3 -13  -3 737.353 70.2445   1
  -2  13   3 589.682 68.6561   1
   2  13  -3 747.530 70.9589   1
  -2 -13   3 610.767 67.4364   1
   2 -13  -3 761.365 71.7005   1
   1  13  -3 909.349 81.8415   1
  -1 -13   3 874.801 78.9490   1
   0  13  -3 6.07584 35.7662   1
   0 -13   3 18.5823 34.1573   1
  -1  13  -3 299.011 50.2618   1
   1  13   3 284.867 48.8860   1
  -1 -13  -3 189.899 43.6226   1
   1 -13   3 322.097 52.5101   1
  -2  13  -3 821.283 78.4454   1
  -2 -13  -3 921.676 78.9318   1
   2 -13   3 860.276 79.2393   1
  -3  13  -3 1079.77 85.9117   1
   3  13   3 955.223 85.0684   1
  -3 -13  -3 929.342 84.2798   1
   3 -13   3 1034.36 83.4749   1
  -4  13  -3 139.947 42.3405   1
   4  13   3 54.4568 37.8999   1
  -4 -13  -3 94.0683 44.2705   1
   4 -13   3 93.7941 40.8824   1
   5  13   3 1432.99 105.616   1
  -5 -13  -3 1355.45 103.585   1
  -5  13  -3 1424.45 100.645   1
   5 -13   3 1453.31 102.906   1
   6  13   3 847.545 80.8284   1
  -6 -13  -3 813.387 78.9557   1
  -6  13  -3 702.798 70.7865   1
   7  13   3 19.7590 36.7368   1
  -7 -13  -3-6.75334 35.0060   1
  -7  13  -3-24.9060 37.7552   1
   7 -13   3 13.0147 35.8814   1
  -8  13  -3 354.417 54.1090   1
   8 -13   3 376.693 57.9769   1
  -9 -13  -3 32.4721 34.9775   1
   9  13   3 13.0618 33.4151   1
  10  13   3 13.2995 39.9322   1
 -10 -13  -3-19.7775 42.2179   1
 -10  13  -3 6.45000 38.3510   1
  10 -13   3-6.65277 37.5267   1
  11  13   3 801.245 81.2827   1
  11 -13   3 931.305 84.2126   1
 -11 -13  -3 942.724 86.6537   1
 -11  13  -3 814.963 80.9982   1
  12 -13   3 101.214 41.4319   1
  12  13   3 88.2943 44.3552   1
 -12 -13  -3 89.6165 47.9087   1
 -12  13  -3 70.9551 45.1703   1
  13 -13   3 6.75922 39.3803   1
  13  13   3-54.0962 47.2340   1
 -13 -13  -3 6.73623 43.5111   1
 -13  13  -3-12.9463 38.1047   1
  14  13   3 6.63504 42.1224   1
  14 -13   3 33.5008 38.2117   1
 -14 -13  -3-40.0360 47.9394   1
 -15  13  -3 637.900 74.6969   1
  15 -13   3 698.778 77.0080   1
  16 -13   3 6.61902 37.3363   1
 -16 -13  -3-31.4830 41.6902   1
 -16  13  -3 25.9569 40.8336   1
  16  13   3 6.36984 42.1751   1
 -17  13  -3 148.148 48.2366   1
  17 -13   3 190.071 49.6836   1
 -18  13  -3 12.7522 41.8759   1
  18  13   3-12.4877 42.3302   1
  18 -13   3 6.47792 40.3981   1
 -18 -13  -3 26.0822 39.9178   1
 -20 -14   3 364.597 58.7951   1
  20  14  -3 436.420 64.1647   1
 -19 -14   3 70.0156 46.0755   1
  19  14  -3 25.3434 47.3863   1
 -18 -14   3 1542.04 117.458   1
  18  14  -3 1863.88 121.887   1
 -17 -14   3 587.379 69.2030   1
  17  14  -3 529.228 66.3806   1
 -16 -14   3 91.3273 40.7905   1
  16  14  -3 71.5728 39.5673   1
 -15  14   3 26.5180 41.7306   1
  15  14  -3 71.7308 45.8897   1
 -15 -14   3-6.46321 38.8271   1
 -14  14   3 59.0956 42.7746   1
 -14 -14   3 6.49877 37.0706   1
  14  14  -3 25.9059 37.3427   1
  14 -14  -3-6.80614 36.2039   1
 -12  14   3 630.102 68.8171   1
 -12 -14   3 623.155 71.5785   1
  12  14  -3 795.441 79.5317   1
  12 -14  -3 658.107 73.4497   1
  11 -14  -3 364.482 55.4291   1
 -11 -14   3 357.443 57.1492   1
 -11  14   3 321.874 55.9086   1
  11  14  -3 247.944 49.2250   1
 -10  14   3 4184.20 214.140   1
 -10 -14   3 4519.71 219.986   1
  10  14  -3 4170.80 211.055   1
  10 -14  -3 3989.91 211.049   1
  -9 -14   3 46.6052 42.6401   1
  -9  14   3 18.8963 42.3753   1
   9  14  -3 6.40532 39.2151   1
   9 -14  -3-6.44523 36.7619   1
  -8 -14   3 130.212 45.8646   1
  -8  14   3 68.0816 36.8760   1
   8  14  -3 45.0141 42.2983   1
   8 -14  -3 19.2393 34.6101   1
   7 -14  -3 2820.23 161.007   1
  -7  14   3 2923.79 160.191   1
  -6 -14   3 25.5940 39.2367   1
  -6  14   3 89.6988 39.2891   1
   6  14  -3 56.0110 37.4426   1
   6 -14  -3 75.4541 38.9213   1
  -5 -14   3 198.266 47.4077   1
  -5  14   3 292.900 54.5315   1
   5  14  -3 251.987 49.3497   1
   5 -14  -3 220.635 47.9379   1
   4 -14  -3 1507.60 108.408   1
  -4 -14   3 1671.81 112.156   1
  -4  14   3 1667.34 112.555   1
   4  14  -3 1645.59 111.682   1
   3 -14  -3 6.24800 31.9654   1
  -3 -14   3 31.4706 33.4806   1
  -3  14   3 18.6765 36.2752   1
   3  14  -3 18.9595 33.6174   1
  -2 -14   3 227.153 44.9239   1
   2 -14  -3 271.523 49.4363   1
   2  14  -3 267.562 48.6967   1
  -2  14   3 186.488 43.3478   1
   1 -14  -3 6513.43 302.418   1
  -1 -14   3 6837.57 304.462   1
  -1  14   3 6492.52 301.477   1
   1  14  -3 6582.97 303.654   1
   0 -14   3 1234.11 98.7201   1
   0 -14  -3 1355.54 100.566   1
   0  14  -3 1455.06 104.556   1
   0  14   3 1537.01 104.638   1
  -1 -14  -3 1632.56 111.847   1
   1 -14   3 1780.37 116.292   1
  -1  14  -3 1636.82 111.656   1
   1  14   3 1506.87 109.147   1
  -2 -14  -3 160.128 47.2357   1
  -2  14  -3 166.424 44.2807   1
   2  14   3 56.2892 38.9892   1
   2 -14   3 185.228 44.2635   1
  -3 -14  -3 2324.08 137.488   1
  -3  14  -3 2160.48 133.971   1
   3  14   3 2121.97 133.155   1
   3 -14   3 2085.26 132.598   1
  -4 -14  -3 20.4756 36.7550   1
  -4  14  -3 31.6881 37.6891   1
   4  14   3 12.1527 33.5122   1
   4 -14   3 12.6818 38.4552   1
   5 -14   3 3141.77 176.718   1
  -5  14  -3 3429.84 178.872   1
  -5 -14  -3 3354.04 181.764   1
   7  14   3 46.7835 43.5372   1
  -7  14  -3 6.34400 39.9262   1
   7 -14   3 6.55626 38.5976   1
   8 -14   3 482.001 63.1773   1
   8  14   3 481.582 60.8985   1
  -8  14  -3 488.875 62.7738   1
  -8 -14  -3 414.827 58.2111   1
   9 -14   3 1357.97 102.056   1
   9  14   3 1185.83 98.3182   1
  -9  14  -3 1400.74 101.835   1
  -9 -14  -3 1461.10 104.169   1
  10 -14   3 431.952 60.7634   1
  10  14   3 486.408 65.5458   1
 -10  14  -3 504.128 63.7080   1
 -10 -14  -3 382.282 60.7258   1
  11 -14   3 459.321 64.2974   1
 -11  14  -3 514.348 65.6961   1
  11  14   3 601.592 70.2887   1
 -11 -14  -3 494.361 67.5028   1
  12  14   3 604.510 71.6628   1
 -12 -14  -3 580.400 72.1964   1
 -13  14  -3 234.187 55.7993   1
  13 -14   3 241.822 52.0540   1
  13  14   3 121.069 48.9557   1
 -13 -14  -3 262.131 54.4825   1
 -14  14  -3 148.824 49.6484   1
  14 -14   3 26.8017 42.6293   1
  14  14   3 59.0860 40.6630   1
 -14 -14  -3 72.6468 38.1744   1
  15  14   3-25.6688 42.8302   1
 -15 -14  -3 32.2333 45.3542   1
 -16  14  -3 37.9964 43.9229   1
  16  14   3 24.7924 40.7182   1
 -16 -14  -3-6.22765 42.2314   1
  16 -14   3 52.9833 45.2543   1
 -17 -14  -3 231.096 48.2300   1
  17  14   3 248.732 54.2950   1
 -18 -15   3 242.252 57.6618   1
  18  15  -3 317.477 58.1780   1
 -17 -15   3 901.072 86.8494   1
 -16 -15   3 4097.63 208.408   1
  16  15  -3 4022.02 208.019   1
 -15 -15   3 1034.64 85.8952   1
  15  15  -3 1012.47 85.8836   1
 -14 -15   3 469.524 59.3400   1
  14  15  -3 429.458 57.6606   1
 -13  15   3 153.547 47.7005   1
  13  15  -3 185.079 53.6661   1
 -13 -15   3 129.833 46.4056   1
  13 -15  -3 202.363 44.3649   1
 -12  15   3 39.9915 40.8033   1
  12  15  -3 14.0266 37.2989   1
 -12 -15   3-13.4968 36.7763   1
  12 -15  -3-6.68479 42.0651   1
  11 -15  -3 6.68664 35.5615   1
  10 -15  -3 53.4751 41.0731   1
 -10  15   3 122.915 41.5799   1
  10  15  -3 138.940 37.7182   1
 -10 -15   3 53.8700 42.1418   1
  -9  15   3 5503.49 266.705   1
  -9 -15   3 5715.53 272.246   1
   9 -15  -3 6035.85 272.852   1
   9  15  -3 5371.85 265.630   1
   8 -15  -3 529.245 65.3605   1
  -8  15   3 735.738 72.7919   1
   8  15  -3 593.976 70.8245   1
  -8 -15   3 638.593 72.2245   1
  -7  15   3 1229.88 96.3900   1
   7  15  -3 1245.05 94.3875   1
   7 -15  -3 1271.42 97.1183   1
  -7 -15   3 1071.72 90.2768   1
   6  15  -3 6860.19 319.956   1
  -6  15   3 7300.77 323.769   1
  -6 -15   3 7218.32 323.457   1
   6 -15  -3 6929.39 322.191   1
  -5  15   3 19.7921 35.9683   1
   5  15  -3 31.7409 39.9606   1
   5 -15  -3 51.2766 36.1709   1
  -5 -15   3 12.9732 39.7234   1
   4  15  -3 38.4139 39.5650   1
  -4  15   3 6.45412 37.2108   1
   4 -15  -3 45.3774 40.0604   1
  -4 -15   3-26.1527 38.8795   1
   3  15  -3 656.439 69.1317   1
  -3  15   3 619.513 74.0260   1
  -3 -15   3 606.769 65.6053   1
   3 -15  -3 547.967 67.3004   1
  -2  15   3 897.835 80.8919   1
   2 -15  -3 1114.89 87.3983   1
  -2 -15   3 839.078 82.2168   1
  -1  15   3 1986.03 127.134   1
   1 -15  -3 2091.70 131.206   1
   0  15   3 335.097 53.8581   1
   0 -15  -3 220.991 45.2113   1
   1  15   3 285.356 53.9215   1
  -1 -15  -3 154.729 43.7700   1
   2 -15   3 78.1832 43.2210   1
  -2  15  -3 69.8738 41.8034   1
  -2 -15  -3 46.1690 34.7385   1
   2  15   3 97.7434 42.5272   1
  -3  15  -3 44.0376 37.0657   1
  -4  15  -3 3857.57 202.834   1
   4  15   3 3967.42 202.566   1
  -4 -15  -3 4412.77 214.447   1
   4 -15   3 3784.90 203.042   1
  -5  15  -3 719.116 74.4512   1
   5  15   3 748.431 75.8873   1
  -5 -15  -3 773.252 77.3029   1
   5 -15   3 765.518 74.9376   1
  -6  15  -3 45.2293 42.1181   1
   6  15   3 91.4621 50.5739   1
   6 -15   3 32.2728 41.0104   1
  -6 -15  -3 20.2491 39.7645   1
  -7  15  -3 318.350 52.0681   1
  -7 -15  -3 358.780 57.9457   1
   7 -15   3 361.106 55.8258   1
  -8  15  -3 4435.08 217.474   1
   8  15   3 4069.15 216.844   1
   8 -15   3 4378.33 218.610   1
  -8 -15  -3 4243.71 216.333   1
  -9  15  -3 198.827 47.4791   1
   9 -15   3 159.365 44.8085   1
 -10 -15  -3 814.508 77.5911   1
  10  15   3 664.057 74.2498   1
 -11  15  -3 51.2875 38.8785   1
  11  15   3 6.63681 42.1381   1
  11 -15   3-6.69423 36.9171   1
 -11 -15  -3 13.2661 41.7432   1
 -12  15  -3 12.8236 43.1322   1
  12 -15   3-20.1617 43.4076   1
 -13  15  -3 1300.73 101.178   1
  13  15   3 1293.52 101.426   1
 -13 -15  -3 1236.46 99.7343   1
  13 -15   3 1215.23 98.2691   1
 -14  15  -3 645.142 76.8619   1
  14  15   3 671.833 73.7515   1
 -14 -15  -3 674.801 70.9639   1
  14 -15   3 585.462 73.6318   1
 -15  15  -3-6.35589 40.3508   1
  15  15   3 18.9035 43.0457   1
 -15 -15  -3-12.6574 44.8415   1
  15 -15   3 26.3490 40.3256   1
 -16  15  -3 18.8667 44.5657   1
  16  15   3 6.07398 36.8385   1
  16 -15   3 25.8947 40.3779   1
 -16 -15  -3 36.5827 41.9727   1
  17  16  -3 766.732 76.4125   1
 -17 -16   3 859.577 82.5534   1
  16  16  -3 368.193 56.9693   1
 -16 -16   3 430.484 59.5535   1
  15  16  -3 564.702 66.0721   1
 -15 -16   3 776.921 73.4006   1
  14  16  -3 2122.96 129.653   1
 -14 -16   3 1858.40 123.031   1
  13  16  -3 536.324 67.0634   1
 -13 -16   3 396.788 60.1953   1
 -12  16   3 46.6546 41.2079   1
 -12 -16   3 47.0440 42.3131   1
  12  16  -3 20.2387 47.1426   1
 -11  16   3 2278.06 145.511   1
  11  16  -3 2501.61 152.132   1
 -11 -16   3 2606.60 151.398   1
  11 -16  -3 2699.63 154.554   1
  10 -16  -3 47.6290 40.8631   1
  10  16  -3 25.3911 33.3386   1
 -10 -16   3-13.3397 37.6272   1
 -10  16   3 6.59609 38.4313   1
   9 -16  -3 332.254 60.7709   1
   9  16  -3 328.062 59.8946   1
  -9 -16   3 422.840 66.0375   1
  -9  16   3 389.064 58.5435   1
  -8  16   3 1972.58 130.051   1
   8 -16  -3 1971.60 128.491   1
  -7  16   3 2608.65 151.753   1
   7  16  -3 2367.39 144.150   1
  -7 -16   3 2496.79 148.631   1
   7 -16  -3 2392.30 146.947   1
  -6  16   3 1760.55 124.443   1
   6  16  -3 1874.70 122.502   1
  -6 -16   3 1877.55 124.555   1
   6 -16  -3 2144.56 130.522   1
   5  16  -3 1300.17 98.8696   1
   5 -16  -3 1434.04 103.448   1
  -5 -16   3 1255.42 99.4471   1
   4  16  -3-6.43663 37.8868   1
  -4 -16   3 6.53526 39.2446   1
   3  16  -3 547.288 65.9379   1
  -3 -16   3 606.161 72.5829   1
   2  16  -3 32.6480 36.4565   1
  -2  16   3 84.8279 46.5862   1
  -2 -16   3 25.9344 37.8068   1
   2 -16  -3 39.9755 38.8485   1
  -1  16   3 7287.25 342.226   1
   1  16  -3 8117.97 348.610   1
   1 -16  -3 7573.58 346.595   1
  -1 -16   3 7912.10 346.698   1
   0  16  -3 4171.06 211.112   1
   0  16   3 4342.18 212.236   1
   0 -16  -3 3898.73 209.059   1
   0 -16   3 3973.14 207.828   1
   1  16   3 4600.83 238.898   1
  -1  16  -3 5336.36 246.766   1
   1 -16   3 5089.23 242.493   1
  -1 -16  -3 4562.97 238.511   1
   2 -16   3 38.9917 43.0419   1
   2  16   3 33.2514 39.5573   1
  -2 -16  -3 60.3598 42.9630   1
  -2  16  -3-13.2791 42.5334   1
   3 -16   3 520.330 63.5095   1
   3  16   3 514.263 65.1801   1
  -3 -16  -3 564.277 70.5011   1
   4 -16   3 520.127 66.5534   1
  -4  16  -3 431.465 60.4208   1
   4  16   3 414.858 57.8336   1
  -4 -16  -3 503.140 63.9309   1
  -5  16  -3 4530.07 234.249   1
   5  16   3 5045.28 240.839   1
  -5 -16  -3 4627.99 235.968   1
   5 -16   3 4909.78 238.468   1
  -6  16  -3 674.355 74.6503   1
   6  16   3 612.636 73.6189   1
   6 -16   3 654.748 75.0983   1
  -6 -16  -3 734.361 76.8377   1
  -7 -16  -3 3337.50 176.575   1
   7  16   3 2740.13 166.349   1
  -8  16  -3 174.098 49.2766   1
   8  16   3 133.810 43.7785   1
  -8 -16  -3 52.6890 39.3833   1
   8 -16   3 104.720 50.0121   1
  -9  16  -3 8092.48 371.925   1
   9  16   3 9013.90 378.723   1
   9 -16   3 8889.72 379.602   1
  -9 -16  -3 8139.35 373.234   1
 -10  16  -3 1061.71 92.3388   1
 -10 -16  -3 1098.38 92.0933   1
  10 -16   3 1075.25 91.8872   1
 -11  16  -3 248.487 54.1148   1
  11  16   3 326.028 60.5328   1
 -11 -16  -3 163.536 50.0718   1
  11 -16   3 276.528 54.1964   1
 -12  16  -3 845.226 82.2090   1
  12  16   3 920.543 84.6258   1
  12 -16   3 935.451 84.2306   1
 -13  16  -3 1373.66 103.471   1
  13 -16   3 1384.11 104.555   1
 -14 -16  -3 50.6145 44.5284   1
  14  16   3 18.9234 42.1184   1
 -15  16  -3 129.196 48.4871   1
 -15 -17   3 543.658 68.5896   1
  15  17  -3 603.727 68.0320   1
 -14 -17   3-6.16328 43.0519   1
  14  17  -3-18.4275 40.9991   1
 -13 -17   3 757.639 74.7197   1
  13  17  -3 530.948 70.2460   1
 -12 -17   3 98.9163 46.1614   1
  12  17  -3 66.1958 46.3367   1
 -11 -17   3 790.455 79.0519   1
  11  17  -3 788.487 79.4280   1
 -10  17   3 1456.59 110.932   1
   9 -17  -3 953.962 85.7955   1
  -9 -17   3 821.303 83.2031   1
   9  17  -3 985.139 82.9754   1
  -9  17   3 1124.56 94.8097   1
   8  17  -3 1019.67 88.1459   1
  -8  17   3 1119.62 96.6439   1
   8 -17  -3 1013.94 90.2751   1
  -8 -17   3 1227.03 93.6636   1
   7  17  -3 6.45394 37.9891   1
  -7  17   3 6.87849 41.3060   1
  -7 -17   3-6.53462 41.8475   1
   7 -17  -3-26.7203 38.5094   1
   6  17  -3 5371.19 257.936   1
  -6  17   3 5353.87 261.643   1
  -6 -17   3 5619.43 260.885   1
   6 -17  -3 5314.12 261.151   1
   5  17  -3 25.2381 40.4629   1
  -5  17   3 94.4453 41.7405   1
  -5 -17   3 84.5256 46.7625   1
   5 -17  -3 33.4807 38.6614   1
   4  17  -3 1764.30 123.448   1
   4 -17  -3 1844.86 124.903   1
  -4 -17   3 1949.09 128.446   1
  -3  17   3 404.511 60.4767   1
   3  17  -3 334.876 58.8307   1
  -3 -17   3 368.042 59.4562   1
   3 -17  -3 453.172 61.8789   1
  -2  17   3 3446.95 186.120   1
   2 -17  -3 3334.21 184.344   1
  -1  17   3 885.501 81.8422   1
   1 -17  -3 883.140 81.8321   1
   0  17   3 969.186 86.0485   1
   0 -17  -3 965.388 85.8003   1
   1  17   3 32.9922 43.0220   1
  -1 -17  -3 73.8742 41.5436   1
   2 -17   3 366.529 56.4741   1
   2  17   3 492.389 65.5023   1
  -2 -17  -3 399.821 62.3702   1
  -2  17  -3 372.326 61.7682   1
  -3  17  -3-13.2986 37.5089   1
   3 -17   3-6.52360 34.2591   1
   4 -17   3 1817.64 122.850   1
   4  17   3 1861.34 125.088   1
  -4 -17  -3 2141.24 133.279   1
  -4  17  -3 1854.59 123.713   1
   5 -17   3 26.2793 35.4053   1
  -5  17  -3 44.4759 38.5557   1
   5  17   3 40.8892 39.3146   1
  -5 -17  -3 53.8391 40.8352   1
  -6  17  -3 2987.92 170.976   1
   6  17   3 3391.37 184.289   1
  -6 -17  -3 3083.39 174.305   1
   6 -17   3 3044.83 171.794   1
  -7  17  -3 12.7863 41.6615   1
   7  17   3 80.0492 47.2826   1
   7 -17   3 26.1478 41.1547   1
  -7 -17  -3 27.0147 38.1181   1
  -8  17  -3 10491.5 437.370   1
   8 -17   3 9723.56 435.058   1
  -9 -17  -3 538.659 66.9329   1
   9  17   3 436.178 66.2951   1
 -10  17  -3 1059.74 89.7243   1
  10  17   3 1162.09 92.8585   1
  10 -17   3 1211.91 95.7611   1
 -10 -17  -3 1193.87 93.5975   1
 -11  17  -3-6.23936 44.5182   1
  11 -17   3 6.42791 37.4474   1
 -12  17  -3 6.19045 41.6573   1
 -12 -17  -3 38.1448 42.7804   1
  12  17   3 44.5920 44.8297   1
 -13  17  -3 6.12690 41.5458   1
  13 -17   3 44.4817 44.3941   1
 -13 -18   3 465.915 63.9286   1
  13  18  -3 352.259 59.5915   1
 -12 -18   3-12.8003 43.0545   1
  12  18  -3 24.9740 45.7691   1
 -11 -18   3 6.36277 44.1198   1
  11  18  -3-13.4876 47.1043   1
 -10 -18   3 528.258 64.7020   1
  10  18  -3 401.720 63.6965   1
  -9 -18   3 550.201 69.1579   1
   9  18  -3 515.314 64.8415   1
  -8 -18   3 256.723 53.4904   1
  -8  18   3 206.293 49.4668   1
   8  18  -3 230.280 51.7211   1
   7 -18  -3 2320.82 149.246   1
  -7 -18   3 2838.84 155.185   1
  -7  18   3 2529.09 153.424   1
   7  18  -3 2526.63 148.813   1
   6 -18  -3 20.1994 38.0133   1
  -6  18   3 67.8534 47.4211   1
   5 -18  -3 2637.34 159.229   1
  -5 -18   3 2722.04 158.684   1
   5  18  -3 2914.26 159.924   1
  -5  18   3 2759.26 160.931   1
   4 -18  -3 1336.16 102.836   1
  -4 -18   3 1346.50 103.259   1
  -4  18   3 1375.78 103.062   1
   4  18  -3 1184.37 96.8505   1
   3 -18  -3 909.668 83.5817   1
  -3 -18   3 925.099 85.2254   1
   3  18  -3 909.625 84.0130   1
  -3  18   3 815.156 82.4190   1
  -2 -18   3 569.840 69.8719   1
   2 -18  -3 402.607 60.6201   1
   2  18  -3 480.525 64.7480   1
  -2  18   3 528.998 67.7071   1
   1 -18  -3 2069.59 133.216   1
  -1 -18   3 2190.14 135.842   1
  -1  18   3 2122.88 133.421   1
   0 -18   3 213.212 51.5956   1
   0 -18  -3 219.116 51.8001   1
   0  18  -3 283.402 56.8570   1
   0  18   3 156.896 51.6086   1
   1 -18   3 2394.89 144.823   1
  -1 -18  -3 2676.96 154.803   1
   1  18   3 2427.10 147.656   1
  -1  18  -3 2349.76 145.629   1
  -2  18  -3 105.036 44.3426   1
   2  18   3 111.739 48.0328   1
   2 -18   3 128.677 44.1340   1
  -2 -18  -3 88.7574 41.9875   1
   3 -18   3 1774.93 116.637   1
   3  18   3 1471.29 111.717   1
  -3 -18  -3 1680.25 119.334   1
  -3  18  -3 1590.67 112.808   1
   4 -18   3 58.2626 40.4010   1
  -4  18  -3 32.9428 39.5962   1
   4  18   3 45.7630 41.1682   1
  -4 -18  -3 33.7195 38.4935   1
  -6  18  -3 801.954 79.5832   1
   6  18   3 864.086 85.4757   1
  -6 -18  -3 898.737 83.8002   1
   6 -18   3 746.773 77.1953   1
  -7  18  -3 1626.49 115.164   1
   7  18   3 1680.61 115.427   1
  -7 -18  -3 1588.49 113.356   1
   7 -18   3 1693.69 118.037   1
  -8  18  -3 560.297 69.7720   1
   8  18   3 620.812 75.0819   1
   8 -18   3 585.076 69.5463   1
  -8 -18  -3 690.238 74.0165   1
  -9  18  -3 773.814 80.9861   1
  -9 -18  -3 781.883 75.5007   1
   9 -18   3 791.230 78.6517   1
 -10  18  -3-6.27778 41.5660   1
  10  18   3-12.5944 43.6655   1
 -10 -18  -3 49.9240 40.3072   1
  10 -18   3-6.29601 37.0597   1
  11 -18   3 279.373 58.0850   1
 -11  18  -3 403.696 64.3431   1
 -12  18  -3 153.338 50.8483   1
  10  19  -3 605.883 70.2336   1
 -10 -19   3 413.382 65.4460   1
   9  19  -3 354.246 58.5698   1
  -9 -19   3 403.597 62.7138   1
  -8 -19   3 1786.98 117.869   1
   8  19  -3 1389.35 102.813   1
   6  19  -3 56.2028 40.7531   1
  -6 -19   3 82.1697 41.9264   1
   5  19  -3 128.992 43.7777   1
  -5  19   3 179.592 53.2713   1
  -5 -19   3 87.0875 41.4572   1
  -4  19   3 1069.08 96.9387   1
   4  19  -3 1174.95 91.3981   1
   4 -19  -3 1167.11 94.9390   1
  -3  19   3 123.615 47.3041   1
   3 -19  -3 140.043 45.4620   1
  -3 -19   3 126.472 46.6021   1
  -2  19   3 477.669 61.6926   1
   2  19  -3 389.058 55.9923   1
   2 -19  -3 379.545 61.5272   1
  -2 -19   3 344.063 57.7968   1
   1  19  -3 2433.01 145.758   1
  -1  19   3 2522.09 150.646   1
  -1 -19   3 2770.93 154.225   1
   1 -19  -3 2335.87 147.915   1
   0  19  -3 196.875 50.6203   1
   0 -19   3 197.408 48.7370   1
  -1  19  -3 202.702 52.6020   1
   1  19   3 164.400 48.9664   1
   1 -19   3 190.562 51.6531   1
  -1 -19  -3 160.630 51.6936   1
   2 -19   3 1882.06 125.772   1
  -2 -19  -3 2006.54 131.007   1
  -2  19  -3 1918.82 127.354   1
   2  19   3 1967.73 127.374   1
   3 -19   3 106.829 46.1320   1
  -3 -19  -3 40.3929 42.8102   1
  -3  19  -3 71.1901 46.5621   1
   3  19   3 50.5622 39.4912   1
   4 -19   3 509.848 66.8327   1
   4  19   3 507.930 67.6234   1
  -4  19  -3 643.063 70.1476   1
  -4 -19  -3 467.081 64.2016   1
   5  19   3 796.191 87.4634   1
  -5  19  -3 750.786 77.9966   1
  -5 -19  -3 645.252 76.8219   1
   5 -19   3 792.325 78.6001   1
  -7  19  -3 409.710 63.6539   1
   7  19   3 367.614 59.4412   1
  -7 -19  -3 346.848 58.6832   1
   7 -19   3 442.559 61.6380   1
  -8  19  -3 578.235 68.8977   1
   8  19   3 507.438 63.9097   1
  -8 -19  -3 434.287 61.9009   1
   8 -19   3 338.889 60.9832   1
  -9  19  -3 84.1017 46.6930   1
   9 -19   3 99.6189 47.5285   1
  -6 -20   3 804.691 79.8496   1
   5  20  -3 239.178 52.9578   1
  -5 -20   3 146.971 45.1400   1
   4  20  -3 1367.34 99.6359   1
  -4 -20   3 1250.21 96.5402   1
   3  20  -3 71.7363 46.4492   1
  -3 -20   3 98.5862 45.8648   1
  -2  20   3 198.091 54.2150   1
   2  20  -3 84.6465 48.2047   1
  -2 -20   3 110.956 48.5869   1
   1  20  -3 1345.95 101.065   1
  -1  20   3 1282.21 101.272   1
   1 -20  -3 1297.43 100.818   1
  -1 -20   3 1279.00 102.095   1
   0  20   3 19.4785 42.6954   1
   0  20  -3 24.5669 42.9525   1
   0 -20  -3 59.1073 41.3818   1
   0 -20   3 138.105 50.9500   1
  -1  20  -3 10526.7 441.495   1
   1 -20   3 10132.5 441.193   1
   2  20   3 632.943 68.1402   1
  -2  20  -3 549.889 66.7023   1
  -2 -20  -3 562.010 70.6389   1
   2 -20   3 436.648 60.9634   1
   3  20   3 37.8573 39.7563   1
  -3  20  -3 68.1209 44.2340   1
   3 -20   3 61.8411 42.6140   1
  -3 -20  -3 58.5426 40.9829   1
   4  20   3 59.0633 51.5273   1
  -4  20  -3 74.9337 46.1382   1
  -4 -20  -3 57.6093 46.6752   1
   5 -20   3 61.1472 43.6529   1
  -5 -20  -3-6.47247 44.2390   1
  -5  20  -3 55.9037 46.4465   1
  24   0  -4 87.8495 44.8132   1
 -24   0   4 47.9249 42.7686   1
  23   0  -4 147.884 43.6914   1
 -23   0   4 116.314 44.8325   1
  22   0  -4 3227.56 194.371   1
 -22   0   4 4555.31 210.149   1
  21   0  -4 5458.88 256.788   1
 -21   0   4 5119.71 252.920   1
  20   0  -4 2600.09 150.439   1
 -20   0   4 2572.93 148.668   1
  19   0  -4 535.750 62.2686   1
 -19   0   4 468.247 58.5338   1
  18   0  -4 1563.52 107.344   1
 -18   0   4 1485.28 102.644   1
  17   0  -4 721.410 70.7151   1
 -17   0   4 725.701 71.2226   1
 -16   0   4 3657.78 183.778   1
  16   0  -4 3733.93 185.152   1
 -14   0   4 3003.02 155.573   1
  14   0  -4 3120.83 156.633   1
 -13   0   4 7776.70 338.925   1
  13   0  -4 8365.66 340.047   1
 -12   0   4 8190.08 348.300   1
  12   0  -4 8736.64 351.823   1
 -11   0   4 666.847 51.6947   1
 -10   0   4 16522.6 636.982   1
  10   0  -4 16317.9 636.057   1
  -8   0   4 59568.0 2186.50   1
   8   0  -4 57767.4 2185.43   1
  -7   0   4 41451.1 1611.48   1
   7   0  -4 45188.9 1613.19   1
  -6   0   4 1190.24 57.3594   1
   6   0  -4 1194.42 58.2155   1
  -5   0   4 609766. 22316.5   1
   5   0  -4 600165. 22317.1   1
  -4   0   4 330882. 12614.3   1
   4   0  -4 352766. 12614.1   1
   2   0  -4 316807. 11580.5   1
  -2   0   4 311165. 11580.2   1
  -1   0   4 170160. 6125.25   1
   1   0  -4 161628. 6124.92   1
   0   0   4 186011. 6520.39   1
   0   0  -4 167000. 6520.21   1
   1   0   4 460021. 17390.1   1
  -1   0  -4 482529. 17390.4   1
   2   0   4 351487. 13041.1   1
  -2   0  -4 354515. 13039.1   1
   3   0   4 2165.36 105.018   1
  -3   0  -4 2087.04 104.132   1
   4   0   4 7572.17 320.082   1
  -4   0  -4 8179.68 322.960   1
   5   0   4 58734.5 2303.85   1
  -5   0  -4 64277.7 2304.53   1
   6   0   4 755.601 59.9302   1
  -6   0  -4 785.101 62.2496   1
   7   0   4 67554.8 2465.82   1
  -7   0  -4 63830.5 2465.09   1
   8   0   4 37210.0 1407.71   1
  -8   0  -4 36607.1 1407.11   1
   9   0   4 1063.51 79.4090   1
  -9   0  -4 881.904 70.9488   1
  10   0   4 30497.8 1054.08   1
 -10   0  -4 24112.7 1042.12   1
  11   0   4 13962.0 555.785   1
 -11   0  -4 13121.3 552.641   1
  12   0   4 3875.53 191.943   1
 -12   0  -4 3504.75 185.877   1
 -13   0  -4 18.2701 29.8806   1
  13   0   4 43.7687 33.2710   1
  14   0   4 3097.71 173.239   1
 -14   0  -4 3427.28 177.433   1
  15   0   4 2591.12 153.363   1
 -15   0  -4 3078.74 164.655   1
  16   0   4 10260.5 430.417   1
 -16   0  -4 9655.55 427.718   1
  18   0   4 301.995 52.6434   1
 -18   0  -4 213.987 48.3158   1
  19   0   4 826.500 79.5108   1
 -19   0  -4 784.330 79.2829   1
  20   0   4 929.373 84.7791   1
  21   0   4 1888.37 120.408   1
 -21   0  -4 1526.51 113.349   1
  22   0   4 45.8049 39.6778   1
 -22   0  -4-38.7204 43.0716   1
  23   0   4 508.039 68.3449   1
 -23   0  -4 454.689 65.9272   1
  24   0   4 119.089 43.8970   1
 -24   0  -4 55.9373 43.2159   1
  25   1  -4 219.070 53.6917   1
 -25  -1   4 221.907 54.9931   1
 -24  -1   4 7.21449 43.7568   1
  24  -1  -4 6.87108 38.7702   1
 -24   1   4 47.4909 40.7523   1
  24   1  -4 39.7085 36.9266   1
 -23  -1   4 190.956 51.9131   1
  23  -1  -4 291.161 53.1046   1
 -23   1   4 302.621 55.7026   1
  23   1  -4 284.539 54.3834   1
  22   1  -4 1856.45 120.712   1
  22  -1  -4 1663.59 116.331   1
 -22   1   4 1649.64 115.762   1
 -22  -1   4 1806.97 119.713   1
  21   1  -4 4525.23 223.381   1
  21  -1  -4 4405.05 217.954   1
 -21   1   4 4012.08 214.826   1
 -21  -1   4 4456.32 219.744   1
  20  -1  -4 1099.70 89.1158   1
  20   1  -4 1152.41 91.9026   1
 -20  -1   4 1309.84 97.0352   1
 -20   1   4 1195.74 93.1435   1
  19  -1  -4 340.798 57.0959   1
 -19   1   4 570.486 61.6754   1
 -18  -1   4 3543.34 180.552   1
  18  -1  -4 3424.57 177.925   1
 -18   1   4 3519.54 184.197   1
  18   1  -4 3422.33 180.268   1
 -17  -1   4 13269.8 556.645   1
  17  -1  -4 14499.5 562.284   1
 -17   1   4 13618.2 556.297   1
  17   1  -4 13144.1 556.655   1
 -16  -1   4 3131.09 167.962   1
  16  -1  -4 3445.09 171.957   1
 -16   1   4 3306.90 168.005   1
  16   1  -4 3180.63 168.301   1
 -15  -1   4 290.334 42.9163   1
  15   1  -4 284.721 42.8558   1
 -14  -1   4 5721.23 258.779   1
  14  -1  -4 5696.62 258.456   1
 -14   1   4 5976.62 261.693   1
  14   1  -4 5941.25 262.640   1
  13  -1  -4 11943.8 456.558   1
 -13   1   4 10556.1 451.008   1
  13   1  -4 11077.4 453.498   1
 -12  -1   4 25735.5 999.214   1
  12  -1  -4 26683.5 995.076   1
 -12   1   4 25930.6 994.527   1
  12   1  -4 25291.9 995.352   1
 -11  -1   4 55585.9 2129.35   1
  11  -1  -4 54173.6 2121.96   1
  11   1  -4 56213.2 2126.38   1
 -11   1   4 61203.9 2128.18   1
 -10  -1   4 4817.91 220.545   1
 -10   1   4 4972.77 217.618   1
  -9  -1   4 13198.7 526.254   1
   9   1  -4 13870.3 527.214   1
  -8   1   4 74447.4 2926.16   1
   8  -1  -4 81717.9 2928.72   1
  -8  -1   4 81044.9 2931.19   1
   7   1  -4 1408.02 70.3826   1
   7  -1  -4 1488.62 67.1125   1
  -7  -1   4 1455.78 70.4975   1
   6   1  -4 428763. 14207.5   1
  -6  -1   4 447201. 14208.0   1
   6  -1  -4 415863. 14200.6   1
  -5   1   4 1131.25 52.8928   1
   5   1  -4 1203.08 59.0711   1
  -5  -1   4 1139.13 59.0051   1
   4   1  -4 51347.1 1864.44   1
  -4  -1   4 49172.7 1864.11   1
   3   1  -4 13005.5 466.799   1
  -3  -1   4 11758.0 465.945   1
   2   1  -4 8060.66 310.419   1
  -2  -1   4 8114.44 310.903   1
  -1  -1   4 37523.5 1387.53   1
   1   1  -4 34911.1 1385.56   1
   1  -1  -4 35773.1 1382.62   1
   0   1   4 2746.70 111.364   1
   0  -1   4 2552.28 113.811   1
   0  -1  -4 2588.23 111.804   1
   0   1  -4 2464.32 111.858   1
   1   1   4 2729.44 116.801   1
  -1  -1  -4 2579.21 115.432   1
  -1   1  -4 2822.53 117.386   1
   2  -1   4 564746. 19141.0   1
  -2  -1  -4 562143. 19140.5   1
  -2   1  -4 534228. 19140.8   1
   3   1   4 20939.1 759.708   1
   3  -1   4 19291.2 757.159   1
  -3  -1  -4 19831.9 757.769   1
  -3   1  -4 19193.3 757.252   1
   4   1   4 244510. 9089.86   1
   4  -1   4 242806. 9088.99   1
  -4  -1  -4 248522. 9090.48   1
  -4   1  -4 247210. 9091.45   1
   5   1   4 29612.9 1068.52   1
  -5  -1  -4 27744.8 1067.44   1
  -5   1  -4 30473.5 1070.54   1
   6   1   4 1699.79 97.1306   1
  -6  -1  -4 1912.98 100.021   1
  -6   1  -4 1688.91 96.4638   1
   7   1   4 843.879 69.0913   1
   7  -1   4 931.145 70.7235   1
  -7  -1  -4 1102.18 73.6079   1
  -7   1  -4 959.325 69.9422   1
   8   1   4 10389.7 405.562   1
   8  -1   4 9250.31 401.409   1
  -8  -1  -4 9957.18 403.851   1
  -8   1  -4 9234.76 401.553   1
   9   1   4 2750.74 140.202   1
   9  -1   4 2651.73 141.525   1
  -9   1  -4 3024.13 145.435   1
  10   1   4 24397.7 966.175   1
  10  -1   4 24916.0 964.145   1
 -10  -1  -4 24386.3 962.677   1
 -10   1  -4 25200.2 964.561   1
  11   1   4 20171.9 780.939   1
  11  -1   4 19165.6 778.218   1
 -11  -1  -4 19302.6 779.037   1
 -11   1  -4 20089.8 782.445   1
  12  -1   4 2993.10 162.825   1
  12   1   4 3035.50 162.077   1
 -12  -1  -4 3141.35 167.530   1
 -12   1  -4 3047.07 163.560   1
  13   1   4 598.790 65.1973   1
  13  -1   4 624.508 66.9366   1
 -13  -1  -4 620.568 65.7103   1
 -13   1  -4 530.646 62.8546   1
  14  -1   4 1866.40 119.940   1
  14   1   4 1816.80 119.889   1
 -14  -1  -4 1972.05 122.364   1
 -14   1  -4 1825.74 118.546   1
  15   1   4 2786.95 160.113   1
  15  -1   4 2596.96 156.355   1
 -15  -1  -4 3071.00 163.586   1
 -15   1  -4 2984.69 162.150   1
  16   1   4 6471.70 296.627   1
  16  -1   4 6704.90 294.555   1
 -16   1  -4 5796.84 286.211   1
 -16  -1  -4 6151.31 294.130   1
  18   1   4 1793.20 119.338   1
  18  -1   4 1901.31 125.139   1
 -18   1  -4 1602.42 116.904   1
 -18  -1  -4 2016.83 127.009   1
  19   1   4 497.865 67.7185   1
  19  -1   4 581.837 69.1075   1
 -19   1  -4 435.598 62.8644   1
 -19  -1  -4 520.002 68.4445   1
  20  -1   4 1312.32 104.878   1
 -20   1  -4 1191.07 102.133   1
 -20  -1  -4 1497.98 107.248   1
  21   1   4 1075.03 88.7303   1
  21  -1   4 1092.38 91.3713   1
 -21  -1  -4 1135.13 90.8528   1
 -21   1  -4 924.402 85.7030   1
  22   1   4 110.111 44.7328   1
  22  -1   4 241.986 53.1570   1
 -22  -1  -4 212.765 48.3303   1
 -22   1  -4 143.665 47.0549   1
  23  -1   4 38.2797 44.6755   1
 -23   1  -4 134.935 51.6390   1
  24   1   4 236.963 56.3917   1
  24  -1   4 163.786 46.0643   1
 -24  -1  -4 190.703 52.6772   1
 -24   1  -4 156.191 46.8859   1
  25   2  -4 237.513 53.3627   1
 -25  -2   4 357.083 60.7397   1
  24   2  -4 49.4399 43.2390   1
  24  -2  -4-41.2289 39.1916   1
 -24  -2   4 20.5567 41.1508   1
 -24   2   4 27.6514 43.1118   1
  23   2  -4 435.088 63.0174   1
  23  -2  -4 369.193 57.6120   1
 -23  -2   4 511.506 66.4999   1
 -23   2   4 392.973 56.8473   1
  22  -2  -4 1391.32 107.997   1
 -22   2   4 1747.59 114.208   1
  21   2  -4 193.114 48.9993   1
  21  -2  -4 235.747 48.8380   1
 -21  -2   4 347.143 55.2579   1
 -21   2   4 212.993 47.2331   1
  20   2  -4 1658.58 112.362   1
  20  -2  -4 1749.65 114.115   1
 -20  -2   4 1600.53 110.639   1
 -20   2   4 1600.39 109.552   1
  19   2  -4 1229.67 91.5973   1
  19  -2  -4 1091.97 86.5079   1
 -19  -2   4 993.924 85.2412   1
 -19   2   4 1096.52 87.0895   1
  18   2  -4 474.838 58.7624   1
  18  -2  -4 425.941 57.9966   1
 -18  -2   4 439.373 56.8455   1
 -18   2   4 481.866 56.4788   1
  17   2  -4 11754.5 496.532   1
  17  -2  -4 12032.1 495.076   1
 -17  -2   4 12085.4 496.569   1
 -17   2   4 11895.3 493.412   1
  16   2  -4 575.552 62.6375   1
  16  -2  -4 640.380 61.4479   1
 -16  -2   4 502.867 59.3763   1
 -16   2   4 658.740 62.4189   1
  15   2  -4 14527.3 569.122   1
 -15  -2   4 13481.5 570.825   1
  14  -2  -4 859.135 66.4767   1
 -14   2   4 838.614 65.2453   1
  13   2  -4 1015.30 74.0986   1
  13  -2  -4 1003.44 69.8673   1
 -13  -2   4 952.841 74.6210   1
 -13   2   4 1135.01 73.7907   1
  12  -2  -4 7539.28 310.613   1
 -12  -2   4 6892.55 311.256   1
 -12   2   4 7844.66 312.408   1
  11  -2  -4 1459.86 81.9347   1
 -11  -2   4 1279.32 84.7664   1
  11   2  -4 1524.11 86.6775   1
  10   2  -4 7035.57 297.445   1
 -10   2   4 7142.84 292.663   1
 -10  -2   4 7026.18 298.028   1
  10  -2  -4 7346.86 292.415   1
  -9  -2   4 93090.8 3535.64   1
   9   2  -4 97041.1 3536.44   1
   8   2  -4 11477.8 471.925   1
  -8   2   4 11127.9 461.931   1
  -8  -2   4 12612.5 471.721   1
   8  -2  -4 13014.4 465.667   1
  -7   2   4 103761. 3934.45   1
   7  -2  -4 108767. 3934.49   1
   6   2  -4 71695.2 2562.79   1
  -6  -2   4 63752.4 2562.22   1
  -6   2   4 69299.4 2554.71   1
   6  -2  -4 70160.7 2554.80   1
  -5  -2   4 43621.9 1705.29   1
   5  -2  -4 48730.5 1695.94   1
  -5   2   4 43825.5 1695.04   1
   5   2  -4 46170.6 1705.87   1
  -4   2   4 383.359 20.6788   1
   4   2  -4 417.002 30.8400   1
  -4  -2   4 388.335 30.8007   1
   4  -2  -4 410.695 21.2762   1
   3   2  -4 6178.59 238.963   1
  -3   2   4 6039.66 228.136   1
   3  -2  -4 6211.72 228.408   1
  -3  -2   4 5407.92 237.383   1
   2   2  -4 3455.59 119.816   1
  -2  -2   4 3214.20 119.769   1
   2  -2  -4 2280.63 108.793   1
  -2   2   4 2574.67 110.096   1
  -1   2   4 2998.00 117.592   1
   1  -2  -4 2836.76 117.762   1
   1   2  -4 2872.85 122.763   1
  -1  -2   4 2539.90 124.270   1
   0   2   4 2043.48 89.5721   1
   0  -2   4 1875.92 94.2872   1
   0  -2  -4 1835.58 89.9387   1
   1  -2   4 21978.5 864.390   1
  -1  -2  -4 23116.8 861.644   1
  -1   2  -4 22636.7 865.396   1
   1   2   4 23306.5 861.369   1
   2   2   4 15919.5 601.438   1
  -2  -2  -4 15278.0 602.659   1
  -3   2  -4 23117.9 879.053   1
   3  -2   4 22343.2 878.589   1
   3   2   4 22716.2 877.645   1
  -3  -2  -4 23850.2 879.598   1
  -4   2  -4 26864.9 1044.27   1
   4  -2   4 26643.2 1043.72   1
   4   2   4 27869.5 1044.74   1
  -4  -2  -4 28393.1 1047.11   1
  -5   2  -4 56403.9 2165.61   1
   5  -2   4 55939.8 2166.85   1
   5   2   4 57834.4 2167.68   1
  -5  -2  -4 61403.3 2171.54   1
  -6   2  -4 2132.34 112.987   1
   6  -2   4 1977.64 112.499   1
   6   2   4 2150.14 113.546   1
  -6  -2  -4 2209.12 117.795   1
  -7   2  -4 28472.7 1098.66   1
   7  -2   4 28541.7 1098.61   1
   7   2   4 29019.6 1099.31   1
  -7  -2  -4 28430.6 1100.57   1
  -8   2  -4-4.72331 22.1253   1
   8  -2   4 9.54336 21.6194   1
   8   2   4 44.6163 30.0684   1
  -8  -2  -4 48.3218 29.0265   1
  -9   2  -4 2547.03 137.799   1
   9  -2   4 2461.88 135.978   1
  -9  -2  -4 2278.34 133.887   1
 -10   2  -4 6016.60 261.916   1
  10  -2   4 5505.99 258.977   1
  10   2   4 5470.09 258.917   1
 -10  -2  -4 5906.31 261.962   1
 -11   2  -4 19756.1 777.037   1
  11  -2   4 20634.9 780.657   1
  11   2   4 18918.0 779.009   1
 -11  -2  -4 19091.2 776.914   1
 -12   2  -4 886.102 79.4934   1
  12  -2   4 765.129 73.1443   1
  12   2   4 832.465 73.3001   1
 -12  -2  -4 803.789 72.1762   1
 -13   2  -4 4274.55 211.347   1
  13  -2   4 4330.19 213.265   1
 -14   2  -4 1177.55 90.9038   1
  14  -2   4 1180.86 90.8118   1
  14   2   4 1162.53 91.7045   1
 -14  -2  -4 999.209 86.7395   1
 -15   2  -4 2907.01 159.438   1
 -15  -2  -4 2966.96 163.145   1
  15  -2   4 2840.49 158.889   1
  15   2   4 2521.60 154.465   1
 -16  -2  -4 4104.97 204.351   1
 -16   2  -4 3695.36 197.502   1
  16  -2   4 3725.26 197.953   1
  16   2   4 3776.86 199.663   1
 -17  -2  -4 3285.99 184.382   1
  17   2   4 3826.15 193.956   1
 -18   2  -4 305.164 54.1548   1
  18   2   4 324.444 56.8499   1
 -18  -2  -4 307.924 53.1528   1
  19  -2   4 106.719 46.7561   1
  19   2   4 179.702 49.8137   1
 -19  -2  -4 53.8541 40.2216   1
 -20   2  -4 799.472 82.6857   1
 -20  -2  -4 966.232 83.8284   1
  20   2   4 849.590 80.9112   1
  20  -2   4 736.858 79.3287   1
 -21   2  -4 211.652 56.4262   1
  21   2   4 347.052 57.7473   1
  21  -2   4 213.444 53.1748   1
 -22   2  -4 130.380 51.4570   1
 -22  -2  -4 176.763 49.5785   1
  22   2   4 122.218 44.6523   1
  22  -2   4 210.479 52.7895   1
 -23   2  -4 109.217 49.0845   1
 -24   2  -4 107.131 44.7551   1
  24  -2   4 57.1924 39.3854   1
  25   3  -4-14.1115 42.7834   1
 -25  -3   4 13.5987 43.9164   1
 -24   3   4 69.4098 43.7160   1
  24   3  -4 20.5430 41.5634   1
 -24  -3   4 63.0542 45.2893   1
 -23   3   4 143.347 44.7054   1
  23  -3  -4 89.5704 43.2199   1
  23   3  -4 177.865 50.0355   1
 -23  -3   4 95.6039 45.4547   1
 -22   3   4 1506.29 104.182   1
  22  -3  -4 1345.53 101.084   1
  22   3  -4 1240.85 97.8031   1
 -22  -3   4 1115.99 94.4766   1
 -21   3   4 3051.24 165.680   1
  21  -3  -4 3157.52 168.510   1
  21   3  -4 2780.47 163.977   1
 -21  -3   4 2890.75 166.441   1
  20  -3  -4 2232.47 131.697   1
  20   3  -4 2162.52 132.293   1
 -20  -3   4 2142.12 130.919   1
 -19   3   4 2471.23 141.279   1
  19  -3  -4 2506.49 143.514   1
  19   3  -4 2285.32 141.357   1
 -19  -3   4 2398.34 142.302   1
 -18   3   4 6575.76 298.580   1
  18  -3  -4 6653.56 299.433   1
 -17   3   4 864.882 72.4998   1
  17  -3  -4 878.752 74.2994   1
  17   3  -4 632.286 66.0638   1
 -17  -3   4 784.578 72.2337   1
 -16   3   4 304.580 46.8618   1
  16  -3  -4 351.591 49.3570   1
  16   3  -4 301.912 50.7920   1
 -16  -3   4 369.033 51.5137   1
  15   3  -4 5326.97 249.675   1
 -15  -3   4 5548.57 254.274   1
 -14   3   4 4261.17 199.252   1
  14  -3  -4 4060.33 199.024   1
  14   3  -4 4430.36 205.771   1
 -14  -3   4 4284.84 202.499   1
  13  -3  -4 10498.6 436.653   1
 -13   3   4 10963.0 436.449   1
 -12   3   4 25527.9 967.759   1
 -12  -3   4 24453.3 973.308   1
  12  -3  -4 25791.2 967.308   1
  12   3  -4 24857.8 972.348   1
 -11   3   4 8548.49 349.453   1
  11  -3  -4 8992.37 350.226   1
 -11  -3   4 7900.91 354.579   1
  11   3  -4 8677.20 356.456   1
  10  -3  -4 1633.84 83.8213   1
 -10  -3   4 1449.01 87.1828   1
  10   3  -4 1348.42 85.7369   1
  -9  -3   4 11426.4 446.714   1
   9   3  -4 10919.0 446.115   1
   8   3  -4 33083.4 1267.16   1
  -8   3   4 34088.8 1257.34   1
  -8  -3   4 33004.2 1266.41   1
   7   3  -4 1877.86 100.248   1
   7  -3  -4 2022.73 93.3425   1
  -7  -3   4 2258.43 106.079   1
  -7   3   4 2097.13 93.5991   1
   6  -3  -4 60396.5 2203.83   1
  -6   3   4 58310.8 2203.31   1
   5   3  -4 450.191 39.6096   1
  -5   3   4 554.270 32.6077   1
  -5  -3   4 504.574 40.5359   1
   5  -3  -4 540.627 32.2701   1
   4  -3  -4 30806.6 1312.66   1
  -4  -3   4 45413.1 1329.97   1
  -4   3   4 32069.3 1313.48   1
   4   3  -4 44550.8 1331.01   1
  -3  -3   4 88.8708 20.0489   1
   3  -3  -4 50.2158 12.8149   1
   3   3  -4 75.4150 20.4461   1
  -3   3   4 97.7674 14.6494   1
  -2  -3   4 9008.51 354.507   1
  -2   3   4 8739.34 344.140   1
   2  -3  -4 8798.45 343.310   1
   2   3  -4 9636.12 354.236   1
  -1  -3   4 2802.60 119.812   1
   1   3  -4 2721.59 119.525   1
   1  -3  -4 2936.51 113.091   1
   0   3   4 4809.18 209.195   1
   0  -3  -4 5543.71 210.760   1
   1  -3   4 11671.3 489.092   1
  -1   3  -4 12632.0 488.765   1
   1   3   4 12492.6 486.198   1
  -1  -3  -4 13255.5 486.815   1
  -2   3  -4 56349.3 2102.45   1
   2  -3   4 56065.2 2101.73   1
  -3   3  -4 2333.34 117.144   1
  -3  -3  -4 2667.77 117.409   1
   3   3   4 2529.13 116.325   1
   4   3   4 28871.1 1088.29   1
   4  -3   4 29201.9 1090.99   1
  -4  -3  -4 28024.5 1088.12   1
  -4   3  -4 28332.1 1090.86   1
   5   3   4 8982.68 347.419   1
   5  -3   4 8471.13 347.171   1
  -5   3  -4 8931.48 348.428   1
   6   3   4 36185.1 1362.60   1
   6  -3   4 36651.6 1363.31   1
  -6  -3  -4 34252.9 1366.08   1
  -6   3  -4 35988.8 1363.49   1
   7   3   4 8241.69 365.042   1
   7  -3   4 9102.89 368.562   1
  -7  -3  -4 8928.13 372.431   1
  -7   3  -4 8921.17 367.493   1
   9   3   4 406.932 46.0974   1
   9  -3   4 394.169 49.0773   1
  -9  -3  -4 199.690 44.9330   1
  -9   3  -4 231.747 40.5611   1
  10   3   4 2149.40 128.349   1
  10  -3   4 2095.95 128.433   1
 -10  -3  -4 2368.20 132.215   1
 -10   3  -4 2443.52 133.003   1
  11   3   4 3156.14 167.879   1
  11  -3   4 3068.04 165.498   1
 -11  -3  -4 3136.20 166.114   1
 -11   3  -4 3201.05 167.319   1
  12   3   4 5647.55 263.911   1
  12  -3   4 5794.38 263.851   1
 -12  -3  -4 5415.60 261.816   1
 -12   3  -4 5745.64 263.738   1
  14   3   4 6707.97 294.199   1
  14  -3   4 6212.09 289.873   1
 -14  -3  -4 5742.91 288.242   1
 -14   3  -4 6467.55 291.978   1
  15   3   4 3504.76 189.432   1
  15  -3   4 3664.79 190.925   1
 -15  -3  -4 3610.94 189.923   1
 -15   3  -4 3679.41 191.908   1
  16  -3   4 958.032 85.0040   1
 -16  -3  -4 902.843 83.9786   1
 -16   3  -4 872.960 82.8881   1
  17   3   4 2870.62 163.711   1
 -17  -3  -4 2821.38 164.080   1
 -17   3  -4 3008.60 165.440   1
  18   3   4 353.296 59.7826   1
 -18  -3  -4 327.854 59.2554   1
  18  -3   4 409.648 60.4591   1
  19  -3   4 917.517 81.3684   1
  19   3   4 964.096 84.9338   1
 -19   3  -4 655.171 74.8526   1
 -19  -3  -4 914.893 83.1692   1
  20   3   4 41.2430 44.7733   1
  20  -3   4 47.4391 44.1427   1
 -20  -3  -4-26.6723 37.1945   1
 -20   3  -4-6.70030 43.2779   1
  21  -3   4 20.1793 42.3315   1
 -21  -3  -4 26.4966 42.0584   1
 -21   3  -4 6.66590 44.4947   1
  22   3   4 198.371 55.3063   1
  22  -3   4 245.405 48.4487   1
 -22  -3  -4 293.221 59.9554   1
 -22   3  -4 216.993 51.7228   1
  23   3   4-44.1033 43.0406   1
 -23  -3  -4 32.1649 42.9355   1
  24  -3   4 19.0413 43.0293   1
 -24   3  -4-12.5343 45.6387   1
 -26  -4   4 114.291 51.6752   1
  25   4  -4 173.423 49.5850   1
 -25  -4   4 152.794 53.8638   1
  24   4  -4 315.814 58.3872   1
 -24  -4   4 173.268 49.6264   1
  23   4  -4 6.78079 40.3468   1
  23  -4  -4 20.9318 41.0976   1
 -23  -4   4 94.5785 47.2116   1
 -23   4   4 41.3396 44.1491   1
  22   4  -4-13.5619 40.7331   1
  22  -4  -4 61.9199 42.5250   1
 -22  -4   4-6.77701 42.6571   1
 -22   4   4 81.3530 42.2897   1
  21  -4  -4 1341.66 99.4953   1
 -21   4   4 1168.46 94.9894   1
  20   4  -4 323.876 56.7542   1
  20  -4  -4 422.959 59.1001   1
 -20  -4   4 497.733 63.4034   1
 -20   4   4 509.589 63.2126   1
  19   4  -4 5901.67 275.324   1
  19  -4  -4 6350.18 280.091   1
 -19  -4   4 5583.16 275.553   1
 -19   4   4 5808.72 273.911   1
  18   4  -4 901.729 80.2264   1
  18  -4  -4 1020.50 81.6201   1
 -18  -4   4 899.541 81.2638   1
 -18   4   4 933.127 80.2049   1
  17   4  -4 109.220 41.8770   1
 -17   4   4 85.5937 37.6017   1
  17  -4  -4 103.678 39.1695   1
 -17  -4   4 32.0731 38.2646   1
 -16   4   4-5.41008 29.4827   1
  16  -4  -4 21.8465 28.3108   1
 -16  -4   4 5.92733 33.4350   1
  16   4  -4-5.82120 32.0984   1
  15   4  -4 5.52899 31.8739   1
  14   4  -4 9676.01 405.446   1
 -14   4   4 9612.07 399.180   1
  14  -4  -4 9972.99 401.981   1
 -14  -4   4 9159.86 401.946   1
  13   4  -4 20681.0 893.878   1
 -13   4   4 25085.0 892.541   1
 -13  -4   4 21242.0 895.818   1
  13  -4  -4 24618.9 892.791   1
  12   4  -4 178.892 36.4165   1
  12  -4  -4 298.187 36.8870   1
 -12   4   4 229.874 36.1316   1
 -12  -4   4 307.906 42.5351   1
  11  -4  -4 14031.2 531.138   1
 -11   4   4 12625.4 527.882   1
  11   4  -4 13602.8 536.516   1
 -11  -4   4 13338.3 537.052   1
  10  -4  -4 13231.4 518.120   1
 -10   4   4 13199.2 518.649   1
 -10  -4   4 12766.3 525.356   1
  10   4  -4 13481.7 526.396   1
   9  -4  -4 1755.61 90.8076   1
  -9  -4   4 1727.75 99.6405   1
   9   4  -4 1809.28 100.617   1
  -8  -4   4 1105.21 73.2415   1
   8   4  -4 1222.47 72.7042   1
  -7  -4   4 3054.95 143.171   1
  -7   4   4 2986.93 132.222   1
   7   4  -4 3039.35 142.702   1
  -6  -4   4 6358.33 252.322   1
   6  -4  -4 5887.89 242.206   1
   6   4  -4 6153.00 251.611   1
  -6   4   4 5785.19 241.109   1
  -5  -4   4 54593.6 1967.27   1
   5   4  -4 54330.0 1967.26   1
  -5   4   4 50854.6 1954.78   1
   5  -4  -4 51944.2 1956.38   1
  -4  -4   4 13668.6 511.293   1
   4   4  -4 13194.5 512.467   1
  -4   4   4 12880.0 500.613   1
   4  -4  -4 12888.0 499.321   1
   3  -4  -4 27473.4 1051.62   1
  -3   4   4 27718.7 1052.23   1
   3   4  -4 29919.4 1062.63   1
  -3  -4   4 27713.3 1061.15   1
   2  -4  -4 72065.6 2854.33   1
  -2   4   4 80049.4 2853.90   1
   2   4  -4 78620.8 2861.72   1
  -2  -4   4 77372.9 2862.72   1
   1  -4  -4 11436.7 419.328   1
   1   4  -4 11322.7 425.246   1
  -1   4   4 10694.2 417.691   1
   0  -4   4 48339.6 1776.98   1
   0   4  -4 47661.8 1775.86   1
   0  -4  -4 47441.8 1771.43   1
   0   4   4 46359.7 1770.44   1
   1  -4   4 62.1422 26.2669   1
  -1   4  -4 100.748 25.4366   1
   2  -4   4 470.016 46.8187   1
  -2   4  -4 610.676 49.1792   1
  -2  -4  -4 553.008 47.4008   1
   2   4   4 524.289 45.1642   1
   3  -4   4 62366.2 2237.00   1
  -3   4  -4 63375.6 2237.51   1
   3   4   4 60529.1 2235.04   1
   4  -4   4 75602.6 2824.86   1
  -4   4  -4 76998.7 2824.56   1
  -4  -4  -4 78046.2 2826.16   1
   4   4   4 71919.5 2823.19   1
   5  -4   4 32353.1 1279.56   1
  -5   4  -4 32662.9 1281.30   1
  -5  -4  -4 33823.4 1281.06   1
   5   4   4 35762.0 1282.24   1
   6  -4   4 2626.77 136.235   1
   6   4   4 2538.47 133.829   1
  -6  -4  -4 2519.48 134.644   1
  -6   4  -4 2779.04 138.438   1
  -7   4  -4 4623.06 216.020   1
   7  -4   4 4809.12 216.977   1
  -7  -4  -4 4623.73 214.907   1
   7   4   4 4573.93 214.340   1
  -8   4  -4 19719.7 762.105   1
   8  -4   4 19406.0 763.957   1
  -8  -4  -4 18327.2 759.719   1
   8   4   4 19787.1 763.170   1
  -9   4  -4 2466.09 134.749   1
   9  -4   4 2343.46 133.816   1
  -9  -4  -4 2428.03 137.350   1
   9   4   4 2379.75 134.611   1
 -10   4  -4 11.1462 29.2748   1
  10  -4   4 22.5341 31.0718   1
 -10  -4  -4-11.7816 32.4898   1
  10   4   4 57.4317 31.3059   1
 -11   4  -4 3158.36 163.764   1
  11  -4   4 3250.69 165.794   1
 -11  -4  -4 3019.99 167.332   1
  11   4   4 2677.43 157.022   1
 -12   4  -4 42.1284 33.2178   1
  12  -4   4 78.8988 36.8306   1
 -12  -4  -4 24.7229 33.7141   1
  12   4   4 6.10188 36.3110   1
 -13  -4  -4 2130.95 135.368   1
  13   4   4 2559.16 144.732   1
 -14   4  -4 2190.80 139.504   1
  14  -4   4 2459.99 145.801   1
 -14  -4  -4 2547.04 147.586   1
  14   4   4 2708.11 150.508   1
 -15   4  -4 175.636 43.9967   1
  15  -4   4 137.776 39.6546   1
 -15  -4  -4 222.925 48.2751   1
  15   4   4 262.281 51.3300   1
 -16   4  -4 2728.96 161.372   1
  16  -4   4 3100.14 168.553   1
 -17   4  -4 795.592 81.1626   1
  17  -4   4 869.854 82.9327   1
 -17  -4  -4 849.871 79.1841   1
  17   4   4 800.316 76.6018   1
 -18   4  -4 2207.24 140.526   1
  18  -4   4 2427.53 143.549   1
 -18  -4  -4 2282.65 139.925   1
  18   4   4 2109.52 140.155   1
 -19   4  -4 565.025 71.5819   1
  19  -4   4 674.868 77.2751   1
 -20   4  -4 53.5547 41.7816   1
  20  -4   4 81.3520 41.9253   1
 -20  -4  -4 6.71988 43.0675   1
  20   4   4 33.6982 44.2952   1
 -21   4  -4 92.9295 48.6851   1
  21  -4   4-6.71800 43.0509   1
 -22   4  -4 143.765 47.7104   1
  22  -4   4 191.559 45.2465   1
  22   4   4 192.722 49.4608   1
 -23   4  -4-38.4093 46.6248   1
  23  -4   4 6.47497 39.6464   1
 -23  -4  -4-31.9018 41.5662   1
  23   4   4-25.3583 40.6066   1
 -26  -5   4 6.74634 42.0716   1
 -25  -5   4 548.997 69.6745   1
  25   5  -4 470.278 67.0289   1
 -24  -5   4 20.3294 43.8448   1
  24   5  -4 115.255 45.6806   1
 -23   5   4 76.1725 46.9552   1
 -23  -5   4-6.81499 40.1253   1
  23   5  -4 20.4162 39.6582   1
 -22   5   4-13.5805 40.7787   1
  22   5  -4-13.6388 40.9536   1
  22  -5  -4 20.5811 39.9696   1
 -22  -5   4-40.8743 42.4853   1
  21  -5  -4 1650.60 113.579   1
  21   5  -4 1503.80 109.232   1
 -21  -5   4 1354.15 105.064   1
 -21   5   4 1601.17 110.712   1
 -20   5   4 194.175 51.1710   1
  20   5  -4 190.375 44.1618   1
 -20  -5   4 238.089 57.7080   1
  20  -5  -4 301.503 52.6733   1
  19   5  -4 3113.96 173.496   1
 -19  -5   4 3228.19 177.525   1
 -18   5   4 2211.84 134.148   1
  18  -5  -4 2159.39 137.291   1
  18   5  -4 2386.13 139.491   1
 -18  -5   4 2546.19 146.660   1
  17  -5  -4 8476.25 367.579   1
 -17   5   4 8421.57 365.400   1
  16   5  -4 339.177 52.7350   1
  16  -5  -4 354.443 50.3574   1
 -16  -5   4 325.745 55.7896   1
 -16   5   4 487.523 55.4899   1
  15   5  -4-5.74390 32.0412   1
 -15   5   4-15.5829 27.2805   1
 -15  -5   4-5.78182 30.3653   1
  15  -5  -4-20.8607 28.7600   1
 -14  -5   4 106.317 37.8366   1
 -14   5   4 102.252 31.9456   1
  13   5  -4 1530.83 103.079   1
  13  -5  -4 1575.16 97.1123   1
 -13   5   4 1620.65 97.2615   1
 -13  -5   4 1585.96 103.091   1
  12   5  -4 201.362 39.3611   1
 -12   5   4 269.354 35.9746   1
  12  -5  -4 225.213 33.9115   1
 -12  -5   4 271.607 40.4504   1
  11  -5  -4 2875.43 137.566   1
 -11   5   4 2990.86 138.227   1
  10  -5  -4 15480.8 618.321   1
 -10  -5   4 15946.3 629.836   1
  10   5  -4 16107.8 628.888   1
 -10   5   4 15944.7 619.367   1
   9  -5  -4 40782.6 1485.58   1
  -9  -5   4 40048.3 1495.25   1
   9   5  -4 37855.7 1493.75   1
  -9   5   4 38687.7 1484.66   1
   8  -5  -4 16686.3 642.619   1
   8   5  -4 16028.2 649.411   1
  -8  -5   4 17172.9 653.886   1
  -7  -5   4 27043.9 1062.35   1
   7   5  -4 28764.2 1067.65   1
  -6  -5   4 18775.5 689.704   1
  -6   5   4 17049.1 676.626   1
   6   5  -4 17663.0 687.343   1
  -5  -5   4 834.396 58.4862   1
  -5   5   4 934.422 52.3979   1
   5   5  -4 782.919 56.8687   1
   5  -5  -4 875.814 51.9192   1
  -4  -5   4 1665.19 96.0410   1
  -4   5   4 1834.02 89.4351   1
   4   5  -4 2062.06 100.985   1
   4  -5  -4 1890.38 90.1532   1
   3  -5  -4 121432. 4438.32   1
   3   5  -4 119678. 4446.35   1
  -3   5   4 118081. 4438.88   1
  -3  -5   4 119700. 4446.73   1
   2  -5  -4 45580.8 1668.31   1
   2   5  -4 45171.9 1674.04   1
  -2   5   4 42464.2 1665.45   1
  -2  -5   4 45602.5 1675.89   1
   1   5  -4 222.158 29.1978   1
  -1  -5   4 287.622 37.2054   1
   0  -5  -4 2334.47 111.481   1
   0  -5   4 2295.89 116.813   1
   0   5  -4 2268.64 113.810   1
   0   5   4 2174.73 109.214   1
   1  -5   4 10832.2 438.373   1
  -1   5  -4 10881.3 438.111   1
  -1  -5  -4 11102.3 435.119   1
   1   5   4 10980.4 435.588   1
   2  -5   4 2819.47 141.327   1
  -2   5  -4 2927.53 140.417   1
  -2  -5  -4 2858.35 138.385   1
   2   5   4 2887.53 138.611   1
   3  -5   4 82916.3 3053.87   1
  -3   5  -4 83902.5 3051.89   1
  -3  -5  -4 80495.1 3048.51   1
   3   5   4 79791.5 3050.00   1
   4  -5   4 768.647 63.2556   1
  -4  -5  -4 795.431 61.9215   1
   4   5   4 732.075 60.2514   1
   5  -5   4 1325.85 82.5847   1
  -5  -5  -4 1064.51 77.1359   1
   5   5   4 1105.36 77.3261   1
  -5   5  -4 1178.17 78.3890   1
   6   5   4 71.1435 26.8809   1
  -6  -5  -4 123.678 30.8348   1
   6  -5   4 60.3653 28.2774   1
  -6   5  -4 27.8099 28.4939   1
   8  -5   4 5807.12 251.287   1
   8   5   4 5366.47 246.712   1
  -8   5  -4 5677.36 249.699   1
  -8  -5  -4 4952.30 244.282   1
   9  -5   4 17155.8 703.535   1
   9   5   4 17661.3 705.784   1
  -9   5  -4 18533.8 709.814   1
  -9  -5  -4 17391.8 703.036   1
  10  -5   4 1847.78 112.401   1
  10   5   4 1831.26 111.451   1
 -10   5  -4 1647.30 107.246   1
 -10  -5  -4 1500.27 110.668   1
  11  -5   4 1925.81 123.089   1
  11   5   4 1850.37 120.329   1
 -11  -5  -4 2090.67 127.313   1
 -11   5  -4 1974.61 122.532   1
 -12   5  -4 10498.0 437.536   1
  12  -5   4 10084.8 436.760   1
 -13   5  -4 49.9641 42.4607   1
  13  -5   4 126.430 45.8379   1
 -13  -5  -4 60.3387 38.7802   1
  13   5   4 110.478 41.4114   1
 -14   5  -4 2410.73 140.662   1
  14  -5   4 2366.42 140.188   1
 -14  -5  -4 2073.51 135.797   1
  14   5   4 2400.82 143.806   1
 -15   5  -4 2403.98 138.515   1
  15  -5   4 2140.90 134.499   1
 -15  -5  -4 2122.09 135.036   1
  15   5   4 2065.68 135.897   1
 -16   5  -4 270.983 53.0430   1
  16  -5   4 200.490 47.0319   1
 -16  -5  -4 214.081 51.5709   1
  16   5   4 187.165 49.9728   1
 -17   5  -4 126.813 49.1565   1
  17  -5   4 155.292 51.3166   1
 -17  -5  -4 107.393 46.4409   1
  17   5   4 127.580 45.4186   1
 -18   5  -4 2509.21 152.022   1
  18  -5   4 2809.84 156.660   1
 -18  -5  -4 2515.23 151.441   1
  18   5   4 2612.78 153.623   1
 -19  -5  -4 207.540 49.4931   1
  19   5   4 250.355 54.3264   1
 -20   5  -4 93.2420 45.8793   1
  20  -5   4 47.2580 40.1855   1
 -20  -5  -4 19.9143 44.3440   1
  20   5   4 39.9240 37.9949   1
 -21  -5  -4 6.69062 38.1869   1
  21   5   4 71.9726 38.5421   1
 -22   5  -4 32.6827 39.6788   1
  22  -5   4 71.4491 44.0736   1
 -23   5  -4 319.016 61.0426   1
  23  -5   4 216.339 56.2351   1
 -23  -5  -4 137.256 42.1548   1
  23   5   4 276.519 56.0433   1
 -26  -6   4 199.138 49.5895   1
  26   6  -4 131.088 47.1643   1
 -25  -6   4 306.545 60.5851   1
  25   6  -4 293.222 57.1180   1
 -24  -6   4 920.937 86.0295   1
  24   6  -4 836.443 82.1030   1
 -23  -6   4 224.447 53.6271   1
  23   6  -4 82.4689 42.4281   1
 -22  -6   4-27.1657 44.2397   1
  22   6  -4-6.78716 40.3606   1
 -21   6   4 291.921 54.9882   1
  21   6  -4 212.829 50.4067   1
 -21  -6   4 402.070 65.1573   1
  21  -6  -4 346.769 53.8171   1
  20  -6  -4 670.051 72.8513   1
 -20   6   4 860.226 79.3137   1
  19   6  -4 39.3564 39.4176   1
 -19   6   4 69.0155 35.4221   1
  19  -6  -4-6.30919 33.1645   1
 -19  -6   4 62.4921 45.6257   1
  18   6  -4 51.5525 40.7169   1
 -18   6   4 126.878 43.5634   1
 -18  -6   4 140.947 44.2503   1
  18  -6  -4 84.8423 37.2812   1
  17   6  -4 430.913 56.0968   1
  17  -6  -4 372.309 53.9358   1
 -17   6   4 537.907 58.5040   1
 -17  -6   4 387.509 57.2359   1
 -16   6   4 1363.22 91.9675   1
  16  -6  -4 1137.31 87.8587   1
  15  -6  -4 3870.47 188.608   1
 -15   6   4 3885.19 188.262   1
  15   6  -4 3754.62 194.626   1
 -15  -6   4 3584.11 192.633   1
  14   6  -4 4659.48 222.107   1
 -14  -6   4 4383.09 217.618   1
  13  -6  -4 6244.52 262.698   1
 -13   6   4 5850.71 259.935   1
  13   6  -4 5971.78 268.294   1
 -13  -6   4 5280.34 262.647   1
  12  -6  -4 1780.84 110.092   1
 -12   6   4 1939.89 109.404   1
 -12  -6   4 1781.30 111.615   1
  11  -6  -4 1527.07 89.1031   1
 -11   6   4 1440.24 86.8198   1
  11   6  -4 1231.86 90.9055   1
 -11  -6   4 1405.76 93.1683   1
 -10   6   4 1389.39 86.5290   1
  10  -6  -4 1540.37 88.7390   1
   9  -6  -4 610.886 51.2096   1
  -9   6   4 690.163 51.8581   1
  -9  -6   4 581.353 55.8071   1
   9   6  -4 572.463 53.8116   1
  -8  -6   4 240.374 35.5845   1
  -8   6   4 218.721 30.3610   1
   8  -6  -4 233.234 31.6929   1
   8   6  -4 260.584 38.3204   1
   7  -6  -4 86.6638 23.1850   1
   7   6  -4 98.2616 25.7863   1
  -7  -6   4 113.940 28.8361   1
  -6   6   4 2562.58 120.895   1
   6   6  -4 2625.78 130.665   1
  -6  -6   4 2568.80 129.878   1
   6  -6  -4 2466.37 122.713   1
  -5   6   4 455.187 38.2449   1
   5   6  -4 436.658 42.9983   1
  -5  -6   4 389.105 43.0922   1
  -4   6   4 27142.5 1047.53   1
   4   6  -4 27831.8 1060.25   1
  -4  -6   4 28078.6 1058.41   1
   4  -6  -4 27872.7 1049.99   1
   3   6  -4 19992.2 802.350   1
  -3   6   4 21972.1 798.169   1
   3  -6  -4 20973.2 795.817   1
  -3  -6   4 20014.1 804.570   1
   2   6  -4 56780.7 2148.89   1
  -2   6   4 55641.4 2143.55   1
   2  -6  -4 59295.5 2143.01   1
  -2  -6   4 57448.0 2149.93   1
   1   6  -4 29070.8 1123.18   1
  -1   6   4 29600.2 1116.47   1
   1  -6  -4 30657.1 1118.46   1
  -1  -6   4 28261.4 1124.89   1
   0   6  -4 22977.6 868.009   1
   0  -6  -4 22745.0 861.708   1
   0   6   4 22459.0 859.854   1
   0  -6   4 21645.5 866.640   1
   1  -6   4 5074.43 220.796   1
  -1  -6  -4 5277.76 220.699   1
   1   6   4 4608.90 212.870   1
   2  -6   4 8574.11 355.859   1
  -2   6  -4 8413.66 353.373   1
  -2  -6  -4 8180.47 351.458   1
   2   6   4 9068.60 355.630   1
   3  -6   4 13443.2 512.472   1
  -3   6  -4 13312.4 511.685   1
  -3  -6  -4 13686.9 510.368   1
   4  -6   4 33175.1 1210.99   1
  -4   6  -4 32789.9 1208.27   1
  -4  -6  -4 29839.2 1204.94   1
   4   6   4 30674.7 1203.73   1
   5  -6   4 2654.74 136.292   1
  -5   6  -4 2476.56 133.435   1
   5   6   4 2799.36 137.223   1
  -5  -6  -4 2312.39 130.862   1
   6  -6   4 655.370 60.4695   1
   7  -6   4 193.350 38.7402   1
  -7   6  -4 299.236 42.9082   1
  -7  -6  -4 238.613 43.3716   1
   7   6   4 201.384 36.9158   1
   8  -6   4 7503.39 316.146   1
  -8   6  -4 6667.12 308.933   1
  -8  -6  -4 7261.30 315.615   1
   8   6   4 7229.01 315.517   1
   9  -6   4 4053.17 205.099   1
   9   6   4 4615.03 209.792   1
  -9   6  -4 4221.85 205.823   1
  -9  -6  -4 4042.48 205.637   1
  10  -6   4 6106.23 270.853   1
  10   6   4 5515.75 267.863   1
 -10   6  -4 6080.43 270.518   1
 -10  -6  -4 5783.43 269.632   1
  11  -6   4 881.290 77.3101   1
  11   6   4 845.747 74.7981   1
 -11   6  -4 734.545 71.1110   1
 -11  -6  -4 987.699 81.5831   1
  12  -6   4 585.971 63.9594   1
  12   6   4 567.358 62.4083   1
 -12  -6  -4 591.936 66.2891   1
 -12   6  -4 581.329 65.1560   1
 -13   6  -4 201.014 46.6070   1
  13  -6   4 246.437 45.3422   1
 -13  -6  -4 228.218 52.1899   1
  13   6   4 308.620 55.3839   1
 -14   6  -4 301.970 53.1676   1
  14  -6   4 212.936 46.9344   1
 -14  -6  -4 197.697 48.4821   1
  14   6   4 286.770 52.4753   1
 -15   6  -4 2024.52 128.400   1
  16   6   4 8102.27 358.637   1
  16  -6   4 8283.90 357.168   1
 -16  -6  -4 7492.96 352.746   1
  17  -6   4 802.625 79.2056   1
  17   6   4 714.775 73.9229   1
 -17  -6  -4 723.006 73.3989   1
 -17   6  -4 652.702 73.1319   1
  18  -6   4 2280.59 140.523   1
 -18   6  -4 2338.64 141.638   1
 -19   6  -4 286.155 54.9338   1
  19  -6   4 374.822 58.5799   1
 -19  -6  -4 219.564 48.2487   1
  19   6   4 246.377 54.3928   1
 -20   6  -4 171.571 55.0119   1
  20  -6   4 285.863 55.1291   1
 -21   6  -4 130.181 49.3736   1
  21  -6   4 117.987 48.1673   1
 -21  -6  -4 57.6828 43.5792   1
  21   6   4 65.1660 40.7760   1
 -22   6  -4 12.7666 41.2290   1
  22  -6   4-19.2447 36.5848   1
 -22  -6  -4 6.52732 41.8004   1
  22   6   4-6.27464 40.5272   1
 -23   6  -4 6.22771 44.4366   1
  23  -6   4 12.4826 37.4810   1
 -26  -7   4 19.3894 45.7960   1
  26   7  -4 6.46048 41.0170   1
 -25  -7   4 33.1164 45.2481   1
  25   7  -4-6.59740 42.9741   1
 -23  -7   4 848.016 86.0480   1
  23   7  -4 883.997 83.1504   1
 -21  -7   4 63.3705 47.3824   1
 -21   7   4 20.1002 40.6459   1
  21  -7  -4 47.7366 37.1839   1
  21   7  -4 6.88741 42.9687   1
 -20  -7   4 764.234 79.0330   1
 -20   7   4 674.626 71.4211   1
  20  -7  -4 640.208 71.2608   1
  20   7  -4 561.485 66.8371   1
 -19   7   4 294.151 52.6440   1
  19  -7  -4 279.069 48.4258   1
 -18  -7   4 1211.30 95.0792   1
  18   7  -4 1300.72 99.3755   1
 -17  -7   4 1945.25 126.309   1
  17  -7  -4 2032.54 124.510   1
  17   7  -4 1887.56 126.429   1
 -17   7   4 2040.82 123.114   1
  16  -7  -4 234.522 42.9310   1
 -16   7   4 213.236 41.3744   1
  16   7  -4 107.288 42.6457   1
 -16  -7   4 158.230 44.3904   1
 -15   7   4 5446.99 254.686   1
  15  -7  -4 5734.45 259.906   1
  14  -7  -4 43.0691 32.1771   1
 -14   7   4 115.154 36.7064   1
  14   7  -4 77.3112 33.7047   1
 -14  -7   4 124.849 39.1814   1
  13   7  -4 10183.6 420.470   1
 -13  -7   4 9624.29 417.251   1
  12  -7  -4 1472.70 94.5619   1
 -12   7   4 1630.90 96.2388   1
  12   7  -4 1357.72 98.4561   1
 -12  -7   4 1430.16 99.6817   1
  11  -7  -4 6743.23 295.378   1
 -11   7   4 6924.74 296.011   1
  11   7  -4 6712.84 304.351   1
 -11  -7   4 7106.44 305.741   1
  10  -7  -4 789.332 61.7074   1
 -10   7   4 868.317 62.6784   1
 -10  -7   4 689.906 65.1724   1
  10   7  -4 803.124 67.5174   1
  -9  -7   4-15.3914 28.2901   1
   9  -7  -4 7.99524 21.5252   1
  -9   7   4-11.7678 21.1212   1
   9   7  -4-4.85117 21.5863   1
  -8   7   4 2559.43 127.764   1
   8  -7  -4 2591.50 128.646   1
  -7   7   4 395.223 40.4904   1
   7   7  -4 472.286 48.8735   1
  -7  -7   4 438.766 49.4383   1
   7  -7  -4 451.943 43.1063   1
  -6   7   4 234.884 31.0668   1
   6   7  -4 310.747 38.4202   1
  -6  -7   4 217.935 34.9138   1
   6  -7  -4 313.468 34.9196   1
  -5   7   4 3059.89 138.066   1
   5   7  -4 2949.54 144.839   1
  -5  -7   4 2693.60 142.290   1
   5  -7  -4 2741.90 134.696   1
  -4   7   4 4680.84 200.656   1
   4   7  -4 4674.88 210.998   1
  -4  -7   4 4609.86 209.604   1
   4  -7  -4 4477.29 201.015   1
   3   7  -4 6635.35 285.662   1
  -3   7   4 6604.58 279.113   1
   3  -7  -4 6634.49 278.314   1
  -3  -7   4 6853.70 288.399   1
   2   7  -4 669.632 55.8792   1
  -2   7   4 653.919 51.0135   1
   2  -7  -4 616.950 51.4072   1
  -2  -7   4 692.344 56.5498   1
   1   7  -4 78.3636 26.9312   1
  -1   7   4 32.4255 20.4117   1
   1  -7  -4 36.7259 22.9816   1
  -1  -7   4 72.7861 27.0089   1
   0   7  -4 1932.23 102.515   1
   0   7   4 1677.68 95.3255   1
   0  -7  -4 1782.43 97.4139   1
   0  -7   4 1687.44 102.098   1
  -1   7  -4 11919.0 499.516   1
  -1  -7  -4 13016.4 499.766   1
   1   7   4 12245.5 496.887   1
   1  -7   4 12583.0 501.477   1
   2  -7   4 12632.2 518.185   1
   2   7   4 12648.8 514.494   1
  -2  -7  -4 13382.4 518.968   1
   3  -7   4-14.2181 25.8286   1
  -3   7  -4 9.26670 24.3324   1
   3   7   4 4.96991 27.7221   1
  -3  -7  -4 27.6234 23.8658   1
   4   7   4 1306.53 85.2833   1
  -4  -7  -4 1250.95 83.5790   1
  -5   7  -4 2363.30 131.398   1
   5  -7   4 2453.92 134.093   1
   6  -7   4 878.028 71.1175   1
  -6   7  -4 861.130 69.1436   1
   6   7   4 745.476 68.0268   1
  -6  -7  -4 682.810 65.4268   1
   7  -7   4 1443.29 99.1104   1
  -7   7  -4 1574.58 103.055   1
   7   7   4 1366.64 99.4582   1
  -7  -7  -4 1668.02 104.622   1
   8  -7   4 2338.33 137.701   1
  -8   7  -4 2363.79 138.316   1
   8   7   4 2655.49 145.027   1
  -8  -7  -4 2460.64 142.037   1
   9  -7   4 1218.10 88.4794   1
  -9   7  -4 1111.43 86.0108   1
  -9  -7  -4 1274.19 90.6656   1
   9   7   4 1125.30 87.6339   1
  10   7   4 1167.20 90.5197   1
 -10  -7  -4 1243.88 93.2147   1
 -10   7  -4 1227.23 89.6487   1
  10  -7   4 1122.89 89.5345   1
 -11  -7  -4 1127.19 90.1562   1
  11   7   4 1286.93 95.9777   1
  12   7   4 4515.37 213.756   1
 -12  -7  -4 3772.88 206.093   1
 -12   7  -4 4094.85 206.398   1
  12  -7   4 4098.31 207.460   1
  13   7   4 396.053 55.0924   1
 -13  -7  -4 480.912 65.3569   1
 -13   7  -4 326.868 53.9949   1
  13  -7   4 473.939 60.1793   1
  14   7   4 74.1852 46.8143   1
 -14   7  -4 89.5936 40.3279   1
 -14  -7  -4 6.89481 41.4606   1
 -15  -7  -4 588.726 68.7647   1
  15   7   4 791.142 77.0790   1
  16   7   4 1001.71 85.7768   1
  16  -7   4 1029.17 85.8655   1
 -16  -7  -4 810.041 81.1664   1
 -16   7  -4 883.458 79.8938   1
  17   7   4 720.382 76.4335   1
 -17  -7  -4 531.596 69.9054   1
 -17   7  -4 565.982 67.0599   1
  17  -7   4 658.957 69.1628   1
 -18  -7  -4 403.887 64.5790   1
  18   7   4 363.460 58.0414   1
  19   7   4 112.831 48.3746   1
  19  -7   4 59.1451 44.2533   1
 -19   7  -4-13.1251 43.4976   1
 -19  -7  -4 59.9155 45.8652   1
 -20  -7  -4 287.716 54.8957   1
 -20   7  -4 214.824 50.6746   1
  20  -7   4 195.283 49.7770   1
  20   7   4 281.758 54.7295   1
 -21  -7  -4 6.32236 38.7238   1
 -21   7  -4 83.4538 42.5227   1
  21  -7   4 32.2379 41.6632   1
  21   7   4 19.1874 36.8917   1
 -22  -7  -4 68.1148 38.7035   1
  22   7   4 75.5519 43.4128   1
 -22   7  -4 69.2769 46.5431   1
  26   8  -4 31.8276 40.7782   1
 -26  -8   4 25.4838 44.5129   1
  24   8  -4 20.1446 43.7551   1
 -24  -8   4 46.3482 45.9292   1
  23   8  -4 1226.25 97.0498   1
 -23  -8   4 1397.80 106.182   1
  22   8  -4 88.8804 39.9392   1
 -22  -8   4 70.1715 43.0575   1
 -21  -8   4 28.8231 41.2458   1
  21   8  -4 146.891 43.2687   1
 -21   8   4 109.022 45.2522   1
  20  -8  -4 335.747 59.0494   1
 -20   8   4 307.456 57.3961   1
  20   8  -4 414.071 60.5627   1
 -20  -8   4 343.562 58.9250   1
  19  -8  -4 87.1893 39.6912   1
 -19   8   4 110.854 44.7354   1
  19   8  -4 78.5745 42.4916   1
 -19  -8   4 168.301 45.0730   1
  18  -8  -4 123.477 42.7349   1
 -18   8   4 171.229 44.6842   1
 -18  -8   4 183.538 49.3415   1
  17  -8  -4 296.751 50.8979   1
 -17   8   4 269.499 48.9015   1
  17   8  -4 352.314 58.2305   1
 -17  -8   4 229.795 51.3802   1
  16  -8  -4 592.142 65.6393   1
 -16   8   4 781.084 70.5475   1
  16   8  -4 736.146 75.8348   1
 -16  -8   4 607.076 68.0202   1
  15  -8  -4 5.87251 33.4918   1
 -15   8   4 28.4030 33.7766   1
  15   8  -4-12.7127 38.1705   1
 -15  -8   4-37.5720 36.8592   1
 -14   8   4 1117.90 83.0230   1
  14  -8  -4 1110.34 84.6626   1
  13  -8  -4 15292.2 618.594   1
 -13   8   4 14877.1 615.055   1
  13   8  -4 15797.6 624.147   1
 -13  -8   4 15433.9 622.846   1
  12   8  -4 356.056 53.0674   1
 -12  -8   4 342.763 55.9423   1
  11  -8  -4 3961.18 192.955   1
 -11   8   4 4108.95 192.520   1
 -11  -8   4 4237.15 202.503   1
  11   8  -4 3905.67 201.750   1
  10  -8  -4 234.505 40.1434   1
  10   8  -4 289.255 46.2116   1
 -10  -8   4 313.954 48.8942   1
  -9   8   4 665.265 55.5945   1
   9   8  -4 578.869 58.7832   1
  -9  -8   4 551.732 58.1347   1
   9  -8  -4 618.629 54.9515   1
  -8   8   4 296.005 37.7036   1
   8   8  -4 335.301 45.3995   1
  -8  -8   4 314.208 44.5330   1
   8  -8  -4 302.043 39.9016   1
  -7   8   4 22175.1 866.196   1
   7   8  -4 22514.4 875.180   1
  -7  -8   4 22638.7 877.725   1
   7  -8  -4 22502.8 868.200   1
  -6   8   4 3848.07 178.711   1
   6   8  -4 3920.95 186.754   1
  -6  -8   4 3830.14 188.566   1
   6  -8  -4 3938.95 179.572   1
  -5   8   4 10021.5 408.452   1
   5  -8  -4 10060.5 409.341   1
   4  -8  -4 841.179 63.3735   1
   3   8  -4 9453.56 390.050   1
  -3   8   4 9439.08 384.000   1
   3  -8  -4 9228.29 383.108   1
  -3  -8   4 9440.71 391.711   1
   2   8  -4 553.609 51.6992   1
  -2   8   4 451.943 46.0835   1
  -2  -8   4 428.039 48.0589   1
   1   8  -4 2433.07 135.445   1
  -1   8   4 2876.68 135.722   1
   1  -8  -4 2586.58 133.741   1
  -1  -8   4 2724.63 138.515   1
   0   8   4 153.283 29.9186   1
   0  -8  -4 102.709 26.1116   1
   1   8   4 30959.7 1215.07   1
  -1  -8  -4 32644.1 1216.82   1
   2   8   4 2246.64 123.761   1
   2  -8   4 2229.14 127.185   1
  -2   8  -4 2425.73 128.427   1
  -2  -8  -4 2426.81 129.933   1
   3  -8   4 18493.1 643.373   1
  -3   8  -4 14017.8 629.276   1
   4  -8   4 10264.3 435.580   1
  -4   8  -4 10951.8 437.457   1
   4   8   4 9603.72 433.170   1
  -4  -8  -4 11399.2 442.311   1
   5  -8   4 5819.90 260.343   1
  -5   8  -4 5878.15 258.803   1
   5   8   4 5534.60 257.156   1
  -5  -8  -4 5515.60 256.872   1
   6  -8   4 44.8397 29.8353   1
  -6   8  -4 21.7108 28.1633   1
   6   8   4 21.7514 30.3577   1
  -6  -8  -4 48.4720 30.7420   1
   7  -8   4 25410.9 982.286   1
  -7   8  -4 24400.3 978.767   1
   7   8   4 25745.8 981.730   1
  -7  -8  -4 24853.4 980.452   1
   8  -8   4 884.691 75.9193   1
  -8   8  -4 1000.27 77.9911   1
   8   8   4 843.368 74.9447   1
  -8  -8  -4 973.346 81.5390   1
   9  -8   4 2736.52 155.702   1
  -9   8  -4 2983.35 156.401   1
  -9  -8  -4 2662.32 153.568   1
   9   8   4 2839.76 157.068   1
 -10  -8  -4 412.813 58.8028   1
  10   8   4 492.048 62.8669   1
  11   8   4 662.024 72.1093   1
  11  -8   4 629.713 70.0588   1
 -11  -8  -4 730.075 73.3463   1
 -11   8  -4 793.498 71.8183   1
  12  -8   4 84.3126 40.9775   1
 -12   8  -4 101.209 35.0739   1
 -12  -8  -4 118.969 46.3489   1
  12   8   4 95.4894 43.3148   1
  13   8   4 900.080 83.7800   1
 -13  -8  -4 953.648 83.7378   1
 -13   8  -4 954.985 84.8260   1
  14   8   4 1280.92 98.9631   1
 -14  -8  -4 1390.49 105.020   1
  14  -8   4 1305.45 99.3173   1
  15   8   4 68.0478 44.3642   1
 -15  -8  -4 14.0602 42.6717   1
 -15   8  -4 53.0392 38.6724   1
  15  -8   4 66.9795 39.0683   1
  16   8   4 145.964 48.2421   1
 -16  -8  -4 125.518 47.5276   1
 -16   8  -4 153.001 47.7169   1
  16  -8   4 107.752 45.5677   1
  17   8   4 2982.48 170.391   1
 -17  -8  -4 3278.80 177.831   1
 -17   8  -4 2981.17 171.679   1
  17  -8   4 3260.67 175.798   1
  18   8   4 535.702 68.6903   1
 -18  -8  -4 500.737 67.6933   1
 -18   8  -4 432.879 62.1251   1
  18  -8   4 465.202 62.3175   1
 -19   8  -4 185.390 50.2660   1
  19  -8   4 294.932 51.1803   1
  20   8   4 226.749 51.2205   1
 -20  -8  -4 253.437 57.4116   1
 -20   8  -4 243.235 57.2697   1
  20  -8   4 192.308 51.4981   1
  21   8   4 133.262 47.7772   1
 -21  -8  -4 227.982 54.3521   1
 -21   8  -4 245.979 52.2323   1
  21  -8   4 248.496 51.3017   1
 -22   8  -4 38.0099 45.5157   1
  22  -8   4-12.8004 37.6752   1
 -25  -9   4 56.8058 49.0089   1
  25   9  -4 92.0323 45.3294   1
 -24  -9   4 109.908 52.7219   1
  24   9  -4 69.1064 40.0133   1
 -23  -9   4 62.0614 49.9193   1
  23   9  -4 46.5111 41.1046   1
 -22  -9   4 616.698 78.8644   1
  22   9  -4 712.731 75.2139   1
 -21  -9   4-6.79383 42.3686   1
  21   9  -4-13.3347 40.0394   1
  20   9  -4 212.659 52.5916   1
 -20  -9   4 188.572 50.0064   1
 -20   9   4 168.817 47.6843   1
  19   9  -4 396.040 59.7854   1
 -19   9   4 269.795 52.5112   1
  19  -9  -4 322.112 54.8501   1
  18   9  -4 2874.76 168.610   1
 -18  -9   4 3145.46 170.940   1
 -18   9   4 3135.71 168.673   1
  18  -9  -4 2816.34 166.012   1
 -17   9   4 43.9271 40.2009   1
  17  -9  -4 12.9739 36.1986   1
 -16  -9   4 501.002 63.9770   1
 -16   9   4 469.731 58.2440   1
  16  -9  -4 472.508 59.9769   1
  15   9  -4 6931.62 313.715   1
 -15  -9   4 6558.30 310.470   1
 -15   9   4 6711.03 304.496   1
  15  -9  -4 7035.79 308.958   1
  14   9  -4 1787.11 117.825   1
 -14  -9   4 1817.77 117.438   1
 -14   9   4 1754.22 112.001   1
  14  -9  -4 1736.15 113.932   1
  13   9  -4 2734.89 148.793   1
 -13  -9   4 2310.38 142.061   1
 -13   9   4 2477.27 139.921   1
  13  -9  -4 2408.26 139.404   1
 -12   9   4 5682.20 254.355   1
  12  -9  -4 5418.81 253.204   1
 -11  -9   4 3103.94 165.365   1
  11  -9  -4 2868.10 158.296   1
 -11   9   4 3096.25 158.507   1
  11   9  -4 3203.36 167.406   1
 -10  -9   4 1629.94 105.246   1
  10   9  -4 1370.90 95.3793   1
  -9   9   4 3037.86 153.593   1
   9   9  -4 2960.85 160.546   1
  -9  -9   4 3086.74 160.748   1
   9  -9  -4 3009.01 154.204   1
  -8   9   4 11209.3 454.309   1
   8   9  -4 10596.1 458.986   1
  -8  -9   4 11162.6 462.997   1
   8  -9  -4 11591.9 456.869   1
  -7   9   4 285.331 39.4728   1
   7   9  -4 386.505 48.7130   1
  -7  -9   4 326.075 46.2032   1
   7  -9  -4 367.927 43.4831   1
  -6   9   4 3305.87 162.091   1
   6   9  -4 3287.56 168.193   1
  -6  -9   4 3382.07 170.056   1
   6  -9  -4 3260.28 161.438   1
  -5   9   4 8466.66 350.905   1
   5   9  -4 8302.95 358.920   1
  -5  -9   4 8324.21 359.902   1
   5  -9  -4 8496.29 353.642   1
   4   9  -4 12023.7 489.959   1
  -4   9   4 12355.3 483.754   1
   4  -9  -4 11998.2 481.884   1
  -4  -9   4 11251.8 487.197   1
   3   9  -4 6646.49 285.782   1
   3  -9  -4 6160.86 277.973   1
  -3  -9   4 6646.16 286.389   1
   2   9  -4 6811.59 289.826   1
  -2   9   4 6372.37 284.493   1
   2  -9  -4 6539.92 285.376   1
  -2  -9   4 6643.16 291.182   1
  -1   9   4 13100.7 519.114   1
   1  -9  -4 13721.5 521.277   1
  -1  -9   4 13146.0 523.270   1
   0   9  -4 4135.68 206.536   1
   0   9   4 4265.93 202.788   1
   0  -9  -4 4522.75 206.502   1
   0  -9   4 4675.81 210.586   1
  -1   9  -4 9818.58 409.201   1
   1  -9   4 9780.82 411.274   1
   2   9   4 25649.1 976.938   1
  -2  -9  -4 25564.1 980.062   1
  -2   9  -4 23600.1 975.071   1
   2  -9   4 26092.9 983.426   1
   3   9   4 9992.74 441.006   1
   3  -9   4 11030.4 448.383   1
  -3  -9  -4 10919.9 447.699   1
  -3   9  -4 11002.1 446.135   1
   4  -9   4 415.107 51.0644   1
   4   9   4 324.942 48.4789   1
  -4  -9  -4 312.142 47.3072   1
  -4   9  -4 328.427 47.5721   1
   5  -9   4 1759.06 108.944   1
  -5   9  -4 1532.31 102.288   1
   5   9   4 1727.02 106.812   1
  -5  -9  -4 1558.09 103.797   1
   6  -9   4 4906.33 233.899   1
  -6   9  -4 5211.18 235.674   1
   6   9   4 4830.16 233.500   1
  -6  -9  -4 4910.20 233.833   1
   7  -9   4 17.9612 34.1491   1
  -7   9  -4 63.3847 39.3675   1
   7   9   4-23.5878 31.3658   1
  -7  -9  -4 17.5134 31.4368   1
   8  -9   4 3891.93 207.155   1
  -8   9  -4 4101.13 206.917   1
   8   9   4 4292.90 211.199   1
  -8  -9  -4 4451.61 212.123   1
   9   9   4 9521.99 415.464   1
  -9  -9  -4 9760.61 416.864   1
  10  -9   4 422.634 60.9894   1
 -10   9  -4 479.599 59.6445   1
  10   9   4 435.790 58.3592   1
[truncated: 904,365 more chars]
