# Supplementary material for: Structural insight into the cooperativity of spin crossover compounds
Source: Acta Crystallogr B Struct Sci Cryst Eng Mater. 2023 Aug 11;79(Pt 5):354–67. doi: 10.1107/S2052520623005814 (PMC10552598; doi:10.1107/S2052520623005814)
Supplement: Supplementary file 4 [file b-79-00354-sup4.zip › Bia_Pmono_141K.cif]

data_SC2_141K
 
_audit_creation_method            'SHELXL-2018/3'
_shelx_SHELXL_version_number      '2018/3'
_chemical_name_systematic         ?
_chemical_name_common             ?
_chemical_melting_point           ?
_chemical_formula_moiety          ?
_chemical_formula_sum
 'C38 H28 Fe N6 S2' 
_chemical_formula_weight          688.63

loop_
 _atom_type_symbol
 _atom_type_description
 _atom_type_scat_dispersion_real
 _atom_type_scat_dispersion_imag
 _atom_type_scat_source
 'C'  'C'   0.0024   0.0013
 'International Tables Vol C Tables 4.2.6.8 and 6.1.1.4'
 'H'  'H'   0.0000   0.0000
 'International Tables Vol C Tables 4.2.6.8 and 6.1.1.4'
 'N'  'N'   0.0049   0.0027
 'International Tables Vol C Tables 4.2.6.8 and 6.1.1.4'
 'S'  'S'   0.1051   0.1002
 'International Tables Vol C Tables 4.2.6.8 and 6.1.1.4'
 'Fe'  'Fe'   0.3265   0.6960
 'International Tables Vol C Tables 4.2.6.8 and 6.1.1.4'
 
_space_group_crystal_system       monoclinic
_space_group_IT_number            14
_space_group_name_H-M_alt         'P 21/c'
_space_group_name_Hall            '-P 2ybc'
 
_shelx_space_group_comment
;
The symmetry employed for this shelxl refinement is uniquely defined
by the following loop, which should always be used as a source of
symmetry information in preference to the above space-group names.
They are only intended as comments.
;
 
loop_
 _space_group_symop_operation_xyz
 'x, y, z'
 '-x, y+1/2, -z+1/2'
 '-x, -y, -z'
 'x, -y-1/2, z-1/2'
 
_cell_length_a                    17.30690(10)
_cell_length_b                    12.24830(10)
_cell_length_c                    16.90940(10)
_cell_angle_alpha                 90
_cell_angle_beta                  115.8593(10)
_cell_angle_gamma                 90
_cell_volume                      3225.54(4)
_cell_formula_units_Z             4
_cell_measurement_temperature     293(2)
_cell_measurement_reflns_used     19316
_cell_measurement_theta_min       1.894
_cell_measurement_theta_max       33.01
 
_exptl_crystal_description        Needle
_exptl_crystal_colour             ?
_exptl_crystal_density_meas       ?
_exptl_crystal_density_method     ?
_exptl_crystal_density_diffrn     1.418          
_exptl_crystal_F_000              1424
_exptl_transmission_factor_min    ?
_exptl_transmission_factor_max    ?
_exptl_crystal_size_max           ?
_exptl_crystal_size_mid           ?
_exptl_crystal_size_min           ?
_exptl_absorpt_coefficient_mu     0.466
_shelx_estimated_absorpt_T_min    ?
_shelx_estimated_absorpt_T_max    ?
_exptl_absorpt_correction_type    ?
_exptl_absorpt_correction_T_min   ?
_exptl_absorpt_correction_T_max   ?
_exptl_absorpt_process_details    ?
_exptl_absorpt_special_details    ?
_diffrn_ambient_temperature       293(2)
_diffrn_radiation_wavelength      0.63582
_diffrn_radiation_type            Synchrotron
_diffrn_source                    ?
_diffrn_measurement_device_type   '4-circle diffractometer'
_diffrn_measurement_method        ?
_diffrn_detector_area_resol_mean  ?
_diffrn_reflns_number             24060
_diffrn_reflns_av_unetI/netI      0.0287
_diffrn_reflns_av_R_equivalents   0.0298
_diffrn_reflns_limit_h_min        -23
_diffrn_reflns_limit_h_max        23
_diffrn_reflns_limit_k_min        -16
_diffrn_reflns_limit_k_max        16
_diffrn_reflns_limit_l_min        -21
_diffrn_reflns_limit_l_max        21
_diffrn_reflns_theta_min          1.892
_diffrn_reflns_theta_max          25.079
_diffrn_reflns_theta_full         22.426
_diffrn_measured_fraction_theta_max   0.939
_diffrn_measured_fraction_theta_full  0.970
_diffrn_reflns_Laue_measured_fraction_max    0.939
_diffrn_reflns_Laue_measured_fraction_full   0.970
_diffrn_reflns_point_group_measured_fraction_max   0.939
_diffrn_reflns_point_group_measured_fraction_full  0.970
_reflns_number_total              7514
_reflns_number_gt                 7039
_reflns_threshold_expression      'I > 2\s(I)'
_reflns_Friedel_coverage          0.000
_reflns_Friedel_fraction_max      .
_reflns_Friedel_fraction_full     .
 
_reflns_special_details
;
 Reflections were merged by SHELXL according to the crystal
 class for the calculation of statistics and refinement.
 
 _reflns_Friedel_fraction is defined as the number of unique
 Friedel pairs measured divided by the number that would be
 possible theoretically, ignoring centric projections and
 systematic absences.
;
 
_computing_data_collection        ?
_computing_cell_refinement        ?
_computing_data_reduction         ?
_computing_structure_solution     ?
_computing_structure_refinement 'SHELXL-2018/3 (Sheldrick, 2018)'
_computing_molecular_graphics     ?
_computing_publication_material   ?
_refine_special_details           ?
_refine_ls_structure_factor_coef  Fsqd
_refine_ls_matrix_type            full
_refine_ls_weighting_scheme       calc
_refine_ls_weighting_details
'w=1/[\s^2^(Fo^2^)+(0.0498P)^2^+0.9568P] where P=(Fo^2^+2Fc^2^)/3'
_atom_sites_solution_primary      ?
_atom_sites_solution_secondary    ?
_atom_sites_solution_hydrogens    geom
_refine_ls_hydrogen_treatment     constr
_refine_ls_extinction_method      'SHELXL-2018/3 (Sheldrick 2018)'
_refine_ls_extinction_coef        0.0024(4)
_refine_ls_extinction_expression
 'Fc^*^=kFc[1+0.001xFc^2^\l^3^/sin(2\q)]^-1/4^'
_refine_ls_number_reflns          7514
_refine_ls_number_parameters      457
_refine_ls_number_restraints      73
_refine_ls_R_factor_all           0.0332
_refine_ls_R_factor_gt            0.0315
_refine_ls_wR_factor_ref          0.0916
_refine_ls_wR_factor_gt           0.0902
_refine_ls_goodness_of_fit_ref    1.063
_refine_ls_restrained_S_all       1.061
_refine_ls_shift/su_max           0.002
_refine_ls_shift/su_mean          0.000
 
loop_
 _atom_site_label
 _atom_site_type_symbol
 _atom_site_fract_x
 _atom_site_fract_y
 _atom_site_fract_z
 _atom_site_U_iso_or_equiv
 _atom_site_adp_type
 _atom_site_occupancy
 _atom_site_site_symmetry_order  
 _atom_site_calc_flag
 _atom_site_refinement_flags_posn
 _atom_site_refinement_flags_adp
 _atom_site_refinement_flags_occupancy
 _atom_site_disorder_assembly
 _atom_site_disorder_group
Fe01 Fe 0.75507(2) 0.28991(2) 0.81377(2) 0.02539(7) Uani 1 1 d . . . . .
S002 S 0.54596(2) 0.33211(3) 0.91713(2) 0.03284(9) Uani 1 1 d . . . . .
S001 S 0.94767(2) 0.13789(3) 1.07835(2) 0.03756(10) Uani 1 1 d . . . . .
N005 N 0.71399(7) 0.13895(8) 0.79463(7) 0.0255(2) Uani 1 1 d . . . . .
N006 N 0.79855(8) 0.43802(9) 0.82332(7) 0.0330(3) Uani 1 1 d . . . . .
N003 N 0.66960(7) 0.30276(8) 0.69133(7) 0.0267(2) Uani 1 1 d . . . . .
N004 N 0.83937(7) 0.26608(9) 0.76760(7) 0.0286(2) Uani 1 1 d . . . . .
N002 N 0.67182(8) 0.32559(10) 0.85707(8) 0.0327(2) Uani 1 1 d . . . . .
N001 N 0.83939(8) 0.25588(9) 0.93179(7) 0.0306(2) Uani 1 1 d . . . . .
C015 C 0.63573(9) 0.21214(10) 0.65483(9) 0.0288(3) Uani 1 1 d . . . . .
H015 H 0.597914 0.207973 0.595491 0.035 Uiso 1 1 calc R U . . .
C016 C 0.65924(8) 0.11712(10) 0.71045(8) 0.0271(2) Uani 1 1 d . . . . .
C003 C 0.65003(8) 0.39714(10) 0.63693(8) 0.0277(3) Uani 1 1 d . . . . .
C021 C 0.85136(9) 0.16675(11) 0.73099(9) 0.0289(3) Uani 1 1 d . . . . .
C024 C 0.86557(9) -0.03017(11) 0.65812(9) 0.0316(3) Uani 1 1 d D . . . .
C007 C 0.60254(9) 0.58233(11) 0.60847(9) 0.0316(3) Uani 1 1 d . . . . .
H007 H 0.582910 0.645025 0.624911 0.038 Uiso 1 1 calc R U . . .
C012 C 0.57106(10) 0.86630(12) 0.37260(10) 0.0371(3) Uani 1 1 d . . . . .
H012 H 0.563352 0.928292 0.338198 0.044 Uiso 1 1 calc R U . . .
C010 C 0.56196(9) 0.67308(11) 0.38527(9) 0.0323(3) Uani 1 1 d . . . . .
H010 H 0.547571 0.604919 0.358556 0.039 Uiso 1 1 calc R U . . .
C022 C 0.83284(10) 0.16128(12) 0.64320(9) 0.0336(3) Uani 1 1 d . . . . .
H022 H 0.815192 0.223485 0.608301 0.040 Uiso 1 1 calc R U . . .
C008 C 0.62207(9) 0.49114(11) 0.66153(9) 0.0304(3) Uani 1 1 d . . . . .
H008 H 0.616426 0.492931 0.713752 0.037 Uiso 1 1 calc R U . . .
C025 C 0.88366(9) -0.02278(11) 0.74626(9) 0.0327(3) Uani 1 1 d . . . . .
H025 H 0.900161 -0.085151 0.781067 0.039 Uiso 1 1 calc R U . . .
C002 C 0.61984(9) 0.32844(10) 0.88236(8) 0.0285(3) Uani 1 1 d . . . . .
C004 C 0.65813(9) 0.39486(10) 0.55960(9) 0.0308(3) Uani 1 1 d . . . . .
H004 H 0.676511 0.331535 0.542621 0.037 Uiso 1 1 calc R U . . .
C020 C 0.73627(9) 0.05673(11) 0.85173(9) 0.0300(3) Uani 1 1 d . . . . .
H020 H 0.772563 0.070830 0.910399 0.036 Uiso 1 1 calc R U . . .
C005 C 0.63893(9) 0.48662(11) 0.50729(9) 0.0317(3) Uani 1 1 d . . . . .
H005 H 0.644396 0.484358 0.454987 0.038 Uiso 1 1 calc R U . . .
C009 C 0.59522(9) 0.68058(11) 0.47583(9) 0.0293(3) Uani 1 1 d . . . . .
C017 C 0.62822(10) 0.01405(11) 0.68185(9) 0.0337(3) Uani 1 1 d . . . . .
H017 H 0.590749 0.001682 0.623244 0.040 Uiso 1 1 calc R U . . .
C006 C 0.61170(9) 0.58203(10) 0.53104(9) 0.0291(3) Uani 1 1 d . . . . .
C018 C 0.65349(10) -0.07043(11) 0.74130(10) 0.0360(3) Uani 1 1 d . . . . .
H018 H 0.634238 -0.141178 0.723532 0.043 Uiso 1 1 calc R U . . .
C001 C 0.88493(9) 0.20945(10) 0.99366(9) 0.0284(3) Uani 1 1 d . . . . .
C011 C 0.54976(10) 0.76499(12) 0.33388(10) 0.0358(3) Uani 1 1 d . . . . .
H011 H 0.527151 0.758422 0.273110 0.043 Uiso 1 1 calc R U . . .
C026 C 0.87771(9) 0.07469(11) 0.78322(9) 0.0312(3) Uani 1 1 d . . . . .
H026 H 0.891261 0.078736 0.842754 0.037 Uiso 1 1 calc R U . . .
C028 C 0.85995(10) 0.45047(12) 0.79542(10) 0.0386(3) Uani 1 1 d . . . . .
C014 C 0.61575(10) 0.78338(11) 0.51355(10) 0.0351(3) Uani 1 1 d . . . . .
H014 H 0.637917 0.790495 0.574251 0.042 Uiso 1 1 calc R U . . .
C013 C 0.60379(11) 0.87531(12) 0.46240(11) 0.0394(3) Uani 1 1 d . . . . .
H013 H 0.617931 0.943667 0.488796 0.047 Uiso 1 1 calc R U . . .
C023 C 0.84057(10) 0.06323(12) 0.60723(9) 0.0352(3) Uani 1 1 d . . . . .
H023 H 0.828839 0.059879 0.548117 0.042 Uiso 1 1 calc R U . . .
C027 C 0.87926(10) 0.35143(12) 0.76221(10) 0.0362(3) Uani 1 1 d . . . . .
H027 H 0.918446 0.349529 0.738224 0.043 Uiso 1 1 calc R U . . .
C019 C 0.70769(9) -0.04825(11) 0.82736(9) 0.0335(3) Uani 1 1 d . . . . .
H019 H 0.725011 -0.103863 0.868962 0.040 Uiso 1 1 calc R U . . .
C032 C 0.77531(11) 0.52486(12) 0.85539(10) 0.0420(4) Uani 1 1 d . . . . .
H032 H 0.733494 0.517199 0.875591 0.050 Uiso 1 1 calc R U . . .
C031 C 0.81212(14) 0.62598(13) 0.85921(13) 0.0570(5) Uani 1 1 d . . . . .
H031 H 0.793758 0.685970 0.880185 0.068 Uiso 1 1 calc R U . . .
C029 C 0.89984(14) 0.54911(14) 0.79905(13) 0.0544(5) Uani 1 1 d . . . . .
H029 H 0.942222 0.555181 0.779477 0.065 Uiso 1 1 calc R U . . .
C030 C 0.87555(16) 0.63809(14) 0.83220(14) 0.0638(6) Uani 1 1 d . . . . .
H030 H 0.901772 0.705481 0.836245 0.077 Uiso 1 1 calc R U . . .
C1A C 0.8694(7) -0.1346(5) 0.6153(7) 0.0322(13) Uani 0.55(3) 1 d DG . P A 1
C2A C 0.8301(7) -0.2238(8) 0.6335(6) 0.0454(14) Uani 0.55(3) 1 d G . P A 1
H2A H 0.796624 -0.213919 0.663466 0.054 Uiso 0.55(3) 1 calc R U P A 1
C3A C 0.8409(7) -0.3277(5) 0.6068(7) 0.0524(15) Uani 0.55(3) 1 d G . P A 1
H3A H 0.814562 -0.387388 0.618911 0.063 Uiso 0.55(3) 1 calc R U P A 1
C4A C 0.8909(7) -0.3425(6) 0.5619(7) 0.0461(17) Uani 0.55(3) 1 d G . P A 1
H4A H 0.898115 -0.412048 0.544035 0.055 Uiso 0.55(3) 1 calc R U P A 1
C5A C 0.9302(7) -0.2534(9) 0.5437(6) 0.0453(15) Uani 0.55(3) 1 d G . P A 1
H5A H 0.963728 -0.263240 0.513712 0.054 Uiso 0.55(3) 1 calc R U P A 1
C6A C 0.9195(7) -0.1494(6) 0.5704(7) 0.0395(12) Uani 0.55(3) 1 d G . P A 1
H6A H 0.945790 -0.089770 0.558266 0.047 Uiso 0.55(3) 1 calc R U P A 1
C1B C 0.8817(9) -0.1371(6) 0.6278(8) 0.0326(15) Uani 0.45(3) 1 d DG . P A 2
C2B C 0.8465(9) -0.2360(8) 0.6361(7) 0.0386(15) Uani 0.45(3) 1 d G . P A 2
H2B H 0.814273 -0.239631 0.667943 0.046 Uiso 0.45(3) 1 calc R U P A 2
C3B C 0.8595(9) -0.3294(6) 0.5968(7) 0.0489(19) Uani 0.45(3) 1 d G . P A 2
H3B H 0.835885 -0.395599 0.602328 0.059 Uiso 0.45(3) 1 calc R U P A 2
C4B C 0.9076(9) -0.3240(10) 0.5492(7) 0.047(2) Uani 0.45(3) 1 d G . P A 2
H4B H 0.916298 -0.386551 0.522917 0.057 Uiso 0.45(3) 1 calc R U P A 2
C5B C 0.9429(8) -0.2252(13) 0.5410(7) 0.0511(18) Uani 0.45(3) 1 d G . P A 2
H5B H 0.975099 -0.221534 0.509121 0.061 Uiso 0.45(3) 1 calc R U P A 2
C6B C 0.9299(9) -0.1317(9) 0.5803(9) 0.0483(18) Uani 0.45(3) 1 d G . P A 2
H6B H 0.953489 -0.065564 0.574735 0.058 Uiso 0.45(3) 1 calc R U P A 2
 
loop_
 _atom_site_aniso_label
 _atom_site_aniso_U_11
 _atom_site_aniso_U_22
 _atom_site_aniso_U_33
 _atom_site_aniso_U_23
 _atom_site_aniso_U_13
 _atom_site_aniso_U_12
Fe01 0.03102(11) 0.02025(10) 0.02138(10) -0.00083(6) 0.00817(8) -0.00045(6)
S002 0.03790(18) 0.03102(17) 0.02875(17) 0.00160(12) 0.01374(14) 0.00408(13)
S001 0.03841(19) 0.03880(19) 0.03159(18) 0.01032(13) 0.01166(15) 0.00506(14)
N005 0.0295(5) 0.0221(5) 0.0240(5) 0.0000(4) 0.0108(4) -0.0007(4)
N006 0.0407(6) 0.0225(5) 0.0267(5) -0.0012(4) 0.0064(5) -0.0018(4)
N003 0.0314(5) 0.0222(5) 0.0235(5) 0.0010(4) 0.0093(4) 0.0013(4)
N004 0.0332(5) 0.0254(5) 0.0238(5) 0.0006(4) 0.0094(4) -0.0016(4)
N002 0.0383(6) 0.0298(6) 0.0263(5) -0.0026(4) 0.0106(5) 0.0029(5)
N001 0.0352(6) 0.0268(5) 0.0252(5) -0.0026(4) 0.0091(5) -0.0012(4)
C015 0.0340(6) 0.0257(6) 0.0227(6) -0.0003(4) 0.0086(5) -0.0011(5)
C016 0.0315(6) 0.0238(6) 0.0240(6) -0.0011(4) 0.0101(5) -0.0012(5)
C003 0.0315(6) 0.0228(5) 0.0237(6) 0.0023(4) 0.0074(5) 0.0006(5)
C021 0.0304(6) 0.0282(6) 0.0283(6) -0.0008(5) 0.0130(5) -0.0010(5)
C024 0.0290(6) 0.0325(6) 0.0321(7) -0.0019(5) 0.0123(5) 0.0033(5)
C007 0.0387(7) 0.0248(6) 0.0305(6) 0.0005(5) 0.0144(6) 0.0052(5)
C012 0.0443(8) 0.0301(7) 0.0396(8) 0.0114(6) 0.0210(7) 0.0057(6)
C010 0.0357(7) 0.0278(6) 0.0314(7) 0.0014(5) 0.0128(6) 0.0027(5)
C022 0.0403(7) 0.0310(6) 0.0296(6) 0.0038(5) 0.0155(6) 0.0013(5)
C008 0.0381(7) 0.0276(6) 0.0250(6) 0.0011(5) 0.0132(5) 0.0029(5)
C025 0.0314(6) 0.0311(6) 0.0322(7) 0.0043(5) 0.0107(5) 0.0056(5)
C002 0.0366(7) 0.0210(5) 0.0210(5) -0.0004(4) 0.0063(5) 0.0037(5)
C004 0.0398(7) 0.0222(6) 0.0293(6) -0.0012(5) 0.0141(5) 0.0024(5)
C020 0.0343(6) 0.0268(6) 0.0267(6) 0.0015(5) 0.0113(5) -0.0026(5)
C005 0.0427(7) 0.0265(6) 0.0283(6) 0.0014(5) 0.0175(6) 0.0029(5)
C009 0.0323(6) 0.0246(6) 0.0311(6) 0.0036(5) 0.0140(5) 0.0034(5)
C017 0.0407(7) 0.0266(6) 0.0280(6) -0.0032(5) 0.0096(6) -0.0056(5)
C006 0.0332(6) 0.0233(6) 0.0285(6) 0.0021(5) 0.0115(5) 0.0018(5)
C018 0.0451(8) 0.0230(6) 0.0376(7) -0.0019(5) 0.0161(6) -0.0060(5)
C001 0.0322(6) 0.0269(6) 0.0255(6) -0.0027(5) 0.0120(5) -0.0026(5)
C011 0.0399(7) 0.0364(7) 0.0297(7) 0.0061(6) 0.0138(6) 0.0054(6)
C026 0.0329(6) 0.0329(6) 0.0259(6) 0.0020(5) 0.0111(5) 0.0026(5)
C028 0.0472(8) 0.0281(7) 0.0331(7) 0.0010(5) 0.0108(6) -0.0086(6)
C014 0.0467(8) 0.0273(6) 0.0307(7) 0.0015(5) 0.0163(6) 0.0025(5)
C013 0.0511(9) 0.0247(6) 0.0421(8) 0.0023(6) 0.0201(7) 0.0006(6)
C023 0.0413(7) 0.0375(7) 0.0280(6) 0.0004(5) 0.0164(6) 0.0024(6)
C027 0.0418(7) 0.0342(7) 0.0320(7) 0.0002(5) 0.0156(6) -0.0080(6)
C019 0.0396(7) 0.0249(6) 0.0341(7) 0.0046(5) 0.0144(6) -0.0017(5)
C032 0.0512(9) 0.0264(7) 0.0350(7) -0.0063(5) 0.0063(7) 0.0013(6)
C031 0.0744(13) 0.0244(7) 0.0516(10) -0.0074(7) 0.0084(9) -0.0017(7)
C029 0.0681(12) 0.0362(8) 0.0544(10) 0.0005(7) 0.0224(9) -0.0187(8)
C030 0.0869(15) 0.0275(8) 0.0627(12) -0.0031(7) 0.0193(11) -0.0193(8)
C1A 0.025(3) 0.0343(18) 0.025(3) -0.0006(14) -0.001(3) 0.0119(13)
C2A 0.036(3) 0.032(2) 0.060(3) -0.0046(19) 0.013(2) 0.008(2)
C3A 0.054(3) 0.040(2) 0.056(3) -0.0074(19) 0.017(2) 0.0068(18)
C4A 0.058(4) 0.0380(19) 0.032(3) -0.0008(19) 0.0100(19) 0.0147(19)
C5A 0.048(3) 0.042(3) 0.044(2) -0.009(2) 0.0185(19) 0.014(3)
C6A 0.033(2) 0.041(2) 0.037(2) -0.0147(19) 0.0076(19) 0.0029(18)
C1B 0.021(3) 0.040(2) 0.020(3) -0.0029(16) -0.006(2) 0.0109(15)
C2B 0.036(4) 0.034(2) 0.042(3) 0.0001(18) 0.013(2) 0.018(2)
C3B 0.068(5) 0.035(2) 0.045(3) -0.0053(19) 0.026(3) 0.011(2)
C4B 0.059(4) 0.042(3) 0.036(3) 0.002(3) 0.016(2) 0.023(3)
C5B 0.047(3) 0.049(4) 0.054(3) -0.007(3) 0.018(2) 0.012(3)
C6B 0.042(4) 0.054(3) 0.045(4) -0.019(3) 0.015(3) 0.005(3)
 
_geom_special_details
;
 All esds (except the esd in the dihedral angle between two l.s. planes)
 are estimated using the full covariance matrix.  The cell esds are taken
 into account individually in the estimation of esds in distances, angles
 and torsion angles; correlations between esds in cell parameters are only
 used when they are defined by crystal symmetry.  An approximate (isotropic)
 treatment of cell esds is used for estimating esds involving l.s. planes.
;
 
loop_
 _geom_bond_atom_site_label_1
 _geom_bond_atom_site_label_2
 _geom_bond_distance
 _geom_bond_site_symmetry_2
 _geom_bond_publ_flag
Fe01 N002 1.9296(13) . ?
Fe01 N001 1.9353(11) . ?
Fe01 N006 1.9435(11) . ?
Fe01 N004 1.9536(12) . ?
Fe01 N003 1.9566(11) . ?
Fe01 N005 1.9567(11) . ?
S002 C002 1.6245(15) . ?
S001 C001 1.6254(14) . ?
N005 C020 1.3306(16) . ?
N005 C016 1.3486(16) . ?
N006 C032 1.3331(19) . ?
N006 C028 1.346(2) . ?
N003 C015 1.2810(16) . ?
N003 C003 1.4232(16) . ?
N004 C027 1.2778(18) . ?
N004 C021 1.4208(17) . ?
N002 C002 1.153(2) . ?
N001 C001 1.1488(18) . ?
C015 C016 1.4390(17) . ?
C016 C017 1.3746(17) . ?
C003 C004 1.375(2) . ?
C003 C008 1.3815(18) . ?
C021 C022 1.3769(19) . ?
C021 C026 1.3812(18) . ?
C024 C023 1.383(2) . ?
C024 C025 1.386(2) . ?
C024 C1B 1.477(6) . ?
C024 C1A 1.486(5) . ?
C007 C008 1.3792(18) . ?
C007 C006 1.386(2) . ?
C012 C013 1.374(2) . ?
C012 C011 1.376(2) . ?
C010 C011 1.3810(19) . ?
C010 C009 1.3841(19) . ?
C022 C023 1.379(2) . ?
C025 C026 1.3721(19) . ?
C004 C005 1.3783(18) . ?
C020 C019 1.3748(18) . ?
C005 C006 1.3835(18) . ?
C009 C014 1.3860(19) . ?
C009 C006 1.4757(17) . ?
C017 C018 1.374(2) . ?
C018 C019 1.371(2) . ?
C028 C029 1.380(2) . ?
C028 C027 1.436(2) . ?
C014 C013 1.3792(19) . ?
C032 C031 1.381(2) . ?
C031 C030 1.369(3) . ?
C029 C030 1.373(3) . ?
C1A C2A 1.3900 . ?
C1A C6A 1.3900 . ?
C2A C3A 1.3900 . ?
C3A C4A 1.3900 . ?
C4A C5A 1.3900 . ?
C5A C6A 1.3900 . ?
C1B C2B 1.3900 . ?
C1B C6B 1.3900 . ?
C2B C3B 1.3900 . ?
C3B C4B 1.3900 . ?
C4B C5B 1.3900 . ?
C5B C6B 1.3900 . ?
 
loop_
 _geom_angle_atom_site_label_1
 _geom_angle_atom_site_label_2
 _geom_angle_atom_site_label_3
 _geom_angle
 _geom_angle_site_symmetry_1
 _geom_angle_site_symmetry_3
 _geom_angle_publ_flag
N002 Fe01 N001 90.55(5) . . ?
N002 Fe01 N006 94.77(5) . . ?
N001 Fe01 N006 91.43(5) . . ?
N002 Fe01 N004 175.43(5) . . ?
N001 Fe01 N004 91.22(5) . . ?
N006 Fe01 N004 80.98(5) . . ?
N002 Fe01 N003 92.20(5) . . ?
N001 Fe01 N003 172.11(5) . . ?
N006 Fe01 N003 95.71(5) . . ?
N004 Fe01 N003 86.61(5) . . ?
N002 Fe01 N005 89.96(5) . . ?
N001 Fe01 N005 91.33(5) . . ?
N006 Fe01 N005 174.50(5) . . ?
N004 Fe01 N005 94.21(5) . . ?
N003 Fe01 N005 81.28(4) . . ?
C020 N005 C016 117.63(11) . . ?
C020 N005 Fe01 128.74(9) . . ?
C016 N005 Fe01 113.54(8) . . ?
C032 N006 C028 118.46(13) . . ?
C032 N006 Fe01 127.15(12) . . ?
C028 N006 Fe01 114.38(10) . . ?
C015 N003 C003 117.55(11) . . ?
C015 N003 Fe01 114.59(9) . . ?
C003 N003 Fe01 127.32(8) . . ?
C027 N004 C021 118.90(13) . . ?
C027 N004 Fe01 115.29(10) . . ?
C021 N004 Fe01 125.35(9) . . ?
C002 N002 Fe01 168.60(11) . . ?
C001 N001 Fe01 162.73(11) . . ?
N003 C015 C016 116.51(12) . . ?
N005 C016 C017 122.70(12) . . ?
N005 C016 C015 113.43(11) . . ?
C017 C016 C015 123.86(12) . . ?
C004 C003 C008 119.86(12) . . ?
C004 C003 N003 120.26(12) . . ?
C008 C003 N003 119.88(12) . . ?
C022 C021 C026 120.42(13) . . ?
C022 C021 N004 120.12(12) . . ?
C026 C021 N004 119.38(12) . . ?
C023 C024 C025 118.55(13) . . ?
C023 C024 C1B 125.0(5) . . ?
C025 C024 C1B 116.3(5) . . ?
C023 C024 C1A 118.5(4) . . ?
C025 C024 C1A 122.9(4) . . ?
C008 C007 C006 121.06(12) . . ?
C013 C012 C011 119.59(13) . . ?
C011 C010 C009 121.18(13) . . ?
C021 C022 C023 119.75(13) . . ?
C007 C008 C003 119.84(13) . . ?
C026 C025 C024 121.33(13) . . ?
N002 C002 S002 179.49(13) . . ?
C003 C004 C005 119.85(12) . . ?
N005 C020 C019 122.53(12) . . ?
C004 C005 C006 121.32(13) . . ?
C010 C009 C014 117.96(13) . . ?
C010 C009 C006 121.20(12) . . ?
C014 C009 C006 120.80(12) . . ?
C018 C017 C016 118.90(13) . . ?
C005 C006 C007 118.06(12) . . ?
C005 C006 C009 120.24(12) . . ?
C007 C006 C009 121.69(12) . . ?
C019 C018 C017 118.63(13) . . ?
N001 C001 S001 177.03(12) . . ?
C012 C011 C010 120.01(14) . . ?
C025 C026 C021 119.24(13) . . ?
N006 C028 C029 122.66(16) . . ?
N006 C028 C027 113.29(12) . . ?
C029 C028 C027 124.05(17) . . ?
C013 C014 C009 120.99(14) . . ?
C012 C013 C014 120.28(14) . . ?
C022 C023 C024 120.68(13) . . ?
N004 C027 C028 115.98(14) . . ?
C018 C019 C020 119.58(13) . . ?
N006 C032 C031 121.30(18) . . ?
C030 C031 C032 120.14(18) . . ?
C030 C029 C028 118.5(2) . . ?
C031 C030 C029 118.90(16) . . ?
C2A C1A C6A 120.0 . . ?
C2A C1A C024 116.0(6) . . ?
C6A C1A C024 123.3(6) . . ?
C1A C2A C3A 120.0 . . ?
C4A C3A C2A 120.0 . . ?
C3A C4A C5A 120.0 . . ?
C4A C5A C6A 120.0 . . ?
C5A C6A C1A 120.0 . . ?
C2B C1B C6B 120.0 . . ?
C2B C1B C024 125.5(7) . . ?
C6B C1B C024 114.2(7) . . ?
C3B C2B C1B 120.0 . . ?
C2B C3B C4B 120.0 . . ?
C3B C4B C5B 120.0 . . ?
C6B C5B C4B 120.0 . . ?
C5B C6B C1B 120.0 . . ?
 
_refine_diff_density_max    0.354
_refine_diff_density_min   -0.358
_refine_diff_density_rms    0.052

_shelx_res_file
;

TITL sc2_093K_a.res in P2(1)/c
    SC2_141K.res
    created by SHELXL-2018/3 at 12:19:00 on 15-Apr-2021
REM Old TITL SC2_093K in P2(1)/c
REM SHELXT solution in P2(1)/c: R1 0.091, Rweak 0.004, Alpha 0.025
REM <I/s>   0.460 for  267 systematic absences,  Orientation as input
REM Formula found by SHELXT:  C38 N6 S2 Fe

CELL 0.63582 17.3069 12.2483 16.9094 90.0000 115.8593 90.0000
ZERR 4.000 0.0001 0.0001 0.0001 0.0000 0.0010 0.0000
LATT  1
SYMM -X, 1/2+Y, 1/2-Z
SFAC C H N S FE
DISP $C  0.00244  0.00131  9.14798!source kissel
DISP $H -0.00002  0.00000  0.66440!source kissel
DISP $N  0.00493  0.00266 15.07095!source kissel
DISP $S  0.10506  0.10024 379.49005!source kissel
DISP $Fe  0.32649  0.69602 2544.24973!source kissel
UNIT 152.00 112.00 24.00 8.00 4.00
OMIT -5 0 2
OMIT 4 0 0
OMIT 2 0 2
L.S. 30
REM DAMP 100
REM ISOR 0.04 0.06 C1A > C6A
REM ISOR 0.04 0.06 C1B > C6B
RIGU 0.002 0.002 C1A > C6A
RIGU 0.002 0.002  C1B > C6B
SADI C024 C1A C024 C1B
BOND
LIST 6
SHEL 99 0.75
ACTA
FMAP 2
PLAN 20
WGHT    0.049800    0.956800
EXTI    0.002439
FVAR       3.29873   0.54679   0.07947
FE01  5    0.755074    0.289913    0.813773    11.00000    0.03102    0.02025 =
         0.02138   -0.00083    0.00817   -0.00045
S002  4    0.545962    0.332112    0.917135    11.00000    0.03790    0.03102 =
         0.02875    0.00160    0.01374    0.00408
S001  4    0.947673    0.137890    1.078355    11.00000    0.03841    0.03880 =
         0.03159    0.01032    0.01166    0.00506
N005  3    0.713991    0.138950    0.794625    11.00000    0.02951    0.02215 =
         0.02401   -0.00004    0.01084   -0.00065
N006  3    0.798550    0.438024    0.823322    11.00000    0.04069    0.02251 =
         0.02672   -0.00120    0.00637   -0.00177
N003  3    0.669602    0.302756    0.691327    11.00000    0.03141    0.02220 =
         0.02354    0.00098    0.00926    0.00128
N004  3    0.839367    0.266079    0.767601    11.00000    0.03325    0.02536 =
         0.02378    0.00065    0.00936   -0.00155
N002  3    0.671823    0.325593    0.857074    11.00000    0.03825    0.02976 =
         0.02630   -0.00260    0.01064    0.00287
N001  3    0.839395    0.255878    0.931790    11.00000    0.03524    0.02683 =
         0.02522   -0.00256    0.00914   -0.00124
C015  1    0.635726    0.212138    0.654832    11.00000    0.03401    0.02573 =
         0.02270   -0.00032    0.00857   -0.00106
AFIX  43
H015  2    0.597914    0.207973    0.595491    11.00000   -1.20000
AFIX   0
C016  1    0.659237    0.117123    0.710453    11.00000    0.03147    0.02376 =
         0.02398   -0.00106    0.01012   -0.00116
C003  1    0.650030    0.397140    0.636927    11.00000    0.03153    0.02280 =
         0.02375    0.00229    0.00739    0.00060
C021  1    0.851358    0.166747    0.730991    11.00000    0.03036    0.02818 =
         0.02832   -0.00079    0.01296   -0.00104
C024    1    0.865572   -0.030170    0.658123    11.00000    0.02904    0.03249 =
         0.03215   -0.00193    0.01231    0.00329
C007  1    0.602541    0.582327    0.608466    11.00000    0.03875    0.02483 =
         0.03051    0.00051    0.01438    0.00518
AFIX  43
H007  2    0.582910    0.645025    0.624911    11.00000   -1.20000
AFIX   0
C012  1    0.571059    0.866303    0.372595    11.00000    0.04434    0.03015 =
         0.03958    0.01137    0.02097    0.00572
AFIX  43
H012  2    0.563352    0.928292    0.338198    11.00000   -1.20000
AFIX   0
C010  1    0.561962    0.673077    0.385274    11.00000    0.03566    0.02781 =
         0.03143    0.00141    0.01279    0.00273
AFIX  43
H010  2    0.547571    0.604919    0.358556    11.00000   -1.20000
AFIX   0
C022  1    0.832843    0.161277    0.643202    11.00000    0.04030    0.03102 =
         0.02965    0.00377    0.01551    0.00130
AFIX  43
H022  2    0.815192    0.223485    0.608301    11.00000   -1.20000
AFIX   0
C008  1    0.622068    0.491141    0.661533    11.00000    0.03812    0.02765 =
         0.02496    0.00112    0.01319    0.00285
AFIX  43
H008  2    0.616426    0.492931    0.713752    11.00000   -1.20000
AFIX   0
C025  1    0.883657   -0.022780    0.746263    11.00000    0.03138    0.03111 =
         0.03218    0.00428    0.01072    0.00565
AFIX  43
H025  2    0.900161   -0.085151    0.781067    11.00000   -1.20000
AFIX   0
C002  1    0.619844    0.328440    0.882356    11.00000    0.03664    0.02097 =
         0.02103   -0.00041    0.00627    0.00371
C004  1    0.658125    0.394857    0.559599    11.00000    0.03985    0.02222 =
         0.02927   -0.00117    0.01412    0.00244
AFIX  43
H004  2    0.676511    0.331535    0.542621    11.00000   -1.20000
AFIX   0
C020  1    0.736266    0.056735    0.851733    11.00000    0.03428    0.02677 =
         0.02667    0.00148    0.01130   -0.00257
AFIX  43
H020  2    0.772563    0.070830    0.910399    11.00000   -1.20000
AFIX   0
C005  1    0.638932    0.486619    0.507291    11.00000    0.04269    0.02645 =
         0.02827    0.00139    0.01755    0.00285
AFIX  43
H005  2    0.644396    0.484358    0.454987    11.00000   -1.20000
AFIX   0
C009  1    0.595224    0.680577    0.475831    11.00000    0.03226    0.02461 =
         0.03112    0.00360    0.01396    0.00339
C017  1    0.628217    0.014049    0.681849    11.00000    0.04070    0.02659 =
         0.02804   -0.00324    0.00964   -0.00556
AFIX  43
H017  2    0.590749    0.001682    0.623244    11.00000   -1.20000
AFIX   0
C006  1    0.611701    0.582026    0.531041    11.00000    0.03322    0.02334 =
         0.02851    0.00209    0.01151    0.00178
C018  1    0.653494   -0.070429    0.741299    11.00000    0.04510    0.02299 =
         0.03763   -0.00194    0.01606   -0.00603
AFIX  43
H018  2    0.634238   -0.141178    0.723532    11.00000   -1.20000
AFIX   0
C001  1    0.884927    0.209448    0.993662    11.00000    0.03216    0.02693 =
         0.02547   -0.00271    0.01196   -0.00255
C011  1    0.549762    0.764991    0.333885    11.00000    0.03986    0.03640 =
         0.02971    0.00612    0.01382    0.00535
AFIX  43
H011  2    0.527151    0.758422    0.273110    11.00000   -1.20000
AFIX   0
C026  1    0.877707    0.074694    0.783220    11.00000    0.03294    0.03290 =
         0.02592    0.00198    0.01109    0.00258
AFIX  43
H026  2    0.891261    0.078736    0.842754    11.00000   -1.20000
AFIX   0
C028  1    0.859948    0.450466    0.795417    11.00000    0.04716    0.02811 =
         0.03313    0.00102    0.01077   -0.00859
C014  1    0.615748    0.783385    0.513547    11.00000    0.04673    0.02733 =
         0.03065    0.00147    0.01633    0.00247
AFIX  43
H014  2    0.637917    0.790495    0.574251    11.00000   -1.20000
AFIX   0
C013  1    0.603788    0.875306    0.462400    11.00000    0.05113    0.02470 =
         0.04208    0.00229    0.02012    0.00063
AFIX  43
H013  2    0.617931    0.943667    0.488796    11.00000   -1.20000
AFIX   0
C023  1    0.840568    0.063226    0.607226    11.00000    0.04135    0.03750 =
         0.02803    0.00035    0.01641    0.00235
AFIX  43
H023  2    0.828839    0.059879    0.548117    11.00000   -1.20000
AFIX   0
C027  1    0.879261    0.351433    0.762210    11.00000    0.04183    0.03424 =
         0.03201    0.00021    0.01562   -0.00797
AFIX  43
H027  2    0.918446    0.349529    0.738224    11.00000   -1.20000
AFIX   0
C019  1    0.707693   -0.048246    0.827356    11.00000    0.03964    0.02493 =
         0.03407    0.00460    0.01441   -0.00174
AFIX  43
H019  2    0.725011   -0.103863    0.868962    11.00000   -1.20000
AFIX   0
C032  1    0.775312    0.524856    0.855392    11.00000    0.05121    0.02642 =
         0.03503   -0.00630    0.00631    0.00133
AFIX  43
H032  2    0.733494    0.517199    0.875591    11.00000   -1.20000
AFIX   0
C031  1    0.812121    0.625983    0.859213    11.00000    0.07442    0.02443 =
         0.05155   -0.00738    0.00841   -0.00169
AFIX  43
H031  2    0.793758    0.685970    0.880185    11.00000   -1.20000
AFIX   0
C029  1    0.899838    0.549106    0.799048    11.00000    0.06809    0.03623 =
         0.05439    0.00047    0.02245   -0.01868
AFIX  43
H029  2    0.942222    0.555181    0.779477    11.00000   -1.20000
AFIX   0
C030  1    0.875555    0.638086    0.832203    11.00000    0.08689    0.02749 =
         0.06268   -0.00310    0.01929   -0.01926
AFIX  43
H030  2    0.901772    0.705481    0.836245    11.00000   -1.20000
AFIX  66
REM #####
PART 1
C1A   1    0.869428   -0.134646    0.615284    21.00000    0.02463    0.03432 =
         0.02537   -0.00055   -0.00062    0.01186
C2A   1    0.830117   -0.223804    0.633451    21.00000    0.03603    0.03165 =
         0.06001   -0.00463    0.01314    0.00791
AFIX  43
H2A   2    0.796624   -0.213919    0.663466    21.00000   -1.20000
AFIX  65
C3A   1    0.840864   -0.327736    0.606756    21.00000    0.05379    0.04044 =
         0.05606   -0.00745    0.01750    0.00678
AFIX  43
H3A   2    0.814562   -0.387388    0.618911    21.00000   -1.20000
AFIX  65
C4A   1    0.890924   -0.342510    0.561895    21.00000    0.05825    0.03800 =
         0.03176   -0.00078    0.01004    0.01467
AFIX  43
H4A   2    0.898115   -0.412048    0.544035    21.00000   -1.20000
AFIX  65
C5A   1    0.930235   -0.253354    0.543727    21.00000    0.04847    0.04150 =
         0.04414   -0.00853    0.01854    0.01366
AFIX  43
H5A   2    0.963728   -0.263240    0.513712    21.00000   -1.20000
AFIX  65
C6A   1    0.919488   -0.149422    0.570421    21.00000    0.03276    0.04111 =
         0.03651   -0.01472    0.00764    0.00287
AFIX  43
H6A   2    0.945790   -0.089770    0.558266    21.00000   -1.20000
AFIX  66
PART 2
C1B   1    0.881738   -0.137134    0.627845   -21.00000    0.02109    0.04032 =
         0.01998   -0.00288   -0.00637    0.01091
C2B   1    0.846508   -0.236003    0.636110   -21.00000    0.03601    0.03362 =
         0.04181    0.00006    0.01290    0.01770
AFIX  43
H2B   2    0.814273   -0.239631    0.667943   -21.00000   -1.20000
AFIX  65
C3B   1    0.859456   -0.329450    0.596798   -21.00000    0.06774    0.03464 =
         0.04547   -0.00526    0.02569    0.01084
AFIX  43
H3B   2    0.835885   -0.395599    0.602328   -21.00000   -1.20000
AFIX  65
C4B   1    0.907635   -0.324029    0.549220   -21.00000    0.05903    0.04227 =
         0.03555    0.00220    0.01553    0.02255
AFIX  43
H4B   2    0.916298   -0.386551    0.522917   -21.00000   -1.20000
AFIX  65
C5B   1    0.942865   -0.225161    0.540954   -21.00000    0.04691    0.04883 =
         0.05378   -0.00712    0.01838    0.01239
AFIX  43
H5B   2    0.975099   -0.221534    0.509121   -21.00000   -1.20000
AFIX  65
C6B   1    0.929917   -0.131713    0.580266   -21.00000    0.04222    0.05411 =
         0.04475   -0.01931    0.01547    0.00532
AFIX  43
H6B   2    0.953489   -0.065564    0.574735   -21.00000   -1.20000
PART 0
AFIX   0
HKLF 4


REM  sc2_093K_a.res in P2(1)/c
REM wR2 = 0.0916, GooF = S = 1.063, Restrained GooF = 1.061 for all data
REM R1 = 0.0315 for 7039 Fo > 4sig(Fo) and 0.0332 for all 7514 data
REM 457 parameters refined using 73 restraints

END

WGHT      0.0498      0.9569

REM Highest difference peak  0.354,  deepest hole -0.358,  1-sigma level  0.052
Q1    1   0.6441 -0.0298  0.7117  11.00000  0.05    0.35
Q2    1   0.5942  0.6296  0.5002  11.00000  0.05    0.34
Q3    1   0.6482  0.1622  0.6820  11.00000  0.05    0.34
Q4    1   0.6236  0.5335  0.5189  11.00000  0.05    0.32
Q5    1   0.8709 -0.0804  0.6402  11.00000  0.05    0.32
Q6    1   0.6455  0.4423  0.5396  11.00000  0.05    0.29
Q7    1   0.6755 -0.0526  0.7874  11.00000  0.05    0.28
Q8    1   0.6264  0.5897  0.5794  11.00000  0.05    0.28
Q9    1   0.9588  0.1913  1.1115  11.00000  0.05    0.28
Q10   1   0.6446  0.0671  0.6979  11.00000  0.05    0.27
Q11   1   0.8566  0.1679  0.6944  11.00000  0.05    0.27
Q12   1   0.8271  0.6438  0.8163  11.00000  0.05    0.27
Q13   1   0.7097  0.0046  0.8408  11.00000  0.05    0.26
Q14   1   0.8809  0.4967  0.7992  11.00000  0.05    0.26
Q15   1   0.8475  0.1128  0.6312  11.00000  0.05    0.26
Q16   1   0.8545  0.1207  0.7512  11.00000  0.05    0.26
Q17   1   0.5450  0.7156  0.3605  11.00000  0.05    0.25
Q18   1   0.7937  0.5729  0.8470  11.00000  0.05    0.25
Q19   1   0.8600 -0.1858  0.6321  11.00000  0.05    0.25
Q20   1   0.6324  0.4421  0.6479  11.00000  0.05    0.25
;
_shelx_res_checksum   92422

_shelx_hkl_file
;
  -2   0   0 160864. 5732.61   1
   2   0   0 149051. 5731.89   1
  -3   0   0 50663.7 1839.98   1
   3   0   0 48163.7 1838.57   1
  -4   0   0 946548. 36076.9   1
   4   0   0 999999. 36074.6   1
  -5   0   0 3144.23 134.540   1
   5   0   0 2873.50 131.865   1
  -7   0   0 948.190 64.2186   1
   7   0   0 1029.32 64.5249   1
  -8   0   0 61996.3 2272.94   1
   8   0   0 58993.2 2270.23   1
  -9   0   0 123.255 31.3939   1
   9   0   0 83.2164 27.7198   1
 -10   0   0 186707. 6940.01   1
  10   0   0 186193. 6939.35   1
 -11   0   0 254.892 43.1520   1
  11   0   0 417.384 48.1004   1
  13   0   0 3858.84 193.718   1
 -13   0   0 4029.04 195.423   1
  14   0   0 12097.6 520.272   1
 -14   0   0 13220.6 524.990   1
 -15   0   0 131.820 41.9162   1
  15   0   0 74.4301 33.3677   1
  16   0   0 4703.72 233.538   1
 -16   0   0 4869.32 234.635   1
 -17   0   0 3046.90 170.233   1
  18   0   0 5129.64 247.707   1
 -18   0   0 5044.21 248.384   1
  19   0   0 1918.46 127.935   1
 -19   0   0 1818.65 121.700   1
  21   0   0 71.6420 47.6827   1
 -21   0   0 14.4717 43.4924   1
  22   0   0 2098.86 132.502   1
 -22   0   0 1854.38 127.238   1
  23   0   0 1056.00 90.9781   1
 -23   0   0 1043.00 91.3119   1
  24   0   0 2420.44 147.018   1
 -24   0   0 2419.28 147.992   1
  25   0   0 623.106 75.0690   1
 -25   0   0 451.803 64.9061   1
  26   0   0 34.1958 50.5172   1
 -26   0   0 83.9134 46.5659   1
   1   1   0 314522. 11448.7   1
  -1  -1   0 301389. 11449.1   1
  -1   1   0 334276. 11450.3   1
   1  -1   0 290258. 11449.2   1
   2   1   0 321.096 22.9159   1
  -2   1   0 346.537 24.4658   1
  -2  -1   0 343.747 22.9591   1
   2  -1   0 367.869 26.0443   1
   3   1   0 286728. 10171.9   1
  -3   1   0 266238. 10172.0   1
   3  -1   0 278684. 10173.1   1
  -3  -1   0 267631. 10170.9   1
   4  -1   0 42212.7 1516.98   1
  -4  -1   0 39035.8 1512.69   1
   4   1   0 39039.2 1513.45   1
  -4   1   0 41898.4 1515.93   1
   5   1   0 1416.39 73.6563   1
  -5  -1   0 1259.97 70.2401   1
   5  -1   0 1458.47 75.1264   1
  -5   1   0 1377.27 75.4946   1
   6  -1   0 406.071 39.4528   1
  -6   1   0 372.151 38.2024   1
   7  -1   0 21022.5 904.144   1
  -7   1   0 22058.7 905.692   1
   8   1   0 12808.8 515.568   1
  -8  -1   0 13920.8 519.280   1
   8  -1   0 13076.2 518.982   1
  -8   1   0 12330.0 517.833   1
   9   1   0 141309. 5144.34   1
   9  -1   0 141961. 5145.58   1
  -9   1   0 146397. 5146.84   1
  10   1   0 1144.83 79.3817   1
  10  -1   0 1164.30 79.2863   1
 -10   1   0 1128.06 80.7637   1
  11   1   0 53161.8 2122.76   1
 -11  -1   0 55730.1 2125.54   1
  11  -1   0 56487.8 2126.98   1
 -11   1   0 60010.2 2130.77   1
  12  -1   0 1296.18 88.4786   1
 -12   1   0 1179.41 88.2129   1
  13   1   0 4079.14 194.637   1
 -13  -1   0 4426.32 197.465   1
  13  -1   0 3849.44 192.204   1
  14   1   0 965.479 79.1531   1
 -14  -1   0 783.560 73.9617   1
  14  -1   0 812.306 74.4646   1
 -14   1   0 800.227 76.7379   1
  15   1   0 12868.8 523.220   1
  15  -1   0 12295.5 518.788   1
 -15   1   0 12393.5 523.173   1
 -16  -1   0 2906.91 166.600   1
  16  -1   0 3198.81 168.800   1
 -17  -1   0 421.960 65.2413   1
 -17   1   0 647.435 68.8687   1
  17   1   0 581.398 67.1782   1
  17  -1   0 614.544 68.7315   1
  18   1   0 300.469 54.4401   1
 -18  -1   0 296.329 51.8942   1
  18  -1   0 267.586 52.9014   1
 -18   1   0 251.260 52.2146   1
  19  -1   0 1919.32 126.030   1
  19   1   0 1759.74 121.812   1
 -19  -1   0 1674.46 119.990   1
  20  -1   0 142.864 45.8318   1
 -20   1   0 71.5043 43.9404   1
  21   1   0 1137.02 97.7455   1
  21  -1   0 1302.26 100.056   1
 -21  -1   0 1245.97 98.6394   1
 -21   1   0 1076.04 92.3311   1
  22   1   0 3294.00 179.362   1
  22  -1   0 3410.38 181.408   1
 -22  -1   0 3000.82 177.624   1
 -22   1   0 2937.31 172.907   1
  23  -1   0 1180.26 97.3233   1
  23   1   0 1101.60 95.0313   1
 -23  -1   0 1028.05 92.6105   1
 -23   1   0 1269.94 99.7963   1
  24   1   0 807.936 81.3731   1
 -24  -1   0 763.540 79.0563   1
 -24   1   0 799.575 82.9579   1
  25   1   0 1018.79 93.8903   1
  25  -1   0 1057.23 91.9034   1
 -25   1   0 1131.72 95.2204   1
 -25  -1   0 1006.15 97.6221   1
  26   1   0 129.870 50.0324   1
  26  -1   0 102.158 49.5354   1
 -26   1   0 154.733 49.4674   1
   0   2   0 143713. 5537.68   1
   0  -2   0 155536. 5538.57   1
   1   2   0 203.458 19.3018   1
  -1  -2   0 137.041 18.0646   1
   1  -2   0 8.42760 14.1211   1
   2   2   0 1154.84 58.2243   1
  -2  -2   0 1321.50 60.6914   1
  -2   2   0 1228.49 61.4213   1
   2  -2   0 1151.35 60.7126   1
  -3   2   0 65819.0 2550.04   1
  -3  -2   0 70165.8 2549.10   1
   3   2   0 68864.9 2548.44   1
   3  -2   0 68867.2 2551.22   1
  -4   2   0 51745.6 1920.92   1
   4   2   0 49031.1 1919.03   1
  -4  -2   0 50942.4 1919.39   1
   4  -2   0 53846.1 1921.70   1
  -5  -2   0 1021.27 59.3386   1
   5   2   0 998.019 59.0320   1
  -6   2   0 5667.02 253.619   1
   6  -2   0 6348.37 254.603   1
   7  -2   0 9548.13 383.984   1
  -7  -2   0 9956.23 381.487   1
  -7   2   0 8554.77 380.205   1
   7   2   0 9489.10 379.082   1
   8  -2   0 10227.5 450.200   1
  -8  -2   0 11577.0 450.551   1
  -8   2   0 12117.7 454.672   1
   8   2   0 10963.1 448.185   1
   9  -2   0 102.906 31.5830   1
  -9  -2   0 160.729 31.0551   1
  -9   2   0 120.375 32.5015   1
   9   2   0 45.9605 24.9111   1
  10  -2   0 74651.0 2901.39   1
 -10  -2   0 77219.2 2897.96   1
 -10   2   0 80320.7 2903.09   1
  10   2   0 76702.7 2898.11   1
  11  -2   0 419.353 49.7777   1
 -11  -2   0 413.135 48.0195   1
 -11   2   0 348.677 48.2020   1
  11   2   0 400.484 47.0258   1
  12  -2   0 31680.4 1284.13   1
 -12   2   0 35198.7 1289.86   1
  13  -2   0 14643.0 641.258   1
 -13  -2   0 16194.8 645.785   1
 -13   2   0 17368.9 653.388   1
  13   2   0 16157.1 644.910   1
  14  -2   0 19196.6 759.679   1
 -14   2   0 19250.3 764.913   1
  14   2   0 18701.3 757.809   1
  15  -2   0 2827.61 155.799   1
 -15  -2   0 2878.08 156.027   1
 -15   2   0 2683.97 153.247   1
  15   2   0 2569.52 150.101   1
 -16  -2   0 1839.12 115.106   1
  16   2   0 1422.41 104.639   1
 -17  -2   0 205.579 47.2015   1
  17  -2   0 268.155 50.0451   1
 -18  -2   0 175.232 46.5235   1
 -18   2   0 119.668 45.6246   1
  18   2   0 102.132 40.8051   1
  19  -2   0 120.446 47.0136   1
 -19  -2   0 92.7589 42.7261   1
 -19   2   0 104.901 42.6748   1
  19   2   0 208.925 48.3155   1
 -20   2   0 2131.59 136.650   1
  20  -2   0 1993.68 133.414   1
  21  -2   0 21.4941 40.1353   1
  21   2   0-7.12153 41.1717   1
 -21   2   0 71.8885 41.9812   1
 -21  -2   0 124.239 44.7559   1
 -22  -2   0 533.990 68.9032   1
  22   2   0 516.610 68.2075   1
 -23   2   0 2032.65 131.324   1
 -23  -2   0 2072.99 134.260   1
  23  -2   0 2079.98 134.382   1
  23   2   0 1946.13 131.520   1
 -24  -2   0 806.978 81.3088   1
  24   2   0 865.821 85.0331   1
 -25  -2   0 631.753 73.0570   1
 -25   2   0 548.506 72.6673   1
  25  -2   0 529.188 70.6281   1
  25   2   0 627.978 74.1047   1
 -26   2   0 109.753 49.2733   1
  26  -2   0 162.864 54.5182   1
   0  -3   0-5.68008 16.0073   1
   0   3   0 9.26680 18.6657   1
  -1  -3   0 58862.3 2100.27   1
   1   3   0 58037.1 2100.44   1
   1  -3   0 58063.5 2100.87   1
   2   3   0 434.674 33.3445   1
  -2  -3   0 420.891 34.9478   1
  -2   3   0 365.859 34.7799   1
   2  -3   0 424.736 36.3348   1
   3   3   0 9003.96 355.241   1
  -3  -3   0 9211.57 355.863   1
  -3   3   0 8698.43 357.006   1
   3  -3   0 9211.36 358.861   1
   4   3   0 18297.1 712.764   1
  -4  -3   0 19046.3 714.416   1
   5  -3   0 1248.99 75.2678   1
  -5   3   0 1396.04 76.7101   1
  -6   3   0 2409.27 112.618   1
   6  -3   0 2173.19 111.245   1
  -6  -3   0 2206.87 109.862   1
  -7   3   0 79664.2 3222.26   1
   7   3   0 90811.4 3222.06   1
   7  -3   0 83944.1 3225.13   1
  -7  -3   0 90196.9 3223.41   1
  -8   3   0 259.699 39.8202   1
   8   3   0 228.533 35.5510   1
  -8  -3   0 234.961 33.8897   1
   8  -3   0 181.845 34.8912   1
   9   3   0 2510.92 126.608   1
  -9  -3   0 2484.64 127.623   1
  -9   3   0 2407.70 130.017   1
   9  -3   0 2301.64 129.884   1
  10   3   0 4245.51 205.823   1
 -10  -3   0 4797.52 211.144   1
 -10   3   0 4440.31 211.144   1
  10  -3   0 4672.95 213.936   1
  11   3   0 300.148 43.0223   1
 -11  -3   0 399.533 47.4776   1
  12   3   0 3121.26 163.683   1
 -12  -3   0 3559.73 169.189   1
 -12   3   0 3358.11 169.953   1
  12  -3   0 2949.88 164.512   1
  13   3   0 24376.7 921.050   1
 -13   3   0 22506.0 921.631   1
  13  -3   0 23369.5 922.315   1
  14   3   0 8030.60 362.908   1
 -14  -3   0 8499.31 367.749   1
 -14   3   0 8491.30 369.153   1
  14  -3   0 8699.81 370.465   1
  15   3   0 2643.45 152.232   1
 -15  -3   0 2828.54 156.783   1
 -15   3   0 3095.64 161.257   1
  15  -3   0 2549.28 150.426   1
  16   3   0 1628.67 108.331   1
 -16  -3   0 1628.34 109.655   1
 -16   3   0 1542.65 111.674   1
  16  -3   0 1494.96 107.007   1
  17   3   0 1563.90 109.968   1
 -17  -3   0 1649.38 114.186   1
 -17   3   0 1480.78 108.779   1
  17  -3   0 1634.52 110.729   1
  18   3   0 793.936 76.6907   1
 -18  -3   0 827.459 79.4216   1
 -18   3   0 693.348 75.8419   1
  18  -3   0 776.135 75.5958   1
  19   3   0 332.749 55.3325   1
 -19  -3   0 369.166 57.8147   1
 -19   3   0 299.860 53.0279   1
  19  -3   0 196.459 47.9139   1
 -20   3   0 536.838 69.4877   1
  20  -3   0 436.856 62.1535   1
  21   3   0 197.309 48.5180   1
 -21  -3   0 144.504 44.4339   1
 -21   3   0 220.974 53.4518   1
  21  -3   0 255.770 57.9958   1
  22   3   0 92.3410 45.2543   1
 -22  -3   0 130.618 45.4392   1
 -22   3   0 116.443 43.1316   1
  22  -3   0 165.421 52.9468   1
  23   3   0 677.718 74.6857   1
 -23  -3   0 717.390 76.2103   1
 -23   3   0 629.420 74.8601   1
  23  -3   0 605.333 73.6386   1
  24   3   0 522.644 70.0524   1
 -24  -3   0 648.789 72.6147   1
 -24   3   0 587.996 74.4976   1
  24  -3   0 368.650 74.0875   1
  25   3   0 41.6498 41.3097   1
 -25  -3   0 7.12081 38.0855   1
 -25   3   0 6.78513 39.1972   1
  25  -3   0 43.0031 48.4114   1
  26  -3   0 218.425 55.0778   1
 -26   3   0 168.771 52.4528   1
   0  -4   0 21119.0 791.059   1
   0   4   0 20397.5 789.574   1
  -1  -4   0-5.01339 17.5493   1
   1  -4   0 7.72719 20.3838   1
   1   4   0-2.40716 18.3107   1
  -1   4   0-2.57031 21.1006   1
  -2  -4   0 84604.7 3231.58   1
   2   4   0 88770.0 3231.15   1
  -3   4   0 19315.5 728.196   1
   3  -4   0 18563.5 727.612   1
   4  -4   0 17150.5 636.919   1
  -4   4   0 15609.4 631.944   1
  -5   4   0 19528.1 770.198   1
  -5  -4   0 20738.0 770.265   1
   5  -4   0 20423.5 772.208   1
   5   4   0 19242.7 765.314   1
  -6   4   0 31.3463 23.5457   1
  -6  -4   0 28.2177 24.0079   1
   6  -4   0 15.7113 19.7245   1
   6   4   0 3.47510 20.4874   1
  -7   4   0 1573.19 97.0101   1
   7  -4   0 1817.91 100.853   1
   7   4   0 1857.61 97.5915   1
  -7  -4   0 1793.71 97.0015   1
  -8   4   0 66813.3 2528.42   1
  -8  -4   0 64004.9 2528.14   1
   8   4   0 67255.2 2527.38   1
   8  -4   0 71416.9 2534.48   1
  -9   4   0 791.752 64.2976   1
   9   4   0 696.667 59.6874   1
  -9  -4   0 778.693 62.1516   1
   9  -4   0 787.435 65.5606   1
 -10  -4   0 2263.27 123.675   1
  10   4   0 2245.78 122.304   1
  11  -4   0 1919.13 114.629   1
 -11   4   0 1789.31 113.033   1
  12  -4   0 6958.88 295.544   1
 -12  -4   0 6356.08 286.705   1
 -12   4   0 6207.19 289.918   1
  12   4   0 6283.30 285.026   1
  13  -4   0 18103.9 686.141   1
 -13  -4   0 16777.3 676.404   1
 -13   4   0 15975.1 675.738   1
  13   4   0 16705.0 676.434   1
  14  -4   0 880.402 79.4813   1
 -14  -4   0 863.560 76.8573   1
 -14   4   0 881.905 78.5617   1
 -15  -4   0 12299.6 518.473   1
  15   4   0 12514.6 517.446   1
  16  -4   0 1094.07 95.2690   1
 -16   4   0 1409.28 103.262   1
  17  -4   0 368.646 53.4974   1
 -17  -4   0 473.936 61.0426   1
 -17   4   0 527.248 65.6180   1
  17   4   0 412.926 58.5916   1
 -18  -4   0 3966.96 202.845   1
  18  -4   0 3587.03 197.740   1
  18   4   0 4009.17 201.990   1
 -19  -4   0 850.739 82.3389   1
 -19   4   0 823.742 82.1830   1
  19   4   0 937.182 83.8764   1
  20  -4   0 235.309 56.4737   1
 -20  -4   0 230.017 49.3023   1
 -20   4   0 160.157 52.7250   1
  20   4   0 295.320 54.4851   1
  21  -4   0 14.0618 44.6794   1
 -21  -4   0 87.1238 46.9011   1
 -21   4   0 112.955 40.3995   1
  21   4   0 134.426 49.2968   1
  22  -4   0 276.903 57.8621   1
 -22  -4   0 197.472 52.7696   1
 -22   4   0 173.984 50.9275   1
  22   4   0 155.153 49.2305   1
 -23   4   0 789.079 80.6639   1
 -23  -4   0 858.095 85.7301   1
  23  -4   0 711.193 79.8905   1
  23   4   0 771.364 82.2001   1
  24   4   0 132.656 49.4446   1
 -24   4   0 84.3752 42.4977   1
  24  -4   0 167.815 49.5175   1
   0   5   0 5.98690 15.8169   1
   0  -5   0 9.28727 17.1365   1
   1  -5   0 1484.00 84.1615   1
  -1   5   0 1706.17 86.2817   1
   1   5   0 1576.53 83.8331   1
  -1  -5   0 1525.46 83.9414   1
   2  -5   0 54711.1 2076.50   1
   2   5   0 53204.2 2074.20   1
  -2   5   0 55824.8 2077.05   1
  -2  -5   0 57668.8 2076.66   1
   3  -5   0 34122.6 1271.17   1
  -3  -5   0 33463.9 1268.56   1
  -3   5   0 33270.4 1269.29   1
   3   5   0 33012.0 1268.57   1
   4   5   0 95822.7 3565.67   1
  -4  -5   0 101355. 3568.44   1
   4  -5   0 100477. 3571.36   1
  -5   5   0 25727.4 1056.98   1
   5  -5   0 28156.2 1061.14   1
   5   5   0 28093.0 1056.29   1
  -5  -5   0 28521.8 1057.88   1
  -6   5   0 991.723 69.2495   1
   6  -5   0 992.747 70.4746   1
   6   5   0 997.336 66.0588   1
  -6  -5   0 1052.26 68.9851   1
  -7   5   0 51395.8 1870.71   1
   7  -5   0 51514.3 1872.11   1
   7   5   0 47997.1 1862.66   1
  -7  -5   0 47288.6 1864.97   1
  -8   5   0 4366.73 217.907   1
  -8  -5   0 4963.33 217.420   1
   8  -5   0 5048.68 221.765   1
   8   5   0 4804.28 216.568   1
  -9  -5   0 4.77394 23.6330   1
   9   5   0-4.69118 26.5352   1
 -10   5   0 1525.65 94.9455   1
  10  -5   0 1408.72 94.1027   1
  10   5   0 1189.09 85.8661   1
 -10  -5   0 1267.98 86.1773   1
 -11   5   0 2731.72 152.803   1
 -11  -5   0 2947.25 152.769   1
  11  -5   0 2808.31 155.583   1
  11   5   0 2910.89 149.927   1
 -12  -5   0 1466.59 95.5089   1
 -12   5   0 1403.31 97.6253   1
  12   5   0 1381.22 91.7938   1
 -13   5   0 10558.2 456.997   1
 -13  -5   0 10598.9 453.068   1
  13  -5   0 11271.4 461.076   1
 -14   5   0 246.646 48.9037   1
  14   5   0 222.986 43.0433   1
 -14  -5   0 280.063 46.9751   1
  14  -5   0 346.381 56.3437   1
  15  -5   0 2388.33 147.027   1
 -15  -5   0 2551.82 146.664   1
 -15   5   0 2467.17 148.108   1
  15   5   0 2690.37 148.733   1
  16  -5   0 96.5218 38.4217   1
 -16   5   0 155.595 47.6181   1
  17  -5   0 11295.0 479.820   1
 -17  -5   0 11100.2 475.912   1
 -17   5   0 11052.3 476.662   1
  17   5   0 11057.8 472.029   1
  18  -5   0 1538.82 112.150   1
 -18  -5   0 1576.71 112.197   1
 -18   5   0 1765.61 119.573   1
  18   5   0 1618.39 112.325   1
  19  -5   0 20.9952 40.4309   1
 -19  -5   0 14.2969 36.3705   1
 -19   5   0 58.4008 40.8622   1
  19   5   0 13.8512 41.2165   1
  20  -5   0 184.606 52.4424   1
 -20  -5   0 115.591 47.7222   1
 -20   5   0 132.035 49.1921   1
  20   5   0 239.171 52.6077   1
 -21  -5   0 43.6790 43.3473   1
  21   5   0 49.6380 43.8169   1
  22  -5   0 304.390 59.2594   1
 -22   5   0 405.654 65.1318   1
 -23  -5   0 433.988 62.7702   1
  23   5   0 396.667 62.9210   1
  24  -5   0 268.795 56.3617   1
 -24   5   0 321.048 59.9483   1
 -24  -5   0 401.269 65.8750   1
 -25   5   0 150.898 51.4881   1
  25  -5   0 122.066 49.3505   1
   0   6   0 46047.7 1747.92   1
   0  -6   0 46651.1 1748.99   1
   1   6   0 9918.04 415.989   1
   1  -6   0 10753.3 419.695   1
  -1   6   0 10507.3 419.572   1
  -1  -6   0 10480.3 418.540   1
   2   6   0 28585.7 1069.73   1
   2  -6   0 27287.7 1070.95   1
  -2   6   0 28585.1 1072.70   1
  -2  -6   0 27569.8 1072.18   1
   3   6   0 631.035 49.0004   1
  -3   6   0 607.674 51.4962   1
  -3  -6   0 593.185 50.7212   1
   3  -6   0 547.645 50.8468   1
  -4  -6   0 3293.50 153.542   1
   4   6   0 3244.20 151.681   1
  -4   6   0 3210.32 154.168   1
   4  -6   0 3023.37 152.823   1
  -5   6   0 4446.21 207.742   1
   5   6   0 4715.38 205.409   1
  -5  -6   0 4597.85 206.802   1
   5  -6   0 4493.66 208.330   1
  -6   6   0 7299.61 307.986   1
   6   6   0 7374.95 305.728   1
  -6  -6   0 6732.18 304.276   1
   6  -6   0 7383.41 310.316   1
  -7   6   0 2387.44 123.630   1
   7   6   0 2198.69 118.381   1
  -7  -6   0 2117.44 118.859   1
   7  -6   0 2174.59 122.901   1
   8   6   0 1197.63 80.1954   1
  -8  -6   0 1154.67 83.0222   1
  -9   6   0 6216.06 287.671   1
   9   6   0 6602.60 285.084   1
   9  -6   0 6080.21 286.122   1
  -9  -6   0 7070.32 289.892   1
  10  -6   0 1941.94 122.906   1
 -10   6   0 2167.76 124.234   1
 -11   6   0 96.8160 39.1732   1
 -11  -6   0 116.082 33.7245   1
  11  -6   0 90.7321 38.8398   1
  11   6   0 99.5932 32.8169   1
 -12   6   0 13046.6 561.687   1
 -12  -6   0 13902.4 558.902   1
  12  -6   0 13883.6 562.270   1
 -13  -6   0 1066.79 87.3805   1
  13  -6   0 1089.22 90.4355   1
 -13   6   0 1297.58 94.9706   1
  13   6   0 1079.66 86.7246   1
  14   6   0 99.3105 36.5708   1
 -14  -6   0 183.716 40.8084   1
 -15   6   0 190.792 51.6030   1
  15  -6   0 205.474 52.3131   1
  15   6   0 282.468 48.9863   1
 -15  -6   0 216.295 45.0608   1
 -16  -6   0 1927.91 121.980   1
  16  -6   0 1855.02 127.856   1
 -16   6   0 1861.33 122.468   1
  16   6   0 1692.40 117.731   1
 -17   6   0 381.894 63.0938   1
 -17  -6   0 393.885 58.9860   1
  17  -6   0 318.918 60.5677   1
  17   6   0 298.252 53.7111   1
 -18   6   0 130.238 43.6648   1
 -18  -6   0 112.854 43.3644   1
  18  -6   0 100.886 43.4893   1
  18   6   0 110.615 48.2482   1
  19  -6   0 35.5675 41.5219   1
 -20   6   0 147.478 45.9428   1
 -20  -6   0 202.808 51.7756   1
  20   6   0 156.303 49.4290   1
 -21   6   0 249.559 58.4704   1
  21   6   0 142.900 50.1211   1
  21  -6   0 134.172 49.5469   1
 -21  -6   0 211.465 52.5300   1
 -22  -6   0 1655.74 118.925   1
  22   6   0 1817.23 121.661   1
  22  -6   0 1519.15 112.989   1
 -22   6   0 1823.58 121.749   1
  23  -6   0 379.482 63.2934   1
 -23  -6   0 326.661 58.2880   1
  23   6   0 392.529 66.8654   1
 -23   6   0 564.873 68.0155   1
  24  -6   0 208.818 52.9971   1
 -25   6   0 113.296 47.1027   1
  25  -6   0 67.5763 49.9839   1
   0   7   0 8.21113 21.9538   1
   0  -7   0 4.20675 18.0364   1
   1  -7   0 5425.68 227.076   1
  -1   7   0 5267.32 226.828   1
   1   7   0 4870.93 224.175   1
  -1  -7   0 4686.86 225.710   1
   2  -7   0 22338.8 835.964   1
  -2   7   0 21238.0 833.469   1
   2   7   0 20725.0 830.251   1
  -2  -7   0 21649.4 833.346   1
   3  -7   0 2079.26 112.162   1
  -3   7   0 2001.39 111.315   1
   3   7   0 1946.87 107.202   1
  -3  -7   0 1984.34 109.784   1
   4  -7   0 16697.1 696.598   1
  -4   7   0 18320.4 695.963   1
   4   7   0 17513.3 692.079   1
  -4  -7   0 18062.8 695.054   1
   5  -7   0 7650.88 324.498   1
  -5  -7   0 7481.52 318.071   1
   5   7   0 7755.32 317.689   1
  -5   7   0 7024.89 320.483   1
  -6   7   0 137.125 29.7061   1
  -6  -7   0 96.0126 28.8605   1
   6   7   0 78.3672 26.9439   1
   6  -7   0 132.927 30.0404   1
   7   7   0 832.003 66.4946   1
  -7  -7   0 782.983 66.3416   1
  -8  -7   0 656.774 59.7856   1
   8   7   0 565.635 56.1104   1
  -8   7   0 679.060 60.3842   1
  -9   7   0 3698.35 190.798   1
   9  -7   0 4020.10 192.970   1
 -10  -7   0 4790.78 233.216   1
  10   7   0 4546.02 231.444   1
  10  -7   0 5236.77 240.031   1
 -10   7   0 5467.89 241.394   1
 -11   7   0 587.613 66.2669   1
  11  -7   0 647.360 67.5225   1
 -12  -7   0 657.775 66.7540   1
  12   7   0 435.909 55.9966   1
 -12   7   0 596.401 63.2302   1
  12  -7   0 561.920 62.5707   1
  13   7   0 144.794 40.0198   1
 -13  -7   0 64.6893 37.1912   1
 -14   7   0 2790.02 159.330   1
  14   7   0 2839.48 155.173   1
 -14  -7   0 2742.83 156.660   1
  14  -7   0 2636.38 157.025   1
 -15   7   0 12224.0 508.676   1
  15   7   0 11801.4 501.813   1
 -15  -7   0 12050.2 505.233   1
  15  -7   0 11768.4 506.685   1
 -16   7   0 6618.75 298.378   1
 -16  -7   0 6199.19 292.271   1
  16  -7   0 6376.11 298.171   1
  16   7   0 5876.78 287.987   1
  17   7   0 90.0714 43.3933   1
 -17  -7   0 152.237 42.9617   1
 -18  -7   0 168.994 43.5521   1
  18   7   0 162.187 47.6920   1
  18  -7   0 250.472 52.3194   1
 -18   7   0 109.852 45.2601   1
 -19  -7   0-14.2638 41.6087   1
  19   7   0-14.2892 42.9151   1
  19  -7   0 21.8108 38.8751   1
 -19   7   0-21.8899 45.0516   1
  20   7   0 64.8668 40.8384   1
 -20  -7   0 64.7545 40.7679   1
 -21  -7   0 267.251 54.4328   1
  21   7   0 296.640 58.6161   1
  21  -7   0 222.924 51.2837   1
 -21   7   0 226.923 56.4510   1
  22   7   0 405.008 65.6691   1
 -22  -7   0 392.766 60.0242   1
  23  -7   0 117.391 49.0646   1
 -23   7   0 35.2204 48.6797   1
  23   7   0 28.6812 45.1135   1
  24  -7   0 143.085 46.8398   1
 -24   7   0 221.774 52.8345   1
   0   8   0 4784.00 209.507   1
   0  -8   0 4131.00 208.992   1
   1   8   0 10395.6 437.542   1
  -1   8   0 11140.2 441.874   1
  -1  -8   0 11156.6 441.859   1
   1  -8   0 10366.3 439.458   1
   2   8   0 16461.3 642.410   1
  -2   8   0 15594.2 640.606   1
  -2  -8   0 16543.5 641.716   1
   2  -8   0 15976.2 641.669   1
   3   8   0 2829.77 142.677   1
  -3   8   0 2934.57 147.255   1
  -3  -8   0 2771.26 144.070   1
   3  -8   0 2660.68 144.173   1
   4   8   0 7334.56 313.826   1
  -4   8   0 7380.02 315.475   1
  -4  -8   0 7341.81 315.545   1
   4  -8   0 7213.68 315.165   1
   5   8   0 164.139 33.0653   1
  -5  -8   0 131.016 35.2185   1
  -6  -8   0 3130.45 160.029   1
   6  -8   0 3353.64 168.814   1
  -6   8   0 3007.21 161.397   1
   7  -8   0 3798.26 195.038   1
  -7   8   0 4049.66 194.029   1
  -8   8   0 5568.03 259.261   1
   8  -8   0 5916.36 262.983   1
   8   8   0 5738.88 257.727   1
  -8  -8   0 5407.87 256.357   1
  -9   8   0 12688.5 524.603   1
   9  -8   0 12848.8 525.937   1
   9   8   0 12298.0 520.453   1
  -9  -8   0 12966.0 524.116   1
 -10   8   0 172.712 42.4996   1
  10  -8   0 149.429 40.3588   1
 -10  -8   0 42.4389 33.8385   1
 -11   8   0-12.7252 35.2169   1
  11  -8   0-19.5357 33.5547   1
  11   8   0-12.0373 33.6815   1
 -11  -8   0 12.5200 35.4108   1
  12   8   0 2569.38 145.174   1
 -12  -8   0 2581.72 146.779   1
 -13   8   0 1495.97 112.264   1
  13  -8   0 1807.55 119.077   1
  13   8   0 1668.08 112.374   1
 -13  -8   0 1864.34 117.056   1
  14  -8   0 5407.63 261.881   1
 -14   8   0 5429.55 262.604   1
 -15  -8   0 664.106 70.3240   1
  15  -8   0 718.201 75.8114   1
 -15   8   0 677.844 73.0638   1
  15   8   0 643.998 69.8687   1
  16   8   0-6.76852 39.0923   1
 -16  -8   0-7.14874 38.2256   1
 -17  -8   0 2383.55 144.441   1
  17   8   0 2060.30 136.615   1
  17  -8   0 2063.56 139.327   1
 -17   8   0 2467.32 145.994   1
  18  -8   0 1270.61 105.439   1
 -18   8   0 1336.38 102.200   1
 -19  -8   0 758.752 77.9299   1
  19   8   0 544.197 71.0076   1
  19  -8   0 548.398 74.0852   1
 -19   8   0 587.825 74.4152   1
 -20  -8   0 619.634 75.2633   1
  20   8   0 575.584 69.4369   1
  20  -8   0 535.433 71.1095   1
 -20   8   0 675.391 74.7857   1
 -21  -8   0 90.5442 50.9912   1
  21   8   0 49.4851 46.6982   1
  21  -8   0 28.1126 42.6520   1
 -21   8   0 44.0610 48.5067   1
 -22  -8   0-22.5667 42.5541   1
 -22   8   0 43.0399 38.8160   1
  22   8   0-7.04747 43.1279   1
  22  -8   0 47.7812 45.4102   1
 -24   8   0 95.0125 42.6971   1
  24  -8   0 19.9637 41.5068   1
  -3   9   0 13813.8 560.297   1
   3  -9   0 13671.2 559.564   1
  -4   9   0 2176.42 125.485   1
   4  -9   0 2309.09 128.652   1
   5   9   0 2368.57 126.401   1
  -5   9   0 2210.31 126.402   1
  -5  -9   0 2368.07 128.132   1
   6   9   0 14361.9 585.065   1
  -6   9   0 14265.8 587.969   1
   6  -9   0 14302.2 591.083   1
  -6  -9   0 14985.2 589.856   1
  -7   9   0 11986.1 477.168   1
   7  -9   0 12011.5 481.481   1
  -8  -9   0 25479.9 1006.99   1
  -8   9   0 25099.5 1008.61   1
   8  -9   0 26227.1 1011.94   1
   8   9   0 26234.9 1006.91   1
  -9   9   0 3244.40 169.270   1
   9  -9   0 3080.83 169.306   1
  -9  -9   0 3037.84 165.092   1
 -10   9   0 16320.0 696.753   1
  10  -9   0 17002.9 698.005   1
  10   9   0 17899.1 696.119   1
 -10  -9   0 17740.0 698.515   1
 -11   9   0 1087.45 85.5562   1
  11  -9   0 1036.93 85.4435   1
  11   9   0 1020.20 83.5606   1
 -11  -9   0 942.278 83.2253   1
 -12   9   0 828.947 74.7376   1
  12  -9   0 666.605 74.3504   1
  12   9   0 666.389 70.3778   1
 -12  -9   0 775.110 75.0288   1
  13  -9   0 3457.30 185.474   1
 -13   9   0 3304.90 182.405   1
 -14   9   0 21.2640 34.6023   1
  14  -9   0-35.2085 37.2056   1
  14   9   0-13.5200 39.0463   1
 -14  -9   0-35.0737 40.9287   1
 -15   9   0 1240.88 101.490   1
  15  -9   0 1289.23 103.538   1
  15   9   0 1155.14 96.4166   1
 -15  -9   0 1501.22 106.583   1
 -16   9   0 86.5442 42.8596   1
 -16  -9   0 174.360 48.6476   1
  16   9   0 111.903 43.5416   1
  16  -9   0 243.368 54.0278   1
  17   9   0 4839.49 245.146   1
  17  -9   0 5148.27 249.521   1
 -17   9   0 4892.98 247.999   1
 -18  -9   0 1321.47 110.753   1
  18   9   0 1781.86 118.677   1
  18  -9   0 1677.99 119.334   1
 -18   9   0 1603.52 117.173   1
 -19  -9   0 52.2946 43.5860   1
  19   9   0 7.21214 41.2277   1
  19  -9   0-36.9012 44.3314   1
 -19   9   0 14.4967 44.3531   1
  20  -9   0 65.1098 50.3525   1
 -21  -9   0 74.8388 45.0933   1
  21   9   0 93.9765 47.4746   1
 -21   9   0 113.765 44.0449   1
 -22   9   0 36.1645 48.1340   1
  22  -9   0 40.5514 41.3796   1
 -23   9   0 551.537 69.3100   1
  23  -9   0 694.318 74.7872   1
   0  10   0 4346.95 200.039   1
   0 -10   0 3739.91 193.967   1
   1  10   0 29408.1 1118.61   1
  -1  10   0 28129.3 1116.33   1
   1 -10   0 29548.4 1120.70   1
  -1 -10   0 28177.4 1117.05   1
   2  10   0 16183.3 624.554   1
   2 -10   0 16420.7 629.055   1
  -2 -10   0 17476.9 629.928   1
   3  10   0 39885.2 1405.74   1
  -3  10   0 34184.5 1400.10   1
   3 -10   0 35717.8 1402.83   1
  -3 -10   0 36329.4 1401.07   1
   4  10   0 1837.22 111.228   1
  -4  10   0 1784.71 112.456   1
   4 -10   0 1902.53 115.680   1
  -4 -10   0 1743.63 111.289   1
   5  10   0 7573.19 329.164   1
  -5  10   0 7183.65 331.856   1
   5 -10   0 7267.01 329.024   1
  -5 -10   0 8074.96 334.173   1
   6  10   0 4013.16 198.448   1
  -6  10   0 4046.23 202.471   1
   6 -10   0 4150.92 205.837   1
  -7  10   0 27319.7 1088.48   1
   7 -10   0 30470.8 1100.36   1
   7  10   0 27025.8 1086.99   1
  -7 -10   0 27406.5 1088.63   1
  -8  10   0 29183.6 1171.87   1
  -8 -10   0 30927.5 1176.45   1
   8  10   0 30045.9 1170.80   1
   8 -10   0 30440.5 1176.52   1
  -9 -10   0 6441.10 295.220   1
 -10 -10   0 167.911 46.3466   1
  10  10   0 187.215 43.0085   1
  10 -10   0 201.091 48.6986   1
 -11 -10   0 126.389 42.7193   1
  11  10   0 166.776 42.2156   1
 -11  10   0 73.9048 36.1686   1
  11 -10   0 108.511 37.7696   1
 -12 -10   0 9525.59 410.955   1
  12  10   0 9566.06 407.937   1
 -12  10   0 8821.10 406.859   1
  12 -10   0 9691.27 413.160   1
 -13 -10   0 14.0428 33.8039   1
  13  10   0 6.72161 38.4439   1
 -13  10   0 40.9860 37.4074   1
  13 -10   0 72.2780 36.2970   1
  14  10   0 5179.78 245.816   1
 -14 -10   0 4740.23 244.580   1
 -15 -10   0 210.792 50.9291   1
  15  10   0 240.185 53.8125   1
  15 -10   0 286.726 53.2862   1
 -15  10   0 204.186 50.3766   1
 -16  10   0 1116.23 95.5382   1
 -16 -10   0 1259.21 101.538   1
  16 -10   0 1199.63 97.9284   1
  16  10   0 1072.69 93.7786   1
 -17 -10   0 456.419 63.8376   1
  17  10   0 562.438 68.4926   1
  17 -10   0 348.082 64.9826   1
 -17  10   0 512.698 68.9744   1
  18 -10   0 1401.63 113.779   1
 -18  10   0 1437.64 112.139   1
  18  10   0 1489.09 111.371   1
 -18 -10   0 1735.35 117.610   1
  19 -10   0 646.224 81.3154   1
 -19  10   0 838.754 81.5299   1
  19  10   0 753.098 80.9573   1
 -19 -10   0 680.993 77.6650   1
  20 -10   0 36.2056 46.6641   1
 -20  10   0 50.0736 40.8930   1
  20  10   0-36.5746 46.7516   1
 -20 -10   0-15.1331 42.3442   1
 -21  10   0 312.842 60.6502   1
  22 -10   0 457.894 68.0382   1
 -22  10   0 433.224 67.2342   1
   0  11   0 17.8209 32.1393   1
   0 -11   0-17.9121 29.1443   1
  -1  11   0 4773.36 219.489   1
   1  11   0 4662.61 220.271   1
  -1 -11   0 3944.66 213.662   1
   1 -11   0 4655.52 221.026   1
   2  11   0 27033.0 987.685   1
  -2  11   0 23995.0 982.029   1
   2 -11   0 24546.9 985.018   1
  -2 -11   0 25000.6 984.413   1
   3  11   0 6239.90 284.631   1
  -3  11   0 6360.20 285.796   1
   3 -11   0 6311.21 285.948   1
  -3 -11   0 6108.57 285.742   1
   4  11   0 17844.4 712.171   1
  -4  11   0 17037.5 712.750   1
   4 -11   0 16701.9 712.659   1
   5  11   0 1117.29 86.1713   1
  -5  11   0 1247.91 90.9043   1
   5 -11   0 1186.49 90.4401   1
  -5 -11   0 1090.80 86.4418   1
  -6  11   0 9826.16 440.594   1
   6 -11   0 10915.6 447.569   1
  -6 -11   0 10591.4 442.092   1
   7  11   0 15392.3 630.346   1
  -7 -11   0 15652.2 634.207   1
  -8  11   0 9159.04 412.390   1
   8 -11   0 10272.4 420.995   1
   8  11   0 9393.40 411.791   1
  -8 -11   0 9712.76 415.600   1
  -9  11   0 5561.99 259.737   1
   9 -11   0 5703.39 261.504   1
   9  11   0 5050.71 252.175   1
  -9 -11   0 5232.47 254.934   1
  10 -11   0 586.852 70.4696   1
 -10  11   0 567.626 68.4840   1
 -11 -11   0 9380.93 411.997   1
  11 -11   0 9020.60 409.396   1
 -11  11   0 9829.19 413.390   1
 -12 -11   0 187.492 46.3160   1
  12  11   0 187.599 46.0679   1
  12 -11   0 211.518 53.0962   1
 -12  11   0 133.067 47.0601   1
 -13 -11   0 4169.56 221.987   1
  13  11   0 4709.03 226.149   1
 -14 -11   0 7.21813 38.6010   1
  14  11   0 6.94772 39.7200   1
  14 -11   0 14.5662 33.4630   1
 -14  11   0 35.7554 37.7847   1
  15 -11   0 57.7119 44.2002   1
 -15  11   0 65.2426 43.6023   1
 -16 -11   0 1924.16 127.132   1
  16  11   0 1814.55 124.465   1
  16 -11   0 1780.58 124.410   1
 -16  11   0 1758.69 125.774   1
 -17 -11   0 2216.33 143.012   1
 -17  11   0 2387.43 144.623   1
  17 -11   0 2146.00 143.743   1
  17  11   0 2254.29 141.844   1
 -18 -11   0 905.828 87.5705   1
 -18  11   0 780.190 81.9137   1
  18  11   0 765.527 82.7564   1
  18 -11   0 837.099 86.1166   1
 -19 -11   0 808.265 83.3435   1
  19  11   0 660.151 79.0453   1
  20  11   0 980.683 92.4595   1
 -20  11   0 872.653 86.2259   1
  20 -11   0 1132.48 97.8296   1
 -21  11   0 786.745 79.1359   1
  21 -11   0 728.536 77.8641   1
  22 -11   0 343.025 61.3520   1
   0 -12   0 4074.91 204.830   1
   0  12   0 4026.92 203.324   1
   1 -12   0 10238.7 450.002   1
  -1 -12   0 10884.4 452.531   1
   1  12   0 10682.3 455.179   1
  -1  12   0 10683.9 451.144   1
  -2 -12   0 24724.2 960.773   1
   2 -12   0 23757.8 959.335   1
  -2  12   0 25057.1 961.743   1
   2  12   0 23912.6 958.611   1
   3  12   0 3013.21 160.315   1
  -3  12   0 2832.98 161.154   1
   3 -12   0 2809.86 160.238   1
   4  12   0 16110.9 644.157   1
  -4 -12   0 15465.5 642.366   1
  -5  12   0 1528.08 110.809   1
   5 -12   0 1666.52 111.364   1
  -5 -12   0 1636.32 110.179   1
   6  12   0 13006.0 555.673   1
   6 -12   0 13781.1 564.241   1
  -6  12   0 13885.6 562.601   1
  -6 -12   0 13498.2 559.745   1
   7 -12   0 2982.67 172.829   1
  -7  12   0 3087.41 166.822   1
  -8  12   0 8217.19 360.284   1
   8 -12   0 7709.44 358.402   1
   8  12   0 8346.77 360.388   1
  -8 -12   0 8031.04 359.273   1
  -9  12   0 239.936 46.5992   1
   9 -12   0 328.361 54.0029   1
   9  12   0 234.864 49.0913   1
  -9 -12   0 240.371 50.9552   1
 -10  12   0 566.801 67.2778   1
  10 -12   0 649.873 70.3115   1
  10  12   0 506.197 63.1612   1
 -10 -12   0 442.798 61.2538   1
  11  12   0 5819.26 275.290   1
 -11 -12   0 5804.58 277.365   1
 -12  12   0 3069.28 165.472   1
  12 -12   0 2751.22 160.280   1
  12  12   0 2491.06 154.745   1
 -12 -12   0 2717.39 159.072   1
 -13  12   0 2723.79 165.518   1
  13 -12   0 3128.32 171.543   1
  13  12   0 3035.45 167.378   1
 -13 -12   0 2859.39 167.790   1
  14 -12   0 183.617 51.1365   1
 -14  12   0 176.418 51.8508   1
  15  12   0 21.2252 42.9564   1
 -15 -12   0 102.667 46.5309   1
 -16 -12   0 3004.68 173.966   1
 -16  12   0 2816.82 173.584   1
  16 -12   0 3213.76 175.934   1
  16  12   0 3266.24 176.809   1
  17 -12   0 2889.48 163.537   1
  17  12   0 2784.62 160.135   1
 -17 -12   0 2620.57 159.947   1
 -17  12   0 2661.35 159.871   1
 -18 -12   0 1850.20 132.245   1
 -18  12   0 2158.27 135.994   1
  18  12   0 1937.08 133.514   1
 -19  12   0 246.081 55.0611   1
  19 -12   0 301.426 60.9665   1
  19  12   0 129.322 54.6524   1
 -20  12   0 95.2847 39.8912   1
  20 -12   0 114.339 48.7710   1
  21 -12   0 1206.28 99.2818   1
   0 -13   0 13.3194 37.6768   1
   0  13   0 26.0250 41.5875   1
  -1 -13   0 6370.82 295.048   1
   1 -13   0 6231.30 293.972   1
   1  13   0 6874.66 298.485   1
  -1  13   0 6120.40 292.845   1
  -2 -13   0 12688.5 558.722   1
   2 -13   0 13251.2 562.595   1
   2  13   0 14371.6 565.502   1
  -2  13   0 13959.6 562.981   1
  -3 -13   0 16930.1 688.087   1
  -3  13   0 16408.6 684.663   1
   3 -13   0 17465.3 689.782   1
  -4 -13   0 1229.45 97.6225   1
  -4  13   0 1226.08 99.1707   1
   4 -13   0 1372.87 102.581   1
   4  13   0 1474.27 101.559   1
  -5 -13   0 23564.9 937.248   1
  -5  13   0 23619.9 937.885   1
   5 -13   0 24679.6 938.825   1
   5  13   0 22481.6 931.130   1
  -6 -13   0 656.463 70.7383   1
   6  13   0 819.991 76.8685   1
  -6  13   0 828.355 78.8534   1
   6 -13   0 749.955 77.0621   1
   7  13   0 11533.5 469.593   1
  -7  13   0 9928.08 461.467   1
   7 -13   0 11722.4 480.813   1
  -7 -13   0 11021.3 469.945   1
  -8 -13   0 501.820 64.3810   1
   8  13   0 499.590 65.8644   1
  -8  13   0 549.076 68.1629   1
   8 -13   0 570.392 70.3501   1
   9  13   0 1277.62 98.2285   1
  -9  13   0 1261.27 101.924   1
   9 -13   0 1475.52 105.809   1
  -9 -13   0 1221.28 100.074   1
  10  13   0 2979.83 164.519   1
 -10  13   0 2671.91 162.202   1
  10 -13   0 2946.15 169.441   1
 -10 -13   0 3009.34 167.954   1
  11  13   0 2567.99 148.660   1
 -11  13   0 2432.14 147.854   1
 -11 -13   0 2392.90 148.272   1
  11 -13   0 2399.77 148.135   1
  12 -13   0 1417.48 108.182   1
 -12  13   0 1356.89 106.949   1
 -13  13   0 876.583 83.8313   1
  13 -13   0 1032.01 86.8019   1
 -13 -13   0 911.495 85.0642   1
  14  13   0 1413.99 105.309   1
 -14  13   0 1381.07 104.174   1
  14 -13   0 1340.24 106.323   1
 -14 -13   0 1123.35 99.9128   1
  15  13   0 1266.39 102.010   1
 -15  13   0 1344.90 106.397   1
  15 -13   0 1369.73 106.203   1
 -15 -13   0 1337.65 105.160   1
  16  13   0 1404.83 108.673   1
  16 -13   0 1500.49 111.460   1
 -16 -13   0 1228.64 105.728   1
  17  13   0 1063.87 94.1843   1
  17 -13   0 1098.98 96.6208   1
 -17  13   0 942.446 91.6915   1
 -17 -13   0 1311.63 102.711   1
  18 -13   0 85.6800 50.1610   1
 -18  13   0 139.623 52.3255   1
  19 -13   0 385.910 65.9451   1
 -19  13   0 365.848 61.5908   1
  20 -13   0 160.001 52.5802   1
 -20  13   0 140.094 50.4472   1
   0  14   0 10497.5 450.741   1
  -1  14   0 3130.31 179.810   1
   1  14   0 3503.73 184.232   1
   1 -14   0 3495.10 185.204   1
  -1 -14   0 3539.45 186.968   1
   2  14   0 5189.34 245.428   1
  -2  14   0 4701.18 240.558   1
   2 -14   0 5005.16 243.054   1
  -2 -14   0 4911.75 241.412   1
  -3 -14   0 488.269 60.7852   1
  -3  14   0 579.584 67.6526   1
   3 -14   0 572.694 65.0535   1
   3  14   0 543.559 67.0857   1
  -4 -14   0 2006.52 130.488   1
  -4  14   0 2296.27 134.245   1
   4 -14   0 2026.25 131.887   1
   4  14   0 2079.39 132.265   1
  -5 -14   0 272.190 48.7146   1
  -5  14   0 261.489 51.9247   1
   5 -14   0 258.799 50.4946   1
   5  14   0 208.233 47.6023   1
  -6 -14   0 10016.4 456.437   1
  -6  14   0 11221.9 463.179   1
   6 -14   0 11088.1 463.911   1
   6  14   0 10631.4 458.096   1
   7  14   0 1308.92 99.6569   1
  -7 -14   0 1225.14 98.3275   1
   8  14   0 9404.10 409.775   1
  -8  14   0 9660.94 413.380   1
   8 -14   0 9409.04 414.283   1
  -8 -14   0 9097.56 409.348   1
   9  14   0 919.759 83.5713   1
  -9  14   0 1042.73 90.3529   1
  -9 -14   0 1025.44 89.3118   1
   9 -14   0 1032.82 91.7088   1
  10 -14   0 514.196 69.0941   1
 -10  14   0 469.604 63.3093   1
  11  14   0 781.023 81.6707   1
 -11  14   0 708.672 77.4899   1
 -11 -14   0 747.644 80.6731   1
  11 -14   0 976.160 85.8202   1
  12  14   0 231.264 55.7304   1
 -12 -14   0 302.537 53.6364   1
  13  14   0 687.640 78.4878   1
 -13  14   0 732.993 74.7716   1
  13 -14   0 767.188 77.9978   1
 -13 -14   0 807.630 82.5750   1
  14  14   0 1130.85 93.3850   1
 -14  14   0 983.872 86.4185   1
 -14 -14   0 980.707 90.0334   1
  14 -14   0 1041.99 91.1565   1
 -15  14   0 642.482 72.7929   1
  15 -14   0 639.678 74.9141   1
 -15 -14   0 614.649 76.2364   1
  16  14   0 5026.56 244.883   1
  16 -14   0 5054.52 243.858   1
 -16  14   0 4763.36 242.620   1
 -16 -14   0 4744.69 244.188   1
  17 -14   0 1425.73 107.107   1
 -17  14   0 1441.66 108.232   1
  18 -14   0 347.008 60.7374   1
 -18  14   0 313.862 55.6345   1
   0 -15   0 7.00475 37.4557   1
   1  15   0 1991.16 128.049   1
  -1  15   0 1852.50 124.995   1
   1 -15   0 2020.62 127.741   1
  -1 -15   0 1942.60 127.047   1
  -2  15   0 34.4156 40.9777   1
  -2 -15   0 63.6027 44.4291   1
   2  15   0 20.6600 44.0362   1
   3  15   0 800.558 81.0126   1
  -3 -15   0 931.354 84.6530   1
  -4 -15   0 154.068 45.8582   1
  -4  15   0 214.116 50.0121   1
   4 -15   0 118.882 45.4286   1
   4  15   0 133.639 48.1991   1
  -5 -15   0 7263.26 321.169   1
   5  15   0 6636.87 315.723   1
  -5  15   0 6651.06 315.994   1
   5 -15   0 6864.94 318.325   1
  -6  15   0 90.8594 40.4900   1
   6 -15   0 80.0866 39.9716   1
   7 -15   0 3670.40 200.099   1
  -7  15   0 3581.02 193.248   1
  -8 -15   0 21.6236 39.8952   1
   8  15   0-7.04037 41.4845   1
  -8  15   0 14.0604 38.9119   1
   8 -15   0 7.26128 36.9330   1
   9  15   0 310.690 60.6815   1
  -9  15   0 311.198 59.9303   1
  -9 -15   0 386.668 61.5005   1
   9 -15   0 324.915 62.8464   1
  10  15   0 62.6874 41.4889   1
 -10 -15   0 43.2207 40.3591   1
  11  15   0 14.0465 43.3827   1
 -11  15   0 49.9629 41.2434   1
  11 -15   0 7.15679 40.5025   1
 -11 -15   0 72.3883 44.3126   1
  12  15   0 134.641 51.2162   1
 -12  15   0 168.148 51.3050   1
 -12 -15   0 240.742 54.0494   1
  12 -15   0 290.071 58.2965   1
  13 -15   0 21.3025 45.7580   1
 -13  15   0-28.1648 45.0002   1
  14  15   0 608.765 73.8000   1
 -14  15   0 508.165 74.8507   1
  14 -15   0 640.008 76.7303   1
 -14 -15   0 583.426 72.7528   1
  15 -15   0 1069.24 97.0427   1
  15  15   0 1143.55 95.0271   1
 -15  15   0 1163.15 97.1809   1
  17 -15   0 1336.09 100.746   1
 -17  15   0 1261.78 101.698   1
   0  16   0 246.868 53.0390   1
   0 -16   0 205.743 50.0264   1
  -1  16   0 21.0203 34.2018   1
   1  16   0-7.06392 42.0283   1
  -1 -16   0-7.13335 39.4816   1
   1 -16   0 7.09268 35.1122   1
   2  16   0 287.906 55.5151   1
   2 -16   0 413.009 62.6498   1
  -2 -16   0 222.800 51.9129   1
   3  16   0 274.162 51.8412   1
  -3 -16   0 444.283 62.4877   1
  -3  16   0 332.359 55.9860   1
   3 -16   0 346.554 62.5305   1
   4  16   0 772.195 79.1039   1
  -4  16   0 750.804 77.1710   1
  -4 -16   0 762.997 75.5578   1
   5  16   0 36.0054 46.8007   1
  -5  16   0 7.04424 38.5744   1
   5 -16   0 58.4762 43.9247   1
  -5 -16   0 42.5612 38.4006   1
  -6 -16   0 1337.56 107.024   1
   6 -16   0 1712.48 119.166   1
  -6  16   0 1413.63 108.872   1
   6  16   0 1486.96 109.367   1
  -7 -16   0 14.6004 38.5692   1
   7  16   0 28.1098 47.1060   1
  -7  16   0-6.94200 42.0912   1
   7 -16   0 7.41774 44.5571   1
   8  16   0 3787.00 200.698   1
  -8  16   0 4143.33 204.950   1
   8 -16   0 3621.36 200.351   1
  -8 -16   0 3583.71 199.173   1
   9  16   0 504.378 68.9060   1
  -9  16   0 628.096 72.1105   1
   9 -16   0 589.768 72.1703   1
  -9 -16   0 480.869 67.1034   1
  10  16   0 1319.80 102.264   1
 -10  16   0 1218.87 98.3719   1
  10 -16   0 1248.16 103.428   1
 -10 -16   0 1353.44 105.012   1
  11  16   0 7.09081 41.3759   1
 -11  16   0 21.1998 43.6380   1
  11 -16   0 42.4978 47.1217   1
 -11 -16   0 14.4649 40.9168   1
  12  16   0-21.0237 44.4155   1
 -12  16   0-20.7402 41.9193   1
  12 -16   0 6.98118 43.1068   1
 -12 -16   0-21.7471 41.0068   1
  13  16   0 1054.03 93.7992   1
 -13  16   0 1038.14 91.2037   1
  13 -16   0 1142.73 95.0750   1
 -13 -16   0 906.361 88.1459   1
  14 -16   0 683.399 77.5448   1
  14  16   0 575.309 75.4973   1
 -14  16   0 679.548 75.2177   1
  15 -16   0 794.958 80.5820   1
 -15  16   0 880.466 82.1263   1
  16 -16   0 535.206 67.1693   1
 -16  16   0 544.653 69.0589   1
   0  17   0-7.07669 45.2269   1
   0 -17   0 7.13806 41.2258   1
   1  17   0 1425.77 107.459   1
  -1  17   0 1261.74 100.981   1
  -1 -17   0 1353.31 104.817   1
   1 -17   0 1350.52 104.317   1
  -2  17   0 234.971 49.7662   1
   2  17   0 184.813 47.6658   1
  -2 -17   0 208.983 49.0299   1
   2 -17   0 285.452 54.9317   1
   3  17   0 63.6509 47.7890   1
  -3 -17   0 21.7318 42.7118   1
  -4  17   0 2628.20 156.632   1
   4  17   0 2792.98 158.833   1
   4 -17   0 2607.40 156.107   1
  -4 -17   0 2593.15 156.220   1
  -5 -17   0 179.438 50.6238   1
   5 -17   0 131.046 48.4456   1
   5  17   0 194.416 56.3829   1
  -6  17   0 197.885 45.6305   1
  -7  17   0 332.576 56.9011   1
   7 -17   0 438.977 62.2801   1
   8  17   0 793.865 83.1764   1
  -8  17   0 1068.11 90.5868   1
  -8 -17   0 961.910 87.6325   1
   8 -17   0 872.695 83.6038   1
   9  17   0 796.172 81.7954   1
  -9 -17   0 930.527 85.8603   1
  10  17   0 853.575 86.3547   1
 -10  17   0 670.729 73.3180   1
  10 -17   0 892.803 84.6857   1
 -10 -17   0 762.735 82.9821   1
  11  17   0 801.093 84.5947   1
  11 -17   0 820.297 79.1212   1
 -11  17   0 844.447 80.6730   1
 -11 -17   0 900.245 86.3602   1
  12 -17   0-13.6982 45.2122   1
 -12  17   0 47.4797 46.4905   1
  13 -17   0 681.206 79.0013   1
 -13  17   0 763.991 82.1574   1
  14 -17   0 68.5193 46.2870   1
 -14  17   0-6.54350 44.2046   1
   0  18   0 911.448 86.2171   1
   0 -18   0 1133.07 92.5534   1
  -1  18   0 1748.08 122.295   1
   1  18   0 1867.45 128.547   1
  -1 -18   0 1923.96 126.523   1
   1 -18   0 1859.77 126.384   1
  -2  18   0 275.557 55.2217   1
   2  18   0 269.726 54.0736   1
   2 -18   0 183.538 53.4688   1
  -2 -18   0 221.598 51.1524   1
  -3  18   0 146.682 50.9273   1
   3  18   0 163.277 51.7479   1
  -3 -18   0 151.104 51.7651   1
   3 -18   0 189.627 49.8744   1
  -4  18   0 14.0157 44.7929   1
   4  18   0 21.2106 45.1911   1
  -4 -18   0 28.9329 48.4890   1
   4 -18   0 14.3897 44.4287   1
  -5  18   0 124.970 44.2011   1
   5 -18   0 122.955 50.1047   1
  -5 -18   0 151.899 54.2063   1
   5  18   0 56.4190 47.4590   1
  -6 -18   0 415.560 63.8082   1
   6  18   0 400.885 63.2068   1
  -7 -18   0 14.3312 40.9628   1
   7 -18   0 14.2811 43.2955   1
   7  18   0 7.16671 46.1844   1
  -8 -18   0 28.5356 46.3465   1
   8  18   0 7.16975 44.6618   1
   8 -18   0-28.0214 45.1429   1
  -8  18   0 13.7478 44.6572   1
  -9  18   0 156.523 50.5536   1
  10  18   0 1065.31 94.9010   1
 -10 -18   0 1039.47 93.7426   1
  11 -18   0 2182.76 136.956   1
 -11  18   0 2179.77 137.905   1
  12 -18   0 132.999 52.3820   1
 -12  18   0 184.455 54.1269   1
   0  19   0-20.5564 45.5799   1
   0 -19   0 21.1419 43.8985   1
  -1  19   0 88.8334 51.1383   1
   1  19   0 152.591 53.7543   1
  -1 -19   0 267.713 54.2780   1
   1 -19   0 181.175 52.4487   1
  -2  19   0 301.766 55.8219   1
   2 -19   0 298.373 53.7797   1
  -2 -19   0 232.618 53.0307   1
   3  19   0 168.493 49.1428   1
   3 -19   0 239.745 56.9938   1
  -3 -19   0 70.6797 42.8391   1
   4  19   0 161.369 57.0098   1
  -4  19   0 144.617 51.7732   1
   4 -19   0 156.336 47.9793   1
  -4 -19   0 163.543 50.1133   1
   5  19   0 223.724 57.3216   1
  -5  19   0 219.138 55.5882   1
  -5 -19   0 199.956 51.9292   1
   5 -19   0 179.495 55.7778   1
  -6  19   0 13.3819 38.6440   1
   6  19   0 6.93182 42.7994   1
   6 -19   0 7.14499 44.1155   1
  -6 -19   0-7.16251 43.4268   1
   7  19   0 7.02980 47.1207   1
  -7 -19   0 7.05809 50.0956   1
   8  19   0 261.139 59.7215   1
   8 -19   0 238.756 53.1972   1
  -8  19   0 174.329 49.9168   1
  -8 -19   0 267.258 56.6173   1
   9 -19   0 346.354 60.1172   1
  -9  19   0 443.597 59.5686   1
  -2  20   0 714.440 81.7181   1
   2 -20   0 757.303 79.6799   1
  -3  20   0 296.260 61.3324   1
   3 -20   0 368.901 60.9314   1
  -4  20   0 656.980 74.7987   1
   4 -20   0 689.834 77.2839   1
  -5 -20   0 1136.68 94.2965   1
   5 -20   0 1074.37 95.0948   1
   5  20   0 1195.39 98.3045   1
  -5  20   0 969.522 87.2064   1
  -6  20   0-6.55702 46.5395   1
   6  20   0-6.82388 47.1064   1
   6 -20   0 40.9934 46.1424   1
  26   0  -1-6.98427 46.1008   1
  24   0  -1-21.3671 46.6459   1
 -24   0   1-7.41081 43.6691   1
  22   0  -1-28.7847 44.4439   1
 -22   0   1-29.0351 43.6137   1
  21   0  -1-71.7571 45.8625   1
 -21   0   1 35.9573 40.6810   1
 -20   0   1 48.9383 44.6858   1
  20   0  -1-7.20668 41.2010   1
 -19   0   1 6.87293 39.2973   1
  19   0  -1 42.3241 42.7776   1
 -18   0   1-33.8979 36.6804   1
  18   0  -1 20.3147 34.8914   1
 -16   0   1 38.1383 35.5976   1
 -15   0   1-12.1804 31.3800   1
  15   0  -1 12.1897 32.5896   1
 -14   0   1 11.5056 26.0100   1
  14   0  -1 34.2711 30.9137   1
 -13   0   1 5.49859 28.3364   1
  13   0  -1 21.3109 27.4561   1
 -12   0   1-5.22548 28.9222   1
  12   0  -1 14.8323 27.6673   1
 -11   0   1 4.75883 26.3394   1
  11   0  -1 4.67003 24.6725   1
 -10   0   1 8.70167 25.8906   1
  10   0  -1 17.0306 22.4986   1
  -9   0   1-3.94202 23.4548   1
   9   0  -1-7.65713 18.9544   1
  -8   0   1 17.5869 22.6660   1
   8   0  -1-10.1327 19.5071   1
  -6   0   1 2.62886 18.4056   1
   6   0  -1 7.54592 15.9420   1
  -5   0   1 2.09375 14.5608   1
   5   0  -1 20.9116 16.6428   1
  -4   0   1-4.89849 15.0033   1
   4   0  -1 16.1495 15.1351   1
  -3   0   1-3.30894 12.5440   1
   3   0  -1 2.31235 12.7270   1
  -1   0  -1-1.81578 11.3603   1
   1   0   1 0.89227 10.6429   1
  -2   0  -1 5.60706 15.8172   1
   2   0   1-14.9905 15.0028   1
  -3   0  -1-17.0866 18.6700   1
   3   0   1-3.66296 18.3253   1
  -4   0  -1 26.0779 19.1012   1
   4   0   1 39.1669 21.5387   1
  -6   0  -1 49.3131 25.3106   1
   6   0   1-3.21948 21.4281   1
  -7   0  -1-7.46307 23.0396   1
   7   0   1 3.65693 22.9786   1
  -8   0  -1-4.16185 25.4685   1
   8   0   1 24.5143 25.0027   1
  -9   0  -1-4.71422 28.3213   1
   9   0   1-21.9780 26.6557   1
 -10   0  -1 14.8682 26.8351   1
  10   0   1 42.9009 28.6518   1
 -12   0  -1 16.5695 28.8267   1
  12   0   1-44.7425 33.2803   1
 -13   0  -1 5.94769 32.5511   1
  13   0   1-5.90407 31.1913   1
 -14   0  -1 12.4086 29.4098   1
  14   0   1 12.2568 33.5431   1
 -15   0  -1 12.8304 33.8950   1
  15   0   1 12.7696 36.8784   1
 -16   0  -1-6.64741 31.9980   1
  16   0   1 72.9701 39.4823   1
 -17   0  -1 95.4418 46.0749   1
  17   0   1 13.7111 35.3687   1
 -18   0  -1 6.81020 39.3331   1
  18   0   1 7.18897 41.5206   1
  19   0   1 28.6650 37.8594   1
 -19   0  -1-28.2010 40.3010   1
  20   0   1 28.5121 41.9997   1
 -20   0  -1-21.6012 43.6561   1
  21   0   1 42.9598 46.8895   1
 -21   0  -1-50.4193 42.8544   1
  22   0   1-35.4522 45.3167   1
 -22   0  -1 14.5865 40.8144   1
  23   0   1-49.4089 46.2329   1
 -23   0  -1 7.32327 46.0249   1
  24   0   1 35.0004 44.7388   1
 -24   0  -1-14.4005 41.5867   1
  25   0   1 6.86448 48.7222   1
 -25   0  -1-28.1430 45.7101   1
  26   0   1-33.5386 46.9606   1
 -26   0  -1 27.4322 41.5806   1
  26  -1  -1-20.7471 45.6518   1
 -26   1   1 57.5442 42.3873   1
  25  -1  -1-7.04232 43.4811   1
 -25   1   1 7.19344 44.0158   1
  24  -1  -1 258.329 61.1395   1
  24   1  -1 250.827 56.2963   1
 -24   1   1 368.713 63.5727   1
 -24  -1   1 352.506 58.8945   1
  23   1  -1-14.4077 43.6772   1
 -23  -1   1 7.38178 43.0665   1
  22   1  -1 644.482 71.2481   1
 -22  -1   1 547.419 69.4941   1
 -22   1   1 579.061 71.0663   1
  22  -1  -1 484.784 66.6890   1
  21   1  -1-42.3154 43.5562   1
 -21  -1   1 14.6262 43.5223   1
 -21   1   1-21.5815 41.9821   1
  21  -1  -1-57.5577 46.7523   1
  20   1  -1 830.735 80.9905   1
  20  -1  -1 963.240 90.4794   1
 -20  -1   1 898.865 83.7065   1
 -20   1   1 1006.79 87.2904   1
  19  -1  -1 1848.20 126.204   1
  19   1  -1 2026.24 128.634   1
 -19   1   1 1940.23 127.467   1
 -19  -1   1 2093.61 130.832   1
  18  -1  -1 1796.02 119.056   1
  18   1  -1 1735.36 117.427   1
 -18  -1   1 1770.47 119.040   1
 -18   1   1 1835.63 120.587   1
  17   1  -1 1309.45 98.3192   1
 -17  -1   1 1340.61 99.1976   1
  16   1  -1 971.320 87.9059   1
 -16  -1   1 994.015 82.3163   1
 -16   1   1 1088.30 90.2958   1
  16  -1  -1 1282.44 90.6202   1
 -15  -1   1 3903.92 198.115   1
  15  -1  -1 3950.45 197.774   1
 -14   1   1 100.200 36.2578   1
  14   1  -1 57.2417 33.2698   1
  14  -1  -1 144.285 34.5401   1
 -13  -1   1 12978.0 479.487   1
 -13   1   1 13646.1 485.037   1
  12   1  -1 1990.31 114.152   1
 -12  -1   1 2076.10 115.103   1
 -12   1   1 2053.67 117.192   1
  12  -1  -1 1809.23 112.572   1
 -11   1   1 20.0882 29.3661   1
 -11  -1   1 18.6223 23.7613   1
  11   1  -1 23.1160 24.5047   1
  10   1  -1 967.272 66.9732   1
 -10  -1   1 1077.72 70.5644   1
 -10   1   1 866.264 65.1875   1
  10  -1  -1 837.077 65.7681   1
   9   1  -1 3975.39 179.981   1
  -9  -1   1 3688.55 181.656   1
  -9   1   1 4154.05 183.293   1
   9  -1  -1 3916.22 180.984   1
   8   1  -1 19611.2 785.409   1
  -8  -1   1 20838.8 787.956   1
  -8   1   1 20168.3 787.662   1
   8  -1  -1 21002.7 789.440   1
  -7   1   1 9091.73 369.975   1
   7  -1  -1 9341.21 372.910   1
   6   1  -1 92483.7 3386.54   1
   6  -1  -1 93959.6 3389.33   1
  -6   1   1 95616.7 3388.66   1
  -6  -1   1 82828.1 3384.60   1
   5   1  -1 70448.6 2469.74   1
   5  -1  -1 69810.8 2472.09   1
  -5  -1   1 64883.6 2469.59   1
   4   1  -1 23539.3 882.254   1
  -4   1   1 23251.8 883.552   1
   4  -1  -1 25096.0 885.732   1
  -4  -1   1 22290.2 880.704   1
   3   1  -1 143300. 5130.67   1
  -3   1   1 136237. 5132.85   1
  -3  -1   1 133817. 5131.25   1
   3  -1  -1 140209. 5133.95   1
   2  -1  -1 5427.21 187.212   1
  -2  -1   1 4249.07 183.496   1
   2   1  -1 4979.69 183.365   1
  -2   1   1 4631.69 186.669   1
  -1   1   1 25573.3 937.196   1
   1  -1  -1 24710.9 936.778   1
   0  -1  -1 1758.18 69.5377   1
   0   1  -1 1838.70 67.7868   1
   0  -1   1 1876.61 68.2476   1
   1  -1   1 404.216 25.6206   1
  -1   1  -1 430.406 25.3474   1
   1   1   1 404.271 26.5785   1
  -1  -1  -1 378.470 26.2486   1
   2  -1   1 1162.04 52.9965   1
  -2  -1  -1 1350.62 52.5638   1
  -2   1  -1 1269.55 53.2361   1
  -3   1  -1 229913. 7803.54   1
  -3  -1  -1 214817. 7801.18   1
   3  -1   1 210255. 7803.08   1
  -4   1  -1 49456.1 1879.00   1
  -4  -1  -1 51776.1 1878.17   1
   4  -1   1 46327.3 1878.99   1
   4   1   1 53426.5 1881.32   1
  -6   1  -1 42455.6 1604.76   1
  -6  -1  -1 43090.6 1603.23   1
   6  -1   1 41768.5 1604.30   1
   6   1   1 42753.7 1604.04   1
  -7   1  -1 6056.34 265.511   1
  -7  -1  -1 6143.84 263.561   1
   7  -1   1 6536.61 266.635   1
   7   1   1 6251.76 264.402   1
  -8   1  -1 7167.61 302.356   1
  -8  -1  -1 7493.10 301.009   1
   8  -1   1 6835.32 298.547   1
   8   1   1 6798.40 297.366   1
  -9   1  -1 18168.0 676.682   1
  -9  -1  -1 17596.3 672.336   1
   9   1   1 17185.1 672.173   1
 -10   1  -1 2145.03 119.614   1
 -10  -1  -1 2341.96 121.971   1
  10   1   1 2320.87 121.841   1
 -12   1  -1 4493.52 215.515   1
 -12  -1  -1 4501.73 212.712   1
  12  -1   1 4624.91 214.187   1
  12   1   1 4070.40 210.015   1
 -13   1  -1 954.987 76.9879   1
 -13  -1  -1 761.225 69.2104   1
  13  -1   1 759.830 70.2454   1
  13   1   1 846.785 73.8596   1
 -14   1  -1 632.947 68.8670   1
 -14  -1  -1 710.720 65.8915   1
  14  -1   1 640.063 63.8475   1
  14   1   1 596.222 63.7666   1
 -15   1  -1 2658.79 152.831   1
 -15  -1  -1 2624.15 151.482   1
  15  -1   1 2775.38 153.717   1
  15   1   1 2680.13 154.020   1
 -16   1  -1 53.4282 33.1575   1
  16  -1   1 87.9445 43.3081   1
 -17   1  -1 422.365 59.0696   1
  17  -1   1 540.247 64.3721   1
 -17  -1  -1 505.694 62.3219   1
 -18   1  -1 6.98042 36.8992   1
 -18  -1  -1 34.9198 40.7647   1
  18  -1   1 69.5457 43.3393   1
  18   1   1 27.6188 42.2678   1
 -19  -1  -1 7.17902 37.9417   1
  19   1   1 48.8274 37.7538   1
 -20   1  -1 100.262 44.3530   1
 -20  -1  -1 66.0987 45.0724   1
  20  -1   1 93.6636 49.5005   1
  20   1   1 112.938 47.4400   1
 -21   1  -1 394.954 61.7465   1
 -21  -1  -1 374.554 62.1334   1
  21  -1   1 300.473 63.1749   1
  21   1   1 271.213 55.9849   1
 -22  -1  -1 307.521 57.8165   1
 -22   1  -1 237.672 54.0330   1
  22   1   1 314.433 61.7614   1
  22  -1   1 194.050 55.8451   1
 -23   1  -1 443.916 66.7105   1
 -23  -1  -1 564.701 70.5037   1
  23  -1   1 596.198 74.2330   1
  23   1   1 375.119 64.6974   1
 -24   1  -1 121.362 49.9606   1
 -24  -1  -1 150.613 50.8822   1
  24  -1   1 208.250 56.4081   1
  24   1   1 140.225 51.4100   1
 -25  -1  -1-7.02401 40.9865   1
  25   1   1 48.1861 44.0007   1
 -26   1  -1-6.86919 40.8791   1
  26   1   1 53.2683 44.6404   1
 -25   2   1-35.3135 42.4300   1
  25  -2  -1-7.13883 44.8639   1
 -24   2   1 2041.11 131.667   1
 -24  -2   1 2046.60 133.963   1
  24   2  -1 1910.37 130.896   1
  24  -2  -1 2081.51 135.895   1
 -23   2   1 57.9072 46.2688   1
 -23  -2   1 22.0059 38.7627   1
  23  -2  -1 28.9322 47.7504   1
  23   2  -1-7.22050 42.1347   1
 -22   2   1-21.6741 37.7022   1
 -22  -2   1-7.34419 39.2719   1
  22  -2  -1-7.19285 40.2525   1
  22   2  -1-7.17755 42.7059   1
 -21   2   1 21.8095 38.9283   1
 -21  -2   1 108.927 45.6776   1
  21  -2  -1 7.18346 44.0044   1
  21   2  -1 85.1686 43.4783   1
 -20  -2   1 690.863 75.8717   1
  20   2  -1 848.057 80.2751   1
  20  -2  -1 930.724 85.4695   1
 -19   2   1 21.2534 35.0713   1
 -19  -2   1 7.06750 39.5491   1
  19  -2  -1-13.7576 38.0723   1
  19   2  -1-6.86738 39.6626   1
 -18   2   1 402.308 62.0359   1
 -18  -2   1 545.180 64.8998   1
  18  -2  -1 407.659 62.0354   1
  18   2  -1 601.243 66.5058   1
 -17   2   1 1735.92 116.846   1
 -17  -2   1 1690.77 115.764   1
  17   2  -1 1682.96 112.482   1
 -16  -2   1 6.38370 37.2674   1
  16  -2  -1 57.4132 34.1365   1
  16   2  -1 37.2266 36.9385   1
 -15   2   1 2011.04 127.498   1
 -15  -2   1 2181.69 129.089   1
  15  -2  -1 2151.28 127.915   1
  15   2  -1 2140.48 126.958   1
 -14   2   1 39736.5 1495.31   1
 -14  -2   1 41951.7 1493.68   1
  14  -2  -1 36791.0 1486.32   1
  14   2  -1 37174.2 1488.11   1
 -13   2   1 4631.26 216.919   1
  13  -2  -1 4848.35 218.866   1
  13   2  -1 4074.83 210.126   1
 -12  -2   1 75.9132 30.2001   1
  12   2  -1 50.1348 28.4533   1
 -11   2   1 5096.43 233.689   1
 -11  -2   1 5554.75 233.849   1
  11  -2  -1 5542.21 237.410   1
 -10   2   1 14994.2 629.676   1
 -10  -2   1 16198.9 630.219   1
  10  -2  -1 16913.5 638.457   1
  10   2  -1 15840.4 628.816   1
   9   2  -1 15243.3 563.690   1
  -9  -2   1 15256.0 563.537   1
   9  -2  -1 13902.0 567.862   1
  -8   2   1 199.844 35.0710   1
   8   2  -1 163.982 28.9492   1
   8  -2  -1 159.302 35.0055   1
  -8  -2   1 193.105 31.7583   1
  -7   2   1 31933.3 1171.33   1
   7   2  -1 29926.6 1167.35   1
   7  -2  -1 31277.2 1171.24   1
  -7  -2   1 30155.8 1167.39   1
   6   2  -1 12252.7 507.757   1
  -6  -2   1 13978.1 510.134   1
  -5   2   1 4160.80 172.379   1
   5   2  -1 3908.67 167.964   1
   5  -2  -1 3900.22 172.061   1
  -5  -2   1 4074.01 168.729   1
  -4   2   1 279534. 11244.8   1
   4  -2  -1 310740. 11245.6   1
   4   2  -1 319061. 11241.0   1
  -4  -2   1 301724. 11241.5   1
   3  -2  -1 67590.8 2775.74   1
  -3   2   1 83113.3 2778.84   1
   3   2  -1 70971.7 2772.73   1
  -3  -2   1 78390.8 2773.58   1
  -2  -2   1 67599.1 2413.07   1
   2   2  -1 68099.3 2412.93   1
  -2   2   1 68712.5 2416.71   1
   1  -2  -1 5271.86 194.346   1
  -1  -2   1 5468.02 191.161   1
  -1   2   1 5255.66 194.113   1
   0  -2  -1 45733.2 1689.84   1
   0   2   1 45986.2 1689.29   1
   0   2  -1 44541.0 1687.27   1
   0  -2   1 45187.5 1687.52   1
  -1  -2  -1 3596.35 134.323   1
  -1   2  -1 3559.56 134.168   1
   1  -2   1 3921.28 134.770   1
  -2  -2  -1 33589.0 1226.88   1
   2   2   1 31996.3 1226.27   1
  -2   2  -1 29574.6 1224.61   1
   3  -2   1 14275.3 549.445   1
  -3   2  -1 14588.3 549.344   1
   3   2   1 14162.1 547.200   1
  -3  -2  -1 14078.8 548.289   1
   4  -2   1 77182.8 2857.47   1
  -4   2  -1 70542.7 2854.75   1
   4   2   1 77994.8 2855.40   1
  -4  -2  -1 80856.8 2856.49   1
   5  -2   1 6098.03 258.315   1
  -5   2  -1 6254.46 258.290   1
  -6   2  -1 36908.0 1483.79   1
  -6  -2  -1 39940.0 1484.50   1
   6  -2   1 39281.9 1486.42   1
   6   2   1 40866.8 1483.89   1
  -7   2  -1 34668.5 1300.97   1
  -7  -2  -1 32926.4 1298.08   1
   7  -2   1 35078.2 1302.00   1
   7   2   1 34030.8 1297.93   1
  -8   2  -1-8.53730 24.1452   1
  -8  -2  -1 16.9613 25.2286   1
   8  -2   1-9.26612 26.2065   1
   8   2   1 8.17429 23.6054   1
  -9   2  -1 21839.9 878.398   1
  -9  -2  -1 22314.6 877.634   1
   9  -2   1 22762.7 881.084   1
   9   2   1 23443.5 879.056   1
 -10   2  -1 36461.5 1363.50   1
 -10  -2  -1 36743.4 1361.91   1
  10  -2   1 35428.8 1363.05   1
  10   2   1 33662.5 1358.08   1
 -11   2  -1 1635.60 99.9845   1
  11  -2   1 1271.88 91.0045   1
 -12   2  -1 189.361 40.2742   1
 -12  -2  -1 135.234 36.9453   1
  12  -2   1 105.719 32.8431   1
  12   2   1 126.742 33.7808   1
 -13   2  -1 6601.94 302.325   1
 -13  -2  -1 6789.58 302.724   1
  13  -2   1 6891.83 303.072   1
  13   2   1 6678.81 300.605   1
 -14   2  -1 5826.07 276.689   1
 -14  -2  -1 6247.82 279.358   1
  14  -2   1 6167.77 278.793   1
  14   2   1 5746.17 273.007   1
 -15   2  -1 105.614 40.5758   1
  15  -2   1 58.1945 34.7912   1
  15   2   1 151.660 40.5714   1
 -16   2  -1 15577.1 646.867   1
 -16  -2  -1 15831.1 646.022   1
  16  -2   1 15384.6 641.219   1
  16   2   1 16063.3 642.604   1
 -17   2  -1 41.9093 36.9223   1
 -17  -2  -1 62.5752 39.3475   1
  17  -2   1 60.4806 39.6154   1
  17   2   1-27.0159 37.8150   1
 -18  -2  -1-21.3094 40.1872   1
  18  -2   1 42.2193 42.2743   1
  18   2   1 48.3275 39.8827   1
 -19  -2  -1 2421.79 143.172   1
  19   2   1 2014.08 134.664   1
 -20   2  -1 559.921 69.8520   1
 -20  -2  -1 695.614 72.6946   1
  20  -2   1 542.396 69.4847   1
  20   2   1 531.215 67.2555   1
 -21   2  -1 57.5975 45.8325   1
 -21  -2  -1 109.524 44.0705   1
  21  -2   1 172.615 52.2513   1
  21   2   1 128.461 47.6695   1
 -22   2  -1 7.16875 40.5627   1
 -22  -2  -1 43.6295 43.6900   1
  22  -2   1 43.2885 42.1047   1
  22   2   1 21.4654 44.1899   1
 -23   2  -1 205.501 53.2026   1
 -23  -2  -1 180.543 49.6562   1
  23  -2   1 159.457 56.5564   1
  23   2   1 225.285 49.8079   1
 -24  -2  -1 35.4764 39.2707   1
 -24   2  -1-7.02920 42.6182   1
  24  -2   1-28.0668 45.5848   1
  24   2   1 6.92255 42.7417   1
 -25  -2  -1 62.7025 47.5542   1
 -25   2  -1 130.744 45.5802   1
  25  -2   1 68.4075 45.6637   1
  25   2   1 150.687 53.7478   1
 -26   3   1 88.8179 49.3467   1
  26  -3  -1 155.073 58.9072   1
 -25   3   1 331.241 62.1334   1
  25  -3  -1 383.083 64.6791   1
 -24   3   1 135.993 50.3150   1
 -24  -3   1 109.286 49.0467   1
  24  -3  -1 192.950 50.9240   1
  24   3  -1 43.0572 46.8419   1
 -23   3   1 1079.88 98.0984   1
  23  -3  -1 1562.10 110.702   1
 -22   3   1 86.7959 46.2812   1
 -22  -3   1 196.422 52.3717   1
  22  -3  -1 167.512 55.1162   1
  22   3  -1 240.367 55.0887   1
 -21   3   1-43.5964 44.8672   1
 -21  -3   1 57.7905 39.5404   1
  21  -3  -1 7.11580 41.9325   1
  21   3  -1 42.3284 41.9782   1
 -20  -3   1 78.5976 42.6374   1
  20   3  -1 97.8200 44.4015   1
 -19   3   1 3318.90 177.632   1
 -19  -3   1 2970.97 170.948   1
  19  -3  -1 3166.08 173.099   1
  19   3  -1 2950.65 169.193   1
 -18   3   1 35.0206 44.4205   1
 -18  -3   1 41.0225 37.4566   1
  18  -3  -1 27.3370 36.1449   1
  18   3  -1 80.7424 42.6753   1
 -17   3   1 34.3482 38.5190   1
  17  -3  -1 99.0699 44.0013   1
 -16   3   1 434.101 58.4327   1
 -16  -3   1 475.220 60.6588   1
  16  -3  -1 478.515 59.7902   1
  16   3  -1 431.709 60.7739   1
 -15   3   1 24745.3 973.592   1
 -15  -3   1 23396.7 968.841   1
  15  -3  -1 25883.3 974.313   1
  15   3  -1 24684.8 969.241   1
 -14   3   1 6303.39 290.773   1
 -14  -3   1 6620.58 288.410   1
  14  -3  -1 6365.37 288.717   1
  14   3  -1 6063.41 283.796   1
 -13   3   1 29588.8 1135.01   1
 -13  -3   1 30720.5 1130.71   1
  13  -3  -1 28788.2 1132.52   1
  13   3  -1 27504.0 1124.71   1
 -12   3   1 525.107 56.5166   1
  12  -3  -1 480.473 60.8439   1
  12   3  -1 570.677 55.6052   1
 -11   3   1 4514.44 209.811   1
 -11  -3   1 4525.83 205.547   1
  11  -3  -1 4320.10 209.463   1
  11   3  -1 4259.46 203.129   1
 -10   3   1 1636.02 99.3780   1
  10   3  -1 1623.12 96.1824   1
 -10  -3   1 1569.91 94.5726   1
  10  -3  -1 1663.20 100.759   1
  -9   3   1 41388.3 1542.02   1
   9   3  -1 41214.9 1537.11   1
   9  -3  -1 39195.2 1539.56   1
  -9  -3   1 40293.3 1536.92   1
  -8   3   1 690.320 54.3124   1
   8   3  -1 725.148 52.6290   1
   8  -3  -1 631.876 54.9588   1
  -8  -3   1 692.444 53.1716   1
  -7   3   1 4517.21 195.695   1
   7   3  -1 4576.10 191.242   1
  -7  -3   1 4310.97 191.316   1
   7  -3  -1 4100.47 193.366   1
   6  -3  -1 5226.50 230.398   1
  -6   3   1 5598.74 230.905   1
  -5  -3   1 56904.3 2197.70   1
   5  -3  -1 60445.5 2202.43   1
  -5   3   1 59349.9 2201.49   1
   5   3  -1 58714.1 2196.68   1
   4  -3  -1 4286.60 175.424   1
  -4   3   1 4201.18 173.372   1
  -4  -3   1 4211.87 172.033   1
   3  -3  -1 1593.54 79.8042   1
  -3  -3   1 1447.64 75.5550   1
   3   3  -1 1645.33 76.3962   1
  -3   3   1 1594.91 78.2243   1
  -2  -3   1 8618.86 332.625   1
  -2   3   1 8633.43 335.142   1
   2   3  -1 7902.00 331.378   1
   2  -3  -1 9084.60 336.778   1
  -1  -3   1 1035.14 53.4253   1
   1  -3  -1 1005.52 55.0395   1
  -1   3   1 903.055 54.6677   1
   1   3  -1 1119.65 54.0351   1
   0  -3  -1 47490.2 1787.38   1
   0   3  -1 50765.3 1786.81   1
   0  -3   1 49515.9 1785.63   1
   1   3   1 407347. 14496.6   1
  -1  -3  -1 412546. 14496.6   1
  -1   3  -1 372633. 14493.6   1
   1  -3   1 377012. 14495.4   1
   2   3   1 2335.85 106.666   1
  -2  -3  -1 2323.29 107.640   1
  -2   3  -1 2238.47 106.126   1
   2  -3   1 2414.43 108.087   1
  -3  -3  -1 4039.74 171.009   1
   3   3   1 4135.74 169.805   1
  -3   3  -1 3796.58 169.603   1
   3  -3   1 3854.95 169.923   1
  -4   3  -1 4464.78 192.244   1
   4  -3   1 4441.82 193.022   1
   5  -3   1 2162.00 110.474   1
  -5   3  -1 2307.25 111.150   1
   5   3   1 2266.03 109.399   1
  -5  -3  -1 1984.02 109.107   1
   6  -3   1 6209.79 279.701   1
  -6   3  -1 6766.65 281.454   1
   6   3   1 6867.52 277.998   1
  -6  -3  -1 6623.23 278.248   1
   7  -3   1 2582.80 132.305   1
   7   3   1 2745.92 130.820   1
  -7  -3  -1 2359.37 127.125   1
  -7   3  -1 2578.32 132.400   1
  -8   3  -1 26615.4 1106.68   1
  -8  -3  -1 30289.6 1108.95   1
   8  -3   1 28749.1 1112.35   1
   8   3   1 29754.8 1108.13   1
  -9   3  -1 9210.46 393.272   1
  -9  -3  -1 10182.2 394.156   1
   9  -3   1 9774.42 397.426   1
   9   3   1 8667.39 388.314   1
 -10  -3  -1 25142.7 976.889   1
  10   3   1 25099.2 976.766   1
 -11   3  -1 41175.0 1650.73   1
  11  -3   1 45640.8 1657.69   1
 -12   3  -1 150.406 40.9590   1
 -12  -3  -1 188.926 40.6887   1
  12  -3   1 147.978 39.1073   1
  12   3   1 78.2743 35.5108   1
 -13   3  -1 1447.65 100.630   1
 -13  -3  -1 1458.27 102.391   1
  13  -3   1 1528.46 105.492   1
  13   3   1 1332.32 97.1290   1
 -14   3  -1 794.434 74.5822   1
 -14  -3  -1 830.329 76.6415   1
  14  -3   1 608.242 67.1299   1
  14   3   1 731.049 71.2103   1
 -15  -3  -1 17738.4 707.580   1
  15   3   1 17183.3 704.579   1
 -16   3  -1 2370.42 140.686   1
 -16  -3  -1 2355.76 139.858   1
  16  -3   1 2028.51 132.405   1
  16   3   1 2118.44 133.259   1
 -17   3  -1 2085.76 132.697   1
 -17  -3  -1 1883.54 124.081   1
  17  -3   1 2043.14 127.937   1
  17   3   1 1866.96 123.794   1
 -18   3  -1 3107.91 171.030   1
 -18  -3  -1 3097.62 170.020   1
  18  -3   1 2693.15 164.780   1
  18   3   1 2931.24 166.549   1
 -19   3  -1 477.652 64.9050   1
  19  -3   1 445.721 60.4852   1
 -20   3  -1 92.4198 47.7433   1
 -20  -3  -1 43.2267 42.5519   1
  20  -3   1 57.6253 42.1272   1
  20   3   1 126.601 47.5912   1
 -21   3  -1 1372.64 101.669   1
 -21  -3  -1 1300.73 99.6668   1
  21  -3   1 1132.58 98.6364   1
  21   3   1 1060.31 92.8370   1
 -22   3  -1 364.584 58.9220   1
 -22  -3  -1 288.665 56.7083   1
  22  -3   1 363.250 60.7404   1
  22   3   1 383.064 62.1814   1
 -23   3  -1 49.6928 44.6068   1
 -23  -3  -1-7.18864 40.2270   1
  23  -3   1-49.6206 49.2816   1
  23   3   1-7.08136 42.9344   1
 -24  -3  -1 831.617 83.9331   1
 -24   3  -1 918.798 85.4072   1
  24  -3   1 908.122 86.4167   1
  24   3   1 744.128 82.9767   1
 -25   3  -1 332.872 60.5356   1
  25  -3   1 248.726 62.3222   1
 -26   4   1 34.3085 40.4583   1
  26  -4  -1 48.0144 48.3767   1
 -25   4   1 6.98987 41.9870   1
  25  -4  -1-27.8745 47.0639   1
 -24  -4   1 1399.86 111.456   1
  24   4  -1 1661.11 116.160   1
 -23   4   1 445.512 64.2017   1
  23  -4  -1 478.443 68.5502   1
 -22  -4   1 153.660 47.6748   1
  22   4  -1 227.060 53.7992   1
 -21   4   1 314.339 58.2043   1
 -21  -4   1 297.225 56.4834   1
  21  -4  -1 344.597 60.7648   1
  21   4  -1 204.791 52.5510   1
 -20   4   1-7.25636 37.8654   1
 -20  -4   1-21.4340 38.6554   1
  20  -4  -1 42.6311 42.6782   1
  20   4  -1-27.9986 40.0120   1
 -19   4   1 507.376 67.4513   1
 -19  -4   1 560.590 68.1805   1
  19  -4  -1 597.302 67.1468   1
  19   4  -1 593.423 67.9562   1
 -18   4   1 71.8369 43.2720   1
 -18  -4   1 116.270 41.9756   1
  18   4  -1 73.9348 44.1367   1
  17  -4  -1 6.83666 36.5569   1
 -16  -4   1 2641.43 156.995   1
  16   4  -1 2746.62 158.417   1
 -15   4   1 118.422 46.5161   1
 -15  -4   1 92.1127 36.7113   1
  15  -4  -1 99.2386 44.8239   1
  15   4  -1 84.4342 37.7385   1
 -14   4   1 52839.7 2042.12   1
 -14  -4   1 53006.1 2038.80   1
  14  -4  -1 53959.6 2047.14   1
  14   4  -1 54715.0 2039.00   1
 -13   4   1 849.938 73.6579   1
 -13  -4   1 723.769 68.1248   1
  13   4  -1 860.099 72.5205   1
  13  -4  -1 916.323 76.2518   1
  12  -4  -1 5925.03 269.383   1
 -12   4   1 5861.00 268.688   1
  11   4  -1 4105.29 193.573   1
 -10   4   1 26183.7 983.680   1
  10   4  -1 24353.0 974.355   1
  10  -4  -1 23899.5 979.648   1
 -10  -4   1 26851.2 980.155   1
  -9   4   1 1216.04 80.0945   1
  -9  -4   1 1239.66 78.6969   1
   9  -4  -1 1413.53 85.9268   1
   9   4  -1 1138.98 76.9905   1
  -8  -4   1 51578.7 1923.70   1
   8  -4  -1 50662.9 1929.23   1
   8   4  -1 51187.6 1923.69   1
  -8   4   1 50538.0 1928.77   1
  -7  -4   1 909.361 62.7289   1
   7  -4  -1 1002.57 68.4510   1
   7   4  -1 1024.53 64.9957   1
  -7   4   1 979.980 68.0096   1
  -6  -4   1 31964.1 1212.79   1
   6  -4  -1 32476.0 1217.23   1
  -6   4   1 30377.8 1214.21   1
   6   4  -1 32864.0 1211.22   1
   5  -4  -1 13770.2 536.493   1
  -5   4   1 13345.7 532.399   1
   4  -4  -1 108484. 3928.64   1
  -4  -4   1 108564. 3926.07   1
   4   4  -1 100186. 3923.24   1
  -4   4   1 105264. 3929.05   1
   3   4  -1 3766.84 163.666   1
  -3  -4   1 3824.79 165.534   1
   2   4  -1 6086.58 254.255   1
  -2  -4   1 6605.13 257.791   1
   1  -4  -1 66110.3 2204.60   1
  -1  -4   1 65016.1 2200.28   1
   0  -4   1 111333. 3983.63   1
   0   4  -1 106207. 3983.31   1
   0   4   1 101215. 3982.87   1
   0  -4  -1 109957. 3985.59   1
   1  -4   1 5863.74 229.436   1
  -1  -4  -1 4970.62 229.483   1
   1   4   1 5626.41 229.427   1
  -1   4  -1 5592.22 227.856   1
  -3  -4  -1 1954.63 100.474   1
   3   4   1 2056.97 101.296   1
   3  -4   1 2235.98 107.787   1
  -3   4  -1 1928.45 101.043   1
  -4  -4  -1 7709.03 305.764   1
   4   4   1 7727.04 304.874   1
   4  -4   1 7478.02 306.408   1
  -4   4  -1 6780.88 303.193   1
  -5  -4  -1 15667.5 613.283   1
   5   4   1 16247.5 613.936   1
   5  -4   1 15498.7 615.554   1
  -5   4  -1 15340.2 614.799   1
   6   4   1 129900. 4464.68   1
   6  -4   1 130531. 4470.01   1
  -6   4  -1 124069. 4469.55   1
  -7  -4  -1 5337.25 238.176   1
   7   4   1 5436.29 239.583   1
  -7   4  -1 5645.56 241.249   1
   7  -4   1 5311.06 242.762   1
   8  -4   1 425.086 50.4922   1
  -8  -4  -1 358.960 46.4703   1
   8   4   1 465.272 47.3556   1
  -8   4  -1 514.721 51.3588   1
   9  -4   1 34864.4 1433.87   1
  -9  -4  -1 39232.2 1435.42   1
   9   4   1 36998.4 1430.42   1
  -9   4  -1 39253.3 1439.11   1
  10   4   1 9584.74 411.689   1
 -10  -4  -1 9993.76 416.430   1
  10  -4   1 9799.52 417.774   1
 -10   4  -1 10502.3 421.364   1
  11   4   1 18672.0 740.167   1
 -11  -4  -1 18489.2 740.769   1
  11  -4   1 18389.6 744.435   1
 -11   4  -1 19044.8 745.261   1
  12   4   1 23892.1 934.231   1
 -12  -4  -1 23766.2 935.107   1
  12  -4   1 25043.1 943.650   1
 -12   4  -1 22765.5 934.984   1
  13   4   1 7200.76 322.844   1
 -13  -4  -1 7243.12 324.674   1
  13  -4   1 7273.39 328.013   1
 -13   4  -1 7493.93 328.510   1
  14   4   1 12443.8 523.435   1
 -14  -4  -1 12891.4 526.513   1
  14  -4   1 12309.4 526.004   1
 -14   4  -1 12901.5 529.440   1
 -15  -4  -1 1055.79 84.9923   1
  15  -4   1 934.277 83.3706   1
 -15   4  -1 844.295 81.4725   1
  16   4   1 6694.01 302.902   1
 -16  -4  -1 6583.16 303.759   1
  16  -4   1 6503.69 301.805   1
 -16   4  -1 6407.16 306.335   1
  17   4   1 142.592 46.7505   1
 -17  -4  -1 144.823 42.8138   1
  17  -4   1 130.174 44.0138   1
 -17   4  -1 64.1781 42.6614   1
  18   4   1 1773.57 119.771   1
 -18  -4  -1 1737.62 119.257   1
  19  -4   1 1791.07 120.550   1
  20   4   1 225.080 54.9127   1
 -20  -4  -1 231.045 54.0941   1
 -20   4  -1 125.947 50.9162   1
  21   4   1 35.2115 44.6304   1
 -21  -4  -1 7.26042 41.5024   1
  21  -4   1-70.9683 50.0284   1
 -21   4  -1 14.5381 42.8305   1
  22   4   1 118.380 49.5688   1
 -22  -4  -1 190.196 55.0862   1
  22  -4   1 275.138 61.3095   1
 -22   4  -1 171.463 46.5494   1
  23   4   1 97.1970 47.4786   1
 -23  -4  -1 152.486 52.7894   1
  23  -4   1 154.207 49.3065   1
 -23   4  -1 113.462 45.1969   1
  24   4   1 186.396 54.8105   1
 -24  -4  -1 121.389 47.3131   1
 -24   4  -1 208.029 54.7524   1
  24  -4   1 269.936 58.4025   1
 -25   4  -1 427.121 65.9700   1
  25  -4   1 522.373 71.0384   1
  25   4   1 564.508 72.5210   1
 -26   5   1 6.77377 42.2014   1
  26  -5  -1-47.1712 48.7940   1
 -25   5   1 153.591 49.8346   1
  25  -5  -1 132.916 51.2515   1
  24   5  -1 121.423 52.5132   1
 -24   5   1 85.4910 41.7328   1
 -23  -5   1 1451.89 107.235   1
  23   5  -1 1415.07 108.044   1
 -23   5   1 1427.61 109.548   1
  23  -5  -1 1528.27 108.913   1
 -22   5   1 758.868 78.1650   1
  22   5  -1 685.298 72.9161   1
  22  -5  -1 557.479 70.5729   1
 -22  -5   1 577.622 70.7404   1
  21   5  -1 1099.08 95.6709   1
 -21   5   1 1128.35 96.4946   1
  21  -5  -1 842.352 87.3328   1
 -21  -5   1 1023.72 91.3410   1
 -20   5   1 43.9544 36.7877   1
  20  -5  -1 42.2460 43.8778   1
  20   5  -1 13.9992 43.2362   1
 -19  -5   1 1090.00 92.9915   1
  19   5  -1 1309.93 97.8972   1
 -18   5   1 1715.77 120.840   1
 -18  -5   1 1949.02 122.987   1
  18  -5  -1 1630.03 117.465   1
  18   5  -1 1809.43 119.255   1
 -17   5   1 156.991 46.0554   1
 -17  -5   1 134.976 43.9607   1
  17  -5  -1 160.389 48.5642   1
  17   5  -1 234.686 47.0212   1
 -16   5   1 806.141 80.4023   1
  16   5  -1 870.591 77.8855   1
  16  -5  -1 855.675 82.4508   1
 -16  -5   1 881.695 79.0917   1
 -15  -5   1 4255.70 207.228   1
  15   5  -1 3956.60 202.779   1
  14   5  -1 5.83768 30.0805   1
 -14  -5   1 12.0017 30.9211   1
  14  -5  -1-32.8445 31.6040   1
 -14   5   1-19.3529 36.4903   1
  13  -5  -1 33262.5 1397.00   1
 -13  -5   1 38780.9 1401.47   1
 -13   5   1 39689.4 1407.96   1
  13   5  -1 34367.9 1395.38   1
 -12  -5   1 3649.39 183.210   1
 -12   5   1 3840.33 189.002   1
  12  -5  -1 3600.68 185.829   1
 -11  -5   1 17347.3 674.801   1
  11   5  -1 16815.1 672.690   1
  11  -5  -1 16578.0 678.236   1
 -11   5   1 16979.3 678.788   1
  10   5  -1 6517.48 282.843   1
  -9  -5   1 13004.2 512.464   1
   9   5  -1 13842.1 515.076   1
  -9   5   1 12615.4 517.334   1
  -8  -5   1 4165.19 192.177   1
   8   5  -1 3974.95 189.458   1
  -8   5   1 4497.10 198.625   1
   8  -5  -1 4207.53 197.752   1
  -7  -5   1 30682.4 1130.93   1
   7   5  -1 29469.3 1127.80   1
  -7   5   1 27995.4 1133.56   1
   7  -5  -1 29905.2 1135.06   1
  -6  -5   1 11958.9 455.719   1
   6   5  -1 11668.2 453.579   1
   6  -5  -1 11262.2 461.425   1
  -6   5   1 10471.7 456.147   1
   5  -5  -1 72026.8 2584.60   1
  -5  -5   1 65649.6 2576.42   1
   5   5  -1 70473.0 2578.31   1
  -5   5   1 67714.9 2580.80   1
   4  -5  -1 36153.5 1379.88   1
  -4   5   1 36478.7 1379.90   1
   4   5  -1 36859.8 1375.68   1
  -4  -5   1 35953.9 1375.77   1
  -3  -5   1 43855.2 1634.19   1
  -3   5   1 43684.6 1636.73   1
   3   5  -1 42684.0 1631.92   1
   3  -5  -1 43367.9 1637.94   1
  -2   5   1 19717.0 751.913   1
   2  -5  -1 19273.3 750.995   1
   1  -5  -1 23116.3 948.271   1
  -1   5   1 26377.1 947.278   1
   0  -5  -1 66031.5 2330.79   1
   0   5  -1 58837.4 2328.67   1
   0   5   1 68000.6 2330.84   1
   0  -5   1 56677.6 2327.68   1
  -1  -5  -1 123806. 4695.92   1
  -1   5  -1 110838. 4691.18   1
   1   5   1 143763. 4698.33   1
   1  -5   1 130119. 4695.65   1
  -2  -5  -1 679.392 49.9557   1
   2   5   1 596.302 47.0180   1
   2  -5   1 568.384 48.0096   1
   3   5   1 132665. 4777.95   1
  -3  -5  -1 130048. 4778.82   1
  -3   5  -1 121258. 4776.51   1
   3  -5   1 129608. 4779.51   1
  -4  -5  -1 1509.56 82.2983   1
   4   5   1 1365.55 78.2073   1
   4  -5   1 1262.09 78.8866   1
  -5  -5  -1 19905.1 776.168   1
   5   5   1 20574.4 776.262   1
  -5   5  -1 19593.6 776.387   1
   5  -5   1 19803.9 777.447   1
  -6  -5  -1 307.627 40.6491   1
   6   5   1 283.896 38.4294   1
  -6   5  -1 409.775 44.6606   1
   6  -5   1 317.684 40.7082   1
  -7  -5  -1 103.607 29.6394   1
   7   5   1 35.4246 21.8042   1
  -7   5  -1 104.470 31.4748   1
   7  -5   1 90.9926 29.1779   1
  -8  -5  -1 25328.9 932.968   1
   8   5   1 24402.9 931.699   1
  -8   5  -1 23095.7 930.310   1
   8  -5   1 22996.0 935.863   1
  -9  -5  -1 26984.8 1029.57   1
   9   5   1 26761.0 1028.96   1
   9  -5   1 26359.7 1032.01   1
  -9   5  -1 26054.8 1031.71   1
  10  -5   1 36641.2 1394.26   1
 -10   5  -1 35664.6 1393.63   1
 -11   5  -1 17397.3 672.465   1
 -11  -5  -1 16510.0 664.734   1
  11   5   1 16015.2 661.292   1
  11  -5   1 16456.1 670.607   1
 -12   5  -1 1645.22 107.558   1
  12  -5   1 1684.45 108.917   1
 -12  -5  -1 1658.14 105.497   1
  12   5   1 1341.82 97.6774   1
 -13   5  -1 2024.71 129.851   1
 -13  -5  -1 2286.37 132.485   1
  13  -5   1 2204.11 137.228   1
  13   5   1 2161.17 129.316   1
 -14  -5  -1 8802.00 385.786   1
 -15   5  -1 5382.19 256.413   1
  15  -5   1 5053.36 252.322   1
 -16   5  -1 14.0331 34.3180   1
 -16  -5  -1 150.208 45.1188   1
  16  -5   1 28.0432 36.1891   1
  16   5   1 65.9636 41.1472   1
 -17   5  -1-7.29338 39.4614   1
 -17  -5  -1-27.9562 34.6007   1
  17  -5   1 20.9444 39.4917   1
  17   5   1-20.2488 38.1802   1
 -18   5  -1 429.138 63.9848   1
 -18  -5  -1 498.038 64.0438   1
  18  -5   1 432.169 61.5026   1
  18   5   1 440.006 64.0749   1
 -19   5  -1 102.463 44.8105   1
 -19  -5  -1 35.9685 39.4020   1
  19  -5   1 63.5570 41.6398   1
  19   5   1-20.9097 40.6940   1
 -20   5  -1 3128.95 173.869   1
 -20  -5  -1 3221.12 174.674   1
  20  -5   1 3074.46 171.591   1
  20   5   1 2797.68 167.311   1
 -21   5  -1-14.5746 39.4268   1
 -21  -5  -1-28.9762 38.7344   1
  21   5   1 14.1468 41.2669   1
  21  -5   1 28.6477 37.8367   1
  22   5   1 790.575 80.3261   1
 -22   5  -1 597.828 75.9538   1
 -22  -5  -1 831.374 81.6085   1
  22  -5   1 755.798 75.6897   1
 -23  -5  -1 942.177 86.1414   1
  23   5   1 849.291 83.7237   1
  23  -5   1 787.003 80.9471   1
 -23   5  -1 977.230 86.6912   1
  24   5   1 714.297 80.1455   1
 -24  -5  -1 528.788 73.9650   1
 -25   5  -1 896.298 84.1789   1
  25  -5   1 599.841 75.3669   1
  25  -6  -1 20.3288 48.4191   1
 -25   6   1-6.93684 43.5886   1
  24  -6  -1 761.238 82.0756   1
 -24   6   1 951.426 87.6510   1
  23  -6  -1 486.113 66.9097   1
 -23  -6   1 506.179 67.5854   1
  23   6  -1 540.936 68.6330   1
 -22   6   1 3437.79 187.744   1
 -22  -6   1 3082.04 182.605   1
  22   6  -1 3503.45 185.704   1
  22  -6  -1 3490.52 187.135   1
 -21  -6   1 627.746 71.7753   1
  21   6  -1 407.753 63.9645   1
 -20   6   1 1304.13 110.124   1
 -20  -6   1 1538.83 111.271   1
  20  -6  -1 1465.10 110.559   1
  20   6  -1 1649.37 112.500   1
 -19   6   1 521.944 66.4692   1
 -19  -6   1 646.855 71.1083   1
  19   6  -1 557.782 68.4334   1
 -18  -6   1 3908.12 198.923   1
  18   6  -1 3532.70 192.955   1
  18  -6  -1 3750.81 199.631   1
 -17   6   1 40.6181 39.5512   1
 -17  -6   1 61.1667 38.9063   1
  17   6  -1 59.9821 40.8346   1
  17  -6  -1 67.8159 44.4480   1
 -16   6   1 3844.15 201.765   1
  16  -6  -1 3950.46 206.276   1
 -15   6   1 68.0473 40.5174   1
  15  -6  -1 41.4953 34.2739   1
 -15  -6   1 12.7664 33.7605   1
  15   6  -1 56.2821 36.8818   1
  14   6  -1 1159.16 94.1622   1
 -14  -6   1 1141.81 96.1646   1
  14  -6  -1 1396.98 100.676   1
 -14   6   1 1354.05 98.4713   1
 -13  -6   1 868.601 73.5062   1
 -13   6   1 966.574 81.1004   1
  13   6  -1 867.466 77.9362   1
  13  -6  -1 836.975 75.2551   1
 -12  -6   1 27042.8 1081.92   1
 -12   6   1 28384.6 1090.70   1
  12  -6  -1 27841.2 1088.81   1
  12   6  -1 28327.8 1083.15   1
  11  -6  -1 438.211 53.5987   1
 -11   6   1 340.500 46.6155   1
 -10  -6   1 4209.22 195.714   1
 -10   6   1 3939.58 195.295   1
  10  -6  -1 3741.63 196.238   1
  10   6  -1 4172.56 192.023   1
  -9   6   1 1876.56 107.553   1
   9   6  -1 1817.09 102.845   1
  -8  -6   1 1154.07 75.3416   1
  -8   6   1 998.847 76.9224   1
   8   6  -1 940.765 69.6931   1
   8  -6  -1 971.668 76.2851   1
  -7  -6   1 5171.67 224.379   1
  -7   6   1 5247.69 227.277   1
   7  -6  -1 4887.02 227.062   1
   7   6  -1 4583.27 219.104   1
   6  -6  -1 10003.4 412.585   1
  -6  -6   1 10190.3 408.053   1
  -6   6   1 9652.18 409.461   1
   6   6  -1 10030.5 405.682   1
   5   6  -1 8783.83 342.435   1
  -5  -6   1 7623.39 342.240   1
   5  -6  -1 8063.84 345.560   1
  -5   6   1 8651.74 347.034   1
  -4  -6   1 11389.3 446.979   1
  -4   6   1 10429.8 451.136   1
   4  -6  -1 10821.8 452.495   1
   4   6  -1 11692.2 445.792   1
  -3  -6   1 9633.37 396.587   1
  -3   6   1 10705.7 402.891   1
   3  -6  -1 9867.92 401.073   1
   3   6  -1 9355.64 393.983   1
  -2  -6   1 144637. 5336.86   1
  -2   6   1 140905. 5339.77   1
   2  -6  -1 141670. 5339.63   1
   2   6  -1 146018. 5336.39   1
  -1  -6   1 54922.5 2060.91   1
   1  -6  -1 55738.9 2062.87   1
   1   6  -1 53523.3 2058.27   1
  -1   6   1 55153.2 2061.79   1
   0  -6  -1 119464. 4408.45   1
   0   6  -1 115627. 4405.50   1
   0  -6   1 115262. 4405.40   1
   0   6   1 122991. 4408.51   1
  -1  -6  -1 14409.0 592.285   1
  -1   6  -1 15535.1 593.343   1
   1  -6   1 14935.7 592.376   1
   1   6   1 15552.0 593.659   1
  -2  -6  -1 107824. 4232.00   1
  -2   6  -1 113979. 4232.42   1
   2  -6   1 115268. 4232.12   1
   2   6   1 116573. 4231.36   1
   3  -6   1 591.514 53.3286   1
  -3  -6  -1 698.995 57.2959   1
  -3   6  -1 658.959 53.6200   1
   4   6   1 19105.1 745.223   1
  -4  -6  -1 18490.7 745.602   1
  -4   6  -1 19127.1 746.717   1
   4  -6   1 19854.2 750.032   1
  -5  -6  -1 21977.9 848.118   1
   5   6   1 21216.8 845.159   1
   5  -6   1 21463.5 847.549   1
  -5   6  -1 22416.5 848.344   1
  -6  -6  -1 5700.70 246.009   1
   6   6   1 5305.71 242.334   1
   6  -6   1 5281.53 245.703   1
  -6   6  -1 5551.65 244.608   1
  -7  -6  -1 10355.4 410.588   1
   7   6   1 9967.86 408.148   1
   7  -6   1 9673.21 410.575   1
  -7   6  -1 9338.97 409.909   1
  -8  -6  -1 15854.5 642.471   1
   8   6   1 16529.9 640.088   1
   8  -6   1 15694.0 642.942   1
  -8   6  -1 16024.7 643.649   1
   9  -6   1 3150.27 167.979   1
  -9   6  -1 3254.96 165.120   1
 -10  -6  -1 6376.40 282.526   1
  10   6   1 6374.81 282.575   1
  10  -6   1 5684.20 282.515   1
 -10   6  -1 6739.46 288.413   1
 -11  -6  -1 18147.7 737.075   1
  11   6   1 17797.2 735.374   1
  11  -6   1 19617.8 744.247   1
 -11   6  -1 18600.5 742.628   1
 -12  -6  -1 3400.85 176.010   1
 -12   6  -1 3274.83 177.198   1
  12   6   1 3411.94 175.560   1
  12  -6   1 3299.62 179.691   1
 -13  -6  -1 692.589 68.3894   1
 -14  -6  -1 6688.46 307.358   1
 -14   6  -1 7462.72 316.179   1
  14   6   1 6200.24 302.357   1
  14  -6   1 6824.90 312.566   1
 -15  -6  -1 776.808 78.7331   1
 -15   6  -1 838.721 79.0063   1
  15  -6   1 880.938 85.5890   1
  15   6   1 892.879 78.7499   1
  16   6   1 33.6482 40.0470   1
 -16   6  -1 21.4895 34.4708   1
  16  -6   1 7.20575 36.1723   1
 -16  -6  -1 27.4177 37.0934   1
 -17  -6  -1 811.705 78.8714   1
  17   6   1 769.308 76.9991   1
  18   6   1 76.7498 41.2448   1
 -18   6  -1 110.131 46.2535   1
 -18  -6  -1 71.0925 39.9207   1
  18  -6   1 100.489 48.5887   1
 -19  -6  -1 6568.94 300.203   1
 -19   6  -1 6098.80 298.921   1
  19  -6   1 6155.51 295.183   1
  19   6   1 6507.29 297.121   1
  20   6   1 262.906 56.2670   1
 -20  -6  -1 296.996 56.3825   1
  21  -6   1 3886.23 207.930   1
 -21   6  -1 4154.80 211.066   1
 -22  -6  -1 621.910 73.5011   1
  22   6   1 851.037 82.6643   1
  23  -6   1 608.596 71.4145   1
 -23   6  -1 757.082 78.5609   1
 -23  -6  -1 773.647 79.8684   1
  24  -6   1 445.676 65.3023   1
 -24   6  -1 427.921 61.4633   1
  25  -7  -1 387.649 62.0857   1
  24  -7  -1 514.508 68.1132   1
 -24   7   1 538.853 69.1317   1
  23  -7  -1 1358.15 108.872   1
 -23   7   1 1471.36 111.411   1
  22  -7  -1 467.279 64.4727   1
 -22   7   1 545.350 66.7232   1
  21  -7  -1 3582.53 201.558   1
  21   7  -1 4017.31 205.743   1
 -21  -7   1 3740.89 201.551   1
 -21   7   1 4080.75 209.238   1
  20  -7  -1 65.5688 43.3497   1
  20   7  -1-7.20425 41.6121   1
 -20  -7   1-21.7455 40.5660   1
 -20   7   1 14.5779 39.8959   1
  19  -7  -1 51.1740 42.6530   1
  19   7  -1 14.2199 43.1096   1
 -19  -7   1-35.7726 40.8993   1
 -19   7   1 7.38086 38.9956   1
  18  -7  -1 369.539 63.6454   1
  18   7  -1 237.589 51.5387   1
 -18  -7   1 217.982 49.1846   1
 -18   7   1 255.906 51.0304   1
  17  -7  -1 3765.94 207.022   1
  17   7  -1 4114.62 207.204   1
 -17  -7   1 3860.07 204.147   1
 -17   7   1 4093.44 209.207   1
  16  -7  -1 983.889 86.2206   1
  16   7  -1 804.284 77.5023   1
 -16  -7   1 946.568 81.3284   1
 -16   7   1 763.133 79.8761   1
  15  -7  -1 5684.85 261.044   1
 -15  -7   1 5034.77 252.174   1
 -15   7   1 5183.79 256.782   1
  15   7  -1 5366.26 252.188   1
 -14  -7   1 2927.86 162.594   1
  14   7  -1 2863.84 157.843   1
 -14   7   1 2910.92 165.388   1
  14  -7  -1 2999.25 165.876   1
 -13  -7   1 13392.9 526.315   1
  13   7  -1 12003.1 518.366   1
 -13   7   1 12243.8 524.366   1
  13  -7  -1 12610.8 524.987   1
 -12  -7   1 1080.50 85.3475   1
  12   7  -1 1175.49 85.8076   1
 -12   7   1 1099.96 85.9919   1
  12  -7  -1 1196.28 90.7712   1
 -11  -7   1 14575.9 583.230   1
  11   7  -1 14882.4 581.878   1
 -11   7   1 14087.0 585.480   1
  11  -7  -1 13607.5 583.823   1
 -10   7   1 8906.13 381.576   1
  10  -7  -1 8860.26 382.368   1
  -9  -7   1 1324.34 87.1703   1
   9   7  -1 1304.35 86.2768   1
   9  -7  -1 1207.33 88.5611   1
  -9   7   1 1178.73 88.4985   1
   8   7  -1 923.976 70.7482   1
  -8   7   1 954.825 75.6931   1
   8  -7  -1 1071.11 80.2874   1
   7   7  -1 51515.3 1947.35   1
  -7  -7   1 51465.2 1949.12   1
   6  -7  -1-5.09939 25.2463   1
  -6  -7   1-9.04123 22.6900   1
  -6   7   1 34.5139 26.3661   1
   6   7  -1 17.4451 23.8710   1
   5  -7  -1 25910.9 1007.06   1
  -5   7   1 25720.3 1004.93   1
   5   7  -1 26331.9 1003.54   1
  -5  -7   1 26105.4 1003.67   1
   4  -7  -1 3804.22 176.333   1
  -4   7   1 4073.48 177.656   1
   4   7  -1 3543.01 170.549   1
  -4  -7   1 3294.40 170.897   1
   3  -7  -1 32037.6 1256.77   1
  -3   7   1 31556.1 1255.73   1
   3   7  -1 34636.9 1254.17   1
  -3  -7   1 33121.4 1253.95   1
   2  -7  -1 1559.59 93.1546   1
  -2   7   1 1441.72 90.4008   1
   2   7  -1 1683.97 92.1708   1
  -2  -7   1 1640.68 93.1442   1
   1  -7  -1 72686.6 2725.92   1
  -1   7   1 72782.4 2726.75   1
   1   7  -1 72632.6 2723.04   1
  -1  -7   1 72294.7 2724.11   1
   0  -7   1 3143.98 159.626   1
   0   7  -1 3210.07 160.261   1
   0  -7  -1 3466.20 163.721   1
   1  -7   1 3184.72 155.405   1
  -1   7  -1 3117.78 155.130   1
   1   7   1 3187.50 154.302   1
  -1  -7  -1 3373.26 156.774   1
   2  -7   1 5264.15 227.790   1
  -2   7  -1 5498.02 228.969   1
   2   7   1 4734.56 222.768   1
  -2  -7  -1 4924.35 227.265   1
   3  -7   1 88062.6 3221.70   1
  -3   7  -1 85767.6 3219.28   1
   3   7   1 84258.8 3219.30   1
  -3  -7  -1 85723.8 3221.12   1
  -4  -7  -1 21217.7 847.980   1
  -4   7  -1 21746.0 848.892   1
   4  -7   1 22418.0 851.722   1
  -5  -7  -1 2975.53 147.694   1
   5  -7   1 2886.03 149.891   1
   5   7   1 2757.35 143.816   1
  -5   7  -1 2834.73 145.887   1
  -6  -7  -1 330.685 43.0654   1
   6   7   1 361.118 44.3017   1
  -7  -7  -1 249.811 44.7290   1
   7  -7   1 321.629 43.0519   1
  -7   7  -1 289.858 40.8107   1
   7   7   1 296.868 43.7865   1
  -8  -7  -1 761.504 66.2825   1
   8  -7   1 570.484 61.4079   1
  -8   7  -1 610.900 62.7360   1
   8   7   1 723.262 65.1064   1
  -9  -7  -1 22911.7 905.754   1
   9  -7   1 22690.6 907.013   1
  -9   7  -1 23882.4 909.196   1
   9   7   1 22779.3 903.063   1
 -10  -7  -1 22480.5 866.658   1
  10  -7   1 21953.2 869.452   1
 -10   7  -1 20970.6 861.705   1
  10   7   1 22115.5 863.514   1
 -11  -7  -1 2707.32 151.844   1
  11  -7   1 2933.82 156.578   1
 -11   7  -1 2842.94 155.323   1
  11   7   1 2633.20 149.601   1
  12  -7   1 2675.35 157.508   1
 -12  -7  -1 2891.22 158.701   1
 -12   7  -1 2886.15 160.868   1
 -13  -7  -1 9692.95 413.722   1
  13   7   1 9092.40 407.749   1
 -13   7  -1 9508.25 416.186   1
  13  -7   1 9954.10 417.738   1
 -14   7  -1 1526.34 111.843   1
  14  -7   1 1589.25 114.740   1
 -15  -7  -1 1167.08 93.6120   1
  15   7   1 1153.10 93.1660   1
 -15   7  -1 1211.31 98.4311   1
  15  -7   1 1367.80 103.657   1
 -16  -7  -1 309.411 53.7737   1
 -16   7  -1 319.746 56.9895   1
  16  -7   1 422.506 64.0979   1
  16   7   1 316.720 56.4761   1
 -17   7  -1 87.6503 44.8540   1
  17   7   1 125.706 47.6656   1
 -17  -7  -1 56.1272 39.0158   1
  17  -7   1 146.882 47.8620   1
 -18   7  -1 1579.96 115.029   1
  18  -7   1 1459.06 112.333   1
  18   7   1 1564.37 112.778   1
 -18  -7  -1 1841.12 119.338   1
 -19   7  -1 5121.72 243.084   1
  19  -7   1 4488.48 235.603   1
  19   7   1 4585.25 235.436   1
 -19  -7  -1 4854.73 238.514   1
 -20   7  -1 5187.47 251.054   1
  20  -7   1 4901.86 245.103   1
  20   7   1 5020.28 248.403   1
 -20  -7  -1 4962.66 249.129   1
 -21   7  -1 7.23709 44.2829   1
  21   7   1-7.18938 41.9438   1
 -21  -7  -1 7.17701 44.3127   1
 -22   7  -1 623.512 75.2921   1
  22  -7   1 541.425 68.5765   1
  22   7   1 529.523 71.2516   1
 -22  -7  -1 489.346 67.5709   1
  23   7   1 226.011 57.7046   1
 -24   7  -1 723.292 76.3689   1
  24  -7   1 735.488 75.4129   1
 -24   8   1 6.92036 39.1463   1
  24  -8  -1-26.9191 41.5534   1
 -23   8   1 383.218 64.3307   1
  23  -8  -1 435.626 67.6942   1
  22   8  -1 1228.72 100.276   1
  21  -8  -1 896.027 86.5592   1
  21   8  -1 799.101 82.2880   1
 -21  -8   1 918.593 86.2368   1
 -20   8   1 2191.12 138.367   1
 -20  -8   1 1902.59 129.208   1
  20   8  -1 1987.00 129.205   1
  20  -8  -1 1827.45 131.362   1
 -19  -8   1 163.779 50.3192   1
  19  -8  -1 252.062 55.7705   1
  19   8  -1 301.908 54.1497   1
 -18  -8   1 675.169 76.5785   1
  18   8  -1 851.200 78.5865   1
  18  -8  -1 675.964 77.4104   1
 -18   8   1 717.728 76.9504   1
 -17   8   1 933.177 88.3669   1
 -17  -8   1 957.680 88.2236   1
  17  -8  -1 920.234 89.2754   1
  17   8  -1 961.016 85.1966   1
 -16   8   1 248.552 50.3369   1
  16   8  -1 187.164 47.4553   1
  16  -8  -1 210.471 51.0670   1
 -16  -8   1 204.124 46.7631   1
  15  -8  -1 4370.20 224.422   1
 -15   8   1 4406.73 224.989   1
 -14   8   1 34.4626 38.2131   1
  14   8  -1 70.3961 38.1407   1
 -14  -8   1 106.714 41.9681   1
  14  -8  -1 34.2760 36.7227   1
 -13   8   1 695.777 74.1196   1
  13   8  -1 820.623 71.6575   1
 -13  -8   1 827.376 73.7160   1
  13  -8  -1 585.987 72.0928   1
 -12   8   1 61742.5 2282.66   1
  12   8  -1 60067.1 2278.41   1
 -12  -8   1 59867.5 2280.11   1
  12  -8  -1 58368.6 2283.88   1
 -11   8   1 68.8026 35.9340   1
  11   8  -1 105.108 34.2564   1
 -11  -8   1 157.798 42.0494   1
  11  -8  -1 69.6533 33.2370   1
 -10   8   1 9266.61 410.139   1
  10   8  -1 9899.43 407.586   1
 -10  -8   1 9733.18 407.880   1
  10  -8  -1 9456.65 410.434   1
  -9   8   1 2745.81 152.721   1
   9   8  -1 2694.31 147.870   1
   9  -8  -1 2942.33 157.085   1
  -9  -8   1 2955.04 152.821   1
  -8   8   1 900.869 76.7675   1
   8  -8  -1 989.197 79.6722   1
  -7   8   1 4944.34 236.994   1
   7  -8  -1 5559.42 245.750   1
   7   8  -1 5085.07 234.855   1
   6   8  -1 29963.4 1109.00   1
  -6   8   1 28547.0 1112.51   1
   6  -8  -1 26825.0 1110.10   1
  -6  -8   1 29493.6 1110.27   1
   5   8  -1 555.629 53.3131   1
  -5  -8   1 630.833 56.5952   1
   4   8  -1 9082.82 389.996   1
  -4   8   1 9634.25 396.928   1
   4  -8  -1 10056.3 398.872   1
  -4  -8   1 9203.84 392.971   1
   3   8  -1 6056.23 263.223   1
  -3   8   1 5919.45 266.529   1
   3  -8  -1 5820.08 267.936   1
  -3  -8   1 6238.26 265.085   1
   2   8  -1 127831. 4621.20   1
  -2   8   1 124615. 4622.69   1
   2  -8  -1 120417. 4622.04   1
  -2  -8   1 122169. 4620.91   1
  -1   8   1 756.215 63.0409   1
   1   8  -1 903.606 65.1235   1
   1  -8  -1 772.320 63.9472   1
  -1  -8   1 790.018 64.3940   1
   0   8   1 9863.06 420.290   1
   0   8  -1 11020.8 424.716   1
   0  -8   1 10277.2 422.372   1
   0  -8  -1 9959.37 422.369   1
   1   8   1 4477.13 202.538   1
  -1   8  -1 4084.18 199.146   1
   1  -8   1 4547.04 202.877   1
  -1  -8  -1 4245.09 200.555   1
   2   8   1 41358.6 1555.63   1
  -2   8  -1 39790.9 1553.73   1
   2  -8   1 42502.6 1558.36   1
  -2  -8  -1 39865.8 1556.29   1
   3   8   1 17393.3 703.169   1
  -3   8  -1 17729.6 704.433   1
   3  -8   1 18148.8 706.670   1
  -3  -8  -1 18064.5 707.338   1
   4   8   1 56278.1 2158.20   1
  -4  -8  -1 57969.2 2160.41   1
  -5   8  -1 18747.6 735.382   1
   5  -8   1 18681.2 737.863   1
   5   8   1 18399.0 732.644   1
  -5  -8  -1 18425.5 734.735   1
  -6   8  -1 6822.99 292.731   1
   6  -8   1 6230.46 291.333   1
  -7  -8  -1 22220.5 843.580   1
   7   8   1 20660.8 837.443   1
  -7   8  -1 20796.0 842.052   1
   7  -8   1 21782.3 844.875   1
  -8  -8  -1 17949.7 697.448   1
   8   8   1 16925.2 692.877   1
  -8   8  -1 17117.8 697.263   1
   8  -8   1 17390.1 697.320   1
  -9  -8  -1 48.4529 33.5309   1
   9   8   1 11.6686 32.3007   1
  -9   8  -1 24.3392 28.8505   1
   9  -8   1 6.14266 28.6803   1
 -10  -8  -1 8480.61 356.436   1
  10   8   1 7897.55 349.884   1
  10  -8   1 7928.18 355.318   1
 -10   8  -1 7720.32 351.756   1
 -11  -8  -1 1219.47 96.4558   1
 -11   8  -1 1465.89 100.575   1
  11  -8   1 1318.34 98.7420   1
 -12  -8  -1 11909.0 502.426   1
  12   8   1 12115.7 500.907   1
  12  -8   1 11605.1 502.799   1
 -12   8  -1 12118.1 506.973   1
  13  -8   1 2335.58 141.840   1
 -13   8  -1 2212.51 141.455   1
 -14   8  -1 2189.82 139.566   1
  14  -8   1 2256.02 140.972   1
  14   8   1 2092.84 135.023   1
 -14  -8  -1 2635.47 145.352   1
 -15   8  -1 3344.92 182.179   1
  15  -8   1 3324.45 182.012   1
  15   8   1 3145.28 175.846   1
 -15  -8  -1 3065.03 175.616   1
 -16   8  -1 2094.88 139.716   1
  16  -8   1 2231.17 142.164   1
  16   8   1 2476.32 142.685   1
 -16  -8  -1 2273.91 141.174   1
  17  -8   1 3702.68 202.269   1
 -17   8  -1 3770.97 198.866   1
 -18   8  -1 2006.48 128.466   1
  18  -8   1 1758.84 123.683   1
  18   8   1 1746.77 120.771   1
 -18  -8  -1 1739.58 123.820   1
 -19   8  -1 335.890 60.9054   1
  19  -8   1 304.476 58.9837   1
  19   8   1 265.109 55.3625   1
 -19  -8  -1 262.905 55.7864   1
  20  -8   1 49.9803 39.1157   1
 -20   8  -1 43.8038 43.0520   1
 -21   8  -1 427.954 66.0040   1
  21  -8   1 566.689 70.0472   1
  21   8   1 313.711 57.3078   1
 -21  -8  -1 495.312 66.7278   1
  22  -8   1 475.133 64.7290   1
 -22   8  -1 353.857 65.7996   1
  23  -8   1 134.323 47.6238   1
 -23   8  -1 143.932 46.5729   1
  24  -9  -1 111.485 49.8684   1
 -24   9   1 170.536 51.8502   1
  23  -9  -1 6.60298 38.9347   1
 -23   9   1 85.3019 46.5761   1
  22  -9  -1 114.145 48.3743   1
 -22   9   1 120.159 51.0244   1
  21  -9  -1 2009.62 133.411   1
 -21   9   1 2055.64 135.638   1
 -20  -9   1 226.072 53.6822   1
 -20   9   1 174.323 53.8240   1
  20   9  -1 225.278 54.8423   1
  19   9  -1 216.600 52.9349   1
 -19  -9   1 97.2469 48.5581   1
  18  -9  -1-52.0612 45.0925   1
 -18   9   1 58.2915 44.1777   1
 -17   9   1 1519.44 115.928   1
 -17  -9   1 1705.35 116.875   1
  17  -9  -1 1724.74 119.668   1
  17   9  -1 1514.81 112.166   1
 -16   9   1 467.300 64.7932   1
  16  -9  -1 456.084 65.4871   1
  16   9  -1 457.753 60.8136   1
 -16  -9   1 468.768 64.1601   1
 -15   9   1 944.867 88.6566   1
  15  -9  -1 805.704 80.1770   1
  15   9  -1 851.565 79.3289   1
 -15  -9   1 754.501 77.4413   1
  14  -9  -1 310.415 54.6167   1
 -14   9   1 322.095 51.7061   1
 -13   9   1 2469.73 149.957   1
  13  -9  -1 2396.65 150.849   1
  13   9  -1 2785.88 153.264   1
 -13  -9   1 2864.80 155.841   1
 -12   9   1 687.071 73.1299   1
  12  -9  -1 611.000 71.2104   1
  12   9  -1 834.718 74.9926   1
 -12  -9   1 834.045 77.4861   1
  11   9  -1 33487.6 1280.05   1
 -11  -9   1 32539.1 1279.91   1
 -10   9   1 1307.46 97.2359   1
  10  -9  -1 1370.66 99.7864   1
  10   9  -1 1443.07 96.1090   1
 -10  -9   1 1256.83 94.7361   1
  -9   9   1-6.16324 30.5277   1
  -9  -9   1 17.5162 31.2368   1
   9   9  -1 84.6123 35.1523   1
   9  -9  -1 18.8209 31.0738   1
   8  -9  -1 16187.5 645.412   1
   8   9  -1 16794.7 639.767   1
  -8   9   1 14737.5 638.411   1
  -8  -9   1 15778.3 639.677   1
   7  -9  -1 1592.04 107.366   1
   7   9  -1 1639.49 102.873   1
  -7   9   1 1602.18 105.748   1
  -7  -9   1 1780.66 107.046   1
  -6   9   1 9553.19 403.053   1
   6  -9  -1 9403.24 403.009   1
  -5   9   1 20346.8 787.063   1
   5  -9  -1 19428.2 787.976   1
   4   9  -1 564.888 56.3074   1
  -4   9   1 475.188 54.2483   1
   4  -9  -1 497.543 54.2853   1
  -4  -9   1 522.251 53.8200   1
   3   9  -1 24001.9 988.658   1
  -3   9   1 25895.6 995.651   1
   3  -9  -1 25577.3 994.941   1
  -3  -9   1 26939.1 994.844   1
   2   9  -1 3937.04 181.796   1
  -2   9   1 3565.47 180.565   1
   2  -9  -1 3785.70 183.712   1
  -2  -9   1 3573.11 181.506   1
   1   9  -1 27508.7 1011.80   1
  -1  -9   1 24655.9 1006.72   1
   0   9  -1 35.2297 27.5604   1
   0  -9   1 15.4044 28.1182   1
   3   9   1 27462.7 1092.62   1
  -3   9  -1 28590.2 1094.08   1
   3  -9   1 28324.1 1094.68   1
  -3  -9  -1 28508.6 1094.49   1
   4   9   1 4968.51 225.023   1
  -4   9  -1 5127.66 229.931   1
   4  -9   1 4416.20 222.839   1
  -4  -9  -1 4839.68 227.048   1
   5   9   1 1166.03 85.3719   1
  -5   9  -1 1303.35 88.8631   1
   5  -9   1 1200.37 89.0863   1
  -5  -9  -1 1209.34 90.7794   1
  -6   9  -1 13460.0 554.794   1
  -6  -9  -1 13833.3 556.893   1
   6  -9   1 14150.3 561.465   1
   6   9   1 13039.0 551.920   1
  -7  -9  -1 11861.0 481.259   1
   7   9   1 11494.6 477.500   1
  -7   9  -1 11235.5 480.781   1
   7  -9   1 11444.1 481.283   1
  -8  -9  -1 30.3577 29.2289   1
   8   9   1-5.85663 29.4116   1
  -8   9  -1 91.7424 39.4267   1
   8  -9   1 19.2324 35.4977   1
  -9  -9  -1 20464.4 786.880   1
   9   9   1 19399.6 782.242   1
   9  -9   1 19400.7 786.307   1
  -9   9  -1 19327.0 786.162   1
 -10  -9  -1 1524.57 105.973   1
 -11  -9  -1 3752.39 194.053   1
  11  -9   1 3553.30 194.438   1
  11   9   1 3786.95 192.792   1
 -12   9  -1 6606.55 299.014   1
  12  -9   1 6202.91 297.947   1
 -13  -9  -1 4195.47 210.498   1
  13   9   1 3795.17 204.865   1
 -13   9  -1 3750.53 205.291   1
  13  -9   1 4243.19 211.772   1
  14   9   1 1647.73 118.374   1
 -14   9  -1 1721.51 123.261   1
  14  -9   1 1793.20 122.909   1
 -15  -9  -1 331.967 58.6705   1
  15   9   1 347.760 57.5234   1
  15  -9   1 425.659 62.3192   1
 -15   9  -1 351.847 56.8697   1
 -16   9  -1 2920.44 169.882   1
 -16  -9  -1 2875.52 168.700   1
  16  -9   1 3152.28 174.490   1
  16   9   1 2954.91 168.460   1
 -17  -9  -1 383.165 60.6896   1
  17   9   1 391.270 60.1420   1
  17  -9   1 390.728 62.7576   1
 -17   9  -1 266.701 53.8084   1
 -18   9  -1 910.919 85.6539   1
  18  -9   1 998.216 92.2533   1
  18   9   1 900.850 87.2757   1
 -18  -9  -1 968.531 88.2551   1
 -19   9  -1 454.231 68.2033   1
  19  -9   1 362.980 62.3690   1
  19   9   1 437.723 67.6539   1
 -19  -9  -1 388.634 61.9902   1
  20   9   1 315.437 58.6265   1
 -20  -9  -1 343.479 60.0184   1
  21  -9   1 282.632 56.3372   1
  21   9   1 228.248 57.0298   1
 -21  -9  -1 304.520 59.3136   1
 -22   9  -1 20.9707 43.5477   1
  22  -9   1 13.3030 39.1969   1
  23  -9   1 189.895 54.4810   1
 -23  10   1 88.9978 52.0143   1
  23 -10  -1 182.182 53.3466   1
 -21  10   1-7.14383 44.8903   1
  21 -10  -1-14.3815 45.9576   1
 -20  10   1 379.344 62.8004   1
  20 -10  -1 277.032 62.0448   1
  20  10  -1 323.648 63.9435   1
 -19  10   1 608.636 74.6522   1
  19 -10  -1 517.976 73.8820   1
  19  10  -1 600.570 71.9280   1
 -19 -10   1 501.611 69.5022   1
  18  10  -1 29.0746 40.6749   1
 -18 -10   1-37.7118 41.2788   1
  17 -10  -1 381.579 60.7136   1
 -17  10   1 319.055 58.8235   1
 -16  10   1 3696.91 195.778   1
  16 -10  -1 3177.75 187.705   1
  16  10  -1 3645.89 192.483   1
 -16 -10   1 3740.58 195.144   1
 -15  10   1 3649.95 192.913   1
  15 -10  -1 3427.95 189.577   1
  15  10  -1 3615.30 190.720   1
 -15 -10   1 3376.66 188.320   1
 -14  10   1 1608.66 112.885   1
  14 -10  -1 1414.46 109.807   1
  14  10  -1 1416.39 105.251   1
 -14 -10   1 1587.82 112.314   1
 -13  10   1 234.114 51.4762   1
  13 -10  -1 246.659 50.6916   1
  13  10  -1 191.048 48.4005   1
 -13 -10   1 219.176 48.3230   1
 -12  10   1 609.310 69.7304   1
 -12 -10   1 553.557 64.7167   1
  12  10  -1 636.898 66.1980   1
  12 -10  -1 603.451 69.1637   1
 -11  10   1 2656.45 157.079   1
  11 -10  -1 2812.04 159.471   1
  11  10  -1 2855.69 156.000   1
 -11 -10   1 2806.77 157.755   1
 -10 -10   1 6180.25 295.319   1
 -10  10   1 6775.15 302.020   1
  10 -10  -1 6629.23 302.744   1
   9 -10  -1 9048.15 395.982   1
  -9 -10   1 8979.15 390.998   1
  -9  10   1 9638.44 397.367   1
   9  10  -1 8704.46 388.736   1
   8 -10  -1 24433.3 948.123   1
  -8  10   1 23227.2 940.552   1
   8  10  -1 24293.4 939.113   1
  -8 -10   1 23689.7 939.337   1
   7  10  -1 9374.41 407.763   1
  -7  10   1 9052.87 411.753   1
   7 -10  -1 10388.1 420.698   1
  -7 -10   1 10066.4 413.724   1
  -6  10   1 947.301 83.4530   1
   6 -10  -1 1141.42 88.7370   1
   5  10  -1 179.609 42.2881   1
  -5  10   1 179.537 41.4833   1
   5 -10  -1 208.024 44.4732   1
  -5 -10   1 230.070 42.5648   1
   4  10  -1 6389.99 281.479   1
  -4  10   1 6441.39 282.425   1
   4 -10  -1 6364.88 284.224   1
  -4 -10   1 5766.97 276.523   1
   3  10  -1 17056.9 641.851   1
   3 -10  -1 16370.6 647.404   1
  -3 -10   1 17130.5 643.882   1
   2  10  -1 15437.5 614.210   1
  -2  10   1 15078.1 615.056   1
   2 -10  -1 14845.6 614.836   1
  -2 -10   1 15472.0 614.810   1
   1  10  -1 111064. 4182.59   1
  -1  10   1 117212. 4185.61   1
   1 -10  -1 109785. 4183.19   1
  -1 -10   1 108906. 4181.65   1
   0  10  -1 1542.56 100.476   1
   0  10   1 1612.13 103.060   1
   0 -10  -1 1731.17 106.052   1
   0 -10   1 1496.39 102.242   1
   1  10   1 687.310 64.0908   1
  -1  10  -1 608.907 59.1720   1
   1 -10   1 605.849 60.8100   1
  -1 -10  -1 540.080 58.7720   1
   2  10   1 579.915 58.7561   1
  -2  10  -1 622.454 61.3572   1
   2 -10   1 556.415 58.2000   1
  -2 -10  -1 532.184 58.7880   1
   3  10   1 105602. 4105.68   1
  -3  10  -1 116957. 4111.37   1
   3 -10   1 111878. 4111.20   1
  -3 -10  -1 104839. 4108.13   1
   4  10   1 5997.83 254.322   1
  -4  10  -1 5076.87 249.253   1
   4 -10   1 5165.57 249.309   1
  -4 -10  -1 5494.88 251.897   1
   5  10   1 1269.71 92.3108   1
  -5  10  -1 1377.60 94.7951   1
   5 -10   1 1168.46 92.0531   1
  -5 -10  -1 1154.22 88.3553   1
   6  10   1 3178.88 168.934   1
   6 -10   1 3541.53 178.042   1
  -6  10  -1 3094.26 167.485   1
  -6 -10  -1 3218.00 170.532   1
   7  10   1 746.372 70.4307   1
   7 -10   1 647.429 67.9148   1
  -7  10  -1 663.067 69.4435   1
  -8 -10  -1 9207.74 382.244   1
   8 -10   1 9108.50 384.964   1
  -8  10  -1 9587.95 385.132   1
  -9 -10  -1 4603.13 221.663   1
  -9  10  -1 4223.22 221.541   1
   9 -10   1 4477.70 223.069   1
 -10 -10  -1 1102.09 89.8466   1
  10  10   1 1140.03 91.3213   1
 -10  10  -1 1214.14 94.2856   1
  10 -10   1 1225.67 94.8320   1
 -11 -10  -1 11691.5 496.878   1
  11  10   1 12208.8 498.562   1
 -11  10  -1 11112.5 494.821   1
  11 -10   1 11980.2 499.450   1
 -12 -10  -1 6547.04 302.459   1
  12  10   1 6942.86 303.615   1
 -12  10  -1 5984.95 298.158   1
  12 -10   1 6530.82 307.893   1
 -13 -10  -1 4069.92 225.191   1
  13  10   1 4674.04 229.772   1
 -13  10  -1 4684.01 232.769   1
  13 -10   1 4767.78 232.653   1
 -14 -10  -1 961.575 85.6953   1
  14  10   1 864.173 82.0261   1
 -14  10  -1 775.255 86.6795   1
  14 -10   1 1015.59 91.0482   1
  15  10   1 531.953 68.4321   1
 -15  10  -1 666.335 76.0829   1
  15 -10   1 540.887 70.7998   1
 -16 -10  -1 7.43713 42.0687   1
  16  10   1 7.16364 39.6504   1
 -16  10  -1-21.9847 41.4528   1
  16 -10   1 44.3548 39.5295   1
 -17 -10  -1 5899.65 281.110   1
  17  10   1 5620.85 275.652   1
 -18 -10  -1 877.918 87.2117   1
 -18  10  -1 963.161 88.0154   1
  18 -10   1 861.404 86.6423   1
  18  10   1 929.789 86.1066   1
 -19 -10  -1 7.50448 41.9998   1
 -19  10  -1 28.6458 43.4252   1
  19 -10   1 14.5843 45.4289   1
  19  10   1 21.7674 43.9973   1
 -20 -10  -1 112.158 49.4416   1
  20 -10   1 56.2452 45.4014   1
  20  10   1 72.3134 46.3093   1
 -20  10  -1 86.5134 42.5816   1
  21  10   1 100.433 52.4061   1
 -22  10  -1 182.356 51.5506   1
  22 -11  -1 157.841 52.5280   1
 -21  11   1 33.3494 41.9934   1
  21 -11  -1 118.835 56.2257   1
  20 -11  -1 29.3129 51.6709   1
 -19  11   1 1300.32 106.950   1
  19 -11  -1 1500.51 110.660   1
  19  11  -1 1237.58 106.190   1
 -19 -11   1 1596.56 113.840   1
 -18  11   1 828.588 84.1371   1
 -18 -11   1 803.781 82.7944   1
  18  11  -1 671.954 78.9032   1
  18 -11  -1 810.408 85.1649   1
  17  11  -1 85.9874 43.6554   1
 -17 -11   1 148.954 50.8524   1
  16 -11  -1 988.591 91.8374   1
 -16  11   1 1292.89 100.688   1
 -15  11   1 880.171 83.1492   1
  15  11  -1 797.146 80.1246   1
 -15 -11   1 833.424 83.4733   1
  15 -11  -1 843.628 82.4263   1
 -14  11   1 83.2641 35.4180   1
  14  11  -1 48.1002 41.7696   1
 -14 -11   1 78.0138 39.8004   1
  14 -11  -1 110.217 43.3984   1
 -13  11   1 541.478 68.8201   1
 -13 -11   1 481.314 62.4790   1
  13 -11  -1 445.973 66.4815   1
  13  11  -1 484.532 61.7248   1
  12 -11  -1 2045.22 133.184   1
 -12  11   1 2305.46 137.784   1
 -12 -11   1 1979.62 130.515   1
  11 -11  -1 3063.57 171.891   1
 -11  11   1 3076.12 171.172   1
  10 -11  -1 6135.95 291.976   1
 -10  11   1 6564.60 292.897   1
  10  11  -1 5951.48 284.574   1
 -10 -11   1 6320.54 289.541   1
   9 -11  -1 455.438 62.6283   1
  -9 -11   1 337.247 54.4782   1
   9  11  -1 479.722 60.0652   1
   8 -11  -1 5333.14 246.219   1
  -8  11   1 5013.50 238.423   1
  -8 -11   1 5151.72 238.386   1
   7  11  -1 191.163 42.0445   1
  -7 -11   1 160.771 41.9617   1
   6  11  -1-5.88025 31.0655   1
  -6  11   1-25.1413 38.1079   1
   6 -11  -1 6.36467 38.9446   1
  -6 -11   1 18.1935 30.0217   1
  -5  11   1 20263.6 783.904   1
   5 -11  -1 18947.4 780.693   1
  -5 -11   1 19493.0 780.950   1
   4  11  -1 36548.6 1439.81   1
  -4  11   1 39028.7 1445.51   1
   4 -11  -1 35920.5 1441.44   1
  -4 -11   1 38602.3 1444.29   1
   3  11  -1 161.892 38.9225   1
  -3  11   1 157.730 38.2594   1
   3 -11  -1 165.408 39.2824   1
   2  11  -1 7571.54 322.753   1
  -2  11   1 6662.09 318.491   1
   2 -11  -1 7288.26 323.883   1
  -2 -11   1 7454.81 321.241   1
   1  11  -1 593.830 61.7440   1
  -1  11   1 632.713 62.5627   1
  -1 -11   1 555.560 60.6682   1
   1 -11  -1 622.305 64.0111   1
   0  11  -1 11017.1 467.768   1
   0 -11   1 12152.6 473.566   1
   0 -11  -1 11600.5 472.015   1
   1  11   1 4224.75 195.094   1
  -1  11  -1 3662.55 189.072   1
   1 -11   1 3559.02 189.865   1
  -1 -11  -1 3703.25 191.154   1
   2  11   1 32285.5 1230.67   1
  -2  11  -1 32135.8 1230.28   1
   2 -11   1 31531.6 1231.17   1
  -2 -11  -1 31001.9 1230.50   1
   3  11   1 2767.04 151.062   1
  -3  11  -1 2762.96 152.975   1
   3 -11   1 2726.09 151.364   1
  -3 -11  -1 2655.26 151.355   1
   4  11   1 3360.46 171.602   1
   4 -11   1 3171.00 169.998   1
  -4 -11  -1 3398.07 171.265   1
   5  11   1 301.563 49.7314   1
  -5  11  -1 283.090 49.6664   1
   5 -11   1 259.743 48.9116   1
  -5 -11  -1 217.732 47.7763   1
   6  11   1 366.165 54.4644   1
  -6  11  -1 494.149 59.1621   1
   6 -11   1 445.166 62.3986   1
   7  11   1 1611.00 109.387   1
  -7 -11  -1 1735.28 112.192   1
  -8  11  -1 4322.21 219.572   1
  -8 -11  -1 4784.99 223.745   1
   8 -11   1 4202.48 220.102   1
   8  11   1 4366.09 218.392   1
  -9  11  -1 128.743 42.0561   1
   9 -11   1 220.687 50.1031   1
  -9 -11  -1 242.601 51.4442   1
 -10  11  -1 171.399 47.8538   1
 -10 -11  -1 151.410 45.6236   1
  10 -11   1 255.179 51.6999   1
 -11 -11  -1 1654.45 114.046   1
  11 -11   1 1671.72 116.681   1
 -11  11  -1 1671.32 119.605   1
  11  11   1 1676.25 113.646   1
 -12 -11  -1 3286.97 183.114   1
  12 -11   1 3230.97 185.172   1
 -12  11  -1 3660.92 187.977   1
  12  11   1 3381.88 183.053   1
 -13 -11  -1-7.18196 36.5297   1
  13 -11   1-14.5698 46.5588   1
 -13  11  -1 14.1660 41.3246   1
  13  11   1-27.6517 40.7337   1
 -14 -11  -1 7.27760 41.1650   1
  14 -11   1-14.4205 38.5538   1
 -14  11  -1 7.24824 41.8622   1
  14  11   1 6.98439 39.0840   1
 -15 -11  -1 367.745 59.4380   1
  15 -11   1 348.356 58.0769   1
  15  11   1 332.398 58.4509   1
 -15  11  -1 409.084 60.8735   1
  16  11   1 657.360 72.4144   1
 -16 -11  -1 611.841 72.9882   1
  17  11   1 892.486 84.1396   1
 -17 -11  -1 832.324 83.8045   1
  17 -11   1 831.686 83.1510   1
 -17  11  -1 885.665 84.7618   1
 -18 -11  -1-37.5192 47.1508   1
  18 -11   1 14.7715 43.0895   1
  18  11   1 14.4693 44.2680   1
 -18  11  -1-7.14620 41.2729   1
 -19 -11  -1 89.7950 43.7899   1
  19 -11   1 171.476 55.8069   1
 -19  11  -1 41.5764 45.1472   1
  19  11   1 79.5830 48.2467   1
  20 -11   1 49.4315 47.7366   1
 -20  11  -1 63.1572 44.8972   1
  21 -11   1 394.509 63.9550   1
 -21  11  -1 458.912 66.5701   1
  21 -12  -1-14.2518 46.2952   1
 -21  12   1 26.7383 38.9999   1
  20 -12  -1 128.240 53.1157   1
  19 -12  -1 72.0332 48.7629   1
 -19  12   1 106.691 49.5626   1
 -18 -12   1 208.623 52.5416   1
 -18  12   1 335.482 62.4160   1
  18 -12  -1 288.917 59.0689   1
  18  12  -1 324.784 60.2150   1
 -17 -12   1 14.8579 42.9063   1
 -17  12   1-7.26994 40.2377   1
  17 -12  -1-7.15669 42.9878   1
  17  12  -1 28.7296 42.7334   1
 -16 -12   1 73.8468 42.2295   1
 -16  12   1 36.1839 37.7817   1
  16  12  -1-7.12431 42.4040   1
  16 -12  -1 28.7946 38.9653   1
 -15  12   1 1487.08 114.902   1
  15 -12  -1 1793.55 121.586   1
  14 -12  -1 102.130 43.0552   1
 -14 -12   1 65.8725 42.3446   1
 -14  12   1 35.2192 41.1696   1
  14  12  -1 68.9478 43.3947   1
  13 -12  -1 71.4602 44.1832   1
 -13 -12   1 93.3361 43.5932   1
 -13  12   1 85.0232 45.3419   1
  13  12  -1 13.7774 37.7736   1
 -12  12   1 414.264 62.3990   1
 -12 -12   1 303.416 55.8287   1
  12  12  -1 305.720 52.7104   1
  11 -12  -1 191.909 47.8103   1
 -11 -12   1 173.625 44.9496   1
 -11  12   1 223.490 51.3846   1
  11  12  -1 180.378 47.9447   1
  10 -12  -1 852.282 79.6082   1
 -10 -12   1 646.633 71.0581   1
  10  12  -1 829.840 75.7287   1
 -10  12   1 667.659 73.1061   1
   9 -12  -1 2463.27 151.769   1
  -9  12   1 2571.74 150.497   1
   8 -12  -1 833.767 81.6462   1
  -8  12   1 959.593 79.8441   1
   7  12  -1 2584.77 146.187   1
  -7  12   1 2217.40 144.972   1
   7 -12  -1 2783.30 156.556   1
  -7 -12   1 2644.22 149.601   1
   6  12  -1 37.6968 37.3962   1
  -6  12   1 39.1942 32.8018   1
   6 -12  -1 19.8446 33.2156   1
  -6 -12   1 19.1175 35.2867   1
   5  12  -1 14281.8 631.773   1
  -5  12   1 16613.9 640.641   1
   5 -12  -1 15816.4 640.253   1
  -5 -12   1 15994.1 639.315   1
   4  12  -1 2506.94 141.965   1
  -4 -12   1 2437.44 142.120   1
  -3  12   1 2325.54 138.985   1
  -3 -12   1 2438.28 141.266   1
   3 -12  -1 2452.98 141.131   1
   2  12  -1 6.25364 31.3878   1
  -2  12   1 19.0010 33.8690   1
   2 -12  -1 6.42174 29.9749   1
  -2 -12   1 12.5313 33.1040   1
  -1  12   1 2267.70 132.966   1
   1  12  -1 2063.42 129.977   1
   1 -12  -1 2319.99 136.826   1
  -1 -12   1 2320.51 134.894   1
   0  12   1 44.4431 36.2971   1
   0  12  -1-12.4434 32.4710   1
   0 -12   1 12.6692 30.0294   1
   0 -12  -1 18.9996 31.7896   1
   1  12   1 4091.11 206.192   1
  -1  12  -1 3962.14 206.685   1
   1 -12   1 4029.77 206.064   1
  -1 -12  -1 4393.38 210.919   1
   2  12   1 1105.06 89.9036   1
  -2  12  -1 1355.49 95.8020   1
   2 -12   1 1167.82 92.0699   1
  -2 -12  -1 1348.49 97.5987   1
   3  12   1 8011.80 347.612   1
  -3  12  -1 7161.20 342.546   1
   3 -12   1 7861.86 348.423   1
  -3 -12  -1 8321.96 350.451   1
   4  12   1 75.9029 38.8160   1
  -4 -12  -1 83.2546 33.1300   1
  -5  12  -1 1100.24 89.5179   1
   5 -12   1 1095.26 91.1447   1
  -6  12  -1 126.290 41.3824   1
   6 -12   1 172.713 44.7646   1
  -7  12  -1 1827.62 125.203   1
   7 -12   1 2053.83 132.049   1
   7  12   1 2075.68 127.176   1
  -7 -12  -1 2020.09 129.365   1
  -8  12  -1 2518.27 155.236   1
   8 -12   1 2726.50 159.940   1
   8  12   1 3037.34 160.510   1
  -8 -12  -1 2799.21 158.558   1
  -9  12  -1 282.336 55.7211   1
  -9 -12  -1 303.877 56.4560   1
   9 -12   1 241.919 53.1540   1
   9  12   1 273.118 53.4002   1
 -10 -12  -1 21.0229 39.2632   1
 -10  12  -1 35.0130 42.5022   1
  10 -12   1 112.584 46.1225   1
  10  12   1 47.2372 39.8099   1
  11  12   1 790.816 79.7603   1
 -11 -12  -1 1061.34 88.3601   1
 -12  12  -1 657.438 74.1147   1
  12 -12   1 767.024 75.6553   1
  12  12   1 666.792 71.6750   1
 -12 -12  -1 688.105 73.8104   1
 -13  12  -1 929.789 85.6573   1
  13 -12   1 1131.78 97.4596   1
 -14 -12  -1 794.518 79.9428   1
  14 -12   1 759.277 81.8216   1
 -14  12  -1 703.644 79.8343   1
  14  12   1 900.205 83.5760   1
 -15 -12  -1 439.008 63.9629   1
  15 -12   1 403.094 61.5677   1
 -15  12  -1 270.923 60.4899   1
  15  12   1 524.239 68.0841   1
 -16 -12  -1 103.251 46.7583   1
  16 -12   1-43.6358 44.5202   1
 -16  12  -1 50.4453 46.8365   1
  16  12   1 35.6958 41.2535   1
 -17 -12  -1 22.2708 47.1820   1
  17 -12   1 160.131 53.8326   1
 -17  12  -1 57.7239 48.8601   1
  17  12   1 142.991 51.2103   1
 -18 -12  -1 29.6729 43.2887   1
  18 -12   1 21.6940 46.2245   1
  18  12   1 7.13085 42.8421   1
 -18  12  -1 42.5204 46.0490   1
  19 -12   1-14.4020 49.7094   1
 -19  12  -1 27.5164 45.0507   1
  20 -12   1 76.3734 44.6197   1
 -20  12  -1 184.077 54.7382   1
 -20  13   1 34.1163 44.6843   1
  20 -13  -1-27.8171 46.2595   1
 -18  13   1 63.3002 51.0104   1
  18 -13  -1 99.3835 51.1494   1
  16 -13  -1 14.3373 43.8642   1
  16  13  -1-21.5386 43.1247   1
 -16 -13   1 7.48239 41.4131   1
 -16  13   1 7.17157 43.0767   1
  15 -13  -1 780.211 79.6079   1
 -15  13   1 626.099 71.4242   1
 -15 -13   1 662.019 76.0338   1
  15  13  -1 634.566 72.7519   1
 -14 -13   1 175.808 50.8435   1
  14  13  -1 255.030 54.7962   1
 -13  13   1 183.664 50.3000   1
  13 -13  -1 200.273 52.2685   1
  12 -13  -1 135.489 47.3549   1
 -12 -13   1 144.989 48.8697   1
  12  13  -1 179.110 45.0553   1
 -12  13   1 99.3593 47.4948   1
  11 -13  -1 3343.66 180.924   1
  11  13  -1 2855.59 171.680   1
 -11  13   1 3138.12 176.597   1
 -11 -13   1 3545.84 182.278   1
 -10 -13   1 1567.72 109.739   1
  10  13  -1 1389.27 104.251   1
   9  13  -1 159.767 46.0765   1
  -9 -13   1 316.788 54.5652   1
   9 -13  -1 192.434 49.5750   1
  -9  13   1 255.316 50.0275   1
   8  13  -1 368.023 54.1661   1
  -8 -13   1 210.381 46.6987   1
   8 -13  -1 213.378 51.5212   1
  -8  13   1 358.240 56.8098   1
   7  13  -1 429.860 58.1219   1
  -7 -13   1 442.163 58.3151   1
   7 -13  -1 239.724 53.2181   1
  -7  13   1 380.899 58.0811   1
   6  13  -1 170.315 47.2492   1
  -6 -13   1 275.228 53.5015   1
   6 -13  -1 252.270 51.9371   1
  -6  13   1 222.661 51.4120   1
   5  13  -1 12.9015 31.9666   1
  -5 -13   1 60.3620 39.5445   1
   5 -13  -1 47.0987 36.0061   1
  -5  13   1 39.3813 33.8499   1
   4 -13  -1 370.410 56.9782   1
  -4  13   1 248.684 51.3356   1
   3 -13  -1 93.4006 39.1744   1
  -3  13   1 152.065 45.2013   1
   2 -13  -1 166.217 47.4133   1
  -2  13   1 92.6033 41.4593   1
   1 -13  -1 937.319 80.7456   1
  -1  13   1 849.903 77.8703   1
   0 -13  -1 165.603 45.3441   1
   0  13  -1 236.293 46.2282   1
   0  13   1 196.404 45.7949   1
   1  13   1 59.5074 40.6321   1
  -1 -13  -1 132.261 44.8194   1
   1 -13   1 79.2202 40.2024   1
  -1  13  -1 137.419 43.0184   1
   2  13   1 163.518 45.5884   1
  -2 -13  -1 133.619 41.7283   1
  -2  13  -1 136.708 41.3877   1
   2 -13   1 253.023 49.5396   1
   3  13   1 2974.47 169.916   1
   3 -13   1 3294.68 175.216   1
  -3  13  -1 3236.18 173.225   1
   4  13   1 788.404 73.8867   1
  -4  13  -1 880.867 80.5087   1
   4 -13   1 858.041 79.6293   1
  -4 -13  -1 788.285 76.8710   1
  -5  13  -1 1927.29 121.537   1
   5 -13   1 1577.76 114.515   1
  -5 -13  -1 1749.47 116.778   1
   6 -13   1 2420.88 149.836   1
   6  13   1 2370.09 143.905   1
  -6  13  -1 2396.89 143.198   1
  -6 -13  -1 2745.40 151.014   1
   7  13   1 272.758 54.4226   1
  -7  13  -1 280.559 54.1745   1
   7 -13   1 362.589 58.5921   1
  -7 -13  -1 322.647 57.2161   1
   8  13   1 3561.99 186.629   1
   8 -13   1 3632.34 188.819   1
  -8  13  -1 3234.08 183.001   1
  -8 -13  -1 3383.85 184.987   1
   9  13   1 351.909 52.6474   1
  -9 -13  -1 313.542 55.5977   1
  10  13   1 864.135 81.9593   1
 -10 -13  -1 926.131 85.7520   1
  10 -13   1 985.326 89.3315   1
 -10  13  -1 952.649 89.3897   1
  11 -13   1-7.13629 36.2966   1
 -11  13  -1-7.06920 36.4254   1
  12  13   1 203.054 49.5388   1
 -12  13  -1 214.133 56.0167   1
  12 -13   1 101.192 44.8019   1
 -12 -13  -1 269.089 53.8109   1
  13  13   1 925.217 84.2735   1
 -13 -13  -1 837.370 84.4173   1
  13 -13   1 791.381 83.3724   1
 -13  13  -1 786.625 79.3722   1
  14  13   1 70.6855 47.4989   1
  14 -13   1 123.711 45.8495   1
 -14 -13  -1 73.8138 50.7002   1
 -14  13  -1 86.6225 41.3998   1
  15  13   1 147.238 48.5398   1
 -15  13  -1 216.339 50.9501   1
  15 -13   1 214.851 53.2944   1
 -15 -13  -1 148.849 52.5541   1
 -16 -13  -1 66.9044 49.8896   1
 -17 -13  -1 14.6873 41.1074   1
  17  13   1-7.08467 42.9669   1
  17 -13   1 71.8472 46.6878   1
 -17  13  -1 28.1093 45.6656   1
  18 -13   1-14.1693 47.1296   1
  19 -13   1 56.1626 51.1916   1
 -19  13  -1 47.5377 46.9182   1
  19 -14  -1-6.89692 42.5853   1
 -19  14   1 26.9776 39.3498   1
 -18  14   1 483.448 67.3856   1
  17 -14  -1 445.864 68.3584   1
 -17  14   1 455.855 62.9418   1
  16  14  -1 892.146 87.7711   1
 -16  14   1 974.991 86.6172   1
  16 -14  -1 840.404 82.5331   1
  15  14  -1 744.179 76.3013   1
 -15  14   1 671.689 75.6232   1
 -15 -14   1 703.770 77.2268   1
  15 -14  -1 742.666 80.0199   1
  14  14  -1 7.06814 41.6510   1
 -14  14   1 14.1459 42.4884   1
 -14 -14   1 37.3739 41.3753   1
  14 -14  -1 7.16221 44.6184   1
  13  14  -1 945.798 86.8506   1
 -13  14   1 915.813 87.4876   1
 -13 -14   1 1028.26 89.3190   1
  13 -14  -1 910.573 87.6205   1
  12  14  -1-7.01156 39.6685   1
 -12  14   1 28.4997 37.6499   1
  12 -14  -1 28.6213 37.8105   1
 -12 -14   1 36.3834 37.5023   1
 -11  14   1 910.115 87.2526   1
  11 -14  -1 888.131 88.0055   1
  10  14  -1 613.437 68.8459   1
 -10  14   1 515.004 65.5700   1
  10 -14  -1 654.262 69.7814   1
 -10 -14   1 561.075 71.2186   1
  -9 -14   1 324.221 54.7273   1
   9 -14  -1 360.654 59.6060   1
  -9  14   1 405.051 60.6154   1
   9  14  -1 394.808 59.6928   1
   8  14  -1 1149.16 93.6893   1
  -8  14   1 1219.85 96.7520   1
   8 -14  -1 1255.25 100.659   1
  -8 -14   1 1038.21 93.6725   1
  -7 -14   1 167.913 44.3881   1
   7  14  -1 163.709 48.8008   1
  -6 -14   1 1403.92 104.665   1
  -6  14   1 1367.30 106.390   1
   6  14  -1 1337.68 101.986   1
   6 -14  -1 1431.63 107.820   1
  -5 -14   1 1495.20 109.387   1
  -5  14   1 1449.44 105.677   1
   5  14  -1 1330.48 103.518   1
   5 -14  -1 1423.55 108.348   1
  -4 -14   1 169.438 45.4122   1
  -4  14   1 86.8114 45.0914   1
   4  14  -1 137.598 43.9408   1
   4 -14  -1 200.565 49.7170   1
   3  14  -1 8281.11 347.059   1
  -3  14   1 7486.26 342.079   1
   3 -14  -1 7759.07 344.188   1
  -3 -14   1 6954.85 338.075   1
   2  14  -1 2303.03 138.901   1
  -2  14   1 2037.61 135.395   1
  -2 -14   1 2519.58 145.123   1
   2 -14  -1 2462.32 144.521   1
  -1  14   1 1245.74 98.6697   1
   1  14  -1 1328.32 98.9882   1
   1 -14  -1 1310.04 99.7455   1
  -1 -14   1 1242.32 96.2815   1
   0  14   1-6.69955 38.2998   1
   0 -14  -1 27.7087 39.1862   1
   0 -14   1 20.4812 36.0714   1
  -1 -14  -1 225.520 50.3057   1
  -1  14  -1 236.139 50.6125   1
   1  14   1 279.668 54.4514   1
   1 -14   1 245.912 49.6484   1
  -2  14  -1 923.682 83.7400   1
   2  14   1 1067.81 86.0900   1
  -2 -14  -1 875.707 79.9094   1
  -3  14  -1 3816.00 200.992   1
  -3 -14  -1 3807.12 204.311   1
   3 -14   1 4038.66 204.162   1
  -4 -14  -1 4577.52 221.380   1
  -4  14  -1 3936.77 212.167   1
   4  14   1 4149.00 213.525   1
   4 -14   1 4328.11 217.648   1
  -5 -14  -1 41.8708 38.6374   1
  -5  14  -1 6.90953 37.8289   1
   5  14   1 27.2081 42.3831   1
   5 -14   1 35.8039 44.6172   1
  -6 -14  -1 55.9162 40.4351   1
  -6  14  -1 66.3127 40.2729   1
   6  14   1 47.9817 39.2514   1
   6 -14   1 90.6833 52.2178   1
  -7 -14  -1 707.727 74.2058   1
   7  14   1 649.736 69.9892   1
  -8 -14  -1 42.3046 37.7045   1
   8 -14   1-21.5279 38.3740   1
  -8  14  -1 7.04876 37.6938   1
   8  14   1 34.2055 41.8632   1
  -9  14  -1 28.0699 46.0713   1
   9 -14   1 154.479 49.0407   1
 -10 -14  -1 21.6725 34.7705   1
 -10  14  -1 14.3467 37.4465   1
  10  14   1 48.5859 43.2479   1
  10 -14   1 28.7722 35.6237   1
 -11 -14  -1 2700.14 158.359   1
 -11  14  -1 2786.88 159.067   1
  11  14   1 2530.20 153.475   1
  11 -14   1 2520.48 155.053   1
 -12 -14  -1 36.8221 39.8523   1
 -12  14  -1 14.2885 46.7933   1
  12  14   1 20.9980 41.6515   1
  12 -14   1 14.3965 48.2561   1
 -13 -14  -1 456.294 63.2924   1
 -13  14  -1 370.768 65.8996   1
  13  14   1 431.600 65.5778   1
  13 -14   1 435.047 67.3686   1
 -14  14  -1 28.4204 43.8933   1
  14 -14   1 50.6326 42.2250   1
 -15 -14  -1 1225.67 100.279   1
  15  14   1 1219.29 100.869   1
 -15  14  -1 1251.41 103.464   1
  15 -14   1 1301.06 101.509   1
  16  14   1-28.2293 47.6662   1
 -16 -14  -1 7.35868 39.3528   1
 -16  14  -1-7.08961 48.5934   1
  16 -14   1-41.8605 47.8200   1
  17  14   1 309.857 62.5492   1
 -18  14  -1 150.233 49.2595   1
  18 -14   1 345.652 59.9245   1
 -18  15   1 1127.25 90.9130   1
  18 -15  -1 905.524 87.1630   1
 -17  15   1 1723.60 119.508   1
  17 -15  -1 1722.00 120.539   1
 -16  15   1 137.572 53.2947   1
  16 -15  -1-7.00458 46.2978   1
  15  15  -1 1798.71 124.602   1
  15 -15  -1 1753.12 121.928   1
 -15  15   1 1763.95 120.300   1
  13  15  -1 21.3472 42.3404   1
 -13  15   1 6.98551 36.9094   1
  13 -15  -1 7.05133 36.8000   1
 -13 -15   1 36.6937 38.2996   1
  12  15  -1 106.077 47.5153   1
 -12  15   1 92.1337 45.7882   1
  12 -15  -1 92.5278 44.4578   1
 -12 -15   1 65.5892 40.4693   1
  11  15  -1 518.522 68.9620   1
 -11  15   1 524.095 70.6939   1
  11 -15  -1 476.201 69.5552   1
 -11 -15   1 485.716 65.1419   1
  10  15  -1 4225.86 219.649   1
 -10  15   1 4097.78 216.992   1
  10 -15  -1 4399.29 221.434   1
 -10 -15   1 4392.83 221.513   1
  -9 -15   1 267.890 54.0900   1
   9  15  -1 326.201 58.2609   1
  -9  15   1 372.510 60.6071   1
   9 -15  -1 325.508 58.7776   1
   8 -15  -1 2875.43 165.170   1
  -8  15   1 2532.63 152.950   1
  -7 -15   1 1643.57 116.181   1
  -7  15   1 1683.79 117.493   1
   7 -15  -1 1593.17 117.124   1
   7  15  -1 1510.37 110.962   1
  -6 -15   1 370.784 59.8971   1
   6  15  -1 369.937 59.2402   1
   6 -15  -1 237.518 52.9783   1
  -6  15   1 273.337 52.2948   1
   5 -15  -1 2579.33 153.877   1
  -5 -15   1 2521.70 154.998   1
  -5  15   1 2617.83 154.482   1
   5  15  -1 2871.78 160.517   1
  -4 -15   1 890.932 83.4291   1
   4 -15  -1 897.692 84.8023   1
   4  15  -1 850.456 84.5645   1
  -4  15   1 833.663 85.0238   1
  -3 -15   1 665.074 72.6188   1
   3  15  -1 737.808 75.0011   1
  -2 -15   1 63.6307 35.5589   1
   2  15  -1 62.2740 38.3673   1
  -1 -15   1 483.383 64.4952   1
   1 -15  -1 433.844 62.3223   1
  -1  15   1 368.959 60.4084   1
   1  15  -1 572.357 71.3665   1
   0 -15   1 517.622 67.5440   1
   0  15  -1 680.227 71.5720   1
   0  15   1 552.962 67.0688   1
   1  15   1 605.738 67.4842   1
  -1  15  -1 674.725 74.1064   1
  -1 -15  -1 657.043 70.7759   1
   1 -15   1 456.084 69.1381   1
   2  15   1 9315.82 403.622   1
  -2 -15  -1 9356.77 402.925   1
   2 -15   1 8773.82 399.371   1
   3  15   1 1144.66 96.5141   1
  -3 -15  -1 1216.69 97.6120   1
  -4  15  -1-28.0233 40.8860   1
  -5  15  -1 279.808 51.3320   1
   5 -15   1 269.626 54.3983   1
   6  15   1 986.800 88.0976   1
  -6  15  -1 973.725 85.3262   1
   6 -15   1 1011.67 92.2379   1
  -6 -15  -1 864.155 85.8073   1
   7  15   1 666.022 71.0371   1
  -7  15  -1 634.117 74.1394   1
  -7 -15  -1 646.303 72.3307   1
   7 -15   1 618.386 72.1847   1
   8  15   1 209.544 54.2179   1
  -8  15  -1 191.529 53.1489   1
   8 -15   1 115.500 45.5207   1
  -8 -15  -1 256.623 54.0484   1
   9  15   1 312.558 59.9570   1
  -9  15  -1 369.690 61.5572   1
   9 -15   1 385.228 66.0242   1
  -9 -15  -1 516.128 67.4524   1
  10  15   1 111.771 46.5209   1
 -10  15  -1 64.5115 46.6198   1
  10 -15   1 14.3749 41.5699   1
 -10 -15  -1 50.3589 38.5309   1
  11  15   1 56.3403 42.7410   1
 -11  15  -1 21.1272 39.8798   1
 -11 -15  -1 123.244 43.5872   1
  11 -15   1 7.11175 40.2716   1
  12 -15   1 4013.65 212.274   1
 -12  15  -1 4228.85 215.852   1
  13  15   1 1993.90 129.620   1
 -13 -15  -1 1714.27 122.649   1
  14  15   1 657.492 74.8867   1
 -14  15  -1 721.860 77.8395   1
  14 -15   1 806.701 80.8578   1
 -14 -15  -1 845.567 82.5136   1
  15  15   1 439.590 65.6940   1
 -15  15  -1 453.737 66.4730   1
 -15 -15  -1 374.147 63.0563   1
  15 -15   1 402.606 63.8497   1
 -16  15  -1 6.93439 49.5564   1
  16 -15   1 40.9029 45.0058   1
 -17  15  -1 652.921 74.0662   1
  17 -15   1 760.593 78.9370   1
 -16  16   1 435.447 59.9843   1
  16 -16  -1 450.354 64.7946   1
 -15  16   1-6.63156 44.4509   1
  15 -16  -1 14.0457 42.1837   1
 -14  16   1 1352.99 105.556   1
  14 -16  -1 1494.65 109.181   1
  13  16  -1 1866.88 127.024   1
  13 -16  -1 1888.02 123.540   1
 -13  16   1 1862.87 124.414   1
  12  16  -1 2302.15 147.566   1
 -12 -16   1 2650.46 153.923   1
  11  16  -1 129.442 48.7581   1
 -11  16   1 83.7125 44.7928   1
  11 -16  -1 115.326 47.7722   1
 -11 -16   1 147.215 46.4533   1
  10  16  -1 837.105 86.1983   1
 -10  16   1 898.315 87.3952   1
  10 -16  -1 1077.19 91.1998   1
  -9 -16   1 416.769 61.4429   1
   9  16  -1 389.380 57.8591   1
  -9  16   1 343.197 59.2852   1
   9 -16  -1 418.248 66.4920   1
  -8  16   1 1120.31 95.8634   1
   8 -16  -1 1197.04 101.820   1
  -8 -16   1 1221.87 99.0283   1
  -7 -16   1 21.7620 41.9084   1
  -7  16   1 20.7341 41.5269   1
   7 -16  -1 22.1597 40.8959   1
   7  16  -1 49.9416 46.3618   1
   6  16  -1 5737.05 270.301   1
  -6  16   1 5145.69 263.225   1
   6 -16  -1 5524.10 269.136   1
  -6 -16   1 5644.63 268.119   1
  -5 -16   1 7.15739 41.3415   1
  -5  16   1 13.9948 41.6362   1
   5 -16  -1 14.0764 42.2795   1
   5  16  -1 28.7207 43.1324   1
  -4  16   1 1473.01 110.667   1
   4  16  -1 1799.19 119.714   1
  -4 -16   1 1841.29 122.132   1
   4 -16  -1 1679.32 117.863   1
   3  16  -1 4494.87 221.863   1
  -3  16   1 4418.64 220.432   1
   3 -16  -1 4086.12 219.229   1
  -3 -16   1 4153.54 219.086   1
   2  16  -1 77.9339 41.4547   1
  -2  16   1 62.9184 41.3127   1
  -2 -16   1 114.482 43.0939   1
   1  16  -1 4880.41 243.480   1
  -1  16   1 5136.52 244.300   1
  -1 -16   1 4802.53 242.281   1
   1 -16  -1 4778.91 241.474   1
   0  16   1-28.1947 37.6913   1
   0  16  -1-7.02473 38.0078   1
   0 -16   1 7.11131 36.6431   1
   0 -16  -1-7.11660 38.5048   1
   1  16   1 182.109 51.1202   1
  -1  16  -1 166.517 46.9529   1
  -1 -16  -1 164.879 47.0180   1
   1 -16   1 185.608 50.7374   1
   2  16   1 2130.96 135.229   1
  -2  16  -1 1985.12 135.070   1
  -2 -16  -1 2093.53 134.168   1
   2 -16   1 2173.72 137.146   1
  -3  16  -1 3263.98 180.161   1
   3  16   1 3271.00 180.433   1
  -3 -16  -1 3155.01 177.837   1
   3 -16   1 3232.22 178.530   1
   4  16   1 2590.70 155.534   1
  -4  16  -1 2748.48 158.666   1
  -4 -16  -1 2763.93 159.355   1
   4 -16   1 2580.85 156.857   1
  -5 -16  -1 374.416 60.4457   1
  -5  16  -1 456.341 65.2566   1
   5 -16   1 545.817 67.5400   1
   5  16   1 401.813 60.9596   1
   6  16   1 76.9156 40.0241   1
  -6  16  -1 6.97007 42.3108   1
  -6 -16  -1 79.9434 47.2605   1
   7  16   1 5860.46 280.730   1
  -7 -16  -1 5897.18 281.349   1
   8  16   1 672.836 77.7605   1
  -8  16  -1 666.837 72.8723   1
  -8 -16  -1 701.832 78.3367   1
   8 -16   1 845.584 81.1582   1
   9 -16   1 800.123 81.5709   1
  -9  16  -1 784.501 80.8456   1
  10  16   1 1218.28 104.819   1
 -10  16  -1 1472.27 106.281   1
  10 -16   1 1383.02 105.167   1
 -10 -16  -1 1288.33 104.273   1
  11  16   1 1259.10 99.4061   1
 -11  16  -1 1170.18 98.0028   1
  11 -16   1 1265.56 101.417   1
 -11 -16  -1 1237.99 103.341   1
  12  16   1 2302.91 142.387   1
 -12  16  -1 2164.16 140.665   1
  12 -16   1 2388.90 143.259   1
 -12 -16  -1 2200.15 140.545   1
  13  16   1 627.742 75.3870   1
 -13  16  -1 638.579 72.9510   1
 -13 -16  -1 618.593 70.6538   1
  13 -16   1 497.796 70.9083   1
  14  16   1 1403.27 105.217   1
  15 -16   1 209.950 53.2305   1
 -15  16  -1 190.393 52.8476   1
  14 -17  -1 229.091 56.2879   1
 -14  17   1 247.439 54.4978   1
  13 -17  -1 1084.94 94.2279   1
 -13  17   1 1027.46 90.4705   1
  12 -17  -1 116.867 50.5388   1
 -12  17   1 75.2604 45.9979   1
  11  17  -1 3150.06 180.325   1
 -11  17   1 3244.93 181.928   1
  11 -17  -1 3302.62 182.613   1
 -11 -17   1 3523.65 187.341   1
  10  17  -1 156.268 51.7906   1
 -10  17   1 193.750 55.1029   1
  10 -17  -1 142.222 52.8345   1
 -10 -17   1 169.903 54.5183   1
   9  17  -1 2376.82 143.353   1
   9 -17  -1 2325.06 142.885   1
  -9  17   1 2195.68 141.230   1
  -9 -17   1 1980.55 138.255   1
  -8  17   1 684.450 77.7447   1
   8 -17  -1 686.835 79.8230   1
  -7 -17   1 1840.86 125.220   1
  -7  17   1 1798.44 122.191   1
   7 -17  -1 1952.65 131.581   1
   7  17  -1 1795.80 125.847   1
  -6 -17   1 281.701 52.5487   1
  -6  17   1 210.584 56.1069   1
   6 -17  -1 123.320 48.8933   1
   6  17  -1 224.624 50.6359   1
  -5  17   1 2692.91 157.858   1
   5  17  -1 2751.72 158.178   1
   5 -17  -1 2509.42 156.200   1
  -5 -17   1 2565.21 154.491   1
  -4  17   1 1836.59 124.495   1
   4  17  -1 1737.16 123.576   1
  -4 -17   1 1966.68 128.835   1
   3  17  -1 2572.33 155.588   1
  -3 -17   1 2693.91 158.565   1
  -2  17   1 1507.83 113.280   1
   2  17  -1 1668.05 118.824   1
  -2 -17   1 1747.99 119.323   1
   2 -17  -1 1729.16 119.970   1
  -1  17   1 1493.77 110.144   1
   1  17  -1 1257.08 103.960   1
  -1 -17   1 1391.39 108.837   1
   1 -17  -1 1378.91 107.117   1
   0  17  -1 316.968 58.0750   1
   0  17   1 190.663 48.3426   1
   0 -17  -1 299.377 53.1885   1
   0 -17   1 258.501 55.4981   1
   1  17   1 863.016 87.1802   1
  -1  17  -1 1166.51 94.9669   1
   1 -17   1 1082.84 93.3504   1
  -1 -17  -1 1097.35 91.4678   1
   2  17   1 464.436 67.0165   1
  -2  17  -1 531.740 65.3974   1
   2 -17   1 405.918 60.2122   1
  -2 -17  -1 511.905 66.7202   1
   3  17   1 4161.17 208.490   1
  -3 -17  -1 3665.06 203.846   1
  -4 -17  -1 78.5486 47.2547   1
   4  17   1 93.0990 51.9592   1
  -4  17  -1 49.6372 40.6754   1
   4 -17   1 146.404 45.7241   1
   5 -17   1 3179.96 176.305   1
  -5  17  -1 2813.12 166.583   1
  -6 -17  -1 2273.84 141.486   1
  -6  17  -1 2063.01 136.006   1
   6 -17   1 2362.45 143.901   1
   6  17   1 2156.55 138.978   1
   7  17   1 1541.99 114.155   1
   7 -17   1 1836.27 119.784   1
  -7 -17  -1 1483.93 112.276   1
   8  17   1 1139.50 96.6215   1
  -8  17  -1 1130.55 96.6191   1
  -8 -17  -1 1169.03 96.8743   1
   8 -17   1 1256.98 99.0995   1
   9  17   1 469.041 66.1819   1
  -9 -17  -1 483.137 66.4527   1
  10  17   1 1346.86 101.666   1
 -10  17  -1 1243.00 102.839   1
 -10 -17  -1 1260.54 101.156   1
  10 -17   1 1149.82 99.3682   1
  11 -17   1 2083.70 137.822   1
 -11  17  -1 2467.54 143.811   1
  12  17   1 1321.98 111.575   1
 -12 -17  -1 1481.27 109.350   1
  13 -17   1 1566.96 113.409   1
 -13  17  -1 1542.77 111.795   1
  12 -18  -1 347.489 62.4263   1
 -12  18   1 332.543 58.1373   1
  11 -18  -1 89.0299 48.6925   1
 -11  18   1 67.2859 47.1948   1
  10 -18  -1 636.812 72.9090   1
 -10  18   1 629.616 73.7231   1
  -9 -18   1 50.3904 46.3949   1
   9  18  -1 29.1104 47.2865   1
  -9  18   1 13.6331 41.7175   1
   9 -18  -1 6.94266 37.5708   1
  -8 -18   1 1405.07 108.948   1
  -8  18   1 1554.38 109.993   1
   8 -18  -1 1408.93 109.654   1
   8  18  -1 1599.08 113.988   1
  -7 -18   1 455.054 67.6125   1
  -7  18   1 253.089 54.0431   1
   7 -18  -1 428.151 66.0124   1
   7  18  -1 447.489 64.6119   1
   6  18  -1 2601.61 154.683   1
  -6 -18   1 2508.02 153.457   1
   5  18  -1 982.916 90.9358   1
  -5 -18   1 1042.02 93.2655   1
   5 -18  -1 1008.40 89.8440   1
   4  18  -1 2144.87 134.223   1
  -4  18   1 1824.57 127.962   1
  -4 -18   1 2181.04 135.996   1
   4 -18  -1 2008.73 131.598   1
   3  18  -1 586.327 71.8964   1
  -3  18   1 650.104 72.4929   1
  -3 -18   1 640.704 71.8480   1
   3 -18  -1 553.966 69.6906   1
  -2  18   1 2022.82 137.826   1
   2  18  -1 2418.44 145.094   1
  -2 -18   1 2431.91 147.229   1
   2 -18  -1 2298.47 143.836   1
  -1  18   1 153.287 44.3046   1
   1  18  -1 169.470 53.1919   1
   1 -18  -1 198.288 50.3815   1
  -1 -18   1 222.425 53.0532   1
   0  18  -1 2042.27 133.072   1
   0  18   1 2029.08 134.440   1
   0 -18   1 2286.42 140.852   1
   0 -18  -1 2075.20 135.477   1
   1  18   1 133.999 49.2141   1
  -1  18  -1 131.779 45.9760   1
   1 -18   1 92.3938 43.2997   1
  -1 -18  -1 99.4434 43.2748   1
   2  18   1 1840.58 121.222   1
  -2  18  -1 1504.86 113.201   1
   2 -18   1 1612.00 115.275   1
  -2 -18  -1 1600.84 116.777   1
  -3  18  -1 656.457 78.3256   1
   3  18   1 701.315 77.6638   1
   3 -18   1 673.761 83.4310   1
  -3 -18  -1 854.811 85.5087   1
  -4  18  -1 1678.30 115.001   1
   4  18   1 1449.35 113.943   1
   4 -18   1 1689.97 117.827   1
  -4 -18  -1 1445.83 110.904   1
  -5 -18  -1 369.239 65.1091   1
  -5  18  -1 426.249 62.7029   1
   5 -18   1 382.335 63.9333   1
   5  18   1 433.358 65.9257   1
   6  18   1 960.172 88.8680   1
  -6 -18  -1 952.874 87.0925   1
  -7 -18  -1 170.448 51.7175   1
   7  18   1 128.008 54.3806   1
  -7  18  -1 180.275 52.7251   1
   7 -18   1 120.216 50.4970   1
   8 -18   1 1218.86 101.995   1
  -8  18  -1 1373.94 103.063   1
   9  18   1 1261.57 99.2244   1
  -9  18  -1 1174.90 97.0384   1
  -9 -18  -1 1101.95 94.5519   1
   9 -18   1 1132.54 95.8333   1
  10  18   1 1182.05 96.4601   1
  10 -18   1 999.522 92.0912   1
 -10 -18  -1 1177.51 97.2014   1
  11 -18   1 659.454 73.3951   1
  11  18   1 740.098 78.7688   1
 -11  18  -1 573.447 72.1738   1
  10 -19  -1 438.085 64.2349   1
 -10  19   1 444.810 68.2029   1
  -9  19   1 219.138 51.4518   1
   8 -19  -1 466.552 64.1180   1
   7  19  -1 2205.09 149.740   1
  -7 -19   1 2560.23 152.726   1
  -6 -19   1 1642.79 118.916   1
   6 -19  -1 1725.95 121.033   1
  -6  19   1 1637.44 114.996   1
   6  19  -1 1750.16 119.867   1
  -5  19   1 1487.72 110.765   1
  -5 -19   1 1567.89 112.786   1
   5 -19  -1 1584.46 115.141   1
  -4  19   1 616.253 71.4763   1
   4 -19  -1 608.211 71.2101   1
  -3  19   1 380.709 59.0792   1
   3 -19  -1 227.056 51.9810   1
  -2  19   1 176.191 50.9665   1
   2 -19  -1 262.589 57.0183   1
  -1  19   1 543.462 69.5696   1
   1 -19  -1 552.177 70.7097   1
   0  19   1 96.3085 50.7382   1
   0 -19  -1 195.643 52.1673   1
   1  19   1 1630.88 114.584   1
  -1 -19  -1 1468.17 110.492   1
   1 -19   1 1421.02 110.592   1
  -2  19  -1-6.97073 47.0771   1
   2  19   1 6.96347 45.6026   1
  -2 -19  -1-7.00809 39.6409   1
   2 -19   1-14.2302 41.9239   1
  -3  19  -1 903.369 86.3016   1
   3  19   1 960.008 90.6585   1
  -3 -19  -1 1022.27 88.6744   1
   3 -19   1 1132.97 95.0380   1
   4  19   1 41.5275 45.3379   1
  -4  19  -1 33.5230 45.2916   1
   4 -19   1 7.24855 45.9495   1
  -4 -19  -1 28.3233 43.7314   1
   5  19   1-6.87085 47.4325   1
  -5  19  -1 20.2682 44.5968   1
  -5 -19  -1 35.3547 45.5680   1
   5 -19   1 7.21619 40.8209   1
  -6 -19  -1 349.803 62.6205   1
   6  19   1 369.199 58.8163   1
  -6  19  -1 203.964 56.9048   1
   6 -19   1 266.179 59.1315   1
  -7 -19  -1 1497.90 108.449   1
  -7  19  -1 1348.93 104.864   1
   7 -19   1 1317.32 105.022   1
   7  19   1 1496.15 108.894   1
   8  19   1 843.799 86.5982   1
  -8 -19  -1 886.096 85.4977   1
   8 -19   1 995.250 90.7293   1
  -8  19  -1 1029.66 89.7777   1
   9 -19   1 3295.66 177.645   1
   9  19   1 3170.10 179.101   1
  -9  19  -1 3084.72 174.213   1
   6 -20  -1 1343.33 108.057   1
  -6  20   1 1383.68 103.554   1
   5 -20  -1 716.706 76.7240   1
  -5  20   1 695.706 75.2770   1
  -4 -20   1 2516.92 154.629   1
   4 -20  -1 2720.69 156.909   1
  -4  20   1 2597.65 152.883   1
   4  20  -1 2497.04 152.599   1
  -3 -20   1 90.6868 46.1646   1
   3 -20  -1 141.770 51.1578   1
   3  20  -1 68.6788 49.8341   1
  -3  20   1 60.0281 51.1412   1
  -2 -20   1 1946.27 129.234   1
   2 -20  -1 1968.87 126.723   1
  -2  20   1 1822.09 123.416   1
   2  20  -1 1960.53 131.372   1
  -1 -20   1 1364.68 103.477   1
   1 -20  -1 1133.49 94.6254   1
   1  20  -1 1222.86 102.958   1
  -1  20   1 1310.23 97.8322   1
   0 -20  -1 662.920 75.5486   1
   0  20  -1 771.203 80.1014   1
   0  20   1 697.817 75.5322   1
  -1 -20  -1 27.3238 41.4284   1
  -2 -20  -1 13.6617 39.8522   1
   2 -20   1-7.03828 42.2763   1
  -2  20  -1-13.6158 48.9678   1
   2  20   1-6.78220 46.4822   1
   3 -20   1 84.5466 48.6590   1
  -3 -20  -1 20.5375 41.1477   1
  -3  20  -1 26.8491 42.9243   1
   3  20   1 33.9254 47.1950   1
   4  20   1 1407.73 106.284   1
  -4 -20  -1 1303.53 102.265   1
   4 -20   1 1468.03 109.506   1
  -4  20  -1 1292.74 101.065   1
   5  20   1 1546.60 116.054   1
  -5 -20  -1 1508.86 114.579   1
   5 -20   1 1569.71 115.732   1
  -5  20  -1 1831.83 120.949   1
  -6  20  -1 3798.11 204.208   1
   6  20   1 4195.51 208.650   1
  -6 -20  -1 3950.65 208.188   1
  25   0  -2 43.0019 46.1875   1
 -25   0   2-14.8037 43.6166   1
  24   0  -2 4387.97 220.355   1
 -24   0   2 4124.90 218.821   1
  23   0  -2-36.0824 44.1599   1
 -23   0   2 7.29471 41.7017   1
  22   0  -2 3395.13 183.075   1
 -22   0   2 3095.36 179.893   1
  21   0  -2 440.442 64.9738   1
 -21   0   2 468.675 65.0375   1
  20   0  -2 192.399 51.5261   1
 -20   0   2 342.186 56.7589   1
  19   0  -2 157.471 47.1557   1
 -19   0   2 95.9755 42.5845   1
  17   0  -2 216.642 46.6513   1
 -17   0   2 256.458 49.5420   1
  16   0  -2 270.999 47.2651   1
 -16   0   2 241.909 47.8615   1
  15   0  -2 2078.82 128.285   1
 -15   0   2 2406.72 132.299   1
 -14   0   2 11912.1 468.441   1
  14   0  -2 10398.1 458.807   1
 -13   0   2 12101.1 504.877   1
  13   0  -2 12410.9 501.645   1
 -12   0   2 141.051 35.4615   1
  12   0  -2 90.6746 30.7853   1
 -11   0   2 1823.31 104.716   1
  11   0  -2 1924.74 106.329   1
 -10   0   2 66294.1 2552.64   1
  10   0  -2 69496.0 2550.81   1
  -9   0   2 63371.5 2355.75   1
   9   0  -2 62163.4 2354.48   1
  -8   0   2 178828. 6542.64   1
   8   0  -2 173387. 6541.11   1
  -7   0   2 84440.5 2922.89   1
   7   0  -2 72934.6 2919.34   1
  -6   0   2 386257. 14794.9   1
   6   0  -2 412712. 14795.0   1
  -5   0   2 972756. 33737.0   1
   5   0  -2 847346. 33738.0   1
  -4   0   2 363139. 13431.1   1
   4   0  -2 362513. 13431.2   1
  -3   0   2 114961. 4340.53   1
   3   0  -2 119381. 4340.58   1
   0   0   2 130353. 5420.71   1
   0   0  -2 163063. 5421.06   1
   1   0   2 130476. 5321.99   1
  -1   0  -2 160008. 5324.92   1
  -2   0  -2 647719. 24863.8   1
   2   0   2 695646. 24863.6   1
  -3   0  -2 571285. 20750.3   1
   3   0   2 550192. 20749.2   1
  -4   0  -2 129203. 4637.02   1
   4   0   2 120306. 4635.91   1
  -5   0  -2 163998. 6068.83   1
   5   0   2 162568. 6068.91   1
  -6   0  -2 64954.6 2365.48   1
   6   0   2 61197.6 2361.00   1
  -7   0  -2 75.6878 25.8336   1
   7   0   2 50.9889 22.3067   1
  -8   0  -2 10457.6 431.612   1
   8   0   2 10641.8 430.340   1
  -9   0  -2 31108.3 1227.20   1
   9   0   2 32801.8 1228.27   1
 -10   0  -2 113.747 31.6844   1
  10   0   2-10.2634 24.7498   1
  11   0   2 625.254 63.0921   1
 -11   0  -2 755.104 65.1773   1
  12   0   2 21621.5 837.801   1
 -12   0  -2 20672.8 836.152   1
 -13   0  -2 238.033 44.2211   1
  13   0   2 242.612 45.9068   1
  14   0   2 12300.5 514.536   1
 -14   0  -2 12426.3 516.470   1
  16   0   2 5953.74 278.882   1
 -16   0  -2 5911.60 279.314   1
  17   0   2 1499.41 109.360   1
 -17   0  -2 1352.72 102.856   1
  18   0   2 613.016 72.6226   1
 -18   0  -2 638.040 72.2538   1
  19   0   2 3906.38 202.260   1
 -19   0  -2 3732.61 200.921   1
  20   0   2 742.479 77.1302   1
 -20   0  -2 868.991 81.2803   1
  22   0   2 387.649 60.1901   1
 -22   0  -2 322.673 62.2186   1
  24   0   2 48.2582 45.5716   1
 -24   0  -2 84.9228 47.5003   1
  25   0   2 390.235 62.5492   1
 -25   0  -2 517.605 68.6883   1
  26  -1  -2 295.224 60.9764   1
  25  -1  -2 287.316 61.1044   1
  25   1  -2 280.157 56.9434   1
 -25  -1   2 375.909 60.5368   1
 -25   1   2 390.097 63.7109   1
  24   1  -2 115.654 47.8259   1
  24  -1  -2 101.732 47.7018   1
 -24  -1   2 133.559 55.1968   1
 -24   1   2 7.27856 45.4596   1
  23   1  -2 4144.50 213.251   1
  23  -1  -2 4615.98 221.898   1
 -23  -1   2 3960.41 212.196   1
 -23   1   2 3834.49 207.568   1
  22   1  -2-14.2748 42.8733   1
 -22  -1   2 14.8308 44.5431   1
 -22   1   2 7.22345 40.8607   1
  22  -1  -2 36.3296 45.6575   1
  21   1  -2 210.913 48.7662   1
 -21  -1   2 195.219 47.9430   1
  20   1  -2 1134.54 92.1843   1
 -20   1   2 1364.72 98.9363   1
 -20  -1   2 1162.59 93.1786   1
  19   1  -2 3546.05 190.260   1
  19  -1  -2 3483.16 188.854   1
 -19   1   2 3646.15 192.175   1
 -19  -1   2 3774.88 193.346   1
 -18   1   2 468.162 60.9287   1
  18  -1  -2 471.620 60.5482   1
  17   1  -2 2440.35 137.540   1
 -17  -1   2 2008.15 126.769   1
 -17   1   2 2319.15 135.443   1
  17  -1  -2 1959.21 127.066   1
  16   1  -2 2344.50 136.604   1
 -16  -1   2 2351.45 136.069   1
 -16   1   2 2310.50 136.009   1
  16  -1  -2 2249.78 134.710   1
 -15  -1   2 220.907 42.1387   1
 -15   1   2 119.895 35.6852   1
  15  -1  -2 211.256 42.5252   1
  15   1  -2 226.236 44.6919   1
 -14  -1   2 7549.33 318.991   1
  14  -1  -2 6920.32 314.010   1
  13   1  -2 76370.9 3015.04   1
 -13  -1   2 84451.0 3019.26   1
  12   1  -2 2771.17 142.525   1
 -12   1   2 2735.23 144.154   1
  12  -1  -2 2389.52 138.914   1
  11   1  -2 6345.90 290.658   1
 -11  -1   2 7183.70 296.658   1
 -11   1   2 7147.78 297.234   1
  11  -1  -2 6935.88 296.662   1
  10   1  -2 3273.39 158.568   1
 -10  -1   2 3366.91 160.478   1
 -10   1   2 3591.56 163.309   1
  10  -1  -2 3130.83 158.306   1
   9   1  -2 7114.85 303.806   1
  -9  -1   2 7238.34 304.147   1
  -9   1   2 7075.30 304.479   1
   9  -1  -2 8159.43 312.387   1
   8   1  -2 137431. 4841.41   1
  -8  -1   2 132529. 4839.78   1
   8  -1  -2 133423. 4844.78   1
  -7  -1   2 54982.9 2056.63   1
   7   1  -2 54872.6 2056.97   1
  -6  -1   2 802.621 49.1123   1
  -6   1   2 868.215 51.7701   1
   6   1  -2 884.840 49.6456   1
   6  -1  -2 697.833 48.8244   1
  -5  -1   2 27163.2 937.917   1
  -5   1   2 23960.2 939.762   1
   5   1  -2 26470.6 936.808   1
  -4  -1   2 33598.8 1171.99   1
  -4   1   2 31118.1 1175.22   1
   4  -1  -2 31147.7 1175.92   1
   4   1  -2 29673.3 1171.12   1
  -3   1   2 125262. 4239.98   1
  -3  -1   2 125060. 4235.12   1
  -2   1   2 114264. 4427.43   1
   2  -1  -2 124991. 4427.96   1
   1  -1  -2 332050. 12290.8   1
   0  -1  -2 64442.9 2640.83   1
   0   1   2 71585.2 2640.85   1
   0  -1   2 72613.6 2638.94   1
   0   1  -2 75035.0 2639.71   1
  -1   1  -2 149628. 5085.92   1
   1  -1   2 138776. 5085.00   1
   1   1   2 137270. 5085.41   1
  -2   1  -2 45355.5 1694.88   1
  -2  -1  -2 48179.4 1696.80   1
   2  -1   2 43242.2 1694.12   1
   2   1   2 44950.4 1694.59   1
  -3   1  -2 15305.6 633.588   1
  -3  -1  -2 17065.9 636.505   1
   3  -1   2 17434.5 639.658   1
   3   1   2 16893.2 636.034   1
  -5   1  -2 1587.45 90.8505   1
  -5  -1  -2 1592.72 88.0044   1
   5  -1   2 1721.91 90.4187   1
   5   1   2 1877.65 92.6892   1
  -6   1  -2 63785.7 2487.09   1
  -6  -1  -2 66978.3 2485.99   1
   6  -1   2 65885.4 2487.14   1
   6   1   2 68540.9 2487.37   1
  -7   1  -2 114668. 4175.30   1
  -7  -1  -2 109948. 4170.79   1
   7  -1   2 108675. 4170.40   1
   7   1   2 114131. 4171.91   1
  -8   1  -2 18569.7 748.750   1
  -8  -1  -2 20984.0 751.171   1
   8  -1   2 17495.0 744.957   1
   8   1   2 19628.4 749.158   1
  -9   1  -2 1559.07 99.1328   1
  -9  -1  -2 1621.37 97.2878   1
   9  -1   2 1618.85 99.0094   1
   9   1   2 1716.85 99.1853   1
 -10  -1  -2 4324.95 204.590   1
  10   1   2 4360.39 205.936   1
 -11   1  -2 7458.51 315.516   1
 -11  -1  -2 7245.10 312.820   1
  11   1   2 7567.12 315.213   1
 -12   1  -2 19147.8 752.682   1
 -12  -1  -2 18979.9 747.461   1
  12  -1   2 17123.8 743.349   1
  12   1   2 20181.8 755.081   1
 -13  -1  -2 357.588 51.5750   1
 -13   1  -2 392.414 55.5749   1
  13   1   2 266.400 55.5274   1
  13  -1   2 335.579 51.7183   1
 -14   1  -2 13165.0 554.640   1
 -14  -1  -2 14139.4 558.093   1
  14  -1   2 12956.6 552.513   1
  14   1   2 13359.3 554.810   1
 -16   1  -2 611.312 66.0677   1
 -16  -1  -2 474.675 63.3722   1
  16  -1   2 658.426 71.1211   1
  16   1   2 624.987 68.7132   1
 -17   1  -2 3232.29 172.013   1
  17  -1   2 2854.31 166.162   1
  17   1   2 2901.09 165.843   1
 -18  -1  -2 2120.34 132.037   1
  18  -1   2 1856.58 126.268   1
 -19   1  -2 706.175 73.7118   1
 -19  -1  -2 570.304 69.0606   1
  19   1   2 688.401 72.7112   1
 -20   1  -2 1983.66 128.836   1
 -20  -1  -2 2105.02 132.935   1
  20  -1   2 2140.94 134.266   1
  20   1   2 1795.72 126.240   1
  21   1   2 812.857 83.2219   1
 -22  -1  -2 1335.40 102.158   1
 -22   1  -2 1267.76 102.326   1
  22   1   2 1387.70 102.753   1
  22  -1   2 1263.99 100.629   1
 -24  -1  -2 1997.17 132.376   1
 -24   1  -2 2106.45 136.976   1
  24  -1   2 2140.94 134.611   1
  24   1   2 2229.49 136.183   1
 -25   1  -2 34.5681 45.2867   1
 -25  -1  -2 13.7396 40.4903   1
  25   1   2 33.5028 43.5423   1
  25  -1   2 26.8715 42.5860   1
 -26   2   2 443.208 62.9025   1
  26  -2  -2 382.874 66.9184   1
 -25   2   2-20.7563 41.9543   1
  25  -2  -2-21.9701 45.6236   1
  25   2  -2-14.2857 41.6782   1
 -24   2   2 607.964 72.7092   1
 -24  -2   2 560.698 70.4077   1
  24  -2  -2 509.889 69.8537   1
  24   2  -2 583.579 72.8916   1
 -23   2   2 29.0534 41.5493   1
 -23  -2   2 51.6331 43.9141   1
  23  -2  -2 72.5123 44.7989   1
  23   2  -2 21.6969 43.4704   1
 -22  -2   2 925.130 85.3172   1
 -22   2   2 810.273 82.7456   1
  22   2  -2 708.616 78.5197   1
  22  -2  -2 1007.18 88.3368   1
 -21   2   2-7.21574 38.5843   1
 -21  -2   2 7.24090 40.0777   1
  21  -2  -2 7.22391 39.5369   1
  21   2  -2-42.4418 45.2085   1
 -20   2   2 2473.52 150.843   1
 -20  -2   2 2470.27 151.409   1
  20  -2  -2 2783.80 155.139   1
  20   2  -2 2601.32 152.988   1
 -19   2   2 166.442 45.5135   1
 -19  -2   2 209.296 49.9132   1
  19  -2  -2 199.890 49.5704   1
  19   2  -2 108.012 45.3430   1
 -18   2   2 6506.15 299.116   1
  18  -2  -2 6257.81 295.350   1
 -17   2   2 238.569 50.5021   1
 -17  -2   2 207.890 47.4624   1
  17  -2  -2 181.399 46.1118   1
  17   2  -2 269.367 47.5358   1
 -16   2   2 64.2029 35.1474   1
 -16  -2   2 18.4692 33.7037   1
  16   2  -2-12.0458 35.4977   1
 -15   2   2 2355.15 142.754   1
 -15  -2   2 2774.96 146.022   1
  15  -2  -2 2413.43 139.829   1
  15   2  -2 2633.11 142.671   1
 -14   2   2 15506.0 636.933   1
 -14  -2   2 16745.0 637.878   1
  14  -2  -2 14948.1 635.251   1
  14   2  -2 15942.1 636.376   1
 -13   2   2 5.50990 30.1554   1
  13  -2  -2-5.46652 28.5257   1
 -13  -2   2 10.2747 27.1412   1
 -12   2   2 44341.7 1644.68   1
 -12  -2   2 42693.8 1639.23   1
  12  -2  -2 43088.9 1644.27   1
  12   2  -2 42429.1 1638.34   1
 -11   2   2 4602.77 220.340   1
 -11  -2   2 4876.88 220.423   1
  11  -2  -2 5252.34 228.025   1
  11   2  -2 4987.86 221.243   1
 -10   2   2 38065.6 1430.47   1
 -10  -2   2 37771.2 1425.60   1
  10  -2  -2 36965.5 1430.93   1
  10   2  -2 37341.7 1425.45   1
  -9   2   2 38985.0 1533.84   1
   9   2  -2 40059.5 1529.66   1
  -9  -2   2 42428.0 1531.26   1
   9  -2  -2 40297.0 1534.67   1
  -8   2   2 3487.07 163.749   1
   8   2  -2 3703.06 160.545   1
   8  -2  -2 3502.84 163.420   1
  -8  -2   2 3634.25 160.705   1
  -7   2   2 4608.76 211.944   1
   7   2  -2 4894.61 209.650   1
  -7  -2   2 5000.48 210.394   1
   6   2  -2 10156.8 410.232   1
  -6  -2   2 10807.6 409.356   1
  -5   2   2 273.046 29.3250   1
   5  -2  -2 369.011 32.1720   1
   5   2  -2 339.767 27.7472   1
  -5  -2   2 265.107 26.3637   1
   4  -2  -2 342353. 10876.2   1
  -4   2   2 341055. 10875.4   1
  -4  -2   2 333420. 10869.5   1
   3  -2  -2 5820.60 233.741   1
  -3  -2   2 5734.00 227.799   1
   3   2  -2 5909.13 227.683   1
  -3   2   2 6057.00 233.635   1
   2   2  -2 3255.19 131.415   1
  -2  -2   2 3512.84 131.737   1
   2  -2  -2 3408.98 137.539   1
   1  -2  -2 85968.8 2920.70   1
  -1   2   2 87378.6 2919.33   1
   1   2  -2 85832.5 2914.84   1
   0  -2  -2 45606.9 1706.64   1
   0   2   2 43785.9 1705.85   1
   0  -2   2 48121.4 1704.39   1
   0   2  -2 45197.8 1702.11   1
  -1  -2  -2 4045.66 160.892   1
   1   2   2 3474.42 156.905   1
   1  -2   2 3793.32 157.732   1
  -1   2  -2 4052.23 158.365   1
  -2  -2  -2 336536. 11176.1   1
   2   2   2 338130. 11176.3   1
  -2   2  -2 319117. 11174.1   1
   3  -2   2 24939.6 945.709   1
   3   2   2 23682.2 945.042   1
  -3  -2  -2 25215.2 945.702   1
  -3   2  -2 25861.6 946.683   1
  -5   2  -2 37758.5 1394.00   1
   5  -2   2 36464.5 1393.71   1
   5   2   2 36720.7 1391.99   1
  -5  -2  -2 36262.6 1392.08   1
   6  -2   2 84.0778 25.8862   1
   6   2   2 48.0893 23.3397   1
  -6  -2  -2 53.0726 27.7042   1
  -6   2  -2 42.2586 26.4138   1
  -7   2  -2 13868.7 568.519   1
  -7  -2  -2 15090.7 567.826   1
   7  -2   2 13791.9 567.091   1
   7   2   2 14250.1 565.124   1
  -8   2  -2 540.889 54.2366   1
  -8  -2  -2 608.295 54.6629   1
   8  -2   2 568.564 54.4867   1
   8   2   2 562.336 51.1779   1
  -9   2  -2 25772.8 975.764   1
  -9  -2  -2 25152.5 974.772   1
   9  -2   2 25663.5 975.875   1
   9   2   2 23907.9 969.881   1
 -11   2  -2 9157.15 376.097   1
 -11  -2  -2 9805.77 377.488   1
  11  -2   2 8755.74 370.178   1
 -12   2  -2 13516.3 540.869   1
 -12  -2  -2 13829.3 540.418   1
  12  -2   2 11942.4 532.886   1
  12   2   2 13142.6 537.465   1
 -13   2  -2 7909.20 361.257   1
 -13  -2  -2 8827.27 365.013   1
  13  -2   2 7570.03 355.744   1
  13   2   2 8824.84 362.466   1
 -14   2  -2 1777.30 114.884   1
 -14  -2  -2 1649.60 112.287   1
  14  -2   2 1625.26 113.200   1
  14   2   2 1653.78 111.181   1
 -15   2  -2 18185.1 693.032   1
  15  -2   2 15801.3 680.780   1
 -16   2  -2 873.564 78.9149   1
  16  -2   2 733.548 75.1291   1
  16   2   2 777.724 72.9988   1
 -17   2  -2 418.881 61.9731   1
 -17  -2  -2 367.036 60.4119   1
  17  -2   2 346.663 60.2278   1
  17   2   2 486.915 62.2418   1
 -18   2  -2 57.2270 41.7446   1
 -18  -2  -2 21.4949 37.4003   1
  18  -2   2 28.4223 44.2720   1
  18   2   2 6.97933 35.9740   1
 -19  -2  -2 1089.11 92.4013   1
 -19   2  -2 965.954 88.1200   1
  19   2   2 1071.15 91.0432   1
  19  -2   2 1152.00 90.9620   1
 -20   2  -2 71.8761 42.3692   1
 -20  -2  -2 7.27644 40.2926   1
  20  -2   2 14.3451 42.6926   1
  20   2   2 35.5449 41.9060   1
 -21   2  -2 1767.84 121.082   1
  21  -2   2 1646.20 118.170   1
 -22   2  -2-6.86048 44.5705   1
 -22  -2  -2 93.8977 44.1967   1
  22  -2   2-52.0223 47.0992   1
  22   2   2-14.1002 39.8789   1
 -23   2  -2 768.548 82.3621   1
  23  -2   2 976.486 86.6370   1
 -24   2  -2 55.4558 39.7333   1
 -24  -2  -2 125.692 49.6481   1
  24   2   2 102.576 50.2343   1
  24  -2   2 48.1145 42.9163   1
 -25  -2  -2 539.810 68.0162   1
  25  -2   2 625.953 73.9393   1
 -26   3   2 34.8267 44.9001   1
  26  -3  -2 28.6251 49.0599   1
 -24   3   2 72.0684 46.4892   1
 -24  -3   2 80.7298 44.5472   1
  24  -3  -2 14.3680 45.1907   1
  24   3  -2 65.0206 45.8342   1
 -23  -3   2 95.2048 47.0775   1
  23   3  -2 179.203 50.7845   1
 -22   3   2 94.1063 43.9858   1
 -22  -3   2 50.8620 42.9111   1
  22  -3  -2 79.1385 42.9028   1
  22   3  -2 92.1217 49.0031   1
 -21   3   2 2343.18 142.681   1
 -21  -3   2 2284.69 140.924   1
  21  -3  -2 1979.04 133.221   1
  21   3  -2 2434.14 143.273   1
 -20   3   2 834.929 80.1010   1
 -20  -3   2 857.144 79.6480   1
  20  -3  -2 720.988 76.8888   1
  20   3  -2 740.134 74.6115   1
 -19   3   2 360.072 59.2705   1
 -19  -3   2 449.119 59.7289   1
  19  -3  -2 373.484 56.9964   1
  19   3  -2 306.002 51.4087   1
 -18   3   2 166.838 47.7620   1
  18  -3  -2 193.728 50.0495   1
 -17  -3   2 6637.55 311.245   1
  17   3  -2 7092.69 312.246   1
 -16   3   2 3923.31 207.076   1
 -16  -3   2 4368.17 209.011   1
  16  -3  -2 4095.91 208.344   1
  16   3  -2 4146.30 205.182   1
 -15   3   2 11409.6 512.417   1
 -15  -3   2 12778.1 515.193   1
  15  -3  -2 12461.6 516.230   1
  15   3  -2 12851.6 513.311   1
 -14   3   2-5.97703 30.4000   1
 -14  -3   2 5.58044 28.7540   1
  14  -3  -2-6.04628 31.1542   1
  14   3  -2-10.9029 28.8005   1
 -13   3   2 9467.33 408.641   1
 -13  -3   2 10050.3 407.713   1
  13  -3  -2 9927.93 411.470   1
  13   3  -2 9255.61 402.171   1
 -12  -3   2 12940.2 511.431   1
  12   3  -2 12252.1 508.766   1
  11   3  -2 38058.9 1486.39   1
  11  -3  -2 38883.3 1495.26   1
 -11   3   2 40422.5 1493.54   1
 -10   3   2 33271.6 1271.64   1
  10   3  -2 33749.8 1265.04   1
  10  -3  -2 31407.2 1269.29   1
 -10  -3   2 34044.9 1265.73   1
  -9   3   2 905.076 65.0218   1
   9   3  -2 916.051 60.9808   1
   9  -3  -2 804.707 63.5300   1
  -9  -3   2 931.277 61.8260   1
  -8   3   2 9129.80 370.082   1
   8   3  -2 9204.04 364.815   1
  -8  -3   2 8812.49 364.094   1
   8  -3  -2 9027.31 370.110   1
   7  -3  -2 3305.88 157.907   1
  -7   3   2 3500.00 157.882   1
  -6  -3   2 34753.0 1296.89   1
   6  -3  -2 35109.5 1303.91   1
  -6   3   2 33502.7 1301.98   1
   6   3  -2 34356.4 1295.83   1
   5   3  -2 23573.5 904.472   1
  -5  -3   2 24400.0 908.697   1
   4  -3  -2 60515.1 2219.59   1
  -4  -3   2 61840.7 2214.30   1
   4   3  -2 55406.4 2212.27   1
  -4   3   2 60605.6 2218.55   1
   3  -3  -2 17509.9 694.594   1
  -3   3   2 18755.7 693.631   1
   3   3  -2 19374.8 687.270   1
  -3  -3   2 16879.3 688.032   1
   2   3  -2 44020.0 1567.59   1
  -2   3   2 41015.9 1573.89   1
  -2  -3   2 39597.9 1567.52   1
   2  -3  -2 43482.1 1574.15   1
  -1  -3   2 83231.6 3043.77   1
   1   3  -2 80867.3 3043.27   1
  -1   3   2 79892.7 3047.73   1
   1  -3  -2 83564.8 3049.06   1
   0  -3   2 112690. 3916.30   1
   0  -3  -2 106343. 3919.58   1
   0   3  -2 116630. 3917.35   1
  -1  -3  -2 285.757 33.2672   1
   1  -3   2 270.396 26.8450   1
  -1   3  -2 248.143 26.0655   1
  -2  -3  -2 21342.2 851.941   1
   2   3   2 23525.1 851.474   1
   2  -3   2 23163.6 851.043   1
  -2   3  -2 21373.1 849.107   1
  -4  -3  -2 6823.43 282.688   1
   4   3   2 6715.67 282.665   1
  -4   3  -2 6760.68 281.792   1
   4  -3   2 7114.78 285.458   1
   5  -3   2 6028.63 264.958   1
  -5   3  -2 6352.99 266.368   1
   5   3   2 6452.08 264.182   1
  -5  -3  -2 6299.25 265.782   1
   6  -3   2 7042.14 305.036   1
   6   3   2 7098.77 303.065   1
  -6  -3  -2 7404.54 304.759   1
  -6   3  -2 7436.12 305.856   1
  -7   3  -2 3967.56 185.915   1
  -7  -3  -2 3806.63 183.913   1
   7  -3   2 4118.25 188.238   1
   7   3   2 3926.21 182.502   1
  -8   3  -2 1436.58 86.4054   1
  -8  -3  -2 1383.92 85.7679   1
   8   3   2 1255.73 83.2893   1
  -9   3  -2 17151.3 653.095   1
  -9  -3  -2 16084.0 650.546   1
   9  -3   2 16478.5 654.940   1
   9   3   2 15721.4 649.844   1
 -10   3  -2 23833.7 977.406   1
  10  -3   2 26524.3 984.406   1
 -11   3  -2 12636.5 551.208   1
 -11  -3  -2 13696.5 552.010   1
  11  -3   2 13551.1 552.026   1
  11   3   2 13972.1 550.850   1
 -12   3  -2 20734.6 832.131   1
 -12  -3  -2 21766.5 832.165   1
  12  -3   2 19918.1 828.214   1
  12   3   2 21199.4 828.479   1
 -13   3  -2 137.439 39.2307   1
 -13  -3  -2 174.706 46.0052   1
  13  -3   2 109.346 36.4571   1
  13   3   2 103.602 41.7375   1
 -14  -3  -2 3181.85 170.005   1
  14  -3   2 2854.03 164.258   1
  14   3   2 3251.27 169.924   1
 -15   3  -2 3287.16 178.299   1
  15  -3   2 3192.75 174.735   1
 -16   3  -2 1938.47 131.700   1
 -16  -3  -2 2212.99 134.899   1
  16  -3   2 2056.31 132.016   1
  16   3   2 2136.95 132.162   1
 -17   3  -2 1020.52 90.2945   1
 -17  -3  -2 848.564 81.5109   1
  17  -3   2 974.434 87.0446   1
  17   3   2 996.105 85.9644   1
 -18  -3  -2 64.0043 46.6024   1
  18   3   2 27.7381 40.4915   1
 -19   3  -2 1096.59 90.2070   1
 -19  -3  -2 1060.80 91.7479   1
  19  -3   2 1082.37 91.6337   1
  19   3   2 945.037 87.3564   1
 -20   3  -2 1284.27 103.222   1
 -20  -3  -2 1490.20 108.624   1
  20   3   2 1364.22 103.380   1
 -21   3  -2 93.1804 45.8346   1
  21  -3   2-7.12566 46.3182   1
 -22   3  -2 2205.86 138.195   1
 -22  -3  -2 2301.51 140.634   1
  22   3   2 1968.76 134.833   1
  22  -3   2 2365.35 141.477   1
 -23   3  -2-14.0006 42.8554   1
  23  -3   2 98.6325 49.3416   1
 -24  -3  -2 188.976 50.9437   1
  24   3   2 231.966 57.6588   1
 -25  -3  -2 34.5608 46.3828   1
 -25   3  -2 60.7486 44.6061   1
  25  -3   2 127.199 50.6716   1
  25   3   2 6.58191 44.8344   1
 -25   4   2 7.13663 41.6368   1
  25  -4  -2 7.05855 42.3987   1
 -24   4   2 115.078 50.0164   1
 -24  -4   2-14.8780 42.0942   1
  24  -4  -2-14.5783 44.2097   1
  24   4  -2 49.8004 48.4180   1
 -23   4   2-7.31579 43.1179   1
 -23  -4   2-29.7274 45.0707   1
  23  -4  -2-28.4303 39.7863   1
  23   4  -2-42.4513 42.9091   1
 -22   4   2 82.0152 49.3090   1
 -22  -4   2 153.661 47.6361   1
  22  -4  -2 7.15626 43.8959   1
  22   4  -2 92.2615 45.8363   1
 -21   4   2 1181.57 94.1889   1
  21  -4  -2 1129.07 94.8678   1
  21   4  -2 1005.30 91.0654   1
 -20  -4   2 983.827 87.1352   1
  20   4  -2 1053.94 88.8828   1
 -19   4   2 695.796 76.3751   1
 -19  -4   2 904.970 81.3302   1
  19  -4  -2 811.279 78.7818   1
  19   4  -2 883.969 80.6258   1
 -18   4   2 735.005 74.1114   1
 -18  -4   2 724.274 74.6768   1
  18  -4  -2 696.310 74.3693   1
  18   4  -2 725.087 73.5646   1
 -17   4   2 934.389 83.3752   1
 -17  -4   2 983.148 81.4110   1
  17   4  -2 878.305 81.1964   1
 -16  -4   2 8580.87 378.378   1
  16  -4  -2 9382.69 386.439   1
  16   4  -2 8272.27 375.327   1
 -15   4   2 18.5647 31.8982   1
 -15  -4   2 29.6317 32.8133   1
  15  -4  -2 13.4286 34.1613   1
  15   4  -2 34.9657 30.4232   1
 -14   4   2 1373.98 96.9395   1
  14   4  -2 1282.37 91.1520   1
  14  -4  -2 1191.76 94.0976   1
 -14  -4   2 1316.37 92.5617   1
 -13   4   2 53.0262 35.1096   1
  13  -4  -2 53.5860 34.0916   1
  12   4  -2 9573.74 407.215   1
 -12  -4   2 9767.26 409.164   1
 -12   4   2 10155.1 416.303   1
  12  -4  -2 9801.22 413.649   1
 -11   4   2 10108.5 432.963   1
  11   4  -2 10664.8 428.222   1
  11  -4  -2 10040.3 432.606   1
 -11  -4   2 10882.6 430.165   1
  10  -4  -2 15097.8 587.041   1
 -10   4   2 14517.0 582.963   1
  10   4  -2 14186.1 576.985   1
  -9  -4   2 12760.5 512.048   1
   9  -4  -2 13050.8 520.053   1
   9   4  -2 12424.5 510.694   1
  -9   4   2 13488.1 519.942   1
  -8  -4   2 2206.95 114.199   1
   8  -4  -2 2115.11 118.645   1
   8   4  -2 2570.87 118.486   1
  -8   4   2 2329.94 120.990   1
  -7  -4   2 2689.39 129.193   1
   7  -4  -2 2737.29 136.528   1
  -7   4   2 2730.34 134.840   1
   7   4  -2 2862.40 130.849   1
   6  -4  -2 71619.8 2525.87   1
  -6   4   2 63799.7 2517.97   1
   5  -4  -2 760.765 54.5912   1
  -5  -4   2 845.522 52.2856   1
  -5   4   2 714.468 52.2180   1
   5   4  -2 842.229 51.6993   1
   4  -4  -2 9948.19 379.623   1
   4   4  -2 9482.62 372.591   1
  -4   4   2 9487.14 379.481   1
  -4  -4   2 9077.21 372.267   1
  -3  -4   2 7521.98 311.302   1
   3   4  -2 8188.51 311.098   1
  -2  -4   2 40195.9 1542.73   1
   2   4  -2 42186.5 1543.92   1
   1   4  -2 21637.5 791.818   1
  -1  -4   2 20017.4 790.681   1
   0   4  -2 45650.8 1708.72   1
   0  -4   2 45533.6 1710.08   1
  -1   4  -2 4636.33 200.253   1
   1  -4   2 4931.40 201.698   1
  -2  -4  -2 89367.1 3354.80   1
   2   4   2 90371.9 3354.34   1
  -3  -4  -2 23128.2 919.894   1
   3   4   2 23674.2 918.547   1
   3  -4   2 24070.3 919.569   1
  -3   4  -2 25223.0 920.106   1
  -4  -4  -2 64953.7 2374.52   1
   4   4   2 64139.4 2371.94   1
   4  -4   2 61904.3 2372.25   1
  -4   4  -2 62038.6 2372.18   1
  -5  -4  -2 38822.4 1546.01   1
   5   4   2 42358.2 1547.91   1
   5  -4   2 40918.2 1549.41   1
  -5   4  -2 41404.9 1548.43   1
  -6  -4  -2 5624.20 252.114   1
   6   4   2 5488.15 250.106   1
   6  -4   2 6014.57 255.828   1
  -6   4  -2 6132.11 255.130   1
  -7  -4  -2 2013.49 112.314   1
   7   4   2 1894.13 111.171   1
  -7   4  -2 2240.58 116.543   1
   7  -4   2 2018.35 114.653   1
   8  -4   2 51.2071 23.5512   1
  -8  -4  -2 14.6043 24.1261   1
   8   4   2 9.34401 25.3029   1
  -8   4  -2 50.7271 29.6168   1
   9   4   2 3448.12 172.152   1
  -9  -4  -2 3587.94 174.177   1
  10   4   2 1241.51 85.8094   1
 -10  -4  -2 1307.20 89.0677   1
  10  -4   2 1007.25 85.7347   1
 -10   4  -2 1334.32 91.2782   1
  11   4   2 24390.0 891.208   1
 -11  -4  -2 24507.5 893.172   1
  11  -4   2 20232.7 889.293   1
 -11   4  -2 21359.8 888.338   1
  12   4   2 2775.99 153.117   1
 -12  -4  -2 2886.76 155.226   1
  12  -4   2 2803.28 157.260   1
 -12   4  -2 2869.04 158.302   1
  13   4   2 10464.9 431.566   1
 -13  -4  -2 10003.0 430.387   1
  13  -4   2 9606.84 429.634   1
 -13   4  -2 10327.6 436.487   1
  14   4   2 9966.68 432.603   1
 -14  -4  -2 10385.5 436.672   1
  15   4   2 203.469 48.0122   1
 -15  -4  -2 313.506 54.6267   1
  15  -4   2 204.511 49.1622   1
 -15   4  -2 232.864 54.3839   1
  16   4   2 94.4349 45.4399   1
 -16  -4  -2 143.914 46.5031   1
  16  -4   2 163.438 46.2132   1
 -16   4  -2 84.9710 48.7405   1
  17   4   2 812.350 78.3350   1
 -17  -4  -2 783.347 79.6038   1
  17  -4   2 845.204 83.1909   1
 -17   4  -2 889.504 85.1314   1
  18  -4   2 573.187 69.3444   1
 -18   4  -2 433.510 63.5524   1
  19   4   2 428.216 61.1280   1
 -19  -4  -2 444.992 65.4025   1
  19  -4   2 461.157 64.9701   1
 -19   4  -2 584.144 68.3340   1
 -20  -4  -2 527.888 71.3296   1
  20   4   2 610.236 75.2042   1
  20  -4   2 705.717 72.8821   1
  21   4   2 1964.01 129.081   1
  21  -4   2 1993.82 131.566   1
 -21  -4  -2 2015.04 131.542   1
 -21   4  -2 1917.03 129.621   1
  22   4   2-48.5037 50.4913   1
 -22  -4  -2 36.2340 46.6986   1
  22  -4   2 7.06940 42.8620   1
 -22   4  -2-7.15048 42.5432   1
  23   4   2 34.3717 45.0879   1
 -23  -4  -2 128.827 48.7584   1
  23  -4   2 20.7984 40.5240   1
 -23   4  -2 97.4455 46.7217   1
  24   4   2 190.030 53.4186   1
 -24  -4  -2 160.977 48.9818   1
 -24   4  -2 136.568 51.6343   1
  24  -4   2 116.145 51.3529   1
  25   4   2 33.2744 50.0381   1
 -26   5   2-41.8235 46.7310   1
  26  -5  -2-6.89369 46.9105   1
 -25   5   2 243.746 57.9657   1
  25  -5  -2 169.482 57.8909   1
 -24   5   2 14.6882 44.9655   1
  24  -5  -2 68.7776 48.1769   1
 -23  -5   2 983.918 91.3710   1
  23   5  -2 1186.38 96.0621   1
 -23   5   2 1080.80 92.5447   1
  23  -5  -2 932.855 88.6848   1
 -22   5   2-7.31916 41.4016   1
 -22  -5   2 21.9618 40.5191   1
  22  -5  -2-21.5092 43.0673   1
  22   5  -2 50.0273 43.7316   1
 -21   5   2 559.406 70.1901   1
  21  -5  -2 509.348 68.1816   1
 -20   5   2 879.531 83.0351   1
 -20  -5   2 770.033 77.5829   1
  20  -5  -2 611.794 71.1982   1
  20   5  -2 749.799 74.7144   1
 -19   5   2 526.587 68.0919   1
 -19  -5   2 545.112 66.9304   1
  19  -5  -2 574.003 68.2797   1
  19   5  -2 670.189 71.4490   1
 -18   5   2 443.297 62.0682   1
 -18  -5   2 448.767 60.0619   1
  18  -5  -2 556.035 66.9664   1
  18   5  -2 447.862 60.5733   1
 -17   5   2 1844.74 129.449   1
 -17  -5   2 2059.64 128.358   1
  17  -5  -2 2014.64 131.138   1
  17   5  -2 2205.86 129.967   1
 -16   5   2 2930.92 165.190   1
 -16  -5   2 2921.34 163.186   1
  16  -5  -2 3306.51 174.003   1
  16   5  -2 2865.27 160.959   1
 -15   5   2 4761.70 245.786   1
  15   5  -2 5457.25 245.620   1
 -15  -5   2 5315.96 246.143   1
  15  -5  -2 5066.47 248.970   1
 -14   5   2-12.5706 37.0340   1
 -14  -5   2 17.2650 30.0307   1
  14  -5  -2 6.42666 35.5699   1
  14   5  -2-5.61555 30.3821   1
 -13  -5   2 14324.1 585.867   1
  13   5  -2 14909.8 586.388   1
 -13   5   2 14135.9 591.574   1
  13  -5  -2 14591.7 593.897   1
 -12  -5   2 1577.06 97.8620   1
  12   5  -2 1434.25 93.4526   1
 -12   5   2 1423.91 98.1891   1
  12  -5  -2 1524.70 101.072   1
 -11  -5   2 31560.9 1174.17   1
  11   5  -2 31177.2 1172.84   1
 -11   5   2 29407.3 1175.71   1
  11  -5  -2 29579.2 1180.56   1
 -10  -5   2 14613.5 559.798   1
  10   5  -2 14507.3 558.861   1
  10  -5  -2 13187.2 562.607   1
 -10   5   2 13447.3 561.717   1
   9   5  -2 4830.26 211.727   1
  -9   5   2 4701.16 217.244   1
   9  -5  -2 4599.61 217.974   1
  -8  -5   2 3.96441 21.6987   1
   8   5  -2-14.9360 20.6687   1
  -8   5   2-4.52370 23.9005   1
   8  -5  -2-13.9922 21.7705   1
  -7  -5   2 1328.29 77.7337   1
   7   5  -2 1396.75 78.1245   1
   7  -5  -2 1186.71 82.6978   1
  -7   5   2 1353.97 84.0381   1
   6  -5  -2 27364.5 1036.03   1
   6   5  -2 27016.5 1028.23   1
  -6  -5   2 27069.4 1028.82   1
  -6   5   2 26353.8 1033.52   1
   5  -5  -2 130235. 4876.39   1
   5   5  -2 134656. 4868.86   1
  -5   5   2 128345. 4874.31   1
  -5  -5   2 129673. 4869.25   1
  -4   5   2 5267.86 221.549   1
   4  -5  -2 4894.05 220.463   1
  -3   5   2 18815.1 721.973   1
   3  -5  -2 18430.0 721.265   1
  -2   5   2 12824.7 487.716   1
   2  -5  -2 11816.7 488.367   1
  -1   5   2 23284.2 907.474   1
   1  -5  -2 24125.6 907.944   1
   0   5  -2 21319.6 712.975   1
   0  -5   2 19873.5 710.983   1
  -1  -5  -2 89351.8 3431.58   1
   1   5   2 88745.2 3429.81   1
  -1   5  -2 97674.6 3429.48   1
   1  -5   2 91664.8 3429.02   1
   2   5   2 4767.54 202.364   1
  -2   5  -2 4897.73 202.305   1
   2  -5   2 4707.26 202.122   1
  -3   5  -2 2867.05 134.855   1
   3   5   2 2728.17 134.521   1
  -3  -5  -2 2697.01 136.120   1
   3  -5   2 2774.13 135.581   1
  -4   5  -2 7306.55 309.338   1
   4   5   2 6884.40 308.547   1
  -4  -5  -2 7582.15 313.030   1
   4  -5   2 7966.44 313.333   1
  -5   5  -2 69.0079 26.5750   1
   5   5   2 164.881 30.0247   1
  -5  -5  -2 117.218 27.6874   1
   5  -5   2 169.016 31.7315   1
  -6   5  -2 29138.6 1065.97   1
   6   5   2 27215.8 1060.25   1
  -6  -5  -2 26939.7 1062.52   1
   6  -5   2 27187.9 1063.37   1
  -7   5  -2 2231.42 123.983   1
   7   5   2 2359.81 124.380   1
  -7  -5  -2 2228.26 121.775   1
   7  -5   2 2218.19 125.587   1
   8   5   2 426.914 45.8612   1
  -8  -5  -2 323.520 43.7378   1
   9  -5   2 36322.5 1349.09   1
  -9   5  -2 33719.1 1344.72   1
 -10  -5  -2 1795.72 112.245   1
 -10   5  -2 1877.96 115.365   1
  10  -5   2 1672.96 111.341   1
  10   5   2 1945.61 114.187   1
 -11  -5  -2 6900.40 305.264   1
 -11   5  -2 6893.20 307.519   1
  11   5   2 6648.25 301.346   1
  11  -5   2 6709.28 307.605   1
  12  -5   2 17580.8 699.297   1
 -12  -5  -2 17100.9 691.928   1
  12   5   2 16955.5 689.540   1
 -12   5  -2 17053.0 694.586   1
  13  -5   2 2745.52 160.577   1
 -13  -5  -2 2882.10 158.778   1
  13   5   2 2692.52 155.237   1
 -13   5  -2 3081.32 164.595   1
  14  -5   2 61.6012 41.8885   1
 -14   5  -2-13.8235 40.7328   1
  15  -5   2 8317.12 373.712   1
 -15  -5  -2 8570.26 373.496   1
 -15   5  -2 8319.92 373.795   1
  16  -5   2 104.160 45.2942   1
 -16  -5  -2 83.3265 41.9054   1
  16   5   2 134.205 44.4761   1
 -16   5  -2 116.119 42.5341   1
 -17  -5  -2 7.07419 37.3879   1
  17   5   2 47.8450 39.0847   1
  18  -5   2 56.3517 45.9193   1
 -18   5  -2 153.862 49.9937   1
  19  -5   2 1304.18 108.722   1
 -19  -5  -2 1775.42 119.464   1
  19   5   2 1434.10 111.848   1
 -19   5  -2 1752.89 118.368   1
  20  -5   2 442.854 65.3346   1
 -20  -5  -2 491.852 67.1767   1
  20   5   2 366.408 67.3291   1
 -20   5  -2 494.481 68.0450   1
 -21  -5  -2 165.742 51.2687   1
  21   5   2 182.888 51.7221   1
 -21   5  -2 212.478 55.1771   1
  22  -5   2 468.505 65.7389   1
 -22  -5  -2 435.096 65.1424   1
  22   5   2 412.221 64.1519   1
 -22   5  -2 429.308 64.0668   1
  23  -5   2 249.642 54.3136   1
 -23  -5  -2 204.229 55.4441   1
  23   5   2 193.944 56.6099   1
 -23   5  -2 244.342 54.6709   1
  24  -5   2 335.925 61.2371   1
 -24   5  -2 337.081 58.8675   1
  26  -6  -2 128.546 51.6201   1
 -26   6   2 88.4822 44.3992   1
  25  -6  -2-13.4126 43.2155   1
 -25   6   2 21.4756 45.3672   1
  24  -6  -2-63.4902 49.3996   1
 -24   6   2 7.17592 46.2540   1
  23  -6  -2 42.5480 47.6107   1
 -23   6   2 108.960 49.4972   1
  22  -6  -2 339.066 60.2645   1
 -22  -6   2 228.050 54.2099   1
  22   6  -2 159.077 50.5631   1
 -22   6   2 146.954 53.8064   1
  21  -6  -2 215.517 50.6093   1
 -21  -6   2 138.423 48.0015   1
  21   6  -2 128.596 45.5831   1
 -21   6   2 82.3634 42.6802   1
  20  -6  -2 587.473 72.4002   1
 -20  -6   2 466.809 63.5956   1
 -20   6   2 589.764 69.5253   1
 -19  -6   2 35.1895 38.1039   1
  19   6  -2 41.3736 39.0301   1
 -18  -6   2 583.624 65.9826   1
 -18   6   2 677.300 74.5277   1
  18   6  -2 571.616 65.9604   1
  17  -6  -2 369.768 58.0679   1
 -16  -6   2 1126.49 91.4238   1
  16  -6  -2 1176.04 94.0226   1
 -16   6   2 976.365 88.5915   1
  16   6  -2 1187.79 91.1295   1
  15   6  -2 24.3358 29.7031   1
 -15  -6   2 6.18584 33.4730   1
 -14  -6   2 508.139 57.6151   1
 -14   6   2 449.466 59.9088   1
  14   6  -2 442.609 56.0519   1
  14  -6  -2 556.605 63.0475   1
 -13   6   2 833.100 73.5962   1
  13   6  -2 813.761 69.4531   1
  13  -6  -2 635.203 67.0148   1
 -13  -6   2 683.307 65.1486   1
  12  -6  -2 24.5948 28.2674   1
 -12   6   2 34.8633 29.5734   1
 -11   6   2 1488.47 97.9869   1
  11   6  -2 1257.15 88.3582   1
 -11  -6   2 1463.90 94.1081   1
  11  -6  -2 1470.34 96.7620   1
 -10   6   2 1247.33 83.2730   1
 -10  -6   2 1237.86 81.1973   1
  10  -6  -2 1057.88 79.4008   1
   9   6  -2 4976.37 224.612   1
  -9  -6   2 5003.76 225.628   1
  -8   6   2 24597.3 953.449   1
   8   6  -2 24624.0 948.097   1
   8  -6  -2 24297.1 954.414   1
  -7   6   2 1406.69 89.8313   1
  -7  -6   2 1559.38 89.8994   1
   7  -6  -2 1588.72 96.7436   1
   7   6  -2 1472.04 87.2839   1
   6   6  -2 2567.17 136.709   1
  -6  -6   2 3118.27 141.847   1
   6  -6  -2 2902.84 145.355   1
  -6   6   2 3065.86 146.363   1
  -5  -6   2 2530.34 120.722   1
  -5   6   2 2481.15 126.633   1
   5  -6  -2 2251.55 122.820   1
   5   6  -2 2292.37 117.815   1
  -4  -6   2 52.9488 21.7616   1
  -4   6   2 61.2895 24.2211   1
   4  -6  -2 69.9672 26.4370   1
   4   6  -2 103.878 25.0236   1
  -3  -6   2 98.0921 24.2513   1
   3  -6  -2 124.215 25.5019   1
   3   6  -2 143.741 26.0999   1
  -2  -6   2 57099.3 2205.41   1
  -2   6   2 59611.1 2210.40   1
   2  -6  -2 58336.9 2209.90   1
   2   6  -2 60046.3 2205.28   1
   1  -6  -2 4479.82 199.751   1
   1   6  -2 4293.97 195.176   1
  -1  -6   2 4723.91 197.131   1
  -1   6   2 4341.37 198.243   1
   0  -6  -2 3163.20 158.434   1
   0   6  -2 3596.53 157.673   1
   0  -6   2 3535.87 157.694   1
   0   6   2 3238.17 157.133   1
  -1  -6  -2 2289.43 128.739   1
  -1   6  -2 2437.25 123.958   1
   1  -6   2 2623.89 126.879   1
   1   6   2 2738.58 128.772   1
  -2  -6  -2 137405. 5000.90   1
   2  -6   2 137983. 4998.02   1
   2   6   2 135269. 4997.57   1
  -2   6  -2 126612. 4995.33   1
   3   6   2 9816.61 369.963   1
  -3  -6  -2 9602.41 371.653   1
  -3   6  -2 7858.72 362.653   1
   3  -6   2 8547.89 366.518   1
  -4  -6  -2 19595.1 739.550   1
   4   6   2 19077.6 736.990   1
   4  -6   2 18601.7 737.914   1
  -4   6  -2 18090.5 735.566   1
  -5  -6  -2 4705.57 210.362   1
   5   6   2 4389.12 207.008   1
   5  -6   2 4686.61 211.261   1
  -5   6  -2 4379.03 205.738   1
  -6  -6  -2-19.7718 29.1264   1
   6   6   2 28.5889 26.0792   1
   6  -6   2 9.96679 27.8883   1
  -6   6  -2 14.8785 24.5535   1
  -7  -6  -2 4557.02 207.723   1
   7   6   2 4168.63 202.109   1
   8  -6   2 264.958 46.3975   1
  -8   6  -2 268.525 41.0835   1
  -9  -6  -2 7998.44 349.300   1
   9   6   2 7445.52 346.517   1
   9  -6   2 8433.53 354.059   1
  -9   6  -2 8571.50 355.242   1
 -10  -6  -2 5567.46 263.262   1
  10   6   2 5835.16 264.267   1
  10  -6   2 5998.23 270.272   1
 -10   6  -2 5768.81 268.080   1
 -11  -6  -2 2368.08 134.762   1
 -11   6  -2 2438.34 138.520   1
  11   6   2 2162.15 131.390   1
  11  -6   2 1984.13 130.018   1
 -12  -6  -2 638.979 65.4410   1
 -12   6  -2 600.540 66.2845   1
  12  -6   2 742.481 72.1029   1
  12   6   2 615.288 65.4235   1
 -13   6  -2 862.458 78.6714   1
  13   6   2 805.689 73.7921   1
  13  -6   2 682.260 75.2302   1
 -14   6  -2 1081.10 89.9910   1
  14  -6   2 1056.83 93.7888   1
 -14  -6  -2 1258.42 94.3248   1
  15   6   2 60.2347 41.4076   1
 -15   6  -2 42.7398 38.6305   1
 -15  -6  -2 143.267 45.8056   1
  15  -6   2 50.1372 38.8418   1
 -16  -6  -2 2546.25 152.394   1
 -16   6  -2 2750.54 158.981   1
  16   6   2 2587.28 151.840   1
  16  -6   2 2558.20 154.778   1
 -17  -6  -2 2658.03 154.099   1
 -17   6  -2 2739.05 159.382   1
  17   6   2 2615.19 152.112   1
  17  -6   2 2361.89 149.097   1
 -18  -6  -2 2187.83 134.436   1
 -18   6  -2 2146.81 136.180   1
  18  -6   2 1872.75 128.635   1
  18   6   2 2070.84 132.532   1
  19   6   2 49.4992 42.9097   1
 -19   6  -2 21.9855 40.1469   1
 -19  -6  -2 14.4170 38.5848   1
  19  -6   2 105.617 43.8959   1
 -20  -6  -2 1258.27 100.256   1
 -20   6  -2 1312.89 101.921   1
  20  -6   2 1068.87 96.0804   1
  20   6   2 1034.22 94.8832   1
  21   6   2 607.567 74.1807   1
 -21  -6  -2 605.700 71.2433   1
  21  -6   2 494.053 71.0789   1
 -21   6  -2 653.645 75.7802   1
  22   6   2 525.773 71.0518   1
 -22  -6  -2 500.372 69.4141   1
  22  -6   2 464.092 67.2272   1
 -22   6  -2 481.947 67.9302   1
  23   6   2 6.93794 43.5965   1
 -23  -6  -2 14.0927 45.4083   1
  24   6   2 47.7258 48.4289   1
  24  -6   2 47.0882 49.0554   1
 -24   6  -2 60.4450 45.3980   1
  25  -7  -2 184.206 57.4817   1
 -25   7   2 278.431 61.1014   1
  24  -7  -2 27.7492 45.4794   1
 -24   7   2 92.3477 48.7305   1
  22  -7  -2 967.644 86.8500   1
  22   7  -2 928.430 88.8131   1
 -22  -7   2 1100.45 93.7740   1
 -22   7   2 863.227 86.5252   1
  21   7  -2 50.7662 42.7490   1
 -21  -7   2 14.7520 39.9251   1
  20  -7  -2 341.204 60.5710   1
 -20   7   2 469.033 66.1450   1
  19  -7  -2 1677.32 116.286   1
 -19  -7   2 1545.85 112.628   1
  19   7  -2 1618.00 112.877   1
 -19   7   2 1458.80 110.601   1
  18   7  -2 2305.08 140.399   1
 -18  -7   2 2359.57 144.041   1
 -17  -7   2 48.1688 37.6800   1
  17   7  -2 26.6371 36.4657   1
 -17   7   2 21.3456 37.1485   1
  17  -7  -2 36.2378 39.6838   1
 -16  -7   2 444.789 59.1622   1
  16   7  -2 504.605 59.6828   1
 -16   7   2 500.205 65.2711   1
  16  -7  -2 362.066 62.8958   1
 -15  -7   2 8286.43 355.509   1
  15   7  -2 7555.66 346.850   1
 -15   7   2 7877.94 357.653   1
  15  -7  -2 8187.44 358.927   1
  14   7  -2 2079.54 127.431   1
 -14  -7   2 2317.68 133.953   1
 -13  -7   2 223.147 43.9970   1
  13   7  -2 285.253 44.5439   1
 -13   7   2 201.523 42.5037   1
  13  -7  -2 255.590 50.0540   1
 -12  -7   2 5141.43 232.831   1
  12   7  -2 4871.41 228.458   1
 -12   7   2 4629.16 232.029   1
  12  -7  -2 4806.51 233.721   1
 -11   7   2 230.197 41.4835   1
  11  -7  -2 411.145 51.9025   1
 -10  -7   2 5679.09 251.617   1
  10   7  -2 5260.54 247.340   1
 -10   7   2 5440.97 256.044   1
  10  -7  -2 5613.42 257.240   1
  -9  -7   2 15631.7 611.738   1
   9   7  -2 15513.6 610.337   1
  -9   7   2 14288.8 611.751   1
   9  -7  -2 15598.6 617.501   1
  -8  -7   2 2489.10 132.385   1
  -8   7   2 2687.86 137.920   1
   8   7  -2 2624.20 132.401   1
   8  -7  -2 2300.84 134.913   1
   7  -7  -2 856.714 74.0003   1
  -7   7   2 815.272 70.2296   1
   7   7  -2 987.489 67.8109   1
   6  -7  -2 1282.13 86.6650   1
  -6   7   2 1112.17 84.2544   1
   6   7  -2 1376.28 81.9327   1
  -6  -7   2 1418.26 83.5037   1
   5  -7  -2 7538.45 313.144   1
  -5   7   2 7767.70 313.486   1
   5   7  -2 6754.69 304.184   1
  -5  -7   2 7196.42 307.293   1
   4  -7  -2 321.907 39.7128   1
  -4   7   2 343.221 42.4893   1
   4   7  -2 236.328 33.3798   1
  -4  -7   2 324.162 37.2534   1
   3  -7  -2 1210.17 78.2878   1
  -3   7   2 1170.70 77.2133   1
   3   7  -2 1069.72 70.5382   1
  -3  -7   2 1070.20 72.7339   1
   2  -7  -2 5963.92 253.599   1
  -2   7   2 5395.63 250.414   1
   2   7  -2 5457.62 246.443   1
  -2  -7   2 6290.65 251.919   1
  -1  -7   2 5885.42 251.217   1
   1   7  -2 5819.06 250.724   1
  -1   7   2 5560.59 252.138   1
   1  -7  -2 5957.24 255.212   1
   0  -7   2 18196.8 722.185   1
   0   7  -2 18648.8 723.524   1
   0   7   2 18696.3 724.075   1
   0  -7  -2 18443.9 725.757   1
   1  -7   2 16329.7 649.240   1
  -1   7  -2 17686.6 651.315   1
   1   7   2 15163.1 647.635   1
  -1  -7  -2 17001.1 653.287   1
   2  -7   2 96.2967 29.2030   1
  -2   7  -2 174.963 32.1657   1
   2   7   2 105.846 27.5604   1
  -2  -7  -2 91.7133 28.6310   1
   3  -7   2 5405.87 239.243   1
  -3  -7  -2 5739.22 239.632   1
   3   7   2 4977.60 233.306   1
  -3   7  -2 5055.28 235.079   1
  -4   7  -2 1469.74 89.8470   1
   4  -7   2 1357.83 90.1524   1
   4   7   2 1462.12 89.8023   1
  -4  -7  -2 1329.19 87.8815   1
  -5   7  -2 507.106 54.0273   1
   5  -7   2 598.732 56.1736   1
   5   7   2 665.846 58.4816   1
  -5  -7  -2 663.486 58.9768   1
  -7   7  -2 952.474 73.0305   1
   7  -7   2 865.716 71.4581   1
   7   7   2 1047.39 76.3673   1
  -7  -7  -2 875.702 72.1170   1
  -8   7  -2 967.433 77.3873   1
   8  -7   2 998.103 80.0468   1
   8   7   2 971.160 74.9595   1
  -8  -7  -2 1007.55 77.8337   1
   9  -7   2 9337.15 410.055   1
   9   7   2 9446.30 405.405   1
  -9  -7  -2 9051.90 406.045   1
 -10   7  -2 13259.4 543.667   1
  10  -7   2 13152.4 542.761   1
  10   7   2 12407.4 533.712   1
 -10  -7  -2 13547.6 541.931   1
 -11   7  -2 7579.61 330.895   1
 -11  -7  -2 7140.29 325.407   1
  11  -7   2 7197.91 325.710   1
  11   7   2 7155.99 320.926   1
  12   7   2 24.9070 40.1358   1
  13  -7   2 2678.69 158.971   1
 -13   7  -2 2822.71 160.888   1
 -14   7  -2 273.098 53.8670   1
 -14  -7  -2 135.027 44.9347   1
  14   7   2 194.539 44.9987   1
  14  -7   2 296.637 58.1232   1
 -15  -7  -2 2577.81 149.757   1
  15   7   2 2704.86 151.483   1
  15  -7   2 2673.71 159.297   1
  16   7   2 152.867 48.9600   1
 -16  -7  -2 146.501 47.7859   1
 -17   7  -2 379.722 62.5008   1
  17  -7   2 391.509 60.6194   1
 -18   7  -2 65.8600 45.2406   1
 -18  -7  -2 42.7966 42.5001   1
  18   7   2 127.856 50.8064   1
  18  -7   2 14.5553 40.3457   1
 -19   7  -2 74.3687 51.8827   1
  19   7   2 142.758 46.9442   1
 -19  -7  -2 121.851 44.4659   1
  19  -7   2 118.253 51.1943   1
 -20   7  -2 769.893 80.9024   1
  20  -7   2 705.096 77.6909   1
  20   7   2 671.023 78.3528   1
 -20  -7  -2 774.182 79.0849   1
  21  -7   2-6.96338 39.3884   1
  21   7   2-28.5040 44.3896   1
 -21  -7  -2 14.2226 42.7153   1
 -22   7  -2 28.0330 39.2179   1
  22   7   2 7.06077 42.8099   1
 -22  -7  -2-21.3022 38.8620   1
 -23   7  -2 84.8323 43.0254   1
  23  -7   2 112.200 48.8498   1
  23   7   2 138.771 53.8341   1
 -23  -7  -2 70.5500 45.6170   1
  25  -8  -2 147.490 52.5818   1
 -25   8   2 41.0943 42.7949   1
  23  -8  -2 67.7686 47.1483   1
 -23   8   2 29.1807 45.0782   1
  22  -8  -2 324.653 63.2408   1
 -22   8   2 223.579 56.7268   1
 -21   8   2 36.8206 43.4181   1
  21  -8  -2 65.2529 45.1896   1
  21   8  -2 64.6439 45.9300   1
 -21  -8   2-7.58022 42.9044   1
 -20   8   2 241.500 55.1666   1
 -20  -8   2 217.649 51.9393   1
  20  -8  -2 259.278 56.4885   1
  20   8  -2 305.674 55.8347   1
 -19  -8   2 199.697 51.7556   1
 -19   8   2 330.651 56.9168   1
  19   8  -2 315.197 56.4071   1
 -18  -8   2 1625.61 115.549   1
  18  -8  -2 1554.99 117.269   1
  18   8  -2 1681.95 114.073   1
 -17   8   2 107.301 46.3883   1
  17   8  -2 209.551 49.8429   1
 -17  -8   2 106.354 44.0842   1
  17  -8  -2 139.025 46.6620   1
 -16   8   2 466.702 63.8036   1
  16   8  -2 350.875 54.7269   1
 -16  -8   2 331.364 54.8904   1
  16  -8  -2 356.027 62.0410   1
 -15   8   2 8062.35 351.222   1
  15   8  -2 7899.92 345.042   1
 -15  -8   2 7642.51 345.765   1
  15  -8  -2 7371.89 346.131   1
 -14   8   2 2282.37 140.901   1
  14   8  -2 2350.17 137.654   1
 -14  -8   2 2437.28 140.508   1
  14  -8  -2 2233.66 141.118   1
  13   8  -2 769.775 71.6345   1
 -13  -8   2 813.157 74.2114   1
 -12   8   2 2152.48 134.781   1
  12   8  -2 2229.88 130.584   1
 -12  -8   2 2445.60 138.159   1
  12  -8  -2 2303.37 136.872   1
 -11   8   2 1805.38 119.438   1
  11   8  -2 1979.50 117.575   1
 -11  -8   2 2055.86 120.668   1
  11  -8  -2 1932.37 122.204   1
 -10   8   2 6472.09 290.979   1
  10   8  -2 6505.57 286.838   1
  10  -8  -2 6153.04 291.933   1
 -10  -8   2 6607.04 288.753   1
   9  -8  -2 6587.23 294.571   1
  -9   8   2 6415.27 292.213   1
   8  -8  -2 7215.49 321.075   1
   8   8  -2 8024.75 315.241   1
  -8  -8   2 7414.00 313.470   1
  -7  -8   2 2336.17 125.443   1
   7  -8  -2 2241.18 131.014   1
  -7   8   2 2241.15 129.329   1
  -6  -8   2 3372.31 161.090   1
  -6   8   2 3258.82 162.954   1
   6  -8  -2 3161.62 163.187   1
   6   8  -2 2990.12 155.231   1
  -5  -8   2 25305.0 1007.68   1
   5   8  -2 26963.8 1008.87   1
  -4  -8   2 3978.04 184.381   1
  -4   8   2 3807.83 187.705   1
   4  -8  -2 4206.28 192.386   1
   4   8  -2 3769.11 181.496   1
  -3  -8   2 477.054 50.8136   1
  -3   8   2 496.017 49.5468   1
   3  -8  -2 563.473 54.4417   1
   3   8  -2 531.720 51.6123   1
  -2  -8   2 720.305 58.8542   1
   2  -8  -2 592.174 57.0460   1
  -2   8   2 750.615 60.8653   1
   2   8  -2 614.727 55.4170   1
   1  -8  -2 433.995 46.6752   1
   1   8  -2 341.568 43.8054   1
  -1  -8   2 460.947 49.2344   1
  -1   8   2 464.645 48.5095   1
   0  -8  -2 8516.86 361.596   1
   0   8  -2 9180.48 362.112   1
   0  -8   2 8368.38 358.891   1
   0   8   2 8353.09 360.097   1
  -1  -8  -2 45487.6 1699.09   1
  -1   8  -2 44438.7 1695.76   1
   1  -8   2 45854.9 1697.81   1
   1   8   2 43037.7 1695.65   1
  -2  -8  -2 13282.0 567.958   1
  -2   8  -2 14840.7 567.010   1
   2  -8   2 13721.3 565.146   1
   2   8   2 14606.8 568.312   1
  -3  -8  -2 6291.09 280.736   1
   3   8   2 6363.32 280.275   1
   3  -8   2 6417.59 281.691   1
  -3   8  -2 6385.60 280.467   1
  -5  -8  -2 11410.7 467.703   1
   5   8   2 11235.9 465.985   1
  -5   8  -2 11194.6 466.310   1
   5  -8   2 11356.7 468.185   1
  -6  -8  -2 1389.32 91.9015   1
   6   8   2 1134.34 84.8645   1
  -6   8  -2 1221.94 88.0451   1
   6  -8   2 1306.84 90.3239   1
  -7  -8  -2 11034.2 449.610   1
   7   8   2 10838.0 445.735   1
  -7   8  -2 10267.8 444.928   1
   7  -8   2 10456.6 446.412   1
  -8  -8  -2 5720.07 259.316   1
   8   8   2 5829.48 256.837   1
  -8   8  -2 5084.73 253.661   1
   8  -8   2 5424.40 255.658   1
  -9  -8  -2 4978.79 233.921   1
   9   8   2 4689.35 228.889   1
  -9   8  -2 4361.80 226.720   1
   9  -8   2 5330.15 238.290   1
 -10  -8  -2 5746.90 264.067   1
  10   8   2 5938.98 263.788   1
  10  -8   2 5280.18 261.771   1
 -10   8  -2 5409.79 261.123   1
  11   8   2 3929.08 199.333   1
  12  -8   2 1507.29 108.681   1
 -12   8  -2 1489.76 108.621   1
 -13   8  -2 3657.56 193.151   1
 -13  -8  -2 3467.84 189.653   1
  13  -8   2 3727.63 194.035   1
  13   8   2 3497.78 187.459   1
 -14  -8  -2 368.007 60.8814   1
  14   8   2 388.173 56.9238   1
 -14   8  -2 271.551 52.9404   1
  14  -8   2 354.895 54.6056   1
  15   8   2 2577.90 154.064   1
 -15  -8  -2 2804.46 160.735   1
 -16   8  -2 1273.95 103.402   1
  16  -8   2 1512.63 111.131   1
  16   8   2 1276.11 101.780   1
 -16  -8  -2 1367.14 104.846   1
 -17   8  -2 1057.07 90.0473   1
  17  -8   2 753.224 83.2534   1
  17   8   2 799.740 80.2017   1
 -17  -8  -2 876.219 85.4236   1
  18   8   2 34.4549 42.2310   1
 -18  -8  -2 97.7589 48.1174   1
 -19   8  -2-50.9013 50.9089   1
  19  -8   2-14.4635 45.4418   1
  19   8   2 41.4310 46.6347   1
 -19  -8  -2-7.53828 37.8333   1
 -20   8  -2 145.802 53.6810   1
  20  -8   2 130.335 48.2695   1
  20   8   2 103.378 48.4931   1
 -20  -8  -2 150.428 52.8804   1
 -21   8  -2 419.247 66.0108   1
  21  -8   2 423.593 62.1104   1
  21   8   2 420.455 63.3930   1
 -21  -8  -2 519.400 69.2966   1
 -22   8  -2-13.8494 41.6110   1
  22   8   2-34.0462 48.6688   1
 -22  -8  -2-58.6513 47.2586   1
 -23   8  -2 53.9847 46.6412   1
  23  -8   2 72.7332 47.9288   1
 -24   9   2-28.0217 40.0495   1
  24  -9  -2-6.59362 39.6100   1
 -23   9   2-7.06305 44.3817   1
  23  -9  -2-6.95964 47.0025   1
 -22   9   2 7.18090 47.0308   1
  22  -9  -2 28.5241 45.9570   1
 -21   9   2 1223.07 98.2879   1
  21  -9  -2 1238.10 99.5129   1
  21   9  -2 1205.56 101.246   1
 -20   9   2 590.475 71.3820   1
 -20  -9   2 515.410 68.0354   1
  20   9  -2 612.927 71.0440   1
  20  -9  -2 553.508 70.5980   1
 -19   9   2 277.200 53.7995   1
 -18  -9   2 73.8915 44.8478   1
  18   9  -2 49.7532 41.5178   1
  18  -9  -2 44.4269 44.5235   1
 -17   9   2 995.537 87.7946   1
 -17  -9   2 1067.52 91.8498   1
  17  -9  -2 1165.13 96.0863   1
  17   9  -2 1043.34 88.7993   1
 -16   9   2 737.270 80.4361   1
  16  -9  -2 717.561 76.7820   1
  16   9  -2 742.354 74.3594   1
 -16  -9   2 610.696 73.0833   1
  15  -9  -2 5858.48 279.387   1
 -15   9   2 5911.27 280.541   1
 -14   9   2 6251.27 290.051   1
  14  -9  -2 6408.75 296.454   1
  14   9  -2 6337.74 290.748   1
 -14  -9   2 5913.45 288.684   1
 -13   9   2 1658.79 116.730   1
  13  -9  -2 1494.30 112.000   1
  13   9  -2 1769.54 112.590   1
 -13  -9   2 1817.87 116.111   1
 -12   9   2 2840.45 167.958   1
  12  -9  -2 3068.03 171.099   1
  12   9  -2 3457.31 171.881   1
 -12  -9   2 3369.45 172.964   1
 -11   9   2 5023.35 239.791   1
  11  -9  -2 4862.44 239.733   1
  11   9  -2 5038.43 235.291   1
 -11  -9   2 4867.50 235.682   1
 -10   9   2 162.800 42.4473   1
 -10  -9   2 52.4640 30.2609   1
  10  -9  -2 114.839 40.6001   1
  10   9  -2 90.0992 33.0589   1
  -9  -9   2 1401.30 93.0604   1
  -9   9   2 1052.83 89.6330   1
   9  -9  -2 1489.76 98.6583   1
   9   9  -2 1192.13 86.8415   1
  -8  -9   2 335.439 49.6993   1
   8  -9  -2 323.676 51.6736   1
   8   9  -2 365.051 48.1419   1
  -8   9   2 361.164 48.8067   1
   7  -9  -2 16992.7 695.608   1
  -7   9   2 17763.7 697.492   1
   6  -9  -2 7798.02 319.157   1
  -6  -9   2 7220.31 311.982   1
   5  -9  -2 27452.3 1028.59   1
  -5   9   2 25244.6 1023.74   1
   5   9  -2 25986.7 1019.55   1
  -5  -9   2 26842.3 1022.82   1
   4  -9  -2 7484.81 336.975   1
  -4   9   2 7674.76 338.005   1
   4   9  -2 8324.94 336.372   1
   3  -9  -2 501.962 56.7863   1
  -3   9   2 563.935 57.7367   1
   3   9  -2 420.875 47.5268   1
  -3  -9   2 558.806 55.1224   1
   2   9  -2 4.99924 26.4172   1
  -2   9   2 32.0416 25.3175   1
   2  -9  -2 26.7541 22.9470   1
  -2  -9   2-4.92741 23.7123   1
  -1  -9   2 8899.62 362.191   1
   1   9  -2 8772.20 360.988   1
  -1   9   2 8056.18 359.534   1
   1  -9  -2 8313.41 362.599   1
   0  -9   2 26032.8 1021.00   1
   0   9  -2 28032.1 1024.35   1
   0   9   2 24557.5 1022.41   1
   0  -9  -2 26816.6 1024.87   1
   1   9   2 14317.8 575.194   1
  -1  -9  -2 14124.7 574.770   1
   2   9   2 617.679 58.9391   1
  -2  -9  -2 534.950 56.8749   1
   3  -9   2 936.750 74.0130   1
  -3   9  -2 742.137 70.6715   1
   3   9   2 1060.80 75.5758   1
  -3  -9  -2 860.050 74.8163   1
   4  -9   2 12932.0 513.284   1
  -4   9  -2 12863.9 510.220   1
   4   9   2 11271.9 504.784   1
  -4  -9  -2 12644.2 511.373   1
  -5  -9  -2 301.800 46.9491   1
   5   9   2 299.842 45.3029   1
   5  -9   2 376.448 49.9676   1
  -5   9  -2 424.014 51.8395   1
  -6  -9  -2 34486.8 1328.83   1
   6   9   2 34940.1 1327.62   1
  -6   9  -2 34515.4 1329.62   1
   6  -9   2 33750.4 1330.61   1
  -7  -9  -2 885.798 74.3121   1
   7   9   2 821.853 72.1323   1
  -7   9  -2 712.203 71.2305   1
   7  -9   2 798.459 75.1616   1
  -8  -9  -2 432.408 55.5241   1
   8   9   2 421.878 56.7295   1
  -8   9  -2 453.653 56.7585   1
   8  -9   2 493.844 58.8940   1
  -9  -9  -2 5559.78 254.768   1
   9   9   2 5657.19 254.187   1
   9  -9   2 5295.58 252.352   1
  -9   9  -2 4726.14 249.215   1
  10   9   2 3599.70 189.271   1
 -10   9  -2 3815.81 192.792   1
  10  -9   2 3593.18 193.054   1
 -11   9  -2 136.131 44.7391   1
  11  -9   2 69.3053 43.7164   1
 -12  -9  -2 375.388 58.8293   1
  12   9   2 483.615 61.1409   1
 -12   9  -2 384.851 63.0078   1
  12  -9   2 410.692 61.9055   1
 -13  -9  -2 127.402 47.5542   1
  13   9   2 61.2788 40.2504   1
 -13   9  -2 64.0263 44.8199   1
  13  -9   2 107.159 45.0071   1
  14   9   2 3051.60 175.085   1
 -14  -9  -2 3288.87 180.138   1
 -15   9  -2 2138.01 141.478   1
  15  -9   2 2535.52 150.525   1
  15   9   2 2365.95 144.265   1
 -15  -9  -2 2482.74 148.506   1
 -16   9  -2 2450.62 152.602   1
  16  -9   2 2584.87 157.114   1
  16   9   2 2731.83 155.253   1
 -16  -9  -2 2470.71 153.744   1
 -17   9  -2 21.1884 42.0242   1
  17  -9   2-23.2548 46.5634   1
  17   9   2-28.4441 45.4490   1
 -17  -9  -2-22.2289 42.7971   1
 -18   9  -2 36.5941 38.7165   1
  18  -9   2 29.4386 43.4099   1
  18   9   2 99.6994 45.5559   1
 -18  -9  -2 59.4068 46.7029   1
 -19   9  -2 403.211 64.6270   1
  19  -9   2 286.985 59.0093   1
  19   9   2 256.244 54.9112   1
 -19  -9  -2 244.881 53.7779   1
 -20   9  -2 861.764 84.2959   1
  20  -9   2 1102.69 90.8744   1
  20   9   2 779.360 81.4876   1
 -20  -9  -2 960.064 88.0014   1
 -21   9  -2 134.762 48.5475   1
  21  -9   2 140.107 49.5202   1
  21   9   2 133.362 53.9666   1
 -21  -9  -2 168.271 52.8900   1
  22   9   2 6.93562 45.4370   1
  22  -9   2 59.3330 45.1996   1
  23 -10  -2 82.7398 48.6363   1
 -23  10   2 13.8357 43.1272   1
  22 -10  -2 134.438 54.0297   1
 -22  10   2 120.816 51.6695   1
  21 -10  -2-45.6574 52.1656   1
 -21  10   2-20.5010 44.7675   1
 -20  10   2 178.636 53.6242   1
  20 -10  -2 245.880 57.8633   1
  20  10  -2 207.122 57.7772   1
 -19  10   2 320.318 62.2503   1
  19 -10  -2 347.915 62.9693   1
  19  10  -2 249.965 57.6552   1
 -19 -10   2 280.913 57.1153   1
  18 -10  -2 523.155 70.4378   1
 -18  10   2 528.652 67.4943   1
  17 -10  -2 434.768 60.5374   1
  17  10  -2 378.114 62.4988   1
 -17 -10   2 420.961 61.0211   1
 -16  10   2 7664.93 349.594   1
  16 -10  -2 8019.45 350.923   1
  16  10  -2 7739.77 346.782   1
 -16 -10   2 7296.06 346.473   1
  15  10  -2 522.602 64.3554   1
 -15 -10   2 389.128 58.4771   1
 -14  10   2 1847.99 123.454   1
  14 -10  -2 1963.69 127.711   1
  14  10  -2 1909.38 122.021   1
 -14 -10   2 1762.06 120.790   1
 -13  10   2 740.201 77.3349   1
 -13 -10   2 770.201 74.1809   1
  13  10  -2 749.355 73.6950   1
  13 -10  -2 802.957 78.2120   1
 -12  10   2 19989.1 810.412   1
  12 -10  -2 20051.7 810.355   1
  12  10  -2 20084.7 806.153   1
 -12 -10   2 20653.5 808.890   1
 -11 -10   2 2263.70 142.277   1
 -11  10   2 2464.97 144.425   1
  11 -10  -2 2603.94 149.018   1
  10  10  -2 13915.2 582.999   1
 -10 -10   2 14640.9 588.627   1
   9  10  -2 272.377 46.0733   1
  -9  10   2 300.883 49.1037   1
   9 -10  -2 225.137 46.5870   1
  -9 -10   2 347.787 50.8229   1
   8  10  -2 1789.82 115.354   1
  -8  10   2 2110.46 127.194   1
   8 -10  -2 2166.88 128.421   1
  -8 -10   2 2104.12 122.802   1
   7  10  -2 330.086 45.4101   1
  -7  10   2 341.048 51.0984   1
   7 -10  -2 365.319 51.8910   1
  -7 -10   2 451.251 51.7184   1
   6  10  -2 13462.6 523.144   1
  -6  10   2 12557.4 523.988   1
   6 -10  -2 12321.6 526.454   1
  -6 -10   2 12573.8 522.470   1
   5  10  -2 7964.46 335.491   1
  -5  10   2 7804.66 339.029   1
   5 -10  -2 7416.68 338.896   1
  -5 -10   2 7692.64 336.093   1
   4  10  -2 10286.0 461.752   1
   4 -10  -2 11170.2 469.629   1
  -4 -10   2 11345.4 467.628   1
   3  10  -2 13116.2 535.442   1
  -3  10   2 13028.2 539.704   1
   3 -10  -2 13245.8 541.286   1
   2  10  -2 32704.2 1271.12   1
  -2  10   2 33203.6 1274.58   1
   2 -10  -2 33367.4 1273.75   1
  -2 -10   2 32588.7 1270.45   1
   1  10  -2 897.003 71.5201   1
  -1  10   2 837.149 71.4630   1
  -1 -10   2 756.753 68.1976   1
   1 -10  -2 782.821 69.6150   1
   0  10   2 61.2534 34.1129   1
   0  10  -2 66.0857 30.8616   1
   0 -10   2 66.3474 33.8713   1
   0 -10  -2-23.1298 35.0979   1
   1  10   2 2138.61 120.350   1
  -1  10  -2 2138.30 120.655   1
   1 -10   2 1897.51 115.822   1
   2  10   2 19799.9 781.831   1
  -2  10  -2 19951.0 782.201   1
   2 -10   2 19559.1 784.298   1
  -2 -10  -2 19626.1 784.075   1
   3  10   2 1690.50 115.673   1
  -3  10  -2 2228.90 121.897   1
   3 -10   2 2086.37 120.037   1
  -3 -10  -2 1765.22 117.549   1
   4  10   2 18045.4 747.765   1
  -4  10  -2 17856.3 750.781   1
   4 -10   2 20192.9 760.073   1
  -4 -10  -2 19643.3 756.232   1
  -5  10  -2 20326.3 835.697   1
   5 -10   2 22688.2 847.227   1
   5  10   2 21484.4 838.032   1
  -5 -10  -2 20366.7 839.676   1
  -6  10  -2 550.902 61.1683   1
   6 -10   2 659.689 63.9956   1
   6  10   2 612.642 64.7383   1
  -6 -10  -2 618.886 65.6626   1
  -7  10  -2 14491.0 561.326   1
   7 -10   2 14234.9 563.666   1
  -7 -10  -2 13423.9 558.215   1
   8  10   2 792.173 73.3027   1
  -8 -10  -2 730.503 71.5228   1
  -9 -10  -2 1415.00 101.354   1
   9  10   2 1407.28 100.748   1
   9 -10   2 1470.94 104.980   1
  -9  10  -2 1344.45 102.791   1
 -10 -10  -2 3231.03 181.324   1
 -10  10  -2 3491.51 185.077   1
  10 -10   2 3542.88 186.342   1
 -11 -10  -2 5816.79 263.911   1
  11  10   2 5559.67 258.138   1
  11 -10   2 5422.10 261.402   1
 -12 -10  -2 70.9790 44.6255   1
  12  10   2 6.83981 35.2748   1
 -12  10  -2 14.2080 39.7818   1
  12 -10   2 78.1199 40.6237   1
 -13 -10  -2 5838.06 276.994   1
  13  10   2 5645.46 273.309   1
 -14 -10  -2 2710.91 155.735   1
  14  10   2 2456.61 149.889   1
  14 -10   2 2431.63 153.522   1
 -14  10  -2 2555.44 154.205   1
 -15  10  -2 2438.60 156.586   1
 -15 -10  -2 2657.89 162.861   1
  15 -10   2 2928.86 166.268   1
  15  10   2 2857.64 161.263   1
 -16 -10  -2-7.44669 39.3649   1
  16  10   2 7.19676 44.4557   1
  16 -10   2 133.781 54.8647   1
 -16  10  -2 36.4713 44.6538   1
 -17  10  -2 867.730 86.9137   1
  17 -10   2 937.765 90.6574   1
  17  10   2 1046.16 93.2364   1
 -17 -10  -2 1104.32 93.7487   1
 -18  10  -2 28.7894 44.8335   1
  18 -10   2-7.32605 42.3117   1
  18  10   2-28.8668 44.5580   1
 -18 -10  -2-7.46927 45.7038   1
 -19  10  -2 158.777 50.7196   1
  19 -10   2 100.082 53.2675   1
  19  10   2 122.078 47.6044   1
 -19 -10  -2 96.7648 44.9276   1
 -20  10  -2-6.99752 43.9813   1
  20 -10   2 55.9490 42.0205   1
 -21  10  -2 322.224 58.2071   1
  21  10   2 330.992 63.4838   1
  21 -10   2 442.590 64.9787   1
  22 -11  -2-28.0937 45.9970   1
 -22  11   2 55.5046 46.5072   1
  21 -11  -2 911.711 87.9355   1
 -21  11   2 944.459 87.4381   1
  20 -11  -2 131.273 49.7555   1
 -20  11   2 71.4477 43.8729   1
  19 -11  -2 1112.91 97.6846   1
  19  11  -2 1348.18 101.508   1
 -18  11   2 397.742 63.7188   1
  18 -11  -2 291.940 59.5982   1
  18  11  -2 346.186 56.4746   1
 -18 -11   2 420.658 63.4094   1
  17 -11  -2 705.775 75.3376   1
 -17  11   2 649.180 75.2411   1
 -16  11   2 1649.98 118.959   1
 -16 -11   2 1833.12 121.938   1
  16 -11  -2 1859.06 123.190   1
  16  11  -2 1541.41 115.181   1
 -15 -11   2 5571.78 267.619   1
 -15  11   2 5390.02 263.489   1
  15 -11  -2 5774.64 272.480   1
  15  11  -2 5388.04 264.593   1
 -14  11   2 452.154 64.1835   1
 -14 -11   2 498.110 63.7665   1
  14  11  -2 399.033 59.0532   1
  14 -11  -2 462.810 63.8457   1
  13 -11  -2 3362.38 185.122   1
 -13 -11   2 3345.17 182.177   1
  13  11  -2 3242.72 179.345   1
 -13  11   2 3473.94 184.983   1
 -12  11   2 1498.90 110.741   1
  12 -11  -2 1583.74 112.661   1
  11 -11  -2 22029.6 849.606   1
 -11 -11   2 20861.3 842.063   1
 -11  11   2 20597.0 842.817   1
  11  11  -2 21094.4 842.285   1
  10 -11  -2 3203.79 177.942   1
 -10 -11   2 3333.79 175.648   1
 -10  11   2 3205.59 176.706   1
  10  11  -2 3239.59 172.296   1
   9 -11  -2 1989.76 134.410   1
  -9  11   2 2139.86 131.906   1
  -9 -11   2 2115.82 130.392   1
   9  11  -2 2325.31 132.613   1
  -8  11   2 624.674 70.7216   1
  -8 -11   2 647.484 65.1345   1
   8 -11  -2 711.329 73.5874   1
   8  11  -2 559.937 60.4717   1
  -7  11   2 3195.64 170.814   1
  -7 -11   2 3266.04 168.702   1
   7 -11  -2 3021.68 169.868   1
   7  11  -2 3021.29 164.470   1
  -6  11   2 142.065 38.2837   1
  -6 -11   2 225.498 43.1398   1
   6 -11  -2 207.904 45.7124   1
   6  11  -2 316.285 49.4491   1
  -5  11   2 5009.11 246.505   1
  -5 -11   2 5419.84 248.924   1
   5 -11  -2 5270.32 249.793   1
   5  11  -2 5337.37 246.045   1
  -4  11   2 10321.4 442.874   1
  -4 -11   2 10658.4 442.008   1
   4  11  -2 10510.0 439.814   1
   4 -11  -2 10402.2 443.972   1
  -3 -11   2 18098.6 724.086   1
   3 -11  -2 18003.4 727.140   1
  -3  11   2 18206.5 727.126   1
   2 -11  -2 34324.8 1354.35   1
  -2 -11   2 35752.7 1353.19   1
   2  11  -2 35167.4 1353.81   1
  -2  11   2 35021.3 1354.78   1
   1 -11  -2 20019.0 810.894   1
  -1  11   2 20526.4 811.176   1
   1  11  -2 20596.1 810.130   1
   0  11  -2 10108.5 432.145   1
   0 -11  -2 10196.9 434.123   1
   0 -11   2 10697.7 435.219   1
   0  11   2 10003.3 432.060   1
  -1  11  -2 1490.85 102.540   1
  -1 -11  -2 1726.64 109.284   1
   1 -11   2 1635.55 107.166   1
   1  11   2 1537.81 106.836   1
  -2  11  -2 6521.17 309.074   1
  -2 -11  -2 6834.41 313.459   1
   2 -11   2 7352.97 315.202   1
   2  11   2 7267.47 315.233   1
  -3  11  -2 1089.07 85.5530   1
  -3 -11  -2 955.259 82.4386   1
   3 -11   2 1126.25 86.5482   1
   3  11   2 1158.09 85.5809   1
  -4  11  -2 15615.1 646.171   1
   4 -11   2 15780.6 649.050   1
   4  11   2 16529.6 647.612   1
  -4 -11  -2 15703.6 645.763   1
  -5  11  -2 11090.0 498.627   1
   5  11   2 12759.6 507.521   1
   5 -11   2 13180.3 513.942   1
  -5 -11  -2 11608.0 504.180   1
   6  11   2 13625.5 567.584   1
  -6 -11  -2 14007.4 571.782   1
  -7  11  -2 1720.51 116.483   1
   7 -11   2 1794.11 118.480   1
  -8  11  -2 5603.40 271.866   1
   8  11   2 6230.29 275.417   1
  -8 -11  -2 5750.05 273.887   1
   8 -11   2 5579.99 273.781   1
  -9 -11  -2 6243.00 285.418   1
   9 -11   2 5668.16 280.440   1
  -9  11  -2 6145.72 283.973   1
 -10 -11  -2 435.125 60.3245   1
  10  11   2 372.963 58.2886   1
  10 -11   2 440.727 59.9583   1
 -10  11  -2 284.461 52.7788   1
 -11 -11  -2 609.136 67.9642   1
  11  11   2 624.241 68.4311   1
  11 -11   2 738.548 74.9537   1
 -11  11  -2 497.831 66.2367   1
 -12 -11  -2 5186.54 252.177   1
  12  11   2 5047.36 249.065   1
 -13 -11  -2 1347.68 106.092   1
  13  11   2 1481.20 108.995   1
  13 -11   2 1520.84 110.427   1
 -13  11  -2 1471.29 110.894   1
 -14 -11  -2 4135.05 211.970   1
  14  11   2 3877.83 206.360   1
  14 -11   2 3763.39 206.166   1
 -14  11  -2 4065.87 211.191   1
 -15 -11  -2 14.8480 45.0494   1
  15  11   2 56.8464 39.8059   1
  15 -11   2 103.267 49.1006   1
 -15  11  -2 21.7535 42.7647   1
 -16  11  -2 788.382 84.8661   1
 -16 -11  -2 797.992 80.3605   1
  16  11   2 783.485 82.0230   1
  16 -11   2 790.509 83.5755   1
 -17 -11  -2 395.598 62.4916   1
  17  11   2 411.084 64.2160   1
  17 -11   2 479.004 68.8295   1
 -17  11  -2 476.372 68.0174   1
 -18  11  -2 1262.72 101.158   1
  18  11   2 1196.83 103.700   1
 -18 -11  -2 1442.97 108.832   1
 -19  11  -2 155.696 54.6595   1
  19 -11   2 235.022 56.2407   1
  19  11   2 171.968 51.3989   1
 -19 -11  -2 243.851 55.7091   1
 -20  11  -2 1401.04 102.954   1
  20 -11   2 1173.26 96.5136   1
  20  11   2 1222.58 105.048   1
 -20 -11  -2 1352.06 109.918   1
  22 -12  -2 156.551 55.8765   1
 -22  12   2 91.7137 46.7084   1
 -21  12   2 54.6795 46.2538   1
  21 -12  -2 106.941 52.6952   1
 -20  12   2 1972.07 133.215   1
  19 -12  -2 43.4568 48.2054   1
  18 -12  -2 953.544 90.2118   1
  18  12  -2 1100.26 92.6818   1
 -18  12   2 973.924 89.3014   1
 -17 -12   2 752.847 83.1588   1
 -17  12   2 894.988 83.0350   1
  17 -12  -2 854.384 81.5873   1
  17  12  -2 711.717 77.7061   1
  15 -12  -2 396.584 65.5355   1
 -15  12   2 406.664 61.3733   1
 -15 -12   2 455.582 64.4379   1
  15  12  -2 348.474 57.6848   1
  14 -12  -2 2247.85 139.833   1
 -14 -12   2 2037.74 136.223   1
 -14  12   2 2203.64 139.175   1
  14  12  -2 2188.46 138.864   1
  13 -12  -2 2185.46 138.082   1
 -13 -12   2 2151.39 139.853   1
 -13  12   2 2196.50 138.469   1
  13  12  -2 2205.89 136.616   1
 -12 -12   2 4560.54 228.279   1
  12  12  -2 4419.52 225.293   1
  11 -12  -2 973.888 88.5750   1
 -11 -12   2 890.244 81.9381   1
  11  12  -2 897.960 80.7381   1
 -11  12   2 895.373 83.5613   1
 -10  12   2 2419.23 146.818   1
  10 -12  -2 2512.74 148.297   1
   9 -12  -2 1425.12 108.081   1
  -9  12   2 1503.84 104.963   1
   9  12  -2 1277.17 97.6304   1
  -9 -12   2 1552.54 106.294   1
   8  12  -2 437.614 55.9330   1
  -8  12   2 393.484 60.9141   1
   8 -12  -2 428.599 60.0980   1
  -8 -12   2 374.617 56.6604   1
   7  12  -2 21124.0 793.835   1
  -7  12   2 18928.8 790.046   1
   7 -12  -2 19654.2 793.539   1
  -7 -12   2 19431.7 790.120   1
   6  12  -2 11645.4 469.913   1
  -6  12   2 10384.2 465.371   1
   6 -12  -2 10821.4 468.796   1
  -6 -12   2 11634.1 471.442   1
   5  12  -2 933.739 78.7545   1
  -5  12   2 933.442 81.2909   1
   5 -12  -2 968.139 82.3105   1
  -5 -12   2 882.671 78.9495   1
   4  12  -2 10239.8 426.779   1
  -4 -12   2 9699.16 423.895   1
   3  12  -2 13403.8 565.928   1
  -3 -12   2 14097.4 567.781   1
  -2  12   2 17341.2 698.674   1
   2  12  -2 16907.3 696.769   1
  -2 -12   2 17363.6 699.309   1
   2 -12  -2 17689.5 701.317   1
  -1  12   2 15300.3 647.296   1
   1  12  -2 15914.3 647.594   1
  -1 -12   2 16405.6 650.473   1
   1 -12  -2 16279.4 651.140   1
   0  12   2 12117.2 498.100   1
   0  12  -2 11285.6 493.355   1
   0 -12   2 12087.1 496.313   1
   0 -12  -2 11890.2 496.669   1
   1  12   2 1778.15 119.848   1
  -1  12  -2 1849.92 119.660   1
   1 -12   2 1975.63 121.648   1
  -1 -12  -2 1967.10 123.321   1
   2  12   2 1139.02 89.2973   1
  -2  12  -2 1218.72 89.5031   1
   2 -12   2 1053.21 86.8538   1
  -2 -12  -2 1112.75 86.9431   1
   3  12   2 17097.6 673.255   1
  -3  12  -2 15408.0 668.753   1
   3 -12   2 17143.6 676.438   1
  -3 -12  -2 16766.0 674.432   1
   5  12   2 346.239 56.9558   1
  -5  12  -2 401.776 53.4017   1
   5 -12   2 522.152 64.1509   1
  -5 -12  -2 448.999 61.9728   1
   6  12   2 206.516 47.9470   1
  -6  12  -2 293.094 55.7494   1
   6 -12   2 268.250 53.1497   1
  -7  12  -2 15528.7 641.939   1
   7 -12   2 14650.0 639.678   1
   7  12   2 16099.6 642.484   1
  -7 -12  -2 16437.8 646.290   1
  -8  12  -2 6142.03 283.937   1
   8 -12   2 5956.85 284.152   1
   8  12   2 5632.05 277.376   1
  -8 -12  -2 6275.53 285.403   1
  -9  12  -2 1488.32 112.312   1
   9 -12   2 1621.27 114.745   1
   9  12   2 1461.23 106.893   1
  -9 -12  -2 1671.82 115.329   1
 -10  12  -2 2709.51 155.931   1
 -10 -12  -2 2486.14 151.351   1
  10 -12   2 2566.52 153.536   1
  10  12   2 2542.80 151.882   1
 -11 -12  -2 14.4315 37.1803   1
 -11  12  -2 42.4049 40.8188   1
  11  12   2-27.1148 38.7494   1
  11 -12   2 7.23462 43.8641   1
 -12  12  -2 349.829 56.9138   1
  12 -12   2 510.613 67.0066   1
 -13 -12  -2 9132.77 398.262   1
  13 -12   2 8996.87 397.983   1
  13  12   2 9036.19 394.657   1
 -13  12  -2 8625.99 395.178   1
 -14 -12  -2 58.3434 47.8336   1
  14  12   2 84.7849 47.4331   1
 -15 -12  -2 51.3516 40.1667   1
  15 -12   2 36.5218 45.9128   1
  15  12   2 14.1961 45.7556   1
 -15  12  -2 28.9653 45.5169   1
 -16 -12  -2 715.990 76.8059   1
  16  12   2 667.988 76.7774   1
  16 -12   2 836.915 81.5464   1
 -16  12  -2 596.109 76.1323   1
  17  12   2 1204.67 100.545   1
 -17 -12  -2 1091.29 97.2848   1
  17 -12   2 1418.23 105.552   1
 -17  12  -2 1385.25 103.013   1
 -18 -12  -2 498.476 66.0344   1
  18 -12   2 515.662 70.7394   1
  18  12   2 422.457 65.9530   1
 -18  12  -2 444.177 68.0314   1
  19  12   2 2173.71 138.866   1
 -19  12  -2 2083.94 133.668   1
 -19 -12  -2 2222.22 141.935   1
  19 -12   2 2363.29 143.460   1
 -20  12  -2 27.3210 47.1507   1
  20 -12   2-6.76665 43.2468   1
 -20  13   2 20.7496 46.0147   1
 -19  13   2 1486.27 112.199   1
  19 -13  -2 1709.32 117.755   1
  18 -13  -2 7.02900 46.4125   1
 -18  13   2 64.3209 52.0925   1
  17 -13  -2 1216.85 101.630   1
 -17  13   2 1278.18 104.268   1
  17  13  -2 1213.14 100.502   1
  16 -13  -2 1064.47 92.1477   1
 -16 -13   2 1039.21 91.6007   1
 -16  13   2 1106.39 92.6788   1
  16  13  -2 1080.70 93.1772   1
  15 -13  -2 1521.90 115.823   1
 -15 -13   2 1753.62 117.694   1
  15  13  -2 1399.23 109.637   1
 -15  13   2 1666.39 115.808   1
 -14  13   2 326.059 58.1541   1
  14 -13  -2 515.746 68.3467   1
  13 -13  -2 35.5942 45.1278   1
 -13 -13   2 29.2163 39.5316   1
 -13  13   2 35.3890 43.3211   1
  13  13  -2 13.8079 39.4787   1
  12 -13  -2 3678.86 189.994   1
 -12 -13   2 3562.42 186.847   1
 -12  13   2 3232.90 183.158   1
  12  13  -2 3029.34 177.869   1
  11 -13  -2 1340.31 102.030   1
 -11 -13   2 1330.25 102.210   1
 -11  13   2 1429.54 104.222   1
  11  13  -2 1272.23 99.2975   1
 -10 -13   2 96.4946 43.0995   1
  10  13  -2 106.848 42.4894   1
   9 -13  -2 11224.2 465.463   1
  -9  13   2 9765.42 451.768   1
   9  13  -2 11167.5 457.017   1
  -9 -13   2 10612.6 456.472   1
   8  13  -2 3563.92 190.167   1
  -8  13   2 3574.82 190.901   1
   8 -13  -2 3576.18 194.746   1
  -8 -13   2 3790.11 193.065   1
   7  13  -2 4460.61 222.777   1
  -7  13   2 4474.72 225.937   1
   7 -13  -2 4348.25 225.833   1
  -7 -13   2 4830.96 229.017   1
  -6  13   2 6303.13 295.655   1
   6 -13  -2 6439.87 297.512   1
  -5  13   2 4868.60 247.990   1
   5 -13  -2 5402.25 251.247   1
  -4  13   2 2563.12 153.772   1
   4 -13  -2 2935.77 159.270   1
  -3  13   2 5856.05 288.939   1
   3 -13  -2 6573.31 293.620   1
  -2  13   2 28237.9 1135.10   1
   2 -13  -2 29907.5 1139.78   1
  -1  13   2 6183.24 286.691   1
   1 -13  -2 6097.83 286.799   1
   0  13   2 39.8521 43.5762   1
   0 -13  -2 99.6502 40.7344   1
   1  13   2 7430.85 325.644   1
  -1  13  -2 7696.51 327.211   1
  -1 -13  -2 6669.50 322.411   1
   1 -13   2 6894.75 323.410   1
   2  13   2 8257.59 344.837   1
  -2  13  -2 7079.09 338.524   1
  -2 -13  -2 7658.28 343.900   1
   3  13   2 7598.60 343.977   1
  -3  13  -2 7335.99 341.690   1
   3 -13   2 7831.69 345.622   1
  -3 -13  -2 7957.07 346.559   1
   4  13   2 15036.7 627.040   1
  -4  13  -2 15226.2 628.948   1
   4 -13   2 15428.0 631.064   1
  -4 -13  -2 15521.7 628.895   1
  -5  13  -2 977.758 82.8765   1
   5 -13   2 1143.86 92.7858   1
   5  13   2 884.645 81.5436   1
  -5 -13  -2 1125.97 90.6275   1
   6 -13   2 2751.63 156.905   1
  -6  13  -2 2559.43 151.575   1
  -6 -13  -2 2492.57 150.397   1
  -7  13  -2 388.705 56.3920   1
   7 -13   2 289.739 51.7529   1
   7  13   2 274.805 56.7524   1
  -7 -13  -2 438.178 60.4427   1
  -8  13  -2 18737.2 728.761   1
   8 -13   2 17733.2 728.592   1
   8  13   2 16948.4 721.310   1
  -8 -13  -2 18207.1 728.934   1
  -9  13  -2 848.123 82.1083   1
   9 -13   2 800.474 81.0271   1
   9  13   2 841.212 80.4882   1
  -9 -13  -2 930.653 82.8423   1
  10 -13   2 714.185 75.4122   1
 -10  13  -2 629.615 71.7545   1
 -11 -13  -2 238.989 53.2809   1
 -11  13  -2 250.790 53.0581   1
  11 -13   2 166.058 50.7291   1
  11  13   2 146.431 45.8924   1
 -12  13  -2 1992.66 132.868   1
  12 -13   2 1953.63 134.091   1
  12  13   2 2255.73 136.376   1
 -12 -13  -2 1908.04 130.422   1
 -13  13  -2 811.769 82.9364   1
 -13 -13  -2 743.432 79.5493   1
  13 -13   2 788.839 83.7115   1
  13  13   2 907.827 83.5550   1
 -14 -13  -2 207.154 53.2686   1
  14 -13   2 259.134 58.2904   1
  14  13   2 333.747 57.8165   1
 -14  13  -2 384.128 63.3656   1
 -15  13  -2 115.557 50.9349   1
 -15 -13  -2 227.965 56.2743   1
  15 -13   2 151.688 53.3256   1
 -16  13  -2 155.897 50.8684   1
  16  13   2 91.5401 47.8054   1
  16 -13   2 100.880 50.3329   1
 -16 -13  -2 182.446 52.3739   1
 -17  13  -2 316.945 55.6389   1
  17 -13   2 285.621 51.5533   1
 -18 -13  -2 2950.88 175.675   1
 -18  13  -2 3254.66 178.470   1
  18  13   2 3448.64 182.681   1
  18 -13   2 3270.37 180.343   1
 -19  13  -2 6.59395 43.5814   1
  19 -13   2 126.496 53.8171   1
 -19  14   2 27.2852 47.0960   1
  19 -14  -2 20.6196 47.4542   1
 -18  14   2 2017.96 135.907   1
  18 -14  -2 2316.45 139.271   1
 -17  14   2 168.630 47.8426   1
  17 -14  -2 161.598 51.5597   1
  15  14  -2 250.117 53.3369   1
  15 -14  -2 243.838 59.1161   1
 -15  14   2 294.281 59.7841   1
 -15 -14   2 288.021 58.5031   1
  14  14  -2 49.8470 45.5208   1
  14 -14  -2 21.3428 45.0975   1
 -14 -14   2 29.7218 40.6781   1
 -14  14   2 7.02605 47.4607   1
  13  14  -2 1341.20 104.272   1
 -13 -14   2 1475.10 110.000   1
 -12  14   2 70.4730 42.8264   1
  12 -14  -2 87.3708 46.2339   1
  11  14  -2 2110.77 136.885   1
  11 -14  -2 2509.67 146.794   1
 -11  14   2 2143.42 138.987   1
 -11 -14   2 2351.43 143.992   1
  10  14  -2 5525.68 270.338   1
  10 -14  -2 5338.57 268.679   1
 -10  14   2 6200.01 275.440   1
 -10 -14   2 5531.58 271.122   1
  -9 -14   2 7.08877 41.3568   1
   9  14  -2-48.3430 40.6922   1
  -9  14   2-13.6342 38.9683   1
   9 -14  -2 74.0184 46.5098   1
  -8 -14   2 3905.02 206.085   1
   8  14  -2 4010.39 203.427   1
  -8  14   2 3694.94 201.563   1
   8 -14  -2 3843.25 205.058   1
   7  14  -2 5106.70 244.074   1
  -7 -14   2 4851.11 244.035   1
  -6 -14   2 110.766 42.3086   1
   6  14  -2 115.190 41.8003   1
  -6  14   2 149.408 44.4393   1
   6 -14  -2 207.433 50.6640   1
  -5 -14   2 67.7795 39.6116   1
   5  14  -2 55.0377 38.5682   1
  -5  14   2 33.4508 39.4880   1
   5 -14  -2 97.0048 40.4908   1
  -4  14   2 1899.97 127.385   1
   4  14  -2 1978.83 127.811   1
   4 -14  -2 2151.28 132.215   1
  -4 -14   2 2029.56 128.557   1
   3  14  -2 10696.6 454.563   1
  -3  14   2 11150.0 457.102   1
  -3 -14   2 10087.5 454.798   1
   3 -14  -2 10435.4 453.904   1
  -2  14   2 11483.7 483.564   1
   2  14  -2 11527.1 482.318   1
  -2 -14   2 11042.0 481.409   1
   2 -14  -2 11399.1 484.092   1
  -1  14   2 3072.67 172.786   1
   1  14  -2 3299.86 175.501   1
   1 -14  -2 2992.53 171.899   1
  -1 -14   2 3462.46 179.045   1
   0  14  -2 4984.18 237.142   1
   0  14   2 4464.41 235.033   1
   0 -14   2 4820.96 237.649   1
   0 -14  -2 4889.69 237.971   1
  -1 -14  -2 40.9716 37.8091   1
   1  14   2 13.7445 38.8864   1
  -1  14  -2 13.2705 35.0698   1
   1 -14   2 48.0923 37.6152   1
   2  14   2 847.530 78.3885   1
   2 -14   2 810.371 79.6366   1
  -2 -14  -2 921.441 80.6336   1
   3  14   2 16078.4 631.691   1
  -3  14  -2 15522.9 631.471   1
   3 -14   2 14414.0 629.977   1
   4  14   2 2856.02 162.015   1
  -4 -14  -2 2817.65 163.969   1
  -4  14  -2 2829.40 162.652   1
  -5 -14  -2 372.479 55.4058   1
   5  14   2 349.145 53.7440   1
  -5  14  -2 324.646 54.0707   1
   5 -14   2 226.518 56.3189   1
   6  14   2 3344.57 184.163   1
  -6 -14  -2 3540.06 188.404   1
  -7 -14  -2 3158.01 181.152   1
  -7  14  -2 3342.80 183.176   1
   7  14   2 3412.34 183.215   1
   7 -14   2 3480.78 186.453   1
  -8 -14  -2 213.242 50.1931   1
  -8  14  -2 160.147 50.5238   1
   8  14   2 262.296 52.3158   1
   8 -14   2 332.851 57.5986   1
  -9 -14  -2 3058.76 168.614   1
  -9  14  -2 3011.23 168.886   1
   9  14   2 2689.02 162.567   1
   9 -14   2 2810.62 166.323   1
 -10 -14  -2 138.834 45.6549   1
 -10  14  -2 42.5545 35.2894   1
  10 -14   2 100.272 41.5178   1
  10  14   2 117.972 42.6102   1
  11  14   2 578.007 69.5502   1
 -11 -14  -2 468.912 67.1547   1
 -12 -14  -2 2210.28 140.137   1
 -12  14  -2 2024.01 135.335   1
  12  14   2 2153.24 136.930   1
  12 -14   2 2399.20 145.426   1
 -13  14  -2 1155.04 96.4954   1
  13 -14   2 1085.99 97.8276   1
 -14 -14  -2 1060.50 92.9852   1
  14  14   2 979.208 91.5706   1
 -14  14  -2 909.470 88.8182   1
  14 -14   2 947.143 86.6304   1
  15  14   2 7.01063 46.2812   1
 -15  14  -2 85.7833 41.7138   1
  15 -14   2-21.1049 39.8010   1
 -15 -14  -2 14.6330 43.1178   1
  16 -14   2-14.1089 42.3734   1
 -16  14  -2 13.9468 38.5958   1
 -17 -14  -2 2762.12 157.569   1
  17  14   2 2521.30 152.334   1
  17 -14   2 2446.29 151.718   1
 -17  14  -2 2372.26 151.272   1
 -18  15   2 54.2066 45.0770   1
  18 -15  -2-20.2084 45.1563   1
 -17  15   2 1523.95 109.690   1
  17 -15  -2 1397.75 108.569   1
 -16  15   2 93.6929 47.2494   1
  16 -15  -2 43.0771 47.8290   1
 -15  15   2 1089.30 91.1378   1
  15 -15  -2 1110.46 94.4293   1
  14  15  -2 350.905 60.6370   1
  14 -15  -2 330.681 55.8230   1
 -14  15   2 319.622 56.3419   1
  13  15  -2 199.506 50.4935   1
 -13  15   2 126.665 50.5459   1
  13 -15  -2 91.9165 45.1061   1
 -13 -15   2 147.087 48.4386   1
  12  15  -2 720.435 79.5696   1
 -12  15   2 912.199 84.8522   1
  12 -15  -2 768.485 82.0134   1
 -12 -15   2 965.093 85.4243   1
  11  15  -2 14.2816 40.8546   1
 -11  15   2 91.5468 41.9331   1
  11 -15  -2-7.20577 36.6893   1
 -11 -15   2 94.7975 44.6526   1
 -10 -15   2 378.742 60.3148   1
  10  15  -2 455.343 65.1190   1
 -10  15   2 413.726 61.0289   1
  10 -15  -2 440.395 66.2922   1
   9 -15  -2 2280.47 143.448   1
  -9  15   2 2327.83 141.072   1
  -8 -15   2 398.329 60.0500   1
  -8  15   2 368.514 57.5598   1
   8 -15  -2 555.143 67.6112   1
   8  15  -2 522.650 65.9661   1
  -7  15   2 957.386 89.8043   1
   7  15  -2 1050.74 90.3495   1
   7 -15  -2 1196.84 96.1881   1
  -7 -15   2 1023.16 88.4505   1
  -6  15   2 2192.34 133.272   1
   6  15  -2 2183.34 135.515   1
  -6 -15   2 2172.05 134.032   1
   6 -15  -2 1809.34 127.275   1
  -5  15   2 820.205 78.4432   1
   5  15  -2 781.822 77.7120   1
  -5 -15   2 779.718 78.8233   1
   5 -15  -2 876.836 82.0625   1
   4  15  -2 379.930 56.4715   1
  -4  15   2 309.014 58.6713   1
   4 -15  -2 365.335 58.5440   1
  -4 -15   2 347.336 56.9781   1
   3  15  -2 1475.06 106.018   1
  -3 -15   2 1344.53 104.242   1
   2  15  -2 1498.52 110.195   1
  -2 -15   2 1471.47 107.729   1
   1  15  -2 513.904 67.0114   1
  -1 -15   2 503.912 63.6795   1
   0  15  -2 1150.44 95.8784   1
   0 -15   2 1285.20 98.1964   1
  -1  15  -2 2595.73 155.162   1
   1 -15   2 2723.40 156.955   1
  -2  15  -2 850.350 80.8364   1
   2 -15   2 777.132 79.0227   1
  -4 -15  -2 1015.39 90.5919   1
   4  15   2 1120.47 93.5147   1
  -4  15  -2 1218.82 95.2939   1
   4 -15   2 1160.30 95.3506   1
   5  15   2 2320.31 139.453   1
  -5  15  -2 2243.83 137.268   1
   5 -15   2 2064.71 139.943   1
  -5 -15  -2 2051.91 136.348   1
   6  15   2 2222.46 144.452   1
  -6  15  -2 2329.94 145.708   1
   6 -15   2 2558.76 150.470   1
  -6 -15  -2 2648.58 151.979   1
   7  15   2 3889.65 208.134   1
  -7  15  -2 4040.47 209.499   1
  -7 -15  -2 3968.89 207.733   1
   8  15   2 227.601 55.6809   1
  -8  15  -2 141.225 52.9702   1
  -8 -15  -2 228.426 54.1806   1
   8 -15   2 214.563 55.7867   1
   9  15   2 27.8035 40.1500   1
  -9 -15  -2 7.16060 39.6374   1
  10  15   2 1057.69 90.1634   1
 -10  15  -2 1146.79 94.0811   1
 -10 -15  -2 944.546 88.4178   1
  10 -15   2 1021.84 91.8408   1
  11 -15   2 172.136 51.6889   1
 -11  15  -2 192.412 52.3631   1
  12  15   2 1855.81 126.923   1
 -12  15  -2 1985.29 129.498   1
  12 -15   2 2129.25 134.469   1
 -12 -15  -2 1951.98 131.155   1
  13  15   2 465.579 67.2596   1
 -13  15  -2 318.983 61.2627   1
  13 -15   2 518.219 70.2908   1
 -13 -15  -2 420.030 65.1368   1
  14  15   2 3395.18 184.415   1
 -14  15  -2 3363.26 186.687   1
 -14 -15  -2 3534.63 189.166   1
  14 -15   2 3238.74 182.865   1
  15  15   2 512.633 69.4344   1
 -15 -15  -2 636.720 73.7079   1
  16  15   2 336.650 60.1900   1
 -16  15  -2 272.419 58.3450   1
  16 -15   2 281.794 57.1994   1
 -16  16   2 208.794 48.8879   1
  16 -16  -2 251.989 55.7375   1
 -14  16   2 961.714 84.4451   1
  14 -16  -2 967.261 87.2276   1
  13  16  -2 203.130 52.8914   1
  13 -16  -2 222.923 52.1302   1
 -13  16   2 270.400 55.2496   1
  12  16  -2 2640.08 155.268   1
 -12  16   2 2435.46 150.509   1
  12 -16  -2 2564.83 154.769   1
 -12 -16   2 2449.28 153.449   1
  11  16  -2-7.19370 45.9762   1
 -11  16   2 27.8148 50.3458   1
  11 -16  -2 28.5764 45.2770   1
 -11 -16   2-7.39174 41.3650   1
  10  16  -2 1075.75 95.2631   1
 -10  16   2 1166.17 97.7925   1
  10 -16  -2 1352.24 104.129   1
 -10 -16   2 1339.48 102.770   1
   9  16  -2 2030.24 136.972   1
   9 -16  -2 2287.88 141.159   1
  -9 -16   2 2307.56 143.851   1
  -9  16   2 2262.76 140.704   1
  -8 -16   2 2300.81 143.102   1
   8  16  -2 2275.29 144.413   1
   7  16  -2 572.205 72.5388   1
   7 -16  -2 689.641 78.1529   1
  -7 -16   2 777.062 78.2094   1
  -7  16   2 659.728 74.9358   1
  -6 -16   2 1135.47 93.6227   1
   6 -16  -2 1012.50 91.4192   1
  -6  16   2 1230.63 96.7520   1
   6  16  -2 1276.21 97.9259   1
  -5 -16   2 1862.95 129.351   1
   5 -16  -2 1985.70 132.984   1
  -5  16   2 2150.10 132.945   1
   5  16  -2 2021.13 130.739   1
  -4 -16   2 101.321 47.7945   1
   4 -16  -2 49.6386 40.5645   1
   4  16  -2 7.08046 42.5574   1
  -4  16   2 20.5408 36.6433   1
   3 -16  -2-7.07276 37.3691   1
  -3 -16   2 21.5358 41.0378   1
  -3  16   2 20.8908 36.3411   1
   3  16  -2 21.3306 43.5094   1
   2 -16  -2 56.5636 41.3671   1
  -2 -16   2 157.002 48.6538   1
  -2  16   2 77.2795 46.1131   1
   2  16  -2 49.6765 44.7005   1
   1 -16  -2 1171.87 97.8098   1
  -1 -16   2 1355.07 102.780   1
  -1  16   2 1118.42 97.0823   1
   1  16  -2 1388.31 103.783   1
   0 -16   2 150.367 49.0423   1
   0  16   2 174.704 47.1794   1
   0  16  -2 131.391 48.4063   1
  -1 -16  -2 199.629 52.3430   1
  -1  16  -2 208.105 49.6464   1
   1 -16   2 113.742 43.1746   1
   2  16   2 376.388 61.0934   1
  -2  16  -2 331.622 57.8578   1
   2 -16   2 418.579 60.7537   1
  -2 -16  -2 247.827 55.6514   1
   3 -16   2 2412.57 147.798   1
  -3 -16  -2 2353.66 143.249   1
  -3  16  -2 2204.26 142.226   1
  -4 -16  -2 1743.54 120.989   1
   4 -16   2 1746.62 121.896   1
   4  16   2 1854.58 125.904   1
  -4  16  -2 1670.13 118.171   1
   5  16   2 4185.26 213.572   1
  -5  16  -2 4119.95 214.271   1
   5 -16   2 4118.67 217.041   1
  -5 -16  -2 4082.14 214.090   1
   6  16   2 1303.27 102.153   1
  -6  16  -2 1170.97 98.4982   1
  -6 -16  -2 1365.01 106.078   1
   6 -16   2 1512.41 109.502   1
   7  16   2 42.2713 51.3476   1
  -7 -16  -2 14.3991 42.4335   1
   8 -16   2 88.5869 49.6229   1
  -8  16  -2 112.707 47.7190   1
   9  16   2 83.4702 48.7402   1
  -9  16  -2 14.3172 44.6384   1
  -9 -16  -2 71.5733 45.7876   1
  10  16   2-13.8601 45.7497   1
 -10  16  -2 49.0960 44.0787   1
 -10 -16  -2 14.3037 40.8901   1
  10 -16   2 42.4939 44.1245   1
  11  16   2 2467.46 147.412   1
 -11 -16  -2 2285.04 146.440   1
  12  16   2 103.888 47.5336   1
 -12  16  -2 41.3351 46.2461   1
  12 -16   2 50.2360 47.8043   1
 -12 -16  -2 71.4195 46.8388   1
  13  16   2 655.079 75.0234   1
 -13  16  -2 639.155 76.5931   1
  13 -16   2 622.790 75.6802   1
 -13 -16  -2 689.224 76.8514   1
  14  16   2 123.069 52.5804   1
 -14  16  -2 110.023 44.9857   1
 -14 -16  -2 155.978 53.8735   1
  14 -16   2 178.079 48.2417   1
 -15  16  -2 450.500 71.2462   1
  15 -16   2 684.187 76.3944   1
 -15  17   2 6.59331 41.0752   1
  15 -17  -2 26.7060 39.7277   1
 -14  17   2 332.277 60.8732   1
  14 -17  -2 410.620 64.0746   1
 -12  17   2 34.2206 44.8426   1
  12 -17  -2 41.7935 45.9982   1
  11  17  -2 1529.73 118.640   1
  11 -17  -2 1863.00 125.005   1
 -11  17   2 1730.32 119.246   1
  10  17  -2 695.440 76.3649   1
 -10 -17   2 525.182 70.0273   1
   9 -17  -2 1725.16 122.254   1
  -9  17   2 1683.50 119.806   1
  -8 -17   2 7.30441 39.5195   1
  -8  17   2 13.2547 36.2708   1
   8 -17  -2-7.55152 45.3590   1
   8  17  -2-7.30479 41.3189   1
  -7 -17   2 123.861 46.0350   1
  -7  17   2 139.305 42.1143   1
   7 -17  -2 137.186 46.3962   1
   7  17  -2 116.430 47.8982   1
   6  17  -2 128.860 47.4894   1
  -6  17   2 139.819 43.8043   1
  -6 -17   2 110.146 50.9102   1
   6 -17  -2 128.517 45.8753   1
   5  17  -2 179.075 51.4595   1
  -5  17   2 110.819 47.4249   1
   5 -17  -2 154.272 48.3550   1
  -5 -17   2 139.293 48.3063   1
   4  17  -2 417.598 66.2742   1
  -4  17   2 550.335 65.2537   1
  -4 -17   2 312.513 56.9898   1
   4 -17  -2 465.810 64.5207   1
   3  17  -2 759.936 79.5308   1
  -3 -17   2 766.902 83.0072   1
   2  17  -2 1885.02 127.978   1
  -2 -17   2 2046.52 131.898   1
   1  17  -2-7.06140 39.9584   1
  -1 -17   2 79.4109 46.5344   1
   0  17  -2 1842.74 128.284   1
   0  17   2 1853.14 126.541   1
   0 -17  -2 2007.19 129.369   1
   0 -17   2 1888.24 130.324   1
   1  17   2 554.252 69.5549   1
  -1  17  -2 534.572 68.7463   1
  -1 -17  -2 531.343 69.0542   1
   1 -17   2 493.900 65.4813   1
  -2  17  -2 469.903 65.7070   1
   2 -17   2 542.699 70.3352   1
  -4 -17  -2 368.817 60.5985   1
   4  17   2 407.134 62.6862   1
  -4  17  -2 400.309 57.6757   1
   4 -17   2 401.563 61.3968   1
   5  17   2 594.548 71.5489   1
  -5  17  -2 701.357 76.4249   1
   5 -17   2 681.366 75.4917   1
  -5 -17  -2 622.439 76.4529   1
   6  17   2 2652.29 153.127   1
  -6  17  -2 2235.83 145.009   1
   6 -17   2 2521.90 151.126   1
  -6 -17  -2 2374.13 148.536   1
   7  17   2-13.8918 42.1131   1
  -7  17  -2-14.1491 43.6800   1
   7 -17   2 14.4680 40.0384   1
  -7 -17  -2 7.21661 37.1841   1
   8  17   2 55.6287 42.9597   1
  -8  17  -2-7.02539 45.6660   1
   8 -17   2 50.7772 47.5280   1
  -8 -17  -2 64.4625 51.2005   1
   9  17   2 896.165 85.0933   1
  -9  17  -2 706.224 81.4750   1
   9 -17   2 862.701 86.4280   1
  -9 -17  -2 843.982 86.2924   1
  10 -17   2 689.463 78.3005   1
  11  17   2 448.258 65.3331   1
 -11  17  -2 338.003 59.9186   1
  11 -17   2 416.555 61.6276   1
 -11 -17  -2 414.927 61.2920   1
  12  17   2-40.6590 48.7438   1
 -12  17  -2 40.1809 44.8901   1
 -12 -17  -2 35.0226 42.8619   1
  13 -17   2 137.815 51.0113   1
 -13  17  -2 86.0676 44.8939   1
  12 -18  -2 620.341 71.9518   1
 -12  18   2 440.824 64.8550   1
  11 -18  -2 321.714 62.6145   1
 -11  18   2 204.128 57.0057   1
 -10  18   2 148.721 49.6130   1
  10 -18  -2 172.036 54.1871   1
  -9  18   2 1057.11 90.6321   1
   9 -18  -2 1035.82 89.8254   1
   9  18  -2 929.116 90.4242   1
  -8 -18   2 21.8853 42.5762   1
  -8  18   2 20.0367 36.9841   1
   8 -18  -2 43.4964 41.0218   1
   8  18  -2 43.5884 47.9652   1
  -7  18   2 122.711 44.9570   1
   7  18  -2 128.653 52.0164   1
  -7 -18   2 184.614 50.5200   1
   7 -18  -2 143.232 44.9232   1
   6  18  -2 43.1567 43.6837   1
  -6 -18   2 95.5103 45.0267   1
   5  18  -2 996.617 90.3405   1
  -5  18   2 985.373 87.9307   1
  -5 -18   2 882.070 86.3769   1
   5 -18  -2 887.042 88.3543   1
   4  18  -2 14.3789 42.3617   1
  -4  18   2-20.4736 41.7589   1
  -4 -18   2-7.25522 42.3282   1
   3  18  -2 415.720 64.9207   1
  -3 -18   2 419.224 63.2272   1
   3 -18  -2 393.688 58.5152   1
   2  18  -2 141.917 52.9134   1
  -2  18   2 110.801 49.3889   1
  -2 -18   2 86.7374 47.9549   1
   2 -18  -2 182.994 49.5120   1
   1  18  -2 90.6703 46.0853   1
  -1  18   2 90.7223 49.2409   1
   1 -18  -2 7.03723 43.8872   1
  -1 -18   2 36.0886 43.4058   1
   0  18  -2 6.98657 42.7509   1
   0  18   2-7.00897 43.6607   1
   0 -18   2 7.15617 43.7886   1
   0 -18  -2 21.1763 39.0694   1
  -1  18  -2 842.982 82.2201   1
   1  18   2 707.897 76.1553   1
   1 -18   2 761.854 79.1745   1
  -1 -18  -2 852.329 82.6195   1
   2  18   2 565.134 71.8841   1
  -2  18  -2 609.873 72.7098   1
  -2 -18  -2 756.612 77.7349   1
   2 -18   2 566.608 70.6279   1
  -3 -18  -2 334.193 62.8875   1
  -3  18  -2 627.160 72.1667   1
   3 -18   2 594.585 72.5155   1
   3  18   2 354.788 65.2677   1
  -4 -18  -2 21.1606 42.3976   1
   4  18   2 49.4007 44.7535   1
  -4  18  -2 47.7247 41.3671   1
   4 -18   2 52.8998 45.8464   1
  -5 -18  -2 4596.88 229.924   1
  -5  18  -2 4585.79 230.220   1
   5 -18   2 4528.90 230.638   1
   5  18   2 4385.51 227.561   1
  -6 -18  -2 169.213 53.2886   1
   6  18   2 203.996 55.0353   1
  -6  18  -2 55.9650 53.5043   1
   6 -18   2 171.040 55.4394   1
   7  18   2 222.445 55.8810   1
  -7  18  -2 159.490 47.8455   1
   7 -18   2 107.264 44.4965   1
  -7 -18  -2 113.553 49.9928   1
   8  18   2-6.87751 45.0407   1
  -8  18  -2 34.6946 44.7157   1
   8 -18   2 14.1210 42.8091   1
  -8 -18  -2-7.10163 45.7642   1
   9  18   2 647.492 74.3746   1
  -9  18  -2 565.045 72.2688   1
   9 -18   2 657.269 73.2034   1
  -9 -18  -2 552.193 73.5963   1
  10  18   2 47.5676 43.4464   1
  10 -18   2 6.80789 40.5233   1
 -10  18  -2 13.4881 44.5316   1
 -10 -18  -2 76.9693 46.2019   1
  11 -18   2 6.76283 43.9356   1
 -11 -18  -2-13.9077 42.5500   1
  10 -19  -2 13.3760 43.1154   1
 -10  19   2 52.5061 48.4504   1
  -9  19   2 105.660 49.7138   1
   9 -19  -2 40.5963 46.7860   1
  -8  19   2-19.7490 41.0095   1
   8 -19  -2-6.95345 39.7509   1
  -6  19   2 350.648 59.7975   1
   6 -19  -2 356.388 62.6670   1
   5 -19  -2 713.905 76.5781   1
   4  19  -2 14.2397 45.5554   1
  -4  19   2 67.7406 48.7737   1
  -4 -19   2 78.9356 46.2938   1
   4 -19  -2 75.0058 47.7877   1
   3  19  -2 226.015 53.8103   1
  -3  19   2 181.498 44.1606   1
  -3 -19   2 157.896 46.3347   1
   3 -19  -2 150.814 43.9364   1
   2  19  -2 464.277 66.1048   1
  -2  19   2 321.420 59.0485   1
   2 -19  -2 471.472 62.3186   1
  -2 -19   2 466.209 68.5471   1
  -1  19   2 27.3016 45.7586   1
   1 -19  -2 20.7975 44.3142   1
   0  19   2 48.1868 46.8752   1
   0 -19  -2 55.4963 41.3181   1
   1  19   2 13.8149 41.4975   1
  -1  19  -2 21.1070 42.2675   1
   1 -19   2 21.5421 41.0541   1
  -1 -19  -2 27.8148 44.4476   1
  -2  19  -2 56.1228 49.4619   1
   2  19   2 27.6008 42.2307   1
   2 -19   2-28.9990 45.9537   1
  -2 -19  -2 34.9754 40.4097   1
   3  19   2-6.86475 47.0531   1
  -3  19  -2 6.76894 42.1705   1
  -3 -19  -2 42.1387 42.1909   1
   3 -19   2 37.1418 45.0436   1
  -4  19  -2 566.410 70.8799   1
   4  19   2 540.272 72.5714   1
  -4 -19  -2 596.038 74.7125   1
   4 -19   2 531.939 74.5647   1
  -5 -19  -2 104.058 46.2795   1
  -5  19  -2 75.6832 46.9433   1
   5 -19   2 70.7874 45.3764   1
   5  19   2 124.332 51.0947   1
   6  19   2 27.7219 46.8490   1
  -6 -19  -2 82.8995 46.6993   1
   7 -19   2 35.4367 46.0481   1
   7  19   2-20.8269 48.6069   1
  -7  19  -2 33.3806 43.3769   1
  -8 -19  -2 1212.15 97.9913   1
  -8  19  -2 1124.41 96.0454   1
   8 -19   2 1250.72 96.7341   1
   8  19   2 1104.12 98.7864   1
   9  19   2 429.795 68.3642   1
   9 -19   2 354.331 61.4977   1
  -9  19  -2 372.419 65.7014   1
  -9 -19  -2 460.711 68.2935   1
  -6  20   2 90.8318 48.4752   1
   6 -20  -2 204.424 56.4769   1
  -5  20   2 59.3054 41.4945   1
   5 -20  -2 88.5799 42.5313   1
  -4  20   2-6.61514 42.6287   1
   4 -20  -2-6.72146 44.0181   1
   3  20  -2 395.333 63.5122   1
  -3  20   2 550.890 69.1995   1
  -3 -20   2 648.802 72.8410   1
   3 -20  -2 567.282 70.5351   1
  -2  20   2 766.599 78.9289   1
   2  20  -2 882.706 86.7913   1
  -2 -20   2 948.803 85.9837   1
   2 -20  -2 833.269 82.5137   1
   1  20  -2 164.760 51.5728   1
  -1  20   2 164.501 49.4561   1
  -1 -20   2 138.905 47.2133   1
   1 -20  -2 115.062 49.6133   1
   0  20   2 366.426 61.9147   1
   0  20  -2 262.416 58.8083   1
   0 -20  -2 405.898 60.8170   1
   0 -20   2 273.569 59.6966   1
   1  20   2 402.962 66.0197   1
  -1 -20  -2 331.542 61.3735   1
   2 -20   2 926.450 86.3897   1
  -2 -20  -2 813.455 82.3715   1
  -2  20  -2 828.294 83.6139   1
   2  20   2 853.275 87.5571   1
  -3 -20  -2 54.3540 44.6628   1
   3 -20   2 87.3623 47.0736   1
   3  20   2 161.596 50.7599   1
  -3  20  -2 111.724 48.6539   1
  -4 -20  -2 218.455 53.0371   1
   4 -20   2 181.250 53.5238   1
   4  20   2 247.357 55.0859   1
  -4  20  -2 134.317 53.6426   1
   5 -20   2 102.453 44.8640   1
  -5 -20  -2 109.048 48.1707   1
  -5  20  -2 67.0124 43.6736   1
   5  20   2 99.5506 50.6032   1
  -6 -20  -2 1277.06 101.209   1
   6  20   2 1340.03 103.330   1
  25   0  -3-21.6393 50.1652   1
 -25   0   3-52.5268 46.7622   1
  24   0  -3 57.8359 44.6716   1
 -24   0   3 36.9279 45.6346   1
  23   0  -3 7.24353 39.6571   1
 -23   0   3 51.1419 40.8971   1
 -21   0   3 6.81878 35.1352   1
  21   0  -3-22.1547 42.2148   1
 -20   0   3-20.7532 37.4273   1
  20   0  -3 20.8720 36.7557   1
 -19   0   3-20.2024 38.4943   1
  19   0  -3 13.4502 35.9597   1
 -18   0   3-6.49064 34.7061   1
  18   0  -3 12.9228 36.5483   1
 -17   0   3-31.5038 37.8677   1
  17   0  -3-37.3619 35.6180   1
 -16   0   3 29.4219 32.2075   1
  16   0  -3-5.95739 31.8574   1
 -15   0   3-17.0791 30.4418   1
  15   0  -3 5.52538 30.9202   1
 -13   0   3-9.95155 25.6382   1
  13   0  -3 14.6442 24.1653   1
  12   0  -3-4.47476 22.7595   1
 -11   0   3-4.18565 23.6777   1
  11   0  -3-12.0989 21.0472   1
 -10   0   3 30.0094 20.8377   1
  10   0  -3 68.2455 24.3227   1
  -9   0   3 13.3888 19.5311   1
   9   0  -3 6.32073 18.0688   1
  -7   0   3 4.73690 15.2629   1
   7   0  -3 2.37767 16.1775   1
  -6   0   3 3.69478 15.3945   1
   6   0  -3 3.85749 14.3228   1
  -5   0   3 2.78123 13.3323   1
   5   0  -3 7.10422 13.9214   1
  -4   0   3 1.80856 8.03704   1
   4   0  -3 7.68909 10.4314   1
  -1   0   3 2.39364 9.28697   1
   1   0  -3 2.43339 9.74468   1
   0   0   3 7.54453 14.3006   1
   0   0  -3-1.25306 11.1832   1
  -1   0  -3 15.3847 16.4136   1
   1   0   3 37.5210 18.6913   1
  -2   0  -3-2.18064 20.1154   1
   2   0   3 2.20894 19.1148   1
  -3   0  -3-18.6184 21.9571   1
   3   0   3-20.8154 21.0467   1
  -4   0  -3 6.24922 21.4303   1
   4   0   3 45.7393 26.5190   1
  -5   0  -3 7.13366 19.5210   1
   5   0   3-13.8523 24.0760   1
  -6   0  -3 3.97947 22.5127   1
   6   0   3 15.5875 20.8403   1
  -7   0  -3-8.77646 26.3584   1
   7   0   3 12.8787 24.2824   1
  -8   0  -3 4.68401 19.7088   1
   8   0   3 14.2344 20.7179   1
  -9   0  -3 10.2094 27.6399   1
   9   0   3 51.6888 29.8730   1
 -10   0  -3 10.9811 22.6508   1
  10   0   3-5.45172 24.2230   1
 -11   0  -3 11.5680 27.4175   1
  11   0   3 11.4278 24.9497   1
 -12   0  -3 6.02902 31.0652   1
  12   0   3-12.0158 30.1522   1
 -13   0  -3 12.6035 31.6301   1
  13   0   3 12.5719 31.5506   1
 -14   0  -3 6.53740 31.4520   1
  14   0   3 6.52792 36.9253   1
 -15   0  -3-6.71610 33.7061   1
  15   0   3 6.75752 37.8143   1
 -16   0  -3-6.62980 39.4456   1
  16   0   3 21.2953 43.4350   1
  17   0   3 28.3603 39.6773   1
 -17   0  -3-6.97749 36.8644   1
  18   0   3 71.0264 45.8011   1
 -18   0  -3 28.6515 37.4160   1
  19   0   3 7.11812 38.5122   1
 -19   0  -3-21.4924 40.9526   1
  20   0   3 35.4136 44.1224   1
 -20   0  -3-7.23707 44.2859   1
  21   0   3-7.04555 38.5605   1
 -21   0  -3-7.33255 41.9155   1
  22   0   3-7.00774 45.1579   1
 -22   0  -3 7.23905 44.2948   1
  23   0   3 13.8523 44.6377   1
 -23   0  -3-49.6657 43.0232   1
  24   0   3 54.0754 42.8448   1
 -24   0  -3-13.8274 41.9251   1
  25   1  -3-21.7621 43.9849   1
  25  -1  -3 14.5205 47.1702   1
 -25   1   3 29.3279 42.7793   1
 -25  -1   3 37.0985 42.8560   1
  24   1  -3 50.9607 44.9593   1
  24  -1  -3 14.7857 43.5704   1
 -24   1   3 29.0803 39.3452   1
 -24  -1   3 7.45708 40.8229   1
  23   1  -3 317.272 61.0319   1
 -23  -1   3 208.580 53.2620   1
 -23   1   3 144.147 50.5426   1
  23  -1  -3 303.434 63.2000   1
 -22   1   3 43.3335 39.1025   1
  22  -1  -3 36.0843 42.1296   1
  21   1  -3 111.717 44.8027   1
 -21  -1   3 199.819 48.3614   1
 -21   1   3 99.2584 42.7737   1
  21  -1  -3 21.1933 42.2209   1
  20   1  -3 164.845 43.7486   1
 -20  -1   3 97.0240 41.0680   1
 -20   1   3 98.4179 44.0078   1
  20  -1  -3 111.132 41.9490   1
  19   1  -3 6.70308 39.4976   1
 -19  -1   3 26.8706 37.1823   1
 -19   1   3-13.4004 38.3018   1
  19  -1  -3 20.3633 38.8025   1
  18   1  -3 3318.37 180.924   1
 -18  -1   3 3532.16 182.112   1
 -18   1   3 3389.60 181.782   1
  18  -1  -3 3438.82 182.424   1
  17   1  -3 6455.73 293.348   1
 -17  -1   3 6027.27 286.471   1
 -17   1   3 6560.75 294.032   1
  17  -1  -3 6304.56 289.218   1
  16   1  -3 1729.63 110.228   1
 -16  -1   3 1724.78 109.517   1
 -16   1   3 1610.54 109.893   1
  16  -1  -3 1702.03 109.671   1
  15   1  -3 1185.19 86.3072   1
 -15  -1   3 1394.59 91.5793   1
 -15   1   3 1219.88 88.5121   1
  15  -1  -3 1218.12 88.6181   1
 -13  -1   3 4013.84 181.940   1
  13  -1  -3 3430.36 177.044   1
 -12   1   3 9.42146 23.6418   1
 -12  -1   3 17.9386 23.6925   1
  12  -1  -3-9.49400 23.1710   1
  12   1  -3-13.2927 22.5358   1
  11   1  -3 8923.35 376.764   1
 -11   1   3 9443.08 381.442   1
  11  -1  -3 9250.39 380.427   1
  10   1  -3 7909.08 340.498   1
  10  -1  -3 8860.05 349.247   1
 -10  -1   3 8557.92 343.564   1
 -10   1   3 8218.07 343.392   1
  -9   1   3 8994.74 381.023   1
  -9  -1   3 9252.39 378.517   1
   9   1  -3 9317.34 376.814   1
   9  -1  -3 10107.8 382.506   1
  -8  -1   3 26172.4 973.519   1
   8   1  -3 25083.9 971.988   1
   7   1  -3 40266.0 1439.87   1
  -7   1   3 43587.2 1445.30   1
   7  -1  -3 38462.8 1442.30   1
   6   1  -3 434.911 30.4437   1
  -6   1   3 399.679 32.1017   1
   6  -1  -3 442.217 33.7648   1
  -6  -1   3 340.565 29.9631   1
   5   1  -3 27716.9 1099.13   1
  -5   1   3 28294.5 1104.35   1
   5  -1  -3 29159.5 1105.13   1
   4  -1  -3 153668. 5708.17   1
   4   1  -3 154648. 5701.41   1
  -4  -1   3 154991. 5701.86   1
  -4   1   3 151236. 5707.30   1
  -3   1   3 274228. 9974.50   1
   3  -1  -3 264433. 9974.69   1
  -2   1   3 59307.0 2135.06   1
   2  -1  -3 55624.4 2134.89   1
   1  -1  -3 4854.34 196.124   1
  -1   1   3 5349.35 195.183   1
  -1  -1   3 5230.09 190.919   1
   0  -1  -3 282082. 8253.35   1
   0   1   3 270516. 8252.70   1
  -1   1  -3 162535. 6088.35   1
  -1  -1  -3 178411. 6091.59   1
   1   1   3 169939. 6089.89   1
  -2   1  -3 167482. 6168.91   1
  -2  -1  -3 166595. 6169.82   1
   2  -1   3 164774. 6169.13   1
   2   1   3 165978. 6168.59   1
  -3   1  -3 141.316 24.5278   1
   3  -1   3 159.057 25.0528   1
  -4   1  -3 12528.6 493.715   1
  -4  -1  -3 11774.6 491.118   1
   4  -1   3 12868.0 491.019   1
   4   1   3 12712.0 491.799   1
  -5   1  -3 10695.7 408.569   1
  -5  -1  -3 9377.95 404.335   1
   5  -1   3 10199.8 405.153   1
   5   1   3 10123.5 407.337   1
  -6   1  -3 18075.9 690.675   1
  -6  -1  -3 17044.6 686.763   1
   6  -1   3 16961.4 688.076   1
   6   1   3 18664.9 693.540   1
  -7   1  -3 1134.71 74.5213   1
  -7  -1  -3 1125.67 73.3730   1
   7  -1   3 1001.18 72.6954   1
   7   1   3 1111.06 75.1120   1
  -8   1  -3 621.101 56.1254   1
  -8  -1  -3 629.942 56.9032   1
   8  -1   3 601.373 54.4392   1
   8   1   3 620.615 57.4564   1
  -9   1  -3 19194.6 745.266   1
  -9  -1  -3 17955.9 738.766   1
   9  -1   3 19544.7 744.961   1
   9   1   3 18565.7 742.473   1
 -10   1  -3 3558.17 179.865   1
  10  -1   3 3854.33 184.089   1
  10   1   3 3965.11 186.731   1
 -11   1  -3 696.861 66.7479   1
  11  -1   3 667.080 61.8707   1
 -11  -1  -3 542.350 58.6284   1
 -12  -1  -3 132.027 37.9615   1
 -12   1  -3 302.011 48.4134   1
  12  -1   3 161.247 42.6176   1
  12   1   3 341.514 50.2391   1
 -13   1  -3 2483.76 143.381   1
 -13  -1  -3 2615.50 145.740   1
  13  -1   3 2573.17 143.535   1
  13   1   3 2263.21 139.728   1
 -14  -1  -3 1755.06 117.816   1
  14   1   3 1614.57 114.814   1
 -15   1  -3 1651.06 115.727   1
 -15  -1  -3 1576.09 110.810   1
  15  -1   3 1656.05 113.593   1
  15   1   3 1588.74 110.248   1
 -16   1  -3 186.184 48.7532   1
 -16  -1  -3 275.821 48.7521   1
  16  -1   3 288.444 55.6484   1
  16   1   3 211.376 50.1563   1
 -17  -1  -3 3238.00 175.164   1
 -17   1  -3 3132.13 173.791   1
  17   1   3 2961.52 169.611   1
  17  -1   3 2985.85 172.151   1
 -18   1  -3 28.4363 39.3473   1
 -18  -1  -3 7.28138 37.0342   1
  18  -1   3 7.14972 36.8399   1
  18   1   3-13.9969 35.1236   1
 -19  -1  -3 14.6230 41.3648   1
  19  -1   3 7.46925 39.4687   1
  19   1   3 42.4701 42.1217   1
 -20   1  -3-28.5496 45.9963   1
 -20  -1  -3-29.2402 44.3238   1
  20   1   3 14.2114 43.0848   1
 -21  -1  -3 493.080 70.0969   1
 -21   1  -3 545.903 69.4916   1
  21   1   3 467.535 68.8623   1
  21  -1   3 661.169 72.9642   1
 -22   1  -3 92.2275 48.3619   1
 -22  -1  -3 71.9245 40.7943   1
  22   1   3 91.1084 44.1398   1
  22  -1   3 70.1541 47.4738   1
 -23  -1  -3-21.1469 45.4339   1
  23  -1   3-47.9187 49.5708   1
  23   1   3-6.92873 45.7437   1
 -24  -1  -3 158.895 47.5761   1
 -24   1  -3 160.198 50.9670   1
  24  -1   3 101.143 45.7754   1
  24   1   3 87.6674 43.3495   1
  26  -2  -3-7.28020 45.3502   1
 -25   2   3-7.09481 42.2374   1
  25  -2  -3 97.3979 51.3688   1
  25   2  -3 36.1510 47.3720   1
 -24  -2   3-44.5529 39.2290   1
  24   2  -3 43.6673 42.8826   1
 -23   2   3 653.951 73.9368   1
 -23  -2   3 621.654 72.3915   1
  23  -2  -3 593.670 72.2292   1
  23   2  -3 650.845 73.8619   1
 -22   2   3 3261.14 178.412   1
  22  -2  -3 2905.52 171.653   1
 -21   2   3 1579.79 114.814   1
 -21  -2   3 1655.66 116.084   1
  21   2  -3 1640.30 114.016   1
  21  -2  -3 1643.57 116.812   1
 -20   2   3 610.097 70.5731   1
 -20  -2   3 605.412 68.6180   1
  20  -2  -3 641.482 68.3533   1
  20   2  -3 396.859 59.2919   1
 -19   2   3 917.031 82.7828   1
 -19  -2   3 855.821 78.7790   1
  19  -2  -3 825.425 78.9415   1
  19   2  -3 834.751 79.3299   1
 -18  -2   3 1987.96 126.220   1
  18   2  -3 1935.88 123.169   1
 -17   2   3 1112.06 87.7014   1
 -17  -2   3 1222.88 90.2113   1
  17  -2  -3 1077.92 87.7587   1
  17   2  -3 969.178 85.1320   1
 -16   2   3 75.4108 37.4456   1
 -16  -2   3 35.6357 36.3999   1
  16  -2  -3 53.7508 28.8060   1
  16   2  -3 58.3236 31.9861   1
 -15   2   3 65.9338 35.4295   1
 -15  -2   3 77.8785 32.8973   1
  15   2  -3 82.8815 32.3586   1
 -14   2   3 10281.3 408.392   1
 -14  -2   3 9437.69 399.638   1
  14  -2  -3 9915.89 405.755   1
  14   2  -3 8737.62 397.225   1
 -13   2   3 2875.09 151.616   1
 -13  -2   3 3082.69 149.831   1
  13  -2  -3 2810.00 151.822   1
  13   2  -3 2775.43 146.747   1
 -12   2   3 48375.2 1847.76   1
  12  -2  -3 50495.1 1852.22   1
 -12  -2   3 47613.5 1842.88   1
 -11   2   3 5574.98 247.395   1
 -11  -2   3 5727.06 243.923   1
  11  -2  -3 5346.52 246.377   1
  11   2  -3 5733.49 243.884   1
 -10   2   3 57219.9 2058.56   1
  10   2  -3 54764.8 2050.88   1
 -10  -2   3 54407.5 2050.58   1
  10  -2  -3 51948.9 2055.42   1
  -9   2   3 14424.3 565.000   1
   9   2  -3 13621.0 557.465   1
   9  -2  -3 14618.4 565.302   1
  -9  -2   3 14764.1 559.753   1
  -8   2   3 58846.2 2159.75   1
   8   2  -3 54924.1 2152.07   1
   8  -2  -3 58544.6 2162.00   1
  -8  -2   3 58540.3 2154.80   1
   7   2  -3 1924.65 91.5880   1
  -7  -2   3 1940.91 91.9750   1
  -6   2   3 36069.6 1200.19   1
   6  -2  -3 35190.8 1200.68   1
   6   2  -3 30645.6 1191.45   1
  -6  -2   3 27755.0 1190.69   1
   5  -2  -3 46144.1 1844.94   1
  -5   2   3 50453.1 1844.59   1
   5   2  -3 48194.9 1836.48   1
  -5  -2   3 51852.2 1837.68   1
   4  -2  -3 5443.88 224.018   1
  -4  -2   3 5805.00 217.259   1
  -4   2   3 5959.88 225.795   1
   4   2  -3 5295.11 216.387   1
  -3  -2   3 9676.21 366.871   1
   3   2  -3 9947.86 366.567   1
  -3   2   3 10306.7 377.106   1
   2  -2  -3 44122.9 1666.35   1
   2   2  -3 45793.8 1658.58   1
  -2  -2   3 44479.3 1658.39   1
  -2   2   3 43193.4 1665.63   1
   1  -2  -3 11409.8 400.278   1
  -1  -2   3 10621.4 393.172   1
  -1   2   3 10832.0 399.244   1
   0  -2   3 48748.6 1688.22   1
   0   2   3 47510.4 1692.74   1
   0  -2  -3 48945.6 1693.70   1
  -1   2  -3 24197.0 889.998   1
  -1  -2  -3 24022.7 892.575   1
   1   2   3 23528.2 892.377   1
   1  -2   3 22547.5 889.172   1
   2   2   3 157530. 4936.26   1
   2  -2   3 146130. 4934.37   1
  -2   2  -3 155051. 4937.20   1
  -4   2  -3 11434.8 438.774   1
  -4  -2  -3 10756.5 437.766   1
   4   2   3 10684.0 436.516   1
   4  -2   3 11087.4 438.851   1
  -5   2  -3 33103.6 1306.72   1
  -5  -2  -3 34026.4 1308.56   1
   5   2   3 35056.1 1307.88   1
   5  -2   3 35661.9 1312.18   1
  -6   2  -3 19908.0 740.899   1
  -6  -2  -3 18435.2 739.161   1
   6   2   3 18711.6 738.073   1
   6  -2   3 18692.4 739.786   1
  -7   2  -3 5478.39 244.689   1
  -7  -2  -3 5571.01 244.387   1
   7   2   3 5502.59 242.345   1
   7  -2   3 5379.61 243.177   1
  -8   2  -3 26455.4 1044.99   1
  -8  -2  -3 27278.9 1046.13   1
   8   2   3 26952.8 1045.50   1
   8  -2   3 27438.7 1046.85   1
   9   2   3 3458.28 177.462   1
  -9  -2  -3 3789.44 180.407   1
 -10   2  -3 17530.6 660.842   1
 -10  -2  -3 17526.0 655.841   1
  10  -2   3 17443.9 655.248   1
 -11   2  -3 9553.16 383.357   1
 -11  -2  -3 8604.67 378.106   1
  11   2   3 8244.21 371.986   1
  11  -2   3 8713.56 376.348   1
 -12   2  -3 3491.62 174.367   1
 -12  -2  -3 3254.41 173.946   1
  12   2   3 3233.17 171.678   1
  12  -2   3 3035.93 170.207   1
 -13   2  -3 2073.57 126.382   1
 -13  -2  -3 1970.88 124.219   1
  13   2   3 1885.75 121.351   1
  13  -2   3 1979.51 123.194   1
 -15   2  -3 5651.86 263.683   1
 -15  -2  -3 5664.37 263.131   1
  15   2   3 5309.16 258.172   1
  15  -2   3 5049.77 258.435   1
 -16   2  -3 164.794 47.1276   1
 -16  -2  -3 251.875 51.0213   1
  16   2   3 245.777 51.3876   1
  16  -2   3 250.361 52.9462   1
 -17   2  -3 14.2474 43.5929   1
  17   2   3 48.5998 38.0015   1
  17  -2   3-21.2206 41.6824   1
  18  -2   3 1736.92 119.284   1
 -18   2  -3 1761.90 121.237   1
 -18  -2  -3 1802.78 121.541   1
 -19   2  -3 86.0804 42.9838   1
 -19  -2  -3 145.040 48.5096   1
  19   2   3 56.6850 43.2628   1
  20   2   3 626.680 76.7216   1
 -20  -2  -3 854.161 81.6298   1
 -21   2  -3 257.809 54.0958   1
 -21  -2  -3 411.221 63.0608   1
  21   2   3 394.487 62.4484   1
  21  -2   3 294.245 55.9812   1
  22   2   3 20.8520 42.5459   1
 -22  -2  -3 42.7041 46.6243   1
  23  -2   3 117.443 49.7780   1
  23   2   3 61.2347 42.4843   1
 -23  -2  -3 48.9982 38.8534   1
 -23   2  -3 104.702 52.2337   1
  24   2   3 229.051 57.3964   1
  24  -2   3 314.980 60.4929   1
 -24  -2  -3 472.677 66.2630   1
 -24   2  -3 417.566 66.2161   1
 -26   3   3 71.5541 46.6423   1
  26  -3  -3 136.086 53.6486   1
 -25   3   3 7.22374 41.2936   1
  25  -3  -3 7.19589 45.2165   1
 -24   3   3-22.0439 41.5708   1
 -24  -3   3-7.38487 42.6589   1
  24   3  -3 50.8871 45.6859   1
  24  -3  -3 72.6740 49.4518   1
  23  -3  -3 2064.12 138.554   1
  23   3  -3 2239.18 140.918   1
 -23  -3   3 2345.62 143.146   1
 -23   3   3 2332.09 141.436   1
 -22   3   3 4401.59 219.883   1
  22  -3  -3 3954.10 212.560   1
  21   3  -3 27.8841 41.9285   1
 -21  -3   3 92.9406 44.5868   1
 -20   3   3 363.631 58.1213   1
 -20  -3   3 384.465 59.0538   1
  20   3  -3 300.168 55.4731   1
  20  -3  -3 454.167 61.7802   1
 -19   3   3 1420.68 102.657   1
 -19  -3   3 1132.43 93.8462   1
  19   3  -3 1214.52 94.1471   1
  19  -3  -3 1051.46 91.3372   1
 -18   3   3 68.7974 37.2370   1
 -18  -3   3 6.55362 34.6393   1
  18   3  -3 25.6988 34.7761   1
  18  -3  -3 13.0862 32.4085   1
 -17   3   3 19415.0 788.938   1
 -17  -3   3 20216.6 786.196   1
  17   3  -3 19858.5 783.194   1
  17  -3  -3 18917.6 783.383   1
 -16   3   3 178.474 46.4626   1
 -16  -3   3 204.082 42.6931   1
  16   3  -3 233.794 43.2521   1
  16  -3  -3 189.737 47.8501   1
 -15   3   3 153.003 43.8794   1
 -15  -3   3 107.803 34.9052   1
  15   3  -3 55.2678 33.7032   1
  15  -3  -3 86.1379 37.8208   1
  14  -3  -3 15910.2 644.067   1
 -13   3   3 11517.3 445.273   1
 -13  -3   3 10836.2 437.837   1
  13   3  -3 10502.7 435.825   1
 -12   3   3 20580.7 798.365   1
  12  -3  -3 19577.5 798.311   1
 -12  -3   3 20749.2 793.495   1
  12   3  -3 20175.3 791.804   1
  11  -3  -3 151.733 33.6564   1
 -11   3   3 159.114 33.7430   1
 -11  -3   3 140.658 30.4612   1
 -10   3   3 119.177 30.7920   1
  10  -3  -3 119.984 30.3387   1
 -10  -3   3 134.050 28.0050   1
  10   3  -3 108.852 25.7880   1
  -9   3   3 266.476 33.9573   1
   9  -3  -3 272.603 36.4094   1
  -9  -3   3 272.914 32.8647   1
   9   3  -3 313.117 33.5100   1
  -8   3   3 3619.15 168.407   1
   8  -3  -3 3761.23 170.062   1
  -7   3   3 60465.8 2326.79   1
   7   3  -3 61946.8 2319.71   1
  -7  -3   3 63079.0 2320.74   1
   7  -3  -3 62727.8 2328.58   1
  -6   3   3 10203.7 427.576   1
  -6  -3   3 10815.7 421.374   1
   6  -3  -3 10832.5 431.674   1
   6   3  -3 11493.2 422.450   1
  -5  -3   3 6566.08 298.243   1
   5   3  -3 9108.89 302.835   1
   4   3  -3 3498.99 140.203   1
  -4   3   3 3646.45 149.346   1
  -4  -3   3 3413.05 140.329   1
   3  -3  -3 95437.1 3592.23   1
  -3   3   3 96892.0 3591.63   1
   3   3  -3 97415.9 3582.49   1
  -3  -3   3 95989.6 3583.01   1
  -2  -3   3 5651.45 223.313   1
   2   3  -3 5693.34 223.074   1
  -2   3   3 5726.40 230.032   1
   2  -3  -3 5521.26 229.598   1
  -1  -3   3 3367.54 137.479   1
   1  -3  -3 3431.53 144.088   1
  -1   3   3 3137.56 141.295   1
   1   3  -3 3201.25 136.187   1
   0  -3  -3 103326. 3764.51   1
   0   3   3 100142. 3763.39   1
   0  -3   3 101987. 3760.22   1
   0   3  -3 99500.4 3757.69   1
  -1  -3  -3 21349.7 863.760   1
   1   3   3 21653.8 862.741   1
   1  -3   3 23414.2 861.579   1
  -1   3  -3 24047.2 861.248   1
  -2   3  -3 50691.3 1900.98   1
  -3  -3  -3 14385.9 552.687   1
  -3   3  -3 13051.1 549.401   1
   3  -3   3 14660.0 553.041   1
   3   3   3 14474.9 552.575   1
   4   3   3 1059.63 67.0768   1
   4  -3   3 914.370 63.4769   1
  -4  -3  -3 1082.00 66.9065   1
  -4   3  -3 1063.43 67.1865   1
  -5   3  -3 5764.05 245.075   1
  -5  -3  -3 5680.81 243.535   1
   5  -3   3 5190.14 242.727   1
   5   3   3 5895.05 243.543   1
  -6   3  -3 13966.3 568.466   1
  -6  -3  -3 13393.2 568.464   1
   6  -3   3 14924.8 572.207   1
   6   3   3 14917.2 569.874   1
  -7   3  -3 71422.6 2566.07   1
  -7  -3  -3 68996.3 2564.23   1
   7  -3   3 67864.9 2565.79   1
   7   3   3 64586.7 2561.47   1
  -8   3  -3 19004.9 748.986   1
  -8  -3  -3 19862.9 751.525   1
   8  -3   3 19802.8 757.120   1
   8   3   3 17701.9 746.132   1
 -10   3  -3 17874.1 652.836   1
  10  -3   3 17770.5 652.276   1
  10   3   3 16749.0 648.691   1
 -11   3  -3 1865.31 119.080   1
 -11  -3  -3 1940.18 117.589   1
  11  -3   3 1846.94 116.164   1
  11   3   3 1921.18 117.376   1
 -12   3  -3 4016.92 194.546   1
 -12  -3  -3 3686.83 187.699   1
  12  -3   3 3729.34 186.434   1
 -13   3  -3 5262.20 260.248   1
 -13  -3  -3 5619.97 260.209   1
  13  -3   3 5430.65 257.379   1
  13   3   3 5549.58 258.630   1
 -14   3  -3 8284.40 366.317   1
  14  -3   3 8179.83 363.320   1
 -15   3  -3 1316.47 101.481   1
 -15  -3  -3 1424.86 103.946   1
  15  -3   3 1275.70 99.8681   1
  15   3   3 1248.72 98.0397   1
 -16   3  -3 7761.72 344.052   1
 -16  -3  -3 7502.35 341.500   1
  16  -3   3 7527.54 340.993   1
  16   3   3 7294.50 337.306   1
 -17   3  -3 1730.49 116.587   1
 -17  -3  -3 1465.07 110.661   1
  17  -3   3 1513.41 109.676   1
  17   3   3 1635.05 113.752   1
 -18   3  -3 729.379 77.2369   1
 -18  -3  -3 878.217 83.6146   1
  18  -3   3 838.017 80.2872   1
  18   3   3 843.336 81.0738   1
 -19  -3  -3 918.263 88.2397   1
 -19   3  -3 1076.47 94.3777   1
  19  -3   3 1087.17 94.2919   1
  19   3   3 996.921 91.0585   1
 -20  -3  -3 287.402 52.3602   1
  20   3   3 168.789 50.9509   1
 -21   3  -3 78.3551 41.1953   1
 -21  -3  -3 21.4830 42.2479   1
  21   3   3 70.4719 45.4622   1
 -22   3  -3-35.1295 44.9424   1
 -22  -3  -3-28.4315 43.1368   1
  22  -3   3-42.4278 46.7131   1
  22   3   3-97.4946 52.0641   1
 -23   3  -3 59.8471 41.8906   1
 -23  -3  -3 112.143 50.5025   1
  23  -3   3 72.0523 50.8806   1
  23   3   3 88.7881 46.9043   1
 -24   3  -3 939.158 84.4945   1
 -24  -3  -3 868.217 84.7837   1
  24  -3   3 813.884 85.1374   1
  24   3   3 916.911 86.4904   1
 -26   4   3 374.842 63.2582   1
  26  -4  -3 296.194 63.0841   1
  25  -4  -3 151.442 54.1701   1
 -24   4   3 95.0143 46.4302   1
  24  -4  -3 100.243 49.8822   1
  24   4  -3 64.4568 46.6383   1
 -23   4   3 296.219 58.3326   1
 -23  -4   3 536.108 68.6510   1
  23  -4  -3 453.785 64.2118   1
  23   4  -3 340.324 58.9290   1
 -22   4   3 947.066 88.1735   1
  22  -4  -3 1071.70 92.5995   1
 -21   4   3 43.8141 44.7325   1
 -21  -4   3 78.7538 40.9800   1
  21  -4  -3 35.4738 43.4637   1
  21   4  -3 69.7610 42.3492   1
 -20   4   3 224.094 48.6652   1
 -20  -4   3 167.731 49.8558   1
  20  -4  -3 319.565 53.3980   1
  20   4  -3 314.807 56.4292   1
 -19   4   3 14.5881 41.2987   1
 -19  -4   3 74.6422 40.0242   1
  19  -4  -3 27.2549 39.3951   1
  19   4  -3 80.1557 41.2825   1
 -18   4   3 2177.56 139.926   1
 -18  -4   3 2548.99 143.622   1
  18  -4  -3 2278.98 144.115   1
  18   4  -3 2257.33 136.477   1
 -17  -4   3 327.044 53.2839   1
  17   4  -3 383.222 54.3711   1
 -16   4   3 5127.75 242.243   1
 -16  -4   3 5203.82 242.591   1
  16   4  -3 4829.99 238.554   1
 -15  -4   3 4916.07 235.647   1
  15  -4  -3 5240.16 245.554   1
  15   4  -3 4990.92 234.962   1
 -14   4   3 3812.84 188.690   1
  14  -4  -3 3553.60 186.289   1
 -13   4   3 25309.9 967.403   1
  13   4  -3 25148.0 960.872   1
  13  -4  -3 22955.9 963.439   1
 -13  -4   3 25322.9 961.823   1
  12   4  -3 16714.7 681.120   1
 -12  -4   3 17843.8 683.152   1
 -11  -4   3 6698.14 280.137   1
 -11   4   3 5980.81 281.827   1
  11   4  -3 6721.40 279.068   1
  11  -4  -3 6550.48 287.567   1
  10  -4  -3 1115.59 78.7412   1
 -10  -4   3 1313.05 76.6822   1
 -10   4   3 1093.67 78.1653   1
  -9  -4   3 34241.2 1266.38   1
   9  -4  -3 33484.9 1274.14   1
   9   4  -3 33555.5 1265.95   1
  -9   4   3 31780.8 1272.31   1
  -8  -4   3 38342.7 1447.84   1
   8  -4  -3 38853.8 1457.28   1
  -8   4   3 36739.7 1454.68   1
   8   4  -3 39265.4 1448.10   1
   7  -4  -3 44593.2 1634.52   1
  -7   4   3 41912.9 1629.21   1
   6  -4  -3 2941.81 137.293   1
  -6   4   3 2912.88 137.009   1
   6   4  -3 2913.99 130.678   1
  -6  -4   3 2810.72 130.630   1
   5  -4  -3 55022.2 2083.67   1
  -5  -4   3 56514.2 2075.48   1
   5   4  -3 55156.0 2074.12   1
  -5   4   3 55180.5 2083.95   1
  -4  -4   3 1182.20 67.8032   1
  -4   4   3 1381.94 74.0957   1
   4   4  -3 1380.34 67.8824   1
   4  -4  -3 1316.10 74.4535   1
  -3  -4   3 8850.41 350.963   1
   3   4  -3 9093.77 350.791   1
   2   4  -3 47677.0 1786.30   1
  -2  -4   3 47837.4 1786.09   1
   1   4  -3 2533.28 117.203   1
  -1  -4   3 2702.53 117.570   1
   0   4   3 80107.1 2622.65   1
   0   4  -3 74246.7 2616.10   1
   0  -4   3 71896.2 2615.09   1
  -1  -4  -3 215499. 8243.75   1
   1   4   3 228177. 8241.83   1
  -2  -4  -3 17740.4 651.518   1
   2   4   3 15969.3 648.364   1
   2  -4   3 17512.9 649.001   1
  -2   4  -3 15761.7 645.374   1
  -3  -4  -3 4481.89 186.453   1
   3   4   3 4198.19 183.023   1
   3  -4   3 3978.97 181.979   1
  -3   4  -3 3741.41 178.789   1
  -4  -4  -3 3371.72 156.302   1
   4   4   3 3335.14 155.525   1
   4  -4   3 3376.78 156.898   1
  -4   4  -3 3102.04 153.420   1
   5   4   3 375.462 43.2683   1
  -5   4  -3 358.115 44.8485   1
  -5  -4  -3 315.096 42.8762   1
   5  -4   3 409.170 46.1965   1
   6  -4   3 348.776 42.9599   1
  -6  -4  -3 412.481 45.2054   1
   6   4   3 374.572 42.5265   1
  -6   4  -3 331.487 44.1397   1
   7   4   3 79688.0 3168.31   1
  -7  -4  -3 89146.9 3173.19   1
   7  -4   3 85461.0 3176.02   1
  -7   4  -3 84356.0 3173.11   1
   8   4   3 3049.04 158.868   1
  -8  -4  -3 3257.58 161.696   1
   9   4   3 61001.4 2233.06   1
  -9  -4  -3 60969.0 2235.08   1
   9  -4   3 55940.7 2234.73   1
  -9   4  -3 58025.2 2235.11   1
  10   4   3 4591.62 215.407   1
 -10  -4  -3 4787.72 218.447   1
  10  -4   3 4566.94 224.160   1
 -10   4  -3 4069.34 214.994   1
  11   4   3 13139.4 574.504   1
 -11  -4  -3 14871.7 580.858   1
  11  -4   3 13238.7 576.665   1
 -11   4  -3 15546.8 584.004   1
  12   4   3 5541.72 261.235   1
 -12  -4  -3 5723.78 262.884   1
  12  -4   3 5711.02 264.659   1
 -12   4  -3 5288.68 260.528   1
  13   4   3 164.803 40.7691   1
 -13  -4  -3 212.515 44.3642   1
  14   4   3 1202.78 94.3008   1
 -14  -4  -3 1341.32 97.1725   1
  14  -4   3 1061.34 89.3786   1
 -14   4  -3 1274.27 99.1025   1
  15   4   3 15676.8 646.852   1
 -15  -4  -3 15640.2 648.403   1
  15  -4   3 15862.4 646.998   1
 -15   4  -3 15994.8 650.956   1
  16   4   3 6.84948 40.8060   1
 -16  -4  -3 48.7025 38.1353   1
  16  -4   3 139.086 47.7077   1
 -16   4  -3 35.7055 42.5389   1
  17   4   3 5409.64 260.921   1
 -17  -4  -3 5346.64 261.937   1
  18   4   3 839.046 79.1877   1
 -18  -4  -3 764.899 77.8915   1
  18  -4   3 708.222 73.8728   1
 -18   4  -3 723.618 75.8472   1
  19   4   3 91.1926 45.5739   1
 -19  -4  -3-21.5931 43.6412   1
  19  -4   3 7.05543 41.5733   1
 -19   4  -3-43.6818 47.6785   1
  20  -4   3 868.473 83.7515   1
 -20   4  -3 857.129 82.4036   1
  21   4   3 641.330 72.0749   1
 -21  -4  -3 514.251 67.1356   1
  21  -4   3 574.330 71.3479   1
 -21   4  -3 523.727 71.1414   1
  22  -4   3 132.321 49.7118   1
 -22   4  -3 153.727 50.5382   1
 -23  -4  -3 168.595 52.1122   1
  23   4   3 129.009 53.4120   1
  23  -4   3 137.369 47.0324   1
  24   4   3 6.66832 46.3619   1
 -24   4  -3-6.62204 45.7149   1
  24  -4   3 68.0195 45.5956   1
 -24  -4  -3-13.6930 44.1216   1
 -26   5   3 21.0557 39.7003   1
  26  -5  -3-14.2351 50.5172   1
 -25   5   3 894.629 88.9413   1
  25  -5  -3 1072.85 93.9014   1
 -24   5   3 393.480 65.2789   1
  24  -5  -3 570.155 70.1452   1
 -23  -5   3 950.114 86.8952   1
  23   5  -3 916.175 87.4378   1
 -23   5   3 887.357 85.7291   1
  23  -5  -3 934.460 88.5734   1
 -22   5   3-14.7790 41.3543   1
 -22  -5   3 7.30902 38.6175   1
  22  -5  -3-7.13114 39.9087   1
  22   5  -3-42.8090 42.4533   1
 -21   5   3 598.506 70.5107   1
 -21  -5   3 496.101 64.0255   1
  21  -5  -3 653.912 73.1756   1
  21   5  -3 610.864 71.4565   1
 -20  -5   3 35.2543 35.9255   1
  20   5  -3 82.3511 42.4259   1
 -19   5   3 492.586 66.5629   1
 -19  -5   3 370.391 58.9075   1
  19  -5  -3 476.482 67.3543   1
  19   5  -3 440.712 59.7987   1
 -18   5   3 1996.87 131.863   1
 -18  -5   3 1958.80 125.493   1
  18  -5  -3 1951.18 129.620   1
  18   5  -3 2054.94 126.822   1
 -17   5   3 4983.25 244.314   1
  17   5  -3 5286.75 242.516   1
 -17  -5   3 4964.76 241.911   1
  17  -5  -3 4838.61 246.099   1
  16   5  -3 17.8701 32.2292   1
 -16  -5   3 18.3144 31.4568   1
  16  -5  -3 13.5496 40.3088   1
 -16   5   3-19.9166 35.4998   1
  15  -5  -3 4657.63 228.713   1
 -15  -5   3 4566.20 222.747   1
 -15   5   3 4643.15 229.536   1
  15   5  -3 4776.71 222.977   1
 -14  -5   3 13145.5 553.892   1
  14  -5  -3 14346.0 563.110   1
  14   5  -3 13688.2 553.804   1
 -14   5   3 13266.8 559.627   1
 -13  -5   3 10563.9 440.274   1
  13  -5  -3 10522.7 446.954   1
  13   5  -3 10915.8 440.437   1
 -13   5   3 10439.4 446.671   1
 -12  -5   3 4438.93 201.230   1
  12  -5  -3 4066.65 204.638   1
 -12   5   3 4155.60 204.268   1
  12   5  -3 4265.47 199.008   1
  11   5  -3 11490.1 480.977   1
 -11  -5   3 12197.9 481.380   1
 -10  -5   3 12216.1 491.353   1
  10  -5  -3 11759.0 496.734   1
  10   5  -3 12462.7 491.297   1
 -10   5   3 12479.1 499.289   1
   9  -5  -3 2383.83 123.869   1
  -9  -5   3 2257.95 115.509   1
  -9   5   3 1990.09 117.587   1
  -8  -5   3 84151.5 3157.95   1
   8  -5  -3 83138.6 3166.63   1
  -8   5   3 82031.0 3164.01   1
   8   5  -3 87830.1 3157.45   1
   7  -5  -3 5474.48 238.922   1
  -7   5   3 5590.85 238.343   1
   7   5  -3 5320.02 229.242   1
  -7  -5   3 5353.94 230.589   1
  -6   5   3 520.213 46.5385   1
   6  -5  -3 414.167 44.7327   1
  -5   5   3 357.324 39.4061   1
   5  -5  -3 416.555 39.6878   1
   4  -5  -3 30121.8 1126.92   1
  -4   5   3 29566.9 1126.24   1
   4   5  -3 29963.7 1116.53   1
  -4  -5   3 28621.1 1116.92   1
   3  -5  -3 1078.38 67.0053   1
  -3   5   3 1150.01 66.6868   1
   3   5  -3 995.054 58.9755   1
  -2   5   3 183699. 6817.42   1
   2  -5  -3 183188. 6818.91   1
  -1   5   3 43804.3 1634.86   1
   1  -5  -3 42831.7 1635.65   1
   0  -5   3 127275. 4964.35   1
   0   5   3 135836. 4969.28   1
   0   5  -3 131708. 4963.29   1
   0  -5  -3 141047. 4972.53   1
   1  -5   3 36747.7 1344.46   1
  -1  -5  -3 36600.4 1347.26   1
  -1   5  -3 32701.1 1339.45   1
   1   5   3 36318.7 1345.47   1
  -2  -5  -3 2782.43 133.610   1
   2   5   3 2649.44 131.092   1
   2  -5   3 2671.06 130.056   1
  -2   5  -3 2567.49 128.459   1
  -3  -5  -3 1629.30 91.0065   1
   3   5   3 1540.53 89.6185   1
   3  -5   3 1462.15 87.6233   1
  -3   5  -3 1435.59 85.3102   1
  -4  -5  -3 507.212 50.0669   1
   4   5   3 528.370 49.4860   1
   4  -5   3 440.576 49.2698   1
  -4   5  -3 387.844 46.9072   1
  -5  -5  -3 397.278 45.9421   1
   5   5   3 281.906 37.4235   1
   5  -5   3 255.778 36.4115   1
  -5   5  -3 351.708 42.1890   1
  -6  -5  -3 102644. 3915.03   1
   6  -5   3 107017. 3918.02   1
   6   5   3 99843.2 3915.07   1
  -6   5  -3 109427. 3916.92   1
   7   5   3 352.732 45.6789   1
  -7   5  -3 365.780 45.2605   1
   7  -5   3 337.996 45.6669   1
  -7  -5  -3 357.901 46.8508   1
   8  -5   3 34557.3 1320.64   1
  -8   5  -3 33955.9 1319.08   1
  -9  -5  -3 735.979 64.0133   1
  -9   5  -3 586.553 61.1042   1
   9   5   3 608.242 60.4099   1
   9  -5   3 600.042 60.1490   1
 -10  -5  -3 21160.0 830.806   1
 -10   5  -3 22339.1 834.791   1
  10  -5   3 21649.0 834.822   1
 -11  -5  -3 4658.64 225.614   1
 -11   5  -3 4500.22 225.261   1
  11  -5   3 4636.06 228.964   1
  11   5   3 4699.49 223.451   1
  12   5   3 6482.77 285.629   1
 -12  -5  -3 6231.35 285.877   1
  12  -5   3 6220.72 288.564   1
 -12   5  -3 5795.16 284.562   1
  13   5   3 183.998 40.5608   1
 -13  -5  -3 229.270 43.8775   1
  13  -5   3 228.643 48.3099   1
 -13   5  -3 158.629 48.5264   1
  14   5   3 195.703 48.2182   1
 -14  -5  -3 121.530 43.9245   1
  14  -5   3 186.813 47.4602   1
 -14   5  -3 152.330 43.1752   1
  15   5   3 2209.59 137.804   1
 -15  -5  -3 2279.51 140.923   1
  15  -5   3 2404.24 142.086   1
 -15   5  -3 2266.95 142.558   1
 -16  -5  -3 4110.87 215.308   1
  16  -5   3 3925.62 210.218   1
 -16   5  -3 4416.19 219.196   1
  17  -5   3 2325.53 145.477   1
 -17   5  -3 2624.36 154.041   1
  18   5   3 4988.85 243.620   1
 -18  -5  -3 4917.67 243.148   1
  18  -5   3 4570.97 239.868   1
 -18   5  -3 5023.81 245.486   1
  19  -5   3 150.106 47.4713   1
 -19  -5  -3 100.887 46.7322   1
  19   5   3 175.403 52.3627   1
 -20  -5  -3 2674.20 162.489   1
 -20   5  -3 3224.72 171.855   1
  20  -5   3 2674.48 159.663   1
  20   5   3 2955.25 166.962   1
 -21  -5  -3 1293.48 106.426   1
  21  -5   3 1537.57 111.236   1
  21   5   3 1492.53 110.220   1
  22   5   3-41.4967 41.9356   1
 -22  -5  -3-21.0982 38.4928   1
 -22   5  -3 28.0008 43.9891   1
  23   5   3 163.412 54.1274   1
 -23  -5  -3 256.205 57.0667   1
  23  -5   3 209.836 48.6409   1
 -23   5  -3 197.386 49.8620   1
  24   5   3-13.3351 46.6865   1
 -24  -5  -3 61.1086 44.1188   1
 -26   6   3 589.562 72.8942   1
  26  -6  -3 642.182 76.6064   1
 -25   6   3 14.3570 41.0376   1
  25  -6  -3 14.1181 46.5966   1
 -24   6   3 2100.28 135.748   1
  24  -6  -3 1945.82 131.585   1
 -23   6   3 922.639 83.9527   1
  23  -6  -3 693.448 74.2028   1
 -22  -6   3 2104.68 137.766   1
 -22   6   3 2261.09 144.222   1
  22  -6  -3 2296.70 142.313   1
  22   6  -3 2314.60 141.903   1
  21   6  -3 491.623 64.5317   1
 -21  -6   3 434.953 60.7746   1
  21  -6  -3 311.543 60.7433   1
 -21   6   3 518.633 70.4820   1
  20  -6  -3 2294.22 142.053   1
  20   6  -3 2104.34 136.251   1
 -20  -6   3 2317.41 142.049   1
 -20   6   3 2237.01 141.681   1
  19  -6  -3 1079.46 94.0272   1
  19   6  -3 1087.45 89.7989   1
 -19   6   3 1152.75 94.7162   1
 -19  -6   3 1199.47 94.7382   1
  18  -6  -3 310.071 57.9766   1
 -18   6   3 314.302 57.6313   1
  17   6  -3 1876.14 121.375   1
 -17  -6   3 1929.41 124.095   1
 -17   6   3 1966.24 126.231   1
 -16  -6   3 9494.70 409.746   1
  16   6  -3 8769.11 403.463   1
 -15  -6   3 7050.16 311.509   1
  15   6  -3 6627.05 306.937   1
 -15   6   3 7211.48 318.287   1
  15  -6  -3 6963.73 317.439   1
 -14  -6   3 2440.32 137.085   1
  14   6  -3 2341.76 135.987   1
 -14   6   3 2572.47 145.414   1
  14  -6  -3 2533.60 144.099   1
 -13   6   3 502.269 60.7518   1
  13  -6  -3 553.953 61.0738   1
 -12  -6   3 335.775 47.4005   1
  12   6  -3 298.240 42.3283   1
 -12   6   3 371.862 49.9232   1
  12  -6  -3 317.585 47.3683   1
 -11  -6   3 953.702 72.2115   1
  11   6  -3 990.455 71.3789   1
 -11   6   3 973.701 77.1349   1
  11  -6  -3 952.963 76.6183   1
 -10  -6   3 26360.4 1004.86   1
  10   6  -3 26206.7 1002.46   1
 -10   6   3 26603.1 1010.91   1
  10  -6  -3 24603.7 1011.11   1
  -9  -6   3 21351.0 870.025   1
   9   6  -3 22517.8 869.417   1
   9  -6  -3 23736.8 880.496   1
  -9   6   3 22334.9 876.101   1
   8  -6  -3 182.434 34.5608   1
  -8  -6   3 137.976 29.1141   1
  -8   6   3 128.087 28.5089   1
   7  -6  -3 6798.92 291.848   1
  -7  -6   3 6614.81 282.730   1
   7   6  -3 6636.40 280.707   1
  -7   6   3 6839.67 290.564   1
  -6  -6   3 1290.03 80.8211   1
  -6   6   3 1607.77 91.1837   1
   6  -6  -3 1474.95 90.2676   1
   6   6  -3 1463.71 81.9003   1
  -5  -6   3 35013.8 1252.50   1
  -5   6   3 32565.9 1257.76   1
   5  -6  -3 32176.6 1258.15   1
   5   6  -3 31972.8 1248.36   1
  -4  -6   3 11692.3 448.771   1
  -4   6   3 10500.1 454.734   1
   4  -6  -3 11129.9 457.987   1
   4   6  -3 11600.1 448.593   1
  -3  -6   3 69925.6 2674.07   1
  -3   6   3 71945.7 2682.26   1
   3  -6  -3 71387.5 2681.39   1
   3   6  -3 72700.6 2673.54   1
   2   6  -3 19899.1 759.104   1
  -2  -6   3 21091.4 760.840   1
  -2   6   3 19645.0 764.362   1
   1  -6  -3 23160.8 909.930   1
   1   6  -3 25133.9 906.477   1
  -1  -6   3 22629.6 903.348   1
  -1   6   3 23561.4 910.174   1
   0  -6  -3 82558.8 3167.34   1
   0   6  -3 83959.7 3159.71   1
   0  -6   3 83436.4 3161.05   1
   0   6   3 88408.9 3165.60   1
  -1  -6  -3 152759. 5629.90   1
   1   6   3 142758. 5626.16   1
   1  -6   3 158333. 5626.92   1
  -1   6  -3 151029. 5625.08   1
  -2  -6  -3 11596.7 483.305   1
  -2   6  -3 12198.9 479.635   1
   2  -6   3 12560.8 484.813   1
   2   6   3 11568.8 481.821   1
  -3   6  -3 6103.60 256.398   1
   3  -6   3 5694.75 254.766   1
   3   6   3 5863.52 255.655   1
  -3  -6  -3 5803.22 258.593   1
  -4   6  -3 629.677 54.9057   1
   4  -6   3 523.468 51.7835   1
   4   6   3 615.215 53.7338   1
  -4  -6  -3 475.143 51.1956   1
  -5   6  -3 105.952 34.2563   1
   5  -6   3 77.6787 30.3262   1
   5   6   3 48.0886 30.5596   1
  -5  -6  -3 24.9707 27.1143   1
  -6   6  -3 426.878 49.9146   1
   6  -6   3 357.618 46.0972   1
   6   6   3 294.148 41.9549   1
  -6  -6  -3 422.466 47.7405   1
   7  -6   3 48864.1 1862.77   1
  -7   6  -3 49032.0 1860.28   1
  -8   6  -3-11.5539 31.2573   1
   8  -6   3 11.4931 29.2294   1
   8   6   3-32.3950 28.1762   1
  -8  -6  -3-5.69562 31.5258   1
  -9   6  -3 10029.6 431.444   1
  -9  -6  -3 10158.1 429.487   1
   9   6   3 10253.1 429.635   1
   9  -6   3 10340.6 432.785   1
 -10  -6  -3 16719.4 706.669   1
 -10   6  -3 16983.7 706.770   1
  10  -6   3 19109.6 713.291   1
  10   6   3 17738.8 707.062   1
 -11  -6  -3 4686.87 229.657   1
 -11   6  -3 4716.47 233.171   1
  11   6   3 4892.05 229.700   1
  11  -6   3 4615.30 231.444   1
 -12  -6  -3 1031.65 88.6671   1
  12   6   3 1234.62 92.1355   1
 -13   6  -3 340.167 58.0085   1
 -13  -6  -3 331.720 52.2648   1
  13  -6   3 336.771 58.6396   1
  13   6   3 337.868 54.2445   1
 -14   6  -3 2231.60 138.439   1
  14  -6   3 2450.62 143.216   1
  14   6   3 2117.72 133.779   1
 -15   6  -3 2115.70 134.974   1
  15  -6   3 2156.45 136.307   1
 -15  -6  -3 1898.74 129.749   1
  16   6   3 3467.06 187.845   1
 -16  -6  -3 3538.73 189.690   1
 -17  -6  -3 11739.7 480.854   1
 -17   6  -3 11883.0 483.956   1
  17  -6   3 10473.7 472.200   1
  17   6   3 10658.2 472.900   1
 -18  -6  -3 1199.19 98.2528   1
 -18   6  -3 1099.47 94.6539   1
  18  -6   3 1014.56 91.3599   1
  18   6   3 1309.56 98.4239   1
 -19  -6  -3 1331.65 99.7591   1
 -19   6  -3 1090.19 97.0954   1
  19   6   3 988.568 91.7770   1
  19  -6   3 1191.57 96.8120   1
  20  -6   3 169.448 50.0079   1
 -20   6  -3 122.520 45.9324   1
  20   6   3 84.5262 44.5264   1
 -20  -6  -3 151.001 46.9663   1
 -21  -6  -3 1584.30 113.031   1
 -21   6  -3 1438.95 110.752   1
  21   6   3 1420.39 108.206   1
  21  -6   3 1719.96 112.863   1
 -22   6  -3 180.807 52.3989   1
 -22  -6  -3 190.190 52.4251   1
  22   6   3 193.882 52.8003   1
  22  -6   3 170.340 50.4265   1
 -23   6  -3 765.832 83.9119   1
  23  -6   3 692.294 82.1348   1
  24   6   3 259.361 57.2272   1
 -24  -6  -3 60.6585 38.8295   1
 -26   7   3 27.7398 43.2632   1
  26  -7  -3 102.295 50.0667   1
 -25   7   3 1545.20 116.236   1
  25  -7  -3 1487.47 113.791   1
 -24   7   3 43.4902 45.2208   1
  24  -7  -3 90.3895 47.3729   1
 -23   7   3 450.893 67.7706   1
  23  -7  -3 612.259 73.4760   1
 -22   7   3 124.858 51.6700   1
  22   7  -3 115.211 51.7020   1
  22  -7  -3 173.629 55.5875   1
  21  -7  -3 2360.01 145.563   1
 -21   7   3 2295.71 146.105   1
 -20   7   3 3721.67 193.718   1
  20  -7  -3 3168.34 185.010   1
  20   7  -3 3418.73 184.479   1
 -20  -7   3 3290.62 184.365   1
 -19   7   3 2508.18 150.029   1
  19  -7  -3 2779.43 157.537   1
  19   7  -3 2423.90 144.819   1
 -18   7   3 5598.75 266.575   1
 -18  -7   3 5357.94 262.231   1
  18  -7  -3 5516.13 266.318   1
  18   7  -3 5431.52 259.891   1
 -17   7   3 276.782 55.0901   1
  17   7  -3 328.104 52.4110   1
 -17  -7   3 381.139 55.8477   1
  17  -7  -3 357.997 59.4973   1
 -16   7   3 20.6992 36.4867   1
  16   7  -3 30.5540 33.1004   1
 -16  -7   3 26.6985 34.8665   1
  16  -7  -3 90.2985 38.0488   1
 -15   7   3 12544.0 532.281   1
  15   7  -3 12647.7 523.795   1
 -15  -7   3 13020.8 529.740   1
  15  -7  -3 12557.8 531.060   1
 -14   7   3 1676.04 115.197   1
  14   7  -3 1691.43 109.945   1
 -14  -7   3 1975.58 116.873   1
  14  -7  -3 1816.80 120.190   1
 -13   7   3 2153.77 132.452   1
  13   7  -3 2182.29 126.015   1
  13  -7  -3 2017.95 130.129   1
 -13  -7   3 2358.76 130.003   1
  12  -7  -3 1195.21 94.8598   1
 -12   7   3 1379.52 96.8486   1
 -11   7   3 7377.99 328.758   1
  11   7  -3 7799.53 324.852   1
 -11  -7   3 7259.77 322.641   1
  11  -7  -3 7397.66 328.782   1
 -10   7   3 8756.58 371.097   1
  10   7  -3 8329.66 363.223   1
 -10  -7   3 8910.02 366.326   1
  10  -7  -3 8557.31 369.994   1
  -9   7   3 8388.90 359.143   1
  -9  -7   3 8339.04 353.552   1
   9  -7  -3 8715.84 362.466   1
   9   7  -3 8217.63 351.901   1
   8   7  -3 28454.2 1099.42   1
  -8  -7   3 28831.3 1100.77   1
  -7  -7   3 2270.68 121.665   1
   7  -7  -3 2401.35 128.864   1
  -7   7   3 2365.71 128.467   1
  -6  -7   3 17821.2 701.306   1
  -6   7   3 18468.4 708.119   1
   6  -7  -3 17192.2 706.729   1
   6   7  -3 18209.1 699.610   1
  -5   7   3 51334.8 2027.40   1
   5  -7  -3 52171.1 2026.51   1
   5   7  -3 56855.0 2020.95   1
  -4  -7   3 30574.5 1150.99   1
  -4   7   3 30981.4 1158.08   1
   4  -7  -3 31227.7 1159.53   1
   4   7  -3 28266.1 1147.52   1
  -3  -7   3 7363.71 314.766   1
  -3   7   3 7842.56 321.345   1
   3  -7  -3 7078.14 319.342   1
   3   7  -3 7830.14 313.982   1
   2  -7  -3 12070.4 473.956   1
   2   7  -3 12317.8 468.995   1
  -2  -7   3 11849.5 467.741   1
   1  -7  -3 41034.1 1597.16   1
   1   7  -3 43965.8 1593.72   1
  -1  -7   3 41488.7 1592.93   1
  -1   7   3 41586.3 1596.47   1
   0  -7  -3 13197.4 517.320   1
   0   7  -3 12663.4 511.866   1
   0  -7   3 13024.0 512.920   1
   0   7   3 12464.3 514.374   1
  -1  -7  -3 38450.4 1488.96   1
  -1   7  -3 41733.0 1485.33   1
   1  -7   3 40415.4 1485.87   1
  -2  -7  -3 32340.6 1224.08   1
   2   7   3 32537.9 1223.29   1
   2  -7   3 32054.7 1223.31   1
  -2   7  -3 30650.8 1219.14   1
  -3  -7  -3 2668.90 141.404   1
  -3   7  -3 2848.77 141.441   1
   3  -7   3 2916.41 145.495   1
   3   7   3 2622.41 140.192   1
  -4   7  -3 38420.4 1417.37   1
   4  -7   3 36821.4 1416.36   1
   4   7   3 36815.6 1415.91   1
  -4  -7  -3 36074.3 1416.43   1
  -6   7  -3 34221.4 1282.64   1
   6  -7   3 32258.1 1280.51   1
   6   7   3 33275.4 1284.56   1
  -6  -7  -3 33419.3 1284.31   1
  -7   7  -3 8600.15 383.129   1
   7  -7   3 8883.71 386.774   1
   7   7   3 8840.52 382.974   1
  -7  -7  -3 9763.85 388.706   1
  -8   7  -3 2340.91 129.224   1
   8  -7   3 2139.56 127.819   1
   8   7   3 1890.08 122.535   1
  -8  -7  -3 2192.10 128.511   1
   9  -7   3 3540.86 178.295   1
   9   7   3 3344.67 173.683   1
  -9  -7  -3 3583.67 178.428   1
 -10   7  -3 1631.98 105.292   1
 -10  -7  -3 1427.88 101.525   1
  10  -7   3 1438.87 100.594   1
  10   7   3 1217.43 92.9919   1
  11   7   3 5644.54 260.472   1
 -11  -7  -3 5465.93 263.500   1
  12  -7   3 7880.39 353.729   1
 -12   7  -3 7877.34 353.071   1
 -13   7  -3 5842.25 280.811   1
  13   7   3 5771.24 277.276   1
  13  -7   3 6223.74 285.224   1
 -14   7  -3 5148.10 252.488   1
 -14  -7  -3 4805.90 248.969   1
  14  -7   3 5662.99 262.181   1
  15   7   3 6.93443 41.3018   1
 -15  -7  -3 103.884 43.9324   1
  16  -7   3 3540.58 196.876   1
 -16   7  -3 3879.55 202.225   1
 -17  -7  -3 1470.28 106.711   1
 -17   7  -3 1244.11 101.251   1
  17   7   3 1443.03 105.731   1
  17  -7   3 1375.55 104.695   1
 -18  -7  -3 107.061 43.4424   1
  18   7   3 99.5129 45.2089   1
  19  -7   3-49.0123 45.1383   1
 -19   7  -3-21.8479 44.9840   1
 -20   7  -3 1544.39 112.082   1
  20  -7   3 1371.43 106.234   1
  20   7   3 1342.95 104.916   1
 -20  -7  -3 1255.36 102.120   1
  21  -7   3-6.91247 44.9082   1
 -21   7  -3 21.1684 46.5751   1
  22  -7   3 3081.58 175.077   1
  22   7   3 3188.42 177.726   1
 -22  -7  -3 3255.91 178.869   1
  23  -7   3 761.492 79.3694   1
  23   7   3 618.515 78.9520   1
 -23  -7  -3 711.846 76.8239   1
  25  -8  -3 60.6071 51.8992   1
 -25   8   3 91.2500 50.2323   1
  24  -8  -3 416.523 65.8443   1
 -24   8   3 538.044 70.7048   1
  22  -8  -3-21.7630 46.3691   1
 -22   8   3-21.9161 42.1998   1
 -21   8   3-36.7982 46.6420   1
  21  -8  -3 37.0368 46.5449   1
  21   8  -3 28.8110 40.7421   1
 -21  -8   3-7.58089 40.5360   1
 -20   8   3 3876.00 199.784   1
 -20  -8   3 3219.95 194.946   1
  20   8  -3 3437.16 193.741   1
 -19  -8   3 227.097 51.8593   1
  19   8  -3 146.638 47.7447   1
  19  -8  -3 66.9830 43.2453   1
 -19   8   3 102.042 41.4999   1
 -18   8   3 1156.14 100.531   1
  18   8  -3 1320.42 97.7746   1
 -18  -8   3 1152.01 95.1241   1
 -17   8   3 5911.72 279.029   1
 -17  -8   3 5901.00 277.208   1
  17  -8  -3 5686.46 276.498   1
  17   8  -3 5674.30 272.881   1
 -16   8   3 2768.44 160.235   1
  16   8  -3 2658.83 152.929   1
 -16  -8   3 2684.09 155.203   1
  16  -8  -3 2781.90 158.583   1
 -15   8   3 3911.88 202.072   1
  15   8  -3 3641.64 194.517   1
 -15  -8   3 3909.34 200.086   1
  15  -8  -3 3963.24 203.029   1
 -14   8   3 1321.48 98.4801   1
  14   8  -3 1238.31 94.2017   1
 -14  -8   3 1139.34 92.6624   1
 -13   8   3 861.260 80.6332   1
  13   8  -3 1033.64 80.5510   1
 -13  -8   3 963.803 79.2283   1
  13  -8  -3 809.982 75.8511   1
 -12   8   3 157.680 42.9307   1
  12   8  -3 175.092 39.0781   1
 -12  -8   3 99.1344 35.1055   1
  12  -8  -3 145.720 38.7841   1
 -11   8   3 1903.73 123.030   1
  11   8  -3 2088.47 120.368   1
 -11  -8   3 2139.01 123.407   1
  11  -8  -3 2097.19 127.813   1
 -10   8   3 23405.5 935.549   1
 -10  -8   3 24492.1 932.869   1
  10   8  -3 23156.1 928.998   1
  10  -8  -3 24345.9 939.043   1
  -9  -8   3 23046.0 892.776   1
   9  -8  -3 23106.6 904.745   1
   9   8  -3 23543.4 892.582   1
  -9   8   3 21767.7 895.604   1
   8  -8  -3 442.135 52.3433   1
  -8  -8   3 415.896 45.8952   1
  -8   8   3 360.932 48.6666   1
   8   8  -3 483.993 47.8819   1
   7   8  -3 43463.7 1759.19   1
  -7   8   3 48753.0 1770.12   1
   7  -8  -3 46630.6 1770.24   1
  -7  -8   3 47543.8 1765.34   1
  -6   8   3 15481.0 626.139   1
   6  -8  -3 15965.8 629.350   1
  -6  -8   3 15530.8 620.905   1
   5   8  -3 18288.3 715.077   1
  -5  -8   3 18204.6 715.947   1
   4   8  -3 12380.7 472.003   1
  -4   8   3 12141.3 478.495   1
   3   8  -3 23341.6 883.459   1
  -3   8   3 24403.7 892.223   1
   3  -8  -3 22817.3 889.823   1
  -3  -8   3 20916.5 881.361   1
   2   8  -3 34.8789 24.9377   1
  -2   8   3 29.2662 27.3094   1
  -2  -8   3 13.2491 23.0624   1
   2  -8  -3 20.0665 27.4696   1
  -1   8   3 51083.3 2001.13   1
   1   8  -3 53791.8 2000.43   1
  -1  -8   3 52646.6 1999.70   1
   1  -8  -3 54215.9 2005.42   1
   0   8   3 29940.8 1148.44   1
   0   8  -3 30465.4 1147.12   1
   0  -8   3 29932.5 1146.60   1
   0  -8  -3 28945.5 1149.96   1
   1   8   3 4337.00 211.010   1
   1  -8   3 4664.22 213.260   1
  -1   8  -3 4891.27 213.091   1
  -1  -8  -3 4581.57 215.452   1
  -2   8  -3 12965.9 537.572   1
   2  -8   3 13707.7 539.977   1
  -3   8  -3 9798.34 420.599   1
   3  -8   3 10641.6 428.709   1
   4   8   3 6368.07 291.748   1
  -4  -8  -3 6839.66 294.116   1
  -5  -8  -3 37720.6 1496.89   1
   5   8   3 39246.9 1494.62   1
  -5   8  -3 38200.3 1494.39   1
   5  -8   3 41087.1 1500.42   1
  -6  -8  -3 5375.40 250.938   1
   6   8   3 5532.97 249.539   1
  -6   8  -3 5520.96 250.846   1
   6  -8   3 5049.58 247.395   1
  -7  -8  -3 39204.2 1418.84   1
   7   8   3 34767.4 1409.80   1
  -7   8  -3 35439.7 1413.11   1
   7  -8   3 37916.1 1417.17   1
  -8  -8  -3 5448.58 265.500   1
   8   8   3 6214.04 266.174   1
  -8   8  -3 5447.64 260.886   1
   8  -8   3 5539.56 264.193   1
  -9  -8  -3 3170.62 173.949   1
   9   8   3 3315.78 170.967   1
  -9   8  -3 3162.06 170.795   1
   9  -8   3 3114.74 172.973   1
  10   8   3 835.049 76.1764   1
 -10  -8  -3 951.163 79.3966   1
  11  -8   3 429.146 59.1551   1
 -11   8  -3 418.172 60.8350   1
 -12   8  -3 2567.28 150.223   1
  12  -8   3 2555.13 150.261   1
  12   8   3 2412.50 144.166   1
 -13   8  -3 12720.2 534.806   1
  13  -8   3 13138.6 536.702   1
 -13  -8  -3 12183.4 533.301   1
 -14   8  -3 944.619 87.2800   1
  14  -8   3 1293.97 99.0550   1
  14   8   3 1169.75 92.3422   1
 -14  -8  -3 924.965 90.1749   1
 -15   8  -3 1497.40 112.916   1
  15  -8   3 1686.42 122.002   1
  15   8   3 1548.93 113.177   1
 -15  -8  -3 1858.52 121.733   1
 -16   8  -3 132.122 48.6860   1
  16  -8   3 73.8430 48.2124   1
  16   8   3 151.019 49.2834   1
 -16  -8  -3 162.678 48.2779   1
 -17   8  -3 388.216 62.8136   1
  17  -8   3 378.185 61.2314   1
  17   8   3 370.499 59.3741   1
 -18   8  -3 714.774 76.4141   1
  18  -8   3 689.113 75.3347   1
  18   8   3 791.033 77.5068   1
 -18  -8  -3 577.961 73.0731   1
 -19   8  -3 1540.15 113.073   1
  19  -8   3 1491.67 108.293   1
  19   8   3 1565.49 108.866   1
 -19  -8  -3 1348.97 108.543   1
 -20   8  -3 192.982 55.3051   1
  20  -8   3 213.111 54.1160   1
  20   8   3 61.4203 45.4114   1
 -20  -8  -3 163.825 50.6187   1
 -21   8  -3 587.649 78.0960   1
  21  -8   3 606.373 74.1600   1
  21   8   3 665.965 73.9893   1
 -21  -8  -3 797.488 79.7450   1
  22  -8   3 587.633 68.3069   1
 -22   8  -3 552.165 73.1418   1
  25  -9  -3 698.500 74.2957   1
 -25   9   3 570.132 72.4107   1
  24  -9  -3 6.82897 47.1435   1
 -24   9   3 21.3978 42.8458   1
  23  -9  -3 184.449 54.7596   1
 -23   9   3 206.412 55.8713   1
  22  -9  -3-43.8656 51.5384   1
 -22   9   3 58.1270 47.2042   1
  21  -9  -3 45.8800 52.4524   1
 -21   9   3 70.4294 46.1746   1
  20   9  -3 672.548 75.5823   1
 -20  -9   3 592.628 71.4512   1
 -19   9   3 1698.16 121.214   1
 -19  -9   3 1890.14 124.801   1
  19  -9  -3 1899.58 126.145   1
  19   9  -3 1765.49 121.666   1
 -18   9   3 462.839 64.8424   1
  18   9  -3 382.391 59.4111   1
 -18  -9   3 446.871 62.4976   1
  17  -9  -3 1615.72 110.765   1
  17   9  -3 1472.85 107.139   1
 -17  -9   3 1365.32 108.957   1
 -16   9   3 5266.18 260.927   1
  16  -9  -3 5310.75 260.267   1
 -16  -9   3 5599.82 262.605   1
 -15   9   3 12957.8 521.489   1
  15  -9  -3 12476.0 522.109   1
  15   9  -3 11588.7 513.798   1
 -15  -9   3 12313.8 518.571   1
 -14   9   3 1399.43 103.458   1
  14  -9  -3 1362.38 103.514   1
  14   9  -3 1550.88 104.809   1
 -14  -9   3 1405.98 103.965   1
 -13   9   3 746.276 76.2676   1
 -13  -9   3 920.988 76.5971   1
  13   9  -3 848.826 74.7215   1
 -12  -9   3 164.181 41.2034   1
  12   9  -3 263.363 46.7271   1
 -11   9   3 562.519 66.5624   1
  11  -9  -3 488.924 64.0728   1
  11   9  -3 629.847 62.3157   1
 -11  -9   3 618.187 62.1588   1
  10  -9  -3 19727.0 771.487   1
 -10  -9   3 19208.3 764.252   1
  10   9  -3 18218.4 759.479   1
 -10   9   3 19965.2 770.251   1
  -9   9   3 19397.2 791.160   1
   9  -9  -3 20453.9 797.721   1
  -8   9   3 3372.18 176.632   1
   8  -9  -3 3323.05 173.172   1
   7   9  -3 785.585 64.0927   1
  -7   9   3 757.235 66.6448   1
   7  -9  -3 671.112 64.6954   1
  -7  -9   3 785.359 66.5336   1
   6   9  -3 29394.1 1134.46   1
  -6   9   3 29113.6 1142.24   1
   6  -9  -3 29201.0 1141.62   1
  -6  -9   3 29961.5 1136.16   1
   5   9  -3 1185.45 80.8774   1
  -5   9   3 1122.60 84.0319   1
   5  -9  -3 1245.02 87.8188   1
  -5  -9   3 1190.71 81.8218   1
   4   9  -3 9975.99 419.714   1
  -4   9   3 10175.2 426.897   1
   4  -9  -3 9922.51 427.452   1
  -4  -9   3 10728.7 424.532   1
   3   9  -3 19.6351 23.6180   1
  -3   9   3-5.44298 27.3186   1
   3  -9  -3 5.42860 21.0107   1
  -3  -9   3 14.5176 24.2887   1
   2   9  -3 18735.1 757.625   1
  -2   9   3 19095.0 765.680   1
  -2  -9   3 20111.9 761.846   1
   2  -9  -3 19321.4 766.132   1
  -1   9   3 1621.39 100.126   1
   1   9  -3 1524.47 98.5016   1
  -1  -9   3 1661.55 99.5302   1
   1  -9  -3 1736.99 103.871   1
   0   9   3 9372.55 391.123   1
   0   9  -3 9185.40 386.503   1
   0  -9   3 9368.13 387.670   1
   0  -9  -3 8955.95 388.149   1
   1   9   3 2663.15 139.213   1
  -1  -9  -3 2237.26 133.380   1
   2   9   3 8943.14 379.659   1
  -2   9  -3 9030.25 381.285   1
   2  -9   3 8820.80 381.687   1
  -2  -9  -3 8986.16 382.460   1
   3   9   3 93.3108 31.6734   1
  -3   9  -3 102.996 33.1507   1
   3  -9   3 125.315 35.7454   1
  -3  -9  -3 148.619 35.5577   1
  -4   9  -3 44513.1 1725.70   1
   4  -9   3 45546.0 1728.34   1
   4   9   3 45032.6 1728.52   1
  -4  -9  -3 45842.0 1728.65   1
  -5  -9  -3 10246.8 444.123   1
  -5   9  -3 10576.3 444.245   1
   5  -9   3 10858.3 446.828   1
  -6  -9  -3 1727.18 114.277   1
   6  -9   3 1901.16 117.535   1
  -6   9  -3 1815.65 113.352   1
   6   9   3 1766.06 113.343   1
  -7  -9  -3 25.1254 34.9862   1
   7  -9   3 137.544 38.8003   1
  -7   9  -3 93.2140 35.7382   1
   7   9   3 168.888 40.6197   1
  -8  -9  -3 6966.61 311.795   1
   8  -9   3 6869.03 310.201   1
   8   9   3 6946.70 308.985   1
  -8   9  -3 6584.83 307.938   1
  -9  -9  -3 683.668 70.3213   1
   9   9   3 861.584 77.1776   1
  10  -9   3 7685.02 342.827   1
 -10   9  -3 7438.92 338.992   1
  11  -9   3 519.660 67.5264   1
 -11   9  -3 502.252 65.9638   1
  11   9   3 617.635 68.3665   1
  12  -9   3 4468.47 223.262   1
 -12   9  -3 4350.32 221.028   1
 -12  -9  -3 4138.18 218.220   1
 -13  -9  -3 107.460 43.1709   1
  13  -9   3 58.4072 41.8777   1
  13   9   3 110.313 39.1524   1
 -13   9  -3 99.9925 39.6828   1
  14   9   3 4696.88 234.109   1
 -14  -9  -3 4902.51 238.139   1
  14  -9   3 4481.42 234.102   1
 -14   9  -3 4669.94 236.215   1
 -15  -9  -3-36.4958 36.6325   1
  15  -9   3 75.1640 46.8208   1
  15   9   3 14.0896 37.6691   1
 -15   9  -3-28.8383 42.0617   1
 -16  -9  -3 582.861 71.8118   1
  16   9   3 658.639 74.2289   1
  16  -9   3 629.637 77.0928   1
 -16   9  -3 608.117 72.9675   1
 -17  -9  -3 2321.32 146.026   1
  17   9   3 2411.40 147.556   1
  17  -9   3 2428.92 148.674   1
 -17   9  -3 2539.24 151.659   1
 -18  -9  -3 945.999 86.1703   1
  18   9   3 964.151 86.4513   1
  18  -9   3 843.479 85.4362   1
 -18   9  -3 951.183 86.3670   1
 -19  -9  -3 58.8726 44.7825   1
  19   9   3 148.244 54.4611   1
  20  -9   3 80.6947 45.2334   1
 -20   9  -3 128.679 51.8962   1
 -21  -9  -3-50.3654 44.4272   1
  21  -9   3 66.5582 41.8255   1
 -21   9  -3 6.92478 39.9975   1
  21   9   3 13.8097 44.1318   1
  22   9   3 482.292 67.5180   1
 -24  10   3 382.980 60.0867   1
  24 -10  -3 255.405 56.1836   1
 -22  10   3 21.3109 41.0271   1
  22 -10  -3-28.9375 44.2664   1
 -21  10   3 1201.18 100.915   1
  21 -10  -3 1413.64 107.605   1
  20 -10  -3 37.0030 43.1977   1
 -18 -10   3 1341.63 103.239   1
 -18  10   3 1338.52 105.114   1
  18 -10  -3 1132.67 99.1003   1
  18  10  -3 1249.79 100.269   1
 -17 -10   3 1330.41 106.001   1
 -17  10   3 1428.79 108.050   1
  17 -10  -3 1383.15 105.328   1
  17  10  -3 1385.33 104.783   1
 -16 -10   3 3153.41 177.885   1
 -16  10   3 3247.31 180.361   1
  16 -10  -3 3444.35 182.903   1
  16  10  -3 3077.51 175.449   1
 -15 -10   3 519.767 63.5624   1
 -15  10   3 517.889 62.8398   1
  15 -10  -3 527.713 67.3834   1
  15  10  -3 538.846 63.6691   1
 -14 -10   3 1669.47 110.681   1
 -14  10   3 1564.19 111.869   1
  14 -10  -3 1515.27 110.974   1
  14  10  -3 1431.49 106.069   1
 -13 -10   3 208.398 46.0014   1
 -13  10   3 217.770 49.9380   1
  13 -10  -3 287.433 55.0578   1
  13  10  -3 182.167 45.6163   1
  12 -10  -3 48.2397 36.0355   1
 -12  10   3 106.707 38.1934   1
 -12 -10   3 70.4146 37.7891   1
  12  10  -3 24.0726 32.2630   1
  11 -10  -3 3232.31 175.971   1
 -11  10   3 3128.45 173.850   1
  11  10  -3 3244.18 170.325   1
 -11 -10   3 3283.97 171.743   1
  10  10  -3 11.5659 28.6509   1
 -10 -10   3 53.9880 31.7117   1
   9  10  -3 606.779 59.3235   1
  -9  10   3 526.421 61.7054   1
   9 -10  -3 588.926 64.7693   1
  -9 -10   3 542.466 60.2863   1
   8  10  -3 1514.57 95.1657   1
  -8  10   3 1280.23 96.9126   1
   8 -10  -3 1269.82 97.6032   1
  -8 -10   3 1374.54 93.1196   1
   7  10  -3 46713.9 1819.95   1
  -7  10   3 47939.3 1825.20   1
   7 -10  -3 47215.5 1828.16   1
  -7 -10   3 49478.8 1823.40   1
   6  10  -3 16944.8 674.579   1
  -6  10   3 16248.4 679.156   1
   6 -10  -3 16689.2 681.974   1
  -6 -10   3 17672.7 677.977   1
   5  10  -3 1013.06 76.6094   1
  -5  10   3 979.953 82.1081   1
   5 -10  -3 1122.31 86.6020   1
  -5 -10   3 1082.86 80.2989   1
  -4  10   3 487.963 57.3907   1
   4 -10  -3 569.674 62.0653   1
  -3  10   3 7820.23 345.741   1
   3 -10  -3 7505.10 344.851   1
  -3 -10   3 8493.50 345.311   1
   2  10  -3 10644.6 450.327   1
  -2  10   3 10995.4 457.357   1
   2 -10  -3 10569.2 454.170   1
  -2 -10   3 11358.9 454.891   1
  -1  10   3 18328.8 709.466   1
   1  10  -3 16427.1 706.705   1
   1 -10  -3 18434.7 710.973   1
   0  10   3 1610.99 105.752   1
   0  10  -3 1710.46 105.020   1
   0 -10   3 1721.06 106.781   1
   0 -10  -3 1535.93 104.818   1
   1  10   3 5940.08 254.175   1
  -1  10  -3 5235.00 248.914   1
   1 -10   3 5472.72 250.585   1
  -1 -10  -3 5001.02 251.683   1
   2  10   3 4641.98 219.488   1
  -2  10  -3 4493.57 217.933   1
   2 -10   3 4532.83 219.088   1
  -2 -10  -3 4513.65 219.044   1
   3  10   3 16676.0 639.974   1
  -3  10  -3 15462.8 637.161   1
   3 -10   3 16197.4 640.238   1
  -3 -10  -3 14794.9 636.706   1
  -4  10  -3 11394.7 479.132   1
   4 -10   3 11729.2 486.350   1
   4  10   3 12010.0 481.549   1
  -4 -10  -3 10884.7 479.204   1
  -5  10  -3 5681.74 274.668   1
  -5 -10  -3 6110.00 278.291   1
   5 -10   3 6114.90 279.663   1
   5  10   3 6104.78 275.450   1
  -6 -10  -3 533.667 60.7965   1
  -6  10  -3 573.317 61.7419   1
   6 -10   3 514.537 63.3558   1
   6  10   3 472.170 59.3168   1
  -7 -10  -3 1677.21 114.491   1
   7  10   3 1729.54 113.434   1
  -7  10  -3 1922.57 121.340   1
   7 -10   3 1882.32 120.503   1
  -8  10  -3 92.0731 35.3318   1
   8 -10   3 92.9575 37.3129   1
  -9 -10  -3 24579.1 985.296   1
   9  10   3 25280.0 984.458   1
   9 -10   3 24617.8 987.956   1
  -9  10  -3 25211.5 986.098   1
  10  10   3 1031.45 85.0020   1
  10 -10   3 791.157 79.8487   1
 -10  10  -3 777.278 79.0064   1
 -11 -10  -3-14.1621 38.7588   1
 -11  10  -3 35.4094 36.4950   1
  11 -10   3 21.2397 32.0006   1
 -12 -10  -3 1543.53 112.059   1
  12  10   3 1536.92 110.509   1
  12 -10   3 1523.96 112.314   1
 -12  10  -3 1536.64 112.781   1
 -13 -10  -3 6233.92 294.189   1
  13  10   3 6591.19 295.593   1
  13 -10   3 6150.87 294.259   1
 -13  10  -3 5757.47 289.579   1
 -14  10  -3 1045.40 92.3008   1
  14 -10   3 1091.40 95.7777   1
  14  10   3 1135.73 92.7033   1
 -14 -10  -3 1090.54 93.8157   1
 -15  10  -3 1710.41 123.275   1
 -15 -10  -3 1824.07 125.295   1
  15 -10   3 1697.47 123.084   1
  15  10   3 1905.53 124.928   1
 -16 -10  -3-22.2889 38.7693   1
  16 -10   3 22.5801 38.7818   1
 -16  10  -3 7.19454 38.9250   1
  16  10   3-7.18166 43.1373   1
  17 -10   3-22.0865 49.3505   1
 -17  10  -3-6.92255 45.6956   1
  18  10   3 42.8928 45.3185   1
 -18 -10  -3 14.8267 42.8296   1
 -19  10  -3 996.552 90.5449   1
  19 -10   3 1056.37 92.8520   1
  19  10   3 772.413 86.3060   1
 -19 -10  -3 1023.68 92.9825   1
  20  10   3-14.0126 46.6070   1
 -20 -10  -3-7.27953 42.8941   1
 -21  10  -3 20.5053 42.2222   1
 -21 -10  -3 50.1120 47.6382   1
  21 -10   3 39.0115 39.8062   1
  23 -11  -3 264.156 59.4882   1
 -23  11   3 234.769 53.6294   1
  22 -11  -3 109.369 55.6759   1
 -22  11   3 150.478 49.4380   1
  21 -11  -3-29.0419 46.4015   1
 -21  11   3 21.3151 43.0780   1
  20 -11  -3 29.2482 47.5997   1
 -20  11   3 122.699 46.9874   1
  19 -11  -3 109.514 47.4514   1
 -19  11   3 223.682 50.5429   1
  18 -11  -3 7.20273 46.0331   1
 -17  11   3 7.24835 38.3108   1
 -17 -11   3 58.5699 42.7288   1
  17 -11  -3 50.5567 37.7057   1
  17  11  -3 14.1804 42.6038   1
 -16 -11   3 6838.61 314.794   1
 -16  11   3 6645.45 311.521   1
  16 -11  -3 6742.94 316.533   1
  16  11  -3 6702.60 311.499   1
 -15  11   3 556.282 71.0627   1
 -15 -11   3 466.477 61.8632   1
  15  11  -3 368.045 59.0482   1
  15 -11  -3 576.773 69.9215   1
 -14 -11   3 1196.96 97.8857   1
  14  11  -3 1439.81 103.319   1
 -13  11   3 257.899 55.8019   1
  13 -11  -3 294.424 57.8713   1
  12 -11  -3 99.8871 48.6675   1
 -12  11   3 94.0165 41.9761   1
  12  11  -3 70.2370 34.7208   1
 -12 -11   3 119.138 42.4434   1
  11  11  -3 87.2308 38.5988   1
 -11  11   3 101.074 43.5350   1
  11 -11  -3 48.0515 40.1717   1
 -11 -11   3 104.234 38.1373   1
  10 -11  -3 8859.40 364.166   1
  10  11  -3 7225.20 346.054   1
 -10  11   3 8269.31 356.449   1
 -10 -11   3 7847.60 352.363   1
   9 -11  -3 25392.8 989.919   1
   9  11  -3 25326.8 982.011   1
  -9 -11   3 24909.2 982.139   1
  -9  11   3 24351.3 984.768   1
   8  11  -3 693.258 66.7437   1
  -8 -11   3 602.001 63.2654   1
   7  11  -3 1450.60 97.3024   1
  -7  11   3 1405.16 101.402   1
   7 -11  -3 1342.69 100.205   1
  -7 -11   3 1304.55 94.1739   1
   6  11  -3 4681.57 213.703   1
   6 -11  -3 4472.02 216.967   1
  -6 -11   3 4496.74 212.997   1
   5  11  -3 8117.67 341.277   1
   5 -11  -3 8069.74 347.570   1
  -5 -11   3 8613.81 346.750   1
   4  11  -3 5304.79 238.516   1
  -4  11   3 4817.19 236.912   1
  -4 -11   3 4982.61 234.783   1
   4 -11  -3 4853.75 238.733   1
   3  11  -3 10838.0 421.424   1
  -3  11   3 8887.38 415.075   1
   3 -11  -3 9511.97 418.748   1
  -3 -11   3 10213.4 418.285   1
  -2  11   3 43.0024 34.0958   1
   2  11  -3 74.6620 31.1766   1
  -2 -11   3 70.4502 36.9772   1
   2 -11  -3 86.1777 37.4075   1
  -1  11   3 22064.1 883.125   1
  -1 -11   3 22674.9 883.280   1
   1 -11  -3 22331.5 884.992   1
   0  11   3 6649.25 310.033   1
   0  11  -3 7382.91 312.802   1
   0 -11   3 6815.30 309.548   1
   0 -11  -3 7015.97 314.654   1
   1  11   3 127.581 38.3439   1
  -1  11  -3 93.4848 34.6148   1
  -1 -11  -3 74.6969 34.6401   1
   2  11   3 893.557 80.5095   1
  -2  11  -3 1036.14 83.0604   1
   2 -11   3 1036.04 81.4777   1
  -2 -11  -3 956.014 81.1732   1
   3  11   3 17667.7 726.946   1
  -3  11  -3 17695.5 727.041   1
   3 -11   3 19234.0 734.250   1
  -3 -11  -3 18123.0 729.634   1
  -4  11  -3 2871.84 157.582   1
   4 -11   3 2745.79 160.411   1
   4  11   3 3043.16 160.042   1
  -4 -11  -3 2914.27 160.000   1
  -5  11  -3 6790.80 318.396   1
   5 -11   3 7422.18 324.574   1
   5  11   3 7567.24 323.507   1
  -5 -11  -3 6794.19 319.693   1
  -7  11  -3 2224.60 134.349   1
   7 -11   3 1912.87 127.935   1
   7  11   3 2029.67 128.587   1
  -7 -11  -3 2095.86 130.752   1
  -8  11  -3 4168.84 219.607   1
  -8 -11  -3 4541.16 221.452   1
   8 -11   3 4475.36 222.430   1
   8  11   3 4258.09 216.986   1
  -9  11  -3 172.806 50.2797   1
  -9 -11  -3 89.6881 39.7352   1
   9  11   3 133.007 42.0694   1
   9 -11   3 146.364 47.6682   1
 -10 -11  -3 2671.44 153.837   1
 -10  11  -3 2386.65 147.598   1
  10 -11   3 2600.71 153.756   1
 -11 -11  -3 328.205 60.5970   1
  11  11   3 274.692 55.9056   1
 -11  11  -3 367.208 58.8621   1
  11 -11   3 450.350 62.5080   1
 -12 -11  -3 180.469 50.4460   1
  12  11   3 207.939 48.8230   1
 -12  11  -3 202.904 55.6793   1
  12 -11   3 266.638 54.7349   1
 -13 -11  -3 1647.26 120.349   1
  13  11   3 1913.56 123.827   1
  13 -11   3 1817.91 124.131   1
 -13  11  -3 1815.05 125.724   1
 -14  11  -3 1707.78 124.999   1
 -14 -11  -3 2047.14 130.541   1
  14 -11   3 1774.27 125.190   1
  14  11   3 1860.75 124.620   1
 -15 -11  -3 51.9679 42.5365   1
  15  11   3 100.176 46.9492   1
  15 -11   3 148.302 53.7632   1
 -15  11  -3 29.2988 43.2560   1
  16 -11   3 74.0445 46.1867   1
 -16  11  -3 58.0136 38.3872   1
 -17  11  -3 7.02145 44.8829   1
  17 -11   3 14.9644 45.7916   1
  17  11   3 35.8811 43.5188   1
 -17 -11  -3 37.0261 41.4487   1
 -18  11  -3 596.534 71.6137   1
  18 -11   3 639.581 75.9359   1
  18  11   3 657.899 75.3673   1
 -18 -11  -3 595.746 73.4091   1
  19  11   3 7.07950 44.8669   1
 -20  11  -3-27.1602 40.0217   1
  20 -11   3-13.6981 39.9717   1
  20  11   3-48.8591 50.8717   1
 -22  12   3 175.590 49.4894   1
  22 -12  -3 240.421 54.9532   1
  21 -12  -3 234.849 56.0706   1
  20 -12  -3 36.0764 43.3634   1
 -20  12   3 42.3119 43.9516   1
  18 -12  -3 415.466 70.3678   1
 -17  12   3 86.5263 42.1434   1
 -17 -12   3 45.1973 43.5799   1
  17 -12  -3 65.4162 43.3191   1
 -16 -12   3 613.834 74.6838   1
  16 -12  -3 547.033 72.3764   1
 -16  12   3 572.452 69.6564   1
  16  12  -3 537.784 70.0338   1
  15 -12  -3 21.5423 41.0495   1
 -15  12   3-7.12550 42.8024   1
 -15 -12   3 21.8313 39.8293   1
  15  12  -3 13.9466 37.7306   1
  14 -12  -3 134.678 42.2925   1
 -14 -12   3 49.7443 37.2178   1
 -14  12   3 84.2074 45.3306   1
  14  12  -3 68.7225 40.2190   1
  13 -12  -3 277.301 52.0993   1
 -13 -12   3 323.098 54.6535   1
 -13  12   3 268.861 48.8054   1
  13  12  -3 209.209 50.4786   1
  12 -12  -3 7481.88 338.644   1
  12  12  -3 7236.40 331.070   1
 -12 -12   3 7814.25 338.287   1
 -12  12   3 7010.53 332.161   1
  11 -12  -3 806.614 79.6852   1
 -11  12   3 618.875 73.8500   1
  10 -12  -3 786.423 78.8444   1
  10  12  -3 834.151 73.7558   1
 -10  12   3 775.994 78.8652   1
 -10 -12   3 769.105 73.4040   1
   9 -12  -3 2805.09 163.975   1
   9  12  -3 2883.47 156.676   1
  -9  12   3 2622.51 156.579   1
  -9 -12   3 2914.71 158.456   1
   8  12  -3 662.431 70.3056   1
  -8  12   3 632.514 67.5201   1
   8 -12  -3 680.162 70.1351   1
  -8 -12   3 767.123 71.1937   1
   7  12  -3 234.170 49.4847   1
  -7  12   3 233.080 43.8777   1
   7 -12  -3 218.741 45.8728   1
  -7 -12   3 221.853 46.9450   1
   6  12  -3 18.2600 32.1635   1
  -6  12   3 32.0981 35.5377   1
   6 -12  -3 6.60497 34.9012   1
  -6 -12   3 18.9838 33.4378   1
  -5 -12   3 1001.80 79.7123   1
   5 -12  -3 829.061 76.5944   1
  -5  12   3 938.241 81.3016   1
   5  12  -3 842.304 75.9382   1
  -4 -12   3 567.706 61.1017   1
   4  12  -3 463.791 59.0550   1
   3  12  -3 756.648 69.9109   1
  -3 -12   3 745.418 71.4079   1
   2  12  -3 4326.03 205.179   1
  -2 -12   3 3770.68 201.111   1
   1  12  -3 10859.2 465.400   1
  -1 -12   3 11305.2 468.371   1
   0  12  -3 400.941 56.0385   1
   0 -12   3 484.363 58.9131   1
  -1  12  -3 4949.03 238.777   1
   1 -12   3 5036.83 240.399   1
  -2  12  -3 247.176 49.3525   1
   2 -12   3 328.051 52.5263   1
  -3  12  -3 627.139 64.7934   1
   3 -12   3 614.175 66.4133   1
   4  12   3 2395.97 148.764   1
  -4 -12  -3 2830.16 156.977   1
  -5  12  -3 1139.66 91.5032   1
   5 -12   3 1136.43 93.1837   1
   5  12   3 1331.65 94.5635   1
  -5 -12  -3 1097.31 89.5924   1
  -6  12  -3 9519.96 397.288   1
   6 -12   3 9042.34 395.837   1
   6  12   3 8736.65 391.598   1
  -6 -12  -3 8783.38 394.661   1
  -7  12  -3 34.1931 33.8610   1
  -7 -12  -3 27.6730 39.1383   1
   7  12   3 6.64552 37.1939   1
   7 -12   3 7.06668 34.9897   1
  -8  12  -3 508.733 63.8537   1
  -8 -12  -3 489.036 70.6606   1
   8  12   3 417.082 59.2830   1
   8 -12   3 588.285 66.4440   1
  -9  12  -3 335.597 58.1457   1
  -9 -12  -3 297.478 55.9023   1
   9  12   3 224.269 48.8220   1
   9 -12   3 353.991 59.4305   1
 -10 -12  -3 14.3927 38.0186   1
  10  12   3-13.5218 39.0475   1
 -11  12  -3 1190.03 98.4964   1
  11 -12   3 1384.65 105.238   1
 -12 -12  -3-14.4497 37.7085   1
  12  12   3 13.9434 38.5942   1
 -12  12  -3 58.2246 43.3089   1
  12 -12   3 29.1038 41.5982   1
 -13 -12  -3 137.946 51.3805   1
  13  12   3 112.546 49.7924   1
 -13  12  -3 139.359 50.8334   1
  13 -12   3 101.364 48.0036   1
 -14 -12  -3 14.6010 47.0474   1
  14  12   3-7.06685 44.0235   1
  14 -12   3-29.2795 47.5573   1
 -14  12  -3-29.0813 45.6864   1
 -15 -12  -3 102.839 44.2066   1
 -15  12  -3 64.9828 38.7036   1
  15 -12   3 59.0448 38.6098   1
 -16 -12  -3 330.271 59.9656   1
  16  12   3 366.622 61.9468   1
 -16  12  -3 265.982 58.1848   1
  16 -12   3 358.788 61.3374   1
 -17 -12  -3 58.3640 47.4109   1
  17  12   3 14.0152 46.9863   1
 -17  12  -3 49.0896 44.4594   1
  17 -12   3 7.31117 47.1282   1
  18  12   3 27.8307 43.7652   1
 -18 -12  -3 86.7458 49.5839   1
 -19  12  -3 323.214 59.7543   1
 -19 -12  -3 285.763 59.1269   1
  19 -12   3 304.367 59.0001   1
  19  12   3 295.591 62.6237   1
 -21  13   3 68.3567 42.6809   1
  21 -13  -3 90.1276 45.8546   1
 -19  13   3 339.284 62.4397   1
 -17  13   3 28.1526 45.3556   1
  17 -13  -3-7.24360 47.0606   1
  16 -13  -3 299.730 55.3644   1
 -16 -13   3 291.551 55.9059   1
 -16  13   3 188.446 46.2382   1
  16  13  -3 215.859 54.8378   1
  14 -13  -3 28.4539 39.8190   1
 -14 -13   3 36.9941 39.5748   1
 -14  13   3-7.05498 37.2852   1
  14  13  -3 55.7823 40.2838   1
  13 -13  -3 380.326 58.6697   1
 -13 -13   3 403.464 60.3715   1
 -13  13   3 341.072 56.6341   1
  13  13  -3 503.757 67.5357   1
  12 -13  -3 64.9527 43.7804   1
 -12  13   3 13.9848 35.1226   1
  12  13  -3 68.1595 44.3042   1
 -12 -13   3 14.0534 37.6001   1
  11  13  -3 26.8264 37.1590   1
 -11  13   3 27.8410 35.9043   1
  11 -13  -3 78.4767 44.8613   1
 -11 -13   3 55.2705 36.9818   1
  10  13  -3 263.616 48.1448   1
 -10 -13   3 361.734 55.2031   1
   9  13  -3 484.255 61.0293   1
  -9  13   3 463.474 61.5620   1
   9 -13  -3 451.253 63.3770   1
  -9 -13   3 408.601 59.9542   1
  -8  13   3 806.558 81.3280   1
   8 -13  -3 954.653 87.6918   1
  -7  13   3 474.350 61.8711   1
   7 -13  -3 598.523 64.6015   1
   6  13  -3 2733.44 159.217   1
  -6  13   3 2928.89 162.136   1
   6 -13  -3 2897.11 163.905   1
  -6 -13   3 2985.08 162.383   1
  -5  13   3 1052.54 85.0892   1
   5  13  -3 1037.65 85.7009   1
   5 -13  -3 829.627 78.2458   1
  -5 -13   3 855.708 80.5272   1
   4  13  -3 38.6689 33.7576   1
  -4  13   3 79.9555 41.6077   1
   4 -13  -3 107.642 45.5291   1
  -4 -13   3 104.384 42.4850   1
   3 -13  -3 824.895 74.1341   1
  -3 -13   3 631.724 71.7819   1
  -3  13   3 635.627 67.4659   1
   3  13  -3 713.442 71.1277   1
  -2  13   3 578.575 64.1431   1
   2  13  -3 577.953 68.0240   1
   2 -13  -3 533.024 64.4582   1
  -2 -13   3 568.121 63.9816   1
  -1  13   3 1008.37 85.2771   1
   1 -13  -3 736.107 76.1880   1
   0  13   3 33.1657 39.1264   1
   0 -13  -3 67.0953 40.7210   1
   1  13   3 346.743 54.3725   1
  -1  13  -3 290.082 49.2076   1
   1 -13   3 297.335 48.8753   1
  -1 -13  -3 305.968 51.1496   1
   2  13   3 833.541 79.1402   1
   2 -13   3 877.880 80.9163   1
  -2 -13  -3 873.757 81.4595   1
  -3  13  -3 993.713 86.8739   1
   3 -13   3 1053.61 91.1187   1
  -3 -13  -3 894.076 82.6289   1
   4  13   3 59.0963 37.7025   1
  -4  13  -3 71.0173 40.3731   1
   4 -13   3 169.174 51.2593   1
  -4 -13  -3 108.774 45.3620   1
  -5  13  -3 1338.01 104.075   1
   5 -13   3 1424.11 106.966   1
   5  13   3 1281.67 98.5052   1
  -5 -13  -3 1587.28 108.002   1
  -6  13  -3 880.066 80.4163   1
   6 -13   3 867.454 81.2268   1
   6  13   3 723.264 73.4679   1
  -7  13  -3-13.8673 34.8025   1
   7 -13   3 36.3378 36.9677   1
   7  13   3 47.2345 38.5763   1
  -7 -13  -3-7.07534 40.4485   1
   8  13   3 380.528 57.0010   1
  -8 -13  -3 450.547 62.9041   1
   9 -13   3 14.2964 35.3869   1
  -9  13  -3-21.2406 35.0503   1
 -10  13  -3-7.17837 39.2870   1
  10 -13   3 14.4607 41.3310   1
  10  13   3-13.9020 38.0427   1
 -10 -13  -3 36.0083 42.8480   1
 -11  13  -3 914.651 88.1055   1
 -11 -13  -3 975.925 88.4630   1
  11 -13   3 1193.01 97.4134   1
  11  13   3 910.161 84.0569   1
 -12 -13  -3 58.6478 42.8297   1
 -12  13  -3 87.2875 53.3907   1
  12 -13   3 29.3222 44.9118   1
  12  13   3 69.5280 43.3691   1
 -13 -13  -3-7.36553 38.4388   1
 -13  13  -3 36.3370 47.2166   1
  13 -13   3 14.4647 46.6087   1
  13  13   3 20.7678 39.5753   1
 -14  13  -3-14.5311 44.0519   1
 -14 -13  -3-14.6343 38.6578   1
  14 -13   3 7.21834 47.2723   1
  15  13   3 546.078 72.5498   1
 -15 -13  -3 740.393 82.0255   1
 -16 -13  -3 7.21657 43.3749   1
  16 -13   3 93.6127 52.1579   1
  16  13   3 41.7976 44.5483   1
 -16  13  -3 28.4200 48.0087   1
  17  13   3 110.563 47.5753   1
 -17 -13  -3 135.773 48.1119   1
  18  13   3-6.83138 44.3808   1
 -18  13  -3 6.67094 41.9172   1
 -18 -13  -3-28.2041 47.9731   1
  18 -13   3 14.2159 39.3406   1
  20 -14  -3 443.806 67.0154   1
 -20  14   3 445.214 65.0789   1
  19 -14  -3-20.4931 46.8181   1
 -19  14   3 41.6722 47.6017   1
  18 -14  -3 1626.90 117.276   1
 -18  14   3 1611.59 116.300   1
  17 -14  -3 773.215 78.9953   1
 -17  14   3 625.779 72.7530   1
  16 -14  -3 28.7481 41.5253   1
 -16  14   3 34.6983 37.9983   1
  15  14  -3 43.0862 41.0857   1
 -15  14   3 56.3976 50.7371   1
  15 -14  -3 42.6783 45.8698   1
  14  14  -3 71.3392 43.3128   1
  14 -14  -3 35.4796 42.6831   1
 -14  14   3 42.3294 42.8344   1
 -14 -14   3 110.269 47.4263   1
  12  14  -3 702.640 73.2144   1
  12 -14  -3 818.204 80.8574   1
 -12  14   3 624.625 70.7674   1
 -12 -14   3 617.630 71.4712   1
 -11 -14   3 305.229 55.4323   1
  11 -14  -3 308.933 57.6162   1
  11  14  -3 431.107 61.1945   1
 -11  14   3 322.432 54.7734   1
  10  14  -3 4178.54 221.948   1
  10 -14  -3 4543.99 228.664   1
 -10  14   3 4602.32 225.527   1
 -10 -14   3 4423.76 226.130   1
   9 -14  -3-7.25728 42.7617   1
   9  14  -3-6.81780 36.0193   1
  -9  14   3 48.3605 43.7840   1
  -9 -14   3-7.02614 39.3182   1
   8 -14  -3 78.4714 46.4444   1
   8  14  -3 128.514 45.0951   1
  -8  14   3 62.5240 43.0003   1
  -8 -14   3 56.2439 37.7146   1
  -7 -14   3 2810.62 161.523   1
   7  14  -3 2831.39 160.142   1
   6 -14  -3 41.6656 40.5891   1
   6  14  -3 75.4106 38.8563   1
  -6  14   3 73.9457 41.5790   1
  -6 -14   3 74.9257 35.6293   1
   5 -14  -3 221.482 48.7761   1
   5  14  -3 230.626 49.7544   1
  -5  14   3 251.784 51.4653   1
  -5 -14   3 163.494 45.3209   1
   4 -14  -3 1716.11 117.615   1
  -4 -14   3 1711.35 116.558   1
   4  14  -3 1658.49 114.608   1
  -4  14   3 1730.12 115.733   1
  -3 -14   3 13.6677 34.2980   1
   3 -14  -3 20.7235 35.5941   1
   3  14  -3-13.4774 36.0333   1
  -3  14   3 6.83895 39.0941   1
   2 -14  -3 291.544 53.5365   1
  -2 -14   3 265.024 50.6243   1
  -2  14   3 270.923 53.7606   1
   2  14  -3 310.573 50.6191   1
   1 -14  -3 6960.60 322.657   1
  -1 -14   3 7003.28 322.352   1
  -1  14   3 7240.58 325.005   1
   1  14  -3 7017.57 321.280   1
   0 -14  -3 1525.46 111.187   1
   0 -14   3 1699.35 112.530   1
   0  14   3 1400.98 107.618   1
   0  14  -3 1535.24 109.263   1
   1 -14   3 1631.96 116.855   1
  -1 -14  -3 1939.18 122.830   1
   1  14   3 1811.81 118.333   1
  -1  14  -3 1587.54 114.315   1
   2 -14   3 194.946 49.2977   1
   2  14   3 188.722 48.0823   1
  -2  14  -3 205.511 50.7746   1
  -2 -14  -3 210.152 50.9228   1
   3 -14   3 2136.78 137.131   1
   3  14   3 2265.36 138.147   1
  -3  14  -3 2047.97 135.228   1
  -3 -14  -3 2357.75 141.013   1
   4 -14   3 29.7895 39.8470   1
   4  14   3 27.3962 44.5183   1
  -4  14  -3 67.1617 39.2088   1
  -4 -14  -3 21.0528 41.7766   1
  -5 -14  -3 3567.87 184.987   1
   5  14   3 3284.43 179.352   1
   5 -14   3 3170.44 183.727   1
  -7  14  -3-42.2160 44.5938   1
   7  14   3-27.5468 40.9773   1
  -7 -14  -3 28.3658 42.9989   1
  -8 -14  -3 486.243 65.2668   1
  -8  14  -3 453.690 61.2492   1
   8  14   3 440.985 63.0570   1
   8 -14   3 469.370 63.1139   1
  -9 -14  -3 1303.37 104.439   1
  -9  14  -3 1415.41 106.399   1
   9  14   3 1500.70 107.380   1
   9 -14   3 1342.66 103.678   1
 -10 -14  -3 357.638 60.3198   1
 -10  14  -3 431.474 63.7801   1
  10  14   3 478.520 62.7123   1
  10 -14   3 506.647 68.2073   1
 -11 -14  -3 590.305 71.3506   1
  11  14   3 637.329 71.6978   1
 -11  14  -3 550.842 70.3334   1
  11 -14   3 643.129 75.5461   1
 -12  14  -3 634.358 74.7578   1
  12 -14   3 703.786 77.1382   1
  13  14   3 175.196 52.8099   1
 -13 -14  -3 247.392 55.7765   1
 -13  14  -3 223.557 52.6643   1
  13 -14   3 107.536 45.1861   1
  14  14   3 69.9743 48.3667   1
 -14 -14  -3 94.6210 49.9450   1
 -14  14  -3 21.6165 42.9415   1
  14 -14   3 85.0679 44.2275   1
 -15  14  -3-7.03865 46.0954   1
  15 -14   3-7.12063 43.9654   1
  16  14   3 54.5827 47.1659   1
 -16  14  -3 83.8581 47.6124   1
  16 -14   3 84.5956 50.0986   1
 -16 -14  -3 50.3263 43.6628   1
  17 -14   3 298.724 58.6076   1
 -17  14  -3 286.019 57.7647   1
  18 -15  -3 305.390 61.0112   1
 -18  15   3 353.798 64.6672   1
  17 -15  -3 890.424 87.6554   1
 -17  15   3 786.756 83.9050   1
  16 -15  -3 4539.99 222.683   1
 -16  15   3 4002.37 216.070   1
  15 -15  -3 1079.11 90.1848   1
 -15  15   3 936.053 86.4221   1
  14 -15  -3 316.153 53.0462   1
 -14  15   3 370.078 58.1286   1
  13  15  -3 180.182 50.6156   1
 -13  15   3 211.014 53.6690   1
  13 -15  -3 206.690 56.5517   1
 -13 -15   3 176.494 46.7606   1
  12  15  -3 43.2676 45.3335   1
 -12  15   3 41.9526 36.9654   1
  12 -15  -3 28.8679 37.2117   1
 -12 -15   3 36.9919 43.1853   1
 -11 -15   3 21.9880 37.2865   1
 -10 -15   3 145.533 49.2620   1
  10  15  -3 105.646 46.2507   1
 -10  15   3 90.0380 40.9529   1
  10 -15  -3 51.2332 37.3826   1
   9  15  -3 5592.34 281.405   1
  -9  15   3 5892.24 283.406   1
   9 -15  -3 6370.23 290.917   1
  -9 -15   3 6254.83 289.716   1
  -8 -15   3 703.100 74.5013   1
  -8  15   3 595.014 71.2724   1
   8 -15  -3 716.811 76.5239   1
   8  15  -3 663.231 72.9406   1
  -7  15   3 1347.99 99.8693   1
   7  15  -3 1187.19 99.2249   1
   7 -15  -3 1397.55 102.754   1
  -7 -15   3 1369.66 104.066   1
   6  15  -3 7759.46 337.874   1
  -6  15   3 6993.66 332.076   1
  -6 -15   3 7285.07 334.541   1
   6 -15  -3 7311.07 334.654   1
  -5  15   3 20.5190 39.9266   1
   5  15  -3 48.2922 36.4722   1
   5 -15  -3 49.2196 43.0456   1
  -5 -15   3 28.5362 38.1704   1
   4  15  -3-6.94135 37.9899   1
  -4  15   3-34.6586 37.9373   1
   4 -15  -3 6.99657 42.8117   1
  -4 -15   3 14.1749 36.5193   1
   3  15  -3 460.005 67.4988   1
  -3  15   3 716.412 73.9021   1
   3 -15  -3 644.596 70.7110   1
  -3 -15   3 561.444 71.2883   1
   2  15  -3 1104.51 90.9236   1
  -2 -15   3 1023.15 88.4267   1
   2 -15  -3 973.357 89.6515   1
   1  15  -3 2290.00 139.047   1
  -1 -15   3 2180.01 139.004   1
   0  15  -3 287.521 52.8243   1
   0 -15   3 281.042 55.6908   1
  -1  15  -3 263.090 52.8860   1
   1 -15   3 245.273 54.4393   1
  -2 -15  -3 70.6853 44.0755   1
   2  15   3 41.6940 41.3917   1
   2 -15   3 14.4419 37.2593   1
  -2  15  -3 91.4270 44.6146   1
   3  15   3 61.8912 40.9786   1
   4  15   3 4024.64 211.861   1
  -4  15  -3 3778.72 210.100   1
   4 -15   3 4574.24 222.638   1
  -4 -15  -3 4397.30 217.889   1
   5  15   3 803.975 79.0282   1
  -5  15  -3 891.873 82.3871   1
   5 -15   3 855.121 82.5216   1
  -5 -15  -3 799.507 81.2994   1
   6  15   3 41.8895 41.1944   1
  -6  15  -3 14.2676 41.6763   1
  -6 -15  -3 120.212 49.8958   1
   6 -15   3 65.3409 43.6629   1
   7  15   3 364.337 56.4772   1
   7 -15   3 334.147 56.6224   1
  -7 -15  -3 341.398 58.6283   1
   8  15   3 4708.30 231.803   1
  -8  15  -3 4836.67 236.401   1
  -8 -15  -3 4472.20 231.245   1
   8 -15   3 4449.68 231.943   1
   9  15   3 237.085 50.0226   1
  -9 -15  -3 265.667 55.0816   1
  10 -15   3 807.927 79.1334   1
 -10  15  -3 659.384 76.2007   1
  11  15   3-13.8789 41.2874   1
 -11  15  -3 7.01206 43.2942   1
 -11 -15  -3-14.5427 39.7952   1
  11 -15   3 22.0212 42.8248   1
  12  15   3 20.7252 45.2682   1
 -12 -15  -3 65.9557 47.2496   1
  13  15   3 1265.95 101.392   1
 -13  15  -3 1128.76 98.4326   1
  13 -15   3 1293.97 101.029   1
 -13 -15  -3 1201.51 101.724   1
  14  15   3 578.380 75.5763   1
 -14  15  -3 566.487 75.2615   1
  14 -15   3 827.828 80.0659   1
 -14 -15  -3 702.894 79.5027   1
  15  15   3-13.6561 44.7155   1
 -15  15  -3 34.4523 48.2397   1
  15 -15   3-41.6978 48.3150   1
 -15 -15  -3 28.3760 41.3873   1
  16  15   3 6.76048 45.9978   1
 -16  15  -3-6.74475 39.7430   1
 -16 -15  -3-27.9430 45.0177   1
  16 -15   3-13.7885 44.7907   1
 -17  16   3 667.985 73.9947   1
  17 -16  -3 899.102 85.5447   1
 -16  16   3 414.694 61.0609   1
  16 -16  -3 451.987 62.9287   1
 -15  16   3 828.581 81.4850   1
  15 -16  -3 871.684 82.0257   1
 -14  16   3 1961.88 130.206   1
  14 -16  -3 2091.25 131.483   1
 -13  16   3 535.739 69.8260   1
  13 -16  -3 491.840 67.5418   1
  12  16  -3 28.9131 44.2460   1
  12 -16  -3 28.5411 45.2363   1
 -12  16   3 41.4932 46.0179   1
  11  16  -3 2603.77 158.476   1
 -11  16   3 2659.79 156.703   1
  11 -16  -3 2770.08 159.450   1
 -11 -16   3 2753.04 162.111   1
 -10 -16   3 66.6043 44.0953   1
 -10  16   3 48.4246 42.0108   1
  10 -16  -3 94.1110 43.5494   1
  10  16  -3 50.5617 41.7855   1
  -9 -16   3 416.005 61.4077   1
  -9  16   3 434.131 60.5224   1
   9 -16  -3 341.612 61.8597   1
   9  16  -3 393.220 63.8730   1
   8  16  -3 1933.55 129.777   1
  -8 -16   3 1948.18 129.919   1
  -7  16   3 2538.00 154.265   1
   7  16  -3 2632.03 157.134   1
   7 -16  -3 2622.49 157.015   1
  -7 -16   3 2715.09 157.373   1
   6  16  -3 2243.76 136.120   1
  -6  16   3 1630.39 121.615   1
  -6 -16   3 1836.42 128.503   1
   6 -16  -3 2098.79 131.843   1
  -5  16   3 1598.40 109.875   1
   5 -16  -3 1449.52 106.917   1
  -5 -16   3 1344.65 106.132   1
  -4  16   3-20.8582 39.3308   1
   4 -16  -3-7.06859 40.8279   1
  -3  16   3 868.820 83.4475   1
   3 -16  -3 854.101 82.7571   1
  -2  16   3 42.2963 43.5353   1
   2  16  -3-7.05596 39.0647   1
   2 -16  -3 49.5163 38.7258   1
  -2 -16   3 14.3368 40.9877   1
  -1  16   3 7830.78 355.510   1
   1  16  -3 7457.51 352.534   1
   1 -16  -3 8211.04 358.523   1
  -1 -16   3 8124.41 358.964   1
   0  16  -3 3863.82 209.663   1
   0  16   3 4321.22 215.278   1
   0 -16   3 4202.40 214.912   1
   0 -16  -3 4049.61 213.890   1
  -1  16  -3 4732.07 244.538   1
   1  16   3 5201.32 248.022   1
   1 -16   3 4926.83 247.147   1
  -2 -16  -3-7.02862 42.2547   1
  -2  16  -3 78.3953 47.4399   1
   2 -16   3 73.6950 47.9091   1
   2  16   3 49.7175 42.2941   1
  -3 -16  -3 585.618 67.7238   1
  -3  16  -3 483.660 65.3090   1
   3 -16   3 516.834 68.5653   1
  -4 -16  -3 553.558 70.3333   1
   4  16   3 480.219 65.2985   1
  -4  16  -3 512.994 66.1324   1
   4 -16   3 547.946 69.4415   1
   5  16   3 4308.79 233.093   1
  -5  16  -3 5026.73 240.688   1
   5 -16   3 4821.60 238.996   1
  -5 -16  -3 4666.40 236.229   1
   6  16   3 671.895 76.6323   1
  -6  16  -3 838.404 83.0025   1
  -6 -16  -3 681.837 77.8934   1
   6 -16   3 737.404 79.3041   1
   7 -16   3 3251.56 181.370   1
  -7  16  -3 3180.57 178.413   1
   8  16   3 125.329 47.9245   1
  -8  16  -3 144.054 52.6715   1
   8 -16   3 108.297 44.3986   1
  -8 -16  -3 99.6759 49.6953   1
   9  16   3 8063.09 376.169   1
  -9  16  -3 8393.45 379.578   1
  -9 -16  -3 8434.77 379.322   1
   9 -16   3 9186.56 384.467   1
  10  16   3 1157.62 96.9906   1
  10 -16   3 1113.45 96.4491   1
 -10 -16  -3 1185.67 98.8562   1
  11  16   3 316.586 58.3208   1
 -11  16  -3 187.643 55.1239   1
  11 -16   3 238.897 61.5389   1
 -11 -16  -3 404.634 62.6121   1
  12  16   3 779.783 82.0658   1
 -12 -16  -3 813.397 81.5237   1
  13  16   3 1297.72 102.274   1
 -13 -16  -3 1343.34 102.551   1
  14 -16   3 74.6583 47.8988   1
 -14  16  -3 48.1601 47.2070   1
  15  16   3 192.669 51.9129   1
  15 -17  -3 647.025 73.8735   1
 -15  17   3 587.437 72.5626   1
  14 -17  -3-13.4480 47.4000   1
 -14  17   3 13.3806 45.8522   1
  13 -17  -3 748.974 80.1723   1
 -13  17   3 721.490 77.6977   1
  12 -17  -3 176.169 56.0192   1
 -12  17   3 114.665 51.8814   1
  11 -17  -3 817.202 80.5359   1
 -11  17   3 781.531 80.2524   1
  10  17  -3 1697.30 123.064   1
  -9 -17   3 1093.00 92.7927   1
   9 -17  -3 992.779 90.4002   1
  -9  17   3 835.312 80.5055   1
   9  17  -3 907.408 87.9928   1
  -8  17   3 1084.63 92.2250   1
   8  17  -3 1222.12 100.944   1
   8 -17  -3 1216.59 96.9103   1
  -8 -17   3 1176.14 100.767   1
   7  17  -3 28.7484 42.3535   1
  -7  17   3 6.96851 42.6452   1
  -7 -17   3 37.1434 44.2036   1
   7 -17  -3 7.15621 40.0516   1
   6  17  -3 5837.83 279.266   1
  -6  17   3 5974.11 278.464   1
  -6 -17   3 5490.96 277.552   1
   6 -17  -3 5936.40 278.310   1
  -5  17   3-6.86350 42.0066   1
   5  17  -3 21.8274 43.7120   1
   5 -17  -3 28.0044 43.6202   1
  -5 -17   3 58.3991 45.8780   1
  -4  17   3 1958.50 131.776   1
   4  17  -3 2174.53 137.658   1
  -4 -17   3 2157.90 137.544   1
   4 -17  -3 2106.74 137.148   1
  -3  17   3 362.192 60.9781   1
   3  17  -3 258.006 58.0208   1
  -3 -17   3 449.658 64.7681   1
   3 -17  -3 409.051 66.7148   1
   2  17  -3 3045.83 184.466   1
  -2 -17   3 3515.37 186.820   1
   1  17  -3 1092.38 92.0972   1
  -1 -17   3 1106.00 93.2484   1
   0  17  -3 1242.27 96.4320   1
   0 -17   3 941.304 88.7212   1
  -1  17  -3 50.2082 42.3167   1
   1 -17   3 65.8854 40.1224   1
  -2 -17  -3 438.607 64.9215   1
  -2  17  -3 450.756 65.3548   1
   2 -17   3 355.911 61.2122   1
   2  17   3 390.241 59.8945   1
   3  17   3-21.3238 38.9044   1
  -3 -17  -3-7.05967 38.1988   1
  -4 -17  -3 1901.35 129.066   1
  -4  17  -3 2096.06 134.993   1
   4 -17   3 1982.40 134.799   1
   4  17   3 2077.36 132.258   1
  -5 -17  -3 7.15753 39.6177   1
   5  17   3 20.8851 40.2099   1
  -5  17  -3-14.2452 41.9701   1
   5 -17   3 36.4806 39.9336   1
   6  17   3 2942.30 170.408   1
  -6  17  -3 2978.46 171.352   1
   6 -17   3 3176.83 176.751   1
  -6 -17  -3 3121.49 175.169   1
   7  17   3 34.5626 41.1386   1
  -7  17  -3 21.2445 43.3417   1
  -7 -17  -3 35.6007 44.3630   1
   7 -17   3 14.6238 40.9281   1
   8  17   3 10529.0 451.040   1
  -8 -17  -3 10328.0 452.363   1
   9 -17   3 485.000 68.0668   1
  -9  17  -3 494.365 69.6386   1
  10  17   3 1143.72 97.1360   1
 -10  17  -3 1219.33 96.6116   1
 -10 -17  -3 1089.84 94.9079   1
  10 -17   3 1324.97 99.6318   1
  11  17   3 33.6283 47.7488   1
 -11 -17  -3 27.8189 40.5905   1
  12  17   3 46.8849 45.5772   1
  12 -17   3 13.9435 42.6669   1
 -12  17  -3 6.70027 41.0061   1
  13  17   3-6.63872 43.1291   1
 -13 -17  -3 6.83378 39.4684   1
  13 -18  -3 365.748 62.3915   1
 -13  18   3 436.581 64.8960   1
  12 -18  -3-6.92170 47.0960   1
 -12  18   3 32.8734 46.0319   1
  11 -18  -3 6.83539 44.4074   1
 -11  18   3-20.1174 45.2880   1
  10 -18  -3 436.339 65.6346   1
 -10  18   3 538.184 70.1028   1
   9 -18  -3 542.167 69.3584   1
  -9  18   3 460.684 66.6196   1
   8 -18  -3 222.099 55.0104   1
  -8  18   3 301.775 53.6366   1
   8  18  -3 238.964 57.7870   1
   7 -18  -3 2836.56 168.292   1
  -7 -18   3 3157.54 176.203   1
  -7  18   3 3195.97 171.350   1
   7  18  -3 2760.00 168.080   1
  -6 -18   3 44.0222 44.1057   1
   6  18  -3 51.2084 47.5584   1
  -5 -18   3 2710.26 163.147   1
   5 -18  -3 2671.69 158.788   1
  -5  18   3 2651.32 158.232   1
   5  18  -3 2934.53 166.397   1
  -4 -18   3 1267.20 101.032   1
   4 -18  -3 1319.82 103.058   1
   4  18  -3 1205.73 101.575   1
  -4  18   3 1230.81 100.318   1
   3 -18  -3 938.287 86.8310   1
  -3 -18   3 954.870 88.5857   1
  -3  18   3 1023.50 89.3198   1
   3  18  -3 922.617 86.9911   1
   2 -18  -3 482.902 66.1514   1
  -2 -18   3 501.647 64.7423   1
  -2  18   3 464.848 66.3687   1
   2  18  -3 549.367 70.0024   1
   1 -18  -3 2042.69 136.202   1
  -1 -18   3 2356.40 143.090   1
   1  18  -3 2267.73 141.881   1
   0 -18   3 224.398 50.8052   1
   0 -18  -3 233.075 55.1242   1
   0  18  -3 300.355 59.7134   1
   0  18   3 236.885 54.7012   1
   1 -18   3 2669.36 158.140   1
  -1 -18  -3 2576.66 154.758   1
   1  18   3 2600.68 152.772   1
  -1  18  -3 2451.80 153.973   1
   2  18   3 96.8130 46.7694   1
  -2  18  -3 77.8927 43.7930   1
  -2 -18  -3 35.4606 42.6735   1
   2 -18   3 59.4765 45.1458   1
  -3 -18  -3 1558.49 115.863   1
  -3  18  -3 1563.45 117.555   1
   3 -18   3 1922.65 126.169   1
   3  18   3 1605.95 115.630   1
  -4 -18  -3 105.244 42.9882   1
   4  18   3 49.1045 40.5747   1
  -4  18  -3 49.3516 45.1117   1
   4 -18   3 29.2806 41.9019   1
   6  18   3 655.786 76.0570   1
  -6  18  -3 951.920 87.4972   1
   6 -18   3 858.964 85.2509   1
  -6 -18  -3 838.656 83.2901   1
   7  18   3 1686.49 118.105   1
  -7  18  -3 1597.82 116.162   1
   7 -18   3 1654.37 116.759   1
  -7 -18  -3 1642.76 117.972   1
   8  18   3 757.891 78.8204   1
  -8  18  -3 521.073 73.2784   1
  -8 -18  -3 594.535 72.3554   1
   8 -18   3 635.046 76.8768   1
   9  18   3 1038.54 91.8972   1
   9 -18   3 984.327 87.4288   1
  -9 -18  -3 1000.24 90.4727   1
  10  18   3 13.5153 44.6125   1
 -10  18  -3 54.3806 49.2218   1
  10 -18   3-6.84466 43.7525   1
 -10 -18  -3 34.5096 43.3772   1
 -11 -18  -3 281.425 61.9953   1
  11  18   3 388.391 63.4961   1
  12  18   3 238.253 59.9664   1
 -10  19   3 567.926 69.5707   1
  10 -19  -3 475.002 65.8309   1
  -9  19   3 412.017 63.0927   1
   9 -19  -3 396.806 62.3614   1
   8 -19  -3 1696.06 117.827   1
  -8  19   3 1539.25 109.528   1
  -6  19   3 87.6004 45.5856   1
   6 -19  -3 55.3461 42.4151   1
   5  19  -3 129.365 48.3588   1
  -5  19   3 120.908 47.2165   1
   5 -19  -3 94.6587 46.5321   1
   4  19  -3 1167.55 101.271   1
  -4 -19   3 1261.92 102.876   1
   3  19  -3 125.878 48.8725   1
  -3 -19   3 173.683 51.2576   1
   3 -19  -3 110.053 45.3190   1
  -2  19   3 413.062 63.4312   1
   2  19  -3 385.100 62.5914   1
  -2 -19   3 415.956 64.2880   1
   2 -19  -3 474.872 64.6549   1
  -1  19   3 2715.27 154.235   1
   1  19  -3 2458.20 154.744   1
   1 -19  -3 2505.08 153.398   1
  -1 -19   3 2644.32 156.440   1
   0  19   3 123.369 52.0539   1
   0 -19  -3 138.047 46.5188   1
   1  19   3 301.257 59.9723   1
  -1  19  -3 240.289 55.8083   1
  -1 -19  -3 104.122 48.4823   1
   1 -19   3 153.712 50.3444   1
  -2 -19  -3 2103.79 135.854   1
   2 -19   3 2063.38 136.934   1
  -2  19  -3 2003.23 131.226   1
   2  19   3 1937.23 132.106   1
  -3 -19  -3 27.9413 47.8900   1
   3 -19   3 29.2390 43.5079   1
  -3  19  -3 41.5461 47.4723   1
   3  19   3 33.8015 45.6722   1
   4  19   3 671.588 73.1418   1
  -4  19  -3 493.596 69.0336   1
  -4 -19  -3 763.971 76.8591   1
   4 -19   3 615.226 74.6392   1
   5  19   3 811.241 82.3115   1
  -5  19  -3 825.869 84.9531   1
   5 -19   3 664.349 79.7945   1
  -5 -19  -3 740.125 80.5067   1
   7  19   3 500.221 69.0085   1
  -7  19  -3 500.394 67.3644   1
   7 -19   3 269.744 62.1819   1
  -7 -19  -3 437.151 62.4841   1
   8  19   3 366.254 64.5823   1
  -8  19  -3 430.944 65.0239   1
   8 -19   3 480.575 65.1047   1
  -8 -19  -3 415.966 63.8496   1
   9  19   3 124.950 51.0188   1
  -9 -19  -3 61.1075 49.5980   1
   6 -20  -3 848.277 84.9518   1
  -5  20   3 130.882 49.4441   1
   5 -20  -3 139.672 49.6410   1
  -4  20   3 1381.07 102.360   1
   4 -20  -3 1305.44 101.718   1
  -3  20   3 103.949 48.9701   1
   3 -20  -3 92.7834 46.8606   1
   2  20  -3 160.553 49.8744   1
  -2  20   3 181.251 52.3701   1
   2 -20  -3 120.644 54.2029   1
  -1  20   3 1352.83 103.811   1
   1  20  -3 1259.48 104.549   1
   1 -20  -3 1428.33 107.254   1
  -1 -20   3 1442.19 108.285   1
   0  20   3 19.9354 45.8798   1
   0  20  -3 6.97314 45.6739   1
   0 -20  -3 40.2075 45.2651   1
   0 -20   3 28.7692 46.3553   1
   1  20   3 10881.3 461.884   1
  -1 -20  -3 10706.1 462.367   1
   2  20   3 600.393 71.2016   1
  -2  20  -3 685.688 75.6633   1
   2 -20   3 619.852 75.0712   1
  -2 -20  -3 511.592 67.1205   1
   3  20   3 132.454 52.8107   1
  -3  20  -3 135.981 54.2109   1
  -3 -20  -3 60.8802 47.8137   1
   3 -20   3 42.3460 45.2408   1
   4  20   3 78.8838 51.2327   1
  -4  20  -3 47.4993 51.0713   1
   4 -20   3 82.9725 47.1145   1
  -5 -20  -3 33.4670 42.4259   1
   5 -20   3 6.91200 47.0332   1
   5  20   3 19.7126 43.0378   1
 -24   0   4 117.857 45.2930   1
  24   0  -4 123.842 49.4006   1
 -23   0   4 182.836 51.0037   1
  23   0  -4 210.010 52.2506   1
 -22   0   4 4374.73 222.080   1
  22   0  -4 4237.93 224.213   1
 -21   0   4 5629.38 272.452   1
  21   0  -4 5870.14 275.344   1
 -20   0   4 2971.94 166.498   1
  20   0  -4 2981.48 165.987   1
 -19   0   4 454.986 61.7980   1
  19   0  -4 564.247 63.8550   1
 -18   0   4 1535.93 105.737   1
  18   0  -4 1466.76 102.983   1
 -17   0   4 718.790 70.1230   1
  17   0  -4 609.292 65.0922   1
  16   0  -4 3695.78 187.464   1
 -16   0   4 3922.71 191.810   1
  14   0  -4 3316.97 166.100   1
 -14   0   4 3279.73 166.276   1
  13   0  -4 8427.14 364.635   1
 -13   0   4 9127.37 368.652   1
  12   0  -4 8669.65 356.158   1
 -12   0   4 8525.43 359.502   1
  11   0  -4 723.447 55.3020   1
  10   0  -4 18146.2 706.052   1
 -10   0   4 18366.7 707.744   1
   8   0  -4 62246.2 2190.72   1
  -8   0   4 54611.9 2192.32   1
   7   0  -4 43384.4 1728.96   1
  -7   0   4 49197.9 1729.92   1
   6   0  -4 1051.35 55.5380   1
  -6   0   4 1224.57 57.1877   1
   5   0  -4 566370. 21326.4   1
  -5   0   4 586004. 21326.1   1
   4   0  -4 345439. 13297.6   1
  -4   0   4 373175. 13297.6   1
  -2   0   4 345508. 12632.4   1
   2   0  -4 337082. 12632.6   1
   1   0  -4 168944. 6342.35   1
  -1   0   4 173357. 6342.24   1
   0   0  -4 189748. 6909.10   1
   0   0   4 182977. 6909.26   1
  -1   0  -4 480046. 18002.8   1
   1   0   4 492650. 18003.5   1
  -2   0  -4 379834. 14001.5   1
   2   0   4 376040. 14001.3   1
   3   0   4 2274.61 111.070   1
  -4   0  -4 7997.19 334.535   1
   4   0   4 8424.57 336.413   1
  -5   0  -4 63803.2 2542.46   1
   5   0   4 72097.6 2545.53   1
  -6   0  -4 952.300 66.8078   1
   6   0   4 832.748 66.3038   1
  -7   0  -4 64604.5 2454.73   1
   7   0   4 65779.5 2456.36   1
  -8   0  -4 40874.6 1496.59   1
   8   0   4 37514.7 1492.13   1
  -9   0  -4 1264.89 85.5501   1
   9   0   4 1062.76 83.3968   1
 -10   0  -4 29653.1 1114.49   1
  10   0   4 27611.1 1111.16   1
 -11   0  -4 14037.4 578.008   1
  11   0   4 14321.6 579.668   1
 -12   0  -4 3479.29 189.168   1
  12   0   4 3870.66 190.282   1
  13   0   4 32.4485 31.2402   1
 -13   0  -4 25.9655 30.7858   1
 -14   0  -4 3300.02 172.473   1
  14   0   4 2931.94 168.981   1
 -15   0  -4 2663.99 153.268   1
  15   0   4 2705.43 158.018   1
 -16   0  -4 9926.84 438.678   1
  16   0   4 10398.2 440.736   1
 -18   0  -4 192.965 49.0822   1
  18   0   4 170.425 46.9811   1
 -19   0  -4 946.754 85.9858   1
  19   0   4 707.342 77.4420   1
 -20   0  -4 1085.34 94.5149   1
 -21   0  -4 1769.03 120.869   1
  21   0   4 1691.50 117.819   1
 -22   0  -4-28.4692 45.1291   1
  22   0   4-48.6190 40.5473   1
 -23   0  -4 578.183 74.3481   1
  23   0   4 598.001 74.1833   1
 -24   0  -4 135.710 48.1034   1
  24   0   4 139.318 49.5249   1
 -25   1   4 229.807 55.6514   1
  25  -1  -4 213.193 56.8405   1
  24  -1  -4 7.65121 44.1902   1
 -24  -1   4 14.9982 41.0427   1
  24   1  -4-7.28853 41.2277   1
 -24   1   4 14.1220 38.6450   1
  23  -1  -4 299.860 55.3504   1
 -23  -1   4 171.426 47.6568   1
  23   1  -4 237.082 52.4228   1
 -23   1   4 247.111 54.6855   1
 -22  -1   4 2001.74 132.126   1
 -22   1   4 2233.05 135.458   1
  22  -1  -4 2021.38 133.086   1
  22   1  -4 1995.41 129.426   1
 -21   1   4 5070.12 244.335   1
 -21  -1   4 4784.46 239.130   1
  21   1  -4 4736.60 238.496   1
  21  -1  -4 4891.81 240.824   1
 -20  -1   4 1189.00 95.3811   1
 -20   1   4 1361.09 99.8310   1
  20  -1  -4 1279.20 98.0848   1
  20   1  -4 1251.22 97.0777   1
 -19  -1   4 711.600 69.8762   1
  19   1  -4 444.509 60.1645   1
  18  -1  -4 3761.93 193.086   1
 -18  -1   4 3830.51 193.883   1
  18   1  -4 3595.89 195.289   1
 -18   1   4 4114.19 201.790   1
  17  -1  -4 13538.3 532.941   1
 -17  -1   4 12189.6 527.046   1
  17   1  -4 12334.6 528.822   1
 -17   1   4 13225.0 533.362   1
  16  -1  -4 3103.90 169.352   1
 -16  -1   4 3510.98 172.072   1
  16   1  -4 3096.56 167.992   1
 -16   1   4 3381.80 172.096   1
  15  -1  -4 194.060 37.5106   1
 -15   1   4 235.782 41.9139   1
  14  -1  -4 5517.74 266.073   1
 -14  -1   4 6536.88 272.667   1
  14   1  -4 6103.88 269.736   1
 -14   1   4 6275.56 274.291   1
 -13  -1   4 12132.9 496.254   1
  13   1  -4 12779.8 498.385   1
 -13   1   4 11956.7 498.396   1
  12  -1  -4 27536.2 1097.17   1
 -12  -1   4 30766.8 1097.51   1
  12   1  -4 27351.0 1094.58   1
 -12   1   4 28635.5 1098.87   1
  11  -1  -4 60825.3 2180.49   1
 -11  -1   4 56726.7 2171.91   1
  11   1  -4 62249.3 2175.95   1
  10  -1  -4 5960.75 253.110   1
 -10   1   4 6452.03 253.159   1
   9  -1  -4 14935.5 568.433   1
  -9   1   4 14141.6 566.403   1
   8   1  -4 74921.3 3039.73   1
   8  -1  -4 77926.7 3043.87   1
  -7   1   4 1390.74 69.5591   1
  -7  -1   4 1386.33 65.4233   1
   7  -1  -4 1486.73 71.1987   1
  -6   1   4 460897. 14641.3   1
   6  -1  -4 464033. 14641.9   1
  -6  -1   4 443144. 14634.6   1
  -5   1   4 1163.69 56.8914   1
  -5  -1   4 1258.36 50.9882   1
   5  -1  -4 1258.27 58.9537   1
  -4   1   4 54493.7 1943.63   1
   4  -1  -4 49895.2 1943.73   1
  -3   1   4 13817.6 501.374   1
   3  -1  -4 12684.4 500.748   1
  -2   1   4 8857.18 336.353   1
   2  -1  -4 8622.64 336.529   1
   1  -1  -4 42715.2 1491.47   1
   1   1  -4 40975.1 1485.92   1
  -1  -1   4 40143.6 1485.64   1
   0  -1  -4 2657.10 123.410   1
   0  -1   4 2641.94 120.246   1
   0   1   4 2783.78 122.137   1
  -1   1  -4 2935.07 126.284   1
  -1  -1  -4 2786.81 126.306   1
   1  -1   4 2765.78 124.032   1
   1   1   4 2909.91 126.308   1
  -2   1  -4 528200. 21305.4   1
  -2  -1  -4 602574. 21307.4   1
   2  -1   4 613178. 21305.4   1
   2   1   4 559536. 21305.5   1
  -3   1  -4 19825.7 764.213   1
  -3  -1  -4 19831.3 764.248   1
   3  -1   4 19974.0 763.121   1
   3   1   4 19799.4 763.641   1
  -4   1  -4 253035. 9775.01   1
  -4  -1  -4 266909. 9775.64   1
   4  -1   4 269160. 9775.01   1
   4   1   4 264580. 9775.28   1
  -5   1  -4 30112.1 1170.58   1
  -5  -1  -4 30861.7 1171.73   1
   5  -1   4 29740.4 1169.46   1
   5   1   4 31972.2 1171.95   1
  -6   1  -4 1669.18 99.7819   1
  -6  -1  -4 1683.74 99.7722   1
   6  -1   4 1632.46 98.1102   1
   6   1   4 1943.74 103.016   1
  -7   1  -4 1158.04 77.5358   1
  -7  -1  -4 881.931 69.8217   1
   7  -1   4 1059.95 73.7805   1
   7   1   4 1053.17 73.7179   1
  -8   1  -4 11288.0 441.941   1
  -8  -1  -4 9985.55 436.054   1
   8  -1   4 10874.6 441.160   1
   8   1   4 10414.9 438.786   1
  -9   1  -4 2890.85 155.105   1
  -9  -1  -4 2966.05 154.002   1
   9  -1   4 2772.58 154.361   1
   9   1   4 3069.30 155.357   1
 -10   1  -4 25637.2 1030.02   1
 -10  -1  -4 25295.6 1025.92   1
  10  -1   4 27692.6 1029.73   1
  10   1   4 26867.7 1029.53   1
 -11   1  -4 20864.7 800.195   1
 -11  -1  -4 18906.8 795.006   1
  11  -1   4 20037.5 797.419   1
  11   1   4 20475.1 797.972   1
 -12  -1  -4 3053.05 168.044   1
 -12   1  -4 3180.86 170.417   1
  12   1   4 3113.60 168.073   1
  12  -1   4 3297.85 170.573   1
 -13  -1  -4 533.658 66.3880   1
 -13   1  -4 677.087 69.7718   1
  13  -1   4 600.536 65.9059   1
  13   1   4 720.864 71.3026   1
 -14   1  -4 1868.13 125.171   1
  14   1   4 2030.62 126.496   1
  14  -1   4 1799.00 122.595   1
 -15   1  -4 3248.22 173.306   1
 -15  -1  -4 3126.04 172.111   1
  15   1   4 2884.02 166.696   1
  15  -1   4 2897.55 167.207   1
 -16  -1  -4 7154.73 324.985   1
 -16   1  -4 7032.14 325.994   1
  16   1   4 6818.74 321.395   1
  16  -1   4 7317.19 326.042   1
 -18   1  -4 2057.65 126.455   1
 -18  -1  -4 2078.44 130.310   1
  18  -1   4 1915.56 127.444   1
 -19   1  -4 570.638 70.5323   1
 -19  -1  -4 540.281 68.4700   1
  19   1   4 461.094 63.7771   1
  19  -1   4 413.329 65.6269   1
 -20  -1  -4 1308.83 103.530   1
  20   1   4 1125.98 100.889   1
  20  -1   4 1387.39 105.754   1
 -21   1  -4 1130.16 95.5788   1
 -21  -1  -4 1259.98 100.150   1
  21   1   4 1094.63 93.1795   1
  21  -1   4 1216.09 96.6746   1
 -22   1  -4 92.5968 44.4013   1
 -22  -1  -4 254.929 52.9380   1
  22   1   4 124.982 47.6351   1
  22  -1   4 185.496 50.4343   1
 -23  -1  -4 104.148 48.2925   1
  23   1   4-20.3080 45.3981   1
 -24  -1  -4 289.445 55.7919   1
 -24   1  -4 244.380 59.7663   1
  24  -1   4 205.140 55.4162   1
  24   1   4 276.091 55.8556   1
 -25   2   4 380.618 61.1332   1
  25  -2  -4 383.136 62.1139   1
 -24   2   4 73.2884 42.7829   1
 -24  -2   4-37.2034 40.7488   1
  24  -2  -4 65.8683 45.6131   1
  24   2  -4 58.5810 44.0088   1
 -23   2   4 402.665 63.2836   1
 -23  -2   4 354.497 60.5136   1
  23  -2  -4 513.802 67.2710   1
  23   2  -4 555.655 67.6200   1
 -22  -2   4 1699.72 119.046   1
  22   2  -4 1572.99 114.819   1
 -21  -2   4 277.410 51.7356   1
  21  -2  -4 293.599 57.3310   1
  21   2  -4 360.902 54.5798   1
 -20   2   4 1653.66 117.929   1
 -20  -2   4 1780.27 119.113   1
  20  -2  -4 1845.89 119.899   1
  20   2  -4 1776.35 117.786   1
 -19   2   4 1130.12 92.0937   1
 -19  -2   4 1100.92 90.7490   1
  19  -2  -4 1173.21 91.5859   1
  19   2  -4 1215.39 93.0169   1
 -18   2   4 567.855 64.8722   1
 -18  -2   4 582.471 63.7275   1
  18  -2  -4 435.951 60.6737   1
  18   2  -4 530.723 60.1694   1
 -17   2   4 12855.7 525.409   1
 -17  -2   4 12318.6 519.809   1
  17  -2  -4 12393.3 519.259   1
  17   2  -4 12690.9 519.561   1
 -16   2   4 661.440 69.0076   1
 -16  -2   4 674.172 63.9301   1
  16  -2  -4 565.171 62.9904   1
  16   2  -4 632.587 62.4253   1
 -15   2   4 15859.8 627.384   1
  15  -2  -4 15055.6 626.428   1
 -14  -2   4 981.698 72.4115   1
  14   2  -4 874.535 68.5136   1
 -13   2   4 1213.37 82.9073   1
 -13  -2   4 1280.85 81.2117   1
  13  -2  -4 1254.66 86.6548   1
  13   2  -4 1194.52 79.9870   1
 -12  -2   4 8075.15 326.281   1
  12  -2  -4 8121.96 332.815   1
  12   2  -4 7228.90 322.429   1
 -11  -2   4 1677.31 90.1193   1
  11  -2  -4 1478.13 95.1817   1
 -11   2   4 1583.95 92.8273   1
 -10   2   4 8371.44 333.162   1
  10   2  -4 8159.87 324.985   1
  10  -2  -4 7785.35 330.123   1
 -10  -2   4 7681.10 323.243   1
   9  -2  -4 104373. 3771.16   1
  -9   2   4 98054.0 3766.49   1
  -8   2   4 13008.0 496.422   1
   8  -2  -4 13578.4 497.104   1
  -8  -2   4 13992.1 490.110   1
   7   2  -4 107804. 4175.90   1
  -7  -2   4 117270. 4176.67   1
  -6   2   4 71348.5 2693.12   1
   6   2  -4 75595.9 2684.32   1
  -6  -2   4 75447.2 2685.31   1
   5  -2  -4 51666.5 1863.62   1
  -5  -2   4 55590.8 1853.33   1
  -5   2   4 52680.3 1863.13   1
   4   2  -4 446.156 23.7357   1
  -4   2   4 457.180 34.0242   1
   4  -2  -4 492.418 34.8186   1
  -4  -2   4 478.729 24.1624   1
  -3   2   4 6762.44 265.066   1
   3   2  -4 6677.07 254.144   1
  -3  -2   4 7004.43 254.478   1
   3  -2  -4 6000.19 263.512   1
  -2   2   4 3616.30 116.765   1
   2  -2  -4 3263.01 116.788   1
   1   2  -4 3561.02 132.040   1
  -1  -2   4 2996.16 130.910   1
  -1   2   4 3313.45 137.246   1
   1  -2  -4 2816.40 136.899   1
   0   2  -4 2334.17 96.9599   1
   0  -2  -4 2114.09 101.510   1
   0   2   4 2165.34 99.1651   1
   0  -2   4 1921.48 97.5936   1
  -1  -2  -4 22698.5 919.548   1
   1  -2   4 24597.0 917.632   1
   1   2   4 24824.2 919.831   1
  -1   2  -4 24590.4 917.555   1
  -2   2  -4 20038.7 757.682   1
   2  -2   4 19497.4 758.262   1
   3   2   4 23773.1 897.276   1
  -3  -2  -4 24676.6 899.173   1
  -3   2  -4 21729.8 894.598   1
   3  -2   4 23628.0 897.588   1
   4   2   4 27844.2 1085.18   1
  -4  -2  -4 26146.9 1086.48   1
  -4   2  -4 30051.6 1088.17   1
   4  -2   4 29819.3 1088.47   1
   5   2   4 60949.3 2311.27   1
  -5  -2  -4 60728.9 2312.94   1
  -5   2  -4 63281.2 2315.01   1
   5  -2   4 61100.1 2313.48   1
   6   2   4 2264.62 123.265   1
  -6  -2  -4 2568.53 127.047   1
  -6   2  -4 2384.53 125.960   1
   6  -2   4 2274.44 124.874   1
   7   2   4 29927.1 1191.34   1
  -7  -2  -4 30830.2 1193.66   1
  -7   2  -4 32819.0 1197.19   1
   7  -2   4 30821.0 1193.00   1
   8   2   4-5.06488 24.7228   1
  -8  -2  -4-20.8604 29.1834   1
  -8   2  -4 37.2563 32.2694   1
   8  -2   4-5.03360 25.9361   1
   9   2   4 2874.60 150.505   1
  -9  -2  -4 2959.06 152.279   1
  -9   2  -4 2775.42 151.603   1
   9  -2   4 2731.94 150.003   1
  10   2   4 6349.66 281.387   1
 -10  -2  -4 6519.95 283.470   1
 -10   2  -4 6072.88 281.129   1
  10  -2   4 5939.15 278.766   1
  11   2   4 20632.1 812.406   1
 -11  -2  -4 21448.3 814.251   1
 -11   2  -4 19866.7 813.537   1
  11  -2   4 19731.6 810.585   1
  12   2   4 682.735 69.8533   1
 -12  -2  -4 774.467 74.5477   1
 -12   2  -4 777.441 72.5039   1
  12  -2   4 800.980 73.0591   1
  13   2   4 4319.82 214.511   1
 -13  -2  -4 4321.79 217.562   1
  14   2   4 1086.00 90.5859   1
 -14  -2  -4 1151.70 93.0150   1
 -14   2  -4 1126.71 90.9233   1
  14  -2   4 1133.64 90.3364   1
  15   2   4 2914.29 160.959   1
  15  -2   4 3003.77 164.439   1
 -15   2  -4 2473.32 156.000   1
 -15  -2  -4 2861.16 162.298   1
  16  -2   4 3973.48 206.345   1
  16   2   4 3748.54 204.095   1
 -16   2  -4 3944.46 206.828   1
 -16  -2  -4 4013.39 206.342   1
  17  -2   4 3620.36 197.531   1
 -17   2  -4 3934.23 202.184   1
  18   2   4 360.407 57.9071   1
 -18   2  -4 243.556 51.3683   1
  18  -2   4 307.425 53.5953   1
 -19  -2  -4 57.7935 44.7733   1
 -19   2  -4 129.285 50.0852   1
  19  -2   4 122.138 48.6768   1
  20  -2   4 957.441 87.3317   1
 -20   2  -4 906.873 82.7508   1
 -20  -2  -4 959.859 86.8402   1
  21  -2   4 422.392 63.9280   1
  21   2   4 243.902 58.4540   1
 -21   2  -4 401.383 60.4546   1
 -21  -2  -4 192.961 54.7284   1
  22   2   4 109.064 50.2675   1
  22  -2   4 145.697 45.0206   1
 -22  -2  -4 161.346 50.0702   1
 -22   2  -4 154.219 46.5716   1
  23   2   4 162.199 51.4563   1
  24   2   4 72.8010 42.1063   1
  24  -2   4 111.073 48.0570   1
 -24  -2  -4 73.9169 45.1935   1
 -24   2  -4 148.998 47.2298   1
 -25   3   4-21.8988 41.7296   1
  25  -3  -4-7.26139 45.6303   1
  24   3  -4 36.4562 42.5626   1
 -24   3   4 66.2491 45.0644   1
  24  -3  -4 14.7430 45.5367   1
  23   3  -4 150.439 47.0927   1
 -23  -3   4 146.382 46.1722   1
 -23   3   4 80.8608 46.3716   1
  23  -3  -4 72.0072 42.2092   1
  22   3  -4 1402.60 103.094   1
 -22  -3   4 1172.17 96.5604   1
 -22   3   4 1336.47 104.684   1
  22  -3  -4 1458.31 106.671   1
  21   3  -4 2645.44 161.762   1
 -21  -3   4 3166.16 169.501   1
 -21   3   4 2907.20 168.267   1
  21  -3  -4 2973.89 167.435   1
  20   3  -4 2179.05 136.639   1
 -20  -3   4 2136.61 138.035   1
 -20   3   4 2325.55 142.747   1
  20  -3  -4 2520.73 143.971   1
  19   3  -4 2536.85 144.051   1
 -19  -3   4 2446.31 144.790   1
 -19   3   4 2443.69 147.580   1
  19  -3  -4 2313.39 142.344   1
  18   3  -4 7068.19 315.435   1
 -18  -3   4 6904.64 315.704   1
  17   3  -4 813.678 75.1151   1
 -17  -3   4 882.030 77.2507   1
 -17   3   4 941.101 80.5383   1
  17  -3  -4 882.452 77.2672   1
  16   3  -4 348.164 50.6603   1
 -16  -3   4 264.506 45.0478   1
  16  -3  -4 403.811 55.6774   1
 -15   3   4 5421.40 257.328   1
  15  -3  -4 5876.29 265.239   1
  14   3  -4 4748.26 221.827   1
 -14  -3   4 4900.48 222.563   1
 -14   3   4 4907.59 227.310   1
  14  -3  -4 4582.94 224.606   1
  13   3  -4 11139.3 435.625   1
 -13  -3   4 11130.4 437.261   1
 -12  -3   4 26983.0 1032.58   1
  12   3  -4 27002.7 1032.28   1
  12  -3  -4 25841.7 1038.98   1
 -12   3   4 27540.1 1040.95   1
 -11  -3   4 9545.27 385.077   1
  11   3  -4 9047.20 383.708   1
  11  -3  -4 9113.70 392.778   1
 -11   3   4 10349.4 395.889   1
 -10  -3   4 1782.23 92.0475   1
 -10   3   4 1555.09 94.9865   1
  10  -3  -4 1765.92 99.4653   1
  -9   3   4 11804.7 466.259   1
   9  -3  -4 11455.5 465.648   1
  -8   3   4 33766.9 1290.52   1
   8  -3  -4 35187.3 1293.23   1
   8   3  -4 33456.5 1280.17   1
  -7   3   4 2248.27 112.201   1
  -7  -3   4 2214.87 103.154   1
   7  -3  -4 2283.12 115.361   1
   7   3  -4 2450.36 104.473   1
   6   3  -4 59997.6 2321.41   1
  -6  -3   4 64898.9 2322.96   1
   5   3  -4 617.896 35.5543   1
   5  -3  -4 532.981 44.1065   1
  -5  -3   4 647.793 35.7144   1
  -4  -3   4 35580.6 1446.88   1
   4  -3  -4 48454.9 1464.33   1
   4   3  -4 34039.9 1447.36   1
  -4   3   4 48575.6 1464.52   1
   3  -3  -4 83.9796 19.2877   1
  -3  -3   4 106.835 14.2943   1
  -3   3   4 89.2939 23.7898   1
   3   3  -4 118.104 15.0997   1
   2  -3  -4 9853.32 389.336   1
   2   3  -4 9607.67 378.502   1
  -2  -3   4 10053.1 378.420   1
  -2   3   4 9910.01 387.721   1
   1  -3  -4 3252.92 133.758   1
  -1   3   4 2987.09 132.072   1
  -1  -3   4 3220.99 125.270   1
   0   3  -4 5144.71 226.200   1
   0  -3   4 6008.21 227.337   1
  -1  -3  -4 13397.8 531.227   1
   1   3   4 13509.1 529.394   1
  -1   3  -4 12753.3 525.916   1
   1  -3   4 14742.0 529.032   1
   2   3   4 61663.3 2341.14   1
  -2  -3  -4 63316.9 2341.95   1
   3   3   4 2634.21 124.892   1
   3  -3   4 2870.27 126.664   1
  -3   3  -4 2766.42 126.219   1
  -4   3  -4 30602.6 1166.64   1
  -4  -3  -4 30907.4 1167.05   1
   4  -3   4 31168.7 1167.32   1
   4   3   4 29597.1 1165.27   1
  -5   3  -4 9281.97 381.310   1
  -5  -3  -4 8926.56 379.980   1
   5  -3   4 9827.42 385.444   1
   5   3   4 9084.76 380.376   1
  -6   3  -4 39507.6 1483.80   1
  -6  -3  -4 39660.2 1483.51   1
   6  -3   4 38180.0 1485.67   1
   6   3   4 38323.2 1483.39   1
  -7   3  -4 10074.6 411.191   1
  -7  -3  -4 9968.02 409.267   1
   7  -3   4 9915.12 412.293   1
   7   3   4 9519.95 406.947   1
  -9   3  -4 346.840 47.9534   1
  -9  -3  -4 334.254 47.2589   1
   9  -3   4 177.793 45.2374   1
   9   3   4 331.348 46.3617   1
 -10   3  -4 2319.08 136.323   1
 -10  -3  -4 2504.29 137.823   1
  10  -3   4 2254.96 134.367   1
  10   3   4 2483.95 135.627   1
 -11   3  -4 3279.56 172.569   1
 -11  -3  -4 3424.22 172.630   1
  11  -3   4 2932.93 166.549   1
  11   3   4 3215.94 169.180   1
 -12   3  -4 5339.41 266.009   1
 -12  -3  -4 5919.87 269.616   1
  12  -3   4 5616.37 266.581   1
  12   3   4 5905.02 266.584   1
 -14   3  -4 6652.27 309.316   1
 -14  -3  -4 6213.91 305.721   1
  14  -3   4 6953.38 311.050   1
  14   3   4 6971.50 309.331   1
 -15   3  -4 3944.32 203.396   1
 -15  -3  -4 3778.25 198.282   1
  15  -3   4 3852.33 199.273   1
  15   3   4 3506.49 194.807   1
 -16   3  -4 944.686 86.7920   1
 -16  -3  -4 1184.06 94.7482   1
  16  -3   4 1108.43 90.8425   1
  16   3   4 1126.74 92.9651   1
 -17   3  -4 3253.26 176.909   1
  17  -3   4 3075.24 173.964   1
 -17  -3  -4 2952.14 171.865   1
 -18   3  -4 274.277 58.8528   1
  18  -3   4 287.710 56.8263   1
 -18  -3  -4 364.936 60.4188   1
 -19   3  -4 882.535 86.2442   1
 -19  -3  -4 1068.68 89.4071   1
  19  -3   4 884.237 84.5779   1
  19   3   4 856.212 83.2581   1
 -20   3  -4 28.5582 38.6364   1
 -20  -3  -4-7.15376 44.1769   1
  20  -3   4 28.4923 40.7257   1
  20   3   4 35.2016 44.6256   1
 -21  -3  -4-14.2144 43.4886   1
  21  -3   4-7.07162 38.7027   1
  21   3   4 6.99909 45.1026   1
 -22   3  -4 237.367 54.4279   1
 -22  -3  -4 266.434 55.6019   1
  22  -3   4 300.711 63.1400   1
  22   3   4 349.841 60.8337   1
 -23   3  -4-20.2747 45.9834   1
  23  -3   4-6.82901 39.4437   1
 -24  -3  -4 61.0321 43.3439   1
  24   3   4-25.8209 46.7398   1
  26  -4  -4 28.7241 47.7795   1
 -25   4   4 143.675 47.9472   1
  25  -4  -4 247.575 58.6807   1
 -24   4   4 221.795 52.2106   1
  24  -4  -4 270.517 55.5475   1
 -23   4   4 126.007 51.6082   1
 -23  -4   4 44.6412 39.8837   1
  23  -4  -4 58.2590 45.8465   1
  23   4  -4 77.9297 47.5710   1
 -22   4   4-7.33253 41.9196   1
 -22  -4   4-21.7607 43.1612   1
  22  -4  -4-28.7273 44.7413   1
  22   4  -4-14.0180 38.7985   1
 -21  -4   4 1769.70 115.740   1
  21  -4  -4 1411.05 109.182   1
  21   4  -4 1496.70 110.327   1
 -20   4   4 508.323 63.7934   1
 -20  -4   4 405.477 59.2921   1
  20  -4  -4 512.291 64.1221   1
  20   4  -4 443.529 60.6796   1
 -19   4   4 6069.14 287.062   1
 -19  -4   4 6116.20 285.395   1
  19  -4  -4 6293.63 288.239   1
  19   4  -4 5910.63 281.332   1
 -18   4   4 819.316 79.1247   1
 -18  -4   4 739.580 73.3950   1
  18  -4  -4 779.284 74.9943   1
  18   4  -4 917.400 77.0814   1
 -17   4   4 59.2671 40.0219   1
  17   4  -4 101.708 37.0428   1
 -17  -4   4 72.9431 37.2968   1
  17  -4  -4 60.2038 38.7329   1
  16   4  -4-11.2854 30.1719   1
 -16  -4   4 5.76697 28.1498   1
  16  -4  -4 26.2564 35.5142   1
 -16   4   4-6.27575 33.5570   1
 -15   4   4 30.5618 35.3200   1
 -14   4   4 11113.9 434.671   1
  14   4  -4 9796.18 421.401   1
 -14  -4   4 10163.3 422.876   1
  14  -4  -4 9783.78 428.270   1
 -13   4   4 24098.0 989.641   1
  13   4  -4 26360.5 981.807   1
  13  -4  -4 23978.1 986.293   1
 -13  -4   4 26669.9 983.952   1
 -12   4   4 226.860 40.4214   1
  12   4  -4 225.408 35.7240   1
  12  -4  -4 314.646 43.5001   1
 -11  -4   4 14545.1 572.830   1
  11   4  -4 14386.0 572.848   1
 -11   4   4 14845.1 580.658   1
  11  -4  -4 14190.8 581.091   1
 -10  -4   4 14064.1 541.253   1
  10   4  -4 13365.7 539.582   1
  10  -4  -4 13378.2 547.497   1
 -10   4   4 14061.0 549.922   1
  -9  -4   4 1918.89 98.0081   1
   9  -4  -4 2002.62 107.885   1
  -9   4   4 1835.89 103.663   1
   8  -4  -4 1125.64 75.0403   1
  -8   4   4 1295.64 76.4475   1
   7  -4  -4 3302.01 155.652   1
   7   4  -4 3296.65 144.570   1
  -7   4   4 3343.91 154.585   1
   6  -4  -4 7172.30 272.841   1
  -6  -4   4 6528.60 261.140   1
  -6   4   4 6613.68 269.750   1
   5  -4  -4 59234.4 2117.31   1
  -5   4   4 58243.8 2116.76   1
   5   4  -4 54098.3 2103.87   1
  -5  -4   4 55900.7 2105.74   1
   4  -4  -4 15024.5 566.295   1
  -4   4   4 15264.0 567.449   1
   4   4  -4 13960.9 555.111   1
  -4  -4   4 14276.8 554.482   1
  -3  -4   4 30505.8 1161.93   1
   3   4  -4 30302.3 1162.88   1
  -3   4   4 32644.7 1174.08   1
   3  -4  -4 30984.6 1173.02   1
  -2  -4   4 84175.4 3193.66   1
   2   4  -4 85339.0 3192.23   1
  -2   4   4 88577.3 3201.59   1
   2  -4  -4 85936.3 3202.00   1
  -1  -4   4 12383.6 466.228   1
  -1   4   4 12207.4 471.630   1
   1   4  -4 12703.6 465.233   1
   0  -4  -4 52109.8 1951.49   1
   0   4   4 52352.2 1950.65   1
   0  -4   4 51052.3 1945.49   1
   0   4  -4 52280.6 1944.70   1
  -1  -4  -4 96.2795 27.5928   1
   1   4   4 61.8301 25.1952   1
  -2  -4  -4 320.678 44.5485   1
   2   4   4 591.097 49.0369   1
   2  -4   4 646.604 46.7806   1
  -2   4  -4 423.628 45.9097   1
  -3  -4  -4 70300.1 2372.51   1
   3   4   4 66546.8 2367.69   1
   3  -4   4 58709.4 2365.37   1
  -3   4  -4 58381.0 2362.14   1
  -4  -4  -4 82954.5 3107.20   1
   4   4   4 83552.9 3106.94   1
   4  -4   4 83816.4 3106.45   1
  -4   4  -4 81475.9 3105.61   1
  -5  -4  -4 35126.7 1377.21   1
   5   4   4 34329.3 1376.19   1
  -5   4  -4 35461.8 1376.75   1
  -6  -4  -4 2716.67 140.832   1
  -6   4  -4 2861.43 143.038   1
   6  -4   4 2744.17 142.803   1
   6   4   4 2557.91 142.381   1
   7   4   4 4983.51 232.921   1
  -7  -4  -4 4980.27 233.483   1
   7  -4   4 5283.98 237.348   1
  -7   4  -4 5242.21 235.812   1
   8   4   4 18496.8 788.719   1
  -8  -4  -4 21217.1 796.210   1
   8  -4   4 18351.0 792.370   1
  -8   4  -4 22939.7 801.566   1
   9   4   4 2628.01 139.747   1
  -9  -4  -4 2589.04 141.375   1
   9  -4   4 2336.27 137.863   1
  -9   4  -4 2457.88 138.533   1
  10   4   4 63.7177 36.0987   1
 -10  -4  -4 35.6768 31.8128   1
  10  -4   4 24.5961 33.6704   1
 -10   4  -4-6.20804 31.5931   1
  11   4   4 3115.53 170.736   1
 -11  -4  -4 3625.50 177.858   1
  11  -4   4 3508.48 178.796   1
 -11   4  -4 2969.14 172.407   1
  12   4   4 12.5553 32.7768   1
 -12  -4  -4 70.5296 36.2846   1
  12  -4   4 6.45447 38.4180   1
 -12   4  -4 26.7240 42.7125   1
  13  -4   4 2231.57 138.477   1
 -13   4  -4 2358.29 142.056   1
  14   4   4 2412.35 146.702   1
 -14  -4  -4 2571.44 149.878   1
  14  -4   4 2416.98 146.994   1
 -14   4  -4 2844.64 155.886   1
  15   4   4 278.196 48.7155   1
 -15  -4  -4 207.913 45.9617   1
  15  -4   4 228.545 49.3575   1
 -15   4  -4 298.070 56.3121   1
  16   4   4 3002.74 167.536   1
 -16  -4  -4 2900.85 166.386   1
  17   4   4 819.744 83.7306   1
 -17  -4  -4 840.703 84.5139   1
  17  -4   4 884.138 85.0075   1
 -17   4  -4 1083.51 89.7003   1
  18   4   4 2147.02 141.496   1
 -18  -4  -4 2541.20 149.222   1
  18  -4   4 2349.25 144.395   1
 -18   4  -4 2394.97 147.587   1
  19   4   4 709.589 76.8450   1
 -19  -4  -4 721.719 80.2747   1
  20   4   4 75.7459 44.5113   1
 -20  -4  -4 101.299 42.3586   1
  20  -4   4 127.979 50.2428   1
 -20   4  -4 79.0777 47.2085   1
  21   4   4-61.6587 45.9395   1
 -21  -4  -4-7.16578 45.0450   1
  22   4   4 176.752 51.6694   1
 -22  -4  -4 147.693 46.3504   1
 -22   4  -4 96.8149 45.2265   1
  23   4   4-6.68542 42.0083   1
 -23  -4  -4-6.86381 41.9990   1
  23  -4   4-6.85559 42.7046   1
 -23   4  -4 6.67571 43.7180   1
  26  -5  -4 7.07651 45.2264   1
  25  -5  -4 465.469 66.3547   1
 -25   5   4 519.064 71.8148   1
  24  -5  -4 72.1253 50.9228   1
 -24   5   4 80.9563 49.7839   1
  23   5  -4 72.3373 43.5130   1
  23  -5  -4 93.6383 46.4746   1
 -23   5   4 22.1836 41.4450   1
  22   5  -4-7.09720 40.1446   1
 -22   5   4 59.1682 44.0038   1
 -22  -5   4-7.25026 40.5717   1
  22  -5  -4-35.5412 43.4944   1
 -21  -5   4 1480.50 111.045   1
 -21   5   4 1552.16 114.210   1
  21  -5  -4 1710.52 115.989   1
  21   5  -4 1688.21 114.446   1
  20   5  -4 236.550 52.3936   1
 -20   5   4 244.501 52.0294   1
  20  -5  -4 287.477 56.2232   1
 -20  -5   4 325.617 53.6589   1
 -19   5   4 3454.99 187.073   1
  19  -5  -4 3357.39 184.968   1
  18   5  -4 2335.41 139.666   1
 -18  -5   4 2348.39 141.934   1
 -18   5   4 2360.39 143.142   1
  18  -5  -4 2649.59 153.010   1
 -17  -5   4 8406.50 370.251   1
  17   5  -4 8584.22 369.523   1
 -16   5   4 432.735 60.5259   1
 -16  -5   4 403.685 51.1481   1
  16  -5  -4 371.651 60.2292   1
  16   5  -4 463.748 55.4376   1
 -15   5   4 12.5533 31.0728   1
  15   5  -4 21.7099 29.0218   1
  15  -5  -4 6.33146 31.3440   1
 -15  -5   4-16.5719 28.0960   1
  14  -5  -4 125.775 40.2860   1
  14   5  -4 189.228 37.0284   1
 -13   5   4 1632.92 106.149   1
 -13  -5   4 1502.94 98.5650   1
  13   5  -4 1838.78 102.183   1
  13  -5  -4 1625.91 106.196   1
 -12   5   4 247.554 42.3322   1
  12   5  -4 257.758 37.6041   1
 -12  -5   4 257.284 37.7883   1
  12  -5  -4 308.388 45.3618   1
 -11  -5   4 3152.10 149.469   1
  11   5  -4 3269.32 151.105   1
 -10  -5   4 16681.1 661.340   1
  10  -5  -4 17131.0 672.480   1
 -10   5   4 17286.4 670.977   1
  10   5  -4 16643.6 659.067   1
  -9  -5   4 42674.7 1592.91   1
   9  -5  -4 42489.7 1602.15   1
  -9   5   4 41609.8 1600.18   1
   9   5  -4 41710.1 1591.04   1
  -8  -5   4 17887.7 699.162   1
  -8   5   4 17691.3 707.557   1
   8  -5  -4 18750.3 711.734   1
   7  -5  -4 29993.5 1189.11   1
  -7   5   4 32504.7 1195.23   1
   6  -5  -4 18715.0 727.419   1
   6   5  -4 18262.3 716.360   1
  -6   5   4 19243.8 727.812   1
   5  -5  -4 959.794 66.0204   1
   5   5  -4 1133.24 60.5530   1
  -5   5   4 1070.36 67.2760   1
  -5  -5   4 1021.40 59.0879   1
   4  -5  -4 1695.34 98.1237   1
   4   5  -4 1684.74 88.1906   1
  -4   5   4 2036.97 101.196   1
  -4  -5   4 1939.93 90.9764   1
  -3  -5   4 131103. 4763.35   1
  -3   5   4 128307. 4770.89   1
   3   5  -4 123090. 4761.91   1
   3  -5  -4 130956. 4772.17   1
  -2  -5   4 49011.0 1831.44   1
  -2   5   4 48171.6 1837.78   1
   2   5  -4 48014.1 1830.98   1
   2  -5  -4 50384.8 1840.16   1
  -1   5   4 223.282 31.4870   1
   1  -5  -4 311.678 36.0914   1
   0  -5   4 2350.12 118.199   1
   0  -5  -4 2477.78 122.623   1
   0   5   4 2418.24 120.258   1
   0   5  -4 2323.57 116.280   1
  -1  -5  -4 12193.6 471.596   1
   1   5   4 11901.9 469.914   1
   1  -5   4 11531.2 465.629   1
  -1   5  -4 11434.6 464.767   1
  -2  -5  -4 3155.35 151.952   1
   2   5   4 3046.68 148.605   1
   2  -5   4 3076.87 146.844   1
  -2   5  -4 2993.75 146.419   1
  -3  -5  -4 90140.4 3367.87   1
   3   5   4 92750.2 3367.01   1
   3  -5   4 90947.2 3364.88   1
  -3   5  -4 86214.0 3362.94   1
  -4  -5  -4 840.895 65.9330   1
   4   5   4 922.812 65.9646   1
   4  -5   4 891.702 65.9057   1
  -4   5  -4 743.789 60.9753   1
  -5  -5  -4 1349.36 87.3364   1
   5  -5   4 1224.47 85.3043   1
  -5   5  -4 1377.44 87.4839   1
   5   5   4 1452.37 88.0033   1
  -6   5  -4 82.4829 26.7518   1
   6  -5   4 101.779 29.2628   1
  -6  -5  -4 65.2461 31.9658   1
   6   5   4 90.2268 31.1118   1
  -8  -5  -4 5844.72 265.296   1
  -8   5  -4 5944.66 267.406   1
   8   5   4 5512.44 261.643   1
   8  -5   4 6017.59 269.902   1
  -9  -5  -4 19771.8 743.477   1
  -9   5  -4 18232.0 741.676   1
   9   5   4 17993.4 740.813   1
   9  -5   4 18164.9 743.426   1
 -10  -5  -4 1706.08 113.446   1
 -10   5  -4 1993.85 119.742   1
  10   5   4 1740.45 112.822   1
  10  -5   4 1845.85 119.574   1
 -11   5  -4 2063.36 128.105   1
  11  -5   4 2292.85 132.499   1
  11   5   4 2259.83 129.062   1
  12   5   4 10296.5 442.515   1
 -12  -5  -4 10573.8 446.282   1
  13   5   4 110.723 42.8129   1
 -13  -5  -4 67.0599 42.2993   1
  13  -5   4 124.921 43.7647   1
 -13   5  -4 96.3425 44.1353   1
  14   5   4 2153.93 136.163   1
 -14  -5  -4 2381.52 140.918   1
  14  -5   4 2125.31 137.596   1
  15   5   4 2202.43 134.676   1
 -15  -5  -4 1930.11 130.098   1
  15  -5   4 2124.62 133.772   1
 -15   5  -4 2173.34 137.760   1
  16   5   4 240.601 51.4619   1
 -16  -5  -4 205.722 47.9739   1
  16  -5   4 175.393 54.0632   1
 -16   5  -4 328.308 61.1103   1
  17   5   4 90.5137 42.6817   1
 -17   5  -4 72.6430 42.4597   1
 -17  -5  -4 85.8105 45.3923   1
  17  -5   4 28.4567 44.7771   1
 -18   5  -4 2949.32 168.727   1
 -18  -5  -4 2947.28 167.225   1
  18  -5   4 2747.20 162.630   1
  18   5   4 2980.49 165.619   1
 -19   5  -4 206.113 53.7247   1
  19  -5   4 165.426 48.0621   1
 -20   5  -4 35.7889 42.1941   1
 -20  -5  -4 7.13847 42.0803   1
  20  -5   4 56.0555 48.3858   1
  20   5   4 41.8060 45.2840   1
 -21   5  -4 56.3208 42.2900   1
  21  -5   4-28.1876 38.5702   1
 -22  -5  -4 69.2973 44.3631   1
  22  -5   4 47.7247 46.1166   1
  22   5   4 88.5826 49.4011   1
 -23   5  -4 193.913 51.0185   1
 -23  -5  -4 265.065 55.9182   1
  23  -5   4 306.980 56.5622   1
  23   5   4 180.486 54.4648   1
 -26   6   4 205.859 55.9303   1
  26  -6  -4 254.147 55.3271   1
 -25   6   4 238.934 59.7808   1
  25  -6  -4 234.017 57.0975   1
 -24   6   4 909.312 88.7088   1
  24  -6  -4 1105.09 92.8540   1
 -23   6   4 177.672 52.5485   1
  23  -6  -4 156.217 50.4332   1
 -22   6   4-45.0810 45.5599   1
  22  -6  -4 7.19062 46.7201   1
 -21   6   4 293.191 58.4100   1
  21   6  -4 346.692 59.4178   1
 -21  -6   4 316.240 55.1385   1
  21  -6  -4 401.618 65.5339   1
 -20  -6   4 897.118 80.2531   1
  20   6  -4 655.491 74.0921   1
 -19   6   4 69.3551 38.4454   1
  19  -6  -4 15.0559 40.3089   1
 -19  -6   4 47.6107 42.4213   1
  19   6  -4 93.7111 40.2626   1
  18   6  -4 155.249 44.3993   1
 -18   6   4 209.914 52.2874   1
 -18  -6   4 104.829 40.1533   1
  18  -6  -4 180.719 51.2941   1
  17   6  -4 508.454 58.6135   1
 -17   6   4 628.246 70.1119   1
 -17  -6   4 459.290 57.5369   1
  17  -6  -4 517.265 65.3062   1
  16   6  -4 1413.06 96.7278   1
 -16  -6   4 1427.32 99.4078   1
 -15  -6   4 4462.06 210.085   1
  15   6  -4 4020.04 205.309   1
 -15   6   4 4255.90 215.471   1
  15  -6  -4 4320.14 214.305   1
 -14   6   4 4810.79 233.485   1
  14  -6  -4 4877.60 234.051   1
 -13  -6   4 6456.38 270.772   1
  13   6  -4 5680.33 262.040   1
 -13   6   4 6293.72 274.414   1
  13  -6  -4 5368.76 268.734   1
 -12  -6   4 2101.45 116.269   1
  12   6  -4 1882.25 113.122   1
 -12   6   4 2070.62 121.765   1
  12  -6  -4 2101.41 121.743   1
 -11  -6   4 1455.11 90.9474   1
  11   6  -4 1596.00 92.5977   1
 -11   6   4 1472.84 98.2360   1
  11  -6  -4 1469.27 97.9831   1
  10   6  -4 1666.58 94.1281   1
 -10  -6   4 1562.10 93.6794   1
  -9  -6   4 726.669 56.4355   1
   9   6  -4 722.846 54.7650   1
   9  -6  -4 728.682 64.0342   1
  -9   6   4 560.250 55.5409   1
   8  -6  -4 269.531 39.0881   1
   8   6  -4 303.142 34.1008   1
  -8  -6   4 236.432 31.7644   1
  -8   6   4 207.904 35.7031   1
  -7  -6   4 55.8528 22.1179   1
  -7   6   4 89.1567 24.8361   1
   7  -6  -4 90.8984 26.9299   1
   6   6  -4 2987.95 131.465   1
  -6   6   4 2587.11 136.944   1
   6  -6  -4 2762.65 139.126   1
  -6  -6   4 2622.64 130.857   1
   5   6  -4 529.123 41.9616   1
  -5   6   4 506.610 47.2367   1
   5  -6  -4 474.494 47.3076   1
   4   6  -4 31927.4 1175.02   1
  -4   6   4 31841.9 1185.46   1
   4  -6  -4 28820.6 1182.13   1
  -4  -6   4 31095.1 1175.71   1
  -3   6   4 22528.3 862.565   1
   3   6  -4 21793.0 854.159   1
  -3  -6   4 23393.6 855.122   1
   3  -6  -4 21277.7 863.347   1
  -2   6   4 62653.8 2404.87   1
   2   6  -4 63783.1 2400.18   1
  -2  -6   4 66435.9 2399.17   1
   2  -6  -4 62778.4 2405.52   1
  -1   6   4 30909.0 1245.42   1
   1   6  -4 34033.3 1241.32   1
  -1  -6   4 33701.5 1242.48   1
   1  -6  -4 31767.1 1249.89   1
   0   6   4 23248.6 927.804   1
   0  -6   4 25139.6 924.233   1
   0   6  -4 23656.6 921.188   1
   0  -6  -4 23972.8 929.197   1
  -1  -6  -4 5568.65 239.476   1
   1  -6   4 6125.93 241.316   1
  -2  -6  -4 8763.29 375.560   1
   2   6   4 8901.44 374.994   1
   2  -6   4 8919.85 373.276   1
  -2   6  -4 9654.48 374.770   1
  -3  -6  -4 14169.7 557.947   1
   3   6   4 14407.1 557.304   1
   3  -6   4 14166.2 554.813   1
  -3   6  -4 12768.5 552.043   1
  -4  -6  -4 37286.6 1369.98   1
   4   6   4 36359.8 1367.09   1
   4  -6   4 33029.6 1363.04   1
  -4   6  -4 36466.6 1365.53   1
  -5  -6  -4 2819.57 149.804   1
   5   6   4 2912.86 150.325   1
   5  -6   4 2951.58 150.425   1
  -5   6  -4 2957.14 150.133   1
  -7  -6  -4 226.120 42.2782   1
   7   6   4 254.894 41.5418   1
   7  -6   4 265.925 44.8526   1
  -7   6  -4 295.637 42.2884   1
  -8  -6  -4 7563.24 338.071   1
   8   6   4 7563.50 335.309   1
   8  -6   4 7409.64 337.673   1
  -8   6  -4 8444.51 343.722   1
  -9  -6  -4 4556.89 225.293   1
   9   6   4 4669.97 223.986   1
   9  -6   4 4140.26 222.555   1
 -10  -6  -4 6411.77 294.831   1
 -10   6  -4 6390.44 296.005   1
  10   6   4 6350.28 293.301   1
  10  -6   4 6746.84 301.079   1
 -11  -6  -4 989.264 83.1831   1
 -11   6  -4 895.288 80.9901   1
  11  -6   4 892.239 83.2638   1
  11   6   4 909.979 78.5031   1
  12  -6   4 712.786 75.6013   1
 -12   6  -4 660.031 69.4562   1
  13   6   4 212.334 47.3083   1
 -13  -6  -4 223.476 44.5607   1
  13  -6   4 141.751 50.7996   1
 -13   6  -4 162.144 50.1979   1
  14   6   4 264.126 51.6617   1
 -14  -6  -4 317.538 55.6144   1
  14  -6   4 248.174 53.3549   1
 -14   6  -4 306.085 57.8875   1
  15   6   4 2181.12 136.235   1
 -16   6  -4 8257.22 367.070   1
 -16  -6  -4 8699.32 367.094   1
 -17  -6  -4 737.061 74.5899   1
 -17   6  -4 616.078 72.5546   1
  17  -6   4 641.304 71.0113   1
  17   6   4 694.921 73.5534   1
 -18  -6  -4 2850.22 160.949   1
  18   6   4 2499.99 153.747   1
  19   6   4 239.008 51.8103   1
 -19  -6  -4 272.586 53.1629   1
  19  -6   4 184.193 49.1659   1
 -19   6  -4 376.024 60.1508   1
  20   6   4 174.685 52.8180   1
 -20  -6  -4 263.712 59.3503   1
  21   6   4 138.442 50.0141   1
 -21  -6  -4 239.416 55.9270   1
 -21   6  -4 140.494 49.7459   1
  22   6   4-13.6257 44.6161   1
 -22  -6  -4-6.92091 44.5985   1
  22  -6   4 13.7725 40.9710   1
 -22   6  -4-6.79741 38.8559   1
  23   6   4-6.67404 48.6397   1
 -23  -6  -4 47.2721 46.9564   1
  26  -7  -4-34.3939 47.5018   1
 -26   7   4-35.1250 46.0232   1
  25  -7  -4-27.9113 44.2342   1
 -25   7   4-28.6946 44.6979   1
  23  -7  -4 965.997 91.0278   1
 -23   7   4 1098.55 95.7711   1
  21  -7  -4 59.5405 50.2793   1
  21   7  -4 14.1068 41.5791   1
 -21  -7   4 37.3024 40.8500   1
 -21   7   4 29.5877 44.8654   1
  20   7  -4 841.276 78.6263   1
 -20  -7   4 649.138 74.7336   1
 -20   7   4 650.496 72.7967   1
  19   7  -4 292.840 51.1299   1
 -19  -7   4 356.743 56.7969   1
  18  -7  -4 1456.21 111.096   1
 -18   7   4 1345.08 104.822   1
  17  -7  -4 2160.65 134.900   1
 -17  -7   4 2041.56 129.051   1
 -17   7   4 2127.08 134.932   1
  17   7  -4 1975.19 124.164   1
 -16  -7   4 210.738 43.9849   1
  16   7  -4 174.500 41.8043   1
 -16   7   4 247.409 51.8012   1
  16  -7  -4 115.306 46.6531   1
  15   7  -4 5859.30 266.973   1
 -15  -7   4 5760.11 271.343   1
 -14  -7   4 128.019 39.1767   1
  14   7  -4 100.455 35.5583   1
 -14   7   4 69.0651 35.7035   1
  14  -7  -4 105.155 38.8979   1
 -13   7   4 11046.6 460.112   1
  13  -7  -4 10735.1 458.424   1
 -12  -7   4 1537.88 99.1950   1
  12   7  -4 1556.33 98.6594   1
 -12   7   4 1582.12 106.421   1
  12  -7  -4 1546.11 104.731   1
 -11  -7   4 7209.67 310.149   1
  11   7  -4 7152.60 308.003   1
 -11   7   4 6715.62 313.110   1
  11  -7  -4 7552.05 320.608   1
  10   7  -4 837.676 64.6187   1
  10  -7  -4 738.634 69.1621   1
 -10   7   4 885.995 72.0496   1
   9  -7  -4 5.58317 23.9365   1
  -9  -7   4 4.37109 21.0296   1
   9   7  -4-16.8758 21.4584   1
  -9   7   4-5.22708 21.5640   1
   8   7  -4 2765.62 137.037   1
  -8  -7   4 2814.04 138.521   1
   7   7  -4 424.293 45.3493   1
  -7   7   4 461.340 50.6530   1
   7  -7  -4 461.545 50.4743   1
  -7  -7   4 484.862 45.4730   1
   6   7  -4 287.734 34.5607   1
  -6   7   4 337.759 41.4008   1
   6  -7  -4 262.628 40.5304   1
  -6  -7   4 339.331 36.9609   1
   5   7  -4 3198.10 145.909   1
  -5   7   4 3071.50 152.879   1
   5  -7  -4 3023.42 153.034   1
  -5  -7   4 2908.74 143.843   1
   4   7  -4 5443.23 227.111   1
  -4   7   4 5168.22 234.992   1
   4  -7  -4 4769.63 232.599   1
  -4  -7   4 5456.85 228.115   1
  -3   7   4 6899.70 304.885   1
   3   7  -4 7310.36 300.320   1
  -3  -7   4 7134.21 298.660   1
   3  -7  -4 7296.34 309.225   1
  -2   7   4 711.853 58.1939   1
   2   7  -4 599.404 51.4011   1
  -2  -7   4 677.123 54.2664   1
  -1   7   4 62.8779 26.7659   1
   1   7  -4 38.9318 21.3626   1
  -1  -7   4 15.8943 20.7920   1
   1  -7  -4 60.1663 27.3135   1
   0   7   4 2140.66 113.399   1
   0   7  -4 1929.45 107.017   1
   0  -7   4 2057.69 109.075   1
   0  -7  -4 1924.81 113.995   1
   1   7   4 12219.7 537.746   1
   1  -7   4 14126.2 539.743   1
  -1   7  -4 14004.3 538.140   1
  -1  -7  -4 13396.9 542.531   1
  -2  -7  -4 14535.5 580.704   1
  -2   7  -4 14302.5 575.257   1
   2  -7   4 14493.5 577.352   1
  -3  -7  -4 41.3275 27.3056   1
   3   7   4-4.98100 25.6796   1
  -3   7  -4 19.2413 27.7955   1
   3  -7   4 39.3914 26.0277   1
  -4   7  -4 1580.52 97.3000   1
   4  -7   4 1439.49 94.7340   1
   5   7   4 2574.08 138.308   1
  -5  -7  -4 2419.60 136.860   1
  -6  -7  -4 783.146 69.7873   1
   6   7   4 814.705 70.0585   1
  -6   7  -4 680.296 65.4871   1
   6  -7   4 873.301 70.9227   1
  -7  -7  -4 1697.33 109.226   1
   7   7   4 1764.43 109.901   1
  -7   7  -4 1741.94 109.690   1
   7  -7   4 1578.56 110.193   1
  -8  -7  -4 2888.62 155.571   1
   8   7   4 2683.79 150.838   1
  -8   7  -4 2633.56 150.187   1
   8  -7   4 2645.22 150.636   1
  -9  -7  -4 1180.96 90.3379   1
   9   7   4 1257.73 90.6543   1
   9  -7   4 1202.73 91.8614   1
  -9   7  -4 1230.01 93.9900   1
 -10   7  -4 1205.16 92.4399   1
  10  -7   4 1103.70 91.2531   1
  10   7   4 1079.36 83.8370   1
 -10  -7  -4 1018.73 84.9699   1
  11  -7   4 1170.18 95.6849   1
 -11   7  -4 1193.67 96.8749   1
 -12   7  -4 4639.50 223.777   1
  12  -7   4 4357.77 222.870   1
  12   7   4 4330.60 217.469   1
 -12  -7  -4 4052.25 216.464   1
 -13   7  -4 240.269 48.6929   1
  13  -7   4 357.707 60.9192   1
  13   7   4 421.419 59.0864   1
 -13  -7  -4 389.897 57.2617   1
 -14   7  -4 210.079 55.0787   1
  14   7   4 103.671 44.1748   1
  14  -7   4 167.553 53.0536   1
  15  -7   4 701.585 74.4737   1
 -15   7  -4 735.694 78.9256   1
 -16   7  -4 936.717 85.5081   1
 -16  -7  -4 828.285 80.8903   1
  16  -7   4 1077.17 89.4555   1
  16   7   4 909.169 84.6870   1
 -17   7  -4 619.317 73.2559   1
  17  -7   4 457.116 65.4775   1
  17   7   4 609.275 71.0503   1
 -17  -7  -4 491.024 65.5510   1
  18  -7   4 371.990 62.7630   1
 -18   7  -4 482.149 66.5451   1
 -19   7  -4 101.019 48.8835   1
 -19  -7  -4 70.9719 45.5221   1
  19   7   4 127.612 51.1399   1
  19  -7   4 119.188 52.2047   1
  20  -7   4 215.397 53.3870   1
  20   7   4 196.883 52.7530   1
 -20  -7  -4 189.523 50.0512   1
 -20   7  -4 212.785 49.8814   1
  21  -7   4 81.5617 44.2508   1
  21   7   4 138.840 48.0081   1
 -21  -7  -4 69.8337 43.2140   1
 -21   7  -4 28.3345 44.6041   1
  22  -7   4 105.502 47.5733   1
 -22   7  -4 81.4702 43.9064   1
  22   7   4 115.568 52.4478   1
 -26   8   4 13.8280 45.6520   1
  26  -8  -4 53.8216 48.7232   1
 -24   8   4-7.41391 42.3900   1
  24  -8  -4-41.5794 44.2986   1
 -23   8   4 1189.26 99.5147   1
  23  -8  -4 1225.37 101.464   1
 -22   8   4 96.2913 45.4611   1
  22  -8  -4 95.4302 46.2622   1
  21  -8  -4 187.217 56.6142   1
 -21   8   4 105.077 46.7640   1
  21   8  -4 36.1165 41.0475   1
 -20  -8   4 436.849 62.1720   1
  20   8  -4 326.645 59.1630   1
 -20   8   4 318.427 60.2413   1
  20  -8  -4 339.658 61.1450   1
 -19  -8   4 195.481 49.5498   1
  19   8  -4 159.827 52.8202   1
 -19   8   4 123.993 44.9500   1
  19  -8  -4 110.944 49.4905   1
 -18  -8   4 224.588 47.8552   1
  18   8  -4 209.916 48.8317   1
  18  -8  -4 94.7280 50.3738   1
 -17  -8   4 225.192 49.3259   1
  17   8  -4 282.306 48.7673   1
 -17   8   4 364.940 60.9028   1
  17  -8  -4 316.812 58.2395   1
 -16  -8   4 673.742 70.5883   1
  16   8  -4 698.565 70.2726   1
 -16   8   4 912.163 81.6893   1
  16  -8  -4 742.207 78.7551   1
 -15  -8   4-6.36358 36.7529   1
  15   8  -4-18.4443 32.8745   1
 -15   8   4 13.1064 35.0404   1
  15  -8  -4 28.1095 39.3246   1
  14   8  -4 1239.24 91.0260   1
 -14  -8   4 1238.03 91.7306   1
 -13  -8   4 16762.3 648.495   1
  13   8  -4 15441.7 642.686   1
 -13   8   4 16468.4 652.738   1
  13  -8  -4 15366.7 649.172   1
 -12   8   4 241.577 45.8214   1
  12  -8  -4 422.139 57.3372   1
 -11  -8   4 4524.81 207.421   1
  11   8  -4 4278.81 203.445   1
  11  -8  -4 4410.43 213.465   1
 -11   8   4 4043.38 209.760   1
 -10  -8   4 196.030 40.0909   1
 -10   8   4 299.850 47.6105   1
  10  -8  -4 316.797 49.9406   1
  -9   8   4 498.265 55.4278   1
   9  -8  -4 481.121 55.0562   1
  -9  -8   4 615.412 55.7389   1
   8   8  -4 338.322 40.2937   1
  -8   8   4 312.372 45.3265   1
   8  -8  -4 375.000 46.0425   1
  -8  -8   4 312.594 40.9808   1
   7   8  -4 24936.6 957.869   1
  -7   8   4 25379.5 966.635   1
   7  -8  -4 23639.7 968.137   1
  -7  -8   4 25077.7 959.467   1
   6   8  -4 4058.02 189.616   1
  -6   8   4 4166.28 198.550   1
   6  -8  -4 4366.84 201.435   1
  -6  -8   4 4067.41 190.433   1
   5   8  -4 11654.4 464.162   1
  -5  -8   4 11258.6 463.325   1
  -4  -8   4 886.583 64.4572   1
  -3   8   4 9536.96 404.809   1
   3   8  -4 9851.81 398.678   1
  -3  -8   4 10155.2 400.892   1
   3  -8  -4 9295.20 405.302   1
  -2   8   4 590.807 55.5471   1
   2   8  -4 514.429 49.7990   1
   2  -8  -4 494.909 51.8432   1
  -1   8   4 2508.23 141.383   1
   1   8  -4 2804.23 140.690   1
  -1  -8   4 2994.76 143.510   1
   1  -8  -4 2886.89 146.888   1
   0   8  -4 125.990 29.8681   1
   0  -8   4 138.476 31.5524   1
  -1   8  -4 35817.2 1332.04   1
   1  -8   4 33704.5 1329.76   1
  -2   8  -4 2247.15 128.599   1
  -2  -8  -4 2453.81 135.536   1
   2   8   4 2513.04 134.557   1
  -3  -8  -4 19382.7 691.920   1
   3   8   4 15460.7 677.910   1
  -4  -8  -4 10775.2 464.337   1
   4   8   4 11137.8 464.221   1
  -4   8  -4 12052.2 466.586   1
   4  -8   4 10909.6 465.041   1
  -5  -8  -4 5942.76 277.588   1
   5   8   4 6375.19 278.722   1
  -5   8  -4 6395.26 279.438   1
   5  -8   4 5901.14 275.583   1
  -6  -8  -4 48.6544 33.6792   1
   6   8   4-5.87434 33.2458   1
  -6   8  -4 29.3675 31.0494   1
   6  -8   4 41.5430 29.8049   1
  -7  -8  -4 27191.0 1057.99   1
   7   8   4 26466.7 1054.81   1
  -7   8  -4 28095.3 1057.54   1
   7  -8   4 26281.6 1055.88   1
  -8  -8  -4 855.676 77.3270   1
   8   8   4 1072.88 83.8439   1
  -8   8  -4 893.964 78.9674   1
   8  -8   4 971.408 82.8878   1
  -9  -8  -4 2956.17 163.520   1
   9   8   4 3180.77 164.409   1
   9  -8   4 2882.25 162.545   1
  -9   8  -4 2758.13 160.430   1
  10  -8   4 476.744 64.7772   1
 -10   8  -4 714.839 72.7839   1
 -11  -8  -4 873.745 79.5368   1
  11   8   4 677.314 69.8064   1
  11  -8   4 832.401 80.4782   1
 -11   8  -4 600.336 73.3962   1
 -12  -8  -4 84.2421 37.7907   1
  12   8   4 160.056 42.1321   1
  12  -8   4 143.904 49.1486   1
 -12   8  -4 85.0880 42.8142   1
 -13   8  -4 906.699 86.1905   1
  13  -8   4 1032.80 91.0454   1
  13   8   4 977.416 84.8249   1
 -14   8  -4 1474.22 109.105   1
  14  -8   4 1379.30 108.662   1
 -14  -8  -4 1526.82 109.294   1
 -15   8  -4 110.123 49.7038   1
  15  -8   4 147.722 50.0045   1
  15   8   4 82.0661 36.2985   1
 -15  -8  -4 58.9476 38.6086   1
 -16   8  -4 80.7009 47.4548   1
  16  -8   4 123.788 48.2387   1
  16   8   4 82.0545 43.8940   1
 -16  -8  -4 164.178 50.9400   1
 -17   8  -4 3554.39 186.565   1
  17  -8   4 3375.13 182.559   1
  17   8   4 2838.59 172.810   1
 -17  -8  -4 3382.84 185.336   1
 -18   8  -4 547.695 69.1182   1
  18  -8   4 563.350 71.6760   1
  18   8   4 472.450 65.8779   1
 -18  -8  -4 635.214 72.9289   1
  19   8   4 163.372 49.3232   1
 -19  -8  -4 393.647 60.5480   1
 -20   8  -4 296.043 59.7047   1
  20  -8   4 246.548 54.3564   1
  20   8   4 223.847 56.9616   1
 -20  -8  -4 198.485 55.9864   1
 -21   8  -4 199.332 51.5427   1
  21  -8   4 269.352 57.6611   1
  21   8   4 227.157 53.0893   1
 -21  -8  -4 302.113 57.6559   1
  22   8   4 6.58241 46.4045   1
 -22  -8  -4-35.1265 42.9897   1
  25  -9  -4 92.2284 47.1480   1
 -25   9   4 49.6388 44.2539   1
  24  -9  -4 156.814 50.7142   1
 -24   9   4 35.3073 42.5629   1
  23  -9  -4 21.4163 48.5767   1
 -23   9   4 21.9483 46.3726   1
  22  -9  -4 804.351 83.1347   1
 -22   9   4 855.030 82.9237   1
  21  -9  -4 67.8919 46.6134   1
 -21   9   4 36.0326 39.0347   1
 -20   9   4 219.615 53.3709   1
  20  -9  -4 290.833 58.0469   1
  20   9  -4 197.496 50.8831   1
 -19   9   4 319.313 61.4031   1
  19  -9  -4 296.725 60.2620   1
 -19  -9   4 334.377 57.1599   1
 -18   9   4 3247.52 181.875   1
  18  -9  -4 3043.66 178.235   1
  18   9  -4 3288.89 178.580   1
 -18  -9   4 3364.30 182.097   1
  17   9  -4-27.2726 36.4571   1
 -17  -9   4 35.2127 39.8354   1
  16  -9  -4 615.439 71.4558   1
  16   9  -4 481.452 61.2862   1
 -16  -9   4 676.079 68.9575   1
 -15   9   4 6382.73 314.825   1
  15  -9  -4 6775.51 320.495   1
  15   9  -4 7205.39 314.654   1
 -15  -9   4 7231.61 316.328   1
 -14   9   4 1901.64 123.554   1
  14  -9  -4 2033.57 127.902   1
  14   9  -4 1910.58 121.060   1
 -14  -9   4 2005.55 124.499   1
 -13   9   4 2772.71 156.725   1
  13  -9  -4 2519.17 151.846   1
  13   9  -4 2784.47 150.259   1
 -13  -9   4 2787.82 151.452   1
  12   9  -4 5875.63 269.880   1
 -12  -9   4 6040.07 273.637   1
  11  -9  -4 3180.38 171.948   1
 -11  -9   4 3167.99 167.367   1
  11   9  -4 3031.44 164.198   1
 -11   9   4 3543.70 176.095   1
  10  -9  -4 1549.48 108.324   1
 -10   9   4 1693.82 106.834   1
   9   9  -4 3381.22 171.774   1
  -9   9   4 3481.78 179.952   1
   9  -9  -4 3532.22 182.377   1
  -9  -9   4 3588.47 174.789   1
   8   9  -4 11700.2 482.271   1
  -8   9   4 11620.7 489.194   1
   8  -9  -4 11960.3 491.134   1
  -8  -9   4 11971.1 483.915   1
   7   9  -4 428.276 45.5093   1
  -7   9   4 372.363 48.7748   1
   7  -9  -4 359.950 49.6184   1
  -7  -9   4 329.566 44.3771   1
   6   9  -4 3721.92 180.020   1
  -6   9   4 3859.17 189.188   1
   6  -9  -4 3484.86 186.283   1
  -6  -9   4 3959.54 183.132   1
   5   9  -4 9494.97 390.752   1
  -5   9   4 9395.29 398.211   1
   5  -9  -4 9029.73 398.456   1
  -5  -9   4 9604.08 393.575   1
   4   9  -4 13006.2 512.181   1
  -4   9   4 12392.5 516.922   1
   4  -9  -4 12455.0 516.658   1
  -4  -9   4 12542.1 509.718   1
  -3   9   4 6699.35 309.487   1
  -3  -9   4 7164.51 306.530   1
   3  -9  -4 7446.37 313.363   1
  -2   9   4 7183.69 308.203   1
   2   9  -4 6999.09 303.743   1
  -2  -9   4 6721.60 301.767   1
   2  -9  -4 7094.98 309.697   1
   1   9  -4 14600.6 547.511   1
  -1  -9   4 14531.5 547.486   1
   1  -9  -4 13464.6 549.739   1
   0   9   4 4219.83 212.721   1
   0   9  -4 4870.67 214.276   1
   0  -9   4 4543.75 212.965   1
   0  -9  -4 4628.50 216.958   1
   1   9   4 11118.2 461.586   1
  -1  -9  -4 11093.8 463.391   1
  -2   9  -4 27201.7 1063.76   1
   2  -9   4 28220.7 1069.51   1
   2   9   4 26910.3 1066.44   1
  -2  -9  -4 27472.7 1069.84   1
  -3   9  -4 11867.1 495.313   1
  -3  -9  -4 11959.8 497.975   1
   3  -9   4 11975.2 495.667   1
   3   9   4 12170.4 496.442   1
  -4  -9  -4 429.282 55.7189   1
  -4   9  -4 363.331 51.1869   1
   4  -9   4 476.018 54.9268   1
   4   9   4 421.223 52.5092   1
  -5  -9  -4 1666.02 108.832   1
   5   9   4 1637.09 106.490   1
  -5   9  -4 1710.17 109.375   1
   5  -9   4 1686.27 109.577   1
  -6  -9  -4 5032.94 243.013   1
   6   9   4 5138.70 242.284   1
  -6   9  -4 5467.23 246.922   1
   6  -9   4 4875.43 241.001   1
  -7  -9  -4-25.7921 35.6882   1
   7   9   4 37.1930 33.9256   1
  -7   9  -4-6.36005 28.7418   1
   7  -9   4-12.8083 32.1406   1
  -8  -9  -4 4054.64 219.422   1
   8   9   4 4910.65 226.743   1
  -8   9  -4 4782.72 224.632   1
   8  -9   4 4312.39 222.980   1
  -9   9  -4 10337.9 442.678   1
   9  -9   4 10078.5 438.608   1
 -10  -9  -4 492.723 63.8268   1
  10   9   4 508.146 63.1341   1
 -10   9  -4 395.684 58.7608   1
  10  -9   4 503.196 62.1419   1
 -11  -9  -4 218.679 45.7770   1
  11   9   4 190.413 44.8880   1
  11  -9   4 283.601 55.1378   1
 -11   9  -4 183.546 47.9806   1
 -12   9  -4 6471.55 298.780   1
  12   9   4 6384.26 295.410   1
  12  -9   4 6117.34 298.968   1
 -13  -9  -4 187.989 51.0944   1
 -14  -9  -4 167.297 50.8049   1
  14   9   4 98.3118 49.7443   1
  14  -9   4 135.310 46.2569   1
 -14   9  -4 129.778 46.7178   1
 -15   9  -4 7.08189 41.7277   1
  15  -9   4-7.68739 46.1750   1
  15   9   4 7.05599 39.9114   1
 -15  -9  -4-7.35152 42.0231   1
  16   9   4 1371.10 108.626   1
 -16  -9  -4 1451.42 109.694   1
[truncated: 903,639 more chars]
