# Supplementary material for: Structural insight into the cooperativity of spin crossover compounds
Source: Acta Crystallogr B Struct Sci Cryst Eng Mater. 2023 Aug 11;79(Pt 5):354–67. doi: 10.1107/S2052520623005814 (PMC10552598; doi:10.1107/S2052520623005814)
Supplement: Supplementary file 4 [file b-79-00354-sup4.zip › Bia_Pmono_144K.cif]

data_SC2_144K
 
_audit_creation_method            'SHELXL-2018/3'
_shelx_SHELXL_version_number      '2018/3'
_chemical_name_systematic         ?
_chemical_name_common             ?
_chemical_melting_point           ?
_chemical_formula_moiety          ?
_chemical_formula_sum
 'C38 H28 Fe N6 S2' 
_chemical_formula_weight          688.63

loop_
 _atom_type_symbol
 _atom_type_description
 _atom_type_scat_dispersion_real
 _atom_type_scat_dispersion_imag
 _atom_type_scat_source
 'C'  'C'   0.0024   0.0013
 'International Tables Vol C Tables 4.2.6.8 and 6.1.1.4'
 'H'  'H'   0.0000   0.0000
 'International Tables Vol C Tables 4.2.6.8 and 6.1.1.4'
 'N'  'N'   0.0049   0.0027
 'International Tables Vol C Tables 4.2.6.8 and 6.1.1.4'
 'S'  'S'   0.1051   0.1002
 'International Tables Vol C Tables 4.2.6.8 and 6.1.1.4'
 'Fe'  'Fe'   0.3265   0.6960
 'International Tables Vol C Tables 4.2.6.8 and 6.1.1.4'
 
_space_group_crystal_system       monoclinic
_space_group_IT_number            14
_space_group_name_H-M_alt         'P 21/c'
_space_group_name_Hall            '-P 2ybc'
 
_shelx_space_group_comment
;
The symmetry employed for this shelxl refinement is uniquely defined
by the following loop, which should always be used as a source of
symmetry information in preference to the above space-group names.
They are only intended as comments.
;
 
loop_
 _space_group_symop_operation_xyz
 'x, y, z'
 '-x, y+1/2, -z+1/2'
 '-x, -y, -z'
 'x, -y-1/2, z-1/2'
 
_cell_length_a                    17.31630(10)
_cell_length_b                    12.24780(10)
_cell_length_c                    16.90860(10)
_cell_angle_alpha                 90
_cell_angle_beta                  115.8597(10)
_cell_angle_gamma                 90
_cell_volume                      3226.99(4)
_cell_formula_units_Z             4
_cell_measurement_temperature     293(2)
_cell_measurement_reflns_used     19320
_cell_measurement_theta_min       1.885
_cell_measurement_theta_max       33.007
 
_exptl_crystal_description        Needle
_exptl_crystal_colour             ?
_exptl_crystal_density_meas       ?
_exptl_crystal_density_method     ?
_exptl_crystal_density_diffrn     1.417          
_exptl_crystal_F_000              1424
_exptl_transmission_factor_min    ?
_exptl_transmission_factor_max    ?
_exptl_crystal_size_max           ?
_exptl_crystal_size_mid           ?
_exptl_crystal_size_min           ?
_exptl_absorpt_coefficient_mu     0.466
_shelx_estimated_absorpt_T_min    ?
_shelx_estimated_absorpt_T_max    ?
_exptl_absorpt_correction_type    ?
_exptl_absorpt_correction_T_min   ?
_exptl_absorpt_correction_T_max   ?
_exptl_absorpt_process_details    ?
_exptl_absorpt_special_details    ?
_diffrn_ambient_temperature       293(2)
_diffrn_radiation_wavelength      0.63582
_diffrn_radiation_type            Synchrotron
_diffrn_source                    ?
_diffrn_measurement_device_type   '4-circle diffractometer'
_diffrn_measurement_method        ?
_diffrn_detector_area_resol_mean  ?
_diffrn_reflns_number             24094
_diffrn_reflns_av_unetI/netI      0.0300
_diffrn_reflns_av_R_equivalents   0.0314
_diffrn_reflns_limit_h_min        -23
_diffrn_reflns_limit_h_max        23
_diffrn_reflns_limit_k_min        -16
_diffrn_reflns_limit_k_max        16
_diffrn_reflns_limit_l_min        -21
_diffrn_reflns_limit_l_max        21
_diffrn_reflns_theta_min          1.892
_diffrn_reflns_theta_max          25.079
_diffrn_reflns_theta_full         22.426
_diffrn_measured_fraction_theta_max   0.939
_diffrn_measured_fraction_theta_full  0.970
_diffrn_reflns_Laue_measured_fraction_max    0.939
_diffrn_reflns_Laue_measured_fraction_full   0.970
_diffrn_reflns_point_group_measured_fraction_max   0.939
_diffrn_reflns_point_group_measured_fraction_full  0.970
_reflns_number_total              7514
_reflns_number_gt                 7033
_reflns_threshold_expression      'I > 2\s(I)'
_reflns_Friedel_coverage          0.000
_reflns_Friedel_fraction_max      .
_reflns_Friedel_fraction_full     .
 
_reflns_special_details
;
 Reflections were merged by SHELXL according to the crystal
 class for the calculation of statistics and refinement.
 
 _reflns_Friedel_fraction is defined as the number of unique
 Friedel pairs measured divided by the number that would be
 possible theoretically, ignoring centric projections and
 systematic absences.
;
 
_computing_data_collection        ?
_computing_cell_refinement        ?
_computing_data_reduction         ?
_computing_structure_solution     ?
_computing_structure_refinement 'SHELXL-2018/3 (Sheldrick, 2018)'
_computing_molecular_graphics     ?
_computing_publication_material   ?
_refine_special_details           ?
_refine_ls_structure_factor_coef  Fsqd
_refine_ls_matrix_type            full
_refine_ls_weighting_scheme       calc
_refine_ls_weighting_details
'w=1/[\s^2^(Fo^2^)+(0.0482P)^2^+0.9405P] where P=(Fo^2^+2Fc^2^)/3'
_atom_sites_solution_primary      ?
_atom_sites_solution_secondary    ?
_atom_sites_solution_hydrogens    geom
_refine_ls_hydrogen_treatment     constr
_refine_ls_extinction_method      'SHELXL-2018/3 (Sheldrick 2018)'
_refine_ls_extinction_coef        0.0027(4)
_refine_ls_extinction_expression
 'Fc^*^=kFc[1+0.001xFc^2^\l^3^/sin(2\q)]^-1/4^'
_refine_ls_number_reflns          7514
_refine_ls_number_parameters      457
_refine_ls_number_restraints      73
_refine_ls_R_factor_all           0.0329
_refine_ls_R_factor_gt            0.0312
_refine_ls_wR_factor_ref          0.0907
_refine_ls_wR_factor_gt           0.0893
_refine_ls_goodness_of_fit_ref    1.064
_refine_ls_restrained_S_all       1.062
_refine_ls_shift/su_max           0.002
_refine_ls_shift/su_mean          0.000
 
loop_
 _atom_site_label
 _atom_site_type_symbol
 _atom_site_fract_x
 _atom_site_fract_y
 _atom_site_fract_z
 _atom_site_U_iso_or_equiv
 _atom_site_adp_type
 _atom_site_occupancy
 _atom_site_site_symmetry_order  
 _atom_site_calc_flag
 _atom_site_refinement_flags_posn
 _atom_site_refinement_flags_adp
 _atom_site_refinement_flags_occupancy
 _atom_site_disorder_assembly
 _atom_site_disorder_group
Fe01 Fe 0.75503(2) 0.28987(2) 0.81383(2) 0.02555(7) Uani 1 1 d . . . . .
S002 S 0.54598(2) 0.33206(3) 0.91713(2) 0.03319(9) Uani 1 1 d . . . . .
S001 S 0.94766(2) 0.13790(3) 1.07840(2) 0.03809(10) Uani 1 1 d . . . . .
N005 N 0.71389(7) 0.13886(8) 0.79458(7) 0.0257(2) Uani 1 1 d . . . . .
N006 N 0.79844(8) 0.43794(9) 0.82340(7) 0.0334(3) Uani 1 1 d . . . . .
N003 N 0.66961(7) 0.30271(8) 0.69145(7) 0.0269(2) Uani 1 1 d . . . . .
N004 N 0.83922(7) 0.26612(9) 0.76754(7) 0.0289(2) Uani 1 1 d . . . . .
N002 N 0.67175(8) 0.32546(10) 0.85714(8) 0.0330(2) Uani 1 1 d . . . . .
N001 N 0.83939(8) 0.25571(9) 0.93187(7) 0.0306(2) Uani 1 1 d . . . . .
C015 C 0.63565(9) 0.21209(10) 0.65488(9) 0.0291(3) Uani 1 1 d . . . . .
H015 H 0.597798 0.207949 0.595558 0.035 Uiso 1 1 calc R U . . .
C016 C 0.65923(8) 0.11708(10) 0.71055(8) 0.0275(2) Uani 1 1 d . . . . .
C003 C 0.65007(8) 0.39708(10) 0.63701(8) 0.0277(3) Uani 1 1 d . . . . .
C021 C 0.85118(9) 0.16683(11) 0.73098(9) 0.0290(3) Uani 1 1 d . . . . .
C024 C 0.86563(9) -0.03018(12) 0.65817(9) 0.0322(3) Uani 1 1 d D . . . .
C007 C 0.60261(9) 0.58229(11) 0.60865(9) 0.0317(3) Uani 1 1 d . . . . .
H007 H 0.583021 0.644967 0.625161 0.038 Uiso 1 1 calc R U . . .
C012 C 0.57116(10) 0.86614(12) 0.37277(10) 0.0377(3) Uani 1 1 d . . . . .
H012 H 0.563507 0.928101 0.338344 0.045 Uiso 1 1 calc R U . . .
C010 C 0.56191(9) 0.67303(11) 0.38530(9) 0.0327(3) Uani 1 1 d . . . . .
H010 H 0.547494 0.604878 0.358571 0.039 Uiso 1 1 calc R U . . .
C022 C 0.83271(10) 0.16133(11) 0.64313(9) 0.0336(3) Uani 1 1 d . . . . .
H022 H 0.814957 0.223490 0.608177 0.040 Uiso 1 1 calc R U . . .
C008 C 0.62207(9) 0.49109(11) 0.66161(9) 0.0305(3) Uani 1 1 d . . . . .
H008 H 0.616363 0.492816 0.713801 0.037 Uiso 1 1 calc R U . . .
C025 C 0.88371(9) -0.02270(11) 0.74628(9) 0.0330(3) Uani 1 1 d . . . . .
H025 H 0.900336 -0.085031 0.781126 0.040 Uiso 1 1 calc R U . . .
C002 C 0.61991(9) 0.32834(10) 0.88241(8) 0.0285(3) Uani 1 1 d . . . . .
C004 C 0.65812(9) 0.39470(10) 0.55961(9) 0.0309(3) Uani 1 1 d . . . . .
H004 H 0.676395 0.331302 0.542618 0.037 Uiso 1 1 calc R U . . .
C020 C 0.73614(9) 0.05665(11) 0.85173(9) 0.0302(3) Uani 1 1 d . . . . .
H020 H 0.772291 0.070848 0.910417 0.036 Uiso 1 1 calc R U . . .
C005 C 0.63904(9) 0.48648(11) 0.50726(9) 0.0322(3) Uani 1 1 d . . . . .
H005 H 0.644564 0.484225 0.454988 0.039 Uiso 1 1 calc R U . . .
C009 C 0.59526(9) 0.68063(11) 0.47583(9) 0.0294(3) Uani 1 1 d . . . . .
C017 C 0.62815(9) 0.01401(11) 0.68196(9) 0.0339(3) Uani 1 1 d . . . . .
H017 H 0.590639 0.001725 0.623364 0.041 Uiso 1 1 calc R U . . .
C006 C 0.61175(9) 0.58214(10) 0.53112(9) 0.0291(3) Uani 1 1 d . . . . .
C018 C 0.65337(10) -0.07065(11) 0.74134(10) 0.0364(3) Uani 1 1 d . . . . .
H018 H 0.633992 -0.141365 0.723592 0.044 Uiso 1 1 calc R U . . .
C001 C 0.88484(9) 0.20940(10) 0.99378(9) 0.0288(3) Uani 1 1 d . . . . .
C011 C 0.54970(10) 0.76502(12) 0.33401(10) 0.0364(3) Uani 1 1 d . . . . .
H011 H 0.526947 0.758558 0.273219 0.044 Uiso 1 1 calc R U . . .
C026 C 0.87760(9) 0.07478(11) 0.78326(9) 0.0313(3) Uani 1 1 d . . . . .
H026 H 0.891097 0.078796 0.842782 0.038 Uiso 1 1 calc R U . . .
C028 C 0.85969(11) 0.45057(12) 0.79534(10) 0.0389(3) Uani 1 1 d . . . . .
C014 C 0.61581(10) 0.78334(11) 0.51362(10) 0.0356(3) Uani 1 1 d . . . . .
H014 H 0.637925 0.790380 0.574326 0.043 Uiso 1 1 calc R U . . .
C013 C 0.60395(11) 0.87537(12) 0.46251(11) 0.0395(3) Uani 1 1 d . . . . .
H013 H 0.618183 0.943737 0.488883 0.047 Uiso 1 1 calc R U . . .
C023 C 0.84066(10) 0.06334(12) 0.60727(9) 0.0355(3) Uani 1 1 d . . . . .
H023 H 0.829109 0.060030 0.548206 0.043 Uiso 1 1 calc R U . . .
C027 C 0.87910(10) 0.35142(12) 0.76211(10) 0.0364(3) Uani 1 1 d . . . . .
H027 H 0.918272 0.349518 0.738135 0.044 Uiso 1 1 calc R U . . .
C019 C 0.70783(9) -0.04833(11) 0.82745(9) 0.0338(3) Uani 1 1 d . . . . .
H019 H 0.725430 -0.103951 0.869059 0.041 Uiso 1 1 calc R U . . .
C032 C 0.77519(11) 0.52479(12) 0.85552(10) 0.0425(4) Uani 1 1 d . . . . .
H032 H 0.733373 0.517133 0.875681 0.051 Uiso 1 1 calc R U . . .
C031 C 0.81204(14) 0.62590(13) 0.85941(13) 0.0575(5) Uani 1 1 d . . . . .
H031 H 0.793876 0.685784 0.880675 0.069 Uiso 1 1 calc R U . . .
C029 C 0.89957(14) 0.54911(14) 0.79887(13) 0.0555(5) Uani 1 1 d . . . . .
H029 H 0.941934 0.555201 0.779303 0.067 Uiso 1 1 calc R U . . .
C030 C 0.87511(16) 0.63820(14) 0.83209(15) 0.0647(6) Uani 1 1 d . . . . .
H030 H 0.901071 0.705726 0.835894 0.078 Uiso 1 1 calc R U . . .
C1A C 0.8707(7) -0.1346(4) 0.6165(7) 0.0340(13) Uani 0.57(3) 1 d DG . P A 1
C2A C 0.8307(7) -0.2237(7) 0.6337(6) 0.0464(14) Uani 0.57(3) 1 d G . P A 1
H2A H 0.797015 -0.214011 0.663444 0.056 Uiso 0.57(3) 1 calc R U P A 1
C3A C 0.8411(7) -0.3274(5) 0.6063(6) 0.0528(15) Uani 0.57(3) 1 d G . P A 1
H3A H 0.814310 -0.387105 0.617769 0.063 Uiso 0.57(3) 1 calc R U P A 1
C4A C 0.8914(7) -0.3420(6) 0.5618(6) 0.0474(16) Uani 0.57(3) 1 d G . P A 1
H4A H 0.898376 -0.411378 0.543451 0.057 Uiso 0.57(3) 1 calc R U P A 1
C5A C 0.9314(7) -0.2528(9) 0.5446(6) 0.0467(15) Uani 0.57(3) 1 d G . P A 1
H5A H 0.965148 -0.262558 0.514806 0.056 Uiso 0.57(3) 1 calc R U P A 1
C6A C 0.9211(7) -0.1491(6) 0.5720(7) 0.0413(12) Uani 0.57(3) 1 d G . P A 1
H6A H 0.947854 -0.089462 0.560479 0.050 Uiso 0.57(3) 1 calc R U P A 1
C1B C 0.8808(9) -0.1370(6) 0.6267(9) 0.0348(15) Uani 0.43(3) 1 d DG . P A 2
C2B C 0.8467(9) -0.2364(8) 0.6356(7) 0.0385(15) Uani 0.43(3) 1 d G . P A 2
H2B H 0.814653 -0.240613 0.667583 0.046 Uiso 0.43(3) 1 calc R U P A 2
C3B C 0.8604(9) -0.3297(6) 0.5966(7) 0.048(2) Uani 0.43(3) 1 d G . P A 2
H3B H 0.837622 -0.396200 0.602500 0.058 Uiso 0.43(3) 1 calc R U P A 2
C4B C 0.9083(9) -0.3234(10) 0.5487(7) 0.048(2) Uani 0.43(3) 1 d G . P A 2
H4B H 0.917517 -0.385787 0.522654 0.057 Uiso 0.43(3) 1 calc R U P A 2
C5B C 0.9424(8) -0.2240(13) 0.5399(8) 0.0517(19) Uani 0.43(3) 1 d G . P A 2
H5B H 0.974443 -0.219786 0.507891 0.062 Uiso 0.43(3) 1 calc R U P A 2
C6B C 0.9287(9) -0.1307(9) 0.5789(10) 0.051(2) Uani 0.43(3) 1 d G . P A 2
H6B H 0.951474 -0.064197 0.572973 0.061 Uiso 0.43(3) 1 calc R U P A 2
 
loop_
 _atom_site_aniso_label
 _atom_site_aniso_U_11
 _atom_site_aniso_U_22
 _atom_site_aniso_U_33
 _atom_site_aniso_U_23
 _atom_site_aniso_U_13
 _atom_site_aniso_U_12
Fe01 0.03124(11) 0.02040(10) 0.02147(10) -0.00077(6) 0.00819(8) -0.00045(6)
S002 0.03833(18) 0.03144(17) 0.02901(17) 0.00166(12) 0.01393(14) 0.00412(13)
S001 0.03880(19) 0.03960(19) 0.03196(18) 0.01067(14) 0.01180(15) 0.00519(14)
N005 0.0299(5) 0.0223(5) 0.0240(5) -0.0001(4) 0.0110(4) -0.0008(4)
N006 0.0411(6) 0.0232(5) 0.0266(5) -0.0013(4) 0.0062(5) -0.0017(4)
N003 0.0317(5) 0.0224(5) 0.0234(5) 0.0014(4) 0.0092(4) 0.0015(4)
N004 0.0336(5) 0.0257(5) 0.0242(5) 0.0007(4) 0.0098(4) -0.0016(4)
N002 0.0396(6) 0.0296(6) 0.0266(5) -0.0026(4) 0.0114(5) 0.0033(5)
N001 0.0353(6) 0.0275(5) 0.0248(5) -0.0024(4) 0.0092(5) -0.0011(4)
C015 0.0336(6) 0.0257(6) 0.0234(6) -0.0002(4) 0.0083(5) -0.0008(5)
C016 0.0321(6) 0.0243(6) 0.0244(6) -0.0010(4) 0.0108(5) -0.0011(5)
C003 0.0315(6) 0.0229(5) 0.0239(6) 0.0025(4) 0.0077(5) 0.0008(4)
C021 0.0310(6) 0.0280(6) 0.0285(6) -0.0005(5) 0.0135(5) -0.0008(5)
C024 0.0296(6) 0.0329(7) 0.0329(7) -0.0018(5) 0.0125(5) 0.0034(5)
C007 0.0388(7) 0.0250(6) 0.0303(6) 0.0007(5) 0.0142(6) 0.0057(5)
C012 0.0449(8) 0.0311(7) 0.0407(8) 0.0117(6) 0.0219(7) 0.0059(6)
C010 0.0360(7) 0.0285(6) 0.0313(7) 0.0012(5) 0.0125(6) 0.0027(5)
C022 0.0411(7) 0.0307(6) 0.0299(6) 0.0045(5) 0.0162(6) 0.0017(5)
C008 0.0389(7) 0.0273(6) 0.0253(6) 0.0016(5) 0.0140(5) 0.0032(5)
C025 0.0314(6) 0.0316(6) 0.0320(6) 0.0038(5) 0.0102(5) 0.0056(5)
C002 0.0365(7) 0.0211(5) 0.0212(5) -0.0001(4) 0.0063(5) 0.0037(5)
C004 0.0397(7) 0.0227(6) 0.0295(6) -0.0010(5) 0.0142(5) 0.0024(5)
C020 0.0344(6) 0.0268(6) 0.0265(6) 0.0024(5) 0.0107(5) -0.0022(5)
C005 0.0431(7) 0.0265(6) 0.0291(6) 0.0015(5) 0.0177(6) 0.0028(5)
C009 0.0325(6) 0.0249(6) 0.0311(6) 0.0033(5) 0.0142(5) 0.0033(5)
C017 0.0405(7) 0.0269(6) 0.0287(6) -0.0033(5) 0.0100(6) -0.0055(5)
C006 0.0332(6) 0.0234(6) 0.0285(6) 0.0020(5) 0.0114(5) 0.0015(5)
C018 0.0456(8) 0.0235(6) 0.0377(7) -0.0021(5) 0.0161(6) -0.0064(5)
C001 0.0323(6) 0.0267(6) 0.0265(6) -0.0027(5) 0.0120(5) -0.0026(5)
C011 0.0402(7) 0.0373(7) 0.0299(7) 0.0064(6) 0.0137(6) 0.0059(6)
C026 0.0326(6) 0.0332(6) 0.0257(6) 0.0020(5) 0.0105(5) 0.0022(5)
C028 0.0485(8) 0.0284(7) 0.0327(7) 0.0004(5) 0.0112(6) -0.0089(6)
C014 0.0471(8) 0.0273(6) 0.0314(7) 0.0013(5) 0.0163(6) 0.0027(5)
C013 0.0513(9) 0.0254(6) 0.0414(8) 0.0018(6) 0.0200(7) 0.0006(6)
C023 0.0421(7) 0.0378(7) 0.0283(6) 0.0003(5) 0.0168(6) 0.0024(6)
C027 0.0422(7) 0.0342(7) 0.0326(7) 0.0004(5) 0.0161(6) -0.0080(6)
C019 0.0400(7) 0.0258(6) 0.0341(7) 0.0046(5) 0.0148(6) -0.0020(5)
C032 0.0528(9) 0.0257(6) 0.0355(7) -0.0056(5) 0.0068(7) 0.0021(6)
C031 0.0739(13) 0.0245(7) 0.0532(10) -0.0079(7) 0.0084(9) -0.0022(7)
C029 0.0698(12) 0.0371(8) 0.0540(10) 0.0008(7) 0.0218(9) -0.0196(8)
C030 0.0866(15) 0.0282(8) 0.0639(12) -0.0025(7) 0.0186(11) -0.0196(9)
C1A 0.028(3) 0.036(2) 0.028(3) -0.0006(15) 0.003(2) 0.0100(14)
C2A 0.038(3) 0.031(2) 0.063(3) -0.0054(18) 0.015(2) 0.008(2)
C3A 0.052(3) 0.041(2) 0.058(3) -0.0078(18) 0.017(2) 0.0078(17)
C4A 0.060(3) 0.0395(19) 0.032(3) -0.0009(18) 0.0108(18) 0.0167(19)
C5A 0.051(3) 0.043(3) 0.045(2) -0.006(2) 0.0197(18) 0.017(3)
C6A 0.037(2) 0.044(2) 0.037(2) -0.013(2) 0.0112(17) 0.005(2)
C1B 0.026(3) 0.038(3) 0.025(3) -0.0034(18) -0.003(2) 0.0119(17)
C2B 0.036(4) 0.035(2) 0.039(3) 0.0002(18) 0.011(2) 0.019(2)
C3B 0.066(5) 0.034(2) 0.046(3) -0.0056(19) 0.026(3) 0.012(2)
C4B 0.062(4) 0.041(3) 0.037(3) 0.002(3) 0.019(2) 0.023(3)
C5B 0.050(4) 0.047(4) 0.055(3) -0.003(3) 0.021(3) 0.016(3)
C6B 0.047(4) 0.052(3) 0.053(5) -0.016(3) 0.020(4) 0.009(3)
 
_geom_special_details
;
 All esds (except the esd in the dihedral angle between two l.s. planes)
 are estimated using the full covariance matrix.  The cell esds are taken
 into account individually in the estimation of esds in distances, angles
 and torsion angles; correlations between esds in cell parameters are only
 used when they are defined by crystal symmetry.  An approximate (isotropic)
 treatment of cell esds is used for estimating esds involving l.s. planes.
;
 
loop_
 _geom_bond_atom_site_label_1
 _geom_bond_atom_site_label_2
 _geom_bond_distance
 _geom_bond_site_symmetry_2
 _geom_bond_publ_flag
Fe01 N002 1.9305(13) . ?
Fe01 N001 1.9363(11) . ?
Fe01 N006 1.9427(12) . ?
Fe01 N004 1.9540(12) . ?
Fe01 N003 1.9557(11) . ?
Fe01 N005 1.9576(11) . ?
S002 C002 1.6252(15) . ?
S001 C001 1.6248(14) . ?
N005 C020 1.3308(16) . ?
N005 C016 1.3462(16) . ?
N006 C032 1.3338(19) . ?
N006 C028 1.346(2) . ?
N003 C015 1.2817(16) . ?
N003 C003 1.4233(15) . ?
N004 C027 1.2776(18) . ?
N004 C021 1.4197(17) . ?
N002 C002 1.151(2) . ?
N001 C001 1.1481(18) . ?
C015 C016 1.4393(17) . ?
C016 C017 1.3748(18) . ?
C003 C004 1.3757(19) . ?
C003 C008 1.3819(18) . ?
C021 C022 1.3779(19) . ?
C021 C026 1.3817(18) . ?
C024 C023 1.384(2) . ?
C024 C025 1.385(2) . ?
C024 C1B 1.478(6) . ?
C024 C1A 1.481(5) . ?
C007 C008 1.3785(18) . ?
C007 C006 1.387(2) . ?
C012 C013 1.373(2) . ?
C012 C011 1.374(2) . ?
C010 C011 1.3806(19) . ?
C010 C009 1.3835(19) . ?
C022 C023 1.378(2) . ?
C025 C026 1.3730(19) . ?
C004 C005 1.3788(18) . ?
C020 C019 1.3736(18) . ?
C005 C006 1.3876(18) . ?
C009 C014 1.3853(19) . ?
C009 C006 1.4757(17) . ?
C017 C018 1.375(2) . ?
C018 C019 1.373(2) . ?
C028 C029 1.379(2) . ?
C028 C027 1.438(2) . ?
C014 C013 1.380(2) . ?
C032 C031 1.381(2) . ?
C031 C030 1.367(3) . ?
C029 C030 1.376(3) . ?
C1A C2A 1.3900 . ?
C1A C6A 1.3900 . ?
C2A C3A 1.3900 . ?
C3A C4A 1.3900 . ?
C4A C5A 1.3900 . ?
C5A C6A 1.3900 . ?
C1B C2B 1.3900 . ?
C1B C6B 1.3900 . ?
C2B C3B 1.3900 . ?
C3B C4B 1.3900 . ?
C4B C5B 1.3900 . ?
C5B C6B 1.3900 . ?
 
loop_
 _geom_angle_atom_site_label_1
 _geom_angle_atom_site_label_2
 _geom_angle_atom_site_label_3
 _geom_angle
 _geom_angle_site_symmetry_1
 _geom_angle_site_symmetry_3
 _geom_angle_publ_flag
N002 Fe01 N001 90.59(5) . . ?
N002 Fe01 N006 94.79(5) . . ?
N001 Fe01 N006 91.45(5) . . ?
N002 Fe01 N004 175.43(5) . . ?
N001 Fe01 N004 91.23(5) . . ?
N006 Fe01 N004 80.98(5) . . ?
N002 Fe01 N003 92.17(5) . . ?
N001 Fe01 N003 172.07(5) . . ?
N006 Fe01 N003 95.72(5) . . ?
N004 Fe01 N003 86.57(5) . . ?
N002 Fe01 N005 89.92(5) . . ?
N001 Fe01 N005 91.34(5) . . ?
N006 Fe01 N005 174.50(5) . . ?
N004 Fe01 N005 94.23(5) . . ?
N003 Fe01 N005 81.23(4) . . ?
C020 N005 C016 117.65(11) . . ?
C020 N005 Fe01 128.67(9) . . ?
C016 N005 Fe01 113.58(8) . . ?
C032 N006 C028 118.41(13) . . ?
C032 N006 Fe01 127.15(12) . . ?
C028 N006 Fe01 114.43(10) . . ?
C015 N003 C003 117.49(11) . . ?
C015 N003 Fe01 114.64(9) . . ?
C003 N003 Fe01 127.33(8) . . ?
C027 N004 C021 118.89(13) . . ?
C027 N004 Fe01 115.35(10) . . ?
C021 N004 Fe01 125.31(9) . . ?
C002 N002 Fe01 168.66(11) . . ?
C001 N001 Fe01 162.84(11) . . ?
N003 C015 C016 116.42(12) . . ?
N005 C016 C017 122.69(12) . . ?
N005 C016 C015 113.48(11) . . ?
C017 C016 C015 123.82(12) . . ?
C004 C003 C008 119.90(12) . . ?
C004 C003 N003 120.26(12) . . ?
C008 C003 N003 119.85(12) . . ?
C022 C021 C026 120.41(13) . . ?
C022 C021 N004 120.13(12) . . ?
C026 C021 N004 119.39(12) . . ?
C023 C024 C025 118.47(13) . . ?
C023 C024 C1B 124.4(5) . . ?
C025 C024 C1B 116.9(5) . . ?
C023 C024 C1A 119.1(4) . . ?
C025 C024 C1A 122.4(4) . . ?
C008 C007 C006 121.10(12) . . ?
C013 C012 C011 119.76(13) . . ?
C011 C010 C009 121.04(13) . . ?
C021 C022 C023 119.73(13) . . ?
C007 C008 C003 119.87(12) . . ?
C026 C025 C024 121.41(13) . . ?
N002 C002 S002 179.42(13) . . ?
C003 C004 C005 119.88(12) . . ?
N005 C020 C019 122.59(12) . . ?
C004 C005 C006 121.22(13) . . ?
C010 C009 C014 118.08(13) . . ?
C010 C009 C006 121.20(12) . . ?
C014 C009 C006 120.68(12) . . ?
C016 C017 C018 118.99(13) . . ?
C007 C006 C005 118.01(12) . . ?
C007 C006 C009 121.83(12) . . ?
C005 C006 C009 120.15(12) . . ?
C019 C018 C017 118.45(13) . . ?
N001 C001 S001 176.96(12) . . ?
C012 C011 C010 120.03(14) . . ?
C025 C026 C021 119.21(13) . . ?
N006 C028 C029 122.81(16) . . ?
N006 C028 C027 113.26(12) . . ?
C029 C028 C027 123.92(17) . . ?
C013 C014 C009 120.98(14) . . ?
C012 C013 C014 120.10(14) . . ?
C022 C023 C024 120.75(13) . . ?
N004 C027 C028 115.90(14) . . ?
C018 C019 C020 119.59(13) . . ?
N006 C032 C031 121.28(18) . . ?
C030 C031 C032 120.21(18) . . ?
C030 C029 C028 118.3(2) . . ?
C031 C030 C029 118.95(16) . . ?
C2A C1A C6A 120.0 . . ?
C2A C1A C024 116.1(6) . . ?
C6A C1A C024 123.4(5) . . ?
C3A C2A C1A 120.0 . . ?
C4A C3A C2A 120.0 . . ?
C3A C4A C5A 120.0 . . ?
C6A C5A C4A 120.0 . . ?
C5A C6A C1A 120.0 . . ?
C2B C1B C6B 120.0 . . ?
C2B C1B C024 125.9(7) . . ?
C6B C1B C024 113.9(7) . . ?
C3B C2B C1B 120.0 . . ?
C4B C3B C2B 120.0 . . ?
C3B C4B C5B 120.0 . . ?
C4B C5B C6B 120.0 . . ?
C5B C6B C1B 120.0 . . ?
 
_refine_diff_density_max    0.339
_refine_diff_density_min   -0.356
_refine_diff_density_rms    0.050

_shelx_res_file
;

TITL sc2_093K_a.res in P2(1)/c
    SC2_144K.res
    created by SHELXL-2018/3 at 12:19:03 on 15-Apr-2021
REM Old TITL SC2_093K in P2(1)/c
REM SHELXT solution in P2(1)/c: R1 0.091, Rweak 0.004, Alpha 0.025
REM <I/s>   0.460 for  267 systematic absences,  Orientation as input
REM Formula found by SHELXT:  C38 N6 S2 Fe

CELL 0.63582 17.3163 12.2478 16.9086 90.0000 115.8597 90.0000
ZERR 4.000 0.0001 0.0001 0.0001 0.0000 0.0010 0.0000
LATT  1
SYMM -X, 1/2+Y, 1/2-Z
SFAC C H N S FE
DISP $C  0.00244  0.00131  9.14798!source kissel
DISP $H -0.00002  0.00000  0.66440!source kissel
DISP $N  0.00493  0.00266 15.07095!source kissel
DISP $S  0.10506  0.10024 379.49005!source kissel
DISP $Fe  0.32649  0.69602 2544.24973!source kissel
UNIT 152.00 112.00 24.00 8.00 4.00
OMIT -5 0 2
OMIT 4 0 0
OMIT 2 0 2
L.S. 30
REM DAMP 100
REM ISOR 0.04 0.06 C1A > C6A
REM ISOR 0.04 0.06 C1B > C6B
RIGU 0.002 0.002 C1A > C6A
RIGU 0.002 0.002  C1B > C6B
SADI C024 C1A C024 C1B
BOND
LIST 6
SHEL 99 0.75
ACTA
FMAP 2
PLAN 20
WGHT    0.048200    0.940500
EXTI    0.002679
FVAR       3.27650   0.56562   0.07947
FE01  5    0.755028    0.289872    0.813833    11.00000    0.03124    0.02040 =
         0.02147   -0.00077    0.00819   -0.00045
S002  4    0.545975    0.332064    0.917127    11.00000    0.03833    0.03144 =
         0.02901    0.00166    0.01393    0.00412
S001  4    0.947664    0.137900    1.078403    11.00000    0.03880    0.03960 =
         0.03196    0.01067    0.01180    0.00519
N005  3    0.713885    0.138856    0.794579    11.00000    0.02985    0.02232 =
         0.02400   -0.00007    0.01096   -0.00079
N006  3    0.798439    0.437943    0.823400    11.00000    0.04111    0.02321 =
         0.02658   -0.00130    0.00624   -0.00174
N003  3    0.669614    0.302711    0.691449    11.00000    0.03175    0.02244 =
         0.02342    0.00138    0.00921    0.00150
N004  3    0.839220    0.266115    0.767543    11.00000    0.03361    0.02569 =
         0.02423    0.00074    0.00980   -0.00161
N002  3    0.671753    0.325464    0.857136    11.00000    0.03957    0.02959 =
         0.02655   -0.00260    0.01141    0.00328
N001  3    0.839389    0.255708    0.931870    11.00000    0.03533    0.02748 =
         0.02484   -0.00245    0.00920   -0.00107
C015  1    0.635652    0.212091    0.654884    11.00000    0.03363    0.02568 =
         0.02340   -0.00019    0.00827   -0.00081
AFIX  43
H015  2    0.597798    0.207949    0.595558    11.00000   -1.20000
AFIX   0
C016  1    0.659235    0.117084    0.710554    11.00000    0.03214    0.02429 =
         0.02440   -0.00097    0.01079   -0.00114
C003  1    0.650065    0.397076    0.637015    11.00000    0.03146    0.02291 =
         0.02394    0.00247    0.00770    0.00076
C021  1    0.851177    0.166830    0.730977    11.00000    0.03101    0.02802 =
         0.02850   -0.00049    0.01354   -0.00076
C024    1    0.865627   -0.030185    0.658169    11.00000    0.02962    0.03289 =
         0.03289   -0.00182    0.01252    0.00339
C007  1    0.602605    0.582290    0.608646    11.00000    0.03884    0.02496 =
         0.03034    0.00066    0.01424    0.00565
AFIX  43
H007  2    0.583021    0.644967    0.625161    11.00000   -1.20000
AFIX   0
C012  1    0.571163    0.866144    0.372769    11.00000    0.04493    0.03108 =
         0.04070    0.01167    0.02191    0.00587
AFIX  43
H012  2    0.563507    0.928101    0.338344    11.00000   -1.20000
AFIX   0
C010  1    0.561914    0.673029    0.385301    11.00000    0.03595    0.02846 =
         0.03132    0.00118    0.01252    0.00272
AFIX  43
H010  2    0.547494    0.604878    0.358571    11.00000   -1.20000
AFIX   0
C022  1    0.832711    0.161332    0.643132    11.00000    0.04105    0.03066 =
         0.02989    0.00448    0.01619    0.00174
AFIX  43
H022  2    0.814957    0.223490    0.608177    11.00000   -1.20000
AFIX   0
C008  1    0.622066    0.491085    0.661613    11.00000    0.03889    0.02729 =
         0.02531    0.00158    0.01396    0.00322
AFIX  43
H008  2    0.616363    0.492816    0.713801    11.00000   -1.20000
AFIX   0
C025  1    0.883708   -0.022700    0.746279    11.00000    0.03142    0.03161 =
         0.03198    0.00384    0.01021    0.00558
AFIX  43
H025  2    0.900336   -0.085031    0.781126    11.00000   -1.20000
AFIX   0
C002  1    0.619914    0.328342    0.882414    11.00000    0.03648    0.02110 =
         0.02116   -0.00015    0.00628    0.00374
C004  1    0.658117    0.394698    0.559607    11.00000    0.03966    0.02268 =
         0.02951   -0.00099    0.01419    0.00244
AFIX  43
H004  2    0.676395    0.331302    0.542618    11.00000   -1.20000
AFIX   0
C020  1    0.736144    0.056652    0.851730    11.00000    0.03441    0.02679 =
         0.02650    0.00237    0.01071   -0.00223
AFIX  43
H020  2    0.772291    0.070848    0.910417    11.00000   -1.20000
AFIX   0
C005  1    0.639038    0.486479    0.507261    11.00000    0.04309    0.02646 =
         0.02910    0.00154    0.01774    0.00280
AFIX  43
H005  2    0.644564    0.484225    0.454988    11.00000   -1.20000
AFIX   0
C009  1    0.595264    0.680627    0.475828    11.00000    0.03250    0.02486 =
         0.03110    0.00330    0.01421    0.00326
C017  1    0.628150    0.014011    0.681964    11.00000    0.04052    0.02693 =
         0.02869   -0.00328    0.01004   -0.00547
AFIX  43
H017  2    0.590639    0.001725    0.623364    11.00000   -1.20000
AFIX   0
C006  1    0.611745    0.582144    0.531125    11.00000    0.03322    0.02339 =
         0.02851    0.00196    0.01137    0.00154
C018  1    0.653367   -0.070650    0.741337    11.00000    0.04561    0.02354 =
         0.03773   -0.00212    0.01611   -0.00637
AFIX  43
H018  2    0.633992   -0.141365    0.723592    11.00000   -1.20000
AFIX   0
C001  1    0.884840    0.209402    0.993775    11.00000    0.03231    0.02669 =
         0.02652   -0.00266    0.01195   -0.00263
C011  1    0.549703    0.765020    0.334014    11.00000    0.04023    0.03734 =
         0.02986    0.00642    0.01369    0.00587
AFIX  43
H011  2    0.526947    0.758558    0.273219    11.00000   -1.20000
AFIX   0
C026  1    0.877605    0.074777    0.783257    11.00000    0.03264    0.03315 =
         0.02566    0.00203    0.01052    0.00224
AFIX  43
H026  2    0.891097    0.078796    0.842782    11.00000   -1.20000
AFIX   0
C028  1    0.859693    0.450570    0.795344    11.00000    0.04853    0.02844 =
         0.03271    0.00042    0.01117   -0.00893
C014  1    0.615810    0.783339    0.513616    11.00000    0.04705    0.02735 =
         0.03141    0.00131    0.01630    0.00272
AFIX  43
H014  2    0.637925    0.790380    0.574326    11.00000   -1.20000
AFIX   0
C013  1    0.603951    0.875369    0.462511    11.00000    0.05130    0.02544 =
         0.04136    0.00176    0.01997    0.00064
AFIX  43
H013  2    0.618183    0.943737    0.488883    11.00000   -1.20000
AFIX   0
C023  1    0.840658    0.063335    0.607274    11.00000    0.04207    0.03783 =
         0.02828    0.00026    0.01685    0.00239
AFIX  43
H023  2    0.829109    0.060030    0.548206    11.00000   -1.20000
AFIX   0
C027  1    0.879099    0.351423    0.762110    11.00000    0.04219    0.03418 =
         0.03258    0.00039    0.01615   -0.00798
AFIX  43
H027  2    0.918272    0.349518    0.738135    11.00000   -1.20000
AFIX   0
C019  1    0.707831   -0.048331    0.827449    11.00000    0.03996    0.02577 =
         0.03409    0.00462    0.01482   -0.00204
AFIX  43
H019  2    0.725430   -0.103951    0.869059    11.00000   -1.20000
AFIX   0
C032  1    0.775194    0.524795    0.855516    11.00000    0.05282    0.02573 =
         0.03551   -0.00564    0.00678    0.00206
AFIX  43
H032  2    0.733373    0.517133    0.875681    11.00000   -1.20000
AFIX   0
C031  1    0.812036    0.625896    0.859406    11.00000    0.07392    0.02449 =
         0.05324   -0.00792    0.00835   -0.00216
AFIX  43
H031  2    0.793876    0.685784    0.880675    11.00000   -1.20000
AFIX   0
C029  1    0.899573    0.549111    0.798875    11.00000    0.06976    0.03715 =
         0.05396    0.00081    0.02176   -0.01961
AFIX  43
H029  2    0.941934    0.555201    0.779303    11.00000   -1.20000
AFIX   0
C030  1    0.875111    0.638204    0.832088    11.00000    0.08662    0.02823 =
         0.06390   -0.00250    0.01857   -0.01956
AFIX  43
H030  2    0.901071    0.705726    0.835894    11.00000   -1.20000
AFIX  66
REM #####
PART 1
C1A   1    0.870719   -0.134576    0.616490    21.00000    0.02782    0.03632 =
         0.02824   -0.00063    0.00317    0.01003
C2A   1    0.830714   -0.223741    0.633652    21.00000    0.03782    0.03087 =
         0.06292   -0.00544    0.01490    0.00841
AFIX  43
H2A   2    0.797015   -0.214011    0.663444    21.00000   -1.20000
AFIX  65
C3A   1    0.841076   -0.327448    0.606287    21.00000    0.05205    0.04103 =
         0.05753   -0.00784    0.01668    0.00782
AFIX  43
H3A   2    0.814310   -0.387105    0.617769    21.00000   -1.20000
AFIX  65
C4A   1    0.891443   -0.341991    0.561760    21.00000    0.06020    0.03948 =
         0.03227   -0.00094    0.01077    0.01667
AFIX  43
H4A   2    0.898376   -0.411378    0.543451    21.00000   -1.20000
AFIX  65
C5A   1    0.931449   -0.252827    0.544598    21.00000    0.05075    0.04330 =
         0.04487   -0.00574    0.01975    0.01668
AFIX  43
H5A   2    0.965148   -0.262558    0.514806    21.00000   -1.20000
AFIX  65
C6A   1    0.921088   -0.149119    0.571962    21.00000    0.03724    0.04374 =
         0.03748   -0.01332    0.01124    0.00488
AFIX  43
H6A   2    0.947854   -0.089462    0.560479    21.00000   -1.20000
AFIX  66
PART 2
C1B   1    0.880786   -0.136980    0.626731   -21.00000    0.02554    0.03826 =
         0.02523   -0.00344   -0.00331    0.01190
C2B   1    0.846680   -0.236438    0.635576   -21.00000    0.03646    0.03450 =
         0.03899    0.00020    0.01126    0.01922
AFIX  43
H2B   2    0.814653   -0.240613    0.667583   -21.00000   -1.20000
AFIX  65
C3B   1    0.860442   -0.329656    0.596582   -21.00000    0.06647    0.03422 =
         0.04632   -0.00562    0.02624    0.01204
AFIX  43
H3B   2    0.837622   -0.396200    0.602500   -21.00000   -1.20000
AFIX  65
C4B   1    0.908309   -0.323417    0.548743   -21.00000    0.06231    0.04132 =
         0.03679    0.00237    0.01855    0.02276
AFIX  43
H4B   2    0.917517   -0.385787    0.522654   -21.00000   -1.20000
AFIX  65
C5B   1    0.942416   -0.223960    0.539898   -21.00000    0.05046    0.04742 =
         0.05481   -0.00318    0.02085    0.01587
AFIX  43
H5B   2    0.974443   -0.219786    0.507891   -21.00000   -1.20000
AFIX  65
C6B   1    0.928655   -0.130741    0.578891   -21.00000    0.04681    0.05183 =
         0.05281   -0.01647    0.02034    0.00939
AFIX  43
H6B   2    0.951474   -0.064197    0.572973   -21.00000   -1.20000
PART 0
AFIX   0
HKLF 4


REM  sc2_093K_a.res in P2(1)/c
REM wR2 = 0.0907, GooF = S = 1.064, Restrained GooF = 1.062 for all data
REM R1 = 0.0312 for 7033 Fo > 4sig(Fo) and 0.0329 for all 7514 data
REM 457 parameters refined using 73 restraints

END

WGHT      0.0481      0.9441

REM Highest difference peak  0.339,  deepest hole -0.356,  1-sigma level  0.050
Q1    1   0.6443 -0.0306  0.7121  11.00000  0.05    0.34
Q2    1   0.6466  0.1620  0.6834  11.00000  0.05    0.33
Q3    1   0.8707 -0.0781  0.6381  11.00000  0.05    0.32
Q4    1   0.5968  0.6328  0.5012  11.00000  0.05    0.31
Q5    1   0.6611  0.3506  0.6641  11.00000  0.05    0.30
Q6    1   0.6326  0.4413  0.6499  11.00000  0.05    0.29
Q7    1   0.6236  0.5302  0.5203  11.00000  0.05    0.29
Q8    1   0.6505  0.4414  0.5373  11.00000  0.05    0.28
Q9    1   0.6448  0.0670  0.7007  11.00000  0.05    0.28
Q10   1   0.8243  0.6442  0.8114  11.00000  0.05    0.28
Q11   1   0.9557  0.1937  1.1132  11.00000  0.05    0.28
Q12   1   0.6794 -0.0561  0.7866  11.00000  0.05    0.27
Q13   1   0.6115  0.5343  0.6296  11.00000  0.05    0.26
Q14   1   0.8471  0.1192  0.7535  11.00000  0.05    0.26
Q15   1   0.8695  0.0175  0.6396  11.00000  0.05    0.26
Q16   1   0.8718  0.0276  0.7609  11.00000  0.05    0.25
Q17   1   0.8600 -0.1867  0.6336  11.00000  0.05    0.25
Q18   1   0.8690  0.4037  0.7817  11.00000  0.05    0.25
Q19   1   0.6365  0.3936  0.5979  11.00000  0.05    0.25
Q20   1   0.6104  0.8301  0.4865  11.00000  0.05    0.25
;
_shelx_res_checksum   56906

_shelx_hkl_file
;
  -2   0   0 169577. 5934.78   1
   2   0   0 144551. 5933.80   1
  -3   0   0 49926.9 1773.35   1
   3   0   0 43274.3 1771.80   1
  -4   0   0 969142. 36881.5   1
   4   0   0 977352. 36881.2   1
  -5   0   0 3233.73 146.055   1
   5   0   0 3259.83 145.897   1
  -7   0   0 1108.44 70.6123   1
   7   0   0 1084.11 70.1415   1
  -8   0   0 57764.6 2237.37   1
   8   0   0 58330.7 2236.05   1
  -9   0   0 66.7191 29.3521   1
   9   0   0 147.240 32.4761   1
 -10   0   0 175287. 6865.92   1
  10   0   0 185142. 6867.89   1
 -11   0   0 187.617 39.3793   1
  11   0   0 332.394 45.4469   1
  13   0   0 4406.56 212.702   1
 -13   0   0 4100.04 210.263   1
  14   0   0 12402.2 540.466   1
 -14   0   0 13342.3 545.978   1
 -15   0   0 139.300 42.2903   1
  15   0   0 95.6419 36.8163   1
  16   0   0 5343.63 268.716   1
 -16   0   0 5831.31 276.008   1
 -17   0   0 3220.71 181.265   1
  18   0   0 5232.00 250.631   1
 -18   0   0 4601.24 245.136   1
  19   0   0 1802.68 124.664   1
 -19   0   0 1811.35 125.049   1
  21   0   0 89.0443 47.8005   1
 -21   0   0 7.21327 44.5944   1
  22   0   0 1784.66 125.865   1
 -22   0   0 1732.60 124.301   1
  23   0   0 799.937 83.7960   1
 -23   0   0 1004.27 91.3075   1
  24   0   0 2062.64 138.671   1
 -24   0   0 2313.51 144.844   1
  25   0   0 619.529 75.2194   1
 -25   0   0 504.516 73.0907   1
  26   0   0 53.3345 48.9956   1
 -26   0   0 81.9677 44.6778   1
   1   1   0 304718. 11239.0   1
  -1  -1   0 292214. 11239.3   1
  -1   1   0 330935. 11241.0   1
   1  -1   0 264916. 11239.1   1
   2   1   0 351.255 23.4457   1
  -2   1   0 329.706 24.6324   1
  -2  -1   0 278.213 22.1644   1
   2  -1   0 370.335 25.7979   1
   3   1   0 270772. 10021.4   1
  -3   1   0 247532. 10021.9   1
   3  -1   0 280841. 10023.4   1
  -3  -1   0 259053. 10021.6   1
   4  -1   0 40439.7 1511.69   1
  -4  -1   0 40928.1 1509.70   1
   4   1   0 39153.9 1508.73   1
  -4   1   0 36654.9 1511.29   1
   5   1   0 1416.38 78.3722   1
   5  -1   0 1333.30 79.2244   1
  -5   1   0 1561.08 82.9174   1
   6  -1   0 448.967 40.8888   1
  -6   1   0 447.265 42.7995   1
   7   1   0 24635.8 923.640   1
  -7  -1   0 24416.0 926.881   1
   7  -1   0 21395.2 922.050   1
  -7   1   0 23829.3 927.103   1
   8   1   0 12217.4 485.212   1
  -8  -1   0 12168.0 490.215   1
   8  -1   0 12194.0 488.471   1
  -8   1   0 10813.6 488.778   1
   9   1   0 135176. 5245.45   1
  -9  -1   0 128688. 5250.87   1
   9  -1   0 146353. 5251.64   1
  -9   1   0 139796. 5247.59   1
  10   1   0 1308.91 85.0715   1
 -10  -1   0 1344.14 88.1572   1
  10  -1   0 1160.80 83.3449   1
 -10   1   0 1211.73 84.1107   1
  11   1   0 55931.3 2165.32   1
 -11  -1   0 54335.7 2166.19   1
  11  -1   0 55790.3 2166.71   1
 -11   1   0 57659.4 2168.91   1
  12  -1   0 1009.72 78.0000   1
 -12   1   0 975.397 79.7341   1
  13   1   0 3828.96 194.000   1
  13  -1   0 3718.34 192.938   1
 -13   1   0 3470.48 193.361   1
  14   1   0 702.516 70.3880   1
 -14  -1   0 756.738 71.8513   1
  14  -1   0 722.198 71.3664   1
 -14   1   0 845.241 77.1627   1
  15   1   0 12034.7 528.423   1
  15  -1   0 12384.7 530.339   1
 -15   1   0 13081.3 537.327   1
 -16  -1   0 3381.86 182.655   1
  16  -1   0 3136.77 177.416   1
 -17   1   0 620.392 69.9771   1
 -17  -1   0 548.594 67.6805   1
  17   1   0 607.182 68.8514   1
  17  -1   0 491.983 66.4956   1
  18   1   0 196.811 48.0835   1
 -18  -1   0 296.364 54.8127   1
  18  -1   0 317.316 57.9637   1
 -18   1   0 207.622 49.9112   1
  19  -1   0 1613.58 120.431   1
  19   1   0 2024.38 127.473   1
 -19  -1   0 1930.24 127.101   1
 -19   1   0 1528.56 119.860   1
  20  -1   0 124.672 46.5402   1
 -20   1   0 56.7988 47.7003   1
  21  -1   0 1296.40 101.008   1
  21   1   0 1025.45 93.9337   1
 -21   1   0 1130.33 96.4029   1
 -21  -1   0 1037.32 94.6076   1
  22  -1   0 3032.28 173.348   1
  22   1   0 2632.56 167.575   1
 -22   1   0 2933.48 171.902   1
 -22  -1   0 2994.09 174.910   1
  23   1   0 1065.67 95.8074   1
  23  -1   0 1093.27 96.0868   1
 -23   1   0 1057.50 95.6342   1
 -23  -1   0 956.184 91.1034   1
  24   1   0 859.736 86.2031   1
  24  -1   0 736.738 83.1101   1
 -24   1   0 717.590 84.2051   1
 -24  -1   0 754.672 80.8568   1
  25   1   0 904.525 91.1208   1
  25  -1   0 921.063 90.0436   1
 -25   1   0 1021.08 92.2571   1
 -25  -1   0 926.673 95.3609   1
  26   1   0 159.845 52.9795   1
  26  -1   0 145.059 52.4533   1
 -26   1   0 48.0763 44.6703   1
   0   2   0 156543. 5758.29   1
   0  -2   0 146656. 5758.87   1
   1   2   0 199.743 19.8883   1
  -1  -2   0 173.914 20.2215   1
  -1   2   0 25.9198 16.2468   1
   1  -2   0 32.6725 15.2903   1
   2   2   0 1221.39 61.5702   1
  -2  -2   0 1233.81 62.9393   1
  -2   2   0 1306.61 64.6306   1
   2  -2   0 1282.58 64.5746   1
  -3   2   0 71528.2 2615.47   1
  -3  -2   0 67198.4 2612.54   1
   3   2   0 69583.9 2611.89   1
   3  -2   0 65842.2 2614.11   1
  -4   2   0 55125.9 1987.79   1
   4   2   0 51842.5 1983.27   1
  -4  -2   0 48168.9 1984.62   1
   4  -2   0 52612.3 1987.52   1
  -5  -2   0 1071.84 64.6379   1
   5   2   0 1144.14 64.9452   1
  -6   2   0 5267.04 241.349   1
   6  -2   0 5697.31 242.314   1
   7  -2   0 9500.92 392.668   1
  -7  -2   0 9609.13 390.102   1
  -7   2   0 8941.54 393.527   1
   7   2   0 9433.05 388.123   1
   8  -2   0 10775.1 455.614   1
  -8  -2   0 11087.2 454.555   1
  -8   2   0 10976.4 458.024   1
   8   2   0 11168.0 453.353   1
   9  -2   0 134.567 33.5887   1
  -9  -2   0 93.3493 28.4433   1
  -9   2   0 39.7895 27.8334   1
   9   2   0 138.082 30.0458   1
  10  -2   0 77099.9 2924.43   1
 -10  -2   0 77343.6 2923.64   1
 -10   2   0 74579.8 2924.64   1
  10   2   0 74829.6 2919.19   1
  11  -2   0 338.719 47.4545   1
 -11  -2   0 406.187 48.8765   1
 -11   2   0 462.101 53.7324   1
  11   2   0 452.521 49.5072   1
  12  -2   0 30451.1 1244.75   1
 -12   2   0 32416.5 1244.93   1
 -13  -2   0 16442.0 645.793   1
 -13   2   0 15974.9 645.590   1
  13   2   0 16358.2 641.786   1
  14  -2   0 19046.2 759.925   1
 -14   2   0 18164.3 760.110   1
  14   2   0 18299.6 756.050   1
 -15  -2   0 2595.75 152.200   1
 -15   2   0 2746.79 155.346   1
  15   2   0 2933.81 155.141   1
 -16  -2   0 1715.20 117.830   1
  16   2   0 1642.50 113.505   1
 -17  -2   0 375.269 56.4826   1
  17  -2   0 242.887 47.5485   1
  17   2   0 313.594 52.9050   1
 -18  -2   0 219.564 49.9348   1
 -18   2   0 143.177 46.3618   1
  18   2   0 72.6618 39.9372   1
  19  -2   0 123.489 46.8148   1
 -19  -2   0 167.493 47.9876   1
 -19   2   0 205.547 50.0211   1
  19   2   0 210.175 50.1964   1
 -20   2   0 2191.44 140.578   1
  20  -2   0 1936.10 135.140   1
  21  -2   0 34.3778 42.0921   1
  21   2   0 20.9186 41.8258   1
 -21   2   0 65.8304 41.0429   1
 -21  -2   0 78.7601 44.6966   1
 -22  -2   0 553.854 71.4865   1
  22   2   0 490.941 67.1539   1
 -23   2   0 1899.16 133.045   1
 -23  -2   0 2095.32 138.082   1
  23  -2   0 2099.10 135.759   1
  23   2   0 1753.94 128.767   1
 -24  -2   0 776.838 81.0561   1
  24   2   0 641.838 77.4074   1
 -25  -2   0 638.594 75.2957   1
 -25   2   0 595.378 72.9368   1
  25  -2   0 505.860 71.9808   1
  25   2   0 568.625 72.4580   1
 -26   2   0 178.386 54.0773   1
  26  -2   0 144.634 52.4664   1
   0  -3   0 9.37471 17.2583   1
   0   3   0 39.0074 20.9873   1
  -1  -3   0 59459.2 2199.70   1
   1   3   0 54907.4 2198.31   1
  -1   3   0 58965.6 2200.75   1
   1  -3   0 57230.8 2199.74   1
   2   3   0 437.387 33.3540   1
  -2  -3   0 414.883 35.1473   1
  -2   3   0 377.986 36.2372   1
   2  -3   0 387.641 36.0374   1
   3   3   0 8533.55 341.566   1
  -3  -3   0 9153.64 344.009   1
  -3   3   0 7752.88 342.431   1
   3  -3   0 8265.21 346.832   1
   4   3   0 17999.9 722.063   1
  -4  -3   0 18925.0 724.271   1
   5  -3   0 1314.16 78.9126   1
  -5   3   0 1302.61 77.7309   1
  -6   3   0 2171.28 110.025   1
   6   3   0 1922.79 106.878   1
   6  -3   0 2093.39 111.789   1
  -6  -3   0 1835.06 107.638   1
   7   3   0 85325.0 3178.83   1
   7  -3   0 87244.2 3183.26   1
  -7  -3   0 84271.7 3180.90   1
  -8   3   0 200.670 36.7633   1
   8   3   0 230.133 34.6874   1
  -8  -3   0 268.666 37.5846   1
   8  -3   0 181.725 36.5920   1
   9   3   0 2424.72 127.362   1
  -9  -3   0 2440.96 129.300   1
  -9   3   0 2576.50 133.657   1
   9  -3   0 2104.30 128.361   1
  10   3   0 4159.28 206.564   1
 -10  -3   0 4602.33 211.447   1
 -10   3   0 4491.86 214.188   1
  10  -3   0 4335.29 211.817   1
  11   3   0 387.262 50.0876   1
 -11  -3   0 468.748 52.4532   1
  12   3   0 3249.28 173.754   1
 -12  -3   0 3595.19 179.648   1
 -12   3   0 3075.22 174.626   1
  12  -3   0 3798.28 183.761   1
  13   3   0 23347.2 875.619   1
 -13  -3   0 19807.3 868.520   1
 -13   3   0 23769.4 880.179   1
  13  -3   0 19970.0 869.265   1
  14   3   0 8041.07 357.465   1
 -14  -3   0 7778.81 357.432   1
 -14   3   0 7430.79 355.263   1
  14  -3   0 8727.75 365.742   1
  15   3   0 2578.76 153.636   1
 -15  -3   0 2712.06 157.375   1
 -15   3   0 2767.18 158.781   1
  15  -3   0 2818.79 159.461   1
  16   3   0 1500.21 107.578   1
 -16  -3   0 1587.38 109.661   1
 -16   3   0 1445.53 108.453   1
  16  -3   0 1285.75 102.659   1
  17   3   0 1614.37 113.084   1
 -17  -3   0 1623.80 114.260   1
 -17   3   0 1523.86 112.078   1
  17  -3   0 1469.62 109.507   1
  18   3   0 679.352 73.9468   1
 -18  -3   0 740.077 76.0085   1
 -18   3   0 741.405 77.2080   1
  18  -3   0 808.856 80.3571   1
  19   3   0 365.012 57.9681   1
 -19  -3   0 336.860 55.6315   1
 -19   3   0 273.602 52.1975   1
  19  -3   0 315.869 54.8132   1
 -20   3   0 407.100 63.3260   1
  20  -3   0 367.139 58.9978   1
  21   3   0 194.901 52.3059   1
 -21  -3   0 185.912 49.6322   1
 -21   3   0 223.460 52.4706   1
  21  -3   0 167.888 53.5952   1
  22   3   0 41.9219 44.1238   1
 -22  -3   0 165.105 50.9328   1
 -22   3   0 79.3316 43.7941   1
  22  -3   0 76.2237 46.1593   1
  23   3   0 518.693 70.6541   1
  23  -3   0 744.311 78.0888   1
 -23   3   0 570.797 74.2851   1
 -23  -3   0 567.229 72.2812   1
  24   3   0 645.079 77.1174   1
 -24  -3   0 620.215 74.6490   1
 -24   3   0 731.367 81.8315   1
  24  -3   0 576.133 77.9866   1
  25   3   0 47.6575 44.4735   1
 -25  -3   0 14.0216 42.4629   1
 -25   3   0 20.5747 42.7914   1
  25  -3   0 40.2980 44.2567   1
  26  -3   0 162.726 53.1158   1
 -26   3   0 134.647 50.7459   1
   0  -4   0 20597.0 766.402   1
   0   4   0 18639.0 763.447   1
   1  -4   0 12.5910 19.3726   1
  -1  -4   0 19.7517 19.7014   1
   1   4   0 21.4451 19.1261   1
  -1   4   0 22.2962 20.3406   1
  -2  -4   0 85145.4 3375.39   1
   2   4   0 91733.4 3375.38   1
  -3   4   0 19773.5 755.337   1
   3  -4   0 18575.5 754.159   1
   4  -4   0 17520.4 657.795   1
  -4   4   0 15505.3 647.705   1
  -5   4   0 19714.8 790.422   1
  -5  -4   0 20346.7 788.032   1
   5  -4   0 19964.3 790.206   1
   5   4   0 19691.7 785.238   1
  -6   4   0 34.7262 21.4330   1
  -6  -4   0 77.1804 26.3302   1
   6  -4   0 53.5469 23.2161   1
   6   4   0 13.5936 22.8283   1
  -7   4   0 1577.35 99.1052   1
   7  -4   0 1700.14 100.866   1
   7   4   0 1716.88 96.3059   1
  -7  -4   0 1683.19 97.4965   1
  -8   4   0 61264.4 2501.55   1
  -8  -4   0 64494.3 2500.21   1
   8   4   0 64296.1 2496.52   1
   8  -4   0 69941.4 2506.40   1
  -9   4   0 745.217 63.8744   1
   9   4   0 718.214 61.0050   1
  -9  -4   0 554.650 63.0450   1
   9  -4   0 650.980 60.0953   1
 -10  -4   0 2274.19 126.610   1
  10   4   0 2194.23 124.603   1
  11  -4   0 1959.42 118.807   1
 -11   4   0 1845.32 116.942   1
  12  -4   0 6659.07 308.941   1
 -12  -4   0 6534.40 305.036   1
  12   4   0 6300.23 300.779   1
  13  -4   0 15139.3 665.509   1
 -13  -4   0 16443.9 666.757   1
 -13   4   0 16274.2 668.898   1
  13   4   0 16460.4 664.307   1
  14  -4   0 798.124 76.5638   1
 -14  -4   0 772.209 79.6207   1
 -14   4   0 900.943 79.0296   1
 -15  -4   0 11632.8 502.059   1
  15   4   0 11644.1 500.815   1
  16  -4   0 1372.65 107.218   1
 -16   4   0 1390.99 105.653   1
 -17  -4   0 302.111 53.4857   1
 -17   4   0 391.095 59.7784   1
  17   4   0 478.520 61.6580   1
 -18  -4   0 4217.50 212.029   1
  18  -4   0 3930.43 209.282   1
  18   4   0 3582.39 202.822   1
 -19  -4   0 835.127 83.6926   1
 -19   4   0 819.575 82.6134   1
  19   4   0 803.735 79.7116   1
  20  -4   0 209.804 54.6454   1
 -20  -4   0 241.725 54.1558   1
 -20   4   0 184.842 50.9152   1
  20   4   0 178.583 48.8714   1
  21  -4   0 34.6073 44.8614   1
 -21  -4   0 64.4056 44.2652   1
 -21   4   0 49.9503 43.7056   1
  21   4   0 97.2539 46.2116   1
  22  -4   0 181.243 55.5661   1
 -22  -4   0 157.406 50.2319   1
 -22   4   0 153.939 49.5118   1
  22   4   0 125.981 49.1524   1
 -23  -4   0 706.364 82.8729   1
 -23   4   0 635.976 76.7255   1
  23  -4   0 774.006 82.0752   1
  23   4   0 678.258 80.2546   1
  24  -4   0 80.2840 43.5644   1
 -24  -4   0 141.748 50.4025   1
  24   4   0 138.780 51.8481   1
 -24   4   0 150.540 49.0530   1
  26  -4   0 71.7527 52.9957   1
   0   5   0 5.80403 16.4596   1
   0  -5   0-9.07522 17.1576   1
   1  -5   0 1550.83 85.6785   1
  -1   5   0 1533.96 85.1418   1
   1   5   0 1525.90 85.3065   1
  -1  -5   0 1490.58 85.2739   1
   2  -5   0 52818.4 2009.46   1
   2   5   0 54038.6 2009.19   1
  -2   5   0 50029.7 2007.45   1
  -2  -5   0 52040.1 2008.69   1
   3  -5   0 33858.1 1316.77   1
  -3  -5   0 33083.6 1314.98   1
  -3   5   0 34669.2 1319.43   1
   3   5   0 33916.9 1315.39   1
   4   5   0 92241.3 3543.00   1
  -4  -5   0 94742.3 3544.52   1
  -4   5   0 88128.4 3545.31   1
   4  -5   0 95731.0 3547.73   1
  -5   5   0 25356.6 1038.34   1
   5  -5   0 27569.2 1045.94   1
   5   5   0 26253.0 1035.96   1
  -5  -5   0 26724.2 1039.37   1
  -6   5   0 1079.53 72.4982   1
   6  -5   0 1009.42 72.1326   1
   6   5   0 892.246 65.5333   1
  -6  -5   0 929.172 68.2542   1
  -7   5   0 51925.1 1877.13   1
   7  -5   0 50876.4 1875.83   1
   7   5   0 45887.5 1866.23   1
  -7  -5   0 45607.4 1869.23   1
  -8   5   0 4597.42 226.374   1
  -8  -5   0 4661.21 221.078   1
   8  -5   0 5034.32 227.983   1
   8   5   0 4778.20 220.607   1
  -9  -5   0 14.2271 27.8793   1
   9   5   0 78.1814 28.7414   1
 -10   5   0 1307.57 92.7041   1
  10  -5   0 1275.72 90.2997   1
  10   5   0 1111.67 84.3995   1
 -10  -5   0 1333.73 89.9210   1
 -11   5   0 2872.81 159.365   1
 -11  -5   0 2810.15 155.271   1
  11  -5   0 2949.31 159.954   1
  11   5   0 2871.35 154.078   1
 -12  -5   0 1367.75 97.5657   1
 -12   5   0 1603.50 109.586   1
  12  -5   0 1441.00 102.905   1
  12   5   0 1361.02 96.5973   1
 -13   5   0 9771.44 445.059   1
 -13  -5   0 10956.7 446.568   1
  13  -5   0 9850.80 442.986   1
 -14   5   0 219.937 50.0073   1
  14   5   0 268.420 48.5057   1
 -14  -5   0 257.102 45.3061   1
  14  -5   0 252.960 53.1832   1
  15  -5   0 2390.42 143.934   1
 -15  -5   0 2215.10 137.015   1
 -15   5   0 2137.15 137.798   1
  15   5   0 2202.86 136.717   1
  16  -5   0 85.4293 41.6199   1
 -16   5   0 157.835 48.0616   1
  17  -5   0 11066.9 482.403   1
 -17  -5   0 11250.0 481.584   1
 -17   5   0 11099.5 480.611   1
  17   5   0 10458.2 476.621   1
  18  -5   0 1610.64 118.135   1
 -18  -5   0 1550.94 115.177   1
 -18   5   0 1661.08 118.779   1
  18   5   0 1765.52 119.911   1
  19  -5   0-20.8310 42.4800   1
 -19  -5   0 42.1266 38.8985   1
 -19   5   0 49.8884 42.2730   1
  19   5   0 41.0586 41.8652   1
  20  -5   0 187.901 52.7434   1
 -20  -5   0 163.611 51.0140   1
 -20   5   0 113.968 49.1888   1
  20   5   0 96.8543 47.7909   1
 -21  -5   0 14.3371 43.8460   1
  21   5   0 13.9385 44.2991   1
  22  -5   0 339.353 60.2498   1
 -22   5   0 382.030 65.6057   1
 -23  -5   0 612.535 73.3927   1
  23   5   0 465.366 68.3558   1
 -24   5   0 432.315 64.3700   1
  24  -5   0 407.367 64.9451   1
 -25   5   0 138.211 51.3910   1
  25  -5   0 163.253 52.0837   1
   0   6   0 45696.1 1771.55   1
   0  -6   0 45945.4 1772.31   1
   1   6   0 10136.0 415.214   1
  -1   6   0 9963.97 416.753   1
  -1  -6   0 10252.5 417.241   1
   1  -6   0 9927.55 417.282   1
   2   6   0 29034.3 1088.32   1
  -2   6   0 27352.5 1087.01   1
  -2  -6   0 26272.8 1087.26   1
   2  -6   0 28293.8 1087.60   1
   3   6   0 580.264 50.3739   1
  -3  -6   0 537.761 50.7366   1
  -3   6   0 681.418 55.0743   1
   3  -6   0 614.933 52.3712   1
  -4  -6   0 2995.86 153.568   1
   4   6   0 3267.21 152.755   1
  -4   6   0 2857.86 151.554   1
   4  -6   0 3178.00 154.437   1
   5   6   0 4593.91 196.847   1
  -5  -6   0 4359.27 198.632   1
   5  -6   0 4276.44 203.845   1
  -6   6   0 6289.77 303.465   1
   6  -6   0 7108.71 307.344   1
   6   6   0 7024.38 301.683   1
  -6  -6   0 7234.73 304.775   1
  -7   6   0 2023.13 124.189   1
   7  -6   0 2366.77 129.996   1
   7   6   0 2292.18 123.982   1
  -7  -6   0 2388.07 127.631   1
   8   6   0 1229.94 82.5545   1
  -8  -6   0 1092.64 81.9803   1
  -9   6   0 6476.56 301.084   1
   9  -6   0 6616.19 304.365   1
   9   6   0 6897.34 299.426   1
  -9  -6   0 6619.81 301.195   1
  10  -6   0 2187.80 129.017   1
 -10   6   0 1948.12 123.570   1
 -11   6   0 178.734 43.2645   1
  11  -6   0 134.608 41.2935   1
  11   6   0 139.884 37.4677   1
 -11  -6   0 210.230 41.0875   1
 -12   6   0 13454.3 566.411   1
 -12  -6   0 13441.2 562.152   1
  12  -6   0 13123.5 563.409   1
 -13  -6   0 1070.56 88.0058   1
  13  -6   0 1135.84 92.2882   1
 -13   6   0 1054.56 90.3998   1
  13   6   0 1125.93 87.8549   1
  14   6   0 140.276 39.1123   1
 -14  -6   0 276.577 50.6698   1
 -15   6   0 205.001 50.4674   1
  15  -6   0 278.886 56.1042   1
  15   6   0 296.178 49.7825   1
 -15  -6   0 273.355 49.4641   1
 -16  -6   0 1810.66 124.160   1
  16  -6   0 2000.11 132.582   1
 -16   6   0 1770.11 125.804   1
  16   6   0 1847.71 124.181   1
 -17   6   0 367.693 62.5232   1
 -17  -6   0 474.327 65.0708   1
  17  -6   0 244.312 54.7171   1
  17   6   0 305.645 56.3403   1
 -18   6   0 145.153 46.8159   1
 -18  -6   0 84.1458 47.1015   1
  18  -6   0 76.9325 46.9793   1
  18   6   0 40.7669 47.1360   1
  19  -6   0 56.8588 42.6446   1
 -20   6   0 214.530 51.4995   1
 -20  -6   0 187.123 51.8246   1
  20   6   0 160.065 50.1461   1
 -21   6   0 63.9916 49.5586   1
  21   6   0 189.112 50.6745   1
  21  -6   0 166.502 51.6143   1
 -21  -6   0 202.512 52.3046   1
 -22  -6   0 1611.20 122.094   1
  22   6   0 1683.20 122.303   1
  22  -6   0 1901.06 125.508   1
 -22   6   0 1729.91 124.467   1
  23  -6   0 410.895 64.7404   1
 -23  -6   0 380.969 63.3622   1
  23   6   0 383.894 63.0931   1
 -23   6   0 408.906 63.5273   1
 -24   6   0 128.705 47.4212   1
  24  -6   0 93.2412 43.3095   1
 -25   6   0 32.6403 41.9560   1
  25  -6   0 111.218 50.9947   1
   0   7   0 4.00881 20.8054   1
   0  -7   0 8.21017 20.3981   1
   1  -7   0 5445.98 228.537   1
  -1   7   0 5304.64 228.412   1
   1   7   0 4920.25 225.429   1
   2  -7   0 21289.5 867.115   1
  -2   7   0 22536.0 868.813   1
   2   7   0 22250.9 866.593   1
  -2  -7   0 21140.7 866.843   1
   3  -7   0 2129.94 114.945   1
  -3   7   0 1900.62 111.017   1
   3   7   0 1742.27 106.762   1
  -3  -7   0 2155.82 115.055   1
   4  -7   0 17982.7 707.410   1
  -4   7   0 18366.9 709.892   1
   4   7   0 17603.4 702.491   1
  -4  -7   0 16036.2 702.332   1
   5  -7   0 6951.17 322.600   1
  -5  -7   0 6985.09 319.086   1
  -5   7   0 7572.52 324.739   1
   5   7   0 7862.43 321.971   1
   6   7   0 121.084 29.7058   1
  -6  -7   0 140.971 31.3518   1
  -6   7   0 130.523 31.4069   1
   6  -7   0 135.415 36.0262   1
   7   7   0 812.734 68.9255   1
  -7  -7   0 928.117 72.7999   1
  -8   7   0 486.174 53.3020   1
   8  -7   0 431.958 54.1777   1
   8   7   0 591.379 56.2614   1
  -8  -7   0 577.935 57.2176   1
   9  -7   0 3627.33 184.542   1
  -9   7   0 3355.99 181.365   1
 -10   7   0 4869.34 240.449   1
  10  -7   0 5153.81 244.475   1
  10   7   0 4969.37 237.350   1
 -10  -7   0 4832.40 238.758   1
 -11   7   0 701.236 70.1467   1
  11  -7   0 588.146 68.4788   1
 -11  -7   0 725.484 70.1730   1
 -12   7   0 541.214 63.8355   1
 -12  -7   0 598.502 65.7357   1
  12  -7   0 676.904 68.5532   1
  12   7   0 610.938 66.1692   1
  13   7   0 153.453 41.8723   1
 -13  -7   0 151.516 43.7242   1
 -14  -7   0 2440.44 154.416   1
  14   7   0 2648.54 154.850   1
  14  -7   0 2910.82 164.399   1
 -14   7   0 2901.70 164.342   1
 -15  -7   0 11788.3 512.154   1
  15   7   0 11666.1 509.100   1
  15  -7   0 11508.1 512.717   1
 -15   7   0 12349.7 517.225   1
 -16  -7   0 5892.34 293.733   1
  16   7   0 5856.78 291.370   1
  16  -7   0 6234.81 299.041   1
 -16   7   0 6671.64 303.453   1
  17   7   0 154.885 45.7670   1
 -17  -7   0 110.734 41.3437   1
 -18  -7   0 105.595 44.1163   1
  18   7   0 178.055 46.4609   1
  18  -7   0 90.6135 43.6856   1
 -18   7   0 78.8396 44.0443   1
 -19  -7   0-14.2619 40.4448   1
  19   7   0-6.93853 38.8932   1
  19  -7   0 14.1055 40.4638   1
 -19   7   0 6.97054 40.8910   1
  20   7   0 118.943 49.6865   1
 -20  -7   0 86.2888 45.0170   1
 -21  -7   0 230.911 57.0372   1
  21   7   0 259.866 57.5016   1
  21  -7   0 139.150 47.2419   1
 -21   7   0 205.868 56.1286   1
  22   7   0 280.591 59.4245   1
 -22  -7   0 439.937 67.6642   1
  23  -7   0 60.5776 46.6285   1
 -23   7   0 55.2497 46.7084   1
  23   7   0 62.8259 48.7306   1
  24  -7   0 185.866 51.6371   1
 -24   7   0 100.777 46.8013   1
   0   8   0 4419.03 208.815   1
   0  -8   0 4387.86 211.620   1
   1   8   0 9172.87 409.724   1
  -1   8   0 9237.14 410.178   1
  -1  -8   0 9695.49 412.928   1
   2   8   0 12983.8 582.608   1
  -2   8   0 14701.1 590.216   1
  -2  -8   0 15174.8 590.305   1
   2  -8   0 14721.9 590.594   1
   3   8   0 2893.92 147.866   1
  -3  -8   0 2885.47 148.139   1
   3  -8   0 2908.93 148.923   1
   4   8   0 7183.16 317.373   1
  -4   8   0 7076.50 320.502   1
  -4  -8   0 7306.00 318.740   1
   4  -8   0 7204.75 319.746   1
   5   8   0 209.121 38.8866   1
  -5  -8   0 196.832 36.6748   1
  -6  -8   0 3327.09 166.701   1
   6  -8   0 3207.21 173.304   1
  -6   8   0 2900.56 159.717   1
   7  -8   0 4077.81 203.866   1
  -7   8   0 3924.75 201.339   1
  -8   8   0 4810.43 247.328   1
   8  -8   0 5410.67 253.412   1
   8   8   0 5455.16 246.055   1
  -8  -8   0 4987.34 245.480   1
  -9   8   0 12743.0 521.786   1
   9  -8   0 11540.3 515.693   1
   9   8   0 12250.1 514.474   1
  -9  -8   0 12233.0 517.291   1
 -10   8   0 122.097 39.6173   1
  10  -8   0 43.3700 39.1177   1
 -10  -8   0 58.8518 33.8858   1
 -11   8   0-24.9832 38.5813   1
  11  -8   0-6.59094 35.6032   1
  11   8   0 64.3911 37.8907   1
 -11  -8   0 18.4559 36.0912   1
  12   8   0 2421.08 146.538   1
 -12  -8   0 2657.56 152.401   1
 -13   8   0 1725.75 118.492   1
  13  -8   0 1646.52 117.107   1
  13   8   0 1758.38 116.524   1
 -13  -8   0 1554.89 112.863   1
  14  -8   0 5241.52 262.925   1
 -14   8   0 5397.93 266.114   1
 -15  -8   0 711.530 77.0223   1
  15   8   0 784.462 77.4340   1
  15  -8   0 722.394 78.2747   1
 -15   8   0 737.077 78.8083   1
  16   8   0-26.6832 40.7986   1
 -16  -8   0 34.9635 41.4645   1
 -17  -8   0 2118.50 142.585   1
  17   8   0 2007.46 138.533   1
  17  -8   0 2377.30 148.212   1
 -17   8   0 2488.14 151.557   1
  18  -8   0 1202.42 103.742   1
 -18   8   0 1300.11 102.976   1
 -19  -8   0 548.728 73.8066   1
  19   8   0 518.205 70.5819   1
  19  -8   0 602.333 75.1363   1
 -19   8   0 656.142 77.9899   1
  20  -8   0 449.427 66.4680   1
  20   8   0 451.685 67.7188   1
 -20  -8   0 529.841 69.7172   1
 -21  -8   0 7.36668 44.1649   1
  21   8   0 62.7688 45.5629   1
  21  -8   0 21.0765 43.8396   1
 -21   8   0 48.3278 47.0387   1
 -22  -8   0-43.9974 42.0749   1
 -22   8   0 20.8671 40.8077   1
  22   8   0 6.95082 46.9585   1
  22  -8   0-54.5424 48.9868   1
 -24   8   0 20.0301 42.0757   1
  24  -8   0 64.8780 43.1359   1
  -3   9   0 14649.0 599.371   1
   3  -9   0 14233.6 598.457   1
  -4   9   0 2206.84 134.355   1
   4  -9   0 2583.02 139.265   1
   5   9   0 2302.30 130.409   1
  -5   9   0 2211.77 131.689   1
   5  -9   0 2091.36 129.407   1
  -5  -9   0 2431.11 134.626   1
   6   9   0 14160.8 595.451   1
  -6   9   0 13728.6 596.380   1
   6  -9   0 14471.0 604.641   1
  -6  -9   0 15126.5 599.659   1
  -7   9   0 11183.4 477.478   1
   7   9   0 9986.48 469.128   1
  -8  -9   0 25658.9 999.266   1
  -8   9   0 24713.6 1002.71   1
   8  -9   0 25038.9 1001.97   1
   8   9   0 23972.9 994.029   1
  -9   9   0 3099.56 170.465   1
   9  -9   0 2929.27 168.739   1
  -9  -9   0 3088.68 167.581   1
 -10   9   0 16588.1 690.569   1
  10  -9   0 16164.3 688.790   1
  10   9   0 16731.9 683.907   1
 -10  -9   0 16650.9 687.230   1
 -11   9   0 926.258 80.7135   1
  11  -9   0 888.487 82.2893   1
  11   9   0 864.869 78.5292   1
 -11  -9   0 896.902 81.2966   1
 -12   9   0 602.471 68.6432   1
  12  -9   0 705.127 78.0173   1
  12   9   0 729.223 73.2945   1
 -12  -9   0 756.642 74.2398   1
  13  -9   0 3116.20 173.205   1
 -13   9   0 2802.06 168.903   1
 -14   9   0 13.8528 39.2851   1
  14  -9   0-20.5790 34.5965   1
  14   9   0-6.57021 38.5431   1
 -14  -9   0-6.88199 39.4847   1
 -15   9   0 1494.08 111.523   1
  15  -9   0 1485.87 111.783   1
  15   9   0 1284.41 104.585   1
 -15  -9   0 1259.13 104.322   1
 -16   9   0 226.312 56.4726   1
 -16  -9   0 157.547 48.4557   1
  16   9   0 183.946 50.1138   1
  16  -9   0 149.415 52.2966   1
  17   9   0 4685.05 245.970   1
  17  -9   0 4902.64 248.900   1
 -17   9   0 4912.87 249.656   1
 -18  -9   0 1628.32 120.686   1
  18   9   0 1478.77 114.240   1
  18  -9   0 1703.42 119.820   1
 -18   9   0 1447.70 114.805   1
 -19  -9   0 73.5701 44.1126   1
  19   9   0-7.07089 43.2724   1
  19  -9   0 94.1673 51.3059   1
 -19   9   0 7.07361 42.4154   1
  20  -9   0 75.3601 50.0113   1
 -21  -9   0 44.2156 43.7349   1
  21   9   0 92.0924 50.1861   1
 -21   9   0 20.2461 36.0284   1
 -22   9   0-40.6709 46.5527   1
  22  -9   0-27.2094 45.2102   1
 -23   9   0 484.731 68.7768   1
  23  -9   0 413.332 64.9380   1
   0  10   0 3360.72 173.989   1
   0 -10   0 3244.26 173.926   1
  -1  10   0 27633.4 1097.83   1
   1  10   0 25709.8 1092.56   1
  -1 -10   0 28591.8 1099.61   1
   1 -10   0 28404.3 1099.34   1
   2  10   0 15499.9 665.462   1
  -2  10   0 16677.9 670.294   1
   2 -10   0 16897.1 671.134   1
  -2 -10   0 15967.6 668.709   1
   3  10   0 34387.2 1375.86   1
  -3  10   0 32872.0 1376.15   1
   3 -10   0 36142.5 1381.92   1
  -3 -10   0 36586.8 1381.08   1
   4  10   0 1814.22 110.930   1
  -4  10   0 1594.77 110.750   1
   4 -10   0 1644.28 110.912   1
  -4 -10   0 1724.06 111.346   1
   5  10   0 7224.45 322.071   1
  -5  10   0 6543.21 324.749   1
   5 -10   0 7193.31 326.072   1
  -5 -10   0 7463.73 325.588   1
   6  10   0 3635.28 195.376   1
  -6  10   0 4103.54 203.152   1
   6 -10   0 4089.56 206.949   1
  -7  10   0 25990.9 1109.20   1
   7 -10   0 30371.8 1125.13   1
   7  10   0 27622.0 1109.13   1
  -7 -10   0 27825.0 1111.15   1
  -8  10   0 29246.3 1212.69   1
  -8 -10   0 31507.2 1214.00   1
   8  10   0 29928.2 1208.40   1
   8 -10   0 31043.1 1216.91   1
  -9 -10   0 6558.76 308.974   1
 -10 -10   0 197.575 44.5820   1
  10  10   0 232.945 47.3050   1
 -10  10   0 191.041 49.4275   1
  10 -10   0 287.370 53.0796   1
 -11 -10   0 65.3073 42.0095   1
  11  10   0 74.9200 35.5502   1
 -11  10   0 99.7892 39.5732   1
  11 -10   0 87.8066 37.5396   1
 -12 -10   0 8953.55 395.681   1
  12  10   0 8630.80 390.257   1
 -12  10   0 8438.50 393.200   1
  12 -10   0 8887.67 399.709   1
 -13 -10   0 13.6760 34.4869   1
  13  10   0-19.3426 38.2320   1
 -13  10   0-13.5234 36.0522   1
  13 -10   0 7.05909 36.1216   1
  14  10   0 5320.11 257.088   1
 -14 -10   0 4905.56 255.422   1
 -15 -10   0 232.278 52.1206   1
  15  10   0 190.211 50.6772   1
  15 -10   0 147.138 44.6591   1
 -15  10   0 176.871 44.6666   1
 -16  10   0 1258.10 100.997   1
 -16 -10   0 1078.81 96.8998   1
  16 -10   0 1161.89 100.080   1
  16  10   0 1102.06 96.0038   1
 -17 -10   0 348.629 60.7768   1
  17  10   0 410.422 62.2414   1
  17 -10   0 349.067 64.2642   1
 -17  10   0 313.772 60.9883   1
  18 -10   0 1333.03 111.013   1
 -18  10   0 1375.95 112.666   1
  18  10   0 1586.02 114.264   1
 -18 -10   0 1402.34 111.542   1
  19 -10   0 670.085 79.9202   1
 -19  10   0 634.145 76.7053   1
  19  10   0 649.918 78.8009   1
 -19 -10   0 738.635 82.2745   1
  20 -10   0-7.01357 42.4638   1
 -20  10   0-20.9816 40.1259   1
  20  10   0 28.2542 47.7166   1
 -20 -10   0 7.38606 41.8918   1
  21 -10   0 436.165 64.7285   1
 -21  10   0 453.494 69.5597   1
  22 -10   0 377.799 69.2228   1
 -22  10   0 433.226 65.8460   1
   0  11   0-5.75851 31.1048   1
   0 -11   0 11.6642 28.9780   1
   1  11   0 4290.28 220.479   1
  -1  11   0 4729.25 224.240   1
  -1 -11   0 4171.00 218.825   1
   1 -11   0 4530.60 222.158   1
   2  11   0 25805.4 995.942   1
  -2  11   0 24093.5 993.486   1
   2 -11   0 23661.4 994.045   1
  -2 -11   0 25437.1 996.683   1
   3  11   0 5736.01 278.831   1
  -3  11   0 5951.10 280.996   1
   3 -11   0 6193.49 284.694   1
  -3 -11   0 5984.01 281.887   1
   4  11   0 17707.3 715.932   1
  -4  11   0 15969.5 715.033   1
   4 -11   0 16630.7 715.300   1
   5  11   0 959.508 85.0169   1
  -5  11   0 1168.77 91.0268   1
   5 -11   0 1269.58 94.8179   1
  -5 -11   0 1276.41 93.2149   1
  -6  11   0 9404.60 443.192   1
   6 -11   0 10963.0 454.576   1
  -6 -11   0 10540.8 449.013   1
   7  11   0 14166.6 605.487   1
  -7 -11   0 14790.5 610.862   1
  -8  11   0 9553.62 429.809   1
   8 -11   0 9778.02 432.206   1
   8  11   0 9722.72 427.248   1
  -8 -11   0 9785.97 428.612   1
  -9  11   0 5179.66 258.010   1
   9 -11   0 5514.93 261.595   1
   9  11   0 5194.57 254.304   1
  -9 -11   0 4880.88 252.707   1
  10 -11   0 558.593 68.0946   1
 -10  11   0 452.216 66.0050   1
 -11 -11   0 9021.15 407.987   1
  11 -11   0 9047.48 408.110   1
 -11  11   0 8976.77 407.125   1
 -12 -11   0 198.419 48.7261   1
  12  11   0 204.686 45.6613   1
  12 -11   0 197.809 53.1579   1
 -12  11   0 240.763 53.8038   1
 -13 -11   0 4192.72 221.943   1
  13  11   0 4156.34 218.825   1
 -14 -11   0 7.06945 41.4735   1
  14  11   0-6.75700 41.3281   1
 -14  11   0-14.1366 37.1902   1
  14 -11   0 56.0643 38.8148   1
  15  11   0 88.8988 45.0672   1
  15 -11   0 28.1144 41.7011   1
 -15  11   0-7.09597 42.1004   1
 -16 -11   0 1796.05 124.268   1
  16  11   0 1581.51 116.387   1
  16 -11   0 1676.41 122.484   1
 -16  11   0 1607.08 121.496   1
 -17 -11   0 2178.39 141.897   1
  17 -11   0 2112.00 140.885   1
 -17  11   0 1944.22 136.533   1
  17  11   0 1976.94 136.008   1
  18  11   0 809.874 83.9493   1
 -18 -11   0 873.719 88.5752   1
 -18  11   0 1024.28 95.1162   1
  18 -11   0 655.269 80.3070   1
 -19 -11   0 807.251 86.3948   1
  19  11   0 708.792 79.6448   1
  20  11   0 849.038 87.3608   1
 -20  11   0 944.516 86.9678   1
  20 -11   0 973.007 92.0381   1
 -21  11   0 709.018 77.8141   1
  21 -11   0 722.627 78.2787   1
  22 -11   0 293.933 58.1340   1
   0 -12   0 3948.03 208.595   1
   0  12   0 4210.95 212.350   1
  -1 -12   0 10673.1 428.439   1
   1 -12   0 9596.47 423.116   1
  -1  12   0 10716.9 427.871   1
  -2 -12   0 24231.3 975.823   1
   2 -12   0 23861.5 975.027   1
   2  12   0 23946.4 974.122   1
  -2  12   0 24537.7 976.979   1
   3  12   0 2614.98 152.289   1
  -3  12   0 2701.76 156.225   1
   3 -12   0 2639.82 155.253   1
   4  12   0 13860.3 622.439   1
  -4 -12   0 16333.8 633.768   1
  -5  12   0 1742.57 115.440   1
   5 -12   0 1573.87 112.546   1
  -5 -12   0 1542.15 111.690   1
   6  12   0 12121.0 548.225   1
   6 -12   0 13759.6 560.314   1
  -6  12   0 13149.1 553.987   1
  -6 -12   0 13047.6 554.447   1
   7 -12   0 3495.61 194.473   1
  -7  12   0 3154.34 175.923   1
  -8  12   0 7916.02 355.397   1
   8 -12   0 7735.70 353.957   1
   8  12   0 7464.31 347.988   1
  -8 -12   0 7356.69 348.822   1
  -9  12   0 199.953 47.2153   1
   9 -12   0 215.980 50.6427   1
   9  12   0 318.499 53.0434   1
  -9 -12   0 322.164 55.6301   1
 -10  12   0 546.870 67.0190   1
  10 -12   0 601.215 71.5213   1
  10  12   0 390.550 62.2429   1
 -10 -12   0 587.079 70.6990   1
  11  12   0 5361.12 263.818   1
 -11 -12   0 5261.34 264.536   1
 -12  12   0 2656.21 161.876   1
  12 -12   0 2571.87 161.265   1
  12  12   0 2691.19 160.553   1
 -12 -12   0 2820.82 164.103   1
 -13  12   0 3239.17 178.767   1
  13 -12   0 3123.84 179.167   1
  13  12   0 2906.83 172.743   1
 -13 -12   0 2905.46 175.683   1
  14 -12   0 106.957 44.8489   1
 -14  12   0 203.022 51.7052   1
  15  12   0 83.6766 46.7938   1
 -15 -12   0 57.7715 44.2469   1
 -16 -12   0 2932.66 175.073   1
 -16  12   0 3272.18 179.874   1
  16 -12   0 3003.24 176.701   1
  16  12   0 2848.43 172.703   1
  17 -12   0 2497.97 160.693   1
  17  12   0 2714.46 162.077   1
 -17 -12   0 2640.13 162.613   1
 -17  12   0 2796.39 165.123   1
  18 -12   0 2142.38 137.604   1
 -18 -12   0 1895.25 133.200   1
 -18  12   0 2088.22 135.679   1
  18  12   0 1750.84 129.727   1
 -19  12   0 238.512 55.6808   1
  19 -12   0 361.497 64.2718   1
  20 -12   0 13.6585 40.9439   1
 -20  12   0 53.9931 42.1148   1
  21 -12   0 1042.85 94.4482   1
   0 -13   0 25.8800 37.1442   1
   0  13   0 45.4927 42.4596   1
  -1 -13   0 6567.59 293.357   1
   1 -13   0 5841.09 286.483   1
   1  13   0 5701.90 284.701   1
  -1  13   0 6063.48 288.818   1
  -2 -13   0 12075.0 549.130   1
   2 -13   0 12991.1 554.300   1
   2  13   0 13377.2 555.030   1
  -2  13   0 13500.7 555.395   1
  -3 -13   0 17010.9 689.919   1
  -3  13   0 15741.4 686.160   1
   3 -13   0 16743.1 689.962   1
  -4 -13   0 1430.10 102.723   1
  -4  13   0 1356.32 102.932   1
   4 -13   0 1151.64 98.3080   1
   4  13   0 1194.55 94.8467   1
  -5 -13   0 22053.2 972.536   1
  -5  13   0 25176.4 979.436   1
   5 -13   0 24973.7 978.405   1
   5  13   0 24105.9 973.272   1
  -6 -13   0 689.121 72.1994   1
   6  13   0 724.510 73.7510   1
  -6  13   0 707.021 74.1236   1
   6 -13   0 725.968 76.8825   1
   7  13   0 10410.2 474.149   1
  -7  13   0 9842.74 469.221   1
  -7 -13   0 11401.7 481.418   1
  -8 -13   0 396.036 61.2068   1
   8  13   0 441.118 61.3230   1
  -8  13   0 380.972 61.7397   1
   8 -13   0 482.030 67.1278   1
   9  13   0 1328.74 103.983   1
  -9  13   0 1264.42 105.938   1
  -9 -13   0 1150.99 100.039   1
   9 -13   0 1567.37 113.482   1
  10  13   0 2827.08 167.793   1
 -10  13   0 2856.10 169.183   1
 -10 -13   0 3018.84 172.330   1
  10 -13   0 2941.32 171.782   1
  11  13   0 2455.83 147.804   1
 -11  13   0 2204.98 144.652   1
  11 -13   0 2390.13 147.346   1
 -11 -13   0 2171.65 143.574   1
 -12  13   0 1372.78 111.044   1
  12 -13   0 1471.36 113.403   1
  13  13   0 809.790 83.0298   1
 -13  13   0 805.924 85.0001   1
 -13 -13   0 840.046 86.1516   1
  13 -13   0 970.392 89.3419   1
  14  13   0 1445.06 110.375   1
 -14  13   0 1286.14 104.518   1
 -14 -13   0 1305.37 106.166   1
  14 -13   0 1353.63 108.558   1
  15  13   0 1398.55 107.357   1
 -15  13   0 1256.92 107.805   1
 -15 -13   0 1312.77 105.423   1
  15 -13   0 1220.79 103.700   1
  16  13   0 1509.40 110.918   1
 -16  13   0 1213.13 106.059   1
 -16 -13   0 1329.52 107.668   1
  16 -13   0 1261.06 106.216   1
  17  13   0 1173.97 99.5515   1
 -17  13   0 1049.48 96.6100   1
  17 -13   0 1010.77 95.9664   1
 -17 -13   0 1103.95 99.5836   1
  18 -13   0 48.2732 49.6528   1
 -18  13   0 123.514 51.8421   1
  19 -13   0 316.650 62.5079   1
 -19  13   0 303.472 60.5077   1
  20 -13   0 113.366 50.5252   1
 -20  13   0 146.905 48.2288   1
   0  14   0 10205.5 451.941   1
  -1  14   0 3476.25 189.567   1
   1  14   0 3431.61 190.270   1
  -1 -14   0 3330.55 188.477   1
   1 -14   0 3609.28 192.737   1
   2  14   0 5297.48 257.546   1
  -2  14   0 4887.12 253.079   1
  -2 -14   0 5323.87 257.306   1
   2 -14   0 5043.33 255.249   1
  -3  14   0 488.482 62.6465   1
   3 -14   0 513.748 64.0259   1
  -3 -14   0 638.494 70.7618   1
   3  14   0 509.212 65.5978   1
  -4 -14   0 2124.05 137.945   1
  -4  14   0 2166.17 138.536   1
   4 -14   0 2124.15 137.949   1
   4  14   0 2285.21 139.529   1
  -5 -14   0 265.826 51.1110   1
  -5  14   0 263.753 50.0449   1
   5 -14   0 197.631 49.0203   1
   5  14   0 189.434 49.0452   1
  -6 -14   0 10409.9 447.367   1
   6 -14   0 10808.2 452.645   1
   6  14   0 11233.8 447.920   1
   7  14   0 1055.59 93.6497   1
  -7 -14   0 1244.53 100.342   1
   8  14   0 9567.03 428.714   1
  -8  14   0 9967.82 434.720   1
   8 -14   0 9359.48 431.785   1
  -8 -14   0 9647.12 431.936   1
   9  14   0 788.203 80.2774   1
  -9  14   0 838.702 84.2608   1
  -9 -14   0 884.711 83.1761   1
   9 -14   0 999.659 90.6832   1
  10 -14   0 538.430 67.9340   1
 -10  14   0 328.230 56.8467   1
  11  14   0 733.665 79.6200   1
 -11  14   0 748.811 80.1263   1
 -11 -14   0 687.734 79.6804   1
  11 -14   0 854.117 84.4216   1
  12  14   0 312.048 59.3887   1
 -12 -14   0 240.233 56.2344   1
  13  14   0 655.413 77.5742   1
 -13  14   0 658.218 74.2480   1
  13 -14   0 874.380 83.1656   1
 -13 -14   0 687.759 78.2038   1
  14  14   0 943.177 90.8275   1
 -14  14   0 974.770 88.5148   1
  14 -14   0 1023.85 93.9946   1
 -14 -14   0 947.760 89.5139   1
  15  14   0 538.270 70.4381   1
 -15  14   0 551.634 71.3429   1
  15 -14   0 498.476 67.9428   1
 -15 -14   0 584.358 72.7175   1
  16  14   0 4269.17 232.087   1
  16 -14   0 4690.01 234.486   1
 -16  14   0 4500.20 233.888   1
 -16 -14   0 4482.59 234.850   1
  17 -14   0 1346.80 105.330   1
 -17  14   0 1240.32 101.810   1
  18 -14   0 349.516 63.2851   1
 -18  14   0 370.150 60.6291   1
   0 -15   0 6.82376 39.5932   1
  -1  15   0 1718.95 120.741   1
   1  15   0 1800.64 122.974   1
  -1 -15   0 1683.91 119.876   1
   1 -15   0 1749.60 121.483   1
  -2  15   0 33.8797 41.0731   1
  -2 -15   0 61.5528 41.0314   1
   2  15   0 61.7270 44.8309   1
   3  15   0 793.027 81.2191   1
  -3 -15   0 813.541 80.8955   1
  -4 -15   0 171.888 50.1494   1
  -4  15   0 117.310 46.2730   1
   4 -15   0 158.256 46.1421   1
   4  15   0 219.683 52.8159   1
  -5 -15   0 6070.11 300.022   1
   5  15   0 6520.97 302.211   1
  -5  15   0 6190.67 300.983   1
   5 -15   0 6077.72 299.711   1
  -6  15   0 134.388 44.4306   1
   6 -15   0 66.8516 40.3084   1
   7 -15   0 4036.22 212.506   1
  -7  15   0 3447.37 199.919   1
  -8 -15   0-7.13084 39.0111   1
   8  15   0 6.79121 38.9665   1
  -8  15   0 14.1771 35.7539   1
   8 -15   0 36.0410 40.8862   1
   9  15   0 313.128 58.0614   1
  -9  15   0 164.151 53.7995   1
  -9 -15   0 370.153 60.3157   1
   9 -15   0 281.045 59.0977   1
  10  15   0 82.5991 43.0403   1
 -10 -15   0 78.4749 45.0257   1
  11  15   0 69.5364 46.6188   1
 -11  15   0 49.3212 39.9989   1
  11 -15   0 20.9484 39.1787   1
 -11 -15   0 50.3360 43.1245   1
  12  15   0 146.357 50.6465   1
 -12  15   0 237.004 53.7884   1
 -12 -15   0 144.762 48.2809   1
  12 -15   0 267.731 57.0219   1
  13 -15   0 21.4677 46.3326   1
 -13  15   0 41.5379 47.9183   1
  14  15   0 546.452 72.2262   1
 -14  15   0 752.468 79.9705   1
  14 -15   0 650.635 81.1827   1
 -14 -15   0 539.319 74.5672   1
  15 -15   0 953.225 92.4617   1
  15  15   0 830.549 88.4858   1
 -15  15   0 916.868 91.5196   1
  17 -15   0 1220.06 98.3387   1
 -17  15   0 1155.29 99.1508   1
   0  16   0 137.710 45.5508   1
   0 -16   0 250.922 51.3191   1
  -1  16   0 20.5076 38.7780   1
   1  16   0 6.95959 40.8331   1
   1 -16   0-6.96066 36.1302   1
  -1 -16   0 62.4684 44.5285   1
  -2  16   0 371.923 59.6513   1
   2  16   0 442.200 65.6878   1
   2 -16   0 321.187 60.1274   1
  -2 -16   0 314.444 55.1007   1
  -3 -16   0 320.612 56.5431   1
  -3  16   0 426.656 64.2912   1
   3 -16   0 389.681 63.4081   1
   3  16   0 305.655 55.7220   1
  -4  16   0 699.457 77.9319   1
   4  16   0 848.991 83.0308   1
  -4 -16   0 744.197 79.0922   1
  -5 -16   0 27.8458 42.1837   1
   5  16   0 49.0845 42.9207   1
  -5  16   0 55.6963 40.8777   1
   5 -16   0 49.3047 47.2214   1
  -6 -16   0 1379.79 107.204   1
  -6  16   0 1190.93 103.147   1
   6 -16   0 1627.79 120.014   1
   6  16   0 1454.75 110.006   1
  -7 -16   0 21.3159 40.3041   1
   7  16   0 34.3455 42.4340   1
  -7  16   0 20.7868 41.9560   1
   7 -16   0-15.0212 45.9391   1
   8  16   0 3092.51 189.881   1
  -8  16   0 3680.57 199.513   1
   8 -16   0 3801.46 202.401   1
  -8 -16   0 3688.90 200.656   1
   9  16   0 452.146 68.0703   1
  -9  16   0 682.436 73.8129   1
   9 -16   0 524.167 71.0549   1
  -9 -16   0 497.466 69.1054   1
  10  16   0 1234.86 102.438   1
 -10  16   0 1141.70 99.8800   1
  10 -16   0 1305.73 107.150   1
 -10 -16   0 1467.35 107.661   1
  11  16   0 13.7547 40.7906   1
 -11  16   0 20.9253 43.9304   1
  11 -16   0 6.91525 45.1665   1
 -11 -16   0 57.5132 43.0901   1
  12  16   0 20.7748 43.1932   1
 -12  16   0 6.87796 44.5196   1
  12 -16   0-27.8075 44.5944   1
 -12 -16   0 43.0601 45.6160   1
  13  16   0 1099.62 96.8802   1
 -13  16   0 1034.98 94.6114   1
  13 -16   0 1097.92 98.1994   1
 -13 -16   0 1085.18 99.2913   1
  14  16   0 506.402 72.9659   1
 -14  16   0 605.916 73.9723   1
  15 -16   0 736.655 77.9005   1
 -15  16   0 788.682 79.8887   1
  16 -16   0 606.707 71.1862   1
 -16  16   0 554.151 69.8431   1
   0  17   0 20.7000 44.2650   1
   0 -17   0 14.0080 45.3386   1
  -1  17   0 1373.87 107.351   1
   1  17   0 1387.34 106.406   1
  -1 -17   0 1436.51 108.521   1
   1 -17   0 1116.51 99.9565   1
   2  17   0 252.914 54.1502   1
  -2  17   0 230.644 51.0949   1
  -2 -17   0 203.437 50.9172   1
   2 -17   0 315.062 56.9463   1
   3  17   0 56.5503 49.7012   1
  -3 -17   0 35.2166 48.7671   1
   4  17   0 2178.89 144.113   1
  -4  17   0 2495.49 150.963   1
   4 -17   0 2283.99 146.223   1
  -4 -17   0 2199.38 144.129   1
  -5 -17   0 127.099 49.4967   1
   5 -17   0 107.853 48.0350   1
   5  17   0 166.645 53.2803   1
  -6  17   0 116.349 44.7500   1
   6 -17   0 204.970 53.5678   1
  -7  17   0 404.402 61.6779   1
   7 -17   0 345.587 60.3455   1
   8  17   0 638.348 78.6670   1
  -8  17   0 959.358 87.3542   1
  -8 -17   0 853.561 84.9307   1
   8 -17   0 767.161 81.6559   1
   9  17   0 887.169 86.1366   1
  -9 -17   0 792.731 83.4720   1
  10  17   0 895.285 88.3781   1
 -10  17   0 744.024 79.8153   1
  10 -17   0 858.619 84.8671   1
 -10 -17   0 867.130 86.9881   1
  11  17   0 772.481 84.6991   1
  11 -17   0 878.550 85.4449   1
 -11  17   0 759.572 80.5347   1
 -11 -17   0 855.883 86.5506   1
  12 -17   0 27.3268 44.2253   1
 -12  17   0 13.4595 43.9527   1
  13 -17   0 838.245 84.6470   1
 -13  17   0 472.751 71.2299   1
  14 -17   0 13.9436 46.3531   1
 -14  17   0 76.8837 48.0253   1
   0  18   0 954.526 90.3142   1
   0 -18   0 1135.83 96.3453   1
  -1  18   0 1570.80 116.870   1
   1  18   0 1511.58 117.256   1
  -1 -18   0 1595.42 117.235   1
   1 -18   0 1460.62 113.961   1
  -2  18   0 342.718 59.4978   1
   2  18   0 264.013 54.9992   1
  -2 -18   0 231.670 54.8872   1
   2 -18   0 222.393 53.0081   1
   3  18   0 203.542 54.3334   1
  -3  18   0 68.9834 43.0851   1
   3 -18   0 228.106 57.3886   1
  -3 -18   0 182.194 50.3857   1
   4  18   0 7.06880 42.3630   1
  -4  18   0 41.4676 49.2971   1
   4 -18   0 27.7887 44.5663   1
  -4 -18   0-14.0701 43.0301   1
  -5  18   0 153.671 47.8681   1
  -5 -18   0 84.0591 46.7576   1
   5 -18   0 147.706 53.6351   1
   5  18   0 84.3251 50.3238   1
  -6 -18   0 330.464 58.0206   1
   6  18   0 387.629 62.2713   1
  -7 -18   0-7.02164 41.6416   1
   7 -18   0 56.8825 49.9669   1
   7  18   0 6.95726 45.4366   1
  -8 -18   0 7.00617 42.4201   1
   8  18   0 13.9989 46.1072   1
   8 -18   0-27.8893 45.5309   1
  -8  18   0 41.6743 50.2638   1
  -9  18   0 155.415 49.5970   1
  10  18   0 995.010 95.3656   1
 -10 -18   0 991.363 93.2763   1
  11 -18   0 2123.30 139.905   1
 -11  18   0 2351.44 145.326   1
  12 -18   0 106.161 50.6177   1
 -12  18   0 163.447 54.1858   1
   0  19   0-20.4702 48.3087   1
   0 -19   0 6.91596 43.1364   1
   1  19   0 142.254 52.1836   1
  -1  19   0 186.530 54.8548   1
  -1 -19   0 214.731 56.2880   1
   1 -19   0 171.698 49.8025   1
  -2  19   0 198.936 52.4132   1
  -2 -19   0 270.016 56.8098   1
   2 -19   0 205.051 53.5502   1
   3  19   0 82.4754 44.6688   1
  -3 -19   0 118.015 47.8296   1
   3 -19   0 123.308 50.0898   1
  -4  19   0 100.659 44.6471   1
   4  19   0 166.503 54.3686   1
   4 -19   0 168.534 54.3485   1
  -4 -19   0 249.359 52.6047   1
   5  19   0 188.436 56.0040   1
  -5  19   0 132.176 48.4853   1
  -5 -19   0 159.758 51.3603   1
   5 -19   0 191.850 57.4396   1
   6  19   0 6.96793 46.2928   1
  -6  19   0 6.68399 40.4686   1
   6 -19   0-7.24067 41.0673   1
  -6 -19   0 6.89074 38.6255   1
   7  19   0 13.6517 48.3396   1
  -7 -19   0 48.3360 46.6611   1
   8  19   0 347.579 62.2127   1
   8 -19   0 197.287 54.0551   1
  -8  19   0 182.814 49.4912   1
  -8 -19   0 256.284 55.0095   1
   9 -19   0 405.531 65.8470   1
  -9  19   0 405.709 59.5226   1
  -2  20   0 837.732 84.6392   1
   2 -20   0 815.013 82.7997   1
  -3  20   0 237.930 58.9882   1
   3 -20   0 237.585 57.3320   1
  -4  20   0 558.948 71.2116   1
   4 -20   0 649.796 78.7862   1
  -5 -20   0 1086.63 92.7150   1
   5 -20   0 1099.03 98.8446   1
   5  20   0 1090.32 95.3428   1
  -5  20   0 881.690 87.8023   1
  -6  20   0 33.0251 47.4641   1
   6  20   0 34.0371 45.9961   1
   6 -20   0 6.83765 45.0503   1
  26   0  -1-20.3891 45.5403   1
  24   0  -1-13.8214 44.7316   1
 -24   0   1 36.2184 45.1815   1
  22   0  -1 20.7154 40.9506   1
 -22   0   1-58.0539 43.4904   1
  21   0  -1-68.8460 44.9884   1
 -21   0   1-21.4380 41.9539   1
 -20   0   1 13.9910 40.1373   1
  20   0  -1 6.82965 41.3521   1
 -19   0   1 41.1367 38.9272   1
  19   0  -1 53.7760 44.3148   1
 -18   0   1 60.6245 41.6101   1
  18   0  -1-26.2865 36.3983   1
  17   0  -1 25.2888 37.1000   1
 -16   0   1-19.2395 31.3868   1
 -15   0   1-11.8851 31.2649   1
  15   0  -1 5.87128 30.0435   1
 -14   0   1 5.58967 28.6205   1
  14   0  -1 50.3607 32.8412   1
 -13   0   1 37.2075 30.8405   1
  13   0  -1-31.4560 28.3183   1
 -12   0   1 5.03092 28.2069   1
  12   0  -1 24.3569 23.8424   1
 -11   0   1-13.9239 26.0184   1
  11   0  -1-4.57384 25.3332   1
 -10   0   1-4.28497 24.5877   1
  10   0  -1-16.6317 22.7489   1
  -9   0   1 3.84579 24.2172   1
   9   0  -1 7.51481 20.5554   1
  -8   0   1 10.2853 20.5462   1
   8   0  -1 3.34120 20.4363   1
  -6   0   1-4.95276 18.1755   1
   6   0  -1 15.1123 18.4862   1
  -5   0   1 1.98934 16.8592   1
   5   0  -1-8.18825 15.6377   1
  -4   0   1 6.38983 14.8209   1
   4   0  -1 12.2536 15.9015   1
  -3   0   1 6.57364 12.9589   1
   3   0  -1-1.10568 13.0431   1
  -1   0  -1 5.32728 11.0508   1
   1   0   1 5.24753 10.4015   1
  -2   0  -1-19.1762 16.6720   1
   2   0   1 6.69225 15.2723   1
  -3   0  -1 1.84884 20.4221   1
   3   0   1 23.4445 19.7982   1
  -4   0  -1 16.2084 19.4297   1
   4   0   1 20.3715 18.4827   1
  -6   0  -1 3.23085 22.5353   1
   6   0   1 25.1816 25.3991   1
  -7   0  -1-14.6493 24.3336   1
   7   0   1-3.59481 23.6818   1
  -8   0  -1 16.2462 24.3462   1
   8   0   1 16.0154 24.2491   1
  -9   0  -1 62.5050 29.7258   1
   9   0   1 39.0030 30.9711   1
 -10   0  -1 14.4276 25.9795   1
  10   0   1 4.72118 26.4666   1
 -12   0  -1-10.8384 29.2746   1
  12   0   1-10.8447 28.9137   1
 -13   0  -1 11.5671 31.6408   1
  13   0   1 11.3935 33.0562   1
 -14   0  -1 12.5191 35.0935   1
  14   0   1-41.3530 37.2046   1
 -15   0  -1 6.52836 34.8271   1
  15   0   1 55.6699 39.6940   1
 -16   0  -1-6.63250 37.1835   1
  16   0   1-25.7640 33.8935   1
 -17   0  -1 26.9274 41.5815   1
  17   0   1-26.5099 38.0238   1
 -18   0  -1 68.8801 39.5440   1
  18   0   1 6.74279 40.8489   1
  19   0   1-6.82113 36.3690   1
 -19   0  -1 14.0750 41.7302   1
  20   0   1 6.82004 40.0183   1
 -20   0  -1 43.0749 43.0300   1
  21   0   1-20.6557 44.9612   1
 -21   0  -1 21.7323 45.6146   1
  22   0   1 89.6481 43.4383   1
 -22   0  -1-36.0872 45.8883   1
  23   0   1-20.5063 41.3889   1
 -23   0  -1-7.15490 45.8984   1
  24   0   1 20.4037 44.4157   1
 -24   0  -1 7.04788 40.8960   1
  25   0   1 53.5154 49.4672   1
 -25   0  -1 41.1250 47.0893   1
  26   0   1-39.3107 49.7273   1
 -26   0  -1 60.5957 46.2233   1
  26  -1  -1 6.70613 43.4401   1
 -26   1   1 91.4041 45.9461   1
  25  -1  -1-13.6938 45.8771   1
 -25   1   1-21.4493 43.2936   1
  24   1  -1 258.388 58.5491   1
  24  -1  -1 226.990 58.2979   1
 -24   1   1 173.405 56.5313   1
 -24  -1   1 228.962 54.2577   1
  23   1  -1 42.0545 45.3830   1
 -23  -1   1 21.6393 45.4357   1
  22   1  -1 513.189 69.7387   1
 -22  -1   1 469.717 66.2565   1
 -22   1   1 585.470 69.7581   1
  22  -1  -1 454.261 66.4965   1
  21   1  -1-6.86292 40.2601   1
 -21  -1   1 14.3985 40.8326   1
 -21   1   1 21.3322 42.1647   1
  21  -1  -1-6.96441 42.5947   1
  20  -1  -1 712.725 82.0165   1
  20   1  -1 808.281 82.0494   1
 -20   1   1 945.711 89.0718   1
  19   1  -1 1946.32 126.920   1
  19  -1  -1 1713.67 121.969   1
 -19  -1   1 1954.74 127.451   1
 -19   1   1 1687.93 122.598   1
  18  -1  -1 1979.48 123.403   1
  18   1  -1 1271.78 105.755   1
 -18   1   1 1528.89 113.138   1
 -18  -1   1 1830.62 120.626   1
  17   1  -1 1347.93 100.721   1
 -17  -1   1 1364.35 103.687   1
  16   1  -1 1142.30 91.3773   1
 -16  -1   1 1157.60 93.4177   1
 -16   1   1 1221.17 96.1437   1
  16  -1  -1 1051.76 88.1847   1
 -15  -1   1 3844.68 196.863   1
  15  -1  -1 3679.52 195.696   1
 -14   1   1 92.7855 33.4260   1
  14  -1  -1 73.2161 33.9020   1
  14   1  -1 88.7727 36.6883   1
  13   1  -1 11518.4 524.194   1
 -13  -1   1 13108.8 530.560   1
 -13   1   1 12961.9 529.715   1
  13  -1  -1 12680.2 526.355   1
  12   1  -1 1861.63 114.973   1
 -12  -1   1 1948.65 117.499   1
 -12   1   1 2021.95 118.709   1
  12  -1  -1 2026.12 119.499   1
 -11   1   1 9.41744 26.5383   1
 -11  -1   1 19.0251 25.1755   1
  11   1  -1 35.4631 27.2517   1
  10   1  -1 892.463 65.7412   1
 -10  -1   1 825.016 67.5700   1
 -10   1   1 856.816 65.5578   1
  10  -1  -1 935.953 69.2064   1
   9   1  -1 4012.94 181.163   1
  -9  -1   1 3540.47 180.966   1
  -9   1   1 3673.63 181.933   1
   9  -1  -1 4024.54 181.462   1
   8   1  -1 18761.2 770.594   1
  -8  -1   1 20678.6 776.597   1
  -8   1   1 18132.3 774.449   1
   8  -1  -1 20795.2 778.561   1
  -7   1   1 9566.22 400.342   1
   7  -1  -1 9854.88 399.685   1
   6   1  -1 89618.2 3416.75   1
   6  -1  -1 92671.7 3420.90   1
  -6   1   1 93351.8 3420.45   1
  -6  -1   1 82811.2 3420.00   1
   5   1  -1 69336.0 2521.60   1
  -5   1   1 65327.8 2524.27   1
   5  -1  -1 68685.9 2524.02   1
  -5  -1   1 61244.0 2520.17   1
   4   1  -1 24703.3 916.995   1
  -4   1   1 22361.6 917.569   1
   4  -1  -1 25454.7 920.736   1
  -4  -1   1 22942.7 916.021   1
   3   1  -1 140405. 5159.34   1
  -3   1   1 126817. 5161.80   1
  -3  -1   1 136713. 5160.32   1
   3  -1  -1 138832. 5162.41   1
   2  -1  -1 5082.40 198.361   1
  -2  -1   1 4695.26 195.242   1
   2   1  -1 4815.62 194.797   1
  -1   1   1 24585.8 923.244   1
   1  -1  -1 23764.1 923.296   1
   0  -1  -1 1727.53 69.7126   1
   0   1  -1 1576.43 66.8622   1
   1  -1   1 397.810 25.9440   1
  -1   1  -1 391.492 25.6326   1
   1   1   1 440.863 27.3692   1
  -1  -1  -1 363.616 26.6683   1
   2  -1   1 1164.82 56.3152   1
  -2  -1  -1 1281.83 56.1401   1
  -3   1  -1 225220. 7944.13   1
  -3  -1  -1 234657. 7944.37   1
   3  -1   1 222133. 7943.98   1
  -4   1  -1 47978.2 1810.12   1
  -4  -1  -1 50025.0 1809.24   1
   4   1   1 49156.1 1808.34   1
  -6   1  -1 41113.3 1607.39   1
  -6  -1  -1 44425.0 1608.48   1
   6  -1   1 40901.9 1605.24   1
   6   1   1 40031.7 1604.50   1
  -7   1  -1 5735.44 265.697   1
  -7  -1  -1 6092.95 265.454   1
   7  -1   1 6152.24 267.071   1
   7   1   1 6214.04 264.051   1
  -8   1  -1 6821.83 300.448   1
  -8  -1  -1 6783.42 302.529   1
   8  -1   1 6966.46 302.563   1
   8   1   1 7060.40 300.489   1
  -9   1  -1 15871.3 663.681   1
  -9  -1  -1 15872.4 663.358   1
   9  -1   1 16236.6 663.413   1
   9   1   1 17309.6 663.749   1
 -10   1  -1 2007.04 119.322   1
 -10  -1  -1 2207.27 123.222   1
  10  -1   1 1913.57 117.495   1
  10   1   1 2204.48 121.520   1
 -12   1  -1 4435.17 218.936   1
  12  -1   1 4146.34 213.212   1
  12   1   1 3920.21 212.218   1
 -13   1  -1 891.798 75.9083   1
 -13  -1  -1 725.495 68.9051   1
  13  -1   1 694.889 68.2242   1
  13   1   1 648.716 66.1492   1
 -14   1  -1 676.129 70.0899   1
  14  -1   1 628.849 65.8302   1
  14   1   1 576.079 64.0643   1
 -14  -1  -1 711.762 71.2739   1
 -15   1  -1 2500.25 149.019   1
 -15  -1  -1 2370.80 147.677   1
  15  -1   1 2470.13 147.528   1
  15   1   1 2713.61 152.231   1
 -16   1  -1 45.2949 32.8305   1
  16  -1   1 168.935 45.1018   1
 -17   1  -1 418.728 60.4180   1
  17  -1   1 402.322 59.0591   1
 -17  -1  -1 478.602 63.8606   1
 -18   1  -1 56.8467 42.6163   1
 -18  -1  -1 76.9374 41.0669   1
  18  -1   1 33.3877 39.6335   1
  18   1   1 20.0911 37.5794   1
 -19  -1  -1 28.4244 39.8326   1
  19   1   1-20.3689 34.2427   1
 -20   1  -1 49.4735 40.7203   1
 -20  -1  -1 143.705 46.6560   1
  20  -1   1 97.4697 44.8139   1
  20   1   1 102.781 44.5070   1
 -21   1  -1 384.002 61.8949   1
 -21  -1  -1 366.516 64.6445   1
  21  -1   1 409.673 65.6591   1
  21   1   1 332.080 59.4079   1
 -22   1  -1 264.880 58.3605   1
 -22  -1  -1 214.686 54.9574   1
  22   1   1 201.635 54.1058   1
  22  -1   1 206.886 56.2638   1
 -23  -1  -1 452.814 69.6915   1
 -23   1  -1 357.934 65.3923   1
  23   1   1 441.856 66.2348   1
  23  -1   1 415.525 66.4550   1
 -24  -1  -1 126.740 51.5691   1
 -24   1  -1 169.537 54.5455   1
  24  -1   1 80.9901 51.4783   1
  24   1   1 164.427 52.2484   1
 -25  -1  -1 6.92454 39.7290   1
  25   1   1 6.69461 42.5512   1
 -26   1  -1 53.7653 44.6933   1
  26  -1   1 32.4345 43.1418   1
  26   1   1 71.8091 46.6028   1
 -25   2   1 14.0847 45.1762   1
  25  -2  -1 13.6147 46.7364   1
 -24   2   1 1935.39 131.043   1
 -24  -2   1 1928.77 133.561   1
  24  -2  -1 1756.11 127.401   1
  24   2  -1 1762.97 128.459   1
 -23   2   1-7.18562 44.3851   1
 -23  -2   1-7.22139 40.9585   1
  23  -2  -1-21.0266 44.9591   1
  23   2  -1 7.02155 40.2855   1
 -22   2   1 21.8955 40.9113   1
 -22  -2   1-28.8451 44.5432   1
  22  -2  -1-20.8855 43.8374   1
  22   2  -1 14.0314 42.0412   1
 -21   2   1 79.2451 43.6455   1
 -21  -2   1-14.1986 37.8846   1
  21  -2  -1 62.2995 45.6241   1
  21   2  -1 41.5650 41.9720   1
 -20  -2   1 818.916 84.2343   1
  20   2  -1 704.042 78.8321   1
  20  -2  -1 678.813 77.2176   1
 -19   2   1 6.85556 36.5547   1
 -19  -2   1-13.8469 41.4903   1
  19  -2  -1 27.0582 35.5917   1
  19   2  -1 19.9927 38.6689   1
 -18   2   1 298.069 56.8912   1
  18  -2  -1 322.466 57.6698   1
  18   2  -1 420.859 60.0216   1
 -17   2   1 1662.80 119.053   1
 -17  -2   1 2003.71 124.274   1
  17   2  -1 1615.35 114.749   1
 -16  -2   1 18.9749 35.8840   1
  16  -2  -1 18.7165 34.9818   1
  16   2  -1 30.2105 35.8380   1
 -15   2   1 2093.12 128.497   1
 -15  -2   1 2183.94 129.406   1
  15  -2  -1 1987.03 125.790   1
  15   2  -1 1806.21 122.661   1
 -14   2   1 36812.1 1552.54   1
 -14  -2   1 43045.0 1557.70   1
  14  -2  -1 35743.3 1547.62   1
  14   2  -1 43060.6 1554.56   1
 -13   2   1 4424.25 202.070   1
  13  -2  -1 4322.72 203.610   1
 -12  -2   1 91.2538 30.8404   1
  12   2  -1 67.4804 29.3366   1
 -11   2   1 4839.32 229.293   1
 -11  -2   1 4856.47 227.494   1
  11  -2  -1 5035.33 231.843   1
  11   2  -1 4725.48 224.927   1
 -10   2   1 14979.1 631.780   1
 -10  -2   1 15828.3 631.489   1
  10  -2  -1 15964.4 634.200   1
  10   2  -1 15358.5 627.608   1
   9   2  -1 15487.5 567.756   1
  -9  -2   1 15439.9 570.284   1
   9  -2  -1 13755.7 568.356   1
  -8   2   1 185.581 33.7451   1
   8   2  -1 202.862 31.6850   1
   8  -2  -1 127.771 34.4266   1
  -8  -2   1 181.150 31.1484   1
  -7   2   1 30420.9 1199.47   1
   7   2  -1 30764.5 1194.48   1
   7  -2  -1 29504.6 1197.44   1
  -7  -2   1 32279.0 1196.79   1
   6   2  -1 12941.1 528.858   1
  -6  -2   1 13718.9 530.670   1
  -5   2   1 3887.24 176.140   1
   5   2  -1 4020.72 173.140   1
   5  -2  -1 4127.58 179.310   1
  -5  -2   1 4044.47 174.116   1
   4  -2  -1 266650. 10296.8   1
  -4  -2   1 283850. 10291.8   1
   3  -2  -1 78517.5 2963.47   1
  -3   2   1 76143.5 2962.33   1
   3   2  -1 79525.8 2959.03   1
  -3  -2   1 76694.1 2959.22   1
   2  -2  -1 64059.8 2514.56   1
  -2  -2   1 64444.1 2511.81   1
   2   2  -1 67588.9 2511.83   1
  -2   2   1 68008.0 2515.56   1
  -1  -2   1 5254.10 189.986   1
   1  -2  -1 5110.16 193.726   1
  -1   2   1 4953.13 192.430   1
   0  -2  -1 46428.7 1707.74   1
   0   2   1 43099.7 1706.37   1
   0   2  -1 45580.7 1705.39   1
   0  -2   1 43888.1 1705.15   1
  -1   2  -1 3731.73 134.686   1
   1  -2   1 3617.70 133.995   1
  -2  -2  -1 31079.5 1206.59   1
   2   2   1 31093.8 1205.41   1
  -2   2  -1 29949.9 1204.57   1
   2  -2   1 33619.4 1208.25   1
   3  -2   1 14302.5 566.725   1
  -3   2  -1 14730.8 566.528   1
   3   2   1 14076.6 564.315   1
  -3  -2  -1 14355.8 565.348   1
   4  -2   1 79659.3 3002.74   1
  -4   2  -1 74667.2 3000.86   1
   4   2   1 78875.4 3000.16   1
  -4  -2  -1 81228.7 3002.08   1
   5  -2   1 5783.99 245.483   1
  -5   2  -1 5457.87 244.745   1
  -6   2  -1 39390.5 1508.83   1
  -6  -2  -1 37939.2 1506.50   1
   6  -2   1 38418.6 1508.75   1
   6   2   1 39912.3 1507.30   1
  -7   2  -1 35777.3 1335.70   1
  -7  -2  -1 33053.4 1329.64   1
   7  -2   1 33354.1 1331.94   1
   7   2   1 34513.7 1329.18   1
  -8   2  -1 29.3705 28.1107   1
  -8  -2  -1 16.7290 26.5823   1
   8  -2   1-22.0675 26.7217   1
   8   2   1-19.9929 23.9614   1
  -9   2  -1 23391.4 901.254   1
  -9  -2  -1 23046.2 899.358   1
   9  -2   1 21368.4 896.825   1
   9   2   1 22432.3 896.617   1
 -10   2  -1 35559.7 1406.69   1
 -10  -2  -1 38386.9 1408.82   1
  10  -2   1 35380.1 1406.34   1
  10   2   1 34195.0 1402.25   1
 -11   2  -1 1407.40 96.6353   1
  11  -2   1 1471.78 98.4581   1
 -12   2  -1 176.735 38.3738   1
 -12  -2  -1 101.025 36.5244   1
  12  -2   1 157.003 37.4456   1
  12   2   1 209.423 38.7917   1
 -13   2  -1 6525.53 306.250   1
 -13  -2  -1 7151.49 309.466   1
  13  -2   1 6361.97 302.915   1
  13   2   1 6432.51 301.963   1
 -14   2  -1 6417.61 297.907   1
 -14  -2  -1 6515.84 296.398   1
  14  -2   1 5826.05 290.806   1
  14   2   1 6363.57 293.766   1
 -15   2  -1 135.842 43.2339   1
  15  -2   1 88.8384 39.0953   1
  15   2   1 147.335 40.7123   1
 -16   2  -1 15031.3 641.775   1
 -16  -2  -1 16005.2 645.031   1
  16  -2   1 14046.9 635.568   1
  16   2   1 16006.0 641.249   1
 -17   2  -1-13.5313 35.1286   1
 -17  -2  -1 47.6506 39.0710   1
  17  -2   1 33.2388 37.2800   1
  17   2   1 65.5100 42.0361   1
 -18  -2  -1 62.6492 44.2455   1
  18  -2   1-20.4502 39.1119   1
  18   2   1-6.71449 42.2817   1
 -19  -2  -1 2193.57 139.678   1
  19   2   1 2010.94 134.588   1
 -20   2  -1 549.294 68.6472   1
 -20  -2  -1 623.481 72.5469   1
  20  -2   1 498.801 68.4098   1
  20   2   1 497.734 68.0982   1
 -21   2  -1 79.5015 48.0699   1
 -21  -2  -1 71.7316 44.7972   1
  21  -2   1 90.7408 47.9730   1
  21   2   1 6.97653 42.7285   1
 -22   2  -1 7.07451 39.6569   1
 -22  -2  -1 50.1025 46.3286   1
  22  -2   1-34.8440 42.6224   1
  22   2   1 27.8388 47.0164   1
 -23   2  -1 281.190 55.5888   1
 -23  -2  -1 192.741 53.2955   1
  23  -2   1 267.826 56.5711   1
  23   2   1 289.225 58.8712   1
 -24  -2  -1-7.01848 42.9291   1
 -24   2  -1 42.0784 47.3794   1
  24  -2   1 26.8129 46.3864   1
  24   2   1 6.83173 45.7747   1
 -25  -2  -1 34.4681 44.7061   1
 -25   2  -1 62.2346 45.6347   1
  25   2   1 86.9128 50.8183   1
  25  -2   1 105.194 49.9774   1
 -26   3   1 163.933 53.3063   1
  26  -3  -1 206.876 58.4315   1
 -25   3   1 298.955 61.2637   1
  25  -3  -1 232.927 60.3923   1
 -24   3   1 122.044 48.7455   1
 -24  -3   1 108.239 46.1267   1
  24  -3  -1 179.657 54.0136   1
  24   3  -1 103.905 48.5538   1
 -23   3   1 1044.51 96.6222   1
  23  -3  -1 1290.32 102.471   1
 -22   3   1 154.024 50.3684   1
 -22  -3   1 172.660 52.1070   1
  22  -3  -1 210.202 56.9106   1
  22   3  -1 161.553 51.6148   1
 -21   3   1 35.0680 45.0147   1
 -21  -3   1 50.0644 43.7686   1
  21  -3  -1 48.9067 41.0141   1
  21   3  -1 27.6886 42.3634   1
 -20  -3   1 120.189 46.7032   1
  20   3  -1 68.1595 42.2478   1
 -19   3   1 3134.92 183.391   1
 -19  -3   1 3542.56 189.286   1
  19  -3  -1 3214.27 184.668   1
  19   3  -1 3269.10 183.416   1
 -18   3   1 41.0697 41.0290   1
 -18  -3   1 67.3682 41.6233   1
  18  -3  -1 26.7322 40.0591   1
  18   3  -1-32.7384 38.4223   1
 -17   3   1 33.5074 39.7661   1
  17  -3  -1 45.6614 41.1019   1
 -16   3   1 446.464 61.1571   1
 -16  -3   1 435.158 61.4761   1
  16  -3  -1 543.644 63.9608   1
  16   3  -1 570.385 64.2521   1
 -15   3   1 22865.2 963.570   1
 -15  -3   1 24888.2 967.529   1
  15  -3  -1 25549.3 971.596   1
  15   3  -1 22647.1 960.123   1
 -14   3   1 5950.70 287.192   1
 -14  -3   1 6812.83 291.486   1
  14  -3  -1 5948.55 286.342   1
  14   3  -1 5975.96 283.719   1
 -13   3   1 25037.0 1088.00   1
 -13  -3   1 29214.8 1093.55   1
  13  -3  -1 27633.1 1094.13   1
  13   3  -1 27826.9 1089.64   1
 -12   3   1 594.044 61.7206   1
  12  -3  -1 480.974 60.4182   1
  12   3  -1 495.494 53.3734   1
 -11   3   1 4414.87 218.199   1
 -11  -3   1 4426.32 212.697   1
  11  -3  -1 4579.53 217.114   1
  11   3  -1 4436.84 212.603   1
 -10   3   1 1382.18 96.7576   1
  10   3  -1 1612.05 95.5525   1
 -10  -3   1 1619.29 97.3306   1
  10  -3  -1 1656.03 100.698   1
  -9   3   1 41364.1 1557.35   1
   9   3  -1 39597.1 1550.36   1
   9  -3  -1 40362.5 1556.16   1
  -9  -3   1 38593.8 1552.20   1
  -8   3   1 568.706 53.8666   1
   8   3  -1 768.244 55.4995   1
   8  -3  -1 743.567 57.3845   1
  -8  -3   1 697.643 55.4636   1
  -7   3   1 4358.83 200.593   1
   7   3  -1 4197.80 196.046   1
  -7  -3   1 4373.97 198.423   1
   7  -3  -1 4680.00 204.375   1
   6  -3  -1 5095.17 234.862   1
  -6   3   1 5664.22 236.246   1
  -5  -3   1 57353.2 2194.69   1
   5  -3  -1 59507.0 2199.57   1
  -5   3   1 55087.8 2198.80   1
   5   3  -1 57161.8 2193.31   1
   4  -3  -1 4326.30 187.463   1
  -4   3   1 4296.88 185.533   1
   4   3  -1 4146.74 180.850   1
  -4  -3   1 4223.47 183.010   1
   3  -3  -1 1586.24 80.4929   1
   3   3  -1 1559.97 75.9280   1
  -3   3   1 1771.19 81.8100   1
  -2  -3   1 8529.43 344.772   1
  -2   3   1 8819.82 347.798   1
   2   3  -1 8329.50 343.042   1
   2  -3  -1 8857.99 347.706   1
  -1  -3   1 1098.55 56.4110   1
   1  -3  -1 1041.85 57.8721   1
   1   3  -1 1081.70 55.5901   1
  -1   3   1 906.729 57.2178   1
   0  -3  -1 46953.8 1763.78   1
   0   3   1 43145.3 1760.87   1
   0   3  -1 48402.3 1762.01   1
   0  -3   1 45838.2 1760.74   1
   1   3   1 420609. 15028.2   1
  -1  -3  -1 421484. 15029.1   1
  -1   3  -1 375552. 15026.3   1
   1  -3   1 372993. 15026.0   1
   2   3   1 2059.19 101.002   1
  -2  -3  -1 2161.45 103.601   1
  -2   3  -1 1988.97 100.078   1
   2  -3   1 2246.03 104.355   1
  -3  -3  -1 3775.00 160.548   1
   3   3   1 3550.23 158.829   1
  -3   3  -1 3345.08 158.609   1
   3  -3   1 3532.41 160.353   1
  -4   3  -1 3998.16 186.615   1
   4  -3   1 4323.62 187.844   1
   5  -3   1 2239.27 109.826   1
   5   3   1 2005.98 104.140   1
  -5  -3  -1 1995.31 105.912   1
   6  -3   1 6159.85 273.494   1
  -6   3  -1 6376.19 278.231   1
   6   3   1 6220.51 272.092   1
  -6  -3  -1 6428.85 274.728   1
   7  -3   1 2941.92 144.727   1
   7   3   1 2585.80 138.536   1
  -7  -3  -1 2610.83 140.416   1
  -7   3  -1 3075.54 146.536   1
  -8   3  -1 27813.4 1137.31   1
  -8  -3  -1 29260.6 1138.34   1
   8  -3   1 28692.9 1139.39   1
   8   3   1 29805.8 1136.81   1
  -9   3  -1 9788.83 417.523   1
  -9  -3  -1 10042.1 415.533   1
   9  -3   1 9699.61 417.414   1
   9   3   1 9525.49 412.036   1
 -10  -3  -1 25310.0 1005.55   1
  10   3   1 25130.9 1003.36   1
 -11   3  -1 44855.6 1763.78   1
  11  -3   1 45338.2 1763.98   1
 -12   3  -1 127.910 37.4850   1
 -12  -3  -1 107.016 38.5446   1
  12  -3   1 113.505 33.5058   1
  12   3   1 49.2847 34.0348   1
 -13   3  -1 1495.42 103.146   1
 -13  -3  -1 1478.13 104.161   1
  13  -3   1 1433.13 105.009   1
  13   3   1 1479.45 102.934   1
 -14   3  -1 732.629 75.7518   1
 -14  -3  -1 748.346 75.7631   1
  14  -3   1 799.570 75.8279   1
  14   3   1 908.222 79.9880   1
 -15  -3  -1 17681.4 707.674   1
  15   3   1 16286.7 701.207   1
 -16   3  -1 2289.47 139.613   1
 -16  -3  -1 2153.49 136.119   1
  16  -3   1 2093.60 134.678   1
  16   3   1 1969.17 133.387   1
 -17   3  -1 2015.65 135.563   1
 -17  -3  -1 2012.10 132.788   1
  17  -3   1 2125.92 135.842   1
  17   3   1 1956.53 131.354   1
 -18   3  -1 2882.45 169.365   1
 -18  -3  -1 3045.05 170.833   1
  18  -3   1 2858.94 168.400   1
  18   3   1 2726.22 166.194   1
 -19   3  -1 385.630 61.1897   1
  19  -3   1 447.651 61.9200   1
 -20   3  -1 6.96413 40.8667   1
 -20  -3  -1 42.7836 42.2951   1
  20  -3   1 13.9518 41.3780   1
  20   3   1 48.3144 43.8814   1
 -21   3  -1 1219.22 100.323   1
 -21  -3  -1 1072.23 94.4574   1
  21   3   1 1102.42 96.3151   1
  21  -3   1 1063.68 95.2780   1
 -22   3  -1 487.270 66.9869   1
 -22  -3  -1 293.002 57.5198   1
  22  -3   1 423.851 64.2624   1
  22   3   1 346.375 62.8299   1
 -23   3  -1 21.2302 44.9965   1
 -23  -3  -1 35.6145 42.2549   1
  23  -3   1 48.1367 48.3367   1
  23   3   1 27.3446 43.8683   1
 -24  -3  -1 807.529 82.4293   1
 -24   3  -1 750.888 81.4849   1
  24  -3   1 682.542 77.5182   1
  24   3   1 719.412 80.8491   1
 -25   3  -1 202.543 54.3647   1
  25  -3   1 302.273 63.2441   1
 -26   4   1 13.6226 42.4830   1
  26  -4  -1-19.9474 43.4196   1
 -25   4   1-49.7672 46.0251   1
  25  -4  -1 6.68576 48.0424   1
 -24  -4   1 1490.35 116.436   1
  24   4  -1 1559.29 117.727   1
 -23   4   1 627.470 76.8540   1
  23  -4  -1 663.822 78.4196   1
 -22  -4   1 215.886 53.5922   1
  22   4  -1 266.262 59.1493   1
 -21   4   1 263.314 56.0771   1
 -21  -4   1 307.177 56.9544   1
  21  -4  -1 400.239 64.3044   1
  21   4  -1 332.844 59.4374   1
 -20   4   1-7.10894 37.4015   1
 -20  -4   1 14.1459 39.6469   1
  20  -4  -1-27.7214 43.2254   1
  20   4  -1 13.6132 39.0516   1
 -19   4   1 449.264 64.5370   1
 -19  -4   1 562.941 69.1166   1
  19  -4  -1 520.743 67.4484   1
  19   4  -1 600.015 69.2384   1
 -18   4   1 96.8450 49.9197   1
 -18  -4   1 54.1775 39.5708   1
  17  -4  -1 13.6032 35.7881   1
 -16  -4   1 2803.21 164.273   1
  16   4  -1 2863.89 162.163   1
 -15   4   1 135.142 41.8846   1
 -15  -4   1 103.506 38.9476   1
  15   4  -1 212.479 43.8381   1
 -14   4   1 50254.6 2067.60   1
 -14  -4   1 54296.3 2068.42   1
  14  -4  -1 54488.5 2072.20   1
  14   4  -1 53201.2 2065.01   1
 -13   4   1 785.851 74.2658   1
 -13  -4   1 790.454 70.6776   1
  13   4  -1 770.865 71.0243   1
  13  -4  -1 746.476 72.1574   1
  12  -4  -1 5309.71 257.536   1
 -12   4   1 5651.90 261.399   1
  11   4  -1 3793.67 186.724   1
 -10   4   1 25660.0 998.911   1
  10   4  -1 24884.5 992.558   1
  10  -4  -1 24224.4 996.275   1
 -10  -4   1 25448.6 994.323   1
  -9   4   1 1189.44 81.8689   1
  -9  -4   1 1124.63 78.2776   1
   9  -4  -1 1260.38 84.5785   1
   9   4  -1 1192.89 78.9806   1
  -8  -4   1 52507.2 1986.20   1
   8  -4  -1 52471.3 1992.48   1
   8   4  -1 52152.9 1985.17   1
  -8   4   1 48513.9 1987.72   1
  -7  -4   1 850.660 59.7057   1
   7  -4  -1 789.521 60.0880   1
   7   4  -1 743.172 58.6282   1
  -7   4   1 748.603 60.3994   1
  -6  -4   1 31588.7 1224.57   1
   6  -4  -1 33119.7 1230.51   1
  -6   4   1 29969.6 1227.92   1
   6   4  -1 31302.0 1222.58   1
   5  -4  -1 15170.8 546.546   1
  -5   4   1 12075.9 532.890   1
   4  -4  -1 102453. 3840.90   1
  -4  -4   1 106244. 3837.16   1
   4   4  -1 98547.4 3835.16   1
  -4   4   1 94987.2 3839.21   1
   3   4  -1 3673.06 170.195   1
  -3  -4   1 4109.07 173.017   1
   2   4  -1 6403.65 272.515   1
  -2  -4   1 6815.43 274.225   1
   1   4  -1 60705.3 2204.91   1
   1  -4  -1 63674.6 2210.04   1
  -1  -4   1 58289.2 2204.36   1
   0  -4   1 103999. 4036.65   1
   0   4  -1 105155. 4036.61   1
   0   4   1 110655. 4038.29   1
   0  -4  -1 104129. 4037.76   1
   1  -4   1 5809.02 234.562   1
  -1  -4  -1 4950.23 232.574   1
   1   4   1 5741.28 232.869   1
  -1   4  -1 5389.32 231.540   1
  -3  -4  -1 2082.93 104.650   1
   3   4   1 2057.67 103.621   1
   3  -4   1 2294.49 112.195   1
  -4  -4  -1 7354.15 307.344   1
   4   4   1 7704.71 307.379   1
   4  -4   1 7336.46 309.420   1
  -4   4  -1 6670.21 306.930   1
  -5  -4  -1 15645.8 608.987   1
   5   4   1 15235.8 607.100   1
   5  -4   1 15466.2 609.821   1
  -5   4  -1 14154.2 607.909   1
   6   4   1 128931. 4597.90   1
   6  -4   1 130919. 4603.05   1
  -6   4  -1 123777. 4599.70   1
  -7  -4  -1 5183.52 240.339   1
   7   4   1 5605.46 240.507   1
  -7   4  -1 5419.56 244.373   1
   7  -4   1 4921.13 240.127   1
   8  -4   1 414.000 48.9055   1
  -8  -4  -1 432.495 49.7172   1
   8   4   1 352.076 44.1802   1
  -8   4  -1 513.102 50.8533   1
   9  -4   1 35338.2 1444.58   1
  -9  -4  -1 37923.2 1444.61   1
   9   4   1 37174.7 1443.23   1
  -9   4  -1 36967.7 1447.09   1
  10   4   1 10733.4 442.405   1
 -10  -4  -1 9979.82 440.469   1
  10  -4   1 10310.3 445.021   1
 -10   4  -1 10522.1 447.238   1
  11   4   1 19253.6 772.687   1
 -11  -4  -1 18540.5 772.851   1
  11  -4   1 19360.8 778.562   1
 -11   4  -1 19039.8 777.869   1
  12   4   1 21321.0 906.739   1
 -12  -4  -1 23636.4 915.322   1
  12  -4   1 23798.9 918.341   1
 -12   4  -1 21942.7 913.010   1
  13   4   1 6762.44 307.170   1
 -13  -4  -1 6545.88 308.231   1
  13  -4   1 6685.81 310.231   1
 -13   4  -1 6658.26 311.741   1
  14   4   1 12254.4 521.521   1
 -14  -4  -1 12432.4 524.646   1
  14  -4   1 12279.7 525.258   1
 -14   4  -1 12009.6 523.638   1
 -15  -4  -1 950.137 83.3304   1
  15  -4   1 803.896 80.0116   1
 -15   4  -1 916.543 82.7465   1
  16   4   1 6423.51 304.947   1
 -16  -4  -1 6475.35 308.083   1
  16  -4   1 6517.64 308.323   1
 -16   4  -1 6492.71 310.593   1
  17   4   1 137.805 46.3937   1
 -17  -4  -1 150.488 49.0561   1
  17  -4   1 94.7813 43.3337   1
 -17   4  -1 166.597 50.8488   1
 -18  -4  -1 2023.48 130.546   1
  18   4   1 1626.60 121.803   1
  18  -4   1 1935.72 128.905   1
  19  -4   1 1951.41 131.698   1
  20   4   1 186.494 54.2137   1
 -20  -4  -1 177.877 49.7184   1
 -20   4  -1 185.184 52.7311   1
  21   4   1-6.95327 42.0987   1
 -21  -4  -1-7.14233 41.4408   1
  21  -4   1 62.4745 49.8732   1
 -21   4  -1-35.1671 44.2880   1
  22   4   1 160.245 52.9793   1
 -22  -4  -1 305.060 61.4374   1
  22  -4   1 111.194 50.7557   1
 -22   4  -1 166.005 47.2253   1
  23   4   1 83.0670 49.8621   1
 -23  -4  -1 141.247 51.5945   1
  23  -4   1 81.0064 45.3676   1
 -23   4  -1 78.6001 45.9736   1
  24   4   1 184.414 54.2048   1
 -24  -4  -1 132.699 50.2285   1
 -24   4  -1 139.174 51.4757   1
  24  -4   1 220.947 55.9176   1
 -25   4  -1 542.628 71.0750   1
  25  -4   1 407.162 64.7259   1
 -26   5   1-6.90539 41.3893   1
  26  -5  -1 51.5855 44.9737   1
 -25   5   1 115.598 45.4472   1
  25  -5  -1 147.975 54.1780   1
  24   5  -1 56.0020 48.0696   1
 -24   5   1 6.87714 39.4704   1
 -23  -5   1 1505.29 114.783   1
  23   5  -1 1485.45 112.739   1
 -23   5   1 1451.69 111.987   1
  23  -5  -1 1435.51 110.580   1
 -22   5   1 569.713 73.1806   1
 -22  -5   1 623.573 76.4643   1
  22  -5  -1 616.708 74.6366   1
  22   5  -1 642.957 75.6672   1
 -21   5   1 1155.40 100.503   1
 -21  -5   1 1077.19 97.7693   1
  21  -5  -1 1130.42 99.8394   1
  21   5  -1 1219.42 102.066   1
 -20   5   1 35.7088 36.0281   1
  20  -5  -1-6.96248 43.0142   1
  20   5  -1 34.4241 41.6925   1
 -19  -5   1 1106.13 96.1544   1
  19   5  -1 1193.03 97.7827   1
 -18   5   1 2126.96 130.874   1
 -18  -5   1 1794.52 124.457   1
  18  -5  -1 1797.35 127.284   1
  18   5  -1 1700.44 121.442   1
 -17   5   1 200.743 49.7893   1
 -17  -5   1 92.5612 44.0236   1
  17  -5  -1 212.117 50.3944   1
  17   5  -1 180.972 47.5420   1
 -16   5   1 906.570 82.6792   1
  16   5  -1 725.743 73.5051   1
  16  -5  -1 893.808 84.5643   1
 -16  -5   1 768.441 75.5449   1
 -15  -5   1 4264.78 219.755   1
  15   5  -1 4394.19 219.343   1
  14   5  -1 51.7432 34.8211   1
 -14  -5   1 29.5851 35.0982   1
  14  -5  -1-12.6515 35.8897   1
 -14   5   1 25.7372 33.8645   1
 -13  -5   1 39397.9 1457.59   1
 -13   5   1 39004.1 1462.26   1
  13   5  -1 38533.4 1453.87   1
 -12  -5   1 3285.19 180.140   1
 -12   5   1 3619.35 187.165   1
  12  -5  -1 3711.07 187.053   1
 -11  -5   1 16712.7 676.622   1
  11   5  -1 16312.8 674.263   1
  11  -5  -1 16711.1 680.012   1
 -11   5   1 16403.3 680.035   1
  10   5  -1 6710.17 297.975   1
  -9  -5   1 13103.6 518.828   1
   9   5  -1 12732.1 515.825   1
  -9   5   1 11868.4 518.974   1
   9  -5  -1 12152.9 520.310   1
  -8  -5   1 4082.24 193.169   1
   8   5  -1 4404.51 194.497   1
  -8   5   1 3986.19 197.673   1
   8  -5  -1 3827.11 195.199   1
  -7  -5   1 28937.7 1112.66   1
   7   5  -1 28709.1 1109.62   1
  -7   5   1 25607.2 1115.34   1
   7  -5  -1 30008.9 1119.54   1
  -6  -5   1 11814.6 482.629   1
   6   5  -1 12334.4 482.763   1
   6  -5  -1 11870.8 490.973   1
  -6   5   1 11161.5 484.628   1
   5  -5  -1 71198.6 2630.90   1
  -5  -5   1 63242.3 2624.13   1
   5   5  -1 68778.1 2623.43   1
  -5   5   1 71242.1 2629.55   1
   4  -5  -1 36580.0 1385.35   1
  -4   5   1 38379.9 1386.97   1
   4   5  -1 34342.0 1379.19   1
  -4  -5   1 33765.4 1381.19   1
  -3  -5   1 40652.6 1591.57   1
  -3   5   1 41015.3 1593.97   1
   3   5  -1 42066.1 1591.36   1
   3  -5  -1 41063.3 1596.32   1
  -2   5   1 18685.8 736.235   1
   2  -5  -1 18533.8 736.400   1
   1  -5  -1 24330.1 983.885   1
  -1   5   1 25993.7 984.145   1
   0  -5  -1 64524.1 2330.92   1
   0   5  -1 59256.7 2327.45   1
   0   5   1 61961.8 2328.89   1
   0  -5   1 57347.5 2327.25   1
  -1  -5  -1 128655. 4587.39   1
  -1   5  -1 108461. 4580.52   1
   1   5   1 116802. 4582.53   1
   1  -5   1 129856. 4585.70   1
  -2  -5  -1 436.225 43.5393   1
   2   5   1 549.989 45.6540   1
  -2   5  -1 450.920 45.3856   1
   2  -5   1 476.805 46.1631   1
   3   5   1 124222. 4778.23   1
  -3  -5  -1 128785. 4781.05   1
  -3   5  -1 118228. 4777.99   1
   3  -5   1 130701. 4781.41   1
  -4   5  -1 1146.44 77.7314   1
   4  -5   1 1433.72 85.5036   1
   4   5   1 1244.42 77.2163   1
  -4  -5  -1 1236.17 78.6321   1
  -5   5  -1 18557.4 784.016   1
   5  -5   1 20835.8 789.079   1
   5   5   1 20097.1 784.551   1
  -5  -5  -1 19414.4 784.999   1
  -6   5  -1 259.197 39.2620   1
   6  -5   1 327.937 42.2588   1
   6   5   1 336.804 40.9932   1
  -6  -5  -1 334.450 42.9399   1
  -7   5  -1 107.311 34.5417   1
   7  -5   1 33.4347 29.8630   1
   7   5   1 43.2230 24.3168   1
  -7  -5  -1 48.8867 25.8693   1
  -8   5  -1 22743.8 958.592   1
   8  -5   1 23073.0 961.594   1
   8   5   1 25314.5 959.763   1
  -8  -5  -1 25268.6 962.169   1
  -9   5  -1 25668.0 1029.08   1
   9  -5   1 24104.9 1025.40   1
   9   5   1 26344.8 1025.48   1
  -9  -5  -1 26998.6 1027.99   1
  10  -5   1 36149.4 1370.68   1
 -10   5  -1 33234.6 1368.62   1
 -11  -5  -1 17192.0 684.511   1
  11   5   1 15857.6 677.991   1
 -11   5  -1 17511.0 689.945   1
  11  -5   1 15928.6 682.987   1
 -12   5  -1 1416.16 104.593   1
 -12  -5  -1 1625.38 105.918   1
  12   5   1 1458.46 100.495   1
  12  -5   1 1499.72 104.915   1
  13  -5   1 2271.31 144.528   1
 -13  -5  -1 2352.88 141.449   1
  13   5   1 2339.39 140.893   1
 -13   5  -1 2635.46 150.450   1
 -14  -5  -1 8609.24 387.106   1
  15  -5   1 5091.51 252.847   1
 -15   5  -1 5113.87 255.745   1
  16  -5   1 41.1414 37.0858   1
 -16  -5  -1 60.2205 40.9668   1
  16   5   1 32.6961 37.5652   1
 -16   5  -1 66.6058 38.2605   1
  17  -5   1 13.9564 41.3847   1
 -17  -5  -1 20.5351 38.3758   1
  17   5   1 20.0763 36.6148   1
 -17   5  -1 20.5783 40.6806   1
  18  -5   1 456.548 65.4653   1
 -18  -5  -1 411.271 61.9536   1
  18   5   1 510.807 66.3855   1
 -18   5  -1 489.883 67.9050   1
  19  -5   1-6.93749 36.0050   1
 -19  -5  -1 7.06754 39.1440   1
  19   5   1 13.7772 38.6154   1
 -19   5  -1 35.5431 43.0412   1
  20  -5   1 2711.62 168.496   1
 -20  -5  -1 3094.01 177.226   1
  20   5   1 3277.77 178.645   1
 -20   5  -1 2806.56 172.314   1
  21  -5   1-41.8892 42.2698   1
 -21  -5  -1 42.9938 40.1662   1
  21   5   1 27.7266 41.1024   1
 -21   5  -1-14.1361 39.6191   1
  22  -5   1 521.108 71.3977   1
 -22   5  -1 704.493 77.8238   1
 -22  -5  -1 587.919 74.0469   1
  22   5   1 704.938 77.4071   1
 -23  -5  -1 876.060 88.9131   1
  23  -5   1 945.558 87.1170   1
  23   5   1 818.975 85.5318   1
 -23   5  -1 937.198 87.7841   1
  24   5   1 842.707 85.6875   1
 -24  -5  -1 602.923 76.0287   1
  25  -5   1 715.809 79.4552   1
 -25   5  -1 591.589 79.1088   1
  25  -6  -1-13.2506 47.2678   1
 -25   6   1-46.9501 44.5744   1
  24  -6  -1 826.031 83.3839   1
 -24   6   1 649.945 79.9677   1
  23   6  -1 409.172 65.6298   1
 -23  -6   1 479.370 68.0413   1
  23  -6  -1 373.136 64.9143   1
 -22  -6   1 3075.18 184.060   1
 -22   6   1 3056.58 183.850   1
  22  -6  -1 3621.30 190.364   1
  22   6  -1 3266.62 185.750   1
  21   6  -1 533.099 70.8273   1
 -21  -6   1 543.188 70.4795   1
 -20  -6   1 1354.84 108.204   1
 -20   6   1 1397.96 109.201   1
  20   6  -1 1554.78 112.687   1
  20  -6  -1 1246.61 105.632   1
 -19   6   1 371.379 59.1583   1
  19   6  -1 526.208 67.3989   1
 -19  -6   1 537.222 66.2540   1
 -18  -6   1 3678.21 196.339   1
  18  -6  -1 3400.77 191.951   1
  18   6  -1 3456.73 192.169   1
 -17   6   1 95.6767 44.3214   1
 -17  -6   1 40.5483 42.6452   1
  17  -6  -1 71.7271 46.5093   1
  17   6  -1 84.9628 41.6331   1
  16  -6  -1 3891.16 208.644   1
 -16   6   1 3836.51 206.970   1
 -15   6   1 61.1103 38.0890   1
  15  -6  -1 53.0333 37.6273   1
  15   6  -1 30.7040 35.2621   1
 -15  -6   1 12.6636 33.7914   1
 -14   6   1 1332.90 99.8557   1
 -14  -6   1 1127.09 94.7951   1
  14  -6  -1 1343.71 100.513   1
  14   6  -1 1234.99 96.2649   1
 -13   6   1 789.410 75.6395   1
  13   6  -1 790.975 72.8347   1
 -13  -6   1 833.911 74.5995   1
  13  -6  -1 816.311 75.9608   1
 -12   6   1 26584.6 1095.20   1
  12   6  -1 27703.4 1087.97   1
  12  -6  -1 27563.4 1093.18   1
 -12  -6   1 27284.2 1089.11   1
  11  -6  -1 468.420 59.0764   1
 -11   6   1 386.874 50.1462   1
 -10   6   1 3953.18 198.663   1
  10   6  -1 4008.35 193.597   1
 -10  -6   1 3938.54 196.144   1
  10  -6  -1 3818.04 198.543   1
  -9   6   1 1830.89 109.466   1
   9   6  -1 1712.91 102.287   1
   9  -6  -1 1483.66 103.825   1
  -8   6   1 986.082 76.3943   1
   8   6  -1 911.306 70.0471   1
  -8  -6   1 938.981 72.6062   1
   8  -6  -1 1126.61 80.5038   1
  -7   6   1 4920.28 233.649   1
   7   6  -1 4834.42 227.509   1
  -7  -6   1 5206.49 232.233   1
   7  -6  -1 5106.68 235.721   1
  -6  -6   1 9669.90 408.623   1
   6  -6  -1 10765.9 420.987   1
   6   6  -1 10104.4 405.751   1
  -5  -6   1 7861.68 344.648   1
   5  -6  -1 7740.51 349.532   1
  -5   6   1 7845.51 347.746   1
  -4  -6   1 11996.5 479.810   1
  -4   6   1 11643.5 484.180   1
   4  -6  -1 11178.4 483.749   1
   4   6  -1 11874.2 477.830   1
  -3  -6   1 9316.20 388.087   1
  -3   6   1 9941.49 393.567   1
   3  -6  -1 9635.44 391.305   1
   3   6  -1 8590.19 383.396   1
  -2  -6   1 131105. 4989.30   1
  -2   6   1 135718. 4993.01   1
   2  -6  -1 129875. 4993.39   1
   2   6  -1 127147. 4986.99   1
  -1  -6   1 49314.1 1926.05   1
   1  -6  -1 53586.6 1930.67   1
   1   6  -1 47435.9 1923.04   1
  -1   6   1 50054.8 1928.12   1
   0   6  -1 108289. 4265.21   1
   0  -6   1 112230. 4265.88   1
   0   6   1 104978. 4263.78   1
  -1  -6  -1 13628.7 567.570   1
  -1   6  -1 13125.9 565.495   1
   1  -6   1 15117.1 569.654   1
   1   6   1 14400.1 568.321   1
  -2   6  -1 120966. 4191.05   1
   2  -6   1 112291. 4189.01   1
   2   6   1 110315. 4188.07   1
   3  -6   1 600.390 54.8826   1
  -3  -6  -1 663.454 57.5462   1
  -3   6  -1 693.365 57.1122   1
   4   6   1 19499.8 757.517   1
  -4  -6  -1 17362.2 755.400   1
  -4   6  -1 18864.6 756.850   1
   4  -6   1 20283.7 766.117   1
  -5  -6  -1 19842.4 816.051   1
   5   6   1 20164.4 814.610   1
   5  -6   1 22230.6 820.942   1
  -5   6  -1 19447.7 816.523   1
  -6  -6  -1 5576.19 254.475   1
   6   6   1 5578.50 252.700   1
   6  -6   1 5672.79 258.078   1
  -6   6  -1 5471.89 253.527   1
  -7  -6  -1 9822.83 412.552   1
   7   6   1 9362.85 408.627   1
   7  -6   1 9492.39 412.154   1
  -7   6  -1 9822.44 413.606   1
  -8  -6  -1 15112.6 625.473   1
   8   6   1 16012.8 625.605   1
   8  -6   1 14695.7 627.124   1
  -8   6  -1 14964.8 628.006   1
   9  -6   1 3156.32 169.725   1
  -9   6  -1 3117.03 165.589   1
 -10  -6  -1 6602.20 287.068   1
  10  -6   1 6365.41 288.797   1
 -10   6  -1 6273.60 287.887   1
 -11  -6  -1 18731.1 736.125   1
  11   6   1 17468.6 730.441   1
  11  -6   1 17731.9 735.516   1
 -11   6  -1 17610.8 737.407   1
 -12  -6  -1 3357.13 178.404   1
 -12   6  -1 3316.19 180.759   1
  12   6   1 3301.70 176.644   1
  12  -6   1 3147.82 179.335   1
 -13  -6  -1 799.877 76.1345   1
 -14  -6  -1 6325.37 305.989   1
 -14   6  -1 6461.54 309.413   1
  14   6   1 6654.36 306.913   1
  14  -6   1 6613.44 310.924   1
 -15  -6  -1 785.885 77.6752   1
 -15   6  -1 903.477 82.0588   1
  15  -6   1 699.028 79.3955   1
  15   6   1 708.549 74.6653   1
  16   6   1 46.2864 43.6195   1
 -16   6  -1 28.0376 36.4515   1
  16  -6   1 109.062 40.9139   1
 -16  -6  -1 61.3991 40.0890   1
 -17  -6  -1 828.104 81.7423   1
  17   6   1 836.674 81.7432   1
  18   6   1 47.9834 42.0023   1
 -18   6  -1 48.3173 38.3139   1
 -18  -6  -1 113.118 44.5916   1
  18  -6   1 64.2847 42.8793   1
 -19  -6  -1 5793.55 297.722   1
 -19   6  -1 6279.62 303.045   1
  19  -6   1 6285.34 302.759   1
  19   6   1 6516.66 301.905   1
  20   6   1 174.013 52.7563   1
 -20  -6  -1 251.882 53.0639   1
  21  -6   1 3632.46 207.072   1
 -21   6  -1 4257.17 215.935   1
  22   6   1 695.118 78.9260   1
 -22  -6  -1 737.709 79.3686   1
 -23  -6  -1 680.867 77.4992   1
  23  -6   1 761.874 79.0218   1
 -23   6  -1 595.397 74.9058   1
  24  -6   1 383.387 62.5392   1
 -24   6  -1 336.339 58.6385   1
  25  -7  -1 222.333 54.3138   1
  24  -7  -1 518.115 72.5056   1
 -24   7   1 418.177 65.7254   1
  23  -7  -1 1409.85 111.869   1
 -23   7   1 1331.08 108.856   1
  22  -7  -1 491.143 66.8822   1
 -22   7   1 340.637 61.8728   1
  21  -7  -1 4009.75 214.484   1
  21   7  -1 3841.25 209.470   1
 -21  -7   1 3754.56 209.131   1
 -21   7   1 3989.38 211.593   1
  20  -7  -1-28.4869 44.8454   1
  20   7  -1 6.98872 42.3148   1
 -20  -7   1 35.9517 42.6377   1
 -20   7   1 27.6578 42.2901   1
  19  -7  -1-6.92088 35.9172   1
  19   7  -1 6.89990 40.0348   1
 -19  -7   1-7.09914 41.6459   1
 -19   7   1-14.4098 38.4158   1
  18  -7  -1 183.190 49.7232   1
  18   7  -1 257.762 54.9777   1
 -18  -7   1 244.204 52.1622   1
 -18   7   1 160.569 47.4335   1
  17  -7  -1 3873.14 206.710   1
  17   7  -1 3704.51 201.304   1
 -17  -7   1 3721.88 203.169   1
 -17   7   1 3767.22 205.643   1
  16  -7  -1 860.503 82.6371   1
  16   7  -1 790.515 78.6456   1
 -16  -7   1 706.459 75.6743   1
 -16   7   1 832.007 83.2673   1
  15  -7  -1 5090.64 259.545   1
 -15  -7   1 5288.66 259.252   1
 -15   7   1 5265.63 261.506   1
  15   7  -1 5444.87 258.900   1
 -14  -7   1 3003.22 161.944   1
  14   7  -1 2783.71 154.271   1
 -14   7   1 2473.84 156.783   1
  14  -7  -1 2495.71 154.941   1
 -13  -7   1 12804.8 530.352   1
  13   7  -1 11803.6 523.189   1
 -13   7   1 12015.6 530.597   1
  13  -7  -1 12883.4 532.515   1
  12   7  -1 1047.75 85.1313   1
 -12   7   1 948.184 84.9051   1
  12  -7  -1 1065.91 89.8097   1
 -11  -7   1 14315.1 573.146   1
  11   7  -1 13703.1 568.388   1
 -11   7   1 13577.5 574.437   1
  11  -7  -1 12805.8 572.019   1
 -10   7   1 8984.13 398.302   1
  10  -7  -1 9153.08 398.909   1
  -9  -7   1 1320.89 89.8068   1
   9   7  -1 1222.59 86.7000   1
   9  -7  -1 1066.07 87.8269   1
  -9   7   1 1345.78 93.8507   1
   8   7  -1 804.246 66.7772   1
  -8   7   1 929.707 76.3371   1
   8  -7  -1 932.645 75.9557   1
   7   7  -1 49186.8 1892.97   1
  -7  -7   1 48359.6 1895.29   1
   6  -7  -1-14.8600 24.9822   1
  -6  -7   1 4.45643 23.4467   1
  -6   7   1 4.81943 24.3068   1
   6   7  -1-12.8966 23.2211   1
   5  -7  -1 26846.2 1035.45   1
  -5   7   1 25802.4 1034.58   1
   5   7  -1 26218.0 1030.24   1
  -5  -7   1 25532.4 1029.50   1
   4  -7  -1 3608.52 184.036   1
  -4   7   1 3834.62 185.761   1
   4   7  -1 4055.14 184.653   1
  -4  -7   1 3754.05 183.020   1
   3  -7  -1 30916.6 1219.08   1
  -3   7   1 29921.4 1217.43   1
   3   7  -1 32640.9 1216.93   1
  -3  -7   1 30652.3 1215.66   1
   2  -7  -1 1442.23 93.4839   1
  -2   7   1 1644.79 96.5000   1
   2   7  -1 1652.86 93.1360   1
  -2  -7   1 1431.52 92.0041   1
   1  -7  -1 69409.0 2595.79   1
  -1   7   1 65322.1 2595.82   1
   1   7  -1 65341.8 2590.55   1
  -1  -7   1 69692.4 2594.43   1
   0  -7   1 3218.43 162.148   1
   0   7  -1 3072.38 162.481   1
   0   7   1 3539.15 165.202   1
   0  -7  -1 3399.30 166.129   1
   1  -7   1 2990.07 161.127   1
  -1   7  -1 3543.47 166.160   1
   1   7   1 3203.39 161.217   1
  -1  -7  -1 3543.69 166.115   1
   2  -7   1 4905.83 221.080   1
  -2   7  -1 4702.85 218.923   1
   2   7   1 4989.60 220.999   1
  -2  -7  -1 4452.91 220.213   1
   3  -7   1 84947.1 3264.72   1
  -3   7  -1 82697.5 3263.04   1
   3   7   1 88192.8 3264.57   1
  -3  -7  -1 84245.2 3263.85   1
  -4  -7  -1 19915.9 820.802   1
  -4   7  -1 20442.5 822.208   1
   4  -7   1 21266.8 824.878   1
  -5  -7  -1 2764.67 148.591   1
   5   7   1 2566.60 144.333   1
  -5   7  -1 2855.54 149.821   1
  -6  -7  -1 312.083 44.9145   1
   6   7   1 323.036 42.6300   1
  -7  -7  -1 191.032 40.1776   1
   7  -7   1 310.985 45.7958   1
  -7   7  -1 288.107 43.8754   1
   7   7   1 380.727 47.1372   1
  -8  -7  -1 761.059 70.0094   1
   8  -7   1 688.054 66.6718   1
  -8   7  -1 722.659 70.5450   1
   8   7   1 677.787 64.2454   1
  -9  -7  -1 22524.6 918.811   1
   9  -7   1 22878.7 922.797   1
  -9   7  -1 22235.7 919.750   1
   9   7   1 23579.0 918.463   1
 -10  -7  -1 22686.0 894.361   1
  10  -7   1 21900.1 895.669   1
 -10   7  -1 21457.4 890.278   1
  10   7   1 22124.6 889.638   1
 -11  -7  -1 2917.25 160.842   1
  11  -7   1 2785.57 159.599   1
 -11   7  -1 2629.54 159.020   1
  11   7   1 2849.67 156.966   1
  12  -7   1 2886.07 165.716   1
 -12  -7  -1 2848.03 163.557   1
 -12   7  -1 2994.26 168.590   1
 -13  -7  -1 9417.32 420.165   1
  13   7   1 9395.60 418.585   1
 -13   7  -1 9906.04 425.894   1
  13  -7   1 9297.58 421.714   1
 -14   7  -1 1617.95 116.192   1
  14  -7   1 1467.70 111.552   1
 -15  -7  -1 990.095 90.7926   1
  15   7   1 1119.76 92.7342   1
 -15   7  -1 1200.68 98.3980   1
  15  -7   1 1281.87 101.060   1
 -16  -7  -1 302.486 57.4382   1
 -16   7  -1 320.879 56.4457   1
  16  -7   1 308.908 58.2714   1
  16   7   1 367.855 58.0093   1
 -17   7  -1 64.3247 47.6045   1
  17   7   1 101.954 46.0405   1
 -17  -7  -1 104.909 43.3332   1
  17  -7   1 83.4051 47.4570   1
 -18   7  -1 1721.84 119.301   1
  18  -7   1 1407.05 112.457   1
  18   7   1 1653.00 116.626   1
 -18  -7  -1 1615.56 117.820   1
 -19   7  -1 4746.00 238.622   1
  19  -7   1 4717.62 240.724   1
  19   7   1 4474.13 236.039   1
 -19  -7  -1 4438.57 236.683   1
 -20   7  -1 4852.96 243.932   1
  20  -7   1 4875.47 243.901   1
  20   7   1 4520.56 239.830   1
 -20  -7  -1 4534.43 242.361   1
 -21   7  -1 70.4516 48.7524   1
  21   7   1-20.9333 45.1681   1
 -21  -7  -1 7.17123 43.4226   1
 -22   7  -1 395.918 68.3229   1
  22  -7   1 541.922 71.2210   1
  22   7   1 451.053 67.1979   1
 -22  -7  -1 435.197 66.1447   1
  23   7   1 185.652 57.7341   1
 -23  -7  -1 289.551 58.9453   1
 -24   7  -1 774.896 81.3079   1
  24  -7   1 632.839 72.5039   1
 -24   8   1 13.4806 42.4427   1
  24  -8  -1-19.7824 43.8096   1
 -23   8   1 207.841 57.4483   1
  23  -8  -1 229.611 59.5713   1
  22   8  -1 1274.43 103.676   1
 -21   8   1 877.818 84.0062   1
  21  -8  -1 579.221 75.3925   1
  21   8  -1 842.018 85.9499   1
 -21  -8   1 681.038 80.5759   1
 -20   8   1 1894.82 132.817   1
 -20  -8   1 1936.50 133.045   1
  20   8  -1 2058.49 134.732   1
  20  -8  -1 1826.94 131.244   1
  19  -8  -1 174.498 54.2299   1
  19   8  -1 221.573 52.7588   1
 -18  -8   1 638.745 74.0409   1
  18   8  -1 805.340 78.5329   1
  18  -8  -1 624.143 76.0672   1
 -18   8   1 572.093 74.3222   1
 -17   8   1 844.605 87.2334   1
 -17  -8   1 922.549 86.7163   1
  17  -8  -1 850.369 86.7448   1
  17   8  -1 940.781 86.5398   1
 -16   8   1 258.205 53.1731   1
  16   8  -1 250.095 50.5735   1
  16  -8  -1 231.464 52.0390   1
 -16  -8   1 289.312 52.8465   1
  15  -8  -1 4333.68 221.119   1
 -15   8   1 3895.15 215.267   1
 -14   8   1 60.6764 41.6910   1
  14   8  -1 18.8688 34.8906   1
 -14  -8   1 65.3735 36.2605   1
  14  -8  -1 66.7396 40.4568   1
 -13   8   1 729.609 76.7755   1
  13   8  -1 820.607 75.8257   1
 -13  -8   1 734.059 74.6904   1
  13  -8  -1 862.779 81.4143   1
 -12   8   1 55980.0 2311.88   1
  12   8  -1 61432.7 2313.21   1
 -12  -8   1 60430.8 2315.35   1
  12  -8  -1 60162.6 2319.86   1
 -11   8   1 129.459 38.8257   1
  11   8  -1 112.935 36.6196   1
 -11  -8   1 159.623 42.2007   1
  11  -8  -1 176.673 42.6156   1
 -10   8   1 9125.62 416.448   1
  10   8  -1 9316.75 409.129   1
 -10  -8   1 10107.7 415.186   1
  10  -8  -1 9280.36 413.719   1
  -9   8   1 3067.73 162.990   1
   9   8  -1 2684.76 152.198   1
   9  -8  -1 2835.10 160.199   1
  -9  -8   1 2939.96 157.306   1
  -8   8   1 906.498 79.7419   1
   8  -8  -1 925.598 79.4421   1
   7  -8  -1 5877.70 257.985   1
   7   8  -1 5338.38 242.577   1
   6   8  -1 29965.7 1137.23   1
  -6   8   1 27157.9 1137.58   1
   6  -8  -1 28019.0 1139.15   1
  -6  -8   1 29839.9 1139.86   1
   5   8  -1 559.745 53.2360   1
  -5  -8   1 468.361 51.6845   1
   4   8  -1 10207.6 419.884   1
  -4   8   1 9425.42 421.086   1
   4  -8  -1 10048.2 423.908   1
  -4  -8   1 9926.08 419.738   1
   3   8  -1 5819.16 270.866   1
  -3   8   1 6592.47 279.998   1
   3  -8  -1 5769.13 278.343   1
  -3  -8   1 6278.96 274.961   1
  -2   8   1 119482. 4633.37   1
   2  -8  -1 119522. 4633.52   1
  -2  -8   1 113344. 4630.92   1
   1   8  -1 811.097 65.9825   1
  -1   8   1 750.706 66.0406   1
   1  -8  -1 817.549 65.7689   1
  -1  -8   1 840.358 65.6785   1
   0   8   1 10567.5 434.551   1
   0   8  -1 10330.9 433.782   1
   0  -8   1 10099.6 432.745   1
   0  -8  -1 10185.1 434.774   1
   1   8   1 4548.02 213.894   1
  -1   8  -1 4691.29 215.899   1
   1  -8   1 4246.96 213.423   1
  -1  -8  -1 4704.28 216.736   1
   2   8   1 37397.8 1578.43   1
  -2   8  -1 41396.1 1581.81   1
   2  -8   1 41615.8 1583.79   1
  -2  -8  -1 42073.8 1585.55   1
   3   8   1 18932.9 722.649   1
  -3   8  -1 16179.0 717.802   1
   3  -8   1 17947.3 721.579   1
  -3  -8  -1 18259.0 723.704   1
   4   8   1 55282.8 2170.55   1
  -4  -8  -1 56770.3 2171.39   1
  -5   8  -1 18129.2 706.014   1
   5  -8   1 15611.3 706.784   1
   5   8   1 17464.3 705.317   1
  -5  -8  -1 17977.9 707.911   1
  -6   8  -1 6192.66 294.672   1
   6  -8   1 6772.98 299.599   1
  -7  -8  -1 19911.9 835.852   1
   7   8   1 20125.2 833.781   1
  -7   8  -1 21642.0 841.298   1
   7  -8   1 21239.1 842.208   1
  -8  -8  -1 17004.7 673.869   1
   8   8   1 15438.7 665.423   1
  -8   8  -1 15628.3 672.024   1
   8  -8   1 17140.6 675.811   1
  -9  -8  -1 5.88474 32.1914   1
   9   8   1-16.9060 30.8271   1
  -9   8  -1 12.0479 29.9311   1
   9  -8   1 6.11410 27.4788   1
 -10  -8  -1 8568.62 369.628   1
  10   8   1 7919.73 363.290   1
  10  -8   1 8048.79 369.600   1
 -10   8  -1 8031.22 366.687   1
 -11  -8  -1 1121.85 92.8381   1
 -11   8  -1 1154.04 93.1021   1
  11  -8   1 1246.33 96.2239   1
 -12  -8  -1 12233.3 515.860   1
  12   8   1 11553.5 510.445   1
  12  -8   1 12069.0 516.317   1
 -12   8  -1 11889.7 515.329   1
  13  -8   1 2149.42 138.633   1
 -13   8  -1 2030.22 137.913   1
 -14   8  -1 2329.89 144.474   1
  14  -8   1 2368.99 145.120   1
  14   8   1 2178.65 139.749   1
 -14  -8  -1 2143.03 140.658   1
 -15   8  -1 3106.02 180.041   1
  15  -8   1 3003.73 176.982   1
  15   8   1 3023.42 176.285   1
 -15  -8  -1 3269.56 180.902   1
 -16   8  -1 2360.48 146.637   1
  16  -8   1 2217.62 143.116   1
  16   8   1 1988.13 134.886   1
 -16  -8  -1 2154.73 140.961   1
  17  -8   1 3343.75 194.576   1
 -17   8  -1 3669.07 196.169   1
 -18   8  -1 1575.03 122.082   1
  18  -8   1 1790.45 125.537   1
  18   8   1 1654.00 121.258   1
 -18  -8  -1 2006.27 130.342   1
 -19   8  -1 210.562 53.5181   1
  19  -8   1 237.684 55.3308   1
  19   8   1 345.267 62.5867   1
 -19  -8  -1 270.629 57.8101   1
  20  -8   1 49.7373 40.8134   1
 -20   8  -1 54.9115 43.2660   1
 -21   8  -1 607.858 73.5031   1
  21  -8   1 584.673 73.4033   1
 -21  -8  -1 423.567 68.0840   1
  22  -8   1 489.048 67.7081   1
 -22   8  -1 343.015 64.5084   1
  23  -8   1 117.941 46.3996   1
 -23   8  -1 188.180 49.9984   1
  24  -9  -1 103.817 51.5088   1
 -24   9   1 46.5739 41.5876   1
  23  -9  -1 33.5394 45.7232   1
 -23   9   1 67.7995 47.3167   1
  22  -9  -1 141.177 48.6456   1
 -22   9   1 86.3848 42.8349   1
  21  -9  -1 1795.46 127.941   1
 -21   9   1 1937.99 131.725   1
 -20  -9   1 245.657 55.2077   1
 -20   9   1 184.577 56.8334   1
  20   9  -1 199.145 55.9312   1
  19   9  -1 183.323 52.0549   1
 -19  -9   1 259.062 56.7890   1
  18  -9  -1 35.9972 46.2051   1
 -18   9   1 43.5729 45.3195   1
 -17   9   1 1609.03 120.132   1
 -17  -9   1 1543.28 116.637   1
  17  -9  -1 1541.03 117.764   1
  17   9  -1 1680.78 117.855   1
 -16   9   1 552.893 70.3763   1
  16  -9  -1 357.696 61.8438   1
  16   9  -1 390.992 61.0372   1
 -16  -9   1 509.903 66.4766   1
 -15   9   1 759.167 83.6183   1
  15  -9  -1 891.967 86.0699   1
  15   9  -1 1024.19 86.8777   1
 -15  -9   1 842.722 82.1763   1
  14  -9  -1 325.692 53.9706   1
 -14   9   1 337.605 56.3564   1
 -13   9   1 2519.90 152.774   1
  13  -9  -1 2760.15 162.747   1
  13   9  -1 2452.33 150.773   1
 -13  -9   1 2681.71 155.518   1
 -12   9   1 694.032 75.0708   1
  12  -9  -1 900.920 82.3418   1
  12   9  -1 710.855 74.7894   1
 -12  -9   1 639.686 71.2894   1
  11   9  -1 31281.0 1270.06   1
 -11  -9   1 32799.4 1275.05   1
 -10   9   1 1238.71 93.6459   1
  10  -9  -1 1129.44 92.2265   1
  10   9  -1 1097.11 87.3095   1
 -10  -9   1 1142.42 90.2458   1
  -9   9   1 31.0269 33.1028   1
  -9  -9   1 40.3373 32.3183   1
   9   9  -1 22.1696 29.1788   1
   9  -9  -1 18.7157 31.4812   1
   8  -9  -1 16706.6 660.797   1
   8   9  -1 14853.0 646.306   1
  -8   9   1 15731.6 657.829   1
  -8  -9   1 16016.2 652.885   1
   7  -9  -1 1757.17 115.865   1
   7   9  -1 1564.21 103.009   1
  -7   9   1 1462.33 104.329   1
  -7  -9   1 1713.67 106.693   1
  -6   9   1 9006.47 394.700   1
   6  -9  -1 8949.41 393.841   1
  -5   9   1 20729.1 826.570   1
   5  -9  -1 20043.4 825.346   1
   4   9  -1 504.102 54.9589   1
  -4   9   1 509.739 55.8465   1
   4  -9  -1 535.224 57.5144   1
  -4  -9   1 436.400 52.8862   1
   3   9  -1 23642.5 957.345   1
  -3   9   1 22898.8 959.860   1
   3  -9  -1 24406.4 963.425   1
  -3  -9   1 25316.8 962.669   1
  -2   9   1 3341.40 175.860   1
   2  -9  -1 3003.39 171.226   1
  -2  -9   1 3326.71 171.757   1
  -1  -9   1 25524.3 1034.58   1
   1   9  -1 26636.8 1038.88   1
   0   9  -1 49.6618 31.0151   1
   0  -9   1 34.8946 27.6533   1
   3   9   1 28718.9 1106.08   1
  -3   9  -1 26959.6 1105.88   1
   3  -9   1 27694.2 1105.85   1
  -3  -9  -1 27893.7 1107.54   1
   4   9   1 5257.95 234.646   1
  -4   9  -1 4666.84 231.617   1
   4  -9   1 4490.04 229.592   1
  -4  -9  -1 4886.99 233.332   1
   5   9   1 982.361 82.4604   1
  -5   9  -1 1359.56 90.5252   1
   5  -9   1 1372.12 95.1916   1
  -5  -9  -1 1119.96 88.5315   1
  -6   9  -1 12622.4 564.536   1
  -6  -9  -1 14290.6 569.844   1
   6  -9   1 14080.2 573.385   1
   6   9   1 13267.5 564.257   1
  -7  -9  -1 11446.5 492.291   1
   7   9   1 11674.5 491.221   1
  -7   9  -1 11574.3 495.554   1
   7  -9   1 11404.0 494.732   1
  -8  -9  -1-5.96033 28.2373   1
   8   9   1 5.70119 29.5876   1
  -8   9  -1 35.7574 38.5741   1
   8  -9   1-6.25557 34.6456   1
  -9  -9  -1 18409.6 765.923   1
   9   9   1 18909.4 763.999   1
   9  -9   1 18997.6 769.908   1
  -9   9  -1 18319.0 767.893   1
 -10  -9  -1 1514.14 107.547   1
 -11  -9  -1 3748.49 197.550   1
  11  -9   1 3609.23 201.271   1
  11   9   1 3697.81 195.733   1
 -12   9  -1 5775.53 285.301   1
  12  -9   1 5995.29 286.078   1
 -13  -9  -1 4198.29 216.658   1
  13   9   1 3805.59 210.183   1
 -13   9  -1 4159.78 216.369   1
  13  -9   1 3984.96 213.990   1
 -14  -9  -1 1763.22 122.880   1
  14   9   1 1603.75 117.628   1
 -14   9  -1 1755.01 123.470   1
  14  -9   1 1806.82 122.725   1
 -15  -9  -1 370.339 61.4198   1
  15   9   1 264.088 56.4147   1
  15  -9   1 369.230 60.9334   1
 -15   9  -1 233.015 51.6335   1
 -16   9  -1 3103.85 178.175   1
 -16  -9  -1 2964.49 175.035   1
  16  -9   1 2854.45 172.907   1
  16   9   1 3017.81 173.810   1
 -17  -9  -1 333.979 60.8505   1
  17   9   1 300.034 56.3617   1
  17  -9   1 352.755 62.8747   1
 -17   9  -1 324.370 59.4586   1
 -18   9  -1 968.875 90.1029   1
  18  -9   1 943.364 91.4304   1
  18   9   1 954.927 91.5316   1
 -18  -9  -1 1050.59 93.2592   1
 -19   9  -1 372.254 67.2406   1
  19  -9   1 398.836 64.7483   1
  19   9   1 429.755 65.3908   1
 -19  -9  -1 519.681 69.2437   1
  20   9   1 387.000 63.3307   1
 -20  -9  -1 350.982 60.9565   1
  21  -9   1 248.143 56.8399   1
  21   9   1 279.989 60.1810   1
 -21  -9  -1 276.263 60.1833   1
  22  -9   1 53.1796 43.2394   1
 -22   9  -1 169.550 50.3021   1
  23  -9   1 218.825 56.1916   1
 -23   9  -1 283.629 59.7687   1
  23 -10  -1 167.854 55.0339   1
 -23  10   1 109.563 49.1925   1
  21 -10  -1 20.6363 44.9196   1
 -21  10   1-6.99144 43.6071   1
 -20  10   1 243.003 54.3428   1
 -20 -10   1 341.624 63.3946   1
  20 -10  -1 299.257 63.3580   1
  20  10  -1 390.125 67.9662   1
 -19  10   1 591.496 74.7999   1
  19 -10  -1 577.197 76.1054   1
  19  10  -1 494.536 69.1848   1
 -19 -10   1 501.363 70.5170   1
  18  10  -1 41.9818 44.0688   1
 -18 -10   1 7.29697 39.4261   1
  17 -10  -1 312.409 59.9061   1
 -17  10   1 264.558 56.0409   1
 -16  10   1 3707.62 201.405   1
  16 -10  -1 3500.29 198.422   1
  16  10  -1 3597.82 198.686   1
 -16 -10   1 3790.70 203.301   1
 -15  10   1 3642.31 193.134   1
  15 -10  -1 3363.21 189.083   1
  15  10  -1 3300.84 185.698   1
 -15 -10   1 3255.38 188.396   1
 -14  10   1 1402.44 111.189   1
  14 -10  -1 1519.24 113.199   1
  14  10  -1 1559.08 110.878   1
 -14 -10   1 1463.55 109.545   1
 -13  10   1 331.255 55.0294   1
  13 -10  -1 199.667 52.4484   1
  13  10  -1 217.295 48.4676   1
 -13 -10   1 240.793 51.6239   1
 -12  10   1 621.017 72.6950   1
 -12 -10   1 667.924 69.8357   1
  12  10  -1 463.371 62.1152   1
  12 -10  -1 676.728 74.2497   1
 -11  10   1 2716.64 162.889   1
  11 -10  -1 2923.57 165.359   1
  11  10  -1 2916.53 162.747   1
 -11 -10   1 2763.70 161.872   1
 -10 -10   1 6577.50 306.445   1
 -10  10   1 6165.35 303.047   1
  10 -10  -1 6909.64 314.591   1
   9 -10  -1 8657.50 401.454   1
  -9 -10   1 9115.20 399.470   1
  -9  10   1 9675.60 405.882   1
   9  10  -1 8641.80 395.493   1
  -8  10   1 22746.3 925.019   1
   8  10  -1 22777.9 921.254   1
  -8 -10   1 21206.9 920.729   1
   7  10  -1 8665.87 402.831   1
  -7  10   1 9218.31 408.433   1
   7 -10  -1 9948.82 416.958   1
  -7 -10   1 9622.96 410.259   1
  -6  10   1 1055.30 87.3873   1
   6 -10  -1 1268.21 93.0950   1
  -6 -10   1 1299.89 92.2391   1
   5  10  -1 237.009 42.8902   1
  -5  10   1 257.073 46.3663   1
   5 -10  -1 279.631 47.0537   1
  -5 -10   1 189.456 39.8899   1
   4  10  -1 6057.42 275.012   1
  -4  10   1 6043.19 278.785   1
   4 -10  -1 5823.21 278.771   1
  -4 -10   1 5890.64 276.315   1
   3  10  -1 17158.6 664.473   1
   3 -10  -1 16883.0 669.435   1
  -3 -10   1 17359.1 667.851   1
   2  10  -1 14501.7 600.464   1
   2 -10  -1 13304.0 599.561   1
  -2 -10   1 14159.2 599.977   1
  -1  10   1 110705. 4213.24   1
   1  10  -1 110742. 4210.68   1
  -1 -10   1 109042. 4211.85   1
   1 -10  -1 108526. 4212.65   1
   0  10   1 1744.05 110.958   1
   0  10  -1 1640.36 108.010   1
   0 -10  -1 1634.05 108.265   1
   0 -10   1 1630.53 108.395   1
   1  10   1 496.258 57.3154   1
  -1  10  -1 584.952 61.5000   1
   1 -10   1 627.720 63.7326   1
  -1 -10  -1 606.488 62.8281   1
   2  10   1 538.721 57.2520   1
  -2  10  -1 398.735 53.3642   1
   2 -10   1 489.664 58.9630   1
  -2 -10  -1 421.545 54.9651   1
   3  10   1 107103. 4095.44   1
  -3  10  -1 109914. 4099.29   1
   3 -10   1 108087. 4097.28   1
  -3 -10  -1 101833. 4094.92   1
   4  10   1 5478.92 255.105   1
  -4  10  -1 5072.70 253.949   1
   4 -10   1 5441.32 256.593   1
  -4 -10  -1 5348.81 255.570   1
   5  10   1 1172.04 89.4690   1
  -5  10  -1 1211.15 92.1772   1
   5 -10   1 1036.27 88.3026   1
  -5 -10  -1 1161.55 89.3775   1
  -6  10  -1 3157.87 175.982   1
   6 -10   1 3465.77 186.341   1
   6  10   1 3483.04 178.912   1
  -6 -10  -1 3195.60 176.130   1
  -7  10  -1 542.439 66.9068   1
   7 -10   1 730.628 72.2955   1
   7  10   1 799.572 73.1251   1
  -8  10  -1 9027.15 403.717   1
   8 -10   1 9441.31 408.514   1
   8  10   1 8590.52 397.179   1
  -8 -10  -1 9278.87 404.055   1
  -9 -10  -1 4578.84 230.256   1
  -9  10  -1 5050.06 235.769   1
 -10 -10  -1 1081.87 91.5270   1
  10  10   1 1215.79 93.7106   1
 -10  10  -1 1083.62 92.8699   1
  10 -10   1 1133.29 94.3188   1
 -11 -10  -1 12344.7 510.763   1
  11  10   1 11132.5 504.152   1
 -11  10  -1 11480.5 509.081   1
  11 -10   1 11988.0 513.373   1
 -12 -10  -1 6885.44 309.503   1
  12  10   1 6556.94 303.623   1
 -12  10  -1 5808.82 300.337   1
  12 -10   1 6363.47 310.057   1
 -13 -10  -1 4321.35 231.401   1
  13  10   1 4497.32 230.497   1
 -13  10  -1 4646.05 234.602   1
  13 -10   1 4387.03 231.803   1
 -14 -10  -1 945.362 87.9761   1
  14  10   1 966.335 86.9712   1
 -14  10  -1 861.351 88.5867   1
  14 -10   1 888.044 88.6966   1
 -15 -10  -1 527.120 70.2406   1
  15  10   1 614.726 71.6546   1
 -15  10  -1 621.578 74.6416   1
  15 -10   1 580.672 72.5040   1
 -16 -10  -1 28.8731 40.9404   1
  16  10   1-6.91373 39.6665   1
 -16  10  -1 7.13699 40.4795   1
  16 -10   1-35.6480 43.6049   1
 -17 -10  -1 5314.33 270.657   1
  17  10   1 5395.98 268.441   1
 -18 -10  -1 924.645 89.8695   1
 -18  10  -1 827.967 87.7363   1
  18 -10   1 865.711 86.8232   1
  18  10   1 835.117 84.9670   1
 -19 -10  -1-22.0303 44.9201   1
 -19  10  -1-6.99124 44.4437   1
  19 -10   1-7.15699 47.5560   1
  19  10   1-49.2050 47.8802   1
 -20 -10  -1 73.1435 46.1202   1
  20 -10   1 60.3764 43.4881   1
  20  10   1 70.0340 48.1402   1
 -20  10  -1 56.0184 44.5714   1
  21  10   1 125.039 54.6135   1
 -22  10  -1 131.510 46.4720   1
  22 -11  -1 104.006 47.2048   1
 -21  11   1 67.3702 43.3481   1
  21 -11  -1 113.150 50.5538   1
  20 -11  -1-7.00255 46.5234   1
 -19  11   1 1240.15 108.428   1
 -19 -11   1 1169.11 104.924   1
  19 -11  -1 1466.62 112.459   1
  19  11  -1 1437.70 111.214   1
 -18 -11   1 717.588 81.7794   1
 -18  11   1 685.358 80.1760   1
  18  11  -1 683.818 78.6047   1
  18 -11  -1 817.811 85.4202   1
  17  11  -1 41.6865 41.2121   1
 -17 -11   1 14.5401 37.7441   1
  16 -11  -1 1005.30 91.3302   1
 -16  11   1 894.040 87.2188   1
 -15  11   1 852.599 85.2354   1
  15 -11  -1 902.355 87.1115   1
  15  11  -1 789.055 81.3210   1
 -15 -11   1 995.747 88.7894   1
 -14  11   1 60.9480 35.1862   1
  14 -11  -1 14.9524 42.4382   1
  14  11  -1 46.7918 40.9190   1
 -14 -11   1 55.9158 41.0383   1
 -13  11   1 448.829 65.5708   1
 -13 -11   1 426.119 60.5089   1
  13  11  -1 457.615 64.4336   1
  13 -11  -1 397.103 66.9481   1
 -12 -11   1 1902.20 125.818   1
 -12  11   1 1944.75 129.687   1
  12 -11  -1 1757.95 126.003   1
 -11  11   1 3284.81 185.738   1
  11 -11  -1 3277.80 182.995   1
  10 -11  -1 6490.02 296.167   1
 -10  11   1 5858.73 289.796   1
  10  11  -1 5924.11 286.376   1
 -10 -11   1 5944.13 288.190   1
   9  11  -1 475.446 60.2373   1
  -9  11   1 557.789 65.4095   1
   9 -11  -1 558.894 67.5281   1
  -9 -11   1 322.515 56.4978   1
   8 -11  -1 5344.71 265.117   1
  -8  11   1 4783.25 251.771   1
   8  11  -1 5631.80 257.450   1
  -8 -11   1 5253.54 257.288   1
   7  11  -1 148.266 40.8216   1
  -7 -11   1 165.211 41.4199   1
   6  11  -1 11.6412 31.8413   1
  -6  11   1 12.3641 35.4688   1
   6 -11  -1 6.21455 36.4567   1
  -6 -11   1-6.02122 32.1046   1
  -5  11   1 19537.0 770.392   1
   5 -11  -1 18474.7 765.428   1
  -5 -11   1 17929.7 762.885   1
  -4  11   1 38040.9 1411.92   1
   4 -11  -1 35163.1 1408.55   1
  -4 -11   1 38078.7 1410.90   1
   3  11  -1 186.484 39.3228   1
  -3  11   1 177.665 42.1056   1
   3 -11  -1 144.307 40.4596   1
  -2  11   1 7150.26 317.274   1
   2  11  -1 6987.68 315.013   1
   2 -11  -1 6533.60 313.594   1
  -2 -11   1 6673.01 311.929   1
   1  11  -1 507.382 58.2887   1
  -1  11   1 437.969 57.3873   1
   1 -11  -1 565.521 62.3752   1
  -1 -11   1 433.080 55.0278   1
   0  11  -1 12427.1 494.133   1
   0 -11   1 11411.4 488.714   1
   0 -11  -1 11753.3 491.261   1
   1  11   1 3750.62 191.983   1
  -1  11  -1 3706.86 191.840   1
   1 -11   1 3460.71 188.487   1
  -1 -11  -1 3652.33 190.868   1
   2  11   1 31596.9 1199.54   1
  -2  11  -1 29748.8 1197.84   1
   2 -11   1 29751.7 1199.67   1
  -2 -11  -1 29366.2 1199.45   1
   3  11   1 2629.16 147.281   1
  -3  11  -1 2550.37 148.406   1
   3 -11   1 2466.02 145.851   1
  -3 -11  -1 2354.96 145.904   1
   4  11   1 2745.69 162.494   1
  -4  11  -1 2878.54 165.149   1
   4 -11   1 3134.49 167.684   1
  -4 -11  -1 3063.83 167.092   1
   5  11   1 339.770 52.3503   1
  -5  11  -1 250.822 47.8979   1
   5 -11   1 140.896 42.0713   1
  -5 -11  -1 246.580 48.2520   1
   6  11   1 549.294 62.8630   1
  -6  11  -1 516.130 62.9710   1
   6 -11   1 602.089 73.1621   1
   7  11   1 1744.12 116.714   1
  -7 -11  -1 1704.33 116.507   1
  -8  11  -1 4052.37 211.176   1
   8 -11   1 3908.84 210.488   1
   8  11   1 3847.04 205.593   1
  -8 -11  -1 4101.50 209.698   1
   9 -11   1 226.581 49.9631   1
  -9  11  -1 312.122 52.3793   1
 -10  11  -1 237.533 52.2427   1
 -10 -11  -1 228.877 51.1731   1
  10 -11   1 224.702 51.7450   1
 -11 -11  -1 1466.43 110.582   1
  11 -11   1 1556.43 113.794   1
 -11  11  -1 1657.41 116.015   1
  11  11   1 1480.77 109.579   1
 -12 -11  -1 3393.12 189.104   1
  12 -11   1 3475.02 194.759   1
 -12  11  -1 3253.29 186.663   1
  12  11   1 3416.31 187.298   1
 -13 -11  -1 21.0971 37.9880   1
  13 -11   1 7.04899 40.9018   1
 -13  11  -1 14.0671 44.2911   1
  13  11   1 6.72179 36.7731   1
 -14 -11  -1 21.3227 39.8618   1
  14 -11   1 42.1780 42.1447   1
 -14  11  -1 70.9688 44.7064   1
  14  11   1 6.80036 38.1408   1
 -15 -11  -1 229.482 55.1253   1
  15 -11   1 367.141 56.9964   1
  15  11   1 314.373 57.1234   1
 -15  11  -1 371.690 59.3033   1
  16  11   1 458.897 64.8088   1
 -16 -11  -1 515.649 67.8336   1
  17  11   1 738.177 79.7696   1
 -17 -11  -1 795.023 84.2185   1
  17 -11   1 807.933 81.8908   1
 -17  11  -1 732.190 80.4516   1
 -18 -11  -1-65.6152 50.0521   1
  18 -11   1 21.4568 41.0360   1
  18  11   1 13.8666 41.9791   1
 -18  11  -1-14.2554 45.3043   1
 -19 -11  -1 29.0553 44.4413   1
  19 -11   1 78.1424 51.0525   1
 -19  11  -1-41.1318 46.7029   1
  19  11   1 62.4455 47.6480   1
  20 -11   1-6.75938 43.7523   1
 -20  11  -1 27.4899 43.2765   1
  21 -11   1 301.827 60.3991   1
 -21  11  -1 513.668 66.9642   1
  21 -12  -1-13.5707 41.9280   1
 -21  12   1-46.2727 45.3963   1
  20 -12  -1 90.0128 46.8984   1
  19 -12  -1 228.757 57.6076   1
 -19  12   1 139.596 49.1556   1
 -18 -12   1 264.321 60.1624   1
 -18  12   1 359.080 65.3026   1
  18 -12  -1 265.675 59.8731   1
  18  12  -1 225.484 53.8208   1
 -17 -12   1 7.32646 42.5091   1
 -17  12   1 21.2199 39.1738   1
  17 -12  -1 13.9706 38.2116   1
  17  12  -1-49.3633 46.8505   1
 -16 -12   1 50.9130 41.7560   1
 -16  12   1 42.5203 39.7522   1
  16  12  -1 63.3642 47.1931   1
  16 -12  -1 14.0167 36.4014   1
 -15  12   1 2253.29 142.218   1
  15 -12  -1 1933.36 136.830   1
  14 -12  -1 103.512 47.4977   1
 -14 -12   1 78.4970 42.3941   1
 -14  12   1 62.1343 40.5825   1
  14  12  -1 33.9696 40.3691   1
  13 -12  -1 35.6558 44.9397   1
 -13 -12   1 42.0315 40.6854   1
 -13  12   1 83.3256 48.8256   1
  13  12  -1 33.9016 40.6706   1
  12 -12  -1 320.675 58.8872   1
 -12  12   1 458.602 61.1160   1
 -12 -12   1 255.087 52.8259   1
  12  12  -1 307.273 53.8194   1
  11 -12  -1 178.532 47.7422   1
 -11 -12   1 101.546 41.2530   1
 -11  12   1 109.496 47.5833   1
  11  12  -1 106.211 40.8670   1
  10 -12  -1 726.670 77.3060   1
 -10 -12   1 780.404 76.6261   1
  10  12  -1 742.673 75.8138   1
 -10  12   1 787.886 80.0056   1
   9 -12  -1 2468.42 151.950   1
  -9  12   1 2310.72 147.530   1
   8 -12  -1 1100.02 94.9635   1
  -8  12   1 963.582 84.9901   1
   7  12  -1 2412.28 143.529   1
  -7  12   1 2253.55 143.607   1
   7 -12  -1 2250.77 146.087   1
  -7 -12   1 2602.47 148.457   1
   6  12  -1 12.1110 37.0372   1
  -6  12   1 12.8593 33.3691   1
   6 -12  -1 38.7815 39.1356   1
  -6 -12   1-25.3382 37.9611   1
   5  12  -1 15284.8 628.390   1
  -5  12   1 15124.7 632.110   1
   5 -12  -1 15368.7 632.691   1
  -5 -12   1 14306.0 628.511   1
   4  12  -1 2093.31 137.335   1
  -4 -12   1 2735.31 148.364   1
  -3  12   1 2397.04 143.758   1
  -3 -12   1 2372.44 143.610   1
   3 -12  -1 2353.78 143.397   1
   2  12  -1 6.04658 33.4876   1
  -2  12   1 6.25087 30.1025   1
   2 -12  -1 12.4859 27.5332   1
  -2 -12   1-18.4278 31.4318   1
  -1  12   1 2175.92 135.678   1
   1  12  -1 2378.32 139.503   1
   1 -12  -1 2370.38 139.742   1
  -1 -12   1 2055.04 133.041   1
   0  12   1 30.6113 30.4282   1
   0  12  -1 18.5096 33.3345   1
   0 -12   1-6.15747 28.1909   1
   0 -12  -1 37.3765 32.7822   1
   1  12   1 3861.86 206.150   1
  -1  12  -1 4250.28 211.545   1
   1 -12   1 4091.98 208.934   1
  -1 -12  -1 3825.15 205.282   1
   2  12   1 1297.67 96.9080   1
  -2  12  -1 1301.18 99.9176   1
   2 -12   1 1385.12 100.351   1
  -2 -12  -1 1254.73 97.9012   1
   3  12   1 7750.45 356.178   1
  -3  12  -1 7498.82 357.797   1
   3 -12   1 8067.82 361.392   1
  -3 -12  -1 8441.77 363.980   1
   4  12   1 72.8988 34.2443   1
  -4 -12  -1 121.501 39.2776   1
  -5  12  -1 1051.14 90.2624   1
   5 -12   1 1093.74 91.8579   1
  -6  12  -1 185.536 41.3163   1
   6 -12   1 166.959 48.2611   1
  -7  12  -1 2129.59 135.836   1
   7 -12   1 2078.81 134.691   1
   7  12   1 1876.53 127.004   1
  -7 -12  -1 1900.87 129.282   1
  -8  12  -1 2492.29 157.765   1
   8 -12   1 2837.68 163.881   1
   8  12   1 2564.82 155.843   1
  -8 -12  -1 2809.04 161.003   1
  -9  12  -1 242.216 52.9801   1
  -9 -12  -1 316.388 57.6036   1
   9 -12   1 261.821 51.5233   1
   9  12   1 231.198 50.7790   1
 -10 -12  -1 34.2327 41.4795   1
 -10  12  -1 34.6290 43.2229   1
  10 -12   1 62.2830 42.7720   1
  10  12   1 26.5225 40.1731   1
  11  12   1 931.742 85.4867   1
 -11 -12  -1 966.893 87.1179   1
 -12  12  -1 500.432 68.4900   1
  12 -12   1 696.605 76.1583   1
  12  12   1 637.630 71.0863   1
 -12 -12  -1 713.979 76.4339   1
 -13  12  -1 1177.73 98.6079   1
  13 -12   1 1120.63 97.9781   1
 -14 -12  -1 732.173 78.4383   1
  14 -12   1 821.864 87.0924   1
 -14  12  -1 672.336 79.1654   1
  14  12   1 693.026 76.7728   1
 -15 -12  -1 389.391 61.8767   1
  15 -12   1 387.195 63.4816   1
 -15  12  -1 412.289 64.3617   1
  15  12   1 346.042 60.1263   1
 -16 -12  -1 29.0236 41.6874   1
  16 -12   1 70.5123 44.4546   1
 -16  12  -1 71.1871 50.0697   1
  16  12   1 62.3884 45.3203   1
 -17 -12  -1 167.099 53.5466   1
  17 -12   1 147.463 51.0527   1
 -17  12  -1 70.2729 48.1111   1
  17  12   1 139.054 50.9095   1
 -18 -12  -1-14.4888 44.3117   1
  18 -12   1 56.0525 50.7076   1
  18  12   1 6.92715 44.4392   1
 -18  12  -1 21.2383 47.8286   1
  19 -12   1 61.9701 50.8929   1
 -19  12  -1-6.86333 41.1388   1
  20 -12   1 95.4587 47.2737   1
 -20  12  -1 59.9341 46.1748   1
 -20  13   1 40.8786 50.0104   1
  20 -13  -1 6.70309 46.7510   1
 -18  13   1 34.7007 47.6541   1
  18 -13  -1 13.7616 45.3338   1
  16 -13  -1-41.5699 46.4248   1
 -16 -13   1-14.5911 41.3862   1
 -16  13   1 7.06898 44.0973   1
  16  13  -1-35.3312 40.5492   1
  15 -13  -1 647.540 74.0761   1
 -15  13   1 489.147 66.0203   1
  15  13  -1 582.683 72.1734   1
 -15 -13   1 537.321 71.4635   1
 -14 -13   1 171.481 51.6654   1
  14  13  -1 139.377 51.1235   1
 -13  13   1 209.065 50.2089   1
  13 -13  -1 164.086 52.1126   1
  12 -13  -1 147.238 46.3721   1
 -12 -13   1 233.805 51.7960   1
 -12  13   1 154.321 50.9317   1
  12  13  -1 240.221 50.5593   1
  11 -13  -1 2730.28 171.887   1
 -11  13   1 3051.44 177.385   1
  11  13  -1 3344.45 181.161   1
 -11 -13   1 3385.73 183.683   1
  10  13  -1 1299.60 101.650   1
 -10 -13   1 1292.63 101.536   1
   9  13  -1 256.875 53.6732   1
  -9  13   1 264.173 51.1916   1
   9 -13  -1 268.625 54.1378   1
  -9 -13   1 204.830 51.3375   1
   8  13  -1 318.686 53.5586   1
  -8  13   1 315.988 52.5346   1
   8 -13  -1 258.766 53.3427   1
  -8 -13   1 235.240 50.1487   1
   7  13  -1 311.463 52.8544   1
  -7  13   1 362.139 57.5319   1
   7 -13  -1 353.297 58.1043   1
  -7 -13   1 327.917 53.9560   1
   6  13  -1 372.596 56.2490   1
  -6  13   1 165.717 49.5743   1
   6 -13  -1 246.461 52.4059   1
  -6 -13   1 226.072 50.7099   1
   5  13  -1 12.5464 31.6631   1
  -5  13   1 53.2402 38.2027   1
   5 -13  -1 46.2850 36.6414   1
  -5 -13   1 19.6460 35.8454   1
  -4  13   1 390.307 59.3300   1
   4 -13  -1 349.644 58.4750   1
  -3  13   1 103.008 40.6197   1
   3 -13  -1 39.2177 33.0645   1
  -2  13   1 45.4261 38.1621   1
   2 -13  -1 97.3291 41.7067   1
  -1  13   1 959.739 85.7111   1
   1 -13  -1 936.323 83.3620   1
   0  13   1 237.126 49.6731   1
   0  13  -1 115.722 39.4348   1
   0 -13  -1 155.094 46.5234   1
   1  13   1 96.1894 40.9513   1
  -1  13  -1 165.751 45.9743   1
   1 -13   1 58.2871 39.0117   1
  -1 -13  -1 103.591 43.9169   1
   2  13   1 159.869 46.5094   1
  -2  13  -1 193.099 45.8027   1
   2 -13   1 195.974 44.7173   1
  -2 -13  -1 215.629 51.3759   1
  -3  13  -1 2911.16 174.825   1
   3 -13   1 3020.20 174.787   1
   4  13   1 842.177 78.8945   1
  -4  13  -1 893.694 80.5881   1
   4 -13   1 858.476 81.5246   1
  -4 -13  -1 806.540 79.2888   1
  -5  13  -1 1790.53 121.711   1
   5 -13   1 1584.31 118.546   1
  -5 -13  -1 1988.08 126.897   1
   6 -13   1 2678.46 157.942   1
   6  13   1 2429.46 143.289   1
  -6 -13  -1 2335.70 143.813   1
   7  13   1 381.325 60.4172   1
  -7  13  -1 338.510 58.0620   1
   7 -13   1 360.563 59.9832   1
  -7 -13  -1 245.448 52.9227   1
  -8  13  -1 3197.89 183.169   1
   8 -13   1 3143.67 181.962   1
   8  13   1 3137.49 179.032   1
  -8 -13  -1 3396.54 185.039   1
   9  13   1 334.785 55.5720   1
  -9 -13  -1 281.240 54.9675   1
 -10  13  -1 751.315 83.3981   1
  10 -13   1 901.516 88.8021   1
  10  13   1 910.556 84.2410   1
 -10 -13  -1 805.007 82.2932   1
  11 -13   1 49.8007 41.7767   1
 -11  13  -1 49.0721 38.3941   1
 -12  13  -1 168.564 51.6085   1
  12 -13   1 241.307 57.6488   1
  12  13   1 213.406 51.9831   1
 -12 -13  -1 77.8715 42.4898   1
 -13  13  -1 719.636 79.1227   1
 -13 -13  -1 860.180 82.4688   1
  13 -13   1 855.920 87.4218   1
  13  13   1 714.844 79.0598   1
 -14 -13  -1 129.745 49.5887   1
  14 -13   1 7.00647 37.0020   1
  14  13   1 97.2459 48.1707   1
 -14  13  -1 128.082 45.3407   1
 -15 -13  -1 152.475 48.9772   1
  15 -13   1 195.631 48.6796   1
 -15  13  -1 112.821 46.3968   1
  15  13   1 131.220 53.0632   1
 -16 -13  -1 145.287 50.9544   1
 -17 -13  -1-14.4414 40.9604   1
  17  13   1 35.0482 47.7446   1
  17 -13   1 27.8238 41.2531   1
 -17  13  -1 27.6810 45.1959   1
  18 -13   1-6.80474 46.3442   1
 -18  13  -1 20.8983 46.6716   1
  19 -13   1-34.0036 49.2270   1
 -19  13  -1-27.1131 43.8878   1
  19 -14  -1 33.3764 39.6158   1
 -19  14   1 53.1117 43.7620   1
  17 -14  -1 462.044 67.2443   1
 -17  14   1 363.357 60.9920   1
  16  14  -1 933.390 89.9423   1
 -16  14   1 1002.89 91.2737   1
  16 -14  -1 912.107 87.3186   1
  15  14  -1 708.690 77.7031   1
  15 -14  -1 661.390 76.7019   1
 -15  14   1 574.927 71.4665   1
 -15 -14   1 729.833 79.5336   1
  14  14  -1-7.02248 42.5231   1
  14 -14  -1 21.7232 47.7026   1
 -14  14   1 34.7764 45.4236   1
 -14 -14   1 22.0056 40.1315   1
  13  14  -1 915.047 87.2785   1
  13 -14  -1 800.876 85.7680   1
 -13  14   1 928.868 89.3329   1
 -13 -14   1 1007.94 90.6496   1
  12  14  -1 13.9255 39.4911   1
  12 -14  -1 7.00470 37.3478   1
 -12 -14   1-21.5577 38.3140   1
 -12  14   1 7.03557 35.4832   1
 -11  14   1 839.897 83.4092   1
  11 -14  -1 853.072 86.0754   1
  10  14  -1 491.313 66.1839   1
  10 -14  -1 739.027 77.3705   1
 -10  14   1 489.740 68.5550   1
 -10 -14   1 599.546 72.4079   1
  -9 -14   1 446.658 63.2077   1
   9 -14  -1 443.703 64.4074   1
   9  14  -1 429.159 62.0020   1
  -9  14   1 443.379 62.8241   1
   8  14  -1 1078.31 91.5024   1
   8 -14  -1 1159.61 101.691   1
  -8 -14   1 1055.35 92.0112   1
  -8  14   1 936.644 88.5241   1
   7  14  -1 210.448 49.0560   1
  -7 -14   1 138.461 47.9939   1
  -6 -14   1 1248.49 102.930   1
   6  14  -1 1261.80 101.608   1
  -6  14   1 1467.52 108.814   1
   6 -14  -1 1422.60 108.095   1
  -5 -14   1 1075.76 96.8331   1
   5  14  -1 1454.05 106.504   1
  -5  14   1 1401.52 105.766   1
   5 -14  -1 1219.54 102.278   1
  -4 -14   1 126.313 40.9023   1
   4  14  -1 107.168 38.2493   1
  -4  14   1 127.711 45.9934   1
   4 -14  -1 108.305 48.4846   1
   3  14  -1 7277.69 343.299   1
  -3  14   1 7779.81 348.017   1
   3 -14  -1 7224.29 343.663   1
  -3 -14   1 7493.55 344.907   1
  -2  14   1 1984.13 136.102   1
   2  14  -1 2260.17 140.183   1
  -2 -14   1 2242.92 140.274   1
   2 -14  -1 2203.41 140.494   1
  -1  14   1 1336.17 104.612   1
   1  14  -1 1297.85 101.058   1
  -1 -14   1 1362.04 103.032   1
   1 -14  -1 1300.43 102.201   1
   0  14   1 20.1860 38.1654   1
   0 -14  -1-19.9808 40.3268   1
   0 -14   1-26.8373 34.8211   1
  -1 -14  -1 247.861 51.3786   1
   1  14   1 112.057 44.4128   1
  -1  14  -1 177.659 48.5223   1
   1 -14   1 248.016 51.4101   1
   2  14   1 884.984 82.7884   1
  -2  14  -1 948.059 85.0825   1
  -2 -14  -1 738.886 76.4403   1
  -3 -14  -1 4014.62 214.720   1
  -3  14  -1 3910.06 212.732   1
   3 -14   1 4269.06 217.096   1
  -4 -14  -1 3972.36 207.450   1
   4  14   1 3805.60 204.116   1
  -4  14  -1 3566.48 201.426   1
   4 -14   1 3959.50 207.204   1
  -5 -14  -1 55.2390 41.8451   1
   5  14   1 45.8957 41.3250   1
  -5  14  -1 66.9438 44.1341   1
   5 -14   1 21.5444 40.2960   1
  -6 -14  -1 41.4824 41.9434   1
   6  14   1 125.925 46.6460   1
  -6  14  -1 44.0202 41.5087   1
   6 -14   1 71.7666 48.3520   1
   7  14   1 666.343 71.9788   1
  -7 -14  -1 658.989 74.3364   1
  -8 -14  -1 14.0022 39.2491   1
   8 -14   1 7.14605 39.5818   1
   8  14   1 40.6300 41.8324   1
  -8  14  -1 7.10944 39.3791   1
  -9  14  -1 47.9234 40.6443   1
   9 -14   1 57.5002 44.0037   1
 -10 -14  -1 7.12946 40.9039   1
 -10  14  -1-7.07813 40.6095   1
  10  14   1-6.88024 39.0230   1
  10 -14   1 14.0358 35.9106   1
 -11 -14  -1 2598.62 159.699   1
 -11  14  -1 2405.83 156.427   1
  11  14   1 2523.77 156.266   1
  11 -14   1 2808.57 162.072   1
 -12 -14  -1 7.19771 39.8635   1
 -12  14  -1-35.1587 45.1058   1
  12  14   1 20.9142 41.7762   1
  12 -14   1-21.7706 46.9711   1
 -13 -14  -1 286.980 59.1627   1
 -13  14  -1 449.053 64.1068   1
  13  14   1 462.459 68.0916   1
  13 -14   1 540.858 73.0162   1
 -14  14  -1 56.2106 47.4713   1
  14 -14   1-13.9336 43.8752   1
 -15 -14  -1 1224.58 102.186   1
  15  14   1 1058.78 97.5667   1
 -15  14  -1 1261.02 103.012   1
  15 -14   1 1283.07 102.717   1
  16  14   1 20.8310 43.3097   1
 -16 -14  -1-7.17836 41.1857   1
 -16  14  -1 34.5213 46.2578   1
  16 -14   1-13.6327 48.6182   1
  17  14   1 276.578 58.9218   1
 -18  14  -1 134.143 46.8981   1
  18 -14   1 226.404 53.8365   1
 -18  15   1 1064.08 92.0357   1
  18 -15  -1 855.276 84.7440   1
 -17  15   1 1521.40 114.605   1
  17 -15  -1 1460.35 111.284   1
 -16  15   1 47.6196 49.9327   1
  16 -15  -1-6.74696 44.8308   1
  15  15  -1 1471.43 117.311   1
  15 -15  -1 1785.45 126.721   1
 -15  15   1 1656.54 116.321   1
  13  15  -1-7.03353 41.7083   1
 -13  15   1 27.6987 41.0628   1
  13 -15  -1-21.0819 40.7751   1
 -13 -15   1 51.0199 43.6778   1
  12  15  -1 105.039 45.4683   1
 -12  15   1 35.0019 42.9663   1
  12 -15  -1 104.546 46.0522   1
 -12 -15   1 144.739 50.5945   1
  11  15  -1 533.388 69.2093   1
 -11  15   1 354.507 61.1867   1
  11 -15  -1 350.712 63.7253   1
 -11 -15   1 495.439 69.1336   1
  10  15  -1 4087.79 218.020   1
 -10  15   1 4194.89 222.358   1
  10 -15  -1 4310.60 223.025   1
 -10 -15   1 3878.07 217.994   1
  -9 -15   1 309.142 56.9348   1
   9  15  -1 374.069 59.2022   1
  -9  15   1 269.008 58.0726   1
   9 -15  -1 330.100 60.7657   1
   8 -15  -1 2988.90 165.102   1
  -8  15   1 1948.18 140.070   1
   7  15  -1 1636.71 117.508   1
  -7 -15   1 1644.21 119.119   1
   7 -15  -1 1558.22 121.653   1
  -7  15   1 1738.52 121.400   1
  -6 -15   1 390.729 61.1183   1
   6  15  -1 402.924 61.6026   1
   6 -15  -1 312.389 55.2309   1
  -6  15   1 283.798 54.4253   1
   5 -15  -1 2228.75 146.031   1
  -5 -15   1 2275.15 147.963   1
  -5  15   1 2469.92 150.735   1
   5  15  -1 2568.58 151.991   1
   4 -15  -1 846.867 85.4605   1
  -4 -15   1 972.093 88.0146   1
  -4  15   1 793.979 84.4012   1
   4  15  -1 1002.97 89.2803   1
  -3 -15   1 691.805 75.4784   1
   3  15  -1 611.293 72.5693   1
  -2 -15   1 20.6410 34.1862   1
   2  15  -1-13.8060 39.6047   1
   1 -15  -1 567.132 67.7928   1
  -1 -15   1 443.691 62.6484   1
  -1  15   1 334.891 56.5695   1
   1  15  -1 389.836 64.6835   1
   0 -15   1 590.454 70.0865   1
   0  15   1 579.262 71.3720   1
   0  15  -1 487.571 65.6517   1
   1  15   1 472.920 66.1209   1
  -1  15  -1 494.866 69.0539   1
  -1 -15  -1 608.490 71.3236   1
   2  15   1 8424.95 382.872   1
  -2 -15  -1 8430.03 383.928   1
   2 -15   1 8349.97 383.567   1
   3  15   1 1219.98 101.325   1
  -3 -15  -1 1187.71 99.7807   1
  -4  15  -1 34.4930 40.9273   1
  -5  15  -1 201.890 50.6096   1
   5 -15   1 185.929 50.3676   1
   6  15   1 954.228 87.2436   1
  -6  15  -1 781.508 80.4792   1
  -6 -15  -1 839.454 86.4915   1
  -7 -15  -1 667.750 73.7840   1
   7  15   1 554.473 68.8999   1
  -7  15  -1 618.279 73.0393   1
   7 -15   1 700.716 77.4636   1
   8  15   1 155.851 47.1078   1
  -8  15  -1 257.662 52.6878   1
   8 -15   1 237.290 54.3704   1
  -8 -15  -1 134.629 46.4595   1
   9  15   1 274.897 60.7138   1
  -9  15  -1 318.200 59.2728   1
   9 -15   1 382.079 64.4779   1
  -9 -15  -1 333.609 60.1703   1
  10  15   1 138.142 51.1999   1
 -10  15  -1 77.8561 47.1927   1
  10 -15   1 98.2052 46.3794   1
 -10 -15  -1 107.229 45.6117   1
  11  15   1 69.2597 47.2114   1
 -11  15  -1 28.0242 46.9810   1
 -11 -15  -1 28.7704 40.3667   1
  11 -15   1 84.9776 47.0892   1
  12 -15   1 3963.79 214.646   1
 -12  15  -1 3922.12 212.176   1
  13  15   1 1819.79 127.200   1
 -13 -15  -1 1714.37 127.089   1
  14  15   1 643.561 75.5911   1
 -14  15  -1 690.240 79.1091   1
  14 -15   1 525.772 69.6550   1
 -14 -15  -1 730.495 80.6190   1
  15  15   1 458.497 66.6859   1
  15 -15   1 439.983 65.6169   1
 -15  15  -1 445.058 68.4047   1
 -15 -15  -1 472.903 67.2307   1
  16 -15   1 73.4172 51.0474   1
 -16  15  -1 60.6582 49.1858   1
  17 -15   1 810.399 83.0717   1
 -17  15  -1 744.495 81.1124   1
 -16  16   1 523.685 67.6363   1
  16 -16  -1 440.475 65.9041   1
 -15  16   1-19.4427 43.0730   1
  15 -16  -1-42.9264 45.0652   1
 -14  16   1 1405.62 107.578   1
  14 -16  -1 1471.87 109.837   1
  13  16  -1 1949.80 130.664   1
  13 -16  -1 1847.57 128.011   1
 -13  16   1 1929.00 129.154   1
  12  16  -1 2543.63 153.290   1
 -12 -16   1 2232.53 148.881   1
  11  16  -1 145.676 51.4909   1
 -11  16   1 143.216 46.6967   1
  11 -16  -1 76.8232 45.8607   1
 -11 -16   1 152.967 50.2398   1
  10  16  -1 772.532 83.9371   1
 -10  16   1 895.959 88.0890   1
  10 -16  -1 1019.94 91.8517   1
 -10 -16   1 1059.93 94.0930   1
  -9 -16   1 286.722 55.0014   1
   9  16  -1 398.867 60.9565   1
  -9  16   1 282.352 59.4503   1
   9 -16  -1 286.233 60.8675   1
   8  16  -1 1088.00 97.4169   1
  -8  16   1 1235.70 101.437   1
   8 -16  -1 1466.03 111.047   1
  -8 -16   1 1156.05 99.0873   1
  -7 -16   1 7.11603 41.7463   1
  -7  16   1 6.57514 39.4029   1
   7 -16  -1-23.2049 44.8810   1
   7  16  -1-34.9036 42.6958   1
   6  16  -1 4931.98 254.935   1
  -6  16   1 5483.32 260.374   1
   6 -16  -1 4947.89 256.935   1
  -6 -16   1 4880.71 254.599   1
  -5 -16   1 28.1963 43.5601   1
  -5  16   1 62.1451 45.1088   1
   5 -16  -1 34.6064 39.2768   1
   5  16  -1 6.93253 43.2582   1
   4  16  -1 1638.75 120.869   1
  -4  16   1 1801.56 124.256   1
  -4 -16   1 1686.26 122.360   1
   4 -16  -1 1783.91 123.431   1
   3  16  -1 3852.66 220.752   1
  -3  16   1 4639.50 229.057   1
  -3 -16   1 3954.78 220.961   1
   3 -16  -1 4680.29 229.621   1
   2  16  -1 118.688 42.8929   1
  -2  16   1 54.5444 45.8599   1
  -2 -16   1 146.207 46.8223   1
   1  16  -1 4191.42 227.081   1
  -1 -16   1 4145.25 228.682   1
   1 -16  -1 4394.95 229.949   1
   0  16  -1 61.6947 40.6575   1
   0  16   1 13.8845 36.0386   1
   0 -16  -1 6.92319 34.9276   1
   0 -16   1 13.9610 35.7303   1
  -1  16  -1 145.023 46.4108   1
   1  16   1 188.998 50.4144   1
  -1 -16  -1 139.368 44.8401   1
   1 -16   1 280.054 55.2813   1
  -2  16  -1 1935.62 133.389   1
   2  16   1 1939.16 131.834   1
   2 -16   1 2134.19 136.396   1
  -2 -16  -1 1855.21 128.527   1
   3  16   1 3349.83 184.418   1
  -3  16  -1 3104.07 181.781   1
  -3 -16  -1 3176.27 182.233   1
   3 -16   1 3216.07 182.425   1
   4  16   1 2543.28 150.746   1
  -4  16  -1 2221.17 145.415   1
  -4 -16  -1 2350.55 148.066   1
   4 -16   1 2296.72 147.757   1
  -5 -16  -1 521.386 66.9629   1
  -5  16  -1 389.365 61.3473   1
   5 -16   1 580.348 72.1825   1
   5  16   1 441.332 64.5490   1
  -6 -16  -1 63.6418 40.6568   1
  -6  16  -1 41.7402 44.7024   1
   6 -16   1 135.736 53.0540   1
   6  16   1 54.6723 41.8808   1
   7  16   1 5791.71 280.943   1
  -7 -16  -1 5691.19 283.378   1
   8  16   1 755.176 79.8870   1
  -8  16  -1 757.307 81.0958   1
  -8 -16  -1 639.108 76.3283   1
   8 -16   1 772.223 79.8963   1
   9 -16   1 782.346 80.8699   1
  -9  16  -1 779.362 81.7238   1
  10  16   1 1502.55 109.861   1
 -10  16  -1 1418.47 110.628   1
  10 -16   1 1434.16 109.224   1
  11  16   1 927.966 92.0499   1
 -11  16  -1 1053.59 93.2525   1
  11 -16   1 1204.57 100.084   1
 -11 -16  -1 1104.28 98.8788   1
  12  16   1 2299.68 143.881   1
 -12  16  -1 1984.81 136.403   1
  12 -16   1 2094.96 139.203   1
 -12 -16  -1 2212.72 142.325   1
  13  16   1 503.092 71.1261   1
 -13  16  -1 505.381 66.8822   1
 -13 -16  -1 549.879 71.1255   1
  13 -16   1 571.623 74.6622   1
  14  16   1 1242.33 106.372   1
 -14 -16  -1 1580.91 114.063   1
  15 -16   1 131.760 48.5264   1
 -15  16  -1 87.0034 45.7659   1
  14 -17  -1 278.564 58.3315   1
 -14  17   1 217.218 56.2726   1
  13 -17  -1 1257.71 101.892   1
 -13  17   1 1032.44 94.5228   1
  12 -17  -1 114.694 50.0589   1
 -12  17   1 121.910 52.5863   1
  11  17  -1 3275.87 182.532   1
 -11  17   1 2940.43 177.934   1
  11 -17  -1 3345.03 183.342   1
 -11 -17   1 3104.42 181.291   1
  10  17  -1 173.343 54.2994   1
 -10  17   1 104.372 52.4562   1
  10 -17  -1 99.0033 51.8785   1
 -10 -17   1 259.230 56.0215   1
   9  17  -1 2095.95 138.453   1
   9 -17  -1 2085.01 139.310   1
  -9  17   1 2042.08 138.953   1
  -9 -17   1 2087.70 139.284   1
  -8  17   1 691.039 81.1824   1
   8 -17  -1 730.764 85.7546   1
  -7 -17   1 1586.67 118.310   1
  -7  17   1 1581.07 116.056   1
   7  17  -1 1590.18 119.692   1
  -6 -17   1 170.561 48.0606   1
  -6  17   1 225.538 56.1501   1
   6 -17  -1 87.3550 51.9515   1
   6  17  -1 195.667 52.4047   1
   5  17  -1 2508.61 155.067   1
  -5  17   1 2503.73 153.533   1
   5 -17  -1 2439.56 152.402   1
  -5 -17   1 2297.83 151.256   1
   4  17  -1 2050.11 134.317   1
  -4  17   1 1781.57 127.026   1
  -4 -17   1 1934.73 131.490   1
   3  17  -1 2267.31 146.813   1
  -3 -17   1 2369.91 148.946   1
  -2  17   1 1869.69 125.521   1
   2  17  -1 1610.58 120.368   1
  -2 -17   1 1719.71 123.490   1
   2 -17  -1 1656.94 121.056   1
   1  17  -1 1522.69 115.737   1
  -1  17   1 1483.64 113.372   1
  -1 -17   1 1393.50 112.867   1
   1 -17  -1 1624.46 117.157   1
   0  17  -1 277.551 57.0658   1
   0  17   1 303.789 57.7241   1
   0 -17  -1 161.196 49.0091   1
   0 -17   1 247.025 53.3340   1
  -1  17  -1 1166.07 97.6226   1
   1  17   1 999.734 93.0122   1
   1 -17   1 1027.27 93.0984   1
  -1 -17  -1 1124.14 94.6663   1
   2  17   1 548.714 72.1840   1
  -2  17  -1 470.877 65.6842   1
   2 -17   1 560.431 69.5697   1
  -2 -17  -1 532.688 69.8666   1
   3  17   1 3380.17 189.974   1
  -3 -17  -1 3321.36 188.777   1
  -4 -17  -1 112.342 50.1714   1
   4  17   1 13.8097 46.7434   1
  -4  17  -1 110.572 44.0292   1
   4 -17   1 79.5431 42.5288   1
   5 -17   1 3377.83 187.154   1
  -5  17  -1 2705.46 167.047   1
  -6 -17  -1 1797.13 132.858   1
  -6  17  -1 2020.42 136.162   1
   6 -17   1 2086.37 139.298   1
   6  17   1 2366.23 143.489   1
   7  17   1 1481.48 112.951   1
   7 -17   1 1666.57 119.214   1
  -7 -17  -1 1469.50 113.094   1
   8  17   1 877.053 87.9140   1
  -8  17  -1 1144.42 96.1142   1
  -8 -17  -1 907.730 86.7763   1
   8 -17   1 1078.04 93.7787   1
   9  17   1 406.914 63.9460   1
  -9 -17  -1 462.449 68.0035   1
  10  17   1 1347.79 104.595   1
 -10  17  -1 1208.47 104.019   1
 -10 -17  -1 1172.34 100.853   1
  10 -17   1 1284.84 104.960   1
  11 -17   1 2028.08 135.985   1
 -11  17  -1 2150.04 138.352   1
  12  17   1 1395.10 108.998   1
 -12 -17  -1 1260.73 106.448   1
  13 -17   1 1305.11 107.437   1
 -13  17  -1 1420.21 105.569   1
  12 -18  -1 296.120 60.4589   1
 -12  18   1 210.673 56.0342   1
  11 -18  -1 119.317 49.4031   1
 -11  18   1 33.0355 44.7245   1
  10 -18  -1 688.890 79.0943   1
 -10  18   1 651.039 73.2441   1
  -9 -18   1 28.1321 43.0428   1
   9  18  -1 28.2583 44.5122   1
  -9  18   1 96.4458 45.4061   1
   9 -18  -1 6.90816 39.6657   1
  -8 -18   1 1457.35 112.549   1
  -8  18   1 1563.90 113.744   1
   8 -18  -1 1550.62 114.451   1
   8  18  -1 1294.94 109.417   1
   7  18  -1 356.020 63.6471   1
  -7  18   1 343.483 59.0408   1
   7 -18  -1 420.565 68.4988   1
  -7 -18   1 333.234 60.6962   1
  -6 -18   1 2506.83 157.560   1
   6  18  -1 2649.22 159.753   1
   5 -18  -1 895.693 88.1633   1
  -5 -18   1 822.223 84.7547   1
   5  18  -1 1096.76 94.5911   1
   4 -18  -1 2079.52 135.766   1
  -4 -18   1 1941.14 134.419   1
  -4  18   1 2095.92 137.000   1
   4  18  -1 2078.53 137.311   1
  -3 -18   1 424.213 65.7083   1
   3 -18  -1 586.672 72.3846   1
  -3  18   1 652.946 74.5254   1
   3  18  -1 510.837 72.0470   1
   2 -18  -1 2067.32 140.313   1
  -2 -18   1 2161.76 143.111   1
   2  18  -1 2137.03 140.328   1
  -2  18   1 2474.44 147.405   1
   1 -18  -1 69.6613 41.5658   1
  -1 -18   1 162.393 49.4529   1
   1  18  -1 83.0096 49.9150   1
  -1  18   1 177.401 51.3181   1
   0 -18   1 2242.91 141.503   1
   0 -18  -1 1835.78 133.260   1
   0  18   1 1868.97 134.635   1
   0  18  -1 2116.58 137.041   1
  -1 -18  -1 69.7366 42.0622   1
   1 -18   1 125.959 47.1263   1
  -1  18  -1 119.736 46.6412   1
   1  18   1 193.252 54.2688   1
   2 -18   1 1739.98 120.023   1
  -2 -18  -1 1670.33 118.348   1
   2  18   1 1310.56 109.401   1
  -2  18  -1 1486.89 113.682   1
  -3 -18  -1 810.165 86.7650   1
   3 -18   1 776.924 83.2711   1
   3  18   1 750.051 81.1465   1
  -3  18  -1 745.045 84.4101   1
  -4 -18  -1 1531.75 114.240   1
   4 -18   1 1562.35 117.924   1
  -4  18  -1 1326.50 108.179   1
   4  18   1 1625.43 119.392   1
  -5 -18  -1 412.170 64.7376   1
  -5  18  -1 513.632 66.1196   1
   5 -18   1 473.921 69.2820   1
   5  18   1 370.962 64.2854   1
   6  18   1 752.509 82.1499   1
  -6 -18  -1 1107.98 92.1266   1
  -7 -18  -1 195.121 55.1508   1
   7  18   1 76.1025 48.8836   1
  -7  18  -1 161.198 54.4620   1
   7 -18   1 112.521 52.9268   1
   8 -18   1 1361.12 107.259   1
  -8  18  -1 1282.67 103.193   1
   9  18   1 969.367 92.8013   1
  -9  18  -1 991.926 91.8981   1
  -9 -18  -1 1102.84 95.8354   1
   9 -18   1 1076.35 94.8899   1
  10  18   1 1269.82 103.353   1
  10 -18   1 1254.90 102.383   1
 -10 -18  -1 1184.73 101.294   1
  11 -18   1 611.141 72.5446   1
  11  18   1 696.692 77.0738   1
 -11  18  -1 549.404 70.9197   1
  10 -19  -1 427.804 67.1442   1
 -10  19   1 432.113 66.3493   1
  -9  19   1 274.394 59.6597   1
   8 -19  -1 442.939 64.8614   1
   7  19  -1 2469.45 149.984   1
  -7 -19   1 1991.09 141.738   1
  -6 -19   1 1494.36 117.549   1
  -6  19   1 1620.60 115.873   1
   6  19  -1 1726.68 123.317   1
  -5  19   1 1436.10 110.863   1
   5 -19  -1 1621.06 117.294   1
  -5 -19   1 1527.12 114.358   1
  -4  19   1 526.435 70.3088   1
   4 -19  -1 631.446 73.7937   1
  -3  19   1 414.803 64.8095   1
   3 -19  -1 372.680 60.4728   1
  -2  19   1 219.189 56.6577   1
   2 -19  -1 163.425 48.7363   1
  -1  19   1 480.419 68.4313   1
   1 -19  -1 377.009 64.2727   1
   0  19   1 107.478 49.1187   1
   0 -19  -1 103.042 49.1578   1
  -1  19  -1 1529.70 112.891   1
   1  19   1 1205.42 103.129   1
   1 -19   1 1413.83 109.690   1
  -1 -19  -1 1407.44 108.822   1
   2  19   1 13.6261 43.7030   1
  -2  19  -1 20.6155 45.2664   1
  -2 -19  -1 6.88424 39.0465   1
   2 -19   1-13.8263 44.7465   1
   3  19   1 1010.91 90.6105   1
  -3  19  -1 792.520 82.8780   1
   3 -19   1 1070.22 93.9886   1
  -3 -19  -1 824.015 83.8185   1
  -4  19  -1-19.0670 44.3266   1
   4  19   1 6.91932 53.1991   1
   4 -19   1 38.7459 51.0506   1
  -4 -19  -1 61.9794 45.7588   1
   5  19   1 20.7178 46.6561   1
  -5  19  -1 6.75266 42.1217   1
   5 -19   1-14.6304 43.8402   1
  -5 -19  -1 61.4612 46.1365   1
  -6 -19  -1 362.585 60.4067   1
   6  19   1 344.913 62.8152   1
  -6  19  -1 267.954 62.0942   1
   6 -19   1 293.063 62.4446   1
  -7 -19  -1 1523.13 113.850   1
  -7  19  -1 1534.23 113.395   1
   7 -19   1 1382.75 109.327   1
   7  19   1 1518.70 113.215   1
   8  19   1 779.507 85.0564   1
  -8 -19  -1 950.676 86.5912   1
   8 -19   1 1015.61 93.1686   1
  -8  19  -1 846.860 85.8528   1
   9 -19   1 2959.13 173.240   1
   9  19   1 3027.67 177.216   1
  -9  19  -1 3243.12 177.502   1
   6 -20  -1 1472.49 114.357   1
  -6  20   1 1303.58 102.038   1
  -5  20   1 653.171 74.2206   1
   5 -20  -1 792.437 84.4620   1
   4 -20  -1 2686.36 158.395   1
  -4 -20   1 2437.28 154.198   1
  -4  20   1 2489.75 153.874   1
   4  20  -1 2611.83 156.615   1
   3 -20  -1 66.0947 45.6125   1
  -3 -20   1 151.067 48.1084   1
   3  20  -1 121.149 49.9548   1
  -3  20   1 151.283 52.3482   1
   2 -20  -1 1930.82 130.325   1
  -2 -20   1 2074.15 136.112   1
  -2  20   1 2023.71 132.503   1
   2  20  -1 1844.98 132.026   1
   1 -20  -1 1167.60 96.5907   1
  -1 -20   1 1149.50 100.018   1
   1  20  -1 1265.13 103.375   1
  -1  20   1 1017.72 94.0528   1
   0 -20  -1 637.109 76.5420   1
   0  20   1 701.627 76.9446   1
  -1 -20  -1-13.4333 41.0821   1
  -2 -20  -1-13.4206 39.7899   1
   2 -20   1-13.7310 44.0389   1
  -2  20  -1 13.3640 46.5957   1
   2  20   1 6.62061 47.2209   1
   3 -20   1 21.9110 45.1451   1
  -3 -20  -1 67.3402 46.9885   1
   3  20   1 33.1861 47.0201   1
  -3  20  -1 51.4074 43.0849   1
   4  20   1 1474.27 109.135   1
  -4 -20  -1 1282.72 103.205   1
   4 -20   1 1425.59 113.643   1
  -4  20  -1 1182.93 100.107   1
   5  20   1 1522.48 115.866   1
  -5 -20  -1 1428.62 110.253   1
   5 -20   1 1425.97 112.776   1
  -5  20  -1 1377.45 111.808   1
  -6  20  -1 4028.61 212.827   1
   6  20   1 3745.64 209.007   1
  -6 -20  -1 4072.87 211.858   1
  25   0  -2 6.93941 47.2702   1
 -25   0   2 43.3765 44.2251   1
  24   0  -2 3760.76 204.869   1
 -24   0   2 3772.06 206.703   1
  23   0  -2 76.9103 47.7370   1
 -23   0   2 102.188 50.6187   1
  22   0  -2 2978.60 173.988   1
 -22   0   2 3027.17 178.650   1
  21   0  -2 329.814 57.8427   1
 -21   0   2 353.056 60.6069   1
 -20   0   2 339.236 58.0477   1
  20   0  -2 365.835 60.9495   1
 -19   0   2 108.964 44.0353   1
  19   0  -2 185.949 50.0533   1
 -17   0   2 143.910 44.6128   1
  17   0  -2 298.961 52.1080   1
 -16   0   2 255.851 49.9228   1
  16   0  -2 285.057 50.3207   1
 -15   0   2 2081.57 126.817   1
 -14   0   2 12259.9 497.400   1
  14   0  -2 11044.5 488.737   1
 -13   0   2 12022.9 494.645   1
  13   0  -2 11400.3 490.983   1
 -12   0   2 104.550 31.3367   1
  12   0  -2 126.224 33.6265   1
 -11   0   2 1846.63 110.113   1
  11   0  -2 2041.59 111.988   1
 -10   0   2 60822.5 2429.36   1
  10   0  -2 65002.6 2426.17   1
  -9   0   2 55769.8 2278.45   1
   9   0  -2 62638.4 2278.69   1
  -8   0   2 183346. 6962.44   1
   8   0  -2 182647. 6964.21   1
  -7   0   2 81263.1 3162.72   1
   7   0  -2 84636.2 3165.61   1
  -6   0   2 384656. 15057.3   1
   6   0  -2 409183. 15057.0   1
  -5   0   2 999999. 36865.3   1
   5   0  -2 946711. 36864.7   1
  -4   0   2 326606. 12572.4   1
   4   0  -2 336195. 12571.3   1
  -3   0   2 113011. 4351.42   1
   3   0  -2 116329. 4351.27   1
   0   0   2 172636. 6528.31   1
   0   0  -2 171675. 6528.08   1
   1   0   2 133561. 5328.09   1
  -1   0  -2 147763. 5329.17   1
  -2   0  -2 632477. 24781.0   1
   2   0   2 675212. 24781.0   1
  -3   0  -2 524389. 19721.4   1
   3   0   2 516098. 19719.7   1
  -4   0  -2 138654. 5163.88   1
   4   0   2 132832. 5161.12   1
  -5   0  -2 170768. 6288.10   1
   5   0   2 159806. 6286.94   1
  -6   0  -2 58955.6 2309.98   1
   6   0   2 61085.6 2309.25   1
  -7   0  -2 63.8919 26.7052   1
   7   0   2 100.590 28.9477   1
  -8   0  -2 11216.9 450.585   1
   8   0   2 10287.6 446.775   1
  -9   0  -2 28419.9 1191.12   1
   9   0   2 32028.0 1193.27   1
 -10   0  -2 85.4456 27.2461   1
  10   0   2 30.1880 27.9594   1
  11   0   2 620.139 64.5000   1
 -11   0  -2 732.169 65.3057   1
  12   0   2 19607.0 817.913   1
 -12   0  -2 20854.5 826.380   1
 -13   0  -2 267.980 49.8997   1
  13   0   2 343.060 50.1399   1
  14   0   2 12500.9 532.753   1
 -14   0  -2 12509.1 536.519   1
  16   0   2 5939.26 293.192   1
 -16   0  -2 6395.08 297.742   1
  17   0   2 1433.43 107.504   1
 -17   0  -2 1458.20 109.904   1
  18   0   2 637.879 73.1128   1
 -18   0  -2 769.704 80.2841   1
  19   0   2 3769.81 205.845   1
 -19   0  -2 3952.84 211.659   1
  20   0   2 583.439 70.2399   1
 -20   0  -2 722.438 77.8756   1
  22   0   2 341.922 61.4192   1
 -22   0  -2 408.758 61.8083   1
  24   0   2 93.9711 48.9586   1
 -24   0  -2 6.87826 42.1135   1
  25   0   2 335.639 64.5312   1
 -25   0  -2 371.603 61.3569   1
  26  -1  -2 122.987 53.7174   1
  25  -1  -2 310.532 58.3527   1
  25   1  -2 253.031 57.4972   1
 -25   1   2 348.464 61.2770   1
 -25  -1   2 281.394 59.2947   1
  24   1  -2 98.5638 48.9023   1
  24  -1  -2 159.642 54.5316   1
 -24  -1   2 93.7412 47.2816   1
 -24   1   2 101.634 49.2271   1
  23  -1  -2 3548.11 197.641   1
  23   1  -2 3512.66 197.699   1
 -23   1   2 3582.06 199.457   1
 -23  -1   2 3699.61 200.900   1
  22   1  -2-13.8181 43.0932   1
 -22  -1   2-14.5057 42.5477   1
 -22   1   2 49.8799 44.8697   1
  22  -1  -2-42.1103 38.8704   1
  21   1  -2 266.712 52.8479   1
 -21  -1   2 150.318 48.6176   1
  20   1  -2 1171.79 95.1530   1
  20  -1  -2 1091.12 93.8893   1
 -20  -1   2 1078.14 94.8120   1
 -20   1   2 1026.11 93.3754   1
  19  -1  -2 3510.22 193.382   1
  19   1  -2 3568.60 192.849   1
 -19  -1   2 3210.85 190.904   1
 -18   1   2 565.022 66.2345   1
  18  -1  -2 585.402 68.2072   1
  17   1  -2 2049.70 128.737   1
 -17  -1   2 2119.21 131.292   1
 -17   1   2 1936.07 127.087   1
  17  -1  -2 1857.89 124.222   1
  16   1  -2 2294.76 137.800   1
 -16  -1   2 2317.60 138.530   1
 -16   1   2 2296.79 140.480   1
  16  -1  -2 2254.80 137.774   1
 -15  -1   2 189.840 43.8611   1
 -15   1   2 206.424 43.4720   1
  15   1  -2 163.276 41.2581   1
  15  -1  -2 131.690 38.9067   1
 -14  -1   2 7782.40 320.962   1
  14  -1  -2 6293.29 309.775   1
  13   1  -2 72396.0 3199.31   1
 -13  -1   2 97919.8 3215.08   1
  12   1  -2 2584.26 136.018   1
 -12  -1   2 2394.34 135.882   1
 -12   1   2 2433.94 137.280   1
  12  -1  -2 2661.55 140.329   1
  11   1  -2 6328.15 285.518   1
 -11  -1   2 6939.72 290.463   1
 -11   1   2 5932.57 283.673   1
  11  -1  -2 6928.22 292.303   1
  10   1  -2 3446.28 162.558   1
 -10  -1   2 3206.81 164.674   1
 -10   1   2 3361.77 165.840   1
  10  -1  -2 3239.79 162.590   1
   9   1  -2 6548.40 277.849   1
  -9  -1   2 5910.85 276.857   1
  -9   1   2 6187.26 281.270   1
   8   1  -2 135591. 4958.99   1
  -8  -1   2 136886. 4959.23   1
  -8   1   2 120989. 4960.51   1
   8  -1  -2 126354. 4961.20   1
  -7  -1   2 50861.6 2034.30   1
   7   1  -2 55406.0 2035.89   1
  -6  -1   2 767.528 51.6010   1
  -6   1   2 773.063 53.6203   1
   6  -1  -2 870.219 54.3560   1
  -5  -1   2 22413.0 825.076   1
  -5   1   2 20847.5 825.244   1
   5   1  -2 22584.0 821.962   1
  -4  -1   2 29244.6 1152.81   1
  -4   1   2 30654.8 1156.64   1
   4  -1  -2 31420.2 1157.22   1
   4   1  -2 29664.4 1151.97   1
  -3   1   2 121710. 4542.04   1
  -3  -1   2 120889. 4537.46   1
   3  -1  -2 120629. 4542.30   1
   3   1  -2 116632. 4537.07   1
  -2   1   2 114104. 4512.00   1
   2  -1  -2 123972. 4512.55   1
   1  -1  -2 331713. 12573.4   1
   0  -1  -2 68201.9 2730.80   1
   0   1   2 69509.9 2730.48   1
   0  -1   2 71073.2 2728.66   1
   0   1  -2 78075.7 2729.81   1
  -1   1  -2 135631. 4933.23   1
  -1  -1  -2 125375. 4933.86   1
   1  -1   2 126852. 4932.80   1
   1   1   2 131617. 4933.68   1
  -2   1  -2 40336.9 1541.24   1
  -2  -1  -2 44606.7 1541.35   1
   2   1   2 40673.9 1539.11   1
  -3   1  -2 16997.5 656.573   1
  -3  -1  -2 16990.5 657.151   1
   3  -1   2 17574.0 659.108   1
   3   1   2 15538.2 655.036   1
  -5   1  -2 1563.27 88.7255   1
  -5  -1  -2 1542.11 88.1651   1
   5  -1   2 1473.59 87.1151   1
   5   1   2 1716.48 89.0120   1
  -6   1  -2 63960.1 2490.53   1
  -6  -1  -2 65227.2 2491.27   1
   6  -1   2 63765.6 2491.27   1
   6   1   2 66386.6 2491.25   1
  -7   1  -2 111459. 4269.12   1
  -7  -1  -2 113879. 4269.33   1
   7  -1   2 110564. 4267.30   1
   7   1   2 110684. 4266.72   1
  -8   1  -2 18532.2 763.394   1
  -8  -1  -2 20551.2 766.500   1
   8  -1   2 17966.4 761.655   1
   8   1   2 19156.4 762.891   1
  -9   1  -2 1588.81 101.016   1
  -9  -1  -2 1577.27 99.3909   1
   9  -1   2 1677.40 102.244   1
   9   1   2 1544.54 97.9280   1
 -10  -1  -2 3899.74 200.146   1
  10   1   2 4379.90 204.978   1
 -11   1  -2 7004.50 295.767   1
 -11  -1  -2 7641.51 298.103   1
 -12   1  -2 18971.0 802.299   1
 -12  -1  -2 20789.8 806.835   1
  12  -1   2 18822.1 800.427   1
  12   1   2 20498.0 804.376   1
 -13  -1  -2 433.750 56.2728   1
 -13   1  -2 332.217 53.9378   1
  13  -1   2 391.529 56.6510   1
  13   1   2 464.509 59.1037   1
 -14   1  -2 13588.7 541.343   1
 -14  -1  -2 13465.9 542.543   1
  14   1   2 13089.5 537.592   1
 -16  -1  -2 509.170 65.1236   1
 -16   1  -2 660.962 70.2062   1
  16  -1   2 556.279 68.1773   1
  16   1   2 587.689 68.2918   1
 -17   1  -2 3524.22 187.390   1
  17   1   2 3287.65 180.394   1
 -18  -1  -2 1986.19 136.452   1
  18  -1   2 2260.90 139.767   1
 -19   1  -2 683.244 75.6840   1
 -19  -1  -2 643.920 76.7352   1
  19   1   2 729.768 76.1288   1
 -20  -1  -2 1763.24 125.107   1
 -20   1  -2 1723.81 123.726   1
  20  -1   2 1967.50 128.136   1
  20   1   2 1568.32 119.738   1
  21   1   2 603.525 76.7243   1
 -22  -1  -2 1174.07 99.8381   1
 -22   1  -2 1353.80 105.662   1
  22  -1   2 1301.88 102.944   1
  22   1   2 1173.27 99.5891   1
 -24   1  -2 1823.33 127.084   1
 -24  -1  -2 1813.19 124.572   1
  24  -1   2 1725.37 124.010   1
  24   1   2 1642.24 121.569   1
 -25  -1  -2 20.3730 41.5352   1
 -25   1  -2 6.76181 42.1757   1
  25  -1   2-26.0410 47.4484   1
  25   1   2-39.2992 48.4048   1
 -26   2   2 403.736 64.9571   1
  26  -2  -2 352.202 62.5294   1
 -25   2   2 56.7780 47.5497   1
 -25  -2   2-7.23279 37.0102   1
  25  -2  -2-13.8670 46.4525   1
  25   2  -2-21.0129 45.7388   1
 -24   2   2 549.800 71.4148   1
 -24  -2   2 633.734 76.9830   1
  24  -2  -2 562.628 74.2632   1
  24   2  -2 393.144 67.9124   1
 -23   2   2 58.3116 47.2088   1
 -23  -2   2 50.7640 45.2636   1
  23  -2  -2 14.0256 45.0159   1
  23   2  -2 56.5495 41.5016   1
 -22  -2   2 791.345 81.7145   1
 -22   2   2 752.401 83.0429   1
  22   2  -2 791.669 79.8468   1
  22  -2  -2 709.116 79.9870   1
 -21   2   2-35.1409 38.9243   1
 -21  -2   2 7.06105 39.5804   1
  21  -2  -2 6.94975 38.0178   1
  21   2  -2 6.89043 40.4214   1
 -20   2   2 2655.29 156.326   1
 -20  -2   2 2574.90 156.199   1
  20  -2  -2 2562.49 154.920   1
  20   2  -2 2320.32 150.183   1
 -19   2   2 288.060 54.5690   1
 -19  -2   2 272.867 53.3140   1
  19  -2  -2 204.596 50.0350   1
  19   2  -2 255.298 51.8534   1
 -18   2   2 5681.60 284.239   1
  18  -2  -2 6153.49 287.411   1
 -17   2   2 330.410 54.4565   1
 -17  -2   2 268.704 51.4743   1
  17  -2  -2 151.751 48.1807   1
  17   2  -2 341.867 52.7698   1
 -16   2   2 62.4877 39.3685   1
 -16  -2   2 42.9098 37.1366   1
  16   2  -2 5.86314 30.8741   1
 -15   2   2 2782.20 152.243   1
 -15  -2   2 2646.37 149.478   1
  15  -2  -2 2389.48 144.704   1
  15   2  -2 2410.98 142.315   1
 -14   2   2 15787.3 670.932   1
 -14  -2   2 17490.9 676.315   1
  14  -2  -2 16786.2 676.050   1
  14   2  -2 15486.8 668.157   1
 -13   2   2 52.9563 33.0470   1
  13  -2  -2 47.4359 30.2586   1
 -13  -2   2-5.14617 26.3550   1
 -12   2   2 45119.0 1668.71   1
  12  -2  -2 41996.6 1665.46   1
  12   2  -2 41233.0 1658.86   1
 -11  -2   2 5257.10 231.456   1
  11  -2  -2 5240.42 235.152   1
  11   2  -2 5227.43 229.202   1
 -10   2   2 35930.2 1422.05   1
 -10  -2   2 37382.2 1419.68   1
  10  -2  -2 37344.3 1423.30   1
  10   2  -2 35129.9 1415.13   1
  -9   2   2 39783.3 1510.70   1
   9   2  -2 36418.4 1501.14   1
  -9  -2   2 40724.8 1506.63   1
   9  -2  -2 38786.6 1508.66   1
  -8   2   2 3398.12 167.284   1
   8   2  -2 3745.39 164.746   1
   8  -2  -2 3487.25 168.000   1
  -8  -2   2 3668.16 166.273   1
   7   2  -2 5029.17 212.979   1
   7  -2  -2 5185.14 220.439   1
  -7  -2   2 5246.35 214.996   1
   6   2  -2 10356.9 429.565   1
  -6  -2   2 11155.5 430.063   1
  -5   2   2 236.375 29.1074   1
   5  -2  -2 329.201 32.2448   1
   5   2  -2 297.959 26.4137   1
  -5  -2   2 246.996 25.8028   1
   4  -2  -2 320570. 12715.7   1
  -4   2   2 329829. 12716.0   1
   4   2  -2 343567. 12710.6   1
  -4  -2   2 342021. 12711.6   1
   3  -2  -2 5658.85 230.705   1
  -3  -2   2 5285.11 224.046   1
   3   2  -2 5907.26 224.454   1
  -3   2   2 5717.90 230.723   1
   2   2  -2 3314.43 134.545   1
  -2   2   2 3068.02 140.406   1
   2  -2  -2 3185.38 140.530   1
  -2  -2   2 3498.13 134.893   1
   1  -2  -2 87843.0 2882.44   1
  -1   2   2 84435.1 2881.69   1
   1   2  -2 85171.3 2876.10   1
   0  -2  -2 44440.6 1723.77   1
   0   2   2 44033.8 1722.43   1
   0   2  -2 42875.5 1718.54   1
  -1  -2  -2 3827.85 152.826   1
   1   2   2 3341.78 149.745   1
   1  -2   2 3731.41 149.817   1
  -1   2  -2 3148.68 148.433   1
  -2  -2  -2 328479. 10901.5   1
   2   2   2 331229. 10901.2   1
   3  -2   2 23413.3 945.334   1
   3   2   2 24568.1 945.425   1
  -3  -2  -2 25169.6 946.418   1
  -3   2  -2 24071.6 946.254   1
  -5   2  -2 38231.8 1387.97   1
   5  -2   2 34410.2 1384.74   1
   5   2   2 35996.2 1384.72   1
  -5  -2  -2 34289.8 1384.28   1
   6  -2   2 65.2699 28.4176   1
   6   2   2 72.2014 27.0880   1
  -6  -2  -2 26.0099 25.7597   1
  -6   2  -2 15.3796 22.1166   1
  -7   2  -2 13036.1 571.805   1
  -7  -2  -2 15436.5 573.956   1
   7  -2   2 12782.2 568.921   1
   7   2   2 14744.1 570.204   1
  -8   2  -2 463.890 51.2862   1
  -8  -2  -2 533.226 53.3892   1
   8  -2   2 547.779 52.8555   1
   8   2   2 469.472 48.9941   1
  -9   2  -2 25072.7 985.218   1
  -9  -2  -2 25439.8 986.996   1
   9  -2   2 23655.7 984.954   1
   9   2   2 24895.0 983.932   1
 -11   2  -2 8933.56 390.900   1
 -11  -2  -2 9266.89 390.188   1
  11   2   2 9489.45 388.550   1
 -12   2  -2 13693.3 559.566   1
 -12  -2  -2 13177.6 558.476   1
  12  -2   2 13443.9 556.753   1
  12   2   2 12577.2 551.165   1
 -13  -2  -2 8946.05 384.088   1
  13  -2   2 8290.70 378.162   1
  13   2   2 9330.25 383.163   1
 -14   2  -2 1678.03 116.454   1
 -14  -2  -2 1628.25 113.282   1
  14  -2   2 1583.52 114.912   1
  14   2   2 1813.85 116.770   1
 -15   2  -2 16956.2 682.176   1
  15  -2   2 15564.7 676.956   1
 -16   2  -2 859.869 79.8462   1
  16  -2   2 699.644 73.9294   1
  16   2   2 696.154 73.2461   1
 -17   2  -2 366.085 58.4219   1
 -17  -2  -2 518.682 66.8729   1
  17  -2   2 387.099 60.8294   1
  17   2   2 413.593 62.5454   1
 -18   2  -2 21.0775 43.8452   1
 -18  -2  -2 55.7644 41.7961   1
  18  -2   2 41.0949 43.9582   1
  18   2   2 34.0038 36.2897   1
 -19  -2  -2 1198.67 96.8206   1
 -19   2  -2 1240.78 100.592   1
  19  -2   2 1062.31 91.8967   1
  19   2   2 935.712 90.1335   1
 -20   2  -2 14.4275 37.4387   1
 -20  -2  -2 21.4414 40.5389   1
  20  -2   2-20.8252 41.1643   1
  20   2   2-55.6039 46.5683   1
 -21   2  -2 1811.54 127.758   1
  21  -2   2 1906.74 129.212   1
 -22   2  -2-42.2261 47.5418   1
 -22  -2  -2 49.9342 42.7467   1
  22  -2   2-6.87479 44.0983   1
  22   2   2-13.7488 41.1942   1
 -23   2  -2 854.882 89.2753   1
  23  -2   2 945.415 88.8551   1
 -24   2  -2 76.2210 45.0349   1
 -24  -2  -2 131.240 51.9006   1
  24  -2   2 125.323 50.8716   1
  24   2   2 100.857 49.8562   1
 -25  -2  -2 378.854 62.2971   1
  25   2   2 443.386 65.9701   1
  25  -2   2 349.715 60.0494   1
 -26   3   2-6.94418 42.8939   1
  26  -3  -2-6.81349 44.1014   1
 -24   3   2 66.2409 47.6739   1
 -24  -3   2-14.5400 44.9429   1
  24  -3  -2 55.1153 48.8098   1
  24   3  -2 84.0533 50.3579   1
 -23  -3   2 86.9266 43.1467   1
  23   3  -2 126.904 47.8007   1
 -22   3   2 77.2696 43.5737   1
 -22  -3   2 64.7130 42.8239   1
  22  -3  -2 98.5332 48.4833   1
  22   3  -2 188.981 51.5250   1
 -21   3   2 2070.49 138.465   1
 -21  -3   2 1969.42 136.250   1
  21  -3  -2 2371.00 141.874   1
  21   3  -2 2072.50 137.777   1
 -20   3   2 1022.84 91.0940   1
 -20  -3   2 882.092 85.6435   1
  20  -3  -2 939.976 87.8562   1
  20   3  -2 998.126 88.2423   1
 -19   3   2 408.192 61.5346   1
 -19  -3   2 326.702 55.8283   1
  19  -3  -2 343.938 57.4614   1
  19   3  -2 436.643 59.2686   1
 -18   3   2 189.411 51.3178   1
  18  -3  -2 112.142 44.5532   1
 -17  -3   2 7152.06 331.796   1
  17   3  -2 7195.19 330.446   1
 -16   3   2 4496.77 214.221   1
 -16  -3   2 3956.53 208.179   1
  16  -3  -2 3985.61 211.319   1
  16   3  -2 3862.19 205.854   1
 -15   3   2 11957.8 521.180   1
 -15  -3   2 12380.9 521.278   1
  15  -3  -2 11991.5 520.892   1
  15   3  -2 12598.7 519.379   1
 -14   3   2 29.1979 33.1416   1
 -14  -3   2 21.8557 28.7709   1
  14  -3  -2 52.6788 36.8753   1
  14   3  -2 26.6455 28.8093   1
 -13   3   2 8907.35 405.396   1
 -13  -3   2 9909.90 405.886   1
  13  -3  -2 9104.41 405.957   1
  13   3  -2 9436.57 403.416   1
 -12  -3   2 12862.8 531.393   1
  12   3  -2 12749.3 530.395   1
  11   3  -2 36730.7 1501.43   1
  11  -3  -2 37419.8 1507.34   1
 -10   3   2 33823.1 1327.43   1
  10   3  -2 33373.7 1321.01   1
  10  -3  -2 32533.9 1325.84   1
 -10  -3   2 35714.8 1324.80   1
  -9   3   2 889.384 65.9748   1
   9   3  -2 978.583 63.8064   1
   9  -3  -2 823.297 65.1313   1
  -9  -3   2 822.184 60.9009   1
  -8   3   2 8025.72 358.099   1
   8   3  -2 8835.67 352.256   1
  -8  -3   2 8260.13 353.108   1
   8  -3  -2 8653.35 359.040   1
   7  -3  -2 3148.50 151.680   1
  -7   3   2 3065.04 151.270   1
  -6  -3   2 33691.3 1310.61   1
   6  -3  -2 33503.1 1317.13   1
  -6   3   2 32761.0 1317.47   1
   6   3  -2 35492.6 1310.63   1
   5   3  -2 24185.0 947.092   1
  -5  -3   2 24758.6 949.324   1
   4  -3  -2 59125.0 2253.88   1
  -4  -3   2 60423.7 2248.58   1
   4   3  -2 56036.8 2246.92   1
  -4   3   2 60530.8 2254.33   1
   3  -3  -2 17424.3 689.358   1
  -3   3   2 15677.8 688.470   1
  -3  -3   2 17177.2 682.648   1
   2   3  -2 45184.2 1617.88   1
  -2   3   2 42130.3 1623.14   1
   2  -3  -2 41530.9 1622.84   1
  -2  -3   2 40173.1 1617.40   1
  -1  -3   2 80441.6 2978.98   1
   1   3  -2 77740.4 2978.05   1
  -1   3   2 75059.0 2983.39   1
   1  -3  -2 79223.0 2984.12   1
   0  -3   2 106862. 3828.52   1
   0  -3  -2 105463. 3832.07   1
   0   3  -2 103112. 3827.53   1
  -1  -3  -2 279.446 33.1813   1
   1  -3   2 352.858 31.8191   1
  -1   3  -2 335.844 29.3431   1
  -2  -3  -2 22346.0 863.673   1
   2   3   2 22947.8 862.476   1
   2  -3   2 21079.9 862.492   1
  -2   3  -2 21895.8 862.216   1
  -4  -3  -2 6027.79 280.007   1
   4   3   2 6427.64 281.008   1
  -4   3  -2 6776.14 279.713   1
   4  -3   2 7128.66 284.384   1
   5  -3   2 6246.75 266.224   1
   5   3   2 5984.68 265.875   1
  -5  -3  -2 5853.58 266.470   1
  -5   3  -2 6347.13 267.860   1
   6   3   2 7306.53 296.826   1
  -6  -3  -2 6720.78 295.809   1
   6  -3   2 6942.67 298.102   1
  -6   3  -2 6286.40 296.749   1
  -7   3  -2 3797.46 187.902   1
  -7  -3  -2 3996.98 186.342   1
   7  -3   2 3742.39 185.097   1
   7   3   2 3798.46 183.203   1
  -8   3  -2 1348.96 88.9982   1
  -8  -3  -2 1210.41 85.8188   1
   8  -3   2 1236.70 86.0218   1
   8   3   2 1296.28 85.9149   1
  -9  -3  -2 16252.5 635.859   1
   9  -3   2 16361.0 638.687   1
   9   3   2 15653.8 632.837   1
 -10   3  -2 25158.6 1032.07   1
  10  -3   2 26618.9 1034.83   1
 -11   3  -2 12793.6 547.907   1
 -11  -3  -2 13423.3 548.895   1
  11  -3   2 13026.3 547.244   1
  11   3   2 12829.6 544.843   1
 -12   3  -2 20049.5 833.508   1
 -12  -3  -2 20274.4 834.843   1
  12  -3   2 19801.2 834.450   1
  12   3   2 22026.6 837.033   1
 -13   3  -2 99.9272 37.5131   1
 -13  -3  -2 196.351 43.8508   1
  13  -3   2 166.728 43.1448   1
  13   3   2 184.963 43.2826   1
 -14  -3  -2 3152.21 174.703   1
  14  -3   2 3065.60 173.164   1
  14   3   2 3225.77 174.872   1
 -15   3  -2 2796.28 164.472   1
  15  -3   2 2865.04 164.055   1
 -16   3  -2 2194.23 138.675   1
 -16  -3  -2 2194.79 137.411   1
  16  -3   2 1836.65 131.072   1
  16   3   2 2041.49 133.497   1
 -17   3  -2 907.068 86.3280   1
 -17  -3  -2 844.834 82.9444   1
  17  -3   2 868.413 83.3449   1
  17   3   2 949.840 86.6003   1
 -18  -3  -2 35.1932 43.0928   1
  18   3   2 67.8531 44.7386   1
 -19   3  -2 1078.88 92.2827   1
 -19  -3  -2 979.504 89.4856   1
  19  -3   2 1025.09 92.4252   1
  19   3   2 893.209 86.9321   1
 -20  -3  -2 1446.11 110.542   1
 -20   3  -2 1524.54 112.081   1
  20   3   2 1223.24 103.853   1
  20  -3   2 1306.14 105.547   1
 -21   3  -2 21.9262 41.9428   1
  21  -3   2 27.2896 43.7723   1
 -22   3  -2 2269.62 143.439   1
 -22  -3  -2 2130.56 140.109   1
  22   3   2 1977.99 135.979   1
  22  -3   2 2212.20 141.065   1
 -23   3  -2 41.4449 39.2619   1
  23  -3   2 95.2580 46.4109   1
 -24  -3  -2 165.405 51.7670   1
  24   3   2 207.544 55.3916   1
 -25   3  -2 80.2847 44.5701   1
 -25  -3  -2 100.477 49.6106   1
  25   3   2 52.6440 49.4009   1
  25  -3   2 108.765 46.4154   1
 -25   4   2-28.7567 45.7222   1
  25  -4  -2-54.3543 49.8905   1
 -24   4   2-27.8371 45.4490   1
 -24  -4   2 7.23558 44.2571   1
  24  -4  -2 55.9643 49.1597   1
  24   4  -2 28.3651 45.9029   1
 -23   4   2 7.07379 41.4971   1
 -23  -4   2 21.6217 42.7370   1
  23  -4  -2-55.8792 49.8195   1
  23   4  -2 7.07912 41.5284   1
 -22   4   2 57.1906 48.0791   1
 -22  -4   2 129.575 44.6626   1
  22  -4  -2 111.999 49.3660   1
  22   4  -2 140.154 49.7904   1
 -21   4   2 1003.79 90.7103   1
  21  -4  -2 1003.12 91.5929   1
  21   4  -2 936.618 90.3316   1
 -20  -4   2 1008.87 89.9061   1
  20   4  -2 1018.02 89.8340   1
 -19   4   2 678.807 77.8879   1
 -19  -4   2 856.231 80.0637   1
  19  -4  -2 927.114 85.6189   1
  19   4  -2 670.444 72.9692   1
 -18   4   2 663.846 71.6954   1
 -18  -4   2 823.998 79.4692   1
  18  -4  -2 620.903 72.0696   1
  18   4  -2 646.299 71.4714   1
 -17   4   2 892.824 81.6286   1
 -17  -4   2 859.648 80.9484   1
  17   4  -2 877.347 81.3309   1
 -16  -4   2 9159.62 391.730   1
  16  -4  -2 8085.33 385.944   1
  16   4  -2 8958.05 388.277   1
 -15   4   2-12.1498 31.5263   1
 -15  -4   2 11.7586 32.5611   1
  15  -4  -2-25.5620 38.2945   1
  15   4  -2 28.3086 34.2790   1
 -14   4   2 1342.82 99.2190   1
  14   4  -2 1365.89 93.9644   1
  14  -4  -2 1286.80 99.2954   1
 -14  -4   2 1139.36 90.4496   1
 -13   4   2 51.9007 34.6122   1
  13  -4  -2 51.5125 32.5218   1
  12   4  -2 9791.98 413.115   1
 -12  -4   2 10064.3 415.938   1
 -12   4   2 10223.7 422.225   1
  12  -4  -2 8733.81 413.762   1
 -11   4   2 9939.30 438.459   1
  11   4  -2 10206.8 431.733   1
  11  -4  -2 10094.7 437.526   1
 -11  -4   2 10862.6 435.616   1
  10  -4  -2 14442.7 576.034   1
 -10   4   2 13666.8 571.939   1
  10   4  -2 13637.5 566.222   1
  -9  -4   2 13141.9 535.504   1
   9  -4  -2 13304.1 543.216   1
   9   4  -2 12678.4 532.777   1
  -9   4   2 13587.9 542.633   1
  -8  -4   2 2332.50 120.285   1
   8  -4  -2 2271.80 126.075   1
   8   4  -2 2415.04 120.206   1
  -8   4   2 2379.16 126.613   1
  -7  -4   2 2774.42 133.994   1
   7  -4  -2 2916.71 140.621   1
  -7   4   2 2784.02 140.685   1
   7   4  -2 2519.54 131.243   1
   6  -4  -2 76733.1 2676.03   1
  -6   4   2 64384.7 2663.63   1
   5  -4  -2 861.134 59.7161   1
  -5  -4   2 831.970 54.5936   1
  -5   4   2 747.584 56.1954   1
   5   4  -2 816.324 52.9259   1
   4  -4  -2 9839.35 393.032   1
   4   4  -2 10001.7 386.438   1
  -4   4   2 8928.49 390.762   1
  -4  -4   2 9534.00 388.045   1
  -3  -4   2 7989.30 319.318   1
   3   4  -2 7693.73 317.345   1
  -2  -4   2 38811.5 1464.48   1
   2   4  -2 37389.3 1462.94   1
   1   4  -2 21373.9 766.046   1
  -1  -4   2 17979.8 763.637   1
   0   4  -2 43974.5 1694.18   1
   0  -4   2 44272.3 1695.26   1
  -1   4  -2 5242.38 208.410   1
   1  -4   2 4366.55 204.962   1
  -2  -4  -2 84307.3 3203.49   1
   2   4   2 83144.9 3202.76   1
  -3  -4  -2 23990.7 911.309   1
   3   4   2 22886.7 908.637   1
   3  -4   2 23217.4 910.245   1
  -3   4  -2 22581.9 909.937   1
  -4  -4  -2 61250.2 2377.72   1
   4   4   2 62598.0 2375.69   1
   4  -4   2 60599.3 2376.29   1
  -4   4  -2 62788.1 2377.51   1
  -5  -4  -2 38242.1 1519.40   1
   5   4   2 41178.9 1518.63   1
   5  -4   2 38459.9 1523.19   1
  -5   4  -2 38290.9 1519.56   1
  -6  -4  -2 5028.92 242.802   1
   6   4   2 5466.56 244.246   1
   6  -4   2 5696.57 248.990   1
  -6   4  -2 5538.54 247.545   1
  -7  -4  -2 2139.33 118.194   1
   7   4   2 2210.72 118.357   1
  -7   4  -2 2069.66 119.830   1
   7  -4   2 1921.44 117.542   1
   8  -4   2 29.7637 26.7964   1
  -8  -4  -2-14.2787 21.7855   1
   8   4   2-4.65606 25.1514   1
  -8   4  -2 40.0381 29.9921   1
   9   4   2 3327.35 173.220   1
  -9  -4  -2 3524.95 176.393   1
  10   4   2 1022.95 82.2477   1
 -10  -4  -2 1285.56 89.5394   1
  10  -4   2 1072.01 87.1935   1
 -10   4  -2 1317.75 93.0280   1
  11   4   2 22664.0 868.923   1
 -11  -4  -2 24888.8 877.913   1
  11  -4   2 25312.1 880.928   1
  12   4   2 2736.73 151.726   1
 -12  -4  -2 2835.38 155.035   1
  12  -4   2 2584.51 152.629   1
 -12   4  -2 2474.58 151.410   1
  13   4   2 10458.9 451.083   1
 -13  -4  -2 10904.8 455.660   1
  13  -4   2 10116.3 452.031   1
 -13   4  -2 10084.4 452.570   1
  14   4   2 10284.0 452.218   1
 -14  -4  -2 10474.9 455.290   1
  15   4   2 261.305 49.2489   1
 -15  -4  -2 330.940 52.9475   1
  15  -4   2 319.157 56.7891   1
 -15   4  -2 228.904 51.2374   1
 -16  -4  -2 203.876 50.8531   1
  16  -4   2 100.922 46.1406   1
 -16   4  -2 124.409 46.6213   1
  17   4   2 698.806 76.5919   1
 -17  -4  -2 894.675 84.6004   1
  17  -4   2 710.725 79.0030   1
 -17   4  -2 880.267 85.5703   1
  18  -4   2 583.313 71.6495   1
 -18   4  -2 573.380 73.1658   1
  19   4   2 404.620 61.0544   1
 -19  -4  -2 376.219 59.0440   1
  19  -4   2 451.594 63.5291   1
 -19   4  -2 418.766 61.5387   1
 -20  -4  -2 711.400 80.1904   1
  20   4   2 711.831 79.4920   1
  20  -4   2 597.057 72.4787   1
  21  -4   2 1900.26 128.423   1
  21   4   2 1651.05 122.063   1
 -21   4  -2 1580.50 123.027   1
 -21  -4  -2 1957.89 128.761   1
  22   4   2 6.90696 46.6634   1
 -22  -4  -2-42.2968 45.2236   1
  22  -4   2-27.2492 44.4897   1
 -22   4  -2-7.08954 39.7451   1
  23   4   2 61.4952 47.2880   1
 -23  -4  -2 41.8730 44.3663   1
  23  -4   2-13.4202 41.0490   1
 -23   4  -2 14.0688 45.5396   1
  24   4   2 214.370 56.8529   1
 -24  -4  -2 123.663 49.0774   1
 -24   4  -2 128.833 52.8630   1
  24  -4   2 224.849 58.4191   1
  25   4   2-13.0309 45.7850   1
 -26   5   2-13.6667 45.7817   1
  26  -5  -2 19.9164 46.6493   1
 -25   5   2 109.278 49.4912   1
  25  -5  -2 232.335 59.4541   1
 -24   5   2 99.6323 49.3272   1
  24  -5  -2 54.4844 46.4725   1
 -23  -5   2 900.038 89.4479   1
  23   5  -2 817.849 86.5132   1
 -23   5   2 1030.67 93.1772   1
  23  -5  -2 1059.35 92.1489   1
 -22   5   2 57.3515 46.0021   1
 -22  -5   2 36.3041 41.2004   1
  22  -5  -2 20.9743 42.3481   1
  22   5  -2 20.9980 40.6303   1
 -21   5   2 665.812 75.5605   1
  21  -5  -2 516.924 68.2359   1
 -20   5   2 846.465 82.8976   1
 -20  -5   2 842.794 84.2241   1
  20  -5  -2 840.086 83.7734   1
  20   5  -2 819.283 81.1442   1
 -19   5   2 569.945 67.7499   1
 -19  -5   2 590.470 71.0000   1
  19  -5  -2 560.117 70.2085   1
  19   5  -2 622.276 69.8520   1
 -18   5   2 503.951 64.4597   1
 -18  -5   2 407.692 59.2859   1
  18  -5  -2 599.997 69.9730   1
  18   5  -2 462.324 62.8994   1
 -17   5   2 1938.24 128.620   1
 -17  -5   2 1973.26 126.967   1
  17  -5  -2 1833.61 125.824   1
  17   5  -2 1783.80 121.843   1
 -16   5   2 3140.31 173.389   1
 -16  -5   2 2965.70 166.864   1
  16  -5  -2 2927.36 172.159   1
  16   5  -2 2877.16 164.621   1
 -15   5   2 5057.69 246.980   1
  15   5  -2 4925.98 238.402   1
 -15  -5   2 5003.85 240.732   1
  15  -5  -2 4364.29 238.445   1
 -14   5   2 12.3197 33.7057   1
 -14  -5   2 28.5105 31.2025   1
  14  -5  -2 68.1728 37.1468   1
  14   5  -2-11.0259 28.2210   1
 -13  -5   2 15047.7 586.965   1
  13  -5  -2 13487.0 585.778   1
  13   5  -2 14364.4 582.920   1
 -13   5   2 13105.9 587.050   1
 -12  -5   2 1526.38 100.194   1
  12  -5  -2 1533.19 102.468   1
  12   5  -2 1499.19 99.9376   1
 -12   5   2 1539.86 104.903   1
 -11  -5   2 31444.2 1214.38   1
  11  -5  -2 30734.2 1219.94   1
  11   5  -2 30701.3 1211.78   1
 -11   5   2 30162.1 1216.38   1
 -10  -5   2 14328.2 582.848   1
  10  -5  -2 14092.6 587.832   1
 -10   5   2 14053.8 585.962   1
  10   5  -2 14256.6 580.648   1
   9  -5  -2 4682.32 226.341   1
   9   5  -2 5009.62 221.892   1
  -9   5   2 4724.31 226.143   1
  -8  -5   2-3.88251 19.8677   1
   8  -5  -2 4.62445 22.2710   1
   8   5  -2 22.1278 20.6734   1
  -8   5   2-4.47441 24.7812   1
  -7  -5   2 1258.43 79.4665   1
   7  -5  -2 1287.80 87.1576   1
  -7   5   2 1388.17 86.9780   1
   7   5  -2 1362.98 79.6113   1
   6  -5  -2 26209.5 1010.45   1
  -6   5   2 25463.0 1009.56   1
   6   5  -2 25439.7 1001.61   1
  -6  -5   2 25351.0 1002.43   1
   5  -5  -2 129574. 4966.01   1
  -5   5   2 127022. 4966.09   1
   5   5  -2 133909. 4960.05   1
  -5  -5   2 129442. 4961.94   1
  -4   5   2 5196.26 229.073   1
   4  -5  -2 5071.60 229.055   1
  -3   5   2 18816.2 735.534   1
   3  -5  -2 18239.1 734.359   1
   2  -5  -2 12635.4 498.770   1
  -2   5   2 11964.6 496.299   1
   1  -5  -2 23545.8 894.733   1
  -1   5   2 21969.4 892.427   1
   0   5  -2 22154.3 805.524   1
   0   5   2 21392.6 807.088   1
   0  -5   2 20202.0 802.694   1
  -1  -5  -2 83781.4 3339.28   1
   1   5   2 87636.6 3339.82   1
  -1   5  -2 89867.7 3338.92   1
   1  -5   2 87889.6 3338.84   1
   2   5   2 4479.04 205.643   1
  -2   5  -2 4980.99 206.366   1
   2  -5   2 4711.93 204.999   1
  -3   5  -2 2555.28 130.503   1
   3  -5   2 2664.81 133.846   1
   3   5   2 2539.52 130.396   1
  -3  -5  -2 2590.36 132.784   1
  -4   5  -2 6941.97 307.298   1
   4  -5   2 7593.73 312.186   1
   4   5   2 7269.59 308.274   1
  -4  -5  -2 6802.97 311.270   1
  -5   5  -2 119.260 30.3342   1
   5  -5   2 119.229 28.9537   1
   5   5   2 154.345 30.6223   1
  -5  -5  -2 127.521 29.8249   1
  -6   5  -2 26884.0 1069.86   1
   6  -5   2 27749.9 1070.04   1
   6   5   2 26907.2 1064.71   1
  -6  -5  -2 26514.9 1067.02   1
  -7   5  -2 1887.69 117.810   1
  -7  -5  -2 2130.49 119.008   1
   7  -5   2 2191.21 123.521   1
   7   5   2 2047.02 117.361   1
   8   5   2 369.882 45.3883   1
  -8  -5  -2 376.393 46.8694   1
   9  -5   2 31472.4 1303.67   1
  -9   5  -2 34835.1 1309.85   1
 -10  -5  -2 1981.00 120.792   1
 -10   5  -2 2009.91 122.606   1
  10  -5   2 1793.33 119.358   1
  10   5   2 1922.46 117.756   1
 -11  -5  -2 6893.65 305.636   1
 -11   5  -2 6451.59 306.969   1
  11   5   2 6169.13 297.713   1
  11  -5   2 6724.79 305.880   1
 -12   5  -2 15207.9 685.380   1
 -12  -5  -2 16862.8 683.809   1
  12   5   2 16594.3 680.996   1
  12  -5   2 17128.8 688.052   1
 -13   5  -2 2813.25 166.490   1
 -13  -5  -2 2790.30 164.154   1
  13   5   2 3176.46 167.890   1
  13  -5   2 2979.50 169.178   1
 -14   5  -2 6.75554 40.9084   1
  14  -5   2 32.4241 40.0627   1
 -15   5  -2 7727.76 365.045   1
 -15  -5  -2 8074.13 368.066   1
  15  -5   2 8310.41 371.572   1
 -16   5  -2 27.2953 35.5149   1
 -16  -5  -2 81.6329 40.4277   1
  16   5   2 79.8000 38.6779   1
  16  -5   2 104.136 41.6887   1
  17   5   2 54.1848 38.4325   1
 -17  -5  -2 6.92889 38.8562   1
 -18   5  -2 14.2007 43.4496   1
  18  -5   2 62.3171 44.4382   1
 -19   5  -2 1369.50 108.125   1
 -19  -5  -2 1404.05 108.331   1
  19   5   2 1365.54 108.839   1
  19  -5   2 1243.85 105.449   1
 -20   5  -2 474.597 68.1683   1
 -20  -5  -2 491.320 70.6770   1
  20   5   2 567.788 74.1403   1
  20  -5   2 496.263 71.2911   1
 -21   5  -2 134.982 49.7576   1
  21   5   2 130.879 49.3495   1
 -21  -5  -2 100.036 50.8003   1
 -22   5  -2 491.879 68.0586   1
 -22  -5  -2 369.654 63.3265   1
  22   5   2 356.159 60.8841   1
  22  -5   2 499.866 66.6464   1
 -23   5  -2 212.473 54.5174   1
 -23  -5  -2 168.095 54.6910   1
  23   5   2 169.696 54.9502   1
  23  -5   2 227.305 55.9590   1
 -24   5  -2 281.154 60.8593   1
  24  -5   2 361.126 62.5710   1
 -26   6   2 145.255 49.8040   1
  26  -6  -2 165.518 54.9420   1
 -25   6   2-13.8762 43.2770   1
  25  -6  -2 39.8468 47.0206   1
 -24   6   2-21.0095 46.9284   1
  24  -6  -2-27.5763 50.6053   1
 -23   6   2-7.09754 44.7191   1
  23  -6  -2 83.1903 46.0839   1
 -22   6   2 179.095 53.3526   1
 -22  -6   2 247.815 57.1110   1
  22   6  -2 290.239 59.4242   1
  22  -6  -2 244.297 59.2305   1
 -21   6   2 214.185 51.3478   1
 -21  -6   2 202.185 51.1667   1
  21   6  -2 112.121 45.4318   1
  21  -6  -2 169.499 50.8029   1
 -20   6   2 335.222 56.6650   1
 -20  -6   2 427.480 61.6797   1
  20   6  -2 441.483 65.2488   1
  20  -6  -2 435.979 65.8994   1
  19   6  -2 74.4092 39.7763   1
 -19  -6   2 69.8618 42.8149   1
 -18  -6   2 674.689 73.9063   1
 -18   6   2 674.191 74.5003   1
  18   6  -2 541.120 67.1188   1
  17  -6  -2 283.737 54.2764   1
 -16  -6   2 1085.41 91.2874   1
  16  -6  -2 1071.67 93.5440   1
 -16   6   2 1220.28 97.2144   1
  16   6  -2 1016.09 89.1466   1
 -15  -6   2 18.4101 34.8220   1
  15   6  -2 35.7056 32.1615   1
 -14   6   2 554.010 64.0683   1
  14   6  -2 472.197 57.3669   1
  14  -6  -2 370.868 55.3333   1
 -14  -6   2 487.250 57.6991   1
 -13   6   2 839.458 78.4339   1
  13   6  -2 798.259 70.1745   1
  13  -6  -2 769.397 72.3630   1
 -13  -6   2 676.327 68.0412   1
  12  -6  -2 59.9899 33.6452   1
 -12   6   2 5.74763 31.0658   1
 -11   6   2 1510.96 102.280   1
  11   6  -2 1378.47 94.3517   1
 -11  -6   2 1485.67 98.9401   1
  11  -6  -2 1507.82 102.454   1
 -10   6   2 1179.01 85.5265   1
  10   6  -2 1169.63 81.9987   1
 -10  -6   2 1135.13 82.8669   1
  10  -6  -2 1231.20 87.9683   1
   9   6  -2 5070.79 226.369   1
  -9  -6   2 4646.94 226.235   1
  -8   6   2 22742.9 938.094   1
   8   6  -2 23570.9 929.761   1
   8  -6  -2 24069.4 940.048   1
  -7   6   2 1297.97 89.4133   1
  -7  -6   2 1511.14 90.5110   1
   7  -6  -2 1541.29 98.8845   1
   7   6  -2 1461.71 87.5014   1
   6  -6  -2 2803.80 147.199   1
  -6   6   2 3058.75 147.885   1
   6   6  -2 2632.52 138.222   1
  -6  -6   2 2711.73 139.725   1
   5  -6  -2 2221.98 123.933   1
  -5   6   2 2307.58 125.197   1
   5   6  -2 2456.34 120.142   1
  -5  -6   2 2207.94 119.804   1
   4  -6  -2 36.2395 24.3016   1
  -4   6   2 87.6449 26.8468   1
   4   6  -2 82.8082 23.9728   1
  -4  -6   2 100.939 26.5750   1
   3   6  -2 167.737 27.8791   1
  -3   6   2 112.274 28.5461   1
   3  -6  -2 201.973 30.3573   1
  -3  -6   2 103.748 25.3306   1
   2  -6  -2 56966.8 2294.83   1
  -2   6   2 60605.4 2295.61   1
   2   6  -2 61815.7 2289.83   1
  -2  -6   2 58750.4 2290.39   1
  -1  -6   2 4643.09 198.543   1
   1   6  -2 4668.90 198.732   1
   1  -6  -2 4199.21 199.268   1
   0  -6   2 3575.98 162.474   1
   0   6  -2 3403.24 161.291   1
   0   6   2 3293.74 163.268   1
   0  -6  -2 3344.24 164.417   1
   1  -6   2 2612.37 131.693   1
  -1   6  -2 2609.47 131.187   1
   1   6   2 2561.66 132.537   1
  -1  -6  -2 2440.42 133.583   1
   2  -6   2 130455. 5035.03   1
  -2  -6  -2 136358. 5038.92   1
   2   6   2 128493. 5034.50   1
  -2   6  -2 132898. 5035.58   1
  -3  -6  -2 9191.99 381.394   1
   3   6   2 9317.58 378.385   1
   3  -6   2 8506.75 379.541   1
  -3   6  -2 8575.18 373.085   1
  -4  -6  -2 17586.2 729.217   1
   4   6   2 17783.8 727.199   1
   4  -6   2 19015.3 731.204   1
  -4   6  -2 18046.5 729.434   1
  -5  -6  -2 4525.35 212.052   1
   5   6   2 4423.17 209.186   1
   5  -6   2 4435.62 212.817   1
  -5   6  -2 4375.25 208.774   1
  -6  -6  -2 29.3455 28.6963   1
   6   6   2 9.34118 25.5552   1
   6  -6   2 24.4844 27.4541   1
  -6   6  -2-4.89826 27.7868   1
  -7  -6  -2 4181.51 207.553   1
   7   6   2 4365.55 206.838   1
   8  -6   2 255.966 45.6011   1
  -8   6  -2 198.905 36.9021   1
  -9  -6  -2 7729.12 347.660   1
   9   6   2 7372.36 343.996   1
   9  -6   2 7988.11 349.805   1
  -9   6  -2 8123.23 352.406   1
 -10  -6  -2 5453.15 260.920   1
  10   6   2 5571.46 259.365   1
  10  -6   2 5683.56 263.141   1
 -10   6  -2 5154.13 261.064   1
 -11  -6  -2 2196.16 135.479   1
 -11   6  -2 2246.16 137.584   1
  11   6   2 2189.46 133.511   1
  11  -6   2 2255.48 137.041   1
 -12  -6  -2 621.684 67.6885   1
 -12   6  -2 743.378 72.1000   1
  12  -6   2 650.082 70.4091   1
  12   6   2 675.614 67.3963   1
 -13   6  -2 685.123 75.1912   1
  13   6   2 922.331 80.8452   1
  13  -6   2 822.048 79.3409   1
 -14   6  -2 1009.36 87.2411   1
  14  -6   2 1020.10 91.8662   1
 -14  -6  -2 1066.66 90.6709   1
  15   6   2 111.548 45.1049   1
 -15   6  -2 55.7746 39.6086   1
 -15  -6  -2 47.5158 40.3156   1
  15  -6   2 33.9029 37.6224   1
 -16  -6  -2 2684.67 161.756   1
 -16   6  -2 2926.95 164.722   1
  16   6   2 2576.85 158.643   1
  16  -6   2 2667.44 162.591   1
 -17  -6  -2 2411.09 154.169   1
 -17   6  -2 2672.14 157.878   1
  17   6   2 2563.25 155.986   1
  17  -6   2 2536.21 158.224   1
 -18  -6  -2 1955.79 131.372   1
 -18   6  -2 1846.76 128.395   1
  18  -6   2 1746.94 125.800   1
  18   6   2 1964.53 129.898   1
  19   6   2 34.6383 44.4693   1
 -19   6  -2 64.2039 45.3729   1
 -19  -6  -2 93.1120 49.2004   1
  19  -6   2-6.95839 42.1633   1
 -20  -6  -2 1220.53 101.316   1
 -20   6  -2 1099.53 96.2897   1
  20  -6   2 1080.18 95.1821   1
  20   6   2 1020.27 95.9294   1
  21   6   2 588.596 75.1679   1
 -21  -6  -2 615.029 74.3979   1
  21  -6   2 690.227 79.1100   1
 -21   6  -2 441.859 69.2113   1
  22   6   2 501.688 73.1135   1
 -22  -6  -2 538.158 73.4020   1
  22  -6   2 490.101 70.8419   1
 -22   6  -2 581.385 72.8602   1
  23   6   2-40.6196 46.8537   1
 -23  -6  -2-6.97790 42.2583   1
  24   6   2 92.9215 47.1633   1
  24  -6   2 116.505 48.6504   1
 -24   6  -2 111.247 47.1889   1
  25  -7  -2 133.742 51.8659   1
 -25   7   2 230.980 57.3826   1
  24  -7  -2-40.6902 44.6729   1
 -24   7   2 69.4112 49.5078   1
  22  -7  -2 800.151 85.7179   1
  22   7  -2 904.398 88.5226   1
 -22  -7   2 885.511 89.0884   1
 -22   7   2 830.085 86.5133   1
  21   7  -2 21.1956 41.0074   1
 -21  -7   2 36.3010 42.6037   1
  20  -7  -2 366.554 62.0701   1
 -20   7   2 447.562 63.4032   1
  19  -7  -2 1601.97 118.456   1
 -19  -7   2 1578.68 115.979   1
  19   7  -2 1432.71 110.963   1
 -19   7   2 1571.54 115.880   1
  18   7  -2 2380.96 146.729   1
 -18  -7   2 2371.95 148.953   1
 -17  -7   2 33.5784 37.2891   1
  17   7  -2 104.244 41.8774   1
 -17   7   2 49.6603 44.7514   1
  17  -7  -2 90.6767 43.1671   1
 -16  -7   2 280.890 52.3219   1
  16   7  -2 459.261 61.1495   1
 -16   7   2 341.275 57.2948   1
  16  -7  -2 507.841 69.2535   1
 -15  -7   2 7828.68 355.657   1
  15   7  -2 7805.29 352.416   1
 -15   7   2 7427.08 356.692   1
  15  -7  -2 8090.44 360.595   1
  14   7  -2 1945.39 122.873   1
 -14  -7   2 1926.06 125.291   1
 -13  -7   2 259.780 46.7671   1
  13   7  -2 185.761 40.7812   1
 -13   7   2 187.189 43.0297   1
  13  -7  -2 304.836 51.9604   1
 -12  -7   2 4992.40 241.019   1
  12   7  -2 5119.67 240.620   1
 -12   7   2 4622.90 241.105   1
  12  -7  -2 5286.67 249.552   1
 -11   7   2 409.942 51.8680   1
  11  -7  -2 337.290 51.1025   1
 -10  -7   2 5584.20 255.373   1
  10   7  -2 5146.99 248.697   1
 -10   7   2 5484.95 258.060   1
  10  -7  -2 5334.88 255.225   1
  -9  -7   2 15033.1 615.610   1
   9   7  -2 15080.5 611.145   1
  -9   7   2 14792.6 619.167   1
   9  -7  -2 14784.0 619.443   1
  -8  -7   2 2486.62 134.853   1
  -8   7   2 2477.91 139.400   1
   8   7  -2 2384.52 131.701   1
   8  -7  -2 2656.48 144.188   1
   7   7  -2 851.806 65.9454   1
   7  -7  -2 822.956 71.9286   1
  -7   7   2 904.385 73.0784   1
  -6  -7   2 1261.85 83.0452   1
  -6   7   2 1190.00 87.9103   1
   6  -7  -2 1329.76 89.6506   1
   6   7  -2 1411.99 85.0972   1
  -5  -7   2 6816.34 313.562   1
  -5   7   2 7506.54 319.787   1
   5  -7  -2 7816.07 322.056   1
   5   7  -2 7019.95 313.781   1
  -4  -7   2 321.692 39.2943   1
  -4   7   2 309.224 38.9735   1
   4  -7  -2 353.861 41.7457   1
   4   7  -2 317.556 39.8275   1
  -3  -7   2 1019.71 73.9883   1
  -3   7   2 1175.93 78.6626   1
   3  -7  -2 1141.74 77.7584   1
   3   7  -2 1100.59 72.4791   1
  -2  -7   2 5809.24 249.306   1
  -2   7   2 5916.46 254.071   1
   2  -7  -2 5253.76 251.203   1
   2   7  -2 5354.15 246.083   1
   1   7  -2 5234.74 239.991   1
  -1  -7   2 5194.99 239.570   1
  -1   7   2 5074.12 241.518   1
   0  -7  -2 17274.1 715.506   1
   0   7  -2 17148.8 710.722   1
   0  -7   2 16806.9 712.105   1
  -1  -7  -2 17097.1 676.522   1
  -1   7  -2 16887.5 673.691   1
   1  -7   2 17132.4 674.274   1
   1   7   2 15714.9 671.873   1
  -2  -7  -2 75.9065 29.5892   1
  -2   7  -2 69.1352 29.8396   1
   2  -7   2 111.699 29.2011   1
   2   7   2 83.2284 25.6206   1
  -3  -7  -2 5363.72 244.724   1
   3   7   2 5372.05 243.331   1
   3  -7   2 5466.28 245.466   1
  -3   7  -2 5011.94 242.872   1
  -4  -7  -2 1296.34 89.7700   1
  -4   7  -2 1373.19 90.1850   1
   4  -7   2 1451.36 95.1160   1
   4   7   2 1381.45 89.6579   1
  -5   7  -2 703.870 62.2781   1
   5  -7   2 528.285 57.6218   1
   5   7   2 651.082 59.6433   1
  -5  -7  -2 626.628 59.7986   1
  -7   7  -2 1103.40 82.6130   1
   7  -7   2 918.044 77.0961   1
   7   7   2 934.830 77.1328   1
  -7  -7  -2 1169.64 85.6456   1
  -8   7  -2 802.462 73.2861   1
   8  -7   2 946.115 79.6099   1
   8   7   2 962.700 77.0662   1
  -9   7  -2 9474.51 405.946   1
   9  -7   2 9150.18 405.416   1
   9   7   2 8865.38 399.266   1
  -9  -7  -2 9293.64 404.316   1
 -10   7  -2 13148.9 544.269   1
  10  -7   2 12633.6 540.438   1
  10   7   2 12509.9 536.174   1
 -10  -7  -2 12629.3 540.813   1
 -11   7  -2 7134.73 329.863   1
 -11  -7  -2 7298.24 330.346   1
  11  -7   2 7191.30 329.686   1
  11   7   2 6876.84 323.670   1
  12   7   2 6.10286 37.3257   1
  13  -7   2 2665.32 162.635   1
 -13   7  -2 2973.83 168.904   1
 -14   7  -2 139.609 49.7596   1
 -14  -7  -2 221.205 49.5656   1
  14   7   2 280.081 52.6113   1
  14  -7   2 231.084 55.1501   1
 -15  -7  -2 2523.92 154.121   1
  15   7   2 2840.49 158.478   1
 -15   7  -2 2389.24 154.568   1
  15  -7   2 2346.40 154.218   1
  16   7   2 108.152 46.9006   1
 -16  -7  -2 76.5051 42.2518   1
 -17   7  -2 365.081 59.9448   1
  17  -7   2 314.706 57.2192   1
 -18   7  -2 20.6662 42.2055   1
 -18  -7  -2 49.7630 41.7779   1
  18   7   2 110.565 49.7112   1
  18  -7   2 86.4095 48.3080   1
 -19   7  -2 92.2581 46.8790   1
  19   7   2 97.1925 47.4107   1
 -19  -7  -2 121.391 48.3649   1
  19  -7   2 56.0772 47.0938   1
 -20   7  -2 728.459 80.5788   1
  20  -7   2 807.150 81.9367   1
  20   7   2 569.253 75.7833   1
 -20  -7  -2 828.465 84.9506   1
 -21   7  -2-41.8508 44.7429   1
  21  -7   2 40.8662 40.3881   1
  21   7   2 41.4911 41.0057   1
 -21  -7  -2-21.3136 39.3477   1
 -22   7  -2-6.84555 42.2843   1
  22   7   2 13.6922 43.1089   1
 -22  -7  -2 7.03868 38.0198   1
 -23   7  -2 60.3042 42.7044   1
  23  -7   2 64.9882 46.4595   1
  23   7   2 135.079 52.0179   1
 -23  -7  -2 76.3064 43.3814   1
  25  -8  -2 85.0130 51.8276   1
 -25   8   2 200.811 52.4002   1
  23  -8  -2 61.9409 47.3072   1
 -23   8   2 62.6057 42.1824   1
  22  -8  -2 273.540 61.4867   1
 -22   8   2 250.743 56.7844   1
 -21   8   2-14.2240 46.0328   1
  21  -8  -2 6.94598 44.1481   1
  21   8  -2-14.1470 42.3874   1
 -21  -8   2 22.2352 40.5444   1
 -20   8   2 257.422 58.0096   1
 -20  -8   2 271.501 56.7045   1
  20  -8  -2 293.993 59.4740   1
  20   8  -2 301.190 57.8243   1
 -19  -8   2 354.514 59.2487   1
 -19   8   2 284.801 56.0249   1
  19   8  -2 310.666 57.8938   1
 -18  -8   2 1590.25 114.777   1
  18  -8  -2 1539.98 116.552   1
  18   8  -2 1302.70 107.282   1
 -17   8   2 168.243 48.5544   1
  17   8  -2 132.993 44.2724   1
 -17  -8   2 111.026 45.3730   1
  17  -8  -2 282.209 56.9553   1
 -16   8   2 327.603 60.7599   1
  16   8  -2 488.314 62.5535   1
 -16  -8   2 351.974 57.3346   1
  16  -8  -2 330.979 60.7318   1
 -15   8   2 7952.37 350.983   1
  15   8  -2 7637.34 343.559   1
 -15  -8   2 7090.05 342.203   1
  15  -8  -2 7216.86 344.683   1
 -14   8   2 2586.04 152.226   1
  14   8  -2 2266.49 141.234   1
 -14  -8   2 2503.07 147.556   1
  14  -8  -2 2471.97 149.583   1
  13   8  -2 730.850 73.0810   1
 -13  -8   2 706.165 73.0329   1
 -12   8   2 2276.61 139.146   1
  12   8  -2 2094.15 129.822   1
 -12  -8   2 2157.08 132.299   1
  12  -8  -2 2229.07 137.475   1
 -11   8   2 1828.92 122.205   1
  11   8  -2 1985.21 119.250   1
 -11  -8   2 2029.36 121.666   1
  11  -8  -2 1796.07 121.150   1
 -10   8   2 6478.40 291.924   1
  10   8  -2 6095.70 284.086   1
  10  -8  -2 6203.31 292.376   1
 -10  -8   2 6157.11 287.165   1
   9  -8  -2 6494.18 289.934   1
  -9   8   2 5825.27 285.682   1
   8   8  -2 7247.22 318.524   1
  -8  -8   2 7355.09 320.350   1
  -7  -8   2 2415.61 132.323   1
   7  -8  -2 2310.77 135.707   1
  -7   8   2 2326.53 134.647   1
  -6  -8   2 3233.34 157.638   1
  -6   8   2 3012.98 160.040   1
   6   8  -2 3019.63 153.139   1
  -5  -8   2 26211.7 1020.60   1
   5   8  -2 25278.5 1017.49   1
  -4  -8   2 3788.35 187.756   1
  -4   8   2 3912.67 193.861   1
   4  -8  -2 3802.58 191.565   1
   4   8  -2 4132.53 189.368   1
  -3  -8   2 377.518 47.0233   1
  -3   8   2 424.055 48.2180   1
   3  -8  -2 511.321 50.9498   1
   3   8  -2 405.010 47.4051   1
  -2  -8   2 652.340 57.6973   1
   2  -8  -2 589.193 57.9374   1
   2   8  -2 604.983 55.7626   1
  -2   8   2 637.609 59.1623   1
   1  -8  -2 417.371 46.0632   1
  -1  -8   2 397.108 45.5223   1
  -1   8   2 397.192 46.6069   1
   1   8  -2 274.338 41.3684   1
   0  -8  -2 7720.65 356.070   1
   0   8  -2 8970.38 358.908   1
   0  -8   2 8023.86 354.348   1
   0   8   2 8317.72 356.722   1
  -1  -8  -2 43484.9 1745.44   1
  -1   8  -2 43908.4 1742.65   1
   1  -8   2 44885.9 1744.27   1
   1   8   2 47223.8 1747.48   1
  -2  -8  -2 11658.0 537.161   1
  -2   8  -2 12987.0 533.566   1
   2  -8   2 13022.8 533.254   1
   2   8   2 13628.7 536.378   1
  -3  -8  -2 6574.86 287.087   1
   3   8   2 6204.29 283.874   1
   3  -8   2 6167.62 283.933   1
  -3   8  -2 6224.73 284.326   1
  -5  -8  -2 11423.7 478.198   1
   5   8   2 11600.0 476.663   1
  -5   8  -2 10598.4 476.069   1
   5  -8   2 11295.6 479.258   1
  -6  -8  -2 1238.84 89.7271   1
   6   8   2 1145.36 84.7763   1
  -6   8  -2 1210.57 88.7106   1
   6  -8   2 1240.44 91.4809   1
  -7  -8  -2 10482.6 450.292   1
   7   8   2 10478.6 446.941   1
  -7   8  -2 10860.9 452.093   1
   7  -8   2 9915.05 447.528   1
  -8  -8  -2 5413.68 253.250   1
   8   8   2 5362.55 249.838   1
  -8   8  -2 4656.65 246.061   1
   8  -8   2 5382.73 253.470   1
  -9  -8  -2 4554.48 232.420   1
   9   8   2 4666.39 231.828   1
  -9   8  -2 4601.33 233.027   1
   9  -8   2 4963.82 238.092   1
 -10  -8  -2 5301.73 256.365   1
  10   8   2 5107.37 253.054   1
  10  -8   2 5290.47 258.024   1
 -10   8  -2 5265.31 257.426   1
  11   8   2 3961.32 205.734   1
  12  -8   2 1498.11 112.860   1
 -12   8  -2 1679.01 116.693   1
 -13   8  -2 3321.73 189.806   1
 -13  -8  -2 3258.07 185.594   1
  13  -8   2 3708.67 194.171   1
  13   8   2 3295.41 184.530   1
 -14  -8  -2 283.864 56.9830   1
  14   8   2 349.814 57.9669   1
 -14   8  -2 438.037 62.4165   1
  14  -8   2 404.447 60.1530   1
  15   8   2 2573.02 156.995   1
 -15  -8  -2 2736.33 162.292   1
 -16   8  -2 1265.39 104.080   1
  16  -8   2 1317.09 108.261   1
  16   8   2 1284.07 103.121   1
 -16  -8  -2 1503.26 110.936   1
 -17   8  -2 639.780 78.4903   1
  17  -8   2 798.466 84.4815   1
  17   8   2 894.510 85.4984   1
 -17  -8  -2 636.498 76.6490   1
  18   8   2 68.3163 41.0171   1
 -18  -8  -2 65.9309 45.3210   1
 -19   8  -2 47.9379 45.1106   1
  19  -8   2-42.9354 47.9428   1
  19   8   2-13.6875 40.5815   1
 -19  -8  -2-7.34159 42.5971   1
 -20   8  -2 112.385 50.6547   1
  20  -8   2 221.205 54.3182   1
  20   8   2 61.4665 48.1887   1
 -20  -8  -2 65.9086 48.0205   1
 -21   8  -2 339.146 58.9236   1
  21  -8   2 330.821 58.1405   1
  21   8   2 354.585 61.0164   1
 -21  -8  -2 382.619 65.9298   1
 -22   8  -2 33.8588 38.8643   1
  22   8   2 13.5084 47.1095   1
 -22  -8  -2 28.5290 46.5847   1
 -23   8  -2 65.9121 47.0473   1
  23  -8   2 32.4287 44.2095   1
 -24   9   2 53.9484 44.8019   1
  24  -9  -2-53.1252 47.3639   1
 -23   9   2 6.64699 45.9942   1
  23  -9  -2 6.94963 49.5682   1
 -22   9   2 62.0792 46.2130   1
  22  -9  -2-48.1071 49.3766   1
 -21   9   2 1047.11 93.2360   1
  21  -9  -2 959.830 92.9918   1
  21   9  -2 1282.66 102.122   1
 -20   9   2 463.866 66.8082   1
 -20  -9   2 470.257 69.5048   1
  20   9  -2 412.063 63.7460   1
  20  -9  -2 447.223 64.0483   1
 -19   9   2 203.274 54.1992   1
 -18  -9   2 36.3466 39.7724   1
  18   9  -2 6.91329 41.0004   1
  18  -9  -2 42.7258 43.9914   1
 -18   9   2-7.16969 43.8561   1
 -17   9   2 1031.43 93.2740   1
 -17  -9   2 1111.47 96.0012   1
  17  -9  -2 1100.11 96.9481   1
  17   9  -2 1163.06 94.5172   1
 -16   9   2 693.812 78.3951   1
  16  -9  -2 881.810 84.4335   1
  16   9  -2 751.837 80.8930   1
 -16  -9   2 639.643 74.5304   1
  15  -9  -2 5336.09 267.248   1
 -15   9   2 5486.19 270.036   1
 -14   9   2 6105.86 289.739   1
  14  -9  -2 6687.00 300.205   1
  14   9  -2 5653.63 284.757   1
 -14  -9   2 5783.81 287.023   1
 -13   9   2 1595.34 117.715   1
  13  -9  -2 1878.67 125.418   1
  13   9  -2 1583.75 113.268   1
 -13  -9   2 1996.81 122.975   1
 -12   9   2 2940.48 169.433   1
  12  -9  -2 2847.63 169.352   1
  12   9  -2 3091.12 166.449   1
 -12  -9   2 3117.17 168.714   1
 -11   9   2 4866.93 243.733   1
  11  -9  -2 4768.87 242.953   1
  11   9  -2 4925.38 239.377   1
 -11  -9   2 5197.47 245.376   1
 -10   9   2 94.3546 41.2410   1
 -10  -9   2 109.318 33.5856   1
  10  -9  -2 152.516 40.5583   1
  10   9  -2 49.8133 29.3515   1
  -9  -9   2 1133.77 88.8828   1
  -9   9   2 1274.69 98.3744   1
   9  -9  -2 1366.62 98.6901   1
   9   9  -2 1160.97 86.2224   1
  -8  -9   2 182.717 42.1956   1
   8   9  -2 260.144 45.8418   1
  -8   9   2 276.444 44.8880   1
   7  -9  -2 14791.6 628.286   1
  -7   9   2 15432.9 630.311   1
   6  -9  -2 6824.89 309.735   1
  -6   9   2 6236.91 306.941   1
  -6  -9   2 7334.73 309.019   1
   5  -9  -2 25534.0 1033.55   1
  -5   9   2 24988.1 1030.80   1
   5   9  -2 26695.8 1028.74   1
  -5  -9   2 26197.0 1031.00   1
   4  -9  -2 7930.78 341.581   1
  -4   9   2 7346.43 338.612   1
   4   9  -2 7618.23 334.435   1
   3  -9  -2 632.339 62.6464   1
  -3   9   2 625.758 62.8254   1
   3   9  -2 485.942 53.0633   1
  -3  -9   2 701.005 61.8520   1
   2   9  -2 19.4470 26.5977   1
  -2   9   2 15.4633 26.7517   1
  -2  -9   2-4.82884 24.3562   1
   2  -9  -2 10.4756 27.1844   1
  -1  -9   2 7825.99 355.851   1
   1   9  -2 7814.96 355.730   1
  -1   9   2 8633.69 360.286   1
   1  -9  -2 8343.27 359.724   1
   0  -9   2 27197.7 1050.70   1
   0   9  -2 25961.4 1049.16   1
   0   9   2 25672.3 1048.79   1
   0  -9  -2 26805.8 1053.39   1
   1   9   2 12591.2 540.848   1
  -1  -9  -2 13469.1 545.600   1
   2   9   2 630.583 62.0946   1
  -2  -9  -2 686.277 65.7030   1
   3  -9   2 941.713 76.3684   1
  -3   9  -2 910.081 75.7588   1
   3   9   2 880.868 73.8364   1
  -3  -9  -2 919.667 77.6336   1
   4  -9   2 11317.7 493.657   1
  -4   9  -2 11263.2 488.381   1
   4   9   2 12362.7 493.290   1
  -4  -9  -2 11325.6 490.280   1
  -5  -9  -2 300.330 47.8561   1
   5   9   2 480.371 54.2583   1
   5  -9   2 533.382 59.4077   1
  -5   9  -2 318.143 48.2178   1
  -6  -9  -2 33977.4 1319.53   1
   6   9   2 33261.8 1316.83   1
  -6   9  -2 32761.8 1318.04   1
   6  -9   2 33093.4 1319.54   1
  -7  -9  -2 638.962 68.2012   1
   7   9   2 649.956 66.1087   1
  -7   9  -2 777.176 75.3710   1
   7  -9   2 645.069 69.9192   1
  -8  -9  -2 410.039 54.8645   1
   8   9   2 321.584 50.6315   1
  -8   9  -2 442.063 58.7817   1
   8  -9   2 473.036 57.7686   1
  -9  -9  -2 5330.74 258.903   1
   9   9   2 5622.93 258.355   1
   9  -9   2 5200.35 260.031   1
  -9   9  -2 5016.10 255.950   1
  10   9   2 3431.37 183.133   1
 -10   9  -2 3125.36 180.893   1
  10  -9   2 3574.35 192.124   1
 -11   9  -2 94.1740 43.2364   1
  11  -9   2 53.3641 38.3698   1
 -12  -9  -2 422.229 58.8536   1
  12   9   2 364.900 57.0492   1
 -12   9  -2 404.348 63.7732   1
  12  -9   2 441.099 62.0843   1
 -13  -9  -2 83.6112 44.0305   1
  13   9   2 99.3852 42.2758   1
 -13   9  -2 90.9132 43.7760   1
  13  -9   2 117.693 44.5635   1
  14   9   2 3295.80 182.944   1
 -14  -9  -2 3140.99 184.554   1
 -15   9  -2 2542.15 155.007   1
  15  -9   2 2567.38 153.864   1
  15   9   2 2316.71 148.900   1
 -15  -9  -2 2239.00 150.122   1
 -16   9  -2 2308.21 145.619   1
  16  -9   2 2145.89 143.305   1
  16   9   2 2331.67 144.831   1
 -16  -9  -2 2058.57 141.816   1
 -17   9  -2 48.5742 46.4996   1
  17  -9   2 22.1511 47.3717   1
  17   9   2 6.98436 45.2160   1
 -17  -9  -2 21.7738 42.1215   1
 -18   9  -2 21.4925 38.1984   1
  18  -9   2-34.8366 41.7516   1
  18   9   2 6.99860 45.7019   1
 -18  -9  -2 43.6193 44.4630   1
 -19   9  -2 159.831 54.4933   1
  19  -9   2 334.393 62.0901   1
  19   9   2 335.627 61.7226   1
 -19  -9  -2 297.885 58.5895   1
 -20   9  -2 871.551 85.5315   1
  20  -9   2 971.803 88.0261   1
  20   9   2 918.629 90.5313   1
 -20  -9  -2 903.598 87.4834   1
 -21   9  -2 177.637 53.7944   1
  21  -9   2 87.4374 48.9833   1
  21   9   2 130.958 54.5909   1
 -21  -9  -2 193.302 56.0026   1
  22   9   2 54.4362 47.5107   1
  22  -9   2 71.6150 46.8370   1
  23 -10  -2 20.0766 46.3106   1
 -23  10   2 13.2198 40.4308   1
  22 -10  -2 81.1799 49.4977   1
 -22  10   2 153.382 56.4164   1
  21 -10  -2 28.6546 49.9553   1
 -21  10   2-41.3872 44.6479   1
 -20  10   2 250.019 57.3759   1
  20 -10  -2 192.681 53.1832   1
  20  10  -2 291.835 59.7694   1
 -19  10   2 246.991 59.5730   1
  19 -10  -2 290.917 61.6879   1
  19  10  -2 304.363 59.3719   1
 -19 -10   2 286.357 58.1477   1
  18 -10  -2 463.127 68.1399   1
 -18  10   2 413.671 66.7955   1
 -17  10   2 520.531 68.2814   1
  17 -10  -2 464.818 63.8261   1
  17  10  -2 404.126 62.7796   1
 -17 -10   2 523.748 66.3931   1
 -16  10   2 6915.23 330.746   1
  16 -10  -2 6712.80 328.953   1
  16  10  -2 7109.11 330.430   1
 -16 -10   2 7364.18 335.511   1
  15  10  -2 405.386 59.3891   1
 -15 -10   2 282.623 53.2441   1
 -14  10   2 1803.24 123.304   1
  14 -10  -2 1771.87 127.255   1
  14  10  -2 1711.47 118.033   1
 -14 -10   2 1768.87 121.281   1
 -13  10   2 1009.51 88.7773   1
 -13 -10   2 920.675 82.4544   1
  13  10  -2 704.222 75.2284   1
  13 -10  -2 923.739 86.2126   1
 -12  10   2 20348.7 830.607   1
  12 -10  -2 20068.4 827.984   1
  12  10  -2 19515.9 821.743   1
 -12 -10   2 20677.6 827.381   1
 -11  10   2 2368.58 140.750   1
  11 -10  -2 2331.88 141.983   1
  10  10  -2 13790.1 582.160   1
 -10 -10   2 13939.1 585.711   1
   9  10  -2 188.200 42.5370   1
  -9  10   2 289.494 50.9937   1
   9 -10  -2 265.470 49.8728   1
  -9 -10   2 228.181 43.8826   1
   8 -10  -2 1943.96 125.314   1
   8  10  -2 1733.75 112.460   1
  -8  10   2 1532.67 113.513   1
  -8 -10   2 1848.63 116.182   1
   7  10  -2 508.082 55.5348   1
  -7  10   2 316.719 50.5002   1
   7 -10  -2 391.464 54.4665   1
  -7 -10   2 383.617 50.8244   1
   6  10  -2 13299.3 531.132   1
  -6  10   2 12577.5 534.328   1
   6 -10  -2 12089.0 531.474   1
  -6 -10   2 12345.3 529.481   1
   5  10  -2 7672.44 339.497   1
  -5  10   2 7703.02 344.004   1
   5 -10  -2 7516.71 344.562   1
  -5 -10   2 7696.23 343.420   1
   4  10  -2 11179.0 479.148   1
  -4  10   2 11048.8 482.275   1
   4 -10  -2 11601.2 485.940   1
  -4 -10   2 11554.8 484.697   1
   3  10  -2 13675.9 556.005   1
  -3  10   2 12847.1 557.605   1
   3 -10  -2 13311.1 560.093   1
   2  10  -2 33330.4 1286.35   1
  -2  10   2 32748.2 1286.16   1
  -2 -10   2 32292.7 1283.54   1
   2 -10  -2 31644.8 1287.38   1
   1  10  -2 714.538 68.6873   1
  -1  10   2 771.933 69.7563   1
  -1 -10   2 811.822 69.5966   1
   1 -10  -2 833.750 74.0875   1
   0  10   2 43.4215 31.5346   1
   0  10  -2 113.165 34.6052   1
   0 -10   2 21.5251 30.9173   1
   0 -10  -2-5.63965 32.7628   1
   1  10   2 1994.94 120.114   1
  -1  10  -2 1991.83 120.317   1
   1 -10   2 1991.26 120.261   1
  -1 -10  -2 1793.93 124.049   1
   2  10   2 18783.7 774.730   1
  -2  10  -2 18524.6 774.676   1
   2 -10   2 19394.9 777.527   1
  -2 -10  -2 19353.7 778.235   1
   3  10   2 1645.05 115.265   1
  -3  10  -2 1931.01 120.788   1
   3 -10   2 1935.82 119.784   1
  -3 -10  -2 2012.06 123.918   1
   4  10   2 19472.0 786.090   1
  -4  10  -2 19635.1 787.956   1
   4 -10   2 19292.2 790.091   1
  -4 -10  -2 18688.2 787.053   1
  -5  10  -2 20644.9 854.758   1
   5 -10   2 21605.8 864.107   1
   5  10   2 23161.9 861.225   1
  -5 -10  -2 19200.8 854.328   1
  -6  10  -2 555.639 63.5445   1
   6 -10   2 566.012 63.2516   1
   6  10   2 684.750 69.0066   1
  -6 -10  -2 671.072 67.6469   1
  -7  10  -2 13271.4 555.231   1
   7 -10   2 13556.5 559.336   1
  -7 -10  -2 12470.3 552.239   1
   7  10   2 12911.7 551.161   1
   8  10   2 805.311 73.7613   1
  -8 -10  -2 618.062 68.9854   1
  -9 -10  -2 1503.67 108.636   1
   9  10   2 1484.93 106.113   1
   9 -10   2 1671.61 113.452   1
  -9  10  -2 1259.78 104.298   1
 -10 -10  -2 3243.17 181.945   1
 -10  10  -2 3334.11 184.674   1
  10 -10   2 3233.72 184.987   1
 -11 -10  -2 5057.53 254.901   1
  11  10   2 4956.83 250.023   1
 -11  10  -2 4796.89 250.478   1
  11 -10   2 5670.55 264.529   1
 -12 -10  -2 55.2210 42.6474   1
  12  10   2 6.56176 35.4565   1
 -12  10  -2 21.0172 41.1087   1
  12 -10   2 27.4592 36.6144   1
  13  10   2 5376.33 262.238   1
 -13 -10  -2 5081.90 260.338   1
 -14  10  -2 2772.05 163.613   1
  14 -10   2 2271.57 155.554   1
  14  10   2 2841.73 161.499   1
 -14 -10  -2 2502.63 157.408   1
 -15  10  -2 2763.19 167.503   1
 -15 -10  -2 2686.08 166.977   1
  15 -10   2 2839.82 168.940   1
  15  10   2 2889.32 167.204   1
 -16 -10  -2 36.3630 44.4923   1
  16  10   2 55.6275 44.2088   1
  16 -10   2-21.4864 43.3767   1
 -16  10  -2 43.7136 44.5717   1
 -17  10  -2 936.929 88.3878   1
  17 -10   2 810.590 83.9274   1
  17  10   2 957.626 88.1365   1
 -17 -10  -2 818.108 84.0418   1
 -18  10  -2-7.02821 47.0924   1
  18 -10   2-43.1684 45.7346   1
  18  10   2-13.9849 47.2415   1
 -18 -10  -2-7.32085 45.2252   1
 -19  10  -2 162.259 52.2420   1
  19 -10   2 108.383 46.9917   1
  19  10   2 34.8333 42.3127   1
 -19 -10  -2 58.3504 43.8358   1
  20 -10   2 61.6023 42.7106   1
 -20  10  -2 6.64565 40.2568   1
 -21  10  -2 349.359 59.4734   1
  21 -10   2 321.965 61.3028   1
  21  10   2 382.490 65.1142   1
 -21 -10  -2 257.371 58.3664   1
  22 -11  -2-34.0127 46.7075   1
 -22  11   2-6.78083 45.0567   1
  21 -11  -2 1121.20 96.8344   1
 -21  11   2 929.097 91.9183   1
 -20  11   2 135.307 54.2922   1
  19 -11  -2 1227.96 101.318   1
  19  11  -2 1151.74 99.5594   1
 -18  11   2 292.429 62.9757   1
  18 -11  -2 444.618 68.3346   1
  18  11  -2 315.818 58.6590   1
 -18 -11   2 454.814 66.5230   1
  17 -11  -2 528.503 70.4878   1
 -17  11   2 844.313 82.4492   1
 -16  11   2 1610.92 118.439   1
 -16 -11   2 1610.73 118.325   1
  16 -11  -2 1704.60 120.736   1
  16  11  -2 1647.86 118.416   1
 -15 -11   2 5122.89 260.800   1
 -15  11   2 5009.46 258.344   1
  15 -11  -2 5853.95 271.633   1
  15  11  -2 5116.98 259.780   1
 -14  11   2 305.332 58.8741   1
 -14 -11   2 324.761 54.8576   1
  14  11  -2 334.351 57.1223   1
  14 -11  -2 336.707 60.6975   1
  13 -11  -2 3014.94 179.533   1
 -13 -11   2 3223.12 180.737   1
  13  11  -2 3077.70 176.544   1
 -13  11   2 3430.41 185.692   1
 -12  11   2 1394.41 109.767   1
  12 -11  -2 1443.58 107.256   1
  11 -11  -2 20772.1 843.420   1
 -11 -11   2 19532.9 835.182   1
 -11  11   2 20867.6 840.991   1
  11  11  -2 20669.8 836.923   1
  10 -11  -2 3424.20 183.174   1
 -10 -11   2 3245.75 177.681   1
 -10  11   2 3324.55 181.938   1
  10  11  -2 2883.67 172.295   1
   9 -11  -2 2163.70 138.754   1
  -9  11   2 1983.34 130.835   1
   9  11  -2 2008.59 127.161   1
  -9 -11   2 2015.20 128.901   1
   8  11  -2 591.418 66.4391   1
  -8  11   2 724.801 74.7134   1
   8 -11  -2 683.585 75.8288   1
  -8 -11   2 701.813 70.4608   1
   7  11  -2 3576.53 181.616   1
  -7  11   2 3568.07 186.672   1
   7 -11  -2 3116.21 180.162   1
  -7 -11   2 3177.26 178.081   1
   6  11  -2 202.566 43.8791   1
  -6  11   2 317.549 50.1411   1
   6 -11  -2 260.069 49.8733   1
  -6 -11   2 160.039 42.2650   1
   5  11  -2 5037.35 242.834   1
  -5  11   2 5442.51 251.067   1
   5 -11  -2 5561.09 252.937   1
   4  11  -2 10016.4 430.126   1
  -4  11   2 9780.73 431.783   1
   4 -11  -2 9823.87 433.820   1
  -4 -11   2 9931.99 430.415   1
  -3  11   2 19158.7 750.937   1
  -3 -11   2 18659.4 745.549   1
   3 -11  -2 16778.1 745.135   1
   2  11  -2 34501.6 1303.40   1
  -2  11   2 31627.4 1301.90   1
  -2 -11   2 34538.6 1304.60   1
   2 -11  -2 30818.5 1302.27   1
  -1  11   2 20442.9 782.762   1
   1 -11  -2 20404.6 783.996   1
   0  11   2 9548.68 424.007   1
   0  11  -2 9943.72 425.083   1
   0 -11   2 9567.01 423.392   1
   0 -11  -2 9848.48 426.673   1
   1  11   2 1507.02 104.746   1
  -1  11  -2 1344.32 100.810   1
   1 -11   2 1464.53 103.839   1
  -1 -11  -2 1701.59 109.744   1
   2  11   2 6579.93 321.613   1
  -2  11  -2 6670.76 323.467   1
   2 -11   2 7711.02 329.833   1
  -2 -11  -2 7708.76 331.921   1
   3  11   2 926.929 80.2519   1
  -3  11  -2 1151.99 86.5633   1
   3 -11   2 992.477 82.9096   1
  -3 -11  -2 951.465 84.6546   1
   4  11   2 15734.0 659.681   1
  -4  11  -2 15189.2 657.147   1
   4 -11   2 16302.1 663.942   1
  -4 -11  -2 16233.4 663.069   1
  -5  11  -2 10694.9 507.082   1
   5 -11   2 13832.2 532.585   1
   5  11   2 12873.1 518.580   1
  -5 -11  -2 11475.2 514.756   1
   6  11   2 14094.9 585.736   1
  -6 -11  -2 13612.8 585.750   1
   7 -11   2 1860.85 123.068   1
  -7  11  -2 1635.10 117.449   1
  -8  11  -2 5614.35 272.449   1
   8 -11   2 5327.28 271.766   1
   8  11   2 5509.89 270.013   1
  -8 -11  -2 5917.25 275.328   1
  -9 -11  -2 5821.39 279.029   1
  -9  11  -2 5912.34 280.347   1
   9 -11   2 5333.32 274.748   1
 -10 -11  -2 326.642 56.8373   1
 -10  11  -2 464.137 60.5567   1
  10 -11   2 412.248 61.0299   1
 -11 -11  -2 338.124 57.6614   1
  11  11   2 455.431 63.1098   1
 -11  11  -2 554.631 70.8617   1
  11 -11   2 662.398 77.2363   1
  12  11   2 4994.83 252.698   1
 -12 -11  -2 5113.34 256.023   1
 -13 -11  -2 1556.80 112.231   1
  13  11   2 1218.10 104.137   1
 -13  11  -2 1314.38 109.515   1
  13 -11   2 1694.05 117.937   1
 -14 -11  -2 3987.66 215.350   1
  14  11   2 4106.24 214.091   1
 -14  11  -2 3950.81 215.003   1
  14 -11   2 3893.96 213.283   1
 -15 -11  -2 28.8954 41.4623   1
  15  11   2 13.6259 40.8431   1
  15 -11   2 28.5638 41.9072   1
 -15  11  -2 57.2024 44.1821   1
 -16  11  -2 766.635 85.1762   1
 -16 -11  -2 753.545 80.5941   1
  16 -11   2 924.696 87.9290   1
  16  11   2 757.963 83.8322   1
 -17 -11  -2 420.276 66.4367   1
  17 -11   2 573.133 73.1966   1
 -17  11  -2 374.001 63.8898   1
 -18  11  -2 1429.09 109.279   1
  18 -11   2 1303.25 107.169   1
  18  11   2 1480.88 111.261   1
 -18 -11  -2 1369.60 108.433   1
 -19  11  -2 201.043 56.8807   1
  19 -11   2 279.578 58.4130   1
  19  11   2 316.298 57.9785   1
 -19 -11  -2 293.580 57.3680   1
 -20  11  -2 1092.23 96.5535   1
  20 -11   2 1197.99 98.1326   1
  20  11   2 1231.33 104.609   1
 -20 -11  -2 1293.67 105.853   1
  22 -12  -2 13.5579 45.8459   1
 -22  12   2 96.5432 47.9376   1
 -21  12   2 150.910 54.1113   1
  21 -12  -2-13.6594 46.5818   1
 -20  12   2 1609.98 120.612   1
  19 -12  -2 133.100 53.7491   1
  18 -12  -2 850.377 85.9619   1
  18  12  -2 901.620 90.2871   1
 -18  12   2 839.874 84.7143   1
 -17 -12   2 850.700 86.3576   1
 -17  12   2 1045.36 90.9045   1
  17 -12  -2 790.531 80.7203   1
  17  12  -2 740.190 83.4983   1
  15 -12  -2 432.435 65.1308   1
 -15  12   2 363.196 58.0515   1
 -15 -12   2 330.608 60.3937   1
  15  12  -2 398.074 60.5117   1
  14 -12  -2 1893.12 134.896   1
 -14 -12   2 2114.37 135.626   1
 -14  12   2 2002.02 133.015   1
  14  12  -2 1787.57 128.043   1
  13 -12  -2 2523.21 151.436   1
 -13 -12   2 2085.97 143.046   1
 -13  12   2 2506.35 150.528   1
  13  12  -2 2236.54 144.867   1
 -12 -12   2 4228.22 224.914   1
  12  12  -2 4466.56 226.825   1
  11 -12  -2 769.260 81.0891   1
 -11 -12   2 924.158 82.8799   1
  11  12  -2 836.019 80.4033   1
 -11  12   2 661.857 76.9882   1
 -10  12   2 2152.95 140.785   1
  10 -12  -2 2308.30 144.702   1
   9 -12  -2 1489.14 110.372   1
  -9  12   2 1335.80 101.770   1
  -9 -12   2 1181.80 96.9534   1
   9  12  -2 1382.07 101.539   1
  -8  12   2 348.439 57.9614   1
  -8 -12   2 390.678 55.6645   1
   8 -12  -2 443.116 61.6043   1
   8  12  -2 470.829 59.3118   1
  -7  12   2 19665.7 817.121   1
  -7 -12   2 19786.0 816.202   1
   7 -12  -2 19617.2 817.742   1
   7  12  -2 20537.1 815.265   1
  -6  12   2 11309.8 490.125   1
  -6 -12   2 12243.4 493.494   1
   6 -12  -2 10712.5 487.287   1
   6  12  -2 11053.5 484.602   1
  -5  12   2 884.090 80.6678   1
  -5 -12   2 990.054 84.4461   1
   5  12  -2 1006.57 84.4291   1
   5 -12  -2 962.062 83.7230   1
  -4 -12   2 10504.2 449.040   1
   4  12  -2 10034.5 445.646   1
  -3 -12   2 13688.7 586.451   1
   3  12  -2 14170.8 588.478   1
   2 -12  -2 17132.1 688.553   1
  -2 -12   2 16289.2 684.072   1
  -2  12   2 16633.9 686.780   1
   2  12  -2 16034.0 685.605   1
   1 -12  -2 15526.5 660.260   1
  -1 -12   2 15540.7 659.075   1
   1  12  -2 15686.9 659.885   1
  -1  12   2 16665.6 662.867   1
   0 -12   2 11689.0 502.096   1
   0 -12  -2 11793.3 503.488   1
   0  12  -2 11891.6 502.537   1
   0  12   2 11350.3 501.499   1
  -1  12  -2 1742.72 118.772   1
  -1 -12  -2 1746.06 120.439   1
   1 -12   2 1786.04 119.029   1
   1  12   2 1896.42 121.301   1
  -2  12  -2 1306.68 97.7431   1
  -2 -12  -2 1168.35 93.4337   1
   2 -12   2 1152.77 93.2277   1
   2  12   2 1271.00 95.7633   1
  -3  12  -2 16896.3 700.920   1
  -3 -12  -2 17662.2 703.099   1
   3 -12   2 16377.1 697.712   1
   3  12   2 16447.4 696.480   1
  -5  12  -2 428.571 55.6052   1
  -5 -12  -2 523.979 64.9505   1
   5  12   2 448.151 63.9593   1
   5 -12   2 573.609 72.0658   1
  -6  12  -2 268.567 54.9530   1
   6 -12   2 232.184 53.3096   1
   6  12   2 236.367 49.6707   1
  -7  12  -2 14169.9 618.589   1
   7  12   2 14050.0 615.812   1
   7 -12   2 15764.5 625.375   1
  -7 -12  -2 14638.6 619.078   1
  -8  12  -2 5754.76 277.201   1
   8  12   2 5498.02 274.362   1
   8 -12   2 6206.70 282.683   1
  -8 -12  -2 5254.27 272.743   1
  -9  12  -2 1547.84 115.813   1
   9  12   2 1522.34 111.635   1
   9 -12   2 1636.39 117.732   1
  -9 -12  -2 1537.64 114.261   1
 -10  12  -2 2515.68 154.013   1
 -10 -12  -2 2448.50 151.068   1
  10  12   2 2279.01 146.875   1
  10 -12   2 2603.75 154.784   1
 -11 -12  -2 63.3772 43.0963   1
 -11  12  -2 55.5793 42.5187   1
  11 -12   2 36.6509 46.6160   1
  11  12   2 13.3731 38.8275   1
  12 -12   2 550.097 68.1858   1
 -12  12  -2 381.280 60.6493   1
 -13 -12  -2 9358.33 402.484   1
  13 -12   2 8651.23 397.087   1
 -13  12  -2 8750.68 399.264   1
  13  12   2 8273.80 394.004   1
  14  12   2 151.165 52.7186   1
 -14 -12  -2 107.755 48.3803   1
 -15 -12  -2 21.6500 42.8129   1
  15 -12   2 91.9748 50.4790   1
  15  12   2-13.7871 40.4610   1
 -15  12  -2 50.0647 45.8963   1
 -16 -12  -2 780.216 78.6719   1
  16 -12   2 659.688 76.4183   1
  16  12   2 552.445 74.8594   1
 -16  12  -2 690.891 77.6949   1
  17  12   2 1060.17 95.2918   1
 -17 -12  -2 1117.81 97.8779   1
  17 -12   2 1262.39 100.796   1
 -17  12  -2 1212.80 100.889   1
 -18 -12  -2 393.458 63.5573   1
  18 -12   2 333.437 64.3886   1
  18  12   2 424.462 66.2084   1
 -18  12  -2 380.816 65.2969   1
 -19 -12  -2 1862.58 132.122   1
  19 -12   2 2176.09 138.004   1
  19  12   2 1936.78 132.093   1
 -19  12  -2 2012.91 131.966   1
 -20  12  -2 40.0826 47.2997   1
  20 -12   2-6.41554 42.6269   1
  21 -13  -2-33.4880 47.7868   1
 -20  13   2 81.4670 48.8735   1
 -19  13   2 1562.48 118.141   1
  19 -13  -2 1531.39 115.436   1
  18 -13  -2 27.4838 48.7004   1
 -18  13   2 97.1109 49.1640   1
  17 -13  -2 1036.41 95.3867   1
 -17  13   2 1263.42 101.081   1
  17  13  -2 1042.13 96.5609   1
  16 -13  -2 870.030 86.9944   1
 -16 -13   2 971.605 89.8161   1
 -16  13   2 833.414 84.1985   1
  15 -13  -2 1535.10 115.530   1
 -15 -13   2 1529.13 114.389   1
  15  13  -2 1515.23 113.299   1
 -15  13   2 1371.40 109.414   1
 -14  13   2 285.576 55.6381   1
  14 -13  -2 463.971 65.6405   1
  13 -13  -2 77.3330 45.9170   1
 -13 -13   2 35.8517 38.7409   1
 -13  13   2-7.00446 41.0996   1
  13  13  -2-6.86379 40.2746   1
  12 -13  -2 3312.17 190.029   1
 -12 -13   2 3397.59 193.261   1
 -12  13   2 3604.70 194.053   1
  12  13  -2 3439.65 190.980   1
  11 -13  -2 1685.16 116.902   1
 -11 -13   2 1379.49 109.867   1
 -11  13   2 1392.59 109.703   1
  11  13  -2 1558.89 113.225   1
 -10 -13   2 82.1746 39.7845   1
  10  13  -2 26.4213 38.3791   1
   9 -13  -2 11325.1 476.210   1
  -9  13   2 9703.53 459.290   1
   9  13  -2 11351.0 466.726   1
  -9 -13   2 10089.2 461.518   1
   8  13  -2 3531.85 193.160   1
  -8  13   2 3532.76 196.062   1
   8 -13  -2 3905.33 205.359   1
  -8 -13   2 3570.38 195.629   1
   7  13  -2 4256.57 221.332   1
  -7  13   2 4500.94 226.972   1
   7 -13  -2 4481.13 227.853   1
  -7 -13   2 4209.59 224.792   1
  -6  13   2 6637.85 313.240   1
   6 -13  -2 6608.66 313.440   1
  -5  13   2 4935.95 258.814   1
   5 -13  -2 5608.96 263.511   1
  -4  13   2 2977.90 170.281   1
   4 -13  -2 3054.38 171.678   1
  -3  13   2 6486.53 305.470   1
   3 -13  -2 6367.64 305.966   1
  -2  13   2 27616.8 1133.96   1
   2 -13  -2 28925.1 1136.74   1
  -1  13   2 6252.41 296.359   1
   1 -13  -2 6151.63 295.692   1
   0  13   2 70.8431 41.0144   1
   0 -13  -2 65.0192 39.8485   1
   1  13   2 5964.45 304.855   1
  -1  13  -2 6791.59 308.917   1
  -1 -13  -2 6344.55 307.172   1
   1 -13   2 6948.06 310.762   1
   2  13   2 7508.67 341.675   1
  -2  13  -2 7207.00 341.625   1
  -2 -13  -2 7564.41 344.430   1
   3  13   2 6545.03 330.584   1
  -3  13  -2 7238.90 336.989   1
   3 -13   2 7676.43 340.841   1
  -3 -13  -2 7821.77 342.853   1
   4  13   2 16655.7 649.531   1
  -4  13  -2 14300.9 641.091   1
   4 -13   2 16503.1 654.015   1
  -4 -13  -2 14341.4 643.084   1
  -5  13  -2 964.062 84.8677   1
   5  13   2 1197.83 93.2847   1
   5 -13   2 1331.57 104.834   1
  -5 -13  -2 886.423 85.9110   1
  -6  13  -2 2626.00 158.719   1
   6 -13   2 2892.10 164.736   1
  -6 -13  -2 2461.85 155.128   1
  -7  13  -2 329.035 56.1798   1
   7 -13   2 316.683 55.7999   1
   7  13   2 279.457 53.8388   1
  -7 -13  -2 370.839 58.5732   1
  -8  13  -2 15780.9 686.906   1
   8 -13   2 16838.4 693.941   1
   8  13   2 16175.6 686.704   1
  -8 -13  -2 16987.4 693.555   1
  -9  13  -2 949.342 90.0570   1
   9 -13   2 920.346 87.9720   1
   9  13   2 907.960 84.6831   1
  -9 -13  -2 928.287 86.7987   1
  10 -13   2 583.742 69.9220   1
 -10  13  -2 491.015 66.2637   1
 -11  13  -2 218.537 52.5256   1
  11 -13   2 232.832 54.1632   1
  11  13   2 239.881 55.7159   1
 -11 -13  -2 267.871 56.2815   1
 -12  13  -2 1686.81 126.569   1
  12 -13   2 2096.28 140.230   1
  12  13   2 2058.11 133.606   1
 -12 -13  -2 1954.78 134.166   1
 -13  13  -2 807.280 84.3613   1
 -13 -13  -2 731.771 78.7918   1
  13 -13   2 668.262 78.6264   1
  13  13   2 673.682 76.5938   1
 -14 -13  -2 382.667 62.7737   1
  14 -13   2 308.949 62.0159   1
  14  13   2 253.699 56.4129   1
 -14  13  -2 389.884 65.2324   1
 -15  13  -2 91.9332 50.7292   1
 -15 -13  -2 187.519 50.1985   1
  15 -13   2 146.633 55.2879   1
 -16  13  -2 48.9300 44.9344   1
  16  13   2 55.7180 47.1417   1
 -16 -13  -2 143.543 50.1354   1
  16 -13   2 69.7867 47.6196   1
 -17  13  -2 181.192 50.6085   1
  17  13   2 158.995 55.9354   1
  17 -13   2 233.848 54.0445   1
 -18 -13  -2 2823.17 173.893   1
 -18  13  -2 3248.47 179.918   1
  18  13   2 2930.54 175.439   1
  18 -13   2 3039.28 175.506   1
 -19  13  -2 84.8535 43.4556   1
  19 -13   2 60.2823 47.1493   1
 -19  14   2-6.73508 44.3655   1
  19 -14  -2 19.9984 47.1953   1
 -18  14   2 1746.80 126.431   1
  18 -14  -2 2018.94 130.781   1
 -17  14   2 207.849 54.6267   1
  17 -14  -2 122.225 51.2491   1
  15  14  -2 261.689 57.1350   1
  15 -14  -2 297.882 61.9276   1
 -15  14   2 192.763 53.3771   1
 -15 -14   2 216.561 54.8069   1
  14  14  -2 56.4028 46.0551   1
  14 -14  -2 28.3830 44.6967   1
 -14 -14   2 7.33549 40.6437   1
 -14  14   2 34.6574 45.2791   1
  13  14  -2 1142.18 97.1842   1
 -13 -14   2 1076.59 96.8690   1
 -12  14   2 27.5343 41.3158   1
  12 -14  -2 98.6824 46.0885   1
  11  14  -2 2454.92 148.851   1
  11 -14  -2 2540.53 152.199   1
 -11  14   2 2498.81 152.221   1
  10  14  -2 5546.17 274.918   1
  10 -14  -2 5976.66 281.416   1
 -10  14   2 5248.08 275.250   1
 -10 -14   2 5735.98 279.312   1
   9 -14  -2 15.0987 45.7079   1
   9  14  -2 20.0381 41.6603   1
  -9  14   2-6.73870 39.0992   1
  -9 -14   2-6.96922 38.5977   1
  -8  14   2 3564.38 200.592   1
   8  14  -2 3667.94 202.001   1
   8 -14  -2 4248.94 214.698   1
  -8 -14   2 3761.76 206.125   1
   7  14  -2 4676.26 237.977   1
  -7 -14   2 4756.07 242.725   1
  -6 -14   2 189.674 47.7186   1
   6  14  -2 225.409 48.4494   1
  -6  14   2 122.600 46.8764   1
   6 -14  -2 169.779 45.6213   1
  -5 -14   2 159.644 48.3179   1
   5  14  -2 107.183 41.9909   1
  -5  14   2 94.3416 47.8916   1
   5 -14  -2 81.4450 42.1312   1
  -4  14   2 1772.93 124.005   1
   4  14  -2 1716.11 120.708   1
   4 -14  -2 1895.60 126.941   1
  -4 -14   2 2004.25 127.360   1
   3  14  -2 10507.4 452.824   1
  -3  14   2 10148.0 451.279   1
  -3 -14   2 10085.7 450.749   1
   3 -14  -2 10147.6 451.923   1
  -2  14   2 10243.0 471.423   1
   2  14  -2 10917.8 474.529   1
   2 -14  -2 11220.3 477.356   1
  -2 -14   2 10916.7 474.506   1
  -1  14   2 3074.23 176.666   1
  -1 -14   2 3122.60 176.839   1
   1 -14  -2 2807.47 174.731   1
   0  14   2 4808.02 239.220   1
   0  14  -2 4244.44 230.660   1
   0 -14  -2 4651.67 237.820   1
   0 -14   2 4777.42 237.472   1
  -1 -14  -2 46.8412 42.1562   1
   1  14   2 26.7002 36.9917   1
  -1  14  -2 40.0019 36.4942   1
   1 -14   2 26.9365 33.9883   1
   2  14   2 742.494 76.3674   1
   2 -14   2 775.563 78.5828   1
  -2 -14  -2 813.148 77.8095   1
   3  14   2 15076.4 634.497   1
  -3  14  -2 15292.4 637.793   1
   3 -14   2 14805.0 635.767   1
   4  14   2 2898.85 163.715   1
  -4 -14  -2 2754.62 163.916   1
  -4  14  -2 2634.97 160.503   1
  -5 -14  -2 290.074 53.5852   1
   5  14   2 297.828 51.1285   1
  -5  14  -2 257.691 53.5913   1
   5 -14   2 347.174 65.9833   1
   6  14   2 3831.78 199.187   1
  -6 -14  -2 3441.64 196.409   1
  -7 -14  -2 3358.84 183.058   1
  -7  14  -2 3045.14 181.636   1
   7  14   2 3275.99 181.168   1
   7 -14   2 2968.06 178.781   1
  -8 -14  -2 211.565 51.7434   1
  -8  14  -2 283.987 56.4664   1
   8  14   2 271.507 53.5497   1
   8 -14   2 373.888 64.5844   1
  -9 -14  -2 2833.79 169.938   1
  -9  14  -2 2959.10 172.713   1
   9  14   2 2946.27 170.853   1
   9 -14   2 2876.56 170.830   1
 -10 -14  -2 100.916 41.9831   1
 -10  14  -2 70.5553 40.6448   1
  10 -14   2 121.233 45.0536   1
  10  14   2 96.0879 44.9679   1
  11  14   2 443.966 64.7771   1
 -11 -14  -2 486.915 67.0003   1
 -12 -14  -2 1705.22 126.208   1
 -12  14  -2 1988.29 130.957   1
  12  14   2 1714.27 125.231   1
 -13  14  -2 1303.66 104.769   1
  13 -14   2 1137.13 101.344   1
 -14 -14  -2 1028.42 93.8338   1
  14  14   2 1031.37 95.6632   1
 -14  14  -2 1025.59 92.7598   1
  14 -14   2 1027.79 94.7885   1
  15  14   2-13.7979 44.6573   1
 -15  14  -2 6.96361 42.1648   1
  15 -14   2 48.1257 42.0515   1
 -15 -14  -2 7.13641 44.0839   1
  16 -14   2 6.83652 39.2241   1
 -16  14  -2 6.88693 38.6048   1
 -17 -14  -2 2237.56 143.272   1
  17  14   2 2150.16 141.334   1
  17 -14   2 2216.28 144.393   1
 -17  14  -2 2170.85 142.803   1
  18 -15  -2 78.8179 50.2407   1
 -18  15   2 59.6497 47.3433   1
  17 -15  -2 1405.47 109.454   1
 -17  15   2 1346.06 106.674   1
  16 -15  -2 99.3504 51.8022   1
 -16  15   2 58.7498 46.6507   1
  15 -15  -2 1144.04 100.569   1
 -15  15   2 1337.79 101.685   1
  14  15  -2 354.235 60.4404   1
 -14  15   2 240.067 53.2304   1
  14 -15  -2 266.825 55.1117   1
 -14 -15   2 337.558 58.8815   1
  13  15  -2 190.574 51.7491   1
 -13  15   2 125.236 50.3047   1
  13 -15  -2 125.223 47.3326   1
 -13 -15   2 160.364 47.9325   1
  12  15  -2 647.004 77.1897   1
 -12  15   2 795.298 80.0554   1
  12 -15  -2 898.295 86.3026   1
 -12 -15   2 752.923 79.6383   1
  11  15  -2 13.8189 39.6512   1
 -11  15   2-7.07508 36.7270   1
  11 -15  -2 42.9163 39.6231   1
 -11 -15   2 50.4188 41.3331   1
 -10 -15   2 461.978 68.8778   1
  10  15  -2 464.875 65.2019   1
 -10  15   2 416.596 66.0750   1
  10 -15  -2 486.909 70.2961   1
   9 -15  -2 2659.32 159.367   1
  -9  15   2 2212.21 146.892   1
  -8 -15   2 549.921 68.5416   1
  -8  15   2 451.667 63.8500   1
   8 -15  -2 491.019 70.7144   1
   8  15  -2 483.711 65.0862   1
  -7  15   2 1062.81 92.4650   1
   7  15  -2 1000.75 90.9857   1
   7 -15  -2 984.808 89.5952   1
  -7 -15   2 1036.52 92.0142   1
   6  15  -2 1904.71 130.267   1
  -6  15   2 1904.24 129.606   1
  -6 -15   2 2048.59 132.705   1
   6 -15  -2 1922.65 130.184   1
  -5  15   2 938.960 85.9181   1
   5  15  -2 849.343 81.6352   1
   5 -15  -2 743.553 80.8132   1
  -5 -15   2 870.714 83.6693   1
   4  15  -2 378.426 60.0894   1
  -4  15   2 325.854 58.1526   1
   4 -15  -2 275.662 58.0783   1
  -4 -15   2 411.726 59.3462   1
   3  15  -2 1514.15 111.393   1
  -3 -15   2 1384.43 108.813   1
   2  15  -2 1589.19 115.704   1
  -2 -15   2 1622.71 116.422   1
   1  15  -2 501.477 68.3847   1
  -1 -15   2 529.272 66.4184   1
   0  15  -2 1112.65 93.3530   1
   0 -15   2 993.765 89.4432   1
  -1  15  -2 2699.95 162.496   1
   1 -15   2 2795.44 163.683   1
  -2  15  -2 670.378 77.6771   1
   2 -15   2 806.260 80.6271   1
  -4 -15  -2 1205.29 97.6390   1
   4  15   2 885.368 87.1072   1
  -4  15  -2 1051.21 91.9616   1
   4 -15   2 1407.95 106.134   1
   5  15   2 1685.54 122.015   1
  -5  15  -2 1751.88 123.382   1
   5 -15   2 2060.02 139.196   1
  -5 -15  -2 1881.35 127.891   1
   6  15   2 2345.48 151.769   1
  -6  15  -2 2749.34 161.597   1
   6 -15   2 2678.96 160.778   1
  -6 -15  -2 2463.96 156.612   1
   7  15   2 3664.46 198.840   1
  -7  15  -2 3754.37 203.526   1
  -7 -15  -2 3591.86 201.415   1
   8  15   2 231.708 54.3438   1
  -8  15  -2 124.065 49.8693   1
  -8 -15  -2 56.5321 47.7088   1
   8 -15   2 213.771 58.3839   1
   9  15   2 6.87219 41.6181   1
  -9 -15  -2 42.6729 42.1828   1
  10  15   2 950.583 87.6919   1
 -10  15  -2 965.076 90.3516   1
 -10 -15  -2 951.361 91.7164   1
  10 -15   2 1103.67 94.8308   1
  11 -15   2 179.949 51.4354   1
 -11  15  -2 189.295 52.9771   1
  12  15   2 2015.37 133.619   1
 -12  15  -2 2045.59 136.167   1
  12 -15   2 2084.96 140.695   1
 -12 -15  -2 1984.28 134.562   1
  13  15   2 384.996 65.5240   1
 -13  15  -2 323.874 64.0251   1
  13 -15   2 355.689 66.1469   1
 -13 -15  -2 537.023 68.9783   1
  14  15   2 3063.38 182.028   1
 -14  15  -2 3339.92 185.390   1
 -14 -15  -2 3345.35 187.759   1
  14 -15   2 3163.08 182.555   1
  15  15   2 562.008 71.9423   1
 -15 -15  -2 387.302 64.3984   1
  16  15   2 279.619 60.0050   1
 -16  15  -2 255.714 59.5119   1
  16 -15   2 206.773 53.0610   1
 -16  16   2 267.374 54.5809   1
  16 -16  -2 339.110 61.5131   1
 -14  16   2 909.186 88.1468   1
  14 -16  -2 1034.17 90.2707   1
  13  16  -2 217.560 52.8199   1
  13 -16  -2 239.886 53.9432   1
 -13  16   2 171.430 53.6420   1
  12  16  -2 2107.24 146.408   1
 -12  16   2 2526.47 154.961   1
  12 -16  -2 2679.48 156.886   1
 -12 -16   2 2572.00 158.436   1
  11  16  -2 34.8006 45.0538   1
 -11  16   2 7.01661 48.1740   1
  11 -16  -2 14.1873 45.9179   1
 -11 -16   2 7.30358 39.4549   1
  10  16  -2 1233.70 101.341   1
 -10  16   2 1092.37 98.6073   1
  10 -16  -2 1377.74 105.277   1
 -10 -16   2 1373.68 106.419   1
   9  16  -2 2288.78 148.105   1
   9 -16  -2 2429.57 152.374   1
  -9 -16   2 2155.43 147.395   1
  -9  16   2 2470.20 151.545   1
   8  16  -2 2501.02 152.236   1
  -8 -16   2 2226.33 147.317   1
  -7  16   2 756.348 77.3077   1
  -7 -16   2 705.779 76.4668   1
   7 -16  -2 805.809 81.0732   1
   7  16  -2 605.767 73.6116   1
   6  16  -2 994.208 92.5244   1
  -6  16   2 1150.04 97.0858   1
  -6 -16   2 1152.56 97.6852   1
   6 -16  -2 1142.16 96.5715   1
   5  16  -2 2112.52 132.230   1
  -5  16   2 1456.07 119.301   1
  -5 -16   2 1958.64 127.958   1
   5 -16  -2 1620.40 123.109   1
   4  16  -2 14.1441 43.7061   1
  -4  16   2 61.9042 40.3745   1
  -4 -16   2 56.3080 42.6384   1
   4 -16  -2 13.8964 42.5188   1
   3  16  -2-7.00780 43.2861   1
  -3  16   2 6.79331 37.1615   1
   3 -16  -2 13.8981 36.5601   1
  -3 -16   2-27.9551 39.6384   1
   2  16  -2 159.317 50.3596   1
  -2  16   2 88.9980 44.1800   1
  -2 -16   2 161.292 47.6202   1
   2 -16  -2 104.039 47.4846   1
  -1  16   2 1309.23 105.995   1
   1  16  -2 1478.30 111.272   1
   1 -16  -2 1388.88 107.135   1
  -1 -16   2 1274.17 105.477   1
   0  16   2 258.327 53.9354   1
   0  16  -2 222.482 53.3767   1
   0 -16   2 154.494 48.8758   1
  -1  16  -2 161.970 50.3783   1
  -1 -16  -2 207.930 52.0738   1
   1 -16   2 202.953 52.2206   1
  -2 -16  -2 285.464 58.3722   1
   2  16   2 376.476 61.5630   1
  -2  16  -2 355.357 58.7239   1
   2 -16   2 391.019 60.0683   1
  -3  16  -2 2880.47 162.891   1
   3 -16   2 2666.23 158.412   1
  -4 -16  -2 2014.74 131.307   1
  -4  16  -2 1860.23 126.496   1
   4 -16   2 1992.62 135.116   1
   4  16   2 1545.96 121.277   1
   5  16   2 3409.46 194.422   1
  -5  16  -2 3438.15 198.215   1
   5 -16   2 4005.73 209.309   1
  -5 -16  -2 3598.13 198.548   1
   6  16   2 1486.67 109.467   1
  -6  16  -2 1302.61 107.993   1
  -6 -16  -2 1271.20 105.128   1
   6 -16   2 1385.43 109.477   1
   7  16   2 6.76694 44.1888   1
  -7 -16  -2-14.2893 44.5620   1
   8 -16   2 72.2010 43.7737   1
  -8  16  -2 48.1396 44.1721   1
   9  16   2 68.0883 45.2427   1
  -9  16  -2 7.07002 44.1038   1
  -9 -16  -2-14.1659 45.0260   1
  10  16   2 6.85565 44.7691   1
 -10  16  -2-6.98410 46.0062   1
 -10 -16  -2 7.08026 42.8688   1
  10 -16   2 28.2257 43.1582   1
  11  16   2 2593.43 155.640   1
 -11 -16  -2 2367.61 153.527   1
  12  16   2 109.489 49.6024   1
 -12  16  -2 60.8831 47.2593   1
  12 -16   2 29.2165 48.6100   1
 -12 -16  -2 92.1772 43.8903   1
  13  16   2 606.376 74.3820   1
 -13  16  -2 581.395 74.5486   1
  13 -16   2 578.067 71.9300   1
 -13 -16  -2 591.259 72.1421   1
  14  16   2 176.390 57.1004   1
 -14  16  -2 128.669 52.9419   1
 -14 -16  -2 111.963 51.5886   1
  14 -16   2 106.630 46.7283   1
 -15  16  -2 617.026 77.5678   1
  15 -16   2 584.751 74.3163   1
 -15  17   2 71.3847 43.8852   1
  15 -17  -2 33.7812 41.7810   1
 -14  17   2 459.582 67.6538   1
  14 -17  -2 584.739 72.4660   1
 -12  17   2 141.007 53.6614   1
  12 -17  -2 47.1814 47.4942   1
  11  17  -2 1453.56 114.939   1
  11 -17  -2 1466.36 114.064   1
 -11  17   2 1792.01 120.162   1
  10  17  -2 652.218 77.5496   1
 -10 -17   2 680.664 74.4349   1
   9 -17  -2 1515.73 114.482   1
  -9  17   2 1463.39 113.263   1
  -8 -17   2 28.6344 42.0079   1
  -8  17   2 25.1444 37.6843   1
   8 -17  -2-31.8791 45.7377   1
   8  17  -2 92.2062 47.5319   1
  -7 -17   2 178.756 50.5640   1
  -7  17   2 107.995 41.6714   1
   7 -17  -2 173.831 50.8267   1
   7  17  -2 154.875 50.8975   1
   6  17  -2 156.954 50.5415   1
  -6  17   2 213.370 50.2219   1
  -6 -17   2 184.889 50.0033   1
   6 -17  -2 124.717 44.9073   1
   5  17  -2 136.090 50.7139   1
  -5  17   2 207.632 50.1142   1
   5 -17  -2 138.006 49.9663   1
  -5 -17   2 171.149 50.4947   1
  -4  17   2 479.800 67.2380   1
   4  17  -2 503.933 69.0902   1
  -4 -17   2 360.993 62.6453   1
   4 -17  -2 450.675 64.8748   1
   3  17  -2 841.589 82.5173   1
  -3 -17   2 725.866 84.4754   1
   2  17  -2 1809.37 128.450   1
  -2 -17   2 1903.11 129.661   1
   1  17  -2 97.8650 46.5913   1
  -1 -17   2 99.3293 46.4807   1
   0  17  -2 1680.58 127.353   1
   0 -17   2 1582.76 125.193   1
   0 -17  -2 1884.33 128.420   1
  -1  17  -2 466.481 66.9870   1
   1  17   2 357.598 62.1989   1
  -1 -17  -2 453.711 68.1046   1
   1 -17   2 443.699 65.6426   1
  -2  17  -2 602.670 76.1380   1
   2 -17   2 585.869 72.3907   1
  -4 -17  -2 514.749 68.5931   1
  -4  17  -2 346.636 55.9701   1
   4 -17   2 478.642 73.1209   1
   4  17   2 381.758 64.9405   1
  -5 -17  -2 595.746 74.8514   1
   5  17   2 636.564 74.9415   1
  -5  17  -2 487.221 69.1679   1
   5 -17   2 647.903 74.8190   1
   6  17   2 2342.71 150.052   1
  -6  17  -2 2446.10 153.115   1
   6 -17   2 2498.37 155.150   1
  -6 -17  -2 2401.96 150.737   1
   7  17   2-13.5088 40.4754   1
  -7  17  -2-7.11640 44.8106   1
   7 -17   2 7.19274 42.6506   1
  -7 -17  -2 21.1428 39.9722   1
   8  17   2 13.4717 44.3819   1
  -8  17  -2 41.2516 47.2111   1
   8 -17   2 49.2541 48.6982   1
  -8 -17  -2 7.06613 42.3557   1
   9  17   2 625.427 76.4904   1
  -9  17  -2 683.706 78.7801   1
   9 -17   2 698.337 79.5175   1
  -9 -17  -2 816.225 83.4507   1
  10 -17   2 825.993 84.0829   1
  11  17   2 314.310 58.8923   1
 -11  17  -2 359.981 61.1992   1
  11 -17   2 341.710 61.0044   1
 -11 -17  -2 300.506 58.3771   1
  12  17   2 6.66973 46.5127   1
 -12  17  -2 6.56074 42.8451   1
 -12 -17  -2 27.7330 43.6601   1
  13 -17   2 80.4069 43.5928   1
 -13  17  -2 151.388 50.1499   1
  12 -18  -2 572.231 71.0048   1
 -12  18   2 554.348 69.6662   1
  11 -18  -2 256.641 61.0267   1
 -11  18   2 242.949 56.0975   1
 -10  18   2 136.472 53.4224   1
  10 -18  -2 164.585 53.0271   1
  -9  18   2 991.502 92.4502   1
   9 -18  -2 1091.30 94.8648   1
   9  18  -2 960.825 91.3878   1
  -8 -18   2-7.13873 42.7784   1
  -8  18   2-6.60762 37.4769   1
   8 -18  -2 14.8062 40.4973   1
   8  18  -2 14.1142 44.8546   1
   7  18  -2-7.18594 47.3934   1
  -7  18   2 58.6634 40.7228   1
  -7 -18   2 99.4890 47.6691   1
   7 -18  -2 96.3752 48.0421   1
   6  18  -2 43.1104 41.7156   1
  -6 -18   2 35.7713 42.8975   1
   5  18  -2 975.448 90.6451   1
  -5  18   2 829.804 86.1977   1
   5 -18  -2 934.063 90.8834   1
  -5 -18   2 922.793 88.3005   1
   4  18  -2 21.1076 40.8248   1
  -4  18   2-6.88594 44.9674   1
  -4 -18   2 14.2772 40.4900   1
   3  18  -2 370.613 62.6737   1
   3 -18  -2 344.729 57.9804   1
  -3 -18   2 404.471 64.7281   1
   2  18  -2 69.9297 48.0765   1
  -2  18   2 61.0199 44.3482   1
  -2 -18   2 56.8881 46.5063   1
   2 -18  -2 83.0627 48.3365   1
  -1  18   2 40.8061 42.4506   1
   1  18  -2 42.2335 45.9942   1
  -1 -18   2 49.5886 44.2148   1
   1 -18  -2 41.4215 43.9095   1
   0  18   2-20.5733 43.1957   1
   0  18  -2 56.7645 50.9909   1
   0 -18   2 21.1439 41.8063   1
   0 -18  -2 62.3814 44.8763   1
  -1  18  -2 888.902 85.8272   1
   1  18   2 810.386 83.1156   1
  -1 -18  -2 733.066 79.0286   1
   1 -18   2 645.053 75.2369   1
  -2  18  -2 568.297 71.9009   1
   2  18   2 690.408 77.8492   1
  -2 -18  -2 534.397 70.4466   1
   2 -18   2 716.916 77.1793   1
  -3  18  -2 359.700 63.4022   1
   3 -18   2 344.942 64.1469   1
  -3 -18  -2 345.465 60.2058   1
   3  18   2 289.476 61.8137   1
  -4 -18  -2 27.7206 43.2336   1
   4  18   2 6.82417 46.8580   1
  -4  18  -2 46.4760 42.2094   1
   4 -18   2 7.83348 43.9192   1
  -5 -18  -2 4268.36 226.509   1
  -5  18  -2 4411.40 230.245   1
   5 -18   2 4468.52 231.472   1
   5  18   2 4276.88 226.768   1
  -6 -18  -2 124.514 48.3276   1
   6  18   2 185.429 55.8061   1
  -6  18  -2 247.534 62.1393   1
   6 -18   2 156.126 54.6193   1
   7  18   2 163.187 51.4369   1
  -7  18  -2 110.227 46.3413   1
   7 -18   2 113.894 46.6678   1
  -7 -18  -2 48.6134 43.9256   1
   8  18   2-6.72446 44.2960   1
  -8  18  -2 13.6372 41.2845   1
   8 -18   2 13.6770 44.6573   1
  -8 -18  -2 13.8481 43.6005   1
   9  18   2 556.718 72.6832   1
  -9  18  -2 586.491 75.0635   1
   9 -18   2 596.951 73.7727   1
  -9 -18  -2 587.602 72.6351   1
  10  18   2 32.9020 46.2614   1
  10 -18   2 54.3698 44.4036   1
 -10  18  -2 53.5726 40.5704   1
 -10 -18  -2 6.90146 41.3818   1
  11 -18   2 13.6536 45.7378   1
 -11 -18  -2-6.89922 45.4462   1
  10 -19  -2 100.231 49.0793   1
 -10  19   2 6.61272 44.7135   1
  -9  19   2 79.7998 50.5172   1
   9 -19  -2 33.7007 45.9537   1
  -8  19   2-6.62736 38.8809   1
   8 -19  -2 34.9452 41.8841   1
  -6  19   2 287.686 60.1773   1
   6 -19  -2 329.769 62.9726   1
   5 -19  -2 518.058 67.9557   1
   4  19  -2 55.5606 42.9395   1
  -4  19   2 33.5886 45.4191   1
   4 -19  -2 46.9721 44.6203   1
  -4 -19   2 63.4273 46.4603   1
  -3  19   2 156.191 47.4743   1
   3  19  -2 283.790 59.0476   1
   3 -19  -2 108.051 51.3686   1
  -3 -19   2 183.689 55.7471   1
   2  19  -2 516.071 71.1303   1
  -2  19   2 377.024 63.6955   1
  -2 -19   2 464.570 68.3150   1
   2 -19  -2 462.352 67.9432   1
  -1  19   2 40.1044 44.4480   1
   1 -19  -2 61.4147 47.2561   1
   0  19   2 67.1759 43.5554   1
   0 -19  -2 68.1098 42.5581   1
  -1  19  -2 69.3734 45.3149   1
   1  19   2 47.3142 43.7630   1
   1 -19   2-6.97693 38.6558   1
  -1 -19  -2 6.82963 40.9409   1
   2  19   2-6.82016 39.5764   1
  -2  19  -2 102.618 54.5569   1
  -2 -19  -2-6.81208 39.9662   1
   2 -19   2-7.28381 45.8689   1
   3  19   2-13.7242 46.7388   1
  -3  19  -2 12.8373 41.1778   1
  -3 -19  -2 20.4886 40.5023   1
   3 -19   2 54.7834 51.1100   1
  -4  19  -2 498.027 71.7607   1
   4  19   2 565.483 75.2174   1
  -4 -19  -2 522.762 71.4398   1
   4 -19   2 568.922 74.8386   1
  -5 -19  -2 67.8481 40.7844   1
  -5  19  -2 97.2189 53.8177   1
   5 -19   2 91.4635 50.2840   1
   5  19   2 87.1683 47.2256   1
   6  19   2 40.1426 47.0460   1
  -6 -19  -2 54.4206 47.1042   1
   7 -19   2 7.03648 50.5572   1
   7  19   2-40.5575 48.9185   1
  -7  19  -2-6.49089 44.9161   1
  -8 -19  -2 1106.44 96.4899   1
  -8  19  -2 1072.26 94.0109   1
   8 -19   2 1022.94 90.8866   1
   8  19   2 999.796 95.0023   1
   9  19   2 381.095 67.7658   1
  -9  19  -2 428.979 67.5700   1
  -9 -19  -2 396.633 64.4506   1
  -6  20   2 124.174 46.5576   1
   6 -20  -2 190.553 59.7787   1
  -5  20   2 25.8542 40.3405   1
   5 -20  -2 53.1236 41.0433   1
  -4  20   2-6.50911 44.6878   1
   4 -20  -2-13.1131 45.0134   1
  -3  20   2 480.901 73.2280   1
   3  20  -2 500.716 72.2285   1
  -3 -20   2 622.988 75.4997   1
   3 -20  -2 492.459 69.3816   1
  -2  20   2 1027.01 90.0860   1
   2  20  -2 788.815 84.3058   1
  -2 -20   2 942.456 87.4026   1
   2 -20  -2 680.256 79.6270   1
   1  20  -2 185.560 53.7839   1
  -1  20   2 117.943 48.0730   1
  -1 -20   2 157.419 52.5744   1
   1 -20  -2 126.171 50.7027   1
   0  20   2 390.232 65.3839   1
   0  20  -2 428.409 67.7436   1
   0 -20  -2 219.489 54.8393   1
   0 -20   2 301.296 60.8616   1
   1  20   2 399.893 66.3397   1
  -1 -20  -2 272.423 55.3492   1
   2 -20   2 1115.44 98.1081   1
  -2  20  -2 1001.16 90.4990   1
   2  20   2 1090.81 93.4190   1
  -3 -20  -2 152.151 49.0992   1
   3 -20   2 135.909 58.9528   1
   3  20   2 86.2625 44.3203   1
  -3  20  -2 115.228 45.8863   1
   4 -20   2 166.735 56.3831   1
  -4 -20  -2 159.486 50.1538   1
  -4  20  -2 142.738 53.9110   1
   4  20   2 180.162 55.9953   1
  -5 -20  -2 85.8017 45.0950   1
   5 -20   2 88.3970 44.5498   1
  -5  20  -2 135.543 51.5634   1
   5  20   2 73.1047 49.2456   1
  -6 -20  -2 1189.61 100.552   1
   6  20   2 1350.24 104.268   1
  25   0  -3 6.99752 44.0671   1
 -25   0   3 29.3396 47.9023   1
  24   0  -3 56.2412 43.8559   1
 -24   0   3-14.6804 40.1619   1
  23   0  -3-6.95216 42.9559   1
 -23   0   3-51.1268 44.2342   1
 -21   0   3 20.9919 39.2233   1
  21   0  -3-6.83205 38.7502   1
 -20   0   3 34.1378 39.6215   1
  20   0  -3 6.72384 38.5840   1
 -19   0   3-33.5950 39.4171   1
  19   0  -3 13.0516 34.7961   1
 -18   0   3 33.1756 39.3441   1
  18   0  -3-24.8140 36.7847   1
 -17   0   3 6.18723 36.6883   1
  17   0  -3-12.0619 36.1401   1
 -16   0   3-11.5388 31.1650   1
  16   0  -3-5.77287 31.5811   1
 -15   0   3-27.5609 28.6182   1
  15   0  -3-16.3052 31.8944   1
 -13   0   3 4.85112 25.5226   1
  13   0  -3-4.77918 25.8147   1
  12   0  -3-13.1075 23.3007   1
 -11   0   3-16.2757 22.5359   1
  11   0  -3 31.7379 24.0207   1
 -10   0   3 73.3137 26.9888   1
  10   0  -3 42.7865 23.3822   1
  -9   0   3 6.30135 19.2710   1
   9   0  -3 6.40665 20.3615   1
  -7   0   3-6.96010 16.6690   1
   7   0  -3 2.25236 17.5335   1
  -6   0   3 22.1126 17.0231   1
   6   0  -3 1.84366 16.1112   1
  -5   0   3-2.73246 13.3182   1
   5   0  -3 13.7183 13.7363   1
  -4   0   3-0.87551 8.39835   1
   4   0  -3 0.93059 10.9477   1
  -1   0   3 4.69133 9.93942   1
   1   0  -3-1.61346 10.3262   1
   0   0   3 6.02198 15.4165   1
   0   0  -3 1.25014 12.6103   1
  -1   0  -3 12.2237 16.4792   1
   1   0   3 3.28472 18.6326   1
  -2   0  -3-8.46515 21.1098   1
   2   0   3 12.7586 20.9705   1
  -3   0  -3-15.4429 20.1598   1
   3   0   3 7.68816 23.0362   1
  -4   0  -3 72.6964 26.6416   1
   4   0   3 21.0206 23.4359   1
  -5   0  -3-13.8368 21.9865   1
   5   0   3 20.5620 27.0044   1
  -6   0  -3 38.5125 25.8152   1
   6   0   3 11.5090 18.7880   1
  -7   0  -3 29.7131 26.4901   1
   7   0   3 16.8994 28.5545   1
  -8   0  -3 13.7975 21.0523   1
   8   0   3 4.60537 19.5173   1
  -9   0  -3 9.89846 31.1680   1
   9   0   3 14.8548 25.7012   1
 -10   0  -3 5.39959 25.5801   1
  10   0   3-5.26411 26.5489   1
 -11   0  -3 5.83837 30.7167   1
  11   0   3-5.51129 26.1093   1
 -12   0  -3-18.4351 35.2562   1
  12   0   3 5.77377 28.2502   1
 -13   0  -3 12.6708 33.3393   1
  13   0   3 24.3683 32.0594   1
 -14   0  -3-12.9970 29.7427   1
  14   0   3 6.33955 33.3538   1
 -15   0  -3-19.9108 33.4739   1
  15   0   3 6.53270 38.7379   1
 -16   0  -3-40.8393 41.2488   1
  16   0   3-53.1735 41.4943   1
  17   0   3 6.75385 34.5595   1
 -17   0  -3-13.9299 39.0414   1
  18   0   3-6.79099 41.9582   1
 -18   0  -3-42.6466 41.7073   1
  19   0   3 68.4712 42.7210   1
 -19   0  -3-14.4089 43.6340   1
  20   0   3-20.6728 39.9959   1
 -20   0  -3-35.9932 41.3141   1
  21   0   3 34.1870 41.3973   1
 -21   0  -3-50.2085 46.4254   1
  22   0   3-47.5176 46.9730   1
 -22   0  -3 28.2940 46.9963   1
  23   0   3 13.4783 44.7743   1
 -23   0  -3 6.93376 40.6770   1
  24   0   3 6.59183 42.6703   1
 -24   0  -3-40.5303 43.3345   1
  25   1  -3-7.07435 46.1963   1
  25  -1  -3 6.94067 47.2695   1
 -25   1   3 7.31036 44.7103   1
 -25  -1   3 7.24968 42.5286   1
  24   1  -3 106.220 49.4288   1
  24  -1  -3 56.2583 46.3742   1
 -24   1   3 86.9895 46.1268   1
 -24  -1   3-14.5711 43.2562   1
  23   1  -3 111.761 46.0323   1
 -23  -1   3 240.189 52.6591   1
 -23   1   3 158.110 50.1136   1
  23  -1  -3 155.075 51.0214   1
 -22   1   3 50.1976 41.2546   1
  22  -1  -3 111.921 47.7364   1
  21   1  -3 163.217 49.6305   1
 -21  -1   3 212.872 49.1349   1
 -21   1   3 165.886 49.5379   1
  21  -1  -3 136.732 49.1824   1
  20   1  -3 85.7307 42.3847   1
 -20  -1   3 34.6537 38.9401   1
 -20   1   3 118.470 42.7039   1
  20  -1  -3 46.8624 39.7855   1
  19   1  -3 64.0766 38.8267   1
 -19  -1   3 40.0837 38.7933   1
 -19   1   3 19.7013 38.1352   1
  19  -1  -3 39.4387 37.3136   1
  18   1  -3 3430.75 186.359   1
 -18  -1   3 3647.52 190.563   1
 -18   1   3 3407.81 187.103   1
  18  -1  -3 3400.57 186.814   1
  17   1  -3 6020.68 283.754   1
 -17  -1   3 6264.19 287.204   1
 -17   1   3 6028.81 286.393   1
  17  -1  -3 5696.59 282.181   1
  16   1  -3 1470.42 103.316   1
 -16  -1   3 1466.98 103.624   1
 -16   1   3 1505.91 105.490   1
  16  -1  -3 1664.13 107.456   1
  15   1  -3 1194.56 86.2387   1
 -15  -1   3 1057.71 84.2645   1
 -15   1   3 1222.58 89.2796   1
  15  -1  -3 1144.52 86.5307   1
 -13  -1   3 3482.14 180.260   1
  13  -1  -3 3712.97 181.768   1
 -12   1   3 4.42896 22.3373   1
 -12  -1   3 17.6391 25.0114   1
  12   1  -3-12.8299 24.2563   1
  12  -1  -3 9.39775 24.3855   1
  11   1  -3 9177.43 372.753   1
 -11   1   3 8687.18 376.458   1
  11  -1  -3 8518.30 373.489   1
  10   1  -3 8390.63 338.804   1
  10  -1  -3 8297.90 342.901   1
 -10  -1   3 8024.52 338.925   1
 -10   1   3 7365.54 339.040   1
  -9   1   3 8312.41 374.761   1
  -9  -1   3 8623.46 371.346   1
   9  -1  -3 9350.11 374.584   1
   9   1  -3 9594.00 373.393   1
  -8  -1   3 23596.6 893.678   1
   8   1  -3 22065.1 892.268   1
   7   1  -3 36837.8 1400.02   1
  -7   1   3 39729.7 1406.20   1
   7  -1  -3 40949.3 1405.19   1
   6   1  -3 445.606 32.0465   1
  -6   1   3 384.805 33.5933   1
   6  -1  -3 404.878 34.2434   1
  -6  -1   3 383.105 31.1796   1
   5   1  -3 26690.9 1015.73   1
  -5   1   3 26945.5 1021.89   1
   5  -1  -3 29190.7 1022.47   1
   4  -1  -3 146507. 5675.13   1
   4   1  -3 152711. 5668.62   1
  -4  -1   3 147781. 5668.79   1
  -4   1   3 149483. 5674.59   1
  -3   1   3 271225. 10389.3   1
   3  -1  -3 276901. 10389.7   1
  -2   1   3 58675.3 2168.82   1
   2  -1  -3 55297.2 2168.73   1
   1  -1  -3 5242.14 207.574   1
  -1   1   3 5349.63 206.563   1
  -1  -1   3 5637.36 203.243   1
   0  -1  -3 276591. 9378.42   1
   0   1   3 262428. 9377.04   1
   0   1  -3 219942. 9373.73   1
   0  -1   3 240786. 9373.65   1
  -1   1  -3 171276. 6068.53   1
  -1  -1  -3 174100. 6070.77   1
   1   1   3 166264. 6069.37   1
  -2   1  -3 163085. 6176.97   1
  -2  -1  -3 174115. 6178.99   1
   2  -1   3 158027. 6176.34   1
   2   1   3 156076. 6176.26   1
  -3   1  -3 128.016 23.0957   1
  -3  -1  -3 178.460 32.2136   1
   3  -1   3 154.966 24.3375   1
   3   1   3 118.003 24.6901   1
  -4   1  -3 10207.4 461.788   1
  -4  -1  -3 10667.8 463.721   1
   4  -1   3 12407.3 463.953   1
   4   1   3 12208.4 462.856   1
  -5   1  -3 10290.9 421.866   1
  -5  -1  -3 9498.22 422.025   1
   5  -1   3 10789.1 422.036   1
   5   1   3 10163.9 421.243   1
  -6   1  -3 18557.8 712.364   1
  -6  -1  -3 17741.9 710.350   1
   6  -1   3 17052.7 709.831   1
   6   1   3 17649.7 710.403   1
  -7   1  -3 1246.07 80.3228   1
  -7  -1  -3 1149.55 77.1495   1
   7  -1   3 1007.04 74.9312   1
   7   1   3 1023.37 73.7448   1
  -8   1  -3 660.489 59.8720   1
  -8  -1  -3 582.033 58.2860   1
   8  -1   3 662.954 59.6173   1
   8   1   3 707.330 59.9550   1
  -9   1  -3 19380.5 753.360   1
  -9  -1  -3 18425.0 750.362   1
   9  -1   3 17907.0 749.545   1
   9   1   3 18394.5 749.611   1
 -10   1  -3 3795.92 182.907   1
 -10  -1  -3 3351.33 176.059   1
  10  -1   3 3294.49 175.215   1
  10   1   3 3160.91 173.262   1
 -11  -1  -3 557.380 59.3730   1
 -11   1  -3 620.989 61.9912   1
  11  -1   3 412.323 51.5109   1
  11   1   3 377.452 53.1051   1
 -12  -1  -3 280.886 52.1421   1
 -12   1  -3 262.180 49.9084   1
  12  -1   3 176.436 42.8249   1
  12   1   3 354.554 50.2649   1
 -13   1  -3 2037.88 135.476   1
 -13  -1  -3 2434.01 141.847   1
  13  -1   3 2471.97 141.627   1
  13   1   3 2265.14 137.494   1
 -14  -1  -3 1781.38 120.834   1
  14   1   3 1726.16 118.253   1
 -15  -1  -3 1490.00 111.162   1
 -15   1  -3 1786.67 120.071   1
  15   1   3 1597.44 111.846   1
  15  -1   3 1461.04 108.932   1
 -16   1  -3 224.739 52.4846   1
 -16  -1  -3 207.288 46.9463   1
  16  -1   3 171.547 48.3807   1
  16   1   3 218.302 47.8241   1
 -17  -1  -3 2863.27 169.087   1
 -17   1  -3 3061.48 171.822   1
  17   1   3 2828.78 166.593   1
  17  -1   3 2714.69 164.281   1
 -18   1  -3 14.0374 37.9289   1
  18  -1   3 41.4651 37.8221   1
  18   1   3 33.9637 39.4292   1
 -19  -1  -3 7.14939 36.0581   1
  19  -1   3 34.5670 43.5331   1
  19   1   3-13.7152 37.9803   1
 -20   1  -3 35.6164 46.5375   1
 -20  -1  -3 35.8022 43.3765   1
  20   1   3 41.4581 44.3452   1
 -21   1  -3 594.335 75.4551   1
 -21  -1  -3 629.122 76.2965   1
  21   1   3 496.849 71.1999   1
  21  -1   3 503.201 69.5091   1
 -22  -1  -3 91.5723 45.7689   1
 -22   1  -3 92.3016 49.2924   1
  22   1   3 68.5985 43.7847   1
  22  -1   3 176.838 52.4412   1
 -23  -1  -3 6.93831 43.6932   1
  23  -1   3 6.66371 44.6491   1
  23   1   3 33.8532 47.9383   1
 -24  -1  -3 150.023 48.8807   1
 -24   1  -3 61.2463 43.1264   1
  24   1   3 124.896 49.1511   1
  24  -1   3 176.326 50.4408   1
  26  -2  -3-20.7685 45.6084   1
 -25   2   3-7.16846 43.4024   1
  25  -2  -3-21.0556 45.4285   1
  25   2  -3 7.07079 42.3719   1
 -24  -2   3-14.6493 39.0556   1
  24   2  -3-7.07897 41.5290   1
 -23   2   3 672.486 77.5157   1
 -23  -2   3 668.488 76.8670   1
  23  -2  -3 645.866 74.8000   1
  23   2  -3 636.356 74.7669   1
 -22   2   3 2898.81 168.289   1
  22  -2  -3 2659.57 162.540   1
 -21   2   3 1494.98 112.487   1
 -21  -2   3 1511.88 111.008   1
  21   2  -3 1475.61 110.592   1
  21  -2  -3 1321.10 107.551   1
 -20   2   3 563.194 70.1732   1
 -20  -2   3 641.311 70.1769   1
  20  -2  -3 580.192 69.0415   1
  20   2  -3 452.451 63.9189   1
 -19   2   3 895.690 83.1068   1
 -19  -2   3 1004.26 86.6560   1
  19  -2  -3 857.632 80.7888   1
  19   2  -3 724.351 77.3906   1
 -18  -2   3 1718.83 117.996   1
  18   2  -3 1607.52 112.172   1
 -17   2   3 1140.36 90.5777   1
 -17  -2   3 1069.22 87.2131   1
  17  -2  -3 872.023 81.4095   1
  17   2  -3 967.304 83.3946   1
 -16   2   3 18.2803 34.9874   1
 -16  -2   3 11.8238 32.3696   1
  16  -2  -3 41.7824 35.0427   1
  16   2  -3 73.6394 35.3578   1
 -15   2   3 73.2168 36.8535   1
 -15  -2   3 84.0381 33.3049   1
  15   2  -3 37.2480 28.0947   1
 -14   2   3 10117.8 406.176   1
 -14  -2   3 9381.76 400.836   1
  14  -2  -3 8652.71 399.149   1
  14   2  -3 8938.71 397.184   1
 -13   2   3 3098.27 164.470   1
  13  -2  -3 2890.17 162.055   1
  13   2  -3 3028.49 158.093   1
 -12   2   3 47296.2 1791.03   1
  12  -2  -3 48350.8 1789.13   1
 -12  -2   3 42790.4 1780.07   1
 -11   2   3 5212.33 240.795   1
 -11  -2   3 5534.10 237.658   1
  11  -2  -3 4903.77 238.846   1
  11   2  -3 5207.58 233.578   1
 -10   2   3 49800.9 1978.36   1
  10   2  -3 52086.8 1972.51   1
 -10  -2   3 51398.4 1972.99   1
  10  -2  -3 51098.4 1978.15   1
  -9   2   3 13489.4 554.877   1
   9   2  -3 13165.4 547.299   1
   9  -2  -3 14394.3 556.246   1
  -9  -2   3 13873.2 550.462   1
  -8   2   3 54699.8 2171.87   1
   8   2  -3 55522.4 2165.62   1
   8  -2  -3 56723.4 2174.83   1
  -8  -2   3 59010.8 2168.30   1
   7   2  -3 1811.91 88.7037   1
  -7  -2   3 1790.15 88.6305   1
  -6   2   3 37235.0 1329.66   1
   6  -2  -3 35622.9 1329.02   1
   6   2  -3 32112.5 1319.21   1
  -6  -2   3 34082.4 1320.93   1
   5  -2  -3 49966.0 1941.96   1
  -5   2   3 49089.3 1938.77   1
   5   2  -3 52247.5 1932.31   1
  -5  -2   3 50527.7 1932.47   1
   4  -2  -3 5214.37 220.854   1
  -4  -2   3 5530.05 213.578   1
  -4   2   3 5350.51 221.567   1
   4   2  -3 5270.29 213.094   1
  -3  -2   3 10233.2 386.847   1
   3  -2  -3 9007.50 395.407   1
   3   2  -3 9973.11 386.393   1
  -3   2   3 10547.2 396.674   1
   2  -2  -3 43270.4 1641.89   1
   2   2  -3 43929.3 1633.01   1
  -2  -2   3 41663.9 1632.79   1
  -2   2   3 42939.0 1641.62   1
   1  -2  -3 11015.2 431.906   1
   1   2  -3 10535.2 425.288   1
  -1  -2   3 11295.6 425.942   1
  -1   2   3 10907.7 431.076   1
   0   2  -3 49928.7 1865.10   1
   0  -2   3 48723.3 1864.58   1
   0   2   3 48061.2 1868.74   1
   0  -2  -3 48339.4 1869.41   1
  -1   2  -3 25315.3 900.323   1
  -1  -2  -3 23465.4 901.966   1
   1   2   3 23673.8 901.738   1
   2   2   3 158032. 5236.84   1
   2  -2   3 153453. 5234.60   1
  -2   2  -3 162087. 5235.76   1
  -4   2  -3 10021.3 429.688   1
  -4  -2  -3 10874.1 429.937   1
   4   2   3 10335.7 427.613   1
   4  -2   3 10448.5 427.729   1
  -5   2  -3 33100.0 1309.56   1
  -5  -2  -3 32819.5 1309.94   1
   5   2   3 33281.8 1309.11   1
   5  -2   3 35252.7 1311.47   1
  -6   2  -3 18813.8 726.543   1
  -6  -2  -3 16894.1 724.382   1
   6   2   3 18445.3 723.942   1
   6  -2   3 18055.5 723.402   1
  -7   2  -3 4823.25 234.712   1
  -7  -2  -3 5141.78 236.880   1
   7   2   3 5547.43 238.045   1
   7  -2   3 5100.32 236.073   1
  -8   2  -3 26170.3 1044.68   1
  -8  -2  -3 26472.4 1046.71   1
   8   2   3 26437.6 1044.85   1
   8  -2   3 26434.7 1047.28   1
   9   2   3 3242.68 174.736   1
  -9  -2  -3 3797.95 182.392   1
 -10   2  -3 16052.3 695.673   1
 -10  -2  -3 18097.9 701.704   1
  10   2   3 17072.9 695.510   1
  10  -2   3 16872.8 697.536   1
 -11   2  -3 8760.13 392.540   1
 -11  -2  -3 8884.36 392.313   1
  11   2   3 8983.57 389.025   1
  11  -2   3 8865.36 390.539   1
 -12   2  -3 3463.12 180.345   1
 -12  -2  -3 2988.62 175.958   1
  12   2   3 3009.27 170.470   1
  12  -2   3 3417.20 176.222   1
 -13   2  -3 1652.44 117.854   1
 -13  -2  -3 1965.98 122.829   1
  13   2   3 1738.68 116.371   1
  13  -2   3 1868.36 120.495   1
 -15   2  -3 5119.52 253.786   1
 -15  -2  -3 5648.74 259.330   1
  15   2   3 4815.62 248.323   1
  15  -2   3 4785.84 250.264   1
 -16   2  -3 127.888 47.4504   1
 -16  -2  -3 239.657 51.7603   1
  16   2   3 172.935 47.9480   1
  16  -2   3 195.491 50.9716   1
 -17   2  -3 27.9840 44.8859   1
  17   2   3 33.8453 40.5742   1
  17  -2   3 13.6457 38.2566   1
 -18  -2  -3 1910.73 130.299   1
 -18   2  -3 2161.51 136.681   1
 -19   2  -3 172.910 50.0781   1
 -19  -2  -3 163.865 51.4078   1
  19   2   3 76.2378 47.0600   1
  19  -2   3 97.0266 43.4867   1
  20   2   3 671.939 78.4807   1
  20  -2   3 702.865 76.9394   1
 -20  -2  -3 726.957 81.4283   1
 -21   2  -3 338.253 60.1957   1
 -21  -2  -3 299.310 60.5303   1
  21   2   3 329.657 61.0936   1
  21  -2   3 393.170 60.4707   1
  22   2   3 13.6345 43.7388   1
 -22  -2  -3 35.2006 47.1756   1
  23   2   3 60.8124 46.4383   1
  23  -2   3 72.6891 47.5265   1
 -23  -2  -3 69.2231 42.8131   1
 -23   2  -3 20.8844 48.2183   1
  24   2   3 407.626 65.3169   1
  24  -2   3 338.905 63.5270   1
 -24  -2  -3 264.535 56.7876   1
 -24   2  -3 170.134 56.6631   1
 -26   3   3 134.281 51.7532   1
  26  -3  -3 131.649 54.5022   1
 -25   3   3-29.1743 41.8454   1
  25  -3  -3 34.7953 45.8401   1
 -24   3   3-14.5608 43.6311   1
 -24  -3   3 65.8238 46.9177   1
  24   3  -3 7.04737 43.9590   1
  24  -3  -3 6.99840 42.8060   1
  23  -3  -3 2174.07 143.255   1
  23   3  -3 2005.35 138.522   1
 -23   3   3 2473.74 147.078   1
 -23  -3   3 2241.79 144.932   1
 -22   3   3 4337.97 221.420   1
  22  -3  -3 3858.45 215.458   1
  21   3  -3 27.2879 39.5959   1
 -21  -3   3 28.2945 38.7092   1
 -20   3   3 413.570 62.0010   1
 -20  -3   3 421.355 61.7265   1
  20   3  -3 340.357 56.8951   1
  20  -3  -3 347.301 57.0786   1
 -19   3   3 1037.35 91.9785   1
 -19  -3   3 1215.85 96.8623   1
  19   3  -3 1129.81 93.6595   1
  19  -3  -3 1072.57 91.3452   1
 -18   3   3 6.66946 35.0963   1
 -18  -3   3 25.8038 34.4025   1
  18   3  -3 6.28661 36.0751   1
  18  -3  -3 39.2114 37.5014   1
 -17   3   3 18434.8 786.537   1
 -17  -3   3 20550.1 790.914   1
  17   3  -3 19466.3 786.041   1
  17  -3  -3 18290.9 787.409   1
 -16   3   3 257.170 52.7124   1
 -16  -3   3 264.988 46.1868   1
  16   3  -3 154.718 40.6774   1
  16  -3  -3 141.087 42.4645   1
 -15   3   3 131.681 43.0414   1
 -15  -3   3 167.029 39.2098   1
  15   3  -3 124.213 37.4787   1
  15  -3  -3 152.938 38.8006   1
  14  -3  -3 16795.0 692.032   1
 -13   3   3 11245.9 454.490   1
 -13  -3   3 10789.7 446.621   1
  13   3  -3 10564.6 444.315   1
  13  -3  -3 9540.09 444.491   1
 -12   3   3 19807.2 794.118   1
  12  -3  -3 19274.1 791.056   1
 -12  -3   3 20159.3 788.643   1
  12   3  -3 19246.8 785.746   1
  11  -3  -3 134.087 33.2439   1
 -11   3   3 93.7311 28.9684   1
 -11  -3   3 110.246 27.4499   1
 -10   3   3 95.4816 30.9726   1
  10  -3  -3 123.785 30.6926   1
 -10  -3   3 99.6963 25.4473   1
  10   3  -3 96.0651 26.0403   1
  -9   3   3 253.541 35.9979   1
   9  -3  -3 304.255 39.0961   1
  -9  -3   3 257.826 34.4643   1
   9   3  -3 306.701 35.0210   1
  -8   3   3 3693.65 172.207   1
   8  -3  -3 3521.93 170.313   1
  -7   3   3 57963.2 2304.77   1
   7   3  -3 62300.4 2297.16   1
  -7  -3   3 58327.8 2297.32   1
   7  -3  -3 61284.5 2307.16   1
  -6  -3   3 10948.7 417.471   1
   6  -3  -3 11261.2 431.218   1
   6   3  -3 10583.7 416.360   1
  -5  -3   3 6458.43 300.977   1
   5   3  -3 8923.08 305.581   1
   4  -3  -3 3237.17 147.115   1
   4   3  -3 3245.10 138.493   1
  -4   3   3 3203.18 147.229   1
  -4  -3   3 3374.66 140.005   1
   3  -3  -3 92351.0 3496.63   1
  -3   3   3 90960.6 3495.75   1
   3   3  -3 91124.4 3486.35   1
  -3  -3   3 92321.7 3486.94   1
  -2  -3   3 5804.00 226.478   1
   2   3  -3 5509.26 225.798   1
  -2   3   3 5361.60 232.726   1
   2  -3  -3 5601.13 233.794   1
  -1  -3   3 3293.04 144.128   1
   1  -3  -3 3332.36 150.676   1
  -1   3   3 3310.96 149.369   1
   1   3  -3 3554.54 145.175   1
   0  -3  -3 98774.6 3641.94   1
   0   3   3 96968.5 3640.55   1
   0   3  -3 96492.9 3635.77   1
   0  -3   3 90715.3 3636.15   1
  -1  -3  -3 21869.3 880.882   1
   1   3   3 22519.5 880.699   1
  -1   3  -3 22677.5 877.445   1
   1  -3   3 23124.7 878.502   1
  -3  -3  -3 14571.7 547.793   1
   3   3   3 13300.4 544.056   1
   3  -3   3 14231.8 545.883   1
  -4  -3  -3 1119.22 71.6616   1
   4   3   3 1130.37 70.5306   1
   4  -3   3 1122.11 71.0657   1
  -4   3  -3 993.360 69.7754   1
  -5   3  -3 5760.42 244.675   1
  -5  -3  -3 5613.99 243.039   1
   5  -3   3 4887.04 239.099   1
   5   3   3 5460.72 241.423   1
  -6   3  -3 13760.0 601.043   1
  -6  -3  -3 14508.1 599.784   1
   6  -3   3 15513.3 602.351   1
   6   3   3 15185.9 599.937   1
  -7   3  -3 67689.5 2611.69   1
  -7  -3  -3 65879.0 2609.77   1
   7  -3   3 72296.8 2613.83   1
   7   3   3 65401.2 2607.92   1
  -8   3  -3 17960.6 767.849   1
  -8  -3  -3 19460.5 769.267   1
   8  -3   3 20319.9 774.415   1
   8   3   3 18478.2 765.778   1
 -10   3  -3 15744.3 650.529   1
  10  -3   3 17311.3 656.443   1
  10   3   3 17062.7 653.721   1
 -11   3  -3 1818.10 121.554   1
 -11  -3  -3 2012.57 126.407   1
  11  -3   3 2185.39 128.345   1
  11   3   3 2058.27 123.982   1
 -12   3  -3 4292.62 210.403   1
 -12  -3  -3 4353.00 210.996   1
  12  -3   3 3710.11 202.084   1
  12   3   3 3622.51 200.692   1
 -13   3  -3 5241.98 265.984   1
 -13  -3  -3 5597.46 266.057   1
  13  -3   3 5136.33 261.022   1
  13   3   3 5723.84 264.950   1
 -14   3  -3 8678.91 375.934   1
  14  -3   3 7735.06 367.860   1
 -15   3  -3 1283.44 100.358   1
 -15  -3  -3 1218.72 98.8301   1
  15  -3   3 1079.43 92.9773   1
  15   3   3 1243.07 97.2189   1
 -16   3  -3 7691.25 347.135   1
 -16  -3  -3 7260.27 344.094   1
  16  -3   3 7510.31 344.273   1
  16   3   3 7147.12 340.963   1
 -17   3  -3 1440.04 112.565   1
 -17  -3  -3 1709.53 119.305   1
  17  -3   3 1360.41 110.217   1
  17   3   3 1823.45 119.848   1
 -18   3  -3 826.245 81.7731   1
 -18  -3  -3 869.339 83.9125   1
  18  -3   3 911.280 85.1542   1
  18   3   3 780.012 78.7912   1
 -19  -3  -3 1022.15 92.2928   1
 -19   3  -3 1063.72 94.5060   1
  19  -3   3 967.647 92.2102   1
  19   3   3 995.056 92.6170   1
 -20  -3  -3 234.640 54.5056   1
  20   3   3 283.729 54.7574   1
 -21   3  -3 35.7600 43.3303   1
 -21  -3  -3 70.9451 49.4970   1
  21   3   3 20.5029 44.6562   1
 -22   3  -3-6.96394 45.0838   1
 -22  -3  -3-49.2226 45.5229   1
  22  -3   3-20.4926 46.1539   1
  22   3   3-20.3014 44.5854   1
 -23   3  -3-6.82486 43.3879   1
 -23  -3  -3-6.90418 45.8782   1
  23  -3   3 20.0012 41.5932   1
  23   3   3 93.8386 51.2096   1
 -24   3  -3 960.645 89.0948   1
 -24  -3  -3 909.836 88.9564   1
  24   3   3 883.106 88.4115   1
  24  -3   3 983.684 89.3842   1
 -26   4   3 325.041 65.2148   1
  26  -4  -3 331.342 65.0031   1
 -25   4   3 161.994 54.0218   1
  25  -4  -3 97.2117 51.1928   1
 -24   4   3 14.1044 42.3408   1
  24  -4  -3 42.1607 46.3602   1
  24   4  -3 164.257 52.1140   1
 -23   4   3 438.674 65.1013   1
 -23  -4   3 476.805 67.4420   1
  23  -4  -3 334.876 59.7030   1
  23   4  -3 305.015 58.7511   1
 -22   4   3 1210.97 98.7932   1
  22  -4  -3 1014.93 95.3502   1
 -21   4   3 85.2799 46.9482   1
 -21  -4   3 63.4989 41.5425   1
  21  -4  -3 152.866 48.9551   1
  21   4  -3 75.3438 47.1578   1
 -20   4   3 274.900 55.3859   1
 -20  -4   3 290.584 54.0780   1
  20  -4  -3 274.838 53.0603   1
  20   4  -3 372.817 58.7108   1
 -19   4   3 27.3235 36.9834   1
 -19  -4   3 60.4836 41.1796   1
  19  -4  -3 68.5149 43.2164   1
  19   4  -3 109.745 43.6828   1
 -18   4   3 2548.40 146.790   1
 -18  -4   3 2073.53 139.999   1
  18  -4  -3 2388.27 145.834   1
  18   4  -3 2232.23 138.541   1
 -17  -4   3 293.362 52.1058   1
  17   4  -3 354.078 55.8031   1
 -16   4   3 5388.02 250.489   1
 -16  -4   3 4848.97 243.965   1
  16   4  -3 4783.79 241.452   1
 -15  -4   3 4778.77 238.961   1
  15  -4  -3 4693.90 242.151   1
  15   4  -3 5379.99 241.526   1
 -14   4   3 3634.23 191.255   1
  14  -4  -3 3673.16 190.977   1
 -13   4   3 25274.2 1006.89   1
  13   4  -3 25696.3 999.260   1
  13  -4  -3 25624.3 1006.85   1
 -13  -4   3 23968.1 997.852   1
  12   4  -3 15712.7 654.316   1
 -12  -4   3 16638.5 657.998   1
 -11  -4   3 6570.66 271.658   1
 -11   4   3 5515.50 273.936   1
  11   4  -3 6092.09 269.249   1
  11  -4  -3 5937.12 275.237   1
  10  -4  -3 1021.98 75.9317   1
 -10  -4   3 1069.33 70.3848   1
 -10   4   3 926.116 73.4359   1
  -9  -4   3 33234.5 1302.03   1
   9  -4  -3 33486.1 1310.41   1
   9   4  -3 34818.1 1302.40   1
  -9   4   3 31998.8 1311.75   1
  -8  -4   3 36265.9 1458.63   1
   8  -4  -3 39401.8 1469.59   1
  -8   4   3 38924.1 1468.73   1
   8   4  -3 36900.1 1457.64   1
   7  -4  -3 43869.8 1629.73   1
  -7   4   3 40326.8 1622.74   1
   6  -4  -3 2985.80 138.499   1
  -6   4   3 2918.10 137.971   1
   6   4  -3 2717.28 127.901   1
  -6  -4   3 2576.52 128.102   1
   5  -4  -3 53617.8 2091.49   1
  -5  -4   3 54413.2 2083.16   1
   5   4  -3 57388.9 2083.30   1
  -5   4   3 51103.9 2091.41   1
  -4  -4   3 1175.96 67.4890   1
  -4   4   3 1340.68 74.6714   1
   4   4  -3 1339.18 68.2820   1
   4  -4  -3 1185.75 73.0445   1
  -3  -4   3 8984.35 342.976   1
   3   4  -3 8060.93 340.327   1
   2   4  -3 46870.5 1769.13   1
  -2  -4   3 45452.5 1768.81   1
   1   4  -3 2558.32 120.697   1
  -1  -4   3 2772.06 122.742   1
   0  -4  -3 64843.0 2688.56   1
   0   4   3 73033.1 2688.17   1
   0   4  -3 70943.3 2682.22   1
   0  -4   3 71301.5 2682.11   1
  -1  -4  -3 213644. 8142.80   1
   1   4   3 214518. 8139.12   1
  -2  -4  -3 16893.3 633.619   1
   2   4   3 16502.6 631.781   1
   2  -4   3 16323.9 632.442   1
  -3  -4  -3 4216.96 192.644   1
   3   4   3 4215.58 190.082   1
   3  -4   3 4152.55 190.034   1
  -3   4  -3 3992.21 187.650   1
  -4  -4  -3 3235.45 158.905   1
   4   4   3 3339.71 158.686   1
  -4   4  -3 3075.51 157.582   1
   4  -4   3 3323.84 161.420   1
   5  -4   3 345.693 42.9283   1
  -5   4  -3 242.990 37.8577   1
   5   4   3 295.385 40.9252   1
  -5  -4  -3 221.036 39.8794   1
   6  -4   3 323.191 44.0782   1
   6   4   3 316.246 40.8100   1
  -6   4  -3 299.033 41.4196   1
  -6  -4  -3 357.789 44.2689   1
  -7   4  -3 80554.4 3181.73   1
  -7  -4  -3 87178.8 3184.24   1
   7  -4   3 83612.1 3183.60   1
   7   4   3 80061.7 3179.60   1
  -8  -4  -3 2922.30 155.850   1
   8   4   3 2898.71 155.003   1
  -9   4  -3 61042.7 2339.26   1
  -9  -4  -3 61147.6 2335.79   1
   9  -4   3 63015.9 2341.09   1
   9   4   3 56484.2 2330.27   1
 -10   4  -3 4311.14 217.406   1
 -10  -4  -3 4676.86 219.875   1
  10  -4   3 4295.88 219.656   1
  10   4   3 4155.56 212.725   1
 -11   4  -3 14513.7 570.406   1
 -11  -4  -3 13579.9 566.312   1
  11  -4   3 13456.3 564.043   1
  11   4   3 12222.3 556.914   1
 -12   4  -3 5719.67 275.814   1
 -12  -4  -3 5699.09 276.946   1
  12  -4   3 5639.46 274.364   1
  12   4   3 5945.95 275.227   1
 -13  -4  -3 166.138 42.0104   1
  13   4   3 220.754 43.0656   1
 -14   4  -3 1402.48 103.759   1
 -14  -4  -3 1390.11 103.389   1
  14  -4   3 1267.57 99.3800   1
  14   4   3 1099.63 93.9567   1
 -15   4  -3 16338.7 659.736   1
 -15  -4  -3 15573.2 655.516   1
  15  -4   3 15898.1 655.920   1
  15   4   3 14623.0 649.106   1
 -16   4  -3 55.6586 45.9701   1
 -16  -4  -3 82.8020 45.2025   1
  16  -4   3 122.446 49.7081   1
  16   4   3 119.159 45.9478   1
 -17  -4  -3 5245.23 260.808   1
  17   4   3 5046.66 256.753   1
 -18   4  -3 878.725 83.1600   1
 -18  -4  -3 693.003 77.6521   1
  18  -4   3 874.057 82.0863   1
  18   4   3 799.018 80.9907   1
 -19   4  -3 49.2194 45.1027   1
 -19  -4  -3 42.5777 45.1036   1
  19  -4   3-83.2788 50.2210   1
  19   4   3 13.7771 43.7831   1
 -20   4  -3 902.632 84.6932   1
  20  -4   3 764.561 82.3908   1
 -21   4  -3 540.548 72.9083   1
 -21  -4  -3 583.157 72.5924   1
  21  -4   3 519.408 71.7293   1
  21   4   3 379.479 64.0108   1
 -22   4  -3 206.251 53.5773   1
  22  -4   3 93.5639 50.7139   1
 -23   4  -3 238.932 55.2989   1
 -23  -4  -3 171.792 53.0573   1
  23  -4   3 219.788 52.4183   1
  23   4   3 181.409 55.3656   1
 -24   4  -3-19.8187 44.9957   1
 -24  -4  -3 6.73642 43.9936   1
  24   4   3-6.55089 47.0698   1
  24  -4   3-38.8723 45.1820   1
 -26   5   3 13.5798 38.5107   1
  26  -5  -3-20.4834 48.6986   1
 -25   5   3 934.464 90.7450   1
  25  -5  -3 985.160 92.5498   1
 -24   5   3 583.624 76.0135   1
  24  -5  -3 564.767 74.3492   1
 -23  -5   3 800.414 83.4121   1
 -23   5   3 749.855 79.4598   1
  23  -5  -3 959.616 88.7918   1
  23   5  -3 749.957 81.0187   1
 -22   5   3-35.8565 41.1471   1
 -22  -5   3 14.5059 40.1721   1
  22  -5  -3 7.00254 39.7198   1
  22   5  -3-41.9375 44.0150   1
 -21   5   3 637.435 72.6659   1
 -21  -5   3 462.537 65.3458   1
  21  -5  -3 407.125 65.9485   1
  21   5  -3 516.213 68.4980   1
 -20  -5   3 6.95966 39.9564   1
  20   5  -3 67.4996 42.1256   1
 -19   5   3 483.984 64.6802   1
 -19  -5   3 317.665 54.6698   1
  19  -5  -3 427.528 62.0400   1
  19   5  -3 361.331 55.0428   1
 -18   5   3 1903.80 130.302   1
 -18  -5   3 1897.44 126.941   1
  18  -5  -3 2153.03 134.669   1
  18   5  -3 1888.77 125.933   1
 -17   5   3 4761.89 244.084   1
  17   5  -3 4639.77 239.605   1
 -17  -5   3 5102.70 245.708   1
  17  -5  -3 5156.31 250.362   1
  16   5  -3-35.0859 33.5571   1
 -16  -5   3 12.0933 33.9010   1
  16  -5  -3-39.4517 38.1572   1
 -16   5   3-6.60609 35.6897   1
  15  -5  -3 4415.74 227.572   1
 -15  -5   3 4694.03 226.202   1
  15   5  -3 4475.12 221.888   1
 -15   5   3 4532.54 229.335   1
 -14   5   3 13842.6 576.187   1
 -14  -5   3 12897.3 567.535   1
  14   5  -3 14070.6 569.964   1
  14  -5  -3 13727.5 574.165   1
 -13  -5   3 10871.0 449.438   1
  13  -5  -3 10954.8 454.884   1
  13   5  -3 10124.6 445.719   1
 -13   5   3 10117.2 452.497   1
 -12  -5   3 4513.90 210.337   1
  12  -5  -3 4005.97 211.285   1
 -12   5   3 4361.45 214.386   1
  12   5  -3 4410.41 207.425   1
  11   5  -3 12758.3 508.157   1
 -11  -5   3 11720.1 506.312   1
 -10  -5   3 11661.7 493.210   1
  10  -5  -3 11664.6 499.916   1
  10   5  -3 12242.3 493.186   1
 -10   5   3 12244.2 501.561   1
   9  -5  -3 2226.94 126.538   1
  -9  -5   3 2264.61 120.473   1
  -9   5   3 2195.44 124.727   1
  -8  -5   3 82058.6 3156.40   1
   8  -5  -3 85109.1 3166.17   1
  -8   5   3 78063.2 3163.40   1
   8   5  -3 84043.7 3154.92   1
   7  -5  -3 5305.07 235.287   1
  -7   5   3 4814.64 228.952   1
   7   5  -3 5090.38 223.095   1
  -7  -5   3 5190.24 224.410   1
  -6   5   3 488.026 48.6991   1
   6  -5  -3 486.035 48.4141   1
  -5   5   3 386.709 41.2994   1
   5  -5  -3 432.499 41.4400   1
   4  -5  -3 29052.3 1136.29   1
  -4   5   3 27755.5 1135.46   1
   4   5  -3 30187.0 1128.16   1
  -4  -5   3 29026.1 1128.16   1
   3  -5  -3 1052.83 68.6850   1
  -3   5   3 1052.75 67.3134   1
   3   5  -3 1018.41 61.2902   1
  -3  -5   3 941.202 60.4422   1
  -2   5   3 181724. 6776.77   1
   2  -5  -3 174156. 6777.89   1
  -1   5   3 43777.4 1640.54   1
   1  -5  -3 41055.3 1640.89   1
   0  -5   3 130762. 5190.16   1
   0   5   3 147388. 5197.72   1
   0   5  -3 131682. 5189.71   1
   0  -5  -3 137837. 5197.67   1
   1  -5   3 37523.8 1441.82   1
  -1  -5  -3 37763.5 1445.42   1
  -1   5  -3 38014.5 1441.04   1
   1   5   3 35410.8 1443.16   1
  -2  -5  -3 2621.85 134.009   1
   2   5   3 2663.45 133.155   1
   2  -5   3 2566.84 132.486   1
  -2   5  -3 2668.33 132.753   1
  -3  -5  -3 1294.97 87.8409   1
   3   5   3 1556.08 90.2349   1
   3  -5   3 1565.83 91.1137   1
  -3   5  -3 1508.03 88.2542   1
  -4  -5  -3 561.751 52.8234   1
   4   5   3 532.884 51.2324   1
   4  -5   3 397.494 48.5122   1
  -4   5  -3 412.611 45.7956   1
  -5  -5  -3 250.677 39.0259   1
   5   5   3 374.349 43.3985   1
   5  -5   3 309.288 41.0691   1
  -5   5  -3 257.030 40.2856   1
  -6  -5  -3 103406. 3913.15   1
   6  -5   3 107921. 3916.27   1
   6   5   3 96717.2 3909.26   1
  -6   5  -3 100951. 3912.56   1
   7   5   3 359.301 47.2859   1
  -7   5  -3 439.915 49.7840   1
   7  -5   3 364.813 49.1573   1
  -7  -5  -3 355.678 48.0671   1
   8  -5   3 33707.8 1331.48   1
  -8   5  -3 33756.0 1331.58   1
  -9  -5  -3 655.826 63.5570   1
  -9   5  -3 518.556 57.8555   1
   9   5   3 524.203 59.1255   1
   9  -5   3 636.488 62.8415   1
 -10  -5  -3 20277.3 859.077   1
 -10   5  -3 22070.0 864.288   1
  10   5   3 20709.4 856.921   1
  10  -5   3 21799.9 862.612   1
 -11  -5  -3 4495.54 233.993   1
 -11   5  -3 4876.09 238.677   1
  11  -5   3 4728.03 236.898   1
  11   5   3 4774.20 232.713   1
  12   5   3 6006.85 291.899   1
 -12  -5  -3 6374.98 296.346   1
  12  -5   3 6389.37 299.750   1
 -12   5  -3 6291.94 296.690   1
  13   5   3 182.008 44.3789   1
 -13  -5  -3 238.351 47.5215   1
  13  -5   3 179.605 46.6687   1
 -13   5  -3 174.146 46.2050   1
  14   5   3 225.794 51.0663   1
 -14  -5  -3 152.301 45.3578   1
  14  -5   3 108.339 42.5103   1
 -14   5  -3 72.3371 34.9366   1
  15   5   3 1978.32 136.200   1
 -15  -5  -3 2234.36 140.670   1
  15  -5   3 2279.83 143.172   1
 -15   5  -3 2274.80 142.277   1
 -16  -5  -3 3888.98 218.726   1
  16  -5   3 4032.86 221.964   1
  17  -5   3 2746.41 159.835   1
 -17   5  -3 2374.09 153.399   1
  18   5   3 4446.43 241.107   1
 -18  -5  -3 4505.83 242.281   1
  18  -5   3 5106.56 247.491   1
 -18   5  -3 5039.99 247.864   1
  19   5   3 110.398 50.8219   1
 -19   5  -3 191.430 50.3797   1
 -19  -5  -3 92.2710 44.4781   1
  19  -5   3 62.9678 43.0058   1
 -20  -5  -3 2630.31 163.059   1
 -20   5  -3 3049.28 170.553   1
  20  -5   3 2521.68 159.162   1
  20   5   3 2737.66 163.736   1
 -21  -5  -3 1112.79 100.696   1
  21  -5   3 1306.60 105.318   1
  21   5   3 1338.83 106.244   1
  22   5   3-20.3370 41.4692   1
 -22  -5  -3-21.0553 40.2761   1
 -22   5  -3-27.2905 42.9693   1
  23   5   3 213.505 57.1609   1
 -23  -5  -3 213.458 55.2252   1
  23  -5   3 168.519 48.9487   1
 -23   5  -3 298.621 58.5299   1
  24   5   3 39.2519 47.6919   1
 -24  -5  -3 20.2296 42.8744   1
  26  -6  -3 474.301 72.2622   1
 -26   6   3 461.946 66.7618   1
  25  -6  -3-20.6225 45.2876   1
 -25   6   3 62.6170 42.9821   1
  24  -6  -3 1833.49 127.515   1
 -24   6   3 1696.23 126.228   1
 -23   6   3 686.113 78.1836   1
  23   6  -3 892.455 84.8973   1
  23  -6  -3 642.037 76.0970   1
 -22  -6   3 2216.46 145.114   1
 -22   6   3 2333.38 146.974   1
  22  -6  -3 2007.29 141.016   1
  22   6  -3 2414.60 147.928   1
  21   6  -3 397.602 65.0136   1
 -21  -6   3 524.628 67.3888   1
  21  -6  -3 525.903 73.3274   1
 -21   6   3 584.649 71.5249   1
  20  -6  -3 1929.73 135.743   1
  20   6  -3 2386.47 142.809   1
 -20  -6   3 1973.08 137.109   1
 -20   6   3 2301.92 142.163   1
  19  -6  -3 1185.10 98.2722   1
  19   6  -3 1174.20 95.2194   1
 -19   6   3 1098.70 98.0906   1
 -19  -6   3 1072.55 94.2241   1
  18  -6  -3 196.588 54.1217   1
 -18   6   3 186.756 53.6680   1
  17   6  -3 1894.42 123.877   1
 -17  -6   3 1765.68 121.847   1
 -17   6   3 1889.23 128.085   1
 -16  -6   3 9820.28 417.503   1
  16   6  -3 8992.54 410.078   1
  16  -6  -3 9393.05 418.306   1
 -15  -6   3 6605.57 305.603   1
  15   6  -3 6374.05 301.270   1
 -15   6   3 6988.28 312.877   1
  15  -6  -3 6419.33 308.379   1
 -14  -6   3 2432.57 143.204   1
  14   6  -3 2446.89 143.308   1
  14  -6  -3 2403.54 146.308   1
 -13   6   3 384.971 53.5955   1
  13  -6  -3 452.226 56.9226   1
 -12  -6   3 256.159 43.5307   1
  12   6  -3 320.660 43.3367   1
 -12   6   3 359.219 48.3357   1
  12  -6  -3 361.998 52.2424   1
 -11  -6   3 880.975 68.8544   1
  11   6  -3 757.377 64.5553   1
 -11   6   3 898.877 73.7262   1
  11  -6  -3 882.137 73.7720   1
 -10  -6   3 26561.7 1021.95   1
  10   6  -3 26958.7 1020.64   1
 -10   6   3 24638.8 1025.81   1
  10  -6  -3 24679.4 1026.64   1
  -9  -6   3 22075.2 886.379   1
   9   6  -3 21878.3 884.884   1
  -9   6   3 20699.7 891.752   1
   8  -6  -3 235.776 41.1005   1
  -8  -6   3 146.084 28.5836   1
  -8   6   3 186.017 34.1665   1
   7  -6  -3 6331.32 292.884   1
  -7  -6   3 6321.80 285.397   1
   7   6  -3 7015.82 285.927   1
  -7   6   3 6654.52 293.453   1
  -6   6   3 1564.83 96.6003   1
   6  -6  -3 1458.57 91.9185   1
   6   6  -3 1656.54 87.6239   1
  -5  -6   3 33815.2 1299.45   1
  -5   6   3 33110.2 1305.26   1
   5  -6  -3 30972.0 1305.69   1
   5   6  -3 35205.3 1298.60   1
  -4  -6   3 11398.0 463.122   1
  -4   6   3 12301.0 474.060   1
   4  -6  -3 10964.2 469.923   1
   4   6  -3 11039.1 461.401   1
  -3  -6   3 72111.3 2762.05   1
  -3   6   3 71952.6 2770.32   1
   3  -6  -3 67584.5 2767.60   1
   3   6  -3 75871.5 2761.55   1
   2  -6  -3 18234.5 764.319   1
   2   6  -3 19714.1 759.049   1
  -2  -6   3 18873.0 758.801   1
  -2   6   3 19854.0 765.829   1
   1  -6  -3 22877.6 916.605   1
   1   6  -3 23350.8 910.360   1
  -1  -6   3 23647.5 910.777   1
  -1   6   3 22644.8 913.355   1
   0  -6  -3 80925.9 3148.24   1
   0   6  -3 82663.9 3140.20   1
   0  -6   3 80979.3 3141.07   1
   0   6   3 83271.4 3145.13   1
  -1  -6  -3 146635. 5272.26   1
   1   6   3 134757. 5268.85   1
   1  -6   3 147612. 5268.13   1
  -2  -6  -3 11541.0 492.787   1
  -2   6  -3 11346.1 485.514   1
   2   6   3 11703.2 491.234   1
  -3   6  -3 5335.50 254.142   1
   3  -6   3 5802.68 256.449   1
   3   6   3 5848.38 254.404   1
  -3  -6  -3 5580.93 255.976   1
  -4   6  -3 504.098 52.7379   1
   4  -6   3 538.359 53.9636   1
   4   6   3 574.777 53.4793   1
  -4  -6  -3 520.484 52.3065   1
  -5   6  -3 119.476 32.4508   1
   5  -6   3 62.5328 34.7156   1
   5   6   3 93.6881 33.8158   1
  -5  -6  -3 68.9519 29.9998   1
  -6   6  -3 368.918 50.8036   1
   6  -6   3 448.893 53.0747   1
   6   6   3 387.910 47.6580   1
  -6  -6  -3 536.710 53.0109   1
   7  -6   3 47574.8 1832.66   1
  -7   6  -3 46287.4 1829.43   1
  -8   6  -3 5.65794 29.3941   1
   8  -6   3 16.7861 31.0187   1
   8   6   3 10.6392 31.9065   1
  -9   6  -3 10051.9 429.343   1
  -9  -6  -3 9763.56 426.046   1
   9   6   3 9594.42 422.836   1
   9  -6   3 9721.33 425.777   1
 -10  -6  -3 17563.7 706.743   1
 -10   6  -3 16538.8 704.447   1
  10  -6   3 17662.7 707.414   1
  10   6   3 16509.0 700.020   1
 -11  -6  -3 4928.96 239.039   1
 -11   6  -3 4836.06 240.570   1
  11   6   3 5023.77 237.913   1
  11  -6   3 4320.19 235.023   1
 -12  -6  -3 1157.80 94.3140   1
  12   6   3 1135.27 92.8573   1
 -13   6  -3 386.726 59.0945   1
 -13  -6  -3 276.716 50.8426   1
  13  -6   3 320.729 58.1914   1
  13   6   3 319.003 53.4757   1
 -14   6  -3 2330.45 144.724   1
  14  -6   3 2198.17 140.671   1
  14   6   3 2247.15 140.555   1
 -15   6  -3 1971.70 134.862   1
  15  -6   3 2017.62 137.810   1
 -15  -6  -3 2323.27 142.051   1
  16   6   3 3337.92 187.827   1
 -16  -6  -3 3443.64 190.828   1
 -17  -6  -3 10791.9 488.589   1
 -17   6  -3 11227.8 490.359   1
  17  -6   3 11412.2 490.749   1
  17   6   3 11057.5 488.112   1
 -18  -6  -3 991.878 91.3053   1
 -18   6  -3 1070.92 92.1753   1
  18  -6   3 884.144 86.1643   1
  18   6   3 1083.46 90.8112   1
 -19  -6  -3 1073.09 97.5041   1
 -19   6  -3 1215.28 100.626   1
  19   6   3 1259.34 100.463   1
  19  -6   3 1096.43 95.1800   1
  20  -6   3 124.694 46.9595   1
 -20   6  -3 98.5824 44.5109   1
  20   6   3 55.2544 46.0520   1
 -20  -6  -3 135.516 48.7316   1
 -21  -6  -3 1378.35 109.404   1
 -21   6  -3 1600.86 115.753   1
  21   6   3 1447.57 110.869   1
  21  -6   3 1349.83 106.348   1
 -22   6  -3 214.971 56.7892   1
 -22  -6  -3 188.315 51.6880   1
  22   6   3 128.721 51.9165   1
  22  -6   3 227.537 53.8456   1
 -23   6  -3 706.781 79.3459   1
  23  -6   3 607.466 76.4908   1
  24   6   3 110.173 49.6867   1
 -24  -6  -3 113.554 46.4132   1
 -26   7   3 73.9168 43.1706   1
  26  -7  -3 53.1369 44.9340   1
 -25   7   3 1299.87 108.692   1
  25  -7  -3 1402.25 111.726   1
 -24   7   3 112.321 49.4746   1
  24  -7  -3 89.1486 47.6027   1
 -23   7   3 419.616 66.3262   1
  23  -7  -3 455.220 66.4887   1
 -22   7   3 138.168 51.6519   1
  22   7  -3 141.654 49.6503   1
  22  -7  -3 122.281 52.3000   1
  21  -7  -3 2168.29 143.218   1
 -21   7   3 2268.22 145.120   1
 -20   7   3 3503.34 188.303   1
  20  -7  -3 3084.72 180.871   1
  20   7  -3 3176.07 180.254   1
 -20  -7   3 3003.05 179.356   1
 -19   7   3 2278.64 144.337   1
  19  -7  -3 2270.35 145.933   1
  19   7  -3 2064.13 140.099   1
 -19  -7   3 2269.57 143.428   1
 -18   7   3 5267.40 267.381   1
 -18  -7   3 5084.90 261.796   1
  18  -7  -3 5483.08 268.060   1
  18   7  -3 5505.64 263.513   1
 -17   7   3 345.123 58.1807   1
  17   7  -3 397.255 55.6077   1
 -17  -7   3 344.579 54.4922   1
  17  -7  -3 310.392 57.5266   1
 -16   7   3 40.7907 38.5959   1
  16   7  -3 60.6477 36.0017   1
 -16  -7   3 19.5241 34.7405   1
  16  -7  -3 53.8021 36.8280   1
 -15   7   3 11858.5 519.522   1
  15   7  -3 11801.3 513.208   1
 -15  -7   3 12279.7 518.807   1
  15  -7  -3 12353.0 521.902   1
 -14   7   3 1879.89 122.213   1
  14   7  -3 1734.63 113.646   1
 -14  -7   3 1661.68 113.682   1
  14  -7  -3 1934.49 123.239   1
 -13   7   3 2155.61 133.507   1
  13   7  -3 2148.26 128.297   1
  13  -7  -3 2445.58 142.175   1
 -13  -7   3 2018.80 127.066   1
  12  -7  -3 1402.79 101.916   1
 -12   7   3 1262.79 95.7077   1
 -11   7   3 7104.06 319.244   1
  11   7  -3 6527.43 307.786   1
 -11  -7   3 6740.43 311.410   1
  11  -7  -3 7368.61 318.724   1
 -10   7   3 9263.47 398.635   1
  10   7  -3 9082.59 388.177   1
 -10  -7   3 8809.34 388.979   1
  10  -7  -3 9083.95 396.898   1
  -9   7   3 8190.07 362.441   1
  -9  -7   3 7912.29 355.034   1
   9  -7  -3 8510.64 364.985   1
   9   7  -3 8281.06 352.990   1
   8   7  -3 27569.1 1098.13   1
  -8  -7   3 28248.7 1100.53   1
  -7  -7   3 2396.11 128.564   1
   7  -7  -3 2275.95 132.834   1
  -7   7   3 2596.87 136.240   1
  -6  -7   3 16176.0 687.596   1
  -6   7   3 17953.6 696.168   1
   6  -7  -3 16911.4 695.002   1
   6   7  -3 17531.3 687.196   1
  -5   7   3 53030.0 2019.92   1
   5  -7  -3 49536.5 2017.99   1
   5   7  -3 53561.6 2011.74   1
  -4  -7   3 30140.7 1178.19   1
  -4   7   3 31269.8 1188.54   1
   4  -7  -3 29916.4 1184.09   1
   4   7  -3 29348.4 1175.45   1
  -3  -7   3 7087.80 320.903   1
  -3   7   3 7796.95 328.801   1
   3  -7  -3 7343.86 327.473   1
   3   7  -3 7891.56 323.791   1
   2  -7  -3 11307.2 487.822   1
   2   7  -3 12256.1 482.353   1
  -2  -7   3 11543.3 480.517   1
  -2   7   3 11694.6 486.479   1
   1  -7  -3 41295.1 1560.83   1
   1   7  -3 38129.4 1553.82   1
  -1  -7   3 40366.8 1556.67   1
  -1   7   3 40491.6 1557.97   1
   0  -7  -3 13476.8 539.595   1
   0   7  -3 12639.5 532.346   1
   0  -7   3 12752.5 532.979   1
   0   7   3 13479.4 538.447   1
  -1  -7  -3 38672.6 1549.30   1
  -1   7  -3 40679.1 1546.50   1
   1  -7   3 40556.2 1547.34   1
   1   7   3 38871.2 1547.38   1
  -2  -7  -3 31754.3 1225.57   1
   2   7   3 30336.9 1222.79   1
   2  -7   3 31810.3 1224.98   1
  -2   7  -3 30648.4 1223.63   1
  -3  -7  -3 2615.27 145.657   1
  -3   7  -3 2637.75 141.967   1
   3  -7   3 2925.70 148.981   1
   3   7   3 2663.05 143.702   1
  -4   7  -3 35157.5 1396.78   1
   4  -7   3 38377.8 1401.95   1
   4   7   3 33484.2 1393.95   1
  -4  -7  -3 35801.3 1398.09   1
  -6   7  -3 32401.7 1305.84   1
   6  -7   3 33400.5 1307.07   1
   6   7   3 33101.3 1304.94   1
  -6  -7  -3 33369.1 1307.43   1
  -7   7  -3 8308.81 390.138   1
   7  -7   3 9614.42 399.306   1
   7   7   3 9046.76 393.581   1
  -7  -7  -3 9099.92 396.678   1
  -8   7  -3 2208.78 126.292   1
   8  -7   3 2348.68 130.509   1
  -8  -7  -3 2137.49 125.788   1
  -9   7  -3 2826.89 166.809   1
   9  -7   3 3235.72 170.868   1
   9   7   3 3045.71 167.012   1
  -9  -7  -3 2907.24 167.394   1
 -10   7  -3 1238.44 99.2614   1
 -10  -7  -3 1404.39 103.295   1
  10  -7   3 1555.64 106.282   1
  10   7   3 1301.86 97.2426   1
  11   7   3 5276.80 252.566   1
 -11  -7  -3 5084.61 255.879   1
  12  -7   3 7377.53 341.536   1
 -12   7  -3 7263.38 341.400   1
 -13   7  -3 5992.17 284.009   1
  13   7   3 5590.75 276.756   1
  13  -7   3 5649.35 281.569   1
 -14   7  -3 5025.06 249.503   1
 -14  -7  -3 4592.94 245.222   1
  14  -7   3 5086.82 252.112   1
  15  -7   3 20.9513 43.5634   1
  15   7   3-13.4766 41.6264   1
 -15   7  -3 42.6239 42.1292   1
 -15  -7  -3 20.7756 41.9338   1
  16  -7   3 3812.68 201.585   1
 -16   7  -3 3387.22 196.424   1
 -17  -7  -3 1331.27 104.820   1
 -17   7  -3 1185.21 99.4475   1
  17   7   3 1231.49 102.659   1
  17  -7   3 1404.69 107.153   1
 -18  -7  -3 92.4809 44.9073   1
  18   7   3 76.0564 43.2416   1
  19  -7   3 41.5231 48.2729   1
 -19   7  -3 21.3238 43.4877   1
 -20   7  -3 1120.09 102.225   1
  20  -7   3 1321.25 105.606   1
  20   7   3 1385.86 105.186   1
 -20  -7  -3 1410.24 107.992   1
  21  -7   3-27.1116 47.9876   1
 -21   7  -3 48.2438 45.4000   1
  22  -7   3 2956.62 173.654   1
  22   7   3 3138.69 177.511   1
 -22  -7  -3 2978.10 175.722   1
 -23   7  -3 858.825 83.6598   1
  23  -7   3 860.632 84.9065   1
  23   7   3 641.664 79.3339   1
  25  -8  -3-26.5390 48.0253   1
 -25   8   3 88.3907 48.1501   1
  24  -8  -3 449.989 68.3804   1
 -24   8   3 514.573 73.1919   1
  22  -8  -3 6.98959 44.0196   1
 -22   8   3 35.0774 40.2583   1
 -21   8   3 28.7930 44.0276   1
  21  -8  -3 21.2387 44.5817   1
  21   8  -3-7.08642 40.6604   1
 -21  -8   3 14.8231 41.0505   1
 -20   8   3 3354.94 192.386   1
 -20  -8   3 3264.95 192.104   1
  20  -8  -3 3529.67 195.584   1
  20   8  -3 3759.31 196.863   1
 -19  -8   3 200.631 51.8610   1
  19   8  -3 89.3151 44.1153   1
  19  -8  -3 151.708 46.7616   1
 -19   8   3 231.965 55.3731   1
 -18   8   3 1110.67 98.4869   1
  18   8  -3 1231.90 97.1317   1
 -18  -8   3 1085.92 93.2976   1
 -17   8   3 5887.42 279.603   1
 -17  -8   3 5666.11 275.061   1
  17  -8  -3 5349.70 274.252   1
  17   8  -3 5470.98 270.188   1
 -16   8   3 2382.18 154.167   1
  16   8  -3 2956.27 158.748   1
 -16  -8   3 2656.05 156.875   1
  16  -8  -3 2604.06 158.006   1
 -15   8   3 3652.65 201.173   1
  15   8  -3 3868.93 198.689   1
 -15  -8   3 3686.82 199.092   1
  15  -8  -3 3801.46 202.232   1
 -14   8   3 1306.80 100.814   1
  14   8  -3 1227.50 95.9664   1
 -14  -8   3 1168.04 96.2760   1
  14  -8  -3 1533.42 111.066   1
 -13   8   3 629.461 70.1622   1
  13   8  -3 743.252 70.2849   1
 -13  -8   3 924.246 76.2031   1
  13  -8  -3 852.902 78.3214   1
 -12   8   3 149.371 39.2204   1
  12   8  -3 130.337 37.9924   1
 -12  -8   3 158.489 39.8664   1
  12  -8  -3 155.473 40.2825   1
 -11   8   3 1976.41 125.694   1
  11   8  -3 2023.50 119.649   1
 -11  -8   3 1927.43 121.495   1
  11  -8  -3 2142.72 130.781   1
 -10   8   3 24894.9 945.550   1
 -10  -8   3 23694.1 934.582   1
  10   8  -3 23773.5 932.363   1
  -9   8   3 22595.8 913.846   1
   9  -8  -3 23595.6 922.322   1
   9   8  -3 21772.0 905.182   1
  -9  -8   3 23052.6 909.483   1
   8   8  -3 466.544 48.3432   1
  -8   8   3 461.244 52.5456   1
  -8  -8   3 558.914 52.9472   1
   7   8  -3 45538.5 1802.53   1
  -7   8   3 46785.8 1812.48   1
   7  -8  -3 45449.3 1810.29   1
  -7  -8   3 47927.5 1805.81   1
  -6   8   3 14742.5 623.065   1
   6  -8  -3 14467.4 622.466   1
  -6  -8   3 16114.2 620.652   1
   5   8  -3 19098.6 748.323   1
  -5  -8   3 18179.3 748.515   1
   4   8  -3 11218.9 456.026   1
  -4   8   3 11356.2 464.766   1
   4  -8  -3 10279.8 462.100   1
  -3   8   3 23344.5 901.393   1
   3   8  -3 23052.6 895.489   1
  -3  -8   3 21849.7 894.838   1
   3  -8  -3 21843.9 900.758   1
   2   8  -3 46.9197 25.0399   1
  -2   8   3 9.52688 26.7176   1
  -2  -8   3 17.2249 23.2792   1
   2  -8  -3 24.4272 27.0733   1
  -1   8   3 54432.7 2052.84   1
   1   8  -3 51226.0 2048.21   1
  -1  -8   3 51810.0 2048.13   1
   1  -8  -3 54684.2 2055.76   1
   0   8   3 29917.4 1169.14   1
   0   8  -3 29031.8 1164.35   1
   0  -8   3 31008.0 1168.13   1
   0  -8  -3 28488.7 1169.43   1
   1   8   3 4246.72 209.118   1
   1  -8   3 4540.13 210.184   1
  -1   8  -3 4036.83 204.967   1
  -1  -8  -3 4665.96 214.211   1
  -2   8  -3 13849.3 550.386   1
   2  -8   3 12668.8 546.385   1
  -3   8  -3 9338.96 424.567   1
   3  -8   3 11145.2 441.506   1
   4   8   3 6213.77 283.298   1
  -4  -8  -3 6145.54 284.712   1
  -5  -8  -3 34495.9 1474.88   1
   5   8   3 39998.8 1476.60   1
  -5   8  -3 36352.2 1475.17   1
   5  -8   3 39428.0 1480.41   1
  -6  -8  -3 5528.41 263.157   1
   6   8   3 5488.04 259.102   1
  -6   8  -3 5739.28 263.708   1
   6  -8   3 5391.91 261.124   1
  -7  -8  -3 36737.6 1387.79   1
  -7   8  -3 36152.2 1386.91   1
   7  -8   3 36755.1 1388.24   1
  -8  -8  -3 5753.91 276.416   1
   8   8   3 5570.53 272.041   1
  -8   8  -3 5949.27 276.263   1
   8  -8   3 5882.39 278.329   1
  -9  -8  -3 2895.29 172.500   1
   9   8   3 3159.38 172.208   1
  -9   8  -3 3451.68 178.300   1
   9  -8   3 3118.69 175.807   1
  10   8   3 855.428 79.0563   1
 -10  -8  -3 901.961 82.8788   1
  11  -8   3 397.492 59.2063   1
 -11   8  -3 389.112 61.2984   1
 -12   8  -3 2387.62 147.700   1
  12  -8   3 2391.35 148.288   1
  12   8   3 2406.48 145.893   1
 -13   8  -3 13045.4 555.136   1
  13  -8   3 12397.4 551.334   1
 -13  -8  -3 13032.7 553.347   1
 -14   8  -3 1313.60 103.261   1
  14  -8   3 1088.65 95.4334   1
  14   8   3 1127.33 95.8552   1
 -14  -8  -3 1129.13 97.5260   1
 -15   8  -3 1678.78 118.401   1
  15  -8   3 1627.92 118.955   1
  15   8   3 1298.66 108.876   1
 -15  -8  -3 1718.18 120.302   1
 -16   8  -3 86.2766 44.9979   1
  16  -8   3 127.223 47.5000   1
  16   8   3 88.3769 43.3696   1
 -16  -8  -3 93.6048 48.7837   1
 -17   8  -3 436.758 67.4127   1
  17  -8   3 308.627 61.4122   1
  17   8   3 476.193 67.3124   1
 -17  -8  -3 408.623 64.0447   1
 -18   8  -3 556.514 68.7677   1
  18  -8   3 610.272 72.9038   1
  18   8   3 497.729 68.5487   1
 -18  -8  -3 592.194 71.6555   1
 -19   8  -3 1301.27 105.077   1
  19  -8   3 1266.23 105.421   1
  19   8   3 1279.16 105.484   1
 -20   8  -3 272.077 58.0456   1
  20  -8   3 156.275 52.7680   1
  20   8   3 169.019 51.8553   1
 -20  -8  -3 195.732 54.0927   1
 -21   8  -3 497.607 75.9791   1
  21  -8   3 800.156 81.3536   1
  21   8   3 726.263 78.6017   1
 -21  -8  -3 754.564 82.6983   1
 -22   8  -3 506.185 72.3581   1
  22  -8   3 537.256 70.1331   1
  23   8   3 279.678 61.7654   1
  25  -9  -3 607.652 73.6953   1
 -25   9   3 469.325 65.7093   1
  24  -9  -3-6.82327 42.5623   1
 -24   9   3-26.8067 40.1644   1
  23  -9  -3 151.404 55.1885   1
 -23   9   3 156.327 51.2450   1
  22  -9  -3-6.91334 48.9494   1
 -22   9   3-28.4254 44.7522   1
  21  -9  -3-14.5537 47.5233   1
 -21   9   3-20.7347 41.8517   1
  20   9  -3 568.090 70.9581   1
 -20  -9   3 477.458 70.5337   1
 -19   9   3 2016.85 134.497   1
 -19  -9   3 2081.76 134.936   1
  19  -9  -3 1962.33 132.418   1
  19   9  -3 1679.40 125.346   1
 -18   9   3 384.362 62.8424   1
  18   9  -3 315.723 54.9206   1
 -18  -9   3 423.381 63.3302   1
  17  -9  -3 1318.10 106.001   1
  17   9  -3 1476.73 107.509   1
 -17  -9   3 1525.16 112.118   1
 -16   9   3 4855.78 252.955   1
  16  -9  -3 5357.29 258.214   1
 -16  -9   3 4979.83 252.247   1
 -15   9   3 10839.3 494.824   1
  15  -9  -3 12164.8 504.583   1
  15   9  -3 11606.3 495.405   1
 -15  -9   3 11228.5 496.744   1
 -14   9   3 1480.51 109.480   1
  14  -9  -3 1472.33 111.032   1
  14   9  -3 1590.50 106.717   1
 -14  -9   3 1458.97 107.978   1
 -13   9   3 733.922 76.7495   1
  13  -9  -3 662.405 75.1016   1
  13   9  -3 844.319 75.8481   1
 -13  -9   3 769.218 73.1277   1
  12   9  -3 256.422 46.9957   1
 -12  -9   3 321.974 49.8659   1
 -11   9   3 550.474 66.4780   1
 -11  -9   3 528.939 59.1604   1
  11   9  -3 382.591 53.9993   1
  10  -9  -3 19383.3 768.024   1
 -10  -9   3 18669.6 759.653   1
  10   9  -3 17140.0 754.421   1
 -10   9   3 19606.0 768.576   1
  -9   9   3 17876.0 794.336   1
   9  -9  -3 22203.2 817.073   1
  -8   9   3 3669.38 187.326   1
   8  -9  -3 3407.60 185.380   1
   7   9  -3 834.137 69.2209   1
  -7   9   3 830.152 72.7338   1
   7  -9  -3 861.112 74.3176   1
  -7  -9   3 831.406 72.2483   1
   6   9  -3 28220.3 1160.99   1
  -6   9   3 29421.8 1170.27   1
   6  -9  -3 28999.2 1170.21   1
  -6  -9   3 31317.7 1167.99   1
   5   9  -3 1175.68 80.9841   1
  -5   9   3 1121.73 85.5826   1
   5  -9  -3 1281.30 90.5993   1
  -5  -9   3 1103.91 82.4282   1
   4   9  -3 10135.2 437.574   1
  -4   9   3 10739.1 447.956   1
   4  -9  -3 10366.1 445.367   1
  -4  -9   3 10363.8 439.625   1
   3   9  -3 4.77483 23.3700   1
  -3   9   3 26.1750 26.7943   1
  -3  -9   3 18.9727 26.9088   1
   3  -9  -3 15.9772 27.6450   1
  -2   9   3 19970.0 779.662   1
   2   9  -3 18473.0 772.561   1
  -2  -9   3 19344.4 773.677   1
   2  -9  -3 18935.2 777.773   1
  -1   9   3 1651.13 103.462   1
   1   9  -3 1612.28 101.123   1
  -1  -9   3 1653.11 102.138   1
   1  -9  -3 1533.87 102.878   1
   0   9   3 8523.45 391.065   1
   0   9  -3 9376.91 393.336   1
   0  -9   3 9168.85 392.627   1
   0  -9  -3 9403.65 398.559   1
   1   9   3 2290.23 136.778   1
  -1  -9  -3 2653.41 142.911   1
   2   9   3 9199.11 388.914   1
  -2   9  -3 8818.53 386.320   1
   2  -9   3 8761.60 386.239   1
  -2  -9  -3 8663.75 388.125   1
   3   9   3 92.4225 32.0795   1
  -3   9  -3 108.731 33.3917   1
   3  -9   3 70.6609 35.4548   1
  -3  -9  -3 89.1132 32.8550   1
  -4   9  -3 42268.6 1745.34   1
   4  -9   3 44203.3 1749.28   1
   4   9   3 44778.6 1746.65   1
  -4  -9  -3 47732.9 1752.59   1
  -5  -9  -3 9947.90 445.469   1
  -5   9  -3 10260.9 449.943   1
   5  -9   3 10758.5 450.007   1
  -6  -9  -3 1900.76 125.315   1
   6  -9   3 2008.14 127.699   1
  -6   9  -3 2190.55 129.940   1
   6   9   3 1983.16 125.188   1
  -7  -9  -3 147.541 43.1548   1
   7  -9   3 92.6010 38.0811   1
  -7   9  -3 159.961 44.7972   1
   7   9   3 129.059 37.6147   1
  -8  -9  -3 6779.28 314.907   1
   8  -9   3 6585.98 314.203   1
   8   9   3 6605.21 309.072   1
  -8   9  -3 6930.41 316.014   1
  -9  -9  -3 495.830 61.4332   1
   9   9   3 593.415 65.4433   1
  10  -9   3 7299.53 337.226   1
 -10   9  -3 7193.12 336.640   1
  11  -9   3 689.018 74.5196   1
 -11   9  -3 620.580 73.0546   1
  11   9   3 486.823 63.4911   1
  12  -9   3 4416.28 224.572   1
 -12   9  -3 3938.09 219.329   1
 -12  -9  -3 4286.90 222.275   1
 -13  -9  -3 14.1218 37.6826   1
  13  -9   3 84.7734 42.8029   1
  13   9   3 67.1444 40.6854   1
 -13   9  -3 7.03092 35.4971   1
  14   9   3 4819.73 240.935   1
 -14  -9  -3 4981.54 244.946   1
  14  -9   3 4463.69 238.631   1
 -14   9  -3 4375.33 239.712   1
 -15  -9  -3-14.3856 37.8450   1
  15  -9   3 36.0264 44.0696   1
  15   9   3 34.5488 43.5115   1
 -15   9  -3-7.21713 40.4573   1
 -16  -9  -3 643.116 74.9652   1
  16   9   3 653.577 76.1399   1
  16  -9   3 841.050 84.9714   1
 -16   9  -3 681.327 75.8960   1
 -17  -9  -3 2201.13 141.473   1
  17   9   3 2083.48 139.067   1
  17  -9   3 2005.65 136.822   1
 -17   9  -3 2206.92 143.236   1
 -18  -9  -3 976.810 90.8417   1
  18   9   3 1016.84 93.4407   1
  18  -9   3 973.509 92.1467   1
 -18   9  -3 1033.56 92.4756   1
 -19  -9  -3 36.0084 46.6573   1
  19   9   3 69.3345 46.4964   1
  20  -9   3 162.740 51.3116   1
 -20   9  -3 61.9903 42.3467   1
 -21  -9  -3-21.1191 42.1973   1
  21   9   3-33.8877 46.5403   1
  21  -9   3-13.1585 39.4390   1
 -21   9  -3-40.4685 38.2682   1
 -22  -9  -3 484.420 67.6373   1
  22   9   3 499.745 71.6254   1
 -24  10   3 334.164 58.7791   1
  24 -10  -3 239.067 58.6024   1
 -22  10   3 55.4240 42.8050   1
  22 -10  -3-7.09610 45.1134   1
 -21  10   3 998.244 93.1778   1
  21 -10  -3 1115.45 97.2100   1
  20 -10  -3 85.5042 46.2327   1
 -18 -10   3 1180.59 99.3987   1
 -18  10   3 1315.00 103.094   1
  18 -10  -3 1238.47 101.730   1
  18  10  -3 1028.79 95.9696   1
 -17 -10   3 1395.17 109.495   1
 -17  10   3 1196.63 103.209   1
  17 -10  -3 1312.21 105.167   1
  17  10  -3 1443.00 106.360   1
 -16 -10   3 3075.82 177.015   1
 -16  10   3 3312.10 181.499   1
  16 -10  -3 2936.13 175.210   1
  16  10  -3 3077.60 175.544   1
 -15 -10   3 468.025 64.2814   1
 -15  10   3 431.458 60.3689   1
  15 -10  -3 645.649 73.0322   1
  15  10  -3 543.691 65.0791   1
 -14 -10   3 1551.89 110.103   1
 -14  10   3 1556.98 112.051   1
  14 -10  -3 1455.04 110.180   1
  14  10  -3 1405.95 105.043   1
 -13 -10   3 154.045 42.2184   1
 -13  10   3 161.472 47.8695   1
  13 -10  -3 188.969 49.7570   1
  13  10  -3 284.855 48.7869   1
  12 -10  -3 19.9802 31.5898   1
 -12  10   3 104.137 39.4369   1
 -12 -10   3 25.0578 31.6321   1
  12  10  -3 11.8789 32.1196   1
  11 -10  -3 3424.25 186.908   1
 -11  10   3 3261.09 185.164   1
  11  10  -3 3505.79 181.415   1
 -11 -10   3 3361.92 182.051   1
  10  10  -3 114.735 37.5575   1
 -10 -10   3 29.2432 31.2992   1
   9  10  -3 625.542 62.4952   1
  -9  10   3 446.746 58.0583   1
   9 -10  -3 490.991 65.8286   1
  -9 -10   3 543.956 59.6200   1
   8  10  -3 1352.23 94.7784   1
  -8  10   3 1330.46 99.3953   1
   8 -10  -3 1351.61 100.029   1
  -8 -10   3 1312.84 95.5642   1
   7  10  -3 43859.6 1754.89   1
  -7  10   3 44151.4 1761.00   1
   7 -10  -3 46652.3 1763.89   1
  -7 -10   3 45297.9 1758.70   1
  -6  10   3 16189.0 700.972   1
   6 -10  -3 16284.6 702.499   1
  -6 -10   3 16589.3 696.609   1
   5  10  -3 1083.81 80.7147   1
  -5  10   3 1040.48 84.1938   1
   5 -10  -3 966.020 82.5837   1
  -5 -10   3 1101.63 83.6654   1
  -4  10   3 549.168 60.2627   1
   4 -10  -3 616.155 63.6703   1
  -3  10   3 7814.14 348.896   1
  -3 -10   3 7730.63 344.394   1
   3 -10  -3 7671.93 347.749   1
   2  10  -3 10008.4 434.909   1
  -2  10   3 10868.3 443.163   1
  -2 -10   3 9863.29 434.919   1
   2 -10  -3 9863.21 437.841   1
  -1  10   3 17439.4 726.085   1
   1  10  -3 17548.4 724.654   1
   1 -10  -3 18388.9 731.347   1
   0  10   3 1644.38 108.927   1
   0  10  -3 1619.14 106.513   1
   0 -10   3 1865.52 112.148   1
   0 -10  -3 1695.62 112.913   1
   1  10   3 5660.74 258.310   1
  -1  10  -3 5078.92 254.409   1
   1 -10   3 5417.49 256.555   1
  -1 -10  -3 5497.82 260.961   1
   2  10   3 4323.82 215.245   1
  -2  10  -3 4146.31 214.043   1
   2 -10   3 4476.57 216.135   1
  -2 -10  -3 4267.85 215.863   1
   3  10   3 15698.1 634.611   1
  -3  10  -3 15354.5 633.209   1
   3 -10   3 14921.4 635.891   1
  -3 -10  -3 14952.9 635.053   1
  -4  10  -3 9719.60 461.119   1
   4 -10   3 11849.4 477.618   1
   4  10   3 10402.7 463.545   1
  -4 -10  -3 11484.9 470.255   1
  -5  10  -3 6457.39 290.173   1
   5 -10   3 5598.99 282.015   1
   5  10   3 6187.18 283.336   1
  -5 -10  -3 5798.11 282.785   1
  -6  10  -3 482.853 59.2287   1
  -6 -10  -3 558.056 63.4326   1
   6 -10   3 556.128 66.1733   1
   6  10   3 536.955 63.4621   1
  -7 -10  -3 1843.57 120.682   1
   7  10   3 1728.46 115.918   1
  -7  10  -3 1805.88 120.154   1
   7 -10   3 1682.61 117.286   1
  -8  10  -3 52.1383 36.5658   1
   8 -10   3 33.0784 33.4025   1
  -9 -10  -3 24027.2 988.788   1
   9  10   3 24132.2 986.570   1
   9 -10   3 25598.6 996.934   1
  -9  10  -3 24004.1 989.591   1
  10  10   3 782.056 77.8326   1
  10 -10   3 870.913 83.4153   1
 -10  10  -3 727.273 77.8180   1
 -11 -10  -3 61.9612 41.7102   1
 -11  10  -3 20.9484 34.7280   1
  11 -10   3 41.0567 36.5156   1
 -12 -10  -3 1552.63 112.664   1
  12  10   3 1436.93 109.276   1
  12 -10   3 1437.67 111.076   1
 -12  10  -3 1475.80 113.134   1
 -13  10  -3 5912.22 290.061   1
  13 -10   3 5912.92 289.981   1
  13  10   3 6067.25 289.397   1
 -13 -10  -3 5691.49 287.593   1
 -14  10  -3 1047.47 94.8076   1
  14 -10   3 1039.62 96.2956   1
  14  10   3 1041.18 93.1237   1
 -14 -10  -3 1072.65 94.2775   1
 -15  10  -3 1876.03 132.209   1
 -15 -10  -3 2143.29 136.735   1
  15 -10   3 1858.72 131.108   1
  15  10   3 1869.59 129.488   1
 -16 -10  -3-29.0851 42.1913   1
  16  10   3-41.7434 42.9761   1
 -16  10  -3 7.17444 39.2490   1
  16 -10   3 14.3977 36.8394   1
  17 -10   3-29.3689 47.9501   1
 -17  10  -3-6.99406 45.6768   1
  18 -10   3 54.5447 41.2889   1
  18  10   3 13.8765 44.1072   1
 -18 -10  -3-14.5276 43.0802   1
 -19  10  -3 899.216 87.4890   1
  19 -10   3 930.348 91.4761   1
  19  10   3 846.406 89.5998   1
 -19 -10  -3 975.517 92.5958   1
  20  10   3 13.6032 47.0664   1
 -20 -10  -3 14.2850 43.2477   1
 -21  10  -3 92.8985 46.6974   1
 -21 -10  -3 21.0306 47.4258   1
  21 -10   3 78.0197 42.9041   1
  23 -11  -3 299.138 57.7851   1
 -23  11   3 135.116 47.8091   1
  22 -11  -3 235.897 59.3689   1
 -22  11   3 81.1120 43.3266   1
  21 -11  -3 28.2071 46.0529   1
 -21  11   3 7.07355 39.6549   1
  20 -11  -3 49.2250 45.2007   1
 -20  11   3 99.0950 45.0818   1
  19 -11  -3 134.187 47.5625   1
 -19  11   3 120.873 47.8804   1
  18 -11  -3 7.03329 45.5241   1
 -17  11   3 56.9535 42.2344   1
 -17 -11   3 43.2776 41.8707   1
  17 -11  -3 7.00807 37.3882   1
  17  11  -3 34.5003 42.2207   1
 -16 -11   3 6903.53 323.471   1
 -16  11   3 6630.30 320.259   1
  16 -11  -3 6505.55 321.450   1
  16  11  -3 6967.27 321.625   1
 -15  11   3 511.449 70.2680   1
 -15 -11   3 479.982 65.9201   1
  15  11  -3 499.370 67.7333   1
  15 -11  -3 525.117 71.9611   1
 -14 -11   3 1155.02 96.9167   1
  14  11  -3 1175.79 95.6429   1
 -13  11   3 268.482 57.2303   1
  13 -11  -3 218.470 52.2927   1
  12 -11  -3 70.5676 40.1131   1
 -12  11   3 71.5529 41.0464   1
  12  11  -3 37.6867 34.8888   1
 -12 -11   3 109.842 44.4382   1
  11  11  -3 86.3990 37.1096   1
 -11  11   3 88.3020 47.1011   1
  11 -11  -3 47.6880 44.9810   1
 -11 -11   3 95.2338 36.5559   1
  10  11  -3 7792.12 363.084   1
 -10  11   3 7979.67 369.116   1
 -10 -11   3 7739.86 365.673   1
   9 -11  -3 25183.6 993.889   1
   9  11  -3 24176.8 979.219   1
  -9 -11   3 24824.1 982.865   1
  -9  11   3 23328.1 980.947   1
   8  11  -3 629.303 65.3215   1
  -8 -11   3 638.768 66.4498   1
   7  11  -3 1371.32 93.8005   1
  -7  11   3 1288.92 101.215   1
   7 -11  -3 1183.83 97.8157   1
  -7 -11   3 1173.48 91.5035   1
   6  11  -3 4804.12 218.099   1
  -6  11   3 3843.64 213.670   1
   6 -11  -3 4144.23 217.434   1
  -6 -11   3 4465.06 217.748   1
   5  11  -3 7425.17 336.712   1
  -5  11   3 7025.48 337.232   1
   5 -11  -3 7389.82 340.232   1
  -5 -11   3 7938.58 340.479   1
   4  11  -3 4692.60 227.468   1
  -4  11   3 4610.83 229.956   1
  -4 -11   3 4570.92 226.005   1
   4 -11  -3 4594.02 229.258   1
   3  11  -3 9233.11 404.399   1
  -3  11   3 9251.57 408.819   1
   3 -11  -3 8811.06 406.060   1
  -3 -11   3 9665.74 406.181   1
  -2  11   3 77.1232 34.8341   1
   2  11  -3 5.72985 33.6462   1
  -2 -11   3 11.4194 29.6689   1
   2 -11  -3 72.3380 35.0084   1
  -1  11   3 21994.1 911.846   1
   1 -11  -3 22559.6 913.560   1
  -1 -11   3 23057.7 911.727   1
   0  11   3 5888.27 298.502   1
   0  11  -3 6481.67 300.326   1
   0 -11   3 7122.98 305.448   1
   0 -11  -3 6617.81 305.194   1
   1  11   3 58.5384 32.2090   1
  -1  11  -3 135.771 37.6791   1
  -1 -11  -3 86.1290 35.0643   1
   2  11   3 941.698 84.6451   1
  -2  11  -3 1033.95 85.3322   1
   2 -11   3 1066.02 85.3279   1
  -2 -11  -3 1044.09 86.1540   1
   3  11   3 18981.0 749.345   1
  -3  11  -3 16731.0 741.832   1
   3 -11   3 18517.7 749.095   1
  -3 -11  -3 18444.1 749.285   1
  -4  11  -3 2608.91 156.195   1
   4 -11   3 3252.56 174.068   1
   4  11   3 2822.77 161.396   1
  -4 -11  -3 2894.35 164.703   1
  -5  11  -3 6350.63 318.184   1
   5 -11   3 7170.99 324.890   1
   5  11   3 7431.65 323.388   1
  -5 -11  -3 6706.17 319.665   1
  -7  11  -3 1812.97 127.156   1
   7 -11   3 1902.01 129.615   1
   7  11   3 2105.89 131.098   1
  -7 -11  -3 2182.10 133.647   1
  -8  11  -3 4357.08 230.431   1
  -8 -11  -3 4478.89 228.893   1
   8 -11   3 4762.78 233.672   1
   8  11   3 4238.73 224.251   1
  -9  11  -3 149.635 48.3308   1
  -9 -11  -3 108.711 42.9824   1
   9  11   3 65.7546 38.7943   1
   9 -11   3 132.305 48.7337   1
 -10 -11  -3 2441.52 153.534   1
 -10  11  -3 2273.63 149.836   1
 -11 -11  -3 405.272 62.0465   1
  11 -11   3 316.453 58.1279   1
 -11  11  -3 400.083 60.5119   1
  11  11   3 360.774 60.0266   1
 -12 -11  -3 289.057 55.5704   1
  12 -11   3 217.921 53.3740   1
 -12  11  -3 184.733 52.5122   1
  12  11   3 222.597 51.9336   1
 -13 -11  -3 1634.70 121.531   1
  13 -11   3 1825.42 126.295   1
  13  11   3 1706.67 122.856   1
 -13  11  -3 1942.64 130.914   1
  14  11   3 1844.87 128.626   1
 -14 -11  -3 1834.79 129.408   1
  14 -11   3 1839.85 130.578   1
 -14  11  -3 1992.76 133.461   1
 -15 -11  -3 43.2782 41.0124   1
  15 -11   3 28.5693 45.0666   1
  15  11   3 130.333 51.8045   1
 -15  11  -3 107.912 47.8829   1
  16 -11   3-21.6093 42.7173   1
 -16  11  -3-14.4566 39.5468   1
  17  11   3 41.3420 45.8189   1
 -17 -11  -3 28.6998 42.1355   1
  17 -11   3 71.2851 51.6228   1
 -17  11  -3 69.4816 51.0314   1
  18  11   3 508.438 71.6794   1
 -18 -11  -3 576.443 69.7942   1
  18 -11   3 640.988 75.0528   1
 -18  11  -3 576.832 69.1087   1
  19  11   3-6.80017 44.4086   1
 -19 -11  -3-21.1316 45.1857   1
  20  11   3 6.70259 44.1551   1
 -20  11  -3 19.1709 39.8618   1
  20 -11   3 13.5749 39.8216   1
 -20 -11  -3 27.7623 46.8899   1
 -22  12   3 175.012 51.7115   1
  22 -12  -3 250.001 55.4041   1
  21 -12  -3 178.240 51.4517   1
 -20  12   3 48.3983 43.6230   1
  20 -12  -3 97.4499 47.4853   1
 -19  12   3-28.1794 45.2018   1
  18 -12  -3 258.246 60.2556   1
 -17 -12   3 117.606 48.9754   1
 -17  12   3 113.572 43.5721   1
  17 -12  -3 69.9203 45.0048   1
  16 -12  -3 533.880 76.6057   1
 -16 -12   3 563.198 71.6550   1
 -16  12   3 592.415 73.1101   1
  16  12  -3 556.650 70.8365   1
  15 -12  -3 28.9126 42.8705   1
 -15  12   3-28.0069 42.4021   1
 -15 -12   3 35.5324 40.3167   1
  15  12  -3 68.6695 41.5863   1
  14 -12  -3 42.2689 40.9302   1
 -14 -12   3 83.2060 44.5278   1
 -14  12   3 62.7134 43.0937   1
  14  12  -3 40.5672 42.2239   1
  13 -12  -3 302.494 54.1957   1
 -13 -12   3 328.710 56.8439   1
 -13  12   3 299.666 54.9014   1
  13  12  -3 341.083 55.5738   1
  12 -12  -3 7406.96 343.225   1
 -12 -12   3 7198.58 338.739   1
  12  12  -3 7065.65 335.139   1
 -12  12   3 7391.08 339.765   1
 -11  12   3 741.614 78.9123   1
  11 -12  -3 786.189 82.0924   1
  10 -12  -3 845.369 84.7484   1
  10  12  -3 837.529 78.6998   1
 -10  12   3 753.322 78.2681   1
 -10 -12   3 862.178 80.1878   1
   9 -12  -3 2738.45 167.802   1
  -9 -12   3 2726.68 159.832   1
   9  12  -3 2966.05 162.567   1
  -9  12   3 2699.89 160.241   1
  -8  12   3 903.431 80.8889   1
  -8 -12   3 791.745 77.6416   1
   8 -12  -3 658.872 72.9220   1
   8  12  -3 713.607 74.2596   1
  -7  12   3 345.559 54.4849   1
  -7 -12   3 206.658 47.7230   1
   7 -12  -3 318.378 51.6204   1
   7  12  -3 214.632 46.1238   1
  -6  12   3 57.3847 39.7845   1
  -6 -12   3 55.4150 36.5280   1
   6  12  -3-5.94918 31.3203   1
   6 -12  -3 19.3956 36.6866   1
   5 -12  -3 913.853 81.7597   1
  -5 -12   3 835.056 76.8063   1
  -5  12   3 868.820 79.2584   1
   5  12  -3 829.557 76.1172   1
  -4 -12   3 467.756 60.8119   1
   4  12  -3 531.156 61.1689   1
  -3 -12   3 662.275 68.5753   1
   3  12  -3 754.061 73.0502   1
  -2 -12   3 3760.46 201.904   1
   2  12  -3 4061.12 205.301   1
   1 -12  -3 9370.94 443.721   1
  -1 -12   3 10876.9 449.546   1
  -1  12   3 10413.9 448.564   1
   1  12  -3 10256.9 446.606   1
   0 -12   3 426.195 54.8217   1
   0  12  -3 333.933 51.6017   1
   1 -12   3 4422.93 234.890   1
  -1  12  -3 5271.07 244.156   1
   2 -12   3 282.977 55.3310   1
  -2  12  -3 325.189 56.6108   1
   3 -12   3 724.708 75.4095   1
  -3  12  -3 811.734 76.1260   1
   4  12   3 2740.30 157.943   1
  -4 -12  -3 2514.24 156.244   1
  -5  12  -3 1396.94 103.926   1
   5  12   3 1352.32 100.623   1
   5 -12   3 1270.68 101.937   1
  -5 -12  -3 1181.81 97.4785   1
  -6  12  -3 8718.47 393.157   1
   6  12   3 8235.80 386.260   1
   6 -12   3 8817.36 394.788   1
  -6 -12  -3 8898.06 395.641   1
  -7  12  -3-20.0575 34.6968   1
  -7 -12  -3 26.9718 40.4067   1
   7  12   3 26.3335 38.6198   1
   7 -12   3-6.84435 32.9607   1
  -8  12  -3 523.877 66.6412   1
   8  12   3 542.184 65.9258   1
  -8 -12  -3 455.652 67.3856   1
   8 -12   3 551.338 68.7290   1
  -9  12  -3 317.543 58.3851   1
   9  12   3 334.422 54.8381   1
  -9 -12  -3 338.500 59.9345   1
   9 -12   3 197.899 53.8007   1
  10  12   3 6.67816 39.1853   1
 -10 -12  -3 42.1522 46.6822   1
  11 -12   3 1151.83 97.5480   1
 -11  12  -3 992.097 90.0327   1
 -12 -12  -3-21.3539 35.8990   1
  12  12   3-6.86757 38.4958   1
  12 -12   3 35.1749 41.2693   1
 -12  12  -3 21.5401 42.5755   1
 -13 -12  -3 71.4419 49.2220   1
  13  12   3 143.894 49.0484   1
  13 -12   3 99.3320 46.9210   1
 -13  12  -3 121.459 51.1279   1
 -14 -12  -3-7.18236 42.6055   1
  14  12   3 68.6080 42.8079   1
 -14  12  -3 35.9136 46.5056   1
  14 -12   3 21.3169 41.7003   1
 -15 -12  -3 107.825 44.5380   1
  15 -12   3 85.6011 45.0531   1
 -15  12  -3 85.0741 42.6264   1
 -16 -12  -3 351.587 63.9262   1
  16  12   3 273.992 59.6602   1
  16 -12   3 268.392 56.3884   1
 -16  12  -3 265.820 62.4784   1
 -17 -12  -3 56.9697 47.3479   1
  17  12   3 40.8876 45.6942   1
  17 -12   3 112.179 52.5507   1
 -17  12  -3-7.02252 48.2470   1
 -18  12  -3-20.2026 46.9699   1
  18  12   3 26.9638 44.0300   1
 -18 -12  -3 77.5418 47.6303   1
 -19  12  -3 242.656 55.5817   1
 -19 -12  -3 229.588 55.3854   1
  19 -12   3 314.530 57.5370   1
  19  12   3 252.011 58.4933   1
 -21  13   3 60.7951 41.3573   1
  21 -13  -3 40.0306 39.1844   1
 -19  13   3 283.504 56.4931   1
 -17  13   3-6.98800 42.7515   1
  17 -13  -3-49.0417 46.5572   1
  16 -13  -3 311.836 56.1576   1
 -16 -13   3 189.423 50.6346   1
 -16  13   3 306.965 55.0096   1
  16  13  -3 228.769 53.0717   1
  14 -13  -3 49.3245 45.2087   1
 -14 -13   3 87.4966 44.1559   1
 -14  13   3-6.99944 39.7102   1
  14  13  -3-20.7059 42.2229   1
  13 -13  -3 442.086 60.1263   1
 -13 -13   3 341.600 58.7099   1
 -13  13   3 308.367 55.9281   1
  13  13  -3 355.317 58.0253   1
  12 -13  -3 14.3305 41.5846   1
 -12  13   3 20.7825 37.9075   1
  12  13  -3 20.2194 37.7911   1
 -12 -13   3 48.7618 41.3168   1
  11  13  -3 6.63415 36.3101   1
 -11  13   3 35.0836 35.4077   1
  11 -13  -3 35.3513 38.2082   1
 -11 -13   3 48.0742 38.0537   1
  10  13  -3 305.078 49.0645   1
 -10 -13   3 236.585 48.6044   1
   9  13  -3 455.572 60.8074   1
  -9  13   3 494.429 62.8541   1
   9 -13  -3 488.512 69.4105   1
  -9 -13   3 421.834 61.3522   1
  -8  13   3 835.915 82.7232   1
   8 -13  -3 715.828 78.4074   1
  -7  13   3 642.884 69.3949   1
   7 -13  -3 600.897 68.9696   1
   6  13  -3 3131.68 168.948   1
  -6  13   3 2670.93 165.017   1
  -6 -13   3 2837.21 164.894   1
   6 -13  -3 2996.20 170.310   1
  -5  13   3 1038.15 88.2734   1
   5  13  -3 1114.81 90.4873   1
  -5 -13   3 1075.14 89.0406   1
   5 -13  -3 911.950 85.2908   1
   4  13  -3 75.7711 35.9515   1
  -4  13   3 71.5570 39.5119   1
   4 -13  -3 125.485 43.2432   1
  -4 -13   3 63.7068 40.9864   1
  -3 -13   3 735.597 73.4553   1
   3 -13  -3 702.821 72.3042   1
  -3  13   3 672.455 72.0822   1
   3  13  -3 854.375 79.5651   1
  -2  13   3 582.104 69.1183   1
   2  13  -3 644.203 71.5305   1
  -2 -13   3 503.932 62.9347   1
   2 -13  -3 704.514 72.5555   1
  -1  13   3 735.627 74.6506   1
   1 -13  -3 675.422 73.7703   1
   0  13   3 12.9612 34.5553   1
   0 -13  -3 6.56691 38.1039   1
   1  13   3 306.684 52.9299   1
  -1  13  -3 261.597 52.0177   1
   1 -13   3 253.481 50.7849   1
  -1 -13  -3 310.823 52.2645   1
   2  13   3 902.299 83.9019   1
   2 -13   3 1101.12 88.8288   1
  -2 -13  -3 827.177 84.0403   1
   3  13   3 1008.93 85.3941   1
  -3  13  -3 967.265 87.3239   1
   3 -13   3 1037.92 91.5269   1
  -3 -13  -3 824.760 81.5271   1
   4  13   3 51.7003 41.5165   1
  -4  13  -3 42.8733 39.3532   1
   4 -13   3 46.5797 47.0581   1
  -4 -13  -3 100.910 43.6027   1
   5  13   3 1536.25 109.167   1
  -5  13  -3 1432.17 110.908   1
  -5 -13  -3 1441.03 109.219   1
  -6  13  -3 713.158 78.1656   1
   6 -13   3 821.936 82.8354   1
   6  13   3 770.562 77.6301   1
  -7  13  -3-27.0639 37.4861   1
   7 -13   3 71.0310 41.6815   1
   7  13   3 40.0591 43.9913   1
  -7 -13  -3 48.8904 41.8660   1
   8  13   3 311.328 54.5020   1
  -8 -13  -3 279.583 57.8144   1
   9 -13   3 7.12705 36.9874   1
  -9  13  -3 7.02245 38.4158   1
 -10  13  -3-7.06440 42.3329   1
  10 -13   3 7.28866 41.3393   1
  10  13   3-6.83155 37.8349   1
 -10 -13  -3 7.02631 39.3852   1
 -11  13  -3 804.663 84.7949   1
 -11 -13  -3 1023.23 90.9862   1
  11  13   3 935.563 86.2609   1
  11 -13   3 774.297 89.6489   1
 -12  13  -3 78.9231 49.3187   1
 -12 -13  -3-14.2829 45.4579   1
  12  13   3 61.5978 48.5186   1
  12 -13   3 148.298 51.8870   1
 -13  13  -3 7.12566 45.7077   1
 -13 -13  -3 7.18550 37.8043   1
  13  13   3-6.82299 41.7295   1
  13 -13   3-21.1703 43.5888   1
  14 -13   3-7.02637 47.4688   1
 -14 -13  -3 21.5292 42.5574   1
 -14  13  -3 28.4638 45.2319   1
 -15 -13  -3 664.216 78.7143   1
  15  13   3 449.571 70.8131   1
 -16 -13  -3 35.5218 44.7418   1
  16 -13   3-6.93799 44.5109   1
  16  13   3 27.4292 41.9467   1
 -16  13  -3 28.1280 45.5221   1
  17  13   3 81.3489 47.3855   1
 -17 -13  -3 91.5290 46.0925   1
  18  13   3 26.6573 44.6520   1
 -18  13  -3-13.2110 43.1376   1
 -18 -13  -3 34.7242 45.7492   1
  18 -13   3 6.77859 40.1980   1
  20 -14  -3 396.607 63.2951   1
 -20  14   3 312.668 61.8363   1
  19 -14  -3 33.3986 50.4028   1
 -19  14   3 67.4130 49.5121   1
  18 -14  -3 1316.82 107.192   1
 -18  14   3 1440.17 109.916   1
  17 -14  -3 701.828 78.2677   1
 -17  14   3 593.377 73.2579   1
  16 -14  -3-7.28692 42.7503   1
 -16  14   3 34.0092 39.9049   1
  15  14  -3 85.5877 46.6458   1
 -15  14   3 48.5249 48.4084   1
  15 -14  -3 70.9862 46.4261   1
  14  14  -3 70.5202 45.6564   1
  14 -14  -3 28.0203 43.7039   1
 -14 -14   3 36.4405 43.6857   1
 -14  14   3-13.9645 41.8537   1
  13  14  -3 1212.48 99.5928   1
  12  14  -3 805.619 78.7034   1
  12 -14  -3 704.994 79.2133   1
 -12  14   3 632.910 73.2494   1
 -12 -14   3 576.389 73.7161   1
 -11 -14   3 282.342 55.3816   1
  11 -14  -3 327.625 55.1782   1
  11  14  -3 303.695 52.7283   1
 -11  14   3 254.455 53.0429   1
  10  14  -3 4433.73 225.642   1
  10 -14  -3 4505.59 231.523   1
 -10  14   3 4232.44 224.015   1
 -10 -14   3 3997.47 223.172   1
   9 -14  -3 7.50144 45.4178   1
   9  14  -3 6.60685 37.9058   1
  -9  14   3-19.7881 38.2714   1
  -9 -14   3-6.93535 38.4100   1
   8 -14  -3 48.1472 44.9493   1
   8  14  -3 13.2258 35.3023   1
  -8  14   3 54.8422 44.4058   1
  -8 -14   3 75.2839 38.8568   1
  -7 -14   3 2757.30 162.227   1
   7  14  -3 2737.23 160.902   1
   6 -14  -3 54.4167 44.0801   1
   6  14  -3 86.6308 42.0171   1
  -6  14   3 13.5771 39.4477   1
  -6 -14   3 73.4861 39.6727   1
   5 -14  -3 264.999 51.9714   1
   5  14  -3 190.967 49.7652   1
  -5  14   3 252.937 52.5428   1
  -5 -14   3 213.368 50.0396   1
   4 -14  -3 1661.88 116.902   1
  -4 -14   3 1524.42 111.560   1
   4  14  -3 1721.36 116.743   1
  -4  14   3 1439.87 111.222   1
   3 -14  -3 20.1403 36.7255   1
  -3 -14   3 13.3082 35.4792   1
  -3  14   3 13.4601 39.0494   1
   3  14  -3-19.9818 39.9139   1
   2 -14  -3 242.654 51.6691   1
  -2 -14   3 226.896 47.8064   1
   2  14  -3 270.221 51.8292   1
  -2  14   3 243.482 50.8398   1
   1 -14  -3 6330.61 307.402   1
  -1 -14   3 6697.27 307.953   1
   1  14  -3 6162.08 301.947   1
  -1  14   3 6497.04 308.485   1
   0 -14   3 1538.82 110.520   1
   0 -14  -3 1345.21 105.751   1
   0  14   3 1391.87 106.848   1
   0  14  -3 1321.37 104.017   1
   1 -14   3 1904.79 123.622   1
  -1 -14  -3 1622.13 117.398   1
   1  14   3 1658.05 118.392   1
  -1  14  -3 1602.10 117.940   1
   2 -14   3 115.387 45.4314   1
   2  14   3 184.351 45.5370   1
  -2  14  -3 148.246 48.3784   1
  -2 -14  -3 129.489 44.8460   1
   3 -14   3 2287.34 141.321   1
   3  14   3 1905.48 129.986   1
  -3  14  -3 1844.51 129.434   1
  -3 -14  -3 2135.40 137.039   1
   4 -14   3 84.8518 42.7904   1
   4  14   3 59.4324 42.4287   1
  -4  14  -3 58.8125 38.8252   1
  -4 -14  -3 55.2152 45.1357   1
  -5 -14  -3 3378.56 190.394   1
   5  14   3 3287.85 187.523   1
   5 -14   3 3771.40 198.601   1
  -7  14  -3-20.6003 43.6458   1
   7  14   3 54.2340 43.4866   1
  -7 -14  -3-7.03484 39.9010   1
  -8  14  -3 376.931 59.7621   1
   8  14   3 362.551 62.6119   1
   8 -14   3 444.093 62.3326   1
  -9 -14  -3 1041.45 95.8588   1
  -9  14  -3 1203.19 99.5878   1
   9  14   3 1196.87 98.5348   1
   9 -14   3 1302.12 103.271   1
 -10 -14  -3 392.148 62.9784   1
 -10  14  -3 375.087 64.8964   1
  10  14   3 518.000 67.7886   1
  10 -14   3 475.424 71.2734   1
 -11 -14  -3 475.817 68.6007   1
  11  14   3 645.105 74.5134   1
 -11  14  -3 525.344 70.0623   1
  11 -14   3 473.885 71.4365   1
 -12  14  -3 595.538 75.0663   1
  12 -14   3 653.519 76.1947   1
  13  14   3 158.344 52.1423   1
 -13 -14  -3 149.188 50.5344   1
 -13  14  -3 106.098 46.4482   1
  13 -14   3 111.887 45.1236   1
  14  14   3 61.8650 49.0672   1
 -14 -14  -3 42.5865 45.9830   1
 -14  14  -3 70.2123 47.0818   1
  14 -14   3 34.6609 44.9124   1
 -15  14  -3 6.95341 45.4073   1
  15 -14   3-20.7078 48.8696   1
  16  14   3 26.8574 44.6350   1
 -16  14  -3 47.7048 49.6921   1
  16 -14   3 61.2687 44.4816   1
 -16 -14  -3 28.0045 39.7389   1
  17 -14   3 195.445 52.7532   1
 -17  14  -3 231.242 57.2957   1
  18 -15  -3 415.251 67.7841   1
 -18  15   3 281.718 61.9939   1
  17 -15  -3 850.915 89.1464   1
 -17  15   3 746.408 82.5692   1
  16 -15  -3 4199.78 224.351   1
 -16  15   3 4275.90 222.307   1
  15 -15  -3 859.402 83.6747   1
 -15  15   3 879.561 83.0245   1
  14 -15  -3 339.831 59.3690   1
 -14  15   3 290.328 54.7910   1
  13  15  -3 349.697 58.7723   1
 -13  15   3 282.689 61.8209   1
  13 -15  -3 145.340 52.3382   1
 -13 -15   3 212.046 51.4528   1
  12  15  -3 13.9500 41.3608   1
 -12  15   3-6.93405 36.9723   1
  12 -15  -3 7.16920 35.6227   1
 -12 -15   3 29.0927 39.7878   1
 -10 -15   3 49.9336 46.2744   1
  10  15  -3 47.9087 42.3877   1
 -10  15   3 139.277 44.7764   1
  10 -15  -3 73.4538 42.2558   1
   9  15  -3 5505.16 276.724   1
  -9  15   3 5614.05 274.599   1
   9 -15  -3 5919.30 287.702   1
  -9 -15   3 5641.42 279.996   1
  -8 -15   3 506.813 70.0002   1
  -8  15   3 623.782 73.3149   1
   8 -15  -3 718.735 77.6118   1
   8  15  -3 490.216 68.0141   1
   7  15  -3 1417.09 107.208   1
  -7  15   3 1240.10 100.351   1
   7 -15  -3 1291.51 102.467   1
  -7 -15   3 1343.55 103.796   1
  -6  15   3 7126.49 332.810   1
   6  15  -3 7212.51 331.801   1
  -6 -15   3 6759.28 331.691   1
   6 -15  -3 7032.35 330.661   1
  -5  15   3 20.4003 40.7540   1
   5  15  -3 41.6258 39.3535   1
  -5 -15   3 27.4533 36.5993   1
   5 -15  -3-27.5827 43.0137   1
  -4  15   3-13.4911 36.9008   1
   4  15  -3-13.8499 38.8178   1
   4 -15  -3-13.7187 37.9894   1
  -4 -15   3 20.6942 37.7352   1
  -3  15   3 475.875 65.2442   1
   3  15  -3 590.060 71.9220   1
   3 -15  -3 611.696 70.5481   1
  -3 -15   3 582.926 71.6462   1
   2  15  -3 880.660 84.4491   1
  -2 -15   3 859.650 83.8536   1
   2 -15  -3 966.988 89.3532   1
   1  15  -3 2350.84 143.371   1
  -1 -15   3 2004.40 138.352   1
   0  15  -3 256.201 54.5590   1
   0 -15   3 289.913 53.7352   1
  -1  15  -3 249.216 54.6397   1
   1 -15   3 227.709 51.0934   1
  -2 -15  -3 76.2183 44.9543   1
   2  15   3 27.1793 44.4784   1
   2 -15   3 97.6097 41.4578   1
  -2  15  -3 118.156 47.4361   1
   3  15   3 107.498 39.1944   1
   4  15   3 3877.53 207.000   1
  -4  15  -3 3959.73 210.119   1
   4 -15   3 4060.47 217.514   1
  -4 -15  -3 3706.65 207.420   1
   5  15   3 777.552 79.0009   1
  -5  15  -3 742.817 79.7704   1
   5 -15   3 769.660 81.6502   1
  -5 -15  -3 751.039 78.5008   1
   6  15   3 46.9596 39.4465   1
  -6  15  -3 136.831 51.8118   1
  -6 -15  -3 42.3654 40.1387   1
   6 -15   3 72.3581 45.2114   1
   7  15   3 285.259 54.7731   1
   7 -15   3 305.006 58.3984   1
  -7 -15  -3 337.991 56.3684   1
   8  15   3 4134.42 224.587   1
  -8  15  -3 4397.75 229.407   1
  -8 -15  -3 4377.76 228.206   1
   8 -15   3 4394.14 230.046   1
   9  15   3 143.972 48.6062   1
  -9 -15  -3 199.435 51.9480   1
  10 -15   3 644.738 76.9065   1
 -10  15  -3 789.901 81.7683   1
  11  15   3 6.86480 44.0343   1
 -11  15  -3-27.4716 42.4220   1
 -11 -15  -3-21.5289 41.1726   1
  11 -15   3 44.8249 48.3553   1
  12  15   3-13.6677 44.2434   1
 -12 -15  -3 72.1680 48.7619   1
  13  15   3 1178.53 100.670   1
 -13  15  -3 1174.48 99.6352   1
  13 -15   3 1114.57 95.7910   1
 -13 -15  -3 1022.83 95.4278   1
  14  15   3 783.202 83.2494   1
 -14  15  -3 598.831 74.4438   1
  14 -15   3 681.421 75.8707   1
 -14 -15  -3 566.002 75.2075   1
  15  15   3 13.5601 43.4912   1
 -15  15  -3-6.81264 46.7705   1
  15 -15   3-40.4773 48.1171   1
 -15 -15  -3 6.90533 39.1657   1
  16  15   3 20.0904 46.3383   1
 -16  15  -3-46.3898 43.6536   1
 -16 -15  -3 27.2298 44.4532   1
  16 -15   3 6.66809 43.5433   1
 -17  16   3 790.505 79.7061   1
  17 -16  -3 778.476 84.3616   1
 -16  16   3 401.010 62.8070   1
  16 -16  -3 332.996 62.7603   1
 -15  16   3 641.109 73.6688   1
  15 -16  -3 883.107 83.8355   1
 -14  16   3 2004.64 130.487   1
  14 -16  -3 1847.62 127.961   1
 -13  16   3 556.358 71.4279   1
  13 -16  -3 419.748 64.1019   1
  12  16  -3 49.0996 43.7572   1
  12 -16  -3 14.1855 47.5274   1
 -12  16   3 6.85741 45.9511   1
  11  16  -3 2289.43 149.798   1
 -11  16   3 2346.81 151.804   1
  11 -16  -3 2554.14 154.030   1
 -11 -16   3 2509.13 155.754   1
 -10 -16   3 14.4735 42.9457   1
 -10  16   3 62.8326 40.9903   1
  10 -16  -3 65.0757 42.9093   1
  10  16  -3 28.2868 41.0665   1
  -9 -16   3 387.049 61.1862   1
  -9  16   3 410.543 60.6494   1
   9 -16  -3 430.668 73.0605   1
   9  16  -3 433.859 63.4882   1
   8  16  -3 1926.98 130.869   1
  -8 -16   3 1838.47 130.153   1
  -7  16   3 2308.77 149.130   1
   7  16  -3 2560.31 153.697   1
   7 -16  -3 2430.14 150.909   1
  -7 -16   3 2386.97 151.299   1
   6  16  -3 1907.40 129.947   1
  -6  16   3 1907.39 127.870   1
  -6 -16   3 1732.17 125.311   1
   6 -16  -3 1775.82 125.837   1
  -5  16   3 1170.00 96.8979   1
   5 -16  -3 1302.66 104.867   1
  -5 -16   3 1146.48 99.0349   1
  -4  16   3 6.80216 39.0429   1
   4 -16  -3 55.5528 39.8569   1
  -3  16   3 758.514 78.5554   1
   3 -16  -3 886.188 82.9610   1
  -2  16   3 55.2051 43.0419   1
   2  16  -3-6.89073 43.3914   1
  -2 -16   3 21.1488 38.0804   1
   2 -16  -3-20.6663 38.6164   1
  -1  16   3 7456.98 359.006   1
   1  16  -3 8414.45 364.427   1
  -1 -16   3 7574.91 358.720   1
   1 -16  -3 7670.15 359.488   1
   0  16   3 4170.50 224.727   1
   0  16  -3 4616.11 229.384   1
   0 -16  -3 4104.57 223.017   1
   0 -16   3 4320.66 226.245   1
  -1  16  -3 4721.22 248.831   1
   1  16   3 5060.15 250.723   1
   1 -16   3 5181.01 253.874   1
  -1 -16  -3 4660.55 247.261   1
  -2 -16  -3 20.7523 40.5796   1
  -2  16  -3 27.9756 44.4528   1
   2 -16   3-14.3697 43.5010   1
   2  16   3-20.7014 44.6639   1
  -3 -16  -3 503.931 65.9722   1
  -3  16  -3 407.201 60.7027   1
   3 -16   3 416.071 66.5877   1
  -4 -16  -3 581.679 71.3206   1
   4  16   3 517.116 70.4090   1
  -4  16  -3 498.325 66.6127   1
   4 -16   3 578.035 72.8727   1
   5  16   3 4994.77 242.050   1
  -5  16  -3 4134.56 234.302   1
   5 -16   3 4940.99 244.486   1
  -5 -16  -3 4431.76 237.649   1
   6  16   3 593.610 72.4446   1
  -6  16  -3 678.789 77.3174   1
  -6 -16  -3 589.389 74.3893   1
   6 -16   3 539.780 72.2045   1
   7 -16   3 3166.44 184.499   1
  -7  16  -3 3217.81 182.066   1
   8  16   3 162.069 52.5255   1
  -8  16  -3 185.072 51.0616   1
   8 -16   3 155.148 46.7729   1
  -8 -16  -3 63.5497 46.0276   1
   9  16   3 8180.49 383.536   1
  -9  16  -3 8364.36 386.009   1
  -9 -16  -3 8370.90 385.720   1
   9 -16   3 8800.04 390.014   1
  10  16   3 1125.39 99.1762   1
  10 -16   3 1139.98 99.4987   1
 -10 -16  -3 1191.90 99.8791   1
  11  16   3 244.791 57.5798   1
 -11  16  -3 204.784 55.6481   1
  11 -16   3 154.780 56.8677   1
 -11 -16  -3 232.570 56.4376   1
  12  16   3 882.018 88.5661   1
 -12  16  -3 717.045 79.5536   1
 -12 -16  -3 930.229 87.8900   1
  13  16   3 1278.95 104.020   1
 -13 -16  -3 1429.54 108.388   1
  14 -16   3 146.337 54.3831   1
 -14  16  -3 40.2537 49.3563   1
  15  16   3 177.306 53.7037   1
  15 -17  -3 585.604 75.0442   1
 -15  17   3 590.947 71.8736   1
  14 -17  -3 19.9478 45.6624   1
 -14  17   3 39.7637 47.9718   1
  13 -17  -3 549.696 72.5225   1
 -13  17   3 672.141 76.8646   1
  12 -17  -3 112.823 54.0201   1
 -12  17   3 103.989 50.7585   1
  11 -17  -3 923.596 89.6497   1
 -11  17   3 893.045 88.8095   1
  10  17  -3 1754.99 125.652   1
  -9 -17   3 1036.74 92.1968   1
   9 -17  -3 1004.61 95.1690   1
  -9  17   3 792.738 79.8399   1
   9  17  -3 927.939 86.9089   1
   8  17  -3 1016.36 95.1387   1
  -8  17   3 1075.97 93.0066   1
  -8 -17   3 1071.65 96.2612   1
   8 -17  -3 1211.78 100.763   1
   7  17  -3 14.4573 42.4058   1
  -7  17   3-13.7664 39.9379   1
  -7 -17   3 7.14840 40.0704   1
   7 -17  -3 20.7103 42.2220   1
  -6  17   3 5335.67 270.840   1
   6  17  -3 5462.78 274.068   1
   6 -17  -3 5720.77 274.525   1
  -6 -17   3 5397.36 273.803   1
  -5  17   3 20.7918 46.4389   1
   5  17  -3 21.4000 44.0675   1
   5 -17  -3 27.5696 46.1830   1
  -5 -17   3 7.11965 40.3874   1
   4  17  -3 2032.83 134.674   1
  -4  17   3 1989.41 132.821   1
  -4 -17   3 1843.04 131.223   1
   4 -17  -3 2051.38 135.534   1
   3  17  -3 321.880 58.6382   1
  -3  17   3 339.648 62.5031   1
  -3 -17   3 349.072 59.9615   1
   3 -17  -3 401.304 63.6107   1
   2  17  -3 2358.87 181.046   1
  -2 -17   3 3696.25 188.277   1
   1  17  -3 1098.16 97.2726   1
  -1 -17   3 1030.84 94.6609   1
   0  17  -3 1036.83 94.1796   1
   0 -17   3 1167.96 97.6515   1
  -1  17  -3 84.8315 44.1741   1
   1 -17   3 56.9033 42.7086   1
  -2 -17  -3 319.984 61.8266   1
  -2  17  -3 430.326 63.1401   1
   2 -17   3 305.302 63.3945   1
   2  17   3 437.680 63.9234   1
   3  17   3 34.5442 43.0913   1
  -3 -17  -3-27.6943 42.3446   1
  -4 -17  -3 2056.92 136.710   1
  -4  17  -3 2032.85 138.222   1
   4 -17   3 1888.94 137.702   1
   4  17   3 2258.72 139.573   1
  -5 -17  -3-13.9679 38.2059   1
   5  17   3 34.0670 39.9705   1
  -5  17  -3 7.20251 43.6090   1
   5 -17   3 7.25067 44.7875   1
   6  17   3 2894.06 172.914   1
  -6  17  -3 2925.13 176.769   1
  -6 -17  -3 2935.95 175.229   1
   7  17   3 46.8684 40.5533   1
  -7  17  -3-6.92954 41.1050   1
  -7 -17  -3 35.1181 42.5393   1
   7 -17   3 42.5670 42.0828   1
   8  17   3 9169.11 427.468   1
  -8 -17  -3 10248.0 439.032   1
   9 -17   3 413.443 64.7300   1
  -9  17  -3 374.495 62.1009   1
  10  17   3 1155.53 99.6600   1
 -10  17  -3 1289.75 101.938   1
 -10 -17  -3 1256.48 101.145   1
  10 -17   3 1070.67 98.2652   1
  11  17   3 33.2171 47.7389   1
 -11 -17  -3 13.7711 42.1213   1
  12  17   3 26.5233 43.3371   1
  12 -17   3 47.4827 40.2625   1
 -12  17  -3 66.6319 45.4150   1
  13  17   3-6.55925 43.9454   1
 -13 -17  -3 13.5712 40.2366   1
  13 -18  -3 341.472 59.9308   1
 -13  18   3 222.031 55.5034   1
  12 -18  -3-20.5822 46.7251   1
 -12  18   3 25.6549 44.7251   1
  11 -18  -3-27.2953 48.3118   1
 -11  18   3 13.5062 45.2446   1
  10 -18  -3 309.221 62.0831   1
 -10  18   3 528.711 69.6931   1
   9 -18  -3 520.014 72.8447   1
  -9  18   3 473.084 65.0877   1
   8 -18  -3 277.622 59.2661   1
  -8  18   3 172.223 48.0751   1
   8  18  -3 166.894 52.6946   1
  -7 -18   3 2663.48 163.416   1
   7 -18  -3 2735.42 161.431   1
   7  18  -3 2878.03 166.947   1
  -7  18   3 2426.59 156.434   1
  -6 -18   3 21.4652 43.8595   1
   6  18  -3 136.303 52.7324   1
  -5 -18   3 2851.24 169.996   1
   5 -18  -3 2923.58 168.524   1
   5  18  -3 2718.56 166.883   1
  -5  18   3 2756.64 165.870   1
   4 -18  -3 1219.51 101.228   1
  -4 -18   3 1216.00 103.502   1
   4  18  -3 1133.30 99.2356   1
  -4  18   3 1271.78 102.443   1
  -3 -18   3 838.737 87.3438   1
   3 -18  -3 1045.58 92.2489   1
  -3  18   3 994.184 89.8052   1
   3  18  -3 944.607 90.3559   1
   2 -18  -3 521.678 69.0705   1
  -2 -18   3 435.499 66.3602   1
  -2  18   3 513.757 69.3538   1
   2  18  -3 641.663 74.1318   1
   1 -18  -3 2567.03 153.418   1
  -1 -18   3 2288.15 150.447   1
   1  18  -3 2426.40 153.355   1
   0 -18  -3 192.516 54.6050   1
   0 -18   3 219.776 55.2468   1
   0  18  -3 331.560 58.5869   1
   0  18   3 213.401 55.6336   1
   1 -18   3 2654.15 159.705   1
  -1 -18  -3 2614.38 155.733   1
  -1  18  -3 2284.71 153.519   1
   1  18   3 2564.44 155.963   1
   2  18   3 96.4243 46.6770   1
  -2  18  -3 61.0048 42.0352   1
  -2 -18  -3 102.975 44.1940   1
   2 -18   3 146.373 50.8838   1
  -3 -18  -3 1446.39 112.522   1
  -3  18  -3 1397.64 112.962   1
   3  18   3 1545.87 113.687   1
  -4 -18  -3 61.8564 43.7687   1
   4  18   3 74.8804 48.9840   1
  -4  18  -3 35.6578 49.0352   1
   4 -18   3 116.710 46.4424   1
   6  18   3 870.949 85.8084   1
  -6  18  -3 1022.47 93.5248   1
   6 -18   3 1135.55 98.1589   1
  -6 -18  -3 868.838 86.6982   1
   7  18   3 1862.46 122.839   1
  -7  18  -3 1694.63 120.124   1
   7 -18   3 1533.67 116.913   1
  -7 -18  -3 1539.68 116.947   1
   8  18   3 664.532 78.0326   1
  -8  18  -3 585.349 77.7630   1
  -8 -18  -3 617.481 77.5024   1
   8 -18   3 681.047 80.3774   1
   9  18   3 777.103 82.0514   1
   9 -18   3 838.558 83.2326   1
  -9 -18  -3 883.736 86.5175   1
  10  18   3-12.9767 40.8558   1
 -10  18  -3-6.69756 47.7698   1
  10 -18   3-27.6452 46.3040   1
 -10 -18  -3 54.7792 43.1167   1
 -11 -18  -3 411.338 67.8857   1
  11  18   3 374.427 62.9406   1
  12  18   3 152.516 54.9936   1
 -10  19   3 507.810 66.3488   1
  10 -19  -3 458.390 67.2913   1
  -9  19   3 422.655 66.6335   1
   9 -19  -3 376.207 66.8312   1
   8 -19  -3 1981.13 132.283   1
  -8  19   3 1436.44 108.278   1
  -6  19   3 33.2921 45.4253   1
   6 -19  -3 106.847 44.8196   1
   5  19  -3 168.209 49.8681   1
  -5  19   3 73.2526 45.2594   1
   5 -19  -3 159.655 51.0581   1
   4  19  -3 1312.73 105.914   1
  -4  19   3 1280.77 102.067   1
  -4 -19   3 1276.94 103.311   1
   4 -19  -3 1159.10 98.5625   1
   3  19  -3 169.496 53.4258   1
   3 -19  -3 128.132 51.6943   1
  -3 -19   3 49.7239 39.5753   1
   2  19  -3 405.506 66.2811   1
  -2  19   3 377.918 58.1839   1
  -2 -19   3 459.298 65.0007   1
   2 -19  -3 372.279 60.1791   1
  -1  19   3 2753.60 158.739   1
   1  19  -3 2637.22 161.006   1
   1 -19  -3 2532.15 156.355   1
  -1 -19   3 2443.72 157.379   1
   0  19   3 174.357 53.4983   1
   0 -19  -3 142.291 51.1079   1
   1  19   3 216.537 55.6890   1
  -1  19  -3 185.236 54.2207   1
  -1 -19  -3 209.519 55.9298   1
   1 -19   3 154.494 51.8111   1
  -2 -19  -3 1937.90 132.146   1
   2 -19   3 2268.96 146.908   1
  -2  19  -3 1932.15 130.110   1
   2  19   3 1810.96 132.051   1
   3  19   3 95.1036 48.5215   1
  -3  19  -3 90.7062 51.2749   1
  -3 -19  -3 80.6350 44.3396   1
   3 -19   3 7.35556 43.6941   1
  -4 -19  -3 652.866 72.0758   1
   4  19   3 525.474 67.7326   1
  -4  19  -3 470.209 70.5866   1
   4 -19   3 590.106 71.6900   1
   5  19   3 656.978 76.6285   1
  -5  19  -3 644.059 79.9831   1
   5 -19   3 614.952 75.9155   1
  -5 -19  -3 600.519 73.7443   1
   7  19   3 442.724 67.2678   1
  -7  19  -3 400.237 66.6778   1
   7 -19   3 447.466 64.9361   1
  -7 -19  -3 367.977 62.1490   1
   8  19   3 403.932 67.2797   1
  -8  19  -3 401.132 68.7177   1
   8 -19   3 294.853 56.8468   1
  -8 -19  -3 433.255 64.7803   1
   9  19   3 45.0142 46.2550   1
  -9 -19  -3 72.8204 44.4080   1
   6 -20  -3 744.874 83.1713   1
  -5  20   3 180.305 50.9987   1
   5 -20  -3 220.551 52.2765   1
  -4  20   3 1354.73 103.241   1
   4 -20  -3 1116.36 97.6134   1
  -3  20   3 124.749 49.6309   1
   3 -20  -3 65.2712 43.8696   1
   2  20  -3 200.976 55.9380   1
  -2  20   3 156.241 53.1898   1
   2 -20  -3 138.027 50.2757   1
  -1  20   3 1330.98 103.342   1
   1  20  -3 1152.56 101.995   1
   1 -20  -3 1253.25 102.693   1
  -1 -20   3 1304.61 104.693   1
   0  20  -3-6.80127 44.8195   1
   0  20   3 19.4390 46.2338   1
   0 -20  -3 59.1876 45.5235   1
   0 -20   3 71.1398 48.4668   1
   1  20   3 9729.21 431.889   1
  -1 -20  -3 9781.81 433.588   1
  -2  20  -3 486.477 69.9328   1
   2  20   3 545.589 69.0799   1
  -2 -20  -3 668.421 72.0805   1
   2 -20   3 686.284 81.1354   1
  -3  20  -3 27.5238 48.4400   1
   3  20   3 145.407 54.6128   1
  -3 -20  -3 78.9295 48.6962   1
   3 -20   3 63.3155 46.4340   1
  -4  20  -3 123.552 55.8026   1
   4  20   3 92.1492 48.0978   1
   4 -20   3 61.9660 45.8759   1
  -5 -20  -3 26.0461 42.1627   1
   5 -20   3 27.3916 46.6524   1
   5  20   3 38.9498 49.2840   1
 -24   0   4 88.4122 48.6063   1
  24   0  -4 56.4881 41.9559   1
 -23   0   4 145.766 51.0516   1
  23   0  -4 110.783 47.4013   1
 -22   0   4 3683.71 208.197   1
  22   0  -4 3956.57 208.405   1
 -21   0   4 5565.31 267.281   1
  21   0  -4 5070.34 260.309   1
 -20   0   4 2748.90 161.614   1
  20   0  -4 2641.07 157.457   1
 -19   0   4 599.721 67.8594   1
  19   0  -4 489.186 62.3841   1
 -18   0   4 1523.41 108.372   1
  18   0  -4 1389.03 103.209   1
 -17   0   4 698.305 69.8655   1
  17   0  -4 680.593 70.5895   1
  16   0  -4 3776.29 190.421   1
 -16   0   4 3589.90 188.807   1
  14   0  -4 3144.44 169.598   1
 -14   0   4 3623.21 174.756   1
  13   0  -4 8145.06 360.853   1
 -13   0   4 8732.44 364.724   1
  12   0  -4 8792.42 388.312   1
 -12   0   4 9764.23 393.698   1
  11   0  -4 806.439 60.6790   1
  10   0  -4 17575.6 708.265   1
 -10   0   4 18148.9 709.456   1
   8   0  -4 58909.6 2180.20   1
  -8   0   4 54880.0 2180.35   1
   7   0  -4 47077.7 1696.20   1
  -7   0   4 41541.1 1695.07   1
   6   0  -4 923.390 48.7164   1
  -6   0   4 859.672 48.5510   1
   5   0  -4 554464. 21718.5   1
  -5   0   4 591019. 21718.0   1
   4   0  -4 328873. 13583.1   1
  -4   0   4 383132. 13581.7   1
  -2   0   4 344685. 13103.2   1
   2   0  -4 346847. 13103.3   1
   1   0  -4 176240. 6782.14   1
  -1   0   4 181074. 6781.32   1
   0   0  -4 173299. 6821.09   1
   0   0   4 186145. 6821.36   1
  -1   0  -4 483388. 18084.6   1
   1   0   4 470695. 18083.9   1
  -2   0  -4 356385. 13920.2   1
   2   0   4 377496. 13920.5   1
  -4   0  -4 7811.38 328.354   1
   4   0   4 7746.33 327.128   1
  -5   0  -4 66649.4 2582.36   1
   5   0   4 67578.1 2580.42   1
  -6   0  -4 921.803 69.8275   1
   6   0   4 1086.32 74.2439   1
  -7   0  -4 65820.4 2492.37   1
   7   0   4 63358.9 2489.25   1
  -8   0  -4 37878.2 1432.04   1
   8   0   4 35101.5 1425.30   1
 -10   0  -4 28880.2 1168.43   1
  10   0   4 29813.0 1167.06   1
 -11   0  -4 14654.7 580.733   1
  11   0   4 12805.0 572.056   1
 -12   0  -4 3854.09 198.586   1
  12   0   4 3621.90 194.380   1
  13   0   4 50.3291 35.6908   1
 -13   0  -4-6.42404 31.9290   1
 -14   0  -4 3612.44 190.084   1
  14   0   4 3178.76 182.377   1
 -15   0  -4 2682.59 161.937   1
  15   0   4 2922.80 165.274   1
 -16   0  -4 10618.9 459.884   1
  16   0   4 10068.5 454.862   1
 -18   0  -4 359.618 62.1315   1
  18   0   4 211.824 49.1100   1
 -19   0  -4 834.089 82.6123   1
  19   0   4 633.222 74.4090   1
 -20   0  -4 1133.22 100.195   1
 -21   0  -4 1587.27 116.107   1
  21   0   4 1394.06 109.893   1
 -22   0  -4-6.95734 42.1327   1
  22   0   4 54.0811 47.8684   1
 -23   0  -4 706.146 79.5061   1
  23   0   4 622.715 76.2745   1
 -24   0  -4 119.928 45.5841   1
  24   0   4 110.202 46.7773   1
 -25   1   4 286.528 58.2679   1
  25  -1  -4 203.704 53.4076   1
  24  -1  -4 7.07578 42.4010   1
 -24  -1   4-7.34040 43.9868   1
  24   1  -4-28.3352 44.6053   1
 -24   1   4 28.9722 43.4035   1
  23  -1  -4 268.417 56.8283   1
 -23  -1   4 254.821 52.8259   1
  23   1  -4 250.446 55.3441   1
 -23   1   4 250.979 56.3160   1
 -22   1   4 1600.13 121.679   1
 -22  -1   4 2010.16 130.677   1
  22   1  -4 1707.79 121.886   1
  22  -1  -4 1837.60 124.711   1
 -21  -1   4 4787.72 235.194   1
 -21   1   4 4285.82 232.292   1
  21  -1  -4 4727.94 232.665   1
  21   1  -4 4081.51 225.770   1
 -20   1   4 1265.93 100.782   1
 -20  -1   4 1281.39 101.554   1
  20  -1  -4 1244.32 100.204   1
  20   1  -4 1371.80 102.173   1
 -19  -1   4 469.175 61.5869   1
  19   1  -4 537.042 64.4580   1
  18  -1  -4 3538.78 193.532   1
 -18  -1   4 3834.18 197.689   1
  18   1  -4 3608.04 193.688   1
 -18   1   4 3811.24 198.743   1
  17  -1  -4 11763.4 553.237   1
 -17  -1   4 14512.1 564.606   1
  17   1  -4 14212.5 561.705   1
 -17   1   4 12750.3 558.506   1
  16  -1  -4 3434.79 180.349   1
 -16  -1   4 3432.87 180.508   1
  16   1  -4 3214.63 178.482   1
 -16   1   4 3712.10 185.118   1
  15  -1  -4 314.237 45.8809   1
 -15   1   4 240.454 43.5615   1
  14  -1  -4 5957.28 278.740   1
 -14  -1   4 6296.35 281.253   1
  14   1  -4 6146.32 276.916   1
 -14   1   4 6144.60 282.029   1
 -13  -1   4 13731.7 508.166   1
 -13   1   4 12425.1 503.798   1
  12  -1  -4 27916.2 1088.06   1
 -12  -1   4 28510.3 1088.08   1
 -12   1   4 29741.7 1092.67   1
  11  -1  -4 54876.9 2227.47   1
 -11  -1   4 58502.7 2223.36   1
 -11   1   4 57465.1 2226.61   1
  11   1  -4 59861.8 2224.18   1
  10  -1  -4 5864.81 244.997   1
 -10   1   4 5764.30 245.343   1
   9  -1  -4 14541.4 576.960   1
  -9   1   4 14198.9 575.461   1
   8   1  -4 93702.6 3418.64   1
  -8  -1   4 89106.2 3417.91   1
   8  -1  -4 85817.0 3420.46   1
   7   1  -4 1302.99 69.8390   1
  -7   1   4 1481.09 74.8636   1
  -7  -1   4 1412.01 70.5901   1
   7  -1  -4 1445.21 76.0039   1
  -6   1   4 457967. 15919.9   1
   6  -1  -4 474164. 15919.8   1
  -6  -1   4 440267. 15912.5   1
  -5   1   4 1030.54 51.5440   1
  -5  -1   4 1020.54 45.1451   1
   5  -1  -4 1087.77 54.4247   1
  -4   1   4 53333.0 2029.48   1
   4  -1  -4 53142.7 2029.27   1
  -3   1   4 13675.9 500.573   1
   3  -1  -4 12146.0 499.733   1
  -2   1   4 8877.02 299.443   1
   2  -1  -4 6480.03 295.584   1
   1  -1  -4 42622.9 1604.24   1
  -1   1   4 38219.6 1602.26   1
   1   1  -4 40363.0 1599.18   1
   0  -1  -4 2747.73 130.961   1
   0  -1   4 2712.06 127.598   1
   0   1   4 2885.26 129.875   1
  -1   1  -4 2906.99 128.721   1
  -1  -1  -4 2744.82 129.185   1
   1  -1   4 2959.59 128.886   1
   1   1   4 2747.10 128.096   1
  -2  -1  -4 554167. 19869.3   1
   2  -1   4 536068. 19867.2   1
   2   1   4 552136. 19868.2   1
  -3   1  -4 18961.0 746.097   1
  -3  -1  -4 19027.4 747.203   1
   3  -1   4 20249.3 747.088   1
   3   1   4 17450.1 742.046   1
  -4   1  -4 261340. 9790.61   1
  -4  -1  -4 260779. 9791.07   1
   4  -1   4 255514. 9787.98   1
   4   1   4 252991. 9788.22   1
  -5   1  -4 30019.5 1188.05   1
  -5  -1  -4 31213.3 1190.32   1
   5  -1   4 29750.0 1186.61   1
   5   1   4 30457.7 1187.26   1
  -6   1  -4 1671.65 100.108   1
  -6  -1  -4 1814.82 102.423   1
   6  -1   4 1512.22 97.3192   1
   6   1   4 1681.20 98.9171   1
  -7   1  -4 1155.43 80.3971   1
  -7  -1  -4 1073.61 78.2147   1
   7  -1   4 1106.27 78.8043   1
   7   1   4 1085.90 77.6999   1
  -8   1  -4 10622.7 449.574   1
  -8  -1  -4 10349.9 450.151   1
   8  -1   4 10810.5 450.739   1
   8   1   4 10646.1 449.451   1
  -9   1  -4 3057.15 156.462   1
  -9  -1  -4 2767.71 153.188   1
   9  -1   4 2739.51 152.047   1
   9   1   4 2708.62 151.909   1
 -10   1  -4 24398.9 1020.98   1
 -10  -1  -4 26244.6 1023.97   1
  10  -1   4 25213.0 1019.01   1
  10   1   4 26152.9 1020.94   1
 -11   1  -4 19269.9 761.684   1
 -11  -1  -4 20385.0 766.300   1
  11  -1   4 18091.5 757.878   1
  11   1   4 16818.3 752.909   1
 -12   1  -4 3224.57 173.833   1
 -12  -1  -4 3019.20 173.202   1
  12  -1   4 3130.42 172.970   1
  12   1   4 3153.61 170.801   1
 -13   1  -4 678.247 72.0853   1
 -13  -1  -4 721.772 73.8002   1
  13  -1   4 629.887 67.2961   1
  13   1   4 717.779 73.0689   1
 -14  -1  -4 2090.99 131.813   1
  14   1   4 1839.65 124.837   1
  14  -1   4 1734.28 122.670   1
 -15  -1  -4 3153.77 176.528   1
 -15   1  -4 3090.03 176.090   1
  15  -1   4 2846.61 169.553   1
  15   1   4 3004.74 171.865   1
 -16   1  -4 6119.12 303.770   1
 -16  -1  -4 6438.80 306.449   1
  16   1   4 6637.60 305.454   1
  16  -1   4 6175.02 302.486   1
 -18   1  -4 2035.14 133.214   1
 -18  -1  -4 2018.55 134.801   1
  18   1   4 1819.90 128.081   1
  18  -1   4 1821.92 128.700   1
 -19   1  -4 419.947 65.4828   1
 -19  -1  -4 514.783 68.6049   1
  19   1   4 503.663 66.0750   1
  19  -1   4 302.706 61.7357   1
 -20  -1  -4 1230.17 104.775   1
  20   1   4 1235.24 103.825   1
  20  -1   4 1300.26 103.057   1
 -21  -1  -4 1029.82 94.6782   1
 -21   1  -4 1223.82 99.6157   1
  21   1   4 1146.65 97.4901   1
  21  -1   4 1056.49 93.6292   1
 -22   1  -4 105.119 46.7980   1
 -22  -1  -4 153.218 49.1653   1
  22   1   4 115.395 44.1893   1
  22  -1   4 127.102 46.5291   1
 -23  -1  -4 54.7838 47.0205   1
  23   1   4-6.59884 43.8490   1
 -24  -1  -4 246.336 53.6976   1
 -24   1  -4 344.982 62.3244   1
  24  -1   4 193.363 55.7727   1
  24   1   4 96.7120 48.3221   1
 -25   2   4 368.136 63.3368   1
  25  -2  -4 362.746 64.2462   1
 -24   2   4 14.7041 43.1289   1
 -24  -2   4-21.9673 39.0417   1
  24  -2  -4-7.07644 42.8445   1
  24   2  -4 7.12161 42.6757   1
 -23   2   4 553.172 69.8158   1
 -23  -2   4 485.863 65.8050   1
  23  -2  -4 466.711 67.5849   1
  23   2  -4 493.943 67.5729   1
 -22  -2   4 1550.71 117.284   1
  22   2  -4 1657.95 117.349   1
 -21   2   4 297.771 53.1396   1
 -21  -2   4 347.655 55.6681   1
  21  -2  -4 252.881 53.7950   1
  21   2  -4 324.247 58.6902   1
 -20   2   4 1551.67 112.862   1
 -20  -2   4 1593.31 114.018   1
  20  -2  -4 1458.03 109.422   1
  20   2  -4 1598.94 112.606   1
 -19   2   4 1233.07 98.3867   1
 -19  -2   4 1200.98 97.2251   1
  19  -2  -4 1333.25 100.161   1
  19   2  -4 1228.39 95.2993   1
 -18   2   4 430.638 58.3466   1
 -18  -2   4 422.326 58.8400   1
  18  -2  -4 427.158 57.6374   1
  18   2  -4 396.816 56.3256   1
 -17   2   4 12575.9 528.527   1
 -17  -2   4 12033.6 524.226   1
  17  -2  -4 12577.6 526.402   1
  17   2  -4 12132.6 522.058   1
 -16   2   4 545.129 63.4997   1
 -16  -2   4 681.173 65.9305   1
  16  -2  -4 756.194 71.2986   1
  16   2  -4 641.427 64.5710   1
 -15   2   4 16875.2 665.612   1
  15  -2  -4 15328.1 661.122   1
 -14  -2   4 834.785 71.3726   1
  14   2  -4 1000.41 73.0195   1
 -13   2   4 1354.82 88.4640   1
 -13  -2   4 1442.92 87.1901   1
  13  -2  -4 1079.21 83.5067   1
  13   2  -4 1136.47 79.6398   1
 -12  -2   4 7537.54 315.987   1
  12  -2  -4 6994.18 318.677   1
  12   2  -4 7236.46 312.896   1
  11  -2  -4 1369.62 95.0745   1
 -11   2   4 1546.69 98.4784   1
 -10   2   4 7588.25 329.787   1
  10   2  -4 8031.81 322.373   1
  10  -2  -4 7873.81 328.811   1
 -10  -2   4 7284.04 321.288   1
   9  -2  -4 101106. 3891.63   1
  -9   2   4 102549. 3891.25   1
  -8   2   4 12390.0 525.829   1
   8   2  -4 13066.9 519.167   1
   8  -2  -4 12960.5 527.258   1
  -8  -2   4 13840.0 520.809   1
   7   2  -4 108963. 4310.74   1
  -7  -2   4 118106. 4312.23   1
  -6   2   4 66542.0 2613.88   1
   6   2  -4 73658.4 2607.41   1
  -6  -2   4 72330.4 2607.54   1
   5  -2  -4 48270.8 1940.40   1
  -5  -2   4 53217.6 1930.74   1
   5   2  -4 49548.0 1929.76   1
  -5   2   4 50749.0 1941.43   1
   4   2  -4 489.483 24.7994   1
  -4   2   4 408.635 33.2513   1
   4  -2  -4 436.233 33.9462   1
  -4  -2   4 487.641 24.8199   1
  -3   2   4 6529.14 271.348   1
   3   2  -4 6766.09 260.770   1
  -3  -2   4 6844.93 260.980   1
   3  -2  -4 6409.78 272.232   1
  -2   2   4 3154.91 123.408   1
   2  -2  -4 3320.56 125.284   1
  -2  -2   4 3458.12 115.345   1
  -1  -2   4 3126.19 134.079   1
  -1   2   4 3130.71 138.996   1
   1  -2  -4 2846.72 139.472   1
   0   2  -4 2189.49 102.445   1
   0  -2  -4 2303.69 108.698   1
   0   2   4 2257.54 106.580   1
   0  -2   4 2256.52 104.180   1
  -1  -2  -4 21603.4 918.187   1
   1  -2   4 24259.1 919.417   1
  -1   2  -4 22885.3 918.753   1
  -2   2  -4 17869.2 709.212   1
   2  -2   4 17983.2 708.164   1
   3   2   4 24776.0 896.109   1
  -3  -2  -4 22929.3 897.251   1
  -3   2  -4 21042.5 891.933   1
   3  -2   4 22496.9 894.751   1
   4   2   4 28283.7 1093.80   1
  -4  -2  -4 26458.1 1095.92   1
  -4   2  -4 27004.4 1094.77   1
   4  -2   4 30007.9 1096.14   1
   5   2   4 61359.0 2325.51   1
  -5  -2  -4 59541.7 2326.16   1
  -5   2  -4 61061.1 2326.97   1
   5  -2   4 59419.4 2324.14   1
   6   2   4 2350.54 125.763   1
  -6  -2  -4 2400.36 127.935   1
  -6   2  -4 2211.35 125.173   1
   6  -2   4 2339.96 128.939   1
   7   2   4 30765.9 1209.04   1
  -7  -2  -4 30794.2 1209.86   1
  -7   2  -4 30162.7 1209.30   1
   7  -2   4 31100.6 1210.66   1
   8   2   4-4.92177 26.5851   1
  -8  -2  -4-5.11500 25.7971   1
  -8   2  -4 20.5370 28.0861   1
   8  -2   4 5.03677 26.8552   1
   9   2   4 3150.74 159.198   1
  -9  -2  -4 2968.97 159.151   1
  -9   2  -4 2858.43 158.307   1
   9  -2   4 2729.39 155.505   1
  10   2   4 6154.71 270.611   1
 -10  -2  -4 5945.36 270.865   1
 -10   2  -4 5681.76 270.203   1
  10  -2   4 5117.17 263.290   1
  11   2   4 21518.4 838.227   1
 -11  -2  -4 20493.9 839.652   1
 -11   2  -4 20089.4 839.376   1
  11  -2   4 20157.4 836.189   1
  12   2   4 855.728 75.6151   1
 -12  -2  -4 663.830 72.1049   1
 -12   2  -4 714.170 71.5120   1
  12  -2   4 809.509 74.4376   1
  13   2   4 4126.59 223.620   1
 -13  -2  -4 4969.60 234.548   1
  14   2   4 1037.71 89.1644   1
 -14  -2  -4 1055.76 90.6726   1
 -14   2  -4 1183.60 94.0066   1
  14  -2   4 1005.12 89.1694   1
  15   2   4 2714.07 162.649   1
  15  -2   4 2756.60 163.478   1
 -15  -2  -4 2984.77 167.304   1
 -15   2  -4 2746.96 162.965   1
  16  -2   4 4030.56 210.553   1
  16   2   4 4002.03 210.997   1
 -16  -2  -4 3702.28 208.041   1
 -16   2  -4 3904.18 209.523   1
  17  -2   4 3841.15 213.602   1
 -17   2  -4 4399.72 223.180   1
  18   2   4 262.723 53.1526   1
 -18   2  -4 259.064 53.4613   1
  18  -2   4 297.552 54.8551   1
 -19  -2  -4 92.4972 47.1595   1
 -19   2  -4 170.478 49.8086   1
  19  -2   4 146.131 48.0578   1
  20  -2   4 718.407 78.5191   1
  20   2   4 757.243 83.9747   1
 -20   2  -4 952.672 88.1359   1
 -20  -2  -4 1004.38 92.6217   1
  21  -2   4 313.459 55.1244   1
  21   2   4 340.916 61.4205   1
 -21   2  -4 238.928 54.1147   1
 -21  -2  -4 261.586 58.0850   1
  22  -2   4 106.210 42.9494   1
  22   2   4 182.814 54.2845   1
 -22  -2  -4 187.278 55.5961   1
 -22   2  -4 139.748 50.1527   1
  23   2   4 92.3938 48.8747   1
 -23  -2  -4 74.8724 47.5713   1
  24   2   4 51.1034 41.4682   1
  24  -2   4 82.6833 48.6890   1
 -24   2  -4 86.6066 48.6572   1
 -24  -2  -4 119.796 47.9217   1
 -25   3   4 7.44004 43.1759   1
  25  -3  -4-48.6204 46.9281   1
  24   3  -4 77.7785 44.1182   1
 -24   3   4 14.3343 39.2256   1
  24  -3  -4 7.08872 45.4872   1
  23   3  -4 84.5694 46.2338   1
 -23  -3   4 130.369 47.0884   1
 -23   3   4 56.7399 41.8421   1
  23  -3  -4 204.953 54.1685   1
  22   3  -4 1524.27 111.122   1
 -22  -3   4 1373.76 108.850   1
 -22   3   4 1408.47 108.865   1
  22  -3  -4 1386.52 108.057   1
  21   3  -4 2851.22 161.041   1
 -21  -3   4 2453.86 154.748   1
 -21   3   4 2421.54 155.862   1
  21  -3  -4 2693.55 160.823   1
  20   3  -4 2099.66 137.630   1
 -20  -3   4 2193.36 141.212   1
 -20   3   4 2373.97 145.759   1
  20  -3  -4 2388.07 143.738   1
  19   3  -4 2260.75 139.630   1
 -19  -3   4 2358.13 144.678   1
 -19   3   4 2235.29 144.513   1
  19  -3  -4 2253.93 141.664   1
  18   3  -4 6823.94 302.940   1
 -18  -3   4 5955.40 301.142   1
  17   3  -4 895.360 78.4747   1
 -17  -3   4 921.057 80.6797   1
 -17   3   4 807.043 76.5505   1
  17  -3  -4 805.414 77.4375   1
 -16  -3   4 435.535 55.6461   1
 -16   3   4 477.914 61.5720   1
  16  -3  -4 464.470 57.4599   1
 -15   3   4 4928.08 248.620   1
  15  -3  -4 5637.05 256.372   1
  14   3  -4 4849.90 227.718   1
 -14  -3   4 5162.61 230.793   1
 -14   3   4 4369.69 229.392   1
  14  -3  -4 4821.33 232.843   1
  13  -3  -4 9888.85 450.770   1
 -13  -3   4 10874.5 449.836   1
  13   3  -4 11263.7 449.674   1
  12   3  -4 27535.5 1072.90   1
  12  -3  -4 26908.9 1079.49   1
 -12  -3   4 28024.0 1074.29   1
 -12   3   4 26367.1 1078.16   1
  11   3  -4 9092.31 381.320   1
 -11  -3   4 9216.35 382.522   1
  11  -3  -4 8685.89 387.529   1
 -11   3   4 9589.69 391.961   1
 -10  -3   4 1764.97 94.1685   1
  10  -3  -4 1761.00 103.051   1
 -10   3   4 1561.19 97.9362   1
   9  -3  -4 12210.4 493.653   1
  -9   3   4 11893.0 492.860   1
   8   3  -4 36615.7 1354.57   1
   8  -3  -4 36427.9 1367.14   1
  -7   3   4 2176.89 116.370   1
  -7  -3   4 2471.79 109.673   1
   7  -3  -4 2399.15 121.546   1
   7   3  -4 2310.77 107.784   1
  -6  -3   4 61928.6 2302.92   1
   6   3  -4 58894.6 2300.45   1
   5   3  -4 618.327 37.7824   1
   5  -3  -4 742.846 49.3627   1
  -5  -3   4 752.353 40.3802   1
  -4  -3   4 35085.9 1498.94   1
   4  -3  -4 47414.1 1516.40   1
   4   3  -4 36376.5 1498.87   1
  -4   3   4 47951.9 1515.85   1
   3  -3  -4 70.1863 18.7340   1
  -3  -3   4 88.2440 14.1257   1
  -3   3   4 79.0109 22.5039   1
   3   3  -4 135.662 16.1578   1
   2  -3  -4 8895.47 387.875   1
   2   3  -4 9922.98 378.980   1
  -2  -3   4 9407.49 378.091   1
  -2   3   4 10195.8 389.465   1
   1  -3  -4 3003.20 136.516   1
  -1   3   4 3157.89 136.491   1
  -1  -3   4 3166.36 129.537   1
   0  -3   4 5738.05 241.045   1
   0   3  -4 5885.92 242.380   1
  -1  -3  -4 13044.8 530.927   1
   1   3   4 13415.0 529.350   1
   1  -3   4 14209.5 529.709   1
  -1   3  -4 12412.2 524.238   1
   2   3   4 61415.8 2279.29   1
  -2  -3  -4 57123.1 2280.22   1
  -3  -3  -4 2194.09 127.450   1
   3   3   4 2731.96 131.751   1
   3  -3   4 2970.31 132.257   1
  -3   3  -4 2422.28 127.120   1
  -4   3  -4 29614.9 1187.75   1
  -4  -3  -4 29291.4 1189.66   1
   4  -3   4 31909.4 1190.10   1
   4   3   4 30734.1 1188.76   1
  -5   3  -4 8014.97 370.965   1
  -5  -3  -4 9165.88 370.653   1
   5  -3   4 8731.94 369.486   1
   5   3   4 8667.66 369.223   1
  -6   3  -4 35476.5 1471.95   1
  -6  -3  -4 39461.3 1476.60   1
   6  -3   4 37999.1 1477.28   1
   6   3   4 38052.1 1472.91   1
  -7   3  -4 9107.37 395.170   1
  -7  -3  -4 9359.64 395.202   1
   7  -3   4 9232.78 396.258   1
   7   3   4 9070.64 393.322   1
  -9   3  -4 302.436 47.6874   1
  -9  -3  -4 391.998 50.9473   1
   9  -3   4 369.456 54.1508   1
   9   3   4 431.261 50.9661   1
 -10   3  -4 2344.13 135.044   1
 -10  -3  -4 2176.40 133.617   1
  10  -3   4 2350.52 135.750   1
  10   3   4 2079.95 129.536   1
 -11  -3  -4 3293.48 176.834   1
  11  -3   4 2915.51 171.766   1
  11   3   4 3211.48 174.452   1
 -12   3  -4 5335.95 270.545   1
 -12  -3  -4 5698.68 271.104   1
  12  -3   4 5755.77 271.140   1
  12   3   4 5621.65 268.471   1
 -14   3  -4 7200.08 312.743   1
 -14  -3  -4 6178.44 304.186   1
  14  -3   4 6108.24 303.261   1
  14   3   4 6262.72 302.580   1
 -15   3  -4 3890.40 205.026   1
 -15  -3  -4 3709.84 201.831   1
  15  -3   4 3599.83 200.073   1
  15   3   4 3719.00 200.128   1
 -16   3  -4 991.715 90.9353   1
 -16  -3  -4 1332.86 102.647   1
  16  -3   4 953.797 89.0928   1
  16   3   4 1224.31 98.0348   1
 -17   3  -4 2814.35 169.321   1
  17  -3   4 3089.31 175.115   1
 -18   3  -4 239.331 56.1770   1
 -18  -3  -4 325.800 60.3642   1
  18  -3   4 298.168 58.8346   1
  18   3   4 276.463 55.8405   1
 -19   3  -4 936.924 91.2288   1
 -19  -3  -4 1015.19 91.2469   1
  19  -3   4 1038.21 91.8621   1
  19   3   4 939.371 89.1944   1
 -20   3  -4 7.16743 40.1779   1
 -20  -3  -4-7.08877 45.4724   1
  20  -3   4-27.5796 38.1876   1
  20   3   4-6.82907 45.3715   1
 -21  -3  -4 84.5132 48.7569   1
  21  -3   4 47.9419 42.3329   1
  21   3   4-6.75908 41.7788   1
 -22   3  -4 123.450 50.1698   1
 -22  -3  -4 353.488 59.4912   1
  22  -3   4 274.772 58.1534   1
  22   3   4 234.379 56.3508   1
 -23   3  -4 27.0633 44.5732   1
  23  -3   4 13.0357 40.2663   1
 -24  -3  -4 32.8636 41.3879   1
  24   3   4-19.3658 49.6268   1
  26  -4  -4 124.474 52.6962   1
 -25   4   4 49.2282 41.8241   1
  25  -4  -4 119.776 49.9844   1
 -24   4   4 307.654 57.6596   1
  24  -4  -4 140.667 49.7489   1
 -23   4   4 50.2634 47.3176   1
 -23  -4   4-7.21790 41.9005   1
  23  -4  -4 49.6608 49.1075   1
  23   4  -4 49.6218 44.2339   1
 -22   4   4-7.18137 41.6678   1
 -22  -4   4-7.13826 42.3281   1
  22  -4  -4 28.0096 41.0784   1
  22   4  -4 6.94843 39.4102   1
 -21  -4   4 1221.35 100.412   1
  21  -4  -4 1322.17 104.327   1
  21   4  -4 1043.05 95.3902   1
 -20   4   4 502.913 65.2038   1
 -20  -4   4 244.689 52.8414   1
  20  -4  -4 412.485 59.0622   1
  20   4  -4 347.989 57.4127   1
 -19   4   4 5681.15 285.567   1
 -19  -4   4 6022.29 289.020   1
  19  -4  -4 5966.24 291.236   1
  19   4  -4 6357.74 289.849   1
 -18   4   4 784.287 78.3293   1
 -18  -4   4 858.658 78.9003   1
  18  -4  -4 752.787 76.7680   1
  18   4  -4 856.593 76.9207   1
 -17   4   4 89.8775 42.7530   1
  17  -4  -4 122.978 46.2587   1
  17   4  -4 57.8638 37.5687   1
 -17  -4   4 54.2381 35.0905   1
  16  -4  -4 18.8026 35.5568   1
  16   4  -4 43.9706 32.9461   1
 -16  -4   4-22.8557 33.1626   1
 -16   4   4 43.7527 31.5332   1
 -15   4   4-18.2777 33.3353   1
 -14   4   4 10536.1 452.101   1
  14   4  -4 10570.1 444.374   1
 -14  -4   4 10934.5 446.723   1
  14  -4  -4 9774.02 448.218   1
 -13   4   4 24936.3 1021.30   1
  13   4  -4 26160.5 1014.07   1
  13  -4  -4 24772.9 1021.64   1
 -13  -4   4 26206.2 1015.50   1
 -12   4   4 330.616 45.1777   1
 -12  -4   4 268.054 37.1042   1
  12   4  -4 349.522 42.2994   1
  12  -4  -4 337.648 44.5783   1
 -11  -4   4 14773.3 579.911   1
  11   4  -4 13633.2 576.012   1
 -11   4   4 14141.3 586.676   1
  11  -4  -4 14637.7 589.960   1
 -10  -4   4 14030.0 554.176   1
  10   4  -4 14211.0 553.244   1
  10  -4  -4 12622.0 558.606   1
 -10   4   4 13704.6 561.638   1
  -9  -4   4 1873.79 102.677   1
   9  -4  -4 2085.84 113.479   1
  -9   4   4 2000.77 111.187   1
   8  -4  -4 1064.87 74.2802   1
  -8   4   4 1187.17 75.9067   1
   7  -4  -4 3162.31 156.248   1
   7   4  -4 3319.08 147.116   1
  -7   4   4 3273.30 156.996   1
   6  -4  -4 6713.14 287.813   1
  -6  -4   4 6513.72 276.971   1
  -6   4   4 6796.22 288.840   1
   6   4  -4 6978.47 276.988   1
   5  -4  -4 58435.0 2189.43   1
  -5   4   4 58695.2 2189.71   1
   5   4  -4 55350.0 2176.28   1
  -5  -4   4 56664.1 2177.66   1
   4  -4  -4 13816.3 576.726   1
  -4   4   4 14969.4 577.652   1
   4   4  -4 14244.8 565.539   1
  -4  -4   4 14758.3 566.927   1
  -3  -4   4 30608.8 1154.53   1
   3   4  -4 29629.0 1153.95   1
  -3   4   4 28846.1 1164.74   1
   3  -4  -4 30728.2 1166.54   1
  -2  -4   4 81449.8 3216.71   1
   2   4  -4 88655.7 3216.23   1
  -2   4   4 82896.5 3224.56   1
   2  -4  -4 83793.5 3225.95   1
  -1  -4   4 11412.5 466.684   1
   1  -4  -4 10449.9 474.764   1
   1   4  -4 12042.9 467.490   1
   0  -4  -4 49488.0 1912.66   1
   0   4   4 49675.8 1911.72   1
   0  -4   4 50716.2 1908.11   1
   0   4  -4 48749.3 1906.73   1
  -1  -4  -4 69.2459 27.0930   1
   1   4   4 76.2710 26.7419   1
  -2  -4  -4 584.473 54.9671   1
   2   4   4 584.924 51.6922   1
   2  -4   4 708.965 52.8215   1
  -2   4  -4 506.770 45.4775   1
  -3  -4  -4 65871.8 2355.55   1
   3   4   4 64481.5 2352.96   1
  -3   4  -4 60880.8 2348.18   1
  -4  -4  -4 77663.1 3059.63   1
   4   4   4 82723.2 3059.20   1
   4  -4   4 78095.1 3056.67   1
  -4   4  -4 80136.0 3057.16   1
  -5  -4  -4 34585.2 1380.23   1
   5   4   4 34252.5 1378.03   1
   5  -4   4 36114.8 1381.04   1
  -5   4  -4 36217.2 1381.27   1
  -6  -4  -4 2867.44 145.803   1
  -6   4  -4 2714.30 146.647   1
   6  -4   4 2611.13 142.902   1
   6   4   4 2546.23 142.381   1
   7   4   4 5081.72 242.305   1
  -7  -4  -4 5184.34 243.761   1
   7  -4   4 5443.30 246.631   1
  -7   4  -4 5136.19 245.791   1
   8   4   4 21762.6 841.341   1
  -8  -4  -4 20707.1 839.956   1
   8  -4   4 20648.8 844.359   1
  -8   4  -4 20049.0 841.383   1
   9   4   4 2575.93 143.407   1
  -9  -4  -4 2495.45 145.244   1
   9  -4   4 2376.32 143.253   1
  -9   4  -4 2686.88 146.022   1
  10   4   4 39.8975 33.8230   1
 -10  -4  -4 29.3542 32.1427   1
  10  -4   4 29.1388 35.6672   1
 -10   4  -4 42.4859 35.6294   1
  11   4   4 3124.13 167.664   1
 -11  -4  -4 2989.63 167.929   1
  11  -4   4 3140.85 171.006   1
 -11   4  -4 2904.41 166.341   1
  12   4   4 85.5725 37.8523   1
 -12  -4  -4 108.002 40.4705   1
  12  -4   4 58.1172 36.7255   1
 -12   4  -4 25.3831 38.1233   1
  13  -4   4 2295.08 145.736   1
 -13   4  -4 2399.64 146.502   1
  14   4   4 2276.64 143.445   1
 -14  -4  -4 2406.68 147.564   1
  14  -4   4 2376.14 148.002   1
 -14   4  -4 2511.79 150.028   1
  15   4   4 270.837 53.3472   1
 -15  -4  -4 329.397 56.2924   1
  15  -4   4 210.068 47.2614   1
 -15   4  -4 277.710 55.9716   1
  16   4   4 2792.61 163.469   1
 -16  -4  -4 2745.32 165.153   1
  17   4   4 1068.81 93.9461   1
 -17  -4  -4 1050.32 95.1921   1
  17  -4   4 872.777 87.4682   1
 -17   4  -4 1040.52 91.3115   1
  18   4   4 2191.23 143.454   1
 -18  -4  -4 2250.12 146.111   1
  18  -4   4 2373.91 146.036   1
 -18   4  -4 2257.40 145.906   1
  19   4   4 552.600 70.6382   1
 -19  -4  -4 529.735 71.5773   1
  20   4   4 96.4856 43.0986   1
 -20  -4  -4 126.315 49.0349   1
  20  -4   4 68.8558 46.9982   1
 -20   4  -4 28.2409 44.1463   1
  21   4   4-13.6622 44.9974   1
 -21  -4  -4 6.97161 42.2099   1
  22   4   4 114.384 48.8719   1
 -22  -4  -4 96.3445 45.9129   1
 -22   4  -4 124.141 48.6436   1
  23   4   4-13.1369 42.8928   1
 -23  -4  -4-6.75495 41.3135   1
  23  -4   4 45.7201 48.2675   1
 -23   4  -4-6.65997 43.4905   1
  26  -5  -4 89.9929 49.4109   1
 -26   5   4 13.8051 38.2755   1
  25  -5  -4 460.618 69.7166   1
 -25   5   4 452.438 69.1000   1
  24  -5  -4 169.602 54.2238   1
 -24   5   4 100.536 46.7610   1
  23   5  -4 85.1396 47.1471   1
  23  -5  -4 7.03795 43.4838   1
 -23   5   4-7.19547 42.6785   1
  22   5  -4 20.8917 39.4980   1
 -22   5   4-28.8266 41.8145   1
 -22  -5   4 7.22972 39.5494   1
  22  -5  -4-21.0837 40.7773   1
 -21  -5   4 1674.77 121.293   1
 -21   5   4 1692.99 121.137   1
  21  -5  -4 1606.77 118.156   1
  21   5  -4 1667.78 118.933   1
  20   5  -4 159.185 48.4400   1
  20  -5  -4 231.690 55.6727   1
 -20  -5   4 150.873 46.7610   1
 -19   5   4 3253.42 180.802   1
  19  -5  -4 3008.99 175.937   1
  18   5  -4 2057.23 132.276   1
 -18  -5   4 2229.42 136.703   1
 -18   5   4 2174.74 138.404   1
  18  -5  -4 2344.99 144.593   1
 -17  -5   4 9302.97 388.232   1
  17   5  -4 7978.62 377.615   1
 -16   5   4 507.570 62.3119   1
 -16  -5   4 473.282 56.5813   1
  16  -5  -4 357.080 57.0090   1
  16   5  -4 326.244 48.9150   1
 -15   5   4 6.18372 32.5429   1
  15   5  -4-5.33293 28.8162   1
  15  -5  -4 73.5204 35.1593   1
 -15  -5   4 11.0557 30.6244   1
  14  -5  -4 140.141 42.9019   1
  14   5  -4 145.911 35.7696   1
 -13   5   4 1775.66 113.007   1
 -13  -5   4 1786.77 107.393   1
  13   5  -4 1760.25 106.081   1
  13  -5  -4 1480.02 107.095   1
 -12   5   4 205.853 40.5228   1
  12   5  -4 173.777 34.3646   1
 -12  -5   4 134.597 29.4188   1
  12  -5  -4 144.672 37.1571   1
 -11  -5   4 2944.69 151.990   1
  11  -5  -4 2744.88 156.720   1
 -10  -5   4 16587.7 690.464   1
  10  -5  -4 17634.0 702.988   1
 -10   5   4 17619.0 700.515   1
  10   5  -4 17399.7 690.366   1
  -9  -5   4 37263.6 1567.03   1
   9  -5  -4 43147.8 1579.49   1
  -9   5   4 43538.5 1579.54   1
   9   5  -4 39295.8 1563.55   1
  -8   5   4 17251.7 722.459   1
  -8  -5   4 17370.5 714.939   1
   7  -5  -4 29588.4 1204.31   1
  -7   5   4 32101.3 1208.01   1
   6  -5  -4 18852.4 737.014   1
  -6   5   4 18372.2 735.595   1
   6   5  -4 18208.1 724.541   1
   5  -5  -4 1139.14 71.5163   1
  -5   5   4 989.281 68.6188   1
   5   5  -4 1035.91 60.9294   1
  -5  -5   4 1037.13 61.8798   1
   4  -5  -4 1694.87 97.8854   1
  -4   5   4 1806.84 100.914   1
   4   5  -4 1882.28 91.0742   1
  -4  -5   4 1788.59 91.3140   1
  -3  -5   4 126731. 4796.86   1
   3   5  -4 127856. 4796.26   1
  -3   5   4 120411. 4804.18   1
   3  -5  -4 128241. 4807.03   1
  -2  -5   4 47875.8 1862.40   1
  -2   5   4 47696.7 1868.98   1
   2   5  -4 49058.5 1861.97   1
   2  -5  -4 49232.2 1871.38   1
  -1   5   4 284.044 34.8137   1
   1  -5  -4 242.013 33.5225   1
   0   5  -4 2317.55 116.490   1
   0  -5  -4 2231.91 123.318   1
   0  -5   4 2645.13 123.877   1
   0   5   4 2304.24 121.409   1
  -1  -5  -4 12218.1 476.418   1
   1   5   4 11666.3 473.939   1
   1  -5   4 11571.4 470.467   1
  -1   5  -4 10783.2 469.745   1
  -2  -5  -4 2827.89 156.532   1
   2   5   4 3123.45 156.113   1
   2  -5   4 3259.01 154.704   1
  -2   5  -4 3425.35 156.147   1
  -3  -5  -4 89385.1 3370.60   1
   3   5   4 90254.6 3368.28   1
   3  -5   4 91593.4 3368.15   1
  -3   5  -4 80561.3 3365.34   1
  -4  -5  -4 987.855 71.4414   1
   4   5   4 952.824 69.4117   1
   4  -5   4 863.012 69.2464   1
  -4   5  -4 796.882 65.5505   1
  -5  -5  -4 1352.99 89.3367   1
   5  -5   4 1272.23 87.8640   1
  -5   5  -4 1263.36 86.5339   1
   5   5   4 1396.91 88.9643   1
  -6   5  -4 120.472 30.7944   1
   6  -5   4 169.474 36.1546   1
  -6  -5  -4 125.282 36.0856   1
   6   5   4 112.104 32.7602   1
  -8  -5  -4 5600.80 255.722   1
  -8   5  -4 5527.08 256.411   1
   8   5   4 4775.95 246.044   1
   8  -5   4 5404.42 254.754   1
  -9  -5  -4 18934.3 781.532   1
  -9   5  -4 19997.3 787.581   1
   9   5   4 19449.6 780.864   1
   9  -5   4 18217.0 782.005   1
 -10  -5  -4 1872.93 120.049   1
 -10   5  -4 1701.46 116.586   1
  10   5   4 1827.10 115.452   1
  10  -5   4 1577.84 116.310   1
 -11  -5  -4 2150.68 131.547   1
 -11   5  -4 1846.71 126.310   1
  11  -5   4 1998.50 129.146   1
  11   5   4 2084.23 127.849   1
 -12  -5  -4 10457.8 461.777   1
  12   5   4 10730.8 461.788   1
 -13   5  -4 25.9017 38.1037   1
 -13  -5  -4 131.946 47.1495   1
  13  -5   4 20.6299 40.0108   1
  13   5   4 141.109 43.4320   1
 -14   5  -4 2467.53 152.087   1
 -14  -5  -4 2476.21 150.794   1
  14  -5   4 2276.58 148.884   1
  14   5   4 2702.96 154.032   1
 -15   5  -4 2460.65 148.981   1
 -15  -5  -4 2200.16 141.373   1
  15  -5   4 2136.39 140.506   1
  15   5   4 2217.25 141.336   1
 -16   5  -4 275.854 61.4622   1
 -16  -5  -4 313.822 55.9421   1
  16  -5   4 255.204 57.8655   1
  16   5   4 258.185 56.4207   1
 -17   5  -4 149.680 48.6272   1
 -17  -5  -4 91.5625 45.2700   1
  17  -5   4 41.6840 43.8399   1
  17   5   4 27.3891 41.9759   1
 -18   5  -4 2704.11 160.934   1
 -18  -5  -4 2895.22 165.164   1
  18  -5   4 2387.54 156.366   1
  18   5   4 2704.51 161.087   1
 -19   5  -4 242.804 58.9594   1
  19  -5   4 232.286 54.2584   1
 -20   5  -4 76.0636 46.7420   1
 -20  -5  -4 35.3941 43.3262   1
  20  -5   4 6.88689 43.3974   1
  20   5   4 54.5990 46.8837   1
 -21   5  -4 6.86365 38.4840   1
  21  -5   4 40.7147 38.4977   1
 -22  -5  -4 55.1380 43.8599   1
  22  -5   4 32.6499 45.5868   1
  22   5   4 80.1398 44.4211   1
 -23   5  -4 201.398 49.9039   1
 -23  -5  -4 202.744 54.1570   1
  23  -5   4 264.829 55.5921   1
  23   5   4 151.235 55.4168   1
 -26   6   4 180.997 52.7840   1
  26  -6  -4 114.867 49.2107   1
 -25   6   4 283.189 60.1309   1
  25  -6  -4 222.380 60.2632   1
 -24   6   4 956.427 91.4408   1
  24  -6  -4 928.587 90.9637   1
 -23   6   4 115.559 49.0725   1
  23  -6  -4 161.907 51.2121   1
 -22   6   4-14.1123 40.0253   1
  22  -6  -4 50.2802 48.1272   1
 -21   6   4 314.891 57.7089   1
  21   6  -4 324.798 57.6457   1
 -21  -6   4 327.771 58.7185   1
  21  -6  -4 297.386 60.2615   1
 -20  -6   4 896.617 81.4369   1
  20   6  -4 586.276 74.1576   1
 -19   6   4 40.8306 36.8011   1
  19   6  -4 91.5470 44.5700   1
 -19  -6   4 13.4858 38.7274   1
  19  -6  -4 42.9597 42.4937   1
 -18   6   4 41.8112 42.6963   1
  18   6  -4 37.8589 36.6999   1
  18  -6  -4 34.9513 42.4002   1
 -18  -6   4 149.573 42.5434   1
 -17   6   4 473.443 63.3567   1
 -17  -6   4 487.499 59.8838   1
  17   6  -4 393.667 56.9867   1
  17  -6  -4 429.832 62.6760   1
  16   6  -4 1292.29 93.6207   1
 -16  -6   4 1062.54 89.1779   1
 -15  -6   4 3944.94 206.520   1
  15   6  -4 3990.33 205.976   1
 -15   6   4 4616.46 220.800   1
  15  -6  -4 4036.55 213.809   1
 -14   6   4 4629.34 230.498   1
  14  -6  -4 4559.44 228.572   1
 -13  -6   4 6280.74 280.924   1
  13   6  -4 6350.79 278.096   1
 -13   6   4 5872.85 282.843   1
  13  -6  -4 5745.74 284.709   1
 -12  -6   4 2197.89 121.469   1
  12   6  -4 2246.81 120.841   1
 -12   6   4 1991.08 124.196   1
  12  -6  -4 1827.40 121.590   1
 -11  -6   4 1385.77 89.0636   1
  11   6  -4 1426.69 88.4738   1
 -11   6   4 1520.02 98.4519   1
  10   6  -4 1612.96 94.9872   1
 -10  -6   4 1612.63 97.2146   1
  -9  -6   4 789.061 60.2839   1
   9   6  -4 750.033 58.4457   1
   9  -6  -4 730.569 67.8446   1
  -9   6   4 781.017 65.4345   1
   8  -6  -4 338.780 43.8833   1
   8   6  -4 239.558 32.9434   1
  -8  -6   4 308.878 36.4087   1
  -8   6   4 297.744 41.3178   1
  -7  -6   4 54.5408 21.4944   1
  -7   6   4 103.158 27.3384   1
   7  -6  -4 98.0707 26.3404   1
   6   6  -4 2707.91 130.156   1
  -6   6   4 2516.37 137.954   1
   6  -6  -4 2673.61 139.743   1
  -6  -6   4 2727.97 133.041   1
   5   6  -4 474.602 40.7761   1
  -5   6   4 419.848 45.7486   1
   5  -6  -4 510.226 48.7861   1
   4   6  -4 31228.3 1187.41   1
  -4   6   4 29343.0 1196.53   1
   4  -6  -4 29557.2 1196.16   1
  -4  -6   4 31623.6 1189.34   1
  -3   6   4 20700.0 837.994   1
   3   6  -4 20259.4 830.344   1
  -3  -6   4 22277.2 832.282   1
   3  -6  -4 21214.5 840.927   1
  -2   6   4 55804.9 2212.92   1
   2   6  -4 51938.0 2203.09   1
  -2  -6   4 61913.4 2208.16   1
   2  -6  -4 61429.4 2216.48   1
   1   6  -4 34061.5 1282.07   1
  -1  -6   4 34634.1 1282.35   1
   1  -6  -4 33392.0 1290.42   1
   0   6   4 23228.4 942.415   1
   0  -6   4 23553.0 936.953   1
   0   6  -4 24782.7 938.513   1
   0  -6  -4 23587.8 943.664   1
  -1  -6  -4 5404.70 257.994   1
  -1   6  -4 5595.53 252.593   1
  -2  -6  -4 8707.62 375.410   1
   2   6   4 8274.65 371.348   1
   2  -6   4 9103.99 374.038   1
  -2   6  -4 9032.56 373.658   1
  -3  -6  -4 13422.1 576.181   1
   3   6   4 14047.0 575.266   1
   3  -6   4 14749.3 576.699   1
  -3   6  -4 13950.5 576.240   1
  -4  -6  -4 36923.6 1337.96   1
   4   6   4 34353.9 1332.59   1
   4  -6   4 32590.0 1330.75   1
  -4   6  -4 32320.5 1328.76   1
  -5  -6  -4 2619.95 148.081   1
   5   6   4 2824.27 149.282   1
   5  -6   4 2972.47 153.050   1
  -5   6  -4 2713.35 148.321   1
  -7  -6  -4 339.315 51.1415   1
   7   6   4 332.038 46.7381   1
   7  -6   4 270.229 46.1456   1
  -7   6  -4 261.768 44.7980   1
  -8  -6  -4 7718.74 344.522   1
   8   6   4 7992.67 343.472   1
   8  -6   4 7450.77 343.729   1
  -8   6  -4 7354.72 344.248   1
  -9  -6  -4 4417.28 226.732   1
  -9   6  -4 4766.17 229.651   1
   9   6   4 4319.78 222.420   1
   9  -6   4 4650.55 228.231   1
 -10  -6  -4 5823.80 288.215   1
 -10   6  -4 6346.41 294.691   1
  10   6   4 6204.41 288.502   1
  10  -6   4 6174.09 291.746   1
 -11  -6  -4 968.783 83.8247   1
 -11   6  -4 882.833 83.4597   1
  11  -6   4 1039.35 88.8075   1
  11   6   4 908.228 81.2070   1
  12  -6   4 748.293 75.8114   1
 -12   6  -4 581.016 66.0459   1
  13   6   4 227.918 48.5942   1
 -13  -6  -4 168.180 44.8004   1
  13  -6   4 295.361 55.7784   1
 -13   6  -4 269.257 55.7522   1
  14   6   4 285.510 52.6836   1
 -14  -6  -4 329.669 56.6524   1
  14  -6   4 234.125 51.2120   1
 -14   6  -4 238.221 52.6558   1
 -15   6  -4 2077.43 136.325   1
  15   6   4 2138.82 137.405   1
  15  -6   4 2113.84 140.516   1
 -16   6  -4 8014.63 374.544   1
  16  -6   4 7984.27 373.187   1
 -16  -6  -4 8367.88 376.068   1
  17   6   4 570.901 70.2495   1
 -17   6  -4 578.587 69.4753   1
  17  -6   4 571.160 68.7161   1
 -17  -6  -4 583.343 72.9484   1
 -18  -6  -4 2426.08 151.664   1
  18   6   4 2428.52 150.885   1
  19   6   4 158.488 50.1184   1
 -19  -6  -4 227.776 55.9340   1
  19  -6   4 333.733 58.8184   1
 -19   6  -4 325.092 60.0716   1
  20   6   4 212.420 54.9486   1
 -20  -6  -4 225.939 55.9187   1
  21   6   4 155.735 53.6774   1
 -21  -6  -4 146.444 52.9089   1
  21  -6   4 147.659 50.9479   1
 -21   6  -4 169.991 52.6019   1
  22   6   4 6.64826 44.1758   1
 -22  -6  -4 6.85344 41.9229   1
  22  -6   4 46.3050 41.6607   1
 -22   6  -4 19.7566 41.0823   1
  23   6   4 6.49728 44.6066   1
 -23  -6  -4 13.3793 41.7257   1
 -26   7   4-20.6027 44.0542   1
  26  -7  -4 40.4650 47.7491   1
 -25   7   4-27.9346 42.2873   1
  25  -7  -4-6.83349 43.8380   1
 -23   7   4 1046.02 92.6667   1
  23  -7  -4 843.120 90.3409   1
  22   7  -4 154.648 50.4778   1
  21  -7  -4 28.1430 45.1419   1
  21   7  -4-6.90692 40.0873   1
 -21  -7   4 43.5559 44.4091   1
 -21   7   4 43.4008 41.9814   1
  20  -7  -4 540.157 73.2088   1
  20   7  -4 682.217 74.1809   1
 -20  -7   4 752.513 78.2496   1
 -20   7   4 735.223 76.8808   1
  19   7  -4 253.754 51.2056   1
 -19  -7   4 241.853 52.6067   1
  18  -7  -4 1371.07 108.051   1
 -18   7   4 1437.51 109.006   1
  17  -7  -4 1763.51 126.725   1
 -17  -7   4 2062.29 129.386   1
 -17   7   4 1971.42 130.490   1
  17   7  -4 1859.54 123.492   1
 -16  -7   4 137.530 39.9782   1
  16   7  -4 83.2131 35.1468   1
 -16   7   4 146.911 45.3267   1
  16  -7  -4 106.092 42.3755   1
  15   7  -4 6402.17 290.685   1
 -15  -7   4 6054.67 290.661   1
 -14  -7   4 85.5895 36.7844   1
  14   7  -4 87.7973 35.3892   1
 -14   7   4 61.2587 36.1227   1
  14  -7  -4 159.980 43.3007   1
 -13   7   4 10649.4 461.297   1
  13  -7  -4 10662.1 463.906   1
  12   7  -4 1496.23 97.4001   1
 -12   7   4 1299.17 101.640   1
  12  -7  -4 1474.27 105.631   1
 -11  -7   4 7163.47 319.130   1
  11   7  -4 7459.17 317.307   1
 -11   7   4 6656.15 321.365   1
  11  -7  -4 7296.90 327.628   1
 -10  -7   4 856.133 68.0842   1
  10   7  -4 865.420 67.2368   1
  10  -7  -4 809.670 72.9128   1
 -10   7   4 951.522 76.1519   1
   9  -7  -4-5.82985 28.0760   1
  -9  -7   4 4.31291 24.4628   1
   9   7  -4 16.5887 21.5235   1
  -9   7   4 4.95631 23.8695   1
   8   7  -4 2585.36 131.157   1
  -8  -7   4 2436.96 129.799   1
   7   7  -4 417.073 44.1227   1
  -7   7   4 450.207 51.9110   1
   7  -7  -4 519.658 55.0186   1
  -7  -7   4 496.241 47.4744   1
   6   7  -4 258.741 35.7081   1
  -6   7   4 412.802 46.3769   1
   6  -7  -4 314.056 42.6548   1
  -6  -7   4 310.403 37.2284   1
   5   7  -4 2923.98 138.715   1
  -5   7   4 2863.94 148.240   1
   5  -7  -4 2662.25 145.366   1
  -5  -7   4 2678.74 138.719   1
   4   7  -4 5016.89 217.925   1
  -4   7   4 4375.13 222.750   1
   4  -7  -4 4847.18 227.318   1
  -4  -7   4 5127.35 220.091   1
  -3   7   4 7508.61 316.781   1
   3   7  -4 7473.72 308.997   1
  -3  -7   4 7153.72 307.845   1
   3  -7  -4 6579.29 315.708   1
  -2   7   4 728.628 61.1063   1
   2   7  -4 780.850 58.9293   1
  -2  -7   4 758.808 57.2428   1
   2  -7  -4 623.481 60.5503   1
  -1   7   4 26.6055 24.6067   1
   1   7  -4 38.2820 22.5105   1
  -1  -7   4 62.3690 23.8907   1
   1  -7  -4 32.1281 25.1549   1
   0   7   4 2030.85 114.767   1
   0   7  -4 2099.74 112.264   1
   0  -7   4 1997.57 111.294   1
   0  -7  -4 1874.80 116.227   1
   1   7   4 12620.9 541.929   1
   1  -7   4 14114.6 544.949   1
  -1   7  -4 14110.4 541.539   1
  -1  -7  -4 11736.8 543.495   1
  -2  -7  -4 13491.2 572.277   1
  -2   7  -4 14405.2 571.368   1
   2  -7   4 13715.6 571.219   1
  -3  -7  -4 25.3358 29.4235   1
   3   7   4 48.4678 29.9606   1
  -3   7  -4-4.82928 27.7316   1
   3  -7   4 58.6248 31.6425   1
  -4   7  -4 1276.21 89.6173   1
   4  -7   4 1363.70 91.3660   1
   5   7   4 2390.82 135.167   1
  -5  -7  -4 2326.09 135.844   1
  -6  -7  -4 815.270 71.4140   1
   6   7   4 732.496 67.8187   1
  -6   7  -4 673.897 65.8676   1
   6  -7   4 635.988 65.9484   1
  -7  -7  -4 1691.16 111.517   1
   7   7   4 1709.13 110.017   1
  -7   7  -4 1441.71 105.831   1
   7  -7   4 1709.44 111.896   1
  -8  -7  -4 2695.43 155.379   1
   8   7   4 2549.03 152.190   1
  -8   7  -4 2684.04 155.600   1
   8  -7   4 2914.31 158.136   1
  -9  -7  -4 1205.69 93.3542   1
   9  -7   4 1238.99 94.1980   1
  -9   7  -4 1437.29 100.721   1
 -10   7  -4 1226.96 96.8280   1
  10  -7   4 1081.12 94.2546   1
  10   7   4 1113.40 89.8610   1
 -10  -7  -4 1272.51 96.8341   1
  11  -7   4 1097.00 95.0760   1
 -11   7  -4 1187.44 98.8127   1
 -12   7  -4 4595.15 228.564   1
  12  -7   4 4303.43 226.679   1
  12   7   4 4147.23 220.249   1
 -12  -7  -4 4220.93 221.830   1
 -13   7  -4 323.897 53.9882   1
  13  -7   4 347.865 58.6160   1
  13   7   4 349.926 57.3254   1
 -13  -7  -4 298.794 53.3521   1
 -14   7  -4 127.697 48.9363   1
  14   7   4 114.146 44.1047   1
  14  -7   4 137.939 50.4910   1
  15  -7   4 809.388 79.8987   1
 -15   7  -4 721.730 79.9634   1
 -16   7  -4 875.723 83.9301   1
 -16  -7  -4 1008.99 88.1619   1
  16  -7   4 792.622 83.7339   1
  16   7   4 788.699 80.7620   1
 -17   7  -4 584.156 72.3719   1
  17  -7   4 648.249 73.7016   1
  17   7   4 510.033 68.4506   1
 -17  -7  -4 609.828 72.0699   1
  18  -7   4 382.292 64.3948   1
 -18   7  -4 378.001 60.5803   1
 -19   7  -4 63.3094 46.3595   1
 -19  -7  -4 14.1405 42.3933   1
  19   7   4 89.3463 50.8109   1
  19  -7   4-13.7560 44.9380   1
  20  -7   4 238.776 54.8582   1
  20   7   4 259.279 57.6517   1
 -20  -7  -4 189.323 52.2786   1
 -20   7  -4 285.122 58.1118   1
  21  -7   4 146.463 49.9143   1
  21   7   4 20.1911 44.3864   1
 -21  -7  -4 27.6902 41.1054   1
 -21   7  -4 34.0021 41.6474   1
  22  -7   4 58.3805 40.5771   1
 -22   7  -4 98.5696 45.5755   1
  22   7   4 92.6458 47.9885   1
  26  -8  -4 26.3586 48.7076   1
 -24   8   4 34.6994 41.6265   1
  24  -8  -4 62.6936 46.7055   1
 -23   8   4 1065.53 94.2870   1
  23  -8  -4 1027.07 94.0926   1
 -22   8   4 101.216 45.1152   1
  22  -8  -4-13.8902 40.7670   1
  21  -8  -4 155.772 55.3759   1
 -21   8   4 134.275 47.9543   1
  21   8  -4 71.0355 43.2458   1
 -20  -8   4 239.448 53.9709   1
  20   8  -4 153.560 51.9731   1
 -20   8   4 289.230 57.9871   1
  20  -8  -4 245.476 57.9020   1
 -19  -8   4 134.839 49.6089   1
  19   8  -4 81.9188 46.6210   1
 -19   8   4 122.419 45.4762   1
  19  -8  -4 35.5388 41.8395   1
 -18  -8   4 250.024 53.0931   1
  18   8  -4 126.228 43.8460   1
 -18   8   4 176.245 52.4838   1
  18  -8  -4 126.749 49.1367   1
 -17   8   4 201.568 52.5472   1
  17   8  -4 269.527 51.4181   1
 -17  -8   4 262.902 51.6758   1
 -16  -8   4 643.788 73.2707   1
  16   8  -4 742.077 73.0083   1
 -16   8   4 813.653 81.8050   1
  16  -8  -4 766.838 79.3662   1
 -15  -8   4-12.4743 36.1909   1
  15   8  -4-5.96409 33.4335   1
 -15   8   4 6.37645 34.0003   1
  15  -8  -4-34.6513 42.8090   1
  14   8  -4 1171.07 89.7875   1
 -14  -8   4 1186.73 90.7517   1
 -13  -8   4 15440.3 632.660   1
  13   8  -4 15327.4 630.804   1
 -13   8   4 14947.1 637.482   1
  13  -8  -4 15144.9 638.372   1
 -12   8   4 301.921 51.8102   1
  12  -8  -4 278.102 49.9169   1
 -11  -8   4 4129.88 205.835   1
  11   8  -4 4020.58 202.154   1
  11  -8  -4 4233.90 213.467   1
 -11   8   4 4339.86 215.099   1
 -10  -8   4 212.807 39.9609   1
 -10   8   4 248.735 47.4043   1
  10  -8  -4 353.811 54.4221   1
   9   8  -4 558.227 53.9014   1
  -9   8   4 579.805 58.8515   1
   9  -8  -4 580.853 62.9273   1
  -9  -8   4 667.125 58.3628   1
   8   8  -4 357.446 42.2990   1
  -8   8   4 308.587 45.9238   1
   8  -8  -4 302.797 44.4176   1
  -8  -8   4 354.931 45.5889   1
   7   8  -4 24051.5 955.803   1
  -7   8   4 24259.9 965.458   1
   7  -8  -4 24203.9 966.169   1
  -7  -8   4 23962.7 958.850   1
  -6   8   4 4083.67 194.592   1
   6  -8  -4 3939.99 193.798   1
  -6  -8   4 4140.74 187.590   1
   5   8  -4 10670.7 437.837   1
  -5  -8   4 10305.1 438.469   1
  -4  -8   4 848.062 65.0422   1
   3   8  -4 9789.81 409.703   1
  -3   8   4 9274.62 413.435   1
  -3  -8   4 10261.8 411.412   1
   3  -8  -4 9593.71 417.949   1
  -2   8   4 464.723 51.9246   1
   2   8  -4 503.428 49.6777   1
   2  -8  -4 497.746 52.9345   1
  -1   8   4 2774.54 149.347   1
   1   8  -4 2844.57 144.835   1
  -1  -8   4 2864.39 146.491   1
   1  -8  -4 2757.17 150.062   1
   0   8  -4 196.128 36.0034   1
   0  -8   4 181.412 35.3753   1
  -1   8  -4 28847.8 1206.86   1
   1  -8   4 32594.9 1210.96   1
  -2   8  -4 2137.03 130.785   1
  -2  -8  -4 2491.31 139.979   1
   2   8   4 2600.81 140.324   1
  -3  -8  -4 19053.2 684.327   1
   3   8   4 14490.1 667.983   1
  -4  -8  -4 10494.9 440.382   1
   4   8   4 10867.3 439.145   1
  -4   8  -4 9614.29 433.346   1
   4  -8   4 9793.97 437.487   1
  -5  -8  -4 6065.09 286.157   1
   5   8   4 6533.73 286.735   1
  -5   8  -4 5888.37 283.992   1
   5  -8   4 6080.98 284.330   1
  -6  -8  -4 11.8202 30.2689   1
   6   8   4 39.4974 35.8859   1
  -6   8  -4 34.6665 34.6463   1
   6  -8   4 47.3535 29.4381   1
  -7  -8  -4 25702.8 1051.94   1
   7   8   4 24577.0 1046.02   1
  -7   8  -4 27015.3 1053.78   1
   7  -8   4 27861.2 1059.04   1
  -8  -8  -4 801.765 77.1569   1
   8   8   4 861.563 78.7305   1
  -8   8  -4 950.416 83.4992   1
   8  -8   4 883.807 79.8990   1
  -9  -8  -4 2998.75 170.247   1
   9   8   4 2927.39 166.346   1
   9  -8   4 3232.31 173.246   1
  -9   8  -4 2903.04 168.775   1
  10  -8   4 559.450 68.4104   1
 -10   8  -4 500.043 66.5283   1
 -11   8  -4 945.966 87.9354   1
 -11  -8  -4 842.103 79.6241   1
  11  -8   4 737.335 80.3175   1
  11   8   4 744.276 76.5583   1
 -12  -8  -4 41.2075 35.7081   1
  12   8   4 19.6989 35.9856   1
  12  -8   4 138.191 46.3433   1
 -12   8  -4 56.0901 42.9361   1
 -13   8  -4 947.141 89.8419   1
  13  -8   4 893.099 88.1624   1
  13   8   4 990.880 87.5549   1
 -14   8  -4 1359.43 106.253   1
  14  -8   4 1248.69 103.628   1
 -14  -8  -4 1291.72 103.488   1
 -15   8  -4 79.1257 47.0061   1
  15  -8   4-42.4312 47.4129   1
  15   8   4 33.8816 36.1737   1
 -15  -8  -4 114.809 44.3581   1
 -16   8  -4 98.8072 48.6801   1
  16  -8   4 126.500 49.2322   1
  16   8   4 115.252 46.7801   1
 -16  -8  -4 159.994 51.3180   1
 -17   8  -4 3342.34 187.524   1
  17  -8   4 3413.57 191.196   1
  17   8   4 3255.85 186.799   1
 -17  -8  -4 3470.35 193.234   1
 -18   8  -4 388.668 60.8894   1
  18  -8   4 398.420 62.9453   1
  18   8   4 488.531 66.3588   1
 -18  -8  -4 465.856 66.8736   1
  19   8   4 209.082 54.6771   1
 -19  -8  -4 209.811 51.4524   1
 -20   8  -4 158.039 49.1285   1
  20  -8   4 228.436 55.5554   1
  20   8   4 134.267 55.8148   1
 -20  -8  -4 207.538 57.1446   1
 -21   8  -4 148.265 51.6224   1
  21  -8   4 191.724 52.8695   1
  21   8   4 231.361 55.8692   1
 -21  -8  -4 160.948 50.3948   1
  22   8   4-12.9777 45.9410   1
 -22  -8  -4-6.84602 42.7011   1
  25  -9  -4 60.1946 45.7227   1
 -25   9   4 155.446 49.0689   1
  24  -9  -4 133.978 53.7314   1
 -24   9   4 119.424 45.0728   1
  23  -9  -4 40.8057 47.4429   1
 -23   9   4 28.3867 40.7366   1
  22  -9  -4 716.168 80.4217   1
 -22   9   4 621.704 73.5788   1
  21  -9  -4-14.4040 44.9248   1
 -21   9   4-21.5285 42.5578   1
 -20   9   4 233.508 58.9586   1
  20  -9  -4 315.784 62.4896   1
  20   9  -4 205.363 55.2617   1
 -19   9   4 213.920 51.6515   1
  19  -9  -4 172.071 54.1013   1
  19   9  -4 297.155 55.1958   1
 -19  -9   4 274.814 55.2712   1
 -18   9   4 3195.25 183.290   1
  18  -9  -4 2853.82 176.654   1
  18   9  -4 3215.98 179.447   1
 -18  -9   4 3252.13 181.523   1
  17   9  -4-6.56670 34.5492   1
 -17  -9   4 20.4524 41.6962   1
  16  -9  -4 691.584 73.9238   1
  16   9  -4 608.283 69.2239   1
 -16  -9   4 531.044 64.9534   1
 -15   9   4 6282.36 318.656   1
  15  -9  -4 7611.19 333.380   1
  15   9  -4 6756.15 315.437   1
 -15  -9   4 6914.86 319.921   1
 -14   9   4 1701.79 121.378   1
  14  -9  -4 2058.99 129.853   1
  14   9  -4 1759.76 118.709   1
 -14  -9   4 2046.97 127.148   1
 -13   9   4 2873.10 159.822   1
  13  -9  -4 2581.67 153.812   1
  13   9  -4 2461.43 146.770   1
 -13  -9   4 2543.65 149.253   1
  12   9  -4 6136.41 281.101   1
 -12  -9   4 5925.52 280.842   1
  11  -9  -4 3465.44 181.817   1
 -11  -9   4 3241.28 173.344   1
  11   9  -4 2966.46 167.064   1
 -11   9   4 3353.17 180.144   1
  10  -9  -4 1687.93 114.195   1
 -10   9   4 1384.17 100.686   1
   9   9  -4 3154.44 165.055   1
  -9   9   4 3156.64 171.078   1
   9  -9  -4 2918.93 168.686   1
  -9  -9   4 3389.13 168.533   1
   8   9  -4 12019.9 480.351   1
  -8   9   4 11009.0 485.341   1
   8  -9  -4 10906.8 486.099   1
  -8  -9   4 11456.9 480.441   1
   7   9  -4 466.153 48.3950   1
  -7   9   4 403.001 52.2846   1
   7  -9  -4 334.914 50.1660   1
  -7  -9   4 301.959 44.0619   1
   6   9  -4 3728.78 180.173   1
  -6   9   4 3273.45 184.860   1
   6  -9  -4 3771.43 189.387   1
  -6  -9   4 3750.49 183.004   1
   5   9  -4 9505.89 388.384   1
  -5   9   4 8478.70 392.137   1
   5  -9  -4 9065.17 395.055   1
  -5  -9   4 8967.37 387.943   1
   4   9  -4 12967.7 515.623   1
  -4   9   4 12689.5 521.945   1
  -4  -9   4 12269.0 512.253   1
   4  -9  -4 11407.2 516.017   1
  -3   9   4 7314.05 312.260   1
  -3  -9   4 6662.35 303.229   1
   3  -9  -4 6576.41 310.194   1
  -2   9   4 6921.51 308.210   1
   2   9  -4 6897.65 303.723   1
  -2  -9   4 6531.34 302.219   1
   2  -9  -4 6915.17 309.844   1
   1   9  -4 13391.9 539.173   1
  -1  -9   4 14494.2 543.627   1
   1  -9  -4 13219.6 544.990   1
   0   9   4 4583.74 222.235   1
   0   9  -4 4392.81 218.050   1
   0  -9   4 4840.61 221.350   1
   0  -9  -4 4473.11 222.310   1
   1   9   4 10095.6 458.736   1
  -1  -9  -4 11587.1 465.634   1
  -2   9  -4 25129.3 1080.59   1
   2  -9   4 28363.6 1095.46   1
   2   9   4 28696.4 1091.69   1
  -2  -9  -4 27643.8 1090.78   1
  -3   9  -4 11226.2 481.886   1
  -3  -9  -4 10708.3 482.824   1
   3  -9   4 11827.4 485.592   1
   3   9   4 11527.2 484.098   1
  -4  -9  -4 406.722 54.2462   1
  -4   9  -4 400.388 53.9322   1
   4  -9   4 392.835 53.5005   1
   4   9   4 347.726 50.1943   1
  -5  -9  -4 1611.58 110.368   1
   5   9   4 1636.33 109.254   1
  -5   9  -4 1723.61 111.988   1
   5  -9   4 1606.61 109.124   1
  -6  -9  -4 4989.36 239.979   1
   6   9   4 4732.35 234.738   1
  -6   9  -4 4602.89 235.869   1
   6  -9   4 4834.08 237.959   1
  -7  -9  -4 31.4471 34.4244   1
   7   9   4 53.9355 34.4021   1
  -7   9  -4 25.0052 32.9094   1
   7  -9   4 12.8438 33.3471   1
[truncated: 905,817 more chars]
