# Supplementary material for: Structural insight into the cooperativity of spin crossover compounds
Source: Acta Crystallogr B Struct Sci Cryst Eng Mater. 2023 Aug 11;79(Pt 5):354–67. doi: 10.1107/S2052520623005814 (PMC10552598; doi:10.1107/S2052520623005814)
Supplement: Supplementary file 4 [file b-79-00354-sup4.zip › Bia_Pmono_147K.cif]

data_SC2_147K
 
_audit_creation_method            'SHELXL-2018/3'
_shelx_SHELXL_version_number      '2018/3'
_chemical_name_systematic         ?
_chemical_name_common             ?
_chemical_melting_point           ?
_chemical_formula_moiety          ?
_chemical_formula_sum
 'C38 H28 Fe N6 S2' 
_chemical_formula_weight          688.63

loop_
 _atom_type_symbol
 _atom_type_description
 _atom_type_scat_dispersion_real
 _atom_type_scat_dispersion_imag
 _atom_type_scat_source
 'C'  'C'   0.0024   0.0013
 'International Tables Vol C Tables 4.2.6.8 and 6.1.1.4'
 'H'  'H'   0.0000   0.0000
 'International Tables Vol C Tables 4.2.6.8 and 6.1.1.4'
 'N'  'N'   0.0049   0.0027
 'International Tables Vol C Tables 4.2.6.8 and 6.1.1.4'
 'S'  'S'   0.1051   0.1002
 'International Tables Vol C Tables 4.2.6.8 and 6.1.1.4'
 'Fe'  'Fe'   0.3265   0.6960
 'International Tables Vol C Tables 4.2.6.8 and 6.1.1.4'
 
_space_group_crystal_system       monoclinic
_space_group_IT_number            14
_space_group_name_H-M_alt         'P 21/c'
_space_group_name_Hall            '-P 2ybc'
 
_shelx_space_group_comment
;
The symmetry employed for this shelxl refinement is uniquely defined
by the following loop, which should always be used as a source of
symmetry information in preference to the above space-group names.
They are only intended as comments.
;
 
loop_
 _space_group_symop_operation_xyz
 'x, y, z'
 '-x, y+1/2, -z+1/2'
 '-x, -y, -z'
 'x, -y-1/2, z-1/2'
 
_cell_length_a                    17.34200(10)
_cell_length_b                    12.24660(10)
_cell_length_c                    16.90630(10)
_cell_angle_alpha                 90
_cell_angle_beta                  115.8584(9)
_cell_angle_gamma                 90
_cell_volume                      3231.06(4)
_cell_formula_units_Z             4
_cell_measurement_temperature     293(2)
_cell_measurement_reflns_used     19243
_cell_measurement_theta_min       1.891
_cell_measurement_theta_max       32.996
 
_exptl_crystal_description        Needle
_exptl_crystal_colour             ?
_exptl_crystal_density_meas       ?
_exptl_crystal_density_method     ?
_exptl_crystal_density_diffrn     1.416          
_exptl_crystal_F_000              1424
_exptl_transmission_factor_min    ?
_exptl_transmission_factor_max    ?
_exptl_crystal_size_max           ?
_exptl_crystal_size_mid           ?
_exptl_crystal_size_min           ?
_exptl_absorpt_coefficient_mu     0.465
_shelx_estimated_absorpt_T_min    ?
_shelx_estimated_absorpt_T_max    ?
_exptl_absorpt_correction_type    ?
_exptl_absorpt_correction_T_min   ?
_exptl_absorpt_correction_T_max   ?
_exptl_absorpt_process_details    ?
_exptl_absorpt_special_details    ?
_diffrn_ambient_temperature       293(2)
_diffrn_radiation_wavelength      0.63582
_diffrn_radiation_type            Synchrotron
_diffrn_source                    ?
_diffrn_measurement_device_type   '4-circle diffractometer'
_diffrn_measurement_method        ?
_diffrn_detector_area_resol_mean  ?
_diffrn_reflns_number             24112
_diffrn_reflns_av_unetI/netI      0.0295
_diffrn_reflns_av_R_equivalents   0.0313
_diffrn_reflns_limit_h_min        -23
_diffrn_reflns_limit_h_max        23
_diffrn_reflns_limit_k_min        -16
_diffrn_reflns_limit_k_max        16
_diffrn_reflns_limit_l_min        -21
_diffrn_reflns_limit_l_max        21
_diffrn_reflns_theta_min          1.891
_diffrn_reflns_theta_max          25.080
_diffrn_reflns_theta_full         22.426
_diffrn_measured_fraction_theta_max   0.939
_diffrn_measured_fraction_theta_full  0.970
_diffrn_reflns_Laue_measured_fraction_max    0.939
_diffrn_reflns_Laue_measured_fraction_full   0.970
_diffrn_reflns_point_group_measured_fraction_max   0.939
_diffrn_reflns_point_group_measured_fraction_full  0.970
_reflns_number_total              7529
_reflns_number_gt                 7023
_reflns_threshold_expression      'I > 2\s(I)'
_reflns_Friedel_coverage          0.000
_reflns_Friedel_fraction_max      .
_reflns_Friedel_fraction_full     .
 
_reflns_special_details
;
 Reflections were merged by SHELXL according to the crystal
 class for the calculation of statistics and refinement.
 
 _reflns_Friedel_fraction is defined as the number of unique
 Friedel pairs measured divided by the number that would be
 possible theoretically, ignoring centric projections and
 systematic absences.
;
 
_computing_data_collection        ?
_computing_cell_refinement        ?
_computing_data_reduction         ?
_computing_structure_solution     ?
_computing_structure_refinement 'SHELXL-2018/3 (Sheldrick, 2018)'
_computing_molecular_graphics     ?
_computing_publication_material   ?
_refine_special_details           ?
_refine_ls_structure_factor_coef  Fsqd
_refine_ls_matrix_type            full
_refine_ls_weighting_scheme       calc
_refine_ls_weighting_details
'w=1/[\s^2^(Fo^2^)+(0.0504P)^2^+0.9520P] where P=(Fo^2^+2Fc^2^)/3'
_atom_sites_solution_primary      ?
_atom_sites_solution_secondary    ?
_atom_sites_solution_hydrogens    geom
_refine_ls_hydrogen_treatment     constr
_refine_ls_extinction_method      'SHELXL-2018/3 (Sheldrick 2018)'
_refine_ls_extinction_coef        0.0037(5)
_refine_ls_extinction_expression
 'Fc^*^=kFc[1+0.001xFc^2^\l^3^/sin(2\q)]^-1/4^'
_refine_ls_number_reflns          7529
_refine_ls_number_parameters      457
_refine_ls_number_restraints      73
_refine_ls_R_factor_all           0.0335
_refine_ls_R_factor_gt            0.0317
_refine_ls_wR_factor_ref          0.0941
_refine_ls_wR_factor_gt           0.0925
_refine_ls_goodness_of_fit_ref    1.066
_refine_ls_restrained_S_all       1.063
_refine_ls_shift/su_max           0.002
_refine_ls_shift/su_mean          0.000
 
loop_
 _atom_site_label
 _atom_site_type_symbol
 _atom_site_fract_x
 _atom_site_fract_y
 _atom_site_fract_z
 _atom_site_U_iso_or_equiv
 _atom_site_adp_type
 _atom_site_occupancy
 _atom_site_site_symmetry_order  
 _atom_site_calc_flag
 _atom_site_refinement_flags_posn
 _atom_site_refinement_flags_adp
 _atom_site_refinement_flags_occupancy
 _atom_site_disorder_assembly
 _atom_site_disorder_group
Fe01 Fe 0.75492(2) 0.28970(2) 0.81401(2) 0.02713(7) Uani 1 1 d . . . . .
S002 S 0.54602(2) 0.33197(3) 0.91709(2) 0.03523(10) Uani 1 1 d . . . . .
S001 S 0.94764(3) 0.13785(3) 1.07849(3) 0.04048(10) Uani 1 1 d . . . . .
N005 N 0.71384(7) 0.13863(9) 0.79462(7) 0.0270(2) Uani 1 1 d . . . . .
N006 N 0.79823(8) 0.43779(9) 0.82353(8) 0.0350(3) Uani 1 1 d . . . . .
N003 N 0.66961(7) 0.30268(9) 0.69152(7) 0.0285(2) Uani 1 1 d . . . . .
N004 N 0.83897(8) 0.26617(9) 0.76757(7) 0.0305(2) Uani 1 1 d . . . . .
N002 N 0.67182(8) 0.32509(10) 0.85739(8) 0.0348(3) Uani 1 1 d . . . . .
N001 N 0.83914(8) 0.25539(10) 0.93194(8) 0.0326(2) Uani 1 1 d . . . . .
C015 C 0.63565(9) 0.21207(10) 0.65513(9) 0.0308(3) Uani 1 1 d . . . . .
H015 H 0.597750 0.207946 0.595831 0.037 Uiso 1 1 calc R U . . .
C016 C 0.65913(9) 0.11694(11) 0.71070(9) 0.0295(3) Uani 1 1 d . . . . .
C003 C 0.64997(9) 0.39705(10) 0.63717(8) 0.0293(3) Uani 1 1 d . . . . .
C021 C 0.85100(9) 0.16691(11) 0.73103(9) 0.0308(3) Uani 1 1 d . . . . .
C024 C 0.86570(9) -0.02987(12) 0.65815(10) 0.0341(3) Uani 1 1 d D . . . .
C007 C 0.60266(10) 0.58219(11) 0.60868(9) 0.0338(3) Uani 1 1 d . . . . .
H007 H 0.582936 0.644822 0.625076 0.041 Uiso 1 1 calc R U . . .
C012 C 0.57117(11) 0.86611(12) 0.37282(11) 0.0401(3) Uani 1 1 d . . . . .
H012 H 0.563496 0.928070 0.338380 0.048 Uiso 1 1 calc R U . . .
C010 C 0.56206(9) 0.67304(12) 0.38554(10) 0.0345(3) Uani 1 1 d . . . . .
H010 H 0.547795 0.604853 0.358829 0.041 Uiso 1 1 calc R U . . .
C022 C 0.83258(10) 0.16159(12) 0.64314(10) 0.0357(3) Uani 1 1 d . . . . .
H022 H 0.814880 0.223790 0.608216 0.043 Uiso 1 1 calc R U . . .
C008 C 0.62219(9) 0.49099(11) 0.66180(9) 0.0324(3) Uani 1 1 d . . . . .
H008 H 0.616642 0.492824 0.714072 0.039 Uiso 1 1 calc R U . . .
C025 C 0.88361(9) -0.02250(12) 0.74623(10) 0.0348(3) Uani 1 1 d . . . . .
H025 H 0.900139 -0.084870 0.781042 0.042 Uiso 1 1 calc R U . . .
C002 C 0.61978(9) 0.32820(10) 0.88246(8) 0.0300(3) Uani 1 1 d . . . . .
C004 C 0.65812(10) 0.39465(11) 0.55992(9) 0.0329(3) Uani 1 1 d . . . . .
H004 H 0.676429 0.331261 0.542972 0.039 Uiso 1 1 calc R U . . .
C020 C 0.73609(9) 0.05637(11) 0.85169(9) 0.0320(3) Uani 1 1 d . . . . .
H020 H 0.772242 0.070507 0.910374 0.038 Uiso 1 1 calc R U . . .
C005 C 0.63907(10) 0.48650(11) 0.50756(9) 0.0337(3) Uani 1 1 d . . . . .
H005 H 0.644572 0.484204 0.455274 0.040 Uiso 1 1 calc R U . . .
C009 C 0.59533(9) 0.68060(11) 0.47603(9) 0.0312(3) Uani 1 1 d . . . . .
C017 C 0.62808(10) 0.01409(11) 0.68195(10) 0.0361(3) Uani 1 1 d . . . . .
H017 H 0.590605 0.001917 0.623330 0.043 Uiso 1 1 calc R U . . .
C006 C 0.61192(9) 0.58207(11) 0.53134(9) 0.0310(3) Uani 1 1 d . . . . .
C018 C 0.65333(10) -0.07070(12) 0.74131(10) 0.0383(3) Uani 1 1 d . . . . .
H018 H 0.633935 -0.141394 0.723498 0.046 Uiso 1 1 calc R U . . .
C001 C 0.88479(9) 0.20918(11) 0.99382(9) 0.0305(3) Uani 1 1 d . . . . .
C011 C 0.54966(10) 0.76495(13) 0.33419(10) 0.0383(3) Uani 1 1 d . . . . .
H011 H 0.526717 0.758419 0.273379 0.046 Uiso 1 1 calc R U . . .
C026 C 0.87747(9) 0.07487(12) 0.78317(9) 0.0334(3) Uani 1 1 d . . . . .
H026 H 0.890988 0.078835 0.842721 0.040 Uiso 1 1 calc R U . . .
C028 C 0.85923(11) 0.45047(12) 0.79528(10) 0.0412(3) Uani 1 1 d . . . . .
C014 C 0.61601(11) 0.78336(12) 0.51380(10) 0.0375(3) Uani 1 1 d . . . . .
H014 H 0.638241 0.790507 0.574524 0.045 Uiso 1 1 calc R U . . .
C013 C 0.60406(11) 0.87516(12) 0.46253(11) 0.0422(3) Uani 1 1 d . . . . .
H013 H 0.618362 0.943541 0.488872 0.051 Uiso 1 1 calc R U . . .
C023 C 0.84055(10) 0.06354(13) 0.60728(10) 0.0376(3) Uani 1 1 d . . . . .
H023 H 0.828857 0.060205 0.548160 0.045 Uiso 1 1 calc R U . . .
C027 C 0.87858(11) 0.35145(13) 0.76193(10) 0.0387(3) Uani 1 1 d . . . . .
H027 H 0.917540 0.349640 0.737753 0.046 Uiso 1 1 calc R U . . .
C019 C 0.70777(10) -0.04861(11) 0.82737(10) 0.0356(3) Uani 1 1 d . . . . .
H019 H 0.725367 -0.104301 0.868931 0.043 Uiso 1 1 calc R U . . .
C032 C 0.77496(12) 0.52456(12) 0.85576(10) 0.0450(4) Uani 1 1 d . . . . .
H032 H 0.733254 0.516823 0.876000 0.054 Uiso 1 1 calc R U . . .
C031 C 0.81169(15) 0.62556(14) 0.85959(14) 0.0609(6) Uani 1 1 d . . . . .
H031 H 0.793629 0.685345 0.881057 0.073 Uiso 1 1 calc R U . . .
C029 C 0.89882(15) 0.54936(15) 0.79881(14) 0.0592(5) Uani 1 1 d . . . . .
H029 H 0.941043 0.555710 0.779161 0.071 Uiso 1 1 calc R U . . .
C030 C 0.87429(17) 0.63826(15) 0.83210(15) 0.0695(7) Uani 1 1 d . . . . .
H030 H 0.899982 0.705929 0.835798 0.083 Uiso 1 1 calc R U . . .
C1A C 0.8691(7) -0.1344(5) 0.6149(7) 0.0330(13) Uani 0.54(3) 1 d DG . P A 1
C2A C 0.8296(7) -0.2237(7) 0.6324(6) 0.0481(14) Uani 0.54(3) 1 d G . P A 1
H2A H 0.795664 -0.213867 0.661957 0.058 Uiso 0.54(3) 1 calc R U P A 1
C3A C 0.8407(7) -0.3275(5) 0.6059(7) 0.0564(16) Uani 0.54(3) 1 d G . P A 1
H3A H 0.814225 -0.387259 0.617708 0.068 Uiso 0.54(3) 1 calc R U P A 1
C4A C 0.8914(7) -0.3422(6) 0.5618(7) 0.0493(18) Uani 0.54(3) 1 d G . P A 1
H4A H 0.898810 -0.411664 0.544094 0.059 Uiso 0.54(3) 1 calc R U P A 1
C5A C 0.9309(7) -0.2529(9) 0.5442(6) 0.0489(16) Uani 0.54(3) 1 d G . P A 1
H5A H 0.964833 -0.262679 0.514728 0.059 Uiso 0.54(3) 1 calc R U P A 1
C6A C 0.9198(7) -0.1490(7) 0.5707(7) 0.0415(13) Uani 0.54(3) 1 d G . P A 1
H6A H 0.946272 -0.089286 0.558976 0.050 Uiso 0.54(3) 1 calc R U P A 1
C1B C 0.8830(8) -0.1363(6) 0.6280(8) 0.0348(15) Uani 0.46(3) 1 d DG . P A 2
C2B C 0.8478(8) -0.2353(8) 0.6361(6) 0.0405(15) Uani 0.46(3) 1 d G . P A 2
H2B H 0.815629 -0.239049 0.667970 0.049 Uiso 0.46(3) 1 calc R U P A 2
C3B C 0.8608(9) -0.3286(6) 0.5967(7) 0.0517(19) Uani 0.46(3) 1 d G . P A 2
H3B H 0.837229 -0.394801 0.602106 0.062 Uiso 0.46(3) 1 calc R U P A 2
C4B C 0.9088(9) -0.3229(10) 0.5491(7) 0.051(2) Uani 0.46(3) 1 d G . P A 2
H4B H 0.917505 -0.385380 0.522722 0.062 Uiso 0.46(3) 1 calc R U P A 2
C5B C 0.9440(8) -0.2240(13) 0.5410(7) 0.0561(19) Uani 0.46(3) 1 d G . P A 2
H5B H 0.976181 -0.220206 0.509200 0.067 Uiso 0.46(3) 1 calc R U P A 2
C6B C 0.9311(8) -0.1307(9) 0.5805(9) 0.0521(19) Uani 0.46(3) 1 d G . P A 2
H6B H 0.954581 -0.064453 0.575063 0.062 Uiso 0.46(3) 1 calc R U P A 2
 
loop_
 _atom_site_aniso_label
 _atom_site_aniso_U_11
 _atom_site_aniso_U_22
 _atom_site_aniso_U_33
 _atom_site_aniso_U_23
 _atom_site_aniso_U_13
 _atom_site_aniso_U_12
Fe01 0.03303(11) 0.02191(10) 0.02285(11) -0.00068(6) 0.00884(8) -0.00036(6)
S002 0.04036(19) 0.03374(18) 0.03078(17) 0.00175(13) 0.01475(15) 0.00442(13)
S001 0.0410(2) 0.0427(2) 0.03388(19) 0.01153(14) 0.01271(16) 0.00578(15)
N005 0.0314(5) 0.0231(5) 0.0255(5) -0.0001(4) 0.0115(4) -0.0010(4)
N006 0.0439(6) 0.0240(5) 0.0279(5) -0.0015(4) 0.0071(5) -0.0019(5)
N003 0.0335(5) 0.0240(5) 0.0253(5) 0.0009(4) 0.0103(4) 0.0013(4)
N004 0.0358(6) 0.0273(5) 0.0252(5) 0.0010(4) 0.0103(5) -0.0015(4)
N002 0.0412(6) 0.0327(6) 0.0273(5) -0.0025(5) 0.0121(5) 0.0030(5)
N001 0.0376(6) 0.0292(5) 0.0270(5) -0.0027(4) 0.0103(5) -0.0012(5)
C015 0.0363(7) 0.0275(6) 0.0240(6) -0.0006(5) 0.0088(5) -0.0010(5)
C016 0.0341(6) 0.0257(6) 0.0262(6) -0.0009(5) 0.0109(5) -0.0012(5)
C003 0.0332(6) 0.0240(6) 0.0256(6) 0.0022(5) 0.0082(5) 0.0006(5)
C021 0.0331(6) 0.0300(6) 0.0303(6) -0.0008(5) 0.0147(5) -0.0007(5)
C024 0.0313(6) 0.0348(7) 0.0348(7) -0.0016(5) 0.0132(6) 0.0040(5)
C007 0.0412(7) 0.0267(6) 0.0326(7) 0.0011(5) 0.0153(6) 0.0058(5)
C012 0.0471(8) 0.0326(7) 0.0436(8) 0.0120(6) 0.0226(7) 0.0057(6)
C010 0.0378(7) 0.0302(7) 0.0335(7) 0.0022(5) 0.0138(6) 0.0031(5)
C022 0.0437(8) 0.0331(7) 0.0316(7) 0.0045(5) 0.0175(6) 0.0020(6)
C008 0.0415(7) 0.0296(6) 0.0267(6) 0.0019(5) 0.0153(6) 0.0033(5)
C025 0.0339(7) 0.0331(7) 0.0338(7) 0.0047(5) 0.0115(6) 0.0063(5)
C002 0.0391(7) 0.0225(6) 0.0219(6) -0.0003(4) 0.0072(5) 0.0040(5)
C004 0.0425(7) 0.0242(6) 0.0312(6) -0.0006(5) 0.0154(6) 0.0030(5)
C020 0.0372(7) 0.0289(6) 0.0278(6) 0.0022(5) 0.0123(5) -0.0024(5)
C005 0.0457(7) 0.0283(6) 0.0301(6) 0.0021(5) 0.0191(6) 0.0033(5)
C009 0.0344(6) 0.0267(6) 0.0330(7) 0.0042(5) 0.0151(5) 0.0038(5)
C017 0.0436(7) 0.0280(6) 0.0304(7) -0.0032(5) 0.0103(6) -0.0051(5)
C006 0.0353(6) 0.0254(6) 0.0300(6) 0.0021(5) 0.0120(5) 0.0023(5)
C018 0.0478(8) 0.0248(6) 0.0398(8) -0.0025(5) 0.0169(7) -0.0062(6)
C001 0.0340(6) 0.0289(6) 0.0272(6) -0.0030(5) 0.0121(5) -0.0025(5)
C011 0.0424(8) 0.0402(8) 0.0310(7) 0.0070(6) 0.0147(6) 0.0060(6)
C026 0.0347(7) 0.0355(7) 0.0270(6) 0.0026(5) 0.0106(5) 0.0027(5)
C028 0.0511(9) 0.0309(7) 0.0350(7) 0.0006(6) 0.0126(7) -0.0093(6)
C014 0.0489(8) 0.0298(7) 0.0333(7) 0.0012(5) 0.0175(6) 0.0025(6)
C013 0.0546(9) 0.0261(6) 0.0458(8) 0.0024(6) 0.0217(7) 0.0007(6)
C023 0.0445(8) 0.0403(8) 0.0298(7) 0.0004(6) 0.0180(6) 0.0026(6)
C027 0.0449(8) 0.0369(7) 0.0342(7) 0.0002(6) 0.0174(6) -0.0084(6)
C019 0.0428(7) 0.0268(6) 0.0363(7) 0.0052(5) 0.0164(6) -0.0018(5)
C032 0.0554(9) 0.0283(7) 0.0371(8) -0.0062(6) 0.0070(7) 0.0022(6)
C031 0.0784(14) 0.0265(7) 0.0564(11) -0.0084(7) 0.0093(10) -0.0025(8)
C029 0.0739(13) 0.0385(9) 0.0593(11) 0.0008(8) 0.0237(10) -0.0203(9)
C030 0.0953(17) 0.0301(8) 0.0666(13) -0.0025(8) 0.0199(12) -0.0211(9)
C1A 0.022(3) 0.0377(18) 0.026(3) -0.0021(14) -0.002(3) 0.0119(13)
C2A 0.035(3) 0.034(2) 0.066(3) -0.0045(19) 0.014(2) 0.010(2)
C3A 0.056(4) 0.043(2) 0.064(3) -0.010(2) 0.020(2) 0.0061(19)
C4A 0.060(4) 0.040(2) 0.038(3) 0.001(2) 0.012(2) 0.018(2)
C5A 0.051(3) 0.045(3) 0.049(2) -0.010(2) 0.020(2) 0.015(3)
C6A 0.035(2) 0.046(2) 0.037(2) -0.017(2) 0.0092(19) 0.0029(19)
C1B 0.020(3) 0.042(2) 0.023(3) -0.0032(15) -0.008(2) 0.0105(15)
C2B 0.034(4) 0.038(2) 0.043(2) -0.0015(18) 0.011(2) 0.017(2)
C3B 0.067(5) 0.037(2) 0.052(3) -0.0042(19) 0.026(3) 0.012(2)
C4B 0.065(5) 0.046(3) 0.037(3) 0.001(3) 0.018(2) 0.023(3)
C5B 0.050(4) 0.055(4) 0.059(3) -0.007(3) 0.020(3) 0.015(3)
C6B 0.045(4) 0.057(3) 0.050(4) -0.020(3) 0.017(3) 0.004(3)
 
_geom_special_details
;
 All esds (except the esd in the dihedral angle between two l.s. planes)
 are estimated using the full covariance matrix.  The cell esds are taken
 into account individually in the estimation of esds in distances, angles
 and torsion angles; correlations between esds in cell parameters are only
 used when they are defined by crystal symmetry.  An approximate (isotropic)
 treatment of cell esds is used for estimating esds involving l.s. planes.
;
 
loop_
 _geom_bond_atom_site_label_1
 _geom_bond_atom_site_label_2
 _geom_bond_distance
 _geom_bond_site_symmetry_2
 _geom_bond_publ_flag
Fe01 N002 1.9299(13) . ?
Fe01 N001 1.9351(12) . ?
Fe01 N006 1.9425(12) . ?
Fe01 N004 1.9550(13) . ?
Fe01 N003 1.9571(11) . ?
Fe01 N005 1.9581(11) . ?
S002 C002 1.6230(16) . ?
S001 C001 1.6246(14) . ?
N005 C020 1.3304(17) . ?
N005 C016 1.3451(17) . ?
N006 C032 1.335(2) . ?
N006 C028 1.346(2) . ?
N003 C015 1.2809(17) . ?
N003 C003 1.4223(16) . ?
N004 C027 1.2763(19) . ?
N004 C021 1.4197(18) . ?
N002 C002 1.153(2) . ?
N001 C001 1.1485(18) . ?
C015 C016 1.4394(18) . ?
C016 C017 1.3727(18) . ?
C003 C004 1.374(2) . ?
C003 C008 1.3799(19) . ?
C021 C022 1.379(2) . ?
C021 C026 1.3803(19) . ?
C024 C023 1.382(2) . ?
C024 C025 1.385(2) . ?
C024 C1B 1.477(6) . ?
C024 C1A 1.489(5) . ?
C007 C008 1.3796(19) . ?
C007 C006 1.385(2) . ?
C012 C013 1.372(2) . ?
C012 C011 1.374(2) . ?
C010 C011 1.380(2) . ?
C010 C009 1.383(2) . ?
C022 C023 1.379(2) . ?
C025 C026 1.372(2) . ?
C004 C005 1.3795(19) . ?
C020 C019 1.3737(19) . ?
C005 C006 1.3851(19) . ?
C009 C014 1.386(2) . ?
C009 C006 1.4760(18) . ?
C017 C018 1.376(2) . ?
C018 C019 1.372(2) . ?
C028 C029 1.380(2) . ?
C028 C027 1.437(2) . ?
C014 C013 1.379(2) . ?
C032 C031 1.380(2) . ?
C031 C030 1.363(4) . ?
C029 C030 1.376(3) . ?
C1A C2A 1.3900 . ?
C1A C6A 1.3900 . ?
C2A C3A 1.3900 . ?
C3A C4A 1.3900 . ?
C4A C5A 1.3900 . ?
C5A C6A 1.3900 . ?
C1B C2B 1.3900 . ?
C1B C6B 1.3900 . ?
C2B C3B 1.3900 . ?
C3B C4B 1.3900 . ?
C4B C5B 1.3900 . ?
C5B C6B 1.3900 . ?
 
loop_
 _geom_angle_atom_site_label_1
 _geom_angle_atom_site_label_2
 _geom_angle_atom_site_label_3
 _geom_angle
 _geom_angle_site_symmetry_1
 _geom_angle_site_symmetry_3
 _geom_angle_publ_flag
N002 Fe01 N001 90.59(5) . . ?
N002 Fe01 N006 94.86(6) . . ?
N001 Fe01 N006 91.52(5) . . ?
N002 Fe01 N004 175.42(5) . . ?
N001 Fe01 N004 91.25(5) . . ?
N006 Fe01 N004 80.90(5) . . ?
N002 Fe01 N003 92.22(5) . . ?
N001 Fe01 N003 172.05(5) . . ?
N006 Fe01 N003 95.65(5) . . ?
N004 Fe01 N003 86.50(5) . . ?
N002 Fe01 N005 89.91(5) . . ?
N001 Fe01 N005 91.34(5) . . ?
N006 Fe01 N005 174.42(5) . . ?
N004 Fe01 N005 94.24(5) . . ?
N003 Fe01 N005 81.24(5) . . ?
C020 N005 C016 117.60(11) . . ?
C020 N005 Fe01 128.67(9) . . ?
C016 N005 Fe01 113.64(9) . . ?
C032 N006 C028 118.51(14) . . ?
C032 N006 Fe01 127.05(12) . . ?
C028 N006 Fe01 114.43(10) . . ?
C015 N003 C003 117.60(11) . . ?
C015 N003 Fe01 114.51(9) . . ?
C003 N003 Fe01 127.38(9) . . ?
C027 N004 C021 118.83(13) . . ?
C027 N004 Fe01 115.42(11) . . ?
C021 N004 Fe01 125.29(9) . . ?
C002 N002 Fe01 168.85(12) . . ?
C001 N001 Fe01 162.97(11) . . ?
N003 C015 C016 116.60(12) . . ?
N005 C016 C017 122.82(12) . . ?
N005 C016 C015 113.40(11) . . ?
C017 C016 C015 123.77(12) . . ?
C004 C003 C008 119.93(12) . . ?
C004 C003 N003 120.12(12) . . ?
C008 C003 N003 119.95(12) . . ?
C022 C021 C026 120.40(13) . . ?
C022 C021 N004 120.04(13) . . ?
C026 C021 N004 119.49(12) . . ?
C023 C024 C025 118.48(14) . . ?
C023 C024 C1B 124.9(5) . . ?
C025 C024 C1B 116.4(5) . . ?
C023 C024 C1A 118.4(4) . . ?
C025 C024 C1A 123.1(4) . . ?
C008 C007 C006 121.13(13) . . ?
C013 C012 C011 119.60(14) . . ?
C011 C010 C009 121.11(14) . . ?
C021 C022 C023 119.63(13) . . ?
C007 C008 C003 119.83(13) . . ?
C026 C025 C024 121.38(13) . . ?
N002 C002 S002 179.54(14) . . ?
C003 C004 C005 119.83(13) . . ?
N005 C020 C019 122.62(13) . . ?
C004 C005 C006 121.29(13) . . ?
C010 C009 C014 118.03(13) . . ?
C010 C009 C006 121.21(13) . . ?
C014 C009 C006 120.71(13) . . ?
C016 C017 C018 118.90(13) . . ?
C005 C006 C007 117.97(12) . . ?
C005 C006 C009 120.26(13) . . ?
C007 C006 C009 121.76(12) . . ?
C019 C018 C017 118.51(13) . . ?
N001 C001 S001 176.99(13) . . ?
C012 C011 C010 120.07(14) . . ?
C025 C026 C021 119.29(13) . . ?
N006 C028 C029 122.60(17) . . ?
N006 C028 C027 113.32(13) . . ?
C029 C028 C027 124.08(17) . . ?
C013 C014 C009 120.86(15) . . ?
C012 C013 C014 120.33(15) . . ?
C022 C023 C024 120.79(14) . . ?
N004 C027 C028 115.83(15) . . ?
C018 C019 C020 119.51(13) . . ?
N006 C032 C031 121.16(19) . . ?
C030 C031 C032 120.41(19) . . ?
C030 C029 C028 118.4(2) . . ?
C031 C030 C029 118.91(17) . . ?
C2A C1A C6A 120.0 . . ?
C2A C1A C024 116.2(6) . . ?
C6A C1A C024 123.0(5) . . ?
C1A C2A C3A 120.0 . . ?
C4A C3A C2A 120.0 . . ?
C3A C4A C5A 120.0 . . ?
C6A C5A C4A 120.0 . . ?
C5A C6A C1A 120.0 . . ?
C2B C1B C6B 120.0 . . ?
C2B C1B C024 124.9(7) . . ?
C6B C1B C024 114.7(7) . . ?
C3B C2B C1B 120.0 . . ?
C2B C3B C4B 120.0 . . ?
C3B C4B C5B 120.0 . . ?
C4B C5B C6B 120.0 . . ?
C5B C6B C1B 120.0 . . ?
 
_refine_diff_density_max    0.349
_refine_diff_density_min   -0.329
_refine_diff_density_rms    0.051

_shelx_res_file
;

TITL sc2_093K_a.res in P2(1)/c
    SC2_147K.res
    created by SHELXL-2018/3 at 12:19:06 on 15-Apr-2021
REM Old TITL SC2_093K in P2(1)/c
REM SHELXT solution in P2(1)/c: R1 0.091, Rweak 0.004, Alpha 0.025
REM <I/s>   0.460 for  267 systematic absences,  Orientation as input
REM Formula found by SHELXT:  C38 N6 S2 Fe

CELL 0.63582 17.3420 12.2466 16.9063 90.0000 115.8584 90.0000
ZERR 4.000 0.0001 0.0001 0.0001 0.0000 0.0009 0.0000
LATT  1
SYMM -X, 1/2+Y, 1/2-Z
SFAC C H N S FE
DISP $C  0.00244  0.00131  9.14798!source kissel
DISP $H -0.00002  0.00000  0.66440!source kissel
DISP $N  0.00493  0.00266 15.07095!source kissel
DISP $S  0.10506  0.10024 379.49005!source kissel
DISP $Fe  0.32649  0.69602 2544.24973!source kissel
UNIT 152.00 112.00 24.00 8.00 4.00
OMIT -5 0 2
OMIT 4 0 0
OMIT 2 0 2
L.S. 30
REM DAMP 100
REM ISOR 0.04 0.06 C1A > C6A
REM ISOR 0.04 0.06 C1B > C6B
RIGU 0.002 0.002 C1A > C6A
RIGU 0.002 0.002  C1B > C6B
SADI C024 C1A C024 C1B
BOND
LIST 6
SHEL 99 0.75
ACTA
FMAP 2
PLAN 20
WGHT    0.050400    0.952000
EXTI    0.003662
FVAR       3.41636   0.53581   0.07947
FE01  5    0.754920    0.289702    0.814007    11.00000    0.03303    0.02191 =
         0.02285   -0.00068    0.00884   -0.00036
S002  4    0.546022    0.331973    0.917087    11.00000    0.04036    0.03374 =
         0.03078    0.00175    0.01475    0.00442
S001  4    0.947641    0.137847    1.078492    11.00000    0.04095    0.04271 =
         0.03388    0.01153    0.01271    0.00578
N005  3    0.713844    0.138631    0.794616    11.00000    0.03140    0.02315 =
         0.02553   -0.00006    0.01148   -0.00097
N006  3    0.798226    0.437787    0.823530    11.00000    0.04389    0.02397 =
         0.02794   -0.00153    0.00705   -0.00189
N003  3    0.669607    0.302679    0.691515    11.00000    0.03351    0.02396 =
         0.02530    0.00087    0.01032    0.00128
N004  3    0.838973    0.266170    0.767575    11.00000    0.03585    0.02732 =
         0.02520    0.00103    0.01027   -0.00153
N002  3    0.671820    0.325089    0.857393    11.00000    0.04118    0.03269 =
         0.02735   -0.00246    0.01211    0.00304
N001  3    0.839140    0.255392    0.931938    11.00000    0.03760    0.02922 =
         0.02697   -0.00272    0.01028   -0.00122
C015  1    0.635649    0.212067    0.655133    11.00000    0.03633    0.02753 =
         0.02401   -0.00055    0.00882   -0.00098
AFIX  43
H015  2    0.597750    0.207946    0.595831    11.00000   -1.20000
AFIX   0
C016  1    0.659128    0.116939    0.710704    11.00000    0.03414    0.02570 =
         0.02622   -0.00095    0.01086   -0.00122
C003  1    0.649967    0.397045    0.637166    11.00000    0.03320    0.02403 =
         0.02565    0.00221    0.00817    0.00056
C021  1    0.851002    0.166906    0.731032    11.00000    0.03313    0.02996 =
         0.03031   -0.00079    0.01466   -0.00070
C024    1    0.865705   -0.029865    0.658150    11.00000    0.03125    0.03484 =
         0.03477   -0.00163    0.01316    0.00404
C007  1    0.602656    0.582189    0.608676    11.00000    0.04124    0.02669 =
         0.03256    0.00111    0.01529    0.00582
AFIX  43
H007  2    0.582936    0.644822    0.625076    11.00000   -1.20000
AFIX   0
C012  1    0.571175    0.866109    0.372820    11.00000    0.04709    0.03264 =
         0.04363    0.01197    0.02259    0.00574
AFIX  43
H012  2    0.563496    0.928070    0.338380    11.00000   -1.20000
AFIX   0
C010  1    0.562057    0.673038    0.385536    11.00000    0.03782    0.03024 =
         0.03351    0.00222    0.01382    0.00314
AFIX  43
H010  2    0.547795    0.604853    0.358829    11.00000   -1.20000
AFIX   0
C022  1    0.832581    0.161592    0.643136    11.00000    0.04370    0.03314 =
         0.03159    0.00446    0.01754    0.00201
AFIX  43
H022  2    0.814880    0.223790    0.608216    11.00000   -1.20000
AFIX   0
C008  1    0.622185    0.490992    0.661797    11.00000    0.04150    0.02958 =
         0.02667    0.00195    0.01531    0.00330
AFIX  43
H008  2    0.616642    0.492824    0.714072    11.00000   -1.20000
AFIX   0
C025  1    0.883608   -0.022497    0.746228    11.00000    0.03387    0.03312 =
         0.03379    0.00465    0.01150    0.00631
AFIX  43
H025  2    0.900139   -0.084870    0.781042    11.00000   -1.20000
AFIX   0
C002  1    0.619778    0.328199    0.882457    11.00000    0.03906    0.02245 =
         0.02193   -0.00028    0.00719    0.00403
C004  1    0.658118    0.394647    0.559921    11.00000    0.04246    0.02423 =
         0.03123   -0.00060    0.01535    0.00297
AFIX  43
H004  2    0.676429    0.331261    0.542972    11.00000   -1.20000
AFIX   0
C020  1    0.736086    0.056372    0.851685    11.00000    0.03719    0.02887 =
         0.02784    0.00225    0.01229   -0.00240
AFIX  43
H020  2    0.772242    0.070507    0.910374    11.00000   -1.20000
AFIX   0
C005  1    0.639071    0.486497    0.507562    11.00000    0.04568    0.02826 =
         0.03006    0.00213    0.01912    0.00330
AFIX  43
H005  2    0.644572    0.484204    0.455274    11.00000   -1.20000
AFIX   0
C009  1    0.595327    0.680600    0.476029    11.00000    0.03439    0.02665 =
         0.03298    0.00422    0.01512    0.00382
C017  1    0.628080    0.014090    0.681948    11.00000    0.04355    0.02797 =
         0.03042   -0.00322    0.01032   -0.00514
AFIX  43
H017  2    0.590605    0.001917    0.623330    11.00000   -1.20000
AFIX   0
C006  1    0.611915    0.582069    0.531338    11.00000    0.03527    0.02543 =
         0.02997    0.00212    0.01204    0.00235
C018  1    0.653330   -0.070704    0.741307    11.00000    0.04784    0.02481 =
         0.03984   -0.00253    0.01687   -0.00621
AFIX  43
H018  2    0.633935   -0.141394    0.723498    11.00000   -1.20000
AFIX   0
C001  1    0.884787    0.209176    0.993822    11.00000    0.03396    0.02891 =
         0.02720   -0.00296    0.01207   -0.00254
C011  1    0.549659    0.764947    0.334192    11.00000    0.04244    0.04018 =
         0.03098    0.00696    0.01470    0.00604
AFIX  43
H011  2    0.526717    0.758419    0.273379    11.00000   -1.20000
AFIX   0
C026  1    0.877466    0.074870    0.783175    11.00000    0.03465    0.03547 =
         0.02701    0.00256    0.01056    0.00270
AFIX  43
H026  2    0.890988    0.078835    0.842721    11.00000   -1.20000
AFIX   0
C028  1    0.859232    0.450474    0.795275    11.00000    0.05107    0.03090 =
         0.03504    0.00058    0.01256   -0.00930
C014  1    0.616012    0.783360    0.513803    11.00000    0.04887    0.02979 =
         0.03331    0.00115    0.01753    0.00245
AFIX  43
H014  2    0.638241    0.790507    0.574524    11.00000   -1.20000
AFIX   0
C013  1    0.604061    0.875156    0.462526    11.00000    0.05464    0.02608 =
         0.04578    0.00237    0.02173    0.00067
AFIX  43
H013  2    0.618362    0.943541    0.488872    11.00000   -1.20000
AFIX   0
C023  1    0.840548    0.063539    0.607277    11.00000    0.04448    0.04034 =
         0.02982    0.00035    0.01799    0.00262
AFIX  43
H023  2    0.828857    0.060205    0.548160    11.00000   -1.20000
AFIX   0
C027  1    0.878584    0.351453    0.761932    11.00000    0.04493    0.03694 =
         0.03422    0.00020    0.01738   -0.00841
AFIX  43
H027  2    0.917540    0.349640    0.737753    11.00000   -1.20000
AFIX   0
C019  1    0.707773   -0.048609    0.827374    11.00000    0.04281    0.02677 =
         0.03628    0.00519    0.01637   -0.00185
AFIX  43
H019  2    0.725367   -0.104301    0.868931    11.00000   -1.20000
AFIX   0
C032  1    0.774957    0.524561    0.855763    11.00000    0.05544    0.02831 =
         0.03707   -0.00616    0.00699    0.00222
AFIX  43
H032  2    0.733254    0.516823    0.876000    11.00000   -1.20000
AFIX   0
C031  1    0.811687    0.625562    0.859592    11.00000    0.07838    0.02647 =
         0.05635   -0.00842    0.00933   -0.00252
AFIX  43
H031  2    0.793629    0.685345    0.881057    11.00000   -1.20000
AFIX   0
C029  1    0.898816    0.549355    0.798811    11.00000    0.07394    0.03851 =
         0.05931    0.00084    0.02373   -0.02030
AFIX  43
H029  2    0.941043    0.555710    0.779161    11.00000   -1.20000
AFIX   0
C030  1    0.874286    0.638263    0.832102    11.00000    0.09528    0.03010 =
         0.06663   -0.00254    0.01990   -0.02113
AFIX  43
H030  2    0.899982    0.705929    0.835798    11.00000   -1.20000
AFIX  66
REM #####
PART 1
C1A   1    0.869127   -0.134386    0.614854    21.00000    0.02181    0.03770 =
         0.02570   -0.00213   -0.00232    0.01189
C2A   1    0.829571   -0.223650    0.632448    21.00000    0.03523    0.03445 =
         0.06558   -0.00449    0.01358    0.01009
AFIX  43
H2A   2    0.795664   -0.213867    0.661957    21.00000   -1.20000
AFIX  65
C3A   1    0.840692   -0.327536    0.605936    21.00000    0.05592    0.04258 =
         0.06445   -0.00962    0.02042    0.00606
AFIX  43
H3A   2    0.814225   -0.387259    0.617708    21.00000   -1.20000
AFIX  65
C4A   1    0.891369   -0.342158    0.561832    21.00000    0.06026    0.03994 =
         0.03785    0.00062    0.01222    0.01757
AFIX  43
H4A   2    0.898810   -0.411664    0.544094    21.00000   -1.20000
AFIX  65
C5A   1    0.930927   -0.252895    0.544237    21.00000    0.05103    0.04461 =
         0.04943   -0.00985    0.02033    0.01475
AFIX  43
H5A   2    0.964833   -0.262679    0.514728    21.00000   -1.20000
AFIX  65
C6A   1    0.919806   -0.149009    0.570748    21.00000    0.03506    0.04561 =
         0.03682   -0.01720    0.00915    0.00291
AFIX  43
H6A   2    0.946272   -0.089286    0.558976    21.00000   -1.20000
AFIX  66
PART 2
C1B   1    0.882963   -0.136310    0.628047   -21.00000    0.02022    0.04205 =
         0.02311   -0.00324   -0.00810    0.01048
C2B   1    0.847809   -0.235272    0.636147   -21.00000    0.03387    0.03838 =
         0.04346   -0.00152    0.01149    0.01746
AFIX  43
H2B   2    0.815629   -0.239049    0.667970   -21.00000   -1.20000
AFIX  65
C3B   1    0.860750   -0.328589    0.596686   -21.00000    0.06704    0.03682 =
         0.05176   -0.00417    0.02633    0.01163
AFIX  43
H3B   2    0.837229   -0.394801    0.602106   -21.00000   -1.20000
AFIX  65
C4B   1    0.908846   -0.322944    0.549124   -21.00000    0.06537    0.04634 =
         0.03736    0.00063    0.01791    0.02252
AFIX  43
H4B   2    0.917505   -0.385380    0.522722   -21.00000   -1.20000
AFIX  65
C5B   1    0.944001   -0.223983    0.541023   -21.00000    0.05047    0.05456 =
         0.05923   -0.00707    0.02008    0.01460
AFIX  43
H5B   2    0.976181   -0.220206    0.509200   -21.00000   -1.20000
AFIX  65
C6B   1    0.931060   -0.130665    0.580483   -21.00000    0.04479    0.05735 =
         0.05002   -0.02023    0.01688    0.00378
AFIX  43
H6B   2    0.954581   -0.064453    0.575063   -21.00000   -1.20000
PART 0
AFIX   0
HKLF 4


REM  sc2_093K_a.res in P2(1)/c
REM wR2 = 0.0941, GooF = S = 1.066, Restrained GooF = 1.063 for all data
REM R1 = 0.0317 for 7023 Fo > 4sig(Fo) and 0.0335 for all 7529 data
REM 457 parameters refined using 73 restraints

END

WGHT      0.0505      0.9492

REM Highest difference peak  0.349,  deepest hole -0.329,  1-sigma level  0.051
Q1    1   0.6509  0.1612  0.6844  11.00000  0.05    0.35
Q2    1   0.6434 -0.0273  0.7128  11.00000  0.05    0.34
Q3    1   0.5915  0.6315  0.5016  11.00000  0.05    0.31
Q4    1   0.9576  0.1918  1.1112  11.00000  0.05    0.30
Q5    1   0.8698 -0.0767  0.6386  11.00000  0.05    0.29
Q6    1   0.6065  0.5340  0.6318  11.00000  0.05    0.28
Q7    1   0.6398  0.0674  0.6987  11.00000  0.05    0.28
Q8    1   0.8488  0.1580  0.6916  11.00000  0.05    0.28
Q9    1   0.6173  0.5326  0.5211  11.00000  0.05    0.28
Q10   1   0.6798  0.1257  0.7490  11.00000  0.05    0.27
Q11   1   0.8645  0.1187  0.7568  11.00000  0.05    0.27
Q12   1   0.5908  0.6785  0.4313  11.00000  0.05    0.27
Q13   1   0.8738  0.0278  0.7613  11.00000  0.05    0.26
Q14   1   0.8658  0.0214  0.6409  11.00000  0.05    0.26
Q15   1   0.8571  0.5801  0.7832  11.00000  0.05    0.26
Q16   1   0.7585  0.3332  0.8541  11.00000  0.05    0.25
Q17   1   0.6476  0.4526  0.6584  11.00000  0.05    0.25
Q18   1   0.5924  0.7341  0.4915  11.00000  0.05    0.25
Q19   1   0.8662  0.4025  0.7835  11.00000  0.05    0.25
Q20   1   0.6050  0.8317  0.4826  11.00000  0.05    0.24
;
_shelx_res_checksum   34768

_shelx_hkl_file
;
   2   0   0 194619. 7383.75   1
  -2   0   0 196279. 7384.37   1
   3   0   0 50027.0 1966.14   1
  -3   0   0 53476.7 1966.98   1
   4   0   0 822949. 31125.8   1
  -4   0   0 825868. 31125.3   1
   5   0   0 3463.78 160.683   1
  -5   0   0 3789.76 163.238   1
   7   0   0 1127.11 72.3971   1
  -7   0   0 1158.17 74.1046   1
   8   0   0 61720.0 2459.03   1
  -8   0   0 66757.6 2462.24   1
   9   0   0 93.4501 30.8780   1
  -9   0   0 13.4484 24.9212   1
  10   0   0 178903. 7209.28   1
 -10   0   0 202603. 7217.07   1
  11   0   0 424.484 51.7874   1
 -11   0   0 418.441 52.6911   1
 -13   0   0 3798.57 202.975   1
  13   0   0 4183.47 206.972   1
 -14   0   0 12421.3 520.357   1
  14   0   0 11785.7 515.821   1
  15   0   0 72.6725 37.1710   1
 -15   0   0 73.7334 36.3463   1
 -16   0   0 5709.49 278.747   1
  16   0   0 5689.28 280.046   1
  17   0   0 2885.32 171.238   1
 -18   0   0 4536.46 247.907   1
  18   0   0 5621.79 265.999   1
 -19   0   0 1915.91 130.308   1
  19   0   0 1888.58 132.686   1
 -21   0   0 88.5169 44.7318   1
  21   0   0-7.86655 42.0132   1
 -22   0   0 1765.85 128.667   1
  22   0   0 2081.23 138.522   1
 -23   0   0 764.578 81.3993   1
  23   0   0 852.385 85.2776   1
 -24   0   0 2218.02 146.671   1
  24   0   0 2346.41 149.788   1
 -25   0   0 450.902 70.0201   1
  25   0   0 472.281 69.0588   1
 -26   0   0 107.069 48.7047   1
  26   0   0 7.33597 37.6328   1
  -1   1   0 306755. 11841.7   1
   1  -1   0 281388. 11841.1   1
  -1  -1   0 319705. 11843.1   1
  -2   1   0 402.405 25.6665   1
   2   1   0 359.871 26.5133   1
  -2  -1   0 411.899 27.5628   1
  -3   1   0 276906. 9867.95   1
   3  -1   0 256641. 9867.92   1
  -3  -1   0 276563. 9871.23   1
  -4   1   0 40314.3 1597.80   1
  -4  -1   0 40117.5 1601.58   1
   4   1   0 40963.7 1601.10   1
  -5   1   0 1632.24 82.8512   1
   5  -1   0 1517.67 82.7814   1
  -5  -1   0 1463.32 82.7718   1
   5   1   0 1560.59 83.9795   1
  -6  -1   0 490.960 43.1161   1
   6   1   0 525.402 45.8067   1
  -7   1   0 26254.3 993.987   1
   7  -1   0 25327.3 991.828   1
  -7  -1   0 25709.6 994.968   1
   7   1   0 24180.5 993.045   1
  -8   1   0 13975.1 527.138   1
   8  -1   0 12180.4 522.542   1
  -8  -1   0 12591.5 523.528   1
   8   1   0 12566.7 523.658   1
  -9   1   0 148799. 5520.59   1
   9  -1   0 136367. 5517.40   1
  -9  -1   0 145775. 5520.61   1
   9   1   0 150253. 5522.36   1
 -10   1   0 1368.48 87.7953   1
  10  -1   0 1376.46 87.5722   1
 -10  -1   0 981.895 78.5786   1
  10   1   0 1072.99 81.2081   1
 -11   1   0 59332.3 2339.51   1
  11  -1   0 62330.4 2344.69   1
 -11  -1   0 61107.5 2343.54   1
  11   1   0 59992.8 2342.26   1
 -12  -1   0 874.057 77.2591   1
  12   1   0 963.590 80.4006   1
 -13   1   0 4489.31 210.125   1
  13  -1   0 4852.87 216.964   1
  13   1   0 4497.40 212.208   1
 -14   1   0 709.787 72.0370   1
  14  -1   0 784.707 77.0451   1
 -14  -1   0 609.388 70.4227   1
  14   1   0 869.438 77.1524   1
 -15   1   0 11712.0 522.434   1
 -15  -1   0 12849.1 531.766   1
  15   1   0 12417.5 531.250   1
  16  -1   0 3252.11 182.744   1
 -16  -1   0 3031.88 175.728   1
  16   1   0 3157.10 178.618   1
 -17   1   0 464.138 64.4407   1
  17  -1   0 461.337 67.5767   1
 -17  -1   0 504.795 67.5176   1
  17   1   0 533.589 65.2898   1
 -18   1   0 380.371 58.7651   1
  18  -1   0 270.959 53.9329   1
 -18  -1   0 327.235 59.9062   1
 -19   1   0 1843.38 129.465   1
 -19  -1   0 2074.96 139.149   1
  19  -1   0 2188.34 140.544   1
  19   1   0 1800.48 132.398   1
 -20  -1   0 66.6099 42.6123   1
  20   1   0 100.620 50.2380   1
 -21   1   0 960.989 93.4502   1
 -21  -1   0 1281.44 100.984   1
  21   1   0 1033.83 95.3369   1
  21  -1   0 991.372 93.0516   1
 -22  -1   0 2820.05 166.558   1
 -22   1   0 2560.99 163.615   1
  22   1   0 2486.37 165.775   1
  22  -1   0 3057.70 174.096   1
 -23   1   0 1052.52 96.2281   1
 -23  -1   0 1045.09 97.9849   1
  23   1   0 1162.76 102.063   1
  23  -1   0 1203.71 101.552   1
 -24  -1   0 651.019 79.6938   1
 -24   1   0 756.447 81.1731   1
  24  -1   0 793.403 85.0452   1
  24   1   0 762.176 84.3586   1
 -25   1   0 1126.94 100.079   1
 -25  -1   0 991.822 98.8268   1
  25   1   0 1095.72 99.5289   1
  25  -1   0 916.189 92.3797   1
 -26  -1   0 92.5369 50.6116   1
 -26   1   0 135.955 51.2510   1
  26   1   0 95.6345 47.4128   1
   0   2   0 156891. 5855.75   1
   0  -2   0 152801. 5855.72   1
   1   2   0 23.9829 15.3973   1
  -1  -2   0 45.5978 15.3890   1
   2  -2   0 1348.00 64.3545   1
   2   2   0 1277.04 63.8491   1
  -2  -2   0 1266.03 64.3991   1
   3   2   0 70835.7 2697.12   1
   3  -2   0 70847.1 2694.48   1
  -3   2   0 74287.1 2694.51   1
  -3  -2   0 67193.0 2697.04   1
   4   2   0 63002.0 2244.00   1
  -4   2   0 57738.0 2239.37   1
   4  -2   0 56629.3 2239.50   1
  -4  -2   0 58249.6 2242.72   1
   5  -2   0 1118.64 67.6314   1
  -5   2   0 1205.90 68.8244   1
   6   2   0 6027.26 267.820   1
  -6  -2   0 6368.97 270.973   1
  -7  -2   0 10383.9 411.779   1
   7  -2   0 9461.58 406.034   1
   7   2   0 9314.43 408.318   1
  -7   2   0 10289.1 407.318   1
  -8  -2   0 11411.9 472.847   1
   8  -2   0 11122.2 469.505   1
   8   2   0 11145.2 469.862   1
  -8   2   0 11817.9 469.615   1
  -9  -2   0 106.188 34.0972   1
   9  -2   0 68.8298 30.4215   1
   9   2   0 117.388 33.9173   1
  -9   2   0 56.0908 27.3798   1
 -10  -2   0 82622.4 3072.92   1
  10  -2   0 80087.7 3069.42   1
  10   2   0 82100.7 3071.28   1
 -10   2   0 75957.7 3063.88   1
 -11  -2   0 305.940 46.7741   1
  11  -2   0 442.318 52.1769   1
  11   2   0 380.551 51.8074   1
 -11   2   0 446.913 50.3882   1
 -12  -2   0 35488.6 1423.28   1
  12   2   0 36838.9 1425.25   1
 -13  -2   0 15540.0 664.352   1
  13  -2   0 17324.6 671.266   1
  13   2   0 16121.9 667.591   1
 -13   2   0 15440.9 660.702   1
 -14  -2   0 17403.2 753.406   1
  14   2   0 19570.0 760.193   1
 -14   2   0 18125.7 751.444   1
 -15  -2   0 2648.28 159.071   1
  15  -2   0 2673.12 158.871   1
  15   2   0 2963.51 165.099   1
 -15   2   0 2628.31 156.065   1
  16  -2   0 1715.41 119.072   1
 -16   2   0 1481.05 110.419   1
  17  -2   0 335.388 55.0131   1
 -17  -2   0 256.150 51.5261   1
 -17   2   0 304.291 54.3849   1
  18  -2   0 190.672 49.4863   1
  18   2   0 132.810 48.5397   1
 -18   2   0 120.514 41.9875   1
 -19  -2   0 159.783 46.4782   1
  19  -2   0 89.3504 44.1081   1
  19   2   0 200.484 47.5984   1
 -19   2   0 158.956 49.9913   1
  20   2   0 2340.15 148.075   1
 -20  -2   0 1923.36 141.481   1
 -21  -2   0 45.8857 40.3488   1
  21  -2   0 114.918 44.0651   1
  21   2   0 30.7380 39.9930   1
 -21   2   0 74.4625 44.2642   1
 -22   2   0 459.131 66.2573   1
 -22  -2   0 564.581 72.6848   1
  22  -2   0 399.269 61.3220   1
  23  -2   0 1786.43 131.450   1
  23   2   0 1976.66 137.683   1
 -23   2   0 1974.98 133.611   1
 -23  -2   0 1807.82 130.690   1
  24  -2   0 757.142 83.4350   1
 -24   2   0 842.888 87.1229   1
  25  -2   0 430.536 69.7223   1
  25   2   0 673.250 80.7041   1
 -25  -2   0 495.292 73.9531   1
 -25   2   0 461.301 69.8000   1
  26   2   0 164.393 48.8735   1
 -26  -2   0 189.897 53.1570   1
   0  -3   0 18.4512 19.0448   1
   0   3   0 15.8465 17.7508   1
   1  -3   0 60768.5 2312.34   1
  -1   3   0 55746.3 2310.24   1
   1   3   0 62653.1 2313.77   1
  -1  -3   0 64946.5 2314.68   1
   2  -3   0 474.953 38.8600   1
   2   3   0 445.489 40.4393   1
  -2  -3   0 403.535 37.1806   1
  -3   3   0 10058.3 377.754   1
   3  -3   0 9628.33 379.545   1
  -3  -3   0 9510.35 379.865   1
  -4   3   0 18653.0 764.468   1
   4  -3   0 20664.1 767.542   1
  -5  -3   0 1473.36 87.0981   1
   5   3   0 1422.11 87.1852   1
   6   3   0 2378.56 122.877   1
  -6   3   0 2333.71 118.155   1
  -6  -3   0 2133.80 117.783   1
   6  -3   0 2093.03 116.531   1
   7   3   0 84255.8 3261.06   1
  -7   3   0 90294.1 3259.73   1
  -7  -3   0 80959.1 3264.74   1
   7  -3   0 85180.7 3260.37   1
   8   3   0 250.979 42.1076   1
  -8   3   0 228.015 36.2549   1
   8  -3   0 197.405 36.2588   1
  -8  -3   0 228.351 40.0485   1
  -9   3   0 2542.40 134.181   1
   9  -3   0 2462.99 133.932   1
   9   3   0 2573.77 138.924   1
  -9  -3   0 2345.09 138.471   1
 -10   3   0 4324.19 210.547   1
  10  -3   0 4352.70 211.611   1
  10   3   0 4550.62 216.372   1
 -10  -3   0 4399.98 215.383   1
 -11   3   0 360.798 47.9389   1
  11  -3   0 445.132 51.6173   1
 -12   3   0 3360.13 174.668   1
  12  -3   0 2921.84 171.233   1
  12   3   0 3653.91 181.503   1
 -12  -3   0 3391.37 179.648   1
 -13   3   0 24250.9 973.025   1
  13  -3   0 24246.5 974.769   1
  13   3   0 25569.4 982.075   1
 -13  -3   0 23066.5 973.700   1
 -14   3   0 7757.08 358.370   1
  14  -3   0 8236.17 363.455   1
  14   3   0 7846.73 364.144   1
 -14  -3   0 8116.89 364.335   1
 -15   3   0 3050.40 173.893   1
  15  -3   0 2993.56 174.481   1
  15   3   0 3485.06 183.973   1
 -15  -3   0 3069.14 176.462   1
 -16   3   0 1422.10 108.223   1
  16  -3   0 1568.65 112.734   1
  16   3   0 1748.77 119.676   1
 -16  -3   0 1523.37 112.956   1
 -17   3   0 1736.35 120.145   1
  17  -3   0 1686.32 120.520   1
  17   3   0 1681.32 120.798   1
 -17  -3   0 1557.69 117.195   1
 -18   3   0 713.921 76.3504   1
  18  -3   0 657.046 76.2898   1
  18   3   0 853.413 83.2888   1
 -18  -3   0 755.362 79.7653   1
 -19   3   0 282.390 56.2166   1
  19  -3   0 255.685 52.9902   1
  19   3   0 245.047 54.2851   1
 -19  -3   0 252.806 56.3410   1
  20   3   0 396.382 65.6339   1
 -20  -3   0 379.059 64.2968   1
 -21   3   0 171.043 47.3889   1
  21  -3   0 183.976 50.1522   1
  21   3   0 174.124 51.6646   1
 -21  -3   0 217.339 55.8536   1
 -22   3   0 52.2915 43.9744   1
  22  -3   0 85.0684 44.0145   1
  22   3   0 114.202 46.2448   1
 -22  -3   0 77.6129 43.6578   1
 -23   3   0 618.908 77.1379   1
  23  -3   0 711.199 78.2829   1
  23   3   0 589.986 75.0633   1
 -23  -3   0 618.258 78.1872   1
 -24  -3   0 822.189 86.4671   1
 -24   3   0 572.072 75.2214   1
  24   3   0 537.247 73.3617   1
  24  -3   0 620.389 77.5993   1
 -25   3   0-7.36328 42.7689   1
  25  -3   0 52.9665 43.9498   1
  25   3   0 38.1907 43.8694   1
 -25  -3   0-7.10468 41.2672   1
 -26  -3   0 254.961 59.1077   1
  26   3   0 74.9094 51.8764   1
   0  -4   0 20470.7 827.344   1
   0   4   0 22070.2 828.956   1
  -1  -4   0 13.8036 17.5718   1
   1  -4   0 7.95118 20.0111   1
   1   4   0 18.8782 20.2276   1
  -1   4   0 15.3631 17.7424   1
   2  -4   0 91969.0 3648.65   1
  -2   4   0 99888.5 3648.22   1
   3   4   0 21040.0 795.734   1
  -3  -4   0 19416.2 793.198   1
  -4  -4   0 16765.7 660.948   1
   4   4   0 16317.8 657.703   1
   5   4   0 21512.1 846.375   1
   5  -4   0 20920.3 842.521   1
  -5  -4   0 21796.7 847.927   1
  -5   4   0 21593.5 843.674   1
   6   4   0 33.5533 23.5545   1
   6  -4   0 18.6656 25.8760   1
  -6  -4   0 54.2817 22.8859   1
  -6   4   0-3.64900 23.4511   1
   7   4   0 1711.21 106.460   1
  -7  -4   0 1779.28 106.652   1
  -7   4   0 1808.49 102.349   1
   7  -4   0 1910.35 105.332   1
   8   4   0 75689.4 2777.87   1
   8  -4   0 70341.2 2769.05   1
  -8   4   0 71548.9 2767.99   1
  -8  -4   0 71789.4 2771.61   1
   9   4   0 915.350 74.0149   1
  -9   4   0 822.782 66.6924   1
  -9  -4   0 823.274 69.2797   1
  10  -4   0 2328.13 128.887   1
 -10   4   0 2049.90 124.071   1
 -11  -4   0 1855.76 118.717   1
  11   4   0 1898.85 119.248   1
 -12  -4   0 7617.02 324.310   1
  12  -4   0 7295.06 317.142   1
 -12   4   0 6693.35 310.737   1
 -13  -4   0 16566.9 675.884   1
  13  -4   0 16004.8 669.500   1
  13   4   0 16039.1 672.291   1
 -13   4   0 16034.5 667.571   1
 -14  -4   0 1086.73 91.3936   1
  14  -4   0 977.265 89.3463   1
  14   4   0 1238.39 93.7938   1
  15  -4   0 10292.7 459.434   1
 -15   4   0 10607.4 459.119   1
 -16  -4   0 1212.12 100.166   1
  16   4   0 1165.64 98.9476   1
 -17  -4   0 371.963 58.3071   1
  17  -4   0 533.463 64.9855   1
  17   4   0 377.391 60.8072   1
 -17   4   0 403.184 59.8510   1
  18  -4   0 3793.45 205.122   1
 -18  -4   0 3588.06 203.224   1
 -18   4   0 3659.78 202.404   1
  19  -4   0 940.201 87.1430   1
 -19   4   0 663.822 77.1970   1
 -20  -4   0 224.138 56.0851   1
  20  -4   0 205.965 54.1739   1
  20   4   0 189.507 53.0333   1
 -20   4   0 177.970 50.6978   1
 -21  -4   0 77.2617 50.1226   1
  21  -4   0 61.6502 42.2750   1
  21   4   0 68.3866 43.2153   1
 -21   4   0 67.4789 46.4282   1
 -22  -4   0 137.001 48.2311   1
  22  -4   0 178.430 52.2642   1
  22   4   0 129.860 45.6131   1
 -22   4   0 90.7891 43.2412   1
  23   4   0 726.450 80.1596   1
  23  -4   0 758.915 85.2520   1
 -23  -4   0 710.224 81.7997   1
 -23   4   0 711.839 83.3055   1
 -24  -4   0 180.963 54.4388   1
  24  -4   0 92.4253 45.4817   1
 -24   4   0 158.490 53.6998   1
  24   4   0 82.0686 46.3792   1
  26   4   0 51.8687 44.4979   1
 -26  -4   0 61.9439 51.3045   1
   0   5   0 9.61741 15.9461   1
   0  -5   0 3.28340 20.6965   1
  -1  -5   0 1898.15 102.390   1
   1   5   0 1983.02 103.557   1
  -1   5   0 1793.38 103.521   1
   1  -5   0 2046.77 104.035   1
  -2  -5   0 54601.7 2109.79   1
  -2   5   0 51188.2 2106.33   1
   2   5   0 57870.0 2112.76   1
   2  -5   0 57119.2 2111.00   1
  -3  -5   0 39581.0 1421.07   1
   3  -5   0 35218.7 1415.43   1
   3   5   0 39617.2 1421.15   1
  -3   5   0 32861.6 1415.28   1
  -4   5   0 93616.3 3663.78   1
   4  -5   0 103941. 3667.96   1
   4   5   0 89813.8 3665.36   1
  -4  -5   0 98050.7 3669.90   1
   5   5   0 25282.2 997.281   1
  -5  -5   0 25103.9 1000.00   1
  -5   5   0 25186.7 993.013   1
   5  -5   0 25576.8 994.675   1
   6   5   0 1227.26 85.7837   1
  -6  -5   0 1318.24 87.2973   1
  -6   5   0 1303.72 82.7929   1
   6  -5   0 1233.90 83.4475   1
   7   5   0 52750.7 2057.26   1
  -7  -5   0 55627.8 2059.70   1
  -7   5   0 54069.9 2054.67   1
   7  -5   0 50843.0 2052.37   1
   8   5   0 4390.30 227.417   1
   8  -5   0 5013.28 225.896   1
  -8  -5   0 4966.72 230.568   1
  -8   5   0 4700.00 222.786   1
   9  -5   0-30.4506 30.7569   1
  -9   5   0 24.6697 26.3322   1
  10   5   0 1050.91 85.5858   1
 -10   5   0 1025.08 82.0111   1
  10  -5   0 1102.04 84.4279   1
  11   5   0 3075.19 170.484   1
  11  -5   0 3079.29 168.303   1
 -11  -5   0 3250.40 172.644   1
 -11   5   0 2963.59 164.063   1
  12  -5   0 1364.39 97.3921   1
  12   5   0 1136.17 94.1723   1
 -12  -5   0 1314.38 99.7227   1
 -12   5   0 1229.59 91.8127   1
  13   5   0 10303.6 463.645   1
  13  -5   0 11270.8 466.253   1
 -13  -5   0 10374.3 464.149   1
  14   5   0 253.874 53.4067   1
 -14   5   0 305.917 51.1073   1
  14  -5   0 384.309 55.9439   1
 -14  -5   0 279.153 55.2770   1
 -15  -5   0 2545.04 153.877   1
  15  -5   0 2507.56 149.995   1
  15   5   0 2090.10 143.275   1
 -15   5   0 2422.48 147.597   1
 -16  -5   0 86.7376 44.4170   1
  16   5   0 117.964 44.8472   1
 -17  -5   0 10656.4 481.114   1
  17  -5   0 11206.0 484.781   1
  17   5   0 10721.8 483.599   1
 -17   5   0 11138.3 482.999   1
 -18  -5   0 1403.51 113.080   1
  18  -5   0 1770.34 122.363   1
  18   5   0 1457.89 117.479   1
 -18   5   0 1600.42 117.695   1
 -19  -5   0 45.5255 43.0811   1
  19  -5   0 60.9577 40.1325   1
  19   5   0-7.65607 38.0826   1
 -19   5   0-22.4628 44.4465   1
 -20  -5   0 236.090 57.7012   1
  20  -5   0 177.724 52.9046   1
  20   5   0 238.316 56.3003   1
 -20   5   0 226.530 57.9624   1
  21  -5   0 31.1562 45.2446   1
 -21   5   0 15.1872 42.6146   1
 -22  -5   0 363.433 65.0967   1
  22   5   0 307.209 61.1240   1
  23  -5   0 400.304 66.3771   1
 -23   5   0 438.545 67.6602   1
  24   5   0 283.762 61.0023   1
 -24  -5   0 364.232 63.1759   1
  25   5   0 72.1603 46.8885   1
 -25  -5   0 117.480 51.7678   1
   0   6   0 47409.3 1822.70   1
   0  -6   0 47081.3 1822.77   1
  -1  -6   0 11054.4 470.772   1
   1   6   0 11594.8 471.379   1
  -1   6   0 11281.9 469.285   1
   1  -6   0 11915.0 472.046   1
  -2  -6   0 27496.6 1164.34   1
   2   6   0 30325.6 1168.67   1
   2  -6   0 28265.9 1165.83   1
  -3  -6   0 724.715 59.5693   1
   3   6   0 719.187 59.8194   1
  -3   6   0 740.297 58.0964   1
   3  -6   0 635.067 55.8813   1
  -4  -6   0 3368.25 167.654   1
   4  -6   0 3126.42 164.719   1
   4   6   0 3602.37 171.020   1
  -4   6   0 3477.11 166.372   1
   5   6   0 4057.54 207.805   1
  -5  -6   0 4343.01 209.789   1
  -5   6   0 4660.76 208.222   1
   5  -6   0 4423.91 207.513   1
   6   6   0 7330.56 330.865   1
  -6  -6   0 7335.37 332.131   1
  -6   6   0 7690.70 329.195   1
   6  -6   0 7822.93 332.166   1
   7   6   0 2561.90 138.526   1
  -7  -6   0 2268.05 137.405   1
  -7   6   0 2525.85 134.315   1
   7  -6   0 2388.47 134.665   1
  -8   6   0 1167.54 85.9259   1
   8  -6   0 1257.27 89.1405   1
   9   6   0 6849.73 301.251   1
  -9  -6   0 5822.21 292.961   1
  -9   6   0 6702.95 294.532   1
   9  -6   0 6350.39 293.431   1
 -10  -6   0 2214.15 134.896   1
  10   6   0 2439.96 143.967   1
  11   6   0 128.080 40.6672   1
 -11  -6   0 121.798 42.1935   1
 -11   6   0 116.446 33.8025   1
  11  -6   0 160.103 38.7363   1
  12   6   0 13283.3 571.052   1
  12  -6   0 13754.2 569.828   1
 -12  -6   0 13301.8 570.475   1
  13  -6   0 1140.15 90.4629   1
 -13  -6   0 974.975 89.5943   1
  13   6   0 1023.18 91.0586   1
 -13   6   0 1029.32 86.3974   1
 -14   6   0 170.486 42.7892   1
  14  -6   0 236.966 46.0425   1
  15   6   0 194.592 50.3359   1
 -15  -6   0 255.441 54.3644   1
 -15   6   0 278.432 50.0064   1
  15  -6   0 224.731 47.5605   1
  16  -6   0 1655.14 122.712   1
 -16  -6   0 2029.61 134.434   1
  16   6   0 1632.73 124.044   1
 -16   6   0 1821.04 124.511   1
  17   6   0 398.293 65.0567   1
  17  -6   0 468.909 66.9918   1
 -17  -6   0 346.492 62.5369   1
 -17   6   0 337.580 59.7923   1
  18   6   0 84.5029 42.1955   1
  18  -6   0 83.5493 46.6172   1
 -18  -6   0 90.1389 45.6445   1
 -18   6   0 95.1954 46.7064   1
 -19  -6   0 52.9083 44.4265   1
  20   6   0 169.384 48.4412   1
  20  -6   0 109.283 45.2286   1
 -20   6   0 195.905 53.3355   1
  21   6   0 199.975 57.6456   1
 -21   6   0 121.153 48.6055   1
 -21  -6   0 167.175 53.8359   1
  21  -6   0 203.489 53.7436   1
  22  -6   0 1546.98 121.541   1
 -22   6   0 1658.59 120.922   1
 -22  -6   0 1724.19 124.355   1
  22   6   0 1551.04 121.096   1
 -23  -6   0 314.152 61.7470   1
  23  -6   0 240.253 54.3370   1
 -23   6   0 286.561 57.5594   1
  23   6   0 299.037 56.0941   1
  24   6   0 139.432 46.8958   1
 -24  -6   0 94.8716 47.4862   1
  25   6   0 56.6633 45.5285   1
 -25  -6   0 58.1074 44.5184   1
   0   7   0-4.40136 22.2191   1
   0  -7   0 4.45983 24.1129   1
  -1  -7   0 5446.46 234.659   1
   1   7   0 5502.65 233.408   1
  -1   7   0 4476.17 226.176   1
   1  -7   0 4679.84 230.676   1
  -2  -7   0 23861.1 919.176   1
   2   7   0 24653.7 922.217   1
  -2   7   0 21335.6 912.899   1
   2  -7   0 23035.6 916.483   1
  -3  -7   0 2113.81 121.800   1
   3   7   0 2143.38 122.731   1
  -3   7   0 2218.60 120.312   1
   3  -7   0 2139.78 121.683   1
  -4  -7   0 18306.8 736.964   1
   4   7   0 18534.0 737.656   1
  -4   7   0 18681.7 733.487   1
   4  -7   0 17433.5 732.192   1
  -5  -7   0 7272.83 334.762   1
   5  -7   0 7529.30 332.845   1
   5   7   0 7754.36 338.160   1
  -5   7   0 7875.83 333.872   1
  -6   7   0 124.299 31.6484   1
   6  -7   0 127.172 33.5428   1
   6   7   0 107.053 29.2764   1
  -6  -7   0 114.916 30.2882   1
  -7   7   0 989.030 75.9929   1
   7  -7   0 884.290 76.5510   1
   8   7   0 497.234 56.5841   1
  -8  -7   0 479.624 58.1550   1
  -8   7   0 545.096 56.4451   1
   8  -7   0 573.028 59.3584   1
  -9  -7   0 4023.73 201.153   1
   9   7   0 3646.33 196.518   1
  10   7   0 4973.03 247.169   1
 -10  -7   0 5026.09 245.771   1
 -10   7   0 4870.31 239.705   1
  10  -7   0 5048.28 244.864   1
  11   7   0 771.306 77.9909   1
 -11  -7   0 752.765 75.3097   1
  11  -7   0 755.704 74.8824   1
  12   7   0 658.632 71.5750   1
  12  -7   0 679.108 70.5849   1
 -12  -7   0 648.644 70.7780   1
 -12   7   0 559.983 65.5601   1
 -13   7   0 88.0498 41.1899   1
  13  -7   0 94.1869 42.1409   1
  14  -7   0 2571.94 159.190   1
 -14   7   0 2651.38 161.200   1
 -14  -7   0 2873.01 166.822   1
  14   7   0 2863.79 166.007   1
  15  -7   0 11148.0 498.946   1
 -15   7   0 11190.7 497.208   1
 -15  -7   0 12025.5 504.402   1
  15   7   0 11296.3 500.474   1
  16  -7   0 6484.54 301.058   1
 -16   7   0 6127.14 297.039   1
 -16  -7   0 5783.24 296.519   1
  16   7   0 6075.89 299.466   1
 -17   7   0-14.6145 41.5069   1
  17  -7   0 89.2765 38.6700   1
  18  -7   0 166.553 48.0400   1
 -18   7   0 178.520 49.3593   1
 -18  -7   0 145.529 46.2786   1
  18   7   0 106.926 45.1912   1
  19  -7   0-30.6941 42.5391   1
 -19   7   0 15.0783 42.8015   1
 -19  -7   0 22.7310 44.0052   1
  19   7   0-23.2471 50.6508   1
 -20   7   0 30.4261 42.7322   1
  20  -7   0 85.1493 46.4803   1
  21  -7   0 225.426 55.5148   1
 -21   7   0 175.733 52.1209   1
 -21  -7   0 204.114 51.9931   1
  21   7   0 114.676 53.8050   1
 -22   7   0 360.483 63.0829   1
  22  -7   0 365.414 63.1925   1
 -23  -7   0 29.5803 46.6212   1
  23   7   0 44.5818 48.5778   1
 -23   7   0 7.65244 48.2429   1
 -24  -7   0 126.249 54.2886   1
  24   7   0 63.6281 44.6965   1
   0   8   0 4754.65 210.070   1
   0  -8   0 3646.95 203.000   1
  -1   8   0 9661.57 433.572   1
   1   8   0 9836.43 435.943   1
   1  -8   0 10522.7 438.633   1
  -2   8   0 16760.1 629.236   1
   2   8   0 14897.2 625.348   1
   2  -8   0 14399.0 622.974   1
  -2  -8   0 15044.2 624.711   1
  -3   8   0 2971.62 154.850   1
   3   8   0 3035.57 156.325   1
   3  -8   0 2447.45 148.991   1
  -3  -8   0 2919.67 154.205   1
  -4   8   0 6939.25 320.674   1
   4   8   0 8051.87 331.227   1
   4  -8   0 7086.89 323.304   1
  -4  -8   0 7207.73 326.507   1
  -5   8   0 157.791 35.4847   1
   5  -8   0 159.201 38.9011   1
   6  -8   0 3269.50 165.409   1
  -6  -8   0 3091.68 168.346   1
   6   8   0 2746.29 160.817   1
  -7  -8   0 4036.22 211.883   1
   7   8   0 4456.10 216.759   1
   8   8   0 5532.42 266.849   1
  -8  -8   0 6074.92 272.286   1
  -8   8   0 5458.15 260.697   1
   8  -8   0 5169.72 261.774   1
   9   8   0 12020.9 514.520   1
  -9  -8   0 11705.9 510.569   1
  -9   8   0 11291.7 503.532   1
   9  -8   0 12680.9 512.467   1
  10   8   0 125.838 37.8210   1
 -10  -8   0 126.161 45.8109   1
  10  -8   0 76.6444 34.7727   1
  11   8   0-21.2332 40.1837   1
 -11  -8   0 6.58059 37.3615   1
 -11   8   0 38.2405 33.1097   1
  11  -8   0 13.1183 35.9174   1
 -12   8   0 2273.99 142.079   1
  12  -8   0 2438.49 147.088   1
  13   8   0 2073.12 130.420   1
 -13  -8   0 1462.03 116.853   1
 -13   8   0 1609.07 118.029   1
  13  -8   0 1928.13 125.247   1
 -14  -8   0 5189.31 268.551   1
  14   8   0 5592.69 273.039   1
  15  -8   0 678.389 75.3342   1
 -15  -8   0 697.077 79.6883   1
  15   8   0 685.678 77.7220   1
 -15   8   0 747.213 77.4850   1
  16  -8   0-22.6242 44.7814   1
 -16  -8   0 60.6985 46.9301   1
 -16   8   0 73.5677 42.7473   1
 -17   8   0 1880.89 138.505   1
  17  -8   0 1958.31 137.980   1
 -17  -8   0 2239.35 143.688   1
  17   8   0 1990.26 137.987   1
 -18  -8   0 1051.31 98.7851   1
  18   8   0 995.027 94.6210   1
 -19   8   0 565.098 77.6037   1
  19  -8   0 667.573 75.9406   1
 -19  -8   0 622.493 78.5157   1
  19   8   0 612.816 77.7199   1
 -20  -8   0 520.470 69.2352   1
 -20   8   0 389.428 67.0720   1
  20  -8   0 489.924 68.3243   1
 -21   8   0 7.78004 47.1497   1
  21  -8   0 23.8182 44.5462   1
 -21  -8   0-7.47076 47.9673   1
  21   8   0-22.8286 46.5846   1
 -22   8   0-54.2955 49.3489   1
 -22  -8   0-22.2250 44.8990   1
  22  -8   0-7.91558 39.9618   1
  22   8   0 29.9651 42.0341   1
  24   8   0 28.6519 37.2788   1
 -24  -8   0 93.0289 43.8682   1
   3   9   0 14367.6 594.299   1
  -3  -9   0 14133.2 593.402   1
   4   9   0 2608.19 151.950   1
  -4  -9   0 2717.69 152.333   1
  -5   9   0 2584.27 142.333   1
   5   9   0 2191.20 137.671   1
  -5  -9   0 2274.40 136.932   1
   5  -9   0 2505.43 141.860   1
   6   9   0 14645.7 606.197   1
  -6  -9   0 13926.1 605.961   1
  -6   9   0 14842.2 603.150   1
   6  -9   0 14321.3 604.053   1
   7   9   0 12254.6 513.486   1
  -7  -9   0 11520.0 510.523   1
  -7   9   0 12130.3 508.035   1
   8  -9   0 24550.2 996.364   1
   8   9   0 23415.0 997.152   1
  -8  -9   0 25870.7 1003.40   1
  -8   9   0 25392.9 997.651   1
   9   9   0 3088.27 179.958   1
  -9  -9   0 3359.01 183.752   1
   9  -9   0 3308.33 180.334   1
  10   9   0 16222.6 694.243   1
 -10  -9   0 16387.5 694.686   1
 -10   9   0 16599.1 690.657   1
  10  -9   0 17316.9 694.823   1
  11   9   0 900.775 85.3244   1
 -11  -9   0 938.392 84.6532   1
 -11   9   0 1060.15 86.8874   1
  11  -9   0 903.802 85.3156   1
  12   9   0 738.267 78.9010   1
 -12  -9   0 577.428 68.2829   1
 -12   9   0 636.313 70.4772   1
  12  -9   0 629.118 71.2404   1
 -13  -9   0 3397.22 186.360   1
  13   9   0 2959.25 179.963   1
  14   9   0 22.3874 37.1302   1
 -14  -9   0 44.3747 39.4859   1
 -14   9   0 28.7337 43.9895   1
  14  -9   0 14.7285 42.3057   1
  15   9   0 1180.16 102.136   1
 -15  -9   0 1488.80 112.482   1
 -15   9   0 1120.77 102.177   1
  15  -9   0 1481.00 112.194   1
  16   9   0 75.2482 44.0424   1
  16  -9   0 183.915 51.6800   1
 -16  -9   0 174.083 55.8704   1
 -16   9   0 154.706 47.1864   1
  17  -9   0 4265.29 234.092   1
 -17   9   0 4144.20 230.222   1
 -17  -9   0 4580.25 238.563   1
  17   9   0 4613.01 236.615   1
  18  -9   0 1434.18 115.895   1
 -18   9   0 1509.59 114.790   1
 -18  -9   0 1481.85 114.913   1
  18   9   0 1471.94 115.622   1
  19  -9   0 7.94754 40.1408   1
 -19   9   0 22.9120 40.2396   1
 -19  -9   0 78.8869 50.2039   1
  19   9   0 30.0867 41.2047   1
 -20  -9   0 60.4397 49.0152   1
  20   9   0 76.2211 47.6559   1
  21  -9   0 7.96601 41.4311   1
 -21   9   0 22.9742 43.0168   1
  21   9   0 113.353 46.7678   1
  22   9   0-29.6181 46.6747   1
 -22  -9   0-7.27587 46.2944   1
  23   9   0 636.469 75.2978   1
 -23  -9   0 545.053 68.8105   1
   0  10   0 2693.14 154.983   1
   0 -10   0 2899.25 158.809   1
   1  10   0 30030.4 1204.37   1
  -1 -10   0 29514.1 1204.09   1
   1 -10   0 28481.1 1203.84   1
  -2  10   0 15808.7 668.904   1
   2  10   0 16282.8 671.988   1
  -2 -10   0 15466.1 667.795   1
   2 -10   0 17453.3 674.647   1
  -3  10   0 38361.8 1490.85   1
   3  10   0 40031.5 1494.80   1
  -3 -10   0 35161.8 1488.98   1
   3 -10   0 38232.9 1491.35   1
  -4  10   0 1592.44 106.343   1
   4  10   0 1493.69 105.831   1
  -4 -10   0 1338.81 102.731   1
   4 -10   0 1522.81 105.683   1
  -5  10   0 6579.22 308.273   1
   5  10   0 6471.94 313.889   1
  -5 -10   0 6539.68 311.302   1
   5 -10   0 7352.68 315.965   1
  -6  10   0 3565.19 192.215   1
   6  10   0 3598.01 198.302   1
  -6 -10   0 4068.40 202.700   1
   7  10   0 30452.4 1165.43   1
  -7 -10   0 29029.0 1163.94   1
  -7  10   0 27475.8 1154.73   1
   7 -10   0 29658.4 1162.00   1
   8  10   0 29584.5 1220.83   1
   8 -10   0 30661.8 1219.89   1
  -8  10   0 31075.7 1218.73   1
  -8 -10   0 31116.5 1224.38   1
   9 -10   0 6320.86 302.011   1
  10 -10   0 183.803 44.4898   1
 -10  10   0 195.733 44.8906   1
  10  10   0 250.226 54.9440   1
 -10 -10   0 270.551 53.6707   1
  11 -10   0 28.1152 33.4785   1
 -11  10   0 103.710 41.5907   1
  11  10   0 122.630 41.5454   1
 -11 -10   0 79.5404 36.6387   1
  12 -10   0 8880.39 398.326   1
 -12  10   0 9027.57 398.166   1
  12  10   0 9038.44 402.396   1
 -12 -10   0 7968.87 391.604   1
  13 -10   0 7.42645 34.0220   1
 -13  10   0 14.4697 38.1004   1
  13  10   0 7.76355 38.0220   1
 -13 -10   0-28.7674 37.3587   1
 -14  10   0 4832.38 246.415   1
  14 -10   0 4588.70 244.845   1
  15 -10   0 216.034 53.6192   1
 -15  10   0 134.468 49.9011   1
 -15 -10   0 295.165 53.8294   1
  15  10   0 188.982 46.9631   1
  16  10   0 1072.81 100.266   1
  16 -10   0 1181.65 105.667   1
 -16 -10   0 1486.21 112.374   1
 -16  10   0 1462.62 112.622   1
  17 -10   0 506.173 66.2011   1
 -17  10   0 306.694 63.5878   1
 -17 -10   0 365.862 64.2569   1
  17  10   0 361.653 61.8591   1
 -18 -10   0 1079.85 106.605   1
  18  10   0 1409.53 111.700   1
 -18  10   0 1512.82 114.924   1
  18 -10   0 1303.92 108.960   1
 -19 -10   0 493.231 72.0858   1
  19  10   0 531.791 71.6938   1
 -19  10   0 504.591 74.1119   1
  19 -10   0 558.058 73.0944   1
 -20 -10   0 15.3274 39.2675   1
  20  10   0 22.2865 36.3986   1
 -20  10   0 46.6004 45.1198   1
  20 -10   0 39.8819 47.8559   1
 -21 -10   0 460.949 69.4338   1
  21  10   0 373.397 63.6454   1
 -22 -10   0 349.838 61.7081   1
  22  10   0 358.114 65.2832   1
   0  11   0-43.8213 34.2940   1
   0 -11   0-12.7523 32.6749   1
   1  11   0 4918.06 234.762   1
  -1  11   0 4725.77 231.256   1
   1 -11   0 4384.01 230.760   1
  -1 -11   0 4327.13 229.305   1
  -2  11   0 23688.3 1007.44   1
   2  11   0 23812.7 1013.64   1
  -2 -11   0 26351.8 1015.10   1
   2 -11   0 26817.6 1015.20   1
  -3  11   0 5872.80 289.983   1
   3  11   0 6734.26 297.993   1
  -3 -11   0 6316.20 294.660   1
   3 -11   0 5817.55 291.615   1
  -4  11   0 21747.7 799.142   1
   4  11   0 18857.0 794.537   1
   4 -11   0 20132.5 797.016   1
  -5  11   0 1274.77 95.7469   1
   5  11   0 1143.98 95.4329   1
  -5 -11   0 1042.05 90.3089   1
   5 -11   0 1150.43 92.4073   1
   6  11   0 10556.6 448.485   1
  -6 -11   0 9825.82 444.259   1
   6 -11   0 9926.07 443.258   1
  -7  11   0 14159.0 607.674   1
   7 -11   0 14774.5 612.755   1
   8  11   0 9350.65 418.051   1
  -8 -11   0 9829.60 422.044   1
  -8  11   0 8843.02 411.816   1
   8 -11   0 9234.14 416.112   1
   9  11   0 5465.28 268.657   1
  -9 -11   0 5550.36 270.827   1
  -9  11   0 5307.97 262.830   1
   9 -11   0 5102.68 263.595   1
 -10 -11   0 507.595 68.6857   1
  10  11   0 346.020 63.5135   1
  11 -11   0 8521.96 400.532   1
 -11 -11   0 9495.55 407.037   1
  11  11   0 8534.17 402.036   1
  12  11   0 188.904 52.0664   1
 -12  11   0 217.458 49.9932   1
  12 -11   0 242.287 49.8182   1
 -12 -11   0 147.679 48.4368   1
 -13  11   0 4072.75 218.794   1
  13 -11   0 3966.50 217.498   1
  14 -11   0 15.3218 40.8886   1
 -14  11   0-52.5363 44.5488   1
 -14 -11   0-7.58952 36.5876   1
  14  11   0-7.70433 38.8963   1
  15 -11   0 7.78181 37.5368   1
 -15  11   0 38.1009 41.2233   1
 -15 -11   0 91.0459 50.0448   1
  15  11   0 15.3149 42.9866   1
  16 -11   0 1504.22 117.410   1
 -16  11   0 1623.51 121.016   1
 -16 -11   0 1408.38 116.918   1
  16  11   0 1673.89 123.288   1
 -17 -11   0 1811.15 132.086   1
  17 -11   0 1978.48 138.857   1
 -17  11   0 2069.78 138.519   1
  17  11   0 1794.97 132.933   1
  18 -11   0 682.094 80.3006   1
 -18 -11   0 783.960 85.1842   1
  18  11   0 578.292 77.3510   1
 -18  11   0 677.431 82.4093   1
  19 -11   0 732.213 82.9245   1
 -19  11   0 639.286 79.1739   1
 -20  11   0 745.002 85.7287   1
  20  11   0 723.996 79.1609   1
 -20 -11   0 723.524 84.0414   1
 -21 -11   0 801.170 81.9686   1
  22  11   0 258.564 61.2831   1
 -22 -11   0 224.413 55.7237   1
   0 -12   0 4647.05 227.123   1
   0  12   0 4077.91 220.917   1
   1 -12   0 9475.09 429.204   1
  -1 -12   0 10058.5 431.362   1
  -2 -12   0 24518.2 981.581   1
   2 -12   0 25312.0 983.826   1
   2  12   0 23135.1 978.117   1
  -2  12   0 23994.9 979.899   1
  -3  12   0 3090.93 169.856   1
   3  12   0 2715.03 166.417   1
  -3 -12   0 2923.93 170.590   1
  -4  12   0 16208.1 684.167   1
   4 -12   0 16651.5 687.836   1
   5  12   0 1929.17 127.077   1
  -5 -12   0 1516.65 115.631   1
   5 -12   0 1860.24 124.941   1
  -6  12   0 13045.1 558.799   1
  -6 -12   0 13249.8 561.824   1
   6  12   0 12961.1 560.058   1
   6 -12   0 12942.8 559.457   1
  -7 -12   0 3245.76 176.810   1
   7  12   0 2615.26 164.938   1
   8  12   0 7053.74 354.854   1
  -8 -12   0 8463.41 362.934   1
  -8  12   0 7839.07 356.038   1
   8 -12   0 7417.52 354.956   1
   9  12   0 132.706 42.5830   1
  -9 -12   0 210.385 50.1579   1
   9 -12   0 188.345 48.8067   1
  10  12   0 493.158 69.8491   1
 -10  12   0 521.165 69.7312   1
  10 -12   0 388.780 64.7482   1
  11  12   0 5029.63 257.527   1
 -11 -12   0 5069.14 255.927   1
 -11  12   0 4987.94 252.524   1
  11 -12   0 4775.24 252.835   1
  12  12   0 2364.75 156.809   1
 -12 -12   0 2580.30 158.790   1
 -12  12   0 2373.33 153.249   1
  12 -12   0 2719.50 160.924   1
  13  12   0 2958.23 176.200   1
 -13 -12   0 2779.88 170.331   1
 -13  12   0 2795.69 171.201   1
  13 -12   0 3043.08 177.031   1
 -14 -12   0 171.283 49.6027   1
  14  12   0 204.414 54.4817   1
 -15  12   0 15.3222 43.5440   1
  15 -12   0 93.0945 47.0621   1
  16  12   0 2632.82 170.063   1
 -16  12   0 2845.41 175.004   1
 -16 -12   0 3036.33 175.738   1
  16 -12   0 3005.62 177.532   1
  17  12   0 2184.24 148.484   1
  17 -12   0 2150.96 149.530   1
 -17  12   0 2598.14 159.816   1
 -17 -12   0 2451.45 153.100   1
 -18 -12   0 1932.59 132.220   1
  18 -12   0 1762.37 130.995   1
  18  12   0 1726.06 127.012   1
 -18  12   0 1905.38 135.142   1
  19  12   0 227.465 55.0637   1
 -19 -12   0 186.394 55.1874   1
 -19  12   0 108.697 53.7797   1
  20  12   0 114.764 45.3320   1
 -20 -12   0 66.4233 41.0497   1
 -21 -12   0 870.749 90.2422   1
   0  13   0-6.99324 37.8223   1
   0 -13   0 56.2382 39.9207   1
  -1  13   0 6398.16 307.258   1
  -1 -13   0 6127.00 304.434   1
   1 -13   0 6086.93 305.052   1
   2  13   0 12425.4 547.915   1
  -2  13   0 12894.1 548.882   1
   2 -13   0 13003.8 550.956   1
  -2 -13   0 12687.3 548.608   1
   3  13   0 16338.2 708.565   1
  -3 -13   0 16397.4 707.877   1
   3 -13   0 18259.4 714.670   1
   4 -13   0 1473.90 108.631   1
   4  13   0 1243.15 105.171   1
  -4 -13   0 1263.19 105.165   1
  -4  13   0 1462.04 107.719   1
   5 -13   0 24151.5 982.147   1
   5  13   0 24150.0 980.509   1
  -5 -13   0 24157.0 976.552   1
  -5  13   0 23753.3 976.012   1
   6 -13   0 449.661 66.6268   1
  -6  13   0 600.513 69.1908   1
   6  13   0 599.523 70.5978   1
  -6 -13   0 589.465 71.0799   1
  -7  13   0 10712.5 475.660   1
  -7 -13   0 12130.8 488.372   1
   7 -13   0 11465.5 481.989   1
   8 -13   0 387.344 62.5925   1
  -8  13   0 515.929 68.0088   1
   8  13   0 401.639 64.2609   1
  -8 -13   0 597.916 74.2058   1
  -9  13   0 1416.34 108.484   1
   9  13   0 1313.51 107.826   1
  -9 -13   0 1247.32 106.736   1
   9 -13   0 1363.11 108.074   1
 -10  13   0 2575.63 161.903   1
  10  13   0 2622.90 164.791   1
 -10 -13   0 2590.84 165.098   1
  10 -13   0 3076.78 173.106   1
 -11  13   0 2150.94 147.351   1
  11  13   0 2408.91 151.784   1
  11 -13   0 2300.46 151.883   1
 -11 -13   0 2504.95 154.775   1
 -12 -13   0 1247.17 107.853   1
  12  13   0 1547.78 116.516   1
 -13  13   0 742.096 81.7127   1
  13  13   0 884.904 87.4393   1
 -13 -13   0 798.448 82.4503   1
  13 -13   0 912.757 87.7942   1
 -14  13   0 1062.10 99.7116   1
  14  13   0 1278.54 107.510   1
 -14 -13   0 1194.66 100.178   1
  14 -13   0 1280.14 106.657   1
 -15  13   0 1185.73 101.527   1
  15  13   0 1068.16 100.361   1
 -15 -13   0 1272.05 105.582   1
  15 -13   0 1131.28 100.580   1
 -16  13   0 971.263 94.4678   1
  16  13   0 1147.41 100.656   1
 -16 -13   0 1146.80 100.489   1
  16 -13   0 1193.46 103.457   1
 -17  13   0 809.065 91.1894   1
 -17 -13   0 1017.11 97.7294   1
  17  13   0 1106.11 98.4528   1
  17 -13   0 1133.11 100.691   1
 -18 -13   0 87.9013 50.4362   1
  18  13   0 80.1606 49.3774   1
 -19 -13   0 276.422 60.6078   1
  19  13   0 358.876 65.6789   1
 -20 -13   0 164.705 48.6042   1
  20  13   0 56.3240 36.3050   1
   0  14   0 9267.56 418.925   1
  -1  14   0 2830.15 171.810   1
   1  14   0 3190.64 178.551   1
   1 -14   0 2829.09 172.244   1
  -1 -14   0 2992.72 173.856   1
  -2  14   0 5105.01 266.298   1
   2  14   0 5918.69 275.499   1
  -2 -14   0 5242.29 266.791   1
   2 -14   0 5200.09 268.363   1
   3 -14   0 467.171 64.9771   1
   3  14   0 623.568 71.1016   1
  -3 -14   0 466.262 64.8621   1
  -3  14   0 526.771 67.5582   1
   4 -14   0 2225.00 146.910   1
   4  14   0 2344.31 148.472   1
  -4 -14   0 2393.24 149.203   1
  -4  14   0 2296.63 148.450   1
   5 -14   0 325.565 55.9875   1
   5  14   0 325.818 54.1648   1
  -5 -14   0 254.509 48.9559   1
  -5  14   0 136.806 46.8652   1
   6 -14   0 10547.9 475.387   1
   6  14   0 9734.84 468.670   1
  -6 -14   0 10821.7 475.660   1
  -7  14   0 1070.85 96.9442   1
   7 -14   0 1152.13 101.178   1
  -8  14   0 9352.18 420.915   1
   8  14   0 9222.04 422.328   1
  -8 -14   0 9164.32 421.752   1
   8 -14   0 9419.77 425.641   1
  -9  14   0 819.164 83.6577   1
   9  14   0 1054.82 92.3229   1
   9 -14   0 767.417 81.7414   1
  -9 -14   0 753.576 83.6426   1
 -10 -14   0 388.338 63.8350   1
  10  14   0 418.764 65.6975   1
 -11  14   0 648.814 78.5095   1
  11  14   0 635.742 79.0018   1
  11 -14   0 799.066 87.1948   1
 -11 -14   0 831.125 84.3029   1
 -12  14   0 193.811 52.7718   1
  12 -14   0 279.755 59.3103   1
 -13  14   0 537.192 75.3898   1
  13  14   0 711.736 77.1933   1
 -13 -14   0 705.690 77.4418   1
  13 -14   0 657.806 80.0759   1
 -14  14   0 888.867 87.7162   1
  14  14   0 876.744 89.6321   1
  14 -14   0 863.581 88.6750   1
 -14 -14   0 907.937 84.6798   1
  15  14   0 456.209 69.3744   1
 -15 -14   0 516.975 72.9004   1
  15 -14   0 518.748 73.1459   1
 -16  14   0 4111.17 225.507   1
 -16 -14   0 4230.49 225.211   1
  16  14   0 4329.09 227.910   1
  16 -14   0 4136.45 227.550   1
 -17 -14   0 1249.21 101.367   1
  17  14   0 1169.69 98.1406   1
 -18 -14   0 336.929 58.5782   1
  18  14   0 327.744 58.5623   1
   0  15   0 7.53415 42.7768   1
   0 -15   0-36.6286 43.9449   1
  -1  15   0 1786.03 128.401   1
   1 -15   0 1639.48 124.412   1
  -1 -15   0 1939.62 132.045   1
   2  15   0 45.3757 48.1471   1
   2 -15   0 59.9220 40.0151   1
  -2  15   0 36.6986 44.9686   1
  -3  15   0 715.597 82.5292   1
   3 -15   0 877.845 87.8714   1
   4 -15   0 97.6325 48.8197   1
   4  15   0 83.3031 45.5987   1
  -4 -15   0 140.687 47.7089   1
  -4  15   0 96.4689 45.6028   1
   5 -15   0 6116.21 312.159   1
  -5  15   0 6323.89 310.877   1
   5  15   0 6866.85 316.796   1
  -5 -15   0 6353.88 311.857   1
   6  15   0 141.757 44.0604   1
  -6 -15   0 106.010 41.2084   1
  -7 -15   0 3970.08 217.955   1
   7  15   0 4041.58 218.628   1
   8 -15   0-15.5847 41.0368   1
  -8  15   0-15.1585 43.5268   1
   8  15   0 30.3526 37.1634   1
  -8 -15   0 7.63416 39.6566   1
  -9  15   0 294.486 58.4750   1
   9  15   0 335.190 62.1991   1
   9 -15   0 359.940 63.4534   1
  -9 -15   0 403.772 66.4788   1
 -10  15   0 37.7667 35.8469   1
  10 -15   0 38.9466 43.2049   1
 -11  15   0 68.6350 50.3357   1
  11  15   0 84.0075 44.4141   1
 -11 -15   0 60.8192 43.2223   1
  11 -15   0 15.5613 44.2329   1
 -12  15   0 281.254 59.0987   1
  12  15   0 210.606 55.1319   1
  12 -15   0 287.414 58.4639   1
 -12 -15   0 143.581 48.8114   1
 -13 -15   0-7.42196 44.5191   1
  13  15   0-7.59453 45.0772   1
 -14  15   0 459.783 72.2762   1
  14  15   0 688.894 85.3789   1
 -14 -15   0 499.988 70.9823   1
  14 -15   0 539.531 73.2210   1
 -15  15   0 1149.73 98.0943   1
 -15 -15   0 1004.06 97.5380   1
  15  15   0 955.496 96.2291   1
  15 -15   0 1041.27 97.3983   1
 -17 -15   0 1245.24 101.710   1
  17  15   0 1172.90 98.0240   1
   0  16   0 159.954 46.9946   1
   0 -16   0 150.426 45.9552   1
   1  16   0 7.61805 35.5178   1
  -1  16   0-7.62369 41.2192   1
   1 -16   0 29.8865 37.1599   1
  -1 -16   0-14.9647 39.9329   1
   2  16   0 390.202 65.1072   1
  -2  16   0 422.910 67.8709   1
   2 -16   0 432.484 61.8680   1
  -2 -16   0 414.405 64.1748   1
   3  16   0 343.582 61.2891   1
   3 -16   0 456.502 63.8621   1
  -3 -16   0 348.772 62.9696   1
  -3  16   0 254.028 53.0031   1
  -4  16   0 832.943 86.0463   1
   4  16   0 912.451 88.9180   1
   4 -16   0 893.676 89.1836   1
   5 -16   0 30.5747 38.6103   1
  -5  16   0 7.55720 42.4230   1
   5  16   0 52.6970 45.6428   1
  -5 -16   0 52.9960 44.9559   1
   6 -16   0 1192.86 104.799   1
   6  16   0 1419.30 111.230   1
  -6 -16   0 1322.65 108.790   1
  -6  16   0 1326.64 108.460   1
   7 -16   0 7.68989 42.1069   1
  -7  16   0-7.55905 41.9046   1
   7  16   0 7.57703 47.7572   1
  -7 -16   0-22.9865 44.0029   1
  -8  16   0 3241.28 190.772   1
   8  16   0 3242.75 189.491   1
  -8 -16   0 3433.33 193.194   1
   8 -16   0 3429.11 194.934   1
  -9  16   0 586.378 76.1027   1
   9  16   0 591.950 74.4248   1
  -9 -16   0 525.974 71.1618   1
   9 -16   0 527.848 72.3664   1
 -10  16   0 1221.51 106.652   1
  10  16   0 1346.69 108.181   1
 -10 -16   0 1203.99 105.995   1
  10 -16   0 1371.23 110.959   1
 -11  16   0-7.62757 41.2403   1
  11  16   0-37.7896 51.5228   1
 -11 -16   0 22.5801 46.5364   1
  11 -16   0 7.91117 41.0956   1
 -12  16   0 22.8219 45.6324   1
  12  16   0 59.3530 45.8732   1
 -12 -16   0-7.45689 43.3100   1
  12 -16   0-23.5277 39.0072   1
 -13  16   0 1107.11 98.8016   1
  13  16   0 918.449 90.4876   1
 -13 -16   0 1043.53 94.0411   1
  13 -16   0 992.960 98.5241   1
 -14 -16   0 496.270 69.3711   1
 -14  16   0 579.094 75.9034   1
 -15 -16   0 852.509 82.6465   1
  15  16   0 624.233 75.5618   1
 -16 -16   0 472.576 67.9527   1
  16  16   0 490.542 68.1761   1
   0  17   0-30.6195 45.4368   1
   0 -17   0 52.8740 42.3831   1
  -1  17   0 1529.02 117.292   1
   1  17   0 1564.07 118.677   1
   1 -17   0 1423.11 112.357   1
  -1 -17   0 1281.55 108.329   1
   2  17   0 230.025 53.9741   1
  -2  17   0 138.182 48.4344   1
   2 -17   0 189.244 46.4054   1
  -2 -17   0 190.269 50.2359   1
  -3  17   0-15.1874 45.5519   1
   3 -17   0-15.3198 41.9462   1
  -4  17   0 2215.50 143.635   1
   4  17   0 2002.58 138.961   1
   4 -17   0 2048.06 142.192   1
  -4 -17   0 2234.59 142.931   1
   5 -17   0 116.040 45.4454   1
  -5 -17   0 211.701 54.0142   1
  -5  17   0 218.172 54.9212   1
   6  17   0 103.690 41.6445   1
  -6 -17   0 38.4995 36.0018   1
   7  17   0 414.848 64.6739   1
  -7 -17   0 441.078 69.0489   1
  -8  17   0 740.254 82.0156   1
   8  17   0 976.904 88.1909   1
  -8 -17   0 726.763 79.8518   1
   8 -17   0 765.133 82.3757   1
  -9  17   0 908.192 88.4618   1
   9  17   0 884.888 86.7995   1
   9 -17   0 820.499 86.3842   1
  10  17   0 739.915 80.7182   1
 -10 -17   0 794.457 82.6422   1
  10 -17   0 897.327 89.3858   1
 -11  17   0 714.780 84.5447   1
 -11 -17   0 901.322 89.5844   1
  11  17   0 769.382 83.5351   1
  11 -17   0 789.220 87.6154   1
 -12 -17   0-7.29912 45.5700   1
  12  17   0 21.8466 45.0251   1
 -13 -17   0 472.879 69.4262   1
  13  17   0 507.043 76.4467   1
 -14 -17   0 33.5137 46.0671   1
  14  17   0 7.50929 46.4357   1
   0  18   0 1109.76 97.6598   1
   0 -18   0 1078.69 96.2966   1
  -1  18   0 1383.57 112.809   1
   1  18   0 1435.66 114.368   1
   1 -18   0 1230.24 108.369   1
  -1 -18   0 1289.42 112.156   1
   2  18   0 175.438 49.8825   1
  -2  18   0 253.416 56.0322   1
  -2 -18   0 227.126 53.6867   1
   2 -18   0 360.965 61.1154   1
   3  18   0 143.877 46.0110   1
  -3  18   0 23.0004 40.5108   1
   3 -18   0 105.841 48.2115   1
  -3 -18   0 81.0943 43.8820   1
   4  18   0 7.47336 49.3324   1
  -4  18   0 38.0419 44.7385   1
  -4 -18   0 120.212 52.4960   1
   4 -18   0 84.0579 45.4179   1
   5  18   0 22.2412 43.1703   1
   5 -18   0 153.423 49.7981   1
  -5 -18   0 60.1724 38.6517   1
  -5  18   0 112.871 51.8031   1
   6 -18   0 269.261 56.8567   1
  -6  18   0 330.946 60.7396   1
   7 -18   0-15.3861 44.1808   1
   7  18   0-22.3520 46.0668   1
  -7 -18   0-7.48696 47.6332   1
  -7  18   0 15.0417 44.1627   1
   8 -18   0 15.3245 43.5060   1
  -8  18   0-7.57332 42.4984   1
  -8 -18   0 14.9568 44.3928   1
   8  18   0 59.1936 50.0373   1
   9  18   0 131.841 49.7760   1
 -10  18   0 1027.05 96.9679   1
  10 -18   0 809.492 92.4073   1
 -11 -18   0 1913.81 132.113   1
  11  18   0 1920.81 132.543   1
 -12 -18   0 155.996 54.2179   1
  12  18   0 169.780 53.3950   1
   0  19   0-15.1611 47.3280   1
   0 -19   0-7.44728 42.2817   1
   1  19   0 241.109 55.2747   1
  -1 -19   0 127.384 46.2420   1
   1 -19   0 88.9466 47.0813   1
   2  19   0 203.187 57.4065   1
  -2 -19   0 249.999 55.3914   1
   2 -19   0 209.132 51.1865   1
  -3  19   0 98.7739 48.9141   1
   3 -19   0 89.2562 45.6737   1
  -3 -19   0 95.3307 47.2182   1
  -4  19   0 159.236 57.1935   1
   4  19   0 146.554 50.3406   1
  -4 -19   0 177.127 52.2823   1
   4 -19   0 179.401 50.9279   1
   5  19   0 166.238 54.4697   1
  -5  19   0 195.914 58.2434   1
  -5 -19   0 52.4461 47.9821   1
   5 -19   0 173.485 54.5224   1
  -6  19   0 14.8475 41.6618   1
   6  19   0 36.5166 45.1630   1
  -6 -19   0-7.38544 40.4486   1
   6 -19   0 45.5190 41.5493   1
  -7  19   0-7.42987 44.5657   1
   7 -19   0 7.55448 46.7077   1
  -8  19   0 154.370 57.4426   1
  -8 -19   0 190.185 53.1666   1
   8  19   0 231.146 60.1521   1
   8 -19   0 235.894 54.0735   1
  -9 -19   0 366.702 61.4084   1
   9  19   0 349.743 60.7941   1
   2  20   0 611.302 79.6129   1
  -2 -20   0 708.272 77.6946   1
   3  20   0 272.075 61.2671   1
  -3 -20   0 158.868 55.4487   1
   4  20   0 489.151 70.2424   1
  -4 -20   0 485.944 68.3783   1
   5 -20   0 894.005 90.4787   1
  -5 -20   0 1015.95 93.9380   1
  -5  20   0 1031.70 97.1137   1
   5  20   0 894.303 87.6880   1
  -6  20   0 81.1747 47.8398   1
   6  20   0 21.2949 49.5746   1
  -6 -20   0 28.5752 45.0576   1
 -26   0   1-21.7294 45.2270   1
 -24   0   1-44.8015 47.9455   1
  24   0  -1 15.4747 42.3698   1
 -22   0   1-7.42961 40.6824   1
  22   0  -1-7.93383 38.8570   1
 -21   0   1-29.2399 40.0348   1
  21   0  -1-15.7338 36.6870   1
  20   0  -1 15.6724 44.4908   1
 -20   0   1-35.9101 43.5288   1
  19   0  -1-15.3005 41.3628   1
 -19   0   1 21.3025 39.8416   1
  18   0  -1-22.0174 41.6720   1
 -18   0   1 56.1365 38.9065   1
  17   0  -1-35.1053 36.4719   1
 -17   0   1 34.5274 38.7456   1
  16   0  -1-13.3902 35.2616   1
  15   0  -1 12.7091 34.8083   1
 -15   0   1 39.2814 34.9539   1
  14   0  -1-6.08912 31.1935   1
 -14   0   1-24.4914 32.6823   1
  13   0  -1-5.76126 28.2209   1
 -13   0   1-22.8971 30.5548   1
  12   0  -1 5.34275 29.9775   1
 -12   0   1-10.8524 27.3931   1
  11   0  -1-9.81633 25.4964   1
 -11   0   1 20.2765 25.5906   1
  10   0  -1 22.9041 23.4676   1
 -10   0   1 4.57192 21.6854   1
   9   0  -1 12.4241 21.8096   1
  -9   0   1-20.5073 24.3440   1
   8   0  -1-7.38264 24.1278   1
  -8   0   1 7.26266 21.5533   1
   6   0  -1-2.72044 17.6254   1
  -6   0   1-2.66931 18.1970   1
   5   0  -1 4.44124 17.8290   1
  -5   0   1-6.51360 15.9503   1
   4   0  -1 10.2068 16.8833   1
  -4   0   1 47.1511 20.7426   1
   3   0  -1 2.30118 13.6947   1
  -3   0   1-4.79344 13.8808   1
   1   0   1 15.9935 12.1659   1
  -1   0  -1 0.96523 10.4740   1
   2   0   1 7.35624 17.4576   1
  -2   0  -1 49.6080 15.6687   1
   3   0   1 9.91595 20.6784   1
  -3   0  -1 9.82874 18.3335   1
   4   0   1-2.48732 18.6535   1
  -4   0  -1 24.6335 19.0795   1
   6   0   1-3.46653 23.6337   1
  -6   0  -1 20.7146 24.8306   1
   7   0   1 15.6177 24.5229   1
  -7   0  -1 158.127 33.8144   1
   8   0   1 12.8562 20.9885   1
  -8   0  -1-8.91620 25.8920   1
   9   0   1 37.6419 27.6369   1
  -9   0  -1-4.81923 28.6119   1
  10   0   1 15.5562 29.1174   1
 -10   0  -1 46.3526 28.9204   1
  12   0   1 17.5657 28.2377   1
 -12   0  -1 29.9833 33.2544   1
  13   0   1 6.20563 32.6879   1
 -13   0  -1 31.7349 35.1921   1
  14   0   1-6.52639 32.4588   1
 -14   0  -1 13.2403 33.9080   1
  15   0   1-13.7189 36.6087   1
 -15   0  -1 6.80411 35.8323   1
  16   0   1-21.4316 31.5381   1
 -16   0  -1 6.91556 31.1118   1
  17   0   1 15.0208 40.6064   1
 -17   0  -1-6.95049 38.9978   1
  18   0   1-15.3034 40.8367   1
 -18   0  -1 7.11349 38.4606   1
 -19   0  -1-21.5376 39.8044   1
  19   0   1 78.0981 51.9401   1
 -20   0  -1 7.33745 41.6561   1
  20   0   1-7.82777 43.3939   1
 -21   0  -1-36.8682 46.4838   1
  21   0   1-7.92401 44.4692   1
 -22   0  -1-29.6138 37.3841   1
  22   0   1-15.5442 40.9388   1
 -23   0  -1 14.8114 43.4858   1
  23   0   1-7.63788 42.3415   1
 -24   0  -1-43.7803 46.0046   1
  24   0   1-15.0939 46.2158   1
 -25   0  -1-49.8899 46.1751   1
  25   0   1 51.5279 45.9563   1
 -26   0  -1 7.03591 47.9669   1
  26   0   1-36.0490 47.1288   1
 -26  -1   1 7.25127 41.1766   1
  26   1  -1 45.0764 42.1619   1
 -25  -1   1-36.6646 48.7643   1
  25   1  -1 38.7419 50.6463   1
 -24   1   1 171.478 52.3471   1
 -24  -1   1 236.610 58.9491   1
  24  -1  -1 253.590 55.5299   1
  24   1  -1 260.136 60.4993   1
 -23   1   1 30.0025 45.9196   1
  23  -1  -1-7.75752 42.4787   1
 -22   1   1 501.104 68.5788   1
  22  -1  -1 463.789 66.4681   1
  22   1  -1 556.258 72.8862   1
 -22  -1   1 450.586 66.8818   1
 -21   1   1-7.38303 42.3996   1
  21  -1  -1-30.8410 43.2608   1
  21   1  -1 54.9035 47.5336   1
 -21  -1   1-22.3449 43.2577   1
 -20  -1   1 791.599 84.6664   1
 -20   1   1 1002.91 89.1955   1
  20   1  -1 759.058 84.0646   1
  20  -1  -1 974.678 90.3926   1
 -19  -1   1 2014.36 135.223   1
 -19   1   1 1792.34 130.112   1
  19   1  -1 1970.10 134.762   1
  19  -1  -1 2180.09 139.553   1
 -18   1   1 1724.42 117.195   1
 -18  -1   1 1605.44 118.097   1
  18   1  -1 1408.07 111.967   1
  18  -1  -1 1539.65 114.985   1
 -17   1   1 1265.28 99.9700   1
  17  -1  -1 1333.41 105.072   1
 -16   1   1 1380.67 101.789   1
  16  -1  -1 1250.94 101.048   1
  16   1  -1 1280.12 101.619   1
 -16  -1   1 1148.38 96.1961   1
  15  -1  -1 4009.87 200.126   1
 -15  -1   1 3943.92 201.401   1
  14   1  -1 130.460 37.4233   1
 -14   1   1 70.5592 35.8020   1
 -14  -1   1 74.3883 33.6944   1
 -13   1   1 11900.2 527.992   1
  13  -1  -1 11419.9 526.889   1
  13   1  -1 13336.7 533.281   1
 -13  -1   1 13568.8 533.218   1
 -12   1   1 2477.80 131.252   1
  12  -1  -1 2279.03 128.714   1
  12   1  -1 1952.93 123.723   1
 -12  -1   1 1828.09 126.702   1
  11   1  -1 35.9609 28.5169   1
  11  -1  -1 19.7137 24.9233   1
 -11   1   1-4.97387 25.5182   1
 -10   1   1 925.803 68.4291   1
  10  -1  -1 845.843 66.2205   1
  10   1  -1 805.858 66.4124   1
 -10  -1   1 694.039 63.0379   1
  -9   1   1 4150.91 197.495   1
   9  -1  -1 4289.23 198.540   1
   9   1  -1 4050.57 199.770   1
  -9  -1   1 4417.43 201.173   1
  -8   1   1 20273.8 836.921   1
   8  -1  -1 23005.4 842.176   1
   8   1  -1 20278.3 838.197   1
  -8  -1   1 21561.0 843.002   1
   7   1  -1 10293.9 424.443   1
  -7  -1   1 10454.1 425.583   1
  -6   1   1 96590.6 3395.08   1
  -6  -1   1 99771.1 3397.54   1
   6   1  -1 92967.1 3396.31   1
  -5   1   1 75145.0 2700.25   1
   5   1  -1 69130.0 2702.46   1
  -5  -1   1 73438.1 2703.16   1
   5  -1  -1 66519.2 2699.10   1
  -4   1   1 25865.3 948.249   1
   4   1  -1 25282.1 953.692   1
  -4  -1   1 24688.0 949.840   1
   4  -1  -1 23107.7 947.255   1
  -3   1   1 139877. 4920.52   1
   3   1  -1 137845. 4925.02   1
  -3  -1   1 133768. 4924.23   1
  -2  -1   1 4894.54 206.705   1
   2  -1  -1 5375.53 204.876   1
  -2   1   1 5019.89 203.887   1
   1   1  -1 28387.5 993.719   1
  -1  -1   1 24102.2 992.575   1
   0  -1   1 2040.62 81.7689   1
   0   1   1 2023.56 79.3772   1
   0  -1  -1 2183.48 80.0528   1
  -1  -1  -1 488.848 30.7475   1
   1   1   1 527.751 30.5437   1
  -1   1  -1 522.245 31.0433   1
   1  -1   1 440.551 30.1037   1
  -2  -1  -1 1324.09 60.7640   1
   2  -1   1 1310.84 59.0304   1
   2   1   1 1168.00 58.8702   1
   3   1   1 231875. 8127.00   1
   3  -1   1 217691. 8125.56   1
  -3  -1  -1 223589. 8127.46   1
   4   1   1 53971.6 1972.31   1
   4  -1   1 55684.7 1973.30   1
  -4  -1  -1 53937.2 1972.86   1
   6   1   1 39526.6 1643.83   1
  -6  -1  -1 43140.9 1646.63   1
  -6   1  -1 41617.1 1643.97   1
   7   1   1 6577.13 267.333   1
  -7  -1  -1 6474.31 266.343   1
  -7   1  -1 5867.86 261.429   1
   8   1   1 6946.88 308.080   1
   8  -1   1 7273.89 308.853   1
  -8  -1  -1 6683.06 304.935   1
  -8   1  -1 7229.21 308.072   1
   9   1   1 16547.7 696.410   1
  -9  -1  -1 16474.2 694.704   1
  -9   1  -1 16485.6 691.519   1
  10   1   1 2176.84 126.257   1
  10  -1   1 2208.84 126.606   1
 -10  -1  -1 2158.48 125.927   1
 -10   1  -1 2112.10 125.922   1
  12   1   1 4581.72 231.734   1
  12  -1   1 4715.53 234.773   1
 -12  -1  -1 4870.53 234.284   1
 -12   1  -1 4702.90 231.384   1
  13  -1   1 629.596 69.6669   1
 -13  -1  -1 839.913 78.6191   1
 -13   1  -1 748.715 70.9854   1
  14   1   1 636.763 69.6501   1
  14  -1   1 768.265 76.7055   1
 -14  -1  -1 628.942 68.5052   1
 -14   1  -1 691.404 67.8759   1
  15   1   1 2400.04 149.723   1
  15  -1   1 2400.16 153.485   1
 -15  -1  -1 2738.33 153.953   1
 -15   1  -1 2377.94 147.225   1
  16   1   1 48.6699 33.5676   1
 -16  -1  -1 50.6971 35.5193   1
  17   1   1 405.049 58.1021   1
 -17  -1  -1 353.898 61.5106   1
  17  -1   1 484.762 67.3260   1
  18   1   1-14.9095 44.7166   1
  18  -1   1 45.5577 42.6041   1
 -18  -1  -1-14.8332 38.5280   1
 -18   1  -1 28.5781 41.0315   1
  19  -1   1 22.9292 38.0334   1
 -19   1  -1 43.6786 37.3080   1
  20   1   1 47.3685 42.2417   1
  20  -1   1 45.9540 36.4442   1
 -20  -1  -1 131.518 47.4339   1
 -20   1  -1 110.833 47.1053   1
  21   1   1 430.230 67.2272   1
  21  -1   1 376.725 65.6523   1
 -21  -1  -1 241.054 55.7621   1
 -21   1  -1 438.586 66.4426   1
  22   1   1 220.663 53.8082   1
  22  -1   1 214.084 57.0469   1
 -22  -1  -1 263.640 58.5863   1
 -22   1  -1 118.655 48.1959   1
  23  -1   1 447.716 68.2932   1
  23   1   1 485.215 70.9443   1
 -23   1  -1 465.137 70.1540   1
 -23  -1  -1 454.402 69.6723   1
  24  -1   1 120.557 49.8870   1
  24   1   1 122.425 52.7751   1
 -24  -1  -1 202.906 55.9478   1
 -24   1  -1 44.1040 43.4001   1
  25  -1   1 29.6472 41.6007   1
 -25   1  -1 28.7941 40.8822   1
  26   1   1 7.20219 42.7496   1
  26  -1   1-21.7157 46.4782   1
 -26  -1  -1-6.96513 45.9261   1
 -26   1  -1-20.9995 47.3333   1
 -26  -2   1 14.3352 42.5459   1
  25   2  -1-7.83554 42.9040   1
 -25  -2   1 7.20553 44.5503   1
  24   2  -1 1752.93 128.247   1
  24  -2  -1 1934.61 133.676   1
 -24   2   1 1697.29 125.927   1
 -24  -2   1 1586.09 121.316   1
  23   2  -1-47.0507 45.0352   1
  23  -2  -1 23.1310 37.7628   1
 -23  -2   1-29.7953 49.9542   1
 -23   2   1 7.54617 39.2006   1
  22   2  -1-23.2198 40.2102   1
  22  -2  -1 61.6939 45.2865   1
 -22  -2   1-38.0816 43.7433   1
 -22   2   1-52.6637 47.4226   1
  21   2  -1 15.2110 36.0908   1
  21  -2  -1 30.4440 41.6967   1
 -21  -2   1 7.75269 42.4721   1
 -21   2   1 96.0569 47.8909   1
  20   2  -1 712.775 81.2768   1
  20  -2  -1 871.225 86.8327   1
 -20   2   1 743.180 82.1955   1
  19   2  -1 14.8907 37.1329   1
  19  -2  -1 36.9976 38.5375   1
 -19  -2   1 125.839 47.1753   1
 -19   2   1 128.794 48.0643   1
  18   2  -1 451.553 63.3172   1
  18  -2  -1 338.723 58.5470   1
 -18  -2   1 436.211 65.5108   1
 -18   2   1 404.240 61.6735   1
  17   2  -1 1511.97 115.806   1
  17  -2  -1 1657.73 117.410   1
 -17   2   1 1760.90 118.814   1
  16  -2  -1-6.79553 39.0378   1
 -16  -2   1 47.8626 38.3763   1
 -16   2   1 32.3501 33.6233   1
  15   2  -1 2153.29 137.468   1
  15  -2  -1 1998.45 131.602   1
 -15  -2   1 2414.28 139.328   1
 -15   2   1 2008.92 129.679   1
  14   2  -1 39476.4 1497.54   1
  14  -2  -1 41780.0 1504.45   1
 -14  -2   1 35837.1 1491.35   1
 -14   2   1 35736.0 1487.29   1
  13   2  -1 4852.26 228.303   1
 -13  -2   1 4542.85 222.804   1
 -13   2   1 4112.36 215.894   1
  12  -2  -1 66.2065 29.1241   1
 -12   2   1 41.3226 28.7046   1
  11   2  -1 4784.11 233.575   1
  11  -2  -1 5069.71 234.953   1
 -11  -2   1 5287.59 240.150   1
 -11   2   1 4695.97 230.143   1
  10   2  -1 15921.8 685.042   1
  10  -2  -1 16807.9 684.590   1
 -10  -2   1 16886.9 687.337   1
 -10   2   1 18017.7 684.615   1
  -9   2   1 16422.6 619.903   1
   9  -2  -1 15870.6 623.417   1
  -9  -2   1 15329.7 622.475   1
   8   2  -1 172.163 33.4046   1
  -8   2   1 177.447 31.5817   1
  -8  -2   1 149.150 32.8928   1
   8  -2  -1 123.032 30.5035   1
   7   2  -1 30069.5 1185.45   1
  -7   2   1 28049.2 1178.16   1
  -7  -2   1 32798.0 1187.85   1
   7  -2  -1 31605.2 1182.90   1
  -6   2   1 14140.0 563.169   1
   6  -2  -1 14292.8 564.332   1
   5   2  -1 4321.41 186.747   1
  -5   2   1 4218.45 180.704   1
  -5  -2   1 4430.31 187.182   1
   5  -2  -1 3833.74 182.959   1
  -4  -2   1 315054. 10470.3   1
  -4   2   1 325826. 10463.4   1
   4  -2  -1 318711. 10463.5   1
  -3  -2   1 85492.4 3256.74   1
   3   2  -1 84360.1 3255.96   1
  -3   2   1 87409.9 3252.12   1
   3  -2  -1 85542.4 3251.95   1
   2  -2  -1 70206.4 2477.86   1
  -2   2   1 68801.6 2477.28   1
   2   2  -1 72127.3 2482.67   1
   1  -2  -1 5437.56 201.288   1
  -1  -2   1 5279.48 205.224   1
   1   2  -1 5660.61 205.405   1
   0  -2   1 44794.3 1749.25   1
   0   2  -1 49301.7 1749.28   1
   0   2   1 44459.3 1746.36   1
   0  -2  -1 45572.9 1746.16   1
   1  -2   1 3788.41 145.020   1
   1   2   1 3708.79 143.090   1
  -1  -2  -1 3810.20 143.741   1
   2  -2   1 34281.3 1292.85   1
  -2   2  -1 35831.2 1293.20   1
   2   2   1 32391.8 1291.82   1
  -2  -2  -1 32563.8 1292.42   1
  -3  -2  -1 15494.8 592.039   1
   3   2   1 14774.6 590.864   1
  -3   2  -1 14915.4 589.817   1
   3  -2   1 14958.5 590.728   1
  -4  -2  -1 76775.3 3067.01   1
   4   2   1 76144.8 3066.72   1
  -4   2  -1 83249.6 3066.73   1
   4  -2   1 86088.4 3067.58   1
  -5  -2  -1 5821.38 253.027   1
   5   2   1 5858.03 254.163   1
   6   2   1 37606.0 1508.44   1
   6  -2   1 37155.2 1507.44   1
  -6  -2  -1 40577.4 1508.68   1
  -6   2  -1 40320.6 1504.64   1
   7   2   1 31482.6 1326.59   1
   7  -2   1 34104.3 1326.14   1
  -7  -2  -1 35881.9 1330.48   1
  -7   2  -1 34953.6 1325.59   1
   8   2   1-8.96823 26.0425   1
   8  -2   1-4.45402 24.3883   1
  -8  -2  -1 33.3406 26.4038   1
  -8   2  -1-12.7925 24.7650   1
   9   2   1 20794.1 860.054   1
   9  -2   1 22072.2 863.742   1
  -9  -2  -1 22532.9 864.542   1
  -9   2  -1 20832.7 858.953   1
  10   2   1 38487.3 1437.65   1
  10  -2   1 36730.9 1434.94   1
 -10  -2  -1 38151.8 1434.86   1
 -10   2  -1 33466.8 1425.95   1
  11   2   1 1624.64 108.208   1
 -11  -2  -1 1581.70 107.107   1
  12   2   1 178.016 40.7139   1
  12  -2   1 78.6225 33.4085   1
 -12  -2  -1 108.919 34.6355   1
 -12   2  -1 120.233 32.8024   1
  13   2   1 6847.77 319.669   1
  13  -2   1 7416.61 323.000   1
 -13  -2  -1 6696.45 317.209   1
 -13   2  -1 6587.97 314.564   1
  14   2   1 6435.62 292.194   1
  14  -2   1 5991.41 286.087   1
 -14  -2  -1 5354.59 281.183   1
 -14   2  -1 6175.35 285.727   1
  15   2   1 124.520 37.2392   1
 -15  -2  -1 146.415 45.0297   1
 -15   2  -1 118.918 44.2028   1
  16   2   1 15156.4 667.355   1
 -16  -2  -1 16811.3 675.403   1
  17   2   1 21.9450 34.6948   1
  17  -2   1 36.3438 37.7648   1
 -17  -2  -1-14.5414 32.7159   1
 -17   2  -1 42.1778 38.4978   1
  18  -2   1 7.43342 38.0797   1
 -18  -2  -1-7.48141 40.9708   1
 -18   2  -1 57.4794 46.5547   1
  19  -2   1 1879.24 132.086   1
 -19   2  -1 2004.96 133.846   1
  20   2   1 540.283 69.8385   1
  20  -2   1 584.287 72.0970   1
 -20  -2  -1 661.181 77.0913   1
 -20   2  -1 583.117 72.3242   1
  21   2   1 7.74969 44.0173   1
  21  -2   1 76.6637 44.5447   1
 -21  -2  -1 15.0194 45.0649   1
 -21   2  -1 37.3868 45.7954   1
  22   2   1 39.5411 48.4230   1
  22  -2   1-7.63942 43.8828   1
 -22  -2  -1 7.31916 36.4145   1
 -22   2  -1 74.7456 50.9637   1
  23   2   1 220.670 58.8711   1
  23  -2   1 191.836 54.9934   1
 -23  -2  -1 231.242 54.7982   1
 -23   2  -1 221.498 53.3455   1
  24  -2   1 105.485 45.6893   1
  24   2   1 7.69527 47.6040   1
 -24   2  -1-7.30901 42.9463   1
 -24  -2  -1 57.4155 53.4737   1
  25  -2   1 89.2555 49.9576   1
  25   2   1 68.1639 48.2647   1
 -25   2  -1 64.6603 49.4484   1
  26   3  -1 199.323 56.1802   1
 -26  -3   1 98.4345 50.4796   1
  25   3  -1 293.037 62.6577   1
 -25  -3   1 223.278 59.2827   1
  24   3  -1 199.674 52.2642   1
  24  -3  -1 186.017 52.7409   1
 -24  -3   1 97.5592 46.7736   1
 -24   3   1 150.180 49.8615   1
  23   3  -1 1291.12 105.397   1
 -23  -3   1 1132.35 101.500   1
  22   3  -1 180.933 48.7870   1
  22  -3  -1 185.617 51.3572   1
 -22  -3   1 212.261 54.3656   1
 -22   3   1 74.9525 45.8311   1
  21   3  -1 30.6439 43.0186   1
  21  -3  -1 45.9845 39.8489   1
 -21  -3   1 53.4025 46.7350   1
 -21   3   1 51.8441 44.4577   1
  20  -3  -1 37.9238 41.1044   1
 -20   3   1 109.523 45.6707   1
  19   3  -1 2979.75 178.900   1
  19  -3  -1 3264.29 182.138   1
 -19  -3   1 3204.45 183.546   1
 -19   3   1 2802.40 172.911   1
  18   3  -1 29.5365 44.7535   1
  18  -3  -1 21.5561 37.3288   1
 -18  -3   1 21.9751 39.6078   1
 -18   3   1-14.0833 38.5607   1
  17   3  -1 57.7647 41.4840   1
 -17  -3   1 7.11355 37.9835   1
  16   3  -1 546.226 66.2976   1
  16  -3  -1 632.011 71.2272   1
 -16  -3   1 613.603 69.8661   1
 -16   3   1 588.066 68.0233   1
  15   3  -1 24235.8 937.941   1
  15  -3  -1 25244.6 937.097   1
 -15   3   1 24012.3 931.367   1
  14   3  -1 6653.85 304.198   1
  14  -3  -1 6499.08 299.522   1
 -14  -3   1 6136.76 298.619   1
 -14   3   1 6294.67 296.435   1
  13   3  -1 27423.8 1133.66   1
  13  -3  -1 28893.3 1133.65   1
 -13  -3   1 28820.3 1138.34   1
 -13   3   1 28851.4 1132.21   1
  12   3  -1 531.201 59.8894   1
 -12  -3   1 595.756 62.9021   1
 -12   3   1 627.127 59.0406   1
  11   3  -1 4165.43 213.140   1
  11  -3  -1 4510.80 212.492   1
 -11  -3   1 4273.35 214.816   1
 -11   3   1 4535.35 211.983   1
  10   3  -1 1506.93 101.383   1
 -10   3   1 1481.42 94.5303   1
  10  -3  -1 1552.01 96.1316   1
 -10  -3   1 1576.28 100.806   1
   9   3  -1 40087.2 1568.36   1
  -9   3   1 41469.7 1564.38   1
  -9  -3   1 41580.4 1571.36   1
   9  -3  -1 38389.2 1563.64   1
   8   3  -1 713.039 60.0956   1
  -8   3   1 717.384 58.0604   1
  -8  -3   1 806.396 63.1934   1
   8  -3  -1 817.737 61.6056   1
   7   3  -1 4398.95 208.703   1
  -7   3   1 4855.77 204.595   1
   7  -3  -1 4517.30 203.931   1
  -7  -3   1 4268.64 205.450   1
  -6  -3   1 4916.02 228.944   1
   6   3  -1 5287.83 229.883   1
   5  -3  -1 61664.2 2393.51   1
  -5  -3   1 63513.7 2399.75   1
   5   3  -1 62621.8 2399.42   1
  -5   3   1 63274.9 2393.48   1
   4   3  -1 4668.69 206.541   1
  -4  -3   1 5073.72 209.260   1
  -4   3   1 4863.99 203.973   1
   4  -3  -1 4486.53 203.665   1
   3   3  -1 1867.35 90.3784   1
  -3   3   1 1790.11 85.3032   1
  -3  -3   1 1783.59 88.9040   1
   2   3  -1 9703.93 382.418   1
  -2  -3   1 9489.10 382.257   1
  -2   3   1 9160.20 377.881   1
   2  -3  -1 9798.97 379.288   1
   1   3  -1 1258.93 65.5991   1
   1  -3  -1 1187.04 61.9207   1
  -1  -3   1 1230.92 65.6970   1
   0   3   1 48167.3 1906.11   1
   0   3  -1 48573.1 1907.09   1
   0  -3   1 50220.8 1908.38   1
   0  -3  -1 53102.6 1907.01   1
   1  -3   1 434715. 15494.1   1
  -1   3  -1 419426. 15493.2   1
   1   3   1 427270. 15493.1   1
  -2   3  -1 2225.82 107.357   1
   2  -3   1 1950.77 104.351   1
   2   3   1 2134.62 105.321   1
   3  -3   1 3850.07 168.059   1
  -3   3  -1 3913.91 168.134   1
   3   3   1 3439.53 166.196   1
  -3  -3  -1 3713.40 169.863   1
   4   3   1 3939.15 183.328   1
  -4  -3  -1 4187.13 187.666   1
  -5  -3  -1 2050.92 108.703   1
   5   3   1 2197.52 115.310   1
  -5   3  -1 2068.50 110.286   1
   5  -3   1 1988.67 108.089   1
  -6  -3  -1 6904.29 311.176   1
   6   3   1 7382.22 313.792   1
  -6   3  -1 7303.47 310.900   1
   6  -3   1 7484.10 311.902   1
  -7  -3  -1 2995.07 151.053   1
  -7   3  -1 2798.39 145.653   1
   7  -3   1 2822.04 146.441   1
   7   3   1 2948.46 151.591   1
   8   3   1 28448.8 1180.75   1
   8  -3   1 31860.4 1182.10   1
  -8  -3  -1 29950.5 1182.22   1
  -8   3  -1 29995.6 1178.74   1
   9   3   1 9785.34 427.970   1
   9  -3   1 9935.80 426.716   1
  -9  -3  -1 10030.9 430.658   1
  -9   3  -1 10354.7 426.872   1
  10  -3   1 27120.7 1055.58   1
 -10   3  -1 26010.6 1052.61   1
  11   3   1 48283.6 1828.92   1
 -11  -3  -1 45425.6 1826.61   1
  12   3   1 94.7162 36.4530   1
  12  -3   1 83.9080 39.6922   1
 -12  -3  -1 105.103 32.3306   1
 -12   3  -1 105.202 36.6774   1
  13   3   1 1569.75 110.594   1
  13  -3   1 1418.10 105.756   1
 -13  -3  -1 1590.49 111.082   1
 -13   3  -1 1493.83 106.430   1
  14   3   1 949.342 84.4192   1
  14  -3   1 672.071 72.7411   1
 -14  -3  -1 732.685 75.5649   1
 -14   3  -1 745.354 75.2382   1
  15  -3   1 16256.4 690.929   1
 -15   3  -1 16874.2 693.279   1
  16   3   1 1970.00 132.085   1
  16  -3   1 1938.84 129.597   1
 -16  -3  -1 1830.59 127.373   1
 -16   3  -1 1790.42 125.568   1
  17   3   1 1998.54 138.225   1
  17  -3   1 2128.11 138.717   1
 -17  -3  -1 2136.62 140.803   1
 -17   3  -1 1989.97 134.306   1
  18   3   1 2611.04 164.752   1
  18  -3   1 2846.65 168.693   1
 -18  -3  -1 3141.24 176.221   1
 -18   3  -1 2598.65 164.670   1
  19   3   1 326.082 56.8557   1
 -19  -3  -1 459.794 63.6242   1
  20   3   1-7.54581 43.8938   1
  20  -3   1 83.9925 45.8671   1
 -20  -3  -1 108.263 50.6067   1
 -20   3  -1 81.1876 44.3399   1
  21   3   1 933.568 92.8058   1
  21  -3   1 1044.40 95.5953   1
 -21  -3  -1 1033.17 94.8828   1
 -21   3  -1 907.821 90.1316   1
  22   3   1 358.995 60.1999   1
  22  -3   1 246.362 56.8753   1
 -22  -3  -1 395.340 62.0638   1
 -22   3  -1 363.976 61.3794   1
  23   3   1 45.8349 47.2335   1
  23  -3   1-7.64615 40.2691   1
 -23  -3  -1-7.40249 45.7704   1
 -23   3  -1 22.2182 44.4255   1
  24   3   1 742.587 82.7032   1
  24  -3   1 626.718 76.5399   1
 -24  -3  -1 636.058 74.4346   1
 -24   3  -1 602.164 75.7318   1
  25   3   1 417.539 68.5934   1
 -25  -3  -1 357.864 64.9917   1
  26   4  -1 59.5102 43.7582   1
 -26  -4   1 78.2854 46.1830   1
  25   4  -1 14.9540 41.9582   1
 -25  -4   1-52.1116 53.9292   1
  24  -4  -1 1021.01 109.702   1
 -24   4   1 1329.20 107.679   1
  23   4  -1 441.716 64.6956   1
 -23  -4   1 360.497 62.7178   1
  22  -4  -1 194.255 54.1351   1
 -22   4   1 280.056 60.0069   1
  21   4  -1 249.050 55.1362   1
  21  -4  -1 300.047 56.5674   1
 -21  -4   1 202.868 56.1400   1
 -21   4   1 276.940 55.4590   1
  20   4  -1 30.6774 35.7679   1
  20  -4  -1 45.5024 43.5613   1
 -20  -4   1-7.61121 35.4969   1
 -20   4   1 36.7719 40.7795   1
  19   4  -1 501.056 68.9622   1
  19  -4  -1 662.704 75.5781   1
 -19   4   1 598.670 70.3924   1
  18   4  -1 126.913 46.4125   1
  18  -4  -1 58.2143 41.1167   1
 -18   4   1 203.474 48.8383   1
 -17  -4   1 21.5008 35.1094   1
  16  -4  -1 3032.20 169.088   1
 -16   4   1 2622.09 163.014   1
  15   4  -1 177.374 44.2490   1
  15  -4  -1 196.122 45.7109   1
 -15  -4   1 117.811 46.8952   1
 -15   4   1 163.926 44.4525   1
  14   4  -1 51265.5 2074.17   1
  14  -4  -1 52591.9 2074.42   1
 -14  -4   1 55644.7 2082.54   1
 -14   4   1 54054.2 2073.12   1
  13   4  -1 653.829 68.8522   1
 -13  -4   1 761.309 72.2874   1
  13  -4  -1 549.261 62.3489   1
 -12  -4   1 5486.27 264.465   1
  12   4  -1 5644.84 265.976   1
 -11   4   1 3787.25 189.738   1
  10   4  -1 27305.2 1055.48   1
 -10   4   1 26350.1 1047.97   1
 -10  -4   1 25050.0 1051.43   1
  10  -4  -1 27405.9 1050.43   1
   9   4  -1 1257.33 86.4907   1
   9  -4  -1 1169.48 80.6595   1
  -9  -4   1 1048.07 79.8327   1
  -9   4   1 1192.72 81.1019   1
   8  -4  -1 56533.7 2136.54   1
  -8  -4   1 53916.1 2139.20   1
  -8   4   1 54932.8 2133.41   1
   8   4  -1 56580.1 2142.27   1
   7  -4  -1 636.154 53.1132   1
  -7  -4   1 628.451 54.4861   1
  -7   4   1 556.638 52.3955   1
   7   4  -1 626.961 54.2988   1
   6  -4  -1 32780.9 1267.81   1
  -6  -4   1 32987.3 1275.50   1
   6   4  -1 32588.4 1273.61   1
  -6   4   1 32465.5 1268.02   1
  -5  -4   1 15419.7 616.739   1
   5   4  -1 15319.8 616.574   1
  -4  -4   1 110277. 4069.66   1
   4  -4  -1 103625. 4064.40   1
  -4   4   1 113483. 4065.79   1
   4   4  -1 100298. 4069.21   1
  -3   4   1 3955.99 177.174   1
   3  -4  -1 4036.74 177.282   1
  -2   4   1 6171.12 267.582   1
   2  -4  -1 6817.15 270.791   1
   1   4  -1 60387.4 2367.33   1
  -1   4   1 59918.0 2364.85   1
   1  -4  -1 60479.5 2367.33   1
   0  -4  -1 116690. 4455.21   1
   0   4   1 119741. 4455.02   1
   0   4  -1 126565. 4458.65   1
  -1  -4  -1 6306.74 255.744   1
   1  -4   1 5582.27 254.123   1
  -1   4  -1 5874.16 253.937   1
   1   4   1 6458.06 256.926   1
   3  -4   1 2241.37 118.744   1
  -3   4  -1 2329.72 118.482   1
  -3  -4  -1 2468.85 121.922   1
   3   4   1 2357.16 119.066   1
   4  -4   1 7891.39 328.701   1
  -4   4  -1 7888.66 327.995   1
  -4  -4  -1 7546.30 330.994   1
   4   4   1 7820.51 330.955   1
   5  -4   1 15758.2 619.201   1
  -5   4  -1 15852.2 618.824   1
  -5  -4  -1 15598.7 622.830   1
   5   4   1 14411.7 619.603   1
   6  -4   1 132451. 5168.72   1
  -6   4  -1 137207. 5168.59   1
  -6  -4  -1 135115. 5171.16   1
   6   4   1 139211. 5173.67   1
   7  -4   1 5821.53 261.431   1
  -7   4  -1 5590.59 257.541   1
   7   4   1 5610.83 263.296   1
  -7  -4  -1 6054.91 264.137   1
  -8  -4  -1 375.934 48.7368   1
   8  -4   1 394.270 49.4578   1
  -8   4  -1 416.348 48.0473   1
   8   4   1 415.359 52.2604   1
  -9   4  -1 39343.0 1519.93   1
   9  -4   1 38721.6 1520.33   1
  -9  -4  -1 38165.6 1522.93   1
   9   4   1 39445.9 1523.15   1
 -10   4  -1 11290.9 474.594   1
  10  -4   1 11443.3 476.576   1
 -10  -4  -1 11040.0 478.079   1
  10   4   1 11027.9 479.371   1
 -11   4  -1 19585.7 807.503   1
  11  -4   1 18925.0 808.717   1
 -11  -4  -1 20740.6 816.190   1
  11   4   1 20778.6 814.678   1
 -12   4  -1 23484.2 960.292   1
  12  -4   1 23378.4 962.365   1
 -12  -4  -1 24593.2 969.266   1
  12   4   1 24370.9 966.094   1
 -13   4  -1 6552.97 308.602   1
  13  -4   1 6611.83 311.378   1
 -13  -4  -1 6663.41 313.965   1
  13   4   1 6873.00 315.877   1
 -14   4  -1 12503.2 545.932   1
  14  -4   1 13244.9 550.863   1
 -14  -4  -1 12738.8 549.980   1
  14   4   1 12889.4 553.065   1
  15  -4   1 963.840 85.9634   1
 -15  -4  -1 898.431 84.4866   1
  15   4   1 810.044 83.0449   1
 -16   4  -1 6674.23 314.844   1
  16  -4   1 6484.87 315.690   1
 -16  -4  -1 6531.12 316.633   1
  16   4   1 6720.94 319.409   1
 -17   4  -1 70.7041 41.7038   1
  17  -4   1 182.997 49.6529   1
 -17  -4  -1 132.772 47.9514   1
  17   4   1 37.4455 40.1630   1
 -18   4  -1 1744.39 123.005   1
  18  -4   1 1748.68 123.908   1
 -18  -4  -1 1616.42 123.087   1
  18   4   1 1713.35 126.249   1
 -19  -4  -1 1986.31 136.505   1
 -20   4  -1 111.784 51.2408   1
  20  -4   1 245.220 56.6912   1
  20   4   1 180.538 54.5100   1
 -21   4  -1-30.0259 45.9645   1
  21  -4   1-23.1217 40.0483   1
 -22   4  -1 173.486 56.9212   1
  22  -4   1 200.504 58.9402   1
 -22  -4  -1 155.216 48.4152   1
  22   4   1 163.796 47.3677   1
 -23   4  -1 127.428 51.2765   1
  23  -4   1 153.593 50.8148   1
 -23  -4  -1 91.0174 52.2953   1
  23   4   1 82.2099 48.1750   1
 -24   4  -1 97.0330 47.0098   1
  24  -4   1 212.599 52.5433   1
  24   4   1 118.696 52.5450   1
 -24  -4  -1 232.661 58.7026   1
  25   4   1 362.478 62.6417   1
 -25  -4  -1 370.006 62.5906   1
  26   5  -1 21.5754 42.2329   1
 -26  -5   1 7.27060 42.2290   1
  25   5  -1 167.766 52.7837   1
 -25  -5   1 142.899 54.0141   1
 -24   5   1 37.8294 50.7393   1
  24   5  -1-15.0250 44.1139   1
  23  -5  -1 1464.98 117.285   1
  23   5  -1 1328.05 111.713   1
 -23  -5   1 1473.07 116.197   1
 -23   5   1 1677.65 120.093   1
 -22   5   1 565.962 79.2042   1
  22   5  -1 645.933 79.8358   1
  22  -5  -1 686.283 79.1440   1
 -22  -5   1 643.114 78.4453   1
  21  -5  -1 1090.26 100.345   1
 -21   5   1 1009.73 97.3377   1
  21   5  -1 1017.18 94.8774   1
 -21  -5   1 1085.51 97.9001   1
  20   5  -1 38.4936 38.2972   1
  20  -5  -1-15.3635 40.4616   1
 -20  -5   1 60.8611 45.6388   1
 -20   5   1-7.55130 40.8352   1
  19  -5  -1 1132.11 99.4598   1
 -19   5   1 1157.12 98.4922   1
  18   5  -1 1778.03 126.729   1
  18  -5  -1 1664.81 122.643   1
 -18  -5   1 1943.45 128.454   1
 -18   5   1 1563.36 120.631   1
  17   5  -1 171.130 50.1219   1
  17  -5  -1 265.007 54.2939   1
 -17  -5   1 211.624 51.5601   1
 -17   5   1 204.080 48.6356   1
  16   5  -1 822.517 82.1787   1
 -16   5   1 871.570 82.2327   1
 -16  -5   1 884.953 85.5693   1
  16  -5  -1 880.139 83.2510   1
  15  -5  -1 4090.36 220.603   1
 -15   5   1 4557.29 225.187   1
 -14   5   1 37.5492 35.1221   1
  14  -5  -1-6.40538 34.1939   1
 -14  -5   1 6.81841 36.3977   1
  14   5  -1 53.7915 41.1704   1
 -13  -5   1 38307.2 1514.98   1
  13  -5  -1 37869.9 1510.50   1
  13   5  -1 38596.7 1515.47   1
 -13   5   1 38950.8 1511.03   1
  12  -5  -1 3561.55 189.375   1
  12   5  -1 3560.77 191.754   1
 -12  -5   1 3839.47 195.724   1
  11  -5  -1 17139.6 704.871   1
 -11   5   1 17059.4 702.455   1
  11   5  -1 16793.1 708.371   1
 -11  -5   1 18108.2 712.013   1
 -10   5   1 7201.75 307.484   1
  10  -5  -1 6500.70 304.299   1
   9  -5  -1 13237.8 548.307   1
  -9   5   1 12990.6 546.201   1
   9   5  -1 13960.1 556.482   1
  -9  -5   1 13116.9 553.708   1
   8  -5  -1 4095.09 197.916   1
  -8   5   1 4439.46 200.613   1
   8   5  -1 4004.96 201.814   1
  -8  -5   1 4049.79 204.097   1
   7  -5  -1 30472.9 1203.99   1
  -7   5   1 31775.0 1203.39   1
   7   5  -1 30227.9 1210.53   1
  -7  -5   1 30547.4 1210.55   1
   6  -5  -1 11728.5 480.185   1
  -6   5   1 12442.7 481.083   1
  -6  -5   1 10970.9 483.822   1
   6   5  -1 11594.6 487.401   1
  -5  -5   1 71114.6 2704.36   1
   5  -5  -1 65633.8 2699.68   1
  -5   5   1 70767.4 2699.95   1
   5   5  -1 75388.9 2705.71   1
  -4  -5   1 41236.2 1573.79   1
   4   5  -1 44496.0 1576.73   1
   4  -5  -1 42094.9 1569.31   1
   3  -5  -1 45426.1 1695.09   1
   3   5  -1 44312.5 1700.59   1
  -3   5   1 40455.4 1690.64   1
  -3  -5   1 46873.0 1699.84   1
   2   5  -1 20811.4 804.154   1
  -2  -5   1 19927.6 803.099   1
  -1  -5   1 28519.9 1043.21   1
   1   5  -1 25047.3 1038.60   1
   0  -5   1 70560.9 2580.69   1
   0   5   1 67204.0 2576.47   1
   0   5  -1 65158.5 2579.35   1
   0  -5  -1 67029.2 2579.19   1
   1  -5   1 133828. 4796.98   1
   1   5   1 119817. 4798.45   1
  -1   5  -1 118625. 4791.42   1
  -1  -5  -1 133069. 4795.04   1
   2  -5   1 568.406 48.9779   1
  -2   5  -1 456.256 46.4324   1
   2   5   1 463.573 46.5723   1
  -2  -5  -1 427.880 43.7444   1
  -3   5  -1 138291. 5072.60   1
   3  -5   1 138421. 5074.07   1
   3   5   1 122089. 5068.97   1
  -3  -5  -1 136316. 5073.03   1
   4   5   1 1497.83 91.7400   1
  -4  -5  -1 1479.00 91.7682   1
  -4   5  -1 1542.72 88.8731   1
   4  -5   1 1323.08 86.6924   1
   5   5   1 21714.9 828.221   1
  -5  -5  -1 20765.5 827.637   1
  -5   5  -1 20447.5 823.234   1
   5  -5   1 20154.5 824.843   1
   6   5   1 399.735 48.9325   1
  -6  -5  -1 266.218 42.1901   1
  -6   5  -1 297.510 42.0090   1
   6  -5   1 371.821 45.2704   1
   7   5   1 66.3928 30.4229   1
  -7  -5  -1 70.6110 31.5941   1
  -7   5  -1 65.8176 25.5495   1
   7  -5   1 71.3459 26.1721   1
   8   5   1 26316.2 1006.83   1
  -8  -5  -1 23413.8 996.547   1
  -8   5  -1 24756.9 997.434   1
   8  -5   1 26315.4 1000.57   1
   9   5   1 26809.8 1061.63   1
  -9  -5  -1 26500.0 1061.51   1
  -9   5  -1 26015.9 1055.28   1
   9  -5   1 27200.4 1059.75   1
 -10  -5  -1 38475.2 1459.40   1
  10   5   1 35673.4 1456.15   1
  11  -5   1 18209.4 686.924   1
  11   5   1 16802.7 683.073   1
 -11  -5  -1 17056.3 684.745   1
  12  -5   1 1367.63 100.971   1
  12   5   1 1416.06 102.338   1
 -12   5  -1 1365.05 98.8236   1
 -12  -5  -1 1309.02 101.583   1
 -13  -5  -1 2350.76 147.589   1
  13  -5   1 2136.88 140.512   1
 -13   5  -1 2423.11 143.811   1
  13   5   1 2488.39 147.330   1
  14  -5   1 8869.17 400.490   1
 -15  -5  -1 4993.25 253.946   1
  15   5   1 5010.70 254.853   1
 -16  -5  -1 94.7749 41.0629   1
  16  -5   1 86.9399 41.7622   1
 -16   5  -1 64.0497 42.8384   1
  16   5   1 134.152 45.7676   1
 -17  -5  -1 7.41368 40.6055   1
  17  -5   1 66.7298 40.0990   1
 -17   5  -1-7.28596 39.9064   1
  17   5   1 37.7698 40.3264   1
 -18  -5  -1 468.444 68.7102   1
  18  -5   1 573.939 71.1253   1
 -18   5  -1 482.450 68.8126   1
  18   5   1 602.257 76.1650   1
 -19  -5  -1 15.1891 44.1137   1
  19  -5   1 30.6666 38.1374   1
 -19   5  -1-7.53665 36.9189   1
  19   5   1 53.6602 46.4635   1
 -20  -5  -1 2612.68 167.609   1
  20  -5   1 2996.72 174.441   1
 -20   5  -1 2860.36 171.082   1
  20   5   1 2854.18 172.035   1
 -21  -5  -1 7.80381 42.1995   1
  21  -5   1 38.9737 42.1506   1
 -21   5  -1 30.2965 45.4373   1
  21   5   1 7.43163 40.1876   1
 -22  -5  -1 563.077 75.0217   1
  22   5   1 536.289 71.3651   1
 -22   5  -1 535.231 73.5893   1
  22  -5   1 569.330 75.6325   1
  23  -5   1 957.243 92.0751   1
  23   5   1 854.282 88.2094   1
 -23   5  -1 810.078 87.2651   1
 -23  -5  -1 792.503 88.4411   1
  24  -5   1 559.809 74.5274   1
 -24   5  -1 499.566 71.6259   1
 -25  -5  -1 458.737 73.5676   1
  25   5   1 566.334 78.4233   1
 -25  -6   1 14.5157 47.0221   1
  25   6  -1-21.8796 44.1995   1
 -24  -6   1 975.594 92.8480   1
  24   6  -1 776.588 82.8790   1
 -23  -6   1 342.438 65.4781   1
  23   6  -1 279.256 60.5402   1
 -23   6   1 304.884 60.7547   1
  23  -6  -1 438.553 66.2803   1
  22  -6  -1 3246.26 183.833   1
  22   6  -1 2775.44 176.581   1
 -22  -6   1 2819.62 177.138   1
 -22   6   1 3085.32 179.583   1
 -21   6   1 409.442 65.0300   1
  21  -6  -1 454.720 69.1335   1
  20   6  -1 1404.29 112.114   1
  20  -6  -1 1295.07 107.652   1
 -20  -6   1 1335.83 109.878   1
  19   6  -1 531.536 68.7975   1
 -19   6   1 606.271 73.8564   1
  19  -6  -1 406.042 63.4469   1
  18  -6  -1 3767.28 206.007   1
 -18  -6   1 3850.71 207.806   1
 -18   6   1 3476.44 201.646   1
  17   6  -1 7.28074 38.3423   1
  17  -6  -1-14.6371 38.5413   1
 -17  -6   1-7.75062 45.5110   1
 -17   6   1 28.2529 38.6754   1
 -16  -6   1 3380.73 191.716   1
  16   6  -1 3352.47 189.900   1
  15   6  -1 106.138 44.2032   1
 -15  -6   1 7.16986 35.1493   1
 -15   6   1 33.0443 31.3782   1
  15  -6  -1 40.9210 36.9078   1
  14   6  -1 1586.24 109.990   1
  14  -6  -1 1369.87 104.895   1
 -14  -6   1 1360.35 104.647   1
 -14   6   1 1340.99 104.505   1
  13   6  -1 848.748 80.8113   1
 -13   6   1 827.564 76.0666   1
  13  -6  -1 1002.08 83.1002   1
 -13  -6   1 769.485 76.1940   1
  12   6  -1 26265.0 1117.83   1
 -12   6   1 28026.2 1112.48   1
 -12  -6   1 29158.7 1121.47   1
  12  -6  -1 28351.0 1114.65   1
 -11  -6   1 491.474 56.2053   1
  11   6  -1 539.392 62.5170   1
  10   6  -1 4229.05 206.447   1
 -10   6   1 4035.55 199.260   1
  10  -6  -1 3773.09 196.848   1
 -10  -6   1 3854.74 201.763   1
   9   6  -1 1478.58 104.291   1
  -9  -6   1 1432.89 101.812   1
   8   6  -1 1125.18 86.3641   1
  -8   6   1 1128.93 79.4816   1
   8  -6  -1 1041.03 78.5513   1
  -8  -6   1 1100.82 85.1431   1
   7   6  -1 5558.02 252.821   1
  -7   6   1 5607.33 246.926   1
   7  -6  -1 5354.57 247.611   1
  -7  -6   1 5000.81 248.718   1
   6   6  -1 10150.7 436.947   1
   6  -6  -1 10838.6 435.045   1
  -6  -6   1 10334.7 438.373   1
  -6   6   1 10038.0 430.975   1
  -5  -6   1 8645.29 363.424   1
   5   6  -1 8007.70 363.028   1
  -5   6   1 9221.57 360.540   1
   5  -6  -1 7868.32 355.294   1
  -4  -6   1 12795.8 531.536   1
   4   6  -1 11864.8 532.359   1
  -4   6   1 13219.2 525.718   1
   4  -6  -1 13710.2 528.623   1
  -3  -6   1 9992.12 396.313   1
  -3   6   1 10053.3 390.680   1
   3  -6  -1 9079.48 389.362   1
  -2  -6   1 138731. 5464.34   1
   2   6  -1 146069. 5465.55   1
  -2   6   1 143685. 5460.57   1
   2  -6  -1 146549. 5463.63   1
  -1   6   1 62906.0 2288.86   1
   1   6  -1 57520.5 2289.13   1
   1  -6  -1 58583.4 2287.18   1
  -1  -6   1 59535.1 2290.57   1
   0  -6  -1 120474. 4847.56   1
   0   6   1 138066. 4851.66   1
   0   6  -1 122681. 4849.18   1
   0  -6   1 130001. 4852.96   1
  -1  -6  -1 15151.8 602.035   1
   1   6   1 13527.7 598.875   1
  -1   6  -1 15938.5 603.908   1
   1  -6   1 15223.6 603.849   1
  -2  -6  -1 126036. 4520.89   1
   2   6   1 110903. 4516.42   1
  -2   6  -1 126306. 4521.05   1
   2  -6   1 112356. 4521.13   1
   3  -6   1 616.441 55.1958   1
   3   6   1 483.391 54.1588   1
  -3  -6  -1 579.287 54.4184   1
   4  -6   1 19490.5 816.243   1
  -4   6  -1 21377.8 817.786   1
  -4  -6  -1 20341.7 817.028   1
   4   6   1 20659.0 817.409   1
   5  -6   1 20847.9 857.834   1
  -5   6  -1 20100.5 857.773   1
  -5  -6  -1 23292.1 862.557   1
   5   6   1 21838.6 858.553   1
   6  -6   1 5581.99 256.101   1
  -6   6  -1 5106.51 250.334   1
  -6  -6  -1 5992.34 261.844   1
   6   6   1 5424.91 254.962   1
   7  -6   1 8191.87 386.328   1
  -7   6  -1 8926.90 384.660   1
  -7  -6  -1 9126.10 389.555   1
   7   6   1 9388.18 392.308   1
   8  -6   1 15782.8 645.000   1
  -8   6  -1 16280.0 645.641   1
  -8  -6  -1 15448.0 646.897   1
   8   6   1 15140.6 647.899   1
  -9  -6  -1 2824.64 162.102   1
   9   6   1 3357.41 174.204   1
  10  -6   1 6911.57 304.061   1
 -10  -6  -1 6829.53 308.589   1
  10   6   1 7464.10 312.291   1
  11  -6   1 17686.6 726.237   1
 -11   6  -1 18728.7 726.723   1
 -11  -6  -1 17316.8 727.097   1
  11   6   1 16733.9 726.363   1
  12  -6   1 3342.04 187.315   1
  12   6   1 3605.56 191.741   1
 -12   6  -1 3860.66 191.838   1
 -12  -6  -1 3159.70 187.271   1
  13  -6   1 867.544 81.5951   1
 -13  -6  -1 888.382 84.1216   1
  14  -6   1 6333.59 309.985   1
  14   6   1 6804.17 315.850   1
 -14   6  -1 6150.69 306.752   1
 -14  -6  -1 6933.92 316.557   1
  15  -6   1 929.599 85.3553   1
  15   6   1 867.194 82.7711   1
 -15  -6  -1 807.758 85.1788   1
 -15   6  -1 778.745 80.5647   1
 -16   6  -1 21.3601 42.2733   1
  16   6   1 52.2859 36.5969   1
 -16  -6  -1 37.4388 36.6867   1
  16  -6   1-7.38656 39.9510   1
  17  -6   1 678.504 75.5136   1
 -17   6  -1 872.414 83.5848   1
 -18   6  -1 133.003 47.9663   1
  18   6   1 92.0354 40.5015   1
  18  -6   1 84.2818 41.0016   1
 -18  -6  -1 15.0377 37.5149   1
  19  -6   1 6131.69 292.449   1
  19   6   1 5911.15 290.695   1
 -19  -6  -1 5609.42 288.449   1
 -19   6  -1 5552.46 283.460   1
 -20   6  -1 188.357 52.0547   1
  20  -6   1 265.377 58.3535   1
 -21  -6  -1 3267.11 192.018   1
  21   6   1 3467.32 195.422   1
 -22   6  -1 810.766 85.3479   1
  22  -6   1 859.765 86.4046   1
 -23  -6  -1 674.450 76.8621   1
  23   6   1 580.232 74.3548   1
 -24  -6  -1 442.212 65.4731   1
  24   6   1 309.626 58.4436   1
 -24   6  -1 337.784 65.6698   1
 -25  -7   1 314.118 60.8304   1
  24   7  -1 264.517 59.5359   1
 -24  -7   1 377.940 67.4514   1
 -23  -7   1 1462.00 114.493   1
  23   7  -1 1377.04 111.730   1
 -23   7   1 1410.47 113.527   1
 -22  -7   1 340.343 63.5399   1
  22   7  -1 450.034 67.0461   1
 -21  -7   1 3720.56 209.370   1
 -21   7   1 3966.39 212.913   1
  21  -7  -1 3778.77 211.090   1
  21   7  -1 3683.27 208.750   1
 -20  -7   1 37.8997 43.5342   1
 -20   7   1-22.9067 44.3492   1
  20  -7  -1 77.3551 48.2972   1
  20   7  -1-23.2310 46.4516   1
 -19  -7   1 15.2717 37.3967   1
 -19   7   1 7.53423 41.7668   1
  19  -7  -1-7.63256 39.6481   1
  19   7  -1-7.70357 40.0169   1
 -18  -7   1 142.511 48.2753   1
 -18   7   1 244.302 55.4443   1
  18  -7  -1 262.672 54.2775   1
  18   7  -1 275.182 51.4375   1
 -17  -7   1 3845.94 207.391   1
  17  -7  -1 3774.05 204.165   1
 -17   7   1 3425.00 197.619   1
  17   7  -1 3557.86 201.662   1
  16  -7  -1 794.840 79.9121   1
 -16  -7   1 796.618 82.4361   1
 -16   7   1 764.279 78.8564   1
  16   7  -1 668.887 77.6992   1
 -15  -7   1 5700.88 280.499   1
  15  -7  -1 5402.12 274.555   1
  15   7  -1 5587.30 279.581   1
 -15   7   1 5984.91 280.807   1
  14  -7  -1 2543.49 154.165   1
 -14   7   1 2698.21 155.714   1
  14   7  -1 2465.04 154.928   1
 -14  -7   1 2340.06 152.212   1
  13  -7  -1 12670.4 556.388   1
 -13   7   1 12975.0 556.012   1
  13   7  -1 13392.1 561.569   1
 -13  -7   1 13131.8 560.726   1
  12  -7  -1 998.670 84.2184   1
 -12   7   1 931.439 79.9012   1
  12   7  -1 943.353 86.5372   1
 -12  -7   1 802.548 79.0476   1
  11  -7  -1 13391.7 566.649   1
 -11   7   1 13782.3 566.019   1
  11   7  -1 13316.6 573.877   1
 -11  -7   1 13302.6 569.111   1
  10   7  -1 9765.14 427.213   1
 -10  -7   1 9697.93 426.597   1
   9  -7  -1 1224.35 90.0620   1
  -9   7   1 1207.41 87.9769   1
  -9  -7   1 1180.58 92.3671   1
   9   7  -1 1081.61 91.3537   1
  -8   7   1 1112.98 81.0689   1
   8   7  -1 971.121 81.5130   1
  -8  -7   1 974.358 81.1673   1
  -7   7   1 51527.1 2003.64   1
   7  -7  -1 52053.2 2005.72   1
  -6  -7   1 21.1428 27.4607   1
   6  -7  -1 33.3926 26.1243   1
   6   7  -1 5.23956 28.3322   1
  -6   7   1-14.1214 26.4146   1
  -5  -7   1 26991.4 1065.70   1
   5   7  -1 26449.2 1064.60   1
  -5   7   1 26764.2 1058.56   1
   5  -7  -1 27395.6 1062.76   1
  -4  -7   1 4175.19 196.284   1
  -4   7   1 3548.80 187.287   1
   4  -7  -1 3768.36 190.269   1
  -3  -7   1 32461.6 1246.16   1
   3   7  -1 29358.6 1246.23   1
  -3   7   1 30166.6 1239.30   1
  -2  -7   1 1598.45 101.296   1
   2   7  -1 1597.43 98.1810   1
  -2   7   1 1663.85 99.0335   1
   2  -7  -1 1513.62 97.1008   1
  -1  -7   1 73220.7 2925.05   1
   1   7  -1 79911.6 2927.63   1
  -1   7   1 74361.1 2921.70   1
   1  -7  -1 78074.6 2924.32   1
   0  -7  -1 3556.38 175.372   1
   0   7   1 3433.70 173.595   1
   0   7  -1 3685.17 176.684   1
   0  -7   1 3510.09 177.223   1
  -1  -7  -1 3767.39 185.235   1
   1   7   1 3633.17 184.039   1
  -1   7  -1 3900.64 186.716   1
   1  -7   1 4007.17 187.937   1
  -2  -7  -1 5146.37 243.883   1
   2   7   1 5484.97 246.995   1
  -2   7  -1 5228.96 243.684   1
   2  -7   1 5632.92 248.084   1
  -3  -7  -1 92482.8 3303.25   1
   3   7   1 88840.0 3301.16   1
   3  -7   1 92710.3 3302.58   1
   4  -7   1 22784.6 884.220   1
   4   7   1 22037.8 884.592   1
  -4  -7  -1 21543.0 883.507   1
   5  -7   1 3312.06 172.472   1
  -5   7  -1 3246.76 170.997   1
   5   7   1 3416.35 175.524   1
  -5  -7  -1 3514.60 176.266   1
  -6   7  -1 360.220 46.9830   1
   6  -7   1 360.803 50.9679   1
   7  -7   1 341.515 51.4686   1
  -7   7  -1 341.623 49.9634   1
   7   7   1 394.620 50.0448   1
  -7  -7  -1 346.685 51.3881   1
   8  -7   1 810.662 74.0977   1
  -8   7  -1 877.693 75.3010   1
   8   7   1 799.147 76.7086   1
  -8  -7  -1 983.520 80.0997   1
   9  -7   1 22697.6 874.918   1
  -9   7  -1 19642.9 864.533   1
   9   7   1 21470.3 874.646   1
  -9  -7  -1 22666.6 875.343   1
  10  -7   1 22556.2 915.438   1
 -10   7  -1 20827.1 908.743   1
 -10  -7  -1 22860.2 914.774   1
  11  -7   1 2714.74 161.914   1
 -11   7  -1 2990.72 164.093   1
 -11  -7  -1 2744.47 163.829   1
  11   7   1 2913.25 166.972   1
  12  -7   1 2912.14 164.910   1
 -12  -7  -1 2876.82 165.992   1
  12   7   1 2618.20 162.071   1
  13  -7   1 9950.88 430.008   1
  13   7   1 9115.35 426.889   1
 -13   7  -1 9724.44 429.263   1
 -13  -7  -1 9641.94 431.001   1
 -14  -7  -1 1505.82 112.268   1
  14   7   1 1264.06 105.636   1
  15  -7   1 875.370 84.0224   1
  15   7   1 962.158 89.4134   1
 -15  -7  -1 749.193 81.0319   1
 -15   7  -1 934.930 86.0016   1
  16  -7   1 258.546 51.5839   1
  16   7   1 299.489 54.8139   1
 -16  -7  -1 349.254 60.7604   1
 -16   7  -1 290.251 55.5426   1
  17  -7   1 142.708 48.3099   1
  17   7   1 106.005 48.6997   1
 -17  -7  -1 22.9028 44.9184   1
 -17   7  -1 36.7194 42.2713   1
  18  -7   1 1713.15 122.344   1
  18   7   1 1635.57 122.363   1
 -18  -7  -1 1612.26 120.919   1
 -18   7  -1 1510.99 116.962   1
  19  -7   1 4479.24 235.745   1
  19   7   1 4364.51 236.340   1
 -19  -7  -1 4250.55 233.556   1
 -19   7  -1 4701.86 238.536   1
  20  -7   1 4074.93 230.448   1
  20   7   1 4730.06 238.173   1
 -20  -7  -1 4737.24 237.559   1
 -20   7  -1 3948.04 229.493   1
  21  -7   1 30.9053 40.1426   1
  21   7   1 22.8201 43.1918   1
 -21  -7  -1 22.4763 44.4753   1
 -21   7  -1 7.59091 43.1021   1
  22  -7   1 407.614 66.0808   1
  22   7   1 299.369 64.0609   1
 -22  -7  -1 386.566 68.9617   1
 -22   7  -1 402.239 67.5256   1
  23  -7   1 152.411 53.3041   1
 -23   7  -1 241.194 60.2700   1
  24   7   1 566.903 72.1720   1
 -24  -7  -1 665.210 75.1130   1
  24   8  -1 29.1268 44.5778   1
 -24  -8   1-28.9091 42.8967   1
  23   8  -1 156.373 52.7843   1
 -23  -8   1 332.259 62.3293   1
 -22   8   1 1431.09 115.216   1
  21  -8  -1 750.558 83.1888   1
  21   8  -1 768.471 82.0243   1
 -21  -8   1 578.972 75.8349   1
 -21   8   1 751.442 83.9384   1
  20  -8  -1 1857.51 130.878   1
  20   8  -1 1671.27 126.986   1
 -20   8   1 1859.20 132.603   1
 -19  -8   1 245.733 58.1404   1
  19  -8  -1 267.116 58.0360   1
 -19   8   1 215.013 55.9748   1
  18  -8  -1 696.658 78.4534   1
  18   8  -1 796.822 86.0898   1
 -18   8   1 650.696 76.6153   1
 -18  -8   1 717.988 83.2501   1
  17   8  -1 1038.25 93.5617   1
  17  -8  -1 729.153 81.5530   1
 -17  -8   1 977.768 95.0368   1
 -17   8   1 904.534 88.0442   1
  16   8  -1 282.135 52.4705   1
 -16   8   1 318.446 57.3493   1
 -16  -8   1 268.638 50.2948   1
  16  -8  -1 237.658 53.6541   1
 -15  -8   1 3395.93 199.275   1
  15   8  -1 3840.67 205.712   1
  14   8  -1 65.5337 38.9707   1
 -14   8   1 95.1692 40.4532   1
  14  -8  -1 70.5034 39.6658   1
 -14  -8   1 79.3504 43.3675   1
  13   8  -1 724.186 77.2610   1
 -13   8   1 562.847 66.3115   1
  13  -8  -1 593.824 68.0455   1
 -13  -8   1 623.448 73.2311   1
  12   8  -1 64729.2 2357.38   1
 -12   8   1 58166.0 2342.33   1
  12  -8  -1 61219.6 2347.80   1
 -12  -8   1 58441.2 2345.39   1
  11   8  -1 161.174 45.0144   1
 -11   8   1 129.981 39.4182   1
  11  -8  -1 153.083 41.3414   1
 -11  -8   1 155.179 39.5888   1
  10   8  -1 8677.71 410.264   1
 -10   8   1 9234.12 408.385   1
  10  -8  -1 9825.83 413.478   1
 -10  -8   1 9610.12 415.413   1
   9   8  -1 3443.06 175.446   1
  -9   8   1 2872.63 163.091   1
  -9  -8   1 3082.43 171.877   1
   9  -8  -1 2911.33 164.816   1
   8   8  -1 1162.47 92.6363   1
  -8  -8   1 1219.24 94.0056   1
   7   8  -1 5674.15 256.683   1
  -7  -8   1 5628.59 258.437   1
  -6   8   1 29867.7 1163.84   1
   6   8  -1 27948.8 1168.69   1
  -6  -8   1 28396.9 1166.54   1
   6  -8  -1 31747.7 1168.77   1
  -5   8   1 593.216 57.2111   1
   5  -8  -1 623.999 59.7063   1
  -4   8   1 10411.7 459.836   1
   4   8  -1 11321.3 466.585   1
  -4  -8   1 11234.8 466.418   1
   4  -8  -1 10869.2 460.716   1
   3   8  -1 7529.73 304.200   1
  -3  -8   1 6607.79 298.252   1
   3  -8  -1 6750.80 296.163   1
  -2   8   1 126919. 4696.35   1
   2   8  -1 129214. 4699.31   1
  -2  -8   1 117813. 4696.09   1
   2  -8  -1 119007. 4695.43   1
  -1   8   1 720.830 63.0989   1
   1   8  -1 675.765 61.5190   1
   1  -8  -1 776.500 66.3362   1
  -1  -8   1 750.694 65.6604   1
   0   8  -1 9898.86 443.563   1
   0   8   1 11251.1 447.659   1
   0  -8  -1 10348.3 445.101   1
   0  -8   1 10754.2 448.483   1
  -1   8  -1 4925.83 228.756   1
   1   8   1 4450.67 225.580   1
  -1  -8  -1 5018.10 229.422   1
   1  -8   1 4854.24 230.236   1
  -2   8  -1 44499.9 1764.67   1
   2   8   1 46727.5 1768.04   1
  -2  -8  -1 45463.9 1767.40   1
   2  -8   1 45133.5 1765.31   1
  -3   8  -1 18108.0 759.063   1
   3   8   1 18447.5 762.808   1
  -3  -8  -1 19049.8 764.589   1
   3  -8   1 19952.9 767.029   1
  -4   8  -1 58658.9 2219.94   1
   4  -8   1 56194.2 2221.63   1
   5   8   1 18995.2 758.689   1
  -5  -8  -1 18493.1 758.052   1
  -5   8  -1 18088.2 752.756   1
   5  -8   1 18869.8 758.131   1
   6   8   1 6943.06 303.791   1
  -6  -8  -1 6120.51 298.105   1
   7  -8   1 21838.8 864.431   1
  -7   8  -1 20831.0 860.707   1
   7   8   1 22362.2 867.612   1
  -7  -8  -1 20395.3 863.807   1
   8  -8   1 17088.7 721.005   1
  -8   8  -1 17542.3 719.784   1
   8   8   1 17534.8 725.987   1
  -8  -8  -1 17944.8 724.866   1
   9  -8   1 12.7715 34.9842   1
  -9   8  -1 30.9395 35.1485   1
   9   8   1-6.53198 36.2286   1
  -9  -8  -1 78.5922 36.3249   1
  10  -8   1 7975.92 368.850   1
 -10   8  -1 8200.25 368.946   1
 -10  -8  -1 8016.30 368.870   1
  10   8   1 8422.28 375.310   1
  11  -8   1 1143.67 94.7901   1
  11   8   1 1060.34 93.7393   1
 -11  -8  -1 1085.46 91.4657   1
  12  -8   1 11589.9 520.529   1
 -12   8  -1 12162.3 520.427   1
 -12  -8  -1 11718.0 521.614   1
  12   8   1 12797.1 527.457   1
 -13  -8  -1 2260.14 146.358   1
  13   8   1 2256.83 146.216   1
  14   8   1 2381.43 151.484   1
 -14  -8  -1 2278.37 149.400   1
 -14   8  -1 2392.67 149.893   1
  14  -8   1 2419.71 151.285   1
  15   8   1 3192.67 188.126   1
 -15  -8  -1 3735.59 196.645   1
 -15   8  -1 3229.22 189.878   1
  15  -8   1 3222.48 190.297   1
  16   8   1 1928.32 135.352   1
 -16  -8  -1 1991.16 137.674   1
 -16   8  -1 2017.83 136.571   1
  16  -8   1 1990.98 136.017   1
 -17  -8  -1 3690.60 204.173   1
  17   8   1 3422.90 197.142   1
  18   8   1 1670.34 125.873   1
 -18  -8  -1 1713.47 126.314   1
 -18   8  -1 1699.27 126.203   1
  18  -8   1 1630.31 122.655   1
  19   8   1 216.714 53.9931   1
 -19  -8  -1 219.170 58.1636   1
 -19   8  -1 294.097 61.7487   1
  19  -8   1 258.970 56.7925   1
 -20  -8  -1 22.4408 39.9801   1
  20   8   1 99.1507 52.0382   1
  21   8   1 572.746 71.0698   1
 -21  -8  -1 416.099 68.0493   1
 -21   8  -1 549.399 71.5936   1
  21  -8   1 478.652 68.6037   1
 -22  -8  -1 453.623 68.6662   1
  22   8   1 333.685 64.9532   1
 -23  -8  -1 165.433 51.6708   1
  23   8   1 137.688 52.8049   1
 -24  -9   1 184.348 59.0831   1
  24   9  -1 93.2538 43.3065   1
 -22  -9   1 80.7718 40.8330   1
  22   9  -1 90.1682 46.1122   1
 -21  -9   1 1646.50 122.616   1
  21   9  -1 1594.85 122.661   1
  20  -9  -1 264.076 54.6347   1
  20   9  -1 128.284 53.6105   1
 -20   9   1 207.011 50.2443   1
 -19   9   1 167.572 54.8263   1
  19  -9  -1 206.351 56.6755   1
 -18  -9   1-30.9073 44.8752   1
  18   9  -1 38.0248 49.2708   1
  17   9  -1 1463.92 115.631   1
  17  -9  -1 1575.34 119.019   1
 -17  -9   1 1397.10 115.808   1
 -17   9   1 1536.64 116.350   1
  16   9  -1 441.554 62.6326   1
 -16  -9   1 325.765 58.7786   1
 -16   9   1 419.193 63.8722   1
  16  -9  -1 423.830 62.9581   1
  15   9  -1 785.073 81.8496   1
 -15  -9   1 618.509 76.6102   1
 -15   9   1 737.269 78.9585   1
  15  -9  -1 852.906 83.5194   1
 -14  -9   1 348.730 59.0591   1
  14   9  -1 291.829 55.9046   1
  13   9  -1 2980.09 172.986   1
 -13  -9   1 2483.21 155.515   1
 -13   9   1 2501.08 155.694   1
  13  -9  -1 2711.91 161.476   1
  12   9  -1 834.726 83.3875   1
 -12  -9   1 893.345 82.6501   1
 -12   9   1 653.998 76.1598   1
  12  -9  -1 739.721 77.3478   1
 -11   9   1 33828.6 1360.39   1
  11  -9  -1 34877.2 1363.77   1
  10   9  -1 1359.16 104.193   1
 -10  -9   1 1196.25 100.325   1
 -10   9   1 1404.94 100.177   1
  10  -9  -1 1190.71 97.1555   1
   9   9  -1 59.7690 33.5750   1
   9  -9  -1 24.6091 28.2440   1
  -9   9   1 24.3933 31.7310   1
  -9  -9   1 94.2008 39.5521   1
  -8  -9   1 15113.6 674.052   1
   8  -9  -1 16840.7 675.937   1
   8   9  -1 16138.1 680.048   1
  -8   9   1 17098.0 674.726   1
  -7  -9   1 1504.61 110.460   1
   7   9  -1 1698.06 113.842   1
  -7   9   1 1737.48 108.528   1
   7  -9  -1 1631.07 108.793   1
   6   9  -1 10511.8 448.657   1
  -6  -9   1 10083.7 444.624   1
   5   9  -1 20188.5 791.618   1
  -5  -9   1 18544.7 785.625   1
  -4   9   1 610.183 61.1508   1
   4   9  -1 627.931 63.5432   1
  -4  -9   1 449.793 57.1577   1
   4  -9  -1 638.272 62.8288   1
  -3   9   1 28657.2 1070.86   1
   3   9  -1 27310.3 1072.38   1
  -3  -9   1 24613.2 1066.26   1
   3  -9  -1 27108.8 1069.12   1
  -2   9   1 3598.52 186.429   1
   2   9  -1 3127.79 184.481   1
  -2  -9   1 4369.89 198.796   1
   2  -9  -1 3937.18 191.267   1
   1  -9  -1 25374.8 1022.21   1
  -1   9   1 25987.5 1022.72   1
   0   9   1 21.3704 30.6924   1
   0  -9  -1 21.7750 31.2731   1
  -3   9  -1 30011.4 1169.04   1
   3   9   1 31031.7 1171.75   1
  -3  -9  -1 29006.2 1167.91   1
   3  -9   1 27904.2 1165.47   1
  -4   9  -1 5006.73 233.038   1
   4   9   1 4513.55 231.829   1
  -4  -9  -1 4620.64 230.388   1
   4  -9   1 4847.88 234.328   1
  -5   9  -1 1457.57 100.669   1
   5   9   1 1487.35 102.959   1
  -5  -9  -1 1442.93 101.786   1
   5  -9   1 1417.74 101.336   1
   6   9   1 15411.9 609.453   1
   6  -9   1 13752.5 601.568   1
  -6  -9  -1 14346.6 605.395   1
  -6   9  -1 14337.5 600.815   1
   7  -9   1 11264.0 502.386   1
  -7   9  -1 12590.2 507.495   1
   7   9   1 11689.1 506.902   1
  -7  -9  -1 11639.1 507.032   1
   8  -9   1 12.8183 29.3616   1
  -8   9  -1 25.2163 31.3529   1
   8   9   1-19.9328 39.4362   1
  -8  -9  -1-33.8898 39.3644   1
   9  -9   1 19559.8 794.221   1
  -9   9  -1 19118.5 791.416   1
  -9  -9  -1 19453.1 796.470   1
   9   9   1 19100.3 794.271   1
  10  -9   1 1591.29 114.461   1
  11  -9   1 3678.01 197.437   1
 -11  -9  -1 3293.71 191.039   1
 -11   9  -1 3745.95 196.785   1
  12   9   1 5579.83 283.829   1
 -12  -9  -1 5890.07 283.832   1
  13  -9   1 4016.35 222.870   1
 -13   9  -1 4495.30 226.830   1
  13   9   1 4175.71 226.410   1
 -13  -9  -1 4137.38 223.180   1
  14  -9   1 1973.53 133.443   1
 -14   9  -1 1685.63 124.784   1
  14   9   1 1781.00 129.519   1
 -14  -9  -1 1948.12 131.973   1
  15  -9   1 380.817 62.9972   1
 -15   9  -1 351.424 62.2805   1
 -15  -9  -1 377.125 62.4085   1
  15   9   1 210.103 50.0578   1
  16   9   1 2466.91 161.130   1
  16  -9   1 2515.79 162.575   1
 -16  -9  -1 2906.48 170.532   1
 -16   9  -1 2809.71 165.854   1
  17  -9   1 289.777 57.9275   1
 -17   9  -1 406.464 62.6415   1
  17   9   1 418.110 61.8431   1
 -17  -9  -1 479.348 67.3088   1
 -18   9  -1 897.391 91.4935   1
  18  -9   1 1119.63 99.1091   1
  19   9   1 365.072 66.3811   1
 -19  -9  -1 485.143 71.1914   1
 -19   9  -1 442.762 66.6109   1
  19  -9   1 506.531 70.9192   1
 -20   9  -1 434.973 70.1484   1
  20  -9   1 324.280 64.0195   1
 -21  -9  -1 300.324 64.0959   1
 -21   9  -1 311.307 60.9378   1
  21  -9   1 283.313 58.8998   1
  22   9   1 51.0909 45.6037   1
 -22   9  -1 120.373 54.5263   1
 -22  -9  -1-7.21775 41.4911   1
 -23  -9  -1 189.947 56.3490   1
  23   9   1 335.140 63.7163   1
 -23 -10   1 56.5572 49.7710   1
  23  10  -1 57.7445 50.0395   1
 -22 -10   1 522.372 72.6687   1
 -21 -10   1 22.6231 41.8289   1
  21  10  -1 51.9386 45.8973   1
  20  10  -1 354.799 60.8123   1
  20 -10  -1 346.189 63.8604   1
 -20 -10   1 308.537 63.7444   1
  19  10  -1 559.388 71.0614   1
 -19 -10   1 430.926 68.1663   1
 -19  10   1 342.690 65.9138   1
  19 -10  -1 337.594 61.9373   1
 -18  10   1-15.4610 44.8973   1
  18 -10  -1 31.9011 41.4290   1
  17  10  -1 272.105 54.2343   1
 -17 -10   1 327.386 59.1959   1
 -17  10   1 251.920 55.1520   1
  16  10  -1 3810.64 204.034   1
 -16 -10   1 3480.72 200.955   1
 -16  10   1 3674.53 201.624   1
  16 -10  -1 3358.53 199.138   1
  15  10  -1 2737.56 173.958   1
 -15 -10   1 3058.27 177.159   1
 -15  10   1 2863.48 172.695   1
  15 -10  -1 2970.43 176.046   1
  14  10  -1 1731.05 126.175   1
 -14 -10   1 1646.25 120.428   1
 -14  10   1 1694.92 119.913   1
  14 -10  -1 1469.25 117.098   1
  13  10  -1 382.989 61.9481   1
 -13 -10   1 313.360 55.4146   1
 -13  10   1 306.368 57.7894   1
  13 -10  -1 276.562 56.2212   1
  12  10  -1 734.017 78.6201   1
  12 -10  -1 669.926 73.3291   1
 -12  10   1 818.153 78.7081   1
 -12 -10   1 627.840 73.9715   1
  11  10  -1 2546.69 156.830   1
 -11 -10   1 2801.88 159.965   1
 -11  10   1 2453.93 151.819   1
  11 -10  -1 2353.04 150.917   1
  10 -10  -1 6678.79 316.954   1
  10  10  -1 6669.55 320.551   1
 -10 -10   1 6928.61 323.822   1
  -9 -10   1 8894.45 401.029   1
   9 -10  -1 8754.45 397.270   1
   9  10  -1 9308.01 403.113   1
  -9  10   1 8645.58 395.213   1
  -8 -10   1 22818.7 930.558   1
   8  10  -1 23333.5 929.727   1
  -8  10   1 22742.5 921.956   1
   8 -10  -1 22479.7 924.457   1
  -7  10   1 9262.10 406.919   1
   7  10  -1 8494.23 409.214   1
  -7 -10   1 9515.12 413.115   1
   7 -10  -1 9771.08 411.959   1
   6  10  -1 1318.87 100.666   1
  -6 -10   1 1202.48 94.8120   1
   6 -10  -1 1353.76 98.3201   1
  -5  10   1 389.200 50.6548   1
   5  10  -1 300.887 50.1189   1
   5 -10  -1 282.953 46.9853   1
  -4  10   1 6235.52 290.706   1
   4  10  -1 6785.72 300.898   1
  -4 -10   1 6152.37 293.487   1
   4 -10  -1 6013.35 290.795   1
  -3  10   1 19457.8 735.066   1
   3  10  -1 17419.6 733.110   1
  -3 -10   1 16247.3 729.522   1
   3 -10  -1 18412.0 733.648   1
  -2  10   1 15194.0 640.123   1
   2  10  -1 15706.5 645.392   1
  -2 -10   1 15440.7 643.956   1
   2 -10  -1 15625.9 644.245   1
  -1  10   1 126672. 4349.19   1
   1  10  -1 123593. 4350.12   1
   1 -10  -1 118581. 4347.79   1
   0  10   1 1673.56 115.000   1
   0  10  -1 1903.02 120.153   1
   0 -10  -1 2097.57 124.176   1
   0 -10   1 1731.52 117.432   1
  -1  10  -1 689.263 67.1824   1
   1  10   1 536.633 64.2976   1
  -1 -10  -1 557.099 61.2757   1
   1 -10   1 494.757 59.7168   1
  -2  10  -1 479.256 60.0673   1
   2  10   1 566.803 62.7849   1
  -2 -10  -1 550.894 62.6715   1
   2 -10   1 620.995 65.9104   1
  -3  10  -1 114537. 4369.49   1
   3  10   1 122390. 4375.91   1
  -3 -10  -1 110165. 4369.06   1
   3 -10   1 110561. 4369.02   1
  -4  10  -1 5414.86 256.425   1
   4  10   1 5077.47 257.210   1
  -4 -10  -1 5449.18 258.227   1
   4 -10   1 5263.38 255.859   1
  -5  10  -1 978.984 84.6825   1
   5  10   1 1095.40 91.7672   1
  -5 -10  -1 1142.16 91.6535   1
   5 -10   1 1094.48 88.9482   1
  -6  10  -1 3412.20 187.018   1
  -6 -10  -1 4030.92 198.949   1
   6  10   1 3733.86 194.391   1
   6 -10   1 3194.94 186.486   1
  -7  10  -1 749.722 72.8771   1
  -7 -10  -1 820.848 76.6101   1
   7  10   1 686.739 73.3770   1
   7 -10   1 611.154 70.2665   1
  -8  10  -1 8455.86 395.655   1
   8 -10   1 8797.72 399.545   1
  -8 -10  -1 9795.44 409.936   1
   8  10   1 8797.47 400.907   1
   9 -10   1 4394.09 227.413   1
   9  10   1 4405.65 230.364   1
  -9 -10  -1 4380.46 230.708   1
  10 -10   1 1164.33 96.6621   1
 -10  10  -1 1062.40 92.5308   1
  10  10   1 1131.49 98.1117   1
 -10 -10  -1 1126.63 94.8783   1
  11 -10   1 11244.9 502.421   1
 -11  10  -1 11160.6 498.810   1
  11  10   1 12130.0 507.718   1
 -11 -10  -1 11295.8 498.837   1
  12 -10   1 6508.38 320.036   1
 -12  10  -1 6978.05 322.406   1
  12  10   1 6540.80 325.217   1
 -12 -10  -1 6714.90 319.448   1
  13 -10   1 4413.31 235.092   1
 -13  10  -1 4455.27 232.175   1
  13  10   1 4164.42 231.301   1
 -13 -10  -1 4518.24 234.593   1
  14 -10   1 982.226 91.6662   1
 -14  10  -1 1113.91 96.5322   1
  14  10   1 877.490 91.5146   1
 -14 -10  -1 898.376 91.5938   1
  15 -10   1 559.835 71.7691   1
 -15  10  -1 504.986 70.9496   1
  15  10   1 528.349 73.1162   1
 -15 -10  -1 509.968 68.8117   1
  16 -10   1 15.7094 40.8021   1
 -16  10  -1-15.2262 40.6310   1
  16  10   1-7.53745 47.5077   1
 -16 -10  -1-7.62260 39.0427   1
  17 -10   1 4960.04 260.852   1
 -17  10  -1 5059.01 260.291   1
  18 -10   1 958.092 94.6781   1
  18  10   1 894.489 91.6778   1
 -18 -10  -1 819.846 88.8185   1
 -18  10  -1 955.808 91.7718   1
  19 -10   1-7.90447 41.6291   1
  19  10   1-37.1584 42.1934   1
 -19 -10  -1-7.79434 45.2695   1
 -19  10  -1 7.70980 43.2603   1
  20 -10   1 23.6167 45.7637   1
 -20 -10  -1 36.8735 46.5250   1
 -20  10  -1 30.7362 44.6719   1
  20  10   1 112.787 46.5327   1
 -21  10  -1 106.766 51.7239   1
  22  10   1 208.193 51.4777   1
 -22 -11   1 78.8659 42.6583   1
  21  11  -1 136.284 48.6962   1
 -21 -11   1 91.6240 46.0041   1
 -20 -11   1-7.53290 47.9254   1
  19  11  -1 1099.16 100.425   1
 -19 -11   1 1169.74 104.443   1
 -19  11   1 949.945 100.221   1
  18  11  -1 654.257 79.8351   1
 -18  11   1 617.519 78.3582   1
  18 -11  -1 839.993 86.0448   1
 -18 -11   1 779.260 84.6837   1
 -17  11   1 100.753 48.0085   1
  17 -11  -1 55.5282 41.8788   1
 -16 -11   1 1045.74 95.5775   1
  16  11  -1 963.413 92.1183   1
  15  11  -1 863.649 89.5880   1
 -15  11   1 746.813 82.6521   1
  15 -11  -1 1019.75 91.5849   1
 -15 -11   1 863.706 87.6667   1
  14  11  -1 24.3987 36.6138   1
 -14  11   1 74.6150 45.6998   1
  14 -11  -1 22.3638 38.2075   1
 -14 -11   1 35.2540 32.9026   1
  13  11  -1 371.800 62.1256   1
  13 -11  -1 390.967 62.8382   1
 -13 -11   1 593.166 71.4072   1
 -13  11   1 422.381 63.9835   1
 -12 -11   1 1798.59 127.610   1
  12  11  -1 1842.74 129.622   1
  12 -11  -1 1829.30 127.693   1
 -11 -11   1 3612.57 191.962   1
  11  11  -1 2948.73 185.516   1
 -10 -11   1 5967.39 292.480   1
  10  11  -1 5969.53 291.911   1
 -10  11   1 5938.13 287.111   1
  10 -11  -1 5986.65 290.029   1
   9  11  -1 654.079 72.2820   1
  -9 -11   1 522.678 66.6879   1
  -9  11   1 715.179 72.6820   1
  -8 -11   1 5184.38 258.946   1
   8  11  -1 5009.49 255.931   1
  -8  11   1 5250.02 254.656   1
   8 -11  -1 5112.06 255.778   1
  -7  11   1 192.169 44.2695   1
   7 -11  -1 302.406 52.0347   1
  -6  11   1-6.37545 29.7243   1
   6  11  -1 13.5603 38.0420   1
  -6 -11   1-26.4107 35.6988   1
   6 -11  -1 6.50610 31.8638   1
   5  11  -1 19539.5 805.853   1
  -5 -11   1 18941.7 803.168   1
   5 -11  -1 20254.5 805.132   1
  -4  11   1 36903.8 1412.68   1
   4  11  -1 37062.2 1417.73   1
  -4 -11   1 36304.6 1414.75   1
   4 -11  -1 33033.4 1409.00   1
  -3  11   1 161.676 43.4588   1
   3  11  -1 302.019 50.8234   1
  -3 -11   1 181.150 43.3866   1
  -2  11   1 7171.96 329.599   1
   2  11  -1 7410.90 334.941   1
   2 -11  -1 6948.39 329.550   1
  -2 -11   1 7321.72 334.740   1
  -1  11   1 390.361 54.8583   1
   1  11  -1 512.780 58.5639   1
   1 -11  -1 448.077 57.1042   1
  -1 -11   1 404.909 55.8937   1
   0  11   1 11386.5 494.583   1
   0  11  -1 11328.7 492.919   1
   0 -11   1 12177.9 498.027   1
   0 -11  -1 11035.0 491.483   1
  -1  11  -1 3873.59 201.265   1
   1  11   1 3821.00 201.782   1
  -1 -11  -1 4010.17 202.639   1
   1 -11   1 3546.12 199.117   1
  -2  11  -1 31606.8 1244.46   1
   2  11   1 32048.4 1246.90   1
  -2 -11  -1 32704.2 1247.39   1
   2 -11   1 29013.8 1241.30   1
  -3  11  -1 2089.40 137.258   1
   3  11   1 2405.82 145.995   1
  -3 -11  -1 2505.10 145.713   1
   3 -11   1 2234.73 142.147   1
  -4  11  -1 2527.75 158.573   1
   4  11   1 2903.78 164.720   1
  -4 -11  -1 2692.06 160.030   1
   4 -11   1 3032.79 166.497   1
  -5  11  -1 388.208 56.6593   1
   5  11   1 314.382 51.1561   1
  -5 -11  -1 222.403 48.4577   1
   5 -11   1 317.537 53.7647   1
  -6  11  -1 505.191 61.5628   1
   6  11   1 487.174 63.5409   1
  -6 -11  -1 449.827 64.3828   1
  -7  11  -1 1545.80 113.814   1
   7 -11   1 1845.38 121.821   1
   8  11   1 3832.92 211.399   1
  -8 -11  -1 4153.96 217.128   1
  -8  11  -1 3956.31 209.763   1
   8 -11   1 3977.42 212.269   1
  -9 -11  -1 227.949 50.4075   1
   9  11   1 211.694 49.6507   1
  10  11   1 264.252 54.6706   1
  10 -11   1 223.675 47.6061   1
 -10 -11  -1 228.004 53.6549   1
  11 -11   1 1616.49 120.731   1
 -11  11  -1 1769.33 124.612   1
  11  11   1 1699.94 125.314   1
 -11 -11  -1 1856.87 126.985   1
  12 -11   1 3003.20 179.431   1
 -12 -11  -1 2968.13 176.430   1
  12  11   1 3428.57 191.250   1
 -12  11  -1 3064.79 180.991   1
  13 -11   1 7.62155 36.1443   1
 -13 -11  -1 44.9077 43.9513   1
  13  11   1-46.4373 47.3828   1
 -13  11  -1 44.7856 42.3787   1
  14 -11   1-23.2073 43.9190   1
 -14 -11  -1 15.1709 45.0240   1
  14  11   1 22.9664 42.9548   1
 -14  11  -1 22.7262 38.2441   1
  15 -11   1 305.096 58.3612   1
 -15 -11  -1 312.468 56.9225   1
  15  11   1 333.627 58.8846   1
 -15  11  -1 344.036 60.8098   1
 -16  11  -1 508.019 70.0298   1
  16 -11   1 576.815 71.0763   1
  17  11   1 602.218 74.5020   1
  17 -11   1 876.635 86.9688   1
 -17 -11  -1 731.364 78.1210   1
 -17  11  -1 649.265 77.9877   1
  18 -11   1-7.98868 45.8880   1
 -18 -11  -1 7.60509 40.0621   1
 -18  11  -1 23.1695 45.8504   1
  18  11   1 75.0968 45.5218   1
 -19  11  -1 7.68981 43.1523   1
  19 -11   1 79.5802 46.7346   1
 -19 -11  -1-15.3394 48.8007   1
  19  11   1 7.28808 45.5063   1
 -20 -11  -1 111.032 48.0408   1
  20  11   1 43.7108 39.9913   1
 -21 -11  -1 347.522 61.3590   1
  21  11   1 442.847 67.8667   1
  21  12  -1-28.1339 37.5521   1
 -20 -12   1 140.757 46.4988   1
  20  12  -1 116.406 43.9022   1
 -19 -12   1 133.825 52.8975   1
  19  12  -1 117.603 46.1296   1
  18 -12  -1 259.513 58.4542   1
  18  12  -1 193.441 52.6902   1
 -18 -12   1 232.303 57.9865   1
 -18  12   1 274.005 58.5911   1
  17 -12  -1-31.4014 41.9074   1
  17  12  -1-45.2312 36.9319   1
 -17 -12   1-7.54610 36.9690   1
 -17  12   1-7.78709 43.1787   1
  16 -12  -1 78.2387 44.4838   1
  16  12  -1 61.2176 44.9984   1
 -16  12   1 69.4336 45.3657   1
 -16 -12   1 53.1254 41.1049   1
  15  12  -1 1799.22 133.149   1
 -15 -12   1 1704.06 128.198   1
 -14 -12   1 72.5056 42.7079   1
  14 -12  -1 154.264 49.1874   1
  14  12  -1 39.7205 42.5310   1
 -14  12   1 111.008 43.5860   1
 -13 -12   1 45.3379 46.7503   1
  13  12  -1 15.1826 45.5659   1
  13 -12  -1 37.9598 38.3639   1
 -13  12   1 72.8175 37.3357   1
 -12 -12   1 293.776 59.0028   1
  12 -12  -1 276.454 57.8225   1
  12  12  -1 323.305 58.8970   1
 -12  12   1 279.542 53.4373   1
 -11 -12   1 121.321 45.6870   1
  11 -12  -1 95.6970 45.7187   1
  11  12  -1 105.349 48.0692   1
 -11  12   1 134.418 44.3793   1
 -10 -12   1 801.225 81.5074   1
  10 -12  -1 660.587 74.2937   1
 -10  12   1 733.256 76.9669   1
  10  12  -1 866.261 83.3158   1
  -9 -12   1 2293.74 150.684   1
   9  12  -1 2556.93 157.244   1
  -8 -12   1 1144.03 93.4889   1
   8  12  -1 881.217 85.6527   1
  -7  12   1 2503.95 151.951   1
   7  12  -1 2274.17 150.456   1
  -7 -12   1 2323.06 150.906   1
   7 -12  -1 2845.38 158.171   1
  -6  12   1 33.5374 38.9709   1
   6  12  -1 21.1387 34.5267   1
  -6 -12   1 41.1734 38.0576   1
   6 -12  -1 20.9982 39.2878   1
  -5  12   1 14565.6 633.487   1
   5  12  -1 15248.0 645.760   1
  -5 -12   1 14873.1 639.497   1
   5 -12  -1 15958.1 642.075   1
  -4  12   1 2398.70 148.828   1
   4 -12  -1 2556.49 151.539   1
   3  12  -1 2386.86 143.359   1
   3 -12  -1 2293.53 145.569   1
  -3 -12   1 2084.92 137.104   1
  -2  12   1 110.950 41.2199   1
   2  12  -1 47.8289 33.0415   1
  -2 -12   1 47.1846 30.4381   1
   2 -12  -1 94.0428 38.6665   1
  -1  12   1 2171.50 131.238   1
   1  12  -1 1817.29 125.096   1
   1 -12  -1 1881.41 127.172   1
  -1 -12   1 1886.92 126.893   1
   0  12  -1 46.1724 35.2122   1
   0  12   1 26.8614 34.4053   1
   0 -12  -1 6.65574 26.4190   1
   0 -12   1 13.6710 30.1867   1
   1  12   1 3937.15 206.856   1
  -1  12  -1 3548.46 204.726   1
  -1 -12  -1 3869.80 205.679   1
   1 -12   1 4032.73 208.763   1
  -2  12  -1 1440.42 105.278   1
   2  12   1 1488.43 107.049   1
  -2 -12  -1 1085.73 94.7755   1
   2 -12   1 1221.09 98.9945   1
  -3  12  -1 7644.16 372.093   1
   3  12   1 8518.44 380.318   1
  -3 -12  -1 8582.60 381.065   1
   3 -12   1 8623.69 382.294   1
  -4  12  -1 189.044 45.7617   1
   4 -12   1 162.018 43.6324   1
   5  12   1 1233.10 98.6034   1
  -5 -12  -1 1080.97 94.6302   1
   6  12   1 145.963 38.7663   1
  -6 -12  -1 80.9890 35.1725   1
   7  12   1 1946.54 134.520   1
  -7 -12  -1 2115.50 138.564   1
  -7  12  -1 2020.85 132.659   1
   7 -12   1 2033.86 135.076   1
   8  12   1 2465.83 155.404   1
  -8 -12  -1 2422.40 155.407   1
  -8  12  -1 2472.93 152.275   1
   8 -12   1 2496.07 154.252   1
   9  12   1 267.959 53.9782   1
   9 -12   1 285.413 55.6954   1
  -9 -12  -1 278.890 50.5838   1
  -9  12  -1 408.081 63.7534   1
  10 -12   1-7.41564 39.6296   1
  10  12   1 52.4098 38.4030   1
 -10 -12  -1 82.3920 44.9740   1
 -10  12  -1 85.3422 44.0186   1
 -11  12  -1 809.540 80.4767   1
  11 -12   1 722.165 79.4303   1
  12  12   1 637.000 78.6869   1
 -12 -12  -1 694.683 77.7959   1
 -12  12  -1 662.502 76.4141   1
  12 -12   1 859.872 84.0136   1
  13  12   1 1048.44 97.9036   1
 -13 -12  -1 912.804 90.6728   1
  14 -12   1 578.208 73.3533   1
 -14 -12  -1 783.656 85.9234   1
  14  12   1 590.997 77.4630   1
 -14  12  -1 601.347 76.0329   1
  15 -12   1 269.946 55.4545   1
 -15 -12  -1 357.063 63.4498   1
  15  12   1 341.575 62.7121   1
 -15  12  -1 253.414 56.8021   1
  16 -12   1-7.79814 39.9551   1
 -16 -12  -1 45.4648 46.8614   1
  16  12   1 45.0178 47.3016   1
 -16  12  -1 30.8931 42.3022   1
  17 -12   1 172.595 54.0963   1
 -17 -12  -1 135.106 51.7729   1
  17  12   1 37.1113 46.5537   1
 -17  12  -1 138.959 52.8173   1
  18 -12   1-31.4784 47.2081   1
 -18 -12  -1 14.9873 47.6797   1
 -18  12  -1 53.9970 47.2280   1
  18  12   1 29.5445 43.3757   1
 -19 -12  -1 29.6969 42.6468   1
  19  12   1 21.7817 39.2674   1
 -20 -12  -1 215.227 59.0542   1
  20  12   1 28.2993 46.0475   1
  20  13  -1-14.2234 42.6644   1
 -20 -13   1-28.8663 47.9970   1
  19  13  -1-14.4462 41.4825   1
 -19 -13   1 36.3328 46.6576   1
  18  13  -1-21.9652 48.2756   1
 -18 -13   1 22.2503 45.8562   1
 -16 -13   1-7.59872 43.6413   1
 -16  13   1 15.1951 43.1359   1
  16 -13  -1 15.8349 39.3805   1
  16  13  -1 30.3635 43.0979   1
 -15 -13   1 454.150 62.5735   1
  15  13  -1 474.262 68.4453   1
  15 -13  -1 581.975 73.6855   1
 -15  13   1 602.707 73.4604   1
  14 -13  -1 233.109 54.0016   1
 -14  13   1 320.981 60.1551   1
  13  13  -1 204.672 49.5352   1
 -13 -13   1 137.059 49.7533   1
 -12 -13   1 136.642 51.6675   1
  12 -13  -1 160.733 48.1462   1
 -12  13   1 200.731 52.6212   1
  12  13  -1 121.415 50.3795   1
 -11 -13   1 2927.72 172.394   1
 -11  13   1 2651.45 165.415   1
  11  13  -1 2769.87 170.667   1
  11 -13  -1 2772.50 168.801   1
  10 -13  -1 1308.36 106.344   1
 -10  13   1 1377.92 107.974   1
  -9  13   1 317.597 56.7865   1
   9 -13  -1 293.160 55.4966   1
  -9 -13   1 164.851 49.1451   1
   9  13  -1 305.379 53.3383   1
  -8  13   1 277.601 52.6871   1
   8 -13  -1 315.879 55.0443   1
  -8 -13   1 317.184 54.6053   1
   8  13  -1 247.222 51.1294   1
  -7  13   1 325.059 61.6715   1
   7 -13  -1 346.565 60.3065   1
  -7 -13   1 343.895 59.5280   1
   7  13  -1 377.584 61.3930   1
  -6  13   1 329.556 55.8972   1
   6 -13  -1 275.902 53.9264   1
  -6 -13   1 197.963 50.7491   1
   6  13  -1 275.813 58.8138   1
  -5  13   1 41.4907 38.3724   1
   5 -13  -1 28.4371 34.8592   1
  -5 -13   1 43.2794 35.9149   1
   5  13  -1 65.3855 33.9144   1
  -4 -13   1 384.677 60.9035   1
   4  13  -1 383.250 61.7708   1
  -3 -13   1-14.1102 35.1064   1
   3  13  -1 92.9126 41.9824   1
  -2 -13   1 69.5500 36.7549   1
   2  13  -1 93.0284 41.2101   1
  -1 -13   1 678.021 75.4812   1
   1  13  -1 941.660 84.6591   1
   0 -13   1 260.783 51.2756   1
   0  13   1 198.413 46.1521   1
   0  13  -1 173.564 43.6172   1
  -1  13  -1 145.466 47.6998   1
   1 -13   1 56.6780 41.2612   1
  -1 -13  -1 13.9794 38.3963   1
   1  13   1 120.275 47.1497   1
  -2  13  -1 195.850 49.3208   1
   2 -13   1 106.499 44.0362   1
   2  13   1 107.517 40.8427   1
  -2 -13  -1 7.03907 31.8586   1
  -3  13  -1 2759.99 166.427   1
  -3 -13  -1 2788.75 167.629   1
   3  13   1 2988.94 171.523   1
  -4  13  -1 998.103 87.6281   1
   4  13   1 877.876 85.3789   1
  -4 -13  -1 854.664 82.8449   1
   4 -13   1 996.770 89.3331   1
   5  13   1 1899.22 129.113   1
  -5 -13  -1 1775.84 124.850   1
   5 -13   1 1946.98 132.638   1
  -6 -13  -1 2537.28 156.320   1
  -6  13  -1 2394.46 152.130   1
   6  13   1 2452.54 151.856   1
   6 -13   1 2456.08 154.801   1
  -7  13  -1 323.571 59.3073   1
   7  13   1 252.138 55.4521   1
  -7 -13  -1 253.487 52.6637   1
   7 -13   1 277.381 56.4114   1
  -8  13  -1 3349.04 188.587   1
  -8 -13  -1 3657.27 195.414   1
   8  13   1 3212.23 188.301   1
   8 -13   1 3141.72 186.864   1
  -9  13  -1 201.317 48.5525   1
   9 -13   1 247.370 51.3852   1
 -10  13  -1 909.667 86.4466   1
 -10 -13  -1 819.502 89.2271   1
  10  13   1 888.762 90.2744   1
  10 -13   1 887.518 88.7184   1
 -11 -13  -1-15.2186 34.8603   1
  11  13   1 22.7742 33.5131   1
 -12  13  -1 221.382 53.3742   1
  12 -13   1 199.944 47.8498   1
 -12 -13  -1 288.761 61.0765   1
  12  13   1 203.987 56.6625   1
 -13  13  -1 713.533 78.2267   1
 -13 -13  -1 798.537 82.0887   1
  13 -13   1 566.197 75.1996   1
  13  13   1 725.589 83.5445   1
 -14  13  -1 112.415 52.8004   1
 -14 -13  -1 99.3852 47.3666   1
  14 -13   1 117.081 53.2976   1
  14  13   1 15.4251 41.2751   1
 -15  13  -1 60.2458 47.6283   1
  15  13   1 121.407 46.6190   1
 -15 -13  -1 112.814 41.8789   1
  15 -13   1 109.548 50.3953   1
  16 -13   1 85.9382 47.9373   1
  17  13   1 51.4315 49.2895   1
 -17 -13  -1 7.38298 43.3712   1
 -17  13  -1 23.0392 45.1130   1
  17 -13   1 54.4781 41.5550   1
  18  13   1-14.4688 44.3020   1
 -18 -13  -1-44.0552 47.5836   1
  19  13   1-7.13815 41.4711   1
 -19 -13  -1 72.2815 50.0752   1
  19  14  -1 14.1030 38.6111   1
 -19 -14   1-7.08797 37.8281   1
  17  14  -1 339.537 60.7314   1
 -17 -14   1 365.908 60.9001   1
 -16  14   1 712.997 83.3010   1
  16  14  -1 755.094 80.5930   1
  16 -14  -1 530.863 74.9928   1
 -16 -14   1 778.668 79.7213   1
 -15  14   1 712.570 81.3325   1
  15  14  -1 897.307 91.7381   1
  15 -14  -1 657.405 80.8906   1
 -15 -14   1 743.858 79.7908   1
 -14  14   1 7.62414 44.7703   1
  14  14  -1 7.77137 45.1360   1
  14 -14  -1 15.7817 43.2090   1
 -14 -14   1 14.6787 39.6840   1
 -13  14   1 819.405 85.6219   1
  13  14  -1 680.840 80.9477   1
  13 -14  -1 1023.13 93.7492   1
 -13 -14   1 962.915 90.3975   1
 -12  14   1 30.0249 39.5372   1
  12  14  -1 30.4522 36.1093   1
 -12 -14   1 30.4183 37.8289   1
  12 -14  -1-15.4616 39.0346   1
  11  14  -1 920.233 90.8693   1
 -11 -14   1 737.304 84.8785   1
 -10  14   1 396.427 65.2409   1
  10  14  -1 462.784 66.4301   1
 -10 -14   1 541.233 71.1641   1
  10 -14  -1 473.190 68.0946   1
   9 -14  -1 434.069 64.3951   1
  -9 -14   1 447.412 67.7326   1
  -9  14   1 229.280 58.9182   1
   9  14  -1 361.813 59.6289   1
  -8  14   1 1148.02 96.5599   1
   8  14  -1 1041.04 93.9414   1
  -8 -14   1 920.210 91.1160   1
   8 -14  -1 957.542 93.0382   1
   7 -14  -1 219.195 55.4510   1
  -7  14   1 101.993 45.8599   1
   6 -14  -1 1229.69 103.398   1
  -6  14   1 1052.40 97.4833   1
  -6 -14   1 1275.12 105.045   1
   5 -14  -1 1461.87 110.031   1
  -5  14   1 1435.52 109.776   1
   5  14  -1 1178.65 103.647   1
  -5 -14   1 1105.54 99.3575   1
   4 -14  -1 72.9610 40.6016   1
  -4  14   1 129.820 44.2942   1
   4  14  -1 89.2093 45.1924   1
  -4 -14   1 80.4542 42.6253   1
   3  14  -1 6817.17 330.070   1
  -3  14   1 7072.70 330.574   1
  -3 -14   1 6922.45 331.549   1
   3 -14  -1 6931.72 330.584   1
  -2  14   1 2048.30 135.032   1
   2  14  -1 2012.60 136.301   1
  -2 -14   1 1912.75 133.099   1
   2 -14  -1 1963.83 133.345   1
   1  14  -1 1081.49 99.0283   1
  -1  14   1 1200.97 99.9214   1
   1 -14  -1 1291.55 102.523   1
  -1 -14   1 1260.73 102.099   1
   0  14  -1 14.3876 39.3944   1
   0 -14   1 7.32594 39.6134   1
   0 -14  -1 21.6388 33.0490   1
   1 -14   1 183.136 48.2999   1
  -1  14  -1 350.766 58.8259   1
   1  14   1 278.694 53.8759   1
  -1 -14  -1 172.951 44.1454   1
   2  14   1 785.288 82.3313   1
  -2  14  -1 1011.20 89.7987   1
   2 -14   1 905.948 87.5446   1
   3  14   1 3699.74 204.909   1
   3 -14   1 3685.97 203.139   1
  -3 -14  -1 3655.14 202.665   1
   4 -14   1 3897.92 202.697   1
  -4  14  -1 3130.34 191.882   1
   4  14   1 3296.41 195.203   1
  -4 -14  -1 3942.56 202.759   1
   5 -14   1 67.8416 43.8325   1
  -5  14  -1 21.8418 45.0672   1
   5  14   1 81.1484 44.3030   1
  -5 -14  -1 59.4729 46.9067   1
   6 -14   1 37.8228 43.4780   1
  -6  14  -1 36.8607 41.8905   1
   6  14   1 29.1970 44.2714   1
  -6 -14  -1 85.0563 46.8944   1
   7 -14   1 514.308 65.3238   1
  -7  14  -1 432.591 63.7958   1
   8 -14   1 22.7121 39.8720   1
  -8 -14  -1-7.69005 37.6651   1
  -8  14  -1 22.2611 40.6336   1
   8  14   1 15.1841 34.7840   1
   9  14   1 91.2875 48.1076   1
  -9 -14  -1 116.620 51.8504   1
  10 -14   1 38.2939 42.9985   1
  10  14   1-7.67226 40.9743   1
 -10  14  -1 96.1605 47.9472   1
 -10 -14  -1 38.2054 41.3408   1
  11 -14   1 2472.09 156.893   1
  11  14   1 2360.84 154.133   1
 -11  14  -1 2415.50 152.851   1
 -11 -14  -1 2510.06 157.568   1
  12 -14   1 15.5514 37.4856   1
  12  14   1-61.6135 50.7837   1
 -12  14  -1-30.2269 38.1520   1
 -12 -14  -1 14.9091 43.7757   1
  13 -14   1 397.017 66.1935   1
  13  14   1 441.527 71.2638   1
 -13  14  -1 399.193 65.8041   1
 -13 -14  -1 431.406 66.1206   1
  14  14   1-7.65163 44.4406   1
 -14 -14  -1 30.1491 43.7766   1
  15 -14   1 934.673 93.0074   1
 -15  14  -1 1099.15 97.5639   1
  15  14   1 990.987 95.7123   1
 -15 -14  -1 1160.48 99.8833   1
 -16  14  -1 96.9790 47.9463   1
  16 -14   1 46.7092 43.2100   1
 -16 -14  -1 95.6232 52.5581   1
  16  14   1-7.34816 46.7990   1
 -17  14  -1 259.714 59.3429   1
 -18 -14  -1 156.947 50.3055   1
  18  14   1 218.637 52.3025   1
 -18 -15   1 662.297 76.4461   1
  18  15  -1 938.941 86.9268   1
 -17 -15   1 1410.33 110.234   1
  17  15  -1 1365.55 108.528   1
 -16 -15   1-21.9010 49.3652   1
  16  15  -1 44.4552 46.2582   1
 -15  15   1 1455.42 111.521   1
  15  15  -1 1279.63 109.201   1
 -15 -15   1 1371.73 104.777   1
 -13  15   1 23.0057 44.0431   1
  13  15  -1-14.9955 36.1466   1
  13 -15  -1 31.2618 41.1620   1
 -13 -15   1 30.0701 38.5086   1
 -12  15   1 61.4500 47.5366   1
  12  15  -1 45.4335 42.5366   1
  12 -15  -1 78.3727 45.0556   1
 -12 -15   1 37.8202 43.9785   1
 -11  15   1 433.363 71.0728   1
  11  15  -1 394.878 65.9411   1
  11 -15  -1 321.364 61.5683   1
 -11 -15   1 348.579 66.5319   1
 -10  15   1 3902.87 215.170   1
  10  15  -1 3654.32 211.584   1
  10 -15  -1 4111.58 220.269   1
 -10 -15   1 4010.84 217.535   1
   9 -15  -1 314.216 58.9617   1
  -9  15   1 303.586 58.9139   1
   9  15  -1 310.233 58.3767   1
  -9 -15   1 358.135 63.7430   1
   8  15  -1 2595.40 156.421   1
  -8 -15   1 2123.88 149.346   1
  -7  15   1 1345.96 110.711   1
   7 -15  -1 1476.27 114.745   1
   7  15  -1 1610.22 119.765   1
  -7 -15   1 1490.13 116.539   1
   6 -15  -1 318.534 58.3203   1
  -6  15   1 306.284 57.8404   1
  -6 -15   1 291.252 53.6996   1
   6  15  -1 277.550 53.1412   1
  -5 -15   1 2339.64 148.609   1
   5 -15  -1 2241.93 148.789   1
  -5  15   1 2186.58 145.964   1
   5  15  -1 2332.42 149.011   1
   4 -15  -1 754.920 82.6179   1
  -4 -15   1 946.610 91.0671   1
  -4  15   1 844.229 85.3212   1
   4  15  -1 914.006 89.3725   1
   3 -15  -1 614.754 74.8942   1
  -3  15   1 536.465 71.3032   1
   2 -15  -1 22.3785 37.6638   1
  -2  15   1 14.8914 35.3143   1
  -1 -15   1 373.438 58.9610   1
   1 -15  -1 366.336 62.3115   1
   1  15  -1 399.269 63.3199   1
  -1  15   1 278.855 59.8913   1
   0 -15  -1 444.249 64.7269   1
   0  15   1 584.747 69.5152   1
   0  15  -1 587.672 71.3873   1
  -1  15  -1 469.373 66.4374   1
   1  15   1 620.377 77.7360   1
  -1 -15  -1 574.793 75.3222   1
   1 -15   1 546.331 70.4042   1
  -2  15  -1 8183.99 378.392   1
  -2 -15  -1 8215.36 380.429   1
   2 -15   1 8199.84 380.567   1
  -3  15  -1 1029.75 95.0995   1
   3 -15   1 1034.06 95.3475   1
   4  15   1 30.1067 44.2103   1
   5  15   1 216.559 49.4770   1
  -5 -15  -1 212.214 53.9182   1
  -6  15  -1 816.886 87.1530   1
   6  15   1 917.975 88.7085   1
   6 -15   1 884.375 91.2755   1
  -6 -15  -1 906.638 90.6484   1
   7 -15   1 511.993 69.0750   1
  -7  15  -1 596.104 73.4110   1
   7  15   1 509.328 68.7574   1
  -7 -15  -1 497.180 69.4635   1
  -8  15  -1 150.102 45.1618   1
   8  15   1 252.041 53.0079   1
  -8 -15  -1 193.482 50.2445   1
   8 -15   1 186.901 54.0284   1
  -9  15  -1 345.524 63.7030   1
   9  15   1 488.183 69.2018   1
  -9 -15  -1 376.391 67.0514   1
   9 -15   1 333.831 64.3431   1
 -10  15  -1 113.827 46.2186   1
  10  15   1 176.400 53.7313   1
 -10 -15  -1 175.611 52.6696   1
  10 -15   1 38.5667 39.2100   1
 -11  15  -1 7.54986 40.3320   1
  11  15   1 90.7309 46.7810   1
  11 -15   1 46.3045 41.7633   1
 -11 -15  -1 45.5772 40.0426   1
 -12 -15  -1 3882.66 206.678   1
  12  15   1 3431.70 202.273   1
 -13  15  -1 1802.33 128.956   1
  13 -15   1 1623.57 125.893   1
 -14  15  -1 595.668 76.9562   1
  14  15   1 743.342 81.2151   1
 -14 -15  -1 667.745 78.3167   1
  14 -15   1 685.377 80.6841   1
 -15  15  -1 452.362 71.9461   1
 -15 -15  -1 446.506 67.3497   1
  15 -15   1 480.769 68.4908   1
  15  15   1 516.588 72.7972   1
  16  15   1 21.5681 46.9925   1
 -16 -15  -1-14.3901 45.3495   1
 -17 -15  -1 700.517 78.5037   1
  17  15   1 750.818 77.2169   1
 -16 -16   1 519.056 68.4845   1
  16  16  -1 324.760 58.1338   1
 -15 -16   1 13.4735 39.1265   1
  15  16  -1-38.8523 51.2351   1
 -14 -16   1 1161.10 101.744   1
  14  16  -1 1343.66 107.237   1
 -13  16   1 1665.80 129.719   1
  13  16  -1 1564.58 121.508   1
  13 -16  -1 2081.74 137.683   1
 -13 -16   1 2020.06 132.230   1
 -12  16   1 2078.58 142.616   1
  12 -16  -1 2007.16 142.294   1
 -11  16   1 61.9809 46.1351   1
  11  16  -1 45.2367 41.4500   1
 -11 -16   1 114.529 43.5061   1
  11 -16  -1 183.200 51.7387   1
 -10  16   1 1042.97 96.4692   1
  10  16  -1 913.552 89.8708   1
 -10 -16   1 901.561 91.6745   1
  10 -16  -1 952.414 92.9998   1
   9 -16  -1 474.626 67.8262   1
  -9  16   1 387.654 62.2876   1
   9  16  -1 309.274 65.5221   1
  -9 -16   1 326.630 64.6347   1
  -8  16   1 931.192 91.1281   1
   8  16  -1 973.650 93.0848   1
  -8 -16   1 1061.30 96.9603   1
   8 -16  -1 1082.88 97.3423   1
   7 -16  -1 23.1764 43.8596   1
   7  16  -1 29.7217 43.1545   1
  -7 -16   1-7.64935 36.2739   1
  -7  16   1-15.2376 42.2364   1
  -6  16   1 5177.09 257.177   1
   6  16  -1 4792.62 251.846   1
   6 -16  -1 4967.80 255.079   1
  -6 -16   1 4685.50 251.215   1
   5 -16  -1 38.5449 44.7842   1
   5  16  -1 22.7475 42.0478   1
  -5 -16   1 36.9253 40.9536   1
  -5  16   1 14.9876 44.9618   1
  -4  16   1 1485.05 114.050   1
   4 -16  -1 1351.70 112.208   1
  -4 -16   1 1195.02 105.042   1
   3  16  -1 4197.97 224.229   1
  -3  16   1 4099.64 221.815   1
   3 -16  -1 3913.46 219.309   1
  -3 -16   1 4156.96 222.502   1
   2  16  -1 167.194 53.5669   1
  -2  16   1 84.0897 45.0237   1
   2 -16  -1 52.4392 35.6952   1
  -1  16   1 4056.44 226.601   1
   1  16  -1 4385.35 230.869   1
  -1 -16   1 4180.07 227.458   1
   1 -16  -1 4578.34 233.203   1
   0  16   1 7.63855 37.4098   1
   0  16  -1 30.4119 36.6491   1
   0 -16  -1-7.50295 40.0427   1
   0 -16   1-22.3497 35.3274   1
  -1  16  -1 180.757 48.8893   1
   1  16   1 184.094 51.0841   1
   1 -16   1 249.701 52.8987   1
  -1 -16  -1 135.977 49.4679   1
  -2  16  -1 2249.18 141.587   1
   2  16   1 1721.14 133.476   1
  -2 -16  -1 2060.02 139.733   1
   2 -16   1 1895.94 133.337   1
  -3  16  -1 3082.50 173.995   1
   3  16   1 2599.60 166.805   1
  -3 -16  -1 2777.16 169.540   1
   3 -16   1 2732.55 169.328   1
  -4  16  -1 2468.45 153.646   1
   4  16   1 2453.98 152.736   1
   4 -16   1 2161.69 147.213   1
  -4 -16  -1 2194.84 148.609   1
   5 -16   1 444.261 65.9963   1
  -5 -16  -1 406.507 63.7010   1
  -5  16  -1 445.194 66.6936   1
   6 -16   1 53.5468 38.0675   1
   6  16   1 15.1153 45.3516   1
  -6 -16  -1 38.4570 43.6856   1
  -6  16  -1 30.0782 40.6775   1
  -7  16  -1 4861.27 259.218   1
   7 -16   1 5435.34 266.767   1
  -8  16  -1 659.439 77.9163   1
   8  16   1 587.425 73.4804   1
  -8 -16  -1 784.991 80.2390   1
   8 -16   1 770.010 84.6546   1
  -9  16  -1 702.041 81.1717   1
  -9 -16  -1 729.610 79.6411   1
   9  16   1 601.119 75.1244   1
 -10  16  -1 1302.17 108.494   1
  10  16   1 1300.80 109.091   1
 -10 -16  -1 1560.61 114.902   1
  10 -16   1 1366.69 113.269   1
 -11  16  -1 1071.69 99.2147   1
  11  16   1 1225.91 102.196   1
 -11 -16  -1 1081.48 98.3890   1
  11 -16   1 1074.00 101.536   1
 -12  16  -1 1872.74 136.287   1
  12  16   1 2124.12 142.417   1
 -12 -16  -1 2200.36 140.997   1
  12 -16   1 2072.06 140.195   1
 -13  16  -1 390.958 67.2555   1
  13  16   1 405.322 68.9379   1
  13 -16   1 498.028 70.9950   1
 -13 -16  -1 375.717 60.1542   1
 -14  16  -1 1248.58 107.593   1
  14 -16   1 1443.17 112.338   1
 -15 -16  -1 107.385 45.9923   1
  15  16   1 237.417 56.0766   1
 -14 -17   1 181.435 52.4920   1
  14  17  -1 210.774 57.1100   1
 -13 -17   1 809.525 84.9266   1
  13  17  -1 922.761 90.3016   1
 -12 -17   1 109.798 49.2629   1
  12  17  -1 109.950 50.1406   1
 -11  17   1 2811.73 177.149   1
  11  17  -1 3004.39 180.150   1
 -11 -17   1 3020.15 180.514   1
  11 -17  -1 3371.70 185.890   1
 -10  17   1 99.2119 50.8420   1
  10  17  -1 140.911 51.4563   1
 -10 -17   1 22.9097 47.7726   1
  10 -17  -1 54.6410 47.4037   1
  -9  17   1 1793.36 131.458   1
  -9 -17   1 1853.39 132.081   1
   9  17  -1 1645.19 128.638   1
   8  17  -1 578.017 77.3664   1
  -8 -17   1 649.959 78.9369   1
   7 -17  -1 1832.33 127.698   1
   7  17  -1 1450.45 117.069   1
  -7 -17   1 1630.84 123.884   1
  -7  17   1 1648.81 123.955   1
   6 -17  -1 124.606 50.4531   1
   6  17  -1 209.034 55.2535   1
  -6 -17   1 180.789 54.9766   1
  -6  17   1 196.875 53.2789   1
   5  17  -1 2158.27 150.101   1
  -5  17   1 2540.51 156.752   1
   5 -17  -1 2276.92 152.467   1
  -5 -17   1 2497.95 154.102   1
   4  17  -1 1974.57 134.549   1
  -4  17   1 1631.61 126.957   1
   4 -17  -1 2001.05 135.481   1
  -3  17   1 2369.52 151.576   1
   3 -17  -1 2184.35 146.929   1
  -2  17   1 1521.14 116.113   1
   2  17  -1 1403.93 114.379   1
   2 -17  -1 1552.17 114.982   1
  -2 -17   1 1298.05 110.741   1
   1  17  -1 1288.07 110.197   1
  -1  17   1 1331.24 112.417   1
   1 -17  -1 1553.71 115.266   1
  -1 -17   1 1299.04 108.341   1
   0  17  -1 191.170 53.9114   1
   0  17   1 232.298 56.2010   1
   0 -17   1 165.754 50.2532   1
   0 -17  -1 219.636 53.8070   1
  -1  17  -1 1008.24 92.7875   1
   1  17   1 1001.72 94.6607   1
   1 -17   1 896.254 88.1503   1
  -1 -17  -1 1001.50 94.2622   1
   2  17   1 461.907 66.8261   1
  -2  17  -1 370.100 64.9921   1
  -2 -17  -1 574.878 70.1553   1
   2 -17   1 373.500 64.2060   1
  -3  17  -1 3148.32 186.184   1
   3 -17   1 3358.39 191.222   1
   4 -17   1 92.3226 46.2604   1
  -4  17  -1 82.2749 47.2531   1
   4  17   1 98.0967 43.4552   1
  -4 -17  -1 68.3990 43.7644   1
  -5 -17  -1 2678.94 167.019   1
   5  17   1 2696.13 165.941   1
   6 -17   1 1776.99 128.514   1
   6  17   1 1647.19 124.421   1
  -6 -17  -1 1859.09 129.426   1
  -6  17  -1 1861.43 130.608   1
  -7  17  -1 1447.83 115.771   1
  -7 -17  -1 1554.23 117.527   1
   7 -17   1 1396.65 113.814   1
  -8  17  -1 1012.83 94.5718   1
   8  17   1 921.705 90.2952   1
   8 -17   1 917.162 90.6150   1
  -8 -17  -1 925.321 90.8979   1
  -9  17  -1 375.831 64.0403   1
   9 -17   1 534.149 70.1166   1
 -10  17  -1 1064.66 99.0544   1
  10  17   1 1313.30 109.973   1
  10 -17   1 1205.42 104.798   1
 -10 -17  -1 1341.27 107.936   1
 -11 -17  -1 2108.00 142.558   1
  11  17   1 2185.95 143.087   1
 -12  17  -1 1121.55 103.592   1
  12 -17   1 1264.14 107.995   1
 -13 -17  -1 1275.21 102.581   1
  13  17   1 1360.22 109.233   1
 -12 -18   1 291.583 61.0366   1
  12  18  -1 298.670 61.3416   1
 -11 -18   1 146.116 54.2938   1
  11  18  -1 130.872 54.0349   1
 -10 -18   1 662.136 77.3370   1
  10  18  -1 800.891 80.8492   1
   9 -18  -1 54.1018 50.0994   1
  -9  18   1 22.9379 49.5629   1
   9  18  -1 66.0614 42.1841   1
  -9 -18   1 29.6440 40.1014   1
   8 -18  -1 1198.41 104.847   1
   8  18  -1 1307.89 104.751   1
  -8 -18   1 1113.78 98.4688   1
  -8  18   1 1195.14 103.302   1
   7  18  -1 452.667 69.3761   1
  -7  18   1 394.546 68.8899   1
   7 -18  -1 426.714 69.3906   1
   6 -18  -1 2281.43 153.261   1
  -6  18   1 2397.47 153.308   1
  -5 -18   1 783.130 84.0622   1
   5 -18  -1 1001.29 95.1879   1
  -5  18   1 935.259 91.2459   1
  -4 -18   1 1932.73 129.709   1
   4 -18  -1 1615.07 126.952   1
  -4  18   1 1923.68 133.164   1
   4  18  -1 1932.43 133.009   1
   3 -18  -1 507.496 73.6339   1
  -3 -18   1 691.774 77.3673   1
   3  18  -1 492.430 71.5715   1
  -3  18   1 626.508 79.4093   1
   2 -18  -1 2112.04 144.379   1
  -2 -18   1 2165.74 144.812   1
   2  18  -1 2224.71 147.042   1
  -2  18   1 2232.30 146.882   1
   1 -18  -1 135.781 48.2923   1
  -1 -18   1 66.9843 39.5627   1
   1  18  -1 145.475 50.7692   1
  -1  18   1 256.182 57.6759   1
   0 -18  -1 2004.96 136.386   1
   0 -18   1 1897.57 135.652   1
   0  18   1 1914.93 136.547   1
   0  18  -1 1952.00 138.129   1
  -1 -18  -1 152.471 49.5899   1
   1 -18   1 104.595 42.1527   1
  -1  18  -1 137.265 48.7180   1
   1  18   1 76.8069 49.0657   1
   2 -18   1 1479.12 115.444   1
  -2 -18  -1 1632.93 117.999   1
   2  18   1 1410.92 114.565   1
  -2  18  -1 1500.03 118.163   1
  -3 -18  -1 680.970 80.0093   1
   3 -18   1 622.253 76.3634   1
  -3  18  -1 694.881 80.1485   1
   3  18   1 526.818 74.6673   1
   4 -18   1 1409.16 115.335   1
  -4 -18  -1 1523.47 116.013   1
  -4  18  -1 1486.07 116.851   1
   4  18   1 1382.09 112.139   1
   5 -18   1 335.945 62.0011   1
   5  18   1 363.381 60.6438   1
  -5 -18  -1 315.690 58.4615   1
  -5  18  -1 388.174 69.0526   1
  -6  18  -1 903.042 88.9265   1
   6 -18   1 923.255 90.3800   1
   7 -18   1 83.5860 49.4139   1
  -7  18  -1 112.640 50.9548   1
   7  18   1 164.218 56.4985   1
  -7 -18  -1 90.2458 48.4736   1
  -8 -18  -1 1255.84 103.620   1
   8  18   1 1197.90 101.467   1
  -9  18  -1 822.128 87.4306   1
   9  18   1 1095.50 95.5278   1
  -9 -18  -1 969.419 92.5987   1
   9 -18   1 1044.47 93.9939   1
 -10  18  -1 1011.00 94.9656   1
  10  18   1 1333.29 105.741   1
 -10 -18  -1 1040.50 99.6313   1
  10 -18   1 1031.04 97.0728   1
 -11 -18  -1 659.997 75.3438   1
 -11  18  -1 647.915 80.4634   1
  11  18   1 672.980 76.2229   1
 -10 -19   1 478.245 69.3028   1
  10  19  -1 345.547 64.1421   1
   9  19  -1 228.509 55.2773   1
  -8 -19   1 383.122 60.7849   1
  -7  19   1 2025.84 139.986   1
   7 -19  -1 2064.09 141.771   1
   6 -19  -1 1530.58 116.049   1
  -6 -19   1 1677.07 119.264   1
   6  19  -1 1327.68 108.921   1
  -6  19   1 1361.62 112.538   1
   5  19  -1 1350.34 110.422   1
   5 -19  -1 1261.23 107.794   1
  -5 -19   1 1608.75 116.500   1
   4  19  -1 809.407 83.4518   1
  -4 -19   1 617.824 75.2617   1
   3  19  -1 298.430 61.2420   1
  -3 -19   1 459.245 67.7163   1
   2  19  -1 224.024 51.8707   1
  -2 -19   1 178.306 48.2991   1
   1  19  -1 480.886 71.4995   1
  -1 -19   1 420.887 65.2083   1
   0  19  -1 180.578 55.9243   1
   0 -19   1 110.250 49.5926   1
  -1  19  -1 1334.70 110.108   1
   1  19   1 1480.64 115.374   1
  -1 -19  -1 1328.17 109.790   1
   1 -19   1 1473.82 111.861   1
  -2  19  -1 45.1930 43.7498   1
   2  19   1 14.9821 44.4672   1
   2 -19   1 14.7516 38.8484   1
  -2 -19  -1-7.39976 41.0267   1
  -3  19  -1 796.758 87.4508   1
   3  19   1 1050.46 93.7965   1
  -3 -19  -1 893.814 88.9098   1
   3 -19   1 889.171 88.2837   1
  -4  19  -1 22.3479 48.2625   1
   4  19   1-21.8935 46.4293   1
  -4 -19  -1-7.56336 46.7628   1
   4 -19   1-7.48204 43.4538   1
   5  19   1-22.1310 41.8810   1
  -5  19  -1 22.0671 43.6592   1
  -5 -19  -1-7.46073 45.2149   1
   5 -19   1-7.51800 44.6225   1
   6 -19   1 299.352 58.6805   1
  -6  19  -1 426.686 65.0041   1
   6  19   1 337.423 62.2844   1
  -6 -19  -1 310.075 61.6843   1
   7 -19   1 1416.98 110.038   1
  -7 -19  -1 1353.47 107.256   1
  -7  19  -1 1303.11 108.159   1
   7  19   1 1190.47 103.532   1
   8 -19   1 1013.22 94.6445   1
  -8 -19  -1 853.234 90.0571   1
  -8  19  -1 952.595 92.8767   1
   8  19   1 945.922 93.6191   1
  -9 -19  -1 2950.55 175.516   1
  -9  19  -1 3145.68 180.938   1
   9  19   1 2954.35 178.831   1
  -6 -20   1 1401.47 111.086   1
   6  20  -1 1308.04 105.999   1
   5  20  -1 462.658 65.5843   1
  -5 -20   1 545.059 68.9585   1
   4  20  -1 2110.41 143.154   1
  -4  20   1 2404.61 151.768   1
   4 -20  -1 2134.56 145.335   1
  -4 -20   1 2392.78 149.294   1
   3  20  -1 129.593 56.9184   1
  -3  20   1 83.1084 50.8144   1
   3 -20  -1 132.106 48.1274   1
  -3 -20   1 63.0622 49.0608   1
  -2  20   1 1737.65 132.542   1
   2  20  -1 1932.41 131.410   1
  -2 -20   1 1733.88 125.979   1
   2 -20  -1 1836.53 129.396   1
   1  20  -1 1003.25 93.3407   1
  -1  20   1 768.765 91.0565   1
  -1 -20   1 997.067 91.7751   1
   1 -20  -1 994.599 95.2939   1
   0  20   1 693.314 82.6399   1
   0  20  -1 639.734 76.7534   1
   0 -20   1 658.819 75.4349   1
  -2  20  -1 43.9965 51.9830   1
   2  20   1 57.9138 53.9329   1
  -2 -20  -1 21.9021 41.4712   1
   2 -20   1 28.9534 39.6588   1
  -3  20  -1 44.1233 47.2560   1
   3  20   1 50.2017 43.0600   1
   3 -20   1 43.4572 40.6837   1
  -3 -20  -1 66.0126 44.4926   1
   4 -20   1 1143.68 100.737   1
  -4 -20  -1 1279.09 106.840   1
  -4  20  -1 1380.95 109.283   1
   4  20   1 1225.18 103.159   1
   5 -20   1 1220.77 104.990   1
  -5 -20  -1 1207.35 107.531   1
  -5  20  -1 1358.00 108.186   1
   5  20   1 1451.57 113.000   1
   6 -20   1 3450.91 199.048   1
  -6  20  -1 3659.01 200.285   1
   6  20   1 3569.60 198.161   1
 -26   0   2 81.2713 52.4474   1
 -25   0   2-7.51079 46.4385   1
  25   0  -2-7.74225 44.4633   1
 -24   0   2 3988.68 216.318   1
  24   0  -2 3866.60 217.542   1
 -23   0   2 44.7498 43.3406   1
  23   0  -2 32.0609 44.4575   1
 -22   0   2 2928.08 171.735   1
  22   0  -2 2738.60 173.303   1
 -21   0   2 318.458 58.9731   1
  21   0  -2 309.269 61.7809   1
 -20   0   2 236.625 53.4075   1
  20   0  -2 446.654 65.4878   1
 -19   0   2 112.791 47.0575   1
  19   0  -2 103.924 45.1727   1
 -17   0   2 233.439 52.3734   1
  17   0  -2 169.955 46.9611   1
 -16   0   2 265.015 50.8707   1
  16   0  -2 317.548 54.0540   1
  15   0  -2 2369.99 141.336   1
  14   0  -2 12170.2 524.777   1
 -14   0   2 12663.6 526.544   1
  13   0  -2 12100.3 528.442   1
 -13   0   2 13276.9 534.570   1
  12   0  -2 80.9507 31.4917   1
 -12   0   2 113.357 34.4572   1
  11   0  -2 1864.33 109.069   1
 -11   0   2 1708.21 105.665   1
  10   0  -2 72211.0 2743.22   1
 -10   0   2 70885.3 2741.43   1
   9   0  -2 61239.5 2436.78   1
  -9   0   2 65922.8 2437.44   1
   8   0  -2 196984. 7407.73   1
  -8   0   2 193865. 7408.28   1
   7   0  -2 95431.9 3565.03   1
  -7   0   2 92084.4 3563.29   1
   6   0  -2 402316. 15303.3   1
  -6   0   2 407495. 15302.2   1
   5   0  -2 999999. 37077.6   1
  -5   0   2 964641. 37077.5   1
   4   0  -2 364376. 13809.1   1
  -4   0   2 366943. 13809.3   1
   3   0  -2 124508. 4621.27   1
  -3   0   2 120191. 4620.48   1
   0   0  -2 169752. 6307.73   1
   0   0   2 164073. 6307.99   1
  -1   0  -2 130677. 5489.42   1
   1   0   2 163036. 5492.38   1
   2   0   2 681578. 25413.5   1
  -2   0  -2 664253. 25414.3   1
   3   0   2 587282. 20917.9   1
  -3   0  -2 521412. 20916.9   1
   4   0   2 141420. 5297.68   1
  -4   0  -2 137727. 5299.85   1
   5   0   2 155825. 6132.87   1
  -5   0  -2 167819. 6134.74   1
   6   0   2 62735.3 2433.15   1
  -6   0  -2 64278.6 2435.47   1
   7   0   2 152.200 33.2908   1
  -7   0  -2 103.136 31.4965   1
   8   0   2 12067.9 508.678   1
  -8   0  -2 12463.8 509.063   1
   9   0   2 35012.7 1297.74   1
  -9   0  -2 31071.9 1292.80   1
  10   0   2 5.46061 24.5667   1
 -10   0  -2-21.9760 28.9339   1
 -11   0  -2 793.918 75.1423   1
  11   0   2 859.262 75.6271   1
 -12   0  -2 22359.3 898.103   1
  12   0   2 21946.1 897.049   1
  13   0   2 355.400 52.8191   1
 -13   0  -2 443.634 59.5095   1
 -14   0  -2 13165.5 567.164   1
  14   0   2 13532.8 570.686   1
 -16   0  -2 5507.26 280.571   1
  16   0   2 6199.19 291.750   1
 -17   0  -2 1419.59 110.499   1
  17   0   2 1550.35 116.066   1
 -18   0  -2 870.782 84.9001   1
  18   0   2 745.373 87.1087   1
 -19   0  -2 3699.92 207.512   1
  19   0   2 4068.01 217.986   1
 -20   0  -2 514.316 70.6365   1
  20   0   2 734.585 81.6376   1
 -22   0  -2 221.340 56.7621   1
  22   0   2 351.851 60.2434   1
 -24   0  -2 71.4470 49.5227   1
  24   0   2 29.5647 44.3759   1
 -25   0  -2 415.399 69.0665   1
  25   0   2 333.113 62.4088   1
 -26  -1   2 132.246 50.7173   1
  26   1  -2 123.401 48.8501   1
 -25  -1   2 251.730 60.3495   1
 -25   1   2 391.024 65.5990   1
  25   1  -2 286.443 61.6731   1
  25  -1  -2 371.330 64.7056   1
 -24  -1   2 260.180 60.0950   1
 -24   1   2 179.890 54.7451   1
  24  -1  -2 186.028 52.8801   1
  24   1  -2 119.542 53.9040   1
 -23  -1   2 3661.22 203.081   1
 -23   1   2 3259.19 198.927   1
  23   1  -2 3969.28 213.815   1
  23  -1  -2 3891.60 209.822   1
 -22   1   2 37.4347 43.0094   1
  22  -1  -2 23.2204 39.0885   1
  22   1  -2 31.8788 44.7290   1
 -22  -1   2 22.1261 39.3762   1
 -21   1   2 205.529 52.0798   1
  21  -1  -2 292.880 58.5377   1
 -20   1   2 946.594 89.1777   1
 -20  -1   2 934.672 90.8198   1
  20   1  -2 1059.60 93.2591   1
  20  -1  -2 1163.73 99.0054   1
 -19  -1   2 3832.42 202.677   1
  19  -1  -2 3902.88 202.408   1
  19   1  -2 3397.14 194.138   1
  18   1  -2 687.387 72.1806   1
 -18  -1   2 434.947 62.1237   1
 -17   1   2 1965.91 130.668   1
  17  -1  -2 2223.34 138.847   1
  17   1  -2 2101.96 136.322   1
 -17  -1   2 2033.54 133.779   1
 -16   1   2 2814.53 153.173   1
  16  -1  -2 2964.93 159.089   1
  16   1  -2 2137.19 146.006   1
 -16  -1   2 2235.81 148.170   1
  15   1  -2 208.547 45.2080   1
  15  -1  -2 126.691 43.9655   1
 -15   1   2 113.475 41.5028   1
 -15  -1   2 215.362 46.6189   1
  14  -1  -2 7981.77 348.837   1
 -14  -1   2 7425.77 345.732   1
 -13   1   2 86986.9 3390.44   1
  13  -1  -2 89906.7 3392.78   1
 -12   1   2 2871.12 145.539   1
  12  -1  -2 2443.48 139.629   1
  12   1  -2 2445.88 140.881   1
 -12  -1   2 2564.98 142.692   1
 -11   1   2 6690.99 307.797   1
  11  -1  -2 7187.73 310.807   1
  11   1  -2 7403.92 314.415   1
 -11  -1   2 6915.28 310.883   1
 -10   1   2 3472.19 178.887   1
  10  -1  -2 4187.87 185.629   1
  10   1  -2 3714.04 182.929   1
 -10  -1   2 3708.86 183.955   1
  -9   1   2 7422.86 324.236   1
   9  -1  -2 6977.69 321.868   1
   9   1  -2 7563.32 323.662   1
  -8   1   2 152618. 5246.61   1
   8  -1  -2 136791. 5241.81   1
  -8  -1   2 141614. 5246.25   1
   7  -1  -2 51128.1 2069.56   1
  -7   1   2 57699.4 2073.89   1
   6  -1  -2 930.984 56.6977   1
  -6   1   2 875.988 56.9769   1
  -6  -1   2 1015.36 61.0861   1
   5   1  -2 26666.7 1022.56   1
  -5   1   2 24190.6 1015.37   1
  -5  -1   2 25693.7 1019.15   1
   4  -1  -2 35086.0 1283.12   1
   4   1  -2 33489.0 1286.46   1
  -4  -1   2 33035.8 1286.33   1
  -4   1   2 32944.3 1280.76   1
   3   1  -2 120074. 4907.09   1
   3  -1  -2 134592. 4902.92   1
  -3  -1   2 132764. 4908.08   1
  -3   1   2 129385. 4902.50   1
   2   1  -2 125709. 4801.45   1
  -2  -1   2 128324. 4801.98   1
  -1  -1   2 363278. 13716.8   1
   0  -1   2 73577.3 2802.89   1
   0   1  -2 74356.0 2802.53   1
   0  -1  -2 73410.5 2800.03   1
   0   1   2 74482.3 2800.24   1
   1  -1   2 139186. 5189.75   1
  -1  -1  -2 137764. 5189.03   1
   2  -1   2 46939.4 1805.98   1
  -2  -1  -2 49045.9 1807.39   1
  -2   1  -2 51431.4 1806.95   1
   3   1   2 15623.9 640.685   1
   3  -1   2 17514.9 643.822   1
  -3  -1  -2 16107.6 644.300   1
  -3   1  -2 16279.9 640.574   1
   5   1   2 1876.52 104.129   1
   5  -1   2 1974.97 105.518   1
  -5  -1  -2 1929.46 103.249   1
  -5   1  -2 2005.28 103.729   1
   6   1   2 74810.8 2634.81   1
   6  -1   2 79178.6 2638.06   1
   7   1   2 117339. 4472.75   1
   7  -1   2 118367. 4473.90   1
  -7  -1  -2 120699. 4473.67   1
  -7   1  -2 113537. 4469.91   1
   8   1   2 20016.6 785.153   1
   8  -1   2 20386.2 786.143   1
  -8  -1  -2 18684.4 784.442   1
  -8   1  -2 19090.2 780.047   1
   9   1   2 1718.64 110.378   1
   9  -1   2 1719.50 107.063   1
  -9  -1  -2 1836.26 109.292   1
  -9   1  -2 1547.63 102.119   1
  10  -1   2 4353.33 212.389   1
 -10   1  -2 4136.66 208.877   1
  11   1   2 8011.38 354.235   1
  11  -1   2 8407.13 358.192   1
 -11  -1  -2 8215.15 356.610   1
 -11   1  -2 7115.38 346.531   1
  12   1   2 18733.3 803.179   1
  12  -1   2 21029.4 810.735   1
 -12  -1  -2 20300.8 808.740   1
 -12   1  -2 19090.2 801.255   1
  13   1   2 254.240 51.4828   1
  13  -1   2 316.086 57.0347   1
 -13   1  -2 330.000 51.2385   1
 -13  -1  -2 330.416 55.0320   1
  14   1   2 14358.5 605.171   1
  14  -1   2 14997.3 609.716   1
 -14  -1  -2 14219.1 604.179   1
 -14   1  -2 13658.2 598.824   1
  16   1   2 480.770 63.4480   1
  16  -1   2 577.240 72.0820   1
 -16  -1  -2 577.608 71.2947   1
 -16   1  -2 713.482 73.7445   1
  17   1   2 2858.33 176.051   1
 -17   1  -2 3334.18 181.179   1
 -17  -1  -2 3020.77 179.218   1
  18   1   2 1831.77 128.944   1
  18  -1   2 2005.97 134.018   1
 -18  -1  -2 1729.90 126.562   1
  19   1   2 518.828 73.3368   1
  19  -1   2 670.533 76.6184   1
 -19   1  -2 698.510 76.0824   1
 -19  -1  -2 611.144 72.9536   1
  20  -1   2 1837.99 128.301   1
  20   1   2 1723.85 127.176   1
 -20   1  -2 1636.84 121.808   1
 -20  -1  -2 1594.55 119.817   1
  21  -1   2 678.533 78.6004   1
 -21   1  -2 621.387 78.6112   1
  22  -1   2 1281.83 106.987   1
  22   1   2 1275.85 109.467   1
 -22  -1  -2 1407.39 109.093   1
 -22   1  -2 1310.13 106.439   1
  24  -1   2 1515.08 120.126   1
  24   1   2 1633.18 127.108   1
 -24   1  -2 1757.58 125.257   1
  25  -1   2-14.6097 44.2700   1
  25   1   2-7.24265 42.0633   1
 -25  -1  -2 14.0081 45.7810   1
 -25   1  -2 7.02781 44.7112   1
  26   2  -2 340.836 63.4939   1
 -26  -2   2 420.950 65.6861   1
  25   2  -2-7.96406 46.7642   1
  25  -2  -2 15.5286 42.5141   1
 -25  -2   2-21.9139 44.7182   1
 -25   2   2 22.5175 41.0988   1
  24   2  -2 623.156 79.9321   1
 -24  -2   2 569.399 74.4261   1
  24  -2  -2 508.706 74.5172   1
  23   2  -2 15.5924 38.1834   1
  23  -2  -2 15.4885 40.7846   1
 -23  -2   2-15.2305 42.2174   1
 -23   2   2 22.7802 42.6064   1
  22   2  -2 789.511 83.6070   1
  22  -2  -2 700.827 80.4454   1
 -22  -2   2 698.264 82.0810   1
 -22   2   2 696.093 77.9073   1
  21   2  -2 7.53471 36.3219   1
  21  -2  -2 30.3232 39.3808   1
 -21   2   2-7.32819 43.0319   1
  20   2  -2 2471.11 154.735   1
  20  -2  -2 2362.77 152.641   1
 -20  -2   2 2273.60 151.285   1
 -20   2   2 2565.62 153.511   1
  19   2  -2 175.293 47.8754   1
  19  -2  -2 255.134 53.6738   1
 -19  -2   2 282.026 57.5605   1
 -19   2   2 317.144 54.7425   1
  18   2  -2 6158.52 305.079   1
 -18  -2   2 6610.90 311.263   1
  17   2  -2 272.561 52.8519   1
  17  -2  -2 437.947 58.7930   1
 -17  -2   2 298.422 55.1864   1
 -17   2   2 321.097 53.7895   1
  16   2  -2 13.4989 33.0705   1
  16  -2  -2 19.8584 34.3999   1
 -16   2   2 43.8624 33.8934   1
  15  -2  -2 2428.18 149.624   1
 -15  -2   2 2340.61 146.048   1
 -15   2   2 2842.05 151.641   1
  14   2  -2 16655.0 671.629   1
  14  -2  -2 15925.3 673.200   1
 -14  -2   2 17226.1 672.522   1
 -14   2   2 14951.4 666.305   1
  13   2  -2 29.2090 33.9433   1
  13  -2  -2 22.4202 25.6987   1
 -13  -2   2 5.70088 30.4428   1
 -13   2   2 47.2077 28.3786   1
  12   2  -2 40589.9 1702.57   1
 -12  -2   2 46493.5 1710.71   1
 -12   2   2 44600.7 1702.11   1
  11   2  -2 5734.64 266.783   1
  11  -2  -2 6421.57 267.688   1
 -11  -2   2 5705.36 266.607   1
 -11   2   2 5432.16 259.791   1
  10   2  -2 37574.9 1445.26   1
  10  -2  -2 38946.1 1444.40   1
 -10  -2   2 37812.9 1445.76   1
 -10   2   2 34460.3 1436.14   1
   9   2  -2 41397.4 1548.13   1
  -9   2   2 37220.2 1539.92   1
   9  -2  -2 40594.7 1544.56   1
  -9  -2   2 40900.5 1548.11   1
   8   2  -2 3778.92 175.574   1
  -8   2   2 3492.38 168.228   1
  -8  -2   2 3730.35 175.031   1
   8  -2  -2 3864.71 174.151   1
  -7   2   2 5198.34 214.131   1
  -7  -2   2 4990.51 217.030   1
   7  -2  -2 5193.67 214.880   1
  -6   2   2 11599.8 455.037   1
   6  -2  -2 11312.1 455.054   1
   5   2  -2 215.408 31.1791   1
  -5  -2   2 299.271 32.0024   1
  -5   2   2 272.447 25.2955   1
   5  -2  -2 223.615 27.3556   1
  -4  -2   2 324718. 13435.0   1
   4   2  -2 368448. 13437.2   1
  -4   2   2 365518. 13430.1   1
   4  -2  -2 360269. 13430.6   1
  -3  -2   2 6474.92 246.464   1
   3  -2  -2 5670.71 238.913   1
  -3   2   2 5921.58 238.667   1
   3   2  -2 6269.08 247.107   1
  -2   2   2 3587.09 145.919   1
   2   2  -2 3480.73 153.427   1
   2  -2  -2 3632.08 145.814   1
  -2  -2   2 3608.51 152.667   1
   1  -2  -2 95232.6 3491.85   1
  -1  -2   2 93154.9 3497.60   1
   1   2  -2 86578.8 3496.27   1
  -1   2   2 92759.9 3492.12   1
   0  -2   2 49790.0 1982.68   1
   0   2  -2 52621.6 1982.67   1
   0  -2  -2 53207.1 1979.28   1
   0   2   2 52341.2 1978.72   1
   1  -2   2 3789.70 168.393   1
  -1   2  -2 3810.91 168.501   1
  -1  -2  -2 3818.84 166.419   1
   2  -2   2 338950. 11842.7   1
  -2   2  -2 332564. 11841.1   1
   2   2   2 341811. 11841.6   1
  -3  -2  -2 27112.8 1038.08   1
  -3   2  -2 27260.0 1035.49   1
   3  -2   2 25443.7 1035.17   1
   3   2   2 27169.6 1036.45   1
   5   2   2 35271.8 1359.89   1
  -5  -2  -2 33714.8 1361.57   1
  -5   2  -2 36425.5 1360.61   1
   5  -2   2 34828.7 1360.34   1
  -6  -2  -2 94.6888 30.6704   1
  -6   2  -2 149.047 31.0761   1
   6  -2   2 63.0389 29.5684   1
   6   2   2 80.9822 29.1365   1
   7   2   2 14711.4 619.149   1
   7  -2   2 16588.3 623.016   1
  -7  -2  -2 13666.4 618.083   1
  -7   2  -2 16199.2 619.497   1
   8   2   2 499.369 53.0711   1
   8  -2   2 541.145 55.1415   1
  -8  -2  -2 470.285 51.6045   1
  -8   2  -2 420.192 48.0239   1
   9   2   2 24013.9 992.870   1
   9  -2   2 24916.2 993.572   1
  -9  -2  -2 24866.4 993.938   1
  -9   2  -2 26036.0 993.631   1
  11   2   2 9663.98 412.901   1
  11  -2   2 9343.92 409.371   1
 -11  -2  -2 9220.37 407.869   1
 -11   2  -2 9109.77 406.065   1
  12   2   2 14478.2 608.109   1
  12  -2   2 14770.9 607.773   1
 -12  -2  -2 14817.7 607.957   1
 -12   2  -2 13856.7 601.631   1
  13   2   2 8806.67 400.842   1
  13  -2   2 9177.92 401.976   1
 -13  -2  -2 8923.70 399.090   1
 -13   2  -2 8844.34 396.316   1
  14   2   2 1718.16 117.693   1
  14  -2   2 1601.80 113.205   1
 -14  -2  -2 1545.55 115.024   1
 -14   2  -2 1505.62 109.889   1
  15   2   2 16436.5 695.055   1
 -15  -2  -2 16806.7 698.579   1
  16   2   2 718.575 77.8583   1
 -16  -2  -2 786.407 79.6850   1
 -16   2  -2 704.426 76.1710   1
  17   2   2 376.807 60.8283   1
  17  -2   2 361.676 61.1066   1
 -17  -2  -2 312.213 59.4661   1
 -17   2  -2 378.120 61.6897   1
  18   2   2 52.2778 46.2457   1
  18  -2   2 126.988 42.9747   1
 -18  -2  -2 53.5046 46.3931   1
 -18   2  -2 36.1042 35.4568   1
  19  -2   2 928.635 89.2435   1
 -19   2  -2 1005.92 91.4810   1
 -19  -2  -2 888.702 89.6200   1
  20   2   2 7.70407 35.9289   1
  20  -2   2 38.1697 46.7419   1
 -20  -2  -2 30.1059 38.0051   1
 -20   2  -2 22.3420 41.2940   1
  21   2   2 1621.29 122.173   1
 -21  -2  -2 1551.85 117.307   1
  22   2   2-23.6639 49.2465   1
  22  -2   2 7.65461 36.8996   1
 -22  -2  -2 7.27690 44.1018   1
 -22   2  -2 36.8579 48.6054   1
  23   2   2 810.062 88.8336   1
 -23  -2  -2 738.424 81.3714   1
  24   2   2 22.7348 42.0307   1
  24  -2   2 14.8942 45.1505   1
 -24  -2  -2 35.4891 38.8860   1
 -24   2  -2 64.7312 48.6506   1
  25  -2   2 459.290 67.0787   1
  25   2   2 395.576 63.3898   1
 -25   2  -2 365.842 61.3087   1
 -25  -2  -2 284.444 58.9923   1
  26   3  -2 30.8970 42.2953   1
 -26  -3   2-14.4271 45.0356   1
  24   3  -2 53.6525 45.0332   1
  24  -3  -2 78.3195 44.4910   1
 -24  -3   2 53.7049 47.4609   1
 -24   3   2-15.1070 43.4066   1
  23  -3  -2 140.530 46.2817   1
 -23   3   2 196.067 54.2115   1
  22   3  -2 107.432 47.9962   1
  22  -3  -2 61.6927 41.7958   1
 -22  -3   2 23.1762 44.9613   1
 -22   3   2 119.720 50.2635   1
  21   3  -2 2022.18 140.362   1
  21  -3  -2 2283.38 146.027   1
 -21  -3   2 2040.92 139.682   1
 -21   3   2 2048.54 140.216   1
  20   3  -2 1040.33 92.5500   1
  20  -3  -2 998.253 90.1247   1
 -20  -3   2 860.356 88.2369   1
 -20   3   2 845.684 86.8587   1
  19   3  -2 403.116 64.1691   1
  19  -3  -2 507.920 65.5569   1
 -19  -3   2 311.174 60.0567   1
 -19   3   2 404.522 60.8780   1
  18   3  -2 43.8442 37.0689   1
 -18  -3   2 158.302 49.9702   1
  17  -3  -2 7192.70 330.497   1
 -17   3   2 6869.69 325.444   1
  16   3  -2 3818.68 203.126   1
  16  -3  -2 3682.81 199.282   1
 -16  -3   2 3973.05 204.005   1
 -16   3   2 3526.91 195.388   1
  15   3  -2 12902.7 534.132   1
  15  -3  -2 12360.9 527.269   1
 -15  -3   2 11709.2 526.679   1
 -15   3   2 12498.9 525.503   1
  14   3  -2 6.21025 32.7055   1
  14  -3  -2 5.83919 29.0418   1
 -14  -3   2 25.6089 37.5938   1
 -14   3   2-5.67656 28.6575   1
  13   3  -2 9640.27 415.381   1
  13  -3  -2 9733.56 412.190   1
 -13  -3   2 8896.14 411.993   1
 -13   3   2 9683.52 410.771   1
  12  -3  -2 14454.6 561.075   1
 -12   3   2 12601.9 553.207   1
 -11   3   2 39421.6 1556.41   1
 -11  -3   2 40074.5 1563.14   1
  11   3  -2 40698.0 1564.06   1
  10   3  -2 35252.8 1395.87   1
 -10   3   2 35319.4 1388.81   1
 -10  -3   2 34835.3 1396.18   1
  10  -3  -2 37441.5 1393.15   1
   9   3  -2 939.144 70.8514   1
  -9   3   2 1097.13 68.3415   1
  -9  -3   2 889.315 70.0687   1
   9  -3  -2 845.425 65.5583   1
   8   3  -2 8787.92 372.210   1
  -8   3   2 8904.85 364.074   1
   8  -3  -2 8415.60 363.427   1
  -8  -3   2 8985.51 370.403   1
  -7  -3   2 3802.08 176.289   1
   7   3  -2 3627.47 175.124   1
   6  -3  -2 37449.0 1390.16   1
  -6  -3   2 34835.7 1395.39   1
   6   3  -2 34929.3 1395.18   1
  -6   3   2 36768.0 1388.25   1
  -5   3   2 26346.8 1018.44   1
   5  -3  -2 26399.5 1018.65   1
  -4  -3   2 64085.5 2420.56   1
   4  -3  -2 64743.4 2413.71   1
  -4   3   2 60275.0 2412.31   1
   4   3  -2 65577.2 2421.46   1
  -3  -3   2 19075.8 776.327   1
   3   3  -2 17526.3 776.407   1
  -3   3   2 21732.8 769.980   1
   3  -3  -2 20502.1 770.401   1
   2   3  -2 44060.9 1760.62   1
  -2   3   2 47321.3 1755.27   1
   2  -3  -2 45777.3 1755.11   1
  -2  -3   2 46888.3 1762.18   1
   1  -3  -2 83842.7 3147.17   1
  -1   3   2 82687.5 3147.04   1
   1   3  -2 80244.5 3152.21   1
  -1  -3   2 84882.6 3153.23   1
   0  -3  -2 110971. 3887.62   1
   0  -3   2 103653. 3891.11   1
   0   3  -2 97949.7 3888.93   1
   0   3   2 97788.2 3885.21   1
   1  -3   2 260.214 35.1838   1
  -1   3  -2 173.815 34.2879   1
   1   3   2 233.199 26.9319   1
   2  -3   2 25184.8 943.686   1
  -2   3  -2 24271.0 942.612   1
  -2  -3  -2 25647.7 943.474   1
   2   3   2 22180.4 938.682   1
   4  -3   2 7177.72 300.819   1
  -4   3  -2 7330.05 300.137   1
   4   3   2 7069.95 305.555   1
  -4  -3  -2 6739.68 296.946   1
  -5  -3  -2 6744.83 288.217   1
  -5   3  -2 6671.50 286.879   1
   5  -3   2 6387.97 286.449   1
   5   3   2 6736.92 290.210   1
  -6   3  -2 6900.48 308.236   1
   6  -3   2 7601.03 311.826   1
  -6  -3  -2 6782.95 310.226   1
   6   3   2 7331.39 311.962   1
   7   3   2 3510.03 184.080   1
   7  -3   2 3938.76 187.253   1
  -7  -3  -2 4073.76 190.224   1
  -7   3  -2 3857.83 184.985   1
   8   3   2 1547.28 96.0375   1
   8  -3   2 1304.89 92.6200   1
  -8  -3  -2 1455.55 95.1627   1
  -8   3  -2 1156.49 89.3341   1
   9   3   2 15807.2 678.929   1
   9  -3   2 17065.8 682.531   1
  -9  -3  -2 16738.7 685.419   1
  -9   3  -2 17180.7 681.686   1
  10   3   2 28755.5 1153.80   1
 -10  -3  -2 29421.1 1156.36   1
  11   3   2 13160.1 572.396   1
  11  -3   2 13599.7 571.491   1
 -11  -3  -2 13992.2 572.720   1
 -11   3  -2 13579.2 569.240   1
  12   3   2 20702.0 877.305   1
  12  -3   2 21120.5 877.454   1
 -12  -3  -2 22180.5 880.418   1
 -12   3  -2 22575.4 879.253   1
  13   3   2 161.999 44.9856   1
  13  -3   2 143.726 42.0769   1
 -13  -3  -2 159.449 39.9739   1
 -13   3  -2 242.073 48.5253   1
  14  -3   2 3324.21 178.819   1
 -14  -3  -2 3286.94 178.013   1
  15   3   2 2849.50 171.115   1
 -15  -3  -2 2961.08 171.833   1
  16   3   2 2152.96 142.554   1
  16  -3   2 2191.19 139.551   1
 -16  -3  -2 1959.71 138.180   1
 -16   3  -2 2150.89 139.267   1
  17   3   2 734.552 80.3805   1
  17  -3   2 804.569 84.1049   1
 -17  -3  -2 1015.35 91.4798   1
 -17   3  -2 874.628 84.1291   1
  18  -3   2-15.0957 41.8479   1
 -18   3  -2-21.7790 41.2204   1
  19   3   2 1016.98 92.2320   1
  19  -3   2 1033.23 94.6250   1
 -19  -3  -2 1069.38 95.7361   1
 -19   3  -2 1064.43 93.5186   1
  20  -3   2 1453.22 113.026   1
  20   3   2 1470.19 112.583   1
 -20  -3  -2 1357.23 111.087   1
 -20   3  -2 1155.75 103.474   1
  21   3   2 7.59833 36.0849   1
 -21  -3  -2 115.155 49.7765   1
  22  -3   2 1872.17 133.017   1
  22   3   2 1721.79 131.159   1
 -22   3  -2 2005.78 134.513   1
 -22  -3  -2 1979.29 134.256   1
  23   3   2 7.72164 39.5497   1
 -23  -3  -2-7.14809 41.9728   1
  24  -3   2 223.042 54.7461   1
 -24   3  -2 173.631 54.0314   1
  25   3   2 80.4328 45.4337   1
  25  -3   2 58.3365 49.9146   1
 -25  -3  -2 150.676 48.3826   1
 -25   3  -2 178.355 57.4563   1
  25   4  -2-7.51156 46.8963   1
 -25  -4   2-7.64370 45.8492   1
  24   4  -2-15.1125 43.3944   1
  24  -4  -2 23.6141 45.2041   1
 -24  -4   2 54.7430 51.5637   1
 -24   4   2-46.1027 50.2242   1
  23   4  -2 7.69450 45.1813   1
  23  -4  -2-15.6759 42.3774   1
 -23  -4   2-7.65362 45.4271   1
 -23   4   2 22.9975 45.9812   1
  22   4  -2 82.6171 47.3899   1
  22  -4  -2 54.4009 41.5348   1
 -22  -4   2 7.88561 45.8505   1
 -22   4   2 83.2740 45.4620   1
  21   4  -2 1007.87 94.4569   1
  21  -4  -2 1109.56 98.8107   1
 -21  -4   2 968.420 93.9066   1
 -21   4   2 982.063 93.4283   1
  20  -4  -2 939.048 88.3135   1
 -20   4   2 772.376 81.9876   1
  19   4  -2 744.985 82.4743   1
  19  -4  -2 726.768 76.5402   1
 -19  -4   2 499.535 77.6043   1
 -19   4   2 710.917 75.4048   1
  18   4  -2 650.740 74.0278   1
  18  -4  -2 628.006 74.1436   1
 -18  -4   2 784.005 80.0843   1
 -18   4   2 798.143 78.4525   1
  17   4  -2 913.138 84.8381   1
  17  -4  -2 806.084 81.4990   1
 -17   4   2 863.544 82.5292   1
  16  -4  -2 9244.42 417.022   1
 -16  -4   2 9320.56 420.223   1
 -16   4   2 9582.49 416.358   1
  15   4  -2 26.0397 33.3478   1
  15  -4  -2-12.6130 31.3698   1
 -15  -4   2-6.91183 31.6691   1
 -15   4   2 54.7235 32.8793   1
  14   4  -2 1408.60 104.684   1
 -14  -4   2 1550.55 108.403   1
 -14   4   2 1366.23 99.3150   1
  14  -4  -2 1444.94 102.475   1
 -13  -4   2 49.2061 34.9404   1
  13   4  -2 18.1957 31.9644   1
  12   4  -2 10340.8 434.334   1
 -12   4   2 9796.15 426.213   1
  12  -4  -2 10439.7 430.302   1
 -12  -4   2 9434.48 430.584   1
  11   4  -2 11887.7 491.616   1
 -11   4   2 11872.0 485.554   1
 -11  -4   2 11629.8 490.009   1
  11  -4  -2 10925.8 484.472   1
 -10  -4   2 14771.3 586.344   1
  10   4  -2 15055.5 591.386   1
   9  -4  -2 13887.8 558.962   1
  -9  -4   2 13459.5 562.408   1
  -9   4   2 14169.9 557.297   1
   9   4  -2 13108.1 562.293   1
   8  -4  -2 2615.61 134.650   1
  -8  -4   2 2740.12 144.526   1
  -8   4   2 2637.75 133.113   1
   8   4  -2 2645.12 141.292   1
   7  -4  -2 2856.26 145.907   1
  -7  -4   2 3174.97 155.206   1
   7   4  -2 3221.03 153.977   1
  -7   4   2 3004.72 145.998   1
  -6  -4   2 75248.1 2796.70   1
   6   4  -2 71042.4 2793.69   1
  -5  -4   2 1008.75 67.3123   1
   5  -4  -2 1045.18 65.0736   1
   5   4  -2 1018.63 69.3388   1
  -5   4   2 1107.60 64.3487   1
  -4  -4   2 10270.1 422.957   1
  -4   4   2 10123.5 415.338   1
   4   4  -2 11293.1 425.782   1
   4  -4  -2 10021.9 416.151   1
   3  -4  -2 8827.86 368.632   1
  -3   4   2 9514.20 369.618   1
   2  -4  -2 38996.6 1448.18   1
  -2   4   2 36481.4 1447.49   1
  -1   4   2 24656.6 890.061   1
   1  -4  -2 21325.7 887.797   1
   0   4   2 47495.0 1821.13   1
   0  -4  -2 47684.5 1821.59   1
   1   4   2 5624.92 236.338   1
  -1  -4  -2 5408.80 235.484   1
   2  -4   2 93390.5 3444.37   1
  -2   4  -2 87371.4 3443.98   1
   3  -4   2 25194.4 976.781   1
  -3   4  -2 24511.2 974.338   1
  -3  -4  -2 25107.1 978.254   1
   3   4   2 24953.9 975.787   1
   4  -4   2 66658.7 2435.52   1
  -4   4  -2 71515.4 2438.43   1
   4   4   2 64957.9 2435.15   1
   5  -4   2 45058.2 1687.93   1
  -5   4  -2 44662.3 1686.27   1
  -5  -4  -2 40529.6 1685.79   1
   5   4   2 44355.3 1692.13   1
   6  -4   2 6180.38 277.019   1
  -6   4  -2 6345.34 276.637   1
  -6  -4  -2 6147.19 277.984   1
   6   4   2 6205.00 281.548   1
   7  -4   2 2354.40 127.054   1
  -7   4  -2 2047.60 123.133   1
   7   4   2 2471.08 130.150   1
  -7  -4  -2 2038.69 123.977   1
  -8  -4  -2 10.6589 24.9279   1
   8  -4   2 56.4703 27.8283   1
  -8   4  -2 90.4618 34.3185   1
   8   4   2 68.7025 29.0065   1
  -9   4  -2 4009.05 198.134   1
   9  -4   2 3916.22 198.116   1
 -10   4  -2 1490.66 99.1827   1
  10  -4   2 1314.01 96.1827   1
 -10  -4  -2 1409.01 101.779   1
  10   4   2 1325.10 100.094   1
 -11   4  -2 23753.2 964.694   1
  11  -4   2 24515.5 969.038   1
 -11  -4  -2 25393.8 974.369   1
  11   4   2 22720.2 964.627   1
 -12   4  -2 2561.85 151.252   1
  12  -4   2 2595.29 153.007   1
 -12  -4  -2 2589.88 155.461   1
  12   4   2 2838.12 158.982   1
 -13   4  -2 10419.5 460.614   1
  13  -4   2 10411.9 463.086   1
 -13  -4  -2 10616.0 464.377   1
  13   4   2 10963.8 468.169   1
 -14   4  -2 10302.7 457.892   1
  14  -4   2 10654.7 462.532   1
 -15   4  -2 342.144 56.2453   1
  15  -4   2 404.509 60.7527   1
 -15  -4  -2 351.192 58.7622   1
  15   4   2 327.534 56.9018   1
  16  -4   2 138.162 45.1766   1
 -16  -4  -2 117.219 48.0908   1
  16   4   2 96.6661 45.2806   1
 -17   4  -2 762.124 78.0492   1
  17  -4   2 541.858 72.1791   1
 -17  -4  -2 709.877 81.0447   1
  17   4   2 730.801 78.7274   1
 -18   4  -2 511.603 66.7294   1
  18  -4   2 504.857 68.6290   1
 -18  -4  -2 572.637 71.3308   1
  18   4   2 454.510 67.0676   1
 -19   4  -2 333.034 60.1205   1
  19  -4   2 411.188 61.4262   1
 -19  -4  -2 348.505 59.0994   1
  19   4   2 285.250 53.9566   1
  20  -4   2 582.591 73.7375   1
 -20   4  -2 611.414 78.2933   1
 -20  -4  -2 592.191 73.3914   1
 -21  -4  -2 1716.16 127.776   1
 -21   4  -2 1641.33 123.964   1
  21  -4   2 1759.88 126.074   1
  21   4   2 1809.50 128.641   1
 -22   4  -2-29.9059 48.0042   1
  22  -4   2 7.64746 42.9085   1
 -22  -4  -2 53.3699 47.5994   1
  22   4   2-37.3943 40.9513   1
 -23   4  -2 111.405 49.5179   1
  23  -4   2 60.6631 44.6676   1
 -23  -4  -2 117.354 50.1267   1
  23   4   2 89.4457 49.2748   1
 -24   4  -2 183.660 52.6456   1
  24  -4   2 59.7842 43.1575   1
  24   4   2 118.341 53.0005   1
 -24  -4  -2 120.252 52.8781   1
 -25   4  -2 7.13334 43.6702   1
  26   5  -2-36.4373 43.2543   1
 -26  -5   2 29.7790 51.1591   1
  25   5  -2 268.721 58.7563   1
 -25  -5   2 172.887 56.5989   1
  24   5  -2 30.2232 41.8885   1
 -24  -5   2-7.62645 46.2210   1
  23  -5  -2 987.890 92.7202   1
 -23   5   2 897.756 90.5112   1
  23   5  -2 935.218 87.9856   1
 -23  -5   2 818.875 89.5194   1
  22   5  -2 54.1778 46.9217   1
  22  -5  -2 7.89913 42.7263   1
 -22  -5   2 15.3638 45.6119   1
 -22   5   2 53.4379 42.3380   1
  21   5  -2 518.530 69.5191   1
 -21  -5   2 526.138 73.1887   1
  20   5  -2 890.690 90.1940   1
  20  -5  -2 839.134 85.7159   1
 -20  -5   2 794.935 86.9212   1
  19   5  -2 486.408 65.2029   1
  19  -5  -2 603.564 72.2894   1
 -19  -5   2 632.777 72.2270   1
 -19   5   2 410.027 63.3613   1
  18   5  -2 525.875 69.2796   1
  18  -5  -2 550.725 71.3425   1
 -18  -5   2 684.269 76.1607   1
 -18   5   2 576.945 70.2424   1
  17   5  -2 1701.29 121.235   1
  17  -5  -2 1640.77 118.993   1
 -17  -5   2 1776.34 124.974   1
 -17   5   2 1619.61 117.994   1
  16   5  -2 2486.67 155.131   1
  16  -5  -2 2909.10 159.717   1
 -16  -5   2 2385.05 154.495   1
 -16   5   2 2526.62 152.326   1
  15   5  -2 5000.89 247.957   1
 -15   5   2 5236.22 247.643   1
  15  -5  -2 5188.21 249.408   1
  14   5  -2 65.6477 40.2119   1
  14  -5  -2 30.8983 31.6813   1
 -14  -5   2 59.4160 40.8403   1
 -14   5   2 6.00021 30.3213   1
  13  -5  -2 13986.5 567.175   1
 -13  -5   2 12417.0 566.703   1
 -13   5   2 14059.5 565.266   1
  13   5  -2 13327.7 569.818   1
  12  -5  -2 1724.64 111.425   1
 -12  -5   2 1907.09 118.762   1
 -12   5   2 1763.66 111.713   1
  12   5  -2 1653.31 114.631   1
  11  -5  -2 31384.4 1234.09   1
 -11  -5   2 29466.6 1236.15   1
 -11   5   2 31933.6 1233.57   1
  11   5  -2 32782.9 1246.14   1
  10  -5  -2 14710.4 595.395   1
 -10  -5   2 14324.5 599.798   1
  10   5  -2 14484.2 600.982   1
 -10   5   2 14435.0 592.158   1
  -9  -5   2 5047.10 238.569   1
  -9   5   2 5038.35 232.025   1
   9   5  -2 5039.81 238.670   1
   8  -5  -2 37.5050 20.1059   1
  -8  -5   2 25.0664 20.8331   1
  -8   5   2 32.5393 22.2880   1
   8   5  -2-9.74402 26.3554   1
   7  -5  -2 1226.34 79.5396   1
  -7  -5   2 1098.23 82.2318   1
   7   5  -2 1246.84 85.2513   1
  -7   5   2 1278.78 78.2656   1
  -6  -5   2 26748.5 1079.45   1
   6  -5  -2 27852.7 1073.44   1
   6   5  -2 28581.8 1082.11   1
  -6   5   2 26843.3 1072.14   1
  -5  -5   2 142918. 5201.95   1
   5   5  -2 129156. 5201.55   1
  -5   5   2 134435. 5192.74   1
   5  -5  -2 140432. 5194.81   1
   4   5  -2 5384.32 238.688   1
  -4  -5   2 5226.92 236.583   1
   3   5  -2 19379.1 771.371   1
  -3  -5   2 19622.3 773.206   1
  -2  -5   2 14063.0 570.518   1
   2   5  -2 14349.2 572.091   1
  -1  -5   2 24286.8 969.353   1
   1   5  -2 25151.1 968.609   1
   0  -5   2 22092.2 836.228   1
   0   5  -2 22946.7 835.714   1
   0  -5  -2 20805.4 829.744   1
   1  -5   2 93551.5 3495.69   1
  -1   5  -2 90087.6 3492.51   1
   1   5   2 86653.6 3490.50   1
  -1  -5  -2 96844.6 3493.67   1
  -2   5  -2 5051.90 214.023   1
   2   5   2 4659.44 210.811   1
  -2  -5  -2 5154.12 213.434   1
   3   5   2 2504.34 133.980   1
  -3  -5  -2 2578.82 134.665   1
  -3   5  -2 2747.35 136.238   1
   3  -5   2 2683.22 137.084   1
   4   5   2 7736.92 342.309   1
  -4  -5  -2 8181.65 345.892   1
  -4   5  -2 8226.59 343.632   1
   4  -5   2 7874.18 343.586   1
   5   5   2 115.250 32.4908   1
  -5  -5  -2 110.650 34.1667   1
  -5   5  -2 137.826 29.4068   1
   5  -5   2 109.525 28.5718   1
   6   5   2 28827.8 1109.49   1
  -6  -5  -2 25892.8 1103.59   1
  -6   5  -2 29422.3 1107.34   1
   6  -5   2 28069.5 1104.21   1
   7   5   2 2045.07 128.443   1
   7  -5   2 2252.44 125.151   1
  -7  -5  -2 2001.83 124.547   1
  -7   5  -2 2161.83 123.252   1
  -8   5  -2 323.527 44.0289   1
   8  -5   2 397.114 46.8057   1
  -9  -5  -2 34922.9 1401.21   1
   9   5   2 36278.9 1403.85   1
  10  -5   2 2126.12 133.500   1
  10   5   2 2165.28 132.052   1
 -10  -5  -2 2058.03 132.872   1
 -10   5  -2 2228.11 132.163   1
  11  -5   2 6389.95 300.568   1
  11   5   2 5824.92 297.526   1
 -11   5  -2 6877.58 302.169   1
 -11  -5  -2 6575.27 303.504   1
 -12  -5  -2 17573.0 706.669   1
  12  -5   2 17203.0 703.216   1
 -12   5  -2 15755.3 696.258   1
  12   5   2 17254.5 705.025   1
 -13  -5  -2 2961.07 172.133   1
  13  -5   2 2950.79 169.295   1
 -13   5  -2 3012.22 169.477   1
  13   5   2 2822.86 168.002   1
 -14  -5  -2 42.8669 40.1083   1
  14   5   2 28.8410 35.8844   1
 -15  -5  -2 7795.51 368.050   1
  15  -5   2 8027.88 369.243   1
  15   5   2 8087.30 370.850   1
 -16  -5  -2 7.37477 39.9538   1
  16  -5   2 88.3645 43.3134   1
 -16   5  -2 65.1289 34.9751   1
  16   5   2 105.195 42.2353   1
  17  -5   2-30.0125 38.4308   1
 -17   5  -2 22.1241 38.3089   1
 -18  -5  -2 52.9468 43.5232   1
  18   5   2 92.0163 47.4880   1
 -19  -5  -2 1426.33 112.962   1
  19  -5   2 1231.09 107.117   1
 -19   5  -2 1474.72 114.658   1
  19   5   2 1321.59 111.261   1
 -20  -5  -2 496.399 71.0590   1
  20  -5   2 471.732 73.0426   1
 -20   5  -2 482.632 71.3356   1
  20   5   2 435.238 66.3995   1
 -21  -5  -2 91.1814 48.4810   1
  21  -5   2 85.4685 50.4731   1
 -21   5  -2 105.152 47.4820   1
  21   5   2 105.420 47.6022   1
 -22  -5  -2 367.831 63.7011   1
  22  -5   2 363.696 63.8080   1
 -22   5  -2 476.976 68.3333   1
  22   5   2 484.605 69.2651   1
 -23  -5  -2 231.457 57.9817   1
  23  -5   2 183.793 56.7966   1
 -23   5  -2 220.080 60.7566   1
  23   5   2 189.682 55.2534   1
 -24  -5  -2 208.041 56.7620   1
  24   5   2 317.010 63.4593   1
 -26  -6   2 218.087 58.0218   1
  26   6  -2 115.483 47.9998   1
 -25  -6   2-14.8742 48.6190   1
  25   6  -2-29.4640 46.8702   1
 -24  -6   2 68.6296 52.4021   1
  24   6  -2-44.8574 43.9011   1
 -23  -6   2 30.4175 43.7134   1
 -23   6   2 69.1343 49.8049   1
  23   6  -2 61.3215 46.9652   1
 -22  -6   2 281.876 61.8703   1
  22  -6  -2 236.525 59.0590   1
 -22   6   2 214.019 56.9186   1
  22   6  -2 255.035 59.0691   1
 -21  -6   2 121.879 49.6999   1
  21  -6  -2 163.847 50.8891   1
 -21   6   2 143.691 51.4737   1
  21   6  -2 193.384 51.3397   1
 -20  -6   2 400.726 62.0829   1
  20  -6  -2 354.571 62.1466   1
 -20   6   2 462.183 65.8554   1
  20   6  -2 472.076 64.5021   1
  19  -6  -2 60.4233 40.4279   1
 -19   6   2 102.267 45.2698   1
  18  -6  -2 545.005 67.8882   1
  18   6  -2 599.361 72.5522   1
 -18   6   2 498.497 65.8516   1
 -17  -6   2 276.694 52.0370   1
  16  -6  -2 1225.36 98.7977   1
 -16  -6   2 1206.43 101.858   1
  16   6  -2 1340.31 102.991   1
 -16   6   2 993.180 90.9730   1
 -15   6   2 12.8235 30.9342   1
  15  -6  -2 59.1859 35.5791   1
  14   6  -2 548.097 63.6099   1
 -14   6   2 527.144 61.3155   1
  14  -6  -2 601.948 65.7860   1
 -14  -6   2 476.115 61.4157   1
  13   6  -2 802.101 78.4741   1
 -13   6   2 796.126 72.4896   1
 -13  -6   2 755.802 75.5792   1
  13  -6  -2 802.895 72.9953   1
 -12  -6   2 6.12135 25.9677   1
  12   6  -2 26.4369 34.8093   1
  11   6  -2 1333.73 99.8698   1
 -11   6   2 1453.92 97.6236   1
  11  -6  -2 1254.63 95.0661   1
 -11  -6   2 1422.98 99.2378   1
  10   6  -2 1412.19 97.5468   1
 -10   6   2 1195.00 87.8237   1
  10  -6  -2 1178.62 88.1649   1
 -10  -6   2 1251.62 92.1902   1
  -9   6   2 5082.08 234.771   1
   9  -6  -2 5041.15 236.421   1
   8   6  -2 24300.5 991.395   1
  -8   6   2 25115.8 985.456   1
  -8  -6   2 25239.2 994.689   1
   7   6  -2 1625.26 102.050   1
   7  -6  -2 1685.98 99.1941   1
  -7  -6   2 1710.37 106.138   1
  -7   6   2 1524.57 96.1571   1
  -6  -6   2 3304.61 164.879   1
   6   6  -2 3436.32 168.756   1
  -6   6   2 3199.05 158.238   1
   6  -6  -2 3000.77 156.085   1
  -5  -6   2 2188.04 125.023   1
   5   6  -2 2263.22 128.852   1
  -5   6   2 2464.99 122.247   1
   5  -6  -2 2249.18 119.991   1
  -4  -6   2 56.2276 25.8451   1
   4   6  -2 92.7110 29.5105   1
  -4   6   2 81.7189 24.5977   1
   4  -6  -2 88.9546 27.0134   1
  -3   6   2 226.169 32.6953   1
   3   6  -2 262.896 37.1749   1
  -3  -6   2 203.946 32.6275   1
   3  -6  -2 244.391 32.9243   1
  -2  -6   2 64821.4 2294.86   1
   2   6  -2 61716.5 2292.73   1
   2  -6  -2 61701.0 2288.30   1
   1  -6  -2 5212.22 228.707   1
  -1   6   2 4931.67 226.674   1
   1   6  -2 5211.89 232.519   1
  -1  -6   2 5107.71 232.443   1
   0  -6  -2 3816.84 184.253   1
   0   6   2 4099.66 188.239   1
   0   6  -2 3985.52 188.735   1
   0  -6   2 4054.06 189.180   1
  -1  -6  -2 2509.71 133.558   1
  -1   6  -2 2531.61 134.903   1
   1  -6   2 2410.85 136.915   1
  -2  -6  -2 135025. 5165.63   1
   2  -6   2 134136. 5167.71   1
  -2   6  -2 141110. 5167.89   1
   2   6   2 133171. 5165.98   1
   3  -6   2 9769.06 423.140   1
  -3   6  -2 10451.7 423.681   1
  -3  -6  -2 9256.08 419.214   1
   3   6   2 10717.5 422.857   1
   4  -6   2 16624.5 724.273   1
  -4   6  -2 15863.4 721.904   1
  -4  -6  -2 19226.3 722.273   1
   4   6   2 19498.0 723.386   1
   5  -6   2 4048.89 210.320   1
  -5   6  -2 4429.53 211.182   1
  -5  -6  -2 4675.55 215.729   1
   5   6   2 4472.88 211.842   1
   6  -6   2-10.4483 30.3449   1
  -6   6  -2 10.0054 25.2602   1
  -6  -6  -2 15.9056 31.8058   1
   6   6   2 42.3474 30.4037   1
   7  -6   2 4426.21 217.872   1
  -7   6  -2 4397.35 215.452   1
  -8  -6  -2 257.650 42.6553   1
   8   6   2 211.456 44.3154   1
   9  -6   2 8262.17 363.052   1
  -9   6  -2 7405.31 356.728   1
  -9  -6  -2 8176.09 365.072   1
   9   6   2 8652.95 368.471   1
  10  -6   2 5590.21 265.392   1
 -10   6  -2 5535.05 263.412   1
 -10  -6  -2 5680.48 267.494   1
  10   6   2 5181.41 263.617   1
  11  -6   2 2270.78 140.758   1
  11   6   2 2325.82 142.470   1
 -11   6  -2 2325.91 139.905   1
 -11  -6  -2 2087.01 138.664   1
  12  -6   2 612.961 67.8800   1
  12   6   2 608.520 67.1284   1
 -12  -6  -2 691.986 73.6686   1
 -12   6  -2 654.435 68.1268   1
  13   6   2 757.167 80.3211   1
 -13   6  -2 756.871 75.9511   1
 -13  -6  -2 816.616 80.7024   1
  14   6   2 994.705 89.2007   1
 -14  -6  -2 1123.97 97.2241   1
  14  -6   2 1016.84 92.1807   1
 -15   6  -2 42.5123 39.3543   1
  15   6   2 51.9582 44.1236   1
  15  -6   2 44.0579 39.7763   1
 -15  -6  -2 119.105 46.5381   1
  16  -6   2 2427.63 154.666   1
  16   6   2 2517.47 157.309   1
 -16   6  -2 2398.87 152.052   1
 -16  -6  -2 2479.82 156.203   1
  17  -6   2 2596.67 160.628   1
  17   6   2 2515.11 159.397   1
 -17   6  -2 2540.89 156.803   1
 -17  -6  -2 2422.06 156.501   1
  18  -6   2 1757.20 129.027   1
  18   6   2 1943.92 134.794   1
 -18  -6  -2 1992.54 134.230   1
 -18   6  -2 1776.42 128.903   1
 -19   6  -2 127.429 49.0550   1
  19   6   2 30.7876 41.1489   1
  19  -6   2 77.6490 46.1510   1
 -19  -6  -2 30.3240 41.0595   1
  20  -6   2 977.699 95.4045   1
  20   6   2 1001.56 95.5955   1
 -20  -6  -2 925.442 92.1909   1
 -20   6  -2 975.736 94.3292   1
  21  -6   2 456.667 70.6649   1
 -21   6  -2 621.365 76.6818   1
 -21  -6  -2 720.307 82.7095   1
 -22   6  -2 497.217 73.1636   1
  22  -6   2 528.250 74.7212   1
 -22  -6  -2 554.179 75.1929   1
  22   6   2 537.641 70.3769   1
 -23   6  -2 7.32849 44.8674   1
  23  -6   2 22.5299 44.1012   1
 -24   6  -2 79.1365 49.1176   1
 -24  -6  -2 50.5954 45.6365   1
  24   6   2 84.1479 44.6944   1
 -25  -7   2 36.9898 48.1381   1
  25   7  -2 195.782 52.7143   1
 -24  -7   2-14.8791 44.1665   1
  24   7  -2 74.9555 49.0027   1
 -23  -7   2 22.5941 47.4767   1
 -22  -7   2 923.713 93.6071   1
 -22   7   2 772.085 86.3477   1
  22  -7  -2 843.713 87.7054   1
  22   7  -2 861.167 89.3596   1
 -21   7   2 85.0593 46.9305   1
  21  -7  -2 46.9229 47.4620   1
 -20  -7   2 472.138 64.6675   1
  20   7  -2 248.480 54.6353   1
 -19  -7   2 1588.25 120.944   1
  19  -7  -2 1509.39 116.822   1
 -19   7   2 1627.06 120.092   1
  19   7  -2 1356.21 111.943   1
 -18   7   2 2141.03 140.339   1
  18  -7  -2 2031.82 138.634   1
  17  -7  -2 7.21145 34.7936   1
 -17   7   2 72.1116 41.4391   1
  17   7  -2 44.5125 41.1533   1
 -17  -7   2 37.6137 36.8726   1
  16  -7  -2 418.957 61.0827   1
 -16   7   2 536.949 67.2580   1
  16   7  -2 450.496 64.2991   1
 -16  -7   2 423.518 63.9730   1
  15  -7  -2 8461.20 364.725   1
 -15   7   2 7853.86 360.970   1
  15   7  -2 7694.87 362.570   1
 -15  -7   2 7391.54 361.456   1
 -14   7   2 2141.55 132.237   1
  14  -7  -2 1869.24 127.158   1
  13  -7  -2 438.214 57.2516   1
 -13   7   2 347.141 51.6963   1
  13   7  -2 421.221 58.0027   1
 -13  -7   2 385.633 55.4428   1
  12  -7  -2 5058.49 249.644   1
 -12   7   2 5009.08 247.389   1
  12   7  -2 5566.51 260.635   1
 -12  -7   2 5080.61 251.951   1
  11   7  -2 411.993 53.1779   1
 -11  -7   2 305.758 47.0712   1
  10  -7  -2 5880.50 272.193   1
 -10   7   2 5804.06 270.938   1
  10   7  -2 5998.40 278.732   1
 -10  -7   2 5618.94 277.053   1
   9  -7  -2 15799.8 628.022   1
  -9   7   2 15214.9 625.073   1
   9   7  -2 14704.7 630.859   1
  -9  -7   2 15177.8 632.476   1
   8  -7  -2 2302.08 136.996   1
   8   7  -2 2570.62 144.449   1
  -8   7   2 2781.57 142.272   1
  -8  -7   2 2500.25 144.438   1
  -7   7   2 899.323 69.6492   1
  -7  -7   2 911.488 77.0702   1
   7   7  -2 835.021 74.4684   1
   6  -7  -2 1214.58 86.2007   1
   6   7  -2 1372.32 95.6669   1
  -6  -7   2 1409.45 95.2529   1
  -6   7   2 1542.96 91.3943   1
   5  -7  -2 7886.26 340.761   1
   5   7  -2 7715.18 343.795   1
  -5  -7   2 7902.18 342.649   1
  -5   7   2 7754.46 338.035   1
   4  -7  -2 360.931 41.8848   1
   4   7  -2 277.275 44.2765   1
  -4  -7   2 341.490 43.3152   1
  -4   7   2 349.528 40.6454   1
   3  -7  -2 1055.54 76.2158   1
   3   7  -2 1053.82 78.0882   1
  -3  -7   2 1190.13 81.6670   1
  -3   7   2 1190.53 77.4118   1
   2  -7  -2 5979.76 279.057   1
   2   7  -2 6651.34 286.477   1
  -2  -7   2 6028.48 284.417   1
  -2   7   2 6969.93 283.761   1
  -1  -7   2 5971.29 273.779   1
  -1   7   2 6081.63 268.877   1
   1  -7  -2 6288.10 271.806   1
   1   7  -2 5923.81 271.527   1
   0  -7   2 19916.7 807.066   1
   0   7   2 19678.0 803.728   1
   0  -7  -2 19461.2 802.479   1
   0   7  -2 21723.8 809.176   1
   1  -7   2 17419.9 694.864   1
   1   7   2 17388.5 692.892   1
  -1  -7  -2 16946.6 691.107   1
  -1   7  -2 16933.2 692.491   1
   2  -7   2 63.0037 30.4277   1
   2   7   2 42.4854 26.3664   1
  -2  -7  -2 84.3938 30.0020   1
   3  -7   2 5298.26 245.471   1
  -3   7  -2 5396.70 244.110   1
  -3  -7  -2 5621.20 247.545   1
   3   7   2 4780.22 241.369   1
   4  -7   2 1474.62 98.9859   1
   4   7   2 1503.63 97.8624   1
  -4  -7  -2 1391.83 96.5620   1
  -4   7  -2 1552.32 100.217   1
   5   7   2 519.036 58.4855   1
  -5  -7  -2 731.564 65.9309   1
  -5   7  -2 705.553 64.4099   1
   5  -7   2 712.844 66.1501   1
   7   7   2 1020.83 82.8373   1
  -7  -7  -2 1078.56 86.0599   1
  -7   7  -2 1153.95 87.7192   1
   7  -7   2 1202.15 88.3964   1
   8   7   2 1139.17 90.0442   1
  -8  -7  -2 1130.19 87.2806   1
  -8   7  -2 1072.61 86.0648   1
   8  -7   2 1180.56 90.4835   1
  -9  -7  -2 8707.65 413.823   1
  -9   7  -2 9315.03 416.041   1
   9  -7   2 9754.42 420.985   1
  10   7   2 11636.7 532.363   1
 -10  -7  -2 12217.6 529.803   1
 -10   7  -2 12986.4 531.120   1
  10  -7   2 12578.4 529.915   1
  11   7   2 7853.43 349.591   1
  11  -7   2 7176.23 343.022   1
 -11  -7  -2 7355.92 345.995   1
 -11   7  -2 7609.85 346.719   1
 -12   7  -2 62.2295 41.5402   1
 -13  -7  -2 2350.55 149.964   1
  13   7   2 2480.20 153.674   1
  14   7   2 95.6023 44.3692   1
  14  -7   2 115.127 42.0618   1
 -14   7  -2 177.395 50.1369   1
 -14  -7  -2 119.117 48.4698   1
  15  -7   2 2518.78 153.722   1
  15   7   2 2400.70 153.565   1
 -15  -7  -2 2193.70 152.824   1
 -15   7  -2 2437.94 150.907   1
 -16   7  -2 87.5862 43.8685   1
  16  -7   2 59.7287 41.4827   1
 -17  -7  -2 309.763 60.2928   1
  17   7   2 286.257 61.6911   1
 -18  -7  -2 60.3608 39.2278   1
  18  -7   2 30.5662 43.4135   1
 -18   7  -2 14.9380 41.4374   1
  18   7   2 61.6390 43.7727   1
 -19  -7  -2 189.205 53.0436   1
  19   7   2 46.0556 50.4018   1
 -19   7  -2 82.5710 45.2801   1
  19  -7   2 199.633 52.5621   1
  20   7   2 725.097 81.0602   1
 -20  -7  -2 586.208 75.5637   1
 -20   7  -2 623.456 78.8157   1
  20  -7   2 545.517 74.1666   1
  21   7   2 52.6550 46.5119   1
 -21   7  -2 7.52244 43.6926   1
  21  -7   2-7.65635 40.3249   1
  22   7   2 14.5903 38.9402   1
 -22   7  -2 52.4166 47.2017   1
  22  -7   2-7.58816 37.1699   1
  23   7   2 14.2639 37.1180   1
 -23  -7  -2 79.7679 42.1774   1
 -23   7  -2 81.4520 46.7268   1
  23  -7   2 82.3519 48.1228   1
  25   8  -2 57.8351 41.0779   1
 -25  -8   2 28.6984 48.1442   1
  23   8  -2 75.3762 41.3125   1
 -23  -8   2 22.2709 42.1844   1
  22   8  -2 222.306 59.4178   1
 -22  -8   2 269.686 58.4633   1
 -22   8   2 283.186 61.3105   1
  21   8  -2 54.1682 44.4507   1
 -21  -8   2 22.7428 44.5254   1
 -21   8   2 54.7323 46.9096   1
  21  -8  -2-32.0522 48.5718   1
  20   8  -2 251.001 58.6039   1
 -20  -8   2 329.533 63.7469   1
 -20   8   2 177.938 51.5034   1
  20  -8  -2 285.361 58.2422   1
  19   8  -2 356.098 61.2511   1
 -19   8   2 297.298 55.6709   1
  19  -8  -2 281.098 57.3643   1
  18  -8  -2 1586.11 116.785   1
 -18  -8   2 1269.81 112.742   1
 -18   8   2 1493.23 113.907   1
  17   8  -2 119.530 40.1652   1
 -17   8   2 123.906 45.3252   1
  17  -8  -2 157.337 47.0267   1
 -17  -8   2 120.217 43.4219   1
  16   8  -2 337.284 61.9114   1
 -16   8   2 353.074 58.4859   1
  16  -8  -2 459.997 63.5803   1
 -16  -8   2 372.682 63.8672   1
  15   8  -2 7571.52 355.505   1
 -15   8   2 7861.60 352.322   1
  15  -8  -2 7382.96 351.667   1
 -15  -8   2 7535.46 354.209   1
  14   8  -2 2313.93 152.481   1
 -14   8   2 2659.12 152.092   1
  14  -8  -2 2422.40 150.835   1
 -14  -8   2 2573.24 156.089   1
 -13   8   2 706.107 75.4339   1
  13  -8  -2 806.430 77.9944   1
  12   8  -2 2321.07 144.454   1
 -12   8   2 2103.64 134.615   1
 -12  -8   2 2031.15 138.106   1
  11   8  -2 1883.95 130.200   1
 -11   8   2 2292.38 131.444   1
  11  -8  -2 2018.73 128.702   1
 -11  -8   2 2173.90 134.840   1
  10   8  -2 5981.68 296.646   1
 -10   8   2 6529.84 295.304   1
 -10  -8   2 6726.11 304.839   1
  10  -8  -2 6285.59 296.504   1
  -9  -8   2 6524.15 298.114   1
   9   8  -2 6090.41 295.800   1
  -8  -8   2 6981.08 305.702   1
  -8   8   2 7368.23 299.042   1
   8  -8  -2 7110.51 298.280   1
   7  -8  -2 2237.93 128.105   1
  -7  -8   2 2217.05 133.009   1
   7   8  -2 2169.45 133.208   1
   6  -8  -2 2982.29 151.429   1
   6   8  -2 2891.73 155.559   1
  -6   8   2 2838.72 148.579   1
   5  -8  -2 25370.8 1026.45   1
  -5   8   2 26421.0 1025.15   1
   4  -8  -2 4143.38 198.381   1
   4   8  -2 3874.65 200.945   1
  -4  -8   2 4161.12 203.646   1
  -4   8   2 4102.97 197.057   1
   3  -8  -2 430.547 51.5106   1
   3   8  -2 436.520 48.5596   1
  -3  -8   2 393.495 49.3642   1
  -3   8   2 350.892 50.2951   1
   2  -8  -2 703.296 61.3319   1
  -2  -8   2 527.317 58.4825   1
   2   8  -2 686.117 62.0499   1
  -2   8   2 527.983 53.7053   1
  -1  -8   2 431.319 49.4502   1
  -1   8   2 430.915 49.8466   1
   1  -8  -2 477.537 52.8548   1
   1   8  -2 507.867 53.5819   1
   0  -8   2 8728.82 372.980   1
   0   8   2 8347.57 368.108   1
   0  -8  -2 7888.03 365.248   1
   0   8  -2 9269.17 374.300   1
   1  -8   2 44534.9 1788.48   1
   1   8   2 49470.2 1792.61   1
  -1  -8  -2 44697.5 1786.74   1
  -1   8  -2 45861.6 1790.05   1
   2  -8   2 13429.4 602.158   1
   2   8   2 14692.8 601.266   1
  -2  -8  -2 14236.1 600.363   1
   3  -8   2 6981.15 302.703   1
  -3   8  -2 6351.80 295.741   1
  -3  -8  -2 6581.33 298.773   1
   3   8   2 6470.19 297.941   1
   5  -8   2 11338.6 496.143   1
  -5   8  -2 12280.4 498.295   1
   5   8   2 11883.1 498.785   1
  -5  -8  -2 11326.8 496.896   1
   6  -8   2 1275.50 95.9414   1
  -6   8  -2 1433.17 99.0168   1
   6   8   2 1398.41 99.1760   1
  -6  -8  -2 1390.40 100.755   1
   7  -8   2 9910.10 454.644   1
  -7   8  -2 11043.1 459.071   1
   7   8   2 11303.9 463.517   1
  -7  -8  -2 10063.9 455.957   1
   8  -8   2 5861.88 282.516   1
  -8   8  -2 5532.52 279.181   1
   8   8   2 6500.52 288.244   1
  -8  -8  -2 5872.72 282.264   1
   9  -8   2 4578.23 234.856   1
  -9   8  -2 4225.51 230.482   1
  -9  -8  -2 4689.55 234.224   1
  10  -8   2 5360.52 254.693   1
 -10   8  -2 4950.79 248.894   1
 -10  -8  -2 4953.19 248.987   1
  10   8   2 4800.16 251.621   1
 -11   8  -2 3779.37 201.634   1
 -12  -8  -2 1566.84 113.232   1
  12   8   2 1277.93 105.903   1
  13   8   2 3016.06 186.451   1
  13  -8   2 3400.01 192.389   1
 -13  -8  -2 3678.71 197.394   1
 -13   8  -2 3589.88 193.423   1
  14  -8   2 283.295 58.4657   1
 -14   8  -2 283.569 57.7662   1
  14   8   2 303.704 54.4516   1
 -14  -8  -2 314.870 53.5298   1
 -15   8  -2 2749.14 164.948   1
  15  -8   2 2564.38 162.309   1
  16   8   2 1131.71 99.5864   1
 -16  -8  -2 1296.31 107.417   1
 -16   8  -2 1066.29 99.4575   1
  16  -8   2 1220.23 103.025   1
  17   8   2 632.159 78.1116   1
 -17  -8  -2 773.954 86.0048   1
 -17   8  -2 848.487 87.3448   1
  17  -8   2 752.182 81.8606   1
 -18   8  -2 54.2413 45.6117   1
  18  -8   2 116.741 49.1569   1
  19   8   2-7.65824 42.9693   1
 -19  -8  -2 7.49939 42.5760   1
 -19   8  -2 7.76810 44.1015   1
  19  -8   2 15.6017 38.2053   1
  20   8   2 83.3073 45.5997   1
 -20  -8  -2 134.354 49.7953   1
 -20   8  -2 62.0374 47.6388   1
  20  -8   2 140.155 48.3051   1
  21   8   2 365.933 66.3505   1
 -21  -8  -2 389.876 64.4703   1
 -21   8  -2 489.547 73.4647   1
  21  -8   2 341.294 62.2493   1
 -22   8  -2-45.3695 48.1081   1
  22  -8   2 30.6773 46.9516   1
  23   8   2-21.0766 45.5557   1
 -23  -8  -2 128.989 54.1189   1
  24   9  -2 7.28324 43.6862   1
 -24  -9   2-7.18115 45.6867   1
  23   9  -2-44.6778 47.8394   1
 -23  -9   2-43.7597 46.4301   1
  22   9  -2 7.61256 45.6650   1
 -22  -9   2 22.3139 48.1923   1
  21   9  -2 1035.69 94.6696   1
 -21  -9   2 1137.11 100.901   1
 -21   9   2 906.504 93.3166   1
  20   9  -2 366.813 62.6492   1
  20  -9  -2 512.306 71.1853   1
 -20  -9   2 484.277 70.2231   1
 -20   9   2 546.512 73.9195   1
  19   9  -2 304.534 55.9350   1
 -19  -9   2 193.744 56.1126   1
  18  -9  -2 15.5542 39.2646   1
 -18   9   2 15.0636 41.2447   1
 -18  -9   2-7.64571 42.3885   1
  18   9  -2 37.6836 44.2584   1
  17   9  -2 918.190 87.5496   1
  17  -9  -2 1000.06 91.2791   1
 -17  -9   2 903.336 89.6431   1
 -17   9   2 877.365 88.0835   1
  16   9  -2 644.674 78.1934   1
 -16  -9   2 622.909 78.5453   1
 -16   9   2 765.211 78.5336   1
  16  -9  -2 478.107 72.6722   1
 -15  -9   2 5688.53 280.816   1
  15   9  -2 5473.69 278.826   1
  14   9  -2 6587.23 305.024   1
 -14  -9   2 5407.12 286.623   1
 -14   9   2 6155.93 294.125   1
  14  -9  -2 6187.28 296.747   1
  13   9  -2 1927.62 132.587   1
 -13  -9   2 1837.09 128.103   1
 -13   9   2 1799.11 123.990   1
  13  -9  -2 1896.71 127.516   1
  12   9  -2 2885.03 172.799   1
 -12  -9   2 3215.47 177.075   1
 -12   9   2 2863.25 167.028   1
  12  -9  -2 3133.56 173.327   1
  11   9  -2 4774.02 243.049   1
 -11  -9   2 4720.93 242.113   1
 -11   9   2 4654.13 235.554   1
  11  -9  -2 4914.44 241.110   1
  10   9  -2 161.621 44.1574   1
  10  -9  -2 73.7430 33.4108   1
 -10  -9   2 27.4476 35.8175   1
 -10   9   2 115.723 35.5471   1
   9  -9  -2 1248.12 91.0503   1
  -9  -9   2 1186.86 93.3882   1
  -9   9   2 1259.28 90.8266   1
  -8  -9   2 303.170 51.1206   1
   8   9  -2 331.985 50.0049   1
  -8   9   2 272.999 47.7715   1
   8  -9  -2 249.914 46.0275   1
   7   9  -2 16699.9 635.140   1
  -7  -9   2 13653.2 622.887   1
   6   9  -2 7538.59 343.254   1
  -6  -9   2 7330.44 340.693   1
   6  -9  -2 7798.15 338.631   1
  -5   9   2 27012.9 1098.39   1
   5   9  -2 27848.4 1108.30   1
  -5  -9   2 27683.7 1105.17   1
   5  -9  -2 28577.8 1102.80   1
  -4   9   2 7533.02 336.618   1
   4   9  -2 7320.35 340.173   1
  -4  -9   2 7956.28 343.703   1
  -3   9   2 476.889 53.7176   1
   3   9  -2 621.641 63.7264   1
  -3  -9   2 546.827 60.8821   1
   3  -9  -2 573.177 58.7155   1
   2   9  -2-5.57061 27.7066   1
  -2   9   2 36.6518 29.7270   1
   2  -9  -2-15.8993 25.1331   1
  -2  -9   2 22.9353 25.3139   1
   1   9  -2 8849.91 374.815   1
  -1   9   2 8750.63 370.951   1
   1  -9  -2 8479.79 370.828   1
  -1  -9   2 7774.55 370.198   1
   0   9   2 29640.9 987.482   1
   0  -9   2 27890.0 987.820   1
  -1   9  -2 13677.8 584.114   1
   1  -9   2 14499.1 589.344   1
  -2   9  -2 832.060 71.2940   1
   2  -9   2 603.074 66.7635   1
  -3   9  -2 995.578 78.2264   1
   3   9   2 782.633 75.1281   1
  -3  -9  -2 869.764 74.7391   1
   3  -9   2 1073.15 81.7017   1
  -4  -9  -2 12245.0 493.693   1
   4   9   2 10385.1 485.428   1
  -4   9  -2 11626.9 488.977   1
   4  -9   2 11723.6 491.876   1
   5  -9   2 428.110 57.5206   1
  -5   9  -2 387.723 53.0228   1
  -5  -9  -2 384.787 52.3108   1
   5   9   2 393.899 54.0554   1
   6  -9   2 33256.2 1377.81   1
  -6   9  -2 33891.8 1378.07   1
  -6  -9  -2 34416.8 1380.40   1
   7  -9   2 684.133 70.0517   1
  -7   9  -2 696.131 70.5081   1
   7   9   2 710.293 74.6610   1
  -7  -9  -2 672.687 73.2587   1
   8  -9   2 632.195 68.7583   1
  -8   9  -2 493.942 62.4119   1
   8   9   2 457.912 62.0120   1
  -8  -9  -2 586.050 66.5277   1
   9  -9   2 5291.54 259.339   1
  -9   9  -2 5296.77 257.112   1
  -9  -9  -2 4821.34 254.246   1
   9   9   2 5313.25 259.086   1
 -10   9  -2 3724.29 192.470   1
  10   9   2 3472.33 195.259   1
 -10  -9  -2 3126.34 184.512   1
  11   9   2 65.9611 44.0149   1
 -11  -9  -2 50.5487 41.5277   1
  12  -9   2 467.450 64.3166   1
 -12   9  -2 420.001 61.8743   1
  12   9   2 457.993 65.0028   1
 -12  -9  -2 365.981 59.2521   1
  13  -9   2 96.7019 45.6194   1
 -13   9  -2 108.022 45.8965   1
  13   9   2 29.4329 41.3750   1
 -13  -9  -2 52.4291 44.5384   1
 -14   9  -2 3139.40 178.400   1
  14  -9   2 2841.04 176.497   1
  15   9   2 2289.99 149.356   1
 -15  -9  -2 2189.67 146.957   1
 -15   9  -2 2307.48 148.318   1
  15  -9   2 2440.03 153.809   1
  16   9   2 1998.97 136.916   1
 -16  -9  -2 2057.08 138.443   1
 -16   9  -2 1900.77 134.185   1
  16  -9   2 1947.14 136.006   1
  17   9   2-7.42174 43.5806   1
 -17  -9  -2-7.88273 48.7380   1
 -17   9  -2 15.1206 39.2737   1
  17  -9   2-31.3579 40.1543   1
  18   9   2 7.62753 36.1764   1
 -18  -9  -2 7.64923 39.7407   1
 -18   9  -2 68.3089 52.5730   1
  18  -9   2 7.85582 43.0208   1
  19   9   2 260.390 61.2555   1
 -19  -9  -2 343.854 63.5629   1
 -19   9  -2 288.912 60.4660   1
  19  -9   2 196.350 52.3330   1
  20   9   2 960.253 88.9250   1
 -20  -9  -2 846.131 85.0876   1
  20  -9   2 969.621 90.9557   1
  21   9   2 22.0979 38.9429   1
 -21  -9  -2 72.6229 46.3307   1
 -21   9  -2 75.0009 52.0601   1
 -22   9  -2 66.4796 47.4723   1
 -22  -9  -2 42.6287 45.6645   1
 -23 -10   2 50.3314 44.9041   1
  23  10  -2 14.7013 39.2469   1
 -22 -10   2 81.8116 49.9632   1
  22  10  -2 74.1430 48.9742   1
 -21 -10   2 46.4682 50.2050   1
  21  10  -2 43.7238 44.1962   1
  20  10  -2 196.629 55.0167   1
 -20 -10   2 276.240 62.5178   1
 -20  10   2 188.852 55.1286   1
  19  10  -2 355.308 63.0294   1
 -19 -10   2 268.555 61.1231   1
 -19  10   2 288.465 59.4510   1
  19 -10  -2 233.443 56.3676   1
 -18 -10   2 380.549 64.6139   1
  18  10  -2 332.849 60.4547   1
  17  10  -2 530.017 71.2741   1
 -17 -10   2 395.876 62.2325   1
 -17  10   2 393.995 62.9903   1
  17 -10  -2 423.628 63.2746   1
  16  10  -2 6770.06 319.899   1
 -16 -10   2 6671.60 318.077   1
 -16  10   2 5938.72 310.765   1
  16 -10  -2 6871.41 321.589   1
 -15  10   2 490.502 67.6238   1
  15 -10  -2 450.395 65.1354   1
  14  10  -2 1912.98 132.564   1
 -14 -10   2 1732.37 124.889   1
 -14  10   2 1776.73 123.996   1
  14 -10  -2 1763.35 124.415   1
  13  10  -2 927.673 90.9165   1
  13 -10  -2 955.902 87.1432   1
 -13  10   2 926.190 87.8382   1
 -13 -10   2 1040.95 92.1291   1
  12  10  -2 18366.8 785.131   1
 -12 -10   2 19053.1 787.064   1
  12 -10  -2 17334.1 779.445   1
  11 -10  -2 2398.12 145.303   1
  11  10  -2 2193.57 145.407   1
 -11 -10   2 2419.99 149.823   1
 -10  10   2 14858.3 620.357   1
  10 -10  -2 14765.6 622.935   1
  -9  10   2 213.280 42.4302   1
   9  10  -2 252.496 50.8716   1
  -9 -10   2 233.935 50.9316   1
   9 -10  -2 222.172 45.8064   1
  -8 -10   2 1763.87 118.063   1
  -8  10   2 1633.06 111.074   1
   8 -10  -2 1868.71 117.389   1
  -7  10   2 334.949 49.3909   1
   7  10  -2 281.807 49.4725   1
  -7 -10   2 309.032 51.4519   1
   7 -10  -2 424.066 53.4571   1
  -6  10   2 11569.8 524.334   1
   6  10  -2 13159.5 536.727   1
  -6 -10   2 12970.3 535.292   1
   6 -10  -2 12465.5 529.346   1
  -5  10   2 7282.49 341.145   1
   5  10  -2 7324.66 351.791   1
  -5 -10   2 7976.25 350.465   1
   5 -10  -2 8173.29 349.410   1
  -4  10   2 10525.7 472.175   1
   4  10  -2 10917.4 481.856   1
  -4 -10   2 10899.2 481.051   1
  -3  10   2 15314.4 609.020   1
   3  10  -2 13988.7 608.986   1
  -3 -10   2 14457.6 611.049   1
  -2  10   2 34966.2 1297.28   1
   2  10  -2 31865.5 1296.27   1
  -2 -10   2 31175.4 1295.89   1
   2 -10  -2 33290.0 1296.68   1
   1  10  -2 796.228 73.9344   1
  -1  10   2 701.425 70.9203   1
  -1 -10   2 835.835 76.2946   1
   1 -10  -2 992.923 79.1159   1
   0  10  -2 89.4834 36.5505   1
   0  10   2 41.6072 32.1709   1
   0 -10  -2 17.3380 29.6384   1
   0 -10   2 12.2517 35.6080   1
  -1  10  -2 2193.21 137.257   1
   1  10   2 2462.08 141.052   1
  -1 -10  -2 2484.18 141.988   1
   1 -10   2 2296.38 142.712   1
  -2  10  -2 18446.8 759.395   1
   2  10   2 18596.7 761.339   1
  -2 -10  -2 19273.1 763.485   1
   2 -10   2 17930.1 760.473   1
  -3  10  -2 1838.63 127.916   1
   3  10   2 2377.18 136.755   1
  -3 -10  -2 2042.82 128.755   1
   3 -10   2 2178.44 132.567   1
  -4  10  -2 16820.9 739.848   1
   4  10   2 17782.5 747.651   1
  -4 -10  -2 19338.4 751.498   1
   4 -10   2 18866.1 748.456   1
   5 -10   2 20560.5 863.154   1
  -5  10  -2 21410.2 861.621   1
   5  10   2 20525.8 861.160   1
  -5 -10  -2 22458.2 869.009   1
  -6 -10  -2 483.088 58.6453   1
   6  10   2 532.673 62.3828   1
  -6  10  -2 536.064 62.8494   1
   6 -10   2 592.634 65.8402   1
   7  10   2 13804.8 566.922   1
  -7 -10  -2 13860.9 569.675   1
   7 -10   2 12836.6 561.887   1
  -7  10  -2 12470.9 557.067   1
  -8  10  -2 862.294 80.4312   1
   8 -10   2 750.827 78.5030   1
   9 -10   2 1491.94 112.507   1
  -9  10  -2 1649.15 114.674   1
  -9 -10  -2 1616.95 117.228   1
   9  10   2 1556.71 116.398   1
  10 -10   2 3005.40 177.106   1
  10  10   2 3119.89 181.909   1
 -10 -10  -2 3065.42 176.127   1
  11 -10   2 5265.68 264.365   1
 -11  10  -2 5284.66 263.814   1
  11  10   2 5519.62 271.153   1
 -11 -10  -2 4928.38 258.119   1
  12 -10   2-7.54107 36.9503   1
 -12  10  -2 51.0177 35.7127   1
  12  10   2 15.0387 39.0769   1
 -12 -10  -2 52.6947 39.1208   1
 -13  10  -2 5351.75 274.385   1
  13 -10   2 5566.97 277.364   1
  14  10   2 2500.36 161.205   1
 -14 -10  -2 2598.98 163.882   1
 -14  10  -2 2848.58 166.530   1
  14 -10   2 2552.42 162.696   1
  15  10   2 2967.04 173.694   1
  15 -10   2 2828.03 173.714   1
 -15 -10  -2 2619.15 170.053   1
 -15  10  -2 2785.15 171.320   1
  16 -10   2 31.3481 44.5349   1
 -16  10  -2 61.0364 47.2121   1
 -16 -10  -2 61.6693 47.2316   1
  16  10   2 53.2016 40.6086   1
  17  10   2 786.586 83.4676   1
 -17 -10  -2 757.946 82.9364   1
  17 -10   2 848.099 86.9888   1
  18  10   2-29.8608 45.7052   1
 -18 -10  -2-31.3191 44.4555   1
 -18  10  -2-7.66513 46.9291   1
  18 -10   2 7.85460 43.0129   1
  19  10   2 180.739 55.1421   1
 -19 -10  -2 59.7160 51.1065   1
 -19  10  -2 76.3016 45.5358   1
  19 -10   2 180.107 53.1624   1
 -20 -10  -2 21.8195 41.3092   1
  20  10   2 44.5991 46.8661   1
  21  10   2 283.119 56.1671   1
 -21 -10  -2 341.990 59.4898   1
 -21  10  -2 337.083 64.4063   1
  21 -10   2 361.113 62.9123   1
 -23 -11   2 21.1634 45.3139   1
  23  11  -2 50.3330 42.6985   1
 -22 -11   2 29.7455 47.7536   1
  22  11  -2 14.4134 44.9995   1
 -21 -11   2 760.912 85.2357   1
  21  11  -2 856.393 86.6729   1
 -19 -11   2 1049.99 93.5336   1
 -19  11   2 1001.78 94.5072   1
  18  11  -2 391.452 63.9536   1
 -18 -11   2 327.794 63.7006   1
 -18  11   2 493.257 68.4225   1
  18 -11  -2 383.841 62.9552   1
 -17 -11   2 713.913 82.2971   1
  17  11  -2 670.541 77.0880   1
  16  11  -2 1593.28 119.278   1
  16 -11  -2 1661.06 119.452   1
 -16 -11   2 1511.08 117.916   1
 -16  11   2 1355.10 113.478   1
  15 -11  -2 4686.92 243.282   1
  15  11  -2 4785.92 249.667   1
 -15 -11   2 4296.31 237.786   1
 -15  11   2 5000.35 248.176   1
  14  11  -2 391.696 64.7682   1
  14 -11  -2 319.192 54.5625   1
 -14  11   2 219.652 52.7184   1
 -14 -11   2 280.317 57.5214   1
 -13 -11   2 2942.91 177.202   1
  13 -11  -2 3012.87 176.377   1
 -13  11   2 3033.44 176.132   1
  13  11  -2 3083.33 180.130   1
  12  11  -2 1447.81 114.072   1
 -12 -11   2 1513.49 113.926   1
 -11 -11   2 21190.5 841.434   1
  11 -11  -2 19982.9 831.439   1
  11  11  -2 20531.7 835.342   1
 -11  11   2 19386.1 827.226   1
 -10 -11   2 3151.32 183.397   1
  10 -11  -2 3338.48 183.596   1
  10  11  -2 3243.03 186.214   1
 -10  11   2 3280.36 181.245   1
  -9 -11   2 1956.05 134.827   1
   9  11  -2 2208.70 140.468   1
   9 -11  -2 2249.94 136.983   1
  -9  11   2 1930.02 129.562   1
   8  11  -2 756.302 79.1162   1
   8 -11  -2 603.464 68.0040   1
  -8 -11   2 641.945 75.2445   1
  -8  11   2 670.790 69.6214   1
   7  11  -2 3266.55 188.865   1
   7 -11  -2 3141.61 182.390   1
  -7 -11   2 3519.77 190.289   1
  -7  11   2 3833.49 190.971   1
   6  11  -2 278.841 50.3314   1
   6 -11  -2 241.558 48.7306   1
  -6 -11   2 257.265 48.3684   1
  -6  11   2 312.650 48.3089   1
   5  11  -2 5056.00 246.882   1
   5 -11  -2 5138.60 244.327   1
  -5 -11   2 4853.90 242.130   1
  -5  11   2 4426.04 236.214   1
   4 -11  -2 11259.7 480.930   1
  -4  11   2 10961.2 479.398   1
  -4 -11   2 10123.4 477.881   1
  -3 -11   2 17670.6 758.163   1
   3 -11  -2 18715.4 757.268   1
   3  11  -2 18887.2 761.429   1
   2 -11  -2 34560.5 1337.95   1
  -2 -11   2 35165.6 1340.10   1
  -2  11   2 32369.8 1332.54   1
   2  11  -2 33022.6 1335.68   1
  -1 -11   2 19755.2 835.461   1
   1  11  -2 20379.2 833.597   1
  -1  11   2 21233.0 838.044   1
   0 -11   2 9005.43 404.478   1
   0 -11  -2 8406.50 397.187   1
   0  11  -2 8553.30 398.904   1
   1  11   2 1848.51 117.094   1
   1 -11   2 1603.90 114.029   1
  -1 -11  -2 1391.10 106.309   1
  -1  11  -2 1660.25 114.327   1
   2  11   2 6513.30 323.862   1
   2 -11   2 6865.25 326.114   1
  -2 -11  -2 7101.08 325.801   1
  -2  11  -2 7594.57 330.650   1
   3  11   2 955.726 86.8092   1
   3 -11   2 865.798 82.4571   1
  -3 -11  -2 1155.68 89.9420   1
  -3  11  -2 1097.38 89.4729   1
  -4 -11  -2 16515.0 657.562   1
  -4  11  -2 17315.4 658.679   1
   4 -11   2 15794.8 653.881   1
   5  11   2 12837.8 556.356   1
  -5  11  -2 13896.4 559.408   1
  -5 -11  -2 13176.4 561.092   1
   5 -11   2 12424.5 555.851   1
  -6  11  -2 12998.5 574.004   1
   6 -11   2 14191.2 581.625   1
   7  11   2 2020.45 133.862   1
  -7 -11  -2 2026.02 134.864   1
   8  11   2 5455.36 268.724   1
  -8  11  -2 5298.63 264.330   1
   8 -11   2 5232.96 265.757   1
  -8 -11  -2 5395.75 269.943   1
   9 -11   2 6167.08 294.422   1
  -9 -11  -2 5853.54 292.691   1
   9  11   2 6002.12 295.711   1
  10 -11   2 423.259 62.9155   1
 -10 -11  -2 508.317 65.6868   1
  10  11   2 358.073 58.1058   1
  11 -11   2 529.474 67.5592   1
 -11  11  -2 588.942 71.1378   1
 -11 -11  -2 623.064 71.3583   1
  11  11   2 555.225 74.9022   1
  12 -11   2 4052.69 225.594   1
 -12  11  -2 4444.97 229.611   1
  13 -11   2 1308.92 108.326   1
 -13  11  -2 1386.60 109.456   1
 -13 -11  -2 1292.06 109.416   1
  13  11   2 1202.98 106.680   1
  14 -11   2 4023.28 219.648   1
 -14  11  -2 4355.62 222.338   1
 -14 -11  -2 3577.73 211.833   1
  14  11   2 3900.92 216.534   1
  15 -11   2 78.5646 49.9986   1
 -15  11  -2 15.3049 41.9200   1
 -15 -11  -2 38.0710 46.1615   1
  15  11   2 7.56959 44.4652   1
  16  11   2 814.036 86.3076   1
  16 -11   2 840.795 85.7973   1
 -16  11  -2 759.248 85.8765   1
 -16 -11  -2 611.689 80.6395   1
  17 -11   2 309.325 56.1608   1
 -17 -11  -2 382.972 67.0054   1
  17  11   2 255.896 53.4198   1
  18  11   2 1210.56 102.597   1
 -18 -11  -2 1347.54 108.160   1
 -18  11  -2 1375.82 112.383   1
  18 -11   2 1145.97 103.097   1
  19  11   2 197.487 57.0300   1
 -19 -11  -2 347.104 65.6476   1
 -19  11  -2 181.964 54.5101   1
  19 -11   2 267.108 60.3870   1
  20  11   2 995.796 91.0193   1
 -20 -11  -2 989.717 89.4555   1
 -20  11  -2 820.800 92.7393   1
  20 -11   2 1041.61 97.1567   1
 -22 -12   2 146.439 52.4060   1
  22  12  -2 55.1228 40.6305   1
  21  12  -2 86.7972 47.7634   1
 -21 -12   2 51.3786 48.0475   1
  20  12  -2 1557.68 119.319   1
 -19 -12   2 52.1462 43.3088   1
  19  12  -2 51.8112 47.1300   1
 -18 -12   2 918.916 89.0876   1
 -18  12   2 737.686 91.3909   1
  18  12  -2 749.114 82.2611   1
  17 -12  -2 884.362 87.3714   1
  17  12  -2 823.428 84.0077   1
 -17 -12   2 914.365 85.9021   1
 -17  12   2 794.860 85.5912   1
 -15 -12   2 265.796 53.8127   1
  15  12  -2 313.904 60.3795   1
  15 -12  -2 365.142 62.4856   1
 -15  12   2 386.943 64.9371   1
 -14 -12   2 1945.17 137.341   1
  14 -12  -2 1925.58 137.378   1
  14  12  -2 2129.83 140.430   1
 -14  12   2 1944.54 134.721   1
 -13 -12   2 2047.59 139.875   1
  13 -12  -2 2317.95 144.692   1
  13  12  -2 2001.22 140.077   1
 -13  12   2 2057.82 137.942   1
  12 -12  -2 4435.21 233.005   1
 -12  12   2 4327.57 229.312   1
 -11 -12   2 1030.45 92.4094   1
  11 -12  -2 677.229 79.1646   1
 -11  12   2 612.097 74.9389   1
  11  12  -2 1008.30 90.0544   1
  10  12  -2 2238.98 146.130   1
 -10 -12   2 2328.61 147.912   1
  -9 -12   2 1252.59 100.088   1
   9  12  -2 1081.34 94.7021   1
  -9  12   2 1121.63 93.9197   1
   9 -12  -2 1147.22 95.6100   1
  -8  12   2 406.771 57.0342   1
   8  12  -2 327.526 58.7165   1
   8 -12  -2 403.164 60.1982   1
   7  12  -2 20572.2 788.388   1
  -7 -12   2 19568.9 784.462   1
   7 -12  -2 18750.3 784.529   1
  -6  12   2 11023.7 491.479   1
   6  12  -2 12196.9 501.520   1
  -6 -12   2 10737.6 494.515   1
   6 -12  -2 11617.7 496.161   1
  -5  12   2 968.542 85.3343   1
   5  12  -2 978.791 87.2019   1
  -5 -12   2 1085.98 89.4358   1
   5 -12  -2 1038.12 89.7874   1
  -4  12   2 10472.0 454.371   1
   4 -12  -2 10206.9 455.555   1
  -3  12   2 14346.2 630.772   1
   3 -12  -2 15975.8 638.931   1
  -2  12   2 16067.0 683.047   1
   2  12  -2 16840.7 689.178   1
   2 -12  -2 17180.4 688.210   1
  -2 -12   2 15766.5 685.752   1
   1  12  -2 17493.1 694.189   1
  -1  12   2 15417.3 687.322   1
   1 -12  -2 16392.2 691.629   1
  -1 -12   2 17292.2 696.764   1
   0  12   2 11735.9 506.646   1
   0  12  -2 11051.5 502.808   1
   0 -12   2 12036.6 509.216   1
   0 -12  -2 12041.0 507.551   1
  -1  12  -2 1959.40 127.876   1
   1  12   2 1860.33 126.382   1
  -1 -12  -2 1835.42 125.083   1
   1 -12   2 1952.29 129.763   1
  -2  12  -2 1534.82 110.184   1
   2  12   2 1539.61 111.425   1
  -2 -12  -2 1531.40 111.455   1
   2 -12   2 1377.56 107.997   1
  -3  12  -2 16592.4 697.984   1
   3  12   2 16824.5 702.148   1
  -3 -12  -2 16536.8 697.699   1
   3 -12   2 17120.1 703.416   1
  -5 -12  -2 629.498 71.1004   1
  -5  12  -2 541.964 67.7838   1
   5  12   2 524.911 63.3091   1
   5 -12   2 420.910 64.4920   1
  -6  12  -2 212.550 50.9023   1
   6  12   2 230.285 51.8654   1
  -6 -12  -2 318.124 59.1443   1
   7  12   2 14666.3 608.749   1
  -7 -12  -2 14160.0 606.780   1
  -7  12  -2 14046.2 603.697   1
   7 -12   2 13838.6 604.739   1
   8  12   2 5489.04 284.305   1
  -8 -12  -2 6044.55 290.793   1
  -8  12  -2 5740.20 283.348   1
   8 -12   2 5934.93 287.042   1
   9  12   2 1396.29 112.589   1
  -9 -12  -2 1352.18 111.138   1
  -9  12  -2 1440.82 110.050   1
   9 -12   2 1509.09 113.424   1
  10  12   2 2516.37 156.903   1
  10 -12   2 2579.78 158.211   1
 -10 -12  -2 2414.91 154.914   1
 -10  12  -2 2420.31 154.054   1
  11 -12   2-15.1564 37.6909   1
  11  12   2 7.85809 44.0911   1
 -11  12  -2 14.6625 38.0840   1
 -11 -12  -2 29.2278 41.4839   1
  12  12   2 540.492 68.7280   1
 -12 -12  -2 603.814 71.0931   1
  13 -12   2 7877.41 380.206   1
 -13 -12  -2 8488.89 385.783   1
 -13  12  -2 8429.44 384.719   1
  13  12   2 8248.94 384.082   1
  14 -12   2 99.6447 45.1421   1
 -14  12  -2 84.3929 48.4810   1
  15 -12   2 31.0023 40.2842   1
 -15 -12  -2 7.62573 42.2960   1
  15  12   2 75.3238 45.6693   1
 -15  12  -2 30.7068 40.9928   1
  16 -12   2 438.991 68.4213   1
 -16 -12  -2 587.763 73.8856   1
 -16  12  -2 414.811 67.1513   1
  16  12   2 524.413 66.2589   1
 -17  12  -2 1234.85 103.668   1
  17 -12   2 1207.97 102.295   1
 -17 -12  -2 1094.25 98.6780   1
  17  12   2 1026.44 96.0278   1
  18 -12   2 288.819 59.3456   1
 -18 -12  -2 336.935 64.9478   1
 -18  12  -2 282.805 59.2788   1
  18  12   2 366.115 67.8457   1
 -19  12  -2 2043.43 138.807   1
  19  12   2 2091.31 135.053   1
  19 -12   2 2043.84 140.425   1
 -19 -12  -2 1825.69 131.544   1
  20  12   2 21.3892 45.7807   1
 -20 -12  -2 7.06626 45.7838   1
 -21 -13   2 7.16682 46.0159   1
  21  13  -2-14.0769 43.9420   1
  20  13  -2 35.6266 44.9299   1
  19  13  -2 1359.93 111.182   1
 -19 -13   2 1348.48 109.130   1
 -18 -13   2 51.9392 46.8074   1
  18  13  -2 51.8783 47.6251   1
 -17 -13   2 1414.38 110.138   1
  17  13  -2 1209.30 104.580   1
 -17  13   2 1178.77 101.825   1
 -16 -13   2 945.790 87.5548   1
  16 -13  -2 975.164 91.4059   1
  16  13  -2 913.132 88.1458   1
 -16  13   2 905.558 90.2346   1
 -15 -13   2 1114.49 103.187   1
  15 -13  -2 1492.77 113.217   1
 -15  13   2 1464.04 113.508   1
  15  13  -2 1419.30 115.074   1
 -14 -13   2 303.295 59.6109   1
  14  13  -2 289.328 59.1179   1
 -14  13   2 391.620 63.7205   1
 -13 -13   2 22.7871 44.1369   1
  13 -13  -2 30.8268 40.6104   1
  13  13  -2 75.7875 45.0054   1
 -13  13   2 22.3355 41.2976   1
 -12 -13   2 3609.45 197.357   1
  12 -13  -2 3388.51 192.972   1
  12  13  -2 3391.56 193.795   1
 -12  13   2 3033.94 184.753   1
 -11 -13   2 1308.08 107.999   1
  11 -13  -2 1580.57 114.570   1
  11  13  -2 1281.35 107.139   1
 -11  13   2 1576.60 115.079   1
  10 -13  -2 154.383 47.7309   1
 -10  13   2 21.7184 36.6789   1
  -9 -13   2 10432.1 461.703   1
   9  13  -2 10143.0 458.735   1
  -9  13   2 10395.7 458.217   1
   9 -13  -2 10303.4 459.767   1
  -8  13   2 3344.40 187.337   1
   8  13  -2 3568.80 192.497   1
  -8 -13   2 3106.92 185.183   1
   8 -13  -2 3193.00 185.293   1
  -7  13   2 3814.77 217.205   1
   7  13  -2 4508.62 228.044   1
  -7 -13   2 4013.20 221.776   1
   7 -13  -2 4681.96 229.877   1
   6  13  -2 6621.68 321.617   1
  -6 -13   2 6833.79 320.446   1
   5  13  -2 4775.75 254.997   1
  -5 -13   2 5337.70 258.402   1
   4  13  -2 3154.62 180.015   1
  -4 -13   2 3024.05 175.533   1
   3  13  -2 6095.15 296.574   1
  -3 -13   2 6007.96 293.993   1
   2  13  -2 30314.0 1157.37   1
  -2 -13   2 27241.8 1149.94   1
   1  13  -2 6365.22 310.027   1
  -1 -13   2 6722.25 315.356   1
   0  13  -2 97.3741 44.7418   1
   0 -13   2 49.8080 41.8710   1
  -1  13  -2 6821.98 319.856   1
   1  13   2 6826.58 319.252   1
   1 -13   2 6749.64 317.710   1
  -1 -13  -2 6279.67 313.871   1
  -2  13  -2 8557.24 371.268   1
   2  13   2 7505.62 365.787   1
   2 -13   2 7908.74 367.639   1
  -3  13  -2 6998.07 339.759   1
   3  13   2 7731.17 346.897   1
  -3 -13  -2 7304.10 342.214   1
   3 -13   2 7334.84 345.311   1
  -4  13  -2 14819.9 637.280   1
   4  13   2 15280.2 640.010   1
  -4 -13  -2 14964.0 639.393   1
   4 -13   2 15242.3 640.815   1
   5  13   2 1090.38 93.2195   1
  -5  13  -2 1149.62 95.1160   1
  -5 -13  -2 1124.99 96.9563   1
   5 -13   2 1193.29 100.960   1
   6  13   2 2233.70 149.501   1
  -6 -13  -2 2497.52 154.469   1
   6 -13   2 2371.58 149.820   1
   7  13   2 261.643 52.8379   1
  -7 -13  -2 257.463 51.8643   1
  -7  13  -2 200.536 52.9376   1
   8  13   2 16644.1 681.647   1
  -8 -13  -2 15864.0 680.268   1
  -8  13  -2 16192.9 675.761   1
   8 -13   2 15457.3 676.017   1
   9  13   2 1143.33 98.5367   1
  -9 -13  -2 1002.10 93.9264   1
  -9  13  -2 877.622 89.2575   1
   9 -13   2 960.200 91.7536   1
 -10 -13  -2 639.364 75.1479   1
  10  13   2 721.349 79.1923   1
  11  13   2 264.711 59.4803   1
 -11 -13  -2 149.531 51.3537   1
 -11  13  -2 117.523 42.6473   1
  11 -13   2 153.112 46.3475   1
  12  13   2 1841.45 137.188   1
 -12  13  -2 1855.65 132.075   1
 -12 -13  -2 1710.62 129.206   1
  13 -13   2 808.990 83.8496   1
 -13 -13  -2 805.633 86.5026   1
 -13  13  -2 782.506 81.8190   1
  14 -13   2 311.209 60.8608   1
 -14 -13  -2 287.229 58.4562   1
 -14  13  -2 278.491 57.1138   1
  14  13   2 282.149 59.6911   1
  15  13   2 194.834 56.1217   1
  15 -13   2 116.330 46.4093   1
 -15 -13  -2 165.713 56.4090   1
  16  13   2 96.1770 48.2279   1
 -16  13  -2 205.981 56.2976   1
  16 -13   2 139.203 50.3873   1
 -16 -13  -2 133.953 50.1908   1
  17  13   2 175.216 48.5099   1
  17 -13   2 130.596 54.3650   1
 -17  13  -2 75.8122 52.0291   1
 -17 -13  -2 221.731 53.4914   1
  18 -13   2 2604.06 165.234   1
  18  13   2 2640.66 165.347   1
 -18  13  -2 2760.50 168.493   1
 -18 -13  -2 2782.76 166.614   1
  19  13   2 13.8741 42.8922   1
 -19 -13  -2 7.23504 45.1710   1
  19  14  -2 7.10138 41.7005   1
 -19 -14   2 14.3857 41.7761   1
  18  14  -2 1764.54 125.465   1
 -18 -14   2 1795.22 127.683   1
  17  14  -2 171.087 49.7917   1
 -17 -14   2 126.632 49.4412   1
 -15  14   2 144.589 51.7542   1
 -15 -14   2 159.424 51.3078   1
  15 -14  -2 262.757 58.7197   1
 -14  14   2 90.9853 44.5437   1
 -14 -14   2 37.8766 45.9306   1
  14 -14  -2-15.7323 42.5533   1
  14  14  -2 30.1567 41.8179   1
 -13  14   2 1122.48 96.8191   1
  13 -14  -2 894.670 90.8049   1
  12  14  -2 76.1715 48.4974   1
 -12 -14   2 23.1011 45.2552   1
 -11  14   2 2359.90 151.879   1
 -11 -14   2 2376.63 153.428   1
  11  14  -2 2494.79 155.290   1
  11 -14  -2 2232.38 149.329   1
 -10  14   2 5438.60 275.169   1
 -10 -14   2 5578.29 277.051   1
  10  14  -2 5318.74 273.754   1
  10 -14  -2 5638.31 279.557   1
  -9 -14   2 45.7101 46.1716   1
  -9  14   2-7.43450 44.1283   1
   9  14  -2-22.3600 42.8050   1
   9 -14  -2 30.5998 40.8292   1
   8  14  -2 3707.73 205.033   1
  -8  14   2 3346.23 199.488   1
  -8 -14   2 3914.46 207.532   1
   8 -14  -2 3911.53 210.263   1
  -7  14   2 4511.22 232.483   1
   7 -14  -2 4291.29 231.029   1
   6 -14  -2 206.205 49.5214   1
  -6  14   2 174.119 49.2040   1
   6  14  -2 209.093 52.2401   1
  -6 -14   2 190.847 48.9515   1
   5 -14  -2 175.200 52.0304   1
  -5  14   2 158.743 49.8952   1
   5  14  -2 89.4531 46.4237   1
  -5 -14   2 168.686 51.1010   1
  -4  14   2 1863.47 125.939   1
   4  14  -2 1719.99 125.020   1
  -4 -14   2 1999.85 130.025   1
   4 -14  -2 1628.89 121.602   1
  -3  14   2 10087.6 455.166   1
   3  14  -2 10847.4 461.122   1
  -3 -14   2 10293.2 457.120   1
   3 -14  -2 9786.83 455.616   1
   2  14  -2 10180.6 468.382   1
  -2  14   2 9887.16 464.266   1
  -2 -14   2 11063.8 472.217   1
   2 -14  -2 11270.4 472.232   1
  -1  14   2 3390.10 186.051   1
   1  14  -2 3216.14 183.796   1
   1 -14  -2 2931.01 179.157   1
  -1 -14   2 3231.22 184.841   1
   0  14   2 4993.63 254.796   1
   0  14  -2 4812.94 252.764   1
   0 -14  -2 5099.23 255.583   1
   0 -14   2 5093.78 257.673   1
   1 -14   2 29.3221 37.0082   1
  -1  14  -2 7.20373 38.9503   1
   1  14   2-7.39446 36.2164   1
  -1 -14  -2 14.5103 38.7221   1
  -2  14  -2 703.449 76.7824   1
  -2 -14  -2 753.212 77.8535   1
   2 -14   2 810.037 81.6297   1
   3  14   2 13954.4 618.499   1
  -3 -14  -2 13832.0 617.183   1
  -4  14  -2 2708.27 166.950   1
   4 -14   2 3039.54 175.255   1
   4  14   2 2858.78 171.028   1
   5 -14   2 370.301 59.2159   1
  -5  14  -2 294.571 52.2351   1
   5  14   2 328.204 60.6321   1
  -5 -14  -2 405.302 66.4786   1
  -6  14  -2 3439.25 194.128   1
   6 -14   2 3223.72 190.435   1
   7 -14   2 3163.50 181.934   1
   7  14   2 2704.04 175.466   1
  -7  14  -2 3182.23 181.827   1
  -7 -14  -2 3200.69 183.293   1
   8 -14   2 264.561 51.8843   1
   8  14   2 228.438 54.2949   1
  -8 -14  -2 203.558 57.8065   1
   9 -14   2 2845.28 173.199   1
   9  14   2 2697.84 170.535   1
  -9  14  -2 2998.72 174.464   1
  -9 -14  -2 2924.29 175.713   1
  10 -14   2 69.1839 40.6432   1
  10  14   2 91.3306 40.7794   1
 -10 -14  -2 130.048 44.0805   1
 -10  14  -2 88.4958 44.3821   1
 -11  14  -2 548.497 69.5590   1
  11 -14   2 332.550 59.1285   1
  12 -14   2 1888.42 132.018   1
  12  14   2 1999.98 138.242   1
 -12  14  -2 1767.35 127.910   1
 -12 -14  -2 1612.46 123.121   1
  13  14   2 1037.69 95.9825   1
 -13 -14  -2 973.587 93.9969   1
  14 -14   2 998.320 95.6488   1
 -14  14  -2 1025.09 95.8946   1
  14  14   2 893.122 91.0707   1
 -14 -14  -2 975.986 93.4396   1
 -15  14  -2 14.8177 43.5043   1
  15  14   2 22.2273 36.8490   1
 -15 -14  -2-7.41666 37.4413   1
  15 -14   2-15.4646 44.9074   1
 -16 -14  -2-21.9520 36.9397   1
  16  14   2 21.7946 40.2735   1
  17 -14   2 2266.63 148.110   1
 -17  14  -2 2171.71 145.170   1
 -17 -14  -2 2258.26 146.636   1
  17  14   2 2076.72 141.779   1
 -18 -15   2 35.3623 44.6225   1
  18  15  -2 71.3379 45.8483   1
 -17 -15   2 1512.70 113.494   1
  17  15  -2 1298.23 108.643   1
 -16 -15   2 48.8777 42.3445   1
  16  15  -2 31.0093 44.5468   1
 -15 -15   2 1144.92 97.1860   1
  15  15  -2 1120.89 98.3465   1
 -14  15   2 163.352 52.8496   1
  14  15  -2 208.738 51.5227   1
 -14 -15   2 292.131 56.7984   1
  14 -15  -2 221.019 57.3966   1
 -13  15   2 201.236 56.6759   1
  13  15  -2 112.839 51.1033   1
 -13 -15   2 135.507 51.9648   1
  13 -15  -2 79.2655 46.2967   1
 -12  15   2 560.727 83.8942   1
  12  15  -2 781.125 83.9716   1
 -12 -15   2 767.959 85.9608   1
  12 -15  -2 719.275 82.7570   1
 -11  15   2 46.1645 39.9901   1
  11  15  -2 37.8654 37.1134   1
 -11 -15   2 15.4631 40.1845   1
  11 -15  -2 47.5940 41.2270   1
  10 -15  -2 521.227 71.4765   1
 -10  15   2 396.049 62.8184   1
  10  15  -2 415.361 68.2218   1
 -10 -15   2 494.316 71.4535   1
  -9 -15   2 2310.66 148.158   1
   9  15  -2 2178.64 146.437   1
  -8  15   2 412.413 64.1057   1
   8 -15  -2 510.962 67.0938   1
   8  15  -2 497.166 68.4935   1
  -8 -15   2 470.826 68.4274   1
   7  15  -2 1007.94 95.1753   1
  -7  15   2 1004.73 94.4025   1
  -7 -15   2 1051.15 95.8408   1
   7 -15  -2 1096.25 97.4015   1
   6  15  -2 1881.82 131.874   1
  -6  15   2 2215.32 139.473   1
   6 -15  -2 2127.84 138.364   1
  -5  15   2 905.166 88.8316   1
   5  15  -2 1155.90 97.5948   1
  -5 -15   2 976.690 91.7575   1
   5 -15  -2 953.958 89.9935   1
   4  15  -2 400.702 66.7184   1
  -4  15   2 346.056 59.5134   1
  -4 -15   2 386.221 60.3471   1
   4 -15  -2 405.641 61.6841   1
  -3  15   2 1528.72 114.581   1
   3 -15  -2 1207.10 104.832   1
  -2  15   2 1373.44 111.695   1
   2 -15  -2 1423.09 110.197   1
  -1  15   2 547.591 71.6897   1
   1 -15  -2 533.650 68.8419   1
   0  15   2 1180.92 100.188   1
   0 -15  -2 1066.69 95.0228   1
   1  15   2 2720.97 165.114   1
  -1 -15  -2 2572.27 162.492   1
   2  15   2 1008.80 91.7050   1
  -2 -15  -2 756.235 81.2402   1
  -4  15  -2 1164.90 98.9028   1
   4 -15   2 1079.11 97.1605   1
   4  15   2 1061.84 95.1272   1
  -4 -15  -2 1092.61 96.4852   1
  -5  15  -2 1888.37 131.930   1
  -5 -15  -2 1777.66 131.942   1
   5 -15   2 1976.22 134.465   1
  -6  15  -2 2075.56 145.215   1
   6  15   2 2164.32 145.920   1
  -6 -15  -2 2230.37 147.082   1
   6 -15   2 2428.50 151.577   1
  -7  15  -2 3416.63 202.721   1
   7  15   2 3599.34 205.132   1
   7 -15   2 4095.81 212.276   1
  -8  15  -2 82.2295 44.4946   1
   8  15   2 76.5462 50.5805   1
  -8 -15  -2 132.998 51.2455   1
   8 -15   2 61.8287 46.9565   1
  -9  15  -2 37.7425 38.6742   1
   9  15   2 30.8051 46.6818   1
   9 -15   2 7.67235 42.0209   1
 -10  15  -2 885.819 87.9223   1
  10  15   2 888.817 88.5756   1
  10 -15   2 920.792 89.3389   1
 -10 -15  -2 885.405 89.4249   1
 -11 -15  -2 142.679 50.3108   1
  11  15   2 184.480 55.6161   1
 -12  15  -2 1537.28 122.891   1
 -12 -15  -2 1783.07 126.225   1
  12 -15   2 1828.95 130.060   1
 -13  15  -2 347.582 62.9907   1
  13  15   2 328.824 65.0520   1
 -13 -15  -2 421.535 67.9978   1
  13 -15   2 232.018 54.1762   1
  14  15   2 3098.20 179.756   1
  14 -15   2 3026.62 178.396   1
 -14 -15  -2 3245.96 180.356   1
 -15  15  -2 533.131 73.9146   1
  15 -15   2 481.678 70.1732   1
 -16  15  -2 386.288 65.2712   1
  16  15   2 248.493 59.9781   1
 -16 -15  -2 365.038 61.7025   1
  16  16  -2 279.701 60.4531   1
 -16 -16   2 251.919 53.9806   1
  14  16  -2 966.209 90.5792   1
 -14 -16   2 911.952 89.3689   1
 -13  16   2 258.053 59.7250   1
 -13 -16   2 148.277 48.8485   1
  13  16  -2 111.167 48.4078   1
 -12  16   2 2095.03 145.163   1
  12  16  -2 2180.53 146.798   1
 -12 -16   2 2356.42 148.730   1
  12 -16  -2 2168.56 146.798   1
 -11  16   2 23.1468 45.3118   1
  11  16  -2 7.50791 47.3277   1
 -11 -16   2-7.66812 45.0331   1
  11 -16  -2 63.7505 45.7701   1
 -10  16   2 1155.16 101.486   1
  10  16  -2 1067.15 96.8146   1
 -10 -16   2 1302.18 103.788   1
  10 -16  -2 1194.65 103.740   1
  -9  16   2 1824.68 135.560   1
  -9 -16   2 2088.08 136.963   1
   9 -16  -2 1822.40 135.826   1
   9  16  -2 2056.00 136.174   1
  -8  16   2 2260.24 149.262   1
   8 -16  -2 2256.86 148.639   1
   7 -16  -2 610.952 74.5385   1
   7  16  -2 693.499 77.7175   1
  -7 -16   2 707.058 77.2389   1
  -7  16   2 547.626 73.4376   1
   6  16  -2 1025.86 94.4950   1
  -6  16   2 1016.77 96.1630   1
  -6 -16   2 1218.86 97.9660   1
   6 -16  -2 1014.67 95.1643   1
  -5  16   2 1853.94 131.063   1
   5  16  -2 1748.26 130.717   1
  -5 -16   2 1984.84 133.933   1
   5 -16  -2 1821.57 130.240   1
   4  16  -2 53.4335 45.3211   1
  -4  16   2-7.62805 44.8055   1
   4 -16  -2 30.5794 42.9087   1
  -4 -16   2 37.4359 43.0126   1
   3  16  -2 38.0494 41.1446   1
  -3  16   2 30.6970 44.5702   1
  -3 -16   2-7.43737 34.6755   1
   3 -16  -2-45.1255 42.6980   1
   2  16  -2 234.846 54.6767   1
  -2  16   2 68.9916 46.2123   1
   2 -16  -2 113.534 48.3754   1
  -2 -16   2 82.2673 45.0971   1
  -1  16   2 1180.24 104.253   1
   1  16  -2 1122.70 101.481   1
   1 -16  -2 1276.94 105.589   1
  -1 -16   2 1041.02 97.7482   1
   0  16  -2 180.313 52.0046   1
   0  16   2 200.437 54.1710   1
   0 -16   2 158.571 51.0221   1
   0 -16  -2 128.573 47.6289   1
   1  16   2 199.732 52.2098   1
  -1 -16  -2 114.378 48.3472   1
   1 -16   2 105.920 47.9745   1
   2 -16   2 335.532 59.7083   1
  -2  16  -2 348.451 62.2157   1
   2  16   2 244.743 54.5125   1
  -2 -16  -2 268.058 51.1385   1
   3  16   2 2583.36 157.420   1
  -3 -16  -2 2529.60 157.192   1
   3 -16   2 2192.77 148.994   1
   4 -16   2 1686.23 123.946   1
   4  16   2 1572.29 120.551   1
  -4 -16  -2 1601.44 123.717   1
  -4  16  -2 1713.71 123.938   1
  -5  16  -2 3354.20 201.254   1
   5  16   2 4092.95 213.394   1
  -5 -16  -2 3930.79 210.567   1
   5 -16   2 3564.42 205.603   1
  -6  16  -2 1570.72 117.310   1
   6  16   2 1268.89 110.991   1
   6 -16   2 1179.60 106.727   1
  -6 -16  -2 1692.84 119.991   1
  -7  16  -2-30.1622 48.4154   1
   7 -16   2 31.2650 46.3923   1
  -8 -16  -2 62.4471 46.3531   1
   8  16   2 15.3046 40.8649   1
  -9  16  -2 67.6769 49.1936   1
   9  16   2 15.3139 43.0099   1
   9 -16   2 85.3861 48.0364   1
 -10  16  -2 7.50940 46.4310   1
  10  16   2-7.52978 44.6942   1
  10 -16   2-7.74803 43.4747   1
 -10 -16  -2 52.9572 45.3802   1
 -11  16  -2 2823.10 167.428   1
  11 -16   2 2418.91 161.478   1
 -12  16  -2 111.937 45.5055   1
  12  16   2 132.032 55.6766   1
 -12 -16  -2 134.641 52.6605   1
  12 -16   2 159.718 49.5326   1
 -13  16  -2 660.251 79.8688   1
  13  16   2 719.945 83.7410   1
 -13 -16  -2 746.213 81.4349   1
  13 -16   2 735.084 80.3285   1
 -14  16  -2 65.9135 45.7934   1
  14  16   2 58.2246 46.7993   1
  14 -16   2 22.6268 43.8771   1
 -14 -16  -2 115.842 49.0226   1
  15  16   2 495.205 73.6761   1
 -15 -16  -2 566.274 72.4304   1
  15  17  -2 7.24594 39.1785   1
 -15 -17   2 13.6846 37.4675   1
  14  17  -2 285.327 55.3650   1
 -14 -17   2 315.241 56.9656   1
  12  17  -2 51.6166 46.9590   1
 -12 -17   2 59.4443 47.7549   1
 -11  17   2 1531.21 123.964   1
 -11 -17   2 1553.41 121.227   1
  11  17  -2 1891.36 128.059   1
 -10  17   2 473.650 70.4784   1
  10 -17  -2 717.094 79.7362   1
  -9 -17   2 1441.98 113.837   1
   9  17  -2 1492.01 116.165   1
   8 -17  -2 141.149 49.0224   1
   8  17  -2 7.29462 42.4416   1
  -8 -17   2 69.5670 43.9567   1
  -8  17   2 69.0029 44.6006   1
   7 -17  -2 125.167 49.0551   1
  -7  17   2 99.4403 47.9757   1
   7  17  -2 178.481 46.2086   1
  -7 -17   2 82.4239 41.2854   1
   6  17  -2 202.755 49.6713   1
  -6  17   2 183.256 51.7689   1
  -6 -17   2 237.447 51.1536   1
   6 -17  -2 171.322 48.2771   1
   5  17  -2 159.484 51.2896   1
  -5  17   2 185.052 54.9766   1
  -5 -17   2 178.210 49.7504   1
   5 -17  -2 116.065 47.7558   1
  -4  17   2 645.111 77.2915   1
   4  17  -2 463.935 67.5630   1
  -4 -17   2 416.013 64.9514   1
   4 -17  -2 525.551 70.1784   1
  -3  17   2 706.129 84.8978   1
   3 -17  -2 833.941 87.1824   1
  -2  17   2 1840.91 129.356   1
   2 -17  -2 1592.92 122.903   1
  -1  17   2 46.6912 39.3691   1
   1 -17  -2 91.6926 44.4519   1
   0  17   2 2015.12 137.519   1
   0  17  -2 2075.81 135.902   1
   0 -17   2 1597.55 124.951   1
   0 -17  -2 1710.85 129.245   1
  -1  17  -2 558.302 71.5491   1
   1  17   2 549.640 72.0564   1
   1 -17   2 485.108 69.7316   1
  -1 -17  -2 365.113 63.8000   1
   2  17   2 636.161 77.3136   1
  -2 -17  -2 571.952 72.6076   1
  -4  17  -2 487.139 71.0093   1
   4  17   2 644.348 76.1394   1
   4 -17   2 594.652 73.6196   1
  -4 -17  -2 521.875 72.3079   1
  -5  17  -2 702.400 78.6408   1
   5  17   2 702.535 77.7609   1
   5 -17   2 616.804 76.7190   1
  -5 -17  -2 531.070 72.4259   1
  -6  17  -2 2424.98 151.687   1
   6  17   2 2193.50 147.800   1
  -6 -17  -2 2193.72 148.051   1
   6 -17   2 2265.36 149.118   1
  -7  17  -2-7.45217 45.1637   1
   7  17   2 22.8270 42.1822   1
  -7 -17  -2-31.0686 46.1018   1
   7 -17   2-15.3160 41.9330   1
  -8  17  -2 59.7134 48.7899   1
   8  17   2-30.3749 48.3129   1
  -8 -17  -2 15.3768 41.0338   1
   8 -17   2-7.69079 39.9520   1
  -9  17  -2 809.551 83.5911   1
   9  17   2 657.199 81.5977   1
  -9 -17  -2 518.904 75.3149   1
   9 -17   2 761.610 83.4429   1
 -10 -17  -2 684.443 77.5788   1
 -11  17  -2 333.774 59.0033   1
  11  17   2 327.486 59.1969   1
 -11 -17  -2 450.840 64.3881   1
  11 -17   2 300.035 59.2424   1
 -12  17  -2-22.0633 45.9181   1
  12  17   2-7.68395 51.1019   1
  12 -17   2-15.1561 45.4581   1
 -13 -17  -2 174.645 50.0442   1
 -13  17  -2 80.6501 50.9486   1
  13  17   2 66.4055 45.8055   1
 -13 -18   2 91.3863 46.8949   1
  13  18  -2 105.223 46.4009   1
 -12 -18   2 510.092 69.6466   1
  12  18  -2 553.587 73.2157   1
 -11 -18   2 185.060 56.9038   1
  11  18  -2 273.686 63.2654   1
  10  18  -2 240.238 58.8693   1
 -10 -18   2 132.777 51.1739   1
   9  18  -2 906.873 89.3620   1
  -9 -18   2 985.880 90.4916   1
  -9  18   2 868.625 89.9209   1
   8 -18  -2 7.80855 44.3516   1
   8  18  -2 36.4982 38.9815   1
  -8 -18   2 37.3089 40.8803   1
  -8  18   2 61.4052 46.5371   1
   7  18  -2 43.6769 35.7340   1
  -7  18   2 53.5728 46.4450   1
  -7 -18   2 96.8135 43.3194   1
   7 -18  -2 62.5787 42.3628   1
  -6  18   2 31.0107 43.5144   1
   6 -18  -2 31.0425 40.3301   1
  -5  18   2 741.145 85.0148   1
   5  18  -2 752.229 83.8790   1
  -5 -18   2 720.004 82.3867   1
   5 -18  -2 855.965 87.8301   1
  -4  18   2-7.79284 46.2579   1
   4  18  -2 15.0884 48.0008   1
   4 -18  -2 23.0257 43.5785   1
  -4 -18   2 37.1858 45.9869   1
  -3  18   2 364.610 63.8357   1
   3 -18  -2 214.290 52.7586   1
  -3 -18   2 253.143 54.1372   1
   2  18  -2 76.0839 50.2247   1
  -2  18   2 78.0422 51.0694   1
   2 -18  -2 45.7781 43.3836   1
  -2 -18   2 59.1641 46.2352   1
  -1  18   2-7.78022 46.1785   1
   1  18  -2-7.54538 44.7846   1
  -1 -18   2 7.44611 42.7617   1
   1 -18  -2 7.64886 41.3550   1
   0  18   2 7.73666 45.4307   1
   0  18  -2 22.7388 45.4657   1
   0 -18  -2 22.9325 46.7984   1
   0 -18   2-7.42295 42.6307   1
  -1  18  -2 680.936 79.0457   1
   1  18   2 960.269 90.4707   1
  -1 -18  -2 762.882 81.9269   1
   1 -18   2 716.196 80.4603   1
  -2  18  -2 652.935 77.7320   1
   2  18   2 583.848 74.2274   1
   2 -18   2 603.208 74.9998   1
  -2 -18  -2 655.604 75.7463   1
   3  18   2 143.050 54.8368   1
  -3 -18  -2 290.267 63.6811   1
   3 -18   2 166.433 54.3098   1
  -3  18  -2 326.320 63.1820   1
   4 -18   2 106.155 55.7108   1
  -4  18  -2 14.8222 46.7203   1
   4  18   2 14.9520 39.9097   1
  -4 -18  -2-15.5195 39.7556   1
   5 -18   2 4052.53 216.784   1
   5  18   2 3462.89 210.274   1
  -5 -18  -2 3988.73 217.350   1
  -5  18  -2 4259.76 219.113   1
   6 -18   2 128.244 50.4532   1
  -6  18  -2 119.395 49.4941   1
   6  18   2 97.9043 53.2416   1
  -6 -18  -2 228.305 58.4364   1
  -7  18  -2 171.225 51.4443   1
   7  18   2 111.933 44.1518   1
  -7 -18  -2 153.631 51.7986   1
   7 -18   2 143.545 50.5331   1
  -8  18  -2 51.8889 47.1657   1
   8  18   2-14.9566 42.9531   1
  -8 -18  -2 15.0634 42.7654   1
   8 -18   2 30.0351 43.1280   1
  -9  18  -2 548.749 72.3255   1
   9  18   2 522.991 70.7961   1
  -9 -18  -2 522.120 72.1064   1
   9 -18   2 458.508 69.4427   1
 -10  18  -2 65.7019 50.1768   1
 -10 -18  -2 29.0252 39.2471   1
  10  18   2 14.4833 42.0709   1
  10 -18   2 7.51653 40.6536   1
 -11 -18  -2 7.00735 42.0319   1
  11 -18   2-22.6808 48.9817   1
 -10 -19   2 28.7676 44.9161   1
  10  19  -2 35.2927 46.1530   1
   9  19  -2 49.7074 45.2013   1
  -9 -19   2 28.6396 43.4165   1
   8  19  -2-21.5044 36.7151   1
  -8 -19   2 14.4535 39.5710   1
   6  19  -2 266.464 58.9893   1
  -6 -19   2 355.556 62.6514   1
   5  19  -2 459.381 70.4235   1
  -5 -19   2 569.204 72.1207   1
  -4  19   2 53.9701 52.9931   1
   4  19  -2 7.37997 43.8168   1
  -4 -19   2 28.7782 45.7852   1
   4 -19  -2 30.4133 41.6471   1
  -3  19   2 155.384 55.2600   1
   3  19  -2 118.506 47.7906   1
  -3 -19   2 132.627 47.5447   1
   3 -19  -2 98.1422 47.8176   1
   2  19  -2 395.738 64.7041   1
  -2  19   2 394.501 65.9229   1
  -2 -19   2 256.347 55.0425   1
   2 -19  -2 394.302 65.6674   1
   1  19  -2 30.0032 48.1674   1
  -1 -19   2 14.5758 46.8007   1
   0  19  -2 66.9460 46.9274   1
   0 -19   2 44.0815 39.7744   1
  -1  19  -2-7.46895 38.8122   1
   1  19   2 83.2061 47.6875   1
   1 -19   2 43.8876 40.5628   1
  -1 -19  -2-7.46983 42.9108   1
  -2  19  -2 44.7225 49.9998   1
   2  19   2 52.3556 49.3287   1
  -2 -19  -2 7.52026 44.6509   1
   2 -19   2 22.0500 37.1229   1
   3  19   2 7.34875 44.9916   1
  -3  19  -2 7.38681 46.5614   1
  -3 -19  -2 22.9110 42.8533   1
   3 -19   2 22.2575 45.8746   1
  -4  19  -2 444.727 67.7022   1
   4  19   2 491.896 70.8773   1
  -4 -19  -2 617.788 76.4775   1
   4 -19   2 469.585 69.9972   1
   5 -19   2 81.6068 41.2045   1
   5  19   2 96.3396 46.3352   1
  -5 -19  -2 44.7660 42.4330   1
  -5  19  -2 43.7523 41.4755   1
  -6  19  -2 57.7168 53.1117   1
   6 -19   2 126.984 53.0457   1
  -7 -19  -2-7.50550 43.5899   1
  -7  19  -2-21.7803 49.8900   1
   7  19   2 36.5256 49.7993   1
   8 -19   2 1027.47 94.9045   1
   8  19   2 948.362 91.8509   1
  -8 -19  -2 961.444 90.6396   1
  -8  19  -2 946.502 93.8409   1
  -9  19  -2 353.716 67.0967   1
  -9 -19  -2 406.587 66.3377   1
   9  19   2 377.437 68.2136   1
   9 -19   2 380.810 66.5309   1
   6  20  -2 124.741 48.9867   1
  -6 -20   2 134.704 48.1876   1
   5  20  -2 49.0173 38.3935   1
  -5 -20   2 56.5152 44.1481   1
   4  20  -2-21.3581 44.8755   1
  -4 -20   2-6.99302 44.0792   1
  -3  20   2 517.410 73.4747   1
   3  20  -2 346.616 64.9700   1
  -3 -20   2 446.681 67.0243   1
   3 -20  -2 335.641 61.8101   1
   2  20  -2 855.076 84.9102   1
   2 -20  -2 667.955 78.7657   1
  -2 -20   2 792.422 83.3017   1
  -1  20   2 105.561 48.5832   1
   1  20  -2 80.0594 44.7415   1
  -1 -20   2 143.366 52.0831   1
   1 -20  -2 103.116 44.3666   1
   0  20   2 245.459 56.7336   1
   0  20  -2 284.193 61.7118   1
   0 -20   2 199.329 53.6470   1
   0 -20  -2 153.367 48.0188   1
  -1  20  -2 341.197 66.9536   1
   1 -20   2 286.667 56.3821   1
   2 -20   2 889.099 87.8387   1
  -2 -20  -2 979.192 92.6624   1
   2  20   2 928.656 90.4794   1
  -2  20  -2 888.395 90.1054   1
  -3 -20  -2 51.9627 46.0349   1
   3 -20   2 113.954 46.6893   1
  -3  20  -2 58.1650 45.0942   1
   3  20   2 158.575 54.5192   1
  -4 -20  -2 80.4941 50.8377   1
   4 -20   2 93.7395 45.6208   1
   4  20   2 182.068 58.9437   1
  -4  20  -2 64.8202 50.0409   1
  -5 -20  -2 94.4531 45.9403   1
   5 -20   2 86.6714 43.0250   1
  -5  20  -2 135.170 50.5483   1
   5  20   2 72.1481 46.4684   1
   6 -20   2 1199.20 100.092   1
  -6  20  -2 1249.16 103.719   1
 -25   0   3 60.4924 45.8428   1
  25   0  -3 7.83689 41.2900   1
 -24   0   3-45.1930 44.7122   1
  24   0  -3 7.95434 38.9632   1
 -23   0   3 82.3182 47.1900   1
  23   0  -3-7.99149 38.5497   1
  21   0  -3 7.84495 41.8768   1
 -21   0   3 35.9457 40.3459   1
  20   0  -3-15.2679 40.7507   1
 -20   0   3-28.2554 35.6700   1
  19   0  -3-7.25033 37.1395   1
 -19   0   3-21.0595 39.3905   1
  18   0  -3 27.7447 35.5556   1
 -18   0   3 48.2800 37.3184   1
  17   0  -3-26.3398 38.2487   1
 -17   0   3-6.73312 36.4094   1
  16   0  -3 31.2423 36.6903   1
 -16   0   3-25.5908 31.8186   1
  15   0  -3 5.98173 30.6629   1
 -15   0   3 65.3673 32.9659   1
  13   0  -3-5.17705 26.1366   1
 -13   0   3-10.6064 27.1642   1
 -12   0   3-9.57730 21.9407   1
  11   0  -3 4.39692 24.6702   1
 -11   0   3-4.33061 24.5857   1
  10   0  -3-11.7948 24.7803   1
 -10   0   3 11.6703 22.0849   1
   9   0  -3 17.3406 21.0262   1
  -9   0   3 13.6046 21.0367   1
   7   0  -3 2.46998 14.9707   1
  -7   0   3 12.3613 18.2890   1
   6   0  -3-7.80060 16.4565   1
  -6   0   3 1.98833 14.6071   1
   5   0  -3 7.27064 14.7937   1
  -5   0   3 11.6584 12.4316   1
   4   0  -3 12.5433 10.4005   1
  -4   0   3 0.93674 10.6393   1
   1   0  -3 3.32047 9.90836   1
  -1   0   3 7.74255 11.3950   1
   0   0  -3-3.81159 14.4720   1
   0   0   3-13.6284 14.0643   1
   1   0   3 38.1366 19.7029   1
  -1   0  -3-16.2831 19.1227   1
   2   0   3-6.77476 22.7211   1
  -2   0  -3-16.4220 19.9060   1
   3   0   3 13.9399 23.0343   1
  -3   0  -3 19.5861 22.6037   1
   4   0   3 13.0692 22.4603   1
  -4   0  -3 19.5184 25.5106   1
   5   0   3 37.3024 23.2942   1
  -5   0  -3-11.1467 25.1294   1
   6   0   3-4.17822 21.0929   1
  -6   0  -3 12.4782 24.4239   1
   7   0   3 36.8393 30.3627   1
  -7   0  -3-36.9515 29.1129   1
   8   0   3 9.91621 20.1348   1
  -8   0  -3-20.3194 22.4261   1
   9   0   3-21.1982 32.4560   1
  -9   0  -3-27.6032 30.2425   1
  10   0   3 5.72220 22.1563   1
 -10   0  -3 5.85330 29.9810   1
  11   0   3-12.1568 29.3057   1
 -11   0  -3-18.4947 31.5814   1
  12   0   3-6.42635 28.9108   1
 -12   0  -3-6.39485 29.8156   1
  13   0   3 13.4842 29.1857   1
 -13   0  -3-6.58378 31.7366   1
  14   0   3-7.06273 31.7817   1
 -14   0  -3-33.7509 36.0332   1
  15   0   3 22.1888 36.2246   1
 -15   0  -3-6.84150 39.7347   1
  16   0   3 37.7609 42.4117   1
 -16   0  -3 55.7930 40.9906   1
 -17   0  -3 7.09680 38.3738   1
  17   0   3 23.1717 40.6792   1
 -18   0  -3 36.2576 46.5624   1
  18   0   3-54.2089 43.4537   1
 -19   0  -3 36.6266 44.3975   1
  19   0   3-7.87194 44.6940   1
 -20   0  -3-14.7361 36.6449   1
  20   0   3 7.78046 42.6028   1
 -21   0  -3 36.8808 38.3421   1
  21   0   3 38.2212 45.8732   1
 -22   0  -3-21.9462 43.8829   1
  22   0   3-7.56184 44.8859   1
 -23   0  -3-21.5674 38.3862   1
  23   0   3-44.4654 44.0025   1
 -24   0  -3 28.2040 43.5948   1
  24   0   3-28.9828 40.6540   1
 -25  -1   3 52.4000 42.5072   1
 -25   1   3 60.4576 49.4047   1
  25   1  -3-7.97944 43.1516   1
  25  -1  -3-15.5782 44.2292   1
 -24   1   3-7.56080 40.8863   1
 -24  -1   3-22.2465 44.4863   1
  24  -1  -3 54.5494 41.5967   1
  24   1  -3 65.0090 47.2007   1
 -23   1   3 203.413 51.7621   1
  23  -1  -3 241.515 55.1484   1
  23   1  -3 271.677 57.3638   1
 -23  -1   3 260.925 56.2748   1
  22   1  -3 125.231 49.4127   1
 -22  -1   3 37.4120 39.5052   1
 -21   1   3 203.645 52.3635   1
  21  -1  -3 230.470 56.4504   1
  21   1  -3 90.9690 46.8995   1
 -21  -1   3 196.136 52.2788   1
 -20   1   3 56.7331 37.9218   1
  20  -1  -3 75.7526 42.5693   1
  20   1  -3 44.1351 39.8415   1
 -20  -1   3 74.9687 43.1185   1
 -19   1   3 102.761 41.5850   1
  19  -1  -3 51.4513 36.6318   1
  19   1  -3 28.4797 40.4900   1
 -19  -1   3 65.6371 41.4711   1
 -18   1   3 3025.82 177.958   1
  18  -1  -3 3641.56 191.905   1
  18   1  -3 3373.99 186.905   1
 -18  -1   3 3236.99 184.274   1
 -17   1   3 5647.15 277.347   1
  17  -1  -3 6028.69 284.895   1
  17   1  -3 5919.00 282.245   1
 -17  -1   3 5722.25 282.259   1
 -16   1   3 1262.37 98.8151   1
  16  -1  -3 1422.99 104.571   1
  16   1  -3 1382.51 103.819   1
 -15   1   3 1201.67 90.6351   1
  15  -1  -3 1301.61 96.0013   1
  15   1  -3 1307.38 96.2052   1
 -15  -1   3 1150.37 91.2823   1
 -14   1   3 2226.17 131.131   1
  13  -1  -3 3659.05 189.513   1
 -13  -1   3 4012.15 195.570   1
  12   1  -3-5.00527 25.2688   1
  12  -1  -3 4.68095 25.6319   1
 -12   1   3-9.55020 22.2640   1
 -12  -1   3 39.0757 25.3738   1
 -11   1   3 8632.93 383.482   1
  11  -1  -3 9207.89 385.414   1
 -11  -1   3 8323.87 386.972   1
 -10   1   3 8972.01 367.477   1
 -10  -1   3 8876.52 369.532   1
  10  -1  -3 7889.62 363.795   1
  10   1  -3 8944.78 367.814   1
   9  -1  -3 9280.35 403.112   1
   9   1  -3 9779.76 406.124   1
  -9  -1   3 10508.4 409.015   1
  -9   1   3 9756.93 403.450   1
   8  -1  -3 27441.8 1109.39   1
  -8   1   3 29789.5 1109.45   1
  -7   1   3 39831.4 1523.92   1
   7   1  -3 37544.6 1528.45   1
   7  -1  -3 38806.5 1523.92   1
  -7  -1   3 43097.4 1529.38   1
  -6   1   3 497.372 34.5337   1
  -6  -1   3 452.663 37.3942   1
   6  -1  -3 416.509 34.0371   1
   5   1  -3 29816.8 1027.96   1
  -5  -1   3 32595.7 1029.10   1
  -4  -1   3 153846. 6000.31   1
  -4   1   3 159046. 5993.75   1
   4  -1  -3 160781. 5994.65   1
   4   1  -3 159258. 6000.60   1
   3   1  -3 314130. 11740.2   1
  -3  -1   3 307228. 11741.5   1
   2   1  -3 61196.5 2201.28   1
  -2  -1   3 54997.9 2200.79   1
  -1  -1   3 5705.28 218.107   1
   1   1  -3 5575.41 217.418   1
   1  -1  -3 5653.48 212.093   1
   0   1  -3 262100. 9418.60   1
   0  -1  -3 255187. 9416.71   1
   1   1   3 188796. 6675.18   1
   1  -1   3 183004. 6676.06   1
  -1  -1  -3 166495. 6674.50   1
  -1   1  -3 168399. 6674.03   1
   2   1   3 168918. 6413.49   1
   2  -1   3 181860. 6415.62   1
  -2  -1  -3 174622. 6414.22   1
   3   1   3 195.648 29.1206   1
   3  -1   3 240.254 33.3953   1
  -3  -1  -3 222.129 28.9186   1
  -3   1  -3 170.161 29.6066   1
   4   1   3 12178.9 511.153   1
   4  -1   3 13247.2 513.984   1
  -4  -1  -3 12883.5 513.133   1
  -4   1  -3 12507.8 510.991   1
   5   1   3 12356.8 484.228   1
   5  -1   3 11027.0 485.467   1
  -5  -1  -3 12272.9 483.107   1
  -5   1  -3 11471.2 479.791   1
   6   1   3 18089.7 733.456   1
   6  -1   3 17760.2 734.816   1
  -6  -1  -3 18844.2 732.375   1
  -6   1  -3 18385.4 729.881   1
   7   1   3 1293.10 85.1480   1
   7  -1   3 1170.07 86.8585   1
  -7  -1  -3 1321.36 86.2193   1
  -7   1  -3 1256.58 83.2559   1
   8   1   3 515.457 55.7036   1
   8  -1   3 446.189 59.6287   1
  -8  -1  -3 612.398 57.1825   1
  -8   1  -3 602.887 57.1870   1
   9   1   3 17974.2 752.916   1
   9  -1   3 17980.9 754.166   1
  -9  -1  -3 19813.4 757.246   1
  -9   1  -3 18498.8 750.722   1
  10   1   3 3565.94 187.190   1
  10  -1   3 3765.97 193.331   1
 -10  -1  -3 4004.32 192.891   1
  11   1   3 591.561 65.3731   1
 -11  -1  -3 700.369 66.5291   1
 -11   1  -3 484.279 60.2025   1
  11  -1   3 627.882 69.2203   1
  12   1   3 277.284 51.4667   1
  12  -1   3 173.707 49.3691   1
 -12  -1  -3 205.154 46.7717   1
 -12   1  -3 188.981 41.9649   1
  13   1   3 2263.65 143.064   1
  13  -1   3 2702.88 151.993   1
 -13  -1  -3 2257.29 142.769   1
 -13   1  -3 2287.26 141.359   1
  14  -1   3 1766.88 122.774   1
 -14   1  -3 1632.56 116.944   1
  15   1   3 1455.71 111.641   1
  15  -1   3 1484.18 111.131   1
 -15  -1  -3 1187.18 103.815   1
 -15   1  -3 1630.05 112.416   1
  16   1   3 228.123 52.4702   1
  16  -1   3 247.206 50.1379   1
 -16  -1  -3 292.744 56.6190   1
 -16   1  -3 176.174 43.5673   1
  17   1   3 2971.60 173.152   1
 -17  -1  -3 2548.59 165.308   1
 -17   1  -3 2770.54 168.699   1
  18   1   3 39.1557 45.4828   1
 -18  -1  -3-43.4696 38.1556   1
 -19  -1  -3 21.7888 44.4657   1
  19  -1   3 7.63162 34.9656   1
  20   1   3 39.5285 44.3641   1
  20  -1   3-30.6063 43.4465   1
 -20   1  -3-59.1884 44.3848   1
  21   1   3 530.730 72.9716   1
  21  -1   3 523.584 73.4685   1
 -21  -1  -3 453.776 66.3571   1
 -21   1  -3 476.811 70.3279   1
  22   1   3 69.4485 46.3681   1
  22  -1   3 45.2413 37.0323   1
 -22  -1  -3 58.1017 43.1962   1
 -22   1  -3 117.239 43.5796   1
  23  -1   3-22.2435 44.9344   1
  23   1   3-14.9656 40.9726   1
 -23  -1  -3 14.3358 41.1639   1
 -23   1  -3 29.0807 46.6795   1
  24   1   3 182.016 49.5782   1
  24  -1   3 139.181 47.3973   1
 -24   1  -3 126.987 49.9650   1
 -24  -1  -3 169.038 49.1333   1
 -26  -2   3-7.30609 41.9585   1
  25   2  -3 23.9589 46.3822   1
 -25  -2   3-37.2184 47.3569   1
 -25   2   3 15.1726 42.0554   1
  24  -2  -3-15.6691 42.3631   1
 -24   2   3-15.2225 41.1557   1
  23   2  -3 707.194 78.6279   1
  23  -2  -3 746.258 79.7910   1
 -23   2   3 500.546 70.7940   1
 -23  -2   3 696.033 81.0976   1
  22   2  -3 2509.47 156.174   1
 -22  -2   3 2381.43 156.266   1
  21   2  -3 1428.47 110.693   1
  21  -2  -3 1413.20 109.454   1
 -21  -2   3 1240.10 106.888   1
 -21   2   3 1438.24 110.795   1
  20   2  -3 510.646 68.5246   1
  20  -2  -3 553.377 68.9278   1
 -20  -2   3 351.023 63.7580   1
 -20   2   3 556.256 69.5864   1
  19   2  -3 736.883 78.9001   1
 -19  -2   3 788.299 84.2840   1
  19  -2  -3 786.905 79.5577   1
  18  -2  -3 1963.95 132.791   1
 -18   2   3 1993.32 130.523   1
  17   2  -3 1206.24 97.3711   1
  17  -2  -3 1188.90 96.4989   1
 -17  -2   3 1155.53 96.8442   1
 -17   2   3 1335.65 98.5040   1
  16   2  -3 72.1875 38.1324   1
  16  -2  -3 12.7732 32.7340   1
 -16  -2   3 45.4116 38.1124   1
 -16   2   3 6.03748 30.5026   1
  15   2  -3 37.5720 31.6262   1
  15  -2  -3 36.6833 33.0695   1
 -15   2   3 5.68628 27.4264   1
  14   2  -3 9208.68 413.460   1
  14  -2  -3 10164.3 416.359   1
 -14  -2   3 9180.83 411.637   1
 -14   2   3 9399.00 408.793   1
  13   2  -3 2953.12 164.467   1
  13  -2  -3 3405.12 167.402   1
 -13  -2   3 3166.01 167.749   1
 -13   2   3 2934.66 159.683   1
  12   2  -3 45918.3 1868.34   1
 -12  -2   3 49716.3 1871.67   1
  12  -2  -3 48912.6 1867.12   1
  11   2  -3 5706.01 264.647   1
  11  -2  -3 6090.35 264.196   1
 -11  -2   3 5966.79 266.779   1
 -11   2   3 5618.16 257.575   1
  10   2  -3 57444.4 2126.96   1
 -10   2   3 54174.5 2118.66   1
  10  -2  -3 53858.6 2120.63   1
 -10  -2   3 55660.6 2126.04   1
   9   2  -3 14153.6 609.060   1
  -9   2   3 15188.7 604.987   1
  -9  -2   3 15261.7 611.655   1
   9  -2  -3 16113.1 609.137   1
   8   2  -3 64021.3 2323.10   1
  -8   2   3 59369.1 2310.85   1
  -8  -2   3 55662.3 2315.54   1
   8  -2  -3 63671.3 2313.92   1
  -7   2   3 2102.15 100.959   1
   7  -2  -3 2104.23 101.774   1
   6   2  -3 38207.2 1418.79   1
  -6  -2   3 37622.9 1419.42   1
  -6   2   3 33870.9 1407.90   1
   6  -2  -3 38674.8 1410.20   1
  -5  -2   3 53589.0 2018.00   1
   5   2  -3 48704.0 2015.86   1
  -5   2   3 55260.2 2009.00   1
   5  -2  -3 52799.0 2008.34   1
  -4  -2   3 5948.82 249.651   1
   4  -2  -3 6110.40 240.885   1
   4   2  -3 6460.72 251.398   1
  -4   2   3 5957.29 241.140   1
   3  -2  -3 11189.2 405.640   1
  -3   2   3 11111.4 405.099   1
   3   2  -3 10744.4 415.836   1
  -2  -2   3 48400.5 1739.63   1
  -2   2   3 45929.4 1730.30   1
   2  -2  -3 44404.9 1729.80   1
   2   2  -3 44634.1 1738.99   1
  -1  -2   3 11472.0 433.314   1
  -1   2   3 10367.2 425.464   1
   1  -2  -3 11008.3 425.922   1
   1   2  -3 11262.0 433.838   1
   0   2   3 53873.7 1973.53   1
   0  -2  -3 49186.6 1971.79   1
   0   2  -3 52680.9 1977.21   1
   0  -2   3 52143.1 1978.68   1
   1   2   3 24595.0 942.655   1
   1  -2   3 24940.1 945.492   1
  -1   2  -3 25660.1 945.679   1
  -1  -2  -3 22715.8 942.333   1
  -2   2  -3 145976. 5187.86   1
  -2  -2  -3 142356. 5181.93   1
   4   2   3 10913.6 444.739   1
   4  -2   3 10129.8 445.754   1
  -4   2  -3 11445.3 445.690   1
  -4  -2  -3 11044.6 446.476   1
   5   2   3 33265.7 1385.30   1
   5  -2   3 35902.8 1387.49   1
  -5   2  -3 36559.2 1387.01   1
  -5  -2  -3 37493.9 1390.96   1
   6   2   3 19340.1 740.763   1
   6  -2   3 18120.9 737.343   1
  -6   2  -3 17529.4 738.335   1
  -6  -2  -3 18777.2 741.273   1
   7   2   3 5087.41 239.447   1
   7  -2   3 4631.00 233.408   1
  -7   2  -3 5141.73 234.980   1
  -7  -2  -3 5469.08 239.339   1
   8   2   3 25936.5 1049.84   1
   8  -2   3 26556.9 1051.03   1
  -8   2  -3 26412.6 1048.38   1
  -8  -2  -3 26897.8 1049.70   1
  -9   2  -3 2658.75 155.888   1
   9  -2   3 3377.93 167.304   1
  10   2   3 17043.5 723.676   1
  10  -2   3 17663.7 725.506   1
 -10   2  -3 17675.5 723.233   1
 -10  -2  -3 18335.2 727.313   1
  11   2   3 8699.24 384.088   1
  11  -2   3 7470.03 368.752   1
 -11   2  -3 9521.98 380.272   1
 -11  -2  -3 8161.70 374.811   1
  12   2   3 3473.39 193.081   1
  12  -2   3 3184.09 187.484   1
 -12   2  -3 3686.28 192.169   1
 -12  -2  -3 3980.51 196.642   1
  13   2   3 2060.03 134.076   1
  13  -2   3 2095.57 135.384   1
 -13   2  -3 2317.67 138.784   1
 -13  -2  -3 2044.77 135.739   1
 -14   2  -3 457.430 61.5743   1
  15   2   3 4829.12 255.106   1
  15  -2   3 5385.79 257.896   1
 -15   2  -3 4978.35 251.855   1
 -15  -2  -3 4755.29 251.474   1
  16   2   3 131.084 47.0615   1
  16  -2   3 226.105 50.4028   1
 -16   2  -3 233.439 51.1736   1
 -16  -2  -3 290.961 56.5437   1
  17   2   3 59.4534 42.7106   1
 -17   2  -3 7.18019 34.0882   1
 -17  -2  -3 83.6698 46.5942   1
 -18  -2  -3 2145.33 143.641   1
  18  -2   3 1916.26 138.166   1
  18   2   3 2350.22 145.754   1
  19   2   3 107.611 45.8375   1
  19  -2   3 136.907 49.0364   1
 -19   2  -3 37.0971 42.3546   1
 -19  -2  -3 187.739 52.6043   1
 -20   2  -3 847.488 87.0173   1
 -20  -2  -3 782.657 82.6203   1
  20   2   3 712.305 82.1500   1
  20  -2   3 623.001 78.1034   1
  21  -2   3 236.951 57.9795   1
 -21   2  -3 154.584 53.6924   1
 -21  -2  -3 298.595 54.2554   1
 -22  -2  -3 14.3059 38.1913   1
 -22   2  -3 7.29641 44.2329   1
  22  -2   3 98.1048 49.7703   1
  22   2   3 15.5626 37.5255   1
 -23  -2  -3-7.11618 44.9286   1
 -23   2  -3 79.3295 44.2272   1
  23   2   3 136.600 49.2363   1
  23  -2   3 74.4207 47.8548   1
 -24   2  -3 211.686 54.8338   1
 -24  -2  -3 251.021 57.4698   1
  24  -2   3 255.917 55.3287   1
  24   2   3 333.382 62.6239   1
  26   3  -3 78.0975 47.4784   1
 -26  -3   3 117.982 48.7638   1
  25   3  -3 23.2252 41.3335   1
 -25  -3   3 38.1207 43.7996   1
  24   3  -3-23.0842 42.6571   1
  24  -3  -3 7.87831 39.7722   1
 -24   3   3 22.7985 41.0888   1
 -24  -3   3-31.3761 48.4985   1
 -23   3   3 1872.60 132.950   1
 -23  -3   3 2070.04 141.267   1
  23  -3  -3 2024.66 138.335   1
  23   3  -3 1996.25 136.715   1
  22   3  -3 3978.16 219.077   1
 -22  -3   3 4031.21 219.102   1
 -21   3   3 65.7635 44.7626   1
  21  -3  -3 22.7868 37.2352   1
  20   3  -3 353.657 58.4620   1
  20  -3  -3 309.767 56.2925   1
 -20   3   3 350.935 60.4370   1
 -20  -3   3 450.784 64.5714   1
  19   3  -3 1241.96 103.836   1
  19  -3  -3 1103.53 97.7245   1
 -19   3   3 1365.31 104.617   1
 -19  -3   3 1255.88 103.977   1
  18   3  -3-7.18734 35.7486   1
  18  -3  -3 13.7444 35.7011   1
 -18   3   3 13.4734 36.8900   1
 -18  -3   3 28.4126 38.4072   1
  17   3  -3 20307.3 789.855   1
  17  -3  -3 19298.0 782.693   1
 -17   3   3 17855.6 777.475   1
 -17  -3   3 18727.3 782.988   1
  16   3  -3 290.741 52.8736   1
  16  -3  -3 157.160 42.4491   1
 -16   3   3 189.302 42.9313   1
 -16  -3   3 158.377 47.3412   1
  15   3  -3 82.6561 36.2560   1
  15  -3  -3 118.824 36.8899   1
 -15   3   3 69.0643 34.6884   1
 -15  -3   3 90.3742 38.0567   1
 -14  -3   3 17919.9 736.703   1
  13  -3  -3 9817.46 410.871   1
 -13   3   3 10274.0 411.440   1
  12   3  -3 20438.8 825.931   1
 -12  -3   3 21761.1 828.118   1
  12  -3  -3 20089.9 819.077   1
 -12   3   3 19805.3 816.811   1
 -11  -3   3 75.1048 30.1376   1
  11   3  -3 105.099 28.8506   1
  11  -3  -3 30.3539 21.3847   1
  10   3  -3 113.274 32.8469   1
 -10  -3   3 79.4925 32.2928   1
  10  -3  -3 102.561 26.8656   1
 -10   3   3 56.8801 22.7350   1
   9   3  -3 372.008 45.9348   1
  -9  -3   3 358.082 40.8634   1
   9  -3  -3 384.319 39.9149   1
  -9   3   3 330.151 37.9895   1
   8   3  -3 3830.65 181.851   1
  -8  -3   3 3832.62 183.443   1
   7   3  -3 63850.9 2443.69   1
  -7   3   3 66212.1 2432.34   1
   7  -3  -3 61885.5 2432.47   1
  -7  -3   3 62862.1 2442.10   1
   6   3  -3 10181.5 448.195   1
   6  -3  -3 11292.6 440.140   1
  -6  -3   3 11186.2 451.774   1
  -6   3   3 11407.6 440.347   1
   5  -3  -3 6919.62 320.971   1
  -5   3   3 9388.61 324.789   1
  -4  -3   3 3258.82 153.612   1
  -4   3   3 3328.59 145.956   1
   4   3  -3 3607.00 157.622   1
   4  -3  -3 3620.53 147.322   1
  -3  -3   3 104623. 3883.07   1
   3   3  -3 96470.2 3881.41   1
  -3   3   3 104766. 3872.94   1
   3  -3  -3 101996. 3872.71   1
   2  -3  -3 5469.80 232.695   1
  -2   3   3 5776.54 233.615   1
   2   3  -3 6047.33 243.109   1
  -2  -3   3 5979.88 242.577   1
   1  -3  -3 3261.22 150.977   1
  -1  -3   3 3937.75 160.520   1
   1   3  -3 3771.62 158.589   1
  -1   3   3 3422.48 150.965   1
   0  -3   3 106311. 4090.92   1
   0   3  -3 109669. 4091.04   1
   0   3   3 104159. 4084.69   1
   0  -3  -3 111123. 4086.19   1
   1  -3   3 22995.3 909.393   1
  -1   3  -3 23767.4 908.964   1
   1   3   3 22390.3 904.505   1
  -1  -3  -3 24288.9 907.749   1
   2   3   3 52843.5 1983.13   1
  -2  -3  -3 50677.9 1980.74   1
   3  -3   3 14755.1 569.230   1
  -3   3  -3 14155.4 566.547   1
   3   3   3 13508.0 567.327   1
  -3  -3  -3 14213.3 567.542   1
   4  -3   3 1230.75 78.2736   1
  -4   3  -3 1247.70 76.3368   1
  -4  -3  -3 1213.53 77.3628   1
   4   3   3 1172.80 76.0962   1
   5   3   3 6630.03 275.852   1
   5  -3   3 6077.56 272.244   1
  -5  -3  -3 5788.43 272.741   1
  -5   3  -3 6186.68 271.595   1
   6   3   3 14508.8 614.726   1
   6  -3   3 15046.3 616.541   1
  -6  -3  -3 15377.2 618.531   1
  -6   3  -3 15725.4 617.283   1
   7   3   3 70743.4 2684.91   1
   7  -3   3 66881.8 2682.14   1
  -7  -3  -3 72426.1 2688.33   1
  -7   3  -3 69652.5 2682.32   1
   8   3   3 19528.9 762.253   1
   8  -3   3 19722.5 762.590   1
  -8  -3  -3 20267.7 768.069   1
  10   3   3 17736.8 725.151   1
  10  -3   3 17167.8 722.674   1
 -10  -3  -3 17974.4 724.613   1
 -10   3  -3 17626.9 722.849   1
  11   3   3 1727.46 117.276   1
  11  -3   3 1920.71 120.042   1
 -11  -3  -3 1612.17 114.462   1
 -11   3  -3 1884.67 117.315   1
  12   3   3 4224.76 208.940   1
  12  -3   3 4133.09 209.517   1
 -12  -3  -3 3618.65 201.162   1
 -12   3  -3 3650.87 199.834   1
  13   3   3 4732.15 258.812   1
  13  -3   3 5223.23 260.307   1
 -13  -3  -3 5757.41 267.961   1
 -13   3  -3 5529.54 262.270   1
  14   3   3 8694.46 385.143   1
 -14  -3  -3 8019.16 379.441   1
  15   3   3 1183.42 101.161   1
  15  -3   3 1269.17 102.078   1
 -15  -3  -3 1185.05 101.175   1
 -15   3  -3 1260.60 100.843   1
  16   3   3 7347.03 345.098   1
  16  -3   3 7089.60 344.314   1
 -16  -3  -3 7567.72 349.461   1
 -16   3  -3 7270.88 343.732   1
  17   3   3 1684.34 122.617   1
  17  -3   3 1636.07 121.401   1
 -17  -3  -3 1748.19 123.725   1
 -17   3  -3 1436.50 115.107   1
  18   3   3 862.490 84.6866   1
  18  -3   3 899.808 86.8945   1
 -18  -3  -3 936.735 87.9220   1
 -18   3  -3 855.186 84.1966   1
  19   3   3 945.943 94.5235   1
  19  -3   3 1094.60 98.2374   1
 -19  -3  -3 1021.95 100.438   1
 -19   3  -3 1114.67 99.4180   1
  20  -3   3 252.505 53.2619   1
 -20   3  -3 199.473 49.8581   1
  21   3   3 53.4452 45.3462   1
  21  -3   3 7.62903 42.8360   1
 -21   3  -3 66.2425 45.0883   1
  22  -3   3-22.6396 47.1443   1
 -22   3  -3-65.8864 50.3348   1
  23   3   3 30.5884 40.2949   1
  23  -3   3 7.44235 44.6618   1
 -23  -3  -3 98.1677 44.2169   1
 -23   3  -3-7.23029 47.6925   1
  24   3   3 702.515 80.1048   1
  24  -3   3 716.505 80.5657   1
 -24   3  -3 727.371 83.5235   1
 -24  -3  -3 859.253 84.9232   1
  26   4  -3 459.100 68.8836   1
 -26  -4   3 365.175 68.9658   1
  25   4  -3 52.9008 47.2243   1
 -25  -4   3 54.5455 50.5247   1
  24   4  -3 77.0921 45.7832   1
 -24  -4   3 15.3643 40.4856   1
 -24   4   3 30.9450 44.4549   1
  23   4  -3 437.149 65.1706   1
  23  -4  -3 282.828 64.5747   1
 -23  -4   3 467.818 67.9059   1
 -23   4   3 253.490 61.0691   1
  22   4  -3 956.226 92.5525   1
 -22  -4   3 943.663 93.3581   1
  21   4  -3 30.7322 37.6895   1
  21  -4  -3 45.6048 41.6746   1
 -21  -4   3 76.2052 48.5300   1
 -21   4   3 81.1971 42.4459   1
  20  -4  -3 319.008 55.9793   1
 -20  -4   3 217.855 52.7924   1
 -20   4   3 244.585 51.7897   1
  19   4  -3 89.6316 42.9584   1
  19  -4  -3 43.2301 40.4932   1
 -19  -4   3 51.4159 43.6587   1
 -19   4   3 62.8409 38.7776   1
  18   4  -3 2468.55 151.866   1
  18  -4  -3 2207.02 146.960   1
 -18  -4   3 2529.85 153.199   1
 -18   4   3 2459.91 148.153   1
  17  -4  -3 368.085 58.5530   1
 -17   4   3 329.053 55.1603   1
  16   4  -3 5309.02 253.398   1
  16  -4  -3 4992.70 249.701   1
 -16   4   3 4831.77 247.120   1
  15  -4  -3 5486.68 274.302   1
 -15  -4   3 5789.87 280.382   1
 -15   4   3 6174.97 276.754   1
  14   4  -3 3501.88 186.307   1
 -14  -4   3 3437.16 186.815   1
  13   4  -3 25894.4 1040.58   1
 -13   4   3 26282.3 1033.14   1
 -13  -4   3 24835.4 1037.64   1
  13  -4  -3 26958.1 1035.88   1
 -12   4   3 16681.7 675.410   1
  12  -4  -3 16573.0 677.571   1
  11   4  -3 6527.04 299.080   1
  11  -4  -3 6767.30 292.363   1
 -11  -4   3 6402.98 296.208   1
 -11   4   3 6552.33 290.526   1
  10  -4  -3 1248.59 79.9424   1
 -10  -4   3 1244.46 85.8386   1
 -10   4   3 1014.40 77.7617   1
  10   4  -3 1358.17 88.9142   1
   9  -4  -3 38009.7 1403.62   1
  -9  -4   3 36567.0 1411.57   1
  -9   4   3 35055.1 1399.11   1
   9   4  -3 34983.7 1410.27   1
   8  -4  -3 38408.5 1560.35   1
  -8  -4   3 42034.0 1572.79   1
   8   4  -3 40361.8 1569.74   1
  -8   4   3 41485.4 1561.03   1
  -7  -4   3 43344.6 1690.75   1
   7   4  -3 44013.5 1689.02   1
  -6  -4   3 2473.57 134.571   1
   6   4  -3 2732.87 138.181   1
  -6   4   3 2978.73 131.267   1
   6  -4  -3 2802.19 130.559   1
   5  -4  -3 57488.0 2176.58   1
  -5   4   3 60973.6 2177.70   1
   5   4  -3 60560.1 2188.95   1
   4   4  -3 1370.34 78.3565   1
  -4   4   3 1317.49 69.0631   1
  -4  -4   3 1407.91 78.6715   1
   3  -4  -3 9266.09 360.805   1
  -3   4   3 8671.26 359.465   1
  -2   4   3 47575.8 1838.91   1
   2  -4  -3 48770.2 1840.20   1
  -1   4   3 2845.90 129.024   1
   1  -4  -3 2771.85 128.479   1
   0   4  -3 74008.8 2857.60   1
   0   4   3 80532.5 2853.67   1
   0  -4  -3 77269.8 2852.64   1
   1  -4   3 229301. 8848.96   1
  -1   4  -3 237724. 8847.61   1
   2  -4   3 18031.5 670.874   1
  -2   4  -3 18554.8 670.473   1
  -2  -4  -3 15366.6 668.173   1
   2   4   3 15357.2 666.096   1
   3  -4   3 4648.44 215.723   1
  -3   4  -3 4743.98 216.373   1
  -3  -4  -3 4864.29 215.204   1
   3   4   3 4778.87 215.443   1
   4  -4   3 3287.99 160.434   1
  -4   4  -3 3084.26 158.456   1
   4   4   3 3428.48 162.950   1
  -4  -4  -3 3146.19 157.553   1
  -5  -4  -3 302.238 43.8615   1
   5   4   3 272.452 39.9057   1
  -5   4  -3 351.016 43.0604   1
   5  -4   3 200.521 36.6614   1
  -6  -4  -3 203.154 37.1442   1
  -6   4  -3 292.391 39.1974   1
   6   4   3 319.021 44.0262   1
   6  -4   3 261.851 44.7543   1
   7   4   3 87365.4 3169.45   1
   7  -4   3 87523.7 3168.63   1
  -7  -4  -3 87159.5 3170.86   1
   8  -4   3 2607.41 162.200   1
  -8   4  -3 3581.89 168.758   1
   9   4   3 63141.6 2491.92   1
   9  -4   3 65731.0 2491.38   1
  -9  -4  -3 63205.3 2493.06   1
  -9   4  -3 65743.5 2489.93   1
  10   4   3 4574.80 233.540   1
  10  -4   3 4815.38 234.088   1
 -10  -4  -3 4557.39 235.557   1
 -10   4  -3 4852.93 232.147   1
  11   4   3 14895.9 591.722   1
  11  -4   3 13745.7 585.013   1
 -11  -4  -3 14066.6 587.859   1
 -11   4  -3 13022.7 580.680   1
  12   4   3 6187.12 294.101   1
  12  -4   3 5986.24 290.258   1
 -12  -4  -3 6258.19 292.827   1
 -12   4  -3 5763.98 286.324   1
  13  -4   3 211.607 44.0662   1
 -13   4  -3 185.046 43.0866   1
  14   4   3 1314.82 103.526   1
  14  -4   3 1196.98 99.7804   1
 -14  -4  -3 1246.19 100.288   1
 -14   4  -3 1213.41 99.0849   1
  15   4   3 15345.1 647.283   1
  15  -4   3 15523.6 647.261   1
 -15  -4  -3 15042.2 644.470   1
 -15   4  -3 15052.2 643.149   1
  16   4   3 74.9782 46.4331   1
  16  -4   3 73.8115 46.1575   1
 -16  -4  -3 104.227 46.9982   1
 -16   4  -3 28.5982 41.6070   1
  17  -4   3 5082.75 259.864   1
 -17   4  -3 4981.11 255.635   1
  18   4   3 696.628 79.2294   1
  18  -4   3 894.272 85.7296   1
 -18  -4  -3 981.537 89.2332   1
 -18   4  -3 758.874 82.1938   1
  19   4   3-7.63102 45.7831   1
  19  -4   3-15.2732 41.3007   1
 -19  -4  -3-75.8845 48.7331   1
 -19   4  -3-7.42739 42.6658   1
  20   4   3 977.203 90.6238   1
 -20  -4  -3 939.920 90.5819   1
  21   4   3 441.773 69.1743   1
  21  -4   3 618.147 75.1861   1
 -21  -4  -3 634.530 77.6013   1
 -21   4  -3 470.067 67.7313   1
  22   4   3 141.853 51.0698   1
 -22  -4  -3 81.7379 49.5940   1
  23   4   3 126.546 54.5988   1
  23  -4   3 209.005 55.5057   1
 -23  -4  -3 163.692 50.3780   1
 -23   4  -3 102.725 49.9379   1
  24   4   3 14.6735 44.4649   1
  24  -4   3-43.9852 44.8802   1
 -24   4  -3 43.0004 49.6390   1
 -24  -4  -3-47.9499 42.3537   1
  26   5  -3 36.5978 42.0371   1
 -26  -5   3-15.2763 45.3371   1
  25   5  -3 895.267 91.4511   1
 -25  -5   3 1147.66 100.669   1
  24   5  -3 321.677 62.3162   1
 -24  -5   3 227.947 63.2303   1
  23  -5  -3 799.228 83.9084   1
  23   5  -3 735.462 83.2581   1
 -23  -5   3 866.113 88.1492   1
 -23   5   3 808.452 85.5036   1
  22   5  -3 7.77148 44.1202   1
  22  -5  -3-7.88762 39.2286   1
 -22  -5   3-7.67970 43.5991   1
 -22   5   3 15.2443 40.1401   1
  21   5  -3 478.585 67.3359   1
  21  -5  -3 487.326 69.4284   1
 -21  -5   3 648.802 77.2811   1
 -21   5   3 699.084 76.2004   1
  20  -5  -3-37.7014 42.8097   1
 -20   5   3 14.7346 39.3211   1
  19   5  -3 380.019 63.8925   1
  19  -5  -3 359.490 59.4474   1
 -19  -5   3 400.644 65.0301   1
 -19   5   3 315.312 55.4288   1
  18   5  -3 2002.53 139.123   1
  18  -5  -3 2222.11 140.032   1
 -18  -5   3 2074.31 140.250   1
 -18   5   3 2094.16 136.907   1
  17   5  -3 4422.50 240.031   1
 -17   5   3 4678.03 240.182   1
  17  -5  -3 5129.79 245.931   1
 -17  -5   3 4803.90 247.294   1
 -16   5   3 31.9248 34.0876   1
  16  -5  -3 13.1207 32.6396   1
 -16  -5   3 28.2088 40.0466   1
  16   5  -3 20.7910 36.0112   1
 -15  -5   3 4363.10 230.627   1
 -15   5   3 4681.38 228.533   1
  15  -5  -3 4635.51 230.870   1
  15   5  -3 4601.34 232.532   1
 -14  -5   3 14782.3 587.139   1
  14  -5  -3 13948.8 578.663   1
  14   5  -3 13293.0 580.522   1
 -14   5   3 13229.8 575.333   1
  13  -5  -3 10914.4 453.930   1
 -13  -5   3 10120.2 455.527   1
 -13   5   3 10041.1 448.258   1
  13   5  -3 11237.3 461.779   1
  12  -5  -3 5319.21 233.840   1
 -12  -5   3 4775.85 234.990   1
 -12   5   3 5161.35 231.677   1
 -11   5   3 11767.2 483.081   1
  11  -5  -3 11231.8 481.856   1
  10  -5  -3 12347.7 511.763   1
 -10  -5   3 11699.9 517.396   1
 -10   5   3 12482.8 511.325   1
  10   5  -3 13116.7 522.807   1
  -9  -5   3 2101.50 123.556   1
   9  -5  -3 2191.12 116.610   1
   9   5  -3 1945.93 119.257   1
   8  -5  -3 86446.7 3350.68   1
  -8  -5   3 86643.9 3360.99   1
   8   5  -3 83869.6 3359.38   1
  -8   5   3 93261.1 3351.28   1
  -7  -5   3 5094.33 232.023   1
   7   5  -3 4831.88 231.284   1
  -7   5   3 5333.58 224.810   1
   7  -5  -3 4860.72 222.668   1
   6   5  -3 528.632 53.3381   1
  -6  -5   3 626.087 54.9141   1
   5   5  -3 567.783 51.8388   1
  -5  -5   3 587.975 52.4081   1
  -4  -5   3 30041.8 1196.16   1
   4   5  -3 30649.6 1197.24   1
  -4   5   3 30151.0 1186.14   1
   4  -5  -3 31851.5 1188.35   1
  -3  -5   3 1288.75 76.6058   1
   3   5  -3 982.726 71.9390   1
  -3   5   3 1033.06 66.9080   1
   3  -5  -3 1183.81 68.2642   1
   2   5  -3 196598. 7369.88   1
  -2  -5   3 192000. 7370.85   1
   1   5  -3 47235.5 1732.35   1
  -1  -5   3 42720.5 1730.21   1
   0  -5  -3 139698. 5592.58   1
   0   5  -3 160648. 5601.67   1
   0   5   3 139572. 5593.00   1
   0  -5   3 154079. 5601.61   1
  -1  -5  -3 39043.4 1502.71   1
   1  -5   3 38034.7 1505.71   1
   1   5   3 38292.7 1501.48   1
  -1   5  -3 40306.7 1507.08   1
   2  -5   3 3041.11 140.604   1
  -2   5  -3 2986.75 139.978   1
   3  -5   3 1453.55 91.6033   1
  -3   5  -3 1499.51 90.3923   1
  -3  -5  -3 1494.59 90.3664   1
   3   5   3 1329.82 86.3875   1
   4  -5   3 354.559 47.4997   1
  -4  -5  -3 380.081 46.5959   1
   4   5   3 383.564 46.0056   1
   5  -5   3 311.126 42.6053   1
  -5   5  -3 297.026 42.6475   1
  -5  -5  -3 331.983 43.2528   1
   5   5   3 356.548 43.7572   1
   6  -5   3 109491. 4148.62   1
  -6  -5  -3 110953. 4149.40   1
  -6   5  -3 109213. 4148.45   1
   6   5   3 104767. 4148.87   1
   7   5   3 352.785 50.0931   1
  -7   5  -3 438.161 51.5398   1
   7  -5   3 384.135 49.2740   1
  -7  -5  -3 360.541 50.3516   1
  -8  -5  -3 35018.9 1377.67   1
   8   5   3 34910.2 1377.00   1
   9  -5   3 642.696 64.9855   1
   9   5   3 496.486 56.4396   1
  -9   5  -3 485.158 58.1861   1
  -9  -5  -3 548.224 60.3020   1
  10  -5   3 21472.5 865.560   1
  10   5   3 21460.6 863.373   1
 -10   5  -3 21786.4 862.049   1
 -10  -5  -3 20178.1 861.109   1
  11  -5   3 5092.33 239.123   1
  11   5   3 4261.72 231.725   1
 -11  -5  -3 4943.50 239.664   1
 -11   5  -3 4311.44 228.157   1
 -12   5  -3 6082.31 292.742   1
  12  -5   3 5934.72 293.963   1
 -12  -5  -3 6491.54 302.070   1
  12   5   3 6190.90 294.864   1
 -13   5  -3 267.006 51.1730   1
  13  -5   3 202.084 46.1370   1
 -13  -5  -3 169.047 49.3351   1
  13   5   3 136.493 46.2908   1
 -14   5  -3 63.3662 41.5133   1
  14  -5   3 136.158 44.8977   1
 -14  -5  -3 172.567 46.7364   1
  14   5   3 51.4493 33.8812   1
 -15   5  -3 2324.35 144.273   1
 -15  -5  -3 2170.99 141.557   1
  15   5   3 1950.29 138.456   1
  16  -5   3 4216.60 226.750   1
 -16  -5  -3 4097.52 224.746   1
  16   5   3 4243.44 226.544   1
 -17  -5  -3 2270.07 148.786   1
  17   5   3 2409.49 155.615   1
 -18   5  -3 4185.91 233.955   1
  18  -5   3 4526.75 236.607   1
 -18  -5  -3 4584.92 236.765   1
  18   5   3 4420.92 236.757   1
 -19   5  -3 97.8726 51.1844   1
  19   5   3 150.147 44.4019   1
  19  -5   3 154.099 52.7934   1
 -19  -5  -3 155.195 50.9986   1
  20  -5   3 2620.57 164.224   1
  20   5   3 2565.30 163.084   1
 -20   5  -3 2801.90 165.730   1
 -20  -5  -3 2649.58 165.065   1
  21  -5   3 1379.38 111.008   1
  21   5   3 1351.42 109.124   1
 -21  -5  -3 1310.60 109.985   1
 -21   5  -3 1249.15 108.100   1
 -22   5  -3 51.2403 43.4804   1
  22  -5   3 15.3277 40.3955   1
  22   5   3 73.0690 44.7642   1
 -23   5  -3 223.492 56.5821   1
  23  -5   3 188.181 52.9754   1
 -23  -5  -3 145.929 47.7555   1
  23   5   3 173.289 52.7380   1
 -24   5  -3 35.3553 51.5952   1
  24  -5   3 22.0247 46.2857   1
  26   6  -3 685.166 80.1975   1
 -26  -6   3 586.205 78.7878   1
  25   6  -3 43.9654 42.5590   1
 -25  -6   3-23.0940 47.5973   1
  24   6  -3 1770.33 126.652   1
 -24  -6   3 1613.01 125.627   1
  23   6  -3 696.400 78.1712   1
 -23   6   3 617.932 76.3106   1
 -23  -6   3 748.193 80.5679   1
  22  -6  -3 2144.24 145.232   1
  22   6  -3 2070.95 141.937   1
 -22  -6   3 2340.19 147.894   1
 -22   6   3 2063.27 142.844   1
 -21   6   3 459.117 71.0747   1
  21  -6  -3 502.779 71.9522   1
 -21  -6   3 645.649 77.7527   1
  21   6  -3 573.239 75.9991   1
 -20  -6   3 1892.99 132.659   1
 -20   6   3 2013.90 135.040   1
  20  -6  -3 1887.04 132.625   1
  20   6  -3 1900.20 133.920   1
 -19  -6   3 1178.30 102.226   1
 -19   6   3 1107.36 93.6286   1
  19   6  -3 971.680 95.9238   1
  19  -6  -3 1083.51 94.3313   1
 -18  -6   3 121.792 51.8143   1
  18   6  -3 191.507 50.1599   1
 -17   6   3 1844.60 122.406   1
  17  -6  -3 1855.52 123.746   1
  17   6  -3 1530.73 117.765   1
  16  -6  -3 9805.61 423.831   1
 -16   6   3 9242.97 419.171   1
 -16  -6   3 9482.28 426.517   1
  15  -6  -3 6431.36 308.852   1
 -15   6   3 6879.77 310.534   1
  15   6  -3 6460.58 312.653   1
 -15  -6   3 6832.69 318.251   1
  14  -6  -3 2555.67 145.953   1
 -14   6   3 2423.98 142.868   1
  14   6  -3 2403.34 147.602   1
 -14  -6   3 2373.65 146.966   1
  13   6  -3 673.790 72.0061   1
 -13  -6   3 675.670 69.0849   1
  12  -6  -3 327.189 47.6831   1
 -12   6   3 359.357 49.6721   1
  12   6  -3 402.639 53.5199   1
 -12  -6   3 416.273 51.5370   1
  11  -6  -3 823.023 68.2074   1
 -11   6   3 792.584 66.5267   1
  11   6  -3 623.264 66.8377   1
 -11  -6   3 744.761 70.5251   1
  10  -6  -3 25430.0 1008.39   1
 -10   6   3 24495.8 1004.33   1
  10   6  -3 26103.8 1016.89   1
 -10  -6   3 25798.2 1016.53   1
   9  -6  -3 23454.3 975.612   1
  -9   6   3 25908.4 978.087   1
   9   6  -3 24780.8 986.833   1
  -9  -6   3 24730.7 986.749   1
  -8  -6   3 154.818 33.3302   1
   8  -6  -3 73.1934 27.0196   1
   8   6  -3 146.166 32.1032   1
  -7   6   3 6704.73 297.632   1
   7  -6  -3 6604.61 296.093   1
  -7  -6   3 6944.63 306.409   1
   7   6  -3 7439.73 309.873   1
   6  -6  -3 1735.52 99.4606   1
   6   6  -3 1622.00 106.071   1
  -6  -6   3 1825.01 108.648   1
  -6   6   3 1908.00 100.366   1
   5  -6  -3 36855.8 1400.97   1
   5   6  -3 36090.2 1409.63   1
  -5  -6   3 34560.8 1408.07   1
  -5   6   3 36821.6 1399.73   1
   4  -6  -3 11449.7 451.916   1
   4   6  -3 10593.8 457.567   1
  -4  -6   3 11274.6 458.827   1
  -4   6   3 10685.9 448.030   1
   3  -6  -3 72720.5 2728.62   1
   3   6  -3 72152.6 2735.44   1
  -3  -6   3 73992.9 2738.46   1
  -3   6   3 67549.4 2725.92   1
  -2  -6   3 20300.5 857.315   1
   2  -6  -3 22137.1 852.113   1
   2   6  -3 19938.0 854.880   1
  -1  -6   3 25999.1 984.456   1
  -1   6   3 26163.5 979.427   1
   1  -6  -3 23244.6 974.247   1
   1   6  -3 24700.8 981.197   1
   0  -6   3 87101.2 3043.17   1
   0   6   3 86730.4 3035.91   1
   0  -6  -3 80413.1 3032.77   1
   1  -6   3 148990. 5242.87   1
  -1   6  -3 120082. 5236.74   1
  -1  -6  -3 158923. 5240.00   1
   1   6   3 126479. 5233.82   1
   2   6   3 12914.7 502.627   1
  -2  -6  -3 12874.2 504.888   1
  -2   6  -3 11825.2 502.271   1
   3   6   3 6087.78 281.468   1
  -3  -6  -3 6794.66 286.088   1
  -3   6  -3 6077.39 281.774   1
   3  -6   3 6482.50 286.039   1
   4   6   3 747.011 62.0772   1
  -4  -6  -3 647.656 60.4555   1
  -4   6  -3 518.979 55.6724   1
   4  -6   3 601.308 58.9590   1
  -5  -6  -3 72.5266 30.3038   1
  -5   6  -3 45.6592 30.9581   1
   5  -6   3 99.5787 35.0404   1
   6   6   3 424.448 54.4721   1
  -6  -6  -3 423.744 52.3345   1
  -6   6  -3 484.910 54.0359   1
   6  -6   3 515.952 57.4930   1
  -7  -6  -3 47912.3 1916.44   1
   7   6   3 50994.6 1924.60   1
   8   6   3-18.3028 34.2518   1
  -8  -6  -3 54.4683 34.7762   1
  -8   6  -3 29.8928 34.7423   1
   8  -6   3 58.8341 33.0321   1
   9   6   3 10775.9 457.251   1
   9  -6   3 9947.04 453.949   1
  -9   6  -3 10513.9 454.954   1
  -9  -6  -3 10762.0 457.680   1
  10  -6   3 17880.4 721.658   1
  10   6   3 17223.7 719.077   1
 -10  -6  -3 17465.0 721.057   1
 -10   6  -3 17052.7 715.943   1
  11  -6   3 4442.82 229.313   1
  11   6   3 4763.71 232.297   1
 -11   6  -3 4172.10 224.116   1
 -11  -6  -3 4586.56 233.610   1
  12  -6   3 1383.51 104.397   1
 -12   6  -3 1106.57 95.3460   1
  13   6   3 259.193 53.1323   1
  13  -6   3 213.044 48.2840   1
 -13  -6  -3 285.687 59.4368   1
 -13   6  -3 315.878 54.1172   1
  14   6   3 2531.29 153.550   1
 -14  -6  -3 2397.09 151.380   1
 -14   6  -3 2339.73 148.995   1
  15   6   3 2400.41 150.617   1
 -15  -6  -3 2068.97 143.319   1
  15  -6   3 2132.75 144.143   1
 -16   6  -3 3119.50 186.801   1
  16  -6   3 3493.72 192.622   1
  17  -6   3 11459.5 494.233   1
  17   6   3 10343.2 487.540   1
 -17  -6  -3 10867.7 490.438   1
 -17   6  -3 11697.8 492.617   1
  18  -6   3 1136.49 99.7231   1
  18   6   3 1000.95 94.8028   1
 -18  -6  -3 940.025 91.7379   1
 -18   6  -3 1156.43 98.7137   1
  19  -6   3 1070.16 99.0173   1
  19   6   3 1194.82 101.987   1
 -19   6  -3 1265.15 103.404   1
 -19  -6  -3 1063.45 98.0447   1
 -20  -6  -3 99.3935 45.0479   1
  20   6   3 15.0003 34.5598   1
 -20   6  -3 149.252 48.4909   1
  20  -6   3 162.017 50.5654   1
  21  -6   3 1313.75 107.800   1
  21   6   3 1465.78 112.018   1
 -21   6  -3 1251.50 105.627   1
 -21  -6  -3 1316.90 108.332   1
 -22  -6  -3 189.827 54.6426   1
  22  -6   3 112.767 44.4729   1
  22   6   3 146.614 52.6137   1
 -22   6  -3 131.679 50.9551   1
  23   6   3 702.216 80.4876   1
 -23  -6  -3 673.573 81.6211   1
 -24   6  -3 231.687 59.2659   1
 -26  -7   3 44.6275 47.3597   1
  26   7  -3 56.6259 41.1537   1
 -25  -7   3 1252.89 109.225   1
  25   7  -3 1485.66 114.842   1
 -24  -7   3 59.9941 44.1094   1
  24   7  -3 76.0074 43.2268   1
 -23  -7   3 492.428 70.5910   1
  23   7  -3 591.622 72.7359   1
  22   7  -3 185.812 53.8466   1
 -22  -7   3 144.061 52.3330   1
 -22   7   3 110.546 48.1041   1
  22  -7  -3 86.8065 43.4877   1
 -21  -7   3 2256.85 147.104   1
  21   7  -3 2068.49 144.248   1
  20   7  -3 3362.50 187.278   1
 -20  -7   3 2965.95 180.954   1
 -20   7   3 3214.63 184.625   1
  20  -7  -3 2778.40 176.480   1
  19   7  -3 2335.53 149.596   1
 -19  -7   3 2164.68 150.877   1
 -19   7   3 2618.81 154.850   1
  19  -7  -3 2050.27 142.728   1
  18   7  -3 5873.08 282.239   1
  18  -7  -3 5643.99 277.274   1
 -18  -7   3 5482.02 279.834   1
 -18   7   3 5322.38 274.153   1
  17   7  -3 469.527 65.5811   1
 -17   7   3 293.545 55.7492   1
  17  -7  -3 410.799 60.3989   1
 -17  -7   3 442.679 67.1600   1
  16   7  -3 14.3693 39.8497   1
 -16   7   3 48.0730 36.6745   1
  16  -7  -3 6.90192 34.8665   1
 -16  -7   3 72.7387 43.6492   1
  15   7  -3 11746.5 510.762   1
 -15   7   3 11931.2 506.156   1
  15  -7  -3 11854.2 507.430   1
 -15  -7   3 11275.6 507.422   1
  14   7  -3 1868.80 128.133   1
 -14   7   3 1986.02 123.425   1
  14  -7  -3 1930.26 123.650   1
 -14  -7   3 1800.66 124.137   1
  13   7  -3 2248.74 141.290   1
 -13   7   3 2067.19 128.402   1
 -13  -7   3 2058.20 134.601   1
  13  -7  -3 2271.52 135.224   1
 -12  -7   3 1543.43 109.694   1
  12   7  -3 1429.88 106.308   1
  11   7  -3 7782.85 339.961   1
 -11   7   3 6987.00 324.599   1
  11  -7  -3 7071.93 326.562   1
 -11  -7   3 7421.17 334.844   1
  10   7  -3 9068.15 405.232   1
 -10   7   3 9999.84 401.939   1
  10  -7  -3 9217.04 400.405   1
 -10  -7   3 8599.32 402.979   1
   9   7  -3 8572.09 364.951   1
   9  -7  -3 7497.40 351.705   1
  -9  -7   3 8723.48 366.052   1
  -9   7   3 8065.45 353.434   1
  -8   7   3 29470.0 1184.95   1
   8  -7  -3 30935.6 1186.62   1
   7  -7  -3 2343.58 127.477   1
  -7  -7   3 2116.45 131.073   1
   7   7  -3 2495.21 137.176   1
   6  -7  -3 18000.0 736.178   1
   6   7  -3 18398.0 746.546   1
  -6  -7   3 18674.9 745.652   1
  -6   7   3 18558.2 735.896   1
   5   7  -3 51249.6 2015.07   1
  -5  -7   3 49710.0 2013.96   1
  -5   7   3 54788.1 2007.08   1
   4  -7  -3 32468.5 1255.32   1
   4   7  -3 31711.7 1264.27   1
  -4  -7   3 31901.1 1262.02   1
  -4   7   3 32442.8 1254.11   1
   3  -7  -3 7759.78 345.162   1
   3   7  -3 8605.56 354.948   1
  -3  -7   3 7580.14 351.322   1
  -3   7   3 8539.99 347.148   1
  -2  -7   3 12257.9 523.417   1
  -2   7   3 11823.0 512.557   1
   2  -7  -3 13155.8 517.056   1
   2   7  -3 13254.0 524.225   1
  -1  -7   3 42359.2 1703.22   1
  -1   7   3 44537.9 1698.68   1
   1  -7  -3 42915.9 1697.70   1
   1   7  -3 45779.4 1704.45   1
   0  -7   3 14912.7 584.575   1
   0   7   3 15559.1 582.715   1
   0  -7  -3 14303.6 578.160   1
   1  -7   3 40175.1 1609.97   1
   1   7   3 39426.7 1606.20   1
  -1  -7  -3 41496.6 1608.02   1
  -1   7  -3 44938.9 1613.59   1
   2  -7   3 34576.4 1323.12   1
  -2   7  -3 33360.0 1319.60   1
  -2  -7  -3 33095.8 1319.79   1
   2   7   3 33867.9 1321.22   1
   3  -7   3 2819.74 151.163   1
   3   7   3 2815.60 149.383   1
  -3  -7  -3 2836.34 149.603   1
  -3   7  -3 2547.79 146.557   1
   4   7   3 34935.9 1458.71   1
  -4  -7  -3 40433.9 1467.32   1
  -4   7  -3 36419.9 1461.55   1
   4  -7   3 38060.4 1463.81   1
   6   7   3 34723.0 1351.80   1
  -6  -7  -3 34685.0 1352.77   1
  -6   7  -3 37508.8 1355.60   1
  -7  -7  -3 9040.49 414.986   1
  -7   7  -3 9350.24 417.064   1
   7  -7   3 9498.68 420.917   1
   8   7   3 2697.52 151.356   1
  -8  -7  -3 2206.17 138.871   1
  -8   7  -3 2329.68 142.602   1
   8  -7   3 2305.05 143.119   1
   9   7   3 3132.08 183.300   1
  -9  -7  -3 3311.48 184.590   1
  -9   7  -3 3475.08 183.455   1
   9  -7   3 3521.48 186.432   1
  10   7   3 1440.19 107.971   1
  10  -7   3 1366.20 105.952   1
 -10  -7  -3 1536.76 109.961   1
 -10   7  -3 1524.70 108.665   1
 -11   7  -3 5636.30 275.449   1
  11  -7   3 5544.17 272.922   1
  12   7   3 6665.45 322.628   1
 -12  -7  -3 6868.69 322.713   1
  13   7   3 6155.63 292.279   1
 -13  -7  -3 5854.40 289.540   1
 -13   7  -3 5606.48 284.559   1
  14   7   3 4719.24 254.269   1
 -14  -7  -3 5051.08 260.215   1
  14  -7   3 5418.92 261.628   1
  15  -7   3 111.565 48.6741   1
  15   7   3 82.7636 44.7216   1
 -15   7  -3 58.4473 42.9662   1
 -15  -7  -3 7.64296 43.4564   1
 -16  -7  -3 3733.81 214.137   1
  16   7   3 4217.21 221.172   1
  17   7   3 1132.37 101.258   1
 -17   7  -3 1264.02 104.383   1
 -17  -7  -3 1010.45 96.7345   1
  18  -7   3 99.4018 50.3283   1
 -18   7  -3 216.704 58.5253   1
 -19  -7  -3 15.0771 45.6863   1
  19   7   3-7.64743 42.9082   1
  20   7   3 1147.50 102.882   1
 -20  -7  -3 1094.28 102.699   1
 -20   7  -3 1372.03 108.315   1
  20  -7   3 1243.74 104.188   1
 -21  -7  -3 59.6254 50.0101   1
  21   7   3 29.5677 45.2831   1
 -22   7  -3 2696.74 166.856   1
  22  -7   3 2867.22 171.044   1
  23   7   3 565.099 74.1986   1
 -23  -7  -3 660.402 76.7891   1
 -23   7  -3 783.353 82.2053   1
  23  -7   3 608.533 76.1817   1
 -25  -8   3 87.1633 53.1287   1
  25   8  -3 117.765 48.6830   1
 -24  -8   3 430.090 69.6103   1
  24   8  -3 367.676 67.0216   1
 -22  -8   3-7.56774 41.4436   1
  22   8  -3-30.9912 46.9596   1
  21   8  -3-7.64761 40.8147   1
 -21  -8   3 23.3073 48.0347   1
 -21   8   3-23.4275 42.7597   1
  21  -8  -3 16.0227 41.0336   1
  20   8  -3 2957.12 179.452   1
  20  -8  -3 3030.02 186.408   1
 -20  -8   3 3133.93 184.141   1
 -20   8   3 3318.95 186.794   1
  19  -8  -3 247.783 54.6179   1
 -19   8   3 173.310 49.8780   1
 -19  -8   3 301.966 57.0294   1
  19   8  -3 114.107 45.8319   1
  18   8  -3 1145.53 99.0864   1
 -18   8   3 1020.12 93.4441   1
  18  -8  -3 1089.30 95.5506   1
  17  -8  -3 5667.82 277.630   1
 -17  -8   3 5642.78 278.825   1
 -17   8   3 5300.33 270.882   1
  16   8  -3 2162.37 145.895   1
 -16   8   3 2561.88 149.225   1
  16  -8  -3 2389.61 149.128   1
 -16  -8   3 2280.13 149.433   1
  15   8  -3 3594.39 200.656   1
 -15   8   3 3449.86 193.786   1
  15  -8  -3 3797.65 200.980   1
 -15  -8   3 3753.07 202.908   1
  14   8  -3 1190.13 106.480   1
 -14   8   3 1378.61 100.819   1
  14  -8  -3 1269.25 100.818   1
 -14  -8   3 1151.06 96.4652   1
  13   8  -3 850.449 81.9900   1
 -13   8   3 872.847 80.0080   1
  13  -8  -3 984.839 82.6939   1
 -13  -8   3 942.967 84.1471   1
  12   8  -3 114.711 36.5519   1
 -12   8   3 184.891 40.4840   1
  12  -8  -3 185.542 42.9585   1
 -12  -8   3 189.010 43.3997   1
  11   8  -3 2273.81 144.107   1
 -11   8   3 2440.17 138.278   1
  11  -8  -3 2296.29 136.483   1
 -11  -8   3 2171.33 141.002   1
  10   8  -3 23605.6 940.477   1
  10  -8  -3 23302.7 932.314   1
 -10   8   3 22755.0 930.037   1
 -10  -8   3 23263.4 940.781   1
   9  -8  -3 23933.5 951.674   1
  -9  -8   3 24352.4 960.734   1
  -9   8   3 24343.1 951.335   1
   9   8  -3 22577.9 955.159   1
  -8  -8   3 505.977 59.5738   1
   8  -8  -3 427.850 50.1952   1
   8   8  -3 395.381 54.7477   1
  -8   8   3 532.962 53.0044   1
  -7   8   3 45139.1 1886.55   1
   7   8  -3 51218.4 1902.87   1
  -7  -8   3 50629.3 1902.45   1
   7  -8  -3 49412.5 1892.60   1
   6   8  -3 14307.9 628.509   1
  -6  -8   3 15698.8 632.034   1
   6  -8  -3 15715.3 625.681   1
  -5   8   3 18494.1 766.101   1
   5  -8  -3 19766.0 769.802   1
  -4   8   3 11831.3 479.756   1
   4   8  -3 11201.5 484.133   1
  -4  -8   3 11449.8 486.653   1
  -3   8   3 24117.3 949.738   1
   3   8  -3 23931.2 954.952   1
   3  -8  -3 23682.2 950.506   1
  -3  -8   3 24069.6 956.449   1
   2   8  -3 10.4770 29.7771   1
  -2   8   3 69.3368 29.4456   1
   2  -8  -3 28.2457 24.4991   1
  -2  -8   3 47.7632 34.4150   1
   1   8  -3 49994.0 2100.16   1
  -1   8   3 57162.3 2100.78   1
   1  -8  -3 54365.8 2098.99   1
  -1  -8   3 56009.6 2105.51   1
   0   8  -3 30777.7 1218.54   1
   0   8   3 30584.0 1215.65   1
   0  -8  -3 32927.8 1217.97   1
   0  -8   3 29380.0 1217.66   1
  -1   8  -3 5154.34 246.305   1
  -1  -8  -3 5120.35 245.065   1
   1   8   3 5840.72 250.956   1
   1  -8   3 5049.16 248.146   1
   2   8   3 10506.3 482.691   1
  -2  -8  -3 12802.3 491.430   1
   3   8   3 12200.7 483.584   1
  -3  -8  -3 10575.8 479.327   1
  -4   8  -3 6859.06 305.904   1
   4  -8   3 6474.26 305.388   1
   5  -8   3 39618.4 1601.69   1
  -5   8  -3 42464.6 1599.07   1
   5   8   3 39097.8 1595.74   1
  -5  -8  -3 42107.6 1602.47   1
   6  -8   3 5681.23 263.539   1
  -6   8  -3 5551.64 261.903   1
   6   8   3 5672.97 263.387   1
  -6  -8  -3 4880.11 258.168   1
   7  -8   3 40018.3 1402.44   1
   7   8   3 38512.1 1400.91   1
  -7  -8  -3 36993.9 1396.47   1
   8  -8   3 5301.88 260.947   1
  -8   8  -3 4958.16 256.349   1
   8   8   3 5413.87 264.582   1
  -8  -8  -3 5612.10 261.446   1
   9  -8   3 3542.40 187.846   1
  -9   8  -3 3233.71 182.477   1
   9   8   3 3577.99 191.079   1
  -9  -8  -3 3162.76 183.084   1
 -10   8  -3 771.338 78.3414   1
  10  -8   3 881.946 82.8209   1
 -11  -8  -3 421.762 60.5391   1
  11   8   3 426.715 64.2108   1
  12   8   3 2346.76 148.011   1
 -12  -8  -3 2185.87 144.379   1
 -12   8  -3 2391.41 146.926   1
  13   8   3 12011.1 542.429   1
 -13  -8  -3 13015.0 547.675   1
  13  -8   3 12661.6 545.818   1
  14   8   3 1074.86 97.4469   1
 -14  -8  -3 1141.46 100.368   1
 -14   8  -3 1306.29 104.209   1
  14  -8   3 1253.65 104.162   1
  15   8   3 1535.70 119.774   1
 -15  -8  -3 1984.08 133.232   1
 -15   8  -3 1565.37 123.188   1
  15  -8   3 1641.95 124.183   1
  16   8   3 76.1385 43.8663   1
 -16  -8  -3 85.1119 48.8947   1
 -16   8  -3 106.495 46.7003   1
  16  -8   3 108.010 45.4381   1
  17   8   3 504.473 71.5170   1
 -17  -8  -3 462.123 70.2120   1
 -17   8  -3 447.262 69.1778   1
  17  -8   3 387.298 65.1257   1
  18   8   3 622.049 72.7466   1
 -18  -8  -3 533.777 69.8671   1
 -18   8  -3 672.778 76.7898   1
  18  -8   3 590.275 72.5632   1
  19   8   3 1338.65 110.907   1
 -19  -8  -3 1100.64 103.427   1
 -19   8  -3 1420.95 113.637   1
  19  -8   3 1542.99 114.987   1
  20   8   3 232.796 56.3400   1
 -20  -8  -3 170.199 55.8981   1
 -20   8  -3 138.212 51.9402   1
  20  -8   3 177.293 54.2328   1
  21   8   3 485.236 73.8198   1
 -21  -8  -3 562.187 76.8079   1
 -21   8  -3 558.097 75.5785   1
  21  -8   3 581.323 76.5726   1
  22   8   3 461.169 70.9560   1
 -22  -8  -3 506.431 70.8860   1
 -22   8  -3 466.251 73.8031   1
  22  -8   3 573.808 77.1587   1
 -23   8  -3 347.865 66.5127   1
 -25  -9   3 543.376 74.6678   1
  25   9  -3 569.578 73.4119   1
 -24  -9   3 29.0472 47.8853   1
  24   9  -3 7.39511 40.4983   1
 -23  -9   3 184.990 56.4688   1
  23   9  -3 105.893 46.6122   1
 -22  -9   3-30.4217 50.1478   1
  22   9  -3 7.58167 45.4782   1
 -21  -9   3 62.9704 50.0833   1
  21   9  -3-14.8181 42.0696   1
 -20   9   3 473.379 69.4142   1
  20  -9  -3 646.500 76.3901   1
  19   9  -3 1860.33 128.278   1
  19  -9  -3 1918.00 132.318   1
 -19  -9   3 1621.91 123.310   1
 -19   9   3 1631.01 125.799   1
  18   9  -3 332.354 62.2331   1
 -18  -9   3 464.076 70.4742   1
 -18   9   3 405.937 64.9574   1
  18  -9  -3 439.545 62.7480   1
 -17  -9   3 1591.94 117.584   1
 -17   9   3 1314.47 107.119   1
  17  -9  -3 1422.81 112.083   1
  16   9  -3 4995.56 262.494   1
 -16  -9   3 5294.92 264.995   1
  16  -9  -3 5272.73 265.333   1
  15   9  -3 11747.9 506.585   1
 -15  -9   3 11316.4 498.752   1
 -15   9   3 11410.9 497.729   1
  15  -9  -3 11172.8 498.565   1
  14   9  -3 1352.30 108.460   1
 -14  -9   3 1480.84 110.168   1
 -14   9   3 1535.18 108.817   1
  14  -9  -3 1338.79 106.701   1
  13   9  -3 780.221 79.2572   1
 -13  -9   3 698.712 76.6901   1
 -13   9   3 713.468 75.2534   1
  13  -9  -3 844.963 79.8478   1
 -12   9   3 258.608 45.1814   1
  12  -9  -3 282.299 49.4765   1
  11   9  -3 457.473 65.2383   1
  11  -9  -3 480.457 59.6311   1
 -11   9   3 492.283 58.9131   1
 -11  -9   3 536.838 68.3948   1
 -10  -9   3 19424.6 778.264   1
  10  -9  -3 19037.6 770.627   1
 -10   9   3 17241.7 764.401   1
  10   9  -3 20123.0 780.689   1
   9   9  -3 20341.1 832.002   1
  -9  -9   3 20354.5 832.598   1
   8   9  -3 4012.24 203.780   1
  -8  -9   3 3673.61 198.909   1
  -7   9   3 854.762 72.7839   1
   7   9  -3 962.057 79.8038   1
  -7  -9   3 757.662 72.2989   1
   7  -9  -3 979.670 78.9440   1
  -6   9   3 29645.7 1210.85   1
   6   9  -3 31955.0 1223.20   1
  -6  -9   3 31203.9 1220.76   1
   6  -9  -3 30441.2 1213.66   1
  -5   9   3 1206.59 85.9459   1
   5   9  -3 1352.74 94.8822   1
  -5  -9   3 985.096 87.7809   1
   5  -9  -3 1214.70 86.9057   1
  -4   9   3 11389.8 472.223   1
   4   9  -3 11047.2 478.989   1
  -4  -9   3 10963.7 478.421   1
   4  -9  -3 11246.5 472.336   1
   3   9  -3 39.7458 31.1303   1
  -3   9   3 66.8352 28.8893   1
  -3  -9   3 46.7255 31.2114   1
   3  -9  -3 15.6188 25.9413   1
  -2   9   3 21253.1 792.952   1
   2   9  -3 19931.0 794.377   1
  -2  -9   3 18147.4 790.934   1
   2  -9  -3 18901.5 786.741   1
   1   9  -3 2029.81 119.066   1
  -1   9   3 1841.24 114.248   1
   1  -9  -3 1726.93 111.546   1
  -1  -9   3 1785.39 114.977   1
   0   9  -3 10041.8 433.896   1
   0   9   3 10279.2 431.625   1
   0  -9  -3 10141.4 430.954   1
   0  -9   3 9632.26 434.519   1
  -1   9  -3 2563.22 147.213   1
   1  -9   3 2589.72 148.557   1
  -2   9  -3 9793.78 408.852   1
   2   9   3 9083.79 405.825   1
   2  -9   3 10084.2 411.042   1
  -3   9  -3 110.705 33.8493   1
   3   9   3 98.3244 33.2313   1
  -3  -9  -3 201.348 44.1028   1
   3  -9   3 150.661 34.1974   1
   4   9   3 46653.9 1830.81   1
  -4  -9  -3 47794.4 1832.49   1
  -4   9  -3 45996.4 1828.47   1
   4  -9   3 47367.7 1833.22   1
   5  -9   3 11117.6 488.383   1
   5   9   3 11487.9 490.889   1
  -5  -9  -3 11574.5 491.348   1
   6  -9   3 2223.32 136.274   1
  -6  -9  -3 2150.67 138.051   1
   6   9   3 2169.84 136.846   1
  -6   9  -3 2155.32 135.180   1
   7  -9   3 113.153 40.8782   1
  -7  -9  -3 79.9802 35.7203   1
   7   9   3 99.7521 40.4342   1
  -7   9  -3 58.5508 36.6476   1
   8  -9   3 6826.65 322.217   1
  -8  -9  -3 6728.51 319.683   1
  -8   9  -3 7028.38 321.162   1
   8   9   3 6681.56 319.931   1
   9  -9   3 597.629 68.3087   1
  -9   9  -3 698.669 72.1916   1
 -10  -9  -3 6592.57 328.223   1
  10   9   3 7622.00 338.975   1
 -11  -9  -3 574.518 71.3565   1
  11   9   3 462.192 69.6592   1
 -11   9  -3 504.403 67.0662   1
 -12  -9  -3 4394.85 234.002   1
  12   9   3 4471.17 232.308   1
  12  -9   3 4344.56 231.756   1
  13  -9   3 15.0883 34.6042   1
 -13  -9  -3 90.0019 38.4539   1
 -13   9  -3 58.0287 38.2380   1
  13   9   3 22.3926 36.0215   1
 -14   9  -3 4712.83 248.398   1
  14  -9   3 4842.95 251.765   1
 -14  -9  -3 4755.06 249.908   1
  14   9   3 4988.04 252.743   1
  15  -9   3 7.75278 37.9698   1
 -15  -9  -3 23.1922 47.7979   1
 -15   9  -3 7.44822 37.0437   1
  15   9   3-15.2022 42.6485   1
  16  -9   3 795.953 81.6206   1
 -16   9  -3 617.222 74.0156   1
 -16  -9  -3 655.209 80.4717   1
  16   9   3 616.865 74.3135   1
  17  -9   3 1892.41 133.464   1
 -17   9  -3 1853.33 132.440   1
 -17  -9  -3 1993.95 135.236   1
  17   9   3 1682.97 127.811   1
  18  -9   3 750.593 85.5141   1
 -18   9  -3 862.562 87.9165   1
 -18  -9  -3 871.344 86.8803   1
  18   9   3 923.091 90.4215   1
  19  -9   3 23.3621 47.2634   1
 -19   9  -3 105.505 48.8916   1
 -20  -9  -3 102.431 46.2784   1
  20   9   3 103.931 49.9358   1
  21  -9   3-7.62120 40.6790   1
 -21   9  -3-22.1321 46.0623   1
 -21  -9  -3-42.9921 39.2398   1
  21   9   3 7.27463 37.2659   1
  22  -9   3 419.826 67.6050   1
 -22   9  -3 455.780 68.8899   1
 -24 -10   3 376.641 66.1161   1
  24  10  -3 312.690 63.0452   1
  22  10  -3-14.7473 37.7713   1
 -21 -10   3 982.335 93.2957   1
  21  10  -3 953.144 89.2187   1
 -20 -10   3 15.3661 38.8350   1
 -20  10   3 102.146 49.5626   1
  18 -10  -3 1197.73 102.153   1
  18  10  -3 1122.44 99.2646   1
 -18 -10   3 1211.77 102.883   1
 -18  10   3 1088.74 99.1496   1
  17 -10  -3 1230.87 105.939   1
  17  10  -3 1191.50 105.453   1
 -17 -10   3 1370.47 109.356   1
 -17  10   3 1432.46 112.066   1
  16 -10  -3 3106.42 178.969   1
  16  10  -3 2816.94 176.449   1
 -16 -10   3 3190.52 180.313   1
 -16  10   3 2833.02 174.187   1
  15 -10  -3 552.220 68.1632   1
  15  10  -3 531.075 70.3393   1
 -15 -10   3 460.033 61.6127   1
 -15  10   3 546.943 66.4592   1
  14 -10  -3 1402.22 108.509   1
  14  10  -3 1609.61 119.005   1
 -14 -10   3 1457.00 112.195   1
 -14  10   3 1441.67 114.937   1
  13 -10  -3 268.471 51.8221   1
  13  10  -3 291.603 58.3001   1
 -13 -10   3 211.780 51.8738   1
 -13  10   3 251.477 50.1635   1
 -12 -10   3 7.30469 35.7931   1
  12  10  -3 36.0618 34.7852   1
  12 -10  -3 60.4330 38.1383   1
 -12  10   3 19.5279 34.7585   1
 -11 -10   3 3393.77 191.117   1
  11  10  -3 3349.95 191.374   1
 -11  10   3 3275.45 184.645   1
  11 -10  -3 3849.15 193.148   1
 -10  10   3 36.6057 28.9808   1
  10 -10  -3 57.2058 36.5423   1
  -9  10   3 377.673 52.5525   1
   9  10  -3 412.699 57.0253   1
  -9 -10   3 418.123 59.4982   1
   9 -10  -3 403.789 54.8318   1
   8  10  -3 1368.29 103.775   1
  -8 -10   3 1378.89 103.356   1
   8 -10  -3 1168.79 95.5041   1
  -7  10   3 47333.8 1873.46   1
   7  10  -3 50450.3 1884.20   1
  -7 -10   3 49489.4 1881.80   1
   7 -10  -3 45678.2 1873.70   1
  -6  10   3 17295.0 706.325   1
   6  10  -3 18084.3 716.966   1
  -6 -10   3 15851.4 711.078   1
   6 -10  -3 17685.1 710.568   1
  -5  10   3 877.548 76.4104   1
   5  10  -3 987.339 85.5773   1
  -5 -10   3 968.940 84.3688   1
   5 -10  -3 1055.74 82.4338   1
   4  10  -3 526.557 61.1716   1
  -4 -10   3 593.100 63.5348   1
   3  10  -3 8084.01 372.823   1
   3 -10  -3 8694.76 374.082   1
  -3 -10   3 8436.31 376.284   1
  -2  10   3 10772.3 446.734   1
   2 -10  -3 11031.4 448.825   1
  -2 -10   3 10469.9 449.819   1
   1  10  -3 17740.7 680.033   1
  -1 -10   3 19038.9 684.765   1
   0  10  -3 1701.77 112.767   1
   0  10   3 1716.51 111.743   1
   0 -10  -3 1569.97 109.573   1
   0 -10   3 1569.11 110.960   1
  -1  10  -3 5435.02 260.270   1
   1  10   3 5145.80 257.651   1
  -1 -10  -3 4625.71 250.735   1
  -2  10  -3 4838.05 229.703   1
   2  10   3 4314.91 227.005   1
  -2 -10  -3 4315.70 224.048   1
   2 -10   3 4607.99 228.888   1
  -3  10  -3 14960.2 662.998   1
  -3 -10  -3 15599.7 666.735   1
   3 -10   3 16089.8 670.141   1
   4  10   3 11670.7 483.851   1
  -4 -10  -3 10315.9 478.481   1
  -4  10  -3 11399.6 480.843   1
   4 -10   3 10972.0 482.180   1
   5  10   3 5768.25 298.134   1
  -5 -10  -3 6573.83 304.224   1
  -5  10  -3 6843.23 302.899   1
   5 -10   3 6269.59 302.489   1
   6  10   3 583.797 69.2062   1
   6 -10   3 655.568 70.8653   1
  -6 -10  -3 573.926 68.7225   1
  -6  10  -3 641.693 70.1007   1
   7 -10   3 1709.76 121.313   1
  -7  10  -3 1781.63 121.608   1
   7  10   3 1902.48 125.561   1
  -7 -10  -3 1686.08 121.514   1
   8  10   3 14.1142 36.1522   1
  -8 -10  -3 21.2172 32.9803   1
   9 -10   3 23989.9 992.194   1
  -9  10  -3 24921.8 993.227   1
  -9 -10  -3 22956.4 986.849   1
   9  10   3 26152.7 1000.12   1
 -10  10  -3 902.910 88.2115   1
 -10 -10  -3 878.913 86.0984   1
  10  10   3 979.263 91.3809   1
  11 -10   3-7.52064 40.6632   1
  11  10   3 37.4557 36.1116   1
 -11 -10  -3-7.49970 34.9673   1
  12 -10   3 1492.09 111.169   1
 -12  10  -3 1094.13 99.2059   1
 -12 -10  -3 1163.31 103.771   1
  12  10   3 1430.52 109.016   1
  13  10   3 5958.34 296.138   1
 -13 -10  -3 5497.25 292.251   1
 -13  10  -3 6273.16 299.165   1
  13 -10   3 6346.84 302.345   1
  14  10   3 1037.47 95.0003   1
 -14 -10  -3 1073.67 97.6848   1
 -14  10  -3 1085.19 96.6246   1
  14 -10   3 1026.57 96.4142   1
  15  10   3 1841.99 129.569   1
  15 -10   3 1747.44 128.974   1
 -15 -10  -3 1829.76 130.421   1
 -15  10  -3 1655.40 125.097   1
  16 -10   3 15.6310 37.6790   1
 -16  10  -3-30.4836 44.2647   1
  16  10   3-22.7597 38.8630   1
 -16 -10  -3-31.0197 40.8442   1
 -17 -10  -3-39.5807 47.9849   1
  17  10   3-14.8770 44.6287   1
  18  10   3-15.1532 39.9043   1
 -18 -10  -3 45.0442 37.3419   1
 -18  10  -3 7.59409 41.0630   1
  18 -10   3 15.5864 45.2645   1
  19  10   3 855.414 88.6845   1
 -19 -10  -3 851.135 87.1787   1
 -19  10  -3 654.569 84.7412   1
  19 -10   3 827.967 85.5534   1
 -20  10  -3-29.7682 46.0184   1
  20 -10   3-7.65297 42.9454   1
 -21 -10  -3 42.3209 42.7811   1
  21  10   3 49.9446 44.5774   1
 -23 -11   3 102.081 49.5933   1
  23  11  -3 179.330 51.1141   1
 -22 -11   3 75.1239 49.1818   1
  22  11  -3 71.9727 43.7058   1
  21  11  -3-7.41455 40.6065   1
 -21 -11   3-37.7606 45.3058   1
  20  11  -3 59.6695 38.8108   1
 -20 -11   3 60.4018 48.5303   1
 -19  11   3 189.452 53.2426   1
  19  11  -3 120.335 49.0580   1
 -18 -11   3-38.0060 45.6159   1
  17  11  -3 30.6893 39.3068   1
  17 -11  -3 7.69864 39.4415   1
 -17 -11   3 68.7321 42.8579   1
 -17  11   3-23.1234 41.6829   1
  16 -11  -3 6478.13 318.964   1
  16  11  -3 7031.14 326.987   1
 -16 -11   3 6581.16 317.621   1
 -16  11   3 6399.38 318.482   1
  15  11  -3 490.040 73.3138   1
  15 -11  -3 576.144 70.1321   1
 -15  11   3 678.861 75.7147   1
  14 -11  -3 1257.98 99.1594   1
 -14  11   3 803.916 84.8648   1
  13  11  -3 336.572 59.9905   1
 -13 -11   3 335.132 60.4373   1
 -12 -11   3 45.3265 36.6476   1
  12  11  -3 139.570 42.3864   1
 -12  11   3 168.172 42.1983   1
  12 -11  -3 91.1913 40.4946   1
 -11  11   3 119.617 40.9194   1
  11  11  -3 130.622 46.3771   1
 -11 -11   3 131.857 47.2392   1
  11 -11  -3 89.3463 38.8119   1
 -10 -11   3 8072.33 373.421   1
  10 -11  -3 8054.60 370.202   1
  10  11  -3 7946.52 372.327   1
 -10  11   3 8346.45 369.060   1
  -9 -11   3 24655.1 1025.74   1
   9  11  -3 24821.1 1023.71   1
  -9  11   3 26515.6 1022.35   1
   9 -11  -3 25329.4 1021.01   1
  -8  11   3 568.482 63.8832   1
   8 -11  -3 459.878 58.2379   1
  -7  11   3 1387.06 98.6106   1
   7  11  -3 1159.58 100.491   1
  -7 -11   3 1150.29 99.4073   1
   7 -11  -3 1305.45 99.3088   1
   6  11  -3 4081.72 224.720   1
  -6 -11   3 4170.05 223.907   1
   6 -11  -3 4482.71 224.352   1
  -5  11   3 8390.89 360.287   1
   5  11  -3 7548.04 357.493   1
  -5 -11   3 7815.28 358.513   1
   5 -11  -3 7731.28 355.419   1
   4  11  -3 4903.40 233.738   1
  -4  11   3 4435.82 224.255   1
   4 -11  -3 4768.97 228.856   1
  -3  11   3 9814.54 410.213   1
   3  11  -3 8945.57 408.310   1
  -3 -11   3 8440.70 406.819   1
   3 -11  -3 9807.25 410.979   1
   2  11  -3 44.8550 32.8425   1
  -2  11   3 30.8915 30.7507   1
   2 -11  -3 18.5787 32.1918   1
  -2 -11   3 32.9781 37.4638   1
   1  11  -3 23452.9 924.809   1
  -1 -11   3 21757.4 921.512   1
   1 -11  -3 23008.3 919.891   1
   0  11  -3 6526.68 311.310   1
   0  11   3 7089.87 314.789   1
   0 -11  -3 6633.46 310.447   1
   0 -11   3 6407.94 312.397   1
  -1  11  -3 130.553 40.9580   1
   1  11   3 90.4064 36.8892   1
   1 -11   3 107.407 40.4733   1
  -2  11  -3 1187.52 95.7626   1
   2  11   3 1305.35 97.8415   1
  -2 -11  -3 1233.30 94.4055   1
   2 -11   3 1037.63 90.8492   1
  -3  11  -3 17652.0 739.331   1
   3  11   3 17355.5 740.247   1
  -3 -11  -3 18884.4 744.813   1
   3 -11   3 17856.0 741.646   1
   4  11   3 2819.29 167.668   1
  -4 -11  -3 3129.53 174.166   1
  -4  11  -3 3191.66 172.330   1
   4 -11   3 2871.75 169.397   1
   5  11   3 6510.92 310.933   1
  -5 -11  -3 6926.56 316.073   1
  -5  11  -3 6294.82 307.849   1
   5 -11   3 6632.13 313.191   1
   7  11   3 1843.44 129.888   1
  -7 -11  -3 1885.71 131.630   1
  -7  11  -3 1840.94 126.008   1
   7 -11   3 1962.68 129.872   1
   8  11   3 4445.08 236.709   1
   8 -11   3 4748.22 238.470   1
  -8 -11  -3 4537.93 238.133   1
  -8  11  -3 4503.12 234.627   1
   9  11   3 81.7719 44.7130   1
   9 -11   3 87.4822 40.0560   1
  -9  11  -3 35.9368 39.4949   1
  -9 -11  -3 154.104 48.0808   1
  10 -11   3 2606.37 160.043   1
  10  11   3 2761.16 167.671   1
 -10 -11  -3 2535.61 156.440   1
  11 -11   3 353.543 64.0244   1
 -11 -11  -3 387.933 61.1867   1
  11  11   3 408.836 64.5332   1
 -11  11  -3 488.422 66.8407   1
  12 -11   3 276.071 55.7300   1
 -12 -11  -3 295.577 58.8869   1
  12  11   3 413.002 69.2823   1
 -12  11  -3 345.406 59.0860   1
  13 -11   3 1541.76 120.389   1
 -13 -11  -3 1732.94 125.174   1
 -13  11  -3 1695.28 122.971   1
  13  11   3 1594.87 122.940   1
 -14  11  -3 1675.42 125.557   1
  14 -11   3 1735.60 126.556   1
 -14 -11  -3 1877.01 131.500   1
  14  11   3 1668.49 126.719   1
  15 -11   3 71.0399 49.3203   1
 -15 -11  -3 45.8939 46.3995   1
 -15  11  -3 61.0348 49.4702   1
  15  11   3 37.8097 45.4030   1
 -16 -11  -3 69.2526 38.3399   1
  16  11   3 52.9256 39.3440   1
 -17  11  -3 98.6583 48.3121   1
  17 -11   3 15.7319 40.8957   1
 -17 -11  -3 30.8105 44.2675   1
  17  11   3 36.9167 46.1264   1
 -18  11  -3 590.502 78.9770   1
  18 -11   3 586.176 75.2166   1
 -18 -11  -3 448.640 68.7650   1
  18  11   3 604.397 73.2471   1
 -19  11  -3 44.9843 41.5641   1
  19 -11   3-30.9582 46.9058   1
 -20  11  -3 44.3688 46.1674   1
  20  11   3-14.4254 43.7122   1
 -20 -11  -3-35.2214 43.9790   1
  20 -11   3 68.7013 52.0383   1
  22  12  -3 106.960 48.5215   1
 -22 -12   3 182.389 53.8696   1
  21  12  -3 247.387 53.6308   1
 -21 -12   3 162.490 51.7276   1
  20  12  -3 29.4461 45.0933   1
 -20 -12   3 51.8560 42.0854   1
  19  12  -3-14.8695 44.1314   1
  18  12  -3 333.980 62.4842   1
 -18 -12   3 481.608 68.4854   1
  17 -12  -3 142.574 50.4768   1
  17  12  -3 61.6529 40.6899   1
 -17 -12   3 45.8475 41.4171   1
 -16 -12   3 340.485 58.8228   1
  16 -12  -3 367.487 64.8328   1
  16  12  -3 360.030 66.1966   1
 -16  12   3 503.356 67.3190   1
 -15 -12   3 14.8781 40.7377   1
  15  12  -3-7.74869 40.8111   1
  15 -12  -3 15.3893 37.0961   1
 -15  12   3 44.1939 38.7941   1
 -14 -12   3 60.5871 44.4895   1
  14 -12  -3 45.2205 40.7701   1
  14  12  -3 22.6007 38.0538   1
 -14  12   3 14.4772 37.6244   1
 -13 -12   3 279.844 55.4645   1
  13 -12  -3 207.940 52.9460   1
  13  12  -3 197.737 51.3107   1
 -13  12   3 229.770 53.0910   1
 -12 -12   3 7302.96 338.262   1
  12 -12  -3 7293.52 335.639   1
 -12  12   3 6540.37 326.235   1
  12  12  -3 6911.71 333.219   1
  11  12  -3 658.471 78.6775   1
 -11 -12   3 783.254 83.6035   1
 -10 -12   3 790.338 84.5434   1
 -10  12   3 911.404 83.6492   1
  10  12  -3 803.193 83.9516   1
  10 -12  -3 873.761 82.9056   1
  -9 -12   3 2741.53 159.394   1
  -9  12   3 2500.74 152.162   1
   9  12  -3 2315.68 153.616   1
   9 -12  -3 2469.18 152.449   1
  -8  12   3 860.962 81.2480   1
   8  12  -3 743.796 77.2611   1
  -8 -12   3 784.535 78.4203   1
   8 -12  -3 746.608 78.9605   1
  -7  12   3 263.992 50.0986   1
   7  12  -3 243.273 50.1141   1
  -7 -12   3 296.484 51.6828   1
   7 -12  -3 218.309 50.0097   1
  -6  12   3 52.3307 34.4874   1
   6  12  -3 35.4639 35.8436   1
  -6 -12   3 69.8647 41.4998   1
   6 -12  -3 19.9701 35.0941   1
  -5 -12   3 869.767 81.7609   1
   5 -12  -3 688.242 74.9472   1
  -5  12   3 708.145 73.7030   1
   5  12  -3 727.371 75.7719   1
   4 -12  -3 579.581 66.1216   1
  -4  12   3 379.357 56.2548   1
  -3  12   3 776.375 76.6821   1
   3 -12  -3 893.988 80.2624   1
  -2  12   3 3374.91 189.613   1
   2 -12  -3 3669.54 193.850   1
   1  12  -3 11059.4 477.650   1
  -1  12   3 10645.4 475.536   1
   1 -12  -3 11092.4 477.149   1
   0  12   3 623.373 70.8981   1
   0 -12  -3 623.092 69.0541   1
   1  12   3 4154.96 223.678   1
  -1 -12  -3 4596.76 228.167   1
   2  12   3 280.760 54.1481   1
  -2 -12  -3 300.063 54.0339   1
   3  12   3 777.075 77.6831   1
  -4  12  -3 2545.95 157.156   1
   4 -12   3 2655.39 158.753   1
   5  12   3 1444.35 109.234   1
  -5 -12  -3 1280.23 104.474   1
  -5  12  -3 1555.52 110.080   1
   5 -12   3 1403.48 109.280   1
  -6 -12  -3 8582.78 389.548   1
  -6  12  -3 9190.28 390.358   1
   6 -12   3 8675.64 388.861   1
   7  12   3-7.39029 33.8564   1
  -7 -12  -3-22.4544 43.9500   1
  -7  12  -3 14.1194 34.0303   1
   7 -12   3 7.30187 37.3997   1
   8  12   3 446.961 64.4373   1
   8 -12   3 509.129 68.1884   1
  -8  12  -3 389.214 61.0995   1
  -8 -12  -3 320.339 59.0507   1
   9  12   3 397.499 64.1835   1
   9 -12   3 239.316 51.6856   1
  -9  12  -3 272.578 52.6807   1
  -9 -12  -3 248.562 58.9372   1
  10 -12   3-45.3312 48.0765   1
 -10  12  -3-7.26842 42.2244   1
  11  12   3 1089.34 99.0825   1
 -11 -12  -3 1104.99 96.7504   1
  12 -12   3 7.63732 37.9837   1
 -12  12  -3 15.0826 36.3519   1
  12  12   3-7.69862 39.4318   1
 -12 -12  -3-15.4147 41.6714   1
  13 -12   3 213.735 56.3989   1
 -13  12  -3 151.967 51.3100   1
  13  12   3 168.388 49.0656   1
 -13 -12  -3 106.774 47.9933   1
  14 -12   3-7.71354 41.1675   1
 -14  12  -3-22.9096 37.4009   1
  14  12   3 7.56465 37.0489   1
 -14 -12  -3-7.65560 39.7686   1
  15  12   3 7.53051 40.2052   1
 -15 -12  -3 45.4498 35.9376   1
  16 -12   3 257.455 59.1498   1
 -16  12  -3 343.299 63.6299   1
  16  12   3 262.060 59.3830   1
 -16 -12  -3 311.364 62.3179   1
  17 -12   3 46.5861 46.5740   1
 -17  12  -3-7.60537 45.6204   1
 -17 -12  -3 30.0890 45.5894   1
  17  12   3-14.7912 44.3621   1
  18  12   3 21.4730 44.2582   1
 -18 -12  -3-15.2345 49.7925   1
 -18  12  -3 37.6560 48.3589   1
  18 -12   3 15.4067 40.5718   1
  19  12   3 279.661 59.1285   1
  19 -12   3 327.207 62.6407   1
 -19 -12  -3 280.435 57.9652   1
 -19  12  -3 193.416 57.7921   1
  21  13  -3 14.1763 36.8405   1
 -21 -13   3 50.2546 41.7131   1
  19  13  -3 322.943 60.0686   1
 -19 -13   3 295.200 62.0539   1
  17  13  -3 7.69337 42.6576   1
 -17 -13   3 37.2265 43.7265   1
 -16 -13   3 185.971 46.5298   1
  16 -13  -3 222.169 53.7333   1
  16  13  -3 184.247 51.0409   1
 -16  13   3 213.675 53.7883   1
 -15  13   3 114.015 48.9926   1
 -14 -13   3 30.3943 42.1249   1
  14 -13  -3 7.76452 38.6180   1
  14  13  -3-15.1257 40.3641   1
 -14  13   3 14.8398 39.0766   1
 -13 -13   3 267.495 54.9635   1
  13 -13  -3 282.089 56.4016   1
  13  13  -3 298.308 57.3481   1
 -13  13   3 382.011 62.3976   1
 -12 -13   3 23.2453 40.2543   1
  12  13  -3-7.52631 37.9992   1
 -12  13   3 21.9748 37.5225   1
  12 -13  -3 29.9538 37.2481   1
 -11  13   3 14.5596 37.8306   1
  11  13  -3 22.4760 31.1255   1
 -11 -13   3 45.2829 37.5504   1
  11 -13  -3 29.6191 40.0496   1
 -10  13   3 378.571 58.0776   1
  10 -13  -3 368.567 60.5044   1
  -9  13   3 456.756 63.0610   1
   9  13  -3 356.573 59.7574   1
  -9 -13   3 320.210 59.3494   1
   9 -13  -3 359.024 57.7565   1
   8  13  -3 614.238 78.5821   1
  -8 -13   3 687.958 77.6444   1
   7  13  -3 565.610 66.6806   1
  -7 -13   3 548.725 67.1269   1
  -6  13   3 2660.29 157.525   1
   6  13  -3 2626.55 160.695   1
   6 -13  -3 2389.48 153.848   1
  -6 -13   3 2641.56 158.192   1
  -5  13   3 773.154 79.4343   1
   5  13  -3 868.598 85.3602   1
  -5 -13   3 974.104 88.0388   1
   5 -13  -3 888.922 82.9668   1
  -4  13   3 54.7244 39.3307   1
   4  13  -3 72.1009 41.9179   1
  -4 -13   3 28.4185 36.9551   1
   4 -13  -3 48.6212 36.1317   1
  -3 -13   3 675.853 73.6662   1
   3 -13  -3 631.944 74.3530   1
   3  13  -3 857.063 81.3086   1
  -3  13   3 621.971 71.8286   1
   2  13  -3 602.074 70.2454   1
  -2  13   3 583.354 70.4920   1
   2 -13  -3 539.831 65.8857   1
  -2 -13   3 735.790 77.1849   1
   1  13  -3 668.803 77.1030   1
  -1 -13   3 968.116 86.9170   1
   0  13  -3 106.026 42.4585   1
   0 -13   3 14.2641 38.1310   1
  -1  13  -3 266.997 52.4570   1
   1  13   3 378.007 57.3411   1
  -1 -13  -3 283.331 51.0483   1
   1 -13   3 443.112 61.6335   1
  -2  13  -3 1012.59 92.1262   1
   2  13   3 1077.64 92.2140   1
  -2 -13  -3 1154.03 94.3989   1
   2 -13   3 985.677 92.5334   1
  -3  13  -3 1143.32 93.8385   1
   3  13   3 1021.19 92.1433   1
  -3 -13  -3 820.115 85.9878   1
   3 -13   3 924.205 86.6741   1
  -4  13  -3 28.4281 31.4039   1
   4  13   3 49.7214 42.1813   1
  -4 -13  -3 59.6123 45.1795   1
   4 -13   3 14.6646 39.1557   1
  -5  13  -3 1475.86 111.288   1
   5  13   3 1399.83 113.617   1
   5 -13   3 1486.73 112.030   1
   6  13   3 596.810 74.9957   1
  -6 -13  -3 786.297 81.6075   1
  -6  13  -3 617.471 73.0249   1
   7  13   3 22.5898 36.8838   1
  -7 -13  -3 30.7299 37.0382   1
  -7  13  -3 7.17104 37.7702   1
   7 -13   3 7.45570 39.2690   1
  -8  13  -3 322.386 57.5847   1
   8 -13   3 196.073 51.1068   1
  -9 -13  -3-38.0843 41.1901   1
   9  13   3-7.59874 35.4369   1
  10  13   3 7.79878 44.7939   1
 -10 -13  -3 7.48653 42.0126   1
 -10  13  -3 36.5834 36.9445   1
  10 -13   3 22.8770 37.9337   1
  11  13   3 939.677 98.3444   1
  11 -13   3 860.463 88.3348   1
 -11  13  -3 1008.39 90.9576   1
 -11 -13  -3 814.396 86.0350   1
  12  13   3 69.9370 48.5415   1
  12 -13   3 46.4685 46.4834   1
 -12  13  -3 29.6655 44.0495   1
 -12 -13  -3 30.8004 46.2158   1
  13  13   3 38.3651 45.0620   1
  13 -13   3 7.73920 41.3110   1
 -13  13  -3 52.4108 46.7504   1
 -13 -13  -3-15.1875 43.6166   1
 -14 -13  -3 22.7310 43.0265   1
  14 -13   3 15.4288 38.3787   1
  14  13   3 37.6886 43.2981   1
  15 -13   3 492.017 72.0178   1
 -15  13  -3 447.270 71.9805   1
  16 -13   3 30.5636 39.6919   1
 -16 -13  -3-7.45308 41.8182   1
 -16  13  -3-7.54502 45.7259   1
  16  13   3 7.36425 45.0836   1
 -17  13  -3 112.378 46.9181   1
  17 -13   3 83.0511 45.9050   1
 -18  13  -3-7.41013 43.5171   1
  18  13   3 21.0482 43.8076   1
  18 -13   3 14.8818 42.7374   1
 -18 -13  -3 43.9179 46.5730   1
 -20 -14   3 311.766 64.1150   1
  20  14  -3 274.317 60.9825   1
 -19 -14   3 50.4726 48.0602   1
  19  14  -3 122.447 51.5260   1
 -18 -14   3 1448.22 111.257   1
  18  14  -3 1196.46 105.067   1
 -17 -14   3 587.854 74.4622   1
  17  14  -3 636.042 80.4548   1
 -16 -14   3 64.2973 37.6836   1
  16  14  -3 46.9457 44.4715   1
 -15  14   3 7.69421 42.6736   1
  15  14  -3 15.1036 45.7851   1
 -15 -14   3 82.7228 50.8675   1
 -14  14   3 30.6945 44.5666   1
  14  14  -3 22.6607 35.2172   1
 -14 -14   3-22.7103 35.8977   1
  14 -14  -3-7.84063 42.9322   1
 -13  14   3 1003.00 93.8825   1
 -12  14   3 543.118 72.4669   1
  12  14  -3 755.296 80.9075   1
 -12 -14   3 660.996 78.0031   1
  12 -14  -3 739.210 80.6198   1
  11 -14  -3 240.512 52.1004   1
 -11 -14   3 296.388 53.5555   1
  11  14  -3 286.675 54.3669   1
 -11  14   3 201.948 50.2960   1
 -10  14   3 3775.36 218.217   1
  10  14  -3 4384.47 224.867   1
 -10 -14   3 3964.34 221.700   1
  10 -14  -3 4351.13 227.418   1
  -9 -14   3-45.2871 47.5735   1
   9  14  -3 22.1272 43.7783   1
  -9  14   3-7.31930 39.5738   1
   9 -14  -3 7.53941 37.4974   1
  -8 -14   3 44.4054 44.5154   1
   8  14  -3 14.8686 44.7152   1
  -8  14   3 160.081 45.1102   1
   8 -14  -3 118.463 44.9927   1
  -7  14   3 2433.71 152.733   1
   7 -14  -3 2417.16 152.420   1
  -6 -14   3 125.812 48.0662   1
   6  14  -3 29.8155 39.9239   1
  -6  14   3 107.889 43.2748   1
   6 -14  -3 95.1705 39.2164   1
  -5 -14   3 174.345 50.0005   1
   5  14  -3 291.403 55.6996   1
  -5  14   3 135.952 43.9100   1
   5 -14  -3 145.732 46.4425   1
  -4  14   3 1682.75 118.059   1
   4  14  -3 1542.89 116.682   1
  -4 -14   3 1647.11 119.139   1
   4 -14  -3 1396.78 112.109   1
  -3  14   3 29.1045 37.2786   1
   3  14  -3 22.1162 37.7698   1
   3 -14  -3 35.8932 35.1689   1
  -3 -14   3 7.22692 40.0732   1
  -2  14   3 262.533 53.6871   1
   2  14  -3 188.826 48.0161   1
  -2 -14   3 161.279 48.4576   1
   2 -14  -3 158.459 45.9675   1
  -1  14   3 6586.76 311.028   1
   1  14  -3 6334.04 307.334   1
   1 -14  -3 6494.51 308.718   1
  -1 -14   3 6126.85 307.091   1
   0  14  -3 1043.16 96.9945   1
   0  14   3 1409.19 106.852   1
   0 -14  -3 1349.87 104.112   1
   0 -14   3 1111.34 98.5246   1
  -1  14  -3 1749.71 122.740   1
   1  14   3 1703.34 123.097   1
   1 -14   3 1399.29 115.761   1
  -1 -14  -3 1707.64 120.707   1
  -2 -14  -3 174.771 50.1665   1
   2  14   3 221.089 53.8696   1
  -2  14  -3 238.927 49.8836   1
   2 -14   3 132.624 46.9991   1
  -3 -14  -3 1958.50 132.457   1
  -3  14  -3 2014.83 132.360   1
   3 -14   3 2008.64 133.866   1
  -4 -14  -3 22.9317 35.1201   1
   4  14   3 132.495 48.1872   1
   4 -14   3 45.4470 45.0369   1
  -4  14  -3 95.7466 46.0589   1
   5 -14   3 3282.39 190.395   1
  -5  14  -3 3340.20 190.073   1
  -5 -14  -3 3484.40 195.130   1
   7  14   3 7.64171 44.3809   1
  -7  14  -3-22.1430 43.3404   1
   7 -14   3 22.6182 41.2826   1
   8 -14   3 349.079 61.9723   1
   8  14   3 492.884 67.5930   1
  -8  14  -3 456.688 65.7814   1
  -8 -14  -3 521.552 67.0070   1
   9 -14   3 1171.65 101.067   1
   9  14   3 1190.69 102.731   1
  -9  14  -3 1256.33 102.031   1
  -9 -14  -3 1119.57 100.523   1
  10 -14   3 500.615 67.7622   1
  10  14   3 380.197 65.8861   1
 -10  14  -3 381.630 64.6510   1
 -10 -14  -3 348.689 63.7779   1
  11 -14   3 477.485 66.6124   1
  11  14   3 437.550 71.9683   1
 -11  14  -3 432.175 66.4824   1
 -11 -14  -3 361.524 63.4048   1
  12  14   3 607.528 76.2035   1
 -12 -14  -3 399.060 66.2363   1
  13 -14   3 115.590 47.3823   1
 -13  14  -3 36.9746 44.5765   1
  13  14   3 152.430 48.2408   1
 -13 -14  -3 151.147 49.1621   1
 -14  14  -3 66.3038 50.2877   1
  14 -14   3 15.3750 43.7194   1
  14  14   3 74.6764 44.8664   1
 -14 -14  -3 104.658 46.2917   1
  15  14   3 14.6651 47.5093   1
 -15 -14  -3 14.7665 44.7483   1
  16 -14   3 30.4289 42.1769   1
 -16  14  -3 7.29033 45.5195   1
 -17 -14  -3 252.532 54.7442   1
  17  14   3 191.779 54.6095   1
 -18 -15   3 157.820 54.8122   1
  18  15  -3 295.303 60.4167   1
 -17 -15   3 568.814 75.4247   1
  17  15  -3 810.870 84.8816   1
 -16 -15   3 3686.10 194.320   1
  16  15  -3 3063.61 190.227   1
 -15 -15   3 801.129 82.2337   1
  15  15  -3 901.274 86.6998   1
 -14 -15   3 292.157 57.9746   1
  14  15  -3 388.707 62.7193   1
 -13  15   3 131.858 49.1145   1
  13  15  -3 265.169 61.3793   1
 -13 -15   3 221.476 57.0856   1
  13 -15  -3 257.465 55.0198   1
 -12  15   3 7.76894 40.3701   1
  12  15  -3 7.52411 34.4855   1
 -12 -15   3 54.2492 38.5579   1
  12 -15  -3 39.8514 41.4156   1
  10 -15  -3 61.9384 43.0328   1
 -10  15   3 60.5010 41.0070   1
  10  15  -3 128.188 45.8035   1
 -10 -15   3 68.4206 38.5040   1
  -9  15   3 5675.99 282.575   1
   9  15  -3 5482.55 278.151   1
  -9 -15   3 6072.74 286.772   1
   9 -15  -3 5323.05 279.312   1
   8 -15  -3 542.453 70.8280   1
   8  15  -3 617.015 74.2799   1
  -8 -15   3 540.100 72.0321   1
  -8  15   3 482.163 69.0067   1
   7  15  -3 1347.34 106.132   1
  -7  15   3 1357.87 106.186   1
   7 -15  -3 1351.16 107.646   1
  -7 -15   3 1151.35 99.6320   1
  -6  15   3 7186.87 336.038   1
   6  15  -3 7081.99 338.192   1
   6 -15  -3 7080.04 337.885   1
  -6 -15   3 6824.90 333.645   1
   5  15  -3 45.3438 47.1939   1
  -5  15   3-14.7635 41.4322   1
   5 -15  -3 67.9623 39.2417   1
  -5 -15   3 22.3333 43.7268   1
   4  15  -3 7.50146 37.8730   1
  -4  15   3 29.9926 41.0603   1
  -4 -15   3 14.7851 35.6389   1
   4 -15  -3 7.46964 38.2628   1
   3  15  -3 601.030 75.5230   1
  -3  15   3 625.203 75.7051   1
   3 -15  -3 450.261 67.3907   1
  -3 -15   3 596.364 72.4712   1
  -2  15   3 999.203 90.9728   1
   2 -15  -3 830.553 84.2927   1
  -2 -15   3 948.694 91.2917   1
  -1  15   3 2319.45 144.766   1
   1 -15  -3 1742.47 131.028   1
   0  15   3 257.415 54.3682   1
   0 -15  -3 323.687 55.9986   1
   1  15   3 197.422 51.3132   1
  -1 -15  -3 141.030 48.0772   1
   2 -15   3 97.7317 47.8578   1
  -2  15  -3 44.4671 43.0744   1
  -2 -15  -3 37.4649 38.4147   1
   2  15   3 15.0591 36.3335   1
  -3  15  -3 147.782 46.4668   1
  -4  15  -3 3686.78 204.082   1
   4  15   3 3677.01 203.739   1
  -4 -15  -3 3479.99 202.489   1
   4 -15   3 3693.47 205.445   1
  -5  15  -3 859.299 82.4487   1
   5  15   3 756.054 81.9329   1
   5 -15   3 742.704 80.3928   1
  -5 -15  -3 729.995 81.0211   1
  -6  15  -3 37.2970 41.3850   1
   6  15   3 61.4448 47.9794   1
   6 -15   3 54.4718 43.1703   1
  -6 -15  -3 23.3408 44.7114   1
  -7  15  -3 312.842 56.8846   1
  -7 -15  -3 298.315 60.9539   1
   7 -15   3 391.709 62.5850   1
  -8  15  -3 4094.66 225.782   1
   8  15   3 4098.06 226.829   1
   8 -15   3 4293.08 229.398   1
  -8 -15  -3 4472.16 232.795   1
  -9  15  -3 291.317 57.0858   1
   9 -15   3 183.238 49.8340   1
  10  15   3 633.904 78.8417   1
 -11  15  -3 7.38337 40.4288   1
  11  15   3-8.04597 47.2456   1
  11 -15   3-15.3442 39.2965   1
 -11 -15  -3-7.17938 37.8089   1
 -12  15  -3 95.5381 48.0622   1
  12 -15   3-15.3776 46.1457   1
 -13  15  -3 1081.42 99.2371   1
  13  15   3 1089.17 97.6563   1
 -13 -15  -3 949.272 92.8435   1
  13 -15   3 925.964 95.3768   1
 -14  15  -3 559.190 76.9982   1
  14  15   3 491.602 66.9743   1
 -14 -15  -3 550.615 68.7943   1
  14 -15   3 417.848 70.0863   1
 -15  15  -3 57.9329 45.2216   1
  15  15   3-14.3404 45.2041   1
 -15 -15  -3-7.23952 42.5218   1
  15 -15   3 67.7547 48.3474   1
 -16  15  -3-21.4433 45.4743   1
  16  15   3 7.03659 37.0564   1
  16 -15   3-7.43799 43.6751   1
 -16 -15  -3 21.2313 44.1832   1
  17  16  -3 670.655 77.3228   1
 -17 -16   3 717.060 75.1679   1
  16  16  -3 334.730 58.0769   1
 -16 -16   3 373.632 58.0791   1
  15  16  -3 846.211 83.7056   1
 -15 -16   3 784.591 82.4518   1
  14  16  -3 1417.63 110.794   1
 -14 -16   3 1494.29 112.789   1
  13  16  -3 322.054 65.6658   1
 -13 -16   3 636.160 77.0951   1
 -12  16   3 46.6067 40.9157   1
 -12 -16   3 30.6573 44.5203   1
  12  16  -3-7.44103 44.6407   1
 -11  16   3 2333.72 149.368   1
  11  16  -3 1992.89 141.200   1
 -11 -16   3 2159.55 144.183   1
  11 -16  -3 2150.07 145.162   1
  10 -16  -3 62.9273 43.6113   1
  10  16  -3 7.50969 36.2065   1
 -10 -16   3 7.56302 33.3950   1
 -10  16   3 15.5254 42.5112   1
   9 -16  -3 171.853 50.3890   1
   9  16  -3 322.495 59.4777   1
  -9 -16   3 240.849 59.9901   1
  -9  16   3 401.910 62.6178   1
  -8  16   3 1655.19 125.933   1
   8 -16  -3 1958.62 133.067   1
   7  16  -3 2662.23 162.266   1
  -7  16   3 2743.16 162.185   1
  -7 -16   3 2409.15 156.152   1
   7 -16  -3 2253.83 154.408   1
  -6  16   3 2022.31 135.677   1
   6  16  -3 1991.80 136.835   1
   6 -16  -3 1990.46 135.757   1
  -6 -16   3 1619.41 126.456   1
   5  16  -3 1232.96 104.840   1
  -5 -16   3 1429.66 108.622   1
   5 -16  -3 1143.24 102.760   1
   4  16  -3 15.2708 41.2979   1
  -4 -16   3 44.5232 44.9853   1
   3  16  -3 862.075 88.0316   1
  -3 -16   3 866.051 86.3443   1
  -2  16   3 38.5752 44.8070   1
   2  16  -3 15.2121 47.4856   1
   2 -16  -3-7.53778 39.6960   1
  -2 -16   3-22.1884 40.4983   1
  -1  16   3 8040.13 355.373   1
   1  16  -3 7238.75 348.295   1
  -1 -16   3 6796.52 343.304   1
   1 -16  -3 7505.98 350.205   1
   0  16  -3 4069.69 224.863   1
   0  16   3 4223.51 229.067   1
   0 -16   3 4304.36 228.816   1
   0 -16  -3 4499.30 232.428   1
   1  16   3 5173.20 260.958   1
  -1  16  -3 5036.18 257.367   1
  -1 -16  -3 4813.37 254.369   1
   2 -16   3 15.1585 46.8636   1
   2  16   3 22.7262 43.0101   1
  -2 -16  -3 22.9281 39.1487   1
  -2  16  -3-7.44807 43.2593   1
   3 -16   3 402.734 61.4752   1
   3  16   3 482.246 68.2420   1
  -3 -16  -3 418.946 62.6730   1
  -3  16  -3 456.951 64.3672   1
   4 -16   3 516.091 69.8954   1
  -4  16  -3 516.814 68.7319   1
   4  16   3 352.717 61.5652   1
  -4 -16  -3 504.078 67.4252   1
  -5  16  -3 4703.92 240.587   1
   5  16   3 4969.42 245.516   1
  -5 -16  -3 4167.52 235.673   1
   5 -16   3 4325.51 238.612   1
  -6  16  -3 659.463 76.0576   1
   6  16   3 601.090 76.8397   1
   6 -16   3 697.934 81.2547   1
  -6 -16  -3 659.518 78.1391   1
  -7 -16  -3 3085.20 181.344   1
   7  16   3 2917.51 177.331   1
  -8  16  -3 112.256 51.6315   1
   8  16   3 184.966 48.7924   1
  -8 -16  -3 69.0232 44.7771   1
   8 -16   3 116.475 52.7061   1
   9  16   3 8963.01 377.622   1
   9 -16   3 7971.95 371.194   1
  -9 -16  -3 8091.17 371.983   1
 -10  16  -3 1077.26 99.6896   1
  10 -16   3 976.864 96.0560   1
 -10 -16  -3 1188.60 100.674   1
 -11  16  -3 289.119 61.1288   1
 -11 -16  -3 185.861 54.9533   1
  11 -16   3 188.936 51.3728   1
 -12  16  -3 714.726 85.1894   1
  12  16   3 803.615 84.7782   1
  12 -16   3 881.788 89.3105   1
 -13  16  -3 1153.07 103.681   1
  13 -16   3 1358.36 107.735   1
 -14 -16  -3-7.15489 45.5414   1
 -14  16  -3 78.8362 50.4282   1
  14  16   3 43.0926 44.4276   1
 -15  16  -3 176.847 57.5122   1
 -15 -17   3 409.428 64.7408   1
  15  17  -3 460.753 68.3817   1
 -14 -17   3 57.4250 49.3412   1
  14  17  -3 7.16074 44.2897   1
 -13 -17   3 534.427 71.5400   1
  13  17  -3 439.564 66.9405   1
 -12 -17   3 75.7541 49.1509   1
  12  17  -3 65.3582 46.7023   1
 -11 -17   3 730.452 81.0659   1
  11  17  -3 789.937 85.3215   1
 -10  17   3 1462.41 116.172   1
   9 -17  -3 944.149 90.6139   1
  -9 -17   3 867.037 85.0609   1
   9  17  -3 703.040 77.8266   1
  -9  17   3 886.804 89.1350   1
  -8  17   3 1105.41 99.1043   1
   8  17  -3 906.919 88.7950   1
  -8 -17   3 950.380 91.0381   1
   8 -17  -3 1109.09 98.2578   1
  -7  17   3-23.0857 41.6058   1
   7  17  -3-14.9163 43.3147   1
   7 -17  -3-7.86669 39.7128   1
  -7 -17   3 37.1083 41.1426   1
   6  17  -3 5116.74 262.497   1
  -6  17   3 5566.79 267.766   1
  -6 -17   3 4849.76 256.642   1
   6 -17  -3 4855.53 261.189   1
   5  17  -3 22.6752 44.8956   1
  -5  17   3 78.6404 47.6905   1
  -5 -17   3 52.6513 44.6774   1
   5 -17  -3 30.5695 41.8825   1
   4  17  -3 2240.43 143.798   1
  -4  17   3 2100.19 142.566   1
   4 -17  -3 1935.34 140.211   1
  -4 -17   3 1937.73 136.254   1
  -3  17   3 413.218 64.6889   1
   3  17  -3 272.528 58.2822   1
   3 -17  -3 329.193 60.3794   1
  -3 -17   3 394.169 64.4608   1
  -2  17   3 2611.42 183.735   1
   2 -17  -3 3511.76 189.106   1
  -1  17   3 935.641 93.4808   1
   1 -17  -3 1085.27 96.8258   1
   0  17   3 1090.88 95.8396   1
   0 -17  -3 837.516 87.4987   1
   1  17   3 115.580 47.2848   1
  -1 -17  -3 60.9146 39.6888   1
   2 -17   3 297.118 60.6862   1
   2  17   3 397.408 62.6396   1
  -2 -17  -3 392.635 64.8138   1
  -2  17  -3 422.238 66.0052   1
  -3  17  -3 59.6417 42.8420   1
   3 -17   3 22.7596 38.8885   1
   4 -17   3 1667.04 124.082   1
   4  17   3 1683.48 128.323   1
  -4 -17  -3 1805.42 130.801   1
  -4  17  -3 1953.41 130.343   1
   5 -17   3 7.58540 38.2940   1
  -5  17  -3-14.9812 39.9780   1
   5  17   3 15.3363 44.0378   1
  -5 -17  -3 30.8908 44.3512   1
   6  17   3 3418.49 186.908   1
  -6 -17  -3 2980.80 180.939   1
   6 -17   3 3151.20 181.483   1
  -7  17  -3 7.41795 39.0676   1
   7  17   3-15.3105 38.0758   1
   7 -17   3 30.5722 37.4348   1
  -7 -17  -3 30.9898 40.2476   1
  -8  17  -3 9651.67 428.011   1
   8 -17   3 9146.58 428.133   1
  -9 -17  -3 443.060 66.2481   1
   9  17   3 388.611 67.5150   1
 -10  17  -3 935.180 91.7631   1
  10  17   3 1052.55 95.8198   1
  10 -17   3 1054.28 97.1218   1
 -10 -17  -3 1028.09 93.5217   1
 -11  17  -3 14.5975 47.2922   1
  11 -17   3 22.5723 48.3149   1
 -12  17  -3 65.4780 47.5816   1
 -12 -17  -3 49.4774 42.4270   1
  12  17   3 14.9314 40.3969   1
 -13  17  -3 7.21819 42.3844   1
  13 -17   3-7.33599 41.1607   1
 -13 -18   3 289.938 56.6141   1
  13  18  -3 320.069 59.2142   1
 -12 -18   3-43.9491 50.3495   1
  12  18  -3-21.3802 47.8086   1
 -11 -18   3-7.34700 44.0739   1
  11  18  -3 43.2537 48.3493   1
 -10 -18   3 525.199 73.3521   1
  10  18  -3 528.606 72.3146   1
  -9 -18   3 552.565 72.3283   1
   9  18  -3 495.275 68.1494   1
  -8 -18   3 230.045 52.2012   1
   8  18  -3 108.091 45.4527   1
  -8  18   3 178.646 55.8299   1
  -7 -18   3 2800.68 168.106   1
   7 -18  -3 2767.09 172.530   1
   7  18  -3 2622.42 163.944   1
  -7  18   3 3071.33 177.286   1
   6 -18  -3 38.4238 40.5020   1
  -6  18   3 47.4499 41.1122   1
   5 -18  -3 2759.54 169.978   1
  -5 -18   3 2646.07 164.613   1
  -5  18   3 2575.79 167.029   1
   5  18  -3 2870.44 168.420   1
   4 -18  -3 1087.01 97.9998   1
  -4 -18   3 1153.88 100.784   1
   4  18  -3 1072.70 100.163   1
  -4  18   3 1197.56 103.964   1
   3 -18  -3 733.297 85.2001   1
  -3 -18   3 738.159 81.9567   1
  -3  18   3 1014.83 95.5414   1
   3  18  -3 769.584 83.0126   1
  -2 -18   3 466.431 69.3927   1
   2 -18  -3 418.992 65.3219   1
  -2  18   3 422.207 67.5072   1
   2  18  -3 524.992 73.7531   1
  -1 -18   3 2233.00 143.114   1
   1 -18  -3 2025.93 141.206   1
  -1  18   3 2071.20 142.615   1
   0 -18   3 163.167 49.8265   1
   0 -18  -3 187.858 50.8867   1
   0  18   3 247.058 60.5723   1
   0  18  -3 150.368 54.5302   1
  -1 -18  -3 2357.97 152.650   1
   1 -18   3 2135.54 146.007   1
  -1  18  -3 2542.38 153.476   1
   1  18   3 2124.93 149.244   1
  -2  18  -3 125.305 46.1181   1
   2  18   3 75.6372 46.4043   1
   2 -18   3 52.6122 39.1614   1
  -2 -18  -3 69.6416 41.4092   1
   3 -18   3 1370.95 108.989   1
   3  18   3 1223.45 107.946   1
  -3 -18  -3 1382.34 112.427   1
  -3  18  -3 1472.48 111.904   1
   4 -18   3 75.2441 45.1887   1
  -4  18  -3 44.1408 42.7852   1
   4  18   3 76.4188 46.8365   1
  -4 -18  -3 46.0625 41.5684   1
   6  18   3 813.874 85.1466   1
  -6  18  -3 716.912 79.6756   1
  -6 -18  -3 728.896 84.1989   1
   6 -18   3 712.655 80.1999   1
  -7  18  -3 1677.47 122.435   1
   7  18   3 1556.08 117.874   1
  -7 -18  -3 1589.90 120.307   1
   7 -18   3 1572.51 119.356   1
  -8  18  -3 668.106 77.9126   1
   8  18   3 505.325 76.1253   1
   8 -18   3 723.658 81.1641   1
  -8 -18  -3 475.497 71.9177   1
  -9  18  -3 876.379 86.6070   1
   9 -18   3 842.687 86.6799   1
 -10  18  -3 14.4734 46.0452   1
  10  18   3 14.7747 44.7752   1
 -10 -18  -3-7.09105 40.7284   1
  10 -18   3 52.5061 44.9968   1
 -11  18  -3 303.134 62.7164   1
  11  18   3 400.013 68.6622   1
  11 -18   3 244.781 59.0462   1
 -12  18  -3 191.304 56.6825   1
  10  19  -3 583.208 71.8842   1
 -10 -19   3 467.188 68.6474   1
   9  19  -3 369.201 62.9748   1
  -9 -19   3 357.514 59.6628   1
  -8 -19   3 1550.87 116.115   1
   8  19  -3 1408.28 110.649   1
   6  19  -3 122.601 48.5131   1
  -6 -19   3 78.9423 47.0626   1
  -5  19   3 187.056 57.4990   1
   5  19  -3 102.430 47.6941   1
   4  19  -3 1154.13 99.3382   1
  -4  19   3 924.265 93.1041   1
  -4 -19   3 854.004 90.5064   1
   4 -19  -3 1049.14 94.9055   1
  -3  19   3 163.943 55.5593   1
   3  19  -3 118.493 49.5139   1
   3 -19  -3 168.815 52.9773   1
  -3 -19   3 101.700 46.9209   1
   2  19  -3 431.528 66.0293   1
  -2  19   3 543.016 73.4207   1
   2 -19  -3 523.414 70.7181   1
  -2 -19   3 376.049 61.1821   1
   1  19  -3 2663.92 156.937   1
  -1  19   3 2285.70 152.496   1
  -1 -19   3 2323.07 150.869   1
   1 -19  -3 2142.59 149.693   1
   0  19  -3 118.507 52.2953   1
   0 -19   3 124.018 50.7341   1
  -1  19  -3 192.506 56.5778   1
   1  19   3 151.068 53.4748   1
  -1 -19  -3 152.130 52.6238   1
   1 -19   3 153.113 54.2756   1
   2 -19   3 1427.86 117.345   1
  -2 -19  -3 1751.03 126.385   1
  -2  19  -3 1696.34 123.367   1
   2  19   3 1522.06 119.496   1
  -3 -19  -3 91.2266 50.1424   1
   3 -19   3 29.5758 44.3701   1
   3  19   3 15.0860 44.7903   1
  -3  19  -3 7.23199 42.0223   1
   4 -19   3 544.515 73.4672   1
   4  19   3 696.640 81.3716   1
  -4  19  -3 766.669 79.3436   1
  -4 -19  -3 701.170 79.4720   1
  -5  19  -3 822.706 83.8434   1
   5  19   3 731.676 82.9892   1
  -5 -19  -3 577.988 76.2932   1
   5 -19   3 592.619 76.9840   1
  -7  19  -3 519.714 71.0598   1
   7  19   3 406.111 70.8773   1
  -7 -19  -3 552.871 73.3118   1
   7 -19   3 429.317 67.3115   1
  -8  19  -3 407.926 67.7176   1
   8  19   3 367.857 62.8718   1
  -8 -19  -3 310.644 58.1198   1
   8 -19   3 463.944 65.3169   1
  -9  19  -3 14.1836 47.5739   1
   9 -19   3 50.2755 41.7295   1
  -6 -20   3 719.971 79.4012   1
   5  20  -3 147.915 51.6652   1
  -5 -20   3 138.365 48.2189   1
   4  20  -3 1236.14 100.762   1
  -4 -20   3 1138.43 97.0763   1
   3  20  -3 85.8945 46.0719   1
  -3 -20   3 85.4596 44.1500   1
  -2  20   3 91.3602 50.3244   1
   2  20  -3 108.281 48.5407   1
  -2 -20   3 84.9614 44.3451   1
  -1  20   3 1301.73 111.334   1
   1  20  -3 1457.44 114.040   1
  -1 -20   3 1388.03 110.827   1
   0  20  -3 50.3256 48.6171   1
   0  20   3-22.2827 42.1722   1
   0 -20   3 28.3729 43.8601   1
   0 -20  -3 14.9525 40.9412   1
  -1  20  -3 9446.52 418.400   1
   1 -20   3 9020.08 414.743   1
   2  20   3 558.960 74.9095   1
  -2  20  -3 475.298 68.2311   1
  -2 -20  -3 548.499 74.1835   1
   2 -20   3 416.200 62.6207   1
   3  20   3 66.3656 49.5147   1
  -3  20  -3 71.5795 51.5381   1
   3 -20   3 35.6191 45.3915   1
  -3 -20  -3 88.8522 44.0192   1
   4  20   3 58.4569 50.6869   1
  -4  20  -3 112.715 47.3256   1
  -4 -20  -3 29.4321 47.3259   1
   5 -20   3 7.11304 38.9484   1
  -5  20  -3 27.9531 41.9173   1
  -5 -20  -3-29.7113 50.2260   1
  24   0  -4 96.2738 47.8364   1
 -24   0   4 143.495 49.1424   1
  23   0  -4 79.5880 47.3680   1
 -23   0   4 104.469 47.6030   1
  22   0  -4 4369.83 233.684   1
 -22   0   4 4176.51 224.800   1
  21   0  -4 5899.07 277.010   1
 -21   0   4 4929.97 262.758   1
  20   0  -4 2613.18 157.639   1
 -20   0   4 2327.75 149.401   1
  19   0  -4 508.681 65.7416   1
 -19   0   4 645.988 71.6492   1
  18   0  -4 1773.71 117.601   1
 -18   0   4 1349.09 107.807   1
  17   0  -4 726.182 72.3602   1
 -17   0   4 881.156 79.2623   1
 -16   0   4 3179.01 179.609   1
  16   0  -4 3628.22 185.551   1
 -14   0   4 3843.86 187.769   1
  14   0  -4 3364.17 180.899   1
 -13   0   4 8620.77 382.473   1
  13   0  -4 9132.32 383.848   1
 -12   0   4 10121.9 417.958   1
  12   0  -4 9657.22 416.902   1
 -11   0   4 1141.94 75.1621   1
 -10   0   4 15175.9 641.836   1
  10   0  -4 17027.6 645.200   1
  -8   0   4 60906.6 2309.45   1
   8   0  -4 60078.0 2308.87   1
  -7   0   4 47855.3 1860.01   1
   7   0  -4 49637.4 1860.63   1
  -6   0   4 638.880 38.7996   1
   6   0  -4 600.655 39.0416   1
  -5   0   4 648967. 23763.0   1
   5   0  -4 608439. 23763.9   1
  -4   0   4 432859. 16733.2   1
   4   0  -4 453136. 16732.7   1
   2   0  -4 355516. 13544.2   1
  -2   0   4 361818. 13543.8   1
   1   0  -4 188180. 7038.61   1
  -1   0   4 184101. 7039.70   1
   0   0  -4 206376. 7541.27   1
   0   0   4 192374. 7541.47   1
  -1   0  -4 448955. 16245.0   1
   1   0   4 410286. 16245.9   1
  -2   0  -4 395668. 15128.6   1
   2   0   4 405040. 15129.6   1
  -4   0  -4 8476.59 326.150   1
   4   0   4 6873.64 318.627   1
  -5   0  -4 71194.5 2645.15   1
   5   0   4 66927.6 2640.02   1
  -6   0  -4 1528.13 90.7547   1
   6   0   4 1008.07 83.8234   1
  -7   0  -4 66510.4 2556.18   1
   7   0   4 66240.2 2553.19   1
  -8   0  -4 41610.4 1598.91   1
   8   0   4 40240.9 1594.38   1
 -10   0  -4 32192.4 1193.33   1
  10   0   4 27970.1 1185.37   1
 -11   0  -4 14503.8 572.400   1
  11   0   4 12483.3 566.600   1
 -12   0  -4 3769.00 203.106   1
  12   0   4 4027.37 207.875   1
  13   0   4 35.2898 30.5574   1
 -13   0  -4-6.65591 27.6410   1
 -14   0  -4 3156.63 177.402   1
  14   0   4 3054.32 179.295   1
 -15   0  -4 2967.73 173.523   1
  15   0   4 3087.45 179.363   1
 -16   0  -4 10163.6 458.608   1
  16   0   4 10684.6 468.018   1
 -18   0  -4 248.397 53.3313   1
  18   0   4 235.529 59.1827   1
 -19   0  -4 698.743 79.0874   1
  19   0   4 745.960 81.9392   1
 -20   0  -4 980.385 91.5630   1
  20   0   4 798.027 87.5557   1
 -21   0  -4 1647.40 122.608   1
  21   0   4 1794.26 126.991   1
 -22   0  -4 14.4107 44.5547   1
  22   0   4 22.2895 41.6930   1
 -23   0  -4 550.986 73.0223   1
  23   0   4 502.521 69.6274   1
 -24   0  -4 69.5247 41.4668   1
  24   0   4 149.669 45.5259   1
 -25  -1   4 157.991 54.1109   1
  25   1  -4 193.644 59.2247   1
 -24   1   4-30.4086 41.1031   1
  24  -1  -4-15.7225 41.3998   1
  24   1  -4 40.6453 47.2119   1
 -24  -1   4-14.9038 42.7956   1
 -23   1   4 278.997 55.0309   1
  23  -1  -4 287.720 57.1006   1
  23   1  -4 286.379 59.1852   1
 -23  -1   4 142.585 52.4131   1
 -22  -1   4 2077.94 137.224   1
 -22   1   4 1856.36 132.978   1
  22  -1  -4 2064.84 137.006   1
  22   1  -4 1719.21 130.190   1
 -21   1   4 4259.04 230.563   1
 -21  -1   4 4596.10 237.363   1
  21  -1  -4 4414.31 235.792   1
  21   1  -4 4537.28 235.390   1
 -20  -1   4 1390.22 106.600   1
 -20   1   4 1100.93 96.7008   1
  20   1  -4 1414.63 106.718   1
  20  -1  -4 1204.04 102.820   1
 -19   1   4 452.304 61.2814   1
  19  -1  -4 477.715 64.7624   1
 -18   1   4 3691.56 202.390   1
  18  -1  -4 4378.80 215.790   1
  18   1  -4 3882.86 207.739   1
 -18  -1   4 3792.76 206.639   1
 -17   1   4 12914.0 568.372   1
  17  -1  -4 14295.1 580.901   1
  17   1  -4 13136.2 573.044   1
 -17  -1   4 14123.7 577.878   1
 -16   1   4 3466.52 186.102   1
  16  -1  -4 3597.59 190.548   1
  16   1  -4 3449.99 188.724   1
 -16  -1   4 3722.02 190.246   1
  15   1  -4 200.737 44.2530   1
 -15  -1   4 342.687 50.0552   1
 -14   1   4 7051.26 299.614   1
  14  -1  -4 6196.90 293.505   1
  14   1  -4 6421.62 298.635   1
 -14  -1   4 6528.72 299.247   1
 -13   1   4 12252.6 522.154   1
  13   1  -4 11677.2 522.860   1
 -12   1   4 27329.6 1173.06   1
  12  -1  -4 31684.7 1178.88   1
  12   1  -4 30783.5 1181.09   1
 -12  -1   4 30662.8 1179.78   1
 -11   1   4 63578.5 2431.37   1
 -11  -1   4 62253.7 2435.86   1
  11  -1  -4 61874.3 2430.54   1
  11   1  -4 65868.4 2434.41   1
  10   1  -4 5383.88 254.488   1
 -10  -1   4 6138.34 259.740   1
 -10   1   4 5929.35 253.635   1
   9   1  -4 13943.4 575.264   1
  -9  -1   4 14801.3 577.982   1
  -8   1   4 93954.8 3358.03   1
   8  -1  -4 83114.5 3357.29   1
  -8  -1   4 87835.3 3360.69   1
   8   1  -4 88422.6 3360.74   1
  -7   1   4 1506.83 73.9656   1
   7   1  -4 1601.50 81.0234   1
   7  -1  -4 1441.09 73.4769   1
  -7  -1   4 1371.58 76.0055   1
  -6   1   4 422201. 16747.3   1
   6   1  -4 500639. 16756.8   1
  -6  -1   4 501820. 16757.2   1
   6  -1  -4 400468. 16746.4   1
  -5   1   4 699.065 36.8415   1
   5   1  -4 845.097 45.6373   1
   5  -1  -4 825.864 37.7612   1
  -5  -1   4 609.148 43.2116   1
   4   1  -4 56342.2 2205.61   1
  -4  -1   4 59725.6 2205.03   1
   3   1  -4 15141.5 569.214   1
  -3  -1   4 14331.2 568.854   1
   2   1  -4 9872.88 384.408   1
  -2  -1   4 9744.60 384.480   1
  -1  -1   4 43047.3 1557.16   1
   1   1  -4 37613.1 1554.25   1
  -1   1   4 40037.5 1551.50   1
   1  -1  -4 42544.1 1551.58   1
   0  -1   4 3088.31 136.804   1
   0  -1  -4 3148.18 134.319   1
   1   1   4 3471.61 144.892   1
   1  -1   4 3259.46 145.241   1
  -1  -1  -4 2898.67 142.201   1
  -1   1  -4 3290.24 144.402   1
   2  -1   4 582470. 20887.2   1
  -2  -1  -4 576032. 20884.8   1
  -2   1  -4 587485. 20886.5   1
   3   1   4 19317.6 786.941   1
   3  -1   4 20278.6 788.267   1
  -3  -1  -4 20625.0 788.379   1
  -3   1  -4 19813.9 785.745   1
   4   1   4 263893. 10072.2   1
   4  -1   4 263132. 10076.6   1
  -4  -1  -4 264683. 10072.9   1
  -4   1  -4 271712. 10071.4   1
   5  -1   4 31540.6 1243.41   1
  -5  -1  -4 31828.6 1241.74   1
  -5   1  -4 29230.8 1236.11   1
   6   1   4 1589.49 102.557   1
   6  -1   4 1714.11 106.622   1
  -6  -1  -4 1815.20 105.111   1
  -6   1  -4 1710.41 101.586   1
   7  -1   4 860.054 78.3261   1
  -7  -1  -4 1060.07 77.4778   1
  -7   1  -4 951.355 72.6069   1
   8   1   4 10364.9 473.174   1
   8  -1   4 12179.0 482.497   1
  -8  -1  -4 11395.9 478.062   1
  -8   1  -4 11263.6 473.643   1
   9   1   4 2789.66 156.662   1
   9  -1   4 2874.01 160.593   1
  -9  -1  -4 3064.82 160.891   1
  -9   1  -4 2738.96 153.732   1
  10   1   4 25103.5 1021.45   1
  10  -1   4 27107.2 1029.34   1
 -10  -1  -4 25511.7 1021.57   1
 -10   1  -4 24553.7 1017.33   1
  11   1   4 20790.7 843.899   1
  11  -1   4 20866.8 845.450   1
 -11  -1  -4 21305.4 845.604   1
 -11   1  -4 19923.6 838.449   1
  12  -1   4 4054.10 202.827   1
  12   1   4 3533.69 195.580   1
 -12  -1  -4 3627.26 197.347   1
 -12   1  -4 3395.86 190.366   1
  13   1   4 541.369 65.5005   1
  13  -1   4 650.943 73.7541   1
 -13  -1  -4 588.881 67.3747   1
 -13   1  -4 662.386 69.7500   1
  14   1   4 2027.08 133.291   1
  14  -1   4 2096.10 134.998   1
 -14  -1  -4 1970.13 133.196   1
 -14   1  -4 1710.79 124.952   1
  15   1   4 2934.41 171.333   1
  15  -1   4 3074.98 174.509   1
 -15   1  -4 2728.62 166.721   1
 -15  -1  -4 2720.05 167.429   1
  16  -1   4 6436.37 306.006   1
  16   1   4 6339.31 305.545   1
 -16   1  -4 6013.11 299.516   1
 -16  -1  -4 6093.89 301.253   1
  18   1   4 2165.74 143.492   1
  18  -1   4 1932.54 135.913   1
 -18  -1  -4 1811.33 132.141   1
 -18   1  -4 2310.69 143.760   1
  19   1   4 426.473 67.1906   1
  19  -1   4 519.455 68.4393   1
 -19   1  -4 598.064 73.6251   1
 -19  -1  -4 449.974 66.7815   1
  20  -1   4 1160.26 103.199   1
 -20  -1  -4 1339.56 108.087   1
 -20   1  -4 1260.49 105.360   1
  21  -1   4 844.871 89.0654   1
  21   1   4 1190.28 99.5499   1
 -21   1  -4 1040.99 94.7877   1
 -21  -1  -4 1011.17 93.1219   1
  22  -1   4 185.686 49.8527   1
  22   1   4 210.222 56.6961   1
 -22  -1  -4 158.170 49.0815   1
 -22   1  -4 167.517 48.4952   1
  23   1   4 109.768 51.1613   1
  23  -1   4 73.1989 47.0883   1
 -23  -1  -4 21.2860 46.0608   1
 -23   1  -4 106.634 51.2070   1
  24   1   4 221.080 52.3070   1
  24  -1   4 242.826 54.8761   1
 -24   1  -4 172.610 52.0734   1
 -24  -1  -4 241.379 57.8560   1
 -26  -2   4 125.911 50.7136   1
  25   2  -4 392.549 68.1895   1
 -25  -2   4 224.456 61.1254   1
  24   2  -4 7.86900 43.0875   1
  24  -2  -4-7.82125 42.2873   1
 -24  -2   4 7.68956 42.6280   1
 -24   2   4 7.65594 44.9551   1
  23   2  -4 455.548 67.1059   1
  23  -2  -4 535.352 72.5621   1
 -23  -2   4 548.584 75.4070   1
 -23   2   4 567.698 75.6131   1
  22  -2  -4 1436.24 113.014   1
 -22   2   4 1525.88 116.214   1
  21   2  -4 338.835 58.4216   1
  21  -2  -4 341.683 54.7209   1
 -21  -2   4 329.491 61.2832   1
 -21   2   4 252.176 54.9569   1
  20   2  -4 1477.41 112.793   1
  20  -2  -4 1704.21 118.527   1
 -20  -2   4 1479.30 115.086   1
 -20   2   4 1437.39 111.802   1
  19   2  -4 1272.31 101.464   1
  19  -2  -4 1266.33 100.869   1
 -19  -2   4 1087.34 97.7800   1
 -19   2   4 1329.14 101.712   1
  18   2  -4 416.977 61.7930   1
  18  -2  -4 438.438 61.1960   1
 -18  -2   4 337.466 57.3698   1
 -18   2   4 322.929 51.6554   1
  17   2  -4 12720.9 539.547   1
  17  -2  -4 12716.0 536.620   1
 -17  -2   4 12225.3 536.085   1
 -17   2   4 12452.3 531.681   1
  16   2  -4 710.105 72.0907   1
  16  -2  -4 702.390 70.1953   1
 -16  -2   4 734.307 70.9071   1
 -16   2   4 643.180 65.6631   1
  15   2  -4 16637.2 681.035   1
 -15  -2   4 16259.1 678.742   1
  14  -2  -4 985.270 76.4442   1
 -14   2   4 901.946 72.6272   1
  13   2  -4 1236.33 90.8854   1
  13  -2  -4 1548.87 94.7734   1
 -13  -2   4 1267.24 92.0026   1
 -13   2   4 1382.19 89.4367   1
  12   2  -4 6891.53 334.433   1
  12  -2  -4 7628.58 332.208   1
 -12  -2   4 7993.79 338.007   1
 -12   2   4 8002.44 330.431   1
  11  -2  -4 1784.43 100.940   1
 -11  -2   4 1754.24 104.018   1
  11   2  -4 1550.90 102.611   1
  10   2  -4 8837.98 352.942   1
 -10   2   4 7742.18 340.867   1
 -10  -2   4 8236.64 350.845   1
  10  -2  -4 8288.02 345.681   1
  -9  -2   4 101642. 3960.63   1
   9   2  -4 106671. 3965.00   1
   8   2  -4 12675.1 546.076   1
  -8   2   4 13126.2 536.647   1
  -8  -2   4 13708.1 546.602   1
   8  -2  -4 14798.6 539.483   1
  -7   2   4 106628. 4232.69   1
   7  -2  -4 117535. 4235.38   1
   6   2  -4 75143.6 2888.56   1
  -6  -2   4 72741.7 2889.12   1
  -6   2   4 75942.9 2877.19   1
   6  -2  -4 78060.3 2878.09   1
  -5  -2   4 51962.3 2138.18   1
   5  -2  -4 55959.3 2128.26   1
  -5   2   4 57689.3 2127.98   1
   5   2  -4 57682.0 2140.82   1
  -4   2   4 541.093 28.1095   1
   4   2  -4 505.552 39.2713   1
  -4  -2   4 564.224 40.0373   1
   4  -2  -4 590.020 28.7055   1
   3   2  -4 7168.68 297.137   1
  -3   2   4 7484.74 285.345   1
   3  -2  -4 7247.15 285.188   1
  -3  -2   4 7640.49 299.037   1
   2   2  -4 3964.54 137.925   1
  -2  -2   4 4014.15 140.781   1
   2  -2  -4 3595.83 127.681   1
  -1   2   4 3376.67 136.215   1
   1  -2  -4 2938.63 135.277   1
   1   2  -4 3382.34 142.640   1
  -1  -2   4 3174.18 143.259   1
   0   2   4 2549.60 114.142   1
   0  -2   4 2592.33 119.618   1
   0   2  -4 2748.37 120.168   1
   1  -2   4 27268.3 1041.03   1
  -1  -2  -4 26194.5 1037.74   1
  -1   2  -4 27110.8 1039.79   1
   1   2   4 26881.6 1036.72   1
   2   2   4 20533.2 784.716   1
  -2  -2  -4 19510.4 784.814   1
  -3   2  -4 26085.8 1014.65   1
   3  -2   4 26509.3 1016.70   1
   3   2   4 25056.8 1013.42   1
  -3  -2  -4 26436.7 1016.29   1
  -4   2  -4 30529.5 1145.40   1
   4   2   4 30804.2 1146.63   1
  -4  -2  -4 30351.9 1145.62   1
  -5   2  -4 66585.7 2599.72   1
   5  -2   4 65693.9 2600.43   1
   5   2   4 72935.0 2605.10   1
  -5  -2  -4 66566.2 2600.44   1
  -6   2  -4 2229.42 132.105   1
   6  -2   4 2755.26 139.430   1
   6   2   4 2440.70 136.330   1
  -6  -2  -4 2611.73 136.951   1
  -7   2  -4 31795.0 1228.03   1
   7  -2   4 31672.0 1230.24   1
   7   2   4 31081.1 1228.94   1
  -7  -2  -4 30354.4 1230.38   1
  -8   2  -4-21.0200 27.2981   1
   8  -2   4-5.43437 24.4479   1
   8   2   4-22.0354 33.0436   1
  -8  -2  -4 32.6751 31.9779   1
  -9   2  -4 3011.30 165.998   1
   9  -2   4 3021.33 167.941   1
   9   2   4 3296.18 171.758   1
  -9  -2  -4 3159.08 168.297   1
 -10   2  -4 5715.64 275.844   1
  10  -2   4 6050.85 281.501   1
  10   2   4 5942.00 282.172   1
 -10  -2  -4 6007.22 281.017   1
 -11   2  -4 20987.1 851.533   1
  11  -2   4 21741.1 854.718   1
  11   2   4 20395.4 853.544   1
 -11  -2  -4 20545.6 851.424   1
 -12   2  -4 754.180 73.6474   1
  12  -2   4 686.761 75.4213   1
  12   2   4 694.613 68.7366   1
 -12  -2  -4 649.374 73.1298   1
 -13   2  -4 4622.83 227.489   1
  13  -2   4 4436.30 227.169   1
  13   2   4 4238.58 225.721   1
 -13  -2  -4 4209.45 225.158   1
 -14   2  -4 1149.21 95.8452   1
  14  -2   4 1110.69 93.1964   1
  14   2   4 1196.02 98.0493   1
 -14  -2  -4 968.269 90.7156   1
 -15  -2  -4 2789.30 174.658   1
 -15   2  -4 3137.58 176.088   1
  15  -2   4 3046.42 176.287   1
  15   2   4 3135.03 178.759   1
 -16  -2  -4 3665.04 207.044   1
 -16   2  -4 4004.09 208.810   1
  16   2   4 3604.52 203.544   1
  16  -2   4 3707.55 206.410   1
 -17  -2  -4 4017.42 217.411   1
  17   2   4 3947.69 215.506   1
 -18   2  -4 347.481 58.9646   1
  18   2   4 345.292 58.1636   1
 -18  -2  -4 187.343 50.5824   1
  19  -2   4 166.761 52.3104   1
  19   2   4 93.8763 45.1833   1
 -19  -2  -4 132.823 45.8763   1
 -20   2  -4 679.254 80.0039   1
 -20  -2  -4 808.845 82.3172   1
  20   2   4 862.510 86.9568   1
  20  -2   4 882.163 89.3948   1
 -21  -2  -4 315.498 57.7844   1
 -21   2  -4 211.656 56.6989   1
  21   2   4 351.005 64.0931   1
  21  -2   4 394.595 66.7574   1
 -22   2  -4 108.339 50.3509   1
 -22  -2  -4 121.462 44.1127   1
  22  -2   4 148.760 51.4318   1
  22   2   4 220.960 50.9911   1
 -23   2  -4 141.513 49.1819   1
  23  -2   4 73.3400 47.6961   1
 -24  -2  -4 54.7364 43.9822   1
 -24   2  -4 6.92351 37.9700   1
  24  -2   4 85.7572 44.2362   1
  24   2   4 85.7192 46.3287   1
  25   3  -4 31.0056 39.1407   1
 -25  -3   4 15.6710 42.9128   1
 -24   3   4 45.7521 46.7299   1
  24  -3  -4 7.90311 35.6168   1
  24   3  -4 92.2867 45.6959   1
 -24  -3   4 103.085 48.5907   1
 -23   3   4 113.046 48.9671   1
  23  -3  -4 117.101 48.8788   1
  23   3  -4 108.561 46.6593   1
 -23  -3   4 61.7881 44.5091   1
 -22   3   4 1422.20 111.986   1
  22  -3  -4 1656.63 118.703   1
  22   3  -4 1227.46 107.193   1
 -22  -3   4 1635.51 119.939   1
 -21   3   4 2498.91 158.047   1
  21  -3  -4 2717.80 162.478   1
  21   3  -4 2678.75 162.513   1
 -21  -3   4 2424.58 159.663   1
 -20   3   4 2351.98 145.422   1
  20  -3  -4 2124.82 143.188   1
  20   3  -4 2111.69 142.298   1
 -20  -3   4 2330.08 147.595   1
 -19   3   4 2138.51 139.462   1
  19  -3  -4 2242.22 142.142   1
  19   3  -4 2236.98 144.353   1
 -19  -3   4 2147.65 143.971   1
 -18   3   4 6947.68 315.485   1
  18  -3  -4 6413.19 314.632   1
 -17   3   4 846.167 77.6209   1
  17  -3  -4 823.245 79.0844   1
  17   3  -4 856.889 80.1463   1
 -17  -3   4 884.989 81.8202   1
 -16   3   4 480.447 57.2489   1
  16  -3  -4 506.515 60.3595   1
  16   3  -4 534.752 65.5969   1
 -16  -3   4 376.708 57.6383   1
  15   3  -4 4615.57 238.292   1
 -15  -3   4 5277.49 246.980   1
 -14   3   4 4874.30 233.627   1
  14  -3  -4 4756.45 233.883   1
  14   3  -4 4827.95 241.345   1
 -14  -3   4 5378.98 244.889   1
 -13  -3   4 10460.6 460.207   1
  13  -3  -4 11565.0 457.767   1
 -13   3   4 10414.8 451.811   1
 -12   3   4 28232.1 1115.10   1
 -12  -3   4 29005.8 1124.55   1
  12  -3  -4 28516.3 1116.51   1
  12   3  -4 27891.0 1122.19   1
 -11   3   4 9039.90 379.964   1
  11  -3  -4 9477.33 383.120   1
 -11  -3   4 8673.48 388.832   1
  11   3  -4 9074.68 390.513   1
  10  -3  -4 2070.65 106.597   1
  10   3  -4 2155.78 116.697   1
  -9  -3   4 12591.4 499.116   1
   9   3  -4 11654.9 497.667   1
   8   3  -4 37905.3 1479.66   1
  -8   3   4 37229.7 1467.66   1
  -8  -3   4 40203.9 1482.57   1
   7   3  -4 2250.03 125.213   1
   7  -3  -4 2603.58 115.302   1
  -7  -3   4 2156.60 122.130   1
  -7   3   4 2742.66 116.186   1
   6  -3  -4 67013.2 2562.72   1
  -6   3   4 67744.3 2561.10   1
  -5   3   4 902.808 45.6499   1
  -5  -3   4 845.827 55.9611   1
   5  -3  -4 786.118 45.2440   1
   4  -3  -4 38699.3 1526.78   1
  -4  -3   4 50257.3 1546.38   1
  -4   3   4 34176.4 1526.20   1
   4   3  -4 46740.2 1542.82   1
  -3  -3   4 116.835 24.9747   1
   3  -3  -4 133.492 17.4318   1
   3   3  -4 83.0126 23.1463   1
  -3   3   4 131.819 16.0833   1
  -2  -3   4 10477.8 425.077   1
  -2   3   4 10749.2 414.501   1
   2  -3  -4 10958.0 414.604   1
   2   3  -4 9747.05 422.433   1
  -1  -3   4 3377.63 153.765   1
   1   3  -4 3405.57 154.967   1
   1  -3  -4 3589.29 146.728   1
  -1   3   4 3116.00 144.483   1
   0  -3  -4 6350.40 255.576   1
   0   3   4 5927.78 253.597   1
   1  -3   4 13643.1 572.522   1
  -1   3  -4 14289.8 572.833   1
  -1  -3  -4 13580.2 568.162   1
  -2   3  -4 64592.5 2487.96   1
   2  -3   4 65510.0 2489.37   1
   3  -3   4 2602.56 143.467   1
  -3   3  -4 2909.82 142.978   1
  -3  -3  -4 2837.23 141.097   1
   3   3   4 3010.10 141.703   1
   4   3   4 31406.1 1242.41   1
   4  -3   4 31912.2 1245.43   1
  -4  -3  -4 32537.4 1244.94   1
  -4   3  -4 31703.1 1244.93   1
   5   3   4 9443.80 391.845   1
   5  -3   4 8715.24 389.818   1
  -5  -3  -4 9307.56 393.175   1
  -5   3  -4 9473.29 391.764   1
   6   3   4 39974.9 1568.74   1
   6  -3   4 41458.7 1570.93   1
  -6  -3  -4 39910.0 1570.74   1
  -6   3  -4 39892.9 1569.17   1
   7  -3   4 9617.12 405.143   1
  -7   3  -4 9201.34 401.691   1
   9   3   4 385.737 52.8205   1
   9  -3   4 406.507 51.9811   1
  -9  -3  -4 365.011 54.8664   1
  -9   3  -4 436.366 50.4132   1
  10   3   4 2169.79 135.872   1
  10  -3   4 2272.57 136.023   1
 -10  -3  -4 1975.00 132.835   1
 -10   3  -4 2509.64 138.693   1
  11   3   4 3627.09 179.148   1
  11  -3   4 3094.35 171.561   1
 -11   3  -4 3166.99 170.066   1
  12   3   4 5626.97 283.292   1
  12  -3   4 5603.87 281.118   1
 -12  -3  -4 5934.00 283.725   1
 -12   3  -4 6136.91 282.269   1
  14   3   4 6961.06 321.809   1
  14  -3   4 6847.65 320.391   1
 -14  -3  -4 6536.19 319.450   1
 -14   3  -4 6356.92 314.714   1
  15   3   4 3512.90 195.612   1
  15  -3   4 3291.72 192.572   1
 -15  -3  -4 3653.48 198.745   1
 -15   3  -4 3380.18 191.350   1
  16   3   4 1131.21 98.4557   1
  16  -3   4 1344.70 106.417   1
 -16  -3  -4 1109.10 99.6457   1
 -16   3  -4 1336.56 104.252   1
  17   3   4 2769.27 167.063   1
 -17  -3  -4 2704.16 167.751   1
  18   3   4 408.122 66.4067   1
  18  -3   4 349.295 62.0062   1
 -18  -3  -4 332.482 65.8692   1
 -18   3  -4 301.694 59.8359   1
  19   3   4 1041.48 95.2464   1
  19  -3   4 1076.50 93.9796   1
 -19  -3  -4 890.581 91.3292   1
 -19   3  -4 965.703 88.7762   1
  20   3   4 22.9446 36.2750   1
  20  -3   4 45.7136 42.2425   1
 -20  -3  -4 7.47223 36.0263   1
 -20   3  -4 7.35020 44.0938   1
  21  -3   4 52.8576 45.7652   1
 -21  -3  -4-7.26750 36.1483   1
 -21   3  -4 7.31465 46.9679   1
  22   3   4 350.710 67.6448   1
  22  -3   4 215.819 51.1906   1
 -22  -3  -4 241.056 57.6925   1
 -22   3  -4 224.363 51.7642   1
  23   3   4 7.44441 49.0854   1
 -23  -3  -4-20.7544 41.4975   1
  24  -3   4-28.6001 43.3336   1
 -24   3  -4 55.9439 48.4360   1
 -26  -4   4 69.8121 50.3242   1
  25   4  -4 61.0909 43.5155   1
 -25  -4   4 140.961 49.9637   1
  24   4  -4 287.055 59.6503   1
 -24  -4   4 200.608 55.4430   1
  23   4  -4 22.8942 43.3431   1
  23  -4  -4 31.3971 41.9098   1
 -23  -4   4 31.7744 49.1296   1
 -23   4   4 46.0588 43.0893   1
  22   4  -4-15.5093 41.3904   1
  22  -4  -4 7.70345 41.1173   1
 -22  -4   4-23.0956 43.1992   1
 -22   4   4-30.0145 43.5832   1
  21   4  -4 1451.70 113.194   1
  21  -4  -4 1300.33 108.797   1
 -21  -4   4 1399.79 111.874   1
 -21   4   4 1433.28 109.515   1
  20   4  -4 279.349 57.5954   1
  20  -4  -4 335.532 58.5534   1
 -20  -4   4 401.800 64.3474   1
 -20   4   4 467.902 62.9719   1
  19   4  -4 6081.55 296.615   1
  19  -4  -4 6272.14 295.730   1
 -19  -4   4 6331.26 297.343   1
 -19   4   4 5521.27 287.876   1
  18   4  -4 637.051 72.0775   1
  18  -4  -4 629.175 70.7141   1
 -18  -4   4 708.832 75.9080   1
 -18   4   4 800.079 76.1803   1
  17   4  -4 47.8760 38.9178   1
 -17  -4   4 120.501 45.9986   1
 -17   4   4 31.2607 32.5837   1
  17  -4  -4 90.3558 37.5752   1
 -16  -4   4 20.3286 36.6451   1
 -16   4   4 11.8531 31.2203   1
  16  -4  -4 18.3473 29.4905   1
  16   4  -4 33.1549 34.4539   1
  15   4  -4 6.36186 29.1459   1
  14   4  -4 10201.3 428.768   1
 -14   4   4 9768.66 417.195   1
  14  -4  -4 9240.00 417.776   1
 -14  -4   4 9715.25 426.068   1
  13   4  -4 25952.1 1063.71   1
 -13   4   4 26999.8 1055.37   1
 -13  -4   4 27330.9 1065.16   1
  13  -4  -4 26397.7 1057.07   1
  12   4  -4 561.592 57.5940   1
  12  -4  -4 418.262 47.6234   1
 -12   4   4 427.222 47.5386   1
 -12  -4   4 470.866 52.9018   1
  11  -4  -4 14709.2 631.821   1
 -11   4   4 16006.3 633.961   1
  11   4  -4 16849.8 648.479   1
 -11  -4   4 15572.9 640.636   1
  10  -4  -4 13884.4 559.252   1
 -10   4   4 14062.0 557.804   1
 -10  -4   4 13306.3 567.032   1
  10   4  -4 13901.9 568.312   1
   9  -4  -4 2189.24 113.149   1
  -9  -4   4 2184.43 122.778   1
   9   4  -4 2051.32 118.550   1
  -8  -4   4 997.360 72.2715   1
   8   4  -4 1040.98 71.8409   1
  -7  -4   4 3439.17 167.636   1
  -7   4   4 3493.65 157.337   1
   7   4  -4 3562.30 169.102   1
  -6  -4   4 7309.06 308.519   1
   6  -4  -4 7015.44 296.294   1
   6   4  -4 7458.82 310.278   1
  -6   4   4 7273.31 295.761   1
  -5  -4   4 60419.5 2328.18   1
   5   4  -4 61712.6 2330.30   1
  -5   4   4 59989.2 2314.72   1
   5  -4  -4 61415.0 2316.69   1
  -4  -4   4 15234.7 600.771   1
   4   4  -4 14621.1 599.825   1
  -4   4   4 14907.8 586.932   1
   4  -4  -4 15215.3 587.561   1
   3  -4  -4 34503.0 1262.97   1
  -3   4   4 31919.8 1261.66   1
   3   4  -4 32564.5 1273.96   1
  -3  -4   4 32367.3 1275.30   1
   2  -4  -4 88640.6 3370.71   1
  -2   4   4 88877.2 3370.32   1
   2   4  -4 89662.1 3380.53   1
  -2  -4   4 87725.5 3380.98   1
   1  -4  -4 12759.3 496.148   1
  -1  -4   4 11537.3 502.702   1
   1   4  -4 12445.1 501.730   1
  -1   4   4 12921.0 495.411   1
   0  -4   4 53756.7 1945.15   1
   0   4  -4 49126.4 1942.54   1
   0  -4  -4 53427.9 1937.72   1
   0   4   4 46504.0 1937.05   1
   1  -4   4 86.2850 29.4142   1
  -1   4  -4 87.2484 28.3406   1
   2  -4   4 493.291 52.5274   1
  -2   4  -4 640.791 53.3065   1
  -2  -4  -4 626.819 49.7887   1
   2   4   4 501.547 48.6066   1
   3  -4   4 69156.6 2528.27   1
  -3   4  -4 71334.2 2530.22   1
   3   4   4 64985.7 2525.44   1
   4  -4   4 84467.3 3212.43   1
  -4   4  -4 85529.9 3211.26   1
  -4  -4  -4 84998.9 3212.20   1
   4   4   4 80856.9 3209.99   1
   5  -4   4 37040.7 1434.94   1
  -5   4  -4 33768.7 1430.74   1
  -5  -4  -4 37238.2 1434.26   1
   5   4   4 38984.9 1433.95   1
   6  -4   4 2541.41 148.931   1
   6   4   4 2814.05 147.888   1
  -6  -4  -4 2704.29 147.516   1
  -6   4  -4 2782.39 148.442   1
  -7   4  -4 5393.47 265.506   1
   7  -4   4 5602.86 267.168   1
  -7  -4  -4 6217.82 271.984   1
   7   4   4 5796.33 267.130   1
  -8   4  -4 22358.9 905.102   1
   8  -4   4 22692.7 907.192   1
  -8  -4  -4 22377.4 908.425   1
   8   4   4 22708.7 908.311   1
  -9   4  -4 3129.54 163.484   1
   9  -4   4 2908.95 162.144   1
  -9  -4  -4 2594.26 158.683   1
   9   4   4 3096.73 164.444   1
 -10   4  -4 134.539 36.5096   1
  10  -4   4 119.485 36.3282   1
 -10  -4  -4 89.7255 37.8376   1
  10   4   4 64.6733 36.9261   1
 -11   4  -4 3350.76 183.100   1
  11  -4   4 3330.86 186.058   1
 -11  -4  -4 3258.94 183.799   1
  11   4   4 3574.08 189.386   1
 -12   4  -4 32.8915 33.7003   1
  12  -4   4-6.78417 32.1775   1
 -12  -4  -4 41.0740 35.0695   1
  12   4   4 6.97347 36.2306   1
 -13  -4  -4 2195.77 143.817   1
  13   4   4 2237.80 143.416   1
 -14   4  -4 2236.58 146.404   1
  14  -4   4 2378.36 150.894   1
 -14  -4  -4 2518.69 153.137   1
  14   4   4 2587.49 155.859   1
 -15   4  -4 284.735 53.0097   1
  15  -4   4 337.585 55.2991   1
 -15  -4  -4 370.421 59.0223   1
  15   4   4 313.751 56.2408   1
 -16   4  -4 2618.10 159.500   1
  16  -4   4 2603.30 161.585   1
 -16  -4  -4 2399.58 159.327   1
  16   4   4 2757.50 166.238   1
 -17   4  -4 931.853 91.2870   1
  17  -4   4 890.919 90.5168   1
 -17  -4  -4 1025.81 94.0824   1
  17   4   4 927.222 86.9365   1
 -18   4  -4 2324.37 147.244   1
  18  -4   4 2161.37 145.408   1
 -18  -4  -4 2191.21 146.663   1
  18   4   4 2013.74 144.583   1
 -19   4  -4 559.047 71.7159   1
  19  -4   4 603.839 78.0006   1
 -20   4  -4 149.036 47.9660   1
  20  -4   4 60.9704 47.2431   1
 -20  -4  -4 46.0772 51.1821   1
  20   4   4 82.5678 50.4521   1
 -21   4  -4 59.1144 47.5048   1
  21  -4   4 68.1519 48.6791   1
 -22   4  -4 66.0776 46.3831   1
  22  -4   4 82.1786 44.9225   1
 -22  -4  -4 86.4485 48.0115   1
  22   4   4 104.116 48.7127   1
 -23   4  -4 21.5386 42.1614   1
  23  -4   4 51.4194 46.7368   1
 -23  -4  -4-20.7037 45.1127   1
  23   4   4 14.7862 43.8848   1
 -26  -5   4 106.444 56.8213   1
  26   5  -4 143.408 54.0923   1
 -25  -5   4 480.097 74.6317   1
  25   5  -4 456.644 68.5308   1
 -24  -5   4 93.8772 50.3626   1
  24   5  -4 99.7015 46.6226   1
 -23   5   4-30.6364 44.4921   1
 -23  -5   4 46.3754 50.5302   1
  23   5  -4 62.2484 45.6994   1
 -22   5   4 37.8684 41.4710   1
  22   5  -4 15.5550 45.1703   1
  22  -5  -4-15.7284 39.7011   1
 -22  -5   4-7.68786 41.5666   1
  21  -5  -4 1458.77 113.390   1
  21   5  -4 1605.63 117.909   1
 -21  -5   4 1503.03 115.256   1
 -21   5   4 1253.73 107.439   1
 -20   5   4 144.812 45.8444   1
  20   5  -4 214.145 54.3319   1
 -20  -5   4 246.918 54.7338   1
  20  -5  -4 208.641 50.1377   1
  19   5  -4 3332.53 184.626   1
 -19  -5   4 2894.46 177.464   1
 -18   5   4 2284.48 144.327   1
  18  -5  -4 2302.67 146.959   1
  18   5  -4 2362.77 147.357   1
 -18  -5   4 2491.90 153.872   1
  17  -5  -4 8790.52 397.608   1
 -17   5   4 8971.70 396.847   1
  16   5  -4 467.881 60.2041   1
  16  -5  -4 405.651 55.7857   1
 -16  -5   4 391.006 58.4857   1
 -16   5   4 512.409 59.0679   1
  15   5  -4-19.6526 28.9224   1
 -15   5   4-11.4692 27.6463   1
 -15  -5   4 33.0184 33.8264   1
  15  -5  -4 60.0225 36.3783   1
 -14  -5   4 195.612 45.4549   1
 -14   5   4 135.201 36.1688   1
  13   5  -4 2270.30 132.331   1
  13  -5  -4 1808.18 117.954   1
 -13   5   4 2129.58 121.902   1
 -13  -5   4 2003.21 125.741   1
  12   5  -4 113.083 37.1027   1
 -12   5   4 135.595 29.8494   1
  12  -5  -4 186.665 34.9924   1
  11  -5  -4 3104.47 155.802   1
 -11  -5   4 3007.02 163.030   1
  11   5  -4 2815.70 159.740   1
 -11   5   4 3136.95 155.485   1
 -10  -5   4 19716.0 743.507   1
  10   5  -4 19040.0 741.128   1
 -10   5   4 19587.7 729.014   1
   9  -5  -4 40105.3 1627.25   1
  -9  -5   4 42121.3 1638.83   1
   9   5  -4 41996.0 1638.86   1
  -9   5   4 44272.4 1628.05   1
   8   5  -4 17977.6 724.232   1
  -8  -5   4 18283.3 725.626   1
   8  -5  -4 17775.8 714.694   1
  -7  -5   4 30744.2 1243.79   1
   7   5  -4 33099.9 1249.18   1
  -6   5   4 18464.6 730.926   1
   6   5  -4 18643.5 745.930   1
  -6  -5   4 18897.6 745.273   1
  -5   5   4 1166.61 66.5607   1
   5   5  -4 1071.13 74.1086   1
  -5  -5   4 1082.35 73.7231   1
   5  -5  -4 1101.13 65.9600   1
  -4   5   4 1375.29 83.1525   1
   4   5  -4 1659.33 93.3628   1
  -4  -5   4 1722.29 94.6162   1
   4  -5  -4 1562.66 83.8444   1
   3   5  -4 134052. 5017.75   1
  -3   5   4 124494. 5003.81   1
   3  -5  -4 135753. 5008.07   1
  -3  -5   4 136470. 5018.70   1
   2   5  -4 50893.2 1962.45   1
  -2   5   4 50058.3 1953.46   1
   2  -5  -4 50816.8 1953.50   1
  -2  -5   4 52639.0 1963.62   1
   1   5  -4 249.508 33.3053   1
  -1  -5   4 257.970 33.8392   1
   0   5  -4 2466.33 134.610   1
   0  -5   4 2645.55 138.214   1
   0   5   4 2952.63 133.431   1
   0  -5  -4 2584.93 130.553   1
   1  -5   4 12563.2 519.559   1
  -1   5  -4 13312.4 520.820   1
   1   5   4 12600.7 514.884   1
  -1  -5  -4 12373.9 515.240   1
   2  -5   4 3367.97 177.711   1
  -2   5  -4 3812.08 177.693   1
   2   5   4 3551.30 172.801   1
  -2  -5  -4 3663.00 175.207   1
   3  -5   4 93946.6 3569.64   1
  -3   5  -4 96085.6 3569.00   1
   3   5   4 90308.1 3565.33   1
  -3  -5  -4 93407.8 3566.68   1
   4  -5   4 1119.06 79.0557   1
  -4   5  -4 1195.64 79.9304   1
   4   5   4 915.538 75.4144   1
  -4  -5  -4 961.136 72.8821   1
   5  -5   4 1255.40 88.9649   1
  -5   5  -4 1304.82 90.6275   1
   5   5   4 1205.55 88.0324   1
  -5  -5  -4 1364.89 91.4278   1
  -6   5  -4 200.066 40.0753   1
   6   5   4 155.935 36.7159   1
  -6  -5  -4 133.953 32.5448   1
   8  -5   4 5971.57 272.394   1
   8   5   4 5832.88 270.562   1
  -8  -5  -4 5640.99 270.433   1
  -8   5  -4 5335.42 266.625   1
   9  -5   4 18846.5 795.261   1
   9   5   4 18655.1 794.962   1
  -9  -5  -4 20143.4 800.224   1
  -9   5  -4 20160.1 794.809   1
  10  -5   4 2136.46 132.020   1
  10   5   4 1849.99 129.436   1
 -10  -5  -4 1952.03 129.514   1
 -10   5  -4 1893.17 124.906   1
  11  -5   4 2170.16 136.483   1
  11   5   4 1943.76 131.125   1
 -11   5  -4 2063.54 131.689   1
 -11  -5  -4 2143.60 136.859   1
 -12   5  -4 10553.4 464.149   1
  12  -5   4 10560.7 465.177   1
 -13   5  -4 97.6270 43.6958   1
  13  -5   4 121.371 49.9737   1
 -13  -5  -4 99.8311 43.8137   1
  13   5   4 80.3218 41.6231   1
 -14   5  -4 2016.56 137.769   1
  14  -5   4 2153.77 140.040   1
 -14  -5  -4 2147.34 141.780   1
  14   5   4 2376.65 146.942   1
 -15   5  -4 2018.60 139.245   1
  15  -5   4 2218.00 143.475   1
 -15  -5  -4 2239.96 144.938   1
  15   5   4 2305.07 148.413   1
 -16   5  -4 267.283 55.7403   1
  16  -5   4 347.413 60.3270   1
 -16  -5  -4 263.842 58.7854   1
  16   5   4 114.484 52.4801   1
 -17   5  -4 179.078 53.0331   1
  17   5   4 84.3664 47.1284   1
 -17  -5  -4 91.3303 47.6890   1
  17  -5   4 76.3814 46.4679   1
  18   5   4 2320.94 154.587   1
 -18   5  -4 2364.04 156.273   1
 -18  -5  -4 2793.85 164.931   1
  18  -5   4 2672.78 162.711   1
 -19  -5  -4 190.697 52.8076   1
  19   5   4 302.486 59.9960   1
 -20   5  -4 7.43595 46.0015   1
  20  -5   4 92.3020 51.1750   1
 -20  -5  -4 37.5298 45.0493   1
  20   5   4 30.1397 41.7998   1
 -21  -5  -4 22.7004 35.2961   1
  21   5   4 36.7245 40.2329   1
  22  -5   4 30.1255 41.7808   1
 -22   5  -4 50.4902 42.8404   1
 -22  -5  -4 44.2064 50.2509   1
 -23   5  -4 155.737 53.2942   1
  23  -5   4 154.498 55.3437   1
 -23  -5  -4 175.139 46.8437   1
  23   5   4 315.458 56.4049   1
 -26  -6   4 67.9891 49.4665   1
  26   6  -4 89.1015 48.1966   1
 -25  -6   4 306.491 62.9871   1
  25   6  -4 212.726 53.9165   1
 -24  -6   4 857.776 89.1507   1
  24   6  -4 934.136 93.4221   1
 -23  -6   4 130.994 46.4402   1
  23   6  -4 108.756 46.3291   1
 -22  -6   4 30.5998 40.8335   1
  22   6  -4 7.78897 41.5754   1
 -21   6   4 313.634 60.1360   1
  21   6  -4 280.540 56.1368   1
 -21  -6   4 274.235 56.8797   1
  21  -6  -4 428.791 63.3590   1
  20  -6  -4 806.398 85.5661   1
 -20   6   4 844.436 84.4187   1
  19   6  -4 43.7851 36.3978   1
 -19   6   4 105.921 43.3165   1
  19  -6  -4 28.9642 35.0126   1
 -19  -6   4 124.035 47.0612   1
  18   6  -4 73.4155 44.6415   1
 -18   6   4 129.450 42.6914   1
 -18  -6   4 149.418 51.0596   1
  18  -6  -4 41.8307 36.3986   1
  17   6  -4 356.912 60.6234   1
  17  -6  -4 300.741 52.1077   1
 -17   6   4 502.961 59.9650   1
 -17  -6   4 476.451 63.4570   1
 -16   6   4 1335.29 97.3415   1
  16  -6  -4 1092.67 92.9601   1
  15  -6  -4 3996.40 210.122   1
 -15   6   4 4067.17 210.123   1
  15   6  -4 4463.90 222.375   1
 -15  -6   4 4138.77 217.438   1
  14   6  -4 4545.98 235.961   1
 -14  -6   4 4872.11 238.879   1
  13  -6  -4 6104.73 261.036   1
 -13   6   4 6105.69 260.719   1
  13   6  -4 5867.06 269.833   1
  12  -6  -4 2038.06 123.567   1
 -12   6   4 2323.14 126.422   1
  12   6  -4 2043.51 129.240   1
 -12  -6   4 2139.08 130.472   1
  11  -6  -4 1433.98 95.0031   1
 -11   6   4 1349.27 90.3850   1
  11   6  -4 1309.37 99.7304   1
 -11  -6   4 1649.97 105.255   1
 -10   6   4 1635.93 101.154   1
  10  -6  -4 1822.37 105.345   1
   9  -6  -4 741.192 59.9724   1
  -9  -6   4 766.559 67.2693   1
   9   6  -4 766.188 66.9986   1
  -8  -6   4 299.623 42.7356   1
  -8   6   4 308.956 39.1641   1
   8  -6  -4 274.175 37.2596   1
   8   6  -4 308.277 43.8718   1
   7  -6  -4 66.2014 22.8503   1
   7   6  -4 73.6738 26.3090   1
  -7  -6   4 39.0799 26.1676   1
  -6   6   4 2903.33 142.427   1
   6   6  -4 3044.20 155.188   1
  -6  -6   4 2975.43 153.614   1
   6  -6  -4 2980.58 144.615   1
  -5   6   4 621.814 47.6236   1
   5   6  -4 554.238 51.6804   1
  -5  -6   4 514.080 52.0401   1
  -4   6   4 33254.5 1265.64   1
   4   6  -4 31635.5 1274.40   1
  -4  -6   4 32444.2 1276.99   1
   4  -6  -4 33039.3 1266.41   1
   3   6  -4 23606.2 911.611   1
  -3   6   4 22438.5 901.602   1
   3  -6  -4 23606.6 902.186   1
  -3  -6   4 22306.3 911.968   1
   2   6  -4 61156.6 2376.99   1
   2  -6  -4 67786.9 2372.08   1
  -2  -6   4 64134.0 2382.16   1
   1   6  -4 35407.3 1414.24   1
  -1   6   4 36611.8 1408.97   1
   1  -6  -4 37884.2 1410.30   1
  -1  -6   4 35323.3 1415.14   1
   0   6  -4 25094.0 968.860   1
   0  -6  -4 24329.9 962.648   1
   0   6   4 23864.7 961.818   1
   0  -6   4 24887.8 971.604   1
  -1  -6  -4 6747.25 277.761   1
   1   6   4 6246.59 272.900   1
   2  -6   4 9381.51 396.032   1
  -2   6  -4 9326.96 395.389   1
  -2  -6  -4 9624.85 393.611   1
   2   6   4 8683.20 389.328   1
   3  -6   4 14694.0 612.769   1
  -3   6  -4 15132.2 611.336   1
  -3  -6  -4 14848.5 611.007   1
   3   6   4 14964.6 609.948   1
   4  -6   4 36257.3 1365.77   1
  -4   6  -4 34912.9 1362.57   1
  -4  -6  -4 33918.7 1360.23   1
   4   6   4 34000.7 1359.86   1
   5  -6   4 3011.59 160.922   1
  -5   6  -4 2835.52 156.354   1
  -5  -6  -4 2899.12 155.814   1
   5   6   4 2990.42 160.906   1
   7  -6   4 430.096 56.4678   1
  -7   6  -4 309.274 49.9998   1
  -7  -6  -4 410.181 55.5021   1
   7   6   4 431.845 54.9914   1
   8  -6   4 7529.99 352.028   1
  -8   6  -4 8056.01 355.952   1
  -8  -6  -4 7901.31 357.640   1
   8   6   4 7957.28 355.168   1
   9  -6   4 4482.07 230.859   1
   9   6   4 4448.10 231.497   1
  -9   6  -4 4709.62 232.501   1
  -9  -6  -4 4924.02 236.829   1
  10  -6   4 6453.75 290.532   1
  10   6   4 5533.92 284.473   1
 -10   6  -4 5743.92 282.356   1
 -10  -6  -4 6187.36 289.559   1
  11  -6   4 974.497 83.8548   1
  11   6   4 1033.63 87.0034   1
 -11  -6  -4 804.283 83.0328   1
 -11   6  -4 804.358 77.5758   1
 -12  -6  -4 679.438 77.0988   1
  12   6   4 589.210 65.9740   1
 -13   6  -4 210.335 45.8058   1
  13  -6   4 253.766 50.1467   1
 -13  -6  -4 160.921 50.1797   1
  13   6   4 271.624 56.0513   1
 -14   6  -4 329.606 60.3807   1
  14  -6   4 245.034 53.2247   1
 -14  -6  -4 228.855 50.5607   1
  14   6   4 294.381 56.0132   1
  15   6   4 2280.54 147.894   1
 -15   6  -4 2374.63 148.059   1
 -15  -6  -4 2191.54 146.143   1
  16   6   4 8270.54 378.929   1
 -16  -6  -4 7899.14 375.306   1
  16  -6   4 8046.79 376.551   1
 -17   6  -4 527.850 69.9248   1
  17   6   4 646.698 73.4231   1
 -17  -6  -4 477.572 64.8500   1
  17  -6   4 516.011 69.7220   1
  18  -6   4 2341.59 150.054   1
 -18   6  -4 2178.50 145.697   1
 -19   6  -4 253.016 54.3301   1
  19  -6   4 207.739 52.0428   1
 -19  -6  -4 145.720 46.9737   1
  19   6   4 120.378 48.7823   1
 -20   6  -4 88.6754 46.0608   1
  20  -6   4 198.254 54.3513   1
 -20  -6  -4 128.530 51.0386   1
  20   6   4 214.031 57.4491   1
 -21   6  -4 116.935 52.0292   1
  21  -6   4 97.6318 48.0371   1
 -21  -6  -4 168.745 52.9957   1
  21   6   4 140.192 48.9027   1
 -22   6  -4-28.7680 41.3029   1
  22  -6   4-7.37395 37.2258   1
 -22  -6  -4 7.38035 36.7062   1
  22   6   4 7.08035 39.2510   1
 -23   6  -4 14.0771 46.8068   1
  23  -6   4-7.19687 42.7162   1
  26   7  -4-29.4726 39.3272   1
 -26  -7   4 59.4794 45.5191   1
  25   7  -4-30.2197 44.3622   1
 -25  -7   4 14.9907 45.4247   1
 -24  -7   4 15.2046 42.1478   1
  23   7  -4 697.546 79.2893   1
 -23  -7   4 753.479 83.9301   1
 -22   7   4 239.996 59.8643   1
 -21  -7   4 15.4863 42.9684   1
 -21   7   4 102.129 45.6667   1
  21  -7  -4 62.1861 43.1350   1
  21   7  -4 30.8880 41.7950   1
 -20  -7   4 671.842 77.2915   1
 -20   7   4 691.062 77.3157   1
  20  -7  -4 577.391 72.8075   1
  20   7  -4 550.580 68.1900   1
 -19   7   4 157.183 48.4353   1
  19  -7  -4 162.572 49.0952   1
 -18  -7   4 1047.77 96.4199   1
  18   7  -4 1294.98 103.204   1
 -17  -7   4 1849.56 129.561   1
  17  -7  -4 1761.23 123.864   1
  17   7  -4 1899.44 130.010   1
 -17   7   4 1866.71 125.793   1
  16  -7  -4 161.541 42.7248   1
 -16   7   4 157.799 42.5184   1
  16   7  -4 122.139 42.9431   1
 -16  -7   4 93.0218 44.0969   1
 -15   7   4 5508.86 272.477   1
  15  -7  -4 6023.03 279.820   1
  14  -7  -4 116.863 38.6967   1
 -14   7   4 165.983 41.3360   1
  14   7  -4 100.942 42.6069   1
 -14  -7   4 122.295 38.5024   1
  13   7  -4 11406.1 482.142   1
 -13  -7   4 10681.4 477.876   1
  12  -7  -4 1500.02 101.101   1
 -12   7   4 1631.87 102.319   1
  12   7  -4 1441.26 108.412   1
 -12  -7   4 1242.51 102.194   1
  11  -7  -4 7635.52 340.879   1
 -11   7   4 8302.16 341.559   1
 -11  -7   4 8033.85 353.426   1
  10  -7  -4 945.632 74.3586   1
 -10   7   4 937.428 72.7702   1
 -10  -7   4 944.459 80.5135   1
  10   7  -4 1069.92 82.4354   1
  -9  -7   4 23.1557 26.5259   1
   9  -7  -4 4.60193 24.2411   1
  -9   7   4 9.12003 21.9878   1
   9   7  -4 22.4834 24.8195   1
  -8   7   4 2608.39 136.160   1
   8  -7  -4 2608.37 137.893   1
  -7   7   4 487.617 47.7729   1
   7   7  -4 463.366 55.2402   1
  -7  -7   4 478.326 55.9127   1
   7  -7  -4 494.255 49.7162   1
  -6   7   4 376.384 42.2207   1
   6   7  -4 396.017 49.9396   1
  -6  -7   4 329.498 43.3932   1
   6  -7  -4 384.339 42.4425   1
  -5   7   4 3121.03 149.257   1
   5   7  -4 2854.89 155.179   1
  -5  -7   4 2854.10 155.722   1
   5  -7  -4 3009.60 149.126   1
  -4   7   4 4608.48 227.504   1
   4   7  -4 5112.66 239.834   1
  -4  -7   4 5247.32 242.288   1
   4  -7  -4 5765.65 235.288   1
   3   7  -4 7809.36 326.663   1
  -3   7   4 7475.46 318.119   1
   3  -7  -4 6932.46 314.772   1
  -3  -7   4 7377.92 328.080   1
   2   7  -4 657.477 62.2802   1
  -2   7   4 815.564 61.2659   1
   2  -7  -4 735.845 60.1232   1
  -2  -7   4 796.165 66.4194   1
   1   7  -4 97.2663 29.5605   1
  -1   7   4 119.687 29.5295   1
   1  -7  -4 179.903 32.5479   1
  -1  -7   4 113.749 31.2441   1
   0   7  -4 2515.59 133.572   1
   0   7   4 2553.82 132.346   1
   0  -7  -4 2329.40 128.160   1
   0  -7   4 2219.61 131.876   1
  -1   7  -4 13531.5 595.920   1
  -1  -7  -4 14652.4 596.744   1
   1   7   4 15320.0 597.980   1
   1  -7   4 14952.6 602.212   1
   2  -7   4 14098.0 584.349   1
   2   7   4 14012.7 581.462   1
  -2  -7  -4 14270.1 582.017   1
   3  -7   4 27.2153 28.3014   1
  -3   7  -4 48.1837 30.4193   1
   3   7   4 20.6702 26.8717   1
  -3  -7  -4 36.9583 28.2047   1
   4   7   4 1642.57 104.723   1
  -4  -7  -4 1453.59 101.295   1
  -5   7  -4 2840.30 158.322   1
   5  -7   4 2765.96 156.625   1
   6  -7   4 825.373 72.6248   1
  -6   7  -4 514.441 60.1887   1
   6   7   4 693.654 67.2225   1
  -6  -7  -4 639.340 63.7591   1
   7  -7   4 1866.73 115.982   1
  -7   7  -4 1725.66 112.103   1
   7   7   4 1636.35 112.955   1
   8  -7   4 2834.29 162.060   1
  -8   7  -4 2699.82 157.628   1
   8   7   4 2602.50 159.412   1
  -8  -7  -4 2824.97 160.260   1
   9  -7   4 1214.83 98.1631   1
  -9   7  -4 1193.40 95.2959   1
  -9  -7  -4 1409.31 102.857   1
   9   7   4 1442.01 104.221   1
  10   7   4 1188.38 96.5406   1
 -10  -7  -4 1160.55 97.7081   1
 -10   7  -4 1162.55 93.8003   1
  10  -7   4 1147.29 94.5123   1
 -11  -7  -4 1175.44 99.2827   1
  11   7   4 1151.33 96.9754   1
  12   7   4 4071.73 218.371   1
 -12  -7  -4 4091.19 220.058   1
 -12   7  -4 4115.99 218.766   1
  12  -7   4 4073.96 217.387   1
  13   7   4 302.725 52.9556   1
 -13  -7  -4 382.811 61.6694   1
 -13   7  -4 416.767 62.8421   1
  13  -7   4 247.724 53.4988   1
  14   7   4 52.8068 41.4848   1
 -14  -7  -4 90.7585 49.5847   1
 -14   7  -4 167.364 51.7097   1
  15   7   4 910.126 88.0227   1
 -15  -7  -4 722.836 78.9518   1
  15  -7   4 675.682 80.8698   1
  16   7   4 762.709 80.8234   1
  16  -7   4 787.639 82.8328   1
 -16  -7  -4 995.547 89.2393   1
 -16   7  -4 770.049 81.4999   1
  17   7   4 708.207 80.2608   1
 -17  -7  -4 666.848 80.2113   1
 -17   7  -4 655.169 75.9941   1
  17  -7   4 624.604 74.1218   1
 -18  -7  -4 348.492 63.8378   1
  18   7   4 237.754 53.3945   1
 -19  -7  -4 30.0772 45.2027   1
 -19   7  -4 96.6203 50.7560   1
  19  -7   4 68.4431 46.6530   1
  19   7   4 113.726 45.1013   1
 -20  -7  -4 262.345 55.9608   1
 -20   7  -4 259.649 54.2677   1
  20  -7   4 166.097 49.0639   1
  20   7   4 126.422 46.5990   1
 -21  -7  -4 59.3577 40.2352   1
 -21   7  -4 103.039 47.3567   1
  21  -7   4 74.5815 42.9425   1
  21   7   4 93.4577 43.6778   1
 -22  -7  -4 35.4651 40.7821   1
  22   7   4 28.5262 38.1120   1
 -22   7  -4 108.790 52.1957   1
  26   8  -4 58.2324 41.3650   1
 -26  -8   4 36.1361 48.9035   1
  24   8  -4-7.59285 41.0544   1
 -24  -8   4-14.9455 46.6553   1
  23   8  -4 1040.91 97.6707   1
 -23  -8   4 1169.74 101.175   1
  22   8  -4 108.343 44.5766   1
 -22  -8   4 76.7227 46.1491   1
 -21  -8   4 200.573 59.1077   1
  21   8  -4 120.603 47.7188   1
 -21   8   4 46.5448 41.0965   1
  20  -8  -4 219.481 52.5745   1
 -20   8   4 235.153 55.3973   1
  20   8  -4 267.397 58.4627   1
 -20  -8   4 303.223 62.4415   1
  19  -8  -4 176.340 51.6518   1
 -19   8   4 96.1081 46.8567   1
  19   8  -4 143.811 42.2482   1
 -19  -8   4 107.266 48.0874   1
  18  -8  -4 67.1636 39.6250   1
 -18   8   4 164.842 45.4560   1
  18   8  -4 202.056 54.4433   1
 -18  -8   4 105.515 48.2162   1
  17   8  -4 215.288 55.1985   1
 -17   8   4 297.566 52.5809   1
  17  -8  -4 165.906 46.6760   1
  16  -8  -4 687.806 71.5500   1
 -16   8   4 719.614 72.8502   1
  16   8  -4 589.889 73.5555   1
 -16  -8   4 509.279 70.2136   1
  15  -8  -4-13.3854 37.1040   1
 -15   8   4-6.52297 32.9322   1
  15   8  -4-15.1974 39.4745   1
 -15  -8   4 75.2569 39.7360   1
 -14   8   4 1133.85 89.6098   1
  14  -8  -4 1002.56 86.1340   1
  13  -8  -4 15972.7 642.043   1
 -13   8   4 15392.1 638.334   1
  13   8  -4 14795.3 643.311   1
 -13  -8   4 15148.2 644.616   1
  12   8  -4 314.862 54.4299   1
 -12  -8   4 305.249 55.0820   1
  11  -8  -4 4380.42 215.941   1
 -11   8   4 4212.45 213.823   1
 -11  -8   4 4750.84 229.180   1
  11   8  -4 4266.34 223.539   1
  10  -8  -4 260.203 43.1272   1
  10   8  -4 157.095 41.1240   1
 -10  -8   4 215.660 50.0602   1
  -9   8   4 552.081 56.0887   1
   9   8  -4 544.373 59.9826   1
  -9  -8   4 548.347 61.0540   1
   9  -8  -4 587.271 56.9170   1
  -8   8   4 285.264 40.4034   1
   8   8  -4 286.478 43.9351   1
  -8  -8   4 360.856 47.6897   1
   8  -8  -4 339.480 43.8126   1
  -7   8   4 24890.4 962.156   1
   7   8  -4 23736.1 972.430   1
  -7  -8   4 23979.3 970.389   1
   7  -8  -4 24220.7 962.433   1
  -6   8   4 4251.45 202.085   1
   6   8  -4 4136.92 211.165   1
  -6  -8   4 4407.24 212.156   1
   6  -8  -4 4178.34 202.130   1
  -5   8   4 11343.2 475.924   1
   5  -8  -4 11647.1 479.170   1
   4  -8  -4 1024.10 75.1960   1
   3   8  -4 8927.70 409.102   1
  -3   8   4 10134.6 406.306   1
  -3  -8   4 9753.17 412.787   1
   3  -8  -4 9373.30 403.855   1
   2   8  -4 541.343 57.9267   1
  -2   8   4 644.484 56.6885   1
  -2  -8   4 635.951 62.6753   1
   1   8  -4 2675.74 152.086   1
  -1   8   4 2685.93 145.940   1
   1  -8  -4 2980.81 149.005   1
  -1  -8   4 2771.69 152.569   1
   0   8   4 283.655 43.3033   1
   0  -8  -4 276.853 42.6088   1
   1   8   4 31898.2 1303.68   1
  -1  -8  -4 34516.3 1305.54   1
   2   8   4 2959.50 155.472   1
   2  -8   4 2909.10 157.603   1
  -2  -8  -4 3135.86 159.662   1
   3  -8   4 18272.5 679.957   1
  -3   8  -4 14734.5 666.868   1
   4  -8   4 10599.7 465.209   1
  -4   8  -4 11788.9 469.256   1
   4   8   4 9834.63 460.074   1
  -4  -8  -4 11228.0 468.581   1
   5  -8   4 6066.91 299.032   1
  -5   8  -4 6667.88 302.731   1
   5   8   4 6786.46 302.092   1
  -5  -8  -4 6342.98 299.741   1
   6  -8   4-25.7539 34.3822   1
  -6   8  -4 12.4322 34.8975   1
   6   8   4 81.9824 34.9799   1
  -6  -8  -4 43.9486 28.7869   1
   7  -8   4 26161.2 1034.47   1
  -7   8  -4 25895.9 1031.31   1
   7   8   4 25641.5 1035.80   1
  -7  -8  -4 24914.4 1026.90   1
   8  -8   4 1111.98 91.6035   1
  -8   8  -4 1089.70 90.7538   1
   8   8   4 955.448 86.7886   1
  -8  -8  -4 1070.52 89.1361   1
   9  -8   4 2687.77 165.578   1
  -9   8  -4 2896.03 166.756   1
  -9  -8  -4 2891.17 168.001   1
   9   8   4 3202.71 173.119   1
 -10  -8  -4 511.045 67.4272   1
  10   8   4 487.182 67.6557   1
  11   8   4 799.923 82.0548   1
  11  -8   4 710.794 75.7954   1
 -11  -8  -4 782.097 81.2052   1
 -11   8  -4 753.229 76.8427   1
  12  -8   4 118.327 38.5608   1
 -12   8  -4 50.4346 33.1755   1
 -12  -8  -4 44.7104 41.9431   1
  12   8   4 154.196 49.7619   1
  13   8   4 809.289 85.2230   1
 -13  -8  -4 1031.79 92.6315   1
 -13   8  -4 882.524 87.9077   1
  14  -8   4 1213.21 102.342   1
  15   8   4 83.7479 47.1328   1
 -15  -8  -4 38.6712 49.2634   1
 -15   8  -4 37.8718 38.3114   1
  15  -8   4 92.2323 43.7003   1
  16   8   4 62.1464 44.2450   1
 -16  -8  -4 106.166 46.0943   1
 -16   8  -4 99.8735 50.3417   1
  16  -8   4 108.016 49.2142   1
  17   8   4 3195.08 184.733   1
 -17  -8  -4 3052.52 182.045   1
 -17   8  -4 2927.74 180.428   1
  17  -8   4 3157.44 183.362   1
  18   8   4 435.189 66.4356   1
 -18  -8  -4 458.475 66.1067   1
 -18   8  -4 431.069 66.2826   1
  18  -8   4 394.196 62.3707   1
 -19   8  -4 375.188 61.4073   1
  19  -8   4 115.331 44.0520   1
  20   8   4 125.927 45.0107   1
 -20  -8  -4 235.073 59.0759   1
  20  -8   4 129.373 52.3759   1
  21   8   4 194.602 51.0783   1
 -21  -8  -4 167.136 52.6326   1
 -21   8  -4 163.148 53.3117   1
  21  -8   4 135.367 48.6896   1
 -22   8  -4 7.24554 42.5485   1
  22  -8   4 22.1765 41.4794   1
 -25  -9   4 93.8612 50.9077   1
  25   9  -4 95.2637 47.6102   1
 -24  -9   4 58.7212 42.2626   1
  24   9  -4 105.138 45.6138   1
 -23  -9   4 7.49068 42.0445   1
  23   9  -4 53.4409 43.8583   1
 -22  -9   4 694.610 81.6776   1
  22   9  -4 609.319 74.0133   1
 -21  -9   4 23.3532 47.6695   1
  21   9  -4 38.0514 44.2137   1
  20   9  -4 160.068 54.5108   1
 -20  -9   4 162.652 53.7263   1
 -20   9   4 287.317 57.1204   1
  20  -9  -4 175.082 49.7472   1
  19   9  -4 220.129 50.5922   1
 -19  -9   4 274.674 56.1454   1
 -19   9   4 227.956 52.7359   1
  19  -9  -4 352.303 62.1700   1
  18   9  -4 2985.71 176.516   1
 -18  -9   4 3001.71 176.984   1
  18  -9  -4 3142.80 178.814   1
 -17   9   4-7.22443 35.9325   1
  17  -9  -4-14.9240 38.7642   1
 -16  -9   4 654.953 77.1581   1
 -16   9   4 525.054 66.3638   1
  16  -9  -4 565.669 67.6263   1
  15   9  -4 6976.75 327.993   1
 -15  -9   4 6952.44 323.792   1
 -15   9   4 6653.53 317.542   1
  15  -9  -4 6510.96 317.787   1
  14   9  -4 1818.78 128.045   1
 -14  -9   4 1906.99 130.122   1
 -14   9   4 2131.50 131.282   1
  14  -9  -4 1956.09 129.645   1
  13   9  -4 2810.37 162.109   1
 -13  -9   4 2523.03 157.108   1
 -13   9   4 2526.45 151.773   1
  13  -9  -4 2661.92 154.692   1
 -12   9   4 7006.68 308.646   1
  12  -9  -4 6164.50 302.755   1
 -11  -9   4 3264.49 181.534   1
  11  -9  -4 3118.40 173.189   1
 -11   9   4 3174.70 172.319   1
  11   9  -4 3389.71 182.515   1
 -10  -9   4 1496.84 107.902   1
  10   9  -4 1578.13 109.079   1
  -9   9   4 3210.19 165.562   1
   9   9  -4 3120.28 171.752   1
  -9  -9   4 3025.53 169.237   1
   9  -9  -4 2833.36 161.971   1
  -8   9   4 12954.4 513.140   1
   8   9  -4 12260.2 521.248   1
  -8  -9   4 11657.3 518.710   1
   8  -9  -4 11770.3 509.975   1
  -7   9   4 319.186 45.5489   1
   7   9  -4 367.879 53.4711   1
  -7  -9   4 448.465 57.1182   1
   7  -9  -4 414.662 49.7389   1
  -6   9   4 3760.66 189.022   1
   6   9  -4 3730.22 197.350   1
  -6  -9   4 3710.37 196.727   1
   6  -9  -4 3907.72 191.404   1
  -5   9   4 9812.13 408.670   1
   5   9  -4 9740.18 417.347   1
  -5  -9   4 9327.77 415.588   1
   5  -9  -4 9157.54 407.606   1
   4   9  -4 12784.0 544.441   1
  -4   9   4 13127.3 539.621   1
  -4  -9   4 12941.0 547.342   1
   4  -9  -4 12960.0 539.964   1
   3   9  -4 6996.67 313.754   1
  -3   9   4 6568.98 305.388   1
   3  -9  -4 7017.76 308.429   1
  -3  -9   4 6816.13 313.735   1
   2   9  -4 6259.59 301.932   1
  -2   9   4 7193.38 305.600   1
   2  -9  -4 6564.18 298.711   1
  -2  -9   4 6657.82 308.820   1
   1   9  -4 13083.5 594.961   1
  -1   9   4 14890.8 596.761   1
[truncated: 908,919 more chars]
