# Supplementary material for: Structural insight into the cooperativity of spin crossover compounds
Source: Acta Crystallogr B Struct Sci Cryst Eng Mater. 2023 Aug 11;79(Pt 5):354–67. doi: 10.1107/S2052520623005814 (PMC10552598; doi:10.1107/S2052520623005814)
Supplement: Supplementary file 4 [file b-79-00354-sup4.zip › Bia_Pmono_150K.cif]

data_SC2_150K
 
_audit_creation_method            'SHELXL-2018/3'
_shelx_SHELXL_version_number      '2018/3'
_chemical_name_systematic         ?
_chemical_name_common             ?
_chemical_melting_point           ?
_chemical_formula_moiety          ?
_chemical_formula_sum
 'C38 H28 Fe N6 S2' 
_chemical_formula_weight          688.63

loop_
 _atom_type_symbol
 _atom_type_description
 _atom_type_scat_dispersion_real
 _atom_type_scat_dispersion_imag
 _atom_type_scat_source
 'C'  'C'   0.0024   0.0013
 'International Tables Vol C Tables 4.2.6.8 and 6.1.1.4'
 'H'  'H'   0.0000   0.0000
 'International Tables Vol C Tables 4.2.6.8 and 6.1.1.4'
 'N'  'N'   0.0049   0.0027
 'International Tables Vol C Tables 4.2.6.8 and 6.1.1.4'
 'S'  'S'   0.1051   0.1002
 'International Tables Vol C Tables 4.2.6.8 and 6.1.1.4'
 'Fe'  'Fe'   0.3265   0.6960
 'International Tables Vol C Tables 4.2.6.8 and 6.1.1.4'
 
_space_group_crystal_system       monoclinic
_space_group_IT_number            14
_space_group_name_H-M_alt         'P 21/c'
_space_group_name_Hall            '-P 2ybc'
 
_shelx_space_group_comment
;
The symmetry employed for this shelxl refinement is uniquely defined
by the following loop, which should always be used as a source of
symmetry information in preference to the above space-group names.
They are only intended as comments.
;
 
loop_
 _space_group_symop_operation_xyz
 'x, y, z'
 '-x, y+1/2, -z+1/2'
 '-x, -y, -z'
 'x, -y-1/2, z-1/2'
 
_cell_length_a                    17.34210(10)
_cell_length_b                    12.24660(10)
_cell_length_c                    16.90620(10)
_cell_angle_alpha                 90
_cell_angle_beta                  115.8588(9)
_cell_angle_gamma                 90
_cell_volume                      3231.05(4)
_cell_formula_units_Z             4
_cell_measurement_temperature     293(2)
_cell_measurement_reflns_used     19321
_cell_measurement_theta_min       1.894
_cell_measurement_theta_max       33.003
 
_exptl_crystal_description        Needle
_exptl_crystal_colour             ?
_exptl_crystal_density_meas       ?
_exptl_crystal_density_method     ?
_exptl_crystal_density_diffrn     1.416          
_exptl_crystal_F_000              1424
_exptl_transmission_factor_min    ?
_exptl_transmission_factor_max    ?
_exptl_crystal_size_max           ?
_exptl_crystal_size_mid           ?
_exptl_crystal_size_min           ?
_exptl_absorpt_coefficient_mu     0.465
_shelx_estimated_absorpt_T_min    ?
_shelx_estimated_absorpt_T_max    ?
_exptl_absorpt_correction_type    ?
_exptl_absorpt_correction_T_min   ?
_exptl_absorpt_correction_T_max   ?
_exptl_absorpt_process_details    ?
_exptl_absorpt_special_details    ?
_diffrn_ambient_temperature       293(2)
_diffrn_radiation_wavelength      0.63582
_diffrn_radiation_type            Synchrotron
_diffrn_source                    ?
_diffrn_measurement_device_type   '4-circle diffractometer'
_diffrn_measurement_method        ?
_diffrn_detector_area_resol_mean  ?
_diffrn_reflns_number             24190
_diffrn_reflns_av_unetI/netI      0.0298
_diffrn_reflns_av_R_equivalents   0.0329
_diffrn_reflns_limit_h_min        -23
_diffrn_reflns_limit_h_max        23
_diffrn_reflns_limit_k_min        -16
_diffrn_reflns_limit_k_max        16
_diffrn_reflns_limit_l_min        -21
_diffrn_reflns_limit_l_max        21
_diffrn_reflns_theta_min          1.891
_diffrn_reflns_theta_max          25.080
_diffrn_reflns_theta_full         22.426
_diffrn_measured_fraction_theta_max   0.939
_diffrn_measured_fraction_theta_full  0.971
_diffrn_reflns_Laue_measured_fraction_max    0.939
_diffrn_reflns_Laue_measured_fraction_full   0.971
_diffrn_reflns_point_group_measured_fraction_max   0.939
_diffrn_reflns_point_group_measured_fraction_full  0.971
_reflns_number_total              7531
_reflns_number_gt                 7012
_reflns_threshold_expression      'I > 2\s(I)'
_reflns_Friedel_coverage          0.000
_reflns_Friedel_fraction_max      .
_reflns_Friedel_fraction_full     .
 
_reflns_special_details
;
 Reflections were merged by SHELXL according to the crystal
 class for the calculation of statistics and refinement.
 
 _reflns_Friedel_fraction is defined as the number of unique
 Friedel pairs measured divided by the number that would be
 possible theoretically, ignoring centric projections and
 systematic absences.
;
 
_computing_data_collection        ?
_computing_cell_refinement        ?
_computing_data_reduction         ?
_computing_structure_solution     ?
_computing_structure_refinement 'SHELXL-2018/3 (Sheldrick, 2018)'
_computing_molecular_graphics     ?
_computing_publication_material   ?
_refine_special_details           ?
_refine_ls_structure_factor_coef  Fsqd
_refine_ls_matrix_type            full
_refine_ls_weighting_scheme       calc
_refine_ls_weighting_details
'w=1/[\s^2^(Fo^2^)+(0.0492P)^2^+0.9437P] where P=(Fo^2^+2Fc^2^)/3'
_atom_sites_solution_primary      ?
_atom_sites_solution_secondary    ?
_atom_sites_solution_hydrogens    geom
_refine_ls_hydrogen_treatment     constr
_refine_ls_extinction_method      'SHELXL-2018/3 (Sheldrick 2018)'
_refine_ls_extinction_coef        0.0036(5)
_refine_ls_extinction_expression
 'Fc^*^=kFc[1+0.001xFc^2^\l^3^/sin(2\q)]^-1/4^'
_refine_ls_number_reflns          7531
_refine_ls_number_parameters      457
_refine_ls_number_restraints      73
_refine_ls_R_factor_all           0.0334
_refine_ls_R_factor_gt            0.0315
_refine_ls_wR_factor_ref          0.0932
_refine_ls_wR_factor_gt           0.0917
_refine_ls_goodness_of_fit_ref    1.067
_refine_ls_restrained_S_all       1.065
_refine_ls_shift/su_max           0.002
_refine_ls_shift/su_mean          0.000
 
loop_
 _atom_site_label
 _atom_site_type_symbol
 _atom_site_fract_x
 _atom_site_fract_y
 _atom_site_fract_z
 _atom_site_U_iso_or_equiv
 _atom_site_adp_type
 _atom_site_occupancy
 _atom_site_site_symmetry_order  
 _atom_site_calc_flag
 _atom_site_refinement_flags_posn
 _atom_site_refinement_flags_adp
 _atom_site_refinement_flags_occupancy
 _atom_site_disorder_assembly
 _atom_site_disorder_group
Fe01 Fe 0.75491(2) 0.28971(2) 0.81401(2) 0.02717(7) Uani 1 1 d . . . . .
S002 S 0.54603(2) 0.33198(3) 0.91710(2) 0.03530(9) Uani 1 1 d . . . . .
S001 S 0.94764(3) 0.13784(3) 1.07848(3) 0.04060(10) Uani 1 1 d . . . . .
N005 N 0.71379(7) 0.13867(9) 0.79467(7) 0.0273(2) Uani 1 1 d . . . . .
N006 N 0.79825(8) 0.43777(9) 0.82354(8) 0.0352(3) Uani 1 1 d . . . . .
N003 N 0.66957(7) 0.30270(9) 0.69151(7) 0.0286(2) Uani 1 1 d . . . . .
N004 N 0.83899(7) 0.26616(9) 0.76758(7) 0.0304(2) Uani 1 1 d . . . . .
N002 N 0.67183(8) 0.32502(10) 0.85738(8) 0.0350(3) Uani 1 1 d . . . . .
N001 N 0.83911(8) 0.25540(10) 0.93200(8) 0.0328(2) Uani 1 1 d . . . . .
C015 C 0.63562(9) 0.21207(10) 0.65513(9) 0.0307(3) Uani 1 1 d . . . . .
H015 H 0.597718 0.207952 0.595829 0.037 Uiso 1 1 calc R U . . .
C016 C 0.65911(9) 0.11693(11) 0.71066(9) 0.0293(3) Uani 1 1 d . . . . .
C003 C 0.64992(9) 0.39701(10) 0.63702(9) 0.0297(3) Uani 1 1 d . . . . .
C021 C 0.85094(9) 0.16687(11) 0.73098(9) 0.0309(3) Uani 1 1 d . . . . .
C024 C 0.86567(9) -0.02985(12) 0.65805(10) 0.0340(3) Uani 1 1 d D . . . .
C007 C 0.60263(9) 0.58220(11) 0.60870(9) 0.0338(3) Uani 1 1 d . . . . .
H007 H 0.582998 0.644855 0.625162 0.041 Uiso 1 1 calc R U . . .
C012 C 0.57114(11) 0.86617(12) 0.37287(11) 0.0403(3) Uani 1 1 d . . . . .
H012 H 0.563318 0.928160 0.338427 0.048 Uiso 1 1 calc R U . . .
C010 C 0.56206(9) 0.67305(12) 0.38554(10) 0.0346(3) Uani 1 1 d . . . . .
H010 H 0.547744 0.604892 0.358794 0.042 Uiso 1 1 calc R U . . .
C022 C 0.83260(10) 0.16137(12) 0.64313(10) 0.0360(3) Uani 1 1 d . . . . .
H022 H 0.814892 0.223546 0.608180 0.043 Uiso 1 1 calc R U . . .
C008 C 0.62211(9) 0.49095(11) 0.66174(9) 0.0324(3) Uani 1 1 d . . . . .
H008 H 0.616521 0.492687 0.713997 0.039 Uiso 1 1 calc R U . . .
C025 C 0.88357(9) -0.02254(12) 0.74623(9) 0.0347(3) Uani 1 1 d . . . . .
H025 H 0.900065 -0.084921 0.781042 0.042 Uiso 1 1 calc R U . . .
C002 C 0.61984(9) 0.32808(10) 0.88248(8) 0.0300(3) Uani 1 1 d . . . . .
C004 C 0.65807(10) 0.39474(11) 0.55991(9) 0.0330(3) Uani 1 1 d . . . . .
H004 H 0.676369 0.331351 0.542950 0.040 Uiso 1 1 calc R U . . .
C020 C 0.73616(9) 0.05641(11) 0.85171(9) 0.0321(3) Uani 1 1 d . . . . .
H020 H 0.772441 0.070506 0.910376 0.038 Uiso 1 1 calc R U . . .
C005 C 0.63909(10) 0.48650(11) 0.50755(9) 0.0340(3) Uani 1 1 d . . . . .
H005 H 0.644682 0.484246 0.455314 0.041 Uiso 1 1 calc R U . . .
C009 C 0.59523(9) 0.68051(11) 0.47600(9) 0.0311(3) Uani 1 1 d . . . . .
C017 C 0.62806(10) 0.01403(11) 0.68201(10) 0.0363(3) Uani 1 1 d . . . . .
H017 H 0.590527 0.001811 0.623413 0.044 Uiso 1 1 calc R U . . .
C006 C 0.61183(9) 0.58206(11) 0.53138(9) 0.0309(3) Uani 1 1 d . . . . .
C018 C 0.65333(10) -0.07065(12) 0.74131(10) 0.0384(3) Uani 1 1 d . . . . .
H018 H 0.633971 -0.141348 0.723500 0.046 Uiso 1 1 calc R U . . .
C001 C 0.88473(9) 0.20911(11) 0.99382(9) 0.0305(3) Uani 1 1 d . . . . .
C011 C 0.54983(10) 0.76499(13) 0.33421(10) 0.0384(3) Uani 1 1 d . . . . .
H011 H 0.527143 0.758455 0.273413 0.046 Uiso 1 1 calc R U . . .
C026 C 0.87741(9) 0.07489(12) 0.78313(9) 0.0334(3) Uani 1 1 d . . . . .
H026 H 0.890943 0.078901 0.842676 0.040 Uiso 1 1 calc R U . . .
C028 C 0.85922(11) 0.45048(12) 0.79533(10) 0.0414(3) Uani 1 1 d . . . . .
C014 C 0.61595(11) 0.78341(11) 0.51378(11) 0.0381(3) Uani 1 1 d . . . . .
H014 H 0.638193 0.790479 0.574513 0.046 Uiso 1 1 calc R U . . .
C013 C 0.60407(11) 0.87528(12) 0.46272(11) 0.0421(3) Uani 1 1 d . . . . .
H013 H 0.618375 0.943637 0.489117 0.051 Uiso 1 1 calc R U . . .
C023 C 0.84060(10) 0.06353(13) 0.60730(10) 0.0377(3) Uani 1 1 d . . . . .
H023 H 0.828983 0.060268 0.548195 0.045 Uiso 1 1 calc R U . . .
C027 C 0.87852(11) 0.35142(13) 0.76202(10) 0.0388(3) Uani 1 1 d . . . . .
H027 H 0.917506 0.349622 0.737876 0.047 Uiso 1 1 calc R U . . .
C019 C 0.70777(10) -0.04854(11) 0.82738(10) 0.0356(3) Uani 1 1 d . . . . .
H019 H 0.725310 -0.104234 0.868942 0.043 Uiso 1 1 calc R U . . .
C032 C 0.77498(12) 0.52459(12) 0.85587(10) 0.0451(4) Uani 1 1 d . . . . .
H032 H 0.733372 0.516793 0.876221 0.054 Uiso 1 1 calc R U . . .
C031 C 0.81166(15) 0.62578(14) 0.85958(14) 0.0614(6) Uani 1 1 d . . . . .
H031 H 0.793503 0.685648 0.880859 0.074 Uiso 1 1 calc R U . . .
C029 C 0.89883(15) 0.54928(15) 0.79868(14) 0.0591(5) Uani 1 1 d . . . . .
H029 H 0.940920 0.555597 0.778841 0.071 Uiso 1 1 calc R U . . .
C030 C 0.87442(17) 0.63822(15) 0.83216(15) 0.0692(6) Uani 1 1 d . . . . .
H030 H 0.900303 0.705788 0.836025 0.083 Uiso 1 1 calc R U . . .
C1A C 0.8688(7) -0.1345(5) 0.6145(7) 0.0329(12) Uani 0.53(3) 1 d DG . P A 1
C2A C 0.8294(7) -0.2238(7) 0.6323(6) 0.0484(15) Uani 0.53(3) 1 d G . P A 1
H2A H 0.795505 -0.213941 0.661769 0.058 Uiso 0.53(3) 1 calc R U P A 1
C3A C 0.8407(7) -0.3277(5) 0.6060(7) 0.0559(16) Uani 0.53(3) 1 d G . P A 1
H3A H 0.814336 -0.387445 0.617919 0.067 Uiso 0.53(3) 1 calc R U P A 1
C4A C 0.8914(7) -0.3424(6) 0.5619(7) 0.0492(17) Uani 0.53(3) 1 d G . P A 1
H4A H 0.898962 -0.411979 0.544365 0.059 Uiso 0.53(3) 1 calc R U P A 1
C5A C 0.9308(6) -0.2532(9) 0.5441(6) 0.0484(16) Uani 0.53(3) 1 d G . P A 1
H5A H 0.964755 -0.263008 0.514659 0.058 Uiso 0.53(3) 1 calc R U P A 1
C6A C 0.9196(7) -0.1492(6) 0.5704(7) 0.0411(13) Uani 0.53(3) 1 d G . P A 1
H6A H 0.945926 -0.089502 0.558508 0.049 Uiso 0.53(3) 1 calc R U P A 1
C1B C 0.8831(8) -0.1362(6) 0.6283(7) 0.0341(14) Uani 0.47(3) 1 d DG . P A 2
C2B C 0.8479(8) -0.2351(7) 0.6363(6) 0.0401(15) Uani 0.47(3) 1 d G . P A 2
H2B H 0.815677 -0.238916 0.668079 0.048 Uiso 0.47(3) 1 calc R U P A 2
C3B C 0.8607(9) -0.3284(5) 0.5966(6) 0.054(2) Uani 0.47(3) 1 d G . P A 2
H3B H 0.837041 -0.394574 0.601951 0.064 Uiso 0.47(3) 1 calc R U P A 2
C4B C 0.9087(9) -0.3227(9) 0.5491(7) 0.051(2) Uani 0.47(3) 1 d G . P A 2
H4B H 0.917311 -0.385118 0.522562 0.061 Uiso 0.47(3) 1 calc R U P A 2
C5B C 0.9440(8) -0.2238(13) 0.5411(7) 0.0550(18) Uani 0.47(3) 1 d G . P A 2
H5B H 0.976215 -0.220005 0.509301 0.066 Uiso 0.47(3) 1 calc R U P A 2
C6B C 0.9312(8) -0.1305(9) 0.5807(8) 0.0515(18) Uani 0.47(3) 1 d G . P A 2
H6B H 0.954851 -0.064346 0.575428 0.062 Uiso 0.47(3) 1 calc R U P A 2
 
loop_
 _atom_site_aniso_label
 _atom_site_aniso_U_11
 _atom_site_aniso_U_22
 _atom_site_aniso_U_33
 _atom_site_aniso_U_23
 _atom_site_aniso_U_13
 _atom_site_aniso_U_12
Fe01 0.03310(11) 0.02199(10) 0.02280(11) -0.00071(6) 0.00882(8) -0.00039(6)
S002 0.04060(19) 0.03362(18) 0.03079(17) 0.00170(13) 0.01474(15) 0.00439(13)
S001 0.0410(2) 0.0428(2) 0.03403(19) 0.01155(14) 0.01268(16) 0.00569(15)
N005 0.0319(5) 0.0237(5) 0.0256(5) -0.0001(4) 0.0120(4) -0.0007(4)
N006 0.0435(6) 0.0247(5) 0.0278(5) -0.0017(4) 0.0065(5) -0.0016(5)
N003 0.0339(5) 0.0243(5) 0.0247(5) 0.0009(4) 0.0101(4) 0.0013(4)
N004 0.0353(6) 0.0272(5) 0.0255(5) 0.0008(4) 0.0101(5) -0.0016(4)
N002 0.0418(6) 0.0321(6) 0.0276(5) -0.0027(4) 0.0117(5) 0.0034(5)
N001 0.0374(6) 0.0296(5) 0.0268(5) -0.0023(4) 0.0098(5) -0.0011(5)
C015 0.0364(7) 0.0270(6) 0.0246(6) -0.0005(5) 0.0093(5) -0.0011(5)
C016 0.0339(6) 0.0250(6) 0.0266(6) -0.0009(5) 0.0108(5) -0.0013(5)
C003 0.0334(6) 0.0245(6) 0.0261(6) 0.0017(5) 0.0085(5) 0.0006(5)
C021 0.0325(6) 0.0304(6) 0.0303(6) -0.0009(5) 0.0141(5) -0.0012(5)
C024 0.0314(6) 0.0347(7) 0.0346(7) -0.0016(5) 0.0130(6) 0.0038(5)
C007 0.0411(7) 0.0268(6) 0.0325(7) 0.0010(5) 0.0150(6) 0.0060(5)
C012 0.0480(8) 0.0331(7) 0.0431(8) 0.0120(6) 0.0228(7) 0.0057(6)
C010 0.0381(7) 0.0302(7) 0.0332(7) 0.0014(5) 0.0134(6) 0.0025(5)
C022 0.0440(8) 0.0327(7) 0.0321(7) 0.0042(5) 0.0174(6) 0.0016(6)
C008 0.0415(7) 0.0298(6) 0.0262(6) 0.0013(5) 0.0150(6) 0.0027(5)
C025 0.0340(7) 0.0334(7) 0.0333(7) 0.0042(5) 0.0115(6) 0.0059(5)
C002 0.0383(7) 0.0226(6) 0.0225(6) -0.0003(4) 0.0071(5) 0.0039(5)
C004 0.0426(7) 0.0245(6) 0.0308(6) -0.0005(5) 0.0150(6) 0.0032(5)
C020 0.0370(7) 0.0288(6) 0.0283(6) 0.0023(5) 0.0124(5) -0.0024(5)
C005 0.0456(8) 0.0291(6) 0.0302(6) 0.0015(5) 0.0191(6) 0.0034(5)
C009 0.0345(6) 0.0271(6) 0.0328(6) 0.0039(5) 0.0157(5) 0.0035(5)
C017 0.0438(7) 0.0280(6) 0.0310(7) -0.0038(5) 0.0107(6) -0.0063(5)
C006 0.0353(6) 0.0253(6) 0.0298(6) 0.0022(5) 0.0121(5) 0.0023(5)
C018 0.0487(8) 0.0248(6) 0.0395(7) -0.0019(5) 0.0173(7) -0.0064(6)
C001 0.0339(6) 0.0291(6) 0.0276(6) -0.0026(5) 0.0127(5) -0.0026(5)
C011 0.0424(8) 0.0398(7) 0.0317(7) 0.0068(6) 0.0150(6) 0.0059(6)
C026 0.0345(6) 0.0352(7) 0.0273(6) 0.0023(5) 0.0105(5) 0.0033(5)
C028 0.0511(9) 0.0304(7) 0.0352(7) 0.0003(6) 0.0120(7) -0.0092(6)
C014 0.0494(8) 0.0299(7) 0.0339(7) 0.0016(5) 0.0173(7) 0.0028(6)
C013 0.0547(9) 0.0267(7) 0.0451(8) 0.0026(6) 0.0219(7) 0.0007(6)
C023 0.0449(8) 0.0403(8) 0.0296(7) 0.0003(6) 0.0179(6) 0.0029(6)
C027 0.0450(8) 0.0373(7) 0.0342(7) 0.0002(6) 0.0173(6) -0.0086(6)
C019 0.0427(7) 0.0265(6) 0.0362(7) 0.0049(5) 0.0158(6) -0.0016(5)
C032 0.0557(9) 0.0285(7) 0.0372(8) -0.0060(6) 0.0072(7) 0.0021(6)
C031 0.0805(14) 0.0262(7) 0.0562(11) -0.0083(7) 0.0101(10) -0.0018(8)
C029 0.0742(13) 0.0389(9) 0.0587(11) -0.0001(8) 0.0241(10) -0.0203(9)
C030 0.0956(17) 0.0298(8) 0.0666(13) -0.0028(8) 0.0210(12) -0.0214(9)
C1A 0.021(3) 0.0380(18) 0.024(3) -0.0024(14) -0.005(2) 0.0120(13)
C2A 0.035(3) 0.035(2) 0.066(3) -0.0043(19) 0.013(2) 0.010(2)
C3A 0.054(3) 0.045(2) 0.061(3) -0.009(2) 0.018(2) 0.0060(19)
C4A 0.060(4) 0.039(2) 0.038(3) 0.000(2) 0.012(2) 0.0162(19)
C5A 0.051(3) 0.044(3) 0.048(2) -0.009(2) 0.020(2) 0.014(3)
C6A 0.034(2) 0.044(2) 0.038(2) -0.0165(19) 0.0083(19) 0.0026(19)
C1B 0.020(3) 0.042(2) 0.022(3) -0.0028(15) -0.009(2) 0.0104(15)
C2B 0.034(4) 0.037(2) 0.042(2) -0.0007(17) 0.011(2) 0.017(2)
C3B 0.072(5) 0.037(2) 0.053(3) -0.0051(19) 0.028(3) 0.010(2)
C4B 0.066(5) 0.045(3) 0.037(3) 0.001(3) 0.019(2) 0.023(3)
C5B 0.051(4) 0.052(4) 0.058(3) -0.006(3) 0.020(3) 0.015(3)
C6B 0.044(4) 0.058(3) 0.049(4) -0.022(3) 0.017(3) 0.004(2)
 
_geom_special_details
;
 All esds (except the esd in the dihedral angle between two l.s. planes)
 are estimated using the full covariance matrix.  The cell esds are taken
 into account individually in the estimation of esds in distances, angles
 and torsion angles; correlations between esds in cell parameters are only
 used when they are defined by crystal symmetry.  An approximate (isotropic)
 treatment of cell esds is used for estimating esds involving l.s. planes.
;
 
loop_
 _geom_bond_atom_site_label_1
 _geom_bond_atom_site_label_2
 _geom_bond_distance
 _geom_bond_site_symmetry_2
 _geom_bond_publ_flag
Fe01 N002 1.9292(13) . ?
Fe01 N001 1.9358(12) . ?
Fe01 N006 1.9425(12) . ?
Fe01 N004 1.9555(12) . ?
Fe01 N003 1.9573(11) . ?
Fe01 N005 1.9579(11) . ?
S002 C002 1.6239(16) . ?
S001 C001 1.6243(14) . ?
N005 C020 1.3301(17) . ?
N005 C016 1.3463(17) . ?
N006 C032 1.336(2) . ?
N006 C028 1.345(2) . ?
N003 C015 1.2810(17) . ?
N003 C003 1.4230(16) . ?
N004 C027 1.2749(19) . ?
N004 C021 1.4200(17) . ?
N002 C002 1.152(2) . ?
N001 C001 1.1481(18) . ?
C015 C016 1.4391(18) . ?
C016 C017 1.3731(18) . ?
C003 C004 1.371(2) . ?
C003 C008 1.3808(19) . ?
C021 C022 1.378(2) . ?
C021 C026 1.3797(19) . ?
C024 C023 1.381(2) . ?
C024 C025 1.387(2) . ?
C024 C1B 1.474(6) . ?
C024 C1A 1.491(5) . ?
C007 C008 1.3795(19) . ?
C007 C006 1.384(2) . ?
C012 C011 1.374(2) . ?
C012 C013 1.374(2) . ?
C010 C011 1.380(2) . ?
C010 C009 1.382(2) . ?
C022 C023 1.377(2) . ?
C025 C026 1.372(2) . ?
C004 C005 1.3786(19) . ?
C020 C019 1.3738(19) . ?
C005 C006 1.3861(19) . ?
C009 C014 1.387(2) . ?
C009 C006 1.4757(18) . ?
C017 C018 1.374(2) . ?
C018 C019 1.372(2) . ?
C028 C029 1.380(2) . ?
C028 C027 1.437(2) . ?
C014 C013 1.378(2) . ?
C032 C031 1.382(2) . ?
C031 C030 1.365(4) . ?
C029 C030 1.377(3) . ?
C1A C2A 1.3900 . ?
C1A C6A 1.3900 . ?
C2A C3A 1.3900 . ?
C3A C4A 1.3900 . ?
C4A C5A 1.3900 . ?
C5A C6A 1.3900 . ?
C1B C2B 1.3900 . ?
C1B C6B 1.3900 . ?
C2B C3B 1.3900 . ?
C3B C4B 1.3900 . ?
C4B C5B 1.3900 . ?
C5B C6B 1.3900 . ?
 
loop_
 _geom_angle_atom_site_label_1
 _geom_angle_atom_site_label_2
 _geom_angle_atom_site_label_3
 _geom_angle
 _geom_angle_site_symmetry_1
 _geom_angle_site_symmetry_3
 _geom_angle_publ_flag
N002 Fe01 N001 90.56(5) . . ?
N002 Fe01 N006 94.90(6) . . ?
N001 Fe01 N006 91.51(5) . . ?
N002 Fe01 N004 175.45(5) . . ?
N001 Fe01 N004 91.27(5) . . ?
N006 Fe01 N004 80.89(5) . . ?
N002 Fe01 N003 92.21(5) . . ?
N001 Fe01 N003 172.06(5) . . ?
N006 Fe01 N003 95.66(5) . . ?
N004 Fe01 N003 86.52(5) . . ?
N002 Fe01 N005 89.84(5) . . ?
N001 Fe01 N005 91.33(5) . . ?
N006 Fe01 N005 174.45(5) . . ?
N004 Fe01 N005 94.28(5) . . ?
N003 Fe01 N005 81.25(5) . . ?
C020 N005 C016 117.62(11) . . ?
C020 N005 Fe01 128.66(9) . . ?
C016 N005 Fe01 113.62(9) . . ?
C032 N006 C028 118.51(14) . . ?
C032 N006 Fe01 127.01(12) . . ?
C028 N006 Fe01 114.47(10) . . ?
C015 N003 C003 117.54(11) . . ?
C015 N003 Fe01 114.50(9) . . ?
C003 N003 Fe01 127.44(9) . . ?
C027 N004 C021 118.94(13) . . ?
C027 N004 Fe01 115.33(11) . . ?
C021 N004 Fe01 125.26(9) . . ?
C002 N002 Fe01 168.85(12) . . ?
C001 N001 Fe01 162.90(11) . . ?
N003 C015 C016 116.63(12) . . ?
N005 C016 C017 122.76(12) . . ?
N005 C016 C015 113.38(11) . . ?
C017 C016 C015 123.85(12) . . ?
C004 C003 C008 119.94(12) . . ?
C004 C003 N003 120.27(12) . . ?
C008 C003 N003 119.79(12) . . ?
C022 C021 C026 120.32(13) . . ?
C022 C021 N004 120.16(13) . . ?
C026 C021 N004 119.46(12) . . ?
C023 C024 C025 118.46(14) . . ?
C023 C024 C1B 125.1(4) . . ?
C025 C024 C1B 116.1(5) . . ?
C023 C024 C1A 118.3(4) . . ?
C025 C024 C1A 123.2(4) . . ?
C008 C007 C006 121.10(13) . . ?
C011 C012 C013 119.65(14) . . ?
C011 C010 C009 121.16(14) . . ?
C023 C022 C021 119.77(13) . . ?
C007 C008 C003 119.80(13) . . ?
C026 C025 C024 121.30(13) . . ?
N002 C002 S002 179.54(14) . . ?
C003 C004 C005 119.94(13) . . ?
N005 C020 C019 122.58(13) . . ?
C004 C005 C006 121.19(13) . . ?
C010 C009 C014 117.94(13) . . ?
C010 C009 C006 121.32(13) . . ?
C014 C009 C006 120.69(13) . . ?
C016 C017 C018 118.94(13) . . ?
C007 C006 C005 118.02(12) . . ?
C007 C006 C009 121.81(12) . . ?
C005 C006 C009 120.15(13) . . ?
C019 C018 C017 118.53(13) . . ?
N001 C001 S001 177.07(13) . . ?
C012 C011 C010 120.05(14) . . ?
C025 C026 C021 119.32(13) . . ?
N006 C028 C029 122.75(17) . . ?
N006 C028 C027 113.25(13) . . ?
C029 C028 C027 124.00(18) . . ?
C013 C014 C009 121.02(15) . . ?
C012 C013 C014 120.18(15) . . ?
C022 C023 C024 120.81(14) . . ?
N004 C027 C028 115.97(15) . . ?
C018 C019 C020 119.54(13) . . ?
N006 C032 C031 121.15(19) . . ?
C030 C031 C032 120.27(19) . . ?
C030 C029 C028 118.3(2) . . ?
C031 C030 C029 119.02(17) . . ?
C2A C1A C6A 120.0 . . ?
C2A C1A C024 116.2(6) . . ?
C6A C1A C024 123.0(5) . . ?
C3A C2A C1A 120.0 . . ?
C2A C3A C4A 120.0 . . ?
C5A C4A C3A 120.0 . . ?
C6A C5A C4A 120.0 . . ?
C5A C6A C1A 120.0 . . ?
C2B C1B C6B 120.0 . . ?
C2B C1B C024 124.9(6) . . ?
C6B C1B C024 114.7(7) . . ?
C1B C2B C3B 120.0 . . ?
C4B C3B C2B 120.0 . . ?
C3B C4B C5B 120.0 . . ?
C6B C5B C4B 120.0 . . ?
C5B C6B C1B 120.0 . . ?
 
_refine_diff_density_max    0.354
_refine_diff_density_min   -0.328
_refine_diff_density_rms    0.050

_shelx_res_file
;

TITL sc2_093K_a.res in P2(1)/c
    SC2_150K.res
    created by SHELXL-2018/3 at 12:19:08 on 15-Apr-2021
REM Old TITL SC2_093K in P2(1)/c
REM SHELXT solution in P2(1)/c: R1 0.091, Rweak 0.004, Alpha 0.025
REM <I/s>   0.460 for  267 systematic absences,  Orientation as input
REM Formula found by SHELXT:  C38 N6 S2 Fe

CELL 0.63582 17.3421 12.2466 16.9062 90.0000 115.8588 90.0000
ZERR 4.000 0.0001 0.0001 0.0001 0.0000 0.0009 0.0000
LATT  1
SYMM -X, 1/2+Y, 1/2-Z
SFAC C H N S FE
DISP $C  0.00244  0.00131  9.14798!source kissel
DISP $H -0.00002  0.00000  0.66440!source kissel
DISP $N  0.00493  0.00266 15.07095!source kissel
DISP $S  0.10506  0.10024 379.49005!source kissel
DISP $Fe  0.32649  0.69602 2544.24973!source kissel
UNIT 152.00 112.00 24.00 8.00 4.00
OMIT -5 0 2
OMIT 4 0 0
OMIT 2 0 2
L.S. 30
REM DAMP 100
REM ISOR 0.04 0.06 C1A > C6A
REM ISOR 0.04 0.06 C1B > C6B
RIGU 0.002 0.002 C1A > C6A
RIGU 0.002 0.002  C1B > C6B
SADI C024 C1A C024 C1B
BOND
LIST 6
SHEL 99 0.75
ACTA
FMAP 2
PLAN 20
WGHT    0.049200    0.943700
EXTI    0.003565
FVAR       3.29485   0.53150   0.07947
FE01  5    0.754907    0.289710    0.814011    11.00000    0.03310    0.02199 =
         0.02280   -0.00071    0.00882   -0.00039
S002  4    0.546029    0.331985    0.917104    11.00000    0.04060    0.03362 =
         0.03079    0.00170    0.01474    0.00439
S001  4    0.947636    0.137843    1.078480    11.00000    0.04098    0.04283 =
         0.03403    0.01155    0.01268    0.00569
N005  3    0.713791    0.138675    0.794669    11.00000    0.03185    0.02370 =
         0.02560   -0.00008    0.01196   -0.00072
N006  3    0.798252    0.437769    0.823545    11.00000    0.04345    0.02471 =
         0.02779   -0.00166    0.00654   -0.00156
N003  3    0.669567    0.302703    0.691511    11.00000    0.03387    0.02427 =
         0.02467    0.00085    0.01014    0.00130
N004  3    0.838988    0.266158    0.767579    11.00000    0.03527    0.02723 =
         0.02547    0.00079    0.01012   -0.00162
N002  3    0.671828    0.325021    0.857381    11.00000    0.04176    0.03211 =
         0.02756   -0.00268    0.01167    0.00340
N001  3    0.839113    0.255400    0.932003    11.00000    0.03738    0.02962 =
         0.02678   -0.00233    0.00981   -0.00110
C015  1    0.635624    0.212066    0.655131    11.00000    0.03635    0.02699 =
         0.02463   -0.00053    0.00934   -0.00110
AFIX  43
H015  2    0.597718    0.207952    0.595829    11.00000   -1.20000
AFIX   0
C016  1    0.659111    0.116934    0.710658    11.00000    0.03388    0.02502 =
         0.02657   -0.00094    0.01081   -0.00135
C003  1    0.649925    0.397013    0.637022    11.00000    0.03344    0.02453 =
         0.02613    0.00171    0.00847    0.00065
C021  1    0.850939    0.166866    0.730980    11.00000    0.03250    0.03040 =
         0.03025   -0.00095    0.01405   -0.00123
C024    1    0.865674   -0.029851    0.658046    11.00000    0.03137    0.03467 =
         0.03460   -0.00162    0.01304    0.00376
C007  1    0.602633    0.582197    0.608700    11.00000    0.04109    0.02675 =
         0.03246    0.00098    0.01505    0.00599
AFIX  43
H007  2    0.582998    0.644855    0.625162    11.00000   -1.20000
AFIX   0
C012  1    0.571139    0.866174    0.372875    11.00000    0.04799    0.03310 =
         0.04310    0.01200    0.02279    0.00574
AFIX  43
H012  2    0.563318    0.928160    0.338427    11.00000   -1.20000
AFIX   0
C010  1    0.562065    0.673050    0.385540    11.00000    0.03808    0.03017 =
         0.03324    0.00143    0.01337    0.00250
AFIX  43
H010  2    0.547744    0.604892    0.358794    11.00000   -1.20000
AFIX   0
C022  1    0.832605    0.161374    0.643130    11.00000    0.04395    0.03274 =
         0.03212    0.00418    0.01738    0.00159
AFIX  43
H022  2    0.814892    0.223546    0.608180    11.00000   -1.20000
AFIX   0
C008  1    0.622109    0.490946    0.661745    11.00000    0.04149    0.02977 =
         0.02623    0.00130    0.01503    0.00270
AFIX  43
H008  2    0.616521    0.492687    0.713997    11.00000   -1.20000
AFIX   0
C025  1    0.883568   -0.022544    0.746230    11.00000    0.03400    0.03336 =
         0.03331    0.00420    0.01154    0.00592
AFIX  43
H025  2    0.900065   -0.084921    0.781042    11.00000   -1.20000
AFIX   0
C002  1    0.619839    0.328079    0.882482    11.00000    0.03834    0.02259 =
         0.02252   -0.00029    0.00713    0.00391
C004  1    0.658066    0.394736    0.559907    11.00000    0.04264    0.02451 =
         0.03077   -0.00053    0.01503    0.00321
AFIX  43
H004  2    0.676369    0.331351    0.542950    11.00000   -1.20000
AFIX   0
C020  1    0.736158    0.056415    0.851714    11.00000    0.03705    0.02879 =
         0.02828    0.00230    0.01236   -0.00238
AFIX  43
H020  2    0.772441    0.070506    0.910376    11.00000   -1.20000
AFIX   0
C005  1    0.639091    0.486497    0.507555    11.00000    0.04558    0.02908 =
         0.03022    0.00146    0.01912    0.00343
AFIX  43
H005  2    0.644682    0.484246    0.455314    11.00000   -1.20000
AFIX   0
C009  1    0.595233    0.680507    0.476005    11.00000    0.03452    0.02707 =
         0.03276    0.00392    0.01567    0.00352
C017  1    0.628059    0.014026    0.682008    11.00000    0.04376    0.02796 =
         0.03098   -0.00378    0.01069   -0.00630
AFIX  43
H017  2    0.590527    0.001811    0.623413    11.00000   -1.20000
AFIX   0
C006  1    0.611830    0.582058    0.531377    11.00000    0.03531    0.02530 =
         0.02977    0.00216    0.01209    0.00229
C018  1    0.653330   -0.070646    0.741307    11.00000    0.04871    0.02484 =
         0.03947   -0.00191    0.01726   -0.00645
AFIX  43
H018  2    0.633971   -0.141348    0.723500    11.00000   -1.20000
AFIX   0
C001  1    0.884734    0.209112    0.993818    11.00000    0.03390    0.02914 =
         0.02761   -0.00258    0.01265   -0.00265
C011  1    0.549827    0.764988    0.334209    11.00000    0.04242    0.03982 =
         0.03174    0.00678    0.01498    0.00586
AFIX  43
H011  2    0.527143    0.758455    0.273413    11.00000   -1.20000
AFIX   0
C026  1    0.877411    0.074892    0.783128    11.00000    0.03455    0.03515 =
         0.02731    0.00232    0.01052    0.00330
AFIX  43
H026  2    0.890943    0.078901    0.842676    11.00000   -1.20000
AFIX   0
C028  1    0.859219    0.450483    0.795331    11.00000    0.05109    0.03044 =
         0.03517    0.00031    0.01199   -0.00917
C014  1    0.615948    0.783405    0.513785    11.00000    0.04942    0.02993 =
         0.03392    0.00158    0.01732    0.00283
AFIX  43
H014  2    0.638193    0.790479    0.574513    11.00000   -1.20000
AFIX   0
C013  1    0.604070    0.875282    0.462719    11.00000    0.05472    0.02670 =
         0.04505    0.00260    0.02186    0.00074
AFIX  43
H013  2    0.618375    0.943637    0.489117    11.00000   -1.20000
AFIX   0
C023  1    0.840604    0.063526    0.607295    11.00000    0.04488    0.04031 =
         0.02958    0.00027    0.01786    0.00286
AFIX  43
H023  2    0.828983    0.060268    0.548195    11.00000   -1.20000
AFIX   0
C027  1    0.878525    0.351422    0.762024    11.00000    0.04495    0.03732 =
         0.03423    0.00022    0.01727   -0.00859
AFIX  43
H027  2    0.917506    0.349622    0.737876    11.00000   -1.20000
AFIX   0
C019  1    0.707767   -0.048545    0.827382    11.00000    0.04269    0.02652 =
         0.03618    0.00495    0.01582   -0.00164
AFIX  43
H019  2    0.725310   -0.104234    0.868942    11.00000   -1.20000
AFIX   0
C032  1    0.774983    0.524589    0.855865    11.00000    0.05565    0.02850 =
         0.03716   -0.00597    0.00716    0.00212
AFIX  43
H032  2    0.733372    0.516793    0.876221    11.00000   -1.20000
AFIX   0
C031  1    0.811656    0.625776    0.859583    11.00000    0.08047    0.02624 =
         0.05623   -0.00833    0.01014   -0.00180
AFIX  43
H031  2    0.793503    0.685648    0.880859    11.00000   -1.20000
AFIX   0
C029  1    0.898830    0.549280    0.798682    11.00000    0.07422    0.03893 =
         0.05870   -0.00008    0.02405   -0.02034
AFIX  43
H029  2    0.940920    0.555597    0.778841    11.00000   -1.20000
AFIX   0
C030  1    0.874417    0.638219    0.832155    11.00000    0.09556    0.02982 =
         0.06665   -0.00284    0.02101   -0.02135
AFIX  43
H030  2    0.900303    0.705788    0.836025    11.00000   -1.20000
AFIX  66
REM #####
PART 1
C1A   1    0.868848   -0.134520    0.614486    21.00000    0.02121    0.03796 =
         0.02380   -0.00236   -0.00490    0.01202
C2A   1    0.829428   -0.223775    0.632284    21.00000    0.03519    0.03477 =
         0.06596   -0.00426    0.01347    0.00981
AFIX  43
H2A   2    0.795505   -0.213941    0.661769    21.00000   -1.20000
AFIX  65
C3A   1    0.840711   -0.327728    0.606011    21.00000    0.05377    0.04485 =
         0.06132   -0.00921    0.01791    0.00597
AFIX  43
H3A   2    0.814336   -0.387445    0.617919    21.00000   -1.20000
AFIX  65
C4A   1    0.891413   -0.342427    0.561942    21.00000    0.06043    0.03949 =
         0.03788    0.00016    0.01239    0.01623
AFIX  43
H4A   2    0.898962   -0.411979    0.544365    21.00000   -1.20000
AFIX  65
C5A   1    0.930833   -0.253173    0.544145    21.00000    0.05111    0.04362 =
         0.04813   -0.00907    0.01955    0.01400
AFIX  43
H5A   2    0.964755   -0.263008    0.514659    21.00000   -1.20000
AFIX  65
C6A   1    0.919551   -0.149219    0.570416    21.00000    0.03375    0.04379 =
         0.03773   -0.01652    0.00827    0.00264
AFIX  43
H6A   2    0.945926   -0.089502    0.558508    21.00000   -1.20000
AFIX  66
PART 2
C1B   1    0.883145   -0.136199    0.628310   -21.00000    0.01987    0.04177 =
         0.02181   -0.00281   -0.00854    0.01039
C2B   1    0.847854   -0.235125    0.636255   -21.00000    0.03415    0.03737 =
         0.04233   -0.00068    0.01064    0.01705
AFIX  43
H2B   2    0.815677   -0.238916    0.668079   -21.00000   -1.20000
AFIX  65
C3B   1    0.860654   -0.328386    0.596635   -21.00000    0.07238    0.03673 =
         0.05255   -0.00514    0.02808    0.00982
AFIX  43
H3B   2    0.837041   -0.394574    0.601951   -21.00000   -1.20000
AFIX  65
C4B   1    0.908747   -0.322720    0.549070   -21.00000    0.06643    0.04524 =
         0.03672    0.00136    0.01858    0.02329
AFIX  43
H4B   2    0.917311   -0.385118    0.522562   -21.00000   -1.20000
AFIX  65
C5B   1    0.944039   -0.223795    0.541125   -21.00000    0.05142    0.05193 =
         0.05781   -0.00640    0.02016    0.01452
AFIX  43
H5B   2    0.976215   -0.220005    0.509301   -21.00000   -1.20000
AFIX  65
C6B   1    0.931239   -0.130534    0.580744   -21.00000    0.04399    0.05772 =
         0.04874   -0.02186    0.01656    0.00354
AFIX  43
H6B   2    0.954851   -0.064346    0.575428   -21.00000   -1.20000
PART 0
AFIX   0
HKLF 4


REM  sc2_093K_a.res in P2(1)/c
REM wR2 = 0.0932, GooF = S = 1.067, Restrained GooF = 1.065 for all data
REM R1 = 0.0315 for 7012 Fo > 4sig(Fo) and 0.0334 for all 7531 data
REM 457 parameters refined using 73 restraints

END

WGHT      0.0490      0.9427

REM Highest difference peak  0.354,  deepest hole -0.328,  1-sigma level  0.050
Q1    1   0.6504  0.1598  0.6804  11.00000  0.05    0.35
Q2    1   0.8710 -0.0786  0.6380  11.00000  0.05    0.32
Q3    1   0.6430 -0.0293  0.7130  11.00000  0.05    0.31
Q4    1   0.6000  0.6307  0.5063  11.00000  0.05    0.30
Q5    1   0.6672 -0.0522  0.7876  11.00000  0.05    0.29
Q6    1   0.6298  0.0708  0.6991  11.00000  0.05    0.28
Q7    1   0.6207  0.5295  0.5199  11.00000  0.05    0.27
Q8    1   0.8709  0.0181  0.6386  11.00000  0.05    0.27
Q9    1   0.8489  0.1581  0.6919  11.00000  0.05    0.26
Q10   1   0.6020  0.5336  0.6298  11.00000  0.05    0.26
Q11   1   0.7008  0.0082  0.8405  11.00000  0.05    0.25
Q12   1   0.5889  0.6754  0.4323  11.00000  0.05    0.25
Q13   1   0.7221  0.0954  0.8214  11.00000  0.05    0.24
Q14   1   0.8655  0.1234  0.7607  11.00000  0.05    0.24
Q15   1   0.8565  0.5775  0.7830  11.00000  0.05    0.24
Q16   1   0.6007  0.8311  0.4839  11.00000  0.05    0.24
Q17   1   0.6533  0.3525  0.6583  11.00000  0.05    0.24
Q18   1   0.8879 -0.1425  0.5794  11.00000  0.05    0.24
Q19   1   0.8725  0.0304  0.7616  11.00000  0.05    0.23
Q20   1   0.5533  0.7152  0.3594  11.00000  0.05    0.23
;
_shelx_res_checksum   20461

_shelx_hkl_file
;
  -2   0   0 182491. 6988.89   1
   2   0   0 183990. 6988.64   1
  -3   0   0 47582.4 1888.19   1
   3   0   0 50852.1 1888.68   1
  -4   0   0 780540. 29779.8   1
   4   0   0 782309. 29779.2   1
  -5   0   0 3425.56 152.519   1
   5   0   0 3269.33 151.794   1
  -7   0   0 1283.21 77.8751   1
   7   0   0 1195.60 76.6459   1
  -8   0   0 60030.9 2337.65   1
   8   0   0 60682.8 2338.08   1
  -9   0   0 72.0590 26.5568   1
   9   0   0 131.695 30.7295   1
 -10   0   0 179236. 6926.82   1
  10   0   0 182117. 6929.07   1
 -11   0   0 430.682 52.7737   1
  11   0   0 355.532 48.4220   1
  13   0   0 3847.94 202.751   1
 -13   0   0 4049.86 205.544   1
  14   0   0 12727.3 516.574   1
 -14   0   0 11119.7 508.022   1
 -15   0   0 82.8247 37.1464   1
  15   0   0 50.6055 33.3787   1
  16   0   0 5003.16 252.185   1
 -16   0   0 5064.95 254.699   1
 -17   0   0 2692.12 161.115   1
  18   0   0 4704.66 236.881   1
 -18   0   0 4351.34 234.568   1
  19   0   0 1688.14 119.075   1
 -19   0   0 1591.32 120.211   1
  21   0   0 106.544 47.9099   1
 -21   0   0 29.4998 37.2358   1
  22   0   0 1483.88 114.240   1
 -22   0   0 1675.78 122.166   1
  23   0   0 827.209 80.4407   1
 -23   0   0 609.250 73.0906   1
  24   0   0 1710.22 126.539   1
 -24   0   0 2019.27 134.034   1
  25   0   0 285.502 56.5205   1
 -25   0   0 332.089 58.1814   1
  26   0   0 133.690 49.5252   1
 -26   0   0 56.0958 39.0569   1
   1   1   0 275737. 10981.8   1
  -1  -1   0 265627. 10982.1   1
  -1   1   0 309369. 10984.1   1
   1  -1   0 313152. 10984.5   1
   2   1   0 389.032 24.7914   1
  -2   1   0 341.855 25.5304   1
   2  -1   0 379.300 26.8182   1
   3   1   0 258857. 9468.04   1
  -3   1   0 249897. 9470.65   1
  -3  -1   0 230808. 9467.25   1
   3  -1   0 255409. 9470.76   1
   4   1   0 40308.0 1500.77   1
  -4  -1   0 38772.7 1500.75   1
   4  -1   0 38255.8 1502.76   1
  -4   1   0 37995.4 1502.87   1
   5   1   0 1529.20 82.7212   1
  -5  -1   0 1586.69 83.6499   1
   5  -1   0 1539.87 83.8607   1
  -5   1   0 1625.33 85.7287   1
   6  -1   0 505.399 43.5169   1
  -6   1   0 399.276 41.5761   1
   7   1   0 24105.8 911.258   1
  -7  -1   0 23833.7 910.484   1
   7  -1   0 23465.2 911.228   1
  -8  -1   0 10843.6 476.067   1
   8  -1   0 11275.7 477.079   1
  -8   1   0 11271.4 478.090   1
   9   1   0 134270. 5168.99   1
  -9  -1   0 126248. 5168.08   1
   9  -1   0 138267. 5170.54   1
  -9   1   0 140345. 5172.98   1
  10   1   0 1037.76 77.1193   1
 -10  -1   0 1133.02 79.1475   1
  10  -1   0 936.987 73.4795   1
 -10   1   0 952.755 74.4125   1
  11   1   0 53953.4 2130.12   1
 -11  -1   0 51703.6 2129.27   1
  11  -1   0 58062.3 2135.83   1
 -11   1   0 55159.8 2133.37   1
  12  -1   0 1038.99 81.1265   1
 -12   1   0 942.547 80.9590   1
  13   1   0 3787.70 202.685   1
 -13  -1   0 4109.92 206.389   1
  13  -1   0 3963.21 204.957   1
 -13   1   0 4185.75 207.421   1
  14   1   0 808.748 75.4162   1
 -14  -1   0 792.431 74.7831   1
  14  -1   0 678.693 75.2817   1
 -14   1   0 757.369 71.3303   1
  15   1   0 12340.6 527.052   1
  15  -1   0 11837.4 528.660   1
 -15   1   0 12583.2 532.040   1
 -16  -1   0 2939.74 170.806   1
  16  -1   0 2974.27 167.649   1
 -16   1   0 2680.89 163.837   1
  17   1   0 396.797 60.4897   1
 -17  -1   0 548.881 69.9925   1
  17  -1   0 431.136 62.4718   1
 -17   1   0 447.766 62.7809   1
  18   1   0 256.535 49.0890   1
 -18  -1   0 260.235 49.9621   1
  18  -1   0 112.237 45.8794   1
 -18   1   0 190.214 48.0977   1
  19   1   0 1536.80 116.352   1
  19  -1   0 1631.53 121.154   1
 -19   1   0 1752.13 124.270   1
 -19  -1   0 1842.30 125.491   1
  20  -1   0 99.9325 46.5235   1
 -20   1   0 57.5136 41.9309   1
  21   1   0 1100.94 94.4312   1
  21  -1   0 966.213 90.9650   1
 -21   1   0 1135.93 95.3476   1
 -21  -1   0 1076.36 93.0909   1
  22  -1   0 2565.16 156.004   1
  22   1   0 2653.82 157.701   1
 -22   1   0 2553.48 162.246   1
 -22  -1   0 2273.96 152.842   1
  23   1   0 1039.09 93.5931   1
  23  -1   0 1047.07 95.1576   1
 -23   1   0 934.487 90.5798   1
 -23  -1   0 1160.72 98.7937   1
  24  -1   0 650.515 75.3946   1
  24   1   0 679.982 78.0025   1
 -24  -1   0 591.698 74.9084   1
 -24   1   0 657.567 77.8767   1
  25  -1   0 848.178 89.6494   1
  25   1   0 861.982 88.6248   1
 -25   1   0 909.083 90.8722   1
 -25  -1   0 908.640 89.4673   1
  26  -1   0 120.443 51.9308   1
  26   1   0 74.6602 42.6363   1
 -26   1   0 70.1483 43.1897   1
   0   2   0 139571. 5074.75   1
   0  -2   0 125923. 5075.40   1
   1   2   0 217.235 19.7038   1
  -1  -2   0 155.912 20.9542   1
  -1   2   0 36.7464 13.5525   1
   1  -2   0 34.0175 16.0881   1
   2   2   0 1227.28 62.8302   1
  -2  -2   0 1310.05 63.7881   1
  -2   2   0 1254.37 63.5470   1
   2  -2   0 1096.19 62.4635   1
  -3   2   0 68843.1 2529.64   1
  -3  -2   0 64748.5 2525.17   1
   3   2   0 67385.1 2525.55   1
   3  -2   0 62511.3 2528.34   1
  -4   2   0 54072.4 2042.91   1
   4   2   0 52038.8 2039.11   1
  -4  -2   0 52468.3 2039.85   1
   4  -2   0 53522.7 2043.19   1
  -5  -2   0 1007.88 64.2408   1
   5   2   0 1158.76 65.8506   1
  -6   2   0 5843.51 265.115   1
   6  -2   0 6359.72 266.921   1
   7  -2   0 9737.47 393.202   1
  -7  -2   0 9303.77 389.254   1
  -7   2   0 8631.90 390.439   1
   7   2   0 9626.72 389.337   1
   8  -2   0 10167.6 442.181   1
  -8  -2   0 10960.3 443.305   1
  -8   2   0 11166.7 445.290   1
   8   2   0 10054.2 438.133   1
  -9  -2   0 64.6371 27.3965   1
  -9   2   0 96.6056 31.6473   1
   9   2   0 136.008 32.8513   1
  10  -2   0 73483.5 2896.75   1
 -10  -2   0 75431.4 2895.98   1
 -10   2   0 76579.6 2897.92   1
  10   2   0 73692.3 2893.10   1
 -11  -2   0 305.452 44.9587   1
 -11   2   0 299.572 46.7657   1
  11   2   0 262.921 40.0778   1
  12  -2   0 31410.4 1290.83   1
 -12   2   0 33647.2 1297.41   1
  13  -2   0 14699.8 631.026   1
 -13  -2   0 14942.3 632.470   1
 -13   2   0 16181.4 639.155   1
  13   2   0 14721.2 628.662   1
  14  -2   0 17073.9 735.167   1
 -14   2   0 17651.8 739.452   1
  14   2   0 18520.2 737.348   1
  15  -2   0 2263.02 148.901   1
 -15  -2   0 3009.38 160.696   1
 -15   2   0 2454.07 153.974   1
  15   2   0 2789.61 155.427   1
 -16  -2   0 1560.99 112.335   1
  16   2   0 1536.54 110.083   1
 -17  -2   0 306.241 53.6946   1
  17  -2   0 215.170 50.1325   1
  17   2   0 286.682 51.8087   1
 -18  -2   0 91.1939 40.7354   1
 -18   2   0 147.329 45.5644   1
  18   2   0 199.583 45.9172   1
  19  -2   0 94.1729 39.8588   1
 -19  -2   0 136.409 46.4259   1
 -19   2   0 85.8992 40.8642   1
  19   2   0 94.6443 41.2535   1
 -20   2   0 1597.35 123.952   1
  20  -2   0 2024.89 134.418   1
  21  -2   0 28.9704 39.1880   1
 -21  -2   0 7.33931 34.0976   1
 -21   2   0 58.5442 37.4573   1
  21   2   0 83.6448 41.4918   1
  22   2   0 451.210 65.3009   1
  22  -2   0 498.423 69.4499   1
 -22  -2   0 398.357 60.6524   1
 -23  -2   0 1726.03 128.189   1
 -23   2   0 1893.53 129.934   1
  23  -2   0 1941.99 131.372   1
  23   2   0 1625.72 123.454   1
 -24  -2   0 711.757 80.1896   1
  24   2   0 610.478 75.2702   1
 -25   2   0 468.670 72.1733   1
 -25  -2   0 453.889 65.6910   1
  25   2   0 502.296 70.2495   1
  25  -2   0 483.579 70.9162   1
 -26   2   0 132.860 46.6229   1
  26  -2   0 153.967 49.4232   1
   0  -3   0-1.92147 17.1856   1
   0   3   0-9.20832 19.3821   1
  -1  -3   0 58550.8 2185.74   1
   1   3   0 54061.4 2183.97   1
  -1   3   0 55221.0 2184.81   1
   1  -3   0 60122.0 2187.11   1
   2   3   0 516.432 36.9181   1
  -2  -3   0 496.560 37.5906   1
   2  -3   0 425.086 37.5381   1
   3   3   0 9302.01 373.948   1
  -3  -3   0 9405.34 376.887   1
  -3   3   0 9311.84 377.442   1
   3  -3   0 8887.52 376.900   1
   4   3   0 17504.7 710.662   1
  -4  -3   0 18630.9 713.526   1
   5  -3   0 1318.16 82.0615   1
  -5   3   0 1336.08 82.0960   1
  -6   3   0 2054.38 110.501   1
   6   3   0 2119.65 105.822   1
  -6  -3   0 1970.99 106.039   1
  -7   3   0 87111.2 3216.11   1
   7   3   0 83919.4 3209.50   1
   7  -3   0 76485.5 3214.83   1
  -7  -3   0 85558.0 3212.09   1
  -8   3   0 141.638 36.3426   1
   8   3   0 233.290 35.7206   1
  -8  -3   0 227.468 35.4321   1
   8  -3   0 169.118 35.8385   1
   9   3   0 2343.06 125.878   1
  -9  -3   0 2477.91 128.562   1
  -9   3   0 2303.57 130.295   1
   9  -3   0 1978.84 125.314   1
  10   3   0 3562.00 187.535   1
 -10  -3   0 4183.22 195.490   1
 -10   3   0 3855.00 195.088   1
  10  -3   0 3958.24 195.425   1
  11   3   0 353.277 45.7366   1
 -11  -3   0 361.058 47.8773   1
  12   3   0 3042.65 168.601   1
 -12  -3   0 3349.54 175.538   1
 -12   3   0 3356.54 176.447   1
  12  -3   0 3360.51 177.150   1
  13   3   0 22809.4 888.457   1
 -13  -3   0 21481.7 889.130   1
 -13   3   0 22727.3 894.503   1
  13  -3   0 20400.7 887.009   1
  14   3   0 7086.02 342.553   1
 -14  -3   0 7721.52 349.813   1
 -14   3   0 8056.88 355.663   1
  14  -3   0 7719.67 349.384   1
  15   3   0 2955.66 167.576   1
 -15  -3   0 2885.08 170.155   1
 -15   3   0 3050.72 174.538   1
  15  -3   0 3159.85 174.135   1
  16   3   0 1414.80 103.985   1
 -16  -3   0 1294.32 102.532   1
 -16   3   0 1211.17 101.066   1
  16  -3   0 1500.64 108.248   1
  17   3   0 1451.56 108.401   1
 -17  -3   0 1635.59 115.697   1
 -17   3   0 1490.60 112.267   1
  17  -3   0 1473.53 110.886   1
  18   3   0 571.917 68.5524   1
 -18  -3   0 667.729 72.0520   1
 -18   3   0 613.638 72.8045   1
  18  -3   0 629.327 72.4398   1
  19   3   0 220.062 51.0163   1
 -19  -3   0 322.963 56.4176   1
 -19   3   0 190.797 48.9626   1
  19  -3   0 290.532 54.1587   1
 -20   3   0 327.177 59.4352   1
  20  -3   0 333.380 59.2540   1
  21   3   0 219.445 51.7870   1
 -21  -3   0 203.285 49.9356   1
 -21   3   0 211.587 52.5673   1
  21  -3   0 184.671 54.3768   1
  22   3   0 134.177 48.1202   1
 -22  -3   0 50.8566 40.4730   1
 -22   3   0 88.1679 41.9286   1
  22  -3   0 117.058 44.1479   1
  23   3   0 613.074 74.2031   1
 -23  -3   0 589.458 72.8480   1
 -23   3   0 579.126 73.3340   1
  23  -3   0 660.866 77.5757   1
 -24  -3   0 495.430 68.8582   1
  24   3   0 552.854 70.7464   1
  24  -3   0 424.652 67.9378   1
  25   3   0-20.2440 36.0129   1
 -25  -3   0 57.4498 39.8449   1
 -25   3   0 64.4596 40.7200   1
  25  -3   0 13.6635 41.5225   1
  26  -3   0 100.007 50.4399   1
 -26   3   0 99.6535 48.5023   1
   0  -4   0 19793.7 749.406   1
   0   4   0 18247.8 746.502   1
  -1  -4   0 30.7243 22.0102   1
   1  -4   0 10.4991 18.5703   1
   1   4   0 12.3345 18.9957   1
  -1   4   0 20.4944 20.4787   1
  -2  -4   0 92245.7 3420.38   1
   2   4   0 86179.8 3417.39   1
  -3   4   0 17536.8 726.977   1
   3  -4   0 19119.0 729.133   1
   4  -4   0 15794.0 638.610   1
  -4   4   0 15878.2 636.876   1
  -5   4   0 18792.9 773.378   1
  -5  -4   0 18911.0 770.604   1
   5  -4   0 19950.7 776.907   1
   5   4   0 19929.0 771.009   1
  -6   4   0 23.8783 22.3563   1
  -6  -4   0 14.2183 23.1267   1
   6  -4   0-11.9950 22.4608   1
   6   4   0 40.8005 24.4146   1
  -7   4   0 1419.40 94.8130   1
   7  -4   0 1430.87 93.5205   1
   7   4   0 1497.75 90.2346   1
  -7  -4   0 1760.01 95.0638   1
  -8  -4   0 63485.6 2596.67   1
   8   4   0 68039.5 2597.34   1
   8  -4   0 64477.5 2599.88   1
  -9   4   0 782.352 67.6367   1
   9   4   0 761.804 61.7620   1
   9  -4   0 864.092 69.5754   1
 -10  -4   0 2077.61 123.789   1
  10   4   0 2192.98 123.000   1
  11  -4   0 1989.62 120.023   1
 -11   4   0 1778.35 118.754   1
  12  -4   0 6901.52 308.050   1
 -12  -4   0 6811.58 305.090   1
 -12   4   0 5913.80 305.515   1
  12   4   0 6513.87 298.884   1
  13  -4   0 15231.8 620.903   1
 -13  -4   0 14443.4 612.766   1
 -13   4   0 14153.5 613.646   1
  13   4   0 14565.5 611.123   1
  14  -4   0 999.244 86.3252   1
 -14  -4   0 872.238 82.4710   1
 -14   4   0 1069.65 86.6268   1
 -15  -4   0 10644.9 459.717   1
  15   4   0 10136.6 455.666   1
  16  -4   0 1130.28 96.7759   1
 -16   4   0 1424.62 106.917   1
  17  -4   0 331.224 56.4553   1
 -17  -4   0 428.104 57.8546   1
 -17   4   0 383.108 59.2383   1
  17   4   0 539.675 62.7030   1
 -18  -4   0 3657.93 197.633   1
  18  -4   0 3256.39 192.963   1
  18   4   0 3642.83 195.409   1
 -19  -4   0 888.119 86.3796   1
  19   4   0 683.954 76.0481   1
  20  -4   0 226.802 53.3196   1
 -20  -4   0 181.446 47.6640   1
 -20   4   0 144.166 47.3450   1
  20   4   0 149.693 45.5331   1
  21  -4   0 80.9134 43.3697   1
 -21  -4   0 29.2857 38.6325   1
 -21   4   0 64.4886 43.1768   1
  21   4   0 123.759 42.7337   1
  22  -4   0 160.402 51.4198   1
 -22  -4   0 95.6166 41.6328   1
 -22   4   0 131.374 43.7261   1
  22   4   0 166.462 48.1803   1
  23  -4   0 620.236 73.9283   1
 -23  -4   0 609.724 76.3045   1
 -23   4   0 579.225 71.7467   1
  23   4   0 666.532 76.7473   1
  24  -4   0 99.3814 43.3336   1
 -24  -4   0 87.3988 43.5223   1
  24   4   0 96.9477 48.3839   1
 -24   4   0 164.452 53.7381   1
 -26   4   0 20.3068 41.1429   1
  26  -4   0 40.4121 46.8972   1
   0   5   0 9.06195 19.2874   1
   0  -5   0 6.24302 19.9312   1
   1  -5   0 1807.38 93.6974   1
  -1   5   0 1651.47 91.5046   1
  -1  -5   0 1737.74 92.6719   1
   2  -5   0 51904.2 2123.13   1
   2   5   0 55852.2 2123.80   1
  -2   5   0 56374.8 2125.86   1
  -2  -5   0 55683.2 2124.43   1
   3  -5   0 35261.7 1323.80   1
  -3  -5   0 35418.0 1322.12   1
  -3   5   0 35283.5 1323.48   1
   4   5   0 93179.7 3656.32   1
  -4  -5   0 95749.7 3659.06   1
  -4   5   0 95965.8 3661.84   1
   4  -5   0 95847.8 3662.40   1
  -5   5   0 24713.8 961.873   1
   5  -5   0 23704.3 961.888   1
   5   5   0 23076.3 955.064   1
  -5  -5   0 25250.0 960.516   1
  -6   5   0 1271.81 83.7735   1
   6  -5   0 1253.75 84.5261   1
   6   5   0 1199.73 78.2999   1
  -6  -5   0 1125.69 80.1950   1
  -7   5   0 51872.3 1921.02   1
   7  -5   0 49453.6 1918.96   1
   7   5   0 49975.8 1913.43   1
  -7  -5   0 45717.8 1912.93   1
  -8   5   0 4374.21 219.473   1
  -8  -5   0 4477.83 213.688   1
   8  -5   0 4481.48 216.577   1
   8   5   0 4526.86 211.423   1
  -9  -5   0 23.8597 25.8401   1
   9   5   0 55.3113 29.1867   1
 -10   5   0 1008.73 81.0302   1
  10  -5   0 966.640 79.4917   1
  10   5   0 960.865 76.1993   1
 -10  -5   0 899.477 74.1832   1
 -11   5   0 3267.76 169.283   1
 -11  -5   0 2989.59 160.357   1
  11  -5   0 2747.39 163.058   1
  11   5   0 2724.06 155.408   1
 -12  -5   0 1026.88 84.7015   1
 -12   5   0 1140.87 92.3811   1
  12  -5   0 1215.22 93.2703   1
  12   5   0 1162.13 86.6845   1
 -13   5   0 10478.0 465.446   1
 -13  -5   0 10587.3 461.761   1
  13  -5   0 10632.5 464.829   1
 -14   5   0 315.853 54.2293   1
  14   5   0 275.870 47.7699   1
 -14  -5   0 231.524 45.3226   1
  14  -5   0 213.742 49.2950   1
  15  -5   0 2126.93 136.484   1
 -15  -5   0 1969.47 130.275   1
 -15   5   0 2103.97 134.324   1
  15   5   0 1936.61 127.663   1
  16  -5   0 74.0165 39.3340   1
 -16   5   0 137.849 48.1330   1
  17  -5   0 9787.28 442.534   1
 -17  -5   0 9776.34 443.314   1
 -17   5   0 10900.3 452.393   1
  17   5   0 9244.33 437.372   1
  18  -5   0 1553.24 114.451   1
 -18  -5   0 1575.05 114.267   1
 -18   5   0 1295.05 109.754   1
  18   5   0 1544.86 112.163   1
  19  -5   0-7.18028 37.2537   1
 -19  -5   0 21.5635 37.2929   1
 -19   5   0 7.32715 34.6043   1
  19   5   0 6.89273 37.2629   1
  20  -5   0 172.847 52.1663   1
 -20  -5   0 101.911 44.7750   1
 -20   5   0 199.176 54.1889   1
  20   5   0 259.238 55.0565   1
 -21  -5   0 7.32688 41.1438   1
  21   5   0 7.05059 41.9370   1
  22  -5   0 380.984 65.2800   1
 -22   5   0 235.249 53.1969   1
 -23  -5   0 405.302 61.5208   1
  23   5   0 407.785 64.1668   1
 -24   5   0 281.007 59.0691   1
  24  -5   0 439.303 65.8428   1
 -25   5   0 132.280 50.5707   1
  25  -5   0 117.629 48.7757   1
   0   6   0 41440.9 1631.90   1
   0  -6   0 42108.3 1630.41   1
   1  -6   0 10933.9 438.654   1
  -1   6   0 10343.4 435.773   1
   1   6   0 10227.5 434.175   1
  -1  -6   0 10495.6 436.532   1
   2  -6   0 29338.1 1161.57   1
  -2   6   0 30501.8 1163.23   1
   2   6   0 30106.5 1160.36   1
  -2  -6   0 27982.4 1161.02   1
   3  -6   0 518.557 51.5142   1
  -3   6   0 699.335 56.9465   1
   3   6   0 635.327 53.2198   1
  -3  -6   0 576.095 52.3521   1
   4  -6   0 3119.44 156.841   1
  -4  -6   0 2918.67 153.198   1
  -4   6   0 3170.64 158.075   1
   4   6   0 3152.76 154.035   1
  -5   6   0 3654.82 194.685   1
   5  -6   0 4145.79 198.132   1
   5   6   0 4087.76 192.668   1
  -5  -6   0 4277.53 196.080   1
  -6   6   0 6863.20 308.871   1
   6  -6   0 6956.02 311.365   1
   6   6   0 6688.40 303.490   1
  -6  -6   0 7192.32 308.877   1
  -7   6   0 1988.99 125.030   1
   7  -6   0 2366.00 133.656   1
   7   6   0 2395.57 126.638   1
  -7  -6   0 2230.53 127.506   1
   8   6   0 1060.51 83.5131   1
  -8  -6   0 1306.10 89.6773   1
  -9   6   0 6084.10 287.511   1
   9  -6   0 5896.33 286.149   1
   9   6   0 6099.62 280.495   1
  -9  -6   0 6357.70 283.990   1
  10  -6   0 2087.56 126.712   1
 -10   6   0 2067.23 130.388   1
 -11   6   0 109.338 35.7400   1
  11  -6   0 153.431 41.3388   1
  11   6   0 139.891 34.4455   1
 -11  -6   0 164.364 39.5029   1
 -12   6   0 13187.1 541.804   1
 -12  -6   0 12348.1 533.054   1
  12  -6   0 11939.6 533.775   1
 -13  -6   0 1033.14 85.8789   1
  13  -6   0 1040.19 89.3481   1
 -13   6   0 992.648 89.1610   1
  13   6   0 983.338 82.2358   1
  14   6   0 207.719 46.8651   1
 -14  -6   0 139.000 40.8728   1
 -15   6   0 192.582 48.8157   1
  15  -6   0 144.861 46.6595   1
  15   6   0 189.622 42.8562   1
 -15  -6   0 246.965 49.5821   1
 -16  -6   0 1690.16 119.621   1
  16  -6   0 2036.18 132.741   1
 -16   6   0 1619.81 121.220   1
  16   6   0 1629.87 116.584   1
 -17   6   0 474.527 68.1610   1
 -17  -6   0 305.739 56.8072   1
  17  -6   0 354.053 61.6097   1
  17   6   0 401.050 59.5183   1
 -18   6   0 72.4756 37.6383   1
 -18  -6   0 20.7155 37.8536   1
  18  -6   0 49.2015 35.9802   1
  18   6   0 20.5523 43.7694   1
  19  -6   0 21.2291 41.1721   1
 -20   6   0 243.009 53.2927   1
 -20  -6   0 135.290 48.0369   1
  20   6   0 147.150 48.8581   1
 -21   6   0 81.1521 46.4778   1
  21   6   0 147.730 47.6545   1
  21  -6   0 201.171 54.4349   1
 -21  -6   0 101.264 40.9282   1
 -22  -6   0 1418.92 112.326   1
  22   6   0 1627.02 115.208   1
  22  -6   0 1377.50 111.133   1
 -22   6   0 1370.89 110.889   1
  23  -6   0 347.490 60.4193   1
 -23  -6   0 261.385 57.1466   1
  23   6   0 294.735 57.9921   1
 -23   6   0 348.324 58.8706   1
 -24   6   0 181.311 48.6266   1
  24  -6   0 174.159 48.9603   1
 -25   6   0 20.4794 36.9180   1
  25  -6   0 34.5710 41.5821   1
   0   7   0 4.15100 22.7342   1
   0  -7   0 4.22628 21.6119   1
   1  -7   0 5105.95 229.772   1
  -1   7   0 5241.19 228.804   1
   1   7   0 4980.77 227.470   1
   2  -7   0 21747.0 841.933   1
  -2   7   0 21210.3 841.605   1
   2   7   0 19805.4 836.738   1
  -2  -7   0 20963.7 839.235   1
   3  -7   0 2104.49 118.857   1
  -3   7   0 2184.13 119.799   1
   3   7   0 1955.27 114.606   1
  -3  -7   0 2019.65 117.656   1
   4  -7   0 17497.1 714.639   1
  -4   7   0 18541.6 717.342   1
   4   7   0 17515.2 711.219   1
  -4  -7   0 16665.7 710.680   1
   5  -7   0 7279.37 318.184   1
  -5  -7   0 7150.47 313.919   1
  -5   7   0 6258.75 314.590   1
   5   7   0 7481.86 313.373   1
   6   7   0 109.726 30.1372   1
  -6  -7   0 112.056 30.6079   1
  -6   7   0 127.598 30.7518   1
   6  -7   0 167.541 33.7850   1
   7   7   0 820.172 67.5190   1
  -7  -7   0 731.084 69.8169   1
  -8   7   0 516.024 57.0114   1
   8  -7   0 474.931 55.6021   1
   8   7   0 490.692 53.5976   1
  -8  -7   0 474.426 56.2671   1
   9  -7   0 3747.77 194.581   1
  -9   7   0 3672.33 193.901   1
 -10   7   0 4977.84 249.316   1
  10  -7   0 4868.55 246.131   1
  10   7   0 5147.55 243.448   1
 -10  -7   0 5171.50 248.156   1
 -11   7   0 673.514 75.1643   1
  11  -7   0 629.046 70.4027   1
 -11  -7   0 754.102 71.9217   1
 -12   7   0 693.997 71.0755   1
 -12  -7   0 495.830 60.2820   1
  12  -7   0 607.096 67.3310   1
  12   7   0 578.161 63.9473   1
  13   7   0 60.8979 35.0734   1
 -13  -7   0 38.4368 36.4597   1
 -14  -7   0 2248.46 143.854   1
  14   7   0 2321.21 143.812   1
  14  -7   0 2462.59 150.272   1
 -14   7   0 2532.32 153.020   1
 -15  -7   0 10172.7 463.979   1
  15   7   0 10437.9 461.874   1
  15  -7   0 10199.1 463.209   1
 -15   7   0 11030.1 470.195   1
 -16  -7   0 5949.98 289.904   1
  16   7   0 5944.27 286.020   1
  16  -7   0 5943.10 290.865   1
 -16   7   0 5662.82 287.563   1
  17   7   0 47.2035 38.4652   1
 -17  -7   0 127.826 44.5956   1
 -18  -7   0 202.365 48.8683   1
  18   7   0 226.474 50.9282   1
  18  -7   0 201.518 49.0763   1
 -18   7   0 172.743 47.0067   1
 -19  -7   0-29.2889 42.5989   1
  19   7   0-6.95431 37.6001   1
  19  -7   0-21.2683 40.7737   1
 -19   7   0-7.31013 43.0091   1
  20   7   0 21.0445 40.3672   1
 -20  -7   0 59.0885 45.3656   1
 -21  -7   0 170.547 51.1065   1
  21   7   0 105.649 47.7846   1
  21  -7   0 150.255 45.1706   1
 -21   7   0 175.484 55.4533   1
  22   7   0 316.691 58.3530   1
 -22  -7   0 363.407 59.9489   1
  23  -7   0 42.0689 43.4948   1
 -23   7   0 7.05097 43.3003   1
  23   7   0 42.0739 41.7250   1
  24  -7   0 119.360 51.4148   1
 -24   7   0 155.319 49.8251   1
   0   8   0 4654.70 218.363   1
   0  -8   0 4444.90 217.522   1
   1   8   0 9846.66 426.098   1
  -1   8   0 10264.4 429.176   1
  -1  -8   0 9588.84 426.395   1
   1  -8   0 10379.8 430.322   1
  -2   8   0 13878.6 582.640   1
  -2  -8   0 15892.2 588.337   1
   2  -8   0 14723.0 585.372   1
   3   8   0 2788.91 146.800   1
  -3   8   0 2536.76 144.551   1
  -3  -8   0 2559.35 145.732   1
   3  -8   0 2695.60 147.028   1
   4   8   0 6678.20 300.232   1
  -4   8   0 6494.12 300.990   1
  -4  -8   0 6852.10 302.459   1
   4  -8   0 6566.41 302.355   1
   5   8   0 180.917 37.7069   1
  -5  -8   0 233.032 40.9826   1
  -6  -8   0 2896.44 156.465   1
   6  -8   0 2875.84 162.824   1
  -6   8   0 2845.37 158.344   1
   7  -8   0 4002.54 208.232   1
  -7   8   0 4207.55 210.320   1
  -8   8   0 5101.49 252.583   1
   8  -8   0 5444.60 257.095   1
   8   8   0 5268.40 247.253   1
  -8  -8   0 4887.17 249.302   1
   9  -8   0 10910.4 489.382   1
   9   8   0 10293.6 482.325   1
  -9  -8   0 11639.7 489.817   1
 -10   8   0 120.527 38.7805   1
  10  -8   0 113.802 40.5921   1
 -10  -8   0 103.523 38.0056   1
 -11   8   0 33.5389 36.2634   1
  11  -8   0-12.5738 33.9881   1
  11   8   0-29.5564 36.2891   1
 -11  -8   0 50.6310 38.8526   1
  12   8   0 2327.72 141.816   1
 -12  -8   0 2455.69 147.250   1
 -13   8   0 1591.15 115.292   1
  13  -8   0 1528.72 112.122   1
  13   8   0 1608.22 111.065   1
 -13  -8   0 1393.70 108.543   1
  14  -8   0 5110.61 260.876   1
 -14   8   0 5318.32 266.291   1
 -15  -8   0 686.194 74.5186   1
  15  -8   0 712.291 75.8424   1
 -15   8   0 705.613 77.9195   1
  15   8   0 659.700 71.1348   1
 -16  -8   0 50.0012 40.6290   1
  16  -8   0 14.1933 41.7801   1
  16   8   0 61.3655 39.6966   1
 -17  -8   0 1992.38 138.652   1
  17   8   0 1971.89 139.284   1
  17  -8   0 1977.11 137.779   1
 -17   8   0 2420.34 146.042   1
  18  -8   0 1032.21 94.9737   1
 -18   8   0 996.939 92.2124   1
 -19  -8   0 654.765 76.2949   1
  19   8   0 503.123 68.8113   1
  19  -8   0 411.617 65.8903   1
 -19   8   0 476.643 68.5791   1
  20   8   0 570.270 68.0364   1
 -20  -8   0 598.886 71.8150   1
 -21  -8   0-7.51029 43.1947   1
  21   8   0 57.2034 46.5098   1
  21  -8   0 27.9852 45.0920   1
 -21   8   0-7.28793 42.8796   1
 -22  -8   0-7.48615 38.2828   1
 -22   8   0 7.16494 34.4179   1
  22   8   0 7.12768 39.0378   1
  22  -8   0 35.0568 43.9125   1
 -24   8   0 20.3869 36.7565   1
  24  -8   0 40.5574 37.0390   1
  -3   9   0 12236.5 530.083   1
   3  -9   0 12913.9 534.935   1
  -4   9   0 2348.14 141.094   1
   4  -9   0 2642.34 146.011   1
   5   9   0 2343.81 129.930   1
  -5   9   0 2159.29 129.241   1
   5  -9   0 1899.03 122.716   1
  -5  -9   0 1870.18 123.333   1
   6   9   0 12557.1 555.083   1
  -6   9   0 13827.6 563.079   1
   6  -9   0 12329.1 560.424   1
  -6  -9   0 14136.9 563.368   1
  -7   9   0 10609.4 443.964   1
   7  -9   0 11253.6 448.467   1
  -8  -9   0 23728.7 965.347   1
  -8   9   0 24485.7 970.550   1
   8  -9   0 22447.5 965.568   1
   8   9   0 24374.0 962.359   1
  -9   9   0 3258.44 177.185   1
   9  -9   0 2860.89 172.108   1
  -9  -9   0 3168.70 173.904   1
 -10   9   0 15571.6 674.435   1
  10  -9   0 16342.1 678.929   1
  10   9   0 16418.4 671.691   1
 -10  -9   0 15870.8 674.093   1
 -11   9   0 893.261 83.6915   1
  11  -9   0 965.472 83.1948   1
  11   9   0 901.219 80.9674   1
 -11  -9   0 854.633 84.4639   1
 -12   9   0 781.690 79.6718   1
  12  -9   0 668.921 72.3370   1
  12   9   0 630.354 68.8822   1
 -12  -9   0 707.290 74.6792   1
  13  -9   0 3057.20 175.767   1
 -13   9   0 2922.34 175.189   1
 -14   9   0 35.8896 41.7551   1
 -14  -9   0 7.09995 38.3824   1
  14  -9   0 7.06291 33.3555   1
  14   9   0-59.8917 39.5811   1
 -15  -9   0 1181.42 100.001   1
  15  -9   0 1348.85 104.454   1
 -15   9   0 1038.08 95.4632   1
  15   9   0 1012.86 93.9280   1
 -16   9   0 227.096 53.0362   1
 -16  -9   0 191.657 49.2908   1
  16  -9   0 178.482 50.1707   1
  16   9   0 136.949 45.8582   1
 -17  -9   0 4100.94 222.865   1
  17   9   0 4018.62 218.357   1
  17  -9   0 4419.18 226.486   1
 -17   9   0 3828.54 219.996   1
 -18  -9   0 1308.96 108.974   1
  18   9   0 1408.76 108.586   1
  18  -9   0 1353.82 107.572   1
 -18   9   0 1327.90 108.544   1
 -19  -9   0 68.2422 41.0140   1
  19   9   0 21.1847 39.1909   1
  19  -9   0 14.7177 42.3408   1
 -19   9   0 42.5501 39.8461   1
  20  -9   0 49.4393 42.9422   1
 -20   9   0 35.7905 43.5211   1
 -21  -9   0 83.6034 41.2229   1
  21   9   0 84.9639 48.2123   1
 -21   9   0 93.2547 45.4871   1
 -22   9   0 7.13448 42.8941   1
  22  -9   0-13.6277 42.6740   1
 -23   9   0 532.984 67.1152   1
  23  -9   0 535.954 67.2338   1
   0  10   0 2730.95 157.055   1
   0 -10   0 3043.47 161.819   1
  -1  10   0 28905.3 1081.35   1
   1 -10   0 28105.7 1081.36   1
  -1 -10   0 26228.9 1078.73   1
   2  10   0 14173.8 621.051   1
  -2  10   0 14810.3 625.117   1
   2 -10   0 15584.7 627.417   1
  -2 -10   0 15209.7 625.659   1
   3  10   0 33537.1 1362.13   1
  -3  10   0 35282.7 1368.02   1
   3 -10   0 34571.7 1367.77   1
  -3 -10   0 34002.4 1365.29   1
   4  10   0 1743.01 108.765   1
  -4  10   0 1518.95 105.514   1
  -4 -10   0 1550.59 104.358   1
   5  10   0 6272.17 295.085   1
  -5  10   0 5959.47 296.610   1
   5 -10   0 6186.83 296.929   1
  -5 -10   0 6920.29 301.806   1
   6  10   0 3636.75 196.454   1
  -6  10   0 3691.71 200.538   1
   6 -10   0 4219.06 206.562   1
  -7  10   0 29246.8 1127.96   1
   7 -10   0 27836.9 1126.77   1
   7  10   0 27522.2 1121.09   1
  -7 -10   0 27056.8 1122.16   1
  -8  10   0 27630.9 1159.68   1
  -8 -10   0 29292.7 1160.27   1
   8  10   0 29339.9 1158.20   1
   8 -10   0 28836.4 1162.80   1
  -9 -10   0 6159.19 296.866   1
 -10 -10   0 176.766 44.4979   1
  10  10   0 272.778 50.5419   1
 -10  10   0 284.942 54.8068   1
  10 -10   0 347.594 56.6499   1
 -11 -10   0 67.5917 38.0590   1
  11  10   0 50.7189 33.0125   1
 -11  10   0 82.9136 37.4582   1
  11 -10   0 89.5173 35.3237   1
 -12 -10   0 7968.28 370.245   1
  12  10   0 8356.08 368.185   1
 -12  10   0 8167.02 374.889   1
  12 -10   0 7381.27 364.373   1
 -13 -10   0 14.2958 34.3349   1
  13  10   0-6.64387 36.8506   1
 -13  10   0 7.30136 38.9491   1
  13 -10   0-34.4289 34.6901   1
  14  10   0 4205.56 229.568   1
 -14 -10   0 4703.02 238.379   1
 -15 -10   0 220.944 51.6852   1
  15  10   0 97.2213 44.8218   1
  15 -10   0 179.856 48.9061   1
 -15  10   0 190.458 44.9913   1
 -16  10   0 1154.18 101.774   1
 -16 -10   0 1206.51 103.145   1
  16 -10   0 1233.19 103.930   1
  16  10   0 1183.60 100.023   1
 -17 -10   0 308.636 56.4967   1
  17  10   0 404.344 61.7884   1
  17 -10   0 271.682 55.5842   1
 -17  10   0 266.187 58.4885   1
  18 -10   0 1028.21 98.0591   1
 -18  10   0 1197.80 102.204   1
  18  10   0 1272.24 103.331   1
 -18 -10   0 1193.45 102.602   1
  19 -10   0 656.507 78.1316   1
 -19  10   0 497.003 67.5488   1
  19  10   0 603.820 73.3682   1
 -19 -10   0 497.524 68.4880   1
  20 -10   0 57.2980 39.2256   1
 -20  10   0-21.0833 32.6126   1
  20  10   0-14.3811 40.3778   1
 -20 -10   0-7.65655 41.3917   1
  21 -10   0 308.234 56.4331   1
 -21  10   0 259.688 55.0890   1
  22 -10   0 258.664 55.2833   1
 -22  10   0 446.440 64.6903   1
   0  11   0-5.92843 32.4688   1
   0 -11   0-6.09698 30.7162   1
   1  11   0 4109.60 214.153   1
  -1  11   0 4124.35 215.548   1
   1 -11   0 4395.48 217.560   1
  -1 -11   0 4177.77 216.345   1
   2  11   0 21592.4 915.440   1
  -2  11   0 19955.3 915.635   1
   2 -11   0 23674.3 921.781   1
  -2 -11   0 25166.0 924.636   1
   3  11   0 5075.31 268.232   1
  -3  11   0 5770.01 273.121   1
   3 -11   0 5719.85 274.336   1
  -3 -11   0 6088.56 277.544   1
   4  11   0 17699.6 683.623   1
  -4  11   0 15363.9 679.626   1
   4 -11   0 14806.4 676.642   1
  -4 -11   0 17298.4 685.663   1
   5  11   0 1073.48 88.7747   1
  -5  11   0 1200.62 94.6074   1
   5 -11   0 1193.54 92.7860   1
  -5 -11   0 1073.22 90.4414   1
  -6  11   0 9530.69 423.126   1
   6 -11   0 9484.63 423.684   1
  -6 -11   0 9348.32 422.413   1
   7  11   0 14615.9 591.349   1
  -7 -11   0 13035.3 587.144   1
  -8  11   0 9647.78 406.320   1
   8 -11   0 8663.99 400.161   1
   8  11   0 8380.51 394.562   1
  -8 -11   0 8627.11 397.730   1
  -9  11   0 5295.37 259.294   1
   9 -11   0 5016.40 257.278   1
   9  11   0 4750.13 249.433   1
  -9 -11   0 5129.38 254.728   1
  10 -11   0 400.733 63.4317   1
 -10  11   0 506.286 66.6446   1
 -11 -11   0 8372.64 384.535   1
  11 -11   0 8862.72 388.195   1
 -11  11   0 7797.73 381.607   1
 -12 -11   0 218.575 48.3093   1
  12  11   0 240.410 52.4714   1
  12 -11   0 246.145 51.9865   1
 -12  11   0 222.902 58.1229   1
 -13 -11   0 4262.04 229.045   1
  13  11   0 4364.79 227.469   1
 -14 -11   0 51.3340 41.1877   1
  14  11   0-20.6650 38.6888   1
 -14  11   0-7.36844 37.6878   1
  14 -11   0 57.6011 35.7284   1
  15  11   0 6.99803 39.3141   1
  15 -11   0 65.4305 44.6450   1
 -15  11   0 29.3848 45.1122   1
 -16 -11   0 1359.59 109.639   1
  16  11   0 1432.75 109.823   1
  16 -11   0 1373.67 110.554   1
 -16  11   0 1260.77 107.901   1
 -17 -11   0 1723.53 130.424   1
  17 -11   0 1943.40 131.045   1
 -17  11   0 1682.87 126.632   1
  17  11   0 1718.98 125.943   1
  18  11   0 643.109 77.2756   1
 -18 -11   0 546.674 75.7876   1
 -18  11   0 775.780 83.0320   1
  18 -11   0 590.819 73.9106   1
 -19 -11   0 709.642 81.6842   1
  19  11   0 618.152 76.9208   1
  20  11   0 645.363 77.8633   1
 -20  11   0 684.894 76.7649   1
  20 -11   0 803.560 84.6225   1
  21 -11   0 616.089 70.8469   1
 -22  11   0 141.494 50.6264   1
  22 -11   0 223.148 55.0518   1
   0 -12   0 3995.78 207.342   1
   0  12   0 3736.90 202.398   1
  -1 -12   0 9009.46 416.144   1
   1 -12   0 10163.4 421.880   1
  -1  12   0 10028.0 419.286   1
   2 -12   0 23231.6 929.359   1
  -2 -12   0 23560.2 929.963   1
   2  12   0 23165.2 927.478   1
  -2  12   0 20856.9 922.513   1
   3  12   0 2786.35 159.402   1
  -3  12   0 2717.68 159.831   1
   3 -12   0 2634.76 160.367   1
   4  12   0 15205.1 636.697   1
  -4 -12   0 14970.6 639.002   1
  -5  12   0 1564.57 113.985   1
   5 -12   0 1540.56 112.913   1
  -5 -12   0 1566.77 113.103   1
   6  12   0 11715.6 522.169   1
   6 -12   0 12229.1 526.686   1
  -6  12   0 12208.7 526.818   1
  -6 -12   0 12094.2 524.611   1
   7 -12   0 2954.28 169.025   1
  -7  12   0 2577.21 159.335   1
  -8  12   0 7563.58 350.222   1
   8 -12   0 7391.19 347.149   1
   8  12   0 7065.74 342.369   1
  -8 -12   0 7502.75 347.393   1
  -9  12   0 198.007 46.2143   1
   9 -12   0 216.334 48.7693   1
   9  12   0 147.964 43.2192   1
  -9 -12   0 255.900 52.7370   1
 -10  12   0 453.193 65.5053   1
  10 -12   0 476.810 66.1287   1
  10  12   0 489.632 65.8632   1
 -10 -12   0 457.170 65.9674   1
 -11  12   0 4609.73 242.820   1
  11 -12   0 4919.39 244.651   1
  11  12   0 4486.74 237.826   1
 -11 -12   0 4499.16 240.438   1
 -12  12   0 2164.20 143.895   1
  12 -12   0 2073.47 140.633   1
  12  12   0 2273.46 143.803   1
 -12 -12   0 2153.60 142.860   1
 -13  12   0 2990.88 173.947   1
  13 -12   0 2551.59 163.182   1
  13  12   0 2840.88 169.483   1
 -13 -12   0 2782.21 168.652   1
  14 -12   0 149.611 47.1478   1
 -14  12   0 170.787 49.1085   1
  15  12   0 70.5364 47.1676   1
 -15 -12   0 52.1193 40.3186   1
 -16 -12   0 2799.98 167.305   1
 -16  12   0 2801.16 165.992   1
  16 -12   0 2578.13 162.035   1
  16  12   0 2408.25 158.793   1
  17 -12   0 2158.29 141.357   1
  17  12   0 2410.08 146.447   1
 -17 -12   0 1841.61 138.060   1
 -17  12   0 2073.46 140.651   1
  18 -12   0 1666.14 121.226   1
 -18 -12   0 1699.49 124.381   1
 -18  12   0 1643.51 120.995   1
  18  12   0 1567.33 120.230   1
 -19  12   0 176.845 52.2722   1
  19 -12   0 154.284 50.3478   1
  19  12   0 156.390 55.4067   1
 -20  12   0 73.7336 39.5004   1
  20 -12   0 49.4437 38.7522   1
  21 -12   0 711.930 79.5067   1
   0  13   0-6.62791 36.7649   1
   0 -13   0-20.1802 34.9036   1
   1  13   0 5053.86 264.893   1
  -1  13   0 5649.15 271.974   1
  -1 -13   0 5578.75 271.436   1
   1 -13   0 5456.92 270.224   1
  -2  13   0 13096.5 525.467   1
   2  13   0 10949.2 514.349   1
   2 -13   0 11717.6 519.063   1
  -2 -13   0 12130.9 520.997   1
  -3  13   0 14681.8 637.044   1
  -3 -13   0 14986.0 638.065   1
   3 -13   0 15290.6 640.103   1
  -4 -13   0 1271.29 98.6887   1
  -4  13   0 1251.98 99.6371   1
   4 -13   0 1194.57 98.9780   1
   4  13   0 1085.54 92.8321   1
  -5 -13   0 21026.2 866.704   1
  -5  13   0 19004.1 858.944   1
   5  13   0 20140.3 858.366   1
  -6 -13   0 590.038 69.9176   1
   6  13   0 524.826 65.9029   1
  -6  13   0 458.022 63.5150   1
   6 -13   0 551.263 68.0884   1
   7  13   0 9765.95 451.973   1
  -7  13   0 10155.4 453.849   1
   7 -13   0 10759.4 461.315   1
  -7 -13   0 10094.8 455.112   1
  -8 -13   0 516.334 66.3348   1
   8  13   0 464.467 66.2265   1
  -8  13   0 405.844 64.6706   1
   8 -13   0 380.173 63.5822   1
   9  13   0 1191.36 103.292   1
  -9  13   0 1430.17 108.504   1
  -9 -13   0 1282.59 107.148   1
   9 -13   0 1350.75 107.609   1
  10  13   0 2727.65 159.777   1
 -10  13   0 2206.34 151.552   1
 -10 -13   0 2597.23 159.553   1
  10 -13   0 2552.25 159.152   1
  11  13   0 2107.96 142.976   1
 -11  13   0 2157.88 142.376   1
  11 -13   0 2215.79 144.266   1
 -11 -13   0 2324.56 147.870   1
 -12  13   0 1243.06 103.350   1
  12 -13   0 1122.86 100.281   1
  13  13   0 743.331 80.1093   1
 -13  13   0 794.540 82.0360   1
 -13 -13   0 686.665 77.1426   1
  13 -13   0 869.775 82.4630   1
  14  13   0 1098.22 98.5935   1
 -14  13   0 1072.45 96.0317   1
 -14 -13   0 1169.94 99.8096   1
  14 -13   0 992.003 91.3164   1
  15  13   0 1134.87 98.2519   1
 -15  13   0 1165.03 98.7404   1
 -15 -13   0 984.039 94.2466   1
  15 -13   0 972.122 93.5901   1
  16  13   0 1085.62 94.8870   1
 -16  13   0 900.985 92.1555   1
 -16 -13   0 948.282 90.2661   1
  16 -13   0 813.768 87.4815   1
  17  13   0 888.727 93.3883   1
 -17  13   0 1020.80 94.6242   1
  17 -13   0 709.893 86.0918   1
 -17 -13   0 1220.89 101.670   1
  18 -13   0 34.5406 45.4271   1
 -18  13   0 120.785 49.9303   1
  19 -13   0 183.731 54.2952   1
 -19  13   0 328.833 60.0005   1
  20 -13   0 101.870 41.3738   1
 -20  13   0 53.4617 35.2932   1
   0  14   0 8453.16 389.390   1
  -1  14   0 3048.24 169.566   1
   1  14   0 2663.94 161.903   1
  -1 -14   0 2440.95 159.752   1
   1 -14   0 2880.79 165.894   1
   2  14   0 4772.77 247.914   1
  -2  14   0 4908.28 247.803   1
   2 -14   0 4816.57 248.263   1
  -2 -14   0 4913.02 250.263   1
  -3 -14   0 470.536 63.1973   1
  -3  14   0 450.137 61.4700   1
   3 -14   0 395.783 59.4778   1
   3  14   0 424.063 61.9396   1
  -4 -14   0 2039.97 135.094   1
  -4  14   0 1801.47 129.843   1
   4 -14   0 2006.43 133.484   1
   4  14   0 2282.85 139.095   1
  -5 -14   0 224.851 48.6430   1
  -5  14   0 176.288 45.9852   1
   5 -14   0 351.838 52.8359   1
   5  14   0 224.234 48.5845   1
  -6 -14   0 8771.49 426.349   1
  -6  14   0 10520.9 436.674   1
   6 -14   0 9488.85 430.343   1
   6  14   0 9354.89 427.108   1
   7  14   0 897.400 85.7942   1
  -7 -14   0 914.404 89.7642   1
   8  14   0 9235.14 407.618   1
  -8  14   0 8648.24 405.197   1
   8 -14   0 9069.17 408.353   1
  -8 -14   0 8458.38 403.049   1
   9  14   0 926.693 84.6936   1
  -9  14   0 646.746 75.6112   1
  -9 -14   0 717.765 78.0949   1
   9 -14   0 686.588 78.5392   1
  10 -14   0 540.869 73.8549   1
 -10  14   0 600.913 73.9691   1
  11  14   0 502.787 69.3663   1
 -11  14   0 588.778 70.6921   1
 -11 -14   0 616.644 76.6686   1
  11 -14   0 613.349 74.6416   1
  12  14   0 122.155 46.0939   1
 -12 -14   0 112.379 47.5896   1
  13  14   0 405.512 67.1392   1
 -13  14   0 588.176 69.8684   1
  13 -14   0 603.644 69.4200   1
 -13 -14   0 686.942 78.8705   1
  14  14   0 858.458 83.6763   1
 -14  14   0 808.537 83.0669   1
 -14 -14   0 673.925 76.5506   1
  14 -14   0 674.953 73.5144   1
 -15  14   0 465.722 66.4745   1
  15 -14   0 383.960 60.7169   1
 -15 -14   0 435.439 66.2038   1
  16  14   0 3700.39 210.973   1
  16 -14   0 3694.99 207.977   1
 -16  14   0 3932.97 210.941   1
 -16 -14   0 3932.98 213.672   1
  17 -14   0 994.441 89.5325   1
 -17  14   0 882.453 85.2391   1
  18 -14   0 290.398 50.7553   1
 -18  14   0 187.946 48.5681   1
   0  15   0 14.1876 43.1177   1
   0 -15   0 49.5929 43.0625   1
  -1  15   0 1697.05 121.074   1
   1  15   0 1578.35 117.395   1
   1 -15   0 1684.11 120.819   1
  -1 -15   0 1594.45 119.628   1
  -2  15   0 28.0976 38.4782   1
  -2 -15   0-7.22800 39.0824   1
   2  15   0 41.6429 41.7349   1
   3  15   0 1036.20 94.0077   1
  -3 -15   0 861.518 88.1451   1
  -4 -15   0 114.072 41.3691   1
  -4  15   0 199.915 49.6102   1
   4 -15   0 134.528 46.3789   1
   4  15   0 133.070 49.0622   1
  -5 -15   0 5877.28 293.902   1
   5  15   0 6031.80 293.119   1
  -5  15   0 5623.71 288.641   1
   5 -15   0 5969.44 293.844   1
  -6  15   0 78.3983 36.5576   1
   6 -15   0 72.4692 37.1684   1
   7 -15   0 3256.26 192.315   1
  -7  15   0 3561.25 195.434   1
  -8 -15   0 14.6438 40.0999   1
   8  15   0-7.04760 39.5749   1
  -8  15   0-21.8322 31.9107   1
   8 -15   0 36.7595 37.5947   1
   9  15   0 325.183 59.9784   1
  -9  15   0 379.371 64.4010   1
  -9 -15   0 390.330 62.0295   1
   9 -15   0 303.888 62.0691   1
  10  15   0 72.3556 40.1800   1
 -10 -15   0 29.2939 38.0469   1
  11  15   0-21.8943 46.5973   1
 -11  15   0 36.2426 36.5207   1
  11 -15   0 7.28090 34.9770   1
 -11 -15   0 22.2913 42.2335   1
  12  15   0 206.806 55.3578   1
 -12  15   0 137.075 45.6644   1
 -12 -15   0 202.797 52.6987   1
  12 -15   0 165.552 50.9300   1
  13 -15   0-28.1236 45.3098   1
 -13  15   0 28.9177 46.1557   1
  14  15   0 508.095 68.8291   1
 -14  15   0 647.352 79.0202   1
  14 -15   0 379.612 63.3346   1
 -14 -15   0 498.032 68.2127   1
  15  15   0 897.821 89.5932   1
  15 -15   0 827.222 88.9674   1
 -15  15   0 1045.78 93.9793   1
 -15 -15   0 1146.75 97.7760   1
  17 -15   0 1006.78 89.7139   1
 -17  15   0 991.777 88.7933   1
   0  16   0 173.029 49.8750   1
   0 -16   0 193.695 46.3338   1
   1  16   0-14.3755 38.8580   1
  -1  16   0 21.3420 34.7372   1
  -1 -16   0 36.0392 40.4756   1
   1 -16   0-7.18189 37.7910   1
   2  16   0 365.034 59.4200   1
  -2  16   0 300.624 61.0568   1
   2 -16   0 286.579 55.7053   1
  -2 -16   0 297.682 54.5921   1
  -3 -16   0 285.115 53.6950   1
  -3  16   0 386.130 61.5471   1
   3 -16   0 365.751 62.6740   1
   3  16   0 354.084 56.0371   1
   4  16   0 883.805 85.8953   1
  -4  16   0 729.179 81.6200   1
  -4 -16   0 906.042 86.6893   1
  -5 -16   0 7.24533 36.5162   1
   5  16   0 28.6495 40.2334   1
  -5  16   0 36.1410 45.2815   1
   5 -16   0 43.6466 39.3401   1
  -6 -16   0 1371.10 109.093   1
  -6  16   0 1284.20 105.944   1
   6 -16   0 1329.48 108.098   1
   6  16   0 1306.03 105.971   1
  -7 -16   0 7.30051 37.8781   1
   7  16   0 28.6912 40.7673   1
  -7  16   0 7.22547 42.0330   1
   7 -16   0-7.32839 38.5621   1
   8  16   0 2904.87 175.412   1
  -8  16   0 2934.62 175.680   1
   8 -16   0 3023.00 179.304   1
  -8 -16   0 3131.85 181.187   1
   9  16   0 539.512 71.0570   1
  -9  16   0 487.904 68.4300   1
   9 -16   0 490.126 67.8297   1
  -9 -16   0 475.183 67.5043   1
  10  16   0 1061.32 95.8758   1
 -10  16   0 1108.15 98.4950   1
  10 -16   0 1170.86 99.5258   1
 -10 -16   0 1195.77 102.108   1
  11  16   0-7.14560 39.1355   1
 -11  16   0 14.3543 42.2238   1
  11 -16   0 14.4185 40.9746   1
 -11 -16   0 14.8891 35.7604   1
  12  16   0 7.28514 41.8949   1
 -12  16   0-14.2338 39.9642   1
  12 -16   0 21.3021 40.3566   1
 -12 -16   0 7.37103 40.8834   1
  13  16   0 921.257 92.0948   1
 -13  16   0 1130.31 95.5780   1
  13 -16   0 820.551 86.1324   1
 -13 -16   0 830.748 89.5290   1
  14 -16   0 540.754 67.7019   1
  14  16   0 547.244 71.9615   1
 -14  16   0 625.952 75.3978   1
  15 -16   0 495.525 67.4048   1
 -15  16   0 720.470 75.7093   1
  16 -16   0 445.596 62.9172   1
 -16  16   0 429.433 64.0405   1
   0  17   0-14.3937 43.7323   1
   0 -17   0-21.6986 43.4908   1
  -1  17   0 1159.45 101.908   1
   1  17   0 1299.05 106.112   1
   1 -17   0 1252.56 104.294   1
  -1 -17   0 1399.60 107.564   1
   2  17   0 180.950 47.9891   1
  -2  17   0 179.115 48.7428   1
  -2 -17   0 189.636 50.0147   1
   2 -17   0 165.909 46.9854   1
   3  17   0 21.5989 40.4293   1
  -3 -17   0-7.31513 40.5739   1
  -4  17   0 1914.51 134.346   1
   4  17   0 1964.30 135.076   1
   4 -17   0 2234.94 140.132   1
  -4 -17   0 1924.26 135.599   1
  -5 -17   0 197.599 53.2446   1
   5 -17   0 137.793 51.2125   1
   5  17   0 129.343 47.0959   1
  -6  17   0 63.4905 38.2847   1
   6 -17   0 117.587 42.3962   1
  -7  17   0 489.727 67.5566   1
   7 -17   0 531.758 71.7642   1
   8  17   0 707.709 81.7443   1
  -8  17   0 692.921 75.3290   1
   8 -17   0 679.239 74.4847   1
  -8 -17   0 629.460 74.9008   1
   9  17   0 754.616 84.2171   1
  -9  17   0 735.802 81.3522   1
  -9 -17   0 998.139 89.7721   1
  10  17   0 519.200 77.4523   1
 -10  17   0 687.333 76.1898   1
  10 -17   0 816.776 81.3375   1
 -10 -17   0 650.209 78.0084   1
  11  17   0 729.925 86.1608   1
  11 -17   0 884.118 82.3600   1
 -11  17   0 829.173 82.5934   1
 -11 -17   0 792.824 86.4638   1
  12 -17   0 41.7371 44.4613   1
 -12  17   0 69.8058 47.0692   1
  13 -17   0 580.324 72.1610   1
 -13  17   0 475.191 71.9667   1
  14 -17   0 6.41368 40.5663   1
 -14  17   0 35.4050 43.9162   1
   0  18   0 863.003 83.9665   1
   0 -18   0 914.533 85.5826   1
  -1  18   0 1339.07 106.891   1
   1  18   0 1070.96 101.312   1
   1 -18   0 1113.86 102.076   1
  -1 -18   0 1320.73 107.203   1
  -2  18   0 307.164 53.0084   1
   2  18   0 304.843 56.0422   1
  -2 -18   0 195.851 49.8956   1
   2 -18   0 250.656 51.6330   1
   3  18   0 65.0547 43.1386   1
  -3  18   0 86.2808 43.3727   1
   3 -18   0 149.254 49.9886   1
  -3 -18   0 72.8404 42.0373   1
  -4  18   0 21.5279 44.0615   1
   4  18   0 21.6291 42.8927   1
   4 -18   0 50.5382 45.2255   1
  -4 -18   0 7.31138 38.4824   1
  -5  18   0 205.419 51.1980   1
  -5 -18   0 170.285 52.6878   1
   5 -18   0 122.400 47.6286   1
   5  18   0 128.016 49.0788   1
  -6 -18   0 285.402 56.5511   1
   6  18   0 264.461 57.0290   1
  -7 -18   0 14.5561 39.8629   1
  -7  18   0 42.8134 48.4746   1
   7 -18   0 14.3790 41.8259   1
   7  18   0-14.3697 41.7986   1
  -8 -18   0-7.27036 39.8173   1
   8  18   0 21.4349 40.1214   1
   8 -18   0 14.3819 45.4750   1
  -8  18   0-35.4968 44.4619   1
  -9  18   0 210.806 55.6993   1
  10  18   0 907.150 92.2392   1
 -10 -18   0 919.574 90.2488   1
  11 -18   0 1878.10 126.270   1
 -11  18   0 1693.69 123.421   1
  12 -18   0 141.888 48.7602   1
 -12  18   0 122.045 47.0884   1
   0  19   0 14.1796 46.9462   1
   0 -19   0 21.2959 42.6837   1
  -1  19   0 204.764 53.8898   1
  -1 -19   0 178.192 54.0280   1
   1 -19   0 247.969 50.7543   1
   2 -19   0 133.603 46.4170   1
  -2 -19   0 149.940 44.9823   1
   3  19   0 122.077 47.3493   1
  -3 -19   0 93.2619 41.5096   1
   3 -19   0 148.756 49.5202   1
   4  19   0 221.603 55.8645   1
  -4  19   0 197.215 51.1048   1
  -4 -19   0 180.016 49.8784   1
   4 -19   0 184.070 50.9854   1
   5  19   0 156.922 53.4000   1
  -5  19   0 144.234 51.0900   1
  -5 -19   0 187.755 52.9303   1
   5 -19   0 128.730 50.9032   1
   6  19   0 14.0036 39.3179   1
  -6  19   0-6.96573 40.0581   1
   6 -19   0 7.06531 39.1878   1
  -6 -19   0 7.25716 37.1105   1
   7  19   0 7.03957 46.2030   1
  -7 -19   0-43.3313 47.3993   1
   8  19   0 225.351 54.0178   1
   8 -19   0 203.738 51.3672   1
  -8  19   0 138.398 49.8794   1
  -8 -19   0 236.142 51.9222   1
   9 -19   0 314.733 55.7518   1
  -9  19   0 381.308 62.8767   1
  -2  20   0 637.512 77.9480   1
   2 -20   0 659.664 74.7352   1
  -3  20   0 152.464 53.3772   1
   3 -20   0 187.181 52.3470   1
  -4  20   0 589.123 75.5454   1
   4 -20   0 485.003 67.4716   1
  -5 -20   0 918.703 88.2445   1
   5 -20   0 1050.07 91.4694   1
  -5  20   0 832.893 85.3095   1
   5  20   0 811.796 87.0120   1
   6 -20   0 20.5755 42.5383   1
   6  20   0-6.96677 45.7278   1
  -6  20   0 54.3150 44.5638   1
  26   0  -1 13.5304 39.3542   1
 -26   0   1-7.21731 35.2404   1
  24   0  -1 63.5611 43.8089   1
 -24   0   1-7.35395 39.2451   1
  23   0  -1-28.4375 39.9363   1
  22   0  -1-7.11440 41.3893   1
 -22   0   1-22.2284 41.0998   1
  21   0  -1-49.3132 39.0912   1
 -21   0   1-14.9140 32.7192   1
 -20   0   1 7.39148 40.4816   1
  20   0  -1 6.88981 40.0800   1
 -19   0   1 28.2725 40.6481   1
  19   0  -1-6.89955 36.8068   1
 -18   0   1-13.6366 40.1112   1
  18   0  -1 13.5378 38.0096   1
 -17   0   1 6.64036 33.4528   1
  17   0  -1-6.58358 32.6604   1
 -16   0   1 25.8172 32.0341   1
 -15   0   1 30.7500 32.8094   1
  15   0  -1-6.19389 29.2546   1
 -14   0   1 5.84545 29.0000   1
  14   0  -1-23.4206 28.5906   1
 -13   0   1 16.4429 29.2377   1
  13   0  -1-21.9175 29.2293   1
 -12   0   1 15.1347 27.9816   1
  12   0  -1-5.17401 28.3367   1
 -11   0   1-23.4176 22.8685   1
  11   0  -1 38.4573 29.8097   1
 -10   0   1 17.4204 24.7606   1
  10   0  -1 17.3066 21.4742   1
  -9   0   1 23.8241 24.3773   1
   9   0  -1-3.88606 22.3497   1
  -8   0   1 28.4117 24.3321   1
   8   0  -1 6.87568 18.3480   1
  -6   0   1 7.85321 18.7940   1
   6   0  -1 10.0212 17.8524   1
  -5   0   1 19.0248 19.3593   1
   5   0  -1 6.09352 17.0912   1
  -4   0   1 6.41070 15.5581   1
   4   0  -1 56.8388 18.7587   1
  -3   0   1-11.9660 14.2156   1
   3   0  -1-1.15652 12.7101   1
  -1   0  -1-8.99266 11.2379   1
   1   0   1-0.91813 11.7250   1
  -2   0  -1 2.82498 16.4938   1
   2   0   1 31.8704 15.9513   1
  -3   0  -1-1.91026 20.3191   1
   3   0   1-26.1321 20.9705   1
  -4   0  -1 19.1099 22.4676   1
   4   0   1 4.67833 15.6270   1
  -6   0  -1-3.30425 25.5973   1
   6   0   1 26.1762 22.2329   1
  -7   0  -1 18.6096 22.9591   1
   7   0   1 119.399 30.6040   1
  -8   0  -1-12.2886 21.8545   1
   8   0   1-8.40838 26.0737   1
  -9   0  -1 4.48459 24.8745   1
   9   0   1-18.4446 28.3077   1
 -10   0  -1-4.93977 29.0603   1
  10   0   1 9.85824 26.6470   1
 -12   0  -1 5.65484 29.3393   1
  12   0   1-17.1634 31.7326   1
 -13   0  -1 18.0168 28.8473   1
  13   0   1-11.9897 30.6552   1
 -14   0  -1-12.5940 32.2002   1
  14   0   1 18.7501 31.4866   1
 -15   0  -1-12.9841 32.7167   1
  15   0   1-32.1897 37.4601   1
 -16   0  -1 33.5070 30.5469   1
  16   0   1 6.64541 29.7259   1
 -17   0  -1 20.6122 35.1457   1
  17   0   1 27.3233 36.4498   1
 -18   0  -1-7.18568 37.2872   1
  18   0   1 41.0814 39.3803   1
  19   0   1 6.89106 34.7199   1
 -19   0  -1 22.2832 37.4233   1
  20   0   1 49.4738 44.7169   1
 -20   0  -1 22.1434 40.9624   1
  21   0   1-28.2219 41.5087   1
 -21   0  -1 7.37224 38.2512   1
  22   0   1-21.1671 37.1303   1
 -22   0  -1-7.33411 38.0554   1
  23   0   1 55.7561 41.4609   1
 -23   0  -1-14.5505 35.5314   1
  24   0   1-34.1177 44.7804   1
 -24   0  -1 43.3000 46.5069   1
  25   0   1 40.1324 46.5893   1
 -25   0  -1 49.4416 48.0093   1
  26   0   1 91.7666 47.7710   1
 -26   0  -1-20.7388 42.4616   1
  26  -1  -1 6.85986 36.1302   1
 -26   1   1 78.5402 41.5650   1
  25  -1  -1 6.97951 44.5700   1
 -25   1   1 43.6737 43.7724   1
  24   1  -1 216.387 52.7537   1
  24  -1  -1 256.171 58.2673   1
 -24  -1   1 309.651 57.4792   1
 -24   1   1 184.647 54.5875   1
  23   1  -1-35.0668 43.4979   1
 -23  -1   1-7.43083 40.1790   1
  22   1  -1 499.217 68.1037   1
 -22  -1   1 413.012 62.1858   1
 -22   1   1 275.731 55.1952   1
  22  -1  -1 419.106 63.4879   1
  21   1  -1-42.2149 41.8511   1
 -21  -1   1-21.9167 41.0261   1
 -21   1   1-7.21728 40.5304   1
  20  -1  -1 925.328 87.1607   1
  20   1  -1 817.857 83.2420   1
 -20  -1   1 764.826 82.7912   1
 -20   1   1 1047.68 91.0867   1
  19   1  -1 1846.66 126.035   1
  19  -1  -1 1694.12 122.903   1
 -19   1   1 1727.64 123.837   1
 -19  -1   1 1816.48 125.992   1
  18   1  -1 1670.18 115.169   1
  18  -1  -1 1434.46 112.188   1
 -18   1   1 1451.76 111.928   1
 -18  -1   1 1579.72 115.251   1
  17   1  -1 1278.22 99.9053   1
 -17  -1   1 1343.68 104.091   1
  16   1  -1 1112.68 90.6001   1
 -16  -1   1 1098.25 92.5923   1
 -16   1   1 1110.97 92.3905   1
  16  -1  -1 967.249 86.1620   1
 -15  -1   1 3930.07 198.089   1
  15  -1  -1 3409.59 194.395   1
 -14   1   1 147.492 38.8998   1
  14   1  -1 51.4389 34.2022   1
  14  -1  -1 99.6372 35.0630   1
  13   1  -1 11486.0 497.206   1
 -13  -1   1 12124.3 502.764   1
 -13   1   1 11432.8 499.191   1
  13  -1  -1 11622.5 497.588   1
  12   1  -1 2310.04 129.736   1
 -12  -1   1 2111.88 127.480   1
 -12   1   1 2219.74 129.885   1
  12  -1  -1 2158.32 129.282   1
 -11  -1   1 23.6743 25.7431   1
 -11   1   1 69.3806 30.2349   1
  11   1  -1 28.1584 28.3486   1
  10   1  -1 663.475 58.7408   1
 -10  -1   1 712.215 60.8098   1
 -10   1   1 697.741 60.5265   1
  10  -1  -1 697.029 59.6421   1
   9   1  -1 4234.16 184.704   1
  -9  -1   1 3856.62 182.609   1
   9  -1  -1 3881.39 182.663   1
   8   1  -1 19675.3 752.197   1
  -8  -1   1 18012.7 749.516   1
  -8   1   1 16733.3 746.874   1
   8  -1  -1 21104.1 755.515   1
  -7   1   1 9705.93 377.235   1
   7  -1  -1 8309.24 376.781   1
   6   1  -1 83155.8 3094.21   1
   6  -1  -1 89079.0 3096.76   1
  -6   1   1 84351.1 3097.37   1
   5   1  -1 76137.1 2738.76   1
  -5   1   1 67202.0 2739.72   1
   5  -1  -1 70841.1 2739.73   1
  -5  -1   1 70973.9 2737.67   1
   4   1  -1 22536.2 822.677   1
  -4   1   1 23454.5 828.130   1
   4  -1  -1 22898.2 824.763   1
   3   1  -1 126701. 4496.91   1
  -3   1   1 130705. 4501.80   1
   3  -1  -1 128265. 4501.31   1
   2  -1  -1 4596.64 186.593   1
  -2  -1   1 4710.39 184.061   1
   2   1  -1 4457.17 182.997   1
  -2   1   1 4809.77 187.001   1
  -1   1   1 26133.8 928.919   1
   1  -1  -1 22422.8 927.942   1
   0  -1  -1 1846.98 76.7959   1
   0   1  -1 1984.96 75.1542   1
   0  -1   1 1937.24 75.0554   1
   1  -1   1 413.436 28.9091   1
  -1   1  -1 455.108 28.4438   1
   1   1   1 450.199 28.5445   1
  -1  -1  -1 506.870 29.6183   1
   2  -1   1 1161.71 58.5793   1
  -2  -1  -1 1266.14 58.3450   1
  -2   1  -1 1224.90 59.5508   1
  -3   1  -1 216323. 7681.92   1
  -3  -1  -1 204110. 7679.94   1
   3  -1   1 198497. 7681.12   1
   3   1   1 187531. 7678.90   1
  -4   1  -1 51129.2 1931.37   1
  -4  -1  -1 52416.2 1931.92   1
   4  -1   1 52236.6 1932.11   1
   4   1   1 45380.1 1927.11   1
  -6   1  -1 39914.6 1514.05   1
  -6  -1  -1 37893.1 1512.15   1
   6  -1   1 39853.2 1512.77   1
   6   1   1 37679.4 1511.96   1
  -7   1  -1 6167.25 264.946   1
  -7  -1  -1 6528.64 266.733   1
   7  -1   1 5357.77 259.421   1
   7   1   1 5797.66 261.074   1
  -8   1  -1 6856.15 301.893   1
  -8  -1  -1 7293.52 303.596   1
   8  -1   1 6420.76 298.185   1
   8   1   1 6779.96 300.085   1
  -9   1  -1 16781.8 633.889   1
  -9  -1  -1 13829.2 622.109   1
   9  -1   1 14477.9 626.828   1
   9   1   1 16189.9 627.772   1
 -10   1  -1 2047.89 122.985   1
 -10  -1  -1 1981.43 121.996   1
  10  -1   1 2112.29 122.355   1
  10   1   1 2145.07 124.225   1
 -12   1  -1 4025.17 214.804   1
 -12  -1  -1 4414.83 219.002   1
  12  -1   1 4281.96 215.928   1
  12   1   1 4549.26 219.075   1
 -13  -1  -1 531.775 62.4099   1
  13  -1   1 666.681 68.4328   1
  13   1   1 565.713 62.2307   1
 -14  -1  -1 513.893 63.1829   1
 -14   1  -1 693.030 69.0726   1
  14   1   1 538.466 61.6832   1
  14  -1   1 613.968 65.7413   1
 -15   1  -1 2179.01 136.510   1
 -15  -1  -1 2187.41 138.637   1
  15  -1   1 2011.84 132.316   1
  15   1   1 2072.88 133.295   1
 -16   1  -1 67.2105 32.8620   1
  16  -1   1 20.6590 32.0019   1
 -17   1  -1 516.983 63.8374   1
  17  -1   1 480.001 63.2940   1
 -17  -1  -1 404.373 62.2330   1
 -18   1  -1 21.3122 37.9127   1
 -18  -1  -1 35.5805 38.4861   1
  18  -1   1 28.1139 39.4834   1
  18   1   1 34.0473 39.6277   1
 -19  -1  -1 43.3154 36.3758   1
  19   1   1-6.94313 36.5401   1
 -20   1  -1 129.924 47.5123   1
 -20  -1  -1 51.0117 41.5809   1
  20  -1   1 43.0595 46.3953   1
  20   1   1 160.955 47.2836   1
 -21  -1  -1 183.428 62.4257   1
  21  -1   1 301.233 56.4497   1
  21   1   1 251.048 54.5145   1
 -22  -1  -1 243.103 54.9086   1
 -22   1  -1 224.130 53.3090   1
  22  -1   1 204.582 53.7022   1
  22   1   1 110.970 43.6046   1
 -23   1  -1 431.275 66.7546   1
 -23  -1  -1 399.143 64.4487   1
  23   1   1 477.335 68.4517   1
  23  -1   1 526.437 69.9326   1
 -24   1  -1 64.7168 45.3525   1
 -24  -1  -1 166.179 47.2958   1
  24   1   1 171.997 47.8090   1
  24  -1   1 145.090 51.6914   1
 -25  -1  -1 7.09701 35.7555   1
  25   1   1 13.6041 37.2547   1
 -26  -1  -1 13.7434 41.7518   1
 -26   1  -1-41.3151 45.9896   1
  26   1   1-6.64030 41.5874   1
  26  -1   1 6.51192 41.5754   1
  26  -2  -1 61.7469 44.2758   1
 -25   2   1-14.8897 47.9841   1
  25  -2  -1 55.2845 47.3396   1
 -24  -2   1 1411.29 117.892   1
 -24   2   1 1791.63 124.994   1
  24   2  -1 1731.29 124.142   1
  24  -2  -1 1673.30 121.656   1
 -23   2   1 14.5599 39.3563   1
 -23  -2   1-37.0732 41.1256   1
  23  -2  -1-7.22846 42.9948   1
  23   2  -1 7.10392 35.2426   1
 -22   2   1 21.9353 38.4990   1
 -22  -2   1 36.9788 38.3968   1
  22  -2  -1 50.7951 38.2082   1
  22   2  -1 35.2066 45.3988   1
 -21   2   1 88.0648 39.7012   1
 -21  -2   1 29.1070 39.3664   1
  21  -2  -1 21.9236 42.0515   1
  21   2  -1 13.8440 38.8980   1
 -20   2   1 853.152 85.2846   1
 -20  -2   1 840.587 85.3710   1
  20   2  -1 797.167 80.9798   1
  20  -2  -1 815.260 84.6746   1
 -19   2   1 14.2038 34.1267   1
 -19  -2   1 21.2382 37.2631   1
  19  -2  -1 35.3812 38.2665   1
  19   2  -1 33.5623 37.7053   1
 -18   2   1 498.013 63.4925   1
 -18  -2   1 316.491 56.4454   1
  18  -2  -1 462.655 63.6721   1
  18   2  -1 347.646 57.5718   1
 -17   2   1 1458.22 109.402   1
 -17  -2   1 1431.50 108.403   1
  17   2  -1 1533.43 108.308   1
 -16  -2   1 12.8425 33.8216   1
  16  -2  -1 71.1451 36.3503   1
  16   2  -1 30.8663 36.7493   1
 -15   2   1 2093.65 132.575   1
 -15  -2   1 2133.03 131.138   1
  15  -2  -1 1916.84 127.215   1
  15   2  -1 1977.04 125.943   1
 -14   2   1 38516.6 1435.90   1
 -14  -2   1 33765.2 1428.73   1
  14  -2  -1 36034.6 1429.63   1
  14   2  -1 35858.8 1426.80   1
 -13   2   1 4653.71 233.058   1
  13  -2  -1 4567.91 227.978   1
  13   2  -1 4796.91 228.761   1
 -12  -2   1 87.7674 32.1728   1
  12   2  -1 79.3105 32.9734   1
 -11   2   1 4879.92 228.543   1
 -11  -2   1 4740.56 225.902   1
  11  -2  -1 4822.38 229.555   1
  11   2  -1 4558.19 223.379   1
 -10   2   1 14361.0 620.715   1
 -10  -2   1 15115.8 620.916   1
  10  -2  -1 16398.6 627.653   1
  10   2  -1 14817.3 618.409   1
  -9   2   1 12883.2 581.190   1
  -9  -2   1 14039.3 582.767   1
   9  -2  -1 14212.7 583.470   1
  -8   2   1 195.974 33.9680   1
   8   2  -1 169.665 32.0342   1
   8  -2  -1 170.879 32.2694   1
  -8  -2   1 155.314 32.0974   1
  -7   2   1 29535.0 1139.64   1
   7   2  -1 26909.9 1131.18   1
   7  -2  -1 29711.7 1139.39   1
  -7  -2   1 30193.7 1135.94   1
   6   2  -1 11470.0 489.509   1
  -6  -2   1 12874.6 492.165   1
  -5   2   1 3705.60 171.390   1
   5   2  -1 3903.64 167.321   1
   5  -2  -1 4126.19 173.591   1
  -5  -2   1 3492.99 168.481   1
   4  -2  -1 292833. 9180.30   1
   4   2  -1 303509. 9172.35   1
   3  -2  -1 78263.3 3029.49   1
  -3   2   1 75552.7 3028.22   1
   3   2  -1 82075.4 3024.53   1
  -3  -2   1 79357.2 3024.76   1
  -2  -2   1 67508.9 2417.49   1
   2   2  -1 70073.3 2417.09   1
  -2   2   1 66696.8 2421.71   1
   1  -2  -1 4865.71 193.089   1
  -1  -2   1 5085.62 189.365   1
  -1   2   1 4891.49 192.683   1
   0  -2  -1 44480.9 1689.39   1
   0   2   1 44293.0 1688.57   1
   0   2  -1 44489.9 1687.38   1
   0  -2   1 42723.5 1686.63   1
  -1  -2  -1 3481.14 137.929   1
  -1   2  -1 3650.00 136.774   1
   1  -2   1 3759.92 137.433   1
  -2  -2  -1 31628.9 1222.18   1
   2   2   1 31853.0 1221.85   1
  -2   2  -1 33164.2 1223.36   1
   2  -2   1 29842.4 1221.76   1
   3  -2   1 14571.3 562.723   1
  -3   2  -1 14390.4 562.802   1
   3   2   1 14081.0 560.448   1
  -3  -2  -1 13620.5 560.646   1
   4  -2   1 80951.5 3023.75   1
  -4   2  -1 79133.4 3023.09   1
   4   2   1 77125.9 3020.96   1
  -4  -2  -1 77569.6 3020.38   1
   5  -2   1 5303.90 240.209   1
  -5   2  -1 5795.97 245.122   1
  -6   2  -1 34733.8 1400.94   1
  -6  -2  -1 35633.0 1400.25   1
   6  -2   1 36313.1 1400.08   1
   6   2   1 36257.4 1395.46   1
  -7   2  -1 32185.5 1281.00   1
  -7  -2  -1 32567.4 1278.83   1
   7  -2   1 32612.1 1280.58   1
   7   2   1 32828.9 1277.82   1
  -8   2  -1 4.16653 21.6169   1
  -8  -2  -1 8.47262 23.2009   1
   8  -2   1 9.23295 24.9567   1
   8   2   1-24.4678 25.7887   1
  -9   2  -1 21365.0 828.760   1
  -9  -2  -1 19990.9 826.274   1
   9  -2   1 20496.4 827.345   1
   9   2   1 20024.1 823.505   1
 -10   2  -1 33916.6 1322.14   1
 -10  -2  -1 32982.6 1321.71   1
  10  -2   1 34445.0 1321.19   1
  10   2   1 31993.3 1315.28   1
 -11   2  -1 1248.19 94.0852   1
  11  -2   1 1380.15 95.2537   1
 -12   2  -1 164.959 38.3025   1
 -12  -2  -1 108.280 34.9940   1
  12  -2   1 120.298 34.8108   1
  12   2   1 142.289 35.9512   1
 -13   2  -1 6469.91 298.200   1
 -13  -2  -1 6181.21 293.304   1
  13  -2   1 6104.91 293.006   1
  13   2   1 6177.48 291.831   1
 -14   2  -1 5716.20 272.021   1
 -14  -2  -1 5494.03 267.774   1
  14  -2   1 5369.64 266.853   1
  14   2   1 5382.59 265.287   1
 -15   2  -1 125.018 38.6283   1
  15  -2   1 125.389 40.4331   1
  15   2   1 162.815 42.8556   1
 -16   2  -1 14406.1 629.441   1
  16  -2   1 15399.1 635.272   1
 -16  -2  -1 14700.4 631.349   1
 -17   2  -1-13.9154 27.9664   1
 -17  -2  -1 20.8320 37.5429   1
  17  -2   1 13.8942 34.4677   1
  17   2   1 46.1970 37.0625   1
 -18  -2  -1-7.12951 36.9985   1
  18  -2   1 28.6012 40.1596   1
  18   2   1 47.0873 41.7213   1
 -19  -2  -1 1545.50 117.314   1
  19   2   1 1746.55 120.745   1
 -20   2  -1 547.542 69.2011   1
 -20  -2  -1 522.791 68.5625   1
  20  -2   1 535.931 70.4352   1
  20   2   1 505.174 67.2890   1
 -21   2  -1-50.9445 46.4922   1
 -21  -2  -1 102.982 47.4309   1
  21  -2   1 64.8495 47.7344   1
  21   2   1 49.0091 35.8376   1
 -22   2  -1 7.22802 38.0327   1
 -22  -2  -1-36.7487 44.1882   1
  22  -2   1-7.18671 37.8153   1
  22   2   1 21.1223 44.0952   1
 -23   2  -1 170.952 50.8356   1
 -23  -2  -1 175.184 54.2617   1
  23  -2   1 145.546 47.8384   1
  23   2   1 133.080 51.3653   1
 -24  -2  -1-35.6654 38.0508   1
 -24   2  -1-7.29308 41.4496   1
  24   2   1 13.9091 42.2546   1
  24  -2   1 55.5683 48.7317   1
 -25  -2  -1 132.706 49.1263   1
 -25   2  -1 84.5079 46.7580   1
  25   2   1 40.4789 44.4125   1
  25  -2   1 107.867 46.6842   1
 -26   3   1 130.078 49.1221   1
  26  -3  -1 208.926 54.2471   1
 -25   3   1 142.148 50.7566   1
  25  -3  -1 233.324 59.9006   1
 -24   3   1 180.905 51.8061   1
 -24  -3   1 154.046 48.4099   1
  24  -3  -1 121.881 49.7690   1
  24   3  -1 90.3550 41.6535   1
 -23   3   1 1155.19 99.1249   1
  23  -3  -1 1088.99 98.3763   1
 -22   3   1 123.767 45.3993   1
 -22  -3   1 167.096 45.3045   1
  22  -3  -1 89.5570 50.4993   1
  22   3  -1 114.332 43.6790   1
 -21   3   1-7.30757 38.4521   1
 -21  -3   1 36.3960 36.1123   1
  21  -3  -1 7.31021 42.5255   1
  21   3  -1-7.03122 35.9557   1
 -20  -3   1 115.735 44.1602   1
  20   3  -1 110.912 45.2900   1
 -19   3   1 2939.43 172.559   1
 -19  -3   1 2618.04 166.021   1
  19  -3  -1 3018.98 174.452   1
  19   3  -1 2867.06 168.265   1
 -18   3   1 63.3430 44.0924   1
 -18  -3   1 48.3698 38.8178   1
  18  -3  -1-20.7802 39.8488   1
  18   3  -1 39.6998 37.6215   1
 -17   3   1 48.4414 37.5135   1
  17  -3  -1 87.3637 44.9693   1
  17   3  -1 82.9347 39.6579   1
 -16   3   1 526.024 65.5227   1
 -16  -3   1 638.390 68.8036   1
  16  -3  -1 533.311 66.2151   1
  16   3  -1 618.352 66.7741   1
 -15   3   1 23989.4 904.113   1
 -15  -3   1 22142.8 896.037   1
  15   3  -1 22697.8 893.323   1
 -14   3   1 5996.97 286.376   1
 -14  -3   1 6094.99 284.781   1
  14  -3  -1 6254.91 286.839   1
  14   3  -1 5668.82 278.558   1
 -13   3   1 27291.5 1078.85   1
 -13  -3   1 27254.8 1076.00   1
  13  -3  -1 27343.8 1079.30   1
  13   3  -1 25366.9 1069.06   1
 -12   3   1 592.458 60.0899   1
  12  -3  -1 602.220 63.0881   1
  12   3  -1 602.889 58.0987   1
 -11   3   1 4484.15 211.052   1
 -11  -3   1 3881.52 201.099   1
  11  -3  -1 4320.25 208.614   1
  11   3  -1 4079.59 201.437   1
 -10   3   1 1264.65 92.4471   1
  10   3  -1 1454.40 89.9705   1
 -10  -3   1 1269.15 87.7073   1
  10  -3  -1 1537.62 95.0219   1
  -9   3   1 40312.8 1527.82   1
   9   3  -1 40794.8 1522.00   1
   9  -3  -1 38748.5 1526.22   1
  -9  -3   1 35976.6 1518.76   1
  -8   3   1 682.010 56.5773   1
   8   3  -1 604.541 52.1127   1
   8  -3  -1 650.006 55.8645   1
  -8  -3   1 553.580 51.4857   1
  -7   3   1 4589.60 204.021   1
   7   3  -1 4428.18 195.570   1
  -7  -3   1 4281.15 197.346   1
   7  -3  -1 4045.84 199.270   1
   6  -3  -1 4908.11 223.829   1
  -6   3   1 4961.45 222.954   1
  -5  -3   1 58433.1 2211.13   1
   5  -3  -1 59889.7 2217.88   1
  -5   3   1 55550.1 2215.90   1
   5   3  -1 55942.2 2209.94   1
   4  -3  -1 4177.51 185.958   1
  -4   3   1 3727.05 185.249   1
   4   3  -1 4453.44 181.195   1
  -4  -3   1 4126.62 181.708   1
   3  -3  -1 1719.48 85.1670   1
   3   3  -1 1588.74 79.5945   1
  -3   3   1 1751.68 85.9469   1
  -2  -3   1 9324.31 358.453   1
  -2   3   1 9012.76 360.656   1
   2   3  -1 8309.46 356.150   1
   2  -3  -1 9044.89 361.531   1
  -1  -3   1 1111.06 58.3795   1
   1  -3  -1 1095.43 61.5095   1
  -1   3   1 1020.25 60.0190   1
   1   3  -1 1012.57 56.4006   1
   0  -3  -1 47155.8 1854.27   1
   0   3   1 52367.8 1855.07   1
   0   3  -1 45077.4 1851.46   1
   0  -3   1 48463.5 1851.76   1
   1   3   1 393102. 14268.7   1
  -1  -3  -1 383405. 14269.8   1
  -1   3  -1 363768. 14267.0   1
   1  -3   1 358810. 14267.0   1
   2   3   1 2197.65 106.560   1
  -2  -3  -1 2162.36 108.058   1
  -2   3  -1 2131.64 106.056   1
   2  -3   1 2335.27 108.367   1
  -3  -3  -1 3558.22 164.512   1
   3   3   1 3766.23 164.731   1
  -3   3  -1 3550.72 165.330   1
   3  -3   1 3759.71 168.697   1
  -4   3  -1 4311.13 186.641   1
   4  -3   1 3822.13 185.272   1
   5  -3   1 1995.58 105.525   1
  -5   3  -1 2157.28 110.071   1
   5   3   1 1863.90 102.870   1
  -5  -3  -1 1834.20 104.366   1
   6  -3   1 6582.00 289.687   1
  -6   3  -1 7120.89 292.164   1
   6   3   1 6468.01 286.218   1
  -6  -3  -1 6352.95 287.771   1
   7  -3   1 2904.06 146.890   1
   7   3   1 2736.56 142.170   1
  -7  -3  -1 2743.55 142.368   1
  -7   3  -1 2828.80 148.751   1
  -8   3  -1 26258.8 1106.36   1
  -8  -3  -1 28861.1 1104.59   1
   8  -3   1 27423.9 1104.65   1
   8   3   1 28545.5 1102.36   1
  -9   3  -1 9394.34 406.759   1
  -9  -3  -1 9242.94 403.727   1
   9  -3   1 9472.56 406.967   1
   9   3   1 9393.44 402.364   1
 -10  -3  -1 23298.4 955.122   1
  10   3   1 24183.7 954.933   1
 -11   3  -1 42414.1 1657.83   1
  11  -3   1 41570.8 1656.13   1
 -12   3  -1 160.369 37.5140   1
 -12  -3  -1 80.6854 35.3514   1
  12  -3   1 162.216 38.9967   1
  12   3   1 98.7098 35.6721   1
 -13   3  -1 1430.50 102.225   1
 -13  -3  -1 1283.00 98.4711   1
  13   3   1 1521.81 101.643   1
 -14   3  -1 664.702 74.2950   1
 -14  -3  -1 576.314 66.6384   1
  14  -3   1 564.728 66.7511   1
  14   3   1 608.583 66.7859   1
 -15  -3  -1 15062.1 650.814   1
  15   3   1 15713.5 649.755   1
 -16   3  -1 1893.46 128.450   1
 -16  -3  -1 1655.24 121.320   1
  16  -3   1 1894.48 126.406   1
  16   3   1 1867.18 124.533   1
 -17   3  -1 1890.40 131.492   1
  17  -3   1 1796.95 129.936   1
  17   3   1 1742.70 125.085   1
 -18   3  -1 2860.02 165.697   1
 -18  -3  -1 2359.40 156.647   1
  18  -3   1 2948.56 167.960   1
  18   3   1 2465.29 157.671   1
 -19   3  -1 360.560 60.2205   1
  19  -3   1 295.197 53.8334   1
  19   3   1 305.146 57.3694   1
 -20   3  -1 36.3854 41.9176   1
 -20  -3  -1 72.5976 42.7764   1
  20  -3   1 81.0130 42.9101   1
  20   3   1 63.1149 43.5537   1
 -21   3  -1 835.720 85.2031   1
 -21  -3  -1 1031.85 89.8257   1
  21   3   1 795.070 83.1543   1
  21  -3   1 835.054 85.8694   1
 -22   3  -1 378.382 60.9749   1
 -22  -3  -1 268.011 55.8618   1
  22  -3   1 259.178 52.2063   1
  22   3   1 314.344 57.0024   1
 -23   3  -1 28.6328 44.8320   1
 -23  -3  -1 36.1923 41.6277   1
  23  -3   1-49.7280 48.2587   1
  23   3   1 20.5746 37.0774   1
 -24   3  -1 504.461 67.3769   1
  24  -3   1 527.540 69.2588   1
  24   3   1 430.968 65.0038   1
 -25   3  -1 311.169 59.1099   1
  25  -3   1 334.789 61.0780   1
 -26   4   1 13.8098 33.7158   1
  26  -4  -1-27.4395 40.8026   1
 -25   4   1 14.2338 37.9763   1
  25  -4  -1 35.2266 40.5265   1
 -24  -4   1 1269.32 108.440   1
  24   4  -1 1226.65 103.698   1
 -23   4   1 423.364 62.4444   1
  23  -4  -1 410.134 64.2653   1
 -22  -4   1 125.323 45.1730   1
  22   4  -1 187.169 50.8379   1
 -21   4   1 258.842 52.7776   1
 -21  -4   1 226.555 54.7567   1
  21  -4  -1 229.056 54.5809   1
  21   4  -1 233.337 51.8641   1
 -20   4   1 36.4261 35.5976   1
 -20  -4   1 36.0929 37.4760   1
  20  -4  -1 43.1828 40.9265   1
  20   4  -1 27.0403 37.0474   1
 -19   4   1 458.768 65.4797   1
 -19  -4   1 388.051 59.8612   1
  19  -4  -1 481.883 64.4446   1
  19   4  -1 460.881 60.7274   1
 -18   4   1 135.963 45.4208   1
 -18  -4   1 102.847 41.4057   1
  18   4  -1 72.1636 38.3605   1
  17  -4  -1 73.7319 34.8893   1
 -16  -4   1 2605.53 152.881   1
  16   4  -1 2381.71 149.318   1
 -15   4   1 135.496 41.6263   1
 -15  -4   1 153.965 41.5652   1
  15  -4  -1 136.354 46.9918   1
  15   4  -1 195.905 43.6577   1
 -14  -4   1 49103.5 1909.95   1
  14  -4  -1 52765.5 1920.93   1
  14   4  -1 49065.6 1906.73   1
 -13   4   1 664.313 67.5531   1
  13  -4  -1 680.645 68.6274   1
 -13  -4   1 485.457 59.9111   1
  12  -4  -1 5291.79 253.854   1
 -12   4   1 5248.47 255.210   1
  11   4  -1 3851.94 191.219   1
 -10   4   1 24345.0 983.825   1
  10   4  -1 24128.2 975.602   1
  10  -4  -1 24214.7 983.077   1
 -10  -4   1 25152.2 979.668   1
  -9   4   1 1059.25 78.9224   1
  -9  -4   1 939.769 73.6422   1
   9  -4  -1 1082.29 76.7510   1
   9   4  -1 1051.26 73.6536   1
  -8  -4   1 50055.2 1963.79   1
   8  -4  -1 50394.8 1969.54   1
   8   4  -1 52097.5 1965.02   1
  -8   4   1 49399.4 1971.69   1
  -7  -4   1 612.412 50.7079   1
   7  -4  -1 547.649 52.6083   1
   7   4  -1 540.522 49.4114   1
  -7   4   1 665.014 54.9838   1
  -6  -4   1 30832.2 1223.75   1
   6  -4  -1 30562.7 1230.49   1
  -6   4   1 32780.7 1232.01   1
   6   4  -1 31116.8 1222.82   1
   5  -4  -1 15314.0 607.566   1
  -5   4   1 14687.3 605.235   1
   4  -4  -1 99455.4 3844.50   1
  -4  -4   1 96882.2 3840.42   1
   4   4  -1 107607. 3839.69   1
  -4   4   1 95460.9 3845.18   1
   3   4  -1 3647.91 162.182   1
  -3  -4   1 3521.01 161.954   1
   2   4  -1 6697.07 271.663   1
  -2  -4   1 6274.88 271.149   1
   1   4  -1 63597.7 2414.11   1
  -1   4   1 60933.1 2415.54   1
  -1  -4   1 61720.1 2416.02   1
   1  -4  -1 64950.9 2418.43   1
   0  -4   1 110820. 4151.85   1
   0   4  -1 116456. 4152.99   1
   0   4   1 100124. 4151.26   1
   0  -4  -1 106406. 4153.84   1
   1  -4   1 5740.78 240.267   1
  -1  -4  -1 5601.75 241.407   1
   1   4   1 5185.47 238.308   1
  -1   4  -1 5980.56 241.269   1
  -3  -4  -1 2156.79 112.711   1
   3   4   1 2152.22 110.685   1
   3  -4   1 2218.60 113.800   1
  -3   4  -1 2168.98 111.388   1
  -4  -4  -1 7272.79 308.444   1
   4   4   1 7571.08 308.100   1
   4  -4   1 6898.25 311.028   1
  -4   4  -1 7094.96 310.945   1
  -5  -4  -1 14595.1 606.026   1
   5   4   1 15539.3 606.340   1
   5  -4   1 14568.1 609.959   1
  -5   4  -1 15238.4 611.079   1
  -6  -4  -1 118514. 4708.74   1
   6   4   1 122810. 4709.02   1
   6  -4   1 120896. 4711.39   1
  -6   4  -1 129167. 4715.38   1
  -7  -4  -1 5182.63 239.360   1
   7   4   1 5423.96 239.803   1
  -7   4  -1 5082.12 243.332   1
   7  -4   1 5254.63 243.048   1
   8  -4   1 433.522 50.0186   1
  -8  -4  -1 410.086 49.4230   1
   8   4   1 331.899 43.2113   1
  -8   4  -1 482.360 53.7110   1
   9   4   1 33577.6 1377.84   1
  -9  -4  -1 35572.5 1383.13   1
   9  -4   1 35457.7 1385.90   1
  -9   4  -1 35555.7 1386.70   1
  10   4   1 10473.8 435.921   1
 -10  -4  -1 10791.7 440.079   1
  10  -4   1 9520.00 436.462   1
 -10   4  -1 9775.40 440.388   1
  11   4   1 17091.7 747.933   1
 -11  -4  -1 18659.6 757.092   1
  11  -4   1 19482.7 761.144   1
 -11   4  -1 18569.2 758.375   1
  12   4   1 21356.4 882.230   1
 -12  -4  -1 21963.5 887.508   1
  12  -4   1 23234.4 894.745   1
 -12   4  -1 20651.7 884.266   1
  13   4   1 6194.06 284.709   1
 -13  -4  -1 5955.32 286.168   1
  13  -4   1 6177.06 289.279   1
 -13   4  -1 5655.30 285.968   1
  14   4   1 11029.0 493.270   1
 -14  -4  -1 12452.7 503.058   1
  14  -4   1 11873.9 500.725   1
 -14   4  -1 10578.4 495.755   1
 -15  -4  -1 935.326 82.4672   1
  15  -4   1 792.188 79.2752   1
 -15   4  -1 753.428 78.3367   1
  16   4   1 6051.73 297.009   1
 -16  -4  -1 6331.14 302.122   1
  16  -4   1 6081.27 300.717   1
 -16   4  -1 6353.68 305.058   1
  17   4   1 125.674 44.9824   1
 -17  -4  -1 117.998 45.9690   1
  17  -4   1 181.230 48.5275   1
 -17   4  -1 230.145 52.7548   1
  18   4   1 1596.80 115.927   1
 -18  -4  -1 1650.37 119.028   1
  18  -4   1 1564.52 118.069   1
 -18   4  -1 1590.16 121.327   1
  19  -4   1 1727.62 124.931   1
  20   4   1 211.702 54.3739   1
 -20  -4  -1 211.100 53.5088   1
 -20   4  -1 143.179 47.5246   1
  21   4   1-6.87822 35.1729   1
 -21  -4  -1 21.9474 39.0260   1
  22   4   1 207.433 54.5690   1
 -22  -4  -1 219.539 56.6354   1
  22  -4   1 132.647 45.1775   1
 -22   4  -1 115.068 41.7933   1
  23   4   1 103.217 42.8542   1
 -23  -4  -1 116.358 47.4637   1
  23  -4   1 128.717 49.1395   1
 -23   4  -1 64.7771 42.9928   1
  24   4   1 178.192 48.4710   1
 -24  -4  -1 164.914 47.8669   1
 -24   4  -1 91.1379 46.8192   1
  24  -4   1 201.487 56.1783   1
 -25   4  -1 340.209 60.2795   1
  25  -4   1 487.451 68.2452   1
 -26   5   1-20.6753 35.7559   1
  26  -5  -1 20.5311 42.0120   1
 -25   5   1 183.304 50.1391   1
  25  -5  -1 106.619 43.5234   1
  24   5  -1 21.1576 43.2972   1
 -24   5   1 7.17619 40.3001   1
 -23  -5   1 1139.14 100.746   1
 -23   5   1 1287.43 104.097   1
  23  -5  -1 1446.20 109.169   1
  23   5  -1 1141.84 100.450   1
  22   5  -1 482.613 71.7324   1
 -22   5   1 512.923 70.3817   1
 -22  -5   1 498.391 68.3527   1
 -21  -5   1 937.308 92.6276   1
  21   5  -1 1023.46 93.8659   1
 -21   5   1 1179.59 99.6464   1
  21  -5  -1 1025.79 93.5577   1
 -20   5   1 36.8800 37.7245   1
 -20  -5   1 21.7314 38.6479   1
  20  -5  -1 57.5193 44.5912   1
  20   5  -1-41.6756 40.8684   1
 -19  -5   1 968.117 89.9671   1
  19   5  -1 989.550 88.3318   1
 -18   5   1 1747.87 122.694   1
 -18  -5   1 1699.24 119.911   1
  18  -5  -1 1516.16 114.731   1
  18   5  -1 1589.64 116.142   1
 -17   5   1 189.559 46.8152   1
 -17  -5   1 148.994 43.1879   1
  17  -5  -1 162.957 47.9593   1
  17   5  -1 97.0287 38.4579   1
 -16   5   1 909.104 82.1114   1
  16   5  -1 795.091 76.4721   1
  16  -5  -1 790.617 80.7475   1
 -16  -5   1 727.524 76.3168   1
 -15  -5   1 4132.46 213.478   1
  15   5  -1 3997.56 209.460   1
  14   5  -1 5.81431 30.1720   1
 -14  -5   1 6.03451 31.3142   1
  14  -5  -1 25.5819 34.1213   1
 -14   5   1 32.5629 36.5754   1
  13  -5  -1 35376.6 1462.82   1
 -13  -5   1 36745.6 1461.44   1
 -13   5   1 39753.9 1472.18   1
  13   5  -1 35947.1 1458.77   1
 -12  -5   1 3436.26 183.618   1
 -12   5   1 3636.77 191.229   1
  12  -5  -1 3639.79 189.821   1
 -11  -5   1 15572.5 650.288   1
  11   5  -1 16548.8 653.471   1
 -11   5   1 15161.5 655.891   1
  11  -5  -1 15839.8 657.991   1
  10   5  -1 6465.26 280.910   1
 -10  -5   1 5861.56 278.764   1
  -9  -5   1 12607.2 517.080   1
   9   5  -1 12494.9 514.504   1
  -9   5   1 12376.9 521.836   1
   9  -5  -1 11954.1 520.185   1
  -8  -5   1 3720.56 185.974   1
   8   5  -1 3833.90 184.354   1
  -8   5   1 4107.83 193.792   1
   8  -5  -1 3743.92 191.087   1
  -7  -5   1 28291.8 1109.33   1
   7   5  -1 27960.6 1106.43   1
  -7   5   1 27243.8 1115.76   1
   7  -5  -1 28710.6 1116.91   1
  -6  -5   1 11077.4 450.725   1
   6   5  -1 11310.8 449.434   1
   6  -5  -1 9900.02 453.787   1
  -6   5   1 10939.8 456.550   1
   5  -5  -1 68079.5 2599.51   1
  -5  -5   1 60067.9 2594.76   1
   5   5  -1 66938.9 2594.17   1
   4  -5  -1 37411.7 1476.16   1
  -4   5   1 39956.1 1477.60   1
   4   5  -1 35391.8 1468.45   1
  -4  -5   1 38908.5 1472.38   1
  -3  -5   1 42118.4 1613.61   1
  -3   5   1 39510.5 1616.26   1
   3   5  -1 42175.9 1613.08   1
   3  -5  -1 42184.2 1617.59   1
  -2   5   1 18363.9 718.265   1
   2  -5  -1 17579.3 717.723   1
   1  -5  -1 24972.2 1008.13   1
  -1   5   1 26243.7 1008.34   1
   0  -5  -1 61000.3 2260.32   1
   0   5  -1 58101.3 2258.07   1
   0   5   1 60491.9 2260.58   1
   0  -5   1 54633.0 2256.85   1
  -1  -5  -1 127356. 4479.67   1
   1   5   1 121772. 4476.80   1
   1  -5   1 122218. 4476.78   1
  -2  -5  -1 550.585 48.5207   1
   2   5   1 509.843 46.0035   1
  -2   5  -1 469.390 45.0081   1
   2  -5   1 440.411 46.0630   1
   3   5   1 126603. 5016.92   1
  -3  -5  -1 134101. 5021.11   1
  -3   5  -1 135091. 5021.41   1
   3  -5   1 128275. 5019.74   1
  -4   5  -1 1260.32 81.0510   1
   4  -5   1 1251.50 81.4940   1
   4   5   1 1273.29 78.8374   1
  -4  -5  -1 1136.44 78.8318   1
  -5   5  -1 19634.2 777.288   1
   5  -5   1 19638.8 778.315   1
   5   5   1 19185.6 772.506   1
  -5  -5  -1 18681.5 775.123   1
  -6   5  -1 262.056 42.1425   1
   6  -5   1 368.504 47.3721   1
   6   5   1 385.018 43.1512   1
  -6  -5  -1 314.257 41.2088   1
  -7   5  -1 107.236 32.6993   1
   7  -5   1 47.9737 30.4931   1
   7   5   1 116.761 29.2917   1
  -7  -5  -1 50.1315 27.5715   1
   8  -5   1 21938.7 960.799   1
   8   5   1 23761.0 960.968   1
  -8  -5  -1 24188.2 963.459   1
  -9   5  -1 25203.4 1017.67   1
   9  -5   1 25394.4 1019.10   1
   9   5   1 25011.9 1011.91   1
  -9  -5  -1 25533.1 1014.09   1
  10  -5   1 32996.8 1325.27   1
 -10   5  -1 33620.0 1329.72   1
 -11  -5  -1 15982.5 618.519   1
  11  -5   1 16471.1 623.783   1
 -12  -5  -1 1311.94 96.8484   1
 -12   5  -1 1138.82 94.7765   1
  12   5   1 1276.19 94.1399   1
  12  -5   1 1447.36 100.906   1
  13  -5   1 2072.76 137.647   1
 -13  -5  -1 1938.15 130.775   1
  13   5   1 2287.24 134.915   1
 -13   5  -1 2336.93 140.540   1
 -14  -5  -1 7581.77 352.136   1
  15  -5   1 4744.42 248.503   1
 -15   5  -1 5110.73 252.208   1
  16  -5   1 68.0528 35.3952   1
 -16  -5  -1 34.2729 35.1399   1
  16   5   1 58.9105 42.6441   1
 -16   5  -1 99.0953 39.8248   1
  17  -5   1 6.94604 41.3169   1
 -17  -5  -1 28.0534 37.4150   1
  17   5   1 20.0985 36.6939   1
 -17   5  -1-7.25370 36.5457   1
  18  -5   1 464.844 68.2379   1
 -18  -5  -1 478.499 64.9093   1
  18   5   1 443.495 63.1006   1
 -18   5  -1 532.723 72.1362   1
  19  -5   1 35.9172 37.8328   1
 -19  -5  -1 50.6324 34.7815   1
  19   5   1 48.5547 35.5068   1
 -19   5  -1 29.4297 42.3413   1
  20  -5   1 2743.85 163.744   1
 -20  -5  -1 2651.93 163.270   1
  20   5   1 2759.78 163.386   1
 -20   5  -1 2388.91 159.574   1
  21  -5   1-7.37856 40.9247   1
 -21  -5  -1-21.8734 37.8279   1
  21   5   1 35.1737 38.0298   1
 -21   5  -1-7.10241 38.3956   1
  22  -5   1 623.482 77.6513   1
 -22   5  -1 617.238 75.1673   1
  22   5   1 581.797 74.3357   1
 -22  -5  -1 529.123 69.7404   1
 -23   5  -1 745.178 82.4530   1
 -23  -5  -1 803.130 84.4178   1
  23  -5   1 826.229 84.7416   1
  23   5   1 929.768 86.4161   1
 -24  -5  -1 479.158 64.7474   1
  24   5   1 482.242 66.7810   1
  25  -5   1 512.152 73.6831   1
 -25   5  -1 582.546 73.0753   1
  25  -6  -1-6.93519 46.3311   1
 -25   6   1-48.6780 46.0547   1
  24  -6  -1 694.974 78.3117   1
 -24   6   1 829.014 80.7215   1
  23  -6  -1 503.685 69.7033   1
 -23   6   1 272.433 58.3234   1
  23   6  -1 312.051 58.0663   1
 -23  -6   1 403.469 62.3151   1
 -22  -6   1 2525.69 163.432   1
 -22   6   1 3008.27 174.344   1
  22  -6  -1 2564.34 166.920   1
  22   6  -1 2854.24 168.153   1
  21   6  -1 507.109 68.1049   1
 -21  -6   1 441.767 63.8630   1
 -20   6   1 1241.30 103.139   1
 -20  -6   1 1153.58 99.1306   1
  20  -6  -1 1109.23 98.5262   1
 -19   6   1 482.583 66.2577   1
  19   6  -1 398.910 60.5120   1
 -19  -6   1 433.321 60.8024   1
 -18  -6   1 3163.63 188.690   1
  18  -6  -1 3416.30 193.282   1
  18   6  -1 3806.58 197.299   1
 -17   6   1 47.8233 40.2063   1
 -17  -6   1 20.0382 34.1732   1
  17  -6  -1 7.27730 38.8356   1
  17   6  -1 39.4313 36.0089   1
  16  -6  -1 3246.73 179.815   1
 -16   6   1 2857.67 173.272   1
 -15   6   1 68.9579 44.0323   1
  15  -6  -1 13.4104 37.1979   1
  15   6  -1-12.3073 31.9355   1
 -15  -6   1 25.4468 32.0581   1
 -14   6   1 1347.74 102.355   1
 -14  -6   1 1304.45 99.3690   1
  14  -6  -1 1293.88 100.141   1
  14   6  -1 1226.70 95.6312   1
 -13   6   1 853.724 78.5353   1
  13   6  -1 786.990 72.9518   1
 -13  -6   1 786.754 74.5973   1
  13  -6  -1 742.425 75.3521   1
  12   6  -1 26321.1 1033.18   1
  12  -6  -1 27012.4 1042.97   1
 -12  -6   1 27054.1 1038.17   1
  11  -6  -1 499.071 55.7114   1
 -11   6   1 457.050 56.6434   1
 -10   6   1 3862.74 193.033   1
  10   6  -1 3522.96 182.284   1
 -10  -6   1 3628.74 185.624   1
  10  -6  -1 3513.50 188.206   1
  -9   6   1 1682.41 108.728   1
   9   6  -1 1635.47 101.203   1
   9  -6  -1 1537.38 105.611   1
  -8   6   1 1010.57 81.2175   1
   8   6  -1 950.711 73.2985   1
  -8  -6   1 1158.11 79.7633   1
   8  -6  -1 1154.73 84.3153   1
  -7   6   1 4829.81 242.125   1
   7   6  -1 5326.24 238.566   1
  -7  -6   1 4970.74 239.223   1
   7  -6  -1 5675.47 248.467   1
  -6   6   1 8937.83 407.943   1
  -6  -6   1 9630.36 406.272   1
   6  -6  -1 9288.40 409.653   1
   6   6  -1 10338.0 406.474   1
   5   6  -1 8615.98 341.247   1
  -5  -6   1 7577.99 339.274   1
   5  -6  -1 7835.14 345.242   1
  -5   6   1 7570.09 345.455   1
  -4  -6   1 11709.6 469.346   1
  -4   6   1 10755.7 474.490   1
   4  -6  -1 10681.7 472.049   1
   4   6  -1 11954.5 468.838   1
  -3  -6   1 9236.86 378.434   1
  -3   6   1 8383.73 378.521   1
   3  -6  -1 9011.60 381.384   1
   3   6  -1 9126.00 376.270   1
  -2  -6   1 139907. 5054.87   1
  -2   6   1 139523. 5057.19   1
   2  -6  -1 126912. 5054.96   1
   2   6  -1 122586. 5048.56   1
   1  -6  -1 53611.2 1997.41   1
  -1  -6   1 53166.6 1994.56   1
  -1   6   1 49466.1 1994.93   1
   1   6  -1 49540.7 1991.05   1
   0  -6  -1 113997. 4334.17   1
   0   6  -1 104525. 4328.32   1
   0  -6   1 113540. 4331.42   1
   0   6   1 120381. 4334.43   1
  -1  -6  -1 14705.1 593.634   1
  -1   6  -1 13880.2 590.220   1
   1  -6   1 15324.2 593.751   1
   1   6   1 14363.1 591.741   1
  -2  -6  -1 109196. 4499.52   1
  -2   6  -1 120687. 4500.06   1
   2  -6   1 114315. 4498.48   1
   2   6   1 124836. 4502.22   1
   3  -6   1 557.651 52.3215   1
  -3  -6  -1 501.862 50.4408   1
   4   6   1 19931.3 803.067   1
  -4  -6  -1 19343.2 804.018   1
  -4   6  -1 20739.6 807.034   1
   4  -6   1 20084.5 806.455   1
  -5  -6  -1 18649.2 805.413   1
   5   6   1 18336.8 807.024   1
   5  -6   1 21493.8 811.392   1
  -5   6  -1 21713.6 810.679   1
  -6  -6  -1 5391.21 242.532   1
   6  -6   1 5356.47 244.111   1
  -6   6  -1 5371.34 242.712   1
  -7  -6  -1 7956.84 356.922   1
   7   6   1 8307.46 352.492   1
   7  -6   1 8344.23 358.877   1
  -7   6  -1 7422.29 353.956   1
  -8  -6  -1 15383.7 610.334   1
   8   6   1 15539.5 608.754   1
   8  -6   1 13812.1 608.091   1
  -8   6  -1 13719.8 609.421   1
   9  -6   1 2919.52 158.348   1
  -9   6  -1 2856.26 162.330   1
 -10  -6  -1 6495.81 284.206   1
  10  -6   1 6380.32 288.433   1
 -10   6  -1 6394.16 285.932   1
 -11  -6  -1 16250.1 690.656   1
  11  -6   1 17063.8 694.878   1
 -11   6  -1 15685.6 692.799   1
  11   6   1 17355.4 690.213   1
  12  -6   1 3152.80 182.792   1
  12   6   1 3396.56 181.448   1
 -12   6  -1 3540.82 188.591   1
 -13  -6  -1 740.887 74.2200   1
  13  -6   1 624.057 68.2280   1
 -14  -6  -1 5881.98 284.903   1
  14  -6   1 6028.88 288.369   1
  14   6   1 5549.27 280.315   1
 -14   6  -1 6031.45 288.275   1
 -15  -6  -1 684.554 72.0717   1
  15  -6   1 898.948 85.2115   1
  15   6   1 641.008 70.1486   1
 -15   6  -1 672.719 72.4257   1
 -16   6  -1 7.04097 28.3391   1
  16   6   1 33.3238 36.5340   1
 -16  -6  -1 40.3257 39.1279   1
  16  -6   1 91.4870 37.5730   1
 -17  -6  -1 774.970 76.8383   1
  17   6   1 680.328 73.2088   1
 -18   6  -1 51.4723 37.6856   1
  18   6   1 62.2125 38.4228   1
  18  -6   1 21.1025 36.0582   1
 -18  -6  -1 132.402 41.0727   1
 -19  -6  -1 5383.25 262.793   1
  19  -6   1 4943.26 263.032   1
 -19   6  -1 5164.91 264.347   1
  19   6   1 4956.79 257.177   1
 -20  -6  -1 270.596 56.2992   1
  20   6   1 322.355 57.7754   1
  21  -6   1 3233.18 187.011   1
 -21   6  -1 3337.61 190.193   1
  22   6   1 558.608 71.3379   1
 -22  -6  -1 721.595 77.4310   1
  23  -6   1 452.896 63.9175   1
 -23   6  -1 636.077 71.1258   1
  24  -6   1 290.797 54.1955   1
  24   6   1 300.399 58.5932   1
 -24   6  -1 324.458 57.6529   1
  25  -7  -1 200.710 51.7109   1
 -24   7   1 230.352 54.9025   1
  24  -7  -1 448.435 68.8114   1
  23  -7  -1 1177.67 99.3007   1
 -23   7   1 1068.37 96.9903   1
  23   7  -1 1057.70 95.2740   1
  22  -7  -1 350.465 57.8258   1
 -22   7   1 306.498 58.2464   1
 -21  -7   1 3166.41 190.339   1
  21  -7  -1 3420.13 192.355   1
  21   7  -1 3265.11 189.226   1
 -21   7   1 3571.80 196.427   1
 -20  -7   1 22.1707 40.9894   1
  20  -7  -1-7.06962 38.2184   1
  20   7  -1-28.0250 41.6725   1
 -20   7   1 22.0489 41.7710   1
 -19  -7   1 7.28339 39.8902   1
  19  -7  -1 21.4117 32.5252   1
  19   7  -1 20.7484 40.2336   1
 -19   7   1-14.4670 38.0628   1
 -18  -7   1 157.662 44.5177   1
  18  -7  -1 215.576 50.9542   1
  18   7  -1 197.064 48.1585   1
 -18   7   1 153.526 42.0624   1
 -17  -7   1 3723.81 200.354   1
  17  -7  -1 3667.24 201.954   1
  17   7  -1 3682.94 196.963   1
 -17   7   1 3248.45 193.760   1
 -16   7   1 723.149 79.1230   1
 -16  -7   1 684.583 74.3490   1
  16  -7  -1 557.206 70.6390   1
  16   7  -1 746.561 73.6648   1
  15  -7  -1 5347.20 265.703   1
 -15  -7   1 4977.26 260.608   1
 -15   7   1 5673.26 270.322   1
  15   7  -1 5251.05 260.611   1
 -14  -7   1 2493.32 145.861   1
  14   7  -1 2223.00 138.068   1
 -14   7   1 2238.38 146.045   1
  14  -7  -1 2227.53 143.359   1
 -13  -7   1 11528.7 506.733   1
  13   7  -1 11248.3 502.029   1
 -13   7   1 12531.4 513.883   1
  13  -7  -1 11462.7 509.585   1
 -12  -7   1 827.183 77.7555   1
  12   7  -1 977.958 79.6201   1
 -12   7   1 1051.18 87.6875   1
  12  -7  -1 786.782 77.4203   1
 -11  -7   1 12604.0 546.184   1
  11   7  -1 12829.1 543.791   1
 -11   7   1 13773.2 558.508   1
  11  -7  -1 12407.1 548.413   1
 -10   7   1 9144.96 397.890   1
  10  -7  -1 8671.06 395.076   1
  -9  -7   1 1119.16 85.5711   1
   9   7  -1 1205.55 85.1996   1
   9  -7  -1 1120.90 88.7791   1
  -9   7   1 961.279 87.5575   1
   8   7  -1 857.042 70.8929   1
  -8   7   1 1024.35 81.3215   1
   8  -7  -1 868.874 75.2390   1
   7   7  -1 47179.6 1837.55   1
  -7  -7   1 46830.9 1839.47   1
   6  -7  -1 15.2110 25.5440   1
  -6  -7   1-22.9204 22.7418   1
  -6   7   1 30.3963 27.0249   1
   6   7  -1 8.70537 21.9288   1
   5  -7  -1 24339.2 984.932   1
  -5   7   1 26093.3 987.764   1
   5   7  -1 24600.4 979.287   1
  -5  -7   1 23489.3 979.937   1
   4  -7  -1 4056.86 190.325   1
  -4   7   1 3887.12 188.218   1
   4   7  -1 3905.94 185.757   1
  -4  -7   1 3388.00 182.238   1
   3  -7  -1 30502.9 1187.00   1
   3   7  -1 32064.8 1185.15   1
  -3  -7   1 30756.4 1184.17   1
   2  -7  -1 1485.35 98.3601   1
   2   7  -1 1364.34 90.2760   1
  -2  -7   1 1517.58 94.3404   1
   1  -7  -1 65687.8 2643.33   1
  -1   7   1 72342.0 2645.91   1
   1   7  -1 67657.2 2641.14   1
  -1  -7   1 67606.4 2640.85   1
   0  -7   1 3017.09 164.384   1
   0   7  -1 3429.31 166.969   1
   0   7   1 3678.99 170.411   1
   0  -7  -1 3321.46 167.710   1
   1  -7   1 3614.99 181.636   1
  -1   7  -1 4022.47 184.540   1
   1   7   1 3640.54 181.460   1
  -1  -7  -1 3631.28 182.035   1
   2  -7   1 5274.31 234.208   1
  -2   7  -1 4991.08 232.230   1
   2   7   1 4733.07 229.752   1
  -2  -7  -1 5030.68 233.449   1
   3  -7   1 83599.1 3215.53   1
  -3   7  -1 91040.2 3220.97   1
  -3  -7  -1 84455.1 3216.04   1
  -4  -7  -1 21472.7 865.620   1
  -4   7  -1 22995.2 870.755   1
   4  -7   1 20180.0 864.699   1
  -5  -7  -1 3133.38 163.266   1
   5   7   1 2963.45 159.060   1
  -5   7  -1 2949.00 162.172   1
   5  -7   1 3403.86 167.858   1
   6   7   1 400.595 46.5730   1
  -6  -7  -1 274.487 42.5768   1
  -7  -7  -1 357.930 50.3782   1
   7   7   1 211.504 41.9742   1
  -7   7  -1 296.863 43.2065   1
   7  -7   1 319.712 46.4328   1
  -8  -7  -1 788.726 71.7392   1
   8   7   1 793.932 68.7289   1
  -8   7  -1 693.943 71.1481   1
   8  -7   1 805.361 72.7416   1
  -9  -7  -1 20855.8 826.272   1
   9   7   1 19150.8 816.729   1
  -9   7  -1 20289.9 826.324   1
   9  -7   1 20272.3 824.163   1
 -10  -7  -1 20061.5 827.922   1
  10   7   1 19337.7 822.566   1
 -10   7  -1 21554.3 838.051   1
  10  -7   1 20018.5 826.851   1
 -11  -7  -1 2381.72 149.925   1
  11   7   1 2660.95 150.994   1
  11  -7   1 2592.07 155.193   1
 -11   7  -1 2800.05 159.039   1
 -12  -7  -1 2595.44 155.317   1
  12  -7   1 2769.35 158.595   1
 -12   7  -1 2533.77 157.440   1
 -13   7  -1 9517.72 419.617   1
  13  -7   1 9124.76 415.023   1
  13   7   1 9043.82 409.765   1
 -13  -7  -1 9101.37 413.084   1
  14  -7   1 1195.36 99.9926   1
 -14   7  -1 1336.54 106.751   1
 -15   7  -1 1038.38 91.2874   1
  15  -7   1 920.692 86.9486   1
  15   7   1 891.861 83.6633   1
 -15  -7  -1 968.145 86.9665   1
 -16   7  -1 359.158 56.6687   1
  16  -7   1 240.417 55.6666   1
  16   7   1 174.176 44.3529   1
 -16  -7  -1 324.426 54.1688   1
 -17   7  -1 107.448 46.6517   1
  17  -7   1-7.17459 43.2040   1
  17   7   1 102.126 41.8664   1
 -17  -7  -1 50.1358 38.7959   1
 -18   7  -1 1388.93 110.585   1
  18  -7   1 1570.47 115.133   1
  18   7   1 1497.09 112.250   1
 -18  -7  -1 1415.52 110.807   1
 -19   7  -1 4473.59 226.967   1
  19  -7   1 3940.70 216.855   1
  19   7   1 3821.13 213.467   1
 -19  -7  -1 3954.69 218.564   1
 -20   7  -1 3953.16 216.849   1
  20  -7   1 3960.19 216.361   1
  20   7   1 4021.33 218.283   1
 -20  -7  -1 4111.43 220.663   1
 -21   7  -1 7.30186 41.9997   1
  21  -7   1 42.4806 45.2108   1
  21   7   1 6.99982 35.8047   1
 -21  -7  -1 36.8385 34.8059   1
 -22   7  -1 263.931 58.2078   1
  22  -7   1 323.383 63.3887   1
  22   7   1 383.063 64.0030   1
 -22  -7  -1 433.109 63.1827   1
  23   7   1 158.878 53.4608   1
 -23  -7  -1 138.251 51.7598   1
 -24   7  -1 526.966 68.0521   1
  24  -7   1 553.184 69.7852   1
 -24   8   1-27.8723 42.7754   1
  24  -8  -1 27.3228 45.6208   1
 -23   8   1 185.242 54.6305   1
  23  -8  -1 209.495 54.6064   1
  22   8  -1 1253.84 104.048   1
 -21   8   1 547.029 68.6709   1
  21  -8  -1 596.283 72.3785   1
  21   8  -1 783.829 80.4327   1
 -21  -8   1 664.676 76.7617   1
 -20   8   1 1692.73 126.082   1
  20   8  -1 1794.74 126.311   1
 -20  -8   1 1937.70 133.291   1
 -19  -8   1 282.658 56.1549   1
  19  -8  -1 325.167 60.8426   1
  19   8  -1 148.557 49.7574   1
 -18  -8   1 718.361 77.5704   1
  18   8  -1 746.555 78.1738   1
  18  -8  -1 585.468 75.5741   1
 -18   8   1 605.830 75.1390   1
 -17   8   1 806.166 84.3481   1
 -17  -8   1 697.895 77.3043   1
  17  -8  -1 969.346 88.5220   1
  17   8  -1 810.376 80.6811   1
 -16   8   1 202.582 47.7213   1
  16   8  -1 194.584 49.8684   1
  16  -8  -1 182.875 43.4674   1
 -16  -8   1 274.931 53.0560   1
  15  -8  -1 3520.10 197.950   1
 -15   8   1 3594.47 200.581   1
 -14   8   1 83.8005 40.2639   1
  14   8  -1 50.3144 37.9238   1
 -14  -8   1 74.0865 36.5258   1
  14  -8  -1 96.7561 40.3080   1
 -13   8   1 468.666 66.4682   1
  13   8  -1 505.157 61.3931   1
 -13  -8   1 647.760 69.1528   1
  13  -8  -1 581.808 70.5413   1
 -12   8   1 54752.8 2150.01   1
  12   8  -1 52056.0 2138.31   1
 -12  -8   1 55524.1 2146.68   1
  12  -8  -1 56545.4 2147.74   1
 -11   8   1 154.761 42.2748   1
  11   8  -1 97.5382 36.3247   1
 -11  -8   1 134.346 38.9824   1
  11  -8  -1 179.374 41.6252   1
 -10   8   1 8582.06 393.977   1
  10   8  -1 8818.16 389.118   1
 -10  -8   1 8727.34 391.466   1
  10  -8  -1 9022.43 396.314   1
  -9   8   1 3306.57 172.442   1
   9   8  -1 2841.92 159.106   1
   9  -8  -1 3184.92 172.334   1
  -9  -8   1 2814.45 162.480   1
  -8   8   1 1160.98 89.3200   1
   8  -8  -1 888.896 82.4221   1
  -7   8   1 4965.71 240.267   1
   7  -8  -1 5241.38 244.486   1
   7   8  -1 4694.00 233.738   1
   6   8  -1 29122.5 1112.97   1
  -6   8   1 27964.2 1116.42   1
   6  -8  -1 27298.3 1116.02   1
  -6  -8   1 27101.0 1111.58   1
   5   8  -1 441.704 49.4792   1
  -5  -8   1 551.490 55.4838   1
   4   8  -1 10416.0 443.430   1
  -4   8   1 11011.6 447.941   1
   4  -8  -1 10268.6 446.780   1
  -4  -8   1 9935.77 442.321   1
   3   8  -1 5648.20 275.181   1
  -3   8   1 7314.13 290.113   1
   3  -8  -1 5373.95 278.447   1
  -3  -8   1 6624.34 283.225   1
   2   8  -1 108435. 4269.11   1
  -2   8   1 117210. 4275.75   1
   2  -8  -1 112952. 4276.22   1
  -2  -8   1 106031. 4269.90   1
   1   8  -1 660.943 58.6149   1
  -1   8   1 733.132 63.0744   1
  -1  -8   1 621.475 58.9604   1
   1  -8  -1 596.149 59.3557   1
   0   8   1 9532.51 422.582   1
   0   8  -1 9356.42 419.751   1
   0  -8   1 9882.12 424.342   1
   1   8   1 3892.03 199.922   1
  -1   8  -1 4431.64 205.858   1
   1  -8   1 3970.46 202.714   1
  -1  -8  -1 4487.55 207.792   1
   2   8   1 37720.2 1621.67   1
   2  -8   1 38883.5 1624.69   1
  -2  -8  -1 42828.8 1628.33   1
  -3   8  -1 17125.2 740.739   1
   3  -8   1 17515.9 742.852   1
  -3  -8  -1 18280.0 744.696   1
   4   8   1 55639.6 2186.86   1
  -4  -8  -1 56575.0 2189.19   1
  -5   8  -1 17105.9 689.177   1
   5  -8   1 17321.7 690.968   1
   5   8   1 15951.5 685.568   1
  -5  -8  -1 16271.7 685.841   1
  -6   8  -1 5683.44 272.447   1
   6  -8   1 5876.27 274.162   1
  -7  -8  -1 21525.1 848.560   1
   7   8   1 20084.5 841.612   1
  -7   8  -1 20428.5 847.755   1
   7  -8   1 20999.5 850.326   1
  -8  -8  -1 16463.3 639.686   1
  -8   8  -1 14885.6 637.117   1
   8  -8   1 16701.3 641.461   1
  -9  -8  -1 12.1816 34.2101   1
   9   8   1 28.7092 33.7870   1
  -9   8  -1 56.3143 34.7129   1
   9  -8   1-6.23680 27.3577   1
 -10  -8  -1 7743.47 359.908   1
  10   8   1 7608.78 355.089   1
  10  -8   1 7734.00 357.898   1
 -10   8  -1 8351.94 366.192   1
 -11  -8  -1 1160.18 97.4438   1
 -11   8  -1 1278.28 99.8449   1
  11  -8   1 1064.34 90.7308   1
 -12  -8  -1 11307.0 500.797   1
  12   8   1 11316.8 496.027   1
  12  -8   1 11013.1 501.200   1
 -12   8  -1 12133.6 506.151   1
  13  -8   1 2350.91 146.691   1
 -13   8  -1 2123.75 142.853   1
 -14   8  -1 2132.66 142.081   1
  14  -8   1 2361.10 144.383   1
  14   8   1 2113.99 137.999   1
 -14  -8  -1 2020.01 137.270   1
 -15   8  -1 2686.75 166.925   1
  15  -8   1 3029.76 170.337   1
  15   8   1 2751.83 164.700   1
 -15  -8  -1 2621.29 165.149   1
 -16   8  -1 1840.19 125.934   1
  16  -8   1 1679.39 124.121   1
  16   8   1 1622.70 120.935   1
 -16  -8  -1 1864.24 127.002   1
  17  -8   1 3206.81 187.664   1
 -17   8  -1 3188.98 182.228   1
 -18   8  -1 1639.34 120.398   1
  18  -8   1 1509.19 117.352   1
  18   8   1 1591.32 117.791   1
 -18  -8  -1 1449.07 115.880   1
 -19   8  -1 392.076 62.0323   1
  19  -8   1 227.045 53.9034   1
  19   8   1 276.357 57.9814   1
 -19  -8  -1 245.525 56.0417   1
  20  -8   1 76.9687 40.4463   1
 -20   8  -1 146.281 51.0755   1
 -21   8  -1 498.424 70.5828   1
  21  -8   1 541.075 70.6953   1
  21   8   1 446.161 64.6841   1
 -21  -8  -1 423.833 64.1192   1
  22  -8   1 360.101 63.8452   1
 -22   8  -1 391.229 65.4951   1
  23  -8   1 217.723 47.8662   1
 -23   8  -1 123.913 48.0409   1
  24  -9  -1 46.9124 42.4343   1
 -24   9   1 61.8574 40.0376   1
  22  -9  -1 122.714 42.5172   1
 -22   9   1 114.754 44.2602   1
  21  -9  -1 1414.12 113.267   1
 -21   9   1 1590.72 117.110   1
 -20  -9   1 122.165 46.2004   1
 -20   9   1 162.789 51.8223   1
  20   9  -1 128.076 49.0135   1
  19   9  -1 205.083 53.7705   1
 -19  -9   1 144.374 48.0602   1
  18  -9  -1-7.26526 41.2923   1
 -18   9   1-7.32806 42.6294   1
 -17   9   1 1491.08 116.817   1
 -17  -9   1 1626.16 117.615   1
  17  -9  -1 1324.85 111.796   1
  17   9  -1 1503.60 111.563   1
 -16   9   1 389.304 59.0543   1
  16  -9  -1 363.154 58.7018   1
  16   9  -1 374.874 58.8270   1
 -16  -9   1 393.889 60.0469   1
 -15   9   1 758.132 80.3139   1
  15  -9  -1 751.913 81.7179   1
  15   9  -1 615.975 71.1794   1
 -15  -9   1 792.737 80.2797   1
  14  -9  -1 303.713 52.0091   1
 -14   9   1 205.534 49.5227   1
 -13   9   1 2673.93 159.767   1
  13   9  -1 2594.51 150.960   1
 -13  -9   1 2657.70 154.699   1
  12  -9  -1 710.010 75.4288   1
  12   9  -1 730.182 74.8947   1
 -12  -9   1 873.792 79.2547   1
  11   9  -1 29787.9 1228.54   1
 -11  -9   1 31707.0 1235.78   1
 -10   9   1 1171.29 93.7810   1
  10  -9  -1 1135.21 93.5132   1
  10   9  -1 1093.46 86.6113   1
 -10  -9   1 961.341 86.7265   1
  -9   9   1 120.773 39.4669   1
  -9  -9   1 59.1629 31.6221   1
   9   9  -1 56.1260 35.2066   1
   9  -9  -1-6.45665 29.4889   1
   8  -9  -1 14115.1 619.223   1
  -8  -9   1 14818.0 617.697   1
  -8   9   1 14931.4 625.518   1
   8   9  -1 14939.1 616.404   1
   7  -9  -1 1575.41 108.494   1
  -7   9   1 1556.17 108.564   1
   7   9  -1 1474.91 100.779   1
  -7  -9   1 1573.31 104.488   1
  -6   9   1 8539.15 387.971   1
   6  -9  -1 8917.84 389.212   1
  -5   9   1 18931.6 780.818   1
   5  -9  -1 19103.3 780.882   1
   4   9  -1 482.694 55.1376   1
  -4   9   1 465.712 54.9897   1
   4  -9  -1 564.081 59.5403   1
  -4  -9   1 391.984 52.1306   1
   3   9  -1 23662.1 980.988   1
  -3   9   1 24432.6 987.205   1
   3  -9  -1 25011.7 989.260   1
  -3  -9   1 24918.0 985.527   1
   2   9  -1 4127.81 193.594   1
  -2   9   1 3757.23 192.161   1
   2  -9  -1 3554.28 191.346   1
  -2  -9   1 3666.59 190.030   1
  -1  -9   1 25557.6 1070.71   1
   1   9  -1 28162.1 1074.83   1
   0   9  -1 106.323 34.8682   1
   0  -9   1 83.6615 35.1108   1
   3   9   1 29332.5 1124.06   1
  -3   9  -1 27298.0 1119.59   1
   3  -9   1 29202.4 1124.07   1
  -3  -9  -1 26353.0 1119.87   1
   4   9   1 4836.07 226.465   1
  -4   9  -1 4738.51 228.663   1
   4  -9   1 4463.30 225.095   1
  -4  -9  -1 4262.38 224.355   1
   5   9   1 1415.51 98.1508   1
  -5   9  -1 1379.53 100.268   1
   5  -9   1 1467.28 101.882   1
  -5  -9  -1 1392.20 100.201   1
  -6   9  -1 14360.4 578.043   1
  -6  -9  -1 13390.3 573.336   1
   6  -9   1 13311.3 574.484   1
   6   9   1 13230.8 570.539   1
  -7  -9  -1 10922.4 479.447   1
   7   9   1 11338.1 478.032   1
  -7   9  -1 11076.3 481.700   1
   7  -9   1 10885.1 480.709   1
  -8  -9  -1 37.0105 29.6373   1
   8   9   1 5.78699 28.7171   1
  -8   9  -1 6.31520 31.8224   1
   8  -9   1 25.8555 38.4527   1
  -9  -9  -1 18694.7 750.352   1
   9   9   1 17561.6 742.266   1
   9  -9   1 18486.3 751.052   1
  -9   9  -1 17225.8 746.857   1
 -10  -9  -1 1607.99 113.769   1
 -11  -9  -1 3680.89 195.944   1
  11  -9   1 3195.57 188.168   1
  11   9   1 3684.10 193.544   1
 -12   9  -1 5682.45 282.135   1
  12  -9   1 5615.40 278.680   1
 -13  -9  -1 3583.91 207.890   1
  13   9   1 3994.69 209.127   1
 -13   9  -1 3813.44 212.204   1
  13  -9   1 3971.76 211.695   1
 -14  -9  -1 1917.83 128.218   1
  14   9   1 1571.25 117.285   1
 -14   9  -1 1528.75 119.825   1
  14  -9   1 1696.71 121.060   1
 -15  -9  -1 322.441 59.1309   1
  15   9   1 245.074 57.2875   1
  15  -9   1 291.567 50.9798   1
 -15   9  -1 248.679 51.9781   1
 -16   9  -1 2427.00 156.877   1
 -16  -9  -1 2440.00 156.972   1
  16  -9   1 2582.82 158.223   1
  16   9   1 2541.63 156.330   1
 -17  -9  -1 396.498 62.0313   1
  17   9   1 313.469 54.6645   1
 -17   9  -1 389.660 58.9319   1
  17  -9   1 351.889 58.0680   1
  18   9   1 921.122 89.5359   1
 -18  -9  -1 993.872 92.0583   1
 -19   9  -1 315.385 60.2563   1
  19  -9   1 361.451 62.7715   1
  19   9   1 423.391 60.3303   1
 -19  -9  -1 347.467 58.2794   1
  20   9   1 225.677 53.8899   1
 -20  -9  -1 339.662 61.2256   1
  21  -9   1 157.319 51.1099   1
  21   9   1 217.576 51.3200   1
 -21  -9  -1 217.786 50.7275   1
 -22   9  -1-6.98187 39.2258   1
  22   9   1 34.7479 42.6805   1
  22  -9   1 75.1587 43.6405   1
  23  -9   1 226.575 58.4000   1
 -23   9  -1 191.535 52.5603   1
  23 -10  -1 131.816 47.5744   1
 -23  10   1 130.920 50.0804   1
  22 -10  -1 347.242 58.4744   1
  21 -10  -1-7.06342 38.6840   1
 -21  10   1 7.01698 36.9220   1
 -20  10   1 213.494 51.0336   1
 -20 -10   1 276.947 58.3965   1
  20 -10  -1 356.202 65.4250   1
  20  10  -1 151.896 53.5152   1
 -19  10   1 558.920 70.4710   1
  19 -10  -1 550.725 69.7834   1
  19  10  -1 482.870 66.4924   1
 -19 -10   1 351.700 61.3469   1
  18  10  -1-7.15293 38.1588   1
 -18 -10   1 30.2871 38.1474   1
 -17  10   1 162.611 49.2025   1
  17 -10  -1 236.507 51.3384   1
  17  10  -1 255.389 54.1490   1
 -16  10   1 3538.60 195.532   1
  16 -10  -1 3410.09 192.285   1
  16  10  -1 3288.83 188.684   1
 -16 -10   1 3141.49 189.197   1
 -15  10   1 2728.21 171.745   1
  15 -10  -1 2670.64 169.239   1
  15  10  -1 3196.91 174.895   1
 -15 -10   1 2865.19 172.189   1
 -14  10   1 1429.61 114.843   1
  14 -10  -1 1329.62 108.186   1
  14  10  -1 1507.09 109.711   1
 -14 -10   1 1532.83 114.986   1
 -13  10   1 399.277 62.5786   1
  13 -10  -1 292.566 55.0494   1
  13  10  -1 307.211 54.2183   1
 -13 -10   1 285.673 56.3112   1
 -12  10   1 621.140 73.4958   1
 -12 -10   1 718.403 73.3486   1
  12  10  -1 775.666 74.5824   1
  12 -10  -1 617.024 73.0703   1
 -11  10   1 2183.86 145.641   1
  11 -10  -1 2365.71 147.418   1
  11  10  -1 2384.12 143.959   1
 -11 -10   1 2432.65 147.429   1
 -10 -10   1 6366.34 297.396   1
 -10  10   1 5694.73 293.469   1
  10 -10  -1 6437.04 302.526   1
   9 -10  -1 8235.53 385.539   1
  -9 -10   1 8320.80 383.668   1
  -9  10   1 9075.55 390.646   1
   9  10  -1 8408.32 382.413   1
   8 -10  -1 22111.5 900.821   1
  -8  10   1 21797.4 898.799   1
   8  10  -1 22221.0 894.080   1
  -8 -10   1 21441.4 894.759   1
   7  10  -1 8293.80 392.686   1
  -7  10   1 9212.47 402.412   1
   7 -10  -1 9576.95 405.316   1
  -7 -10   1 8818.88 397.708   1
  -6  10   1 1144.34 94.5936   1
   6 -10  -1 1330.78 99.3911   1
  -6 -10   1 1415.65 99.0577   1
   5  10  -1 293.573 46.5923   1
  -5  10   1 209.517 45.1429   1
   5 -10  -1 396.987 54.7926   1
  -5 -10   1 356.236 50.9812   1
   4  10  -1 5566.23 260.406   1
  -4  10   1 5716.37 266.273   1
   4 -10  -1 5459.52 264.516   1
  -4 -10   1 5204.79 259.503   1
   3  10  -1 16393.0 653.477   1
  -3  10   1 15424.0 655.691   1
   3 -10  -1 14480.0 655.917   1
  -3 -10   1 16436.1 656.035   1
   2  10  -1 14624.7 596.291   1
  -2  10   1 14160.7 597.364   1
   2 -10  -1 13740.9 596.696   1
  -2 -10   1 14145.9 596.804   1
   1  10  -1 110464. 4200.21   1
  -1  10   1 120577. 4206.80   1
  -1 -10   1 114736. 4204.29   1
   0  10  -1 1545.22 106.813   1
   0  10   1 1635.93 109.724   1
   0 -10  -1 1666.68 111.167   1
   0 -10   1 1833.27 115.497   1
   1  10   1 683.234 65.1219   1
  -1  10  -1 573.261 62.5433   1
   1 -10   1 521.595 59.6479   1
  -1 -10  -1 504.887 60.4780   1
   2  10   1 578.176 62.3642   1
  -2  10  -1 625.629 63.2301   1
   2 -10   1 557.238 64.5791   1
  -2 -10  -1 562.350 62.2609   1
   3  10   1 101081. 4004.45   1
  -3  10  -1 104716. 4007.61   1
   3 -10   1 104870. 4007.37   1
  -3 -10  -1 104031. 4007.16   1
   4  10   1 5661.98 261.217   1
  -4  10  -1 5430.89 261.319   1
   4 -10   1 5273.82 259.116   1
  -4 -10  -1 5094.68 257.850   1
   5  10   1 904.532 80.5818   1
  -5  10  -1 942.038 83.9969   1
   5 -10   1 1088.63 87.0797   1
  -5 -10  -1 988.608 84.4343   1
   6  10   1 3434.80 180.519   1
  -6 -10  -1 3022.08 175.861   1
   6 -10   1 3378.26 183.119   1
  -6  10  -1 3361.33 181.574   1
   7  10   1 696.818 69.5011   1
  -7  10  -1 659.323 72.0693   1
   7 -10   1 595.197 67.1922   1
  -7 -10  -1 559.057 65.5686   1
   8  10   1 9047.36 400.817   1
  -8 -10  -1 8981.15 401.974   1
   8 -10   1 8439.11 401.592   1
  -8  10  -1 9132.12 403.622   1
  -9 -10  -1 4063.72 212.211   1
  -9  10  -1 3994.91 213.323   1
   9 -10   1 3862.84 212.579   1
 -10 -10  -1 1005.15 90.5827   1
  10  10   1 1215.46 94.1196   1
 -10  10  -1 1083.87 95.6416   1
  10 -10   1 1154.97 94.9755   1
 -11 -10  -1 11229.3 493.753   1
  11  10   1 10608.9 484.352   1
 -11  10  -1 11585.3 494.541   1
  11 -10   1 10971.7 487.502   1
 -12 -10  -1 6573.12 304.510   1
  12  10   1 6181.21 296.861   1
 -12  10  -1 6164.92 304.646   1
  12 -10   1 5642.25 293.406   1
 -13 -10  -1 4273.31 227.674   1
  13  10   1 4130.43 220.919   1
 -13  10  -1 4093.06 223.175   1
  13 -10   1 4259.18 225.941   1
 -14 -10  -1 798.425 82.8240   1
  14  10   1 932.292 86.3716   1
  14 -10   1 854.076 87.2790   1
 -14  10  -1 796.810 86.5672   1
 -15 -10  -1 569.139 69.6812   1
  15  10   1 572.424 71.1198   1
  15 -10   1 680.567 77.0228   1
 -15  10  -1 495.286 70.5878   1
 -16 -10  -1-29.9343 40.4577   1
  16  10   1 49.3565 40.5491   1
 -16  10  -1 7.39763 41.5416   1
  16 -10   1 7.15356 37.1159   1
 -17 -10  -1 4559.77 244.973   1
  17  10   1 4750.41 244.325   1
 -18 -10  -1 874.611 88.4594   1
 -18  10  -1 913.320 87.3161   1
  18 -10   1 844.057 87.8778   1
  18  10   1 721.186 83.7765   1
 -19 -10  -1-7.60693 41.6643   1
 -19  10  -1-28.0221 40.7560   1
  19 -10   1-29.0784 45.9755   1
  19  10   1 7.13568 40.5587   1
 -20 -10  -1 75.8239 48.8928   1
  20 -10   1 34.3270 34.1000   1
  20  10   1 21.3321 46.6952   1
 -20  10  -1 56.7729 43.1505   1
  21  10   1 98.6592 51.4728   1
 -22  10  -1 214.533 51.7868   1
  22 -11  -1 67.0451 39.5244   1
 -21  11   1 100.950 43.9612   1
  21 -11  -1 114.782 48.9036   1
  20 -11  -1 7.14214 45.1671   1
 -19 -11   1 1169.39 100.708   1
 -19  11   1 1355.98 107.714   1
  19 -11  -1 1168.57 101.464   1
  19  11  -1 1001.23 97.3640   1
 -18  11   1 702.744 82.1116   1
  18  11  -1 745.349 80.3319   1
 -18 -11   1 705.489 80.9899   1
  18 -11  -1 677.043 77.7034   1
  17  11  -1 56.9112 39.5705   1
 -17 -11   1 106.435 42.2730   1
  16 -11  -1 825.449 84.3295   1
 -16  11   1 853.521 85.7422   1
 -15  11   1 737.782 81.1789   1
  15  11  -1 677.521 75.9352   1
 -15 -11   1 920.912 85.5315   1
  15 -11  -1 669.807 78.3837   1
 -14  11   1 30.5555 37.3257   1
  14  11  -1 27.1311 39.4819   1
 -14 -11   1 93.9110 43.9141   1
  14 -11  -1 20.2780 29.6725   1
 -13 -11   1 446.137 62.8155   1
  13 -11  -1 275.407 57.2110   1
  13  11  -1 343.059 58.6924   1
  12 -11  -1 1863.54 129.260   1
 -12  11   1 1808.20 129.424   1
 -12 -11   1 1990.01 131.252   1
  11 -11  -1 3537.34 190.627   1
 -11  11   1 3041.33 184.624   1
  10 -11  -1 5844.92 288.199   1
 -10  11   1 5911.12 286.612   1
  10  11  -1 5500.98 279.047   1
 -10 -11   1 5984.68 285.106   1
  -9  11   1 717.232 72.8123   1
   9 -11  -1 608.569 70.5780   1
   9  11  -1 653.535 68.7748   1
   8 -11  -1 5097.17 249.540   1
  -8  11   1 4856.75 245.148   1
  -8 -11   1 5233.66 247.814   1
   7  11  -1 308.587 51.0951   1
  -7 -11   1 267.442 49.2777   1
   6  11  -1 6.10345 31.2111   1
  -6  11   1 12.9003 33.9400   1
   6 -11  -1 12.7631 37.5424   1
  -6 -11   1-6.20912 29.8253   1
  -5  11   1 18374.1 740.906   1
   5 -11  -1 17759.6 739.613   1
  -5 -11   1 17147.5 735.906   1
   4  11  -1 33461.8 1340.67   1
  -4  11   1 35706.6 1348.40   1
   4 -11  -1 33702.1 1345.75   1
  -4 -11   1 32016.7 1341.72   1
   3  11  -1 176.965 44.4706   1
  -3  11   1 210.823 44.0831   1
   3 -11  -1 173.516 42.6957   1
   2  11  -1 6040.72 289.943   1
  -2  11   1 6717.01 299.707   1
   2 -11  -1 5585.68 291.357   1
  -2 -11   1 6410.43 294.019   1
  -1  11   1 312.094 49.1310   1
   1  11  -1 422.420 56.2470   1
  -1 -11   1 428.400 53.9744   1
   1 -11  -1 438.191 55.6425   1
   0  11   1 11484.6 486.612   1
   0  11  -1 11025.6 483.983   1
   0 -11   1 10811.1 482.939   1
   0 -11  -1 11441.3 487.096   1
   1  11   1 3097.64 179.534   1
  -1  11  -1 3277.67 182.698   1
   1 -11   1 3423.56 183.246   1
  -1 -11  -1 3726.69 189.204   1
   2  11   1 30354.7 1162.43   1
  -2  11  -1 29968.2 1162.81   1
   2 -11   1 29163.6 1162.59   1
  -2 -11  -1 26258.5 1156.58   1
   3  11   1 1939.09 125.857   1
  -3  11  -1 2161.19 132.902   1
   3 -11   1 2002.74 128.902   1
  -3 -11  -1 2004.56 129.290   1
   4  11   1 2559.76 157.533   1
  -4  11  -1 2572.39 156.232   1
   4 -11   1 2906.46 161.399   1
  -4 -11  -1 2624.59 155.327   1
   5  11   1 250.444 47.0760   1
  -5  11  -1 340.535 52.9421   1
   5 -11   1 342.410 54.4126   1
  -5 -11  -1 301.245 51.6088   1
   6  11   1 512.587 61.0630   1
  -6  11  -1 425.810 58.9064   1
   6 -11   1 504.661 66.1215   1
   7  11   1 1393.00 104.400   1
  -7 -11  -1 1529.51 109.260   1
  -8  11  -1 4000.43 210.440   1
   8 -11   1 3729.43 209.082   1
   8  11   1 3749.04 203.824   1
  -8 -11  -1 3936.74 208.447   1
   9 -11   1 280.194 55.1960   1
  -9  11  -1 255.073 49.7886   1
 -10  11  -1 272.307 51.7378   1
 -10 -11  -1 256.079 50.5764   1
  10 -11   1 217.963 50.6066   1
 -11 -11  -1 1616.17 117.441   1
  11 -11   1 1730.74 119.476   1
 -11  11  -1 1644.44 118.960   1
  11  11   1 1364.43 109.217   1
 -12 -11  -1 2912.44 175.040   1
  12 -11   1 2892.48 172.028   1
 -12  11  -1 3253.64 183.802   1
  12  11   1 2976.20 173.933   1
 -13 -11  -1-14.5919 35.6265   1
  13 -11   1 28.5878 41.5767   1
 -13  11  -1 29.4617 40.3399   1
  13  11   1 6.85329 36.0629   1
 -14 -11  -1 7.40397 38.9605   1
  14 -11   1-7.26885 38.2495   1
 -14  11  -1 22.0341 38.6485   1
  14  11   1 20.8710 39.5415   1
 -15 -11  -1 270.212 57.1677   1
  15 -11   1 352.936 55.6873   1
  15  11   1 259.477 53.9409   1
 -15  11  -1 386.094 60.2094   1
 -16 -11  -1 638.513 72.9470   1
  16  11   1 565.344 71.8979   1
 -17 -11  -1 795.286 81.9738   1
  17 -11   1 495.621 64.6726   1
 -17  11  -1 577.801 72.4079   1
  17  11   1 734.430 78.1721   1
 -18 -11  -1-30.6406 45.0641   1
  18 -11   1 57.5092 40.8563   1
  18  11   1-14.2807 43.8333   1
 -18  11  -1-14.3337 43.0888   1
  19  11   1 28.4619 37.9849   1
 -19 -11  -1 30.4447 40.6274   1
  19 -11   1 74.2499 48.7495   1
 -19  11  -1 27.1688 43.7959   1
  20 -11   1 48.5610 41.2785   1
 -20  11  -1 13.7828 40.5578   1
  21 -11   1 379.473 61.2773   1
 -21  11  -1 381.537 63.7612   1
 -21  12   1-19.6640 30.4261   1
  20 -12  -1 69.7720 40.2757   1
 -20  12   1 111.790 43.0333   1
  19 -12  -1 124.918 49.6544   1
 -19  12   1 115.555 48.8641   1
 -18 -12   1 265.189 59.1353   1
 -18  12   1 320.178 58.9692   1
  18 -12  -1 254.008 55.8752   1
  18  12  -1 192.976 54.0924   1
 -17 -12   1 7.54018 34.9922   1
 -17  12   1 36.7622 33.5063   1
  17 -12  -1-7.16338 35.5388   1
  17  12  -1-7.14295 40.5982   1
 -16 -12   1 67.5174 42.1878   1
 -16  12   1 58.6488 40.7256   1
  16  12  -1 85.4951 43.7959   1
  16 -12  -1 36.3049 38.2742   1
 -15  12   1 1535.97 122.131   1
  15 -12  -1 1694.30 123.444   1
  14 -12  -1 69.3321 37.5310   1
 -14 -12   1 58.7728 39.7630   1
 -14  12   1 15.0403 36.7702   1
  14  12  -1 64.4213 41.2085   1
  13 -12  -1 14.3777 42.3061   1
 -13  12   1 50.9173 45.5690   1
 -13 -12   1 50.7349 39.7100   1
  13  12  -1 6.99347 38.3175   1
  12 -12  -1 309.649 59.7525   1
 -12 -12   1 220.914 50.2293   1
 -12  12   1 336.131 58.6921   1
  12  12  -1 385.172 57.8124   1
  11 -12  -1 166.146 49.2931   1
 -11 -12   1 112.560 42.1040   1
 -11  12   1 92.3896 42.9832   1
  11  12  -1 122.672 43.7614   1
  10 -12  -1 731.691 78.0518   1
 -10 -12   1 637.425 72.5833   1
  10  12  -1 707.659 74.4986   1
 -10  12   1 847.076 81.2992   1
   9 -12  -1 2088.29 140.978   1
  -9  12   1 2234.35 142.271   1
   8 -12  -1 1108.99 92.0484   1
  -8  12   1 826.777 81.8611   1
   7  12  -1 2158.87 138.836   1
  -7  12   1 2327.36 143.457   1
   7 -12  -1 2094.39 139.681   1
  -7 -12   1 2206.29 140.123   1
   6  12  -1 43.6022 35.4192   1
  -6  12   1 40.2416 35.3086   1
   6 -12  -1 26.6205 34.5466   1
  -6 -12   1 6.59006 35.1720   1
   5  12  -1 13080.2 577.795   1
  -5  12   1 13733.6 590.993   1
   5 -12  -1 13207.1 583.347   1
  -5 -12   1 14577.0 587.177   1
   4  12  -1 2203.81 136.950   1
  -4 -12   1 2124.92 135.811   1
  -3  12   1 2126.26 132.511   1
  -3 -12   1 2045.61 132.884   1
   3 -12  -1 1972.51 130.479   1
   2  12  -1 50.0286 33.3994   1
  -2  12   1 45.0948 30.4679   1
   2 -12  -1 38.9528 31.7420   1
  -2 -12   1 38.0994 34.8151   1
  -1  12   1 1909.63 122.333   1
   1  12  -1 1916.40 122.750   1
   1 -12  -1 1902.92 124.501   1
  -1 -12   1 1666.48 120.335   1
   0  12   1 25.2947 31.8720   1
   0  12  -1 38.0305 33.8254   1
   0 -12   1 19.2369 33.2824   1
   0 -12  -1 19.2938 29.3223   1
  -1  12  -1 3866.78 200.872   1
   1  12   1 3448.66 196.659   1
   1 -12   1 3815.87 201.075   1
  -1 -12  -1 3704.07 199.094   1
   2  12   1 1069.98 91.3727   1
  -2  12  -1 1057.84 90.4645   1
   2 -12   1 1236.53 95.1437   1
  -2 -12  -1 1198.57 95.3548   1
   3  12   1 6617.17 331.330   1
  -3  12  -1 6942.72 335.509   1
   3 -12   1 8038.22 345.274   1
  -3 -12  -1 7661.11 342.579   1
   4  12   1 119.160 39.5258   1
  -4 -12  -1 112.803 39.2854   1
  -5  12  -1 923.548 86.7604   1
   5 -12   1 1016.15 88.7389   1
  -6  12  -1 99.2466 35.8923   1
   6 -12   1 56.4457 32.8772   1
  -7  12  -1 1863.22 130.216   1
   7 -12   1 1771.41 129.583   1
   7  12   1 2060.97 132.649   1
  -7 -12  -1 2081.64 134.045   1
  -8  12  -1 2322.98 150.773   1
   8 -12   1 2576.95 155.625   1
   8  12   1 2311.62 146.936   1
  -8 -12  -1 2376.94 149.015   1
  -9  12  -1 239.832 52.0956   1
  -9 -12  -1 217.003 51.3435   1
   9 -12   1 201.527 48.8287   1
   9  12   1 244.175 51.8817   1
 -10 -12  -1 77.8202 43.4720   1
 -10  12  -1 35.5149 42.2917   1
  10 -12   1 50.2878 41.8347   1
  10  12   1 40.9768 37.9283   1
  11  12   1 919.901 87.1593   1
 -11 -12  -1 878.294 85.9674   1
 -12  12  -1 715.724 81.0164   1
  12 -12   1 628.918 73.4954   1
  12  12   1 779.789 78.7103   1
 -12 -12  -1 676.141 77.1441   1
 -13  12  -1 1001.62 92.9891   1
  13 -12   1 867.109 85.6352   1
 -14 -12  -1 777.210 79.9312   1
  14 -12   1 548.074 74.1784   1
 -14  12  -1 618.856 76.6406   1
  14  12   1 582.033 72.0273   1
 -15 -12  -1 290.072 55.9422   1
  15 -12   1 267.244 56.9063   1
 -15  12  -1 257.406 57.9089   1
  15  12   1 280.665 58.6587   1
 -16 -12  -1 75.1792 41.7194   1
  16 -12   1 42.7780 45.1075   1
 -16  12  -1 7.35748 41.8372   1
  16  12   1 14.1068 39.6302   1
 -17 -12  -1 105.504 46.0972   1
  17 -12   1 105.634 48.9203   1
 -17  12  -1 116.565 52.9545   1
  17  12   1 233.461 54.7021   1
 -18 -12  -1 15.0575 42.7969   1
  18 -12   1 21.0940 44.8985   1
 -18  12  -1 42.9325 48.2068   1
  18  12   1 7.07566 41.1684   1
  19 -12   1 28.3235 40.2453   1
 -19  12  -1-6.83389 38.3765   1
  20 -12   1 83.0838 44.6852   1
 -20  12  -1 46.7062 42.6686   1
  20 -13  -1 6.77159 39.8475   1
 -20  13   1 41.3382 39.6314   1
  19 -13  -1-6.85865 43.7905   1
 -19  13   1 28.1351 42.7379   1
  18 -13  -1 111.549 49.3824   1
 -18  13   1 43.1333 46.8488   1
  16 -13  -1 21.8207 41.8282   1
 -16  13   1-28.8028 41.4091   1
 -16 -13   1 22.6658 35.6810   1
  16  13  -1 7.29203 40.9476   1
  15 -13  -1 371.796 57.1136   1
  15  13  -1 541.400 71.2511   1
 -15 -13   1 659.384 75.5120   1
 -15  13   1 498.198 65.9160   1
  14  13  -1 230.721 49.7863   1
 -14 -13   1 104.050 40.1458   1
  13 -13  -1 108.500 48.1773   1
 -13  13   1 167.483 48.4969   1
  12 -13  -1 145.627 48.8751   1
  12  13  -1 142.086 45.6190   1
 -12  13   1 129.596 53.0519   1
 -12 -13   1 94.9446 40.8013   1
  11 -13  -1 2751.74 160.578   1
  11  13  -1 2263.06 152.355   1
 -11 -13   1 2745.73 163.341   1
 -11  13   1 2336.50 157.104   1
 -10 -13   1 1372.91 107.644   1
  10  13  -1 1528.57 113.502   1
  -9  13   1 242.827 47.8828   1
  -9 -13   1 197.542 48.1169   1
   9 -13  -1 144.362 44.4978   1
   9  13  -1 207.505 47.9708   1
  -8  13   1 270.446 50.7784   1
  -8 -13   1 208.091 48.5567   1
   8 -13  -1 332.634 56.5432   1
   8  13  -1 245.770 51.0853   1
  -7  13   1 249.895 52.0055   1
  -7 -13   1 305.444 54.1037   1
   7 -13  -1 385.436 58.9181   1
   7  13  -1 341.123 54.1083   1
  -6  13   1 262.610 53.7281   1
  -6 -13   1 212.189 49.7258   1
   6 -13  -1 102.862 44.4440   1
   6  13  -1 235.377 50.2421   1
  -5  13   1 54.4251 37.7985   1
  -5 -13   1 54.0010 34.5886   1
   5  13  -1 71.7989 39.3054   1
   5 -13  -1 54.5769 34.9560   1
   4 -13  -1 243.808 51.5687   1
  -4  13   1 331.421 57.0164   1
   3 -13  -1 6.75557 34.5450   1
  -3  13   1-6.71903 33.8491   1
   2 -13  -1 26.9441 36.9415   1
  -2  13   1 74.1322 37.4290   1
   1 -13  -1 601.576 70.1761   1
  -1  13   1 812.688 78.1040   1
   0 -13  -1 182.761 47.5356   1
   0  13   1 177.797 44.8027   1
   0  13  -1 140.042 42.6396   1
  -1  13  -1 106.388 41.4851   1
  -1 -13  -1 67.0776 40.5862   1
   1  13   1 86.0490 40.8895   1
  -2  13  -1 140.320 42.9446   1
  -2 -13  -1 141.362 45.2284   1
   2  13   1 98.8088 43.1251   1
   2 -13   1 133.751 40.5082   1
  -3  13  -1 2450.02 154.083   1
   3 -13   1 2642.62 157.058   1
   3  13   1 2616.50 156.531   1
  -4  13  -1 835.589 80.1435   1
  -4 -13  -1 747.834 76.8038   1
   4 -13   1 856.369 80.9467   1
   4  13   1 793.450 77.2392   1
  -5  13  -1 1603.42 115.185   1
   5 -13   1 1577.60 115.157   1
  -5 -13  -1 1744.30 122.801   1
   6 -13   1 2286.48 143.479   1
   6  13   1 2250.14 140.934   1
  -6  13  -1 1879.52 132.191   1
  -6 -13  -1 2140.33 139.559   1
  -7  13  -1 262.655 52.5241   1
   7 -13   1 321.982 56.1709   1
   7  13   1 289.574 56.5183   1
  -7 -13  -1 295.298 57.5927   1
   8  13   1 2653.93 162.807   1
  -8  13  -1 2675.33 163.850   1
   8 -13   1 2738.81 165.380   1
  -8 -13  -1 2846.51 167.609   1
   9  13   1 277.465 51.4792   1
  -9 -13  -1 238.736 50.1178   1
  10  13   1 887.947 83.5451   1
 -10  13  -1 829.632 85.5152   1
  10 -13   1 762.530 83.6259   1
 -10 -13  -1 644.032 73.3425   1
 -11  13  -1-7.27340 31.2544   1
  11 -13   1 43.4737 38.6559   1
  12  13   1 156.390 47.1425   1
 -12  13  -1 184.748 52.2882   1
  12 -13   1 148.719 52.7695   1
 -12 -13  -1 227.685 53.9320   1
  13  13   1 692.140 75.3262   1
 -13 -13  -1 629.622 73.9967   1
  13 -13   1 591.209 71.8462   1
 -13  13  -1 719.361 79.9971   1
  14  13   1 72.2704 43.9986   1
 -14 -13  -1 89.5922 47.7477   1
  14 -13   1 58.2511 38.4146   1
 -14  13  -1 80.3883 44.4897   1
  15  13   1 174.785 52.2122   1
 -15  13  -1 197.200 51.1722   1
 -15 -13  -1 127.054 51.1026   1
  15 -13   1 122.150 39.2786   1
 -16 -13  -1 89.8070 46.9949   1
 -17  13  -1 28.6437 43.0609   1
  17  13   1 49.6593 42.2036   1
  17 -13   1 13.9254 41.4216   1
 -17 -13  -1-7.45361 42.3701   1
 -18  13  -1 28.4892 47.9782   1
  18 -13   1-6.87110 42.1819   1
 -19  13  -1-6.81325 35.8501   1
  19 -13   1 6.83353 41.9495   1
 -19  14   1-6.87580 34.6395   1
  19 -14  -1 20.0561 37.5411   1
 -17  14   1 447.641 61.7747   1
  17 -14  -1 293.681 57.0170   1
  16  14  -1 653.140 75.9176   1
  16 -14  -1 720.315 74.7872   1
 -16  14   1 865.822 81.0651   1
  15  14  -1 632.307 74.1218   1
  15 -14  -1 623.676 71.8692   1
 -15  14   1 462.622 68.8781   1
 -15 -14   1 656.579 75.0336   1
  14  14  -1-7.29578 42.4406   1
  14 -14  -1 7.02100 41.7601   1
 -14  14   1-7.36995 41.8864   1
 -14 -14   1 7.55374 39.7464   1
  13  14  -1 803.339 84.2460   1
  13 -14  -1 801.830 83.8706   1
 -13  14   1 753.910 81.9347   1
 -13 -14   1 926.292 88.1965   1
  12  14  -1 7.22695 42.0447   1
  12 -14  -1 36.3949 36.1153   1
 -12 -14   1 7.47296 35.9004   1
 -12  14   1 7.23151 32.9586   1
 -11  14   1 781.381 83.0798   1
  11 -14  -1 688.584 79.6771   1
  10  14  -1 536.823 69.0545   1
  10 -14  -1 519.565 66.8239   1
 -10  14   1 436.723 63.4246   1
 -10 -14   1 502.339 66.2655   1
  -9 -14   1 428.916 62.3981   1
   9 -14  -1 306.839 57.2670   1
   9  14  -1 300.553 60.1379   1
  -9  14   1 303.608 56.3379   1
   8  14  -1 741.934 78.8358   1
  -8 -14   1 759.275 82.3386   1
  -8  14   1 908.482 85.7495   1
   7  14  -1 129.362 45.8721   1
  -7 -14   1 192.307 49.5523   1
  -6 -14   1 1047.92 94.7336   1
   6  14  -1 1108.50 94.1295   1
  -6  14   1 1052.67 93.6563   1
   6 -14  -1 1189.15 98.8001   1
  -5 -14   1 1107.18 95.6383   1
   5  14  -1 950.491 90.7156   1
  -5  14   1 1133.79 97.4026   1
   5 -14  -1 990.537 93.6035   1
  -4 -14   1 89.8936 37.5654   1
   4  14  -1 116.190 42.1203   1
  -4  14   1 90.0782 43.5538   1
   4 -14  -1 90.6225 43.8150   1
  -3  14   1 5615.83 294.605   1
   3  14  -1 6149.88 299.424   1
   3 -14  -1 6081.55 299.431   1
  -3 -14   1 6841.21 306.314   1
   2  14  -1 2033.56 132.752   1
  -2  14   1 2111.31 136.694   1
  -2 -14   1 1976.40 133.062   1
   2 -14  -1 1784.04 128.974   1
  -1  14   1 1097.05 95.1455   1
   1  14  -1 1030.56 91.9047   1
   1 -14  -1 1159.12 97.6162   1
  -1 -14   1 1140.00 95.7180   1
   0  14   1 6.81166 36.8245   1
   0 -14   1-13.8177 30.8949   1
   0 -14  -1-7.01121 38.8879   1
  -1 -14  -1 264.889 51.1541   1
   1  14   1 183.767 47.4214   1
  -1  14  -1 280.711 54.4027   1
   1 -14   1 193.634 45.8090   1
  -2  14  -1 677.215 74.3881   1
   2  14   1 629.715 73.2795   1
  -2 -14  -1 762.004 77.6993   1
  -3  14  -1 3329.67 192.112   1
   3 -14   1 3489.30 193.721   1
  -3 -14  -1 3529.52 194.284   1
  -4 -14  -1 3611.24 199.227   1
   4  14   1 3240.22 193.373   1
  -4  14  -1 3786.27 201.875   1
   4 -14   1 3716.53 200.838   1
  -5 -14  -1 28.4359 37.9302   1
   5  14   1 67.9444 44.5963   1
  -5  14  -1 7.05198 42.4051   1
   5 -14   1-21.3610 38.5004   1
  -6 -14  -1-7.13158 39.0762   1
   6  14   1 41.0418 39.8097   1
  -6  14  -1 42.1771 39.9701   1
   6 -14   1 51.8775 40.6062   1
   7  14   1 552.717 67.6328   1
  -7 -14  -1 355.409 57.2244   1
  -8 -14  -1 28.9048 41.5569   1
   8 -14   1 22.1486 36.6272   1
   8  14   1 21.3156 37.9035   1
  -8  14  -1-29.0790 38.7812   1
  -9  14  -1 21.7481 42.6652   1
   9 -14   1 44.4989 44.1299   1
 -10 -14  -1 51.7647 43.0187   1
 -10  14  -1-14.5675 37.2472   1
  10  14   1-14.2508 42.3821   1
  10 -14   1 14.6340 35.7285   1
 -11 -14  -1 1914.77 139.551   1
 -11  14  -1 2402.49 148.179   1
  11  14   1 2258.22 143.723   1
  11 -14   1 2077.33 140.774   1
 -12 -14  -1-22.2615 35.0446   1
 -12  14  -1 21.9926 42.6451   1
  12  14   1 7.22309 40.0628   1
  12 -14   1 21.3886 43.3181   1
 -13 -14  -1 372.141 61.3782   1
 -13  14  -1 491.880 70.9346   1
  13  14   1 310.215 61.2668   1
  13 -14   1 427.270 62.8136   1
 -14  14  -1 65.8819 46.3444   1
  14 -14   1 50.0701 43.0604   1
 -15 -14  -1 914.401 88.6707   1
  15  14   1 871.118 85.3860   1
 -15  14  -1 936.623 91.3124   1
  15 -14   1 976.749 92.2120   1
  16  14   1-7.14949 43.8896   1
 -16 -14  -1-7.41770 38.4852   1
 -16  14  -1 7.16873 43.5564   1
  16 -14   1-13.9640 44.1539   1
  17  14   1 192.202 53.1094   1
 -18  14  -1 180.231 50.1804   1
  18 -14   1 159.810 46.4354   1
 -18  15   1 796.112 82.4908   1
  18 -15  -1 866.000 81.4864   1
 -17  15   1 1282.64 103.069   1
  17 -15  -1 1173.47 100.268   1
 -16  15   1 35.4476 45.6944   1
  16 -15  -1 6.92926 41.2221   1
  15  15  -1 1415.43 110.917   1
  15 -15  -1 1361.93 105.796   1
 -15  15   1 1389.27 110.774   1
  13  15  -1 22.2330 42.6209   1
 -13  15   1 7.18579 33.9391   1
  13 -15  -1 28.6420 31.4013   1
 -13 -15   1-15.1136 36.9010   1
  12  15  -1 29.3942 40.8339   1
 -12  15   1 57.5495 44.6779   1
  12 -15  -1 108.612 44.0640   1
 -12 -15   1 59.7702 40.9930   1
  11  15  -1 393.158 65.2053   1
 -11  15   1 339.444 60.2177   1
  11 -15  -1 465.619 68.9313   1
 -11 -15   1 501.066 70.2382   1
  10  15  -1 3932.43 209.376   1
 -10  15   1 3681.39 208.126   1
  10 -15  -1 3471.56 204.786   1
 -10 -15   1 3929.33 211.060   1
  -9 -15   1 294.472 57.4274   1
   9  15  -1 360.234 55.5697   1
  -9  15   1 305.441 60.9142   1
   9 -15  -1 419.726 64.9374   1
   8 -15  -1 2480.98 153.688   1
  -8  15   1 2161.06 145.800   1
   7  15  -1 1440.75 111.696   1
  -7 -15   1 1371.05 109.437   1
   7 -15  -1 1372.33 111.056   1
  -7  15   1 1460.01 113.112   1
   6  15  -1 288.299 54.6904   1
  -6 -15   1 251.520 53.6769   1
   6 -15  -1 194.239 48.6804   1
  -6  15   1 321.791 55.9393   1
   5 -15  -1 2279.78 143.478   1
  -5 -15   1 2089.08 141.284   1
  -5  15   1 1992.20 137.344   1
   5  15  -1 2269.37 144.101   1
  -4 -15   1 692.686 80.3328   1
   4 -15  -1 788.385 83.7633   1
   4  15  -1 897.118 87.0533   1
  -3 -15   1 571.628 70.1309   1
   3  15  -1 541.922 70.0260   1
  -2 -15   1 21.4673 33.7950   1
   2  15  -1-7.05141 38.1208   1
   1 -15  -1 425.546 61.4816   1
  -1 -15   1 376.133 62.7644   1
   1  15  -1 312.296 58.2905   1
  -1  15   1 439.920 63.0606   1
   0 -15   1 417.650 62.0376   1
   0  15  -1 580.033 68.2020   1
   0  15   1 366.335 59.8811   1
   1  15   1 374.571 60.9917   1
  -1  15  -1 575.091 72.5966   1
   1 -15   1 467.501 69.2111   1
  -1 -15  -1 592.335 70.4815   1
   2  15   1 8201.29 360.136   1
  -2 -15  -1 7097.27 353.185   1
   2 -15   1 7481.97 356.136   1
   3  15   1 990.292 91.8359   1
  -3 -15  -1 959.151 91.8870   1
  -4  15  -1 35.8426 38.7770   1
  -5  15  -1 299.578 55.1809   1
   5 -15   1 152.314 50.3900   1
   6  15   1 739.445 79.1128   1
  -6 -15  -1 674.407 79.6144   1
   6 -15   1 860.711 83.3015   1
  -6  15  -1 626.430 76.0566   1
  -7 -15  -1 583.303 72.1665   1
   7  15   1 456.195 68.3390   1
  -7  15  -1 619.710 74.1175   1
   7 -15   1 611.591 73.1495   1
   8  15   1 288.463 57.3109   1
  -8  15  -1 248.674 53.7050   1
   8 -15   1 215.493 52.9572   1
  -8 -15  -1 227.296 52.2761   1
   9  15   1 295.107 58.2521   1
  -9  15  -1 189.018 52.2259   1
   9 -15   1 386.835 63.5748   1
  -9 -15  -1 313.303 57.1831   1
  10  15   1 50.8148 40.5460   1
 -10  15  -1 232.931 54.3767   1
  10 -15   1 146.233 52.3111   1
 -10 -15  -1 96.0382 45.1394   1
  11  15   1 80.7358 46.4755   1
 -11  15  -1 50.7625 45.0315   1
 -11 -15  -1 52.2532 37.6805   1
  11 -15   1 65.0908 39.6798   1
  12 -15   1 3308.02 192.504   1
 -12  15  -1 3601.32 197.960   1
  13  15   1 1706.65 123.756   1
 -13 -15  -1 1476.29 119.200   1
  14  15   1 610.223 73.7932   1
 -14  15  -1 635.678 75.0230   1
  14 -15   1 504.594 67.8552   1
 -14 -15  -1 375.182 65.6405   1
  15  15   1 374.517 67.2800   1
 -15  15  -1 389.001 61.9113   1
 -15 -15  -1 273.713 57.7475   1
  15 -15   1 357.280 61.6569   1
 -16  15  -1 34.8521 46.5691   1
  16 -15   1 27.3724 46.1112   1
 -17  15  -1 563.603 72.2655   1
  17 -15   1 566.109 70.4689   1
 -16  16   1 428.196 63.6921   1
  16 -16  -1 330.840 56.7457   1
 -15  16   1-29.2129 43.9102   1
  15 -16  -1 38.7726 38.8533   1
 -14  16   1 1050.25 94.0159   1
  14 -16  -1 1206.37 99.0685   1
  13  16  -1 1697.42 126.294   1
  13 -16  -1 1663.62 121.885   1
 -13  16   1 1874.63 127.278   1
  12  16  -1 1971.27 135.608   1
 -12 -16   1 1986.73 135.990   1
  11  16  -1 122.395 46.9534   1
 -11  16   1 100.072 47.4533   1
  11 -16  -1 72.9389 38.5352   1
 -11 -16   1 74.7780 40.5732   1
  10  16  -1 900.752 87.8737   1
 -10  16   1 748.045 82.7094   1
  10 -16  -1 827.597 85.1760   1
 -10 -16   1 926.922 89.2132   1
  -9 -16   1 391.656 62.2737   1
   9  16  -1 329.430 57.4306   1
  -9  16   1 311.784 61.4881   1
   9 -16  -1 389.100 64.5101   1
   8  16  -1 933.406 90.2315   1
  -8  16   1 863.798 87.6008   1
   8 -16  -1 1139.35 96.4052   1
  -8 -16   1 1041.34 93.0340   1
  -7 -16   1-36.6627 37.4965   1
  -7  16   1 7.08360 37.7878   1
   7 -16  -1-21.9332 39.0012   1
   7  16  -1 21.4502 40.6377   1
   6  16  -1 4768.81 240.124   1
  -6  16   1 4501.51 237.151   1
   6 -16  -1 4367.79 236.739   1
  -6 -16   1 4292.99 234.233   1
  -5 -16   1 21.8352 39.8621   1
  -5  16   1 28.8019 39.9377   1
   5 -16  -1-14.2402 39.9824   1
   5  16  -1-7.15668 41.1564   1
   4  16  -1 1542.32 113.079   1
  -4 -16   1 1606.92 115.242   1
   4 -16  -1 1323.70 107.442   1
  -3  16   1 3788.94 205.809   1
   3  16  -1 3740.99 205.169   1
   3 -16  -1 3784.70 205.534   1
  -3 -16   1 3299.77 199.250   1
   2  16  -1 79.2967 41.1153   1
  -2  16   1 163.307 50.3199   1
  -2 -16   1 50.5984 36.5778   1
  -1  16   1 4180.43 216.558   1
   1  16  -1 3896.67 213.554   1
   1 -16  -1 3701.35 210.911   1
  -1 -16   1 3892.01 213.766   1
   0  16  -1 21.3958 37.5300   1
   0  16   1-7.17253 32.0769   1
   0 -16  -1 43.1472 35.6780   1
   0 -16   1-7.20046 35.1614   1
   1  16   1 164.218 47.8304   1
  -1  16  -1 265.479 59.4746   1
   1 -16   1 201.100 49.7287   1
  -1 -16  -1 159.330 44.6008   1
   2  16   1 1652.21 118.862   1
  -2  16  -1 1412.78 113.820   1
  -2 -16  -1 1669.12 119.163   1
   2 -16   1 1646.30 121.611   1
  -3  16  -1 2706.78 169.979   1
   3  16   1 3005.11 174.165   1
  -3 -16  -1 2853.20 171.900   1
   3 -16   1 2934.50 173.484   1
   4  16   1 2218.77 144.452   1
  -4  16  -1 2370.69 146.850   1
  -4 -16  -1 2078.43 141.809   1
   4 -16   1 2057.58 140.819   1
  -5 -16  -1 442.908 64.4209   1
   5 -16   1 439.653 66.5408   1
   5  16   1 476.068 65.8522   1
  -6 -16  -1 21.7928 36.0941   1
  -6  16  -1 14.5050 43.1845   1
   6 -16   1 66.2003 43.7971   1
   6  16   1 107.061 45.6132   1
   7  16   1 4684.20 244.658   1
  -7 -16  -1 4703.00 246.555   1
   8  16   1 692.617 78.1301   1
  -8  16  -1 541.661 69.0851   1
   8 -16   1 679.020 75.2579   1
  -8 -16  -1 723.063 80.1899   1
   9 -16   1 747.937 79.4652   1
  -9  16  -1 622.339 75.7983   1
  10  16   1 1184.85 99.2545   1
 -10  16  -1 1278.54 103.249   1
  10 -16   1 1117.34 97.7925   1
 -10 -16  -1 1109.07 101.367   1
  11  16   1 1005.28 95.2515   1
  11 -16   1 994.353 93.1488   1
 -11 -16  -1 929.278 91.5587   1
  12  16   1 2125.92 138.343   1
 -12  16  -1 1863.72 133.208   1
  12 -16   1 2033.51 133.215   1
 -12 -16  -1 1755.23 130.052   1
  13  16   1 392.488 67.1514   1
 -13  16  -1 455.631 68.1681   1
 -13 -16  -1 340.885 63.2755   1
  13 -16   1 319.508 57.1798   1
  14  16   1 1242.05 103.055   1
 -14 -16  -1 1174.74 104.567   1
  15 -16   1 109.577 43.5108   1
 -15  16  -1 109.905 44.4635   1
  14 -17  -1 213.589 53.9069   1
 -14  17   1 200.396 53.4149   1
  13 -17  -1 881.533 86.4420   1
 -13  17   1 794.794 82.5823   1
  12 -17  -1 49.1652 46.3373   1
 -12  17   1 201.935 55.5010   1
  11  17  -1 2749.22 170.178   1
 -11  17   1 2916.82 173.763   1
  11 -17  -1 2921.84 174.376   1
 -11 -17   1 2866.44 173.668   1
  10  17  -1 130.407 50.6378   1
 -10  17   1 71.1751 47.3477   1
  10 -17  -1 116.995 50.7007   1
 -10 -17   1 170.175 52.9130   1
   9  17  -1 1640.24 122.859   1
   9 -17  -1 1741.02 125.263   1
  -9  17   1 1772.32 126.940   1
  -9 -17   1 1595.84 121.222   1
  -8  17   1 358.964 65.3858   1
   8 -17  -1 695.178 77.9551   1
  -7 -17   1 1345.29 110.982   1
  -7  17   1 1403.28 112.524   1
   7 -17  -1 1381.37 113.252   1
   7  17  -1 1648.97 119.197   1
  -6 -17   1 125.176 44.6993   1
  -6  17   1 222.458 53.7563   1
   6 -17  -1 187.694 53.3274   1
   6  17  -1 122.899 46.1340   1
  -5  17   1 2293.11 147.203   1
   5  17  -1 1903.49 139.939   1
  -5 -17   1 2254.27 147.819   1
   5 -17  -1 2324.82 146.617   1
  -4  17   1 1817.62 123.197   1
   4  17  -1 1429.76 115.365   1
  -4 -17   1 1487.28 119.064   1
   3  17  -1 1964.43 132.761   1
  -3 -17   1 1736.74 130.317   1
  -2  17   1 1518.22 113.876   1
   2  17  -1 1553.36 114.649   1
   2 -17  -1 1405.09 111.222   1
  -2 -17   1 1362.80 110.597   1
  -1  17   1 1342.58 108.592   1
   1  17  -1 1419.85 111.716   1
   1 -17  -1 1231.38 105.581   1
  -1 -17   1 1474.92 112.966   1
   0  17  -1 136.642 48.4744   1
   0  17   1 173.401 50.3171   1
   0 -17   1 151.907 47.4982   1
   0 -17  -1 223.799 50.2781   1
  -1  17  -1 849.482 87.1655   1
   1  17   1 1044.46 90.1339   1
  -1 -17  -1 776.652 81.3113   1
   1 -17   1 811.710 83.8997   1
   2  17   1 501.401 68.2311   1
  -2  17  -1 492.953 65.3901   1
   2 -17   1 425.369 62.8714   1
  -2 -17  -1 444.148 68.0947   1
   3  17   1 3240.31 187.055   1
  -3 -17  -1 3315.61 189.560   1
  -4 -17  -1 116.484 48.3325   1
   4  17   1 78.6043 44.8934   1
  -4  17  -1 87.0153 41.8502   1
   4 -17   1 94.7648 43.5026   1
   5 -17   1 2549.19 159.831   1
  -5  17  -1 2504.84 156.066   1
  -6 -17  -1 1615.77 120.482   1
  -6  17  -1 1564.76 117.340   1
   6 -17   1 1604.70 118.157   1
   6  17   1 1550.74 119.099   1
   7  17   1 1198.06 102.883   1
   7 -17   1 1227.82 105.272   1
  -7 -17  -1 1403.50 108.383   1
   8  17   1 863.633 86.1976   1
  -8  17  -1 849.925 86.2712   1
  -8 -17  -1 739.004 82.1763   1
   8 -17   1 975.976 89.9570   1
   9  17   1 282.302 55.1644   1
  -9 -17  -1 564.626 69.2499   1
  10  17   1 1034.71 94.0880   1
 -10  17  -1 1261.91 103.043   1
 -10 -17  -1 1065.27 95.4945   1
  10 -17   1 984.430 95.7289   1
  11 -17   1 1740.64 125.164   1
 -11  17  -1 1808.47 128.691   1
  12  17   1 1368.09 110.676   1
 -12 -17  -1 1349.75 109.794   1
  13 -17   1 1420.89 106.191   1
 -13  17  -1 1418.70 110.822   1
  12 -18  -1 286.694 58.4846   1
 -12  18   1 209.299 52.4610   1
  11 -18  -1 76.6137 48.5377   1
 -11  18   1 47.9690 44.6306   1
  10 -18  -1 675.007 75.0683   1
 -10  18   1 607.648 72.7491   1
  -9 -18   1 21.9659 40.1193   1
   9  18  -1 94.1423 46.6849   1
  -9  18   1 21.1216 34.9495   1
   9 -18  -1 14.2544 33.6820   1
  -8 -18   1 1139.80 100.066   1
  -8  18   1 1075.82 96.8552   1
   8 -18  -1 1347.80 104.785   1
   8  18  -1 1086.67 98.0524   1
  -7  18   1 278.577 57.3196   1
  -7 -18   1 184.880 52.2235   1
   7  18  -1 223.460 56.5204   1
   6  18  -1 2337.10 149.309   1
  -6 -18   1 2260.29 149.920   1
   5  18  -1 653.929 80.0574   1
   5 -18  -1 946.549 88.1446   1
  -5 -18   1 802.812 83.7797   1
   4  18  -1 1747.72 126.851   1
  -4  18   1 1771.10 124.269   1
  -4 -18   1 1775.64 127.234   1
   4 -18  -1 1595.92 119.150   1
   3  18  -1 423.926 69.7278   1
  -3  18   1 510.974 67.5619   1
  -3 -18   1 438.281 66.9866   1
   3 -18  -1 554.904 68.2865   1
   2  18  -1 2243.00 144.214   1
  -2  18   1 2166.58 141.724   1
   2 -18  -1 2000.11 138.487   1
  -2 -18   1 2050.68 140.146   1
   1  18  -1 114.889 47.3612   1
  -1  18   1 99.1987 39.5847   1
  -1 -18   1 130.502 44.3046   1
   1 -18  -1 157.439 46.7836   1
   0  18   1 1406.95 120.698   1
   0  18  -1 2043.64 131.729   1
   0 -18   1 1657.13 123.142   1
   0 -18  -1 1806.89 128.637   1
  -1  18  -1 115.066 46.0427   1
   1  18   1 86.5412 39.6455   1
  -1 -18  -1 144.146 44.8250   1
   1 -18   1 7.21019 41.6054   1
   2  18   1 1264.21 107.253   1
  -2  18  -1 1447.70 111.739   1
  -2 -18  -1 1410.97 110.619   1
   2 -18   1 1373.69 108.756   1
   3  18   1 615.910 77.8527   1
  -3  18  -1 628.604 76.9190   1
   3 -18   1 770.580 82.6724   1
  -3 -18  -1 682.660 78.5708   1
   4  18   1 1372.82 111.925   1
  -4  18  -1 1427.36 112.140   1
  -5 -18  -1 296.896 64.2376   1
  -5  18  -1 523.505 67.8551   1
   5 -18   1 442.401 64.3696   1
   5  18   1 376.074 64.5441   1
   6  18   1 684.332 78.0527   1
  -6 -18  -1 816.175 81.6952   1
  -7 -18  -1 64.9051 47.2354   1
   7  18   1 127.583 53.4025   1
  -7  18  -1 222.011 56.4525   1
   7 -18   1 173.769 53.7941   1
   8 -18   1 1121.92 97.6872   1
  -8  18  -1 1028.84 91.6627   1
   9  18   1 907.041 88.3156   1
  -9  18  -1 881.404 86.0486   1
   9 -18   1 874.292 86.3252   1
  -9 -18  -1 911.694 85.9045   1
  10  18   1 1121.17 95.6813   1
 -10  18  -1 1156.10 98.8265   1
  10 -18   1 1018.87 96.2389   1
 -10 -18  -1 942.722 90.5147   1
  11 -18   1 410.216 58.7887   1
  11  18   1 511.556 70.4114   1
  10 -19  -1 366.397 63.4134   1
 -10  19   1 437.354 64.5751   1
  -9  19   1 226.203 55.7639   1
   8 -19  -1 209.643 46.9516   1
   7  19  -1 1959.80 136.772   1
  -7 -19   1 1977.70 136.403   1
  -6 -19   1 1146.46 101.751   1
   6 -19  -1 1424.00 109.981   1
  -6  19   1 1245.01 103.504   1
   6  19  -1 1533.59 113.523   1
  -5  19   1 1256.40 105.428   1
   5 -19  -1 1354.07 108.838   1
  -5 -19   1 1477.51 111.569   1
  -4  19   1 567.933 72.2584   1
   4 -19  -1 554.773 70.5028   1
  -3  19   1 189.989 50.6555   1
   3 -19  -1 313.735 57.1691   1
  -2  19   1 167.999 47.6478   1
   2 -19  -1 189.702 44.5328   1
  -1  19   1 400.780 68.0344   1
   1 -19  -1 499.894 66.9922   1
   0  19   1 111.988 46.4518   1
   0 -19  -1 56.5554 43.9547   1
   1  19   1 1323.55 107.248   1
  -1  19  -1 1238.60 106.367   1
  -1 -19  -1 1451.92 107.842   1
   1 -19   1 1362.00 107.435   1
   2  19   1-7.11966 33.0398   1
  -2  19  -1-7.13563 45.5577   1
   2 -19   1 35.7343 46.4824   1
  -2 -19  -1 14.2314 34.7454   1
  -3  19  -1 746.486 80.2227   1
   3  19   1 836.274 82.8500   1
   3 -19   1 828.669 84.3670   1
  -3 -19  -1 649.701 75.4934   1
  -4  19  -1 27.7355 43.8554   1
   4  19   1 7.06003 45.9228   1
  -4 -19  -1 14.3193 41.6554   1
   4 -19   1 28.8735 45.2134   1
  -5  19  -1 49.2486 40.4636   1
   5  19   1-13.8791 45.1375   1
   5 -19   1 7.13620 37.5543   1
  -5 -19  -1 14.3870 43.2530   1
  -6 -19  -1 264.781 55.7582   1
   6  19   1 222.997 50.7798   1
  -6  19  -1 204.472 56.6690   1
   6 -19   1 221.179 57.6690   1
  -7 -19  -1 1226.69 99.9419   1
  -7  19  -1 1140.30 98.6903   1
   7 -19   1 1278.53 102.568   1
   7  19   1 1123.18 99.7957   1
   8  19   1 725.217 79.1807   1
   8 -19   1 651.045 78.2662   1
  -8  19  -1 868.056 85.0480   1
  -8 -19  -1 684.245 77.5569   1
   9 -19   1 2635.79 161.347   1
   9  19   1 2826.37 165.864   1
  -9  19  -1 2619.67 161.369   1
   6 -20  -1 1086.51 94.6483   1
  -6  20   1 1009.23 91.8724   1
  -5  20   1 475.498 65.0692   1
   5 -20  -1 534.501 68.8507   1
  -4  20   1 2331.09 145.040   1
   4  20  -1 1943.06 138.350   1
  -4 -20   1 2135.43 141.893   1
   4 -20  -1 2311.29 145.819   1
  -3  20   1 130.279 53.8972   1
   3  20  -1 41.9274 39.3953   1
   3 -20  -1 61.1943 43.1408   1
  -3 -20   1 134.017 43.4413   1
   2  20  -1 1711.97 124.420   1
  -2  20   1 1827.63 126.780   1
   2 -20  -1 1638.99 120.399   1
  -2 -20   1 1686.92 121.023   1
  -1  20   1 1014.23 89.4320   1
   1  20  -1 720.404 86.1582   1
  -1 -20   1 827.891 84.6187   1
   1 -20  -1 770.728 80.7885   1
   0  20  -1 687.654 83.8419   1
   0 -20  -1 826.089 80.8444   1
  -1 -20  -1 27.6538 36.8940   1
  -2  20  -1 7.00573 47.9908   1
   2  20   1 13.8422 45.8307   1
   2 -20   1 49.0538 43.0255   1
  -2 -20  -1 6.92083 39.8068   1
  -3  20  -1 61.6431 41.6750   1
   3  20   1 62.5093 48.0127   1
   3 -20   1 56.0595 38.9309   1
  -3 -20  -1 55.5093 41.3313   1
  -4 -20  -1 1096.84 93.1890   1
   4 -20   1 1019.83 92.4747   1
   4  20   1 969.869 90.6182   1
  -4  20  -1 1026.07 92.5330   1
  -5 -20  -1 1333.94 107.893   1
   5 -20   1 1332.56 108.908   1
   5  20   1 1123.83 103.864   1
  -5  20  -1 1518.37 113.613   1
  -6 -20  -1 3190.90 189.172   1
   6  20   1 3551.83 193.165   1
  -6  20  -1 3349.90 189.552   1
  26   0  -2 69.0343 44.9753   1
  25   0  -2 42.2461 44.5267   1
 -25   0   2-44.2900 45.3144   1
  24   0  -2 3427.79 199.615   1
 -24   0   2 3803.29 206.650   1
  23   0  -2-7.13106 44.6624   1
 -23   0   2-14.9045 41.3355   1
  22   0  -2 2968.63 172.062   1
 -22   0   2 2666.92 170.799   1
  21   0  -2 377.086 59.3489   1
 -21   0   2 204.176 56.2019   1
  20   0  -2 299.617 57.6298   1
 -20   0   2 339.432 59.9752   1
  19   0  -2 116.239 47.3881   1
 -19   0   2 96.5180 43.3657   1
  17   0  -2 142.300 44.4020   1
 -17   0   2 325.977 54.6121   1
  16   0  -2 250.099 47.9001   1
 -16   0   2 275.616 49.5318   1
 -15   0   2 2079.05 130.413   1
 -14   0   2 11109.7 480.813   1
  14   0  -2 11077.3 477.155   1
 -13   0   2 11375.5 501.790   1
  13   0  -2 12422.4 507.286   1
 -12   0   2 120.424 31.2485   1
  12   0  -2 68.3849 29.8937   1
 -11   0   2 1733.71 103.173   1
  11   0  -2 1547.23 98.1845   1
 -10   0   2 65366.6 2615.20   1
  10   0  -2 69817.4 2616.13   1
  -9   0   2 58294.4 2331.28   1
   9   0  -2 62173.2 2331.39   1
  -8   0   2 179547. 7189.10   1
   8   0  -2 196796. 7190.83   1
  -7   0   2 79642.8 3029.74   1
   7   0  -2 78011.2 3028.56   1
  -6   0   2 332017. 13259.1   1
   6   0  -2 363423. 13259.5   1
  -5   0   2 999999. 36813.3   1
   5   0  -2 933404. 36812.8   1
  -4   0   2 333687. 13042.9   1
   4   0  -2 350280. 13042.4   1
  -3   0   2 125968. 4613.48   1
   3   0  -2 116275. 4612.83   1
   0   0   2 168802. 6182.61   1
   0   0  -2 155354. 6182.73   1
   1   0   2 122981. 5198.55   1
  -1   0  -2 152381. 5201.34   1
  -2   0  -2 671438. 25153.4   1
   2   0   2 648261. 25154.0   1
  -3   0  -2 531531. 19722.4   1
   3   0   2 502759. 19722.7   1
  -4   0  -2 125384. 4831.93   1
   4   0   2 127021. 4835.13   1
  -5   0  -2 147396. 5626.92   1
   5   0   2 146334. 5625.68   1
  -6   0  -2 54971.7 2227.03   1
   6   0   2 60256.1 2230.26   1
  -7   0  -2 108.002 28.3600   1
   7   0   2 106.731 29.0890   1
  -8   0  -2 10542.7 463.729   1
   8   0   2 11598.4 467.392   1
  -9   0  -2 25418.3 1106.80   1
   9   0   2 30003.5 1109.03   1
 -10   0  -2 10.4998 23.0200   1
  10   0   2-15.7861 28.8185   1
  11   0   2 897.695 78.1962   1
 -11   0  -2 920.605 77.7692   1
  12   0   2 20504.9 872.338   1
 -12   0  -2 22416.0 879.064   1
 -13   0  -2 471.712 60.3292   1
  13   0   2 295.485 51.4874   1
  14   0   2 12217.8 508.937   1
 -14   0  -2 11141.5 505.239   1
  16   0   2 4947.09 256.450   1
 -16   0  -2 5325.52 261.737   1
  17   0   2 1265.41 100.866   1
 -17   0  -2 1298.88 104.487   1
  18   0   2 815.591 80.5525   1
 -18   0  -2 812.565 84.4420   1
  19   0   2 3612.64 196.084   1
 -19   0  -2 3248.52 192.441   1
  20   0   2 731.314 78.0003   1
 -20   0  -2 676.080 79.5545   1
  21   0   2 1753.76 126.722   1
  22   0   2 188.644 50.9583   1
 -22   0  -2 291.018 59.8526   1
  24   0   2 26.7156 42.6485   1
 -24   0  -2 14.2532 43.3073   1
  25   0   2 335.990 61.0209   1
 -25   0  -2 381.451 63.7934   1
  26  -1  -2 153.918 50.6371   1
 -26   1   2 189.040 52.2040   1
  25   1  -2 274.283 59.3672   1
  25  -1  -2 382.169 63.1742   1
 -25  -1   2 281.375 57.0901   1
 -25   1   2 295.693 57.3670   1
  24   1  -2 111.994 48.1370   1
  24  -1  -2 86.3009 50.2458   1
 -24  -1   2 112.067 49.2202   1
 -24   1   2 143.451 53.1453   1
  23   1  -2 3132.41 184.875   1
  23  -1  -2 3375.78 189.208   1
 -23   1   2 3301.66 190.330   1
 -23  -1   2 3176.28 189.382   1
  22   1  -2 70.4595 44.1805   1
 -22  -1   2 73.5577 44.7447   1
 -22   1   2 80.0827 43.3562   1
  22  -1  -2 7.24130 40.7199   1
  21   1  -2 160.883 48.8434   1
 -21  -1   2 218.223 50.3482   1
  20  -1  -2 773.629 80.3518   1
  20   1  -2 754.608 79.0051   1
 -20   1   2 958.583 86.7583   1
 -20  -1   2 838.349 81.7303   1
  19   1  -2 3227.06 189.314   1
  19  -1  -2 3809.37 200.540   1
 -19   1   2 3618.45 197.280   1
 -19  -1   2 3322.80 192.082   1
 -18   1   2 543.684 64.7280   1
  18  -1  -2 538.117 67.2913   1
  17   1  -2 2054.24 126.425   1
 -17  -1   2 1878.28 126.113   1
 -17   1   2 1639.20 121.333   1
  17  -1  -2 1726.48 121.137   1
 -16  -1   2 2026.51 133.666   1
 -16   1   2 1980.98 132.825   1
  16  -1  -2 2241.28 140.101   1
 -15   1   2 185.978 42.7380   1
 -15  -1   2 268.300 46.9085   1
  15   1  -2 220.309 45.7952   1
  15  -1  -2 107.874 39.3269   1
 -14  -1   2 8667.29 349.787   1
  14  -1  -2 6713.11 337.974   1
  13   1  -2 68789.7 2815.67   1
 -13  -1   2 76844.5 2821.57   1
  12   1  -2 2765.21 143.916   1
 -12  -1   2 2959.15 147.061   1
 -12   1   2 2378.80 141.028   1
  12  -1  -2 2357.13 139.949   1
  11   1  -2 6719.62 291.689   1
 -11  -1   2 6165.44 289.285   1
 -11   1   2 6917.97 295.531   1
  11  -1  -2 6277.93 290.149   1
  10   1  -2 3655.94 169.591   1
 -10  -1   2 3401.37 169.278   1
 -10   1   2 3037.52 165.699   1
  10  -1  -2 3488.72 168.983   1
   9   1  -2 7359.29 309.305   1
  -9  -1   2 6846.00 308.005   1
  -9   1   2 6851.21 307.318   1
   9  -1  -2 7613.80 312.546   1
   8   1  -2 139651. 5076.11   1
  -8  -1   2 125030. 5073.05   1
  -8   1   2 136031. 5077.93   1
   8  -1  -2 129833. 5075.57   1
  -7  -1   2 54764.6 2102.27   1
   7   1  -2 54210.6 2102.00   1
  -6  -1   2 883.805 54.5663   1
  -6   1   2 961.069 58.0148   1
   6   1  -2 912.499 55.0433   1
   6  -1  -2 869.686 56.6216   1
  -5  -1   2 23214.6 870.484   1
  -5   1   2 22763.5 876.834   1
   5   1  -2 21582.0 868.040   1
   5  -1  -2 22067.7 873.313   1
  -4  -1   2 35212.6 1272.47   1
  -4   1   2 32659.6 1274.84   1
   4  -1  -2 30691.2 1274.50   1
   4   1  -2 33256.6 1270.50   1
  -3   1   2 112505. 4588.32   1
  -3  -1   2 126307. 4584.34   1
   3  -1  -2 124904. 4589.53   1
   3   1  -2 116731. 4583.47   1
  -2   1   2 119581. 4638.64   1
   2  -1  -2 123553. 4638.86   1
   1  -1  -2 340800. 12989.0   1
   0  -1  -2 66852.9 2693.11   1
   0   1   2 68876.2 2692.60   1
   0  -1   2 67497.1 2690.53   1
  -1   1  -2 129118. 4860.92   1
  -1  -1  -2 133092. 4862.60   1
   1  -1   2 131630. 4861.57   1
   1   1   2 116611. 4860.11   1
  -2   1  -2 41674.2 1735.42   1
  -2  -1  -2 46033.1 1736.84   1
   2  -1   2 46754.3 1737.78   1
   2   1   2 46109.7 1735.70   1
  -3   1  -2 14746.6 595.522   1
  -3  -1  -2 16111.5 598.320   1
   3  -1   2 14370.7 597.640   1
   3   1   2 14980.6 596.641   1
  -5   1  -2 1815.48 99.1144   1
  -5  -1  -2 1828.05 99.2652   1
   5  -1   2 1661.75 96.7116   1
   5   1   2 1883.36 98.3532   1
  -6   1  -2 64936.7 2471.09   1
  -6  -1  -2 68426.1 2471.05   1
   6  -1   2 59659.8 2468.14   1
   6   1   2 62724.8 2468.68   1
  -7   1  -2 99875.9 4165.98   1
  -7  -1  -2 114956. 4170.43   1
   7  -1   2 106357. 4167.28   1
   7   1   2 113340. 4170.23   1
  -8   1  -2 18221.3 748.044   1
  -8  -1  -2 19333.3 749.170   1
   8   1   2 19783.7 749.982   1
  -9   1  -2 1477.21 102.813   1
  -9  -1  -2 1587.10 100.362   1
   9  -1   2 1658.23 103.218   1
   9   1   2 1616.27 101.659   1
 -10  -1  -2 4016.51 200.710   1
  10   1   2 3893.12 199.748   1
 -11   1  -2 7689.47 345.460   1
 -11  -1  -2 7511.68 345.275   1
  11  -1   2 7740.71 347.775   1
  11   1   2 7730.04 345.400   1
 -12   1  -2 17713.1 763.932   1
 -12  -1  -2 19522.7 770.012   1
  12  -1   2 18882.9 769.781   1
  12   1   2 18370.0 765.202   1
 -13  -1  -2 386.835 59.6300   1
 -13   1  -2 256.938 47.2891   1
  13  -1   2 340.805 54.7677   1
  13   1   2 268.882 48.9385   1
 -14   1  -2 13989.8 581.716   1
 -14  -1  -2 14421.2 584.840   1
  14  -1   2 13204.1 577.935   1
  14   1   2 12740.1 573.464   1
 -16   1  -2 721.080 74.7370   1
 -16  -1  -2 712.899 74.1241   1
  16  -1   2 483.084 64.3977   1
  16   1   2 584.685 70.7460   1
 -17   1  -2 2929.58 169.354   1
  17   1   2 2664.95 163.709   1
  17  -1   2 2792.70 169.009   1
 -18   1  -2 1810.59 127.169   1
 -18  -1  -2 1987.93 134.410   1
  18  -1   2 1831.45 128.433   1
 -19   1  -2 603.906 71.5184   1
 -19  -1  -2 565.702 68.3510   1
  19  -1   2 650.514 73.3221   1
  19   1   2 389.971 60.5719   1
 -20  -1  -2 1849.81 125.377   1
 -20   1  -2 1679.23 124.181   1
  20  -1   2 1572.20 116.783   1
  20   1   2 1456.93 113.991   1
 -21  -1  -2 514.544 72.8612   1
  21   1   2 740.514 79.0203   1
 -22  -1  -2 1391.07 106.378   1
 -22   1  -2 1074.67 99.3223   1
  22  -1   2 1221.58 102.556   1
  22   1   2 1200.03 99.4837   1
 -24  -1  -2 1784.32 122.814   1
 -24   1  -2 1843.61 127.168   1
  24   1   2 1552.86 116.353   1
  24  -1   2 1566.99 118.742   1
 -25  -1  -2-13.8912 42.2007   1
 -25   1  -2 13.8212 45.7554   1
  25   1   2 6.66597 43.3545   1
  25  -1   2-26.2714 46.4374   1
 -26   2   2 299.674 58.6094   1
  26  -2  -2 336.980 59.6622   1
 -25   2   2 22.5231 46.5561   1
  25  -2  -2-13.9993 44.6888   1
  25   2  -2-7.12077 37.9850   1
 -24   2   2 605.724 74.4131   1
  24  -2  -2 493.597 70.4005   1
 -24  -2   2 596.677 75.6339   1
 -23   2   2 66.1085 41.2511   1
 -23  -2   2 7.43708 36.8992   1
  23  -2  -2-21.8247 39.8466   1
  23   2  -2 7.10946 36.3595   1
 -22   2   2 797.269 85.4810   1
 -22  -2   2 678.435 77.4398   1
  22  -2  -2 788.778 85.6460   1
  22   2  -2 889.452 84.1495   1
 -21   2   2 7.28374 33.8002   1
 -21  -2   2 29.2382 37.3778   1
  21   2  -2-27.3866 37.0130   1
 -20  -2   2 2042.07 138.080   1
  20  -2  -2 2350.86 143.577   1
  20   2  -2 2129.49 136.242   1
 -19   2   2 241.018 49.8199   1
 -19  -2   2 132.178 43.1463   1
  19  -2  -2 268.529 54.0091   1
  19   2  -2 271.848 51.7537   1
 -18   2   2 6018.81 290.262   1
  18  -2  -2 5832.54 290.774   1
 -17   2   2 313.092 54.7795   1
 -17  -2   2 291.990 50.3005   1
  17  -2  -2 236.283 50.1935   1
  17   2  -2 374.943 54.9285   1
 -16   2   2 32.4027 32.1581   1
 -16  -2   2 37.3676 32.3207   1
  16   2  -2-5.98011 30.5890   1
 -15  -2   2 2210.81 140.627   1
  15  -2  -2 2333.74 140.880   1
  15   2  -2 2522.27 141.539   1
 -14   2   2 14593.9 627.948   1
 -14  -2   2 15197.5 629.811   1
  14  -2  -2 16142.0 630.222   1
  14   2  -2 14043.7 625.647   1
 -13   2   2-32.8913 32.2583   1
 -13  -2   2 41.9396 29.4479   1
  13  -2  -2 21.4107 30.7908   1
  13   2  -2 45.2824 28.6055   1
 -12   2   2 38296.4 1632.20   1
  12  -2  -2 43501.8 1636.32   1
  12   2  -2 42834.7 1630.19   1
 -11   2   2 4918.80 238.404   1
 -11  -2   2 5424.34 239.219   1
  11  -2  -2 5184.52 241.593   1
  11   2  -2 4906.08 234.497   1
 -10   2   2 35799.0 1361.38   1
 -10  -2   2 33782.2 1355.20   1
  10  -2  -2 34589.4 1357.83   1
  10   2  -2 34008.4 1353.22   1
  -9   2   2 37867.7 1481.02   1
  -9  -2   2 40683.9 1479.21   1
   9  -2  -2 39513.0 1481.87   1
  -8   2   2 3204.43 155.289   1
   8   2  -2 3465.24 151.449   1
   8  -2  -2 3207.78 154.785   1
  -7   2   2 4513.77 214.801   1
   7   2  -2 4771.12 207.430   1
   7  -2  -2 4549.74 210.273   1
  -7  -2   2 5218.62 211.009   1
   6   2  -2 11125.2 436.882   1
  -6  -2   2 10661.0 437.184   1
  -5   2   2 179.822 29.2555   1
   5  -2  -2 259.931 30.6971   1
   5   2  -2 219.154 22.8846   1
  -5  -2   2 195.871 25.3463   1
   4  -2  -2 297017. 12431.8   1
  -4   2   2 322612. 12433.3   1
   4   2  -2 337394. 12426.9   1
  -4  -2   2 338573. 12427.2   1
   3  -2  -2 5910.85 232.921   1
  -3  -2   2 5173.54 225.688   1
   3   2  -2 5938.53 225.965   1
  -3   2   2 5556.75 232.491   1
   2   2  -2 3481.74 139.933   1
  -2   2   2 3292.26 146.111   1
   2  -2  -2 3253.17 145.391   1
  -2  -2   2 3452.49 139.574   1
  -1  -2   2 88676.3 3345.59   1
   1  -2  -2 89044.4 3351.35   1
  -1   2   2 85359.5 3350.50   1
   1   2  -2 87007.9 3345.65   1
   0  -2  -2 47442.0 1811.65   1
   0   2   2 44824.8 1809.48   1
   0  -2   2 47829.5 1807.56   1
   0   2  -2 48062.0 1807.16   1
  -1  -2  -2 3533.26 154.142   1
   1   2   2 3400.14 152.672   1
   1  -2   2 3546.42 152.047   1
  -1   2  -2 3616.47 152.645   1
  -2  -2  -2 306473. 10058.3   1
   2   2   2 299448. 10059.1   1
  -2   2  -2 242864. 10053.4   1
   2  -2   2 220328. 10053.4   1
   3   2   2 24829.1 925.269   1
  -3  -2  -2 24359.6 926.744   1
  -3   2  -2 24289.9 926.724   1
  -5   2  -2 34132.0 1243.39   1
   5   2   2 33950.0 1240.20   1
  -5  -2  -2 30576.1 1242.62   1
   6  -2   2 121.226 31.6095   1
   6   2   2 71.7845 25.9822   1
  -6  -2  -2 72.4148 30.0831   1
  -6   2  -2 92.4152 29.8215   1
  -7   2  -2 14706.6 602.883   1
  -7  -2  -2 15805.5 605.200   1
   7   2   2 15866.3 602.962   1
  -8   2  -2 376.996 47.7963   1
  -8  -2  -2 530.196 53.2963   1
   8  -2   2 495.722 52.2726   1
   8   2   2 438.693 48.7247   1
  -9   2  -2 23502.3 945.798   1
  -9  -2  -2 23542.6 945.867   1
   9  -2   2 22004.9 941.732   1
   9   2   2 25078.0 946.425   1
 -11   2  -2 8889.75 375.405   1
 -11  -2  -2 8394.72 368.921   1
  11  -2   2 8142.66 367.064   1
  11   2   2 7624.25 362.484   1
 -12   2  -2 12489.6 558.620   1
 -12  -2  -2 13186.5 560.173   1
  12  -2   2 13937.0 562.873   1
  12   2   2 13085.3 557.234   1
 -13   2  -2 8747.91 387.559   1
 -13  -2  -2 8711.77 385.570   1
  13  -2   2 8450.35 382.792   1
  13   2   2 8137.06 379.295   1
 -14   2  -2 1582.77 112.251   1
 -14  -2  -2 1533.03 111.114   1
  14  -2   2 1489.46 110.281   1
  14   2   2 1607.85 111.305   1
 -15   2  -2 14503.8 628.915   1
  15  -2   2 15159.5 634.082   1
 -16   2  -2 787.313 79.5856   1
  16  -2   2 744.755 77.6216   1
  16   2   2 890.876 81.9558   1
 -17   2  -2 177.278 45.7959   1
 -17  -2  -2 339.946 57.0049   1
  17   2   2 253.919 53.9118   1
 -18   2  -2 21.6613 42.0136   1
 -18  -2  -2 21.6366 34.0743   1
  18  -2   2-43.2718 44.2833   1
  18   2   2 87.8196 40.6261   1
 -19  -2  -2 838.336 84.2037   1
  19   2   2 971.387 87.7969   1
  19  -2   2 772.370 81.4561   1
 -20   2  -2 7.26542 31.8577   1
 -20  -2  -2-7.32742 40.1298   1
  20  -2   2 21.5908 33.9884   1
  20   2   2-34.8730 41.0308   1
 -21   2  -2 1765.91 123.916   1
  21  -2   2 1598.64 120.015   1
 -22   2  -2-52.0888 48.8540   1
 -22  -2  -2-51.1035 39.4909   1
  22  -2   2 7.00100 42.5595   1
  22   2   2-41.9917 42.5450   1
 -23   2  -2 826.431 85.2709   1
  23  -2   2 753.019 81.1437   1
 -24   2  -2 106.172 41.3067   1
 -24  -2  -2 132.919 51.4354   1
  24   2   2 47.6074 45.1506   1
  24  -2   2 67.9651 40.5596   1
 -25   2  -2 337.249 58.5276   1
 -25  -2  -2 377.438 60.5004   1
  25  -2   2 416.728 60.1516   1
  25   2   2 413.984 61.4236   1
 -26   3   2-7.16701 39.2522   1
  26  -3  -2-7.00269 40.7366   1
 -24   3   2 22.0316 43.2572   1
 -24  -3   2 51.5870 44.8282   1
  24  -3  -2 79.8819 48.5494   1
  24   3  -2 70.5439 44.2331   1
 -23  -3   2 109.969 43.4741   1
  23   3  -2 178.238 51.0878   1
 -22   3   2 117.673 48.4845   1
 -22  -3   2 51.1126 38.6959   1
  22  -3  -2 162.273 50.7306   1
  22   3  -2 163.741 50.5453   1
 -21   3   2 2138.87 139.479   1
 -21  -3   2 2200.49 143.814   1
  21  -3  -2 2057.85 140.263   1
  21   3  -2 1957.18 136.510   1
 -20   3   2 792.889 83.0670   1
 -20  -3   2 873.501 85.0417   1
  20  -3  -2 829.249 84.5438   1
  20   3  -2 830.213 81.1083   1
 -19   3   2 333.286 61.9162   1
 -19  -3   2 349.109 56.5493   1
  19  -3  -2 357.226 60.5785   1
  19   3  -2 427.836 58.8507   1
 -18   3   2 133.265 46.6278   1
  18  -3  -2 88.3639 42.7753   1
 -17  -3   2 5650.66 288.208   1
  17   3  -2 6403.10 290.727   1
 -16   3   2 3875.99 203.314   1
 -16  -3   2 4056.60 203.219   1
  16  -3  -2 3578.33 197.385   1
  16   3  -2 3499.04 194.544   1
 -15   3   2 12177.9 499.808   1
 -15  -3   2 12197.3 496.469   1
  15   3  -2 11681.6 490.601   1
 -14   3   2 58.7450 36.7948   1
 -14  -3   2 11.1856 28.1806   1
  14  -3  -2-23.9251 33.5911   1
  14   3  -2 15.9815 27.6436   1
 -13   3   2 8385.87 388.606   1
 -13  -3   2 9629.45 393.115   1
  13  -3  -2 8069.19 388.735   1
  13   3  -2 9434.65 389.650   1
 -12  -3   2 12596.3 525.404   1
  12   3  -2 12424.1 522.471   1
  11   3  -2 36133.7 1432.46   1
  11  -3  -2 34764.4 1436.57   1
 -11   3   2 38793.2 1443.62   1
 -10   3   2 34026.1 1303.58   1
  10   3  -2 33996.0 1295.28   1
  10  -3  -2 32349.2 1300.76   1
 -10  -3   2 31481.0 1294.56   1
  -9   3   2 941.629 70.2145   1
   9   3  -2 930.569 64.3120   1
   9  -3  -2 826.548 66.8567   1
  -9  -3   2 945.761 66.5248   1
  -8   3   2 8075.80 346.091   1
   8   3  -2 8036.26 337.065   1
  -8  -3   2 7588.97 337.057   1
   8  -3  -2 8510.97 345.414   1
   7  -3  -2 3524.58 168.067   1
  -7   3   2 3456.82 166.784   1
  -6  -3   2 32024.7 1279.66   1
   6  -3  -2 32664.9 1288.95   1
  -6   3   2 33743.4 1289.38   1
   6   3  -2 33622.1 1280.67   1
   5   3  -2 24109.0 959.635   1
  -5  -3   2 25226.0 961.935   1
   4  -3  -2 57347.9 2205.40   1
  -4  -3   2 58372.5 2199.78   1
   4   3  -2 55065.9 2197.26   1
  -4   3   2 58741.9 2205.83   1
   3  -3  -2 17051.4 677.108   1
  -3   3   2 15548.0 676.753   1
   3   3  -2 17012.4 667.181   1
  -3  -3   2 18322.1 669.943   1
  -2   3   2 38470.0 1614.04   1
   2   3  -2 44651.0 1609.39   1
   2  -3  -2 41096.5 1615.48   1
  -2  -3   2 42128.1 1609.41   1
  -1  -3   2 79019.1 3049.04   1
   1   3  -2 80043.8 3048.73   1
  -1   3   2 79905.6 3055.58   1
   1  -3  -2 79544.1 3055.00   1
   0  -3  -2 96349.6 3742.24   1
   0   3   2 94112.9 3740.31   1
   0   3  -2 93015.5 3736.44   1
  -1  -3  -2 211.149 33.1263   1
   1  -3   2 291.502 30.6208   1
  -1   3  -2 281.747 30.2393   1
  -2  -3  -2 23727.3 918.779   1
   2   3   2 23032.2 916.920   1
   2  -3   2 22592.4 917.431   1
  -2   3  -2 24255.4 917.857   1
  -4  -3  -2 6702.29 281.626   1
   4   3   2 6770.81 281.698   1
  -4   3  -2 6272.65 284.612   1
   4  -3   2 6423.08 279.653   1
   5  -3   2 6620.31 279.639   1
   5   3   2 6455.59 276.224   1
  -5  -3  -2 6254.80 277.376   1
  -5   3  -2 6046.19 279.462   1
  -6   3  -2 7575.61 307.748   1
  -6  -3  -2 6765.66 301.192   1
   6  -3   2 6495.86 301.725   1
   6   3   2 6903.09 300.305   1
  -7   3  -2 3792.45 186.167   1
  -7  -3  -2 3778.91 183.323   1
   7  -3   2 3680.19 184.382   1
   7   3   2 3814.41 183.247   1
  -8   3  -2 1287.58 89.0968   1
  -8  -3  -2 1290.96 89.5795   1
   8  -3   2 1416.49 90.8983   1
   8   3   2 1066.06 86.3191   1
  -9   3  -2 15707.9 655.528   1
  -9  -3  -2 15513.7 655.975   1
   9  -3   2 16767.4 663.280   1
   9   3   2 15829.0 655.376   1
 -10   3  -2 25827.4 1024.43   1
  10  -3   2 24999.2 1022.12   1
 -11   3  -2 12058.1 532.365   1
 -11  -3  -2 12596.7 534.187   1
  11  -3   2 12669.6 533.221   1
  11   3   2 12684.0 530.995   1
 -12   3  -2 20719.0 831.030   1
 -12  -3  -2 19130.8 825.915   1
  12  -3   2 20118.2 827.210   1
  12   3   2 20728.5 826.897   1
 -13   3  -2 169.172 41.9273   1
 -13  -3  -2 169.618 41.6164   1
  13  -3   2 94.1092 34.3889   1
  13   3   2 191.252 43.9063   1
 -14  -3  -2 3129.00 168.996   1
  14  -3   2 2757.61 163.418   1
  14   3   2 2603.26 159.180   1
 -15   3  -2 2420.29 151.560   1
  15  -3   2 2431.41 149.736   1
 -16   3  -2 1946.89 131.546   1
 -16  -3  -2 1986.77 132.220   1
  16  -3   2 2014.28 134.250   1
  16   3   2 1723.85 124.743   1
 -17   3  -2 736.979 78.5824   1
 -17  -3  -2 757.768 79.3488   1
  17  -3   2 815.932 83.6122   1
  17   3   2 841.381 81.4393   1
 -18  -3  -2-7.18717 42.7485   1
  18   3   2 6.89499 39.6508   1
 -19   3  -2 1048.48 90.7918   1
 -19  -3  -2 982.342 89.2897   1
  19  -3   2 1022.00 91.6631   1
  19   3   2 788.468 80.9569   1
 -20   3  -2 1230.49 103.567   1
 -20  -3  -2 1207.82 100.046   1
  20  -3   2 1280.15 104.647   1
  20   3   2 975.574 95.1398   1
 -21   3  -2 80.1508 38.9528   1
  21  -3   2 50.6222 42.1458   1
 -22  -3  -2 1807.06 127.071   1
 -22   3  -2 1735.70 127.033   1
  22  -3   2 1764.58 127.217   1
  22   3   2 1639.91 120.258   1
 -23   3  -2 70.5685 38.1854   1
  23  -3   2 14.0380 37.4788   1
 -24  -3  -2 190.645 52.3002   1
  24   3   2 185.719 51.8691   1
 -25   3  -2 13.8023 39.2856   1
 -25  -3  -2 62.2601 47.0454   1
  25  -3   2 132.576 43.1700   1
  25   3   2-13.0763 42.9657   1
 -25   4   2 7.24466 41.1753   1
  25  -4  -2-21.6010 45.5352   1
 -24   4   2 7.28010 42.8295   1
 -24  -4   2 67.0510 46.6600   1
  24  -4  -2 7.42148 44.6208   1
  24   4  -2-35.2423 45.0018   1
 -23   4   2 14.6709 41.6902   1
 -23  -4   2 7.43574 42.7604   1
  23  -4  -2-14.6257 45.3478   1
  23   4  -2-7.02664 38.4826   1
 -22   4   2 64.5484 45.0220   1
 -22  -4   2 125.329 47.1679   1
  22  -4  -2 74.5218 46.3137   1
  22   4  -2 62.3922 37.6025   1
 -21   4   2 853.867 85.7851   1
 -21  -4   2 829.790 85.5947   1
  21  -4  -2 1059.69 92.8888   1
  21   4  -2 811.968 82.6198   1
 -20  -4   2 815.058 81.2133   1
  20   4  -2 823.498 80.3437   1
 -19   4   2 647.742 74.1529   1
 -19  -4   2 667.522 73.2000   1
  19  -4  -2 528.894 79.3556   1
  19   4  -2 704.741 72.8204   1
 -18   4   2 723.898 76.0952   1
 -18  -4   2 674.983 74.6681   1
  18  -4  -2 529.930 66.5858   1
  18   4  -2 675.403 73.0830   1
 -17   4   2 642.500 72.3644   1
 -17  -4   2 746.601 75.5539   1
  17   4  -2 826.104 77.6728   1
 -16  -4   2 8264.53 378.651   1
  16  -4  -2 8382.85 381.400   1
  16   4  -2 8407.60 376.450   1
 -15   4   2 18.1139 28.0266   1
 -15  -4   2-5.94563 31.2915   1
  15  -4  -2 20.0668 32.1358   1
  15   4  -2 34.1277 29.0929   1
 -14   4   2 1333.85 97.4821   1
  14  -4  -2 1183.53 94.1341   1
  14   4  -2 1251.34 91.1133   1
 -14  -4   2 1206.04 92.4684   1
  13  -4  -2 57.3744 37.0009   1
 -13   4   2 17.9222 33.5757   1
 -12   4   2 9259.85 408.979   1
  12   4  -2 9255.26 398.891   1
 -12  -4   2 9328.21 402.411   1
  12  -4  -2 9190.59 405.373   1
 -11   4   2 10949.6 468.737   1
  11   4  -2 11075.3 461.152   1
  11  -4  -2 10954.4 467.941   1
 -11  -4   2 10735.9 463.961   1
  10  -4  -2 12899.8 530.487   1
 -10   4   2 13176.2 533.533   1
  10   4  -2 11939.9 519.732   1
  -9  -4   2 11671.6 480.399   1
   9  -4  -2 12228.9 488.509   1
   9   4  -2 11894.6 480.455   1
  -9   4   2 10521.7 483.145   1
  -8  -4   2 2294.16 121.211   1
   8  -4  -2 2174.14 127.257   1
   8   4  -2 2514.72 122.254   1
  -8   4   2 2343.64 128.594   1
  -7  -4   2 2501.42 133.334   1
   7  -4  -2 2883.27 142.442   1
  -7   4   2 2729.39 139.523   1
   7   4  -2 2779.39 133.185   1
   6  -4  -2 71480.4 2635.36   1
  -6   4   2 65207.0 2630.84   1
   5  -4  -2 934.854 64.0740   1
  -5  -4   2 935.127 60.9062   1
  -5   4   2 925.914 64.9332   1
   5   4  -2 981.723 59.0799   1
   4  -4  -2 9539.69 395.982   1
   4   4  -2 9399.35 387.048   1
  -4   4   2 9715.77 395.284   1
  -4  -4   2 9670.72 390.389   1
  -3  -4   2 7707.81 325.562   1
   3   4  -2 8226.82 326.218   1
  -2  -4   2 34239.6 1318.14   1
   2   4  -2 33751.5 1317.16   1
   1   4  -2 22053.2 826.757   1
  -1  -4   2 20169.6 824.776   1
   0   4  -2 44327.4 1718.53   1
   0  -4   2 44637.4 1719.35   1
  -1   4  -2 5155.27 225.485   1
   1  -4   2 5196.94 223.867   1
  -2  -4  -2 86434.0 3299.25   1
   2   4   2 85112.4 3298.32   1
  -3  -4  -2 23183.7 892.515   1
   3   4   2 23074.6 889.978   1
   3  -4   2 22866.5 893.286   1
  -3   4  -2 20993.6 888.565   1
  -4  -4  -2 60648.8 2331.16   1
   4   4   2 61926.8 2330.05   1
  -4   4  -2 66099.3 2334.34   1
  -5  -4  -2 40940.2 1543.97   1
   5   4   2 40934.7 1541.71   1
   5  -4   2 36223.8 1542.06   1
  -5   4  -2 39825.4 1547.88   1
  -6  -4  -2 5730.77 259.468   1
   6   4   2 5881.80 260.328   1
   6  -4   2 5608.62 262.562   1
  -6   4  -2 5917.37 267.348   1
  -7  -4  -2 2178.89 120.908   1
   7   4   2 2087.59 119.167   1
  -7   4  -2 2178.96 123.163   1
   7  -4   2 1962.32 120.398   1
   8  -4   2 5.01798 21.1374   1
  -8  -4  -2 34.1258 25.3206   1
   8   4   2 64.8180 29.5824   1
  -8   4  -2 41.4298 31.4870   1
   9   4   2 3429.34 178.491   1
  -9  -4  -2 3653.28 183.244   1
  10   4   2 1381.14 93.1284   1
 -10  -4  -2 1290.51 93.4700   1
  10  -4   2 1158.08 91.6404   1
 -10   4  -2 1302.21 95.9961   1
  11   4   2 23384.9 921.308   1
 -11  -4  -2 23104.0 924.717   1
  11  -4   2 24651.6 933.811   1
  12   4   2 2316.44 139.362   1
 -12  -4  -2 2639.02 146.794   1
  12  -4   2 2303.82 143.343   1
 -12   4  -2 2283.15 143.321   1
  13   4   2 9105.25 425.507   1
 -13  -4  -2 10191.8 434.739   1
  13  -4   2 9388.78 431.030   1
 -13   4  -2 10307.4 436.328   1
  14   4   2 9373.53 417.351   1
 -14  -4  -2 9372.73 420.511   1
  15   4   2 422.779 57.9267   1
 -15  -4  -2 441.885 59.5540   1
  15  -4   2 257.089 53.9809   1
 -15   4  -2 252.469 51.9850   1
 -16  -4  -2 82.7618 42.5420   1
  16  -4   2 138.512 45.2345   1
 -16   4  -2 106.960 44.4135   1
  17   4   2 606.833 70.6599   1
 -17  -4  -2 668.642 75.3037   1
  17  -4   2 706.773 78.3242   1
 -17   4  -2 872.979 83.2031   1
  18   4   2 362.991 56.5284   1
 -18  -4  -2 466.650 62.9507   1
  18  -4   2 418.948 66.1005   1
 -18   4  -2 525.736 68.5863   1
  19   4   2 319.339 55.8735   1
 -19  -4  -2 376.981 59.0720   1
  19  -4   2 374.588 59.1114   1
 -19   4  -2 321.558 55.1520   1
 -20  -4  -2 611.866 74.2025   1
  20   4   2 526.755 69.2553   1
  20  -4   2 464.650 66.7763   1
  21   4   2 1477.97 112.385   1
  21  -4   2 1674.95 123.182   1
 -21  -4  -2 1581.84 117.791   1
 -21   4  -2 1629.19 120.098   1
  22   4   2 20.5737 43.7840   1
 -22  -4  -2 14.5162 43.1707   1
  22  -4   2 7.18893 40.3686   1
 -22   4  -2-14.4382 36.3689   1
  23   4   2 34.0955 43.9676   1
 -23  -4  -2 43.0424 37.7733   1
  23  -4   2 34.9630 40.2369   1
 -23   4  -2 35.2327 40.5469   1
  24   4   2 128.375 47.6470   1
 -24  -4  -2 154.945 45.6430   1
 -24   4  -2 144.231 47.2887   1
  24  -4   2 68.2165 48.1013   1
  25   4   2 39.7216 43.4727   1
 -26   5   2-7.03515 43.1881   1
  26  -5  -2 21.0438 48.4384   1
 -25   5   2 236.031 54.1725   1
  25  -5  -2 179.403 53.2436   1
 -24   5   2 35.5429 39.9286   1
  24  -5  -2 14.5567 42.3500   1
 -23  -5   2 771.302 81.1705   1
  23   5  -2 806.315 83.7371   1
 -23   5   2 819.216 83.7818   1
  23  -5  -2 760.495 81.2726   1
 -22   5   2 44.0982 42.7909   1
 -22  -5   2 44.0301 41.2453   1
  22  -5  -2 29.0428 43.2221   1
  22   5  -2 70.9600 44.9093   1
 -21   5   2 534.687 70.8364   1
  21  -5  -2 561.574 70.0146   1
 -20   5   2 985.910 89.5094   1
  20  -5  -2 780.144 81.9837   1
  20   5  -2 781.154 80.4627   1
 -19   5   2 551.471 66.2742   1
 -19  -5   2 519.990 66.1116   1
  19  -5  -2 513.390 66.4698   1
  19   5  -2 471.483 63.3402   1
 -18   5   2 621.049 71.4426   1
 -18  -5   2 567.295 67.8119   1
  18  -5  -2 495.762 64.4209   1
  18   5  -2 511.201 65.7941   1
 -17   5   2 1785.85 122.819   1
 -17  -5   2 1547.90 116.242   1
  17  -5  -2 1825.62 124.145   1
  17   5  -2 1712.61 118.863   1
 -16   5   2 2375.14 150.720   1
 -16  -5   2 2490.23 150.885   1
  16  -5  -2 2812.88 160.597   1
  16   5  -2 2564.02 150.426   1
 -15   5   2 4928.74 239.889   1
  15   5  -2 4915.54 233.108   1
 -15  -5   2 4830.72 234.483   1
 -14   5   2-19.1656 36.7386   1
 -14  -5   2 11.5755 26.8582   1
  14  -5  -2-6.22555 33.6556   1
  14   5  -2-5.57860 29.3538   1
 -13  -5   2 12617.7 525.044   1
  13  -5  -2 11200.6 526.787   1
  13   5  -2 13311.0 526.978   1
 -13   5   2 12202.3 531.485   1
 -12  -5   2 1479.81 101.153   1
  12  -5  -2 1817.86 112.947   1
  12   5  -2 1448.02 100.723   1
 -12   5   2 1718.33 111.383   1
 -11  -5   2 29306.7 1158.87   1
  11  -5  -2 28553.5 1164.52   1
  11   5  -2 29388.2 1157.86   1
 -11   5   2 29304.9 1168.12   1
 -10  -5   2 13846.0 567.157   1
  10  -5  -2 13334.1 571.695   1
 -10   5   2 13650.6 573.661   1
  10   5  -2 13841.9 564.808   1
   9  -5  -2 4887.26 227.486   1
   9   5  -2 4654.28 217.370   1
  -9   5   2 4590.16 224.915   1
  -8  -5   2-11.8609 19.3076   1
   8  -5  -2 19.1761 24.1537   1
   8   5  -2 15.0361 21.1109   1
  -8   5   2 23.3435 26.2185   1
  -7  -5   2 1254.30 78.0737   1
   7  -5  -2 1068.70 80.3576   1
  -7   5   2 1208.16 82.4099   1
   7   5  -2 1121.67 73.0450   1
   6  -5  -2 25436.1 1016.32   1
  -6  -5   2 26093.6 1010.34   1
  -6   5   2 25808.6 1016.78   1
   6   5  -2 25043.2 1008.47   1
   5  -5  -2 130373. 4842.79   1
  -5   5   2 122080. 4842.18   1
   5   5  -2 121393. 4832.78   1
  -5  -5   2 131079. 4835.57   1
  -4   5   2 4702.52 219.259   1
   4  -5  -2 4921.82 219.486   1
  -3   5   2 19357.7 754.059   1
   3  -5  -2 18394.9 753.693   1
   2  -5  -2 11872.9 487.417   1
  -2   5   2 11896.8 486.811   1
   1  -5  -2 22922.7 904.562   1
  -1   5   2 22713.0 901.891   1
   0  -5  -2 20571.3 820.586   1
   0   5  -2 19302.7 814.170   1
   0   5   2 21595.7 820.098   1
   0  -5   2 21218.4 817.377   1
  -1  -5  -2 80523.9 3164.70   1
   1   5   2 84685.3 3164.85   1
  -1   5  -2 82765.3 3162.24   1
   1  -5   2 80729.1 3162.33   1
   2   5   2 4978.81 212.036   1
  -2   5  -2 4906.46 212.024   1
   2  -5   2 5045.03 212.808   1
  -3   5  -2 2593.44 129.938   1
   3  -5   2 2388.82 127.772   1
   3   5   2 2447.75 127.153   1
  -3  -5  -2 2367.14 128.674   1
  -4   5  -2 7375.78 320.890   1
   4  -5   2 7650.56 323.333   1
   4   5   2 7387.19 319.976   1
  -4  -5  -2 7017.22 321.492   1
  -5   5  -2 135.596 34.0135   1
   5  -5   2 154.842 33.7314   1
   5   5   2 152.927 30.2871   1
  -5  -5  -2 86.8607 26.5653   1
  -6   5  -2 23270.4 1009.76   1
   6  -5   2 25890.7 1009.37   1
   6   5   2 26097.8 1006.83   1
  -6  -5  -2 25602.9 1007.98   1
  -7   5  -2 1816.37 120.809   1
  -7  -5  -2 2003.24 116.859   1
   7  -5   2 1976.29 120.613   1
   7   5   2 2032.00 115.643   1
   8   5   2 365.706 46.4406   1
  -8  -5  -2 343.335 44.5604   1
   9  -5   2 32554.8 1262.03   1
  -9   5  -2 30653.5 1262.70   1
 -10  -5  -2 1836.92 119.545   1
  10   5   2 2062.85 122.476   1
  10  -5   2 1778.35 120.776   1
 -10   5  -2 1871.56 122.248   1
 -11  -5  -2 6320.23 292.749   1
  11   5   2 6253.44 290.419   1
  11  -5   2 6172.78 293.468   1
 -11   5  -2 6020.81 294.674   1
  12   5   2 14443.8 631.144   1
 -12  -5  -2 15559.1 637.245   1
  12  -5   2 15285.6 639.193   1
 -12   5  -2 15100.9 636.812   1
  13   5   2 2764.95 160.146   1
 -13  -5  -2 2883.42 163.173   1
  13  -5   2 2736.53 162.832   1
 -13   5  -2 2735.56 162.498   1
  14  -5   2 6.68440 34.6801   1
 -14   5  -2-6.77620 33.6159   1
 -15  -5  -2 7169.45 338.309   1
  15  -5   2 7069.30 337.024   1
 -15   5  -2 7274.75 340.997   1
  16   5   2 26.6284 33.5737   1
 -16  -5  -2 62.7394 37.2193   1
  16  -5   2 27.6368 32.6672   1
 -16   5  -2 50.4986 34.6872   1
  17   5   2-20.3434 35.6813   1
 -17  -5  -2 28.4054 35.2293   1
  18  -5   2 14.3252 42.1513   1
 -18   5  -2 44.1549 44.7266   1
  19   5   2 1197.37 104.054   1
 -19  -5  -2 1248.79 107.077   1
  19  -5   2 1584.00 115.106   1
 -19   5  -2 1387.48 110.193   1
  20   5   2 420.786 65.7154   1
 -20  -5  -2 400.388 62.7871   1
  20  -5   2 440.930 67.4750   1
 -20   5  -2 350.475 61.1149   1
  21   5   2 167.672 50.7041   1
 -21  -5  -2 57.7912 42.2401   1
  21  -5   2 152.395 50.6945   1
 -21   5  -2 77.9940 41.4674   1
  22   5   2 395.196 60.0009   1
 -22  -5  -2 321.189 59.4072   1
  22  -5   2 394.422 63.2129   1
 -22   5  -2 364.647 61.1342   1
  23   5   2 136.804 49.9737   1
 -23  -5  -2 124.875 49.9345   1
  23  -5   2 197.178 52.8820   1
 -23   5  -2 289.000 58.0940   1
  24  -5   2 278.480 58.8280   1
 -24   5  -2 219.609 55.3199   1
  26  -6  -2 180.451 55.9405   1
 -26   6   2 207.499 51.2836   1
  25  -6  -2 42.5873 49.4242   1
 -25   6   2 27.7314 42.5800   1
  24  -6  -2-28.8683 46.5144   1
 -24   6   2-7.10646 41.8118   1
  23   6  -2 7.14662 42.0594   1
  23  -6  -2 28.7600 37.3221   1
 -23   6   2 58.4209 44.3852   1
  22   6  -2 234.466 53.7271   1
 -22  -6   2 315.647 60.0931   1
  22  -6  -2 323.659 60.9158   1
 -22   6   2 325.691 59.5255   1
  21   6  -2 175.827 49.5563   1
 -21  -6   2 72.6611 42.0374   1
  21  -6  -2 122.088 48.1849   1
 -21   6   2 111.657 44.5132   1
  20   6  -2 387.803 60.6493   1
 -20  -6   2 363.155 56.6741   1
  20  -6  -2 428.277 60.8125   1
 -20   6   2 465.253 62.7642   1
 -19  -6   2 55.8314 38.2936   1
  19   6  -2 67.8744 40.8752   1
 -18   6   2 537.021 68.1101   1
  18   6  -2 450.174 61.7153   1
 -18  -6   2 469.668 61.0094   1
  17  -6  -2 249.527 49.3528   1
 -16  -6   2 1296.54 99.4929   1
  16  -6  -2 1111.32 94.4319   1
 -16   6   2 1165.96 97.2939   1
  16   6  -2 1079.85 92.4753   1
  15   6  -2 59.7324 37.0531   1
 -15  -6   2-6.20038 28.7888   1
  14   6  -2 456.075 57.4158   1
 -14   6   2 443.632 60.9116   1
 -14  -6   2 589.891 61.7457   1
  14  -6  -2 546.134 62.6737   1
 -13   6   2 710.804 73.4886   1
  13   6  -2 760.081 68.2142   1
  13  -6  -2 722.720 74.7241   1
 -13  -6   2 685.880 68.7301   1
  12  -6  -2-17.5749 27.6665   1
 -12   6   2 24.8542 31.7734   1
 -11   6   2 1278.50 95.1339   1
  11   6  -2 1290.50 89.8023   1
 -11  -6   2 1221.00 89.1363   1
  11  -6  -2 1188.76 90.4957   1
 -10   6   2 1138.19 87.2365   1
  10   6  -2 1201.68 83.8844   1
 -10  -6   2 1058.82 82.4548   1
  10  -6  -2 1295.99 91.5202   1
   9   6  -2 4591.13 220.927   1
  -9  -6   2 4903.46 225.924   1
  -8   6   2 23984.4 945.912   1
   8   6  -2 22914.4 936.397   1
   8  -6  -2 23551.1 945.630   1
  -7   6   2 1448.53 94.8600   1
  -7  -6   2 1524.24 92.8087   1
   7  -6  -2 1309.45 94.7973   1
   7   6  -2 1595.16 92.1861   1
   6  -6  -2 3131.08 156.179   1
  -6   6   2 3014.39 156.865   1
   6   6  -2 2754.39 145.571   1
  -6  -6   2 2923.03 148.048   1
   5  -6  -2 2267.77 120.584   1
  -5   6   2 1938.59 118.019   1
   5   6  -2 1982.94 111.230   1
  -5  -6   2 2269.97 115.321   1
   4  -6  -2 58.3650 24.7045   1
  -4   6   2 54.2190 26.0329   1
   4   6  -2 106.234 25.4966   1
  -4  -6   2 92.9280 26.3921   1
  -3   6   2 292.571 37.7115   1
   3   6  -2 284.376 34.8367   1
  -3  -6   2 288.148 36.0183   1
   3  -6  -2 248.938 34.8324   1
   2  -6  -2 56483.5 2265.59   1
  -2   6   2 59925.9 2267.38   1
   2   6  -2 62582.1 2263.50   1
  -2  -6   2 55258.5 2259.62   1
  -1  -6   2 4390.31 205.206   1
   1   6  -2 4665.07 207.227   1
  -1   6   2 4418.97 207.975   1
   1  -6  -2 4628.86 210.687   1
   0  -6   2 3844.68 177.102   1
   0   6  -2 3791.40 177.216   1
   0   6   2 3527.17 177.659   1
   0  -6  -2 3719.77 179.107   1
   1  -6   2 2536.75 129.076   1
  -1   6  -2 2420.59 126.988   1
   1   6   2 2390.82 129.049   1
  -1  -6  -2 2434.84 131.772   1
   2  -6   2 127070. 4863.22   1
  -2  -6  -2 124795. 4864.50   1
   2   6   2 128527. 4864.64   1
  -2   6  -2 126167. 4863.68   1
  -3  -6  -2 9051.14 400.880   1
   3   6   2 9434.49 397.949   1
  -3   6  -2 10216.1 401.217   1
   3  -6   2 8859.91 397.241   1
  -4  -6  -2 16312.0 675.265   1
  -4   6  -2 16643.2 670.788   1
   4  -6   2 18564.7 675.759   1
  -5  -6  -2 4100.82 209.724   1
   5   6   2 4371.64 209.009   1
  -5   6  -2 4664.81 212.938   1
   5  -6   2 4324.59 211.568   1
  -6  -6  -2 10.0030 27.0389   1
   6   6   2-4.65829 25.8377   1
  -6   6  -2 5.02938 28.2424   1
   6  -6   2 15.2604 29.2531   1
   7   6   2 3948.07 192.305   1
  -7  -6  -2 3643.91 193.514   1
  -8   6  -2 163.626 40.4058   1
   8  -6   2 128.825 36.2733   1
  -9  -6  -2 7349.88 348.555   1
   9   6   2 7702.02 347.668   1
  -9   6  -2 8043.63 355.462   1
   9  -6   2 8009.53 354.479   1
 -10  -6  -2 5457.30 255.705   1
  10   6   2 4744.44 245.888   1
 -10   6  -2 5081.42 254.080   1
  10  -6   2 5526.45 256.833   1
  11   6   2 2344.26 137.921   1
 -11  -6  -2 2100.52 136.060   1
  11  -6   2 2035.34 135.852   1
 -11   6  -2 2453.35 143.214   1
 -12   6  -2 531.861 64.2394   1
  12  -6   2 456.700 61.9397   1
  12   6   2 501.945 60.7818   1
 -13   6  -2 722.947 74.4108   1
  13   6   2 805.416 76.6713   1
  13  -6   2 569.005 68.9219   1
 -14   6  -2 975.552 87.0407   1
  14  -6   2 1211.76 100.080   1
 -14  -6  -2 1079.69 91.6113   1
  15   6   2 72.5923 39.7533   1
 -15   6  -2 27.9941 34.2615   1
 -15  -6  -2 120.703 44.8543   1
  15  -6   2 55.9843 35.8703   1
 -16  -6  -2 2304.72 147.020   1
 -16   6  -2 2326.70 150.845   1
  16   6   2 2516.47 150.682   1
  16  -6   2 2342.74 149.875   1
 -17  -6  -2 2258.63 148.408   1
 -17   6  -2 2398.43 155.026   1
  17   6   2 2625.56 154.300   1
  17  -6   2 2392.57 152.578   1
 -18  -6  -2 1801.72 123.792   1
 -18   6  -2 1768.13 125.096   1
  18  -6   2 1720.00 122.616   1
  18   6   2 1529.99 118.297   1
  19   6   2 104.621 45.0213   1
 -19   6  -2 51.7339 43.0690   1
 -19  -6  -2 42.5216 35.7952   1
  19  -6   2 71.6352 42.6855   1
 -20  -6  -2 873.553 88.1980   1
 -20   6  -2 838.205 85.7545   1
  20  -6   2 1004.45 90.9433   1
  20   6   2 908.601 89.1444   1
 -21  -6  -2 600.853 72.5651   1
  21   6   2 591.561 73.3623   1
  21  -6   2 505.250 72.0616   1
  22   6   2 490.302 69.5378   1
 -22  -6  -2 435.192 68.3332   1
  22  -6   2 577.774 72.4900   1
 -22   6  -2 402.880 65.2517   1
  23   6   2-6.82026 44.7619   1
 -23  -6  -2 35.3656 42.5282   1
  24   6   2 46.8275 46.2195   1
  24  -6   2 27.3358 40.2330   1
 -24   6  -2 47.4658 37.1684   1
  25  -7  -2 210.074 55.8630   1
 -25   7   2 75.8231 43.4967   1
  24  -7  -2 7.03215 42.2834   1
 -24   7   2 28.5655 45.5979   1
  23  -7  -2 21.3503 45.0132   1
  22  -7  -2 735.530 84.0111   1
  22   7  -2 850.314 85.2164   1
 -22  -7   2 828.170 84.2068   1
 -22   7   2 732.511 83.6996   1
  21   7  -2 28.3482 44.3851   1
 -21  -7   2-37.3425 41.9384   1
  20  -7  -2 283.471 57.2357   1
  20   7  -2 363.809 60.7121   1
 -20   7   2 315.010 55.4780   1
  19  -7  -2 1274.74 105.113   1
 -19  -7   2 1296.61 106.790   1
  19   7  -2 1202.71 101.787   1
 -19   7   2 1377.72 106.789   1
  18   7  -2 2071.16 137.997   1
 -18  -7   2 2295.70 143.854   1
 -17  -7   2 41.3180 38.1960   1
  17   7  -2-6.56896 33.5923   1
 -17   7   2 7.18036 38.8183   1
  17  -7  -2-7.05424 37.6314   1
 -16  -7   2 400.228 59.0580   1
  16   7  -2 485.924 62.3437   1
 -16   7   2 424.768 60.5239   1
  16  -7  -2 419.780 60.1822   1
 -15  -7   2 6907.26 330.956   1
  15   7  -2 7346.15 331.253   1
 -15   7   2 7544.05 340.154   1
  15  -7  -2 6641.83 331.427   1
  14   7  -2 1585.91 111.255   1
 -14  -7   2 1698.05 114.772   1
 -13  -7   2 307.124 48.6059   1
  13   7  -2 264.283 46.4721   1
 -13   7   2 245.205 46.8784   1
  13  -7  -2 254.318 48.3922   1
 -12  -7   2 4711.02 233.780   1
  12   7  -2 4489.95 228.620   1
 -12   7   2 5120.60 242.803   1
  12  -7  -2 4642.38 235.473   1
 -11   7   2 285.528 47.2674   1
  11  -7  -2 393.927 52.5444   1
 -10  -7   2 5417.94 257.934   1
  10   7  -2 5524.16 256.658   1
 -10   7   2 5468.52 263.057   1
  10  -7  -2 5290.73 262.653   1
  -9  -7   2 14745.3 597.651   1
   9   7  -2 13745.1 591.669   1
  -9   7   2 14479.4 602.962   1
   9  -7  -2 14520.2 603.516   1
  -8  -7   2 2295.50 127.886   1
  -8   7   2 2360.23 133.212   1
   8   7  -2 2106.61 122.475   1
   8  -7  -2 2075.63 128.535   1
   7   7  -2 720.703 63.6201   1
   7  -7  -2 862.913 73.3046   1
  -7   7   2 812.125 70.2769   1
  -6  -7   2 1342.75 87.1771   1
  -6   7   2 1365.88 94.5567   1
   6  -7  -2 1292.55 90.9704   1
   6   7  -2 1357.50 86.6307   1
  -5  -7   2 6953.74 308.985   1
  -5   7   2 7231.84 314.264   1
   5  -7  -2 7334.83 313.791   1
   5   7  -2 6534.42 305.882   1
  -4  -7   2 201.404 33.5443   1
  -4   7   2 321.555 45.4527   1
   4  -7  -2 311.987 40.7753   1
   4   7  -2 309.875 39.6112   1
  -3  -7   2 1091.41 74.1475   1
  -3   7   2 929.396 73.1620   1
   3  -7  -2 1161.96 79.3401   1
   3   7  -2 1019.20 71.3343   1
  -2   7   2 5130.66 239.700   1
   2  -7  -2 5078.46 240.463   1
   2   7  -2 4858.95 233.906   1
   1  -7  -2 5721.73 267.559   1
   1   7  -2 6061.17 264.916   1
  -1  -7   2 6099.32 266.545   1
  -1   7   2 5797.17 266.459   1
   0  -7  -2 18309.2 710.830   1
   0   7  -2 15982.6 702.414   1
   0  -7   2 17501.9 706.850   1
   0   7   2 18252.6 710.786   1
  -1  -7  -2 16552.5 649.619   1
  -1   7  -2 15466.5 643.376   1
   1  -7   2 15099.6 643.609   1
   1   7   2 16262.3 647.726   1
  -2  -7  -2 55.6535 27.4366   1
  -2   7  -2 48.6007 27.5504   1
   2  -7   2 128.540 32.1840   1
   2   7   2 80.8947 29.6351   1
  -3  -7  -2 5018.72 243.765   1
   3   7   2 5524.84 246.150   1
   3  -7   2 5372.77 246.086   1
  -3   7  -2 5058.26 245.418   1
  -4  -7  -2 1323.42 90.5670   1
  -4   7  -2 1249.31 87.1870   1
   4  -7   2 1242.15 88.1399   1
   4   7   2 1223.68 86.1229   1
  -5   7  -2 616.550 61.8710   1
   5  -7   2 561.539 60.3160   1
   5   7   2 643.285 60.6305   1
  -5  -7  -2 633.827 61.8490   1
  -7   7  -2 1047.40 81.4107   1
   7  -7   2 1147.14 85.3069   1
   7   7   2 892.566 77.6428   1
  -7  -7  -2 1077.05 84.5311   1
  -8   7  -2 897.276 79.0458   1
   8  -7   2 964.856 78.8910   1
   8   7   2 917.475 76.4334   1
  -8  -7  -2 1002.48 80.5320   1
  -9   7  -2 8803.69 395.953   1
   9  -7   2 8084.53 386.156   1
   9   7   2 8869.63 388.612   1
  -9  -7  -2 9310.24 394.217   1
 -10   7  -2 11111.5 509.600   1
  10  -7   2 12048.3 508.428   1
  10   7   2 11636.6 501.696   1
 -10  -7  -2 11809.7 505.361   1
 -11   7  -2 6819.45 326.585   1
 -11  -7  -2 6927.93 324.542   1
  11  -7   2 7053.55 327.593   1
  11   7   2 6939.21 322.372   1
  12   7   2 12.4879 32.3986   1
  13  -7   2 2427.25 149.727   1
 -13   7  -2 2342.82 151.416   1
 -14   7  -2 147.427 50.7713   1
 -14  -7  -2 144.499 45.5775   1
  14   7   2 195.687 44.0009   1
  14  -7   2 154.856 47.4156   1
 -15  -7  -2 2133.17 138.375   1
 -15   7  -2 1943.47 134.286   1
  15  -7   2 2094.07 141.870   1
  15   7   2 1938.57 132.166   1
  16   7   2 88.0019 41.2320   1
 -16  -7  -2 64.0991 39.1135   1
  17  -7   2 347.618 59.0978   1
 -17   7  -2 239.660 54.8187   1
  18  -7   2 21.1078 34.9314   1
 -18  -7  -2 21.8514 38.3505   1
  18   7   2 69.2403 45.0532   1
 -18   7  -2 36.7999 36.5378   1
  19  -7   2 50.1096 43.1373   1
 -19   7  -2 73.9116 44.5329   1
  19   7   2 48.6997 38.6974   1
 -19  -7  -2 139.079 45.4855   1
  20  -7   2 681.893 74.5106   1
  20   7   2 549.849 70.8424   1
 -20  -7  -2 490.579 67.7101   1
 -21   7  -2-7.17059 40.7538   1
  21   7   2-20.8132 39.4303   1
 -21  -7  -2 14.6043 34.4858   1
 -22   7  -2 27.7526 33.8773   1
  22   7   2-27.4870 37.6343   1
 -22  -7  -2-14.4855 38.1099   1
 -23   7  -2 6.72606 29.5214   1
  23  -7   2 62.1539 38.8013   1
  23   7   2 40.7225 42.1075   1
 -23  -7  -2 42.8854 42.0684   1
 -25   8   2 61.9908 38.7141   1
  25  -8  -2 20.3472 45.7178   1
 -23   8   2-7.25383 37.6823   1
  23  -8  -2 112.023 44.3171   1
 -22   8   2 117.051 46.7352   1
  22  -8  -2 187.751 53.2256   1
  22   8  -2 218.359 50.6950   1
 -21   8   2 7.27004 39.8349   1
  21  -8  -2 28.3786 42.6724   1
  21   8  -2 65.1357 43.5297   1
 -21  -8   2 30.3289 39.3577   1
 -20   8   2 230.093 55.1918   1
 -20  -8   2 172.563 51.1678   1
  20  -8  -2 234.483 57.3141   1
  20   8  -2 200.534 50.4892   1
 -19  -8   2 266.182 54.5210   1
 -19   8   2 290.203 58.2111   1
  19   8  -2 282.243 54.6375   1
 -18  -8   2 1468.36 111.706   1
  18  -8  -2 1309.51 111.115   1
  18   8  -2 1362.85 107.529   1
 -17   8   2 87.2097 38.5717   1
  17   8  -2 121.511 41.3248   1
 -17  -8   2 213.571 47.4042   1
  17  -8  -2 127.535 41.5240   1
 -16   8   2 397.274 63.8653   1
  16   8  -2 411.948 58.1054   1
 -16  -8   2 355.059 56.2909   1
  16  -8  -2 273.173 57.6053   1
 -15   8   2 7192.33 339.776   1
  15   8  -2 7262.23 334.238   1
 -15  -8   2 7061.38 337.241   1
  15  -8  -2 7138.58 339.041   1
 -14   8   2 2636.53 157.760   1
  14   8  -2 2447.35 146.736   1
 -14  -8   2 2433.03 150.740   1
  14  -8  -2 2426.66 152.103   1
  13   8  -2 731.773 74.3276   1
 -13  -8   2 822.126 77.4116   1
 -12   8   2 1973.86 130.899   1
  12   8  -2 2029.74 125.835   1
 -12  -8   2 2026.54 128.061   1
  12  -8  -2 1956.59 129.485   1
 -11   8   2 1649.11 116.220   1
  11   8  -2 1668.18 111.172   1
 -11  -8   2 1764.60 115.575   1
  11  -8  -2 1876.07 120.534   1
 -10   8   2 5687.83 283.690   1
  10   8  -2 6186.29 280.866   1
  10  -8  -2 6299.91 290.834   1
 -10  -8   2 5873.06 281.925   1
   9  -8  -2 6279.25 295.568   1
  -9   8   2 6215.34 294.596   1
   8  -8  -2 6496.60 295.996   1
   8   8  -2 6754.51 287.606   1
  -8  -8   2 6856.24 290.151   1
  -7  -8   2 2262.62 129.049   1
   7  -8  -2 2341.73 136.431   1
  -7   8   2 2098.40 131.345   1
  -6  -8   2 2885.83 144.714   1
  -6   8   2 2610.01 146.079   1
   6   8  -2 2658.73 140.714   1
  -5  -8   2 23210.8 994.493   1
   5   8  -2 26773.9 998.432   1
  -4  -8   2 3465.68 179.707   1
  -4   8   2 3601.25 185.959   1
   4  -8  -2 3645.02 187.311   1
   4   8  -2 3975.58 184.668   1
  -3  -8   2 332.896 45.0108   1
  -3   8   2 372.499 46.3153   1
   3  -8  -2 421.943 49.9229   1
   3   8  -2 319.992 45.9108   1
  -2  -8   2 535.594 55.0042   1
   2  -8  -2 603.725 59.7750   1
   2   8  -2 588.299 54.9538   1
  -2   8   2 699.337 62.9418   1
   1  -8  -2 478.272 50.6187   1
  -1  -8   2 331.950 44.9813   1
  -1   8   2 415.070 48.7329   1
   1   8  -2 367.577 45.4326   1
   0  -8  -2 7222.84 321.301   1
   0   8  -2 7054.98 317.089   1
   0  -8   2 7123.92 317.900   1
   0   8   2 7209.35 318.788   1
  -1  -8  -2 41776.2 1630.80   1
  -1   8  -2 41038.6 1627.06   1
   1  -8   2 42004.2 1628.87   1
   1   8   2 41086.6 1629.64   1
  -2  -8  -2 12621.8 563.410   1
  -2   8  -2 14111.6 564.218   1
   2  -8   2 13561.3 563.619   1
   2   8   2 13678.9 563.235   1
  -3  -8  -2 6236.35 296.489   1
   3   8   2 6807.60 299.126   1
   3  -8   2 6541.63 297.931   1
  -3   8  -2 6520.83 297.714   1
  -5  -8  -2 11229.1 481.578   1
   5   8   2 11235.3 478.136   1
  -5   8  -2 11414.2 482.768   1
   5  -8   2 10918.8 480.416   1
  -6  -8  -2 1022.34 84.9260   1
   6   8   2 1264.99 88.5313   1
  -6   8  -2 1122.33 87.3278   1
   6  -8   2 1170.90 89.2879   1
  -7  -8  -2 9488.06 433.575   1
   7   8   2 9643.31 430.745   1
  -7   8  -2 10635.2 440.064   1
   7  -8   2 9968.52 436.155   1
  -8  -8  -2 5166.15 255.132   1
   8   8   2 5499.43 256.136   1
  -8   8  -2 5234.33 256.466   1
   8  -8   2 4928.88 252.769   1
  -9  -8  -2 4347.48 216.877   1
   9   8   2 3719.06 208.683   1
  -9   8  -2 4263.78 218.813   1
   9  -8   2 4211.68 213.958   1
 -10  -8  -2 4943.62 241.262   1
  10   8   2 4464.04 233.753   1
  10  -8   2 4687.93 237.283   1
 -10   8  -2 4693.01 240.493   1
  11   8   2 3354.39 183.262   1
  12  -8   2 1514.38 115.056   1
 -12   8  -2 1779.11 122.896   1
 -13   8  -2 3102.93 178.722   1
 -13  -8  -2 2988.48 175.959   1
  13  -8   2 3064.96 177.694   1
  13   8   2 2989.08 173.600   1
 -14  -8  -2 388.854 62.4942   1
  14   8   2 343.857 57.0057   1
 -14   8  -2 320.814 56.6086   1
  14  -8   2 236.859 47.2047   1
  15   8   2 2408.31 149.308   1
 -15  -8  -2 2228.35 146.880   1
 -16   8  -2 1056.88 94.3256   1
  16  -8   2 1095.29 99.7831   1
  16   8   2 1060.15 94.4755   1
 -16  -8  -2 1157.30 98.3383   1
 -17   8  -2 706.250 79.0304   1
  17  -8   2 797.912 83.9340   1
  17   8   2 819.320 82.5374   1
 -17  -8  -2 750.122 80.6870   1
  18   8   2 112.490 46.2205   1
 -18  -8  -2 29.5624 42.0928   1
 -19   8  -2 7.31496 41.0781   1
  19  -8   2 13.9859 38.7883   1
  19   8   2 7.04676 40.0518   1
 -19  -8  -2 14.8144 36.7487   1
 -20   8  -2 87.1193 49.8533   1
  20  -8   2 127.078 50.4244   1
  20   8   2 98.4635 49.8540   1
 -20  -8  -2 59.1210 44.5735   1
 -21   8  -2 286.785 56.3780   1
  21  -8   2 180.690 49.3453   1
  21   8   2 217.053 54.7543   1
 -21  -8  -2 360.223 60.5757   1
  22   8   2 6.91999 45.4133   1
 -22  -8  -2-7.26679 41.3001   1
 -23   8  -2 6.68207 39.7492   1
  23  -8   2 27.1427 44.5364   1
 -24   9   2-6.97958 34.0806   1
  24  -9  -2-6.79182 39.0584   1
 -23   9   2-7.10690 44.0842   1
  23  -9  -2 61.1995 46.5880   1
 -22   9   2-21.4249 45.1730   1
  22  -9  -2-27.9243 44.9986   1
 -21   9   2 850.891 87.4363   1
  21  -9  -2 942.877 91.9025   1
  21   9  -2 1078.60 92.9052   1
 -20   9   2 432.355 61.6088   1
 -20  -9   2 430.582 65.7778   1
  20  -9  -2 465.871 67.0230   1
  20   9  -2 421.538 61.7526   1
 -19   9   2 189.954 52.8856   1
  19  -9  -2 167.756 53.5681   1
 -18  -9   2 44.9505 44.0959   1
  18   9  -2 69.8006 45.0045   1
  18  -9  -2 7.13157 39.0830   1
 -18   9   2 29.5750 44.4752   1
 -17   9   2 714.731 77.4397   1
 -17  -9   2 875.208 85.7387   1
  17  -9  -2 721.058 79.9727   1
  16  -9  -2 577.693 74.3859   1
  16   9  -2 572.981 70.1497   1
  15  -9  -2 4979.09 257.991   1
 -15   9   2 5090.77 258.228   1
 -14   9   2 5849.94 279.121   1
  14  -9  -2 5238.40 267.351   1
  14   9  -2 5119.33 266.669   1
 -14  -9   2 5613.04 273.516   1
 -13   9   2 1789.16 124.732   1
  13  -9  -2 1620.88 118.175   1
  13   9  -2 1707.82 117.093   1
 -13  -9   2 1693.32 119.039   1
 -12   9   2 2571.95 161.646   1
  12  -9  -2 2875.48 166.057   1
  12   9  -2 2950.79 161.415   1
 -12  -9   2 2750.85 162.305   1
 -11   9   2 4958.75 241.673   1
  11  -9  -2 4495.87 237.922   1
  11   9  -2 4903.57 234.651   1
 -11  -9   2 4426.24 235.080   1
 -10   9   2 58.1159 32.5912   1
 -10  -9   2 53.1682 32.8261   1
  10  -9  -2 46.0837 37.9109   1
  10   9  -2 50.4444 33.3966   1
  -9  -9   2 1238.37 92.6000   1
  -9   9   2 1110.86 98.4734   1
   9  -9  -2 1144.64 95.7310   1
   8  -9  -2 369.623 51.9832   1
  -8   9   2 369.850 51.5117   1
   8   9  -2 358.408 51.2627   1
  -8  -9   2 255.077 46.1063   1
  -7   9   2 16203.5 613.638   1
   7  -9  -2 12886.3 602.105   1
  -6   9   2 7239.30 320.563   1
   6  -9  -2 7340.07 321.883   1
  -6  -9   2 6329.08 313.492   1
   5   9  -2 25538.9 1020.78   1
  -5   9   2 24659.7 1024.08   1
   5  -9  -2 26870.3 1028.59   1
  -5  -9   2 24913.6 1020.64   1
   4   9  -2 6538.56 311.515   1
  -4   9   2 7335.50 321.947   1
   4  -9  -2 7278.07 322.693   1
   3   9  -2 526.790 55.2478   1
  -3   9   2 562.395 61.2252   1
  -3  -9   2 457.964 53.2763   1
   2   9  -2 4.96131 27.8596   1
  -2   9   2-16.0135 28.8564   1
   2  -9  -2 5.42149 22.3006   1
  -2  -9   2 15.0638 26.7855   1
   1   9  -2 6950.93 329.723   1
  -1  -9   2 7430.99 334.484   1
   1  -9  -2 7345.07 337.578   1
   0   9  -2 28586.0 1045.59   1
   0  -9   2 27029.7 1042.56   1
   0  -9  -2 26786.6 1045.72   1
   1   9   2 13376.5 564.957   1
  -1  -9  -2 13548.3 567.752   1
   2   9   2 789.136 69.3445   1
  -2  -9  -2 672.162 67.8063   1
   3   9   2 874.402 72.9336   1
  -3   9  -2 733.744 70.3017   1
   3  -9   2 898.090 74.2083   1
  -3  -9  -2 798.294 72.8053   1
   4   9   2 12334.3 501.491   1
  -4   9  -2 11641.5 499.404   1
   4  -9   2 12083.9 502.328   1
  -4  -9  -2 10708.7 496.720   1
   5  -9   2 505.030 57.1965   1
  -5  -9  -2 363.238 52.3375   1
   5   9   2 419.587 54.7939   1
  -5   9  -2 399.391 54.4421   1
  -6  -9  -2 31461.1 1335.72   1
   6   9   2 33360.2 1335.68   1
  -6   9  -2 35551.7 1343.60   1
   6  -9   2 34202.4 1341.40   1
  -7  -9  -2 580.458 66.9180   1
   7   9   2 671.561 69.4714   1
  -7   9  -2 847.664 77.9212   1
   7  -9   2 845.707 77.5166   1
  -8  -9  -2 479.303 61.7588   1
   8   9   2 406.554 56.7629   1
  -8   9  -2 606.870 65.9158   1
   8  -9   2 620.274 67.7970   1
  -9  -9  -2 4493.40 237.919   1
   9   9   2 5037.36 239.381   1
   9  -9   2 4500.47 237.365   1
  -9   9  -2 4825.23 241.410   1
  10   9   2 3416.19 184.031   1
 -10   9  -2 3244.39 187.980   1
  10  -9   2 3244.95 182.923   1
 -11   9  -2 21.0316 36.9994   1
  11  -9   2 130.182 42.1585   1
 -12  -9  -2 387.376 59.1008   1
  12   9   2 481.790 61.9234   1
 -12   9  -2 361.627 60.4386   1
  12  -9   2 420.909 63.8176   1
 -13  -9  -2 50.2390 39.4174   1
  13   9   2 73.7673 42.9170   1
 -13   9  -2 130.549 51.3648   1
  13  -9   2 63.3672 44.1945   1
  14   9   2 3096.49 175.231   1
 -14  -9  -2 2786.13 174.677   1
 -15   9  -2 2040.34 144.009   1
  15  -9   2 2199.33 144.317   1
  15   9   2 2357.20 145.008   1
 -15  -9  -2 2213.92 145.453   1
 -16   9  -2 2150.26 138.383   1
  16  -9   2 1884.84 133.637   1
  16   9   2 2029.99 133.973   1
 -16  -9  -2 1852.63 133.854   1
 -17   9  -2 6.88571 39.5980   1
  17  -9   2 22.8943 47.7947   1
  17   9   2 6.99312 36.2824   1
 -17  -9  -2-7.48783 34.7478   1
 -18   9  -2 28.7609 33.9617   1
  18  -9   2 28.7591 37.3066   1
  18   9   2-28.1632 44.5292   1
 -18  -9  -2 14.9802 43.0771   1
 -19   9  -2 158.127 53.4273   1
  19  -9   2 202.885 53.4676   1
  19   9   2 211.162 53.4300   1
 -19  -9  -2 321.986 55.6045   1
 -20   9  -2 676.342 75.9799   1
  20  -9   2 660.830 72.8573   1
  20   9   2 826.470 81.2524   1
 -20  -9  -2 663.163 76.7018   1
 -21   9  -2 91.7975 46.8932   1
  21  -9   2 144.253 51.2443   1
  21   9   2 41.6535 46.1072   1
 -21  -9  -2 103.373 48.1590   1
  22   9   2-6.82524 38.8163   1
  22  -9   2 87.4584 45.3398   1
  23 -10  -2 80.7572 45.3719   1
 -23  10   2 20.8016 36.0239   1
  22 -10  -2 90.8539 49.1533   1
 -22  10   2 90.8286 46.7916   1
  21 -10  -2-14.9903 47.4250   1
 -21  10   2 87.8827 45.1778   1
 -20  10   2 216.420 54.9621   1
  20 -10  -2 312.776 62.9660   1
  20  10  -2 254.768 58.6560   1
 -19  10   2 200.807 53.8268   1
  19 -10  -2 279.903 57.7760   1
  19  10  -2 260.690 55.8058   1
 -19 -10   2 252.614 56.1622   1
  18 -10  -2 465.821 68.3684   1
 -18  10   2 428.442 66.3519   1
 -17  10   2 378.011 61.8136   1
  17 -10  -2 309.281 54.1536   1
  17  10  -2 336.658 58.0108   1
 -17 -10   2 435.295 65.2636   1
 -16  10   2 6410.99 307.824   1
  16 -10  -2 6468.26 308.195   1
  16  10  -2 6386.77 304.270   1
 -16 -10   2 5692.30 302.504   1
  15  10  -2 463.057 62.2145   1
 -15 -10   2 396.272 59.8504   1
 -14  10   2 1685.28 124.670   1
  14 -10  -2 1438.91 114.554   1
  14  10  -2 1888.10 122.769   1
 -14 -10   2 1736.60 122.265   1
 -13  10   2 796.965 83.3327   1
 -13 -10   2 918.357 84.9905   1
  13  10  -2 1091.57 88.1064   1
  13 -10  -2 899.046 86.7180   1
 -12  10   2 17237.4 749.142   1
  12 -10  -2 19192.9 755.328   1
  12  10  -2 17536.4 744.323   1
 -12 -10   2 17841.9 748.711   1
 -11 -10   2 2170.27 134.905   1
 -11  10   2 1996.79 134.964   1
  11 -10  -2 2106.59 138.002   1
  10  10  -2 13625.1 575.469   1
 -10 -10   2 13417.3 577.025   1
   9  10  -2 223.781 45.0000   1
  -9  10   2 130.236 43.7055   1
   9 -10  -2 171.249 43.4318   1
  -9 -10   2 218.705 43.5464   1
   8  10  -2 1624.84 107.690   1
  -8  10   2 1406.87 107.311   1
   8 -10  -2 1391.99 108.446   1
  -8 -10   2 1646.83 109.237   1
   7  10  -2 350.970 49.3377   1
  -7  10   2 274.556 47.3117   1
   7 -10  -2 330.091 52.3224   1
  -7 -10   2 304.650 48.0296   1
   6  10  -2 11001.3 485.003   1
  -6  10   2 11721.1 492.679   1
   6 -10  -2 11666.0 492.521   1
  -6 -10   2 10971.6 486.694   1
   5  10  -2 7459.58 330.933   1
  -5  10   2 6976.04 336.135   1
   5 -10  -2 7467.22 337.097   1
  -5 -10   2 7318.96 332.576   1
   4  10  -2 11235.7 463.980   1
  -4  10   2 10642.7 467.013   1
   4 -10  -2 10131.0 466.267   1
  -4 -10   2 10928.2 464.711   1
  -3  10   2 13101.1 576.119   1
   3  10  -2 14575.3 577.117   1
   3 -10  -2 13243.8 577.693   1
   2  10  -2 30976.6 1227.43   1
  -2  10   2 29706.2 1228.35   1
  -2 -10   2 32238.5 1230.58   1
   2 -10  -2 30259.8 1231.34   1
  -1  10   2 743.013 71.1873   1
   1  10  -2 799.772 71.0939   1
  -1 -10   2 886.739 74.0263   1
   1 -10  -2 742.650 72.8854   1
   0  10   2 51.0345 34.4739   1
   0  10  -2 39.1494 31.4283   1
   0 -10   2 5.58748 30.2298   1
   0 -10  -2 34.9073 36.0974   1
   1  10   2 2212.07 133.787   1
  -1  10  -2 2455.29 137.654   1
   1 -10   2 2286.93 135.426   1
  -1 -10  -2 2042.99 136.051   1
   2  10   2 16678.6 704.556   1
  -2  10  -2 16976.9 703.158   1
   2 -10   2 16791.1 703.457   1
  -2 -10  -2 17292.5 704.938   1
   3  10   2 1688.26 120.949   1
   3 -10   2 1793.03 119.973   1
  -3 -10  -2 1989.00 124.458   1
   4  10   2 18163.9 720.550   1
  -4  10  -2 16696.4 719.914   1
   4 -10   2 16826.2 718.420   1
  -4 -10  -2 17545.6 720.663   1
  -5  10  -2 19850.1 802.596   1
  -5 -10  -2 19044.6 800.822   1
   5 -10   2 20128.0 805.083   1
   5  10   2 18792.1 798.088   1
  -6 -10  -2 541.546 65.4647   1
  -6  10  -2 632.922 65.8716   1
   6 -10   2 562.832 63.3449   1
   6  10   2 618.315 66.7883   1
  -7  10  -2 12319.6 527.560   1
   7 -10   2 12563.0 530.189   1
  -7 -10  -2 11693.1 524.128   1
   7  10   2 12049.3 523.967   1
   8  10   2 639.978 69.0265   1
  -8 -10  -2 721.812 73.2782   1
  -9 -10  -2 1379.98 106.278   1
   9  10   2 1382.63 102.530   1
   9 -10   2 1350.13 105.242   1
  -9  10  -2 1402.83 106.880   1
 -10 -10  -2 2783.43 166.389   1
 -10  10  -2 2703.42 167.324   1
  10 -10   2 2918.35 166.570   1
 -11 -10  -2 4544.79 237.264   1
  11  10   2 4534.01 233.726   1
 -11  10  -2 4935.49 243.695   1
  11 -10   2 4190.49 230.414   1
 -12 -10  -2-28.9703 38.6427   1
  12  10   2 33.7421 37.4378   1
 -12  10  -2 21.3988 35.9428   1
  12 -10   2 50.4385 38.9607   1
  13  10   2 5198.84 260.708   1
 -13 -10  -2 5019.14 260.887   1
 -14  10  -2 2498.38 155.053   1
  14 -10   2 2165.20 148.845   1
  14  10   2 2444.93 152.038   1
 -14 -10  -2 2413.06 153.763   1
 -15  10  -2 2675.52 164.051   1
 -15 -10  -2 2568.56 163.150   1
  15 -10   2 2564.65 162.913   1
  15  10   2 2664.65 161.430   1
 -16 -10  -2 15.0639 39.0812   1
  16  10   2 7.07177 39.2270   1
  16 -10   2 14.4664 41.1130   1
 -16  10  -2 22.0892 39.8086   1
 -17  10  -2 726.114 77.4752   1
  17 -10   2 774.573 80.2042   1
  17  10   2 737.710 77.4830   1
 -17 -10  -2 612.652 74.9972   1
 -18  10  -2-21.1213 42.3284   1
  18 -10   2-29.2239 45.3050   1
  18  10   2 14.1961 46.5819   1
 -18 -10  -2 52.9747 44.0231   1
 -19  10  -2 84.8867 43.2165   1
  19 -10   2 209.401 54.9365   1
  19  10   2 91.8571 45.7591   1
 -19 -10  -2 98.0816 45.5849   1
  20 -10   2-6.78854 38.5835   1
 -20  10  -2 28.2318 43.3285   1
 -21  10  -2 285.767 53.3841   1
  21 -10   2 186.873 43.5971   1
  21  10   2 207.969 52.0501   1
 -21 -10  -2 318.194 59.8370   1
  23 -11  -2 26.2671 42.3521   1
 -23  11   2 61.0627 44.5575   1
  22 -11  -2-6.94962 42.6655   1
 -22  11   2 33.8123 43.5830   1
  21 -11  -2 872.267 88.6430   1
 -21  11   2 711.451 79.3854   1
  19 -11  -2 1154.94 95.5242   1
  19  11  -2 926.502 87.7801   1
 -18  11   2 362.076 63.1226   1
  18 -11  -2 364.828 64.0413   1
  18  11  -2 366.382 59.8236   1
 -18 -11   2 412.831 63.0941   1
  17 -11  -2 621.837 74.2071   1
 -17  11   2 537.268 70.2710   1
 -16  11   2 1351.17 109.807   1
 -16 -11   2 1400.21 111.286   1
  16 -11  -2 1504.73 114.908   1
  16  11  -2 1355.16 108.611   1
 -15 -11   2 4678.00 240.164   1
 -15  11   2 5105.84 248.438   1
  15 -11  -2 4315.89 233.957   1
  15  11  -2 4211.79 233.276   1
 -14  11   2 248.084 54.5018   1
 -14 -11   2 263.423 50.2113   1
  14  11  -2 196.129 47.0622   1
  14 -11  -2 380.695 60.8053   1
  13 -11  -2 2914.44 170.495   1
 -13 -11   2 3138.53 172.522   1
  13  11  -2 2566.41 163.775   1
 -13  11   2 2649.86 168.294   1
 -12  11   2 1450.16 115.150   1
  12 -11  -2 1811.65 122.740   1
  11 -11  -2 19559.9 817.055   1
 -11 -11   2 19298.9 811.629   1
 -11  11   2 20290.1 815.545   1
  11  11  -2 19190.2 809.064   1
  10 -11  -2 3010.67 172.969   1
 -10 -11   2 2700.14 165.818   1
 -10  11   2 2989.49 174.536   1
  10  11  -2 3021.52 169.593   1
   9 -11  -2 1822.22 126.510   1
  -9  11   2 1708.52 125.134   1
   9  11  -2 1948.22 125.592   1
  -9 -11   2 2031.99 128.295   1
   8  11  -2 566.130 63.8118   1
  -8  11   2 454.893 70.8193   1
   8 -11  -2 559.122 72.1593   1
  -8 -11   2 520.861 62.7693   1
   7  11  -2 3316.68 176.972   1
  -7  11   2 2706.02 172.127   1
   7 -11  -2 3001.70 176.492   1
  -7 -11   2 3578.42 181.267   1
   6  11  -2 214.772 44.1497   1
  -6  11   2 159.298 43.5873   1
   6 -11  -2 153.579 41.5531   1
  -6 -11   2 282.691 47.5918   1
   5  11  -2 4385.67 226.036   1
  -5  11   2 4833.23 235.466   1
   5 -11  -2 4435.07 230.173   1
  -5 -11   2 4703.84 231.663   1
   4  11  -2 8994.39 411.049   1
  -4  11   2 9493.39 416.972   1
   4 -11  -2 9760.35 418.398   1
  -4 -11   2 9065.21 411.627   1
  -3  11   2 19316.7 759.448   1
  -3 -11   2 18140.2 753.592   1
   3 -11  -2 17340.9 753.241   1
   2  11  -2 31469.8 1257.91   1
  -2  11   2 30800.1 1258.96   1
   2 -11  -2 32278.0 1264.17   1
  -2 -11   2 31485.8 1259.85   1
  -1  11   2 18268.5 789.750   1
   1  11  -2 19458.9 792.504   1
   1 -11  -2 20085.1 798.476   1
   0  11   2 8937.35 396.066   1
   0  11  -2 9073.63 396.037   1
   0 -11   2 8939.49 395.872   1
   0 -11  -2 8362.81 394.991   1
   1  11   2 1484.12 104.835   1
  -1  11  -2 1334.86 99.3215   1
   1 -11   2 1373.49 101.481   1
  -1 -11  -2 1444.03 104.827   1
   2  11   2 5758.68 295.483   1
  -2  11  -2 6815.13 303.814   1
   2 -11   2 6685.66 302.989   1
  -2 -11  -2 6237.78 301.346   1
   3  11   2 842.751 78.1491   1
  -3  11  -2 1038.32 85.5269   1
   3 -11   2 859.911 78.7938   1
  -3 -11  -2 805.641 77.4026   1
   4  11   2 15136.4 621.694   1
  -4  11  -2 13802.8 617.089   1
   4 -11   2 14276.6 619.463   1
  -4 -11  -2 15376.4 624.638   1
  -5  11  -2 11665.8 501.781   1
   5 -11   2 12568.1 509.154   1
   5  11   2 10947.7 497.063   1
  -5 -11  -2 11104.7 500.823   1
   6  11   2 12695.9 544.816   1
  -6 -11  -2 12601.5 546.645   1
   7 -11   2 1692.04 120.935   1
  -7  11  -2 1738.02 119.919   1
  -8  11  -2 5426.44 262.031   1
   8 -11   2 4980.23 259.053   1
   8  11   2 4960.74 255.252   1
  -8 -11  -2 5160.20 258.749   1
  -9 -11  -2 5461.38 273.739   1
  -9  11  -2 5404.17 275.631   1
   9 -11   2 5652.11 275.633   1
 -10 -11  -2 308.550 56.6851   1
 -10  11  -2 284.916 51.0810   1
  10 -11   2 399.380 58.2823   1
 -11 -11  -2 535.063 67.1036   1
  11  11   2 569.233 68.3358   1
 -11  11  -2 433.589 65.2769   1
  11 -11   2 535.132 65.9181   1
  12  11   2 4178.24 225.551   1
 -12 -11  -2 4397.12 230.946   1
 -13 -11  -2 1290.08 105.979   1
  13  11   2 1302.09 104.393   1
 -13  11  -2 1284.82 107.583   1
  13 -11   2 1279.91 106.777   1
 -14 -11  -2 3697.42 206.620   1
  14  11   2 3691.94 202.671   1
 -14  11  -2 3768.19 208.109   1
  14 -11   2 3468.19 201.743   1
 -15 -11  -2 30.2447 39.2420   1
  15  11   2 56.2373 41.3670   1
 -15  11  -2-7.39434 44.9380   1
  15 -11   2 21.5162 43.1318   1
  16  11   2 546.277 73.5565   1
  16 -11   2 639.359 77.2449   1
 -16  11  -2 592.579 76.9899   1
 -17 -11  -2 326.353 58.1778   1
  17 -11   2 367.837 60.2607   1
 -17  11  -2 274.702 55.1766   1
 -18  11  -2 1025.73 92.0403   1
  18 -11   2 1060.67 94.6531   1
  18  11   2 1145.60 99.8713   1
 -18 -11  -2 1283.95 105.275   1
 -19  11  -2 193.795 51.9100   1
  19 -11   2 188.844 53.1613   1
  19  11   2 126.495 46.9787   1
 -19 -11  -2 180.078 50.9574   1
 -20  11  -2 928.954 86.5549   1
  20 -11   2 1007.03 88.6335   1
  20  11   2 965.296 96.3127   1
 -20 -11  -2 1000.83 95.2201   1
  22 -12  -2 170.151 55.3436   1
 -22  12   2 12.7894 36.8974   1
 -21  12   2 103.540 48.9750   1
  21 -12  -2 111.351 50.1234   1
 -20  12   2 1597.53 120.059   1
  19 -12  -2 70.1624 48.5174   1
 -19  12   2 65.0655 47.0896   1
  18 -12  -2 782.979 79.8088   1
 -18  12   2 836.256 80.9606   1
 -17 -12   2 680.384 78.4074   1
 -17  12   2 753.446 77.9930   1
  17 -12  -2 564.604 70.4388   1
  17  12  -2 618.715 74.2010   1
  15 -12  -2 158.000 44.1048   1
 -15  12   2 326.168 58.7988   1
 -15 -12   2 340.973 57.8622   1
  15  12  -2 251.499 55.0713   1
  14 -12  -2 1785.44 129.935   1
 -14 -12   2 1786.77 129.902   1
 -14  12   2 1982.29 134.628   1
  14  12  -2 2062.78 133.801   1
  13 -12  -2 1801.06 130.778   1
 -13 -12   2 1968.51 134.091   1
 -13  12   2 1989.16 134.240   1
  13  12  -2 2078.49 135.563   1
 -12 -12   2 3756.95 216.897   1
  12  12  -2 4454.74 223.389   1
  11 -12  -2 832.697 84.4736   1
 -11 -12   2 778.196 82.5704   1
  11  12  -2 801.526 80.8749   1
 -11  12   2 1031.00 90.2189   1
 -10  12   2 2447.70 148.722   1
  10 -12  -2 2085.26 142.164   1
   9 -12  -2 1170.65 95.9719   1
  -9  12   2 1223.88 97.8809   1
   9  12  -2 1269.30 98.2742   1
  -9 -12   2 1014.77 92.5411   1
   8  12  -2 441.765 59.2525   1
  -8  12   2 306.289 57.4437   1
   8 -12  -2 364.317 58.9116   1
  -8 -12   2 376.102 55.7951   1
   7  12  -2 17745.7 744.907   1
  -7  12   2 17252.3 747.443   1
   7 -12  -2 17896.4 749.751   1
  -7 -12   2 18931.7 753.484   1
   6  12  -2 8836.75 410.435   1
  -6  12   2 8681.92 412.892   1
   6 -12  -2 9616.65 421.308   1
  -6 -12   2 10068.2 420.236   1
   5  12  -2 870.183 79.4773   1
  -5  12   2 899.532 80.7128   1
   5 -12  -2 867.600 79.7464   1
  -5 -12   2 978.095 84.2728   1
   4  12  -2 9863.28 432.734   1
  -4 -12   2 9676.85 434.370   1
   3  12  -2 13241.3 566.860   1
  -3 -12   2 13282.3 568.116   1
  -2  12   2 14089.4 635.449   1
   2  12  -2 14515.7 633.798   1
  -2 -12   2 16411.5 644.380   1
   2 -12  -2 15646.3 642.729   1
   1  12  -2 15120.4 640.304   1
  -1  12   2 15856.7 643.742   1
  -1 -12   2 15427.9 643.529   1
   1 -12  -2 14436.8 640.127   1
   0  12  -2 11753.6 503.026   1
   0  12   2 12002.9 504.165   1
   0 -12  -2 11533.2 504.273   1
   0 -12   2 10943.5 499.224   1
   1  12   2 1469.40 110.570   1
  -1  12  -2 1606.42 112.428   1
   1 -12   2 1814.72 118.002   1
  -1 -12  -2 1535.49 113.380   1
   2  12   2 1344.69 102.088   1
  -2  12  -2 1317.57 100.673   1
   2 -12   2 1304.84 102.157   1
  -2 -12  -2 1396.53 103.677   1
   3  12   2 16444.6 666.247   1
  -3  12  -2 15849.0 670.687   1
   3 -12   2 15744.6 666.425   1
  -3 -12  -2 15150.8 665.206   1
   5  12   2 520.608 66.0384   1
  -5  12  -2 453.854 58.1246   1
   5 -12   2 420.878 59.8021   1
  -5 -12  -2 380.372 59.2696   1
   6  12   2 244.667 50.5564   1
  -6  12  -2 192.975 49.0442   1
   6 -12   2 208.903 50.6553   1
  -7  12  -2 13640.9 562.479   1
   7 -12   2 13018.5 562.198   1
   7  12   2 11718.3 551.879   1
  -7 -12  -2 13273.6 560.917   1
  -8  12  -2 5968.26 284.242   1
   8 -12   2 5900.71 284.445   1
   8  12   2 5677.84 280.172   1
  -8 -12  -2 5167.10 276.818   1
  -9  12  -2 1367.21 110.820   1
   9 -12   2 1390.04 109.651   1
   9  12   2 1397.75 108.157   1
  -9 -12  -2 1497.22 111.769   1
 -10  12  -2 2309.12 148.335   1
 -10 -12  -2 2326.14 149.179   1
  10 -12   2 2308.52 148.243   1
  10  12   2 2230.17 146.664   1
 -11 -12  -2 7.24321 36.4996   1
 -11  12  -2 29.8002 39.7506   1
  11  12   2 21.1884 39.1826   1
  11 -12   2 34.9158 37.7605   1
 -12  12  -2 486.022 64.0621   1
  12 -12   2 387.879 59.4001   1
 -13 -12  -2 8096.64 380.540   1
  13 -12   2 8464.81 384.303   1
  13  12   2 7780.99 377.082   1
 -13  12  -2 8364.99 382.384   1
 -14 -12  -2 66.8819 43.8401   1
  14  12   2 104.668 49.0642   1
 -15 -12  -2 52.3249 43.9878   1
  15 -12   2 21.5127 40.2816   1
 -15  12  -2 14.7923 44.0048   1
  15  12   2 28.0545 42.6273   1
 -16 -12  -2 630.146 73.7653   1
  16 -12   2 504.836 66.4926   1
  16  12   2 542.838 71.2668   1
 -16  12  -2 423.145 60.4340   1
  17  12   2 922.571 86.2506   1
 -17 -12  -2 1012.28 92.0931   1
  17 -12   2 885.171 87.3111   1
 -17  12  -2 922.371 89.2694   1
 -18 -12  -2 313.589 58.3965   1
  18 -12   2 228.531 57.3880   1
  18  12   2 477.149 66.3162   1
 -18  12  -2 427.326 69.0033   1
  19  12   2 1854.49 128.536   1
 -19  12  -2 1676.57 119.614   1
 -19 -12  -2 1883.91 129.804   1
  19 -12   2 1743.60 123.918   1
 -20  12  -2 6.68449 42.6774   1
  20 -12   2 6.60972 41.3961   1
  21 -13  -2 20.2457 47.7190   1
 -21  13   2 13.5702 43.3237   1
 -20  13   2 41.9686 43.8360   1
 -19  13   2 1266.57 107.035   1
  19 -13  -2 1338.82 108.128   1
  18 -13  -2 126.987 50.0581   1
 -18  13   2 93.3908 48.5752   1
  17 -13  -2 1158.42 98.4727   1
 -17  13   2 1017.15 94.9666   1
  17  13  -2 946.683 92.8209   1
  16 -13  -2 756.750 76.7962   1
 -16 -13   2 838.527 84.7248   1
 -16  13   2 854.800 81.8838   1
  16  13  -2 605.463 75.9557   1
  15 -13  -2 1287.31 102.968   1
 -15 -13   2 1106.00 98.2574   1
  15  13  -2 1135.58 100.361   1
 -15  13   2 1388.77 112.492   1
  14 -13  -2 331.726 58.4995   1
 -14  13   2 299.157 57.4047   1
  14  13  -2 309.976 60.1628   1
  13 -13  -2 29.0377 40.7775   1
 -13 -13   2 7.37783 38.8348   1
 -13  13   2 43.2587 43.3591   1
  13  13  -2 28.4938 40.4989   1
  12 -13  -2 3446.53 188.448   1
 -12 -13   2 3246.14 184.602   1
 -12  13   2 2930.16 179.204   1
  12  13  -2 2871.78 177.257   1
  11 -13  -2 1445.72 110.021   1
 -11 -13   2 1407.44 109.865   1
 -11  13   2 1478.56 110.766   1
  11  13  -2 1238.24 105.515   1
 -10 -13   2 42.4478 35.7200   1
  10  13  -2 83.2227 40.4134   1
   9 -13  -2 9726.53 442.104   1
  -9  13   2 9654.21 439.977   1
  -9 -13   2 8983.82 434.525   1
   8  13  -2 3077.88 176.488   1
  -8  13   2 2990.94 180.751   1
   8 -13  -2 3149.64 181.138   1
  -8 -13   2 3218.54 180.621   1
   7  13  -2 4144.58 215.422   1
  -7  13   2 4083.65 218.506   1
   7 -13  -2 3946.25 217.167   1
  -7 -13   2 4057.17 217.056   1
  -6  13   2 6364.03 305.942   1
   6 -13  -2 6300.81 304.541   1
  -5  13   2 3675.95 225.852   1
   5 -13  -2 4956.73 233.139   1
  -4  13   2 2814.35 164.069   1
   4 -13  -2 2716.45 162.631   1
  -3  13   2 5790.97 271.770   1
   3 -13  -2 4932.36 264.157   1
  -2  13   2 28277.7 1113.65   1
   2 -13  -2 26524.1 1109.73   1
  -1  13   2 5927.62 290.466   1
   1 -13  -2 6080.17 294.356   1
   0  13   2 26.5985 35.0040   1
   0 -13  -2 26.9523 35.4691   1
   1  13   2 5636.40 284.148   1
  -1  13  -2 5857.96 286.048   1
  -1 -13  -2 5802.62 285.467   1
   1 -13   2 6125.55 288.691   1
  -2  13  -2 7050.79 345.883   1
  -2 -13  -2 6781.74 343.688   1
   3  13   2 7380.11 325.538   1
  -3  13  -2 6587.87 320.873   1
   3 -13   2 6670.29 321.881   1
  -3 -13  -2 6463.64 321.254   1
   4  13   2 13035.6 576.499   1
  -4  13  -2 14004.3 582.794   1
   4 -13   2 13578.8 581.012   1
  -4 -13  -2 13292.0 580.200   1
  -5  13  -2 923.074 85.6489   1
   5  13   2 1020.69 89.0815   1
   5 -13   2 1092.61 92.2017   1
  -5 -13  -2 985.361 88.7769   1
  -6  13  -2 2194.82 149.131   1
   6 -13   2 2725.06 157.718   1
  -6 -13  -2 2390.46 151.281   1
  -7  13  -2 271.993 49.1282   1
   7 -13   2 268.972 51.0633   1
   7  13   2 394.729 61.7778   1
  -7 -13  -2 285.669 57.8344   1
  -8  13  -2 16068.7 652.257   1
   8 -13   2 14941.8 649.757   1
   8  13   2 14822.0 643.940   1
  -8 -13  -2 14823.0 647.669   1
  -9  13  -2 933.412 89.5074   1
   9 -13   2 1054.07 94.9184   1
   9  13   2 906.471 89.0534   1
  -9 -13  -2 836.916 84.9224   1
  10 -13   2 406.054 60.2097   1
 -10  13  -2 669.323 74.0183   1
 -11  13  -2 199.775 52.4138   1
  11 -13   2 321.637 59.2690   1
  11  13   2 325.659 57.7279   1
 -11 -13  -2 168.201 50.6214   1
 -12  13  -2 1915.56 134.338   1
  12 -13   2 1557.79 120.041   1
  12  13   2 1725.31 125.023   1
 -12 -13  -2 1872.71 127.984   1
 -13 -13  -2 668.602 77.6352   1
  13 -13   2 708.886 78.6340   1
  13  13   2 675.558 75.6574   1
 -14 -13  -2 178.358 46.7724   1
  14 -13   2 281.641 58.9531   1
  14  13   2 369.598 61.4979   1
 -14  13  -2 271.593 57.7804   1
 -15  13  -2 161.479 53.8246   1
 -15 -13  -2 230.483 53.7266   1
  15 -13   2 92.5669 47.9562   1
 -16  13  -2 79.5054 45.4558   1
  16  13   2 119.847 50.0170   1
 -16 -13  -2 111.142 48.3677   1
  16 -13   2 126.187 47.8019   1
 -17  13  -2 150.943 48.3307   1
 -17 -13  -2 176.924 53.9923   1
  17  13   2 133.098 50.9671   1
  17 -13   2 137.352 42.1002   1
 -18 -13  -2 2318.82 152.688   1
 -18  13  -2 2183.10 147.613   1
  18  13   2 2201.58 148.734   1
  18 -13   2 2589.51 154.182   1
 -19  13  -2-6.46646 35.8673   1
  19 -13   2 27.8549 44.4606   1
 -19  14   2 13.9471 37.1996   1
  19 -14  -2-13.5295 39.3514   1
 -18  14   2 1662.94 120.683   1
  18 -14  -2 1619.96 118.364   1
 -17  14   2 162.316 43.2584   1
  17 -14  -2 135.496 44.5907   1
  15  14  -2 153.971 48.5988   1
  15 -14  -2 200.869 52.6976   1
 -15  14   2 184.756 54.6520   1
 -15 -14   2 176.335 52.5256   1
  14  14  -2 7.29981 36.7959   1
  14 -14  -2 43.1845 48.4985   1
 -14 -14   2 53.1255 41.0468   1
 -14  14   2 28.9734 42.1539   1
  13  14  -2 1029.08 94.4882   1
 -13 -14   2 1069.19 97.6237   1
 -12  14   2 57.7648 43.0516   1
  12 -14  -2 103.138 51.3669   1
  11  14  -2 2346.38 147.665   1
  11 -14  -2 2055.95 142.732   1
 -11  14   2 2260.77 147.619   1
 -11 -14   2 2125.45 143.260   1
  10  14  -2 4990.73 261.472   1
  10 -14  -2 5456.46 268.232   1
 -10  14   2 4880.16 260.412   1
 -10 -14   2 5569.55 270.578   1
  -9 -14   2-14.3717 40.8405   1
   9  14  -2 20.6814 39.6443   1
  -9  14   2-14.2145 38.4222   1
   9 -14  -2-7.29322 40.9542   1
  -8 -14   2 3785.02 204.847   1
   8  14  -2 3565.50 199.487   1
  -8  14   2 3916.10 206.242   1
   8 -14  -2 3401.99 198.930   1
   7  14  -2 3981.93 213.002   1
  -7 -14   2 3900.47 213.856   1
  -6 -14   2 139.544 43.8051   1
   6  14  -2 150.212 45.3290   1
  -6  14   2 182.889 48.2713   1
   6 -14  -2 265.786 52.8533   1
  -5 -14   2 152.178 46.0562   1
   5  14  -2 123.011 43.0755   1
  -5  14   2 138.978 45.8619   1
   5 -14  -2 97.8755 45.3153   1
   4  14  -2 1363.66 110.918   1
  -4  14   2 1682.28 117.449   1
  -4 -14   2 1847.82 121.819   1
   4 -14  -2 1463.53 112.734   1
  -3  14   2 9064.19 413.549   1
   3  14  -2 9113.05 413.373   1
   3 -14  -2 9278.51 415.213   1
  -3 -14   2 8992.02 415.462   1
   2  14  -2 10545.8 448.470   1
  -2  14   2 9401.00 442.538   1
   2 -14  -2 9972.15 446.582   1
  -2 -14   2 9787.20 444.657   1
   1  14  -2 3070.00 178.014   1
  -1  14   2 2861.52 174.964   1
  -1 -14   2 3338.18 182.754   1
   1 -14  -2 3087.35 179.822   1
   0  14  -2 4818.36 240.262   1
   0  14   2 4331.46 235.601   1
   0 -14   2 4561.62 238.700   1
   0 -14  -2 4617.66 239.053   1
  -1 -14  -2 13.8941 37.0649   1
   1  14   2-13.7210 35.0887   1
  -1  14  -2 41.3804 37.7776   1
   1 -14   2 27.6516 33.2124   1
   2  14   2 648.980 73.8890   1
   2 -14   2 666.128 73.9110   1
  -2 -14  -2 754.216 77.0525   1
   3  14   2 12571.6 559.434   1
  -3  14  -2 12626.0 562.330   1
   3 -14   2 13755.1 567.140   1
   4  14   2 2519.33 154.637   1
  -4 -14  -2 2401.72 155.068   1
  -4  14  -2 2704.48 160.057   1
  -5 -14  -2 342.034 54.3302   1
   5  14   2 348.583 53.9134   1
  -5  14  -2 252.852 57.6810   1
   5 -14   2 263.580 55.3833   1
   6  14   2 3086.72 183.132   1
  -6 -14  -2 3206.23 183.414   1
  -7 -14  -2 2890.73 174.075   1
  -7  14  -2 3069.21 178.320   1
   7  14   2 2729.05 171.262   1
   7 -14   2 3154.07 179.302   1
  -8 -14  -2 226.803 48.7170   1
  -8  14  -2 203.345 55.0368   1
   8 -14   2 215.379 57.7445   1
  -9 -14  -2 2483.01 157.124   1
  -9  14  -2 2203.68 151.345   1
   9  14   2 2541.74 156.675   1
   9 -14   2 2536.39 158.180   1
 -10 -14  -2 103.827 40.8029   1
 -10  14  -2 94.8901 40.6721   1
  10 -14   2 116.528 40.5824   1
  10  14   2 92.4806 40.6187   1
  11  14   2 481.361 63.7327   1
 -11 -14  -2 472.598 65.3633   1
 -12 -14  -2 1480.71 117.450   1
 -12  14  -2 1892.91 131.856   1
  12  14   2 1844.15 127.199   1
  12 -14   2 1618.11 119.337   1
 -13  14  -2 869.899 88.6256   1
  13 -14   2 922.673 87.5150   1
 -14 -14  -2 842.509 89.0492   1
  14  14   2 865.753 88.8343   1
 -14  14  -2 855.906 85.9854   1
  14 -14   2 826.233 85.0520   1
  15  14   2 28.4136 40.8523   1
 -15  14  -2 50.5978 37.5051   1
  15 -14   2-7.03999 30.8733   1
 -15 -14  -2-22.1077 42.8708   1
  16 -14   2 6.89185 35.2419   1
 -16  14  -2-7.10968 37.9258   1
 -17 -14  -2 1984.68 139.463   1
  17  14   2 2077.42 140.392   1
  17 -14   2 2200.45 141.093   1
 -17  14  -2 2101.79 140.345   1
  18 -15  -2 101.386 47.8194   1
 -18  15   2-6.86832 42.1976   1
  17 -15  -2 1233.34 101.119   1
 -17  15   2 1091.48 98.2276   1
  16 -15  -2 60.2276 41.9787   1
 -16  15   2 65.5714 40.4805   1
  15 -15  -2 1116.16 93.4094   1
 -15  15   2 1128.29 97.5160   1
  14  15  -2 223.413 52.9722   1
 -14  15   2 229.227 51.7775   1
  14 -15  -2 263.356 53.3167   1
 -14 -15   2 182.177 51.4439   1
  13  15  -2 37.0463 43.7387   1
 -13  15   2 128.564 48.6540   1
  13 -15  -2 137.241 48.3787   1
 -13 -15   2 67.6623 47.2238   1
  12  15  -2 544.133 76.9592   1
 -12  15   2 697.417 77.3791   1
  12 -15  -2 689.584 79.8238   1
 -12 -15   2 771.457 80.8848   1
  11  15  -2 42.6465 39.4357   1
 -11  15   2 21.8533 33.8185   1
  11 -15  -2 22.2415 36.2141   1
 -11 -15   2 22.4323 34.0886   1
 -10 -15   2 325.974 58.3433   1
  10  15  -2 369.165 61.3347   1
 -10  15   2 471.848 67.0204   1
  10 -15  -2 308.695 59.6750   1
   9 -15  -2 2254.01 144.298   1
  -9  15   2 2027.47 139.934   1
   8  15  -2 341.403 58.4579   1
  -8 -15   2 419.767 60.7569   1
  -8  15   2 396.933 62.1215   1
   8 -15  -2 435.396 64.7751   1
   7  15  -2 1009.40 92.5468   1
  -7  15   2 1003.80 92.0537   1
  -7 -15   2 1074.56 95.4764   1
   7 -15  -2 952.439 91.2287   1
  -6  15   2 1977.62 128.918   1
   6  15  -2 1526.42 120.710   1
   6 -15  -2 1774.73 125.134   1
  -6 -15   2 1830.27 127.672   1
   5  15  -2 864.340 83.5693   1
  -5  15   2 883.702 85.8034   1
   5 -15  -2 930.676 87.0569   1
  -5 -15   2 866.079 84.8711   1
   4  15  -2 341.025 56.1475   1
  -4  15   2 394.909 63.8240   1
  -4 -15   2 297.077 56.2168   1
   4 -15  -2 352.973 57.9101   1
   3  15  -2 1115.63 97.0762   1
  -3 -15   2 1181.44 100.939   1
   2  15  -2 1520.27 114.735   1
  -2 -15   2 1327.95 107.366   1
   1  15  -2 799.679 79.2324   1
  -1 -15   2 488.872 68.6169   1
   0  15  -2 1012.24 91.0215   1
   0 -15   2 1061.04 92.1151   1
  -1  15  -2 2471.17 150.950   1
   1 -15   2 2146.60 144.807   1
  -2  15  -2 714.963 79.0379   1
   2 -15   2 680.379 75.9237   1
   4  15   2 1296.48 100.602   1
  -4 -15  -2 1002.66 94.8199   1
  -4  15  -2 1064.17 95.2307   1
   4 -15   2 1118.03 96.4898   1
   5  15   2 1864.91 132.577   1
   5 -15   2 2177.74 143.117   1
  -5 -15  -2 2090.08 138.669   1
   6  15   2 2190.00 149.024   1
  -6  15  -2 2521.23 157.053   1
   6 -15   2 2303.55 151.909   1
  -6 -15  -2 2573.09 156.751   1
   7  15   2 3398.97 195.463   1
  -7  15  -2 3689.04 200.412   1
  -7 -15  -2 3368.08 196.147   1
   8  15   2 179.209 52.7970   1
  -8  15  -2 138.708 51.8213   1
  -8 -15  -2 123.332 50.3074   1
   8 -15   2 44.7796 44.1462   1
   9  15   2 28.9046 40.0948   1
  -9 -15  -2 29.4034 35.3262   1
  10  15   2 934.154 87.9626   1
 -10  15  -2 925.322 89.2197   1
 -10 -15  -2 727.616 81.0765   1
  10 -15   2 777.572 83.6058   1
  11 -15   2 164.618 47.3465   1
 -11  15  -2 146.337 48.3854   1
  12  15   2 1616.83 122.025   1
 -12  15  -2 2026.27 135.908   1
  12 -15   2 1651.09 119.584   1
 -12 -15  -2 1757.20 126.052   1
  13  15   2 427.906 65.9735   1
 -13  15  -2 299.186 60.3986   1
  13 -15   2 329.055 60.9143   1
 -13 -15  -2 298.159 58.4344   1
  14  15   2 2482.00 159.848   1
 -14  15  -2 2580.96 160.840   1
 -14 -15  -2 2535.25 162.174   1
  14 -15   2 2820.53 164.201   1
  15  15   2 574.231 72.3199   1
 -15 -15  -2 474.242 68.2377   1
  16  15   2 196.524 55.2934   1
  16 -15   2 195.424 53.4904   1
 -16  16   2 255.785 54.2477   1
  16 -16  -2 287.157 52.5536   1
 -14  16   2 823.031 84.7554   1
  14 -16  -2 943.564 87.7911   1
  13  16  -2 108.351 44.9589   1
  13 -16  -2 92.5229 40.6333   1
 -13  16   2 105.526 44.6564   1
  12  16  -2 2036.17 140.860   1
 -12  16   2 2273.97 146.141   1
  12 -16  -2 2137.90 143.522   1
 -12 -16   2 2144.49 143.449   1
  11  16  -2 57.8079 45.2696   1
 -11  16   2 43.3374 45.2502   1
  11 -16  -2-22.0543 45.1434   1
 -11 -16   2 37.6641 37.9663   1
  10  16  -2 1053.36 95.1721   1
 -10  16   2 952.936 88.9080   1
  10 -16  -2 1066.50 94.4426   1
 -10 -16   2 991.898 92.6948   1
   9  16  -2 2009.10 134.646   1
   9 -16  -2 1774.90 127.593   1
  -9 -16   2 1786.51 130.345   1
  -9  16   2 2006.54 133.044   1
   8  16  -2 1964.15 131.616   1
  -8 -16   2 1678.28 125.301   1
   7  16  -2 730.703 77.8857   1
  -7  16   2 562.862 71.5353   1
  -7 -16   2 658.956 75.2447   1
   7 -16  -2 693.334 77.2480   1
  -6  16   2 1113.47 96.3829   1
   6  16  -2 1006.78 92.8967   1
   6 -16  -2 1025.96 92.8292   1
  -6 -16   2 1040.13 93.4280   1
  -5  16   2 1915.98 130.234   1
   5  16  -2 1666.85 123.738   1
  -5 -16   2 1883.67 129.603   1
   5 -16  -2 1720.92 126.919   1
   4  16  -2 64.9663 43.4029   1
  -4  16   2 64.1198 41.9163   1
   4 -16  -2-49.9770 39.6036   1
  -4 -16   2-14.6251 37.3977   1
   3  16  -2 21.7067 41.1413   1
  -3  16   2 14.1560 36.2150   1
  -3 -16   2 94.3234 45.0101   1
   3 -16  -2 14.3030 37.1242   1
   2  16  -2 232.107 53.5050   1
  -2  16   2 78.8496 44.7918   1
  -2 -16   2 108.275 46.8441   1
   2 -16  -2 164.454 47.6617   1
   1  16  -2 1051.72 96.2140   1
  -1  16   2 909.056 90.9905   1
   1 -16  -2 1191.74 99.7200   1
  -1 -16   2 1090.66 96.7664   1
   0  16   2 185.228 52.3372   1
   0  16  -2 179.763 48.4995   1
   0 -16  -2 166.195 51.9250   1
   0 -16   2 180.166 50.6189   1
  -1  16  -2 129.468 49.1087   1
   1 -16   2 122.532 44.5218   1
  -1 -16  -2 138.191 47.1308   1
  -2 -16  -2 274.296 53.7783   1
   2  16   2 269.250 55.6664   1
  -2  16  -2 188.762 46.8508   1
   2 -16   2 265.629 51.2243   1
  -3  16  -2 2581.71 156.179   1
  -3 -16  -2 2410.58 151.329   1
   3 -16   2 2203.12 150.407   1
  -4 -16  -2 1484.20 116.676   1
  -4  16  -2 1645.05 119.542   1
   4 -16   2 1529.23 117.839   1
   4  16   2 1588.39 117.829   1
   5  16   2 3547.20 197.268   1
  -5  16  -2 3356.35 197.894   1
   5 -16   2 3699.79 202.660   1
  -5 -16  -2 3516.13 198.648   1
   6  16   2 1209.64 102.153   1
  -6  16  -2 1314.86 106.901   1
  -6 -16  -2 1208.35 103.601   1
   6 -16   2 1263.96 106.160   1
   7  16   2 21.0994 41.3861   1
  -7 -16  -2 29.3681 43.6800   1
   8 -16   2 74.4703 43.3716   1
  -8  16  -2 36.3860 39.3968   1
   9  16   2 42.6571 43.2103   1
  -9  16  -2 29.0799 39.8305   1
  -9 -16  -2 14.6112 41.0383   1
  10  16   2 64.8527 48.5500   1
 -10  16  -2 7.22229 44.7975   1
 -10 -16  -2 29.2688 43.5335   1
  10 -16   2 7.20316 41.9140   1
  11  16   2 2313.39 150.078   1
 -11 -16  -2 2344.03 151.958   1
  12  16   2 108.269 44.9081   1
 -12  16  -2 169.181 55.6114   1
  12 -16   2 67.1488 45.7600   1
 -12 -16  -2 51.5263 41.4951   1
  13  16   2 523.307 70.4948   1
 -13  16  -2 501.027 68.6957   1
  13 -16   2 569.979 69.6368   1
 -13 -16  -2 572.084 74.2509   1
  14  16   2 42.3162 45.9804   1
 -14  16  -2 90.3331 45.3056   1
 -14 -16  -2 65.6194 44.8721   1
  14 -16   2 124.666 43.9153   1
 -15  16  -2 404.713 66.0581   1
  15 -16   2 464.651 68.0731   1
 -15  17   2 48.1125 35.1697   1
  15 -17  -2 19.6421 32.5057   1
 -14  17   2 383.947 60.9850   1
  14 -17  -2 381.469 60.9075   1
 -12  17   2 76.6706 49.2996   1
  12 -17  -2-7.08418 43.0638   1
  11  17  -2 1221.55 109.871   1
  11 -17  -2 1603.73 118.030   1
 -11  17   2 1568.09 116.260   1
  10  17  -2 423.752 67.1293   1
 -10 -17   2 574.628 72.7026   1
   9 -17  -2 1605.02 116.617   1
  -9  17   2 1341.02 110.984   1
  -8 -17   2 51.9125 41.1548   1
  -8  17   2-6.95171 33.4186   1
   8 -17  -2 51.8884 39.5647   1
   8  17  -2 58.5474 44.0203   1
  -7 -17   2 74.4016 41.5428   1
  -7  17   2 106.696 40.2278   1
   7 -17  -2 186.725 44.7908   1
   7  17  -2 116.264 48.3486   1
   6  17  -2 165.981 49.1130   1
  -6  17   2 178.831 45.7749   1
  -6 -17   2 187.763 49.7834   1
   6 -17  -2 200.676 49.5859   1
   5  17  -2 116.880 48.3058   1
  -5  17   2 128.940 44.3725   1
   5 -17  -2 205.978 49.4034   1
  -5 -17   2 162.963 49.8269   1
  -4  17   2 377.268 59.8997   1
   4  17  -2 468.962 65.4481   1
   4 -17  -2 386.276 60.5010   1
  -4 -17   2 396.786 62.7076   1
   3  17  -2 733.413 82.6472   1
  -3 -17   2 703.374 81.8204   1
   2  17  -2 1513.90 114.827   1
  -2 -17   2 1446.44 112.511   1
   1  17  -2 58.0260 39.3157   1
  -1 -17   2 94.3290 39.8424   1
   0  17   2 1628.74 120.285   1
   0  17  -2 1587.77 122.848   1
   0 -17  -2 1727.95 123.253   1
   0 -17   2 1747.91 126.038   1
  -1  17  -2 342.568 63.9288   1
   1  17   2 465.004 67.3652   1
  -1 -17  -2 493.432 67.3735   1
   1 -17   2 478.261 66.6840   1
  -2  17  -2 605.734 74.7258   1
   2 -17   2 480.631 68.8914   1
  -4 -17  -2 440.673 64.3791   1
  -4  17  -2 492.440 65.7745   1
   4 -17   2 460.823 67.3812   1
   4  17   2 392.509 63.6535   1
  -5 -17  -2 579.041 71.2477   1
   5  17   2 495.208 66.6493   1
  -5  17  -2 422.805 63.2418   1
   5 -17   2 530.703 71.3004   1
   6  17   2 2089.25 141.826   1
  -6  17  -2 2282.08 146.784   1
   6 -17   2 2219.61 146.219   1
  -6 -17  -2 2139.85 143.399   1
   7  17   2-7.03380 39.4983   1
  -7  17  -2-21.9552 44.0006   1
   7 -17   2-14.8887 36.9317   1
  -7 -17  -2 14.5469 38.8006   1
   8  17   2 56.0924 45.6242   1
  -8  17  -2 35.9915 45.5442   1
   8 -17   2 44.0461 42.7281   1
  -8 -17  -2 14.5723 38.8939   1
   9  17   2 636.076 76.8160   1
  -9  17  -2 538.015 71.8182   1
   9 -17   2 612.270 78.4467   1
  -9 -17  -2 627.409 75.6698   1
  10 -17   2 665.931 74.7244   1
  11  17   2 410.077 61.3992   1
 -11  17  -2 269.240 53.9050   1
  11 -17   2 339.518 54.5199   1
  12  17   2-21.0412 46.0302   1
 -12  17  -2-14.4898 44.0202   1
 -12 -17  -2 7.12533 42.3824   1
  13 -17   2 113.669 41.5936   1
 -13  17  -2 55.7561 44.6179   1
  13 -18  -2 154.660 48.1166   1
 -13  18   2 86.8233 42.0665   1
  12 -18  -2 364.246 60.4176   1
 -12  18   2 441.423 62.0773   1
  11 -18  -2 233.066 59.6350   1
 -11  18   2 192.411 56.1460   1
 -10  18   2 104.668 52.8372   1
  10 -18  -2 134.639 51.0702   1
  -9  18   2 863.231 87.5981   1
   9 -18  -2 943.247 89.2445   1
   9  18  -2 963.249 90.9831   1
  -8 -18   2 7.46226 43.4235   1
  -8  18   2 20.8992 32.9187   1
   8 -18  -2 71.4355 41.0955   1
   8  18  -2-7.26443 45.0614   1
   7  18  -2 36.0785 38.5205   1
  -7  18   2 62.5977 38.6062   1
  -7 -18   2 74.8039 43.5403   1
   7 -18  -2-7.11842 33.6510   1
   6  18  -2 66.0346 46.0006   1
  -6 -18   2 44.6596 41.8507   1
  -5  18   2 688.073 77.5612   1
   5 -18  -2 638.270 78.0334   1
  -5 -18   2 670.674 76.9843   1
  -4  18   2-21.2447 44.7852   1
   4  18  -2-14.7133 46.5247   1
   4 -18  -2 14.1243 42.4611   1
  -4 -18   2-22.0486 40.2532   1
   3  18  -2 357.247 60.4390   1
   3 -18  -2 269.742 53.7258   1
   2  18  -2 86.9635 48.0069   1
  -2  18   2 42.2511 44.5590   1
   2 -18  -2 7.11259 41.8712   1
  -2 -18   2 29.1444 41.4389   1
   1  18  -2-7.24954 40.7086   1
  -1  18   2 49.6773 44.0078   1
  -1 -18   2-14.5762 42.3958   1
   1 -18  -2-28.5383 42.8944   1
   0  18   2 43.0033 46.2094   1
   0  18  -2 14.5466 46.8929   1
   0 -18   2 43.5613 46.8086   1
   0 -18  -2 42.9764 42.1608   1
   1  18   2 692.178 75.9505   1
  -1  18  -2 627.177 75.8363   1
   1 -18   2 684.805 77.1580   1
  -1 -18  -2 647.155 75.6850   1
  -2  18  -2 597.119 73.7848   1
   2  18   2 483.877 68.3846   1
  -2 -18  -2 656.607 74.2607   1
   2 -18   2 637.131 73.6069   1
  -3  18  -2 258.892 60.0914   1
   3 -18   2 175.390 54.6558   1
  -3 -18  -2 226.396 56.1023   1
   3  18   2 224.498 55.3301   1
  -4 -18  -2 50.3543 45.9947   1
   4  18   2 77.5130 46.7230   1
  -4  18  -2 35.6546 42.4881   1
   4 -18   2 96.6219 43.3085   1
  -5 -18  -2 3722.47 207.746   1
  -5  18  -2 3649.10 207.911   1
   5 -18   2 3916.71 212.301   1
   5  18   2 3900.08 210.685   1
   6  18   2 154.422 52.4316   1
  -6  18  -2 79.4736 49.6963   1
   6 -18   2 124.365 50.3149   1
   7  18   2 98.1512 47.2141   1
  -7  18  -2 171.851 50.6002   1
   7 -18   2 205.906 53.1344   1
  -7 -18  -2 157.528 47.7943   1
   8  18   2 7.03047 43.5978   1
  -8  18  -2 14.1336 39.6837   1
   8 -18   2 21.5359 36.7098   1
  -8 -18  -2-14.2457 39.9986   1
   9  18   2 441.975 66.6314   1
  -9  18  -2 356.922 62.5560   1
   9 -18   2 344.971 62.9083   1
  -9 -18  -2 421.097 64.6424   1
  10  18   2 27.4189 38.9622   1
  10 -18   2 13.8299 35.3643   1
 -10  18  -2-20.8242 39.9215   1
 -10 -18  -2 42.7212 39.9862   1
  11 -18   2 6.69993 39.4180   1
 -11  18  -2 20.6717 43.9952   1
  10 -19  -2 6.90939 40.6574   1
 -10  19   2 40.6494 42.8536   1
  -9  19   2 34.1553 43.6753   1
   9 -19  -2 89.8937 46.2426   1
  -8  19   2-6.84729 34.4953   1
   8 -19  -2 13.8503 36.9416   1
  -6  19   2 227.349 56.0737   1
   6 -19  -2 236.506 53.5632   1
  -5  19   2 507.316 69.1724   1
   5 -19  -2 445.463 67.0867   1
   4  19  -2 36.2211 45.3940   1
  -4  19   2 69.7585 42.4105   1
  -4 -19   2-14.5532 46.0411   1
   4 -19  -2 55.2345 43.6880   1
   3  19  -2 122.140 50.6509   1
  -3  19   2 145.820 50.4611   1
   3 -19  -2 139.349 47.9808   1
  -3 -19   2 108.817 50.7404   1
   2  19  -2 338.967 63.1265   1
  -2  19   2 383.371 59.5846   1
  -2 -19   2 469.801 68.4417   1
   2 -19  -2 391.153 62.1638   1
  -1  19   2 34.7122 46.8023   1
   1 -19  -2 63.1078 45.6425   1
   0  19   2 77.2528 47.8254   1
   0 -19  -2 98.3479 44.5517   1
   1  19   2 14.1250 41.0873   1
  -1  19  -2-7.20213 43.3041   1
  -1 -19  -2 35.2892 37.1411   1
   1 -19   2 14.4227 37.4181   1
   2  19   2-7.02976 38.5052   1
  -2  19  -2 50.0492 45.6526   1
   2 -19   2-7.21520 41.0121   1
  -2 -19  -2 35.4085 39.2837   1
   3  19   2-56.0236 48.3596   1
  -3  19  -2-7.00037 42.0903   1
  -3 -19  -2 28.4061 41.3134   1
   3 -19   2-14.5754 41.9118   1
  -4  19  -2 561.405 72.5440   1
   4  19   2 640.046 75.2364   1
  -4 -19  -2 549.313 70.8905   1
   4 -19   2 655.751 77.1723   1
  -5 -19  -2 63.8836 36.3942   1
  -5  19  -2 78.3710 46.4132   1
   5 -19   2 79.3131 42.5004   1
   5  19   2 62.1853 42.9287   1
   6  19   2 152.173 54.7878   1
  -6 -19  -2 91.3804 46.3600   1
   7 -19   2-7.15592 39.6917   1
  -7  19  -2-6.96842 42.3406   1
   7  19   2 48.3718 49.6054   1
  -8  19  -2 647.295 73.9756   1
   8  19   2 722.534 82.5038   1
   8 -19   2 759.136 76.9149   1
  -8 -19  -2 808.790 84.1809   1
   9  19   2 252.029 59.1864   1
   9 -19   2 300.100 57.1087   1
  -9  19  -2 311.790 60.0919   1
  -9 -19  -2 249.561 56.7242   1
  -6  20   2 59.5997 47.2623   1
   6 -20  -2 88.0869 44.9497   1
  -5  20   2 27.1229 34.2040   1
   5 -20  -2 67.8476 42.9413   1
  -4  20   2-6.78408 42.4905   1
   4 -20  -2-20.3147 44.4422   1
   3  20  -2 376.118 64.0003   1
  -3  20   2 387.646 67.7856   1
   3 -20  -2 371.777 63.6366   1
  -3 -20   2 298.545 58.7222   1
   2  20  -2 643.619 77.4391   1
  -2  20   2 766.466 77.6368   1
   2 -20  -2 572.350 72.4929   1
  -2 -20   2 695.290 79.6236   1
  -1  20   2 20.4386 46.7699   1
   1  20  -2 56.8572 41.9291   1
  -1 -20   2 140.798 44.2020   1
   1 -20  -2 102.266 42.3948   1
   0  20  -2 184.142 50.5947   1
   0  20   2 216.892 54.6631   1
   0 -20   2 261.392 54.1417   1
   0 -20  -2 349.187 57.1278   1
   1  20   2 267.295 57.8067   1
  -1 -20  -2 322.238 58.4481   1
  -2 -20  -2 769.747 80.4426   1
   2 -20   2 885.743 86.6701   1
  -2  20  -2 817.496 85.2104   1
   2  20   2 832.426 84.4812   1
  -3 -20  -2 34.3778 34.2640   1
   3 -20   2 127.875 49.5572   1
   3  20   2 109.743 44.3214   1
  -3  20  -2 82.5006 50.1881   1
  -4 -20  -2 76.1044 41.3656   1
   4 -20   2 112.358 48.6736   1
  -4  20  -2 125.551 53.8403   1
   4  20   2 129.608 53.3374   1
  -5 -20  -2 62.0925 39.2924   1
   5 -20   2 48.9594 36.3757   1
  -5  20  -2 83.0621 42.9977   1
   5  20   2 74.1012 38.3697   1
  -6 -20  -2 1194.04 99.6404   1
   6  20   2 1164.09 98.4422   1
  25   0  -3 21.4578 41.1323   1
 -25   0   3-22.3429 42.8288   1
  24   0  -3 64.6189 47.1385   1
 -24   0   3 7.47295 38.2376   1
  23   0  -3-21.4895 39.7301   1
 -23   0   3 22.3766 35.2254   1
 -21   0   3-7.39642 38.9206   1
  21   0  -3-13.7878 35.2547   1
 -20   0   3-41.8475 40.5732   1
  20   0  -3 55.4696 38.4583   1
 -19   0   3 13.5871 34.7433   1
  19   0  -3-40.4220 40.0745   1
 -18   0   3-19.8174 33.7829   1
  18   0  -3-6.53221 37.1286   1
 -17   0   3 6.36279 34.4137   1
  17   0  -3 50.7970 38.1900   1
 -16   0   3 6.02447 26.9395   1
  16   0  -3-6.09407 32.0659   1
 -15   0   3-34.2539 32.0588   1
  15   0  -3 28.4142 30.3155   1
 -13   0   3-29.5622 27.3359   1
  13   0  -3-4.99521 24.0034   1
  12   0  -3 4.53253 22.4860   1
 -11   0   3 16.8907 21.5929   1
  11   0  -3-16.4144 24.6716   1
 -10   0   3 11.2961 21.9093   1
  10   0  -3 14.7406 23.3098   1
  -9   0   3-3.33291 18.0200   1
   9   0  -3 25.5058 21.2954   1
  -7   0   3-9.32442 17.4688   1
   7   0  -3-4.65245 17.3124   1
  -6   0   3 7.35109 16.1990   1
   6   0  -3 5.69818 16.2372   1
  -5   0   3 4.25558 15.4936   1
   5   0  -3 16.5051 13.0541   1
  -4   0   3-0.97017 9.55176   1
   4   0  -3 10.7797 10.6873   1
  -1   0   3 0.78530 11.0199   1
   1   0  -3 6.51245 10.5658   1
   0   0   3-9.89811 14.1474   1
   0   0  -3 5.19656 12.6357   1
  -1   0  -3 24.3516 18.4996   1
   1   0   3-1.72386 19.3651   1
  -2   0  -3 19.7340 22.6033   1
   2   0   3 22.2969 21.0753   1
  -3   0  -3 2.67689 21.0027   1
   3   0   3 26.8581 25.3727   1
  -4   0  -3 15.6843 23.8286   1
   4   0   3 9.39809 23.7969   1
  -5   0  -3 21.4430 21.9394   1
   5   0   3-17.8811 25.0903   1
  -6   0  -3 8.01798 21.6931   1
   6   0   3 48.0375 27.4349   1
  -7   0  -3 22.0833 26.5538   1
   7   0   3-17.7139 27.1856   1
  -8   0  -3 4.79568 21.4455   1
   8   0   3-14.5602 25.1811   1
  -9   0  -3-20.5381 30.2114   1
   9   0   3-10.5208 28.4436   1
 -10   0  -3-22.1787 25.7468   1
  10   0   3-27.6769 29.9387   1
 -11   0  -3 5.87007 27.7241   1
  11   0   3-23.3077 29.7982   1
 -12   0  -3 18.4052 29.9575   1
  12   0   3-30.3450 35.3055   1
 -13   0  -3 6.36936 24.3477   1
  13   0   3-6.30651 31.7709   1
 -14   0  -3-13.1439 29.3877   1
  14   0   3 13.0460 30.8056   1
 -15   0  -3-13.5416 37.5564   1
  15   0   3 40.3769 40.4614   1
 -16   0  -3-43.1424 42.7805   1
  16   0   3-13.5215 38.4385   1
  17   0   3-13.6348 34.3451   1
 -17   0  -3 29.4017 41.7759   1
  18   0   3 35.1389 40.4144   1
 -18   0  -3-21.9602 33.9687   1
  19   0   3-7.01425 39.8731   1
 -19   0  -3-36.6369 39.6201   1
  20   0   3 14.0623 34.8850   1
 -20   0  -3 14.6384 42.5804   1
  21   0   3-13.9683 36.2443   1
 -21   0  -3-29.1012 39.8526   1
  22   0   3 6.88374 42.6876   1
 -22   0  -3 7.22014 42.0015   1
  23   0   3 6.72431 35.8701   1
 -23   0  -3-7.14085 40.5843   1
  24   0   3 26.4299 39.3006   1
 -24   0  -3-20.7904 39.3869   1
  25  -1  -3 86.4194 46.8443   1
  25   1  -3-28.2969 42.0841   1
 -25  -1   3 44.8173 41.4370   1
 -25   1   3-14.9501 39.3404   1
  24  -1  -3 7.10986 39.9380   1
  24   1  -3 56.5221 43.8249   1
 -24  -1   3 22.5153 40.0488   1
 -24   1   3 22.9893 46.0839   1
  23   1  -3 134.564 44.9187   1
 -23  -1   3 178.297 47.9576   1
 -23   1   3 229.777 54.8455   1
  23  -1  -3 217.204 52.0679   1
 -22   1   3 29.0536 37.7212   1
  22  -1  -3 57.7007 37.9881   1
  21   1  -3 138.391 46.1913   1
 -21  -1   3 137.166 44.2566   1
 -21   1   3 151.542 46.8761   1
  21  -1  -3 192.815 50.8338   1
  20   1  -3 20.3731 38.6423   1
 -20  -1   3-7.07405 36.2227   1
 -20   1   3 99.3585 44.4874   1
  20  -1  -3 98.9185 42.0678   1
  19   1  -3 32.8984 37.8577   1
 -19  -1   3 34.8265 35.6389   1
 -19   1   3 27.4429 37.1096   1
  19  -1  -3 34.7207 39.4856   1
  18   1  -3 2794.61 168.892   1
 -18  -1   3 3075.67 178.400   1
 -18   1   3 3404.20 180.793   1
  18  -1  -3 3127.00 176.446   1
  17   1  -3 4877.65 254.761   1
 -17  -1   3 5337.42 261.582   1
 -17   1   3 5060.58 257.444   1
  17  -1  -3 5831.16 266.397   1
  16   1  -3 1260.29 97.8579   1
 -16  -1   3 1191.19 95.6607   1
 -16   1   3 1557.31 106.276   1
  16  -1  -3 1408.39 101.230   1
  15   1  -3 1176.20 88.4741   1
 -15  -1   3 1141.73 88.5214   1
 -15   1   3 1122.82 90.4558   1
  15  -1  -3 1196.49 90.5516   1
  14   1  -3 1877.48 115.848   1
 -13  -1   3 4437.73 201.013   1
  13  -1  -3 3500.59 192.559   1
 -12  -1   3 13.5873 24.8148   1
 -12   1   3 9.56071 22.9730   1
  12  -1  -3 40.8499 25.8063   1
  12   1  -3 13.5216 24.0538   1
 -11  -1   3 7249.60 346.846   1
 -11   1   3 8203.81 354.361   1
  11  -1  -3 7880.92 350.574   1
  10   1  -3 8562.97 340.724   1
  10  -1  -3 9018.21 344.364   1
 -10  -1   3 6981.53 333.079   1
 -10   1   3 7236.24 334.412   1
  -9  -1   3 9108.13 376.449   1
  -9   1   3 8817.91 377.274   1
   9  -1  -3 9084.75 377.262   1
   9   1  -3 8882.89 375.265   1
  -8  -1   3 26376.2 1077.25   1
   8   1  -3 28762.3 1078.17   1
   7   1  -3 36508.7 1447.15   1
  -7   1   3 37367.1 1453.89   1
  -7  -1   3 35705.4 1447.45   1
   7  -1  -3 40589.1 1452.60   1
   6   1  -3 415.307 31.8818   1
  -6   1   3 499.348 38.4145   1
   6  -1  -3 484.873 37.6010   1
  -6  -1   3 388.633 32.7818   1
   5   1  -3 27314.4 1083.82   1
  -5   1   3 28906.7 1090.47   1
  -5  -1   3 26989.4 1085.19   1
   5  -1  -3 30253.4 1090.95   1
   4  -1  -3 153388. 5279.35   1
   4   1  -3 128459. 5271.00   1
  -4  -1   3 130990. 5271.54   1
  -4   1   3 157436. 5279.49   1
  -3   1   3 284785. 10586.8   1
   3  -1  -3 270383. 10587.1   1
  -2   1   3 60653.0 2244.43   1
   2  -1  -3 56654.5 2244.19   1
   1  -1  -3 4738.66 205.136   1
   1   1  -3 4501.54 199.536   1
  -1   1   3 5212.50 205.430   1
   0  -1  -3 264511. 8646.99   1
   0   1   3 243561. 8645.83   1
   0   1  -3 193817. 8641.24   1
   0  -1   3 220929. 8642.72   1
  -1   1  -3 167016. 6140.65   1
  -1  -1  -3 169822. 6142.25   1
   1  -1   3 153175. 6141.36   1
   1   1   3 153603. 6140.22   1
  -2   1  -3 168814. 5968.23   1
  -2  -1  -3 163550. 5968.51   1
   2  -1   3 157576. 5966.79   1
  -3  -1  -3 186.395 31.6693   1
   3  -1   3 162.522 25.6442   1
   3   1   3 114.944 27.6499   1
  -4   1  -3 11776.7 491.206   1
  -4  -1  -3 12638.9 493.279   1
   4  -1   3 11711.5 491.724   1
   4   1   3 12165.3 491.741   1
  -5   1  -3 11032.7 442.918   1
  -5  -1  -3 10662.4 442.960   1
   5  -1   3 10919.5 441.110   1
   5   1   3 9918.92 438.392   1
  -6   1  -3 16101.0 677.589   1
  -6  -1  -3 17415.8 682.919   1
   6  -1   3 17052.4 676.683   1
   6   1   3 16329.2 673.833   1
  -7   1  -3 1153.85 78.4485   1
  -7  -1  -3 944.658 78.0160   1
   7  -1   3 1104.88 77.7773   1
   7   1   3 1123.18 76.6912   1
  -8   1  -3 643.966 60.0226   1
  -8  -1  -3 493.414 59.1723   1
   8  -1   3 532.786 54.6589   1
   8   1   3 530.700 54.3400   1
  -9   1  -3 16692.5 717.186   1
  -9  -1  -3 17855.7 720.443   1
   9  -1   3 17697.4 718.492   1
   9   1   3 17746.1 717.529   1
 -10   1  -3 3784.47 188.590   1
 -10  -1  -3 3631.65 190.247   1
  10  -1   3 3885.86 190.358   1
 -11   1  -3 489.928 58.0433   1
 -11  -1  -3 602.387 66.0094   1
  11  -1   3 650.694 65.6097   1
  11   1   3 524.045 59.3464   1
 -12   1  -3 234.262 49.6841   1
 -12  -1  -3 170.696 45.1560   1
  12  -1   3 227.253 46.1699   1
  12   1   3 258.019 46.4870   1
 -13   1  -3 2277.90 141.269   1
 -13  -1  -3 2280.79 141.275   1
  13  -1   3 2308.85 140.676   1
  13   1   3 2166.13 136.369   1
 -14  -1  -3 1497.22 115.513   1
  14   1   3 1748.88 118.253   1
 -15  -1  -3 1271.86 102.084   1
 -15   1  -3 1074.04 97.6361   1
  15   1   3 1273.77 101.320   1
 -16   1  -3 301.773 53.1505   1
 -16  -1  -3 182.702 45.1065   1
  16  -1   3 187.405 48.5491   1
  16   1   3 168.043 43.2057   1
 -17  -1  -3 2420.93 155.831   1
 -17   1  -3 2532.51 156.437   1
  17   1   3 2616.75 157.239   1
  17  -1   3 2596.91 157.499   1
 -18   1  -3-7.16439 36.6366   1
  18  -1   3-7.12407 36.4304   1
  19  -1   3 20.9172 41.4740   1
 -19  -1  -3 7.28874 34.4254   1
 -20   1  -3 22.5576 46.6507   1
 -20  -1  -3 36.6884 36.4312   1
  20   1   3 55.4064 43.4000   1
 -21  -1  -3 307.542 64.0379   1
 -21   1  -3 431.808 64.6478   1
  21   1   3 260.655 59.2660   1
  21  -1   3 423.040 65.0847   1
 -22  -1  -3 36.1240 32.9904   1
 -22   1  -3 115.667 47.9111   1
  22   1   3 68.6074 40.8618   1
  22  -1   3 20.7565 36.4672   1
 -23  -1  -3 35.6225 46.3421   1
 -23   1  -3 35.4552 36.2681   1
  23  -1   3 13.6643 38.3722   1
  23   1   3-6.80935 42.6522   1
 -24   1  -3 76.4233 37.3321   1
 -24  -1  -3 139.708 44.4027   1
  24  -1   3 158.970 45.9587   1
  24   1   3 100.435 45.3257   1
 -26   2   3-7.54353 36.2380   1
  26  -2  -3 35.0177 39.8074   1
 -25   2   3 14.9718 42.5465   1
  25  -2  -3-14.4553 44.3700   1
  25   2  -3 21.5733 38.8762   1
 -24  -2   3 15.0023 41.1280   1
  24   2  -3 86.2470 45.4937   1
 -23   2   3 673.037 75.4402   1
 -23  -2   3 722.814 77.0688   1
  23  -2  -3 578.259 73.3476   1
  23   2  -3 532.151 70.2421   1
 -22   2   3 2239.02 147.364   1
  22  -2  -3 2295.66 149.791   1
 -21   2   3 1318.37 104.309   1
 -21  -2   3 1397.50 106.759   1
  21  -2  -3 1205.79 102.778   1
  21   2  -3 1001.86 98.1303   1
 -20   2   3 508.390 65.2194   1
 -20  -2   3 331.414 64.8229   1
  20  -2  -3 335.127 60.2238   1
  20   2  -3 401.229 60.5330   1
 -19   2   3 619.867 74.0454   1
  19  -2  -3 702.924 79.2905   1
 -19  -2   3 764.527 76.3249   1
 -18  -2   3 1669.14 115.302   1
  18   2  -3 1526.95 111.458   1
 -17   2   3 992.686 89.0801   1
 -17  -2   3 1167.02 92.4504   1
  17  -2  -3 1061.64 91.2538   1
  17   2  -3 1170.56 90.8830   1
 -16   2   3 119.259 38.5859   1
 -16  -2   3 66.0863 37.6813   1
  16  -2  -3-18.4204 30.5287   1
  16   2  -3 69.0417 33.9085   1
 -15   2   3 18.0161 27.8777   1
 -15  -2   3 34.1400 29.1057   1
  15   2  -3 5.44480 30.9540   1
 -14   2   3 9344.52 404.125   1
 -14  -2   3 9411.88 401.868   1
  14  -2  -3 8858.62 399.878   1
  14   2  -3 8981.20 397.859   1
 -13   2   3 2453.87 148.122   1
 -13  -2   3 2948.02 152.318   1
  13  -2  -3 2945.24 155.162   1
  13   2  -3 2743.79 147.459   1
  12  -2  -3 47426.3 1733.79   1
 -12  -2   3 47005.4 1728.58   1
 -11   2   3 4719.75 235.399   1
 -11  -2   3 5121.31 232.994   1
  11  -2  -3 5011.98 235.358   1
  11   2  -3 5356.22 232.371   1
 -10   2   3 49050.1 1947.69   1
  10   2  -3 49130.9 1941.51   1
 -10  -2   3 52364.1 1945.09   1
  10  -2  -3 49571.7 1948.58   1
  -9   2   3 14200.0 570.584   1
   9   2  -3 13341.8 561.923   1
   9  -2  -3 13649.0 568.926   1
  -9  -2   3 14781.8 566.622   1
  -8   2   3 56845.8 2106.53   1
   8   2  -3 54405.4 2096.48   1
   8  -2  -3 51378.2 2100.43   1
  -8  -2   3 54973.5 2097.52   1
   7   2  -3 1886.98 89.3371   1
  -7  -2   3 1679.83 88.9590   1
  -6   2   3 35190.4 1321.53   1
   6  -2  -3 35387.8 1323.00   1
   6   2  -3 31789.9 1311.26   1
  -6  -2   3 34576.4 1313.07   1
   5  -2  -3 49989.3 1883.07   1
  -5   2   3 47960.8 1881.96   1
   5   2  -3 49044.8 1872.91   1
  -5  -2   3 48398.3 1873.28   1
   4  -2  -3 5527.28 226.610   1
  -4  -2   3 5574.21 217.721   1
  -4   2   3 5652.94 226.479   1
   4   2  -3 5093.67 216.925   1
  -3  -2   3 10661.4 381.481   1
   3   2  -3 10073.9 380.646   1
  -3   2   3 9761.90 390.412   1
   2  -2  -3 43713.3 1666.24   1
   2   2  -3 43570.1 1657.40   1
  -2  -2   3 43339.5 1657.42   1
  -2   2   3 42186.8 1665.67   1
   1  -2  -3 10527.3 425.868   1
   1   2  -3 10307.3 418.618   1
  -1  -2   3 11050.6 419.382   1
  -1   2   3 10848.6 425.365   1
   0   2  -3 46620.5 1788.65   1
   0  -2   3 44381.0 1787.17   1
   0   2   3 46566.8 1791.77   1
   0  -2  -3 49556.6 1794.71   1
  -1   2  -3 23374.5 875.528   1
  -1  -2  -3 23349.9 878.138   1
   1   2   3 23309.4 876.731   1
   2   2   3 153831. 5324.32   1
   2  -2   3 159608. 5324.61   1
  -4   2  -3 10874.4 434.201   1
  -4  -2  -3 10201.4 433.383   1
   4   2   3 10768.4 433.304   1
   4  -2   3 10168.5 435.649   1
  -5   2  -3 31095.7 1309.43   1
  -5  -2  -3 33760.6 1313.66   1
   5   2   3 33967.5 1312.14   1
   5  -2   3 35616.7 1317.77   1
  -6   2  -3 18012.4 695.560   1
  -6  -2  -3 17717.6 694.972   1
   6   2   3 15597.9 690.846   1
   6  -2   3 17253.0 694.299   1
  -7  -2  -3 4685.45 227.084   1
   7   2   3 5200.17 227.698   1
   7  -2   3 5167.64 229.381   1
  -8   2  -3 27444.1 1015.97   1
  -8  -2  -3 24194.1 1008.91   1
   8   2   3 24920.2 1007.54   1
   8  -2   3 24584.8 1007.67   1
   9   2   3 2383.46 145.345   1
  -9  -2  -3 3234.04 158.357   1
 -10   2  -3 17167.4 703.195   1
 -10  -2  -3 16852.2 700.705   1
  10   2   3 16246.0 696.868   1
  10  -2   3 17552.7 703.294   1
 -11   2  -3 8648.57 365.711   1
  11   2   3 8543.40 356.386   1
  11  -2   3 8122.82 356.197   1
 -12   2  -3 3236.45 177.964   1
 -12  -2  -3 2993.83 174.620   1
  12   2   3 3148.88 174.240   1
  12  -2   3 3283.99 175.896   1
 -13   2  -3 1660.85 118.445   1
 -13  -2  -3 1918.13 125.860   1
  13   2   3 1916.55 123.019   1
  13  -2   3 1880.65 124.395   1
  14   2   3 240.965 45.0831   1
 -15   2  -3 5324.26 250.501   1
 -15  -2  -3 4736.06 244.176   1
  15   2   3 4673.30 240.799   1
  15  -2   3 4341.36 240.490   1
 -16   2  -3 231.925 52.9996   1
 -16  -2  -3 211.217 50.5160   1
  16   2   3 251.815 52.3635   1
  16  -2   3 206.255 52.8874   1
 -17   2  -3 50.3181 41.3457   1
  17   2   3 13.4461 32.3037   1
  17  -2   3 7.17945 39.8289   1
  18  -2   3 1849.52 131.200   1
 -18  -2  -3 1741.48 128.124   1
 -18   2  -3 2015.79 132.821   1
 -19   2  -3 174.028 47.3532   1
 -19  -2  -3 21.9102 40.7328   1
  19   2   3 132.088 47.0243   1
  19  -2   3 114.929 43.8520   1
  20  -2   3 852.640 84.1208   1
  20   2   3 658.634 76.7617   1
 -20   2  -3 691.803 78.4298   1
 -20  -2  -3 607.121 76.5721   1
 -21   2  -3 272.018 54.4440   1
 -21  -2  -3 277.208 58.0528   1
  21   2   3 195.754 53.2919   1
  21  -2   3 273.337 51.2549   1
  22  -2   3-13.7338 36.6360   1
  22   2   3 13.8594 42.1084   1
 -22   2  -3 29.5952 38.9362   1
 -22  -2  -3 43.0449 44.0450   1
  23  -2   3 109.649 48.2525   1
  23   2   3 68.7823 39.7648   1
 -23   2  -3 177.832 53.0897   1
 -23  -2  -3 90.8954 39.9476   1
  24   2   3 364.931 62.0637   1
  24  -2   3 312.057 61.8300   1
 -24  -2  -3 282.036 52.4189   1
 -24   2  -3 221.620 55.4846   1
 -26   3   3 157.965 46.1183   1
  26  -3  -3 107.203 47.1726   1
 -25   3   3-43.8854 42.5484   1
  25  -3  -3 43.5533 47.2104   1
 -24   3   3 7.42073 36.2345   1
 -24  -3   3-7.41234 39.5412   1
  24   3  -3 21.2902 41.7500   1
  24  -3  -3 7.39250 43.0041   1
  23  -3  -3 1835.49 128.619   1
  23   3  -3 1712.72 125.026   1
 -23   3   3 1797.72 126.951   1
 -23  -3   3 1681.35 123.316   1
 -22   3   3 3729.07 206.104   1
  22  -3  -3 3642.74 204.728   1
  21   3  -3 69.3041 40.3323   1
 -21  -3   3-7.22447 34.7215   1
 -20   3   3 385.346 59.2698   1
 -20  -3   3 339.166 58.0607   1
  20   3  -3 351.929 57.6123   1
  20  -3  -3 347.634 55.9101   1
 -19   3   3 999.565 92.3072   1
 -19  -3   3 1219.28 94.7862   1
  19   3  -3 957.840 86.7595   1
  19  -3  -3 738.511 83.0810   1
 -18   3   3 6.87260 34.1066   1
 -18  -3   3 52.8405 33.7880   1
  18   3  -3 6.31256 32.7639   1
  18  -3  -3 33.6194 36.8360   1
 -17   3   3 17525.1 730.766   1
 -17  -3   3 17711.5 728.167   1
  17   3  -3 16666.7 722.514   1
  17  -3  -3 17841.8 727.918   1
 -16   3   3 202.910 46.7727   1
 -16  -3   3 235.064 48.4255   1
  16   3  -3 154.439 38.2509   1
  16  -3  -3 198.172 46.0294   1
 -15   3   3 114.220 37.1485   1
 -15  -3   3 142.446 38.2922   1
  15   3  -3 113.376 36.6159   1
  15  -3  -3 78.6044 35.8249   1
  14  -3  -3 15539.0 651.522   1
 -13   3   3 10657.5 406.283   1
 -13  -3   3 10116.9 398.859   1
  13   3  -3 10120.9 397.495   1
 -12   3   3 18464.2 763.147   1
  12  -3  -3 18834.8 761.350   1
 -12  -3   3 18311.7 756.276   1
  12   3  -3 18967.1 755.288   1
  11  -3  -3 123.491 32.4019   1
 -11   3   3 63.4391 26.8918   1
 -11  -3   3 58.5204 25.8332   1
 -10   3   3 125.148 30.3084   1
  10  -3  -3 120.152 32.6037   1
 -10  -3   3 60.1742 24.7067   1
  10   3  -3 82.9190 24.3288   1
  -9   3   3 318.927 40.7345   1
   9  -3  -3 263.373 36.7825   1
  -9  -3   3 365.252 36.5565   1
   9   3  -3 254.027 33.0219   1
  -8   3   3 3691.98 180.939   1
   8  -3  -3 3980.67 183.945   1
  -7   3   3 57838.3 2226.12   1
   7   3  -3 59222.3 2215.05   1
  -7  -3   3 55793.2 2215.45   1
   7  -3  -3 57145.3 2226.89   1
  -6   3   3 9942.71 424.190   1
  -6  -3   3 11009.3 416.262   1
   6  -3  -3 10130.1 425.235   1
   6   3  -3 10104.5 413.550   1
  -5  -3   3 6560.65 313.918   1
   5   3  -3 9346.86 318.144   1
   4  -3  -3 3375.78 152.269   1
   4   3  -3 3325.95 142.421   1
  -4   3   3 3436.92 153.153   1
  -4  -3   3 3269.19 143.142   1
   3  -3  -3 95011.0 3627.58   1
  -3   3   3 99113.2 3628.48   1
   3   3  -3 94570.0 3618.01   1
  -3  -3   3 91825.2 3617.57   1
  -2  -3   3 5726.93 229.834   1
   2   3  -3 5360.94 228.876   1
  -2   3   3 5781.75 238.187   1
   2  -3  -3 5714.07 237.721   1
  -1  -3   3 3136.05 142.263   1
   1  -3  -3 3486.33 150.315   1
  -1   3   3 3300.29 148.432   1
   1   3  -3 3323.24 142.682   1
   0  -3  -3 95600.5 3829.35   1
   0   3   3 101914. 3829.26   1
   0   3  -3 96630.7 3823.78   1
   0  -3   3 105454. 3825.90   1
  -1  -3  -3 22037.0 849.061   1
   1   3   3 21628.9 847.397   1
  -1   3  -3 20308.4 843.204   1
   1  -3   3 22402.1 846.782   1
  -2   3  -3 52966.3 1973.32   1
   2  -3   3 49208.2 1970.42   1
  -3  -3  -3 13467.8 554.125   1
   3   3   3 14033.8 554.494   1
  -3   3  -3 13302.8 556.201   1
   3  -3   3 14036.2 554.813   1
  -4  -3  -3 1160.21 74.7840   1
   4   3   3 1073.63 72.5500   1
   4  -3   3 1129.02 73.9124   1
  -4   3  -3 1312.70 78.5383   1
  -5   3  -3 5160.07 252.994   1
  -5  -3  -3 5995.71 255.064   1
   5  -3   3 5501.70 254.537   1
   5   3   3 5829.67 251.321   1
  -6   3  -3 15374.0 589.881   1
  -6  -3  -3 13713.0 583.703   1
   6  -3   3 13906.9 584.301   1
   6   3   3 14000.6 581.586   1
  -7   3  -3 60358.5 2451.00   1
  -7  -3  -3 60627.9 2450.32   1
   7  -3   3 65990.6 2456.66   1
   7   3   3 66093.5 2452.97   1
  -8   3  -3 16622.5 690.529   1
  -8  -3  -3 18407.4 696.523   1
   8  -3   3 18285.8 699.335   1
 -10   3  -3 15826.7 666.125   1
 -10  -3  -3 16022.5 667.479   1
  10  -3   3 15965.0 665.495   1
  10   3   3 16205.3 664.990   1
 -11   3  -3 1567.36 112.395   1
 -11  -3  -3 1817.89 117.895   1
  11  -3   3 1945.36 119.713   1
  11   3   3 1791.97 114.659   1
 -12   3  -3 4075.15 202.419   1
 -12  -3  -3 3819.42 199.345   1
  12  -3   3 3533.01 194.115   1
  12   3   3 3310.97 189.278   1
 -13   3  -3 4709.18 251.683   1
 -13  -3  -3 5115.70 252.240   1
  13  -3   3 4878.71 250.015   1
  13   3   3 5252.05 250.871   1
 -14   3  -3 7622.43 361.497   1
  14  -3   3 7991.99 363.263   1
 -15   3  -3 1070.72 93.3609   1
 -15  -3  -3 1108.39 94.2733   1
  15  -3   3 1066.59 93.1619   1
  15   3   3 1095.06 93.8184   1
 -16   3  -3 6683.11 323.408   1
 -16  -3  -3 6724.57 325.445   1
  16  -3   3 6622.36 324.774   1
  16   3   3 7109.88 326.296   1
 -17   3  -3 1480.92 116.113   1
 -17  -3  -3 1616.36 119.427   1
  17  -3   3 1656.56 119.935   1
  17   3   3 1434.09 111.952   1
 -18   3  -3 900.337 84.9257   1
 -18  -3  -3 741.044 78.6255   1
  18  -3   3 822.713 81.2081   1
  18   3   3 687.797 75.8302   1
 -19   3  -3 980.353 93.3070   1
 -19  -3  -3 857.497 85.8069   1
  19   3   3 824.416 87.1098   1
  19  -3   3 956.814 92.2881   1
 -20  -3  -3 215.836 46.0777   1
  20   3   3 167.828 45.2362   1
 -21   3  -3 14.4005 37.4094   1
 -21  -3  -3 57.5039 43.7183   1
  21   3   3 96.3494 48.3241   1
 -22  -3  -3 7.15430 41.1422   1
  22   3   3-13.5557 44.4808   1
 -23   3  -3 57.7138 37.4648   1
 -23  -3  -3 14.1474 42.5599   1
  23  -3   3 26.8991 36.8658   1
  23   3   3 72.9644 47.2863   1
 -24  -3  -3 783.367 80.3487   1
 -24   3  -3 602.888 73.3204   1
  24   3   3 738.866 78.8548   1
  24  -3   3 728.654 79.1288   1
 -26   4   3 482.976 67.9641   1
  26  -4  -3 293.534 63.6146   1
 -25   4   3 175.264 51.8685   1
  25  -4  -3 88.3465 46.8196   1
 -24   4   3-22.0861 38.7417   1
  24  -4  -3 36.7792 41.3093   1
  24   4  -3 35.4790 38.3639   1
 -23   4   3 281.872 54.4030   1
 -23  -4   3 312.910 60.0229   1
  23   4  -3 330.892 62.3318   1
 -22   4   3 1010.61 91.8402   1
  22  -4  -3 841.414 87.9364   1
 -21   4   3 117.576 44.7507   1
 -21  -4   3 101.052 46.1819   1
  21  -4  -3 57.5941 43.3892   1
  21   4  -3 47.3824 40.3744   1
 -20   4   3 269.396 55.3349   1
 -20  -4   3 296.502 55.4778   1
  20  -4  -3 276.813 53.6409   1
  20   4  -3 337.006 54.5978   1
 -19   4   3 14.3875 35.7079   1
 -19  -4   3 20.4862 36.9359   1
  19  -4  -3 6.88049 37.2155   1
  19   4  -3 84.0829 39.7235   1
 -18   4   3 2238.07 143.846   1
 -18  -4   3 2275.20 143.988   1
  18  -4  -3 2480.07 146.673   1
  18   4  -3 2060.66 135.828   1
 -17  -4   3 386.154 57.2756   1
  17   4  -3 355.896 54.2305   1
 -16   4   3 4761.78 236.993   1
 -16  -4   3 4645.18 235.928   1
  16   4  -3 4656.37 232.994   1
 -15  -4   3 5578.09 268.179   1
  15  -4  -3 5401.42 270.422   1
  15   4  -3 5812.23 266.358   1
 -14   4   3 2912.93 166.934   1
  14  -4  -3 2974.55 165.093   1
 -13   4   3 25581.4 990.457   1
  13   4  -3 25198.5 978.754   1
  13  -4  -3 22496.3 981.395   1
 -13  -4   3 24471.8 980.573   1
  12   4  -3 15383.5 620.801   1
 -12  -4   3 14834.1 623.142   1
 -11   4   3 5771.71 274.984   1
 -11  -4   3 6000.39 268.354   1
  11  -4  -3 6081.99 276.418   1
  11   4  -3 5955.83 267.440   1
 -10  -4   3 1158.93 74.6103   1
  10  -4  -3 1137.49 80.8140   1
  10   4  -3 913.749 69.6981   1
 -10   4   3 1140.09 81.1479   1
  -9  -4   3 30362.1 1256.10   1
   9  -4  -3 31088.2 1266.95   1
   9   4  -3 33978.5 1259.07   1
  -9   4   3 33233.6 1270.95   1
  -8  -4   3 35092.1 1418.03   1
   8  -4  -3 36231.8 1427.87   1
  -8   4   3 38004.4 1428.69   1
   8   4  -3 36481.1 1415.96   1
   7  -4  -3 41044.4 1573.88   1
  -7   4   3 39484.1 1570.74   1
   6  -4  -3 2429.74 130.557   1
  -6   4   3 2653.96 133.222   1
   6   4  -3 2699.28 123.714   1
  -6  -4   3 2569.52 124.212   1
  -5  -4   3 55610.3 2074.73   1
   5   4  -3 55842.5 2073.01   1
  -5   4   3 57330.4 2085.03   1
  -4  -4   3 1029.63 62.9335   1
  -4   4   3 1139.51 70.7590   1
   4   4  -3 1184.27 63.7334   1
   4  -4  -3 1202.57 72.2297   1
  -3  -4   3 9027.42 350.481   1
   3   4  -3 8267.90 348.071   1
   2   4  -3 45604.7 1752.07   1
  -2  -4   3 45275.0 1752.45   1
   1   4  -3 2526.69 116.055   1
  -1  -4   3 2380.95 116.423   1
   0  -4  -3 63579.2 2659.48   1
   0   4   3 67909.5 2658.38   1
   0  -4   3 68010.2 2652.79   1
  -1  -4  -3 212705. 8332.29   1
   1   4   3 222660. 8329.63   1
  -2  -4  -3 16636.1 638.856   1
   2   4   3 16798.0 636.603   1
   2  -4   3 14836.9 636.780   1
  -2   4  -3 14981.1 637.733   1
  -3  -4  -3 4188.09 199.640   1
   3   4   3 4254.94 198.977   1
   3  -4   3 4260.01 198.263   1
  -3   4  -3 4654.37 202.188   1
  -4  -4  -3 2981.45 150.391   1
   4   4   3 3030.24 149.311   1
  -4   4  -3 2828.17 149.737   1
   4  -4   3 3052.91 149.609   1
   5  -4   3 242.031 41.6087   1
  -5   4  -3 267.060 40.0763   1
   5   4   3 295.836 39.1594   1
  -5  -4  -3 214.011 36.7834   1
   6  -4   3 336.305 45.4276   1
   6   4   3 301.759 40.4715   1
  -6   4  -3 328.311 44.8940   1
  -6  -4  -3 277.875 39.2940   1
  -7   4  -3 72149.4 2897.70   1
  -7  -4  -3 78875.1 2899.81   1
   7  -4   3 79234.2 2901.01   1
   7   4   3 69685.4 2892.22   1
  -8  -4  -3 2893.27 163.163   1
   8   4   3 3015.92 157.928   1
  -9   4  -3 58662.2 2330.88   1
  -9  -4  -3 61232.2 2332.35   1
   9  -4   3 57777.2 2332.64   1
   9   4   3 61141.5 2328.35   1
 -10   4  -3 3932.36 212.624   1
 -10  -4  -3 4336.36 216.494   1
  10  -4   3 4188.52 218.738   1
  10   4   3 4560.99 215.055   1
 -11   4  -3 12963.6 547.616   1
 -11  -4  -3 13130.4 547.327   1
  11  -4   3 13216.3 547.568   1
  11   4   3 11850.7 538.129   1
 -12   4  -3 5432.27 264.161   1
 -12  -4  -3 5059.03 258.617   1
  12  -4   3 5657.57 265.034   1
  12   4   3 5081.90 256.088   1
 -13  -4  -3 103.683 38.1710   1
  13   4   3 208.673 41.7758   1
 -14   4  -3 1157.71 98.0253   1
 -14  -4  -3 1102.64 93.5035   1
  14  -4   3 1092.05 94.5289   1
  14   4   3 1037.94 90.4145   1
 -15   4  -3 14681.7 612.095   1
 -15  -4  -3 14057.7 606.791   1
  15  -4   3 14141.2 606.909   1
  15   4   3 13827.9 602.156   1
 -16   4  -3 93.3714 45.9195   1
 -16  -4  -3 63.0222 42.1697   1
  16  -4   3 49.3237 38.6658   1
  16   4   3 53.0631 42.0156   1
 -17  -4  -3 4909.04 250.097   1
  17   4   3 4650.25 242.786   1
 -18  -4  -3 505.195 69.1460   1
  18  -4   3 578.976 72.1219   1
  18   4   3 656.391 71.0464   1
 -19   4  -3 58.2371 45.1514   1
 -19  -4  -3-7.25944 39.2555   1
  19  -4   3 50.7902 46.7680   1
  19   4   3 6.81712 39.2140   1
 -20   4  -3 804.590 81.4507   1
  20  -4   3 726.572 80.3000   1
 -21   4  -3 543.040 71.7872   1
 -21  -4  -3 499.958 65.6691   1
  21  -4   3 519.138 69.5232   1
  21   4   3 445.012 62.9308   1
 -22   4  -3 78.2321 42.8614   1
  22  -4   3 77.4330 44.1857   1
 -23   4  -3 145.192 50.4676   1
 -23  -4  -3 246.892 52.2102   1
  23  -4   3 226.548 54.2841   1
  23   4   3 107.859 47.0528   1
 -24   4  -3-13.6263 41.3973   1
 -24  -4  -3 6.89498 40.1110   1
  24   4   3 13.2904 44.3836   1
  24  -4   3 33.2758 42.8901   1
 -26   5   3 21.2013 35.0720   1
  26  -5  -3 28.9852 40.7016   1
 -25   5   3 759.282 84.0512   1
  25  -5  -3 1002.68 92.0659   1
 -24   5   3 435.785 66.1874   1
  24  -5  -3 341.551 65.8250   1
 -23  -5   3 921.046 86.8108   1
 -23   5   3 682.713 78.2252   1
  23  -5  -3 861.557 86.3532   1
  23   5  -3 701.400 78.5879   1
 -22   5   3-37.1603 43.7221   1
 -22  -5   3 7.32669 37.4657   1
  22  -5  -3-7.25833 42.7001   1
  22   5  -3 14.1684 37.2761   1
 -21   5   3 413.256 62.3023   1
 -21  -5   3 397.799 61.8069   1
  21  -5  -3 498.452 65.8276   1
  21   5  -3 453.400 62.8240   1
 -20  -5   3 21.2751 36.8083   1
  20   5  -3 34.1661 40.2129   1
 -19   5   3 399.067 63.2435   1
 -19  -5   3 386.403 57.9683   1
  19  -5  -3 416.340 64.3163   1
  19   5  -3 339.053 54.4481   1
 -18   5   3 1716.43 125.585   1
 -18  -5   3 1549.47 117.967   1
  18  -5  -3 2102.93 133.448   1
  18   5  -3 1949.61 125.212   1
 -17   5   3 4465.60 230.921   1
  17   5  -3 4408.60 227.428   1
 -17  -5   3 4435.03 229.827   1
  17  -5  -3 4592.33 235.854   1
  16   5  -3-29.6350 33.2933   1
 -16  -5   3-36.8430 35.3225   1
  16  -5  -3 6.63557 36.3510   1
 -16   5   3-26.6058 37.3601   1
  15  -5  -3 3795.19 203.552   1
  15   5  -3 4030.56 200.213   1
 -15  -5   3 3951.41 201.680   1
 -15   5   3 3672.02 204.070   1
  14  -5  -3 13388.0 557.591   1
 -14  -5   3 12806.4 549.437   1
 -14   5   3 13855.6 563.040   1
  14   5  -3 12272.8 547.982   1
 -13  -5   3 9449.01 389.104   1
  13   5  -3 9361.32 388.847   1
 -13   5   3 10205.2 402.201   1
 -12  -5   3 4283.75 208.282   1
  12  -5  -3 4111.42 213.233   1
 -12   5   3 4055.58 214.314   1
  12   5  -3 4643.97 210.301   1
  11   5  -3 10045.1 440.281   1
 -11  -5   3 10728.7 444.765   1
 -10  -5   3 11577.3 476.034   1
  10  -5  -3 10824.8 480.915   1
  10   5  -3 12098.8 475.143   1
 -10   5   3 10764.6 480.336   1
   9  -5  -3 2117.89 123.916   1
  -9  -5   3 1955.22 113.750   1
  -9   5   3 2309.34 125.251   1
  -8  -5   3 79882.5 3091.72   1
   8  -5  -3 81505.5 3101.87   1
  -8   5   3 74947.6 3098.24   1
   8   5  -3 83782.9 3090.42   1
   7  -5  -3 4404.62 206.119   1
  -7   5   3 4146.14 204.804   1
   7   5  -3 4396.01 197.090   1
  -7  -5   3 4373.49 198.546   1
  -6   5   3 455.493 45.8466   1
   6  -5  -3 354.532 44.5067   1
  -5   5   3 552.172 49.1254   1
   5  -5  -3 459.773 46.1819   1
   4  -5  -3 28626.0 1097.73   1
  -4   5   3 28786.9 1097.93   1
   4   5  -3 25887.6 1085.32   1
  -4  -5   3 28612.0 1088.21   1
   3  -5  -3 1198.87 73.5093   1
  -3   5   3 984.106 69.1566   1
   3   5  -3 1011.62 64.0876   1
  -3  -5   3 1171.01 66.7584   1
  -2   5   3 182074. 6909.03   1
   2  -5  -3 178849. 6910.78   1
  -1   5   3 43178.6 1632.76   1
   1  -5  -3 40688.4 1632.23   1
   0   5   3 148677. 5243.90   1
   0   5  -3 139462. 5235.95   1
   0  -5  -3 142538. 5243.32   1
   1  -5   3 35412.9 1402.21   1
  -1  -5  -3 34985.1 1406.49   1
   1   5   3 33822.3 1403.96   1
  -2  -5  -3 2734.33 131.771   1
   2   5   3 2567.83 128.740   1
   2  -5   3 2117.52 124.040   1
  -2   5  -3 2347.31 126.267   1
  -3  -5  -3 1337.39 87.1794   1
   3   5   3 1334.59 84.6517   1
   3  -5   3 1421.24 86.7558   1
  -3   5  -3 1291.61 83.2988   1
  -4  -5  -3 427.387 47.8524   1
   4   5   3 416.852 45.4465   1
   4  -5   3 350.728 46.3012   1
  -4   5  -3 450.130 48.0710   1
  -5  -5  -3 314.401 43.4934   1
   5   5   3 343.231 42.6065   1
   5  -5   3 246.170 39.1734   1
  -5   5  -3 314.786 42.9786   1
  -6  -5  -3 99583.3 3945.03   1
   6   5   3 98661.4 3942.53   1
   6  -5   3 105521. 3947.90   1
  -6   5  -3 106267. 3949.82   1
   7  -5   3 419.165 52.4258   1
  -7   5  -3 370.649 52.7289   1
   7   5   3 447.493 51.5361   1
  -7  -5  -3 376.092 48.3908   1
   8  -5   3 32864.1 1266.15   1
  -8   5  -3 30646.3 1264.69   1
   9   5   3 529.260 57.9882   1
   9  -5   3 396.908 53.2374   1
  -9  -5  -3 500.691 56.2576   1
  -9   5  -3 525.097 60.4976   1
 -10  -5  -3 18965.7 814.353   1
 -10   5  -3 21283.4 822.914   1
  10   5   3 19238.3 813.068   1
  10  -5   3 20361.7 821.251   1
 -11  -5  -3 4570.37 227.345   1
 -11   5  -3 3951.84 222.309   1
  11  -5   3 4649.06 231.994   1
  11   5   3 4686.96 226.866   1
  12   5   3 5885.33 278.101   1
 -12  -5  -3 5522.13 278.508   1
  12  -5   3 5720.54 282.007   1
 -12   5  -3 5912.96 280.205   1
  13   5   3 94.7018 38.7227   1
 -13  -5  -3 144.901 40.7772   1
  13  -5   3 170.624 45.2590   1
 -13   5  -3 156.055 47.8950   1
  14   5   3 25.9638 36.0913   1
 -14  -5  -3 148.976 45.6852   1
  14  -5   3 114.169 38.2534   1
 -14   5  -3 13.9625 30.1008   1
  15   5   3 1774.97 126.078   1
  15  -5   3 1814.64 127.324   1
 -15   5  -3 2125.16 136.820   1
  16  -5   3 3874.27 207.768   1
 -16   5  -3 3931.80 207.609   1
  17  -5   3 2164.56 141.740   1
 -17   5  -3 2034.04 141.255   1
  18   5   3 4159.85 225.788   1
 -18  -5  -3 4208.07 228.524   1
  18  -5   3 4605.18 232.582   1
 -18   5  -3 4217.37 228.385   1
  19   5   3 104.857 48.0895   1
 -19   5  -3 164.620 44.6096   1
 -19  -5  -3 145.074 48.6530   1
  19  -5   3 73.5410 36.7572   1
 -20  -5  -3 2575.63 157.142   1
 -20   5  -3 2515.44 156.094   1
  20   5   3 2260.98 150.132   1
  20  -5   3 2545.51 157.155   1
 -21  -5  -3 1117.97 99.5097   1
 -21   5  -3 1177.07 102.760   1
  21  -5   3 1237.92 103.759   1
  21   5   3 1309.75 105.161   1
  22   5   3-27.3372 39.7579   1
 -22  -5  -3-7.00243 34.1932   1
 -22   5  -3 7.06489 41.5636   1
  23   5   3 169.157 52.2927   1
 -23  -5  -3 211.409 52.6965   1
  23  -5   3 233.669 50.6460   1
 -23   5  -3 179.994 51.3677   1
  24   5   3 13.2231 43.7793   1
 -24  -5  -3 19.9848 40.4794   1
  26  -6  -3 608.233 75.4134   1
 -26   6   3 692.785 77.9323   1
  25  -6  -3 58.2011 45.1534   1
 -25   6   3 41.9801 40.2800   1
  24  -6  -3 1572.02 122.233   1
 -24   6   3 1571.72 118.869   1
 -23   6   3 608.258 74.3969   1
  23   6  -3 732.600 80.6418   1
  23  -6  -3 765.530 81.5317   1
 -22  -6   3 1640.68 125.971   1
 -22   6   3 1894.90 131.918   1
  22  -6  -3 1995.67 133.239   1
  22   6  -3 1976.21 131.786   1
  21   6  -3 385.228 62.0525   1
 -21  -6   3 412.241 62.6651   1
  21  -6  -3 481.243 69.0869   1
 -21   6   3 438.032 65.8467   1
  20  -6  -3 2117.16 132.650   1
  20   6  -3 1995.98 128.275   1
 -20  -6   3 1509.86 117.754   1
 -20   6   3 1512.47 120.826   1
  19  -6  -3 1253.95 101.309   1
  19   6  -3 963.218 88.4312   1
 -19   6   3 1068.25 97.2482   1
 -19  -6   3 1078.50 92.3692   1
  18  -6  -3 231.953 54.9217   1
 -18   6   3 199.502 50.4145   1
  17   6  -3 1461.26 107.937   1
 -17  -6   3 1487.00 109.341   1
 -17   6   3 1628.81 115.745   1
 -16  -6   3 8644.05 388.296   1
  16   6  -3 8651.03 386.185   1
  16  -6  -3 8475.60 391.310   1
 -15  -6   3 6215.64 296.803   1
  15  -6  -3 6460.22 303.091   1
 -15   6   3 6070.80 300.687   1
  15   6  -3 6378.83 294.548   1
 -14  -6   3 2174.25 133.699   1
  14   6  -3 2449.58 135.434   1
 -14   6   3 2342.98 142.027   1
  14  -6  -3 2005.12 134.343   1
 -13   6   3 623.095 67.3036   1
  13  -6  -3 531.242 62.4281   1
 -12  -6   3 228.423 39.0486   1
  12   6  -3 300.928 43.3213   1
  12  -6  -3 299.820 46.1552   1
 -11  -6   3 711.696 62.9852   1
  11   6  -3 655.182 58.3780   1
 -11   6   3 668.094 66.0840   1
  11  -6  -3 528.020 60.7786   1
 -10  -6   3 23218.3 947.971   1
  10   6  -3 22862.6 943.865   1
 -10   6   3 24487.6 957.709   1
  10  -6  -3 24386.6 957.910   1
  -9  -6   3 21620.4 900.550   1
   9   6  -3 22010.2 897.363   1
   9  -6  -3 22793.9 911.298   1
  -9   6   3 23989.9 913.494   1
   8  -6  -3 117.600 31.8202   1
  -8  -6   3 124.011 28.7918   1
  -8   6   3 172.621 34.5599   1
   7  -6  -3 6245.03 287.006   1
  -7  -6   3 6275.90 278.647   1
   7   6  -3 6191.93 277.383   1
  -7   6   3 6839.03 290.958   1
  -6  -6   3 1524.38 90.3272   1
  -6   6   3 1630.74 100.008   1
   6  -6  -3 1547.79 98.6719   1
   6   6  -3 1500.94 89.0486   1
  -5  -6   3 36150.8 1296.90   1
  -5   6   3 32873.8 1301.59   1
   5  -6  -3 32001.0 1301.07   1
   5   6  -3 31326.9 1290.71   1
  -4  -6   3 10952.7 436.399   1
  -4   6   3 10712.6 444.879   1
   4  -6  -3 10567.1 443.259   1
   4   6  -3 10014.5 432.915   1
  -3  -6   3 68755.6 2649.56   1
  -3   6   3 70940.4 2657.83   1
   3  -6  -3 63415.7 2657.30   1
   3   6  -3 71149.1 2650.47   1
   2  -6  -3 18376.1 749.549   1
   2   6  -3 17999.5 740.059   1
  -2  -6   3 18858.9 743.514   1
  -2   6   3 19253.4 750.631   1
   1  -6  -3 24270.1 970.399   1
   1   6  -3 25539.4 966.556   1
  -1  -6   3 23777.7 964.097   1
  -1   6   3 24084.4 969.265   1
   0  -6  -3 78997.3 3148.40   1
   0   6  -3 83345.5 3142.88   1
   0  -6   3 88054.1 3144.84   1
   0   6   3 75520.7 3144.38   1
  -1  -6  -3 140776. 5211.28   1
   1  -6   3 146461. 5207.68   1
  -1   6  -3 135787. 5207.50   1
  -2  -6  -3 10161.3 466.039   1
  -2   6  -3 11549.4 464.813   1
   2  -6   3 11352.9 466.840   1
   2   6   3 11366.2 465.961   1
  -3   6  -3 5764.90 265.257   1
   3  -6   3 5843.32 266.364   1
   3   6   3 6142.78 266.354   1
  -3  -6  -3 5698.68 267.924   1
  -4   6  -3 626.717 56.7853   1
   4  -6   3 546.614 55.0287   1
   4   6   3 509.204 53.0035   1
  -4  -6  -3 572.925 56.4278   1
  -5   6  -3 39.4059 25.6708   1
   5  -6   3 133.417 34.4811   1
   5   6   3 28.2081 29.2544   1
  -5  -6  -3 65.7989 33.0079   1
  -6   6  -3 323.931 48.5088   1
   6  -6   3 456.533 53.4373   1
   6   6   3 371.586 46.5463   1
  -6  -6  -3 293.614 44.7498   1
   7  -6   3 45164.3 1823.93   1
  -7   6  -3 47951.0 1829.72   1
  -8   6  -3 76.0526 38.4206   1
   8  -6   3 40.5547 31.3539   1
   8   6   3-10.8104 31.1180   1
  -8  -6  -3 61.9902 33.9131   1
  -9   6  -3 9810.39 423.568   1
  -9  -6  -3 9297.41 419.485   1
   9   6   3 9333.05 416.183   1
   9  -6   3 9610.50 420.622   1
 -10  -6  -3 16272.9 691.235   1
 -10   6  -3 17849.3 698.859   1
  10  -6   3 16034.3 691.207   1
  10   6   3 16343.3 688.518   1
 -11  -6  -3 3778.76 207.581   1
 -11   6  -3 4058.18 215.202   1
  11   6   3 3870.63 205.238   1
  11  -6   3 4216.29 212.817   1
 -12  -6  -3 1202.45 95.5616   1
  12   6   3 1169.94 94.4500   1
 -13   6  -3 169.088 44.5759   1
 -13  -6  -3 217.066 44.6976   1
  13  -6   3 288.300 56.0732   1
  13   6   3 211.065 47.9752   1
 -14   6  -3 2108.93 138.485   1
  14  -6   3 2248.14 141.149   1
  14   6   3 2127.63 137.993   1
 -15   6  -3 2089.26 137.315   1
  15  -6   3 1859.83 133.049   1
 -15  -6  -3 2091.89 135.012   1
  16   6   3 3146.80 177.434   1
 -16  -6  -3 2890.27 173.302   1
 -17  -6  -3 10085.9 456.730   1
 -17   6  -3 9809.36 458.402   1
  17  -6   3 10461.7 460.482   1
  17   6   3 10493.5 458.911   1
 -18  -6  -3 910.617 86.4210   1
 -18   6  -3 776.466 83.5909   1
  18  -6   3 1003.05 88.8537   1
  18   6   3 937.575 88.0306   1
 -19  -6  -3 991.027 92.6816   1
 -19   6  -3 1110.11 97.4206   1
  19   6   3 1031.08 92.5069   1
  19  -6   3 1085.12 94.4584   1
  20  -6   3 57.9410 37.3431   1
 -20   6  -3 149.835 45.8031   1
  20   6   3 131.823 44.5528   1
 -20  -6  -3 178.344 47.4739   1
 -21  -6  -3 1338.47 106.036   1
 -21   6  -3 1354.78 106.393   1
  21   6   3 1205.88 100.667   1
  21  -6   3 1218.79 103.040   1
 -22   6  -3 97.9048 49.2629   1
 -22  -6  -3 126.859 44.3610   1
  22   6   3 74.9192 40.7525   1
  22  -6   3 181.969 52.6282   1
  23  -6   3 792.506 83.4416   1
 -23   6  -3 786.913 81.0365   1
  24   6   3 169.534 52.8052   1
 -26   7   3 81.1135 42.4798   1
  26  -7  -3 105.442 50.5826   1
 -25   7   3 1396.47 110.770   1
  25  -7  -3 1363.16 111.732   1
 -24   7   3 58.2956 42.4900   1
  24  -7  -3 92.2535 44.9722   1
 -23   7   3 412.178 64.2182   1
  23  -7  -3 343.833 63.2132   1
 -22   7   3 125.622 48.8388   1
  22   7  -3 150.876 47.5037   1
  22  -7  -3 176.640 52.8951   1
  21  -7  -3 1738.48 127.793   1
 -21   7   3 1888.15 131.297   1
 -20   7   3 2695.29 169.323   1
  20  -7  -3 2646.84 167.680   1
  20   7  -3 3065.42 170.787   1
 -20  -7   3 2789.66 168.718   1
 -19   7   3 2019.93 138.817   1
  19  -7  -3 2328.31 149.550   1
  19   7  -3 2077.66 138.954   1
 -19  -7   3 2327.70 144.928   1
 -18   7   3 5335.22 267.210   1
 -18  -7   3 5102.53 262.404   1
  18  -7  -3 5181.48 266.336   1
  18   7  -3 5390.56 262.371   1
 -17   7   3 371.267 61.4480   1
  17   7  -3 464.600 58.6734   1
 -17  -7   3 303.802 54.8862   1
  17  -7  -3 375.644 62.6888   1
 -16   7   3 49.3445 41.4796   1
  16   7  -3-6.22874 33.2389   1
 -16  -7   3 19.6583 33.0239   1
  16  -7  -3 41.0065 35.9728   1
 -15   7   3 10901.9 494.837   1
  15   7  -3 11458.0 489.063   1
 -15  -7   3 11015.5 490.021   1
  15  -7  -3 11673.2 497.063   1
 -14   7   3 1596.26 116.564   1
  14   7  -3 1627.85 109.818   1
 -14  -7   3 1850.59 117.140   1
  14  -7  -3 1607.94 115.162   1
 -13   7   3 1847.72 128.386   1
  13   7  -3 2073.08 122.923   1
  13  -7  -3 1947.08 127.802   1
 -13  -7   3 2021.22 126.217   1
  12  -7  -3 1438.14 103.287   1
 -12   7   3 1319.48 101.551   1
 -11   7   3 5839.55 301.624   1
  11   7  -3 6862.94 300.235   1
 -11  -7   3 6670.94 301.306   1
  11  -7  -3 6662.92 306.354   1
 -10   7   3 8549.70 387.871   1
  10   7  -3 8712.95 379.207   1
 -10  -7   3 8596.60 381.519   1
  10  -7  -3 9034.40 391.400   1
  -9   7   3 7931.97 344.928   1
  -9  -7   3 7640.58 335.466   1
   9  -7  -3 7235.73 340.122   1
   9   7  -3 7568.07 332.217   1
   8   7  -3 27362.8 1094.34   1
  -8  -7   3 27881.4 1098.13   1
  -7  -7   3 2160.70 123.133   1
   7  -7  -3 2160.27 129.623   1
  -7   7   3 2492.84 134.871   1
  -6  -7   3 17244.2 701.866   1
  -6   7   3 16328.2 708.186   1
   6  -7  -3 17300.3 709.523   1
   6   7  -3 18392.0 703.307   1
  -5   7   3 48909.7 1943.26   1
   5  -7  -3 46301.6 1942.36   1
  -4  -7   3 30589.7 1160.77   1
  -4   7   3 29123.4 1167.86   1
   4  -7  -3 29016.2 1166.38   1
   4   7  -3 28793.0 1157.50   1
  -3  -7   3 7675.01 322.899   1
  -3   7   3 7831.12 328.873   1
   3  -7  -3 7138.75 325.307   1
   3   7  -3 7062.51 318.214   1
   2  -7  -3 10872.1 496.805   1
  -2  -7   3 11908.7 491.572   1
  -2   7   3 11636.3 496.107   1
   1  -7  -3 39175.8 1616.68   1
   1   7  -3 44457.6 1615.44   1
  -1  -7   3 43164.6 1614.30   1
  -1   7   3 38301.0 1612.90   1
   0  -7  -3 13274.5 532.886   1
   0   7  -3 12389.1 524.733   1
   0  -7   3 13336.6 528.127   1
   0   7   3 11970.9 528.690   1
  -1  -7  -3 38979.1 1509.22   1
  -1   7  -3 36814.9 1503.56   1
   1  -7   3 38006.8 1504.75   1
   1   7   3 39925.4 1509.84   1
  -2  -7  -3 31270.9 1249.58   1
   2   7   3 32495.3 1250.11   1
   2  -7   3 30777.2 1248.17   1
  -2   7  -3 31667.5 1249.19   1
  -3  -7  -3 2169.20 132.918   1
  -3   7  -3 2422.68 134.362   1
   3  -7   3 2571.75 136.693   1
   3   7   3 2399.21 133.722   1
  -4   7  -3 36119.8 1400.03   1
   4  -7   3 35722.4 1400.11   1
   4   7   3 33201.5 1394.78   1
  -4  -7  -3 36693.4 1401.33   1
  -6   7  -3 32189.9 1289.99   1
   6  -7   3 33953.9 1293.56   1
   6   7   3 34224.3 1290.73   1
  -6  -7  -3 29485.3 1288.65   1
  -7   7  -3 8862.05 378.395   1
   7  -7   3 8316.90 372.863   1
   7   7   3 8462.23 372.844   1
  -7  -7  -3 7891.45 375.899   1
  -8   7  -3 2315.80 139.081   1
   8  -7   3 2201.40 133.750   1
   8   7   3 2114.31 131.275   1
  -8  -7  -3 2125.24 135.434   1
  -9   7  -3 3092.13 176.576   1
   9  -7   3 2836.98 171.080   1
   9   7   3 3435.15 175.576   1
  -9  -7  -3 3121.54 173.506   1
 -10   7  -3 1260.44 100.873   1
 -10  -7  -3 1361.89 101.417   1
  10  -7   3 1221.25 98.2319   1
  10   7   3 1308.08 97.3887   1
  11   7   3 5296.73 254.497   1
 -11  -7  -3 4923.33 253.319   1
 -12   7  -3 6731.59 324.775   1
  12  -7   3 6800.31 320.472   1
 -13   7  -3 5242.63 259.422   1
  13  -7   3 5088.69 259.800   1
  13   7   3 4988.27 254.950   1
 -14   7  -3 4077.86 227.822   1
 -14  -7  -3 4350.77 232.063   1
 -15  -7  -3 56.8456 40.9085   1
 -15   7  -3 71.2086 42.8559   1
  15   7   3 40.4946 36.5372   1
  15  -7   3 35.8264 43.1226   1
  16  -7   3 3584.69 196.272   1
 -16   7  -3 3299.70 193.917   1
 -17  -7  -3 1327.43 103.872   1
 -17   7  -3 1265.93 103.510   1
  17   7   3 1068.84 95.8121   1
  17  -7   3 1118.78 99.0778   1
 -18  -7  -3 94.7839 45.3281   1
  18   7   3 76.2420 45.1940   1
  19  -7   3 35.6202 45.4924   1
 -19   7  -3 14.6631 42.6589   1
 -20   7  -3 1033.49 94.6722   1
  20  -7   3 955.775 94.3342   1
  20   7   3 1106.78 96.4689   1
 -20  -7  -3 1186.69 100.245   1
  21  -7   3-7.04960 44.5818   1
 -21   7  -3-7.02601 40.4051   1
  22  -7   3 2170.54 148.606   1
  22   7   3 2515.32 152.668   1
 -22  -7  -3 2465.83 154.046   1
 -23   7  -3 559.396 71.1783   1
  23  -7   3 745.660 79.5049   1
  23   7   3 671.552 76.7979   1
 -23  -7  -3 511.240 69.9831   1
  25  -8  -3 68.7204 47.4949   1
 -25   8   3 35.2906 43.3738   1
  24  -8  -3 533.259 70.1084   1
 -24   8   3 345.093 65.6568   1
  22  -8  -3 49.7058 37.8875   1
 -22   8   3-7.26495 37.1588   1
 -21   8   3-36.1475 40.5962   1
  21  -8  -3-7.27681 41.8467   1
  21   8  -3 50.6136 38.5706   1
 -21  -8   3-15.1892 41.0567   1
 -20   8   3 2999.85 174.821   1
 -20  -8   3 2790.87 176.636   1
  20  -8  -3 3201.65 182.711   1
  20   8  -3 2865.04 173.058   1
 -19  -8   3 205.899 50.8294   1
  19   8  -3 111.620 44.6444   1
  19  -8  -3 196.718 51.9659   1
 -19   8   3 211.745 52.8574   1
 -18   8   3 1175.15 99.8955   1
  18   8  -3 918.079 86.3460   1
 -18  -8   3 1015.01 91.7083   1
 -17  -8   3 5198.35 261.458   1
  17  -8  -3 5052.26 260.036   1
  17   8  -3 5142.32 257.188   1
 -16   8   3 2379.80 146.091   1
  16   8  -3 2111.61 136.680   1
 -16  -8   3 2117.24 141.384   1
  16  -8  -3 2393.84 147.119   1
 -15   8   3 3626.37 191.974   1
  15   8  -3 3279.74 181.323   1
 -15  -8   3 3453.07 188.501   1
  15  -8  -3 3023.76 183.698   1
 -14   8   3 1017.47 96.0464   1
  14   8  -3 1162.97 90.7813   1
 -14  -8   3 1133.78 92.8317   1
  14  -8  -3 1128.37 93.5698   1
 -13   8   3 731.632 74.0101   1
  13   8  -3 715.917 71.0999   1
 -13  -8   3 655.843 68.3949   1
  13  -8  -3 778.524 76.2728   1
 -12   8   3 166.348 39.7710   1
  12   8  -3 171.460 40.7740   1
 -12  -8   3 165.538 39.6404   1
  12  -8  -3 155.300 38.9928   1
 -11   8   3 2023.00 134.570   1
  11   8  -3 2226.64 128.987   1
 -11  -8   3 2205.68 132.012   1
  11  -8  -3 2152.92 136.993   1
 -10   8   3 22325.9 895.444   1
 -10  -8   3 21872.7 886.381   1
  10  -8  -3 22088.4 894.222   1
  10   8  -3 21209.7 881.266   1
  -9   8   3 22246.4 906.113   1
   9  -8  -3 22640.9 908.122   1
   9   8  -3 22888.0 898.727   1
  -9  -8   3 21346.7 897.764   1
   8   8  -3 478.482 51.1799   1
  -8   8   3 462.242 54.4181   1
   8  -8  -3 422.571 54.2192   1
  -8  -8   3 472.716 51.1740   1
   7   8  -3 40954.1 1740.92   1
  -7   8   3 45669.7 1754.60   1
   7  -8  -3 45820.7 1753.89   1
  -7  -8   3 46594.7 1747.96   1
  -6   8   3 12797.7 582.156   1
   6  -8  -3 14447.4 587.076   1
  -6  -8   3 14737.0 582.772   1
   5   8  -3 18169.7 729.444   1
  -5  -8   3 17751.6 728.812   1
   4   8  -3 10674.2 436.568   1
  -4   8   3 9821.76 439.999   1
   4  -8  -3 10417.6 444.222   1
   3   8  -3 23536.6 901.444   1
  -3   8   3 22095.0 905.412   1
   3  -8  -3 22378.1 906.552   1
  -3  -8   3 21863.7 899.909   1
   2   8  -3 30.6642 25.2578   1
  -2   8   3 34.7228 29.8790   1
  -2  -8   3 67.4845 29.8437   1
   2  -8  -3 65.3923 32.4681   1
  -1   8   3 48188.4 1995.73   1
   1   8  -3 50930.4 1994.38   1
  -1  -8   3 52151.5 1996.33   1
   1  -8  -3 53705.3 2002.46   1
   0   8   3 27158.3 1105.31   1
   0   8  -3 27458.1 1101.64   1
   0  -8   3 28051.4 1103.17   1
   0  -8  -3 28195.3 1108.04   1
   1   8   3 4704.81 230.522   1
   1  -8   3 4732.59 229.000   1
  -1   8  -3 5313.76 233.434   1
  -1  -8  -3 4642.33 232.209   1
  -2   8  -3 12624.7 512.208   1
   2  -8   3 11605.1 509.049   1
  -3   8  -3 12486.1 484.618   1
   3  -8   3 10236.3 478.252   1
   4   8   3 6078.32 285.839   1
  -4  -8  -3 6378.93 291.367   1
  -5  -8  -3 36628.6 1502.30   1
   5   8   3 38684.4 1497.89   1
  -5   8  -3 36921.6 1498.37   1
   5  -8   3 39277.5 1503.44   1
  -6  -8  -3 5281.89 251.050   1
   6   8   3 4967.70 244.031   1
  -6   8  -3 5138.17 248.509   1
   6  -8   3 4921.59 246.455   1
  -7   8  -3 33537.3 1304.98   1
   7  -8   3 33539.6 1303.17   1
  -8  -8  -3 5316.92 257.157   1
   8   8   3 4941.51 249.987   1
  -8   8  -3 5586.76 261.608   1
   8  -8   3 4897.52 250.630   1
  -9  -8  -3 3306.16 182.161   1
   9   8   3 3111.90 176.948   1
  -9   8  -3 3471.91 186.843   1
   9  -8   3 3198.47 180.367   1
  10   8   3 563.251 65.7732   1
 -10  -8  -3 797.355 75.5149   1
  11  -8   3 473.118 62.0102   1
 -11   8  -3 313.458 57.0022   1
 -12   8  -3 2087.80 137.606   1
  12  -8   3 2011.50 133.882   1
  12   8   3 2061.65 133.335   1
 -13   8  -3 10598.5 483.834   1
  13  -8   3 10723.6 482.286   1
 -13  -8  -3 11450.5 488.383   1
 -14   8  -3 1141.02 97.6203   1
  14  -8   3 1057.78 93.2534   1
  14   8   3 1002.37 93.4671   1
 -14  -8  -3 1181.96 99.4809   1
 -15   8  -3 1329.23 110.230   1
  15  -8   3 1655.47 123.197   1
  15   8   3 1759.05 122.824   1
 -15  -8  -3 1579.73 118.736   1
 -16   8  -3 165.729 48.6535   1
  16  -8   3 94.2524 46.8432   1
  16   8   3 27.8851 40.6915   1
 -16  -8  -3 58.5595 43.6673   1
 -17   8  -3 313.176 60.4871   1
  17  -8   3 476.675 65.1267   1
  17   8   3 454.969 64.7166   1
 -17  -8  -3 353.233 59.6978   1
 -18   8  -3 557.615 69.7923   1
  18  -8   3 505.014 66.6946   1
  18   8   3 484.223 67.2913   1
 -18  -8  -3 560.636 71.6157   1
 -19   8  -3 1208.56 105.287   1
  19  -8   3 1250.44 103.139   1
  19   8   3 1338.27 105.036   1
 -19  -8  -3 1399.32 107.304   1
 -20   8  -3 86.3867 45.7632   1
  20  -8   3 139.851 50.4108   1
  20   8   3 153.184 49.0718   1
 -20  -8  -3 109.779 45.6221   1
 -21   8  -3 689.942 79.7299   1
  21  -8   3 462.704 68.3439   1
  21   8   3 752.597 79.9522   1
 -21  -8  -3 594.540 75.4809   1
 -22   8  -3 384.675 64.2398   1
  22  -8   3 356.293 62.3416   1
  22   8   3 401.383 66.8956   1
 -22  -8  -3 357.285 65.7800   1
  23   8   3 226.495 58.4727   1
  25  -9  -3 608.457 75.6310   1
 -25   9   3 544.882 71.3607   1
 -24   9   3-28.3859 43.5771   1
  23  -9  -3 103.830 44.4869   1
 -23   9   3 164.074 47.9171   1
  22  -9  -3-21.4360 44.3223   1
 -22   9   3-35.7192 44.3130   1
  21  -9  -3 60.9306 49.1607   1
 -21   9   3 82.4355 45.1680   1
  20   9  -3 402.223 62.4801   1
 -20  -9   3 507.285 67.8935   1
 -19   9   3 1755.24 125.539   1
 -19  -9   3 1778.56 125.216   1
  19  -9  -3 1470.39 115.438   1
  19   9  -3 1672.46 121.556   1
 -18   9   3 354.474 64.1390   1
  18  -9  -3 300.708 59.3911   1
  18   9  -3 528.740 67.3490   1
 -18  -9   3 497.332 65.7505   1
  17  -9  -3 1259.97 103.341   1
  17   9  -3 1257.80 99.4184   1
 -17  -9   3 1179.20 100.068   1
 -16   9   3 4521.12 244.433   1
  16  -9  -3 5223.99 253.704   1
 -16  -9   3 4684.59 246.096   1
 -15   9   3 11979.6 488.902   1
  15  -9  -3 10203.5 475.087   1
  15   9  -3 10873.8 476.022   1
 -15  -9   3 10365.4 476.981   1
 -14   9   3 1536.44 110.948   1
  14  -9  -3 1173.43 99.3057   1
  14   9  -3 1372.65 100.752   1
 -14  -9   3 1225.24 100.332   1
 -13   9   3 734.258 77.2634   1
 -13  -9   3 791.064 76.6607   1
  13   9  -3 804.655 75.5231   1
  13  -9  -3 732.580 77.1119   1
 -12  -9   3 258.896 49.9401   1
  12   9  -3 260.204 46.4207   1
 -11   9   3 433.083 63.1192   1
  11  -9  -3 487.588 64.9408   1
  11   9  -3 565.396 60.6328   1
 -11  -9   3 526.322 60.6858   1
  10  -9  -3 18271.6 739.934   1
 -10  -9   3 17788.7 731.769   1
  10   9  -3 17325.7 729.823   1
 -10   9   3 17494.7 737.466   1
  -9   9   3 18646.3 777.571   1
   9  -9  -3 19023.4 780.489   1
  -8   9   3 3630.11 187.288   1
   8  -9  -3 3161.86 180.314   1
   7   9  -3 757.223 69.8893   1
  -7   9   3 884.641 75.6930   1
   7  -9  -3 759.626 70.3068   1
  -7  -9   3 852.547 73.7964   1
   6   9  -3 27585.8 1156.64   1
  -6   9   3 29230.7 1165.17   1
   6  -9  -3 29684.9 1166.15   1
  -6  -9   3 30018.0 1160.93   1
   5   9  -3 967.086 76.4826   1
  -5   9   3 1113.54 85.4123   1
   5  -9  -3 994.339 83.9286   1
  -5  -9   3 1101.04 79.8211   1
   4   9  -3 10620.6 435.488   1
  -4   9   3 10094.6 440.750   1
   4  -9  -3 9829.02 440.243   1
  -4  -9   3 9903.27 432.940   1
  -3   9   3 37.9767 31.5870   1
   3   9  -3 34.0971 26.3657   1
   3  -9  -3 44.2139 29.1105   1
  -3  -9   3 24.6606 25.2552   1
  -2   9   3 17770.4 733.597   1
   2   9  -3 18659.7 730.190   1
  -2  -9   3 16874.7 727.328   1
   2  -9  -3 18132.6 737.143   1
  -1   9   3 1607.23 103.254   1
   1   9  -3 1634.62 102.956   1
  -1  -9   3 1570.04 101.972   1
   1  -9  -3 1411.62 100.672   1
   0   9   3 9811.00 413.877   1
   0   9  -3 9646.76 411.135   1
   0  -9   3 9471.73 410.383   1
   0  -9  -3 8861.80 412.361   1
   1   9   3 2236.15 136.550   1
  -1  -9  -3 2494.56 141.397   1
   2   9   3 9282.01 396.666   1
  -2   9  -3 8899.23 398.761   1
   2  -9   3 8470.94 393.753   1
  -2  -9  -3 9241.63 398.951   1
   3   9   3 78.2717 31.2417   1
  -3   9  -3 132.532 37.3921   1
   3  -9   3 73.5266 34.2164   1
  -3  -9  -3 121.192 34.5358   1
  -4   9  -3 43329.4 1762.20   1
   4  -9   3 46090.0 1766.38   1
   4   9   3 43897.0 1761.80   1
  -4  -9  -3 46005.2 1767.25   1
  -5  -9  -3 11183.6 464.236   1
  -5   9  -3 9815.11 458.347   1
   5  -9   3 10849.8 463.788   1
  -6  -9  -3 1889.83 123.122   1
   6  -9   3 2085.01 129.286   1
  -6   9  -3 1729.60 121.326   1
   6   9   3 1956.28 121.724   1
  -7  -9  -3 63.7890 35.6828   1
   7  -9   3 127.452 39.7882   1
  -7   9  -3 170.839 44.2865   1
   7   9   3 137.686 39.5590   1
  -8  -9  -3 6542.35 304.046   1
   8  -9   3 6465.20 302.813   1
   8   9   3 6448.43 298.954   1
  -8   9  -3 5799.37 297.222   1
  -9  -9  -3 626.170 70.0938   1
   9   9   3 649.179 69.1041   1
  10  -9   3 7025.57 319.473   1
 -10   9  -3 6240.49 315.012   1
  11  -9   3 583.606 72.0423   1
 -11   9  -3 515.617 71.5403   1
  11   9   3 613.225 68.9601   1
  12  -9   3 4165.37 216.255   1
 -12   9  -3 3604.23 211.174   1
 -12  -9  -3 4058.03 216.408   1
 -13  -9  -3 101.719 40.4406   1
  13  -9   3 120.254 42.2100   1
  13   9   3 60.7508 35.6788   1
 -13   9  -3 72.7768 40.0011   1
  14   9   3 4518.86 233.286   1
 -14  -9  -3 4446.49 234.700   1
  14  -9   3 4271.39 230.925   1
 -14   9  -3 4354.86 236.773   1
 -15  -9  -3-22.2242 34.9867   1
  15  -9   3-21.9987 45.4730   1
  15   9   3 13.7994 34.7606   1
 -15   9  -3-7.21733 38.5011   1
 -16  -9  -3 641.018 73.3585   1
  16   9   3 661.713 73.5113   1
  16  -9   3 687.932 80.5264   1
 -16   9  -3 496.555 67.1104   1
 -17  -9  -3 2013.49 135.024   1
  17   9   3 2033.01 133.974   1
  17  -9   3 1845.65 131.579   1
 -17   9  -3 1839.17 131.615   1
 -18  -9  -3 894.883 86.5340   1
  18   9   3 904.003 85.4075   1
  18  -9   3 782.711 81.5275   1
 -18   9  -3 729.057 79.9808   1
 -19  -9  -3 51.9810 45.1715   1
  19   9   3 62.8148 46.6657   1
  20  -9   3 69.2140 40.8222   1
 -20   9  -3 85.4083 45.9596   1
 -21  -9  -3 14.5262 41.2861   1
  21   9   3 20.4809 40.6131   1
  21  -9   3 6.77038 33.5955   1
 -21   9  -3 34.9249 35.1970   1
 -22  -9  -3 343.278 58.8443   1
  22   9   3 394.457 62.5342   1
  24 -10  -3 224.356 52.1890   1
 -24  10   3 346.957 61.7647   1
 -22  10   3 20.8534 31.0933   1
  21 -10  -3 1105.16 93.7091   1
 -21  10   3 748.203 81.5000   1
  20  10  -3 50.9368 39.8849   1
  20 -10  -3 36.0293 36.3378   1
 -18 -10   3 1049.02 96.8160   1
  18  10  -3 1104.96 95.0954   1
  18 -10  -3 1008.55 91.9845   1
 -18  10   3 1046.01 94.4385   1
 -17 -10   3 1131.02 102.852   1
 -17  10   3 1388.86 109.920   1
  17 -10  -3 1503.86 113.768   1
  17  10  -3 1272.98 105.042   1
 -16 -10   3 2803.43 169.652   1
 -16  10   3 2891.63 172.431   1
  16 -10  -3 2790.62 169.026   1
  16  10  -3 2844.19 168.051   1
 -15 -10   3 464.563 62.6345   1
 -15  10   3 597.433 71.4298   1
  15 -10  -3 439.780 59.8351   1
  15  10  -3 455.786 59.9700   1
 -14 -10   3 1276.57 102.702   1
 -14  10   3 1343.57 106.653   1
  14 -10  -3 1385.25 107.473   1
  14  10  -3 1341.96 104.168   1
 -13 -10   3 218.021 48.1301   1
 -13  10   3 159.440 48.5673   1
  13 -10  -3 279.180 56.6955   1
  13  10  -3 212.769 46.3199   1
  12 -10  -3 6.97275 30.5774   1
 -12  10   3 6.83365 29.3621   1
 -12 -10   3-6.43419 33.3847   1
  12  10  -3 43.8448 37.2573   1
  11 -10  -3 3408.06 189.570   1
 -11  10   3 3490.76 191.539   1
  11  10  -3 3308.71 182.567   1
 -11 -10   3 3405.62 185.860   1
  10  10  -3-5.88878 28.7578   1
 -10 -10   3 36.5466 30.6899   1
   9  10  -3 384.464 50.5900   1
  -9  10   3 221.992 46.5255   1
   9 -10  -3 360.089 56.4485   1
  -9 -10   3 339.078 51.5501   1
   8  10  -3 1367.55 95.4697   1
  -8  10   3 1050.20 93.2915   1
   8 -10  -3 1242.18 96.3436   1
  -8 -10   3 1351.42 96.6534   1
   7  10  -3 42501.5 1715.03   1
  -7  10   3 43356.9 1723.02   1
   7 -10  -3 44758.4 1722.86   1
  -7 -10   3 43719.5 1717.63   1
   6  10  -3 15959.9 668.886   1
  -6  10   3 15893.2 675.875   1
   6 -10  -3 16119.3 678.404   1
  -6 -10   3 16765.6 674.251   1
   5  10  -3 888.129 75.4638   1
  -5  10   3 886.338 80.8088   1
   5 -10  -3 851.979 78.9243   1
  -5 -10   3 1090.13 82.0883   1
  -4  10   3 420.315 56.5311   1
   4 -10  -3 468.145 58.6781   1
  -3  10   3 7805.97 352.227   1
  -3 -10   3 8144.89 351.628   1
   3 -10  -3 7406.17 351.475   1
  -2  10   3 9720.84 428.442   1
   2  10  -3 9377.87 423.094   1
  -2 -10   3 10186.2 428.521   1
   2 -10  -3 9863.01 430.340   1
  -1  10   3 16341.0 693.438   1
   1  10  -3 17621.2 695.580   1
   1 -10  -3 16208.0 693.636   1
   0  10   3 1542.59 106.246   1
   0  10  -3 1579.57 104.650   1
   0 -10   3 1489.36 104.446   1
   0 -10  -3 1646.61 110.857   1
   1  10   3 4507.44 235.870   1
  -1  10  -3 4784.44 235.479   1
   1 -10   3 4590.51 235.080   1
  -1 -10  -3 5393.01 243.581   1
   2  10   3 4982.43 230.605   1
  -2  10  -3 4397.63 224.521   1
   2 -10   3 4275.05 221.634   1
  -2 -10  -3 4173.81 222.722   1
   3  10   3 13734.5 617.383   1
   3 -10   3 15073.9 623.118   1
  -3 -10  -3 13866.4 620.841   1
  -4  10  -3 9822.92 455.537   1
   4 -10   3 9180.14 452.729   1
   4  10   3 11876.8 465.625   1
  -4 -10  -3 11277.7 463.533   1
  -5  10  -3 5372.83 275.963   1
  -5 -10  -3 5819.39 278.956   1
   5 -10   3 6210.54 284.888   1
   5  10   3 5769.20 277.029   1
  -6 -10  -3 432.188 59.0149   1
  -6  10  -3 564.779 65.3865   1
   6 -10   3 520.890 63.0688   1
   6  10   3 634.549 67.1478   1
  -7 -10  -3 1768.03 117.536   1
   7  10   3 1562.02 111.125   1
  -7  10  -3 1713.23 116.662   1
  -8  10  -3 87.9034 36.6037   1
   8 -10   3 20.2117 29.6029   1
  -9 -10  -3 23355.7 937.595   1
   9  10   3 22401.2 930.811   1
   9 -10   3 21423.3 929.567   1
  -9  10  -3 23999.1 940.191   1
  10  10   3 869.496 84.0926   1
  10 -10   3 1038.73 89.6420   1
 -10  10  -3 899.675 88.3118   1
 -11 -10  -3-7.22572 42.0383   1
 -11  10  -3 7.10725 32.9877   1
  11 -10   3 43.0784 33.9136   1
 -12 -10  -3 1318.60 105.780   1
  12  10   3 1281.75 104.337   1
  12 -10   3 1286.76 105.727   1
 -12  10  -3 1273.60 105.696   1
 -13  10  -3 5848.88 288.970   1
  13 -10   3 5542.02 284.437   1
  13  10   3 5784.28 285.493   1
 -13 -10  -3 5858.81 290.476   1
 -14  10  -3 855.544 88.8072   1
  14 -10   3 1027.57 91.8109   1
  14  10   3 929.027 87.9759   1
 -14 -10  -3 1067.51 94.2540   1
 -15  10  -3 1445.52 116.072   1
 -15 -10  -3 1717.60 124.817   1
  15 -10   3 1659.22 121.780   1
  15  10   3 1654.71 119.549   1
 -16 -10  -3-30.1162 36.7626   1
  16  10   3 14.1227 35.0307   1
 -16  10  -3-7.14163 35.9781   1
  16 -10   3 14.7957 34.9372   1
  17 -10   3 7.43770 45.1936   1
 -17  10  -3 20.9430 39.2047   1
 -18  10  -3 21.3537 36.9503   1
  18 -10   3 49.1469 35.3924   1
  18  10   3 42.2115 41.8635   1
 -18 -10  -3 7.51297 39.5516   1
 -19  10  -3 778.968 82.3877   1
  19 -10   3 886.012 84.8641   1
  19  10   3 724.947 81.5043   1
 -19 -10  -3 805.456 84.1740   1
  20  10   3-6.89350 44.4245   1
 -20 -10  -3 14.7487 43.8620   1
  21 -10   3 20.0364 38.4090   1
 -21  10  -3-6.82710 41.0472   1
  23 -11  -3 177.595 49.8540   1
 -23  11   3 176.345 50.5701   1
  22 -11  -3 108.419 45.9187   1
 -22  11   3 120.718 46.8878   1
 -21  11   3 56.9538 39.0292   1
  21 -11  -3 35.5477 37.4503   1
 -20  11   3 7.32747 34.0239   1
  20 -11  -3 63.3958 42.8145   1
  19  11  -3 137.487 48.0966   1
 -19  11   3 88.2534 45.3451   1
  18 -11  -3 14.4493 42.5054   1
 -17  11   3 7.32069 36.3286   1
 -17 -11   3 52.1815 41.3560   1
  17 -11  -3 21.9035 34.4927   1
  17  11  -3 21.0015 36.8467   1
 -16 -11   3 5483.26 289.867   1
 -16  11   3 6321.91 298.185   1
  16 -11  -3 6026.64 292.260   1
  16  11  -3 5840.42 290.494   1
 -15  11   3 575.086 73.5930   1
 -15 -11   3 401.288 59.5946   1
  15  11  -3 388.478 58.4582   1
  15 -11  -3 407.412 65.2546   1
 -14 -11   3 1025.17 91.5018   1
  14  11  -3 1040.41 92.5924   1
 -13  11   3 305.226 53.8937   1
  13 -11  -3 256.657 53.7579   1
  12 -11  -3 64.7676 36.8740   1
 -12  11   3 35.0259 34.2850   1
  12  11  -3 58.2982 38.1791   1
 -12 -11   3 93.7090 37.6595   1
  11  11  -3 89.0772 39.2407   1
 -11  11   3 83.4392 42.8510   1
  11 -11  -3 70.3956 42.9371   1
 -11 -11   3 150.850 43.9664   1
  10 -11  -3 8035.25 363.556   1
 -10 -11   3 7304.11 356.388   1
 -10  11   3 7522.58 360.113   1
  10  11  -3 8306.97 360.780   1
   9 -11  -3 22662.2 928.073   1
  -9  11   3 22808.5 925.198   1
   9  11  -3 22557.0 919.858   1
  -9 -11   3 22075.5 920.034   1
   8  11  -3 538.518 62.6266   1
  -8 -11   3 479.349 58.7635   1
   7  11  -3 1143.00 87.7630   1
  -7  11   3 1023.04 91.6434   1
   7 -11  -3 917.109 88.7902   1
   6  11  -3 4313.45 210.463   1
  -6  11   3 3767.72 211.769   1
   6 -11  -3 4159.83 214.858   1
  -6 -11   3 4101.62 210.880   1
   5  11  -3 7037.10 318.367   1
  -5  11   3 6105.08 314.162   1
   5 -11  -3 6973.30 321.023   1
  -5 -11   3 7223.56 319.528   1
   4  11  -3 4052.33 207.075   1
  -4  11   3 3947.31 208.953   1
   4 -11  -3 3865.23 209.505   1
  -4 -11   3 4260.71 209.940   1
  -3  11   3 8901.49 386.597   1
   3  11  -3 7887.70 376.642   1
  -3 -11   3 9344.66 387.772   1
   3 -11  -3 8192.56 384.534   1
  -2  11   3 61.4344 34.1392   1
   2  11  -3 58.4796 32.9058   1
  -2 -11   3 41.5660 30.8795   1
   2 -11  -3 62.3918 37.1697   1
  -1  11   3 19231.1 821.132   1
  -1 -11   3 20568.1 823.311   1
   1 -11  -3 20232.4 825.195   1
   0  11   3 6120.36 300.703   1
   0  11  -3 7109.89 304.514   1
   0 -11   3 6118.69 297.605   1
   0 -11  -3 6161.64 300.315   1
   1  11   3 91.1477 34.3277   1
  -1  11  -3 96.6451 36.5092   1
  -1 -11  -3 107.349 35.6572   1
   2  11   3 1139.14 91.4959   1
  -2  11  -3 1133.47 89.5013   1
   2 -11   3 1071.99 88.0764   1
  -2 -11  -3 1021.05 88.0036   1
   3  11   3 17442.8 701.489   1
  -3  11  -3 15593.8 694.898   1
   3 -11   3 16540.5 698.317   1
  -3 -11  -3 17257.4 702.046   1
  -4  11  -3 2593.42 157.509   1
   4 -11   3 2711.91 161.617   1
   4  11   3 3004.31 163.977   1
  -4 -11  -3 2769.88 161.726   1
  -5  11  -3 6586.85 305.475   1
   5 -11   3 6363.06 304.629   1
   5  11   3 5989.48 299.268   1
  -5 -11  -3 6491.56 304.646   1
  -7  11  -3 1900.39 127.659   1
   7 -11   3 1616.00 118.765   1
   7  11   3 1686.06 118.166   1
  -7 -11  -3 1611.78 118.397   1
  -8  11  -3 4223.16 223.496   1
  -8 -11  -3 3968.98 219.110   1
   8 -11   3 4362.05 225.835   1
   8  11   3 4254.05 221.744   1
  -9  11  -3 99.3425 42.7260   1
  -9 -11  -3 35.0200 33.1599   1
   9  11   3 66.5113 39.1977   1
   9 -11   3 55.8423 39.7408   1
 -10 -11  -3 2538.19 157.753   1
 -10  11  -3 2639.97 163.476   1
  10 -11   3 2553.41 155.497   1
 -11 -11  -3 325.651 55.9404   1
  11 -11   3 327.765 57.8850   1
 -11  11  -3 315.859 58.8954   1
  11  11   3 312.449 56.8844   1
 -12 -11  -3 338.000 60.4064   1
  12 -11   3 268.770 58.3661   1
 -12  11  -3 330.261 61.0199   1
  12  11   3 227.826 51.8213   1
 -13 -11  -3 1547.40 119.961   1
  13 -11   3 1493.81 117.302   1
  13  11   3 1765.30 122.018   1
 -13  11  -3 1576.95 121.710   1
  14  11   3 1399.69 111.860   1
  14 -11   3 1502.31 116.011   1
 -14  11  -3 1320.79 115.247   1
 -15 -11  -3 22.7305 41.0385   1
  15 -11   3 85.6720 48.9653   1
  15  11   3 84.7263 45.9898   1
 -15  11  -3 74.3223 42.8153   1
  16 -11   3-36.2327 37.0600   1
 -16  11  -3 7.26292 34.3048   1
  17  11   3 14.0766 39.0433   1
 -17 -11  -3 15.0339 38.4444   1
  17 -11   3 22.2407 41.1244   1
 -17  11  -3 20.6473 40.4942   1
  18  11   3 506.627 69.8844   1
 -18 -11  -3 499.739 70.4890   1
  18 -11   3 561.438 72.1606   1
 -18  11  -3 509.208 64.8651   1
  19  11   3 20.9013 39.5970   1
 -19 -11  -3-22.1535 44.3971   1
  20  11   3-20.6111 45.4884   1
 -20  11  -3 68.8651 45.1936   1
  20 -11   3-19.6328 31.4344   1
 -20 -11  -3-14.5632 45.1540   1
 -22  12   3 134.215 43.9538   1
  22 -12  -3 139.140 45.5445   1
 -21  12   3 119.848 46.1486   1
  21 -12  -3 152.481 45.7853   1
 -20  12   3 93.1765 45.4721   1
  20 -12  -3 97.8420 48.7825   1
 -19  12   3 36.4928 45.2804   1
  18 -12  -3 323.490 61.3874   1
 -17 -12   3 90.6783 45.4732   1
 -17  12   3 65.7108 40.0339   1
  17 -12  -3 14.5526 36.1495   1
  16 -12  -3 496.459 66.1832   1
 -16 -12   3 470.743 67.2745   1
 -16  12   3 522.680 75.3461   1
  16  12  -3 506.295 68.5994   1
  15 -12  -3 7.11041 38.4409   1
 -15  12   3-22.0869 37.0920   1
 -15 -12   3 21.9888 36.9272   1
  15  12  -3 35.2890 35.0151   1
  14 -12  -3-7.20876 39.4843   1
 -14 -12   3 43.2417 38.9651   1
 -14  12   3 43.3425 38.0146   1
  14  12  -3-13.9798 42.0287   1
  13 -12  -3 311.485 56.8750   1
 -13 -12   3 191.647 49.1110   1
 -13  12   3 244.044 51.5997   1
  13  12  -3 226.832 50.5761   1
  12 -12  -3 6908.75 321.057   1
 -12 -12   3 6386.77 313.737   1
  12  12  -3 6054.75 309.160   1
 -12  12   3 6744.95 317.626   1
 -11  12   3 759.221 80.4386   1
  11 -12  -3 811.137 81.9753   1
  10 -12  -3 875.787 84.0350   1
  10  12  -3 901.073 83.8069   1
 -10  12   3 793.604 81.8906   1
 -10 -12   3 953.453 86.0830   1
   9 -12  -3 2584.00 153.036   1
   9  12  -3 2436.48 147.795   1
  -9  12   3 1999.64 143.312   1
  -9 -12   3 2462.33 147.719   1
   8  12  -3 640.249 69.3270   1
  -8  12   3 660.713 71.7903   1
   8 -12  -3 620.948 69.6264   1
  -8 -12   3 621.569 70.2309   1
   7  12  -3 265.807 49.8196   1
  -7  12   3 241.673 48.5227   1
   7 -12  -3 294.769 53.1827   1
  -7 -12   3 258.085 50.6643   1
   6  12  -3-6.20519 33.9887   1
  -6  12   3 6.63484 34.9160   1
   6 -12  -3 26.5706 33.4693   1
  -6 -12   3 37.9057 33.7055   1
  -5  12   3 637.863 71.4096   1
   5  12  -3 699.525 71.1154   1
   5 -12  -3 707.301 74.4867   1
  -5 -12   3 835.793 77.6357   1
   4  12  -3 529.726 60.3242   1
  -4 -12   3 400.907 55.8495   1
   3  12  -3 940.117 80.4518   1
  -3 -12   3 854.964 79.5077   1
   2  12  -3 3349.22 182.733   1
  -2 -12   3 3319.13 185.140   1
   1  12  -3 9074.09 432.533   1
  -1 -12   3 10677.7 440.495   1
   0  12  -3 603.900 66.6363   1
   0 -12   3 518.924 62.2282   1
  -1  12  -3 4695.60 230.453   1
   1 -12   3 4216.01 225.654   1
  -2  12  -3 221.593 51.5965   1
   2 -12   3 252.167 51.5134   1
  -3  12  -3 786.106 78.0908   1
   4  12   3 2615.69 155.460   1
  -4 -12  -3 2403.82 152.622   1
  -5  12  -3 1364.29 103.066   1
   5 -12   3 1281.55 101.589   1
   5  12   3 1128.40 95.0928   1
  -5 -12  -3 1122.60 97.2623   1
  -6  12  -3 7502.11 348.838   1
   6 -12   3 7405.53 348.349   1
   6  12   3 7343.21 345.636   1
  -6 -12  -3 7211.95 345.566   1
  -7  12  -3-7.00431 28.8112   1
   7 -12   3-7.14816 34.9027   1
   7  12   3 6.77186 31.4247   1
  -7 -12  -3 13.9816 36.7842   1
  -8  12  -3 318.059 57.1308   1
  -8 -12  -3 380.904 62.1598   1
   8  12   3 429.997 61.1330   1
   8 -12   3 328.729 55.6484   1
  -9  12  -3 244.991 55.0774   1
  -9 -12  -3 214.499 50.1624   1
   9  12   3 234.586 49.9497   1
   9 -12   3 242.715 53.8563   1
 -10 -12  -3 28.8957 42.5153   1
  10  12   3 35.2004 40.0305   1
 -11  12  -3 1144.56 96.6215   1
  11 -12   3 903.164 88.2166   1
 -12 -12  -3 73.3843 38.6268   1
  12  12   3-13.9028 32.2738   1
 -12  12  -3 14.6078 38.4453   1
  12 -12   3 44.2712 42.9341   1
 -13 -12  -3 250.481 54.8247   1
  13  12   3 173.699 50.2954   1
 -13  12  -3 133.123 48.5364   1
  13 -12   3 130.760 50.9809   1
 -14 -12  -3 7.43950 38.6003   1
  14  12   3-6.98075 38.7208   1
 -14  12  -3-22.2763 37.9730   1
  14 -12   3-21.5989 42.8249   1
 -15  12  -3 110.013 46.4903   1
  15 -12   3 64.3350 37.2241   1
 -16 -12  -3 268.678 58.9467   1
  16  12   3 322.359 58.1068   1
 -16  12  -3 195.874 55.1838   1
  16 -12   3 213.804 55.6625   1
 -17 -12  -3 7.42948 43.2345   1
  17  12   3 48.8939 46.6652   1
  17 -12   3 28.5399 39.0936   1
 -17  12  -3 35.1126 43.9966   1
 -18  12  -3 33.5893 43.3018   1
  18 -12   3 21.4708 44.8316   1
  18  12   3 6.91338 39.7668   1
 -18 -12  -3 36.9264 44.4110   1
 -19  12  -3 182.546 49.2146   1
 -19 -12  -3 284.541 57.0954   1
  19 -12   3 243.305 51.6356   1
  19  12   3 156.880 52.4429   1
 -21  13   3 76.7575 43.3094   1
  21 -13  -3 26.6888 32.6297   1
 -19  13   3 309.111 62.4264   1
  19 -13  -3 272.140 56.8298   1
 -17  13   3 7.32311 42.1240   1
  17 -13  -3 42.6564 44.5354   1
  16 -13  -3 164.190 44.4770   1
 -16 -13   3 83.3067 45.9095   1
 -16  13   3 188.767 50.7702   1
  16  13  -3 161.544 44.9990   1
  15  13  -3 29.1699 37.3070   1
  14 -13  -3 28.9859 39.1750   1
 -14 -13   3 14.9577 36.5180   1
 -14  13   3-7.22000 44.3225   1
  14  13  -3-14.3018 37.1010   1
  13 -13  -3 292.370 53.9130   1
 -13 -13   3 441.370 64.7346   1
 -13  13   3 317.699 55.5040   1
  13  13  -3 275.854 56.1686   1
  12 -13  -3-14.8328 37.4370   1
 -12  13   3 115.515 41.5850   1
  12  13  -3 91.9843 44.8085   1
 -12 -13   3 57.9579 37.6614   1
  11  13  -3 6.96307 39.1001   1
 -11  13   3-14.3895 30.9104   1
  11 -13  -3 7.27948 31.9195   1
 -11 -13   3-7.08829 35.1643   1
  10  13  -3 354.075 55.7843   1
 -10 -13   3 366.596 58.2165   1
   9  13  -3 337.488 53.2649   1
  -9  13   3 375.315 59.3312   1
   9 -13  -3 277.470 55.2931   1
  -9 -13   3 414.060 59.5501   1
  -8  13   3 628.183 73.8322   1
   8 -13  -3 596.213 72.6137   1
  -7  13   3 705.780 72.3493   1
   7 -13  -3 502.215 64.5075   1
   6  13  -3 2314.17 146.340   1
  -6  13   3 2325.71 148.687   1
  -6 -13   3 2515.17 150.957   1
   6 -13  -3 2559.25 153.188   1
  -5  13   3 865.382 81.4210   1
   5  13  -3 751.188 76.7742   1
   5 -13  -3 812.387 79.6582   1
  -5 -13   3 913.887 82.2947   1
   4  13  -3 12.9682 34.1640   1
  -4  13   3 34.0644 37.3539   1
   4 -13  -3 102.130 42.6779   1
  -4 -13   3 46.6678 34.6342   1
   3 -13  -3 732.095 75.6630   1
  -3 -13   3 810.391 79.7354   1
   3  13  -3 648.108 71.4866   1
  -3  13   3 776.065 76.1642   1
  -2  13   3 503.390 64.9214   1
  -2 -13   3 509.301 62.4599   1
   2 -13  -3 448.310 62.8783   1
   2  13  -3 549.104 65.6253   1
  -1  13   3 547.836 69.2449   1
   1 -13  -3 712.405 73.8799   1
   0  13   3-6.62294 36.7345   1
   0 -13  -3 20.3453 37.1422   1
   1  13   3 293.657 52.8039   1
  -1  13  -3 367.238 54.7388   1
   1 -13   3 441.836 58.8141   1
  -1 -13  -3 319.234 54.6600   1
   2  13   3 958.486 85.5100   1
  -2  13  -3 984.930 87.2631   1
   2 -13   3 910.086 84.4683   1
  -2 -13  -3 879.752 84.9778   1
   3  13   3 1041.63 87.8550   1
  -3  13  -3 974.302 88.5285   1
   3 -13   3 924.141 88.2881   1
  -3 -13  -3 885.767 83.3969   1
   4  13   3 81.4409 36.2613   1
  -4  13  -3 41.0405 41.1752   1
   4 -13   3 21.6437 39.5651   1
  -4 -13  -3 55.1364 38.7556   1
   5  13   3 1441.65 107.873   1
  -5  13  -3 1222.11 104.388   1
  -5 -13  -3 1207.94 100.763   1
  -6  13  -3 564.315 70.6046   1
   6 -13   3 653.259 74.6910   1
   6  13   3 450.098 64.4784   1
  -7  13  -3 50.1183 37.6784   1
   7 -13   3-7.32864 34.0141   1
   7  13   3 13.8326 37.3946   1
  -7 -13  -3 7.20142 34.5965   1
   8  13   3 322.375 55.2897   1
  -8 -13  -3 317.040 55.7066   1
   9 -13   3-36.2675 33.6602   1
  -9  13  -3 21.8430 30.6229   1
 -10  13  -3 37.0606 46.8766   1
  10 -13   3-28.6298 42.5750   1
  10  13   3-28.2184 37.6356   1
 -10 -13  -3-21.8618 38.8768   1
 -11  13  -3 890.339 92.7232   1
 -11 -13  -3 1086.73 93.2468   1
  11  13   3 947.569 88.1756   1
  11 -13   3 860.056 86.9254   1
 -12  13  -3 81.0031 49.6521   1
 -12 -13  -3-7.39932 42.6067   1
  12  13   3 121.647 49.8566   1
  12 -13   3 36.6720 42.7209   1
 -13  13  -3-14.7275 43.7993   1
 -13 -13  -3 7.39528 37.8168   1
  13  13   3-21.6350 40.4965   1
  13 -13   3 7.25559 40.2432   1
  14 -13   3 28.6522 41.6781   1
 -14 -13  -3 51.7885 39.4759   1
 -14  13  -3-14.7673 44.4009   1
 -15 -13  -3 479.334 67.2702   1
  15  13   3 434.433 67.8657   1
 -16 -13  -3 66.0173 42.6832   1
  16 -13   3-6.92568 38.4272   1
  16  13   3 41.6910 43.9542   1
 -16  13  -3 7.24840 45.4075   1
  17  13   3 110.010 49.1873   1
 -17 -13  -3 123.339 45.2102   1
  18  13   3 40.6121 40.6961   1
 -18  13  -3-13.0811 39.7405   1
 -18 -13  -3 14.3466 34.4575   1
  18 -13   3-7.04539 36.5546   1
  20 -14  -3 420.773 66.6933   1
 -20  14   3 371.491 65.3331   1
  19 -14  -3 116.579 48.5896   1
 -19  14   3 48.8680 49.0807   1
  18 -14  -3 1343.06 109.337   1
 -18  14   3 1522.91 113.499   1
  17 -14  -3 673.939 72.9722   1
 -17  14   3 578.960 71.0210   1
  16 -14  -3 41.0019 35.4861   1
 -16  14   3 37.0594 41.1368   1
  15  14  -3 103.637 48.1896   1
 -15  14   3 50.6700 45.3812   1
  15 -14  -3 14.2516 43.7928   1
  14  14  -3-7.44969 40.2868   1
  14 -14  -3 86.8414 42.5862   1
 -14 -14   3 37.9150 39.9143   1
 -14  14   3-7.18740 35.6715   1
  13  14  -3 944.490 90.6635   1
  12  14  -3 607.243 74.7039   1
  12 -14  -3 759.332 79.9289   1
 -12  14   3 760.882 79.5693   1
 -12 -14   3 587.320 74.6228   1
 -11 -14   3 270.002 53.9382   1
  11 -14  -3 381.229 56.7862   1
  11  14  -3 280.189 52.5921   1
 -11  14   3 239.111 48.4272   1
  10  14  -3 3626.51 203.892   1
  10 -14  -3 3820.99 208.549   1
 -10  14   3 3866.37 208.464   1
 -10 -14   3 3593.83 205.488   1
   9 -14  -3 36.0618 43.3621   1
   9  14  -3-20.6040 37.6137   1
  -9  14   3-14.0849 44.9621   1
  -9 -14   3 7.14043 35.9721   1
   8 -14  -3 78.4347 43.8891   1
   8  14  -3 75.9143 36.9532   1
  -8  14   3 92.1439 47.0385   1
  -8 -14   3 91.3330 41.4547   1
  -7 -14   3 2412.54 149.113   1
   7  14  -3 2324.35 147.101   1
   6 -14  -3 91.2429 39.9249   1
   6  14  -3 41.0571 37.9900   1
  -6  14   3 34.8503 36.7131   1
  -6 -14   3 13.8616 33.3327   1
   5 -14  -3 125.804 41.5536   1
   5  14  -3 189.642 47.1538   1
  -5  14   3 166.024 48.5260   1
  -5 -14   3 153.225 46.1009   1
  -4 -14   3 1201.64 101.591   1
   4 -14  -3 1316.80 105.072   1
   4  14  -3 1389.00 105.748   1
  -4  14   3 1459.37 108.754   1
   3 -14  -3-6.97791 37.2235   1
  -3 -14   3 27.6378 32.6313   1
  -3  14   3-6.95725 38.5885   1
   3  14  -3 6.85556 34.0103   1
   2 -14  -3 154.060 46.1041   1
  -2 -14   3 219.745 50.5342   1
  -2  14   3 220.500 49.6122   1
   2  14  -3 158.691 47.7976   1
  -1 -14   3 5746.33 284.132   1
   1 -14  -3 5694.68 285.207   1
   1  14  -3 6169.27 287.367   1
  -1  14   3 5470.18 281.533   1
   0 -14  -3 1220.06 100.994   1
   0 -14   3 1272.26 101.982   1
   0  14  -3 1258.02 101.340   1
   0  14   3 1217.25 99.1949   1
  -1 -14  -3 1385.56 106.098   1
   1 -14   3 1356.54 107.810   1
   1  14   3 1583.21 110.934   1
  -1  14  -3 1141.66 100.990   1
   2 -14   3 154.112 48.9837   1
   2  14   3 130.670 43.3243   1
  -2  14  -3 147.349 50.5835   1
  -2 -14  -3 69.9926 40.0530   1
   3 -14   3 1889.91 127.861   1
   3  14   3 1580.58 119.494   1
  -3  14  -3 1730.84 123.611   1
  -3 -14  -3 1777.12 126.014   1
   4 -14   3 80.5028 42.6715   1
   4  14   3 102.835 42.6120   1
  -4  14  -3 105.301 42.7516   1
  -4 -14  -3 7.12466 39.6232   1
  -5 -14  -3 2840.96 174.302   1
   5  14   3 3001.03 174.673   1
   5 -14   3 3239.49 182.456   1
  -7  14  -3 7.26627 41.7892   1
   7  14   3-7.14311 39.6223   1
  -7 -14  -3 43.7970 44.8131   1
  -8 -14  -3 462.740 65.2580   1
  -8  14  -3 511.810 67.7671   1
   8  14   3 475.820 63.2386   1
   8 -14   3 330.521 56.3887   1
  -9 -14  -3 1079.02 95.6188   1
  -9  14  -3 966.283 91.3221   1
   9  14   3 985.474 92.1842   1
   9 -14   3 1102.42 96.5834   1
 -10 -14  -3 338.346 58.4995   1
  10  14   3 271.992 57.6967   1
  10 -14   3 267.216 59.2132   1
 -11 -14  -3 442.119 64.1134   1
 -11  14  -3 450.672 69.2888   1
  11  14   3 357.123 62.5902   1
  11 -14   3 477.204 66.2476   1
 -12  14  -3 526.444 68.3284   1
  12 -14   3 410.062 63.3673   1
 -13 -14  -3 51.4715 44.8477   1
  13  14   3 113.619 50.7442   1
 -13  14  -3 87.6510 42.6705   1
  13 -14   3 151.882 47.2017   1
  14  14   3 35.3674 46.0503   1
 -14 -14  -3 80.7666 49.0817   1
 -14  14  -3 29.1436 42.9115   1
  14 -14   3 70.9620 42.7134   1
 -15  14  -3 14.3479 44.0404   1
  15 -14   3-27.8166 41.3635   1
 -16 -14  -3 72.6034 48.1201   1
  16  14   3 42.1654 46.5805   1
  17 -14   3 169.715 50.5004   1
 -17  14  -3 267.075 55.3427   1
  18 -15  -3 315.679 61.8104   1
 -18  15   3 184.541 54.7724   1
  17 -15  -3 518.206 70.4724   1
 -17  15   3 584.813 75.1048   1
  16 -15  -3 3436.12 193.596   1
 -16  15   3 3592.63 199.941   1
  15 -15  -3 762.199 78.6274   1
 -15  15   3 742.660 76.6721   1
  14 -15  -3 193.464 51.1811   1
 -14  15   3 320.130 58.9800   1
  13  15  -3 196.056 49.7122   1
 -13  15   3 136.037 50.6111   1
  13 -15  -3 123.757 48.5946   1
 -13 -15   3 196.681 53.4308   1
  12  15  -3 64.7860 41.9111   1
 -12  15   3 57.7609 35.8610   1
  12 -15  -3 37.0869 31.2452   1
 -12 -15   3 22.5084 43.1817   1
 -11 -15   3-22.4005 39.2984   1
 -10 -15   3 14.7038 39.2628   1
  10  15  -3 14.2460 38.0431   1
 -10  15   3 36.0036 34.0579   1
  10 -15  -3 109.246 41.4352   1
   9  15  -3 4790.81 261.516   1
  -9  15   3 5523.82 267.498   1
   9 -15  -3 5409.52 268.024   1
  -9 -15   3 5236.04 266.516   1
  -8 -15   3 405.951 62.0190   1
  -8  15   3 546.966 70.3641   1
   8 -15  -3 424.960 66.0307   1
   8  15  -3 537.162 69.7408   1
  -7  15   3 1129.58 97.3001   1
   7  15  -3 1277.54 102.395   1
  -7 -15   3 1243.15 101.867   1
   7 -15  -3 1202.18 99.0390   1
  -6  15   3 6016.71 301.518   1
   6  15  -3 6131.40 301.441   1
   6 -15  -3 6189.98 302.314   1
  -6 -15   3 6386.38 305.724   1
  -5  15   3 70.7252 42.5386   1
   5  15  -3 55.7004 43.1925   1
  -5 -15   3 21.6609 35.2757   1
   5 -15  -3-21.2450 43.9309   1
  -4  15   3 28.1236 39.9719   1
   4  15  -3 70.7997 43.9150   1
   4 -15  -3 35.4596 36.8079   1
  -4 -15   3-28.6901 40.2885   1
  -3  15   3 653.896 74.0056   1
   3  15  -3 569.534 72.5214   1
   3 -15  -3 646.649 73.1996   1
  -3 -15   3 391.420 63.9336   1
  -2  15   3 861.594 85.8706   1
   2  15  -3 1023.76 90.6315   1
  -2 -15   3 1078.73 91.6634   1
   2 -15  -3 771.745 86.0297   1
   1  15  -3 2012.85 135.125   1
  -1 -15   3 1883.25 131.651   1
   0  15  -3 269.045 53.4233   1
   0 -15   3 199.164 47.9188   1
  -1  15  -3 135.981 49.0610   1
   1 -15   3 212.848 53.2053   1
  -2 -15  -3 7.14356 39.1425   1
   2  15   3 69.6313 45.3035   1
   2 -15   3-7.21673 33.5119   1
  -2  15  -3 64.5519 39.3005   1
   3  15   3 63.1663 35.4394   1
   4  15   3 3284.78 189.335   1
  -4  15  -3 3132.07 188.314   1
   4 -15   3 3507.62 196.319   1
  -4 -15  -3 3624.51 196.301   1
  -5 -15  -3 747.709 78.6037   1
   5  15   3 543.144 68.7384   1
   5 -15   3 725.095 78.6462   1
  -5  15  -3 578.536 71.8599   1
   6  15   3-6.93086 38.9303   1
  -6  15  -3 66.1927 47.4059   1
  -6 -15  -3 21.9987 39.1277   1
   6 -15   3 29.8798 40.9210   1
   7  15   3 185.700 48.4968   1
  -7 -15  -3 281.939 52.6158   1
  -8  15  -3 3516.51 208.786   1
  -8 -15  -3 3763.74 212.045   1
   8 -15   3 3847.94 214.250   1
   9  15   3 152.612 44.0651   1
  -9 -15  -3 147.803 46.1831   1
 -10  15  -3 728.460 80.9785   1
  11  15   3-14.2304 38.4665   1
 -11  15  -3-7.58517 44.6241   1
 -11 -15  -3-22.2183 38.9712   1
  11 -15   3 6.86786 41.2925   1
  12  15   3 28.3627 43.9807   1
 -12 -15  -3 22.2399 40.6117   1
  13  15   3 946.077 95.5289   1
 -13  15  -3 1104.38 96.7783   1
  13 -15   3 1172.64 98.7601   1
 -13 -15  -3 1095.72 100.118   1
  14  15   3 394.634 66.5146   1
 -14  15  -3 604.714 72.9231   1
  14 -15   3 509.856 66.5495   1
  15  15   3 13.9510 40.5775   1
 -15  15  -3 7.03388 43.6178   1
  15 -15   3-34.0697 45.1149   1
 -15 -15  -3 7.19356 36.2397   1
  16  15   3-6.89846 46.0838   1
 -16  15  -3 75.3935 39.4270   1
 -16 -15  -3 7.12802 40.5232   1
  16 -15   3-6.67972 38.4253   1
 -17  16   3 749.184 77.6385   1
  17 -16  -3 569.453 68.1494   1
 -16  16   3 275.228 54.4354   1
  16 -16  -3 317.494 52.7922   1
 -15  16   3 678.482 75.2565   1
  15 -16  -3 739.665 76.6782   1
 -14  16   3 1545.18 116.433   1
  14 -16  -3 1647.82 118.499   1
 -13  16   3 509.120 69.5964   1
  13 -16  -3 465.274 70.6711   1
  12  16  -3-29.1819 46.5797   1
  12 -16  -3 73.3695 47.2842   1
 -12  16   3-7.14165 45.5976   1
  11  16  -3 2310.07 145.638   1
 -11  16   3 1926.95 135.197   1
  11 -16  -3 2086.82 140.333   1
 -11 -16   3 1895.00 136.167   1
 -10 -16   3 52.1519 37.5846   1
 -10  16   3 71.8313 38.8819   1
  10 -16  -3 43.4874 33.6914   1
  10  16  -3 36.5991 43.1066   1
  -9 -16   3 304.300 55.7791   1
  -9  16   3 294.495 59.2153   1
   9 -16  -3 255.738 56.0524   1
   9  16  -3 217.904 51.1765   1
   8  16  -3 1805.49 125.646   1
  -8 -16   3 1586.53 122.540   1
  -7  16   3 2257.11 144.645   1
   7  16  -3 2215.94 144.797   1
  -7 -16   3 2134.79 144.169   1
   7 -16  -3 2218.18 144.783   1
   6  16  -3 1507.31 117.699   1
  -6  16   3 1884.00 127.059   1
   6 -16  -3 1722.80 124.502   1
  -6 -16   3 1622.06 122.678   1
  -5  16   3 1100.08 95.8975   1
  -5 -16   3 1155.24 99.1649   1
   5 -16  -3 1091.98 95.1031   1
  -4  16   3 14.1349 40.6429   1
   4 -16  -3-7.13789 38.5876   1
  -3  16   3 780.110 79.5258   1
   3 -16  -3 642.519 75.5547   1
  -2  16   3 7.16795 37.1902   1
   2  16  -3 43.0363 40.7666   1
  -2 -16   3-7.24652 36.5078   1
   2 -16  -3-7.15802 38.1849   1
   1  16  -3 6978.75 328.682   1
  -1  16   3 7108.07 328.586   1
  -1 -16   3 6695.58 325.666   1
   1 -16  -3 6381.03 322.499   1
   0  16  -3 4062.37 212.407   1
   0  16   3 3423.13 202.126   1
   0 -16  -3 3871.78 210.657   1
   0 -16   3 3791.19 209.190   1
   1  16   3 4510.39 239.856   1
  -1  16  -3 4683.55 244.255   1
   1 -16   3 4660.45 243.065   1
  -2 -16  -3 79.0296 45.9086   1
  -2  16  -3 65.9669 45.4919   1
   2 -16   3 29.3372 42.2201   1
   2  16   3 28.3794 42.6982   1
  -3 -16  -3 404.171 59.7469   1
  -3  16  -3 387.748 61.4275   1
   3 -16   3 392.854 62.2956   1
   3  16   3 323.737 55.3305   1
  -4 -16  -3 425.134 63.0240   1
   4  16   3 419.407 65.8791   1
  -4  16  -3 504.420 64.1930   1
   4 -16   3 452.343 64.0662   1
   5  16   3 3903.21 220.857   1
  -5  16  -3 4450.56 229.078   1
   5 -16   3 4295.72 228.008   1
  -5 -16  -3 4042.98 224.131   1
  -6  16  -3 606.251 75.5527   1
  -6 -16  -3 643.819 75.3925   1
   6 -16   3 467.302 67.4931   1
   7 -16   3 2958.29 177.147   1
  -7  16  -3 2884.25 174.264   1
   8  16   3 77.1743 44.9350   1
  -8  16  -3 95.0985 42.7044   1
   8 -16   3 95.4858 37.7297   1
  -8 -16  -3 109.666 50.6114   1
   9  16   3 6822.22 338.158   1
  -9  16  -3 7425.27 342.956   1
  -9 -16  -3 7305.71 341.780   1
   9 -16   3 6862.27 338.346   1
  10  16   3 1060.27 96.6151   1
 -10 -16  -3 997.697 96.2538   1
  10 -16   3 1118.33 95.7538   1
  11  16   3 236.679 50.4343   1
  11 -16   3 155.799 49.5072   1
 -11 -16  -3 160.924 50.2025   1
  12  16   3 762.322 83.5581   1
 -12  16  -3 889.092 86.0346   1
 -12 -16  -3 664.191 81.9145   1
  13  16   3 1222.25 102.572   1
 -13 -16  -3 1108.37 98.9813   1
  14 -16   3 27.2657 43.5295   1
  14  16   3 34.5137 48.4373   1
 -14  16  -3 13.8840 42.6260   1
  15  16   3 129.562 52.7067   1
  15 -17  -3 490.566 67.4318   1
 -15  17   3 387.592 63.5968   1
  14 -17  -3 41.1961 45.0636   1
 -14  17   3-6.81940 42.2925   1
  13 -17  -3 644.288 77.2157   1
 -13  17   3 608.796 73.9193   1
  12 -17  -3 72.3324 50.3887   1
 -12  17   3 34.7547 45.6608   1
  11 -17  -3 566.380 73.3477   1
 -11  17   3 757.572 78.9070   1
  10  17  -3 1362.44 112.067   1
  -9 -17   3 734.531 81.9536   1
   9 -17  -3 859.860 84.2221   1
  -9  17   3 831.745 80.5445   1
   9  17  -3 731.307 82.9822   1
  -8  17   3 944.441 87.8243   1
  -8 -17   3 714.067 81.0765   1
   8 -17  -3 773.916 81.9170   1
   7  17  -3-21.7665 41.2361   1
  -7  17   3-7.11336 38.9576   1
  -7 -17   3 15.0446 37.8959   1
   7 -17  -3 7.15303 40.1668   1
  -6  17   3 4343.23 233.828   1
   6  17  -3 4671.07 240.486   1
   6 -17  -3 4386.16 234.080   1
  -6 -17   3 4462.08 239.292   1
  -5  17   3 42.5196 44.8587   1
   5  17  -3 66.5946 42.5975   1
   5 -17  -3 35.5789 39.5168   1
  -5 -17   3 66.4780 43.9783   1
   4  17  -3 1728.89 127.856   1
  -4  17   3 1741.77 129.100   1
  -4 -17   3 1962.62 133.920   1
   4 -17  -3 1956.86 132.605   1
   3  17  -3 341.992 63.3061   1
  -3  17   3 396.288 63.1891   1
   3 -17  -3 342.894 57.2758   1
  -3 -17   3 330.496 58.4443   1
   2  17  -3 2208.12 162.026   1
  -2 -17   3 2664.46 161.724   1
   1  17  -3 823.949 83.9907   1
  -1 -17   3 769.116 80.3145   1
   0  17  -3 1028.21 91.4870   1
   0 -17   3 822.334 85.2214   1
  -1  17  -3 51.3664 38.1287   1
   1 -17   3 58.7995 39.2631   1
  -2 -17  -3 216.414 53.5055   1
  -2  17  -3 409.244 62.2817   1
   2 -17   3 287.600 58.6975   1
   2  17   3 346.938 59.1239   1
   3  17   3 42.6070 41.7776   1
  -3 -17  -3-14.3818 32.1584   1
  -4 -17  -3 1692.89 119.414   1
  -4  17  -3 1342.83 115.861   1
   4 -17   3 1409.73 116.459   1
   4  17   3 1640.17 116.538   1
  -5 -17  -3-14.3850 34.5484   1
   5  17   3 7.09359 37.3254   1
  -5  17  -3 14.7276 41.3504   1
   5 -17   3-22.3464 42.3348   1
   6  17   3 2713.50 167.126   1
  -6  17  -3 2859.92 172.406   1
   6 -17   3 3015.31 174.906   1
  -6 -17  -3 2632.31 166.824   1
   7  17   3 41.8220 39.1564   1
  -7  17  -3 21.7689 41.2554   1
  -7 -17  -3 21.7326 34.8141   1
   7 -17   3 29.5987 38.9514   1
   8  17   3 8989.25 411.256   1
  -8 -17  -3 9019.71 413.850   1
   9 -17   3 371.809 61.6713   1
  -9  17  -3 415.770 66.4414   1
  10  17   3 835.498 85.6745   1
 -10  17  -3 1023.48 90.4669   1
 -10 -17  -3 1057.31 93.8594   1
  10 -17   3 881.917 84.6616   1
  11  17   3 41.9649 44.2466   1
 -11 -17  -3 21.2312 41.6508   1
  12  17   3 34.8552 39.1721   1
 -12  17  -3 35.2674 35.0220   1
 -12 -17  -3 35.3605 39.2522   1
  12 -17   3 47.3552 39.3803   1
  13  17   3 41.4443 39.2716   1
 -13 -17  -3 14.0473 33.7535   1
  13 -18  -3 311.839 58.2767   1
 -13  18   3 241.826 54.9934   1
  12 -18  -3 20.8613 43.5572   1
 -12  18   3 20.4037 42.6019   1
  11 -18  -3 14.1171 42.4375   1
 -11  18   3-6.92141 45.4228   1
  10 -18  -3 232.763 57.2049   1
 -10  18   3 529.416 69.0248   1
   9 -18  -3 521.960 70.6193   1
  -9  18   3 472.591 67.7643   1
   8 -18  -3 191.541 50.0997   1
   8  18  -3 110.220 51.0630   1
  -8  18   3 144.332 46.6508   1
   7 -18  -3 2259.34 145.311   1
  -7 -18   3 2289.87 149.486   1
   7  18  -3 2461.12 153.272   1
  -7  18   3 2102.18 142.031   1
  -6 -18   3 81.6925 43.2942   1
   6  18  -3 66.9812 41.3754   1
  -5 -18   3 2541.87 160.754   1
   5 -18  -3 2477.89 157.346   1
   5  18  -3 2607.41 162.078   1
  -5  18   3 2716.09 161.751   1
  -4 -18   3 989.674 94.1062   1
   4 -18  -3 1009.66 91.9453   1
   4  18  -3 1128.58 97.1846   1
  -4  18   3 967.893 92.4737   1
   3 -18  -3 811.159 83.3407   1
  -3 -18   3 901.753 87.6136   1
  -3  18   3 771.463 80.3816   1
   3  18  -3 745.020 84.9467   1
   2 -18  -3 461.053 63.1181   1
  -2 -18   3 330.781 58.2131   1
  -2  18   3 444.501 67.7872   1
   2  18  -3 372.482 62.6317   1
   1 -18  -3 1998.40 136.017   1
  -1 -18   3 1951.33 136.023   1
   1  18  -3 2176.90 141.496   1
   0 -18   3 204.032 52.6101   1
   0 -18  -3 214.514 54.2508   1
   0  18  -3 235.148 53.4328   1
   0  18   3 241.268 53.4877   1
   1 -18   3 2199.47 144.948   1
  -1 -18  -3 2216.48 141.679   1
  -1  18  -3 2106.24 142.203   1
   1  18   3 1853.29 133.299   1
   2  18   3 104.618 44.2259   1
  -2  18  -3 50.5465 39.1714   1
  -2 -18  -3 116.164 45.1389   1
   2 -18   3 73.8866 36.7981   1
  -3 -18  -3 1347.76 107.275   1
  -3  18  -3 1174.01 104.768   1
   3 -18   3 1426.89 111.869   1
   3  18   3 1379.47 108.171   1
  -4 -18  -3 71.2672 39.5843   1
   4  18   3 21.0934 37.5663   1
  -4  18  -3 43.8999 44.0398   1
   4 -18   3 95.8094 47.9790   1
  -6 -18  -3 519.243 68.4356   1
  -6  18  -3 802.283 83.5747   1
   6 -18   3 668.063 79.4678   1
   6  18   3 710.150 78.2102   1
   7  18   3 1389.07 110.626   1
  -7  18  -3 1398.87 111.630   1
   7 -18   3 1580.54 116.496   1
  -7 -18  -3 1414.34 110.334   1
   8  18   3 630.634 76.3711   1
  -8  18  -3 578.288 76.8729   1
  -8 -18  -3 715.712 79.4251   1
   8 -18   3 634.429 76.6062   1
   9  18   3 653.101 77.5978   1
  -9 -18  -3 720.778 79.7867   1
  10  18   3-13.4951 37.4250   1
 -10  18  -3 7.02402 42.2299   1
  10 -18   3-13.5621 41.2006   1
 -10 -18  -3 14.0827 40.9607   1
  11  18   3 281.870 56.8437   1
 -11  18  -3 263.242 55.4282   1
 -11 -18  -3 299.665 58.9514   1
  12  18   3 92.0581 51.0495   1
 -10  19   3 486.246 68.7681   1
  10 -19  -3 437.353 64.9932   1
  -9  19   3 407.636 62.6965   1
   9 -19  -3 281.049 56.6003   1
   8 -19  -3 1360.29 105.622   1
  -8  19   3 1255.80 100.884   1
  -6  19   3 41.2778 41.8645   1
   6 -19  -3 83.0156 41.2134   1
   5  19  -3 109.452 48.0815   1
  -5  19   3 117.552 50.1928   1
  -4  19   3 895.635 88.3169   1
   4  19  -3 952.614 90.7962   1
   4 -19  -3 1063.65 91.7555   1
  -4 -19   3 1037.98 93.1939   1
   3  19  -3 160.002 50.1792   1
  -3  19   3 193.623 48.8896   1
  -3 -19   3 153.479 51.2303   1
   3 -19  -3 124.733 47.8464   1
   2  19  -3 442.971 66.3812   1
  -2  19   3 351.285 56.1086   1
  -2 -19   3 443.924 64.0203   1
   2 -19  -3 389.589 59.8262   1
  -1  19   3 2561.65 150.578   1
   1  19  -3 1986.91 144.795   1
   1 -19  -3 2246.69 144.512   1
  -1 -19   3 2107.97 144.656   1
   0  19   3 154.017 51.3051   1
   0 -19  -3 139.909 53.0701   1
   1  19   3 118.592 49.1793   1
  -1  19  -3 137.181 46.7784   1
  -1 -19  -3 98.4159 50.6916   1
   1 -19   3 145.727 46.7688   1
  -2 -19  -3 1402.46 117.926   1
   2 -19   3 1876.83 128.376   1
  -2  19  -3 1597.99 121.573   1
   2  19   3 1711.61 122.296   1
   3 -19   3 94.6345 43.8223   1
  -3 -19  -3 28.3122 40.2885   1
  -3  19  -3 28.8008 43.8032   1
   3  19   3 75.1118 44.8667   1
   4  19   3 514.000 67.3328   1
  -4  19  -3 597.679 75.3150   1
  -4 -19  -3 647.714 74.8077   1
   4 -19   3 575.494 72.8282   1
   5  19   3 487.049 70.6103   1
  -5  19  -3 701.986 81.5530   1
   5 -19   3 664.240 78.9311   1
  -5 -19  -3 592.715 72.4309   1
   7  19   3 405.532 64.8093   1
  -7  19  -3 425.090 64.4343   1
   7 -19   3 366.528 63.3482   1
  -7 -19  -3 394.171 64.8245   1
   8  19   3 391.780 64.3673   1
  -8  19  -3 356.960 61.0694   1
   8 -19   3 331.477 56.7631   1
  -8 -19  -3 323.120 58.4208   1
   9  19   3 141.251 53.6302   1
  -9 -19  -3 108.984 46.9006   1
   6 -20  -3 556.884 71.0941   1
  -5  20   3 100.674 45.3947   1
   5 -20  -3 113.881 44.1521   1
  -4  20   3 1220.35 98.0926   1
   4 -20  -3 1129.41 96.5235   1
  -3  20   3 127.547 48.6611   1
   3 -20  -3 60.6422 35.6115   1
   2  20  -3 115.044 50.7156   1
  -2  20   3 80.8784 44.9301   1
   2 -20  -3 216.134 52.5735   1
   1  20  -3 981.625 95.2414   1
   1 -20  -3 1104.83 97.5972   1
   0  20   3 33.8159 43.2208   1
   0  20  -3 28.5446 44.2927   1
   0 -20  -3 67.9572 46.9646   1
   0 -20   3 71.6842 43.1397   1
   1  20   3 8572.90 383.726   1
  -1 -20  -3 8053.77 380.572   1
  -2  20  -3 477.084 68.9405   1
   2  20   3 462.105 65.3143   1
   2 -20   3 445.811 66.7760   1
  -2 -20  -3 497.143 64.8959   1
  -3  20  -3 42.3594 44.3183   1
   3  20   3 81.1638 45.6612   1
   3 -20   3 120.834 47.9752   1
  -3 -20  -3 75.3609 46.6369   1
  -4  20  -3 35.0484 47.7143   1
   4  20   3 106.788 41.5003   1
   4 -20   3 77.9135 45.3241   1
  -5 -20  -3 54.6988 40.6801   1
   5 -20   3-14.2203 46.2535   1
   5  20   3 26.5009 41.0959   1
 -24   0   4 22.5159 36.0754   1
  24   0  -4 50.2965 44.1287   1
 -23   0   4 187.387 53.5854   1
  23   0  -4 57.4363 43.8461   1
 -22   0   4 4059.64 220.071   1
  22   0  -4 3831.36 210.510   1
 -21   0   4 5788.42 271.279   1
  21   0  -4 4809.55 259.699   1
 -20   0   4 1766.12 126.571   1
  20   0  -4 2100.90 133.399   1
 -19   0   4 547.409 64.5561   1
  19   0  -4 410.289 59.1157   1
 -18   0   4 1132.65 94.8830   1
  18   0  -4 1259.19 96.8341   1
 -17   0   4 707.400 70.4356   1
  17   0  -4 680.981 71.5004   1
  16   0  -4 3251.80 179.519   1
 -16   0   4 3415.23 180.990   1
  14   0  -4 3435.61 179.396   1
 -14   0   4 3493.74 178.135   1
  13   0  -4 7793.95 340.294   1
 -13   0   4 7613.79 338.738   1
  12   0  -4 10399.2 410.207   1
 -12   0   4 8829.62 403.563   1
  11   0  -4 1073.82 71.8517   1
  10   0  -4 15768.3 662.091   1
 -10   0   4 17287.7 666.168   1
   8   0  -4 58648.5 2163.20   1
  -8   0   4 53664.9 2162.25   1
   7   0  -4 43421.8 1629.03   1
  -7   0   4 41062.3 1628.13   1
   6   0  -4 568.150 34.9079   1
  -6   0   4 474.406 34.5106   1
   5   0  -4 596377. 22063.5   1
  -5   0   4 560440. 22064.4   1
   4   0  -4 403844. 15837.9   1
  -4   0   4 426751. 15837.4   1
  -2   0   4 330836. 12680.1   1
   2   0  -4 334636. 12680.1   1
  -1   0   4 178451. 6838.35   1
   1   0  -4 180111. 6839.20   1
   0   0   4 183540. 6912.56   1
   0   0  -4 178603. 6912.52   1
   1   0   4 447528. 17410.5   1
  -1   0  -4 466759. 17412.9   1
   2   0   4 381379. 14535.9   1
  -2   0  -4 380629. 14536.4   1
   4   0   4 7550.81 305.631   1
  -4   0  -4 6586.55 302.584   1
   5   0   4 67896.9 2630.45   1
  -5   0  -4 68052.1 2628.70   1
   6   0   4 1443.36 84.1567   1
  -6   0  -4 778.817 72.2742   1
   7   0   4 62146.5 2398.83   1
  -7   0  -4 61187.7 2397.55   1
   8   0   4 36751.4 1464.15   1
  -8   0  -4 37402.8 1464.06   1
  10   0   4 28900.6 1166.85   1
 -10   0  -4 29376.8 1167.86   1
  11   0   4 13149.1 573.932   1
 -11   0  -4 14005.6 578.799   1
  12   0   4 3120.84 177.692   1
 -12   0  -4 3386.13 182.598   1
 -13   0  -4 65.0891 32.8205   1
  13   0   4 12.9424 26.6552   1
  14   0   4 3139.36 174.767   1
 -14   0  -4 2794.03 170.716   1
  15   0   4 2571.81 157.885   1
 -15   0  -4 2796.29 165.101   1
  16   0   4 8715.60 413.636   1
 -16   0  -4 9842.89 425.846   1
  18   0   4 272.797 54.3486   1
 -18   0  -4 233.923 52.9757   1
  19   0   4 772.360 80.5856   1
 -19   0  -4 716.339 78.4127   1
  20   0   4 908.029 85.1246   1
 -20   0  -4 763.765 81.9421   1
  21   0   4 1405.98 108.846   1
 -21   0  -4 1460.18 112.138   1
  22   0   4-53.9336 45.4133   1
 -22   0  -4 50.1336 42.1334   1
  23   0   4 423.660 64.9442   1
 -23   0  -4 503.544 68.6261   1
  24   0   4 58.5710 39.5993   1
 -24   0  -4 54.6950 36.0387   1
  25  -1  -4 232.884 58.8757   1
 -25   1   4 114.621 51.9066   1
  24   1  -4 7.10477 42.2662   1
 -24  -1   4 7.51276 38.4255   1
 -24   1   4 22.9823 41.4220   1
  24  -1  -4 42.8532 37.5897   1
  23   1  -4 219.852 53.1713   1
 -23  -1   4 177.655 48.9746   1
 -23   1   4 263.842 57.4711   1
  23  -1  -4 298.156 60.8318   1
  22  -1  -4 1646.79 122.337   1
  22   1  -4 1571.75 119.733   1
 -22  -1   4 1611.82 121.588   1
 -22   1   4 1989.92 129.315   1
  21  -1  -4 4123.38 219.467   1
  21   1  -4 3996.99 215.900   1
 -21  -1   4 3961.36 217.857   1
 -21   1   4 4053.04 218.298   1
  20  -1  -4 1299.85 104.735   1
  20   1  -4 1408.48 105.009   1
 -20  -1   4 1308.86 104.368   1
 -20   1   4 1388.31 106.483   1
  19   1  -4 612.417 68.2446   1
 -19  -1   4 701.659 74.6278   1
  18   1  -4 3374.69 191.327   1
 -18  -1   4 3695.97 199.108   1
 -18   1   4 3692.14 197.942   1
  18  -1  -4 3897.86 200.523   1
  17   1  -4 11574.2 487.234   1
 -17   1   4 12010.1 491.453   1
  17  -1  -4 12838.0 495.680   1
  16   1  -4 3321.71 177.332   1
 -16  -1   4 3090.67 174.613   1
 -16   1   4 3567.56 182.922   1
  16  -1  -4 3222.60 177.306   1
 -15   1   4 300.423 47.1401   1
  15  -1  -4 279.832 45.7151   1
  14   1  -4 5847.25 270.354   1
 -14  -1   4 6231.97 274.451   1
 -14   1   4 5488.96 271.104   1
  14  -1  -4 5898.73 273.684   1
  13   1  -4 12196.9 491.249   1
 -13   1   4 12137.0 494.200   1
 -13  -1   4 10703.5 486.190   1
  12   1  -4 28088.0 1145.75   1
 -12  -1   4 27618.1 1144.88   1
  12  -1  -4 28419.7 1146.28   1
  11   1  -4 57353.7 2239.54   1
  11  -1  -4 58267.6 2245.03   1
 -11  -1   4 55600.5 2238.87   1
 -11   1   4 60232.3 2243.10   1
 -10   1   4 5330.44 246.851   1
  10  -1  -4 5367.74 248.224   1
  10   1  -4 5930.46 245.650   1
  -9   1   4 12277.2 518.558   1
   9  -1  -4 13199.1 518.291   1
  -8  -1   4 82107.8 3366.96   1
   8  -1  -4 85401.3 3370.15   1
  -8   1   4 82370.0 3369.32   1
   7   1  -4 1348.37 67.2558   1
  -7   1   4 1342.11 72.9724   1
  -7  -1   4 1192.29 65.7805   1
   7  -1  -4 1266.60 69.8422   1
   6   1  -4 399029. 16268.2   1
  -6   1   4 461244. 16276.7   1
   6  -1  -4 460043. 16277.1   1
  -6  -1   4 413745. 16268.5   1
   5   1  -4 660.271 36.0855   1
  -5   1   4 760.937 43.6292   1
  -5  -1   4 815.604 36.7597   1
   5  -1  -4 588.980 42.0747   1
  -4   1   4 51697.9 2031.80   1
   4  -1  -4 54245.7 2031.62   1
  -3   1   4 14051.1 525.273   1
   3  -1  -4 12881.2 524.624   1
  -2   1   4 8613.57 342.278   1
   2  -1  -4 8663.70 343.393   1
   1  -1  -4 39583.7 1493.16   1
  -1   1   4 36906.9 1490.58   1
   1   1  -4 36211.9 1486.71   1
   0   1  -4 3052.68 124.846   1
   0  -1  -4 2756.54 127.809   1
   0  -1   4 2895.74 126.101   1
  -1   1  -4 3126.71 137.740   1
  -1  -1  -4 2909.80 137.484   1
   1  -1   4 3014.05 137.442   1
   1   1   4 3094.76 138.178   1
  -2  -1  -4 526281. 19396.8   1
   2  -1   4 534510. 19393.6   1
   2   1   4 548990. 19394.8   1
  -3   1  -4 19698.5 783.333   1
  -3  -1  -4 19397.8 782.368   1
   3  -1   4 19726.6 782.601   1
   3   1   4 20023.0 781.951   1
  -4   1  -4 255341. 9799.94   1
  -4  -1  -4 264564. 9801.69   1
   4  -1   4 250739. 9799.46   1
   4   1   4 255345. 9798.66   1
  -5   1  -4 28898.8 1140.20   1
  -5  -1  -4 28019.8 1140.78   1
   5  -1   4 29021.8 1139.61   1
   5   1   4 29526.9 1139.75   1
  -6   1  -4 1463.34 96.5264   1
  -6  -1  -4 1515.79 96.2922   1
   6  -1   4 1553.73 96.2115   1
   6   1   4 1516.01 94.2087   1
  -7   1  -4 950.533 75.0802   1
  -7  -1  -4 953.981 75.5997   1
   7  -1   4 991.550 74.5527   1
   7   1   4 980.505 73.3376   1
  -8   1  -4 10456.7 444.848   1
  -8  -1  -4 9891.39 446.248   1
   8  -1   4 10396.0 444.971   1
   8   1   4 10515.9 441.830   1
  -9   1  -4 2511.89 147.909   1
  -9  -1  -4 2600.58 150.989   1
   9  -1   4 2852.87 152.874   1
   9   1   4 2768.35 149.096   1
 -10   1  -4 22749.8 967.430   1
 -10  -1  -4 24555.9 976.082   1
  10  -1   4 24664.3 972.280   1
  10   1   4 24025.2 968.540   1
 -11  -1  -4 19526.0 804.884   1
  11  -1   4 19377.0 802.557   1
  11   1   4 17979.5 796.388   1
 -12   1  -4 3039.39 174.634   1
 -12  -1  -4 3131.38 176.050   1
  12   1   4 3161.01 173.122   1
  12  -1   4 3159.70 177.301   1
 -13   1  -4 663.553 72.1516   1
 -13  -1  -4 649.283 69.9143   1
  13  -1   4 682.357 70.6300   1
  13   1   4 648.785 69.5338   1
 -14  -1  -4 1830.89 126.598   1
 -14   1  -4 2059.22 132.819   1
  14  -1   4 2030.76 131.475   1
  14   1   4 1777.80 124.285   1
 -15   1  -4 3070.36 170.208   1
 -15  -1  -4 2903.67 168.058   1
  15  -1   4 2603.62 163.070   1
  15   1   4 2573.87 161.078   1
 -16  -1  -4 6086.53 299.053   1
 -16   1  -4 6034.46 298.967   1
  16   1   4 5817.31 295.435   1
  16  -1   4 6608.26 303.962   1
 -18  -1  -4 2013.84 136.810   1
 -18   1  -4 1963.14 135.178   1
  18  -1   4 1732.52 128.280   1
  18   1   4 2134.87 137.020   1
 -19  -1  -4 381.080 59.6684   1
 -19   1  -4 443.335 66.8280   1
  19  -1   4 494.851 66.6647   1
  19   1   4 518.578 66.9991   1
 -20  -1  -4 1244.52 104.539   1
  20   1   4 1145.27 98.1140   1
  20  -1   4 1199.19 100.324   1
 -21  -1  -4 1077.36 96.1033   1
 -21   1  -4 927.132 88.3771   1
  21   1   4 954.434 90.0404   1
  21  -1   4 1039.93 90.7576   1
 -22   1  -4 85.4050 47.4733   1
 -22  -1  -4 107.102 41.4633   1
  22  -1   4 116.534 46.1443   1
 -23   1  -4 34.9184 42.4700   1
 -23  -1  -4 56.1274 44.8291   1
  23  -1   4 26.6418 42.1589   1
  23   1   4 73.9293 44.9235   1
 -24  -1  -4 162.865 47.1188   1
 -24   1  -4 164.036 52.4815   1
  24   1   4 222.901 49.7270   1
  24  -1   4 277.436 57.1079   1
  26  -2  -4 21.2918 41.7603   1
 -25   2   4 354.236 61.4776   1
  25  -2  -4 345.067 63.5030   1
 -24   2   4-22.2352 41.1089   1
 -24  -2   4-30.0704 42.2140   1
  24  -2  -4 58.7480 42.2302   1
  24   2  -4 7.20360 35.7365   1
 -23   2   4 319.654 58.2564   1
 -23  -2   4 356.955 59.7186   1
  23  -2  -4 295.288 57.5082   1
  23   2  -4 380.753 62.8419   1
 -22  -2   4 1450.21 109.679   1
  22   2  -4 1186.99 101.539   1
 -21   2   4 251.203 52.0039   1
 -21  -2   4 293.294 54.4326   1
  21  -2  -4 350.540 58.2764   1
  21   2  -4 303.073 54.3597   1
 -20   2   4 1453.21 109.962   1
 -20  -2   4 1539.34 111.347   1
  20  -2  -4 1408.73 110.503   1
  20   2  -4 1498.88 110.127   1
 -19   2   4 1208.02 97.3633   1
 -19  -2   4 1093.10 93.8333   1
  19  -2  -4 1123.08 94.9984   1
  19   2  -4 1282.87 97.5930   1
 -18   2   4 245.936 52.8390   1
 -18  -2   4 466.671 60.0121   1
  18  -2  -4 338.381 56.6064   1
  18   2  -4 344.734 55.3256   1
 -17   2   4 11160.0 486.030   1
 -17  -2   4 10685.4 479.035   1
  17  -2  -4 10902.0 481.349   1
  17   2  -4 11350.3 478.540   1
 -16   2   4 583.277 65.1244   1
 -16  -2   4 715.956 68.0130   1
  16  -2  -4 493.632 60.0524   1
  16   2  -4 513.465 58.7334   1
 -15   2   4 17139.9 681.780   1
  15  -2  -4 15596.4 674.860   1
 -14  -2   4 986.351 75.2392   1
  14   2  -4 811.513 67.8651   1
 -13   2   4 1243.51 88.4853   1
 -13  -2   4 1240.21 88.0567   1
  13  -2  -4 1489.89 96.0239   1
  13   2  -4 1314.64 86.5710   1
 -12  -2   4 7977.26 323.117   1
  12  -2  -4 7282.18 323.442   1
  12   2  -4 7589.02 318.675   1
 -11  -2   4 1494.65 91.6438   1
  11  -2  -4 1575.96 95.5805   1
 -11   2   4 1456.56 96.5753   1
 -10   2   4 7765.10 332.279   1
  10   2  -4 8206.12 326.530   1
  10  -2  -4 8090.15 333.247   1
   9  -2  -4 96365.3 3789.14   1
  -9   2   4 101004. 3792.75   1
  -8   2   4 11994.1 489.273   1
   8   2  -4 12010.9 479.023   1
   8  -2  -4 12171.1 488.187   1
  -8  -2   4 11763.1 478.938   1
   7   2  -4 109803. 4225.95   1
  -7  -2   4 111198. 4227.03   1
  -6   2   4 69057.6 2703.37   1
   6  -2  -4 68629.4 2704.28   1
   6   2  -4 71887.5 2692.44   1
  -6  -2   4 70407.1 2692.54   1
   5  -2  -4 52982.7 1999.68   1
  -5  -2   4 51774.8 1987.76   1
   5   2  -4 51163.0 1986.81   1
  -5   2   4 52980.5 1999.38   1
   4   2  -4 480.325 25.6619   1
  -4   2   4 425.327 35.8898   1
   4  -2  -4 486.319 36.6644   1
  -4  -2   4 505.757 25.7273   1
  -3   2   4 6570.41 268.398   1
   3   2  -4 6542.86 256.700   1
  -3  -2   4 6450.04 256.835   1
   3  -2  -4 6947.55 270.284   1
  -2   2   4 3533.89 133.664   1
   2  -2  -4 3592.66 135.549   1
  -2  -2   4 3500.98 123.897   1
   1   2  -4 3256.07 130.817   1
  -1  -2   4 2775.32 129.741   1
  -1   2   4 3285.00 136.893   1
   1  -2  -4 2889.62 137.026   1
   0   2  -4 2264.80 101.551   1
   0  -2  -4 2410.02 107.339   1
   0   2   4 2309.60 105.679   1
   1  -2   4 25848.4 974.570   1
   1   2   4 25739.1 975.130   1
  -1   2  -4 26560.7 974.350   1
  -2   2  -4 18371.1 713.401   1
   2  -2   4 17600.4 712.917   1
   3   2   4 23852.8 945.385   1
  -3  -2  -4 24454.4 947.474   1
   3  -2   4 26223.1 950.999   1
   4   2   4 28954.5 1095.73   1
  -4  -2  -4 25144.6 1093.24   1
  -4   2  -4 26824.3 1092.66   1
   4  -2   4 30483.1 1097.26   1
   5   2   4 60069.9 2400.23   1
  -5  -2  -4 60676.6 2402.84   1
  -5   2  -4 67829.7 2407.57   1
   5  -2   4 60239.6 2400.76   1
   6   2   4 2314.85 129.315   1
  -6  -2  -4 2297.12 131.499   1
  -6   2  -4 2619.04 135.655   1
   6  -2   4 2459.12 132.124   1
   7   2   4 29548.9 1185.00   1
  -7  -2  -4 28918.5 1188.06   1
  -7   2  -4 31481.3 1191.37   1
   7  -2   4 29804.0 1188.84   1
   8   2   4-14.8466 29.4356   1
  -8  -2  -4-5.22023 24.6535   1
  -8   2  -4 5.28413 30.0321   1
   8  -2   4 5.16940 27.5759   1
   9   2   4 2895.72 155.526   1
  -9  -2  -4 2767.52 157.037   1
  -9   2  -4 2776.82 157.220   1
   9  -2   4 2871.72 156.514   1
  10   2   4 5611.82 271.441   1
 -10  -2  -4 5852.03 276.860   1
 -10   2  -4 5843.26 277.345   1
  10  -2   4 5856.98 274.835   1
  11   2   4 19534.8 806.975   1
 -11  -2  -4 19347.7 808.439   1
 -11   2  -4 18820.6 807.808   1
  11  -2   4 20986.6 812.662   1
  12   2   4 721.505 69.2530   1
 -12   2  -4 644.382 66.0584   1
  12  -2   4 616.597 68.1289   1
  13   2   4 4460.06 218.371   1
 -13  -2  -4 4325.63 219.922   1
  13  -2   4 4230.34 218.698   1
  14   2   4 845.296 81.4029   1
 -14  -2  -4 1053.23 88.0338   1
 -14   2  -4 971.430 87.6445   1
  14  -2   4 934.147 86.5838   1
  15   2   4 2736.16 163.683   1
  15  -2   4 2950.21 170.227   1
 -15  -2  -4 2689.73 165.593   1
 -15   2  -4 2817.09 166.979   1
  16  -2   4 3782.45 206.129   1
  16   2   4 3617.25 201.021   1
 -16   2  -4 3623.84 202.934   1
 -16  -2  -4 3735.70 205.104   1
  17  -2   4 3695.02 206.450   1
 -17   2  -4 3854.62 208.267   1
  18   2   4 256.415 53.4318   1
 -18   2  -4 304.129 55.0013   1
  18  -2   4 301.160 53.3865   1
 -19  -2  -4 73.0067 46.3701   1
 -19   2  -4 129.670 44.4333   1
  19  -2   4 128.937 45.9359   1
  20  -2   4 694.726 78.3825   1
  20   2   4 670.546 76.1171   1
 -20   2  -4 809.695 81.4949   1
 -20  -2  -4 722.061 79.8172   1
  21  -2   4 206.487 47.1939   1
  21   2   4 228.780 54.0726   1
 -21   2  -4 274.499 57.0297   1
 -21  -2  -4 223.938 56.2838   1
  22   2   4 137.821 52.3019   1
  22  -2   4 165.184 43.0648   1
 -22  -2  -4 112.756 49.7742   1
 -22   2  -4 171.457 49.2677   1
  23   2   4 93.1789 43.4573   1
 -23  -2  -4 110.432 47.8150   1
  24   2   4 109.042 39.0694   1
  24  -2   4 65.2153 42.5043   1
 -24   2  -4 20.3085 35.7266   1
 -24  -2  -4 87.9728 39.4621   1
 -25   3   4 22.2706 38.5160   1
  25  -3  -4-7.37278 40.3792   1
  24   3  -4 7.11817 38.4831   1
 -24  -3   4 7.43658 33.2566   1
 -24   3   4 22.2914 38.5531   1
  24  -3  -4 7.49099 39.9620   1
  23   3  -4 78.3600 43.4819   1
 -23  -3   4 153.912 46.5357   1
 -23   3   4 140.684 50.0505   1
  23  -3  -4 73.9754 41.7480   1
  22   3  -4 1176.67 100.612   1
 -22  -3   4 1365.58 105.711   1
 -22   3   4 1250.31 102.181   1
  22  -3  -4 1128.10 101.657   1
  21   3  -4 2130.10 143.327   1
 -21  -3   4 2313.97 147.282   1
 -21   3   4 2185.00 145.056   1
  21  -3  -4 2413.81 150.554   1
  20   3  -4 2089.14 133.734   1
 -20  -3   4 2035.39 135.917   1
 -20   3   4 1898.31 132.802   1
  20  -3  -4 2125.07 137.454   1
  19   3  -4 2117.15 134.335   1
 -19  -3   4 2036.42 135.564   1
 -19   3   4 2056.13 136.748   1
  19  -3  -4 2151.58 140.370   1
  18   3  -4 6349.87 297.872   1
 -18  -3   4 6156.54 299.083   1
  17   3  -4 833.060 74.1146   1
 -17  -3   4 820.707 77.1227   1
 -17   3   4 611.400 71.8436   1
  17  -3  -4 888.165 78.5144   1
  16   3  -4 488.381 57.3233   1
 -16  -3   4 567.356 63.2863   1
 -16   3   4 449.327 59.5815   1
  16  -3  -4 455.231 58.8355   1
 -15   3   4 4486.52 232.309   1
  15  -3  -4 5161.76 243.256   1
  14   3  -4 4883.02 222.591   1
 -14  -3   4 4553.94 223.694   1
 -14   3   4 4470.74 227.063   1
  14  -3  -4 4518.19 226.563   1
  13  -3  -4 9483.15 428.535   1
 -13  -3   4 10323.3 426.434   1
  13   3  -4 10012.7 422.838   1
  12   3  -4 26781.7 1068.70   1
  12  -3  -4 26655.6 1076.50   1
 -12  -3   4 27277.5 1071.44   1
 -12   3   4 27159.6 1078.66   1
  11   3  -4 8819.79 368.377   1
 -11  -3   4 8548.86 368.733   1
  11  -3  -4 8508.83 377.619   1
 -11   3   4 8989.43 379.495   1
 -10  -3   4 1809.52 98.2135   1
  10  -3  -4 1808.96 104.717   1
 -10   3   4 1757.85 105.986   1
   9  -3  -4 11177.2 465.731   1
  -9   3   4 11218.9 466.683   1
  -8   3   4 35572.4 1407.24   1
   8   3  -4 35272.1 1395.21   1
   8  -3  -4 37650.4 1409.83   1
  -7   3   4 1980.56 116.498   1
  -7  -3   4 2270.72 107.310   1
   7  -3  -4 2218.83 117.698   1
  -6  -3   4 61803.6 2404.23   1
   6   3  -4 63403.5 2402.68   1
  -5   3   4 707.338 55.1736   1
   5   3  -4 793.970 43.2969   1
   5  -3  -4 713.891 51.6900   1
  -5  -3   4 780.276 43.7676   1
  -4  -3   4 35032.0 1481.67   1
   4  -3  -4 46588.0 1499.37   1
   4   3  -4 35045.8 1481.31   1
  -4   3   4 47221.5 1499.70   1
   3  -3  -4 130.187 24.8053   1
  -3  -3   4 86.3091 15.4460   1
  -3   3   4 118.197 22.5788   1
   3   3  -4 121.059 15.6719   1
   2  -3  -4 9315.13 400.614   1
   2   3  -4 10342.5 391.296   1
  -2  -3   4 10397.2 391.291   1
  -2   3   4 8831.92 398.561   1
   1  -3  -4 3108.98 148.649   1
  -1   3   4 3250.79 148.574   1
  -1  -3   4 3459.46 142.510   1
   1   3  -4 3055.24 140.018   1
   0  -3   4 5841.57 254.141   1
   0   3  -4 6377.01 255.686   1
  -1  -3  -4 12843.4 545.894   1
   1   3   4 12912.2 544.141   1
   1  -3   4 13629.8 541.824   1
  -1   3  -4 14834.6 546.157   1
   2   3   4 62752.9 2403.46   1
  -2  -3  -4 61732.3 2404.85   1
  -3  -3  -4 2418.26 135.731   1
   3   3   4 2757.76 138.177   1
   3  -3   4 2838.97 137.109   1
  -3   3  -4 2947.53 139.325   1
  -4   3  -4 28931.6 1144.60   1
  -4  -3  -4 29604.5 1145.68   1
   4  -3   4 28255.3 1143.11   1
   4   3   4 29262.1 1144.65   1
  -5   3  -4 8265.91 364.518   1
  -5  -3  -4 8739.01 366.621   1
   5  -3   4 8335.69 365.352   1
   5   3   4 8641.53 364.107   1
  -6   3  -4 40130.0 1474.14   1
  -6  -3  -4 38034.9 1472.34   1
   6  -3   4 35309.6 1472.22   1
   6   3   4 36355.4 1470.48   1
  -7   3  -4 8624.21 375.316   1
  -7  -3  -4 8960.87 377.514   1
   7  -3   4 7682.30 371.191   1
   7   3   4 9140.46 376.192   1
  -9   3  -4 378.558 50.6005   1
  -9  -3  -4 495.171 58.0774   1
   9  -3   4 383.637 53.5152   1
   9   3   4 296.866 45.4651   1
 -10   3  -4 1959.65 127.650   1
 -10  -3  -4 2222.56 131.344   1
  10  -3   4 1922.61 126.332   1
  10   3   4 2073.06 126.640   1
 -11   3  -4 2958.03 166.181   1
 -11  -3  -4 2869.55 165.170   1
  11  -3   4 2794.79 164.418   1
  11   3   4 2891.17 162.318   1
 -12   3  -4 5275.92 261.032   1
 -12  -3  -4 5141.15 259.009   1
  12  -3   4 5088.39 256.975   1
  12   3   4 5220.61 255.345   1
 -14   3  -4 6048.75 294.507   1
 -14  -3  -4 6074.61 294.211   1
  14  -3   4 5900.08 293.466   1
  14   3   4 5957.77 290.508   1
 -15   3  -4 3167.62 183.678   1
 -15  -3  -4 3279.59 186.331   1
  15  -3   4 3105.87 184.898   1
  15   3   4 3444.13 185.586   1
 -16   3  -4 991.111 91.1501   1
 -16  -3  -4 1103.96 95.2555   1
  16  -3   4 1167.13 97.2180   1
  16   3   4 983.608 90.6895   1
 -17   3  -4 2513.72 160.829   1
  17  -3   4 2811.28 166.550   1
 -18   3  -4 269.541 58.1279   1
 -18  -3  -4 250.013 54.2139   1
  18  -3   4 277.309 59.6161   1
  18   3   4 323.247 58.7850   1
 -19   3  -4 809.615 85.1099   1
 -19  -3  -4 1091.58 91.4740   1
  19  -3   4 767.072 83.5933   1
  19   3   4 928.149 84.7407   1
 -20   3  -4 36.0741 37.4323   1
 -20  -3  -4-43.0877 45.8486   1
  20  -3   4 14.2943 34.3304   1
  20   3   4-13.7505 40.8933   1
 -21  -3  -4-7.15405 39.6839   1
  21  -3   4 7.05214 35.5322   1
  21   3   4 47.4557 42.4622   1
 -22   3  -4 214.719 54.8004   1
 -22  -3  -4 134.575 42.6975   1
  22  -3   4 266.104 54.9553   1
  22   3   4 152.770 46.0220   1
 -23   3  -4 14.1192 44.2129   1
  23  -3   4-13.3369 40.5162   1
 -24  -3  -4 20.3594 39.4782   1
  24   3   4-25.6490 43.5584   1
 -26   4   4 95.3216 43.7732   1
  26  -4  -4 102.297 48.0990   1
 -25   4   4 125.040 43.5195   1
  25  -4  -4 119.197 48.6745   1
 -24   4   4 154.743 47.9798   1
  24  -4  -4 206.094 55.2000   1
 -23   4   4 87.2361 47.7861   1
 -23  -4   4 89.3097 47.1445   1
  23  -4  -4 29.8736 45.9280   1
  23   4  -4 77.3643 42.8189   1
 -22   4   4-29.4491 38.1980   1
 -22  -4   4 7.30580 35.6735   1
  22  -4  -4 14.5515 37.2060   1
  22   4  -4-20.6092 36.6469   1
 -21  -4   4 1512.98 109.644   1
  21  -4  -4 1321.33 105.893   1
  21   4  -4 1260.04 100.185   1
 -20   4   4 332.518 57.7911   1
 -20  -4   4 333.032 57.2267   1
  20  -4  -4 309.370 56.6279   1
  20   4  -4 370.584 56.1766   1
 -19   4   4 5902.58 287.364   1
 -19  -4   4 5626.81 282.264   1
  19  -4  -4 5777.12 283.950   1
  19   4  -4 5856.64 279.998   1
 -18   4   4 564.287 67.4794   1
 -18  -4   4 669.712 70.9199   1
  18  -4  -4 497.374 64.1878   1
  18   4  -4 643.468 67.4813   1
 -17   4   4 96.6841 38.9118   1
  17  -4  -4 119.164 42.8082   1
  17   4  -4 63.7268 33.8842   1
 -17  -4   4 97.8924 37.3399   1
  16  -4  -4-25.8357 36.2691   1
  16   4  -4 16.3433 28.2642   1
 -16  -4   4-11.6477 28.4365   1
 -16   4   4 12.4719 29.4500   1
 -15   4   4-18.5862 34.3697   1
 -14   4   4 8822.20 406.128   1
  14   4  -4 9224.17 397.610   1
 -14  -4   4 9370.34 403.039   1
  14  -4  -4 9408.94 408.577   1
 -13   4   4 26126.1 1017.56   1
  13   4  -4 24819.1 1002.68   1
  13  -4  -4 24712.5 1012.82   1
 -13  -4   4 25116.9 1007.46   1
 -12   4   4 409.182 50.1522   1
 -12  -4   4 400.665 45.4458   1
  12   4  -4 434.187 46.2288   1
  12  -4  -4 441.216 51.7790   1
 -11  -4   4 13824.2 587.690   1
  11   4  -4 14451.7 587.445   1
 -11   4   4 15466.0 603.032   1
  11  -4  -4 14191.9 595.533   1
 -10  -4   4 12490.3 514.365   1
  10   4  -4 13640.9 516.647   1
  10  -4  -4 12225.6 524.818   1
 -10   4   4 11831.5 522.524   1
  -9  -4   4 1965.29 106.727   1
   9  -4  -4 2055.71 116.076   1
  -9   4   4 1968.91 113.197   1
   8  -4  -4 897.836 66.5737   1
  -8   4   4 838.128 65.3917   1
   7  -4  -4 3289.67 157.861   1
   7   4  -4 3050.62 144.566   1
  -7   4   4 3301.70 157.383   1
   6  -4  -4 6381.85 288.043   1
  -6  -4   4 6643.97 277.838   1
  -6   4   4 7055.33 290.909   1
   6   4  -4 6738.75 276.574   1
   5  -4  -4 55110.1 2145.16   1
  -5   4   4 54878.0 2145.74   1
   5   4  -4 56908.6 2132.52   1
  -5  -4   4 54525.7 2133.39   1
   4  -4  -4 14172.1 557.042   1
  -4   4   4 13215.1 555.476   1
   4   4  -4 13586.0 542.808   1
  -4  -4   4 13977.3 543.720   1
  -3  -4   4 32663.0 1172.53   1
   3   4  -4 29751.6 1170.88   1
  -3   4   4 27825.0 1180.64   1
   3  -4  -4 29926.6 1183.92   1
  -2  -4   4 82042.0 3217.08   1
   2   4  -4 84436.5 3216.21   1
  -2   4   4 89134.9 3228.52   1
   2  -4  -4 80800.4 3226.71   1
  -1  -4   4 11511.4 475.043   1
   1  -4  -4 11138.0 482.421   1
  -1   4   4 12140.8 482.509   1
   1   4  -4 12508.1 475.835   1
   0  -4  -4 50293.6 1847.73   1
   0   4   4 45122.9 1843.35   1
   0  -4   4 50084.9 1841.15   1
   0   4  -4 45373.4 1838.04   1
  -1  -4  -4 82.2597 29.6096   1
   1   4   4 91.1998 27.1904   1
  -2  -4  -4 533.574 53.3005   1
   2   4   4 541.425 49.3354   1
   2  -4   4 640.898 50.2023   1
  -2   4  -4 558.084 50.2810   1
  -3  -4  -4 64762.5 2467.37   1
   3   4   4 65177.5 2465.62   1
   3  -4   4 60181.6 2461.14   1
  -3   4  -4 65101.8 2466.21   1
  -4  -4  -4 78991.3 2910.88   1
   4   4   4 78500.5 2907.84   1
   4  -4   4 76844.0 2908.50   1
  -5  -4  -4 31525.9 1293.04   1
   5   4   4 34219.4 1294.39   1
   5  -4   4 32675.6 1293.68   1
  -5   4  -4 32668.9 1295.03   1
  -6  -4  -4 2260.49 136.370   1
  -6   4  -4 2645.53 140.677   1
   6  -4   4 2714.71 141.396   1
   6   4   4 2389.71 137.568   1
   7   4   4 4992.83 249.279   1
  -7  -4  -4 5450.44 254.177   1
   7  -4   4 5806.13 256.929   1
  -7   4  -4 5239.29 252.514   1
   8   4   4 20452.9 814.148   1
  -8  -4  -4 19893.4 817.767   1
   8  -4   4 19739.0 817.508   1
  -8   4  -4 19822.7 815.629   1
   9   4   4 2594.21 142.922   1
  -9  -4  -4 2768.77 149.463   1
   9  -4   4 2210.23 141.282   1
  -9   4  -4 2427.49 144.265   1
  10   4   4 33.7579 30.8540   1
 -10  -4  -4 53.9537 32.8699   1
  10  -4   4 30.0161 32.4919   1
 -10   4  -4 48.6832 34.2081   1
  11   4   4 3032.40 166.235   1
 -11  -4  -4 3041.33 169.809   1
  11  -4   4 2976.92 167.641   1
 -11   4  -4 2846.55 168.263   1
  12   4   4 42.4394 29.6307   1
 -12  -4  -4 12.9538 30.0832   1
  12  -4   4 19.2617 32.8569   1
 -12   4  -4 73.7569 43.6277   1
  13  -4   4 2115.10 144.783   1
 -13   4  -4 2643.89 155.145   1
  14   4   4 2117.63 139.222   1
 -14  -4  -4 2350.56 146.515   1
  14  -4   4 2471.56 149.471   1
 -14   4  -4 2282.40 145.960   1
  15   4   4 288.410 50.9851   1
 -15  -4  -4 364.015 55.2832   1
  15  -4   4 357.718 56.4021   1
 -15   4  -4 292.290 54.8416   1
  16   4   4 2386.29 146.242   1
 -16  -4  -4 2516.66 152.630   1
  16  -4   4 2223.57 148.784   1
 -16   4  -4 2148.49 148.436   1
  17   4   4 930.393 88.4293   1
 -17  -4  -4 942.401 90.0717   1
  17  -4   4 892.946 85.1275   1
 -17   4  -4 776.356 80.0873   1
  18   4   4 2100.26 135.461   1
 -18  -4  -4 2142.35 141.079   1
  18  -4   4 2031.36 137.541   1
 -18   4  -4 1754.21 133.502   1
  19   4   4 492.673 66.2137   1
 -19  -4  -4 544.176 71.8661   1
  20   4   4 82.0816 38.1240   1
 -20  -4  -4 28.9563 36.1083   1
  20  -4   4 123.219 50.5924   1
 -20   4  -4 195.936 53.7561   1
  21   4   4-13.5771 44.1599   1
 -21  -4  -4 64.5912 44.0657   1
  22   4   4 53.9826 41.4991   1
 -22  -4  -4 98.8550 43.4188   1
  22  -4   4 20.7497 39.8537   1
 -22   4  -4 90.6345 44.5820   1
  23   4   4-33.3092 42.1302   1
 -23  -4  -4 6.91181 40.2084   1
  23  -4   4 13.4138 39.4572   1
 -23   4  -4-20.6019 43.0098   1
  26  -5  -4 72.5887 49.3586   1
 -26   5   4 43.3987 41.6537   1
  25  -5  -4 346.277 65.6286   1
 -25   5   4 423.193 65.2063   1
  24  -5  -4 59.2184 44.0451   1
 -24   5   4 7.28944 35.0351   1
  23   5  -4 100.027 43.9095   1
  23  -5  -4 36.4648 41.9907   1
 -23   5   4 22.3258 44.7905   1
  22   5  -4 49.3003 37.5728   1
 -22   5   4-44.6884 44.7819   1
 -22  -5   4-14.5018 35.9741   1
  22  -5  -4 50.8366 40.7837   1
 -21  -5   4 1547.69 114.225   1
 -21   5   4 1434.60 111.283   1
  21  -5  -4 1443.21 110.831   1
  21   5  -4 1337.71 107.470   1
  20   5  -4 174.710 46.6680   1
 -20   5   4 152.354 46.9579   1
  20  -5  -4 272.127 51.0471   1
 -20  -5   4 215.997 49.8651   1
 -19   5   4 2326.26 152.556   1
  19  -5  -4 2801.45 161.399   1
  18   5  -4 2227.51 136.952   1
 -18  -5   4 2004.80 134.788   1
 -18   5   4 2022.47 135.476   1
  18  -5  -4 2452.24 147.548   1
 -17  -5   4 7488.62 349.852   1
  17   5  -4 7819.16 350.348   1
 -16   5   4 399.466 59.8590   1
 -16  -5   4 403.679 53.1223   1
  16  -5  -4 454.115 59.5464   1
  16   5  -4 386.024 51.4430   1
 -15   5   4-12.8248 28.6786   1
  15   5  -4 16.0755 29.3510   1
  15  -5  -4 31.0405 33.1202   1
 -15  -5   4 21.9856 30.4895   1
  14  -5  -4 138.509 40.2144   1
  14   5  -4 136.631 35.6110   1
 -13   5   4 1987.69 123.623   1
 -13  -5   4 1759.24 111.639   1
  13   5  -4 1851.09 111.532   1
  13  -5  -4 1946.19 120.785   1
 -12   5   4 153.284 38.2446   1
  12   5  -4 173.957 31.3844   1
 -12  -5   4 90.9471 26.9205   1
  12  -5  -4 111.694 36.1745   1
 -11  -5   4 2943.96 149.426   1
  11  -5  -4 2817.97 156.999   1
 -11   5   4 2810.56 155.781   1
  11   5  -4 2939.97 148.115   1
 -10  -5   4 17165.2 701.874   1
  10  -5  -4 18007.3 715.061   1
 -10   5   4 15818.3 708.115   1
  10   5  -4 18461.5 701.373   1
  -9  -5   4 38694.1 1524.87   1
   9  -5  -4 39086.3 1535.70   1
  -9   5   4 38185.7 1534.23   1
   9   5  -4 39949.4 1522.60   1
  -8   5   4 16619.8 697.321   1
   8  -5  -4 17899.6 701.356   1
  -8  -5   4 17114.7 688.273   1
  -7   5   4 30955.4 1155.50   1
   7  -5  -4 27500.5 1150.01   1
   6  -5  -4 18194.1 701.266   1
  -6   5   4 17493.9 699.609   1
   6   5  -4 16633.7 685.428   1
   5  -5  -4 1108.80 73.7772   1
  -5   5   4 1071.40 72.7959   1
   5   5  -4 1080.91 64.4203   1
  -5  -5   4 1023.44 63.5209   1
   4  -5  -4 1579.13 91.8859   1
  -4   5   4 1433.19 89.2799   1
   4   5  -4 1505.26 81.8185   1
  -4  -5   4 1680.08 84.7700   1
  -3  -5   4 125745. 4757.72   1
   3   5  -4 120059. 4755.22   1
  -3   5   4 124490. 4767.06   1
   3  -5  -4 128097. 4768.55   1
  -2  -5   4 48416.5 1879.72   1
  -2   5   4 50012.4 1890.60   1
   2   5  -4 47983.4 1879.98   1
   2  -5  -4 48426.6 1889.33   1
  -1   5   4 283.623 35.6021   1
   1  -5  -4 216.468 31.9366   1
   0   5  -4 2456.98 125.161   1
   0  -5  -4 2425.16 131.899   1
   0   5   4 2588.16 132.003   1
   0  -5   4 2700.68 128.341   1
  -1  -5  -4 11521.2 484.624   1
   1   5   4 12003.2 484.694   1
  -1   5  -4 11848.5 481.730   1
   1  -5   4 11428.5 481.047   1
  -2  -5  -4 3386.90 171.432   1
   2   5   4 3302.26 166.680   1
  -2   5  -4 3523.56 166.633   1
   2  -5   4 3422.23 166.500   1
  -3  -5  -4 90307.4 3477.88   1
   3   5   4 90679.3 3475.12   1
  -3   5  -4 91366.8 3475.87   1
   3  -5   4 88203.0 3474.31   1
  -4  -5  -4 944.208 72.1992   1
   4   5   4 1094.51 74.9746   1
  -4   5  -4 1081.31 77.5766   1
  -5  -5  -4 1186.50 84.9555   1
   5   5   4 1190.31 84.0170   1
  -5   5  -4 1262.09 86.7820   1
   5  -5   4 1138.57 83.7315   1
  -6  -5  -4 164.294 35.8549   1
   6   5   4 102.376 32.4383   1
  -6   5  -4 109.192 33.3152   1
   6  -5   4 194.150 38.6551   1
  -8  -5  -4 5560.81 255.169   1
  -8   5  -4 5531.92 259.044   1
   8  -5   4 4938.59 252.101   1
   8   5   4 5234.22 252.279   1
  -9  -5  -4 17080.7 739.696   1
  -9   5  -4 18583.0 747.912   1
   9  -5   4 17740.6 745.553   1
   9   5   4 18625.0 743.567   1
 -10  -5  -4 1850.63 119.500   1
 -10   5  -4 1602.93 116.896   1
  10  -5   4 1731.53 119.400   1
  10   5   4 1708.15 114.536   1
 -11  -5  -4 1916.40 122.630   1
  11   5   4 1937.02 121.283   1
  11  -5   4 1816.76 121.686   1
  12   5   4 8961.22 412.878   1
 -12  -5  -4 9584.44 417.903   1
 -13   5  -4 181.456 49.9322   1
 -13  -5  -4 141.406 46.3466   1
  13  -5   4 53.0565 36.6079   1
  13   5   4 123.245 42.8136   1
 -14   5  -4 2020.50 135.343   1
 -14  -5  -4 2007.96 132.032   1
  14  -5   4 1761.17 128.500   1
  14   5   4 2091.06 132.515   1
 -15   5  -4 2028.05 135.216   1
 -15  -5  -4 2039.45 133.236   1
  15  -5   4 1923.88 132.465   1
  15   5   4 1827.10 127.285   1
 -16   5  -4 234.533 57.5145   1
 -16  -5  -4 185.488 47.2891   1
  16  -5   4 107.047 48.1252   1
  16   5   4 177.898 45.7880   1
 -17   5  -4 72.9036 43.5048   1
 -17  -5  -4 79.1581 44.3157   1
  17  -5   4 79.2451 46.5590   1
  17   5   4 138.660 49.5193   1
 -18   5  -4 2191.87 147.381   1
 -18  -5  -4 2307.59 151.778   1
  18  -5   4 2280.71 150.575   1
 -19   5  -4 149.603 49.6666   1
  19  -5   4 211.376 54.2938   1
 -20   5  -4 14.4100 36.3042   1
 -20  -5  -4-14.3121 42.1043   1
  20  -5   4 14.3961 43.7398   1
  20   5   4 62.2813 45.8236   1
 -21   5  -4 71.0553 38.9676   1
  21  -5   4 35.7887 37.1914   1
 -22  -5  -4 47.7818 39.7181   1
  22  -5   4 13.8967 45.1996   1
  22   5   4 6.77196 37.0989   1
 -23   5  -4 216.339 49.7665   1
  23  -5   4 214.333 46.8018   1
  23   5   4 260.017 58.0284   1
 -26   6   4 181.950 49.0180   1
  26  -6  -4 107.848 47.9174   1
 -25   6   4 165.934 49.0340   1
  25  -6  -4 325.897 60.2683   1
 -24   6   4 657.034 78.5765   1
  24  -6  -4 759.741 84.1852   1
 -23   6   4 141.175 45.8897   1
  23  -6  -4 123.832 45.8968   1
 -22   6   4 22.4243 38.7832   1
  22  -6  -4-42.9447 43.9402   1
 -21   6   4 411.383 62.5034   1
  21   6  -4 270.955 56.0067   1
 -21  -6   4 223.517 53.3727   1
  21  -6  -4 292.172 57.0462   1
  20   6  -4 724.603 73.3612   1
 -20  -6   4 576.490 72.5118   1
 -19   6   4 13.5290 30.8575   1
  19   6  -4 85.4139 41.1729   1
 -19  -6   4 20.4576 36.4039   1
  19  -6  -4 37.4939 36.0472   1
 -18   6   4 84.5087 44.3702   1
  18   6  -4 133.092 41.1286   1
  18  -6  -4 133.542 46.3792   1
 -18  -6   4 151.782 43.5781   1
 -17   6   4 469.574 63.8474   1
 -17  -6   4 367.919 54.5667   1
  17   6  -4 333.816 54.2494   1
  17  -6  -4 410.751 57.3752   1
  16   6  -4 978.819 80.6854   1
 -16  -6   4 875.420 79.7708   1
 -15  -6   4 3854.23 203.459   1
  15   6  -4 4225.80 204.643   1
 -15   6   4 3819.89 209.680   1
  15  -6  -4 3924.24 209.386   1
 -14   6   4 4657.74 232.889   1
  14  -6  -4 4425.38 228.790   1
 -13  -6   4 5875.12 249.509   1
  13   6  -4 5430.65 243.314   1
 -13   6   4 5384.30 254.224   1
 -12  -6   4 1876.06 115.411   1
  12   6  -4 1957.75 114.491   1
 -12   6   4 1996.98 123.426   1
  12  -6  -4 1919.56 122.060   1
 -11  -6   4 1295.63 90.8855   1
  11   6  -4 1470.15 90.3534   1
 -11   6   4 1301.79 95.1309   1
  11  -6  -4 1345.12 96.2952   1
  10   6  -4 1643.33 97.5035   1
 -10  -6   4 1582.07 98.4452   1
  -9  -6   4 797.283 60.8657   1
   9  -6  -4 748.710 66.0014   1
  -9   6   4 654.855 62.1674   1
   8  -6  -4 238.878 40.2060   1
   8   6  -4 309.095 37.2807   1
  -8  -6   4 265.833 36.1518   1
  -8   6   4 223.004 38.8498   1
  -7  -6   4 77.2472 24.3896   1
  -7   6   4 87.3952 25.3295   1
   7  -6  -4 36.9198 27.2777   1
   6   6  -4 2967.15 140.365   1
  -6   6   4 2819.70 149.131   1
   6  -6  -4 2654.58 147.243   1
  -6  -6   4 2939.54 141.094   1
   5   6  -4 507.179 43.2471   1
  -5   6   4 503.132 49.6285   1
   5  -6  -4 440.555 49.5079   1
   4   6  -4 28757.7 1142.05   1
  -4   6   4 29785.1 1154.85   1
   4  -6  -4 28690.1 1153.04   1
  -4  -6   4 29474.6 1143.24   1
  -3   6   4 20891.5 851.079   1
   3   6  -4 22213.4 844.262   1
  -3  -6   4 21260.2 842.842   1
   3  -6  -4 20534.4 852.743   1
  -2   6   4 58358.2 2313.53   1
   2   6  -4 57612.4 2309.82   1
  -2  -6   4 62558.2 2308.02   1
   2  -6  -4 59960.2 2315.98   1
  -1   6   4 33204.2 1325.44   1
   1   6  -4 32631.1 1317.40   1
  -1  -6   4 35381.6 1320.53   1
   1  -6  -4 33619.0 1327.38   1
   0   6   4 22561.7 911.193   1
   0  -6   4 21975.5 905.371   1
   0   6  -4 24383.3 909.590   1
   0  -6  -4 22410.5 913.607   1
  -1  -6  -4 6128.26 272.383   1
   1  -6   4 6037.32 268.044   1
  -1   6  -4 5869.07 265.306   1
  -2  -6  -4 8712.26 370.769   1
   2   6   4 8049.21 365.229   1
   2  -6   4 8784.05 367.854   1
  -2   6  -4 8551.10 366.454   1
  -3  -6  -4 14603.8 585.158   1
   3   6   4 13902.1 579.847   1
   3  -6   4 14092.6 581.884   1
  -3   6  -4 13649.5 579.009   1
  -4  -6  -4 32604.5 1302.90   1
   4   6   4 33468.7 1300.76   1
   4  -6   4 31170.4 1298.66   1
  -4   6  -4 34301.0 1302.70   1
  -5  -6  -4 2689.06 153.913   1
   5   6   4 2997.23 153.864   1
   5  -6   4 2644.65 148.928   1
  -5   6  -4 2879.32 154.288   1
  -7  -6  -4 330.030 50.5812   1
   7   6   4 384.223 50.3272   1
   7  -6   4 302.194 47.3623   1
  -7   6  -4 351.345 49.6407   1
  -8  -6  -4 7506.60 343.049   1
   8   6   4 7660.77 340.773   1
   8  -6   4 7170.19 340.401   1
  -8   6  -4 7719.40 345.044   1
  -9  -6  -4 4558.43 232.264   1
  -9   6  -4 5019.75 239.449   1
   9   6   4 4618.86 230.681   1
   9  -6   4 4482.14 231.787   1
 -10  -6  -4 5361.85 264.160   1
 -10   6  -4 5177.08 265.140   1
  10   6   4 5437.73 262.447   1
  10  -6   4 5612.91 267.152   1
 -11  -6  -4 920.872 81.8876   1
 -11   6  -4 962.313 84.2729   1
  11  -6   4 823.688 81.0457   1
  11   6   4 912.437 81.4869   1
  12  -6   4 610.726 71.3002   1
 -12   6  -4 566.801 65.1117   1
  13   6   4 156.759 41.8485   1
 -13  -6  -4 161.142 41.7615   1
  13  -6   4 253.264 51.7266   1
 -13   6  -4 152.371 46.3462   1
  14   6   4 186.983 48.2385   1
 -14  -6  -4 223.996 49.0101   1
  14  -6   4 165.894 47.2372   1
 -14   6  -4 270.884 55.0773   1
 -15   6  -4 2065.18 135.186   1
  15   6   4 1893.55 128.284   1
  15  -6   4 1800.52 129.595   1
 -16   6  -4 7889.99 351.763   1
  16  -6   4 6914.56 343.002   1
 -16  -6  -4 7085.91 343.279   1
  17   6   4 484.641 63.7221   1
 -17   6  -4 318.035 54.7542   1
  17  -6   4 515.979 64.2974   1
 -17  -6  -4 408.029 61.6701   1
 -18  -6  -4 1926.62 134.830   1
  18   6   4 2160.18 139.265   1
  19   6   4 200.724 50.4561   1
 -19  -6  -4 256.187 54.7565   1
  19  -6   4 246.987 52.1077   1
 -19   6  -4 221.930 54.3566   1
  20   6   4 247.676 53.5438   1
 -20  -6  -4 191.982 53.8742   1
  20  -6   4 208.872 55.9996   1
 -20   6  -4 189.660 51.7916   1
  21   6   4 95.2972 46.7762   1
 -21  -6  -4 91.5933 45.9791   1
  21  -6   4 119.291 50.5129   1
 -21   6  -4 91.5228 46.7663   1
  22   6   4-6.69852 38.5463   1
 -22  -6  -4-6.94659 37.5792   1
  22  -6   4 105.166 41.7243   1
 -22   6  -4 34.2075 37.0115   1
  23   6   4 6.54804 44.8507   1
 -23  -6  -4-20.4364 39.1753   1
 -26   7   4-6.99762 38.8174   1
  26  -7  -4-28.1098 44.0164   1
 -25   7   4 14.4461 45.6853   1
  25  -7  -4 28.3239 49.2954   1
  24  -7  -4-28.7504 41.3479   1
 -23   7   4 773.299 81.6197   1
  23  -7  -4 783.349 80.8356   1
  22   7  -4 237.739 54.3680   1
  21  -7  -4 79.9979 45.5517   1
  21   7  -4-7.07561 39.7379   1
 -21  -7   4-14.8040 41.5705   1
 -21   7   4 14.5478 37.2019   1
  20  -7  -4 626.974 73.9215   1
  20   7  -4 608.648 71.0776   1
 -20  -7   4 600.702 72.6416   1
 -20   7   4 648.311 70.8994   1
  19   7  -4 255.300 49.9171   1
 -19  -7   4 155.449 46.2081   1
  18  -7  -4 1284.05 104.079   1
 -18   7   4 1155.27 100.302   1
  17  -7  -4 1787.17 122.932   1
 -17  -7   4 1708.19 118.317   1
 -17   7   4 1524.18 117.502   1
  17   7  -4 1683.30 116.841   1
 -16  -7   4 127.479 41.7092   1
  16   7  -4 84.9169 37.8932   1
 -16   7   4 152.576 45.3394   1
  16  -7  -4 122.599 44.1334   1
  15   7  -4 5660.72 264.705   1
 -15  -7   4 5272.52 264.710   1
 -14  -7   4 99.8482 36.6486   1
  14   7  -4 82.2064 31.7781   1
 -14   7   4 149.389 40.5934   1
  14  -7  -4 104.559 34.7766   1
 -13   7   4 10604.7 438.804   1
  13  -7  -4 9079.49 429.633   1
 -12  -7   4 1516.09 99.9257   1
  12   7  -4 1422.46 95.2397   1
 -12   7   4 1397.57 105.372   1
  12  -7  -4 1231.75 100.370   1
 -11  -7   4 6965.02 317.779   1
  11   7  -4 7143.32 314.894   1
 -11   7   4 6970.46 325.151   1
  11  -7  -4 7146.38 328.472   1
 -10  -7   4 821.269 67.9114   1
  10   7  -4 874.518 67.5100   1
  10  -7  -4 834.339 73.8427   1
 -10   7   4 660.610 66.9855   1
   9  -7  -4 11.0547 25.6500   1
  -9  -7   4-4.42290 23.9107   1
   9   7  -4-8.38997 19.4674   1
  -9   7   4-10.7088 22.0251   1
   8   7  -4 2433.55 127.258   1
  -8  -7   4 2296.91 126.724   1
   7   7  -4 423.023 44.3047   1
  -7   7   4 462.906 53.4946   1
   7  -7  -4 450.419 54.1373   1
  -7  -7   4 523.671 50.4466   1
   6   7  -4 425.256 43.0508   1
  -6   7   4 319.491 44.5538   1
   6  -7  -4 290.279 42.2344   1
  -6  -7   4 371.955 40.8439   1
   5   7  -4 2608.75 134.389   1
  -5   7   4 2626.28 143.682   1
   5  -7  -4 2795.50 146.358   1
  -5  -7   4 2625.87 135.896   1
   4   7  -4 4841.34 217.020   1
  -4   7   4 4830.42 226.218   1
   4  -7  -4 4681.97 226.221   1
  -4  -7   4 4702.41 216.349   1
  -3   7   4 6884.08 299.869   1
   3   7  -4 6587.48 291.566   1
  -3  -7   4 6384.76 290.872   1
   3  -7  -4 6942.12 301.353   1
  -2   7   4 598.333 57.9016   1
   2   7  -4 639.259 54.5442   1
  -2  -7   4 682.841 57.1929   1
  -1   7   4 102.517 31.8051   1
   1   7  -4 79.3540 23.8012   1
  -1  -7   4 79.8720 24.7101   1
   1  -7  -4 66.3986 28.3784   1
   0   7   4 2370.01 126.937   1
   0   7  -4 2017.01 119.296   1
   0  -7   4 2181.23 120.465   1
   0  -7  -4 2225.75 126.815   1
   1   7   4 13474.5 562.319   1
   1  -7   4 14135.5 561.555   1
  -1   7  -4 13506.4 558.112   1
  -1  -7  -4 12900.4 564.402   1
  -2  -7  -4 12873.5 548.158   1
   2  -7   4 13703.9 548.028   1
  -2   7  -4 12727.0 543.986   1
  -3  -7  -4 5.24336 30.1549   1
   3   7   4 14.7648 25.1693   1
   3  -7   4 5.06117 26.6332   1
  -3   7  -4 9.94010 24.6584   1
   4  -7   4 1429.46 95.5794   1
  -4   7  -4 1177.16 88.1231   1
  -5  -7  -4 2494.91 142.995   1
   5   7   4 2403.87 140.578   1
  -6  -7  -4 557.361 62.6711   1
   6   7   4 620.622 64.3041   1
   6  -7   4 490.244 57.9894   1
  -7  -7  -4 1630.23 109.040   1
   7   7   4 1433.69 101.308   1
   7  -7   4 1302.39 98.7757   1
  -7   7  -4 1375.41 104.506   1
  -8  -7  -4 2484.69 145.809   1
   8   7   4 2117.72 136.759   1
   8  -7   4 2535.38 145.444   1
  -8   7  -4 2204.26 143.780   1
  -9  -7  -4 1179.42 92.4005   1
   9   7   4 1255.80 91.8419   1
   9  -7   4 1034.74 89.7014   1
  -9   7  -4 928.855 86.6808   1
 -10  -7  -4 974.370 88.3020   1
 -10   7  -4 1201.95 95.3795   1
  10  -7   4 1153.75 94.5238   1
  10   7   4 1094.42 88.5552   1
 -11   7  -4 1131.58 94.6070   1
  11  -7   4 838.842 83.7660   1
 -12  -7  -4 3530.10 198.217   1
 -12   7  -4 3526.51 198.726   1
  12   7   4 3855.92 200.011   1
  12  -7   4 3543.16 198.823   1
 -13  -7  -4 202.213 50.5362   1
 -13   7  -4 327.900 52.0226   1
  13  -7   4 304.083 56.2964   1
  13   7   4 317.271 55.4996   1
 -14   7  -4 49.8087 41.9225   1
  14   7   4 40.3500 42.1796   1
  14  -7   4 92.4673 45.8952   1
 -15   7  -4 695.105 76.6557   1
 -15  -7  -4 703.044 79.5865   1
  15  -7   4 601.240 72.2042   1
 -16  -7  -4 737.166 80.4817   1
 -16   7  -4 861.102 83.9837   1
  16  -7   4 949.919 86.1012   1
  16   7   4 865.592 82.6160   1
  17   7   4 525.053 68.5028   1
 -17  -7  -4 574.104 69.9890   1
  17  -7   4 579.345 72.3319   1
 -17   7  -4 615.496 76.4362   1
  18  -7   4 351.147 61.8239   1
 -18   7  -4 213.278 53.0413   1
  19  -7   4 21.3363 37.9773   1
  19   7   4 41.3432 41.9006   1
 -19  -7  -4 79.7336 45.4283   1
 -19   7  -4 43.5596 40.3031   1
  20  -7   4 177.280 50.0814   1
  20   7   4 266.979 53.0175   1
 -20  -7  -4 245.042 51.2680   1
 -20   7  -4 197.961 48.3720   1
  21  -7   4 35.1749 35.5022   1
  21   7   4 87.8627 40.2539   1
 -21  -7  -4 85.4699 45.5208   1
 -21   7  -4 20.5325 38.0179   1
  22  -7   4 6.78147 33.7163   1
 -22   7  -4 81.6673 38.7436   1
  22   7   4 106.429 48.5077   1
 -26   8   4 6.96428 38.6869   1
  26  -8  -4 102.442 45.6632   1
 -24   8   4 7.31308 43.0276   1
  24  -8  -4-41.9957 43.4088   1
 -23   8   4 980.337 92.7197   1
  23  -8  -4 1006.57 90.8590   1
 -22   8   4 65.3725 43.2433   1
  22  -8  -4 35.8465 40.3011   1
  21  -8  -4 112.978 50.8303   1
 -21   8   4 77.7446 44.3723   1
  21   8  -4 57.4502 40.9320   1
 -20  -8   4 253.794 55.1352   1
  20   8  -4 245.560 51.1812   1
 -20   8   4 284.973 56.9640   1
  20  -8  -4 176.821 52.4864   1
 -19  -8   4 73.1387 44.2219   1
  19   8  -4 129.756 47.7675   1
 -19   8   4 148.886 44.5258   1
  19  -8  -4 128.044 45.6577   1
 -18  -8   4 163.685 44.1884   1
  18   8  -4 145.787 43.6055   1
 -18   8   4 168.251 53.3156   1
  18  -8  -4 226.929 52.8205   1
 -17   8   4 188.137 52.7050   1
  17   8  -4 186.372 45.2675   1
 -17  -8   4 338.407 53.8917   1
 -16  -8   4 615.831 69.3467   1
  16   8  -4 511.299 62.4588   1
 -16   8   4 538.232 70.8306   1
  16  -8  -4 526.191 69.9966   1
 -15  -8   4-6.44283 32.9458   1
  15   8  -4 12.0740 32.2038   1
 -15   8   4 7.13228 37.0038   1
  15  -8  -4-6.55077 32.4977   1
  14   8  -4 968.344 80.5724   1
 -14  -8   4 977.235 82.6665   1
 -13  -8   4 14806.2 601.162   1
  13   8  -4 14893.7 598.435   1
 -13   8   4 13065.4 600.700   1
  13  -8  -4 13920.2 603.464   1
 -12   8   4 241.148 48.5604   1
  12  -8  -4 278.340 51.4090   1
 -11  -8   4 4528.02 211.609   1
  11   8  -4 3896.96 202.991   1
  11  -8  -4 4261.08 217.569   1
 -11   8   4 3977.00 213.551   1
 -10  -8   4 198.455 39.8335   1
 -10   8   4 251.764 47.7914   1
  10  -8  -4 236.427 51.4320   1
   9   8  -4 501.990 51.7720   1
  -9   8   4 445.020 54.2119   1
   9  -8  -4 559.875 60.7667   1
  -9  -8   4 458.459 52.0029   1
   8   8  -4 337.744 43.8597   1
  -8   8   4 247.884 41.8094   1
   8  -8  -4 345.953 47.6297   1
  -8  -8   4 426.977 49.6395   1
   7   8  -4 23253.8 897.090   1
  -7   8   4 21286.3 903.498   1
   7  -8  -4 22498.2 905.183   1
  -7  -8   4 22111.1 896.549   1
   6   8  -4 4196.28 193.740   1
  -6   8   4 3888.34 200.428   1
   6  -8  -4 4133.68 201.817   1
  -6  -8   4 3695.37 190.056   1
   5   8  -4 10280.4 438.709   1
  -5  -8   4 10636.5 441.869   1
  -4  -8   4 687.686 58.9646   1
  -3   8   4 7845.75 375.864   1
   3   8  -4 8735.09 373.155   1
  -3  -8   4 8900.16 374.824   1
   3  -8  -4 9338.31 383.924   1
  -2   8   4 537.671 55.5556   1
   2   8  -4 477.896 49.3837   1
   2  -8  -4 487.950 54.7041   1
  -1   8   4 2335.93 138.367   1
   1   8  -4 2428.89 133.738   1
  -1  -8   4 2634.22 136.915   1
   1  -8  -4 2517.95 141.151   1
   0   8  -4 232.949 38.0852   1
   0  -8   4 191.650 35.7046   1
  -1   8  -4 36445.3 1398.22   1
   1  -8   4 34263.3 1393.60   1
  -2   8  -4 2607.00 144.176   1
  -2  -8  -4 2666.11 148.160   1
   2   8   4 2510.89 144.047   1
   2  -8   4 2668.20 146.787   1
  -3  -8  -4 17617.9 760.543   1
   3   8   4 19528.8 765.149   1
  -4  -8  -4 10425.6 468.913   1
   4   8   4 10586.5 464.751   1
  -4   8  -4 11060.5 469.043   1
   4  -8   4 11407.4 472.563   1
  -5  -8  -4 5885.91 283.447   1
   5   8   4 6100.38 280.676   1
  -5   8  -4 5835.21 279.670   1
   5  -8   4 5886.90 280.941   1
  -6  -8  -4 12.3559 33.8431   1
   6   8   4 46.2222 37.5851   1
  -6   8  -4 6.04582 28.0660   1
   6  -8   4 23.8913 28.2178   1
  -7  -8  -4 23913.6 979.674   1
   7   8   4 24619.6 977.459   1
  -7   8  -4 25205.9 983.890   1
   7  -8   4 22725.6 971.976   1
  -8  -8  -4 950.748 85.3952   1
   8   8   4 926.439 81.0489   1
  -8   8  -4 962.043 84.7845   1
   8  -8   4 845.122 80.0759   1
  -9  -8  -4 2871.90 165.666   1
   9   8   4 2592.53 158.174   1
   9  -8   4 2686.03 162.487   1
  -9   8  -4 3067.69 167.895   1
  10  -8   4 422.771 63.3567   1
 -10   8  -4 608.726 69.7648   1
 -11  -8  -4 726.497 74.5896   1
  11   8   4 719.458 73.5681   1
  11  -8   4 860.839 82.2883   1
 -11   8  -4 563.044 73.1440   1
 -12  -8  -4 84.3948 37.2293   1
  12   8   4 127.153 40.4408   1
  12  -8   4 146.501 47.1691   1
 -12   8  -4 65.0786 46.3449   1
 -13   8  -4 787.170 82.4459   1
  13  -8   4 968.737 89.0914   1
  13   8   4 951.683 88.1791   1
 -14  -8  -4 1201.04 100.717   1
 -15   8  -4 72.0681 46.5517   1
  15  -8   4 43.5117 43.7155   1
  15   8   4 104.207 40.5369   1
 -15  -8  -4 94.8440 39.5681   1
 -16   8  -4 196.872 52.3089   1
  16  -8   4 163.831 50.7341   1
  16   8   4 153.475 50.8198   1
 -16  -8  -4 131.998 48.5138   1
 -17   8  -4 3075.24 174.143   1
  17  -8   4 2699.84 164.427   1
  17   8   4 2588.01 162.999   1
 -17  -8  -4 2610.15 165.127   1
 -18   8  -4 397.261 62.5660   1
  18  -8   4 397.365 62.3600   1
  18   8   4 447.157 64.4366   1
 -18  -8  -4 279.078 54.6746   1
  19   8   4 118.081 45.2148   1
 -19  -8  -4 219.029 50.0042   1
 -20   8  -4 134.755 44.2665   1
  20  -8   4 125.056 46.2728   1
  20   8   4 165.008 54.1626   1
 -20  -8  -4 101.184 49.3519   1
 -21   8  -4 95.9227 42.7471   1
  21  -8   4 137.479 49.9322   1
  21   8   4 156.130 47.8565   1
 -21  -8  -4 106.914 42.6543   1
  22   8   4-6.66205 44.1200   1
 -22  -8  -4 62.9597 45.5077   1
  25  -9  -4 54.4767 43.1650   1
 -25   9   4 105.817 48.0122   1
  24  -9  -4 115.844 42.3701   1
 -24   9   4 35.8273 38.8605   1
  23  -9  -4 41.8256 41.9474   1
 -23   9   4 50.4254 40.4890   1
  22  -9  -4 677.044 74.7469   1
 -22   9   4 467.952 64.9170   1
  21  -9  -4 37.0999 44.1431   1
 -21   9   4 14.3170 36.0752   1
 -20   9   4 221.676 54.7230   1
  20  -9  -4 225.149 54.5536   1
  20   9  -4 251.173 57.4720   1
 -20  -9   4 122.489 45.6454   1
 -19   9   4 229.220 51.0297   1
  19  -9  -4 266.058 52.0165   1
  19   9  -4 203.927 48.9993   1
 -19  -9   4 239.430 51.1996   1
 -18   9   4 2603.99 167.350   1
  18  -9  -4 2585.11 164.926   1
  18   9  -4 2828.92 165.126   1
 -18  -9   4 2806.51 168.162   1
  17   9  -4 40.2675 36.3004   1
 -17  -9   4 21.2910 37.8768   1
  16  -9  -4 589.953 70.8913   1
  16   9  -4 537.761 65.8922   1
 -16  -9   4 520.234 66.0133   1
 -15   9   4 6193.20 298.726   1
  15  -9  -4 5763.15 291.155   1
  15   9  -4 6013.60 287.670   1
 -15  -9   4 6141.14 293.052   1
 -14   9   4 1946.32 129.187   1
  14  -9  -4 1865.44 127.500   1
  14   9  -4 1804.30 121.497   1
 -14  -9   4 2051.16 130.373   1
 -13   9   4 2295.09 145.065   1
  13  -9  -4 2489.19 148.154   1
  13   9  -4 2144.79 135.814   1
 -13  -9   4 2344.14 142.108   1
  12   9  -4 5961.67 286.443   1
 -12  -9   4 6368.71 292.563   1
  11  -9  -4 3042.09 171.549   1
 -11  -9   4 2845.84 161.794   1
  11   9  -4 2884.17 162.567   1
 -11   9   4 3039.60 170.614   1
  10  -9  -4 1342.45 101.064   1
 -10   9   4 1411.45 101.173   1
   9   9  -4 2772.99 151.985   1
  -9   9   4 2851.79 159.699   1
   9  -9  -4 2847.38 159.662   1
  -9  -9   4 2628.72 150.753   1
   8   9  -4 10624.4 463.517   1
  -8   9   4 11200.4 475.685   1
   8  -9  -4 10520.4 472.081   1
  -8  -9   4 11249.4 468.826   1
   7   9  -4 286.282 42.8413   1
  -7   9   4 250.705 45.6467   1
   7  -9  -4 373.638 52.8821   1
  -7  -9   4 386.295 47.1188   1
[truncated: 911,196 more chars]
