# Supplementary material for: Structural insight into the cooperativity of spin crossover compounds
Source: Acta Crystallogr B Struct Sci Cryst Eng Mater. 2023 Aug 11;79(Pt 5):354–67. doi: 10.1107/S2052520623005814 (PMC10552598; doi:10.1107/S2052520623005814)
Supplement: Supplementary file 4 [file b-79-00354-sup4.zip › Bia_Pmono_153K.cif]

data_SC2_153K
 
_audit_creation_method            'SHELXL-2018/3'
_shelx_SHELXL_version_number      '2018/3'
_chemical_name_systematic         ?
_chemical_name_common             ?
_chemical_melting_point           ?
_chemical_formula_moiety          ?
_chemical_formula_sum
 'C38 H28 Fe N6 S2' 
_chemical_formula_weight          688.63

loop_
 _atom_type_symbol
 _atom_type_description
 _atom_type_scat_dispersion_real
 _atom_type_scat_dispersion_imag
 _atom_type_scat_source
 'C'  'C'   0.0024   0.0013
 'International Tables Vol C Tables 4.2.6.8 and 6.1.1.4'
 'H'  'H'   0.0000   0.0000
 'International Tables Vol C Tables 4.2.6.8 and 6.1.1.4'
 'N'  'N'   0.0049   0.0027
 'International Tables Vol C Tables 4.2.6.8 and 6.1.1.4'
 'S'  'S'   0.1051   0.1002
 'International Tables Vol C Tables 4.2.6.8 and 6.1.1.4'
 'Fe'  'Fe'   0.3265   0.6960
 'International Tables Vol C Tables 4.2.6.8 and 6.1.1.4'
 
_space_group_crystal_system       monoclinic
_space_group_IT_number            14
_space_group_name_H-M_alt         'P 21/c'
_space_group_name_Hall            '-P 2ybc'
 
_shelx_space_group_comment
;
The symmetry employed for this shelxl refinement is uniquely defined
by the following loop, which should always be used as a source of
symmetry information in preference to the above space-group names.
They are only intended as comments.
;
 
loop_
 _space_group_symop_operation_xyz
 'x, y, z'
 '-x, y+1/2, -z+1/2'
 '-x, -y, -z'
 'x, -y-1/2, z-1/2'
 
_cell_length_a                    17.34220(10)
_cell_length_b                    12.24650(10)
_cell_length_c                    16.90610(10)
_cell_angle_alpha                 90
_cell_angle_beta                  115.8591(9)
_cell_angle_gamma                 90
_cell_volume                      3231.01(4)
_cell_formula_units_Z             4
_cell_measurement_temperature     293(2)
_cell_measurement_reflns_used     19334
_cell_measurement_theta_min       1.891
_cell_measurement_theta_max       32.787
 
_exptl_crystal_description        Needle
_exptl_crystal_colour             ?
_exptl_crystal_density_meas       ?
_exptl_crystal_density_method     ?
_exptl_crystal_density_diffrn     1.416          
_exptl_crystal_F_000              1424
_exptl_transmission_factor_min    ?
_exptl_transmission_factor_max    ?
_exptl_crystal_size_max           ?
_exptl_crystal_size_mid           ?
_exptl_crystal_size_min           ?
_exptl_absorpt_coefficient_mu     0.465
_shelx_estimated_absorpt_T_min    ?
_shelx_estimated_absorpt_T_max    ?
_exptl_absorpt_correction_type    ?
_exptl_absorpt_correction_T_min   ?
_exptl_absorpt_correction_T_max   ?
_exptl_absorpt_process_details    ?
_exptl_absorpt_special_details    ?
_diffrn_ambient_temperature       293(2)
_diffrn_radiation_wavelength      0.63582
_diffrn_radiation_type            Synchrotron
_diffrn_source                    ?
_diffrn_measurement_device_type   '4-circle diffractometer'
_diffrn_measurement_method        ?
_diffrn_detector_area_resol_mean  ?
_diffrn_reflns_number             24133
_diffrn_reflns_av_unetI/netI      0.0296
_diffrn_reflns_av_R_equivalents   0.0314
_diffrn_reflns_limit_h_min        -23
_diffrn_reflns_limit_h_max        23
_diffrn_reflns_limit_k_min        -16
_diffrn_reflns_limit_k_max        16
_diffrn_reflns_limit_l_min        -21
_diffrn_reflns_limit_l_max        21
_diffrn_reflns_theta_min          1.891
_diffrn_reflns_theta_max          25.078
_diffrn_reflns_theta_full         22.426
_diffrn_measured_fraction_theta_max   0.939
_diffrn_measured_fraction_theta_full  0.970
_diffrn_reflns_Laue_measured_fraction_max    0.939
_diffrn_reflns_Laue_measured_fraction_full   0.970
_diffrn_reflns_point_group_measured_fraction_max   0.939
_diffrn_reflns_point_group_measured_fraction_full  0.970
_reflns_number_total              7529
_reflns_number_gt                 6996
_reflns_threshold_expression      'I > 2\s(I)'
_reflns_Friedel_coverage          0.000
_reflns_Friedel_fraction_max      .
_reflns_Friedel_fraction_full     .
 
_reflns_special_details
;
 Reflections were merged by SHELXL according to the crystal
 class for the calculation of statistics and refinement.
 
 _reflns_Friedel_fraction is defined as the number of unique
 Friedel pairs measured divided by the number that would be
 possible theoretically, ignoring centric projections and
 systematic absences.
;
 
_computing_data_collection        ?
_computing_cell_refinement        ?
_computing_data_reduction         ?
_computing_structure_solution     ?
_computing_structure_refinement 'SHELXL-2018/3 (Sheldrick, 2018)'
_computing_molecular_graphics     ?
_computing_publication_material   ?
_refine_special_details           ?
_refine_ls_structure_factor_coef  Fsqd
_refine_ls_matrix_type            full
_refine_ls_weighting_scheme       calc
_refine_ls_weighting_details
'w=1/[\s^2^(Fo^2^)+(0.0502P)^2^+0.9747P] where P=(Fo^2^+2Fc^2^)/3'
_atom_sites_solution_primary      ?
_atom_sites_solution_secondary    ?
_atom_sites_solution_hydrogens    geom
_refine_ls_hydrogen_treatment     constr
_refine_ls_extinction_method      'SHELXL-2018/3 (Sheldrick 2018)'
_refine_ls_extinction_coef        0.0034(5)
_refine_ls_extinction_expression
 'Fc^*^=kFc[1+0.001xFc^2^\l^3^/sin(2\q)]^-1/4^'
_refine_ls_number_reflns          7529
_refine_ls_number_parameters      457
_refine_ls_number_restraints      73
_refine_ls_R_factor_all           0.0338
_refine_ls_R_factor_gt            0.0320
_refine_ls_wR_factor_ref          0.0940
_refine_ls_wR_factor_gt           0.0924
_refine_ls_goodness_of_fit_ref    1.061
_refine_ls_restrained_S_all       1.059
_refine_ls_shift/su_max           0.002
_refine_ls_shift/su_mean          0.000
 
loop_
 _atom_site_label
 _atom_site_type_symbol
 _atom_site_fract_x
 _atom_site_fract_y
 _atom_site_fract_z
 _atom_site_U_iso_or_equiv
 _atom_site_adp_type
 _atom_site_occupancy
 _atom_site_site_symmetry_order  
 _atom_site_calc_flag
 _atom_site_refinement_flags_posn
 _atom_site_refinement_flags_adp
 _atom_site_refinement_flags_occupancy
 _atom_site_disorder_assembly
 _atom_site_disorder_group
Fe01 Fe 0.75491(2) 0.28971(2) 0.81401(2) 0.02705(7) Uani 1 1 d . . . . .
S002 S 0.54602(2) 0.33198(3) 0.91711(2) 0.03513(10) Uani 1 1 d . . . . .
S001 S 0.94765(3) 0.13782(3) 1.07850(3) 0.04040(10) Uani 1 1 d . . . . .
N005 N 0.71383(7) 0.13869(9) 0.79465(7) 0.0274(2) Uani 1 1 d . . . . .
N006 N 0.79824(8) 0.43783(9) 0.82353(8) 0.0353(3) Uani 1 1 d . . . . .
N003 N 0.66958(7) 0.30260(9) 0.69157(7) 0.0285(2) Uani 1 1 d . . . . .
N004 N 0.83894(8) 0.26612(9) 0.76759(7) 0.0302(2) Uani 1 1 d . . . . .
N002 N 0.67180(8) 0.32519(10) 0.85734(8) 0.0348(3) Uani 1 1 d . . . . .
N001 N 0.83919(8) 0.25541(10) 0.93200(8) 0.0324(2) Uani 1 1 d . . . . .
C015 C 0.63557(9) 0.21209(10) 0.65501(9) 0.0309(3) Uani 1 1 d . . . . .
H015 H 0.597698 0.208004 0.595701 0.037 Uiso 1 1 calc R U . . .
C016 C 0.65914(9) 0.11701(11) 0.71069(9) 0.0291(3) Uani 1 1 d . . . . .
C003 C 0.64997(9) 0.39703(10) 0.63714(9) 0.0292(3) Uani 1 1 d . . . . .
C021 C 0.85098(9) 0.16694(11) 0.73093(9) 0.0309(3) Uani 1 1 d . . . . .
C024 C 0.86568(9) -0.02998(12) 0.65803(10) 0.0341(3) Uani 1 1 d D . . . .
C007 C 0.60260(10) 0.58216(11) 0.60864(9) 0.0337(3) Uani 1 1 d . . . . .
H007 H 0.582910 0.644804 0.625066 0.040 Uiso 1 1 calc R U . . .
C012 C 0.57114(11) 0.86617(13) 0.37285(11) 0.0403(3) Uani 1 1 d . . . . .
H012 H 0.563360 0.928160 0.338419 0.048 Uiso 1 1 calc R U . . .
C010 C 0.56201(9) 0.67286(12) 0.38550(10) 0.0346(3) Uani 1 1 d . . . . .
H010 H 0.547617 0.604689 0.358797 0.041 Uiso 1 1 calc R U . . .
C022 C 0.83251(10) 0.16137(12) 0.64318(10) 0.0354(3) Uani 1 1 d . . . . .
H022 H 0.814629 0.223522 0.608221 0.042 Uiso 1 1 calc R U . . .
C008 C 0.62208(9) 0.49098(11) 0.66177(9) 0.0324(3) Uani 1 1 d . . . . .
H008 H 0.616444 0.492772 0.713991 0.039 Uiso 1 1 calc R U . . .
C025 C 0.88366(9) -0.02242(12) 0.74623(10) 0.0347(3) Uani 1 1 d . . . . .
H025 H 0.900347 -0.084737 0.781110 0.042 Uiso 1 1 calc R U . . .
C002 C 0.61982(9) 0.32822(10) 0.88251(8) 0.0302(3) Uani 1 1 d . . . . .
C004 C 0.65809(10) 0.39467(11) 0.55987(9) 0.0332(3) Uani 1 1 d . . . . .
H004 H 0.676321 0.331274 0.542855 0.040 Uiso 1 1 calc R U . . .
C020 C 0.73609(9) 0.05635(11) 0.85175(9) 0.0320(3) Uani 1 1 d . . . . .
H020 H 0.772270 0.070450 0.910441 0.038 Uiso 1 1 calc R U . . .
C005 C 0.63911(10) 0.48662(11) 0.50757(9) 0.0339(3) Uani 1 1 d . . . . .
H005 H 0.644740 0.484458 0.455345 0.041 Uiso 1 1 calc R U . . .
C009 C 0.59542(9) 0.68058(11) 0.47605(9) 0.0314(3) Uani 1 1 d . . . . .
C017 C 0.62803(10) 0.01409(11) 0.68196(10) 0.0360(3) Uani 1 1 d . . . . .
H017 H 0.590458 0.001870 0.623378 0.043 Uiso 1 1 calc R U . . .
C006 C 0.61182(9) 0.58211(11) 0.53138(9) 0.0308(3) Uani 1 1 d . . . . .
C018 C 0.65344(10) -0.07059(12) 0.74137(10) 0.0384(3) Uani 1 1 d . . . . .
H018 H 0.634183 -0.141322 0.723551 0.046 Uiso 1 1 calc R U . . .
C001 C 0.88480(9) 0.20907(11) 0.99390(9) 0.0305(3) Uani 1 1 d . . . . .
C011 C 0.54969(10) 0.76502(13) 0.33414(10) 0.0385(3) Uani 1 1 d . . . . .
H011 H 0.526871 0.758550 0.273327 0.046 Uiso 1 1 calc R U . . .
C026 C 0.87740(9) 0.07494(12) 0.78321(9) 0.0330(3) Uani 1 1 d . . . . .
H026 H 0.890781 0.078918 0.842721 0.040 Uiso 1 1 calc R U . . .
C028 C 0.85928(11) 0.45056(12) 0.79532(10) 0.0413(3) Uani 1 1 d . . . . .
C014 C 0.61590(11) 0.78337(12) 0.51385(11) 0.0376(3) Uani 1 1 d . . . . .
H014 H 0.637896 0.790482 0.574552 0.045 Uiso 1 1 calc R U . . .
C013 C 0.60412(11) 0.87527(12) 0.46264(11) 0.0421(3) Uani 1 1 d . . . . .
H013 H 0.618552 0.943624 0.489020 0.050 Uiso 1 1 calc R U . . .
C023 C 0.84054(10) 0.06363(13) 0.60724(10) 0.0375(3) Uani 1 1 d . . . . .
H023 H 0.828952 0.060483 0.548141 0.045 Uiso 1 1 calc R U . . .
C027 C 0.87857(11) 0.35157(13) 0.76196(10) 0.0388(3) Uani 1 1 d . . . . .
H027 H 0.917511 0.349782 0.737759 0.047 Uiso 1 1 calc R U . . .
C019 C 0.70772(10) -0.04859(11) 0.82738(10) 0.0358(3) Uani 1 1 d . . . . .
H019 H 0.725212 -0.104304 0.868926 0.043 Uiso 1 1 calc R U . . .
C032 C 0.77491(12) 0.52456(12) 0.85580(11) 0.0452(4) Uani 1 1 d . . . . .
H032 H 0.733247 0.516725 0.876079 0.054 Uiso 1 1 calc R U . . .
C031 C 0.81155(15) 0.62563(14) 0.85960(14) 0.0609(6) Uani 1 1 d . . . . .
H031 H 0.793369 0.685488 0.880870 0.073 Uiso 1 1 calc R U . . .
C029 C 0.89889(15) 0.54931(15) 0.79881(14) 0.0590(5) Uani 1 1 d . . . . .
H029 H 0.941047 0.555655 0.779063 0.071 Uiso 1 1 calc R U . . .
C030 C 0.87446(17) 0.63810(15) 0.83221(15) 0.0692(7) Uani 1 1 d . . . . .
H030 H 0.900347 0.705676 0.836110 0.083 Uiso 1 1 calc R U . . .
C1A C 0.8689(7) -0.1348(5) 0.6148(7) 0.0336(13) Uani 0.52(3) 1 d DG . P A 1
C2A C 0.8295(7) -0.2239(8) 0.6329(6) 0.0492(16) Uani 0.52(3) 1 d G . P A 1
H2A H 0.795670 -0.213895 0.662412 0.059 Uiso 0.52(3) 1 calc R U P A 1
C3A C 0.8407(7) -0.3279(6) 0.6067(7) 0.0565(17) Uani 0.52(3) 1 d G . P A 1
H3A H 0.814337 -0.387564 0.618724 0.068 Uiso 0.52(3) 1 calc R U P A 1
C4A C 0.8913(7) -0.3429(6) 0.5625(7) 0.0486(18) Uani 0.52(3) 1 d G . P A 1
H4A H 0.898751 -0.412475 0.544982 0.058 Uiso 0.52(3) 1 calc R U P A 1
C5A C 0.9307(7) -0.2537(9) 0.5445(6) 0.0478(16) Uani 0.52(3) 1 d G . P A 1
H5A H 0.964499 -0.263718 0.514930 0.057 Uiso 0.52(3) 1 calc R U P A 1
C6A C 0.9195(7) -0.1497(7) 0.5707(7) 0.0413(13) Uani 0.52(3) 1 d G . P A 1
H6A H 0.945833 -0.090048 0.558618 0.050 Uiso 0.52(3) 1 calc R U P A 1
C1B C 0.8825(8) -0.1358(6) 0.6275(8) 0.0351(15) Uani 0.48(3) 1 d DG . P A 2
C2B C 0.8470(9) -0.2344(7) 0.6357(6) 0.0416(15) Uani 0.48(3) 1 d G . P A 2
H2B H 0.814716 -0.237732 0.667412 0.050 Uiso 0.48(3) 1 calc R U P A 2
C3B C 0.8597(9) -0.3281(6) 0.5965(6) 0.0530(19) Uani 0.48(3) 1 d G . P A 2
H3B H 0.835983 -0.394090 0.601975 0.064 Uiso 0.48(3) 1 calc R U P A 2
C4B C 0.9080(8) -0.3232(9) 0.5490(6) 0.051(2) Uani 0.48(3) 1 d G . P A 2
H4B H 0.916516 -0.385833 0.522813 0.062 Uiso 0.48(3) 1 calc R U P A 2
C5B C 0.9435(7) -0.2245(12) 0.5408(7) 0.0553(18) Uani 0.48(3) 1 d G . P A 2
H5B H 0.975783 -0.221219 0.509087 0.066 Uiso 0.48(3) 1 calc R U P A 2
C6B C 0.9308(8) -0.1308(9) 0.5800(8) 0.0515(18) Uani 0.48(3) 1 d G . P A 2
H6B H 0.954517 -0.064860 0.574522 0.062 Uiso 0.48(3) 1 calc R U P A 2
 
loop_
 _atom_site_aniso_label
 _atom_site_aniso_U_11
 _atom_site_aniso_U_22
 _atom_site_aniso_U_33
 _atom_site_aniso_U_23
 _atom_site_aniso_U_13
 _atom_site_aniso_U_12
Fe01 0.03285(11) 0.02205(10) 0.02260(11) -0.00073(6) 0.00870(8) -0.00045(6)
S002 0.04021(19) 0.03401(18) 0.03047(17) 0.00185(13) 0.01477(15) 0.00446(13)
S001 0.0408(2) 0.0428(2) 0.03368(19) 0.01152(14) 0.01259(16) 0.00581(15)
N005 0.0318(5) 0.0239(5) 0.0257(5) -0.0001(4) 0.0119(4) -0.0009(4)
N006 0.0434(6) 0.0245(5) 0.0282(5) -0.0016(4) 0.0065(5) -0.0018(5)
N003 0.0334(5) 0.0237(5) 0.0251(5) 0.0011(4) 0.0099(4) 0.0015(4)
N004 0.0352(6) 0.0275(5) 0.0249(5) 0.0006(4) 0.0103(5) -0.0016(4)
N002 0.0409(6) 0.0321(6) 0.0277(6) -0.0025(5) 0.0115(5) 0.0030(5)
N001 0.0374(6) 0.0290(5) 0.0264(5) -0.0024(4) 0.0099(5) -0.0010(5)
C015 0.0364(7) 0.0273(6) 0.0246(6) -0.0002(5) 0.0093(5) -0.0011(5)
C016 0.0337(6) 0.0257(6) 0.0258(6) -0.0006(5) 0.0111(5) -0.0017(5)
C003 0.0332(6) 0.0241(6) 0.0255(6) 0.0024(5) 0.0084(5) 0.0010(5)
C021 0.0328(6) 0.0297(6) 0.0302(6) -0.0001(5) 0.0139(5) -0.0002(5)
C024 0.0305(6) 0.0356(7) 0.0344(7) -0.0015(5) 0.0126(6) 0.0042(5)
C007 0.0412(7) 0.0266(6) 0.0324(7) 0.0009(5) 0.0150(6) 0.0055(5)
C012 0.0470(8) 0.0333(7) 0.0434(8) 0.0123(6) 0.0222(7) 0.0065(6)
C010 0.0381(7) 0.0302(7) 0.0326(7) 0.0014(5) 0.0129(6) 0.0028(5)
C022 0.0435(8) 0.0330(7) 0.0307(7) 0.0045(5) 0.0172(6) 0.0021(6)
C008 0.0416(7) 0.0295(6) 0.0263(6) 0.0016(5) 0.0148(6) 0.0037(5)
C025 0.0332(6) 0.0335(7) 0.0334(7) 0.0046(5) 0.0107(6) 0.0060(5)
C002 0.0385(7) 0.0228(6) 0.0225(6) 0.0001(4) 0.0071(5) 0.0035(5)
C004 0.0428(7) 0.0244(6) 0.0312(6) -0.0010(5) 0.0152(6) 0.0030(5)
C020 0.0368(7) 0.0291(6) 0.0277(6) 0.0017(5) 0.0119(5) -0.0024(5)
C005 0.0451(8) 0.0287(6) 0.0305(6) 0.0019(5) 0.0188(6) 0.0031(5)
C009 0.0340(6) 0.0267(6) 0.0335(7) 0.0038(5) 0.0147(6) 0.0036(5)
C017 0.0432(7) 0.0286(6) 0.0299(7) -0.0033(5) 0.0103(6) -0.0057(6)
C006 0.0353(6) 0.0253(6) 0.0298(6) 0.0025(5) 0.0125(5) 0.0022(5)
C018 0.0477(8) 0.0248(6) 0.0397(8) -0.0020(5) 0.0163(7) -0.0061(6)
C001 0.0335(6) 0.0294(6) 0.0274(6) -0.0027(5) 0.0123(5) -0.0026(5)
C011 0.0426(8) 0.0399(8) 0.0314(7) 0.0074(6) 0.0148(6) 0.0060(6)
C026 0.0343(6) 0.0355(7) 0.0267(6) 0.0024(5) 0.0111(5) 0.0029(5)
C028 0.0509(9) 0.0308(7) 0.0351(7) 0.0006(6) 0.0122(7) -0.0095(6)
C014 0.0495(8) 0.0301(7) 0.0329(7) 0.0019(5) 0.0177(6) 0.0023(6)
C013 0.0543(9) 0.0269(7) 0.0442(8) 0.0023(6) 0.0208(7) 0.0005(6)
C023 0.0448(8) 0.0407(8) 0.0296(7) 0.0000(6) 0.0187(6) 0.0030(6)
C027 0.0453(8) 0.0369(7) 0.0337(7) 0.0003(6) 0.0169(6) -0.0084(6)
C019 0.0426(7) 0.0269(6) 0.0361(7) 0.0051(5) 0.0156(6) -0.0023(5)
C032 0.0555(9) 0.0281(7) 0.0373(8) -0.0061(6) 0.0067(7) 0.0023(6)
C031 0.0796(14) 0.0266(7) 0.0552(11) -0.0083(7) 0.0098(10) -0.0020(8)
C029 0.0746(13) 0.0389(9) 0.0582(11) 0.0012(8) 0.0240(10) -0.0208(9)
C030 0.0944(17) 0.0307(8) 0.0668(13) -0.0033(8) 0.0206(12) -0.0215(9)
C1A 0.023(3) 0.039(2) 0.025(3) -0.0025(15) -0.002(3) 0.0112(14)
C2A 0.037(3) 0.035(2) 0.066(3) -0.005(2) 0.014(3) 0.008(2)
C3A 0.055(3) 0.046(2) 0.062(4) -0.009(2) 0.019(2) 0.005(2)
C4A 0.061(4) 0.040(2) 0.034(3) 0.001(2) 0.011(2) 0.015(2)
C5A 0.054(3) 0.043(3) 0.047(2) -0.007(2) 0.022(2) 0.015(3)
C6A 0.034(2) 0.044(2) 0.037(2) -0.016(2) 0.0078(19) 0.002(2)
C1B 0.021(3) 0.042(2) 0.024(3) -0.0031(15) -0.007(2) 0.0099(15)
C2B 0.037(4) 0.038(2) 0.044(3) -0.0021(18) 0.013(2) 0.016(2)
C3B 0.073(5) 0.037(2) 0.048(3) -0.0050(19) 0.027(3) 0.011(2)
C4B 0.069(4) 0.043(3) 0.037(3) 0.003(3) 0.019(2) 0.025(3)
C5B 0.050(3) 0.054(4) 0.058(3) -0.007(3) 0.020(2) 0.016(3)
C6B 0.043(4) 0.058(3) 0.050(4) -0.021(3) 0.017(3) 0.004(2)
 
_geom_special_details
;
 All esds (except the esd in the dihedral angle between two l.s. planes)
 are estimated using the full covariance matrix.  The cell esds are taken
 into account individually in the estimation of esds in distances, angles
 and torsion angles; correlations between esds in cell parameters are only
 used when they are defined by crystal symmetry.  An approximate (isotropic)
 treatment of cell esds is used for estimating esds involving l.s. planes.
;
 
loop_
 _geom_bond_atom_site_label_1
 _geom_bond_atom_site_label_2
 _geom_bond_distance
 _geom_bond_site_symmetry_2
 _geom_bond_publ_flag
Fe01 N002 1.9297(13) . ?
Fe01 N001 1.9360(12) . ?
Fe01 N006 1.9431(12) . ?
Fe01 N004 1.9546(13) . ?
Fe01 N003 1.9564(11) . ?
Fe01 N005 1.9575(11) . ?
S002 C002 1.6233(16) . ?
S001 C001 1.6234(14) . ?
N005 C020 1.3314(17) . ?
N005 C016 1.3456(17) . ?
N006 C032 1.335(2) . ?
N006 C028 1.346(2) . ?
N003 C015 1.2808(17) . ?
N003 C003 1.4237(16) . ?
N004 C027 1.2782(19) . ?
N004 C021 1.4198(18) . ?
N002 C002 1.153(2) . ?
N001 C001 1.1492(18) . ?
C015 C016 1.4399(18) . ?
C016 C017 1.3737(18) . ?
C003 C004 1.374(2) . ?
C003 C008 1.3808(19) . ?
C021 C022 1.376(2) . ?
C021 C026 1.3810(19) . ?
C024 C023 1.384(2) . ?
C024 C025 1.387(2) . ?
C024 C1B 1.471(6) . ?
C024 C1A 1.489(5) . ?
C007 C008 1.3795(19) . ?
C007 C006 1.383(2) . ?
C012 C013 1.373(2) . ?
C012 C011 1.374(2) . ?
C010 C011 1.383(2) . ?
C010 C009 1.384(2) . ?
C022 C023 1.377(2) . ?
C025 C026 1.372(2) . ?
C004 C005 1.3800(19) . ?
C020 C019 1.3736(19) . ?
C005 C006 1.3855(19) . ?
C009 C014 1.386(2) . ?
C009 C006 1.4758(18) . ?
C017 C018 1.376(2) . ?
C018 C019 1.371(2) . ?
C028 C029 1.379(2) . ?
C028 C027 1.437(2) . ?
C014 C013 1.380(2) . ?
C032 C031 1.380(2) . ?
C031 C030 1.367(4) . ?
C029 C030 1.375(3) . ?
C1A C2A 1.3900 . ?
C1A C6A 1.3900 . ?
C2A C3A 1.3900 . ?
C3A C4A 1.3900 . ?
C4A C5A 1.3900 . ?
C5A C6A 1.3900 . ?
C1B C2B 1.3900 . ?
C1B C6B 1.3900 . ?
C2B C3B 1.3900 . ?
C3B C4B 1.3900 . ?
C4B C5B 1.3900 . ?
C5B C6B 1.3900 . ?
 
loop_
 _geom_angle_atom_site_label_1
 _geom_angle_atom_site_label_2
 _geom_angle_atom_site_label_3
 _geom_angle
 _geom_angle_site_symmetry_1
 _geom_angle_site_symmetry_3
 _geom_angle_publ_flag
N002 Fe01 N001 90.63(5) . . ?
N002 Fe01 N006 94.83(6) . . ?
N001 Fe01 N006 91.51(5) . . ?
N002 Fe01 N004 175.40(5) . . ?
N001 Fe01 N004 91.24(5) . . ?
N006 Fe01 N004 80.91(5) . . ?
N002 Fe01 N003 92.18(5) . . ?
N001 Fe01 N003 172.03(5) . . ?
N006 Fe01 N003 95.68(5) . . ?
N004 Fe01 N003 86.53(5) . . ?
N002 Fe01 N005 89.92(5) . . ?
N001 Fe01 N005 91.34(5) . . ?
N006 Fe01 N005 174.42(5) . . ?
N004 Fe01 N005 94.24(5) . . ?
N003 Fe01 N005 81.21(5) . . ?
C020 N005 C016 117.62(11) . . ?
C020 N005 Fe01 128.68(9) . . ?
C016 N005 Fe01 113.61(9) . . ?
C032 N006 C028 118.55(14) . . ?
C032 N006 Fe01 126.97(13) . . ?
C028 N006 Fe01 114.47(10) . . ?
C015 N003 C003 117.47(11) . . ?
C015 N003 Fe01 114.66(9) . . ?
C003 N003 Fe01 127.35(9) . . ?
C027 N004 C021 118.79(13) . . ?
C027 N004 Fe01 115.36(11) . . ?
C021 N004 Fe01 125.38(9) . . ?
C002 N002 Fe01 168.77(12) . . ?
C001 N001 Fe01 162.89(11) . . ?
N003 C015 C016 116.41(12) . . ?
N005 C016 C017 122.78(12) . . ?
N005 C016 C015 113.49(11) . . ?
C017 C016 C015 123.72(12) . . ?
C004 C003 C008 119.93(12) . . ?
C004 C003 N003 120.19(12) . . ?
C008 C003 N003 119.88(12) . . ?
C022 C021 C026 120.38(13) . . ?
C022 C021 N004 120.24(13) . . ?
C026 C021 N004 119.30(12) . . ?
C023 C024 C025 118.30(14) . . ?
C023 C024 C1B 124.7(5) . . ?
C025 C024 C1B 116.8(5) . . ?
C023 C024 C1A 118.6(4) . . ?
C025 C024 C1A 123.1(4) . . ?
C008 C007 C006 121.20(13) . . ?
C013 C012 C011 119.68(14) . . ?
C011 C010 C009 120.97(14) . . ?
C021 C022 C023 119.88(13) . . ?
C007 C008 C003 119.78(13) . . ?
C026 C025 C024 121.49(13) . . ?
N002 C002 S002 179.47(14) . . ?
C003 C004 C005 119.83(13) . . ?
N005 C020 C019 122.58(13) . . ?
C004 C005 C006 121.25(13) . . ?
C010 C009 C014 118.14(13) . . ?
C010 C009 C006 121.16(13) . . ?
C014 C009 C006 120.67(13) . . ?
C016 C017 C018 118.83(13) . . ?
C007 C006 C005 118.00(12) . . ?
C007 C006 C009 121.90(12) . . ?
C005 C006 C009 120.08(13) . . ?
C019 C018 C017 118.65(13) . . ?
N001 C001 S001 177.06(13) . . ?
C012 C011 C010 120.07(14) . . ?
C025 C026 C021 119.17(13) . . ?
N006 C028 C029 122.70(17) . . ?
N006 C028 C027 113.27(13) . . ?
C029 C028 C027 124.03(18) . . ?
C013 C014 C009 120.90(15) . . ?
C012 C013 C014 120.24(15) . . ?
C022 C023 C024 120.77(14) . . ?
N004 C027 C028 115.89(15) . . ?
C018 C019 C020 119.50(13) . . ?
N006 C032 C031 121.14(19) . . ?
C030 C031 C032 120.25(19) . . ?
C030 C029 C028 118.3(2) . . ?
C031 C030 C029 119.03(17) . . ?
C2A C1A C6A 120.0 . . ?
C2A C1A C024 116.2(6) . . ?
C6A C1A C024 123.0(6) . . ?
C1A C2A C3A 120.0 . . ?
C2A C3A C4A 120.0 . . ?
C5A C4A C3A 120.0 . . ?
C4A C5A C6A 120.0 . . ?
C5A C6A C1A 120.0 . . ?
C2B C1B C6B 120.0 . . ?
C2B C1B C024 124.5(6) . . ?
C6B C1B C024 115.2(7) . . ?
C3B C2B C1B 120.0 . . ?
C4B C3B C2B 120.0 . . ?
C3B C4B C5B 120.0 . . ?
C4B C5B C6B 120.0 . . ?
C5B C6B C1B 120.0 . . ?
 
_refine_diff_density_max    0.337
_refine_diff_density_min   -0.376
_refine_diff_density_rms    0.050

_shelx_res_file
;

TITL sc2_093K_a.res in P2(1)/c
    SC2_153K.res
    created by SHELXL-2018/3 at 12:19:11 on 15-Apr-2021
REM Old TITL SC2_093K in P2(1)/c
REM SHELXT solution in P2(1)/c: R1 0.091, Rweak 0.004, Alpha 0.025
REM <I/s>   0.460 for  267 systematic absences,  Orientation as input
REM Formula found by SHELXT:  C38 N6 S2 Fe

CELL 0.63582 17.3422 12.2465 16.9061 90.0000 115.8591 90.0000
ZERR 4.000 0.0001 0.0001 0.0001 0.0000 0.0009 0.0000
LATT  1
SYMM -X, 1/2+Y, 1/2-Z
SFAC C H N S FE
DISP $C  0.00244  0.00131  9.14798!source kissel
DISP $H -0.00002  0.00000  0.66440!source kissel
DISP $N  0.00493  0.00266 15.07095!source kissel
DISP $S  0.10506  0.10024 379.49005!source kissel
DISP $Fe  0.32649  0.69602 2544.24973!source kissel
UNIT 152.00 112.00 24.00 8.00 4.00
OMIT -5 0 2
OMIT 4 0 0
OMIT 2 0 2
L.S. 30
REM DAMP 100
REM ISOR 0.04 0.06 C1A > C6A
REM ISOR 0.04 0.06 C1B > C6B
RIGU 0.002 0.002 C1A > C6A
RIGU 0.002 0.002  C1B > C6B
SADI C024 C1A C024 C1B
BOND
LIST 6
SHEL 99 0.75
ACTA
FMAP 2
PLAN 20
WGHT    0.050200    0.974700
EXTI    0.003390
FVAR       3.40083   0.51705   0.07947
FE01  5    0.754910    0.289706    0.814013    11.00000    0.03285    0.02205 =
         0.02260   -0.00073    0.00870   -0.00045
S002  4    0.546023    0.331983    0.917107    11.00000    0.04021    0.03401 =
         0.03047    0.00185    0.01477    0.00446
S001  4    0.947653    0.137822    1.078503    11.00000    0.04081    0.04279 =
         0.03368    0.01152    0.01259    0.00581
N005  3    0.713833    0.138688    0.794650    11.00000    0.03177    0.02393 =
         0.02570   -0.00015    0.01188   -0.00089
N006  3    0.798245    0.437827    0.823526    11.00000    0.04336    0.02450 =
         0.02816   -0.00156    0.00646   -0.00176
N003  3    0.669582    0.302601    0.691569    11.00000    0.03340    0.02375 =
         0.02514    0.00110    0.00985    0.00149
N004  3    0.838940    0.266121    0.767593    11.00000    0.03520    0.02752 =
         0.02486    0.00056    0.01032   -0.00162
N002  3    0.671800    0.325194    0.857342    11.00000    0.04090    0.03211 =
         0.02769   -0.00253    0.01146    0.00296
N001  3    0.839186    0.255410    0.931999    11.00000    0.03740    0.02900 =
         0.02643   -0.00244    0.00994   -0.00095
C015  1    0.635575    0.212092    0.655014    11.00000    0.03642    0.02734 =
         0.02464   -0.00024    0.00927   -0.00112
AFIX  43
H015  2    0.597698    0.208004    0.595701    11.00000   -1.20000
AFIX   0
C016  1    0.659138    0.117011    0.710686    11.00000    0.03373    0.02566 =
         0.02582   -0.00060    0.01109   -0.00168
C003  1    0.649975    0.397035    0.637139    11.00000    0.03322    0.02412 =
         0.02552    0.00236    0.00838    0.00102
C021  1    0.850977    0.166939    0.730930    11.00000    0.03284    0.02972 =
         0.03021   -0.00009    0.01394   -0.00020
C024    1    0.865676   -0.029984    0.658030    11.00000    0.03051    0.03555 =
         0.03444   -0.00149    0.01259    0.00422
C007  1    0.602599    0.582162    0.608643    11.00000    0.04115    0.02660 =
         0.03240    0.00091    0.01503    0.00549
AFIX  43
H007  2    0.582910    0.644804    0.625066    11.00000   -1.20000
AFIX   0
C012  1    0.571139    0.866171    0.372853    11.00000    0.04704    0.03329 =
         0.04338    0.01230    0.02224    0.00647
AFIX  43
H012  2    0.563360    0.928160    0.338419    11.00000   -1.20000
AFIX   0
C010  1    0.562005    0.672864    0.385502    11.00000    0.03815    0.03022 =
         0.03258    0.00142    0.01291    0.00277
AFIX  43
H010  2    0.547617    0.604689    0.358797    11.00000   -1.20000
AFIX   0
C022  1    0.832508    0.161373    0.643181    11.00000    0.04353    0.03305 =
         0.03074    0.00446    0.01722    0.00205
AFIX  43
H022  2    0.814629    0.223522    0.608221    11.00000   -1.20000
AFIX   0
C008  1    0.622080    0.490978    0.661765    11.00000    0.04157    0.02947 =
         0.02629    0.00165    0.01484    0.00373
AFIX  43
H008  2    0.616444    0.492772    0.713991    11.00000   -1.20000
AFIX   0
C025  1    0.883665   -0.022423    0.746235    11.00000    0.03315    0.03353 =
         0.03341    0.00460    0.01068    0.00604
AFIX  43
H025  2    0.900347   -0.084737    0.781110    11.00000   -1.20000
AFIX   0
C002  1    0.619822    0.328218    0.882513    11.00000    0.03853    0.02280 =
         0.02254    0.00007    0.00706    0.00347
C004  1    0.658087    0.394673    0.559869    11.00000    0.04282    0.02439 =
         0.03120   -0.00103    0.01517    0.00301
AFIX  43
H004  2    0.676321    0.331274    0.542855    11.00000   -1.20000
AFIX   0
C020  1    0.736093    0.056354    0.851750    11.00000    0.03679    0.02907 =
         0.02767    0.00169    0.01190   -0.00241
AFIX  43
H020  2    0.772270    0.070450    0.910441    11.00000   -1.20000
AFIX   0
C005  1    0.639108    0.486624    0.507566    11.00000    0.04512    0.02870 =
         0.03046    0.00188    0.01875    0.00313
AFIX  43
H005  2    0.644740    0.484458    0.455345    11.00000   -1.20000
AFIX   0
C009  1    0.595420    0.680580    0.476049    11.00000    0.03404    0.02669 =
         0.03345    0.00377    0.01475    0.00364
C017  1    0.628032    0.014088    0.681960    11.00000    0.04324    0.02862 =
         0.02990   -0.00332    0.01025   -0.00570
AFIX  43
H017  2    0.590458    0.001870    0.623378    11.00000   -1.20000
AFIX   0
C006  1    0.611820    0.582112    0.531381    11.00000    0.03534    0.02526 =
         0.02982    0.00251    0.01247    0.00225
C018  1    0.653441   -0.070590    0.741374    11.00000    0.04767    0.02478 =
         0.03973   -0.00203    0.01635   -0.00610
AFIX  43
H018  2    0.634183   -0.141322    0.723551    11.00000   -1.20000
AFIX   0
C001  1    0.884801    0.209070    0.993895    11.00000    0.03351    0.02941 =
         0.02740   -0.00269    0.01232   -0.00256
C011  1    0.549691    0.765016    0.334137    11.00000    0.04264    0.03993 =
         0.03137    0.00738    0.01475    0.00596
AFIX  43
H011  2    0.526871    0.758550    0.273327    11.00000   -1.20000
AFIX   0
C026  1    0.877400    0.074943    0.783206    11.00000    0.03432    0.03547 =
         0.02669    0.00239    0.01106    0.00290
AFIX  43
H026  2    0.890781    0.078918    0.842721    11.00000   -1.20000
AFIX   0
C028  1    0.859277    0.450560    0.795321    11.00000    0.05085    0.03080 =
         0.03515    0.00057    0.01225   -0.00948
C014  1    0.615904    0.783366    0.513846    11.00000    0.04947    0.03014 =
         0.03287    0.00189    0.01771    0.00230
AFIX  43
H014  2    0.637896    0.790482    0.574552    11.00000   -1.20000
AFIX   0
C013  1    0.604117    0.875269    0.462643    11.00000    0.05432    0.02692 =
         0.04420    0.00229    0.02082    0.00051
AFIX  43
H013  2    0.618552    0.943624    0.489020    11.00000   -1.20000
AFIX   0
C023  1    0.840545    0.063634    0.607239    11.00000    0.04481    0.04070 =
         0.02957   -0.00003    0.01868    0.00297
AFIX  43
H023  2    0.828952    0.060483    0.548141    11.00000   -1.20000
AFIX   0
C027  1    0.878574    0.351572    0.761962    11.00000    0.04534    0.03687 =
         0.03374    0.00026    0.01694   -0.00840
AFIX  43
H027  2    0.917511    0.349782    0.737759    11.00000   -1.20000
AFIX   0
C019  1    0.707724   -0.048593    0.827384    11.00000    0.04262    0.02687 =
         0.03607    0.00508    0.01557   -0.00225
AFIX  43
H019  2    0.725212   -0.104304    0.868926    11.00000   -1.20000
AFIX   0
C032  1    0.774912    0.524558    0.855801    11.00000    0.05552    0.02814 =
         0.03731   -0.00614    0.00667    0.00227
AFIX  43
H032  2    0.733247    0.516725    0.876079    11.00000   -1.20000
AFIX   0
C031  1    0.811546    0.625633    0.859598    11.00000    0.07963    0.02660 =
         0.05521   -0.00831    0.00980   -0.00205
AFIX  43
H031  2    0.793369    0.685488    0.880870    11.00000   -1.20000
AFIX   0
C029  1    0.898888    0.549311    0.798806    11.00000    0.07462    0.03894 =
         0.05817    0.00116    0.02402   -0.02078
AFIX  43
H029  2    0.941047    0.555655    0.779063    11.00000   -1.20000
AFIX   0
C030  1    0.874457    0.638104    0.832205    11.00000    0.09443    0.03072 =
         0.06678   -0.00334    0.02064   -0.02150
AFIX  43
H030  2    0.900347    0.705676    0.836110    11.00000   -1.20000
AFIX  66
REM #####
PART 1
C1A   1    0.868900   -0.134753    0.614847    21.00000    0.02301    0.03899 =
         0.02514   -0.00247   -0.00225    0.01116
C2A   1    0.829509   -0.223880    0.632852    21.00000    0.03733    0.03467 =
         0.06630   -0.00520    0.01395    0.00804
AFIX  43
H2A   2    0.795670   -0.213895    0.662412    21.00000   -1.20000
AFIX  65
C3A   1    0.840693   -0.327932    0.606677    21.00000    0.05524    0.04584 =
         0.06169   -0.00939    0.01914    0.00458
AFIX  43
H3A   2    0.814337   -0.387564    0.618724    21.00000   -1.20000
AFIX  65
C4A   1    0.891268   -0.342857    0.562495    21.00000    0.06109    0.04006 =
         0.03415    0.00077    0.01115    0.01547
AFIX  43
H4A   2    0.898751   -0.412475    0.544982    21.00000   -1.20000
AFIX  65
C5A   1    0.930660   -0.253731    0.544490    21.00000    0.05415    0.04281 =
         0.04671   -0.00749    0.02221    0.01486
AFIX  43
H5A   2    0.964499   -0.263718    0.514930    21.00000   -1.20000
AFIX  65
C6A   1    0.919477   -0.149679    0.570665    21.00000    0.03380    0.04409 =
         0.03749   -0.01569    0.00777    0.00176
AFIX  43
H6A   2    0.945833   -0.090048    0.558618    21.00000   -1.20000
AFIX  66
PART 2
C1B   1    0.882508   -0.135795    0.627455   -21.00000    0.02121    0.04220 =
         0.02414   -0.00311   -0.00654    0.00992
C2B   1    0.846999   -0.234422    0.635679   -21.00000    0.03747    0.03804 =
         0.04414   -0.00210    0.01300    0.01604
AFIX  43
H2B   2    0.814716   -0.237732    0.667412   -21.00000   -1.20000
AFIX  65
C3B   1    0.859741   -0.328102    0.596473   -21.00000    0.07333    0.03736 =
         0.04843   -0.00504    0.02671    0.01090
AFIX  43
H3B   2    0.835983   -0.394090    0.601975   -21.00000   -1.20000
AFIX  65
C4B   1    0.907991   -0.323155    0.549044   -21.00000    0.06931    0.04347 =
         0.03669    0.00349    0.01903    0.02528
AFIX  43
H4B   2    0.916516   -0.385833    0.522813   -21.00000   -1.20000
AFIX  65
C5B   1    0.943500   -0.224528    0.540820   -21.00000    0.04988    0.05367 =
         0.05845   -0.00669    0.01993    0.01572
AFIX  43
H5B   2    0.975783   -0.221219    0.509087   -21.00000   -1.20000
AFIX  65
C6B   1    0.930759   -0.130848    0.580025   -21.00000    0.04265    0.05821 =
         0.05023   -0.02123    0.01700    0.00410
AFIX  43
H6B   2    0.954517   -0.064860    0.574522   -21.00000   -1.20000
PART 0
AFIX   0
HKLF 4


REM  sc2_093K_a.res in P2(1)/c
REM wR2 = 0.0940, GooF = S = 1.061, Restrained GooF = 1.059 for all data
REM R1 = 0.0320 for 6996 Fo > 4sig(Fo) and 0.0338 for all 7529 data
REM 457 parameters refined using 73 restraints

END

WGHT      0.0502      0.9704

REM Highest difference peak  0.337,  deepest hole -0.376,  1-sigma level  0.050
Q1    1   0.6477  0.1620  0.6840  11.00000  0.05    0.34
Q2    1   0.6418 -0.0274  0.7124  11.00000  0.05    0.33
Q3    1   0.5988  0.6327  0.5044  11.00000  0.05    0.31
Q4    1   0.6507  0.0646  0.6925  11.00000  0.05    0.30
Q5    1   0.8967  0.0327  0.7698  11.00000  0.05    0.30
Q6    1   0.8715 -0.0768  0.6391  11.00000  0.05    0.30
Q7    1   0.6031  0.5349  0.6298  11.00000  0.05    0.27
Q8    1   0.9575  0.1943  1.1112  11.00000  0.05    0.27
Q9    1   0.6806 -0.0584  0.7849  11.00000  0.05    0.27
Q10   1   0.7122  0.0048  0.8387  11.00000  0.05    0.27
Q11   1   0.8749  0.1238  0.7593  11.00000  0.05    0.26
Q12   1   0.8440  0.1120  0.6292  11.00000  0.05    0.26
Q13   1   0.6792  0.1254  0.7507  11.00000  0.05    0.26
Q14   1   0.6228  0.5348  0.5184  11.00000  0.05    0.26
Q15   1   0.7625  0.3283  0.8559  11.00000  0.05    0.25
Q16   1   0.6382  0.4392  0.5323  11.00000  0.05    0.24
Q17   1   0.8866 -0.1454  0.5795  11.00000  0.05    0.24
Q18   1   0.8669  0.4023  0.7835  11.00000  0.05    0.24
Q19   1   0.5559  0.7177  0.3624  11.00000  0.05    0.24
Q20   1   0.5896  0.6738  0.4310  11.00000  0.05    0.24
;
_shelx_res_checksum   63736

_shelx_hkl_file
;
  -2   0   0 188028. 7379.35   1
   2   0   0 199675. 7379.55   1
  -3   0   0 53032.8 2074.94   1
   3   0   0 55301.9 2075.35   1
  -4   0   0 832356. 31433.9   1
   4   0   0 820007. 31433.9   1
  -5   0   0 4153.43 182.639   1
   5   0   0 4082.55 182.275   1
  -7   0   0 1200.11 76.2915   1
   7   0   0 1127.51 76.3164   1
  -8   0   0 63772.5 2364.32   1
   8   0   0 58543.1 2359.23   1
  -9   0   0 97.5983 33.5880   1
   9   0   0 62.7765 29.1821   1
 -10   0   0 183737. 7331.44   1
  10   0   0 199162. 7331.49   1
 -11   0   0 498.211 56.9214   1
  11   0   0 379.171 50.3189   1
  13   0   0 4061.28 216.889   1
 -13   0   0 4496.43 220.584   1
  14   0   0 12619.9 558.720   1
 -14   0   0 13558.4 562.189   1
 -15   0   0 142.815 40.2108   1
  15   0   0 150.081 45.3030   1
  16   0   0 6026.68 288.743   1
 -16   0   0 5579.46 285.072   1
 -17   0   0 3408.62 194.281   1
  18   0   0 5140.74 265.790   1
 -18   0   0 5309.64 269.404   1
  19   0   0 2084.36 137.359   1
 -19   0   0 1747.76 133.255   1
  21   0   0 84.7470 45.1433   1
 -21   0   0 8.03983 37.1711   1
  22   0   0 1755.81 131.941   1
 -22   0   0 1971.69 137.655   1
  23   0   0 873.298 89.1416   1
 -23   0   0 968.605 93.1022   1
  24   0   0 2347.47 149.496   1
 -24   0   0 2016.98 144.342   1
  25   0   0 430.265 68.6170   1
 -25   0   0 447.919 67.8010   1
  26   0   0 66.1001 48.5752   1
 -26   0   0 144.004 49.2355   1
   1   1   0 310923. 11245.0   1
  -1  -1   0 292202. 11244.4   1
   1  -1   0 323985. 11246.3   1
   2   1   0 367.456 25.3105   1
  -2   1   0 330.529 26.2523   1
  -2  -1   0 289.527 24.0477   1
   2  -1   0 356.789 27.7324   1
   3   1   0 275152. 9944.26   1
  -3   1   0 239273. 9944.74   1
  -3  -1   0 256367. 9943.29   1
   3  -1   0 274693. 9946.38   1
   4   1   0 44251.4 1662.08   1
  -4  -1   0 43467.4 1662.91   1
   4  -1   0 42715.2 1664.66   1
  -4   1   0 42006.8 1664.23   1
   5   1   0 1666.00 86.5381   1
  -5  -1   0 1540.96 86.1740   1
   5  -1   0 1704.47 89.9943   1
  -5   1   0 1524.75 85.5602   1
   6  -1   0 418.478 41.8873   1
  -6   1   0 444.715 43.6603   1
   7   1   0 26004.8 1009.12   1
  -7  -1   0 24416.4 1005.67   1
   7  -1   0 25418.9 1009.10   1
  -7   1   0 26447.9 1010.45   1
   8   1   0 14940.2 546.341   1
  -8  -1   0 14298.2 543.894   1
   8  -1   0 11588.6 536.906   1
  -8   1   0 12229.4 540.033   1
   9   1   0 147160. 5256.27   1
   9  -1   0 146472. 5256.88   1
  -9   1   0 145293. 5257.90   1
  10   1   0 1195.64 85.0073   1
 -10  -1   0 1200.37 85.3123   1
  10  -1   0 1063.69 83.3783   1
 -10   1   0 1124.43 82.9684   1
  11   1   0 58406.1 2415.51   1
  11  -1   0 61453.0 2420.09   1
 -11   1   0 61261.3 2419.51   1
  12  -1   0 1132.44 89.1069   1
 -12   1   0 1052.75 87.2426   1
  13   1   0 4869.68 234.415   1
 -13  -1   0 4771.15 233.283   1
  13  -1   0 4277.88 228.041   1
 -13   1   0 4581.08 232.814   1
  14   1   0 797.669 78.8285   1
 -14  -1   0 804.134 80.8179   1
  14  -1   0 775.256 77.7002   1
 -14   1   0 905.966 82.1717   1
  15   1   0 12789.4 539.345   1
  15  -1   0 12364.1 538.694   1
 -15   1   0 12179.7 542.424   1
 -16  -1   0 3193.72 186.616   1
  16  -1   0 3274.31 186.768   1
 -16   1   0 3457.09 190.056   1
  17   1   0 437.414 63.7586   1
 -17  -1   0 410.107 67.4065   1
  17  -1   0 514.402 69.2544   1
 -17   1   0 363.928 58.7678   1
  18   1   0 271.650 53.5548   1
 -18  -1   0 122.045 44.5131   1
  18  -1   0 272.578 57.5133   1
 -18   1   0 255.927 55.2642   1
  19  -1   0 1791.32 130.494   1
  19   1   0 1717.87 125.728   1
 -19   1   0 1801.93 129.083   1
 -19  -1   0 1658.43 125.148   1
  20  -1   0 46.3405 43.7700   1
 -20   1   0 93.6859 47.2878   1
  21  -1   0 1372.30 108.113   1
  21   1   0 1170.04 101.680   1
 -21   1   0 1024.20 99.1289   1
 -21  -1   0 1227.23 103.976   1
  22  -1   0 2986.54 177.009   1
  22   1   0 2775.59 174.156   1
 -22  -1   0 2824.53 176.275   1
 -22   1   0 2868.99 177.682   1
  23  -1   0 1168.09 102.579   1
  23   1   0 959.533 96.1787   1
 -23   1   0 1206.90 103.202   1
 -23  -1   0 1044.19 98.1694   1
  24   1   0 906.057 91.9061   1
  24  -1   0 761.483 85.1789   1
 -24  -1   0 731.433 84.3651   1
 -24   1   0 661.204 85.2623   1
  25   1   0 865.342 95.5026   1
  25  -1   0 963.073 96.6348   1
 -25   1   0 828.796 91.6664   1
 -25  -1   0 1033.21 101.413   1
  26   1   0 80.7403 47.6629   1
  26  -1   0 109.379 52.6215   1
 -26   1   0 106.188 47.4294   1
   0   2   0 157410. 5713.52   1
   0  -2   0 142316. 5713.66   1
   1   2   0 268.851 23.2089   1
  -1  -2   0 172.752 22.3173   1
   2   2   0 1166.02 62.5672   1
  -2  -2   0 1205.10 64.6982   1
   2  -2   0 1216.71 64.9305   1
  -3   2   0 69212.6 2630.03   1
  -3  -2   0 69974.8 2627.60   1
   3   2   0 69678.7 2627.33   1
   3  -2   0 65168.2 2630.14   1
  -4   2   0 59000.0 2218.24   1
   4   2   0 57026.2 2214.90   1
  -4  -2   0 59427.0 2216.44   1
   4  -2   0 55044.3 2218.09   1
  -5  -2   0 1174.77 71.2881   1
   5   2   0 1285.27 72.6835   1
  -6   2   0 6307.89 277.809   1
   6  -2   0 6372.21 276.799   1
   7  -2   0 9771.26 416.660   1
  -7  -2   0 9719.69 412.862   1
  -7   2   0 10106.7 417.645   1
   7   2   0 10017.0 412.587   1
   8  -2   0 11828.5 495.080   1
  -8  -2   0 11354.0 489.039   1
  -8   2   0 11864.0 491.987   1
   8   2   0 12228.6 490.494   1
   9  -2   0 59.4361 32.4653   1
  -9  -2   0 69.2690 27.4704   1
  -9   2   0 53.0353 26.0812   1
   9   2   0 98.3427 30.5932   1
  10  -2   0 74801.2 2984.09   1
 -10  -2   0 78317.3 2984.07   1
 -10   2   0 76716.5 2985.44   1
  10   2   0 78572.4 2982.93   1
  11  -2   0 346.189 47.8009   1
 -11  -2   0 409.833 51.0195   1
 -11   2   0 410.765 54.4877   1
  11   2   0 306.224 46.3170   1
  12  -2   0 33508.0 1367.35   1
 -12   2   0 35440.4 1373.71   1
  13  -2   0 14628.4 635.843   1
 -13  -2   0 16239.9 640.448   1
 -13   2   0 15061.1 636.316   1
  13   2   0 14625.9 632.158   1
  14  -2   0 18873.7 757.119   1
 -14   2   0 19121.6 759.709   1
  14   2   0 16642.3 746.730   1
  15  -2   0 2543.24 157.669   1
 -15  -2   0 2936.61 164.261   1
 -15   2   0 2502.12 158.708   1
  15   2   0 2685.50 157.862   1
 -16  -2   0 1670.75 119.535   1
  16   2   0 1566.36 114.626   1
 -17  -2   0 352.701 58.1405   1
  17  -2   0 316.645 56.3067   1
  17   2   0 366.608 59.8332   1
 -18  -2   0 158.560 47.9162   1
 -18   2   0 160.210 53.2081   1
  18   2   0 160.077 43.9669   1
  19  -2   0 93.4457 46.2668   1
 -19  -2   0 76.6713 46.0478   1
 -19   2   0 115.168 45.6221   1
  19   2   0 119.904 43.5659   1
 -20   2   0 2221.76 146.815   1
  20  -2   0 1966.31 141.550   1
  21  -2   0 39.4059 44.6036   1
 -21  -2   0 23.6882 39.6154   1
 -21   2   0 69.9371 42.3807   1
  21   2   0-7.63995 40.0345   1
  22   2   0 560.901 72.3727   1
  22  -2   0 540.052 73.6023   1
 -22  -2   0 610.373 74.4625   1
 -23  -2   0 1723.19 127.456   1
 -23   2   0 1644.37 126.429   1
  23   2   0 1629.03 123.940   1
  23  -2   0 1694.47 126.999   1
 -24  -2   0 700.138 83.9575   1
  24   2   0 674.667 82.0087   1
 -25   2   0 414.672 73.6809   1
 -25  -2   0 606.914 80.2170   1
  25   2   0 563.303 76.2055   1
  25  -2   0 487.451 78.3174   1
 -26   2   0 203.528 53.4906   1
  26  -2   0 160.678 50.2614   1
   0  -3   0-18.2370 19.7014   1
   0   3   0 1.99263 19.6066   1
  -1  -3   0 60093.7 2313.35   1
   1   3   0 55767.5 2311.75   1
   1  -3   0 60263.2 2314.11   1
   2   3   0 557.909 39.5810   1
  -2  -3   0 473.203 39.1178   1
  -2   3   0 423.191 40.6605   1
   2  -3   0 495.533 41.6367   1
   3   3   0 9400.29 379.954   1
  -3  -3   0 9215.48 381.957   1
  -3   3   0 9595.03 383.428   1
   3  -3   0 9152.20 383.071   1
   4   3   0 18150.8 753.931   1
  -4  -3   0 20234.3 756.721   1
   5  -3   0 1595.74 94.5302   1
  -5   3   0 1498.13 91.7890   1
  -6   3   0 1876.85 115.888   1
   6   3   0 2295.22 113.961   1
   6  -3   0 1893.94 114.213   1
  -6  -3   0 2236.40 113.781   1
  -7   3   0 87457.1 3297.76   1
   7   3   0 90071.3 3292.91   1
   7  -3   0 83035.1 3299.28   1
  -7  -3   0 81269.1 3294.09   1
  -8   3   0 204.725 40.3045   1
   8   3   0 308.211 40.0915   1
  -8  -3   0 246.233 38.4803   1
   8  -3   0 218.022 40.3456   1
   9   3   0 2457.59 136.175   1
  -9  -3   0 2757.64 140.991   1
  -9   3   0 2705.39 143.169   1
  10   3   0 4133.55 207.047   1
 -10  -3   0 4322.43 210.230   1
 -10   3   0 4129.97 210.323   1
  10  -3   0 4467.10 216.423   1
  11   3   0 539.688 57.2516   1
 -11  -3   0 490.757 56.6630   1
  12   3   0 3170.21 173.322   1
 -12  -3   0 3231.03 176.830   1
 -12   3   0 3110.57 176.417   1
  12  -3   0 3562.05 182.851   1
  13   3   0 26471.4 988.947   1
 -13  -3   0 23178.0 983.695   1
 -13   3   0 24720.5 990.554   1
  13  -3   0 23032.7 984.527   1
  14   3   0 7964.38 370.250   1
 -14  -3   0 8578.02 376.730   1
 -14   3   0 8514.66 380.067   1
  14  -3   0 7740.61 370.786   1
  15   3   0 2967.66 173.816   1
 -15  -3   0 3191.96 178.014   1
 -15   3   0 3262.51 181.646   1
  15  -3   0 2855.56 174.726   1
  16   3   0 1419.81 108.813   1
 -16  -3   0 1386.47 108.198   1
 -16   3   0 1610.24 117.176   1
  16  -3   0 1481.51 114.533   1
  17   3   0 1529.47 115.877   1
 -17  -3   0 1512.74 117.212   1
 -17   3   0 1766.12 123.408   1
  17  -3   0 1579.00 117.495   1
  18   3   0 780.085 79.9445   1
 -18  -3   0 800.393 80.8868   1
 -18   3   0 782.936 82.8053   1
  18  -3   0 531.327 69.7147   1
  19   3   0 274.529 56.8728   1
 -19  -3   0 332.073 59.1032   1
 -19   3   0 344.290 62.8969   1
  19  -3   0 256.125 55.0219   1
 -20   3   0 299.704 60.6821   1
  20  -3   0 293.431 60.2155   1
  21   3   0 190.534 49.5406   1
 -21  -3   0 197.480 52.6725   1
 -21   3   0 164.391 50.3890   1
  21  -3   0 309.776 63.6754   1
  22   3   0 60.9881 48.2485   1
 -22  -3   0 206.705 54.8743   1
 -22   3   0 172.837 53.3567   1
  22  -3   0 94.8328 44.4543   1
  23   3   0 673.778 80.8910   1
 -23  -3   0 676.620 79.0184   1
 -23   3   0 664.916 81.3190   1
  23  -3   0 750.897 86.5901   1
  24   3   0 651.949 79.3808   1
 -24  -3   0 523.595 75.1724   1
 -24   3   0 658.101 82.6153   1
  24  -3   0 666.532 81.8224   1
  25   3   0 14.9237 40.2010   1
 -25  -3   0 100.407 47.2366   1
 -25   3   0 46.6552 42.9747   1
  25  -3   0 44.6680 43.1521   1
  26  -3   0 87.1776 51.3264   1
 -26   3   0 151.719 58.2829   1
   0  -4   0 20350.6 831.751   1
   0   4   0 22082.2 832.902   1
  -1  -4   0-5.40692 20.3043   1
   1  -4   0 27.9280 19.9587   1
   1   4   0-5.19554 17.2738   1
  -1   4   0 18.7472 17.3418   1
  -2  -4   0 83118.5 3303.18   1
   2   4   0 89090.8 3302.87   1
  -3   4   0 20744.9 777.597   1
   3  -4   0 18480.5 774.310   1
   4  -4   0 17398.9 692.122   1
  -4   4   0 16988.1 688.673   1
  -5   4   0 20024.4 813.153   1
  -5  -4   0 20790.2 812.366   1
   5  -4   0 20053.7 814.773   1
   5   4   0 20743.9 812.096   1
  -6   4   0 42.2227 25.2873   1
  -6  -4   0-7.64609 24.0852   1
   6  -4   0 21.2498 21.0091   1
   6   4   0 45.0726 25.2039   1
  -7   4   0 1908.53 108.784   1
   7  -4   0 1582.64 102.709   1
   7   4   0 1624.61 98.5347   1
  -7  -4   0 1755.97 101.545   1
  -8   4   0 76169.5 2739.80   1
  -8  -4   0 68099.9 2728.09   1
   8   4   0 68959.1 2727.92   1
   8  -4   0 70324.3 2734.45   1
  -9   4   0 863.153 72.6088   1
   9   4   0 774.445 65.2117   1
   9  -4   0 817.706 69.9651   1
 -10  -4   0 2562.87 139.215   1
  10   4   0 2259.35 134.241   1
  11  -4   0 2228.30 131.986   1
 -11   4   0 1733.25 118.587   1
  12  -4   0 7010.02 325.075   1
 -12  -4   0 7393.14 324.425   1
 -12   4   0 6373.11 321.982   1
  12   4   0 6874.38 316.583   1
  13  -4   0 15822.0 648.719   1
 -13  -4   0 16371.1 646.738   1
  13   4   0 16172.7 642.570   1
  14  -4   0 1091.67 93.0442   1
 -14  -4   0 1037.05 93.4045   1
 -14   4   0 1265.84 97.0123   1
 -15  -4   0 11461.1 490.234   1
  15   4   0 10612.7 482.167   1
  16  -4   0 1100.92 97.2947   1
 -16   4   0 1264.20 102.860   1
  17  -4   0 388.967 62.3261   1
 -17  -4   0 452.386 63.7476   1
 -17   4   0 421.549 61.5683   1
  17   4   0 401.863 59.2220   1
 -18  -4   0 3895.09 211.353   1
  18  -4   0 3697.62 209.798   1
  18   4   0 3653.97 206.703   1
 -19  -4   0 809.458 87.4068   1
  19   4   0 808.537 84.3912   1
  20  -4   0 176.617 54.0248   1
 -20  -4   0 203.759 50.6965   1
 -20   4   0 143.295 52.8735   1
  20   4   0 164.987 50.2850   1
  21  -4   0 68.8099 43.3034   1
 -21  -4   0 31.4525 41.8042   1
 -21   4   0 55.5712 42.7705   1
  21   4   0 60.7394 41.4426   1
  22  -4   0 101.756 49.7209   1
 -22  -4   0 258.015 56.2631   1
 -22   4   0 134.242 46.7190   1
  22   4   0 214.013 53.7919   1
 -23  -4   0 715.995 83.1997   1
 -23   4   0 704.232 79.6888   1
  23  -4   0 692.102 81.4269   1
  23   4   0 648.745 80.9366   1
  24  -4   0 92.3536 50.8676   1
 -24  -4   0 123.355 47.7440   1
  24   4   0 136.047 54.5433   1
 -24   4   0 60.9417 40.6313   1
 -26   4   0 103.713 49.7603   1
  26  -4   0 50.7314 50.3019   1
   0   5   0 3.22584 19.1015   1
   0  -5   0 13.1563 20.3048   1
   1  -5   0 1885.96 101.053   1
  -1   5   0 2070.53 102.977   1
  -1  -5   0 1883.62 101.072   1
   2  -5   0 56069.1 2215.36   1
   2   5   0 56431.0 2215.06   1
  -2   5   0 59427.0 2218.07   1
  -2  -5   0 57673.1 2216.00   1
   3  -5   0 36850.8 1447.18   1
  -3  -5   0 37539.0 1446.55   1
  -3   5   0 38837.3 1449.57   1
   3   5   0 35206.9 1445.45   1
   4   5   0 92590.8 3785.01   1
  -4  -5   0 103741. 3788.99   1
  -4   5   0 103238. 3791.96   1
   4  -5   0 95744.0 3790.05   1
  -5   5   0 27031.4 1047.10   1
   5  -5   0 26666.3 1046.88   1
   5   5   0 25863.6 1041.85   1
  -5  -5   0 25907.9 1042.36   1
  -6   5   0 1306.99 86.0116   1
   6  -5   0 1294.74 87.0800   1
   6   5   0 1243.21 82.3139   1
  -6  -5   0 1142.11 81.7081   1
  -7   5   0 49840.3 2041.98   1
   7  -5   0 53743.1 2046.36   1
   7   5   0 54121.5 2042.88   1
  -7  -5   0 52261.8 2040.94   1
  -8   5   0 4261.71 226.141   1
  -8  -5   0 4678.92 223.043   1
   8  -5   0 4683.18 225.611   1
   8   5   0 4958.64 224.754   1
  -9  -5   0-15.5317 29.9807   1
   9   5   0 35.4487 29.9847   1
 -10   5   0 964.875 84.2763   1
  10  -5   0 1017.66 84.8656   1
  10   5   0 1072.62 82.8672   1
 -10  -5   0 1169.94 85.4949   1
 -11   5   0 3143.10 174.602   1
 -11  -5   0 3098.80 166.985   1
  11  -5   0 3111.56 172.442   1
  11   5   0 2789.93 162.239   1
 -12  -5   0 1180.88 90.7461   1
 -12   5   0 1303.98 98.1302   1
  12  -5   0 1150.91 96.4953   1
  12   5   0 973.172 83.6520   1
 -13   5   0 11030.6 486.880   1
 -13  -5   0 10440.6 480.301   1
  13  -5   0 12089.0 498.479   1
 -14   5   0 295.937 54.0503   1
  14   5   0 226.189 46.1169   1
 -14  -5   0 355.586 54.7402   1
  14  -5   0 300.756 57.6712   1
  15  -5   0 2492.28 150.827   1
 -15  -5   0 2013.12 137.145   1
 -15   5   0 2249.03 145.608   1
  15   5   0 2070.33 137.952   1
  16  -5   0 118.143 46.6072   1
 -16   5   0 59.8978 43.4895   1
  17  -5   0 10000.6 452.951   1
 -17  -5   0 10038.1 452.588   1
 -17   5   0 10234.1 459.437   1
  17   5   0 10009.6 451.603   1
  18  -5   0 1538.13 120.728   1
 -18  -5   0 1720.83 123.479   1
 -18   5   0 1799.89 128.466   1
  18   5   0 1624.28 121.858   1
  19  -5   0 15.8129 39.6920   1
 -19  -5   0 60.6364 41.8880   1
 -19   5   0 125.303 44.3443   1
  19   5   0-22.3233 42.6356   1
  20  -5   0 132.961 52.1186   1
 -20  -5   0 291.350 59.2333   1
 -20   5   0 111.121 47.6195   1
  20   5   0 286.565 57.5286   1
 -21  -5   0-23.1966 44.7968   1
  21   5   0-53.1954 45.9836   1
  22  -5   0 281.299 60.2587   1
 -22   5   0 371.038 66.5262   1
 -23  -5   0 492.955 68.7857   1
  23   5   0 418.466 66.6904   1
 -24   5   0 392.195 66.1675   1
  24  -5   0 456.059 73.8287   1
 -25   5   0 74.4469 50.0580   1
  25  -5   0 119.605 57.7535   1
   0   6   0 45786.9 1751.45   1
   0  -6   0 44210.4 1751.31   1
   1  -6   0 11384.5 440.887   1
  -1   6   0 9952.60 434.801   1
   1   6   0 10345.5 434.829   1
  -1  -6   0 10269.5 436.121   1
   2  -6   0 29899.5 1249.93   1
  -2   6   0 32381.5 1253.44   1
   2   6   0 34579.3 1253.17   1
  -2  -6   0 30793.3 1251.95   1
   3  -6   0 634.884 57.3017   1
  -3   6   0 584.667 55.6581   1
   3   6   0 749.495 58.6609   1
  -3  -6   0 658.910 57.3300   1
   4  -6   0 3337.99 167.053   1
  -4  -6   0 3120.14 163.825   1
  -4   6   0 3494.38 169.540   1
   4   6   0 3388.48 166.202   1
   5  -6   0 4623.26 208.933   1
   5   6   0 4241.19 200.811   1
  -5  -6   0 4401.01 203.074   1
   6  -6   0 6853.49 330.513   1
   6   6   0 7512.95 329.896   1
  -6  -6   0 7213.83 329.171   1
  -7   6   0 2123.03 131.328   1
   7  -6   0 2434.14 138.912   1
   7   6   0 2463.56 133.934   1
  -7  -6   0 2422.47 135.375   1
   8   6   0 1220.07 89.0500   1
  -8  -6   0 1216.40 89.9073   1
  -9   6   0 6695.67 298.289   1
   9   6   0 6296.76 289.337   1
  -9  -6   0 6601.96 292.943   1
  10  -6   0 2039.95 129.970   1
 -10   6   0 2234.86 136.230   1
 -11   6   0 137.307 42.6506   1
  11  -6   0 130.605 43.7274   1
  11   6   0 126.663 36.8506   1
 -11  -6   0 152.860 37.7261   1
 -12   6   0 13579.3 578.775   1
 -12  -6   0 13613.0 573.693   1
  12  -6   0 13048.5 576.146   1
 -13  -6   0 973.601 87.7769   1
  13  -6   0 1258.17 100.470   1
 -13   6   0 1036.82 93.0496   1
  13   6   0 1129.60 90.7793   1
  14   6   0 161.214 41.8711   1
 -14  -6   0 145.100 41.7597   1
 -15   6   0 306.024 57.3735   1
  15  -6   0 201.948 55.2197   1
  15   6   0 269.988 49.8143   1
 -15  -6   0 313.891 54.9208   1
 -16  -6   0 1809.84 128.415   1
  16  -6   0 1747.42 129.991   1
 -16   6   0 1711.59 127.697   1
  16   6   0 1872.20 127.428   1
 -17   6   0 346.688 62.7660   1
 -17  -6   0 315.606 58.0108   1
  17   6   0 283.694 55.1228   1
 -18   6   0 102.688 43.1806   1
 -18  -6   0 60.9645 49.4386   1
  18  -6   0 97.8541 43.7032   1
  18   6   0 66.9895 48.2933   1
  19  -6   0 85.8380 47.7963   1
 -20   6   0 78.5300 43.0515   1
 -20  -6   0 173.477 50.7870   1
  20   6   0 122.142 50.9546   1
 -21   6   0 142.498 53.3215   1
  21   6   0 154.532 52.0537   1
  21  -6   0 23.4899 49.0726   1
 -21  -6   0 191.051 49.3953   1
 -22  -6   0 1565.37 120.827   1
  22   6   0 1585.16 119.073   1
  22  -6   0 1429.06 116.803   1
 -22   6   0 1438.92 117.881   1
  23  -6   0 448.254 65.9390   1
 -23  -6   0 436.438 69.8336   1
  23   6   0 372.561 64.5783   1
 -23   6   0 310.983 61.7655   1
 -24   6   0 212.395 55.1415   1
  24  -6   0 190.858 53.7798   1
 -25   6   0 51.2583 43.3886   1
  25  -6   0 37.1600 45.9077   1
   0   7   0 22.1171 26.7574   1
   0  -7   0 4.51443 22.6439   1
   1  -7   0 5261.57 241.747   1
  -1   7   0 5651.97 242.259   1
   1   7   0 5172.84 241.019   1
  -1  -7   0 4731.14 239.815   1
   2  -7   0 21823.5 890.865   1
  -2   7   0 22810.6 894.456   1
   2   7   0 22187.7 890.042   1
  -2  -7   0 22180.3 891.508   1
   3  -7   0 2123.41 123.991   1
  -3   7   0 2441.96 128.446   1
   3   7   0 2058.81 120.501   1
  -3  -7   0 2203.84 125.407   1
   4  -7   0 18605.7 744.746   1
  -4   7   0 17107.7 741.167   1
   4   7   0 19198.0 742.507   1
  -4  -7   0 18183.5 742.680   1
   5  -7   0 7327.96 329.460   1
  -5  -7   0 7690.99 327.470   1
  -5   7   0 6755.36 327.143   1
   5   7   0 7449.97 325.629   1
   6   7   0 100.754 30.9892   1
  -6  -7   0 103.704 31.2358   1
  -6   7   0 83.0510 30.7756   1
   6  -7   0 89.3379 30.6475   1
   7   7   0 882.789 72.8334   1
  -7  -7   0 809.734 73.0486   1
  -8   7   0 559.644 59.6544   1
   8  -7   0 476.069 59.7193   1
   8   7   0 574.613 59.2079   1
  -8  -7   0 516.197 59.1707   1
   9  -7   0 3773.70 195.565   1
  -9   7   0 3500.33 191.065   1
 -10   7   0 5389.00 254.726   1
  10  -7   0 5265.10 250.672   1
  10   7   0 4628.08 241.388   1
 -10  -7   0 4725.34 244.045   1
 -11   7   0 689.323 76.5984   1
  11  -7   0 849.746 81.1491   1
 -11  -7   0 828.865 77.0166   1
 -12   7   0 662.001 73.2715   1
 -12  -7   0 656.971 72.0800   1
  12  -7   0 632.442 71.3933   1
  12   7   0 641.391 69.8750   1
  13   7   0 62.1115 35.8030   1
 -13  -7   0 124.708 43.3251   1
 -14  -7   0 2652.96 159.216   1
  14   7   0 2359.49 154.614   1
  14  -7   0 2816.30 166.323   1
 -14   7   0 2515.91 159.579   1
 -15  -7   0 10821.6 493.624   1
  15   7   0 11250.7 494.070   1
  15  -7   0 12302.0 509.325   1
 -15   7   0 10411.3 486.325   1
 -16  -7   0 6003.41 306.053   1
  16   7   0 6073.16 304.328   1
  16  -7   0 6613.36 313.354   1
 -16   7   0 6383.34 310.674   1
  17   7   0 136.401 49.3364   1
 -17  -7   0 138.245 44.2741   1
 -18  -7   0 242.332 53.3608   1
  18   7   0 123.449 48.6511   1
  18  -7   0 186.107 49.8194   1
 -18   7   0 219.192 52.9966   1
 -19  -7   0-7.92336 42.6453   1
  19   7   0-54.7524 45.2995   1
  19  -7   0-15.1819 39.2116   1
 -19   7   0-7.96274 46.6366   1
  20   7   0 118.397 50.7739   1
 -20  -7   0 79.9596 41.4667   1
 -21  -7   0 281.115 62.8636   1
  21   7   0 261.634 62.8340   1
  21  -7   0 197.124 53.9523   1
 -21   7   0 148.129 54.6461   1
  22   7   0 294.162 61.7680   1
 -22  -7   0 362.198 63.2876   1
  23  -7   0 89.6089 52.5880   1
 -23   7   0 30.8970 46.7528   1
  23   7   0 23.7344 45.3257   1
  24  -7   0 108.625 49.2396   1
 -24   7   0 165.762 53.2804   1
   0   8   0 4537.50 214.596   1
   0  -8   0 4213.71 212.972   1
   1   8   0 9786.55 446.310   1
  -1   8   0 10206.3 448.165   1
  -1  -8   0 10971.8 452.124   1
   1  -8   0 11445.3 455.457   1
   2   8   0 14047.3 607.657   1
  -2   8   0 14029.7 610.469   1
  -2  -8   0 14783.9 611.841   1
   3   8   0 2859.77 150.899   1
  -3   8   0 2777.05 152.403   1
  -3  -8   0 2827.81 153.997   1
   3  -8   0 2630.05 150.875   1
   4   8   0 6729.55 315.554   1
  -4   8   0 7405.29 322.149   1
  -4  -8   0 7091.88 319.450   1
   4  -8   0 7081.86 321.345   1
   5   8   0 240.919 42.2408   1
  -5  -8   0 199.604 41.6360   1
  -6  -8   0 3171.28 163.904   1
  -6   8   0 3134.65 165.158   1
   7  -8   0 4238.51 213.864   1
  -7   8   0 4034.60 212.007   1
  -8   8   0 5213.48 263.388   1
   8  -8   0 5851.08 270.788   1
   8   8   0 5600.66 263.212   1
  -8  -8   0 5262.94 263.810   1
  -9   8   0 12743.4 530.114   1
   9  -8   0 12395.5 527.223   1
   9   8   0 10934.3 516.322   1
  -9  -8   0 12857.8 527.941   1
 -10   8   0 79.9127 36.8983   1
  10  -8   0 81.0048 40.5186   1
 -10  -8   0 84.4346 37.3094   1
 -11   8   0 35.7152 37.9436   1
  11  -8   0 53.7041 38.8857   1
  11   8   0-6.55712 35.3008   1
 -11  -8   0 26.8524 39.3253   1
  12   8   0 2382.95 147.326   1
 -12  -8   0 2379.17 148.092   1
 -13   8   0 1419.96 113.280   1
  13  -8   0 1638.18 118.139   1
  13   8   0 1498.17 113.443   1
 -13  -8   0 1670.78 117.450   1
  14  -8   0 5318.04 274.397   1
 -14   8   0 5507.20 276.894   1
 -15  -8   0 835.663 84.7654   1
  15  -8   0 971.405 92.0017   1
 -15   8   0 764.290 84.8837   1
  15   8   0 796.502 83.0329   1
 -16  -8   0 107.847 47.1302   1
  16  -8   0 74.1944 51.4459   1
  16   8   0 7.53704 42.1935   1
 -17  -8   0 2236.17 148.576   1
  17   8   0 1933.69 143.474   1
  17  -8   0 2303.83 149.539   1
 -17   8   0 2162.71 147.393   1
  18  -8   0 1149.96 104.655   1
 -18   8   0 1134.47 102.417   1
 -19  -8   0 500.479 71.7912   1
  19   8   0 465.060 71.2187   1
  19  -8   0 420.052 68.6867   1
 -19   8   0 549.477 73.8614   1
  20  -8   0 407.966 65.6332   1
  20   8   0 587.203 75.3384   1
 -20  -8   0 511.790 72.3037   1
 -21  -8   0 24.4428 47.1812   1
  21   8   0 7.94523 45.4837   1
  21  -8   0 7.70947 47.5908   1
 -21   8   0 7.76805 45.9945   1
 -22  -8   0 24.3747 39.5030   1
 -22   8   0 15.2753 37.7293   1
  22   8   0 23.7668 43.7506   1
  22  -8   0 46.3482 51.8061   1
 -24   8   0 22.3295 38.9897   1
  24  -8   0 7.19741 38.7357   1
  -3   9   0 14347.0 572.715   1
   3  -9   0 12716.9 567.580   1
  -4   9   0 2407.38 140.543   1
   4  -9   0 2281.36 139.235   1
  -5   9   0 2299.07 138.705   1
   5  -9   0 2075.43 133.000   1
  -5  -9   0 2195.18 136.173   1
   6   9   0 14575.6 607.549   1
  -6   9   0 15228.0 614.878   1
   6  -9   0 14148.3 613.694   1
  -6  -9   0 13951.8 608.391   1
  -7   9   0 10718.5 502.886   1
   7  -9   0 12154.7 510.002   1
   7   9   0 12289.7 504.366   1
  -8  -9   0 24606.3 1022.13   1
  -8   9   0 25338.6 1026.92   1
   8  -9   0 24793.7 1026.22   1
   8   9   0 26246.9 1024.23   1
  -9   9   0 3540.36 188.829   1
   9  -9   0 3085.68 183.652   1
  -9  -9   0 3358.06 184.427   1
 -10   9   0 17184.5 719.552   1
  10  -9   0 16425.9 718.995   1
  10   9   0 17258.9 716.893   1
 -10  -9   0 17651.1 720.196   1
 -11   9   0 885.328 86.1401   1
  11  -9   0 856.920 82.8330   1
  11   9   0 979.478 86.7919   1
 -11  -9   0 944.777 87.3170   1
 -12   9   0 622.960 76.0632   1
  12  -9   0 599.566 71.5641   1
  12   9   0 773.895 77.9183   1
 -12  -9   0 674.205 73.6368   1
  13  -9   0 2998.11 179.594   1
 -13   9   0 3179.42 184.245   1
 -14   9   0 38.5019 40.3371   1
 -14  -9   0-22.6361 42.6915   1
  14  -9   0 7.60058 35.7355   1
  14   9   0 36.8229 42.1618   1
 -15  -9   0 1321.64 106.824   1
  15  -9   0 1255.73 106.951   1
 -15   9   0 1104.72 100.508   1
  15   9   0 1155.72 103.142   1
 -16   9   0 92.2814 46.3152   1
 -16  -9   0 125.021 47.0509   1
  16  -9   0 152.579 54.0967   1
  16   9   0 182.936 54.3063   1
 -17  -9   0 4547.96 245.184   1
  17   9   0 4468.47 244.568   1
  17  -9   0 4796.31 251.740   1
 -17   9   0 4628.06 244.518   1
 -18  -9   0 1357.33 112.522   1
  18   9   0 1452.48 113.552   1
  18  -9   0 1244.03 108.592   1
 -18   9   0 1372.76 112.137   1
 -19  -9   0 48.2807 43.9436   1
  19   9   0 47.6552 45.0080   1
 -19   9   0 124.763 51.4568   1
  19  -9   0 55.4741 49.4721   1
  20   9   0 31.8899 46.1812   1
  20  -9   0 7.66290 42.3250   1
 -20   9   0 54.4735 44.0425   1
 -21  -9   0 88.7660 48.4160   1
  21   9   0 119.511 50.2718   1
 -21   9   0 70.2150 44.7911   1
 -22   9   0 30.1050 45.9919   1
  22  -9   0-15.0126 46.3355   1
 -23   9   0 458.318 66.6418   1
  23  -9   0 537.633 71.2504   1
   0  10   0 2863.87 161.557   1
   0 -10   0 2972.46 164.614   1
  -1  10   0 28896.1 1124.03   1
   1  10   0 26852.3 1120.27   1
   1 -10   0 29080.0 1126.62   1
  -1 -10   0 27177.3 1124.40   1
   2  10   0 14304.0 638.590   1
  -2  10   0 15294.6 644.882   1
   2 -10   0 16490.9 647.697   1
  -2 -10   0 15491.1 643.364   1
   3  10   0 37233.9 1436.28   1
  -3  10   0 39042.0 1442.40   1
   3 -10   0 35758.9 1438.53   1
   4  10   0 1618.54 106.690   1
  -4  10   0 1603.19 108.510   1
   4 -10   0 1375.68 104.893   1
  -4 -10   0 1399.57 103.022   1
   5  10   0 7715.14 333.648   1
  -5  10   0 7064.52 333.034   1
   5 -10   0 7034.98 331.037   1
  -5 -10   0 6819.86 329.688   1
   6  10   0 4177.57 216.268   1
  -6  10   0 4522.39 225.983   1
   6 -10   0 4143.53 221.046   1
  -7  10   0 28663.8 1176.16   1
   7 -10   0 30044.6 1179.72   1
   7  10   0 28703.3 1171.68   1
  -7 -10   0 29370.5 1175.18   1
  -8  10   0 29007.6 1218.96   1
  -8 -10   0 31508.3 1221.30   1
   8  10   0 30119.9 1215.93   1
   8 -10   0 30610.4 1223.26   1
  -9 -10   0 6354.01 307.140   1
 -10 -10   0 180.788 45.5507   1
  10  10   0 280.609 51.1825   1
 -10  10   0 244.121 54.7028   1
  10 -10   0 267.528 54.3481   1
 -11 -10   0 100.324 42.5828   1
  11  10   0 69.8913 38.2746   1
 -11  10   0 115.963 42.1247   1
  11 -10   0 95.4950 40.2105   1
 -12 -10   0 9214.37 408.808   1
  12  10   0 8813.16 404.792   1
 -12  10   0 8840.89 409.452   1
  12 -10   0 8452.87 402.628   1
 -13 -10   0 15.0621 34.7911   1
  13  10   0 14.7796 38.7090   1
 -13  10   0 30.7448 38.5475   1
  13 -10   0-7.41852 34.8780   1
  14  10   0 4648.72 244.872   1
 -14 -10   0 4587.12 244.132   1
 -15 -10   0 203.770 53.5709   1
  15  10   0 169.331 50.4417   1
  15 -10   0 195.181 49.2979   1
 -15  10   0 251.548 55.4537   1
 -16  10   0 1284.95 105.984   1
 -16 -10   0 1072.28 101.540   1
  16 -10   0 1101.16 102.729   1
  16  10   0 1115.13 100.955   1
 -17 -10   0 370.321 62.3730   1
  17  10   0 275.010 61.3154   1
  17 -10   0 378.351 67.2229   1
 -17  10   0 226.869 57.2246   1
  18 -10   0 1288.30 115.446   1
 -18  10   0 1305.63 111.077   1
  18  10   0 1361.39 112.913   1
 -18 -10   0 1388.29 113.479   1
  19 -10   0 566.251 76.8372   1
 -19  10   0 560.537 75.4687   1
  19  10   0 588.985 78.3057   1
 -19 -10   0 603.872 77.5560   1
  20 -10   0 92.5832 47.6318   1
 -20  10   0 15.3760 35.5228   1
  20  10   0 7.96513 42.8708   1
 -20 -10   0-32.6661 46.2091   1
  21 -10   0 244.085 57.3242   1
 -21  10   0 213.288 57.8622   1
  22 -10   0 335.737 64.8766   1
 -22  10   0 492.697 70.5079   1
   0  11   0 12.3666 32.3869   1
   0 -11   0-6.43798 30.2653   1
   1  11   0 4216.35 233.970   1
  -1  11   0 5043.00 241.520   1
   1 -11   0 5003.85 240.517   1
  -1 -11   0 4664.03 239.169   1
  -2  11   0 24636.7 1051.34   1
   2 -11   0 25176.1 1051.06   1
  -2 -11   0 25353.4 1049.27   1
   3  11   0 5473.05 284.125   1
  -3  11   0 6455.11 293.524   1
   3 -11   0 6525.23 294.235   1
  -3 -11   0 5683.17 286.363   1
   4  11   0 17855.6 734.438   1
  -4  11   0 17427.3 738.001   1
   4 -11   0 16555.5 733.895   1
  -4 -11   0 18641.5 739.137   1
   5  11   0 1098.08 92.5511   1
  -5  11   0 1210.42 96.4707   1
   5 -11   0 1092.59 91.7892   1
  -5 -11   0 1280.27 97.8099   1
  -6  11   0 9372.97 435.740   1
   6 -11   0 10018.8 439.447   1
  -6 -11   0 9892.67 437.248   1
   7  11   0 15050.9 629.289   1
  -7 -11   0 14598.9 631.815   1
  -8  11   0 8995.86 415.190   1
   8 -11   0 8984.50 416.537   1
   8  11   0 9206.28 412.618   1
  -8 -11   0 9285.68 415.820   1
  -9  11   0 5000.23 263.213   1
   9 -11   0 5644.67 269.925   1
   9  11   0 5212.97 261.634   1
  -9 -11   0 5037.47 261.475   1
  10 -11   0 524.805 69.8790   1
 -10  11   0 564.815 73.9692   1
 -11 -11   0 7604.61 388.131   1
  11 -11   0 9028.01 392.269   1
 -11  11   0 8376.75 387.520   1
 -12  11   0 289.334 61.1517   1
  12  11   0 236.187 51.8466   1
 -12 -11   0 209.780 49.6801   1
  12 -11   0 171.854 52.4692   1
  13  11   0 4213.60 227.909   1
 -13 -11   0 4168.62 227.126   1
 -14 -11   0 85.7523 47.1491   1
  14  11   0 30.3985 44.9956   1
 -14  11   0-39.3007 41.1701   1
  14 -11   0-22.9381 36.5594   1
  15  11   0-7.73005 37.5946   1
  15 -11   0 116.468 50.2854   1
 -15  11   0 7.88404 41.8851   1
 -16 -11   0 1526.10 118.084   1
  16  11   0 1563.49 120.990   1
  16 -11   0 1470.25 122.160   1
 -16  11   0 1456.04 119.672   1
  17 -11   0 2154.62 147.039   1
 -17 -11   0 2142.73 147.413   1
  17  11   0 2038.32 144.691   1
 -17  11   0 2014.05 142.662   1
 -18 -11   0 822.723 87.3713   1
  18 -11   0 867.275 94.4424   1
 -18  11   0 581.282 79.6458   1
  18  11   0 663.199 84.4427   1
 -19 -11   0 645.663 82.4497   1
  19  11   0 576.058 76.8297   1
  20  11   0 782.451 87.6873   1
 -20  11   0 720.028 82.7281   1
  20 -11   0 787.897 87.2609   1
  21 -11   0 662.985 75.9161   1
 -22  11   0 279.702 62.6252   1
  22 -11   0 203.569 56.8899   1
   0 -12   0 4261.76 216.116   1
   0  12   0 3741.26 207.260   1
   1 -12   0 10170.5 439.078   1
  -1 -12   0 9948.76 442.455   1
   1  12   0 9569.45 434.697   1
  -1  12   0 9528.61 435.708   1
   2 -12   0 24266.4 965.172   1
  -2 -12   0 24499.9 965.917   1
  -2  12   0 24848.2 965.467   1
   3  12   0 2660.07 161.630   1
  -3  12   0 3062.44 170.120   1
   3 -12   0 2614.93 163.191   1
   4  12   0 15120.0 653.709   1
  -4 -12   0 15938.7 659.345   1
  -5  12   0 1478.54 116.050   1
   5 -12   0 1608.94 117.683   1
   6  12   0 13387.3 567.735   1
   6 -12   0 13096.1 569.297   1
  -6  12   0 12172.5 564.391   1
  -6 -12   0 13952.3 571.901   1
   7 -12   0 3471.00 193.586   1
  -7  12   0 3155.14 186.010   1
   8 -12   0 7772.60 355.968   1
   8  12   0 7479.77 350.604   1
  -8 -12   0 8302.88 359.192   1
  -9  12   0 248.101 52.9080   1
   9 -12   0 181.829 47.6196   1
   9  12   0 212.696 49.1652   1
  -9 -12   0 326.548 57.5546   1
 -10  12   0 452.723 64.3913   1
  10 -12   0 516.163 68.3481   1
  10  12   0 457.244 68.5846   1
 -10 -12   0 614.947 74.2394   1
 -11  12   0 4666.62 254.092   1
  11 -12   0 5215.65 260.954   1
  11  12   0 4941.68 255.860   1
 -11 -12   0 5066.25 257.850   1
 -12  12   0 2802.33 168.703   1
  12 -12   0 2520.08 163.532   1
  12  12   0 2577.47 162.791   1
 -12 -12   0 2723.97 166.352   1
 -13  12   0 3155.71 180.211   1
  13  12   0 2779.62 170.607   1
 -13 -12   0 3043.47 177.325   1
  14 -12   0 167.979 48.2197   1
 -14  12   0 243.134 58.2029   1
  15  12   0 15.6089 45.7231   1
 -15 -12   0 55.4439 43.2015   1
 -16 -12   0 2857.91 172.411   1
 -16  12   0 2500.17 165.269   1
  16 -12   0 2614.72 166.623   1
  16  12   0 2686.70 168.947   1
  17 -12   0 2491.54 161.449   1
  17  12   0 2496.60 160.242   1
 -17 -12   0 2304.28 158.409   1
 -17  12   0 2619.81 161.945   1
  18 -12   0 2035.85 139.487   1
 -18 -12   0 1943.58 136.852   1
 -18  12   0 1649.89 126.250   1
  18  12   0 1716.58 132.509   1
 -19  12   0 233.138 53.6511   1
  19 -12   0 249.201 61.8086   1
  19  12   0 204.803 59.0025   1
 -20  12   0 80.8139 46.3625   1
  20 -12   0 90.2976 47.4808   1
  21 -12   0 963.330 93.4263   1
   0  13   0-13.9547 37.5532   1
   0 -13   0-21.2778 41.5397   1
   1  13   0 5831.78 284.977   1
  -1  13   0 5860.40 288.098   1
  -1 -13   0 5929.67 287.818   1
   1 -13   0 5572.54 284.434   1
   2  13   0 12181.3 545.621   1
  -2 -13   0 12296.7 547.533   1
   2 -13   0 12015.0 546.061   1
  -3  13   0 16183.4 702.717   1
   3 -13   0 17254.4 706.107   1
  -3 -13   0 16530.4 704.108   1
  -4 -13   0 1288.30 102.864   1
  -4  13   0 1318.73 104.368   1
   4 -13   0 1190.75 101.491   1
   4  13   0 1192.57 99.3842   1
  -5  13   0 25421.2 1002.74   1
   5 -13   0 24374.2 995.710   1
   5  13   0 26155.6 1001.18   1
  -6 -13   0 691.863 77.1175   1
   6  13   0 710.045 76.8223   1
  -6  13   0 774.507 82.2055   1
   6 -13   0 624.988 74.8183   1
   7  13   0 11182.9 499.307   1
  -7  13   0 11462.6 502.129   1
   7 -13   0 11654.7 506.877   1
  -7 -13   0 11021.0 501.045   1
  -8 -13   0 384.809 64.1957   1
   8  13   0 396.688 66.0674   1
  -8  13   0 578.583 74.1173   1
   8 -13   0 429.300 66.3472   1
   9  13   0 1406.52 110.710   1
  -9  13   0 1472.10 111.788   1
  -9 -13   0 1177.85 105.336   1
   9 -13   0 1354.45 110.214   1
  10  13   0 2863.63 174.003   1
 -10  13   0 2976.67 176.376   1
 -10 -13   0 2815.93 175.537   1
  10 -13   0 3049.65 179.678   1
  11  13   0 2056.37 146.261   1
 -11  13   0 2383.24 152.376   1
  11 -13   0 2386.81 153.547   1
 -11 -13   0 2480.75 155.766   1
 -12  13   0 1080.86 102.168   1
  12 -13   0 1335.83 109.538   1
  13  13   0 874.739 88.8366   1
 -13  13   0 775.104 84.4504   1
 -13 -13   0 945.017 90.6270   1
  13 -13   0 744.804 80.1058   1
  14  13   0 1180.51 104.153   1
 -14  13   0 1273.71 106.915   1
 -14 -13   0 1057.13 100.859   1
  14 -13   0 1069.25 97.7798   1
  15  13   0 1214.71 104.808   1
 -15  13   0 1516.48 114.557   1
 -15 -13   0 1145.11 103.443   1
  15 -13   0 1142.56 104.721   1
  16  13   0 1089.30 99.5587   1
 -16  13   0 1073.78 100.741   1
 -16 -13   0 1079.51 100.318   1
  16 -13   0 1101.96 101.506   1
  17  13   0 817.932 93.5388   1
 -17  13   0 1306.04 108.034   1
  17 -13   0 969.937 98.4824   1
 -17 -13   0 1232.45 106.588   1
  18 -13   0 246.596 62.4643   1
 -18  13   0 149.024 55.3096   1
  19 -13   0 213.000 62.9741   1
 -19  13   0 455.561 69.3185   1
  20 -13   0 146.147 44.1268   1
 -20  13   0 166.806 50.9898   1
   0  14   0 9373.00 427.002   1
   1  14   0 3033.47 174.017   1
  -1  14   0 2889.09 172.855   1
  -1 -14   0 2898.41 175.332   1
   1 -14   0 2899.76 173.111   1
  -2  14   0 5531.66 275.732   1
   2  14   0 5458.86 273.345   1
   2 -14   0 5681.11 275.780   1
  -2 -14   0 5120.95 272.624   1
  -3 -14   0 565.840 69.9604   1
  -3  14   0 552.183 67.0718   1
   3 -14   0 348.168 57.7709   1
   3  14   0 462.993 63.8392   1
  -4 -14   0 2165.42 143.233   1
  -4  14   0 2058.04 140.380   1
   4 -14   0 2177.24 142.215   1
   4  14   0 2275.03 145.404   1
  -5 -14   0 354.973 59.7811   1
  -5  14   0 364.552 58.7102   1
   5 -14   0 232.917 47.0531   1
   5  14   0 210.163 49.7588   1
  -6 -14   0 10522.0 466.606   1
  -6  14   0 9984.34 462.056   1
   6 -14   0 10170.2 465.206   1
   6  14   0 10610.5 464.134   1
   7  14   0 702.639 81.7147   1
  -7 -14   0 946.368 90.0136   1
   8  14   0 9322.87 420.843   1
  -8  14   0 8626.66 418.180   1
   8 -14   0 9535.25 424.453   1
  -8 -14   0 9129.58 420.191   1
   9  14   0 783.700 84.2759   1
  -9  14   0 883.587 89.1075   1
  -9 -14   0 1027.84 92.0307   1
   9 -14   0 832.215 87.7991   1
  10 -14   0 581.537 73.3294   1
 -10  14   0 512.056 69.8562   1
  11  14   0 612.704 77.0318   1
 -11  14   0 737.009 82.5304   1
 -11 -14   0 674.371 80.7170   1
  11 -14   0 672.680 80.8389   1
  12  14   0 293.679 60.2148   1
 -12 -14   0 183.285 50.5023   1
  13  14   0 569.103 76.4720   1
 -13  14   0 679.521 76.3932   1
  13 -14   0 656.497 75.5177   1
 -13 -14   0 601.529 79.1770   1
  14  14   0 901.770 89.2095   1
 -14  14   0 880.722 87.3125   1
 -14 -14   0 837.035 89.1005   1
  14 -14   0 835.688 83.3827   1
 -15  14   0 488.142 71.0286   1
  15 -14   0 407.166 67.6477   1
 -15 -14   0 442.926 68.4512   1
  16  14   0 4239.09 234.531   1
  16 -14   0 4348.77 233.873   1
 -16  14   0 4812.51 240.795   1
 -16 -14   0 4014.17 232.741   1
  17 -14   0 1083.53 96.5783   1
 -17  14   0 957.770 91.3441   1
  18 -14   0 292.339 56.6489   1
 -18  14   0 299.156 61.4619   1
   0  15   0 83.0649 50.6416   1
   0 -15   0-29.7125 44.4635   1
   1  15   0 1785.32 127.559   1
  -1  15   0 1744.43 128.417   1
   1 -15   0 1740.08 126.583   1
  -1 -15   0 1897.53 130.793   1
  -2  15   0 67.9900 46.1934   1
  -2 -15   0 38.2593 41.7486   1
   2  15   0 28.7804 41.6971   1
   3  15   0 722.895 82.1819   1
  -3 -15   0 907.291 89.3696   1
  -4 -15   0 98.2882 44.0939   1
  -4  15   0 172.783 50.6455   1
   4 -15   0 154.371 47.0115   1
   4  15   0 119.298 51.5191   1
  -5 -15   0 5734.79 300.270   1
   5  15   0 6218.48 303.851   1
  -5  15   0 6470.07 305.615   1
   5 -15   0 5887.43 300.167   1
  -6  15   0 53.1236 33.8999   1
   6 -15   0 100.775 44.4657   1
   7 -15   0 3748.38 203.230   1
  -7  15   0 3167.88 195.129   1
  -8 -15   0-15.4049 41.4555   1
   8  15   0-7.61827 46.0814   1
  -8  15   0 23.1818 36.9542   1
   8 -15   0 70.5893 44.9037   1
   9  15   0 263.516 59.2370   1
  -9 -15   0 274.602 60.4488   1
   9 -15   0 398.056 68.7915   1
  10  15   0 75.9029 46.9546   1
 -10 -15   0 86.2746 43.9491   1
  11  15   0 15.2890 46.2618   1
 -11  15   0 45.9277 38.4194   1
  11 -15   0 61.6481 40.9501   1
 -11 -15   0 31.4125 42.2900   1
  12  15   0 230.543 57.0147   1
 -12  15   0 136.286 51.7359   1
 -12 -15   0 315.284 59.2586   1
  12 -15   0 138.250 48.9189   1
  13 -15   0 14.9336 45.6280   1
 -13  15   0-7.64145 47.1692   1
  14  15   0 626.650 76.5756   1
 -14  15   0 533.683 76.6439   1
  14 -15   0 609.190 77.2276   1
 -14 -15   0 630.672 78.7752   1
  15  15   0 964.569 95.2600   1
  15 -15   0 1139.53 100.172   1
 -15  15   0 1152.99 102.054   1
 -15 -15   0 1084.82 102.458   1
  17 -15   0 1199.37 102.818   1
 -17  15   0 1240.64 103.316   1
   0  16   0 158.653 50.8199   1
   0 -16   0 250.244 55.9233   1
  -1  16   0 15.1751 37.4697   1
   1  16   0-15.2662 39.4221   1
   1 -16   0 7.57208 37.9731   1
  -1 -16   0-37.5553 41.9851   1
  -2  16   0 395.529 65.2699   1
   2  16   0 353.862 60.4956   1
   2 -16   0 436.124 67.6457   1
  -2 -16   0 328.911 59.1890   1
  -3 -16   0 395.380 62.0672   1
  -3  16   0 317.659 61.3420   1
   3 -16   0 428.917 67.1065   1
   3  16   0 315.069 54.8749   1
  -4  16   0 849.615 84.8386   1
  -4 -16   0 721.754 81.6583   1
   4  16   0 706.104 80.7613   1
  -5 -16   0 7.69299 41.4049   1
   5  16   0-7.57372 43.3612   1
  -5  16   0 7.61923 45.1174   1
   5 -16   0 76.7972 43.9680   1
  -6 -16   0 1437.71 114.863   1
  -6  16   0 1345.45 112.300   1
   6 -16   0 1361.77 113.875   1
   6  16   0 1416.54 114.221   1
  -7 -16   0 23.1586 41.5416   1
   7  16   0-30.4038 45.0036   1
  -7  16   0 7.81734 44.2266   1
   7 -16   0 23.3477 41.8809   1
   8  16   0 3782.93 205.500   1
  -8  16   0 3589.68 202.870   1
   8 -16   0 3498.78 202.560   1
  -8 -16   0 3347.70 199.802   1
   9  16   0 455.768 66.3653   1
  -9  16   0 450.032 67.5226   1
   9 -16   0 537.329 69.2655   1
  -9 -16   0 413.863 65.6596   1
  10  16   0 1400.57 113.603   1
 -10  16   0 1368.26 109.538   1
  10 -16   0 1385.89 112.651   1
 -10 -16   0 1413.60 113.505   1
  11  16   0 76.1379 47.5070   1
 -11  16   0 45.4349 43.3929   1
  11 -16   0 76.2654 46.6456   1
 -11 -16   0 7.93467 39.2329   1
  12  16   0 38.2331 45.2742   1
 -12  16   0-7.46551 44.2019   1
  12 -16   0-37.8660 42.8457   1
 -12 -16   0 47.3934 44.6883   1
  13  16   0 948.153 93.2910   1
 -13  16   0 1119.03 98.8674   1
  13 -16   0 891.848 91.3508   1
 -13 -16   0 835.294 90.3800   1
  14 -16   0 493.936 67.7387   1
  14  16   0 496.459 71.8682   1
 -14  16   0 699.576 79.4205   1
  15 -16   0 823.347 84.6103   1
 -15  16   0 910.643 87.1396   1
  16 -16   0 452.060 64.7919   1
 -16  16   0 415.944 67.9431   1
   0  17   0-22.8332 48.8247   1
   0 -17   0 15.2426 42.6009   1
  -1  17   0 1134.48 104.807   1
   1  17   0 1294.96 107.429   1
   1 -17   0 1437.16 111.189   1
  -1 -17   0 1337.44 109.349   1
  -2  17   0 196.829 50.3136   1
   2  17   0 198.885 52.5558   1
  -2 -17   0 106.411 44.4881   1
   2 -17   0 191.399 53.8587   1
   3  17   0 45.2417 48.3705   1
  -3 -17   0-38.7051 46.8183   1
   4  17   0 2009.81 139.880   1
  -4  17   0 2345.67 149.069   1
   4 -17   0 2174.97 143.741   1
  -4 -17   0 2133.43 145.530   1
  -5 -17   0 54.7059 44.9487   1
   5 -17   0 108.065 45.4116   1
   5  17   0 179.267 51.9385   1
  -6  17   0 37.7613 38.0060   1
   6 -17   0 142.135 46.8601   1
  -7  17   0 411.102 65.5093   1
   7 -17   0 348.779 64.7579   1
   8  17   0 687.408 81.6661   1
  -8  17   0 805.584 82.6534   1
   8 -17   0 689.578 78.1450   1
  -8 -17   0 888.015 86.8930   1
   9  17   0 733.065 84.1296   1
  -9  17   0 698.125 79.5834   1
  10  17   0 546.028 79.4683   1
 -10  17   0 733.544 79.1684   1
  10 -17   0 643.972 78.5664   1
 -10 -17   0 769.599 84.8571   1
  11  17   0 773.849 87.3519   1
  11 -17   0 825.669 87.0355   1
 -11  17   0 895.549 87.1807   1
 -11 -17   0 740.640 86.3003   1
  12 -17   0 14.7879 45.6464   1
 -12  17   0 21.8940 44.1442   1
  13 -17   0 622.870 77.5679   1
 -13  17   0 607.711 80.5714   1
  14 -17   0 34.2969 44.8176   1
 -14  17   0 7.47314 45.6739   1
   0  18   0 951.787 91.3056   1
   0 -18   0 904.423 88.8239   1
  -1  18   0 1528.59 118.485   1
   1 -18   0 1344.95 114.178   1
  -1 -18   0 1507.15 117.263   1
  -2  18   0 219.004 53.0567   1
   2 -18   0 240.316 52.3657   1
  -2 -18   0 266.486 55.5009   1
   3  18   0 106.972 47.8060   1
  -3  18   0 150.999 51.2122   1
  -3 -18   0 83.4872 43.6346   1
   3 -18   0 88.0953 45.4962   1
   4  18   0 83.4161 48.2068   1
  -4  18   0 7.55835 47.5933   1
  -4 -18   0 30.8051 43.5840   1
   4 -18   0-7.61626 43.6130   1
  -5  18   0 195.880 53.6017   1
   5 -18   0 92.3244 46.2440   1
  -5 -18   0 54.8505 48.0741   1
   5  18   0 103.202 48.7731   1
  -6 -18   0 317.976 60.3141   1
   6  18   0 334.901 62.1976   1
  -7 -18   0 23.3130 42.3648   1
  -7  18   0-30.4481 51.0413   1
   7 -18   0 7.66506 43.3646   1
   7  18   0-7.49832 47.2021   1
  -8 -18   0 15.4232 44.6565   1
   8  18   0 15.2167 45.0489   1
   8 -18   0 45.4946 48.1902   1
  -8  18   0-29.6892 49.3474   1
  -9  18   0 180.412 51.6366   1
  10  18   0 952.272 96.8884   1
 -10 -18   0 937.501 94.0805   1
  11 -18   0 1920.96 129.715   1
 -11  18   0 1633.32 123.407   1
  12 -18   0 222.546 55.7457   1
 -12  18   0 127.541 53.6231   1
   0  19   0-15.0418 45.9586   1
   0 -19   0 7.56235 43.2901   1
   1  19   0 128.523 54.2838   1
  -1  19   0 96.8616 43.4731   1
   1 -19   0 164.268 48.1943   1
  -1 -19   0 180.429 55.1665   1
  -2  19   0 201.332 54.8267   1
   2 -19   0 379.120 63.6699   1
  -2 -19   0 301.189 57.6358   1
   3  19   0 189.922 52.9393   1
   3 -19   0 170.054 53.5218   1
  -3 -19   0 90.3542 47.2779   1
  -4  19   0 216.591 53.3739   1
   4  19   0 196.401 58.9787   1
   4 -19   0 150.602 47.4022   1
  -4 -19   0 127.564 48.5829   1
  -5  19   0 198.412 54.3596   1
   5  19   0 127.971 53.2921   1
  -5 -19   0 152.125 55.4552   1
   5 -19   0 122.857 51.3726   1
  -6  19   0 30.1215 43.1224   1
   6  19   0 50.9017 46.2279   1
   6 -19   0 7.49457 42.4159   1
  -6 -19   0 31.0625 40.1224   1
   7  19   0 43.7686 50.9545   1
  -7 -19   0 7.65287 45.8115   1
   8  19   0 308.642 63.0532   1
   8 -19   0 162.493 51.8197   1
  -8  19   0 157.860 49.9882   1
  -8 -19   0 260.581 59.6464   1
   9 -19   0 364.196 60.1099   1
  -9  19   0 252.818 52.6020   1
  -2  20   0 524.795 79.1890   1
   2 -20   0 670.445 78.3533   1
  -3  20   0 322.173 64.7627   1
   3 -20   0 227.839 55.7993   1
  -4  20   0 425.173 69.3520   1
   4 -20   0 600.617 75.2113   1
  -5 -20   0 884.061 89.3081   1
   5 -20   0 923.105 89.8210   1
  -5  20   0 794.011 82.8212   1
   5  20   0 1002.84 95.7789   1
   6 -20   0 43.7364 48.0541   1
  -6  20   0 58.1850 46.6687   1
   6  20   0-14.7227 45.4522   1
  26   0  -1 7.56305 44.7796   1
 -26   0   1 7.72804 31.6442   1
  24   0  -1-15.2490 45.6325   1
 -24   0   1-7.95802 39.9101   1
  22   0  -1-15.4882 44.8429   1
 -22   0   1 24.1252 44.9508   1
  21   0  -1 53.8390 45.5434   1
 -21   0   1-8.01261 37.6742   1
 -20   0   1 31.7473 46.4834   1
  20   0  -1 7.55983 41.7445   1
 -19   0   1-15.4216 43.6273   1
  19   0  -1-14.9466 42.2837   1
 -18   0   1 29.6027 41.3788   1
  18   0  -1 21.9616 39.9207   1
 -17   0   1 14.1674 34.4362   1
  17   0  -1 21.4864 41.0042   1
 -16   0   1-34.4612 37.1123   1
 -15   0   1 19.6823 32.9068   1
  15   0  -1 13.3293 31.3370   1
 -14   0   1 50.3472 34.3166   1
  14   0  -1-6.29624 30.6106   1
 -13   0   1-17.8794 31.2166   1
  13   0  -1 5.83058 29.2398   1
 -12   0   1 11.1624 28.8257   1
  12   0  -1-21.4682 29.6334   1
 -11   0   1 10.3734 29.6931   1
  11   0  -1 9.97630 26.4900   1
 -10   0   1-9.52351 24.2386   1
  10   0  -1 13.8008 20.4774   1
  -9   0   1 4.29318 20.8677   1
   9   0  -1-16.7757 25.1002   1
  -8   0   1 15.1652 22.2061   1
   8   0  -1 7.53169 22.0570   1
  -6   0   1 2.78012 18.8020   1
   6   0  -1 13.7782 16.4952   1
  -5   0   1-4.59094 17.9243   1
   5   0  -1-6.52261 18.1070   1
  -4   0   1 15.6451 16.0482   1
   4   0  -1 73.5239 21.8287   1
  -3   0   1-5.94193 15.1050   1
   3   0  -1 6.11785 13.5530   1
  -1   0  -1 4.93465 13.0960   1
   1   0   1 5.70031 12.5247   1
  -2   0  -1-7.63173 17.2421   1
   2   0   1 51.9970 16.8334   1
  -3   0  -1-16.4429 21.2298   1
   3   0   1 18.0876 21.1260   1
  -4   0  -1 15.4704 19.7596   1
   4   0   1 15.1205 21.2233   1
  -6   0  -1-10.8036 25.7324   1
   6   0   1 6.94954 19.8909   1
  -7   0  -1 61.1723 28.2420   1
   7   0   1 125.663 32.1595   1
  -8   0  -1-4.52960 23.0565   1
   8   0   1 4.35868 25.8065   1
  -9   0  -1-9.91221 25.6058   1
   9   0   1-28.6018 30.5881   1
 -10   0  -1 10.7199 29.6009   1
  10   0   1 25.8988 29.6591   1
 -12   0  -1 6.05296 36.9880   1
  12   0   1-6.13661 33.4546   1
 -13   0  -1 19.2201 33.1059   1
  13   0   1 38.7690 36.1345   1
 -14   0  -1 47.0383 32.1325   1
  14   0   1-20.2138 29.9951   1
 -15   0  -1-6.92156 36.7537   1
  15   0   1 13.9984 40.0663   1
 -16   0  -1 7.22636 32.7791   1
  16   0   1-7.18944 32.0020   1
 -17   0  -1 15.0174 38.2208   1
  17   0   1-7.36482 36.9332   1
 -18   0  -1-15.5791 38.4665   1
  18   0   1 14.9070 38.4937   1
  19   0   1 7.56568 43.3228   1
 -19   0  -1 55.3468 47.8327   1
  20   0   1-15.3287 42.8445   1
 -20   0  -1 48.0063 45.2686   1
  21   0   1 7.67597 41.3130   1
 -21   0  -1 31.7527 42.1581   1
  22   0   1-7.60905 37.5775   1
 -22   0  -1-15.8549 43.2196   1
  23   0   1 52.8713 39.5660   1
 -23   0  -1-23.6113 41.2282   1
  24   0   1 75.1401 47.7702   1
 -24   0  -1-15.5694 45.6048   1
  25   0   1 51.7897 50.8571   1
 -25   0  -1-30.4103 48.7719   1
  26   0   1-43.2235 49.1175   1
 -26   0  -1 29.7229 45.4081   1
  26  -1  -1 22.2185 43.3748   1
 -26   1   1 7.72865 43.7285   1
  25  -1  -1 15.2206 48.3732   1
 -25   1   1-62.8937 51.8215   1
  24   1  -1 347.344 60.8018   1
  24  -1  -1 216.295 59.7167   1
 -24   1   1 282.007 61.0049   1
 -24  -1   1 245.835 55.5098   1
  23   1  -1 15.4411 48.1351   1
 -23  -1   1 15.9968 44.1639   1
  22   1  -1 505.202 71.4434   1
 -22  -1   1 485.955 71.1770   1
 -22   1   1 493.351 71.1477   1
  22  -1  -1 418.043 67.6308   1
  21   1  -1-15.1010 38.9956   1
 -21  -1   1 7.89685 40.7842   1
 -21   1   1 7.86006 43.3969   1
  21  -1  -1 31.0442 44.4281   1
  20   1  -1 841.083 87.3851   1
  20  -1  -1 1076.79 97.9742   1
 -20   1   1 1011.16 93.9840   1
 -20  -1   1 856.118 90.2970   1
  19  -1  -1 1905.76 136.106   1
  19   1  -1 2037.99 138.292   1
 -19  -1   1 2232.13 143.453   1
 -19   1   1 1891.86 134.986   1
  18   1  -1 1717.19 124.450   1
  18  -1  -1 1679.78 124.509   1
 -18   1   1 1793.78 127.270   1
 -18  -1   1 1832.41 128.761   1
  17   1  -1 1221.02 101.125   1
 -17  -1   1 1254.43 102.579   1
 -16  -1   1 1208.90 99.7748   1
 -16   1   1 1040.19 96.1219   1
  16  -1  -1 1131.46 95.3989   1
 -15  -1   1 3913.71 193.016   1
  15  -1  -1 2893.08 178.902   1
 -14   1   1 90.4283 33.6036   1
  14  -1  -1 137.300 39.8690   1
  14   1  -1 92.5683 38.3085   1
  13   1  -1 12248.1 521.914   1
 -13   1   1 13246.4 526.073   1
  13  -1  -1 12142.1 518.944   1
  12   1  -1 2404.22 134.307   1
 -12  -1   1 1967.31 126.921   1
 -12   1   1 2094.10 130.670   1
  12  -1  -1 2408.68 136.970   1
 -11  -1   1 15.0870 26.7268   1
 -11   1   1 15.6818 25.4307   1
  11   1  -1 10.1430 28.3695   1
  11  -1  -1 89.8426 33.2865   1
  10   1  -1 885.441 69.0693   1
 -10  -1   1 814.545 68.8593   1
 -10   1   1 827.489 69.2683   1
  10  -1  -1 760.362 65.6717   1
   9   1  -1 4338.55 210.947   1
  -9  -1   1 4992.54 216.774   1
  -9   1   1 4421.47 214.927   1
   9  -1  -1 4476.14 213.267   1
   8   1  -1 19287.6 796.681   1
  -8  -1   1 19648.0 797.871   1
  -8   1   1 19840.9 798.912   1
   8  -1  -1 21151.9 801.062   1
  -7   1   1 10915.5 430.590   1
   7  -1  -1 9865.31 427.396   1
   6   1  -1 94053.1 3373.66   1
   6  -1  -1 103230. 3381.55   1
  -6   1   1 95317.6 3376.33   1
   5   1  -1 78334.7 2647.06   1
  -5   1   1 70002.3 2649.35   1
   5  -1  -1 76849.2 2649.70   1
   4   1  -1 25642.0 906.795   1
  -4   1   1 24470.9 910.673   1
   4  -1  -1 23876.1 907.736   1
   3   1  -1 138702. 4795.59   1
  -3   1   1 133900. 4799.67   1
   3  -1  -1 128411. 4798.81   1
   2  -1  -1 4772.50 196.369   1
  -2  -1   1 5179.55 194.380   1
   2   1  -1 4623.76 192.841   1
  -2   1   1 5045.94 197.077   1
  -1   1   1 27373.8 972.909   1
   1  -1  -1 23574.9 971.760   1
   0  -1  -1 1954.92 80.5838   1
   0   1  -1 1874.36 78.1480   1
   0  -1   1 2046.87 78.7238   1
   1  -1   1 482.866 30.4230   1
  -1   1  -1 485.346 30.7509   1
   1   1   1 462.155 30.0194   1
  -1  -1  -1 508.562 30.6991   1
   2  -1   1 1268.04 63.1182   1
  -2  -1  -1 1357.19 62.7914   1
  -2   1  -1 1350.11 64.0900   1
  -3   1  -1 201452. 8105.04   1
  -3  -1  -1 212240. 8105.06   1
   3   1   1 202901. 8104.48   1
  -4   1  -1 53375.0 2076.72   1
  -4  -1  -1 57048.6 2078.13   1
   4  -1   1 54282.0 2077.54   1
   4   1   1 51262.2 2075.35   1
  -6   1  -1 39945.5 1581.27   1
  -6  -1  -1 38991.8 1578.49   1
   6  -1   1 42165.3 1581.90   1
   6   1   1 41495.9 1581.62   1
  -7   1  -1 7119.21 288.667   1
  -7  -1  -1 6418.98 284.693   1
   7  -1   1 6243.19 281.954   1
   7   1   1 6011.97 280.333   1
  -8   1  -1 6688.18 306.161   1
  -8  -1  -1 6158.70 300.715   1
   8  -1   1 7617.24 309.759   1
   8   1   1 7257.28 307.564   1
  -9  -1  -1 15786.5 659.273   1
   9  -1   1 17320.8 667.903   1
   9   1   1 18180.5 665.968   1
 -10   1  -1 2220.20 127.143   1
  10  -1   1 2044.13 122.703   1
  10   1   1 2178.98 124.327   1
 -12   1  -1 4530.24 223.786   1
  12  -1   1 4397.30 219.323   1
  12   1   1 4600.48 223.719   1
 -13  -1  -1 722.400 73.0745   1
  13  -1   1 800.382 75.8859   1
  13   1   1 668.060 68.9936   1
 -14  -1  -1 495.806 65.3172   1
 -14   1  -1 759.887 74.4597   1
  14  -1   1 636.589 68.4092   1
  14   1   1 576.770 65.8912   1
 -15   1  -1 2581.30 156.248   1
 -15  -1  -1 2617.33 157.793   1
  15  -1   1 2570.49 154.936   1
  15   1   1 2238.94 150.474   1
 -16   1  -1 21.6249 30.8562   1
  16  -1   1 51.6640 36.4713   1
 -17   1  -1 373.122 57.9086   1
  17  -1   1 450.397 63.8534   1
 -17  -1  -1 453.543 65.9435   1
 -18   1  -1 7.53920 38.3763   1
 -18  -1  -1 7.65540 40.0975   1
  18  -1   1-7.64581 38.9189   1
  18   1   1-22.2350 41.9313   1
 -19  -1  -1-7.79645 34.7741   1
  19   1   1 127.160 45.7616   1
 -20   1  -1 149.994 50.8346   1
 -20  -1  -1 110.270 44.2479   1
  20  -1   1 108.403 47.0383   1
  20   1   1 98.0661 48.5926   1
 -21   1  -1 355.161 66.0361   1
 -21  -1  -1 316.985 63.3923   1
  21  -1   1 430.539 67.1882   1
  21   1   1 343.557 63.3245   1
 -22   1  -1 152.551 49.1393   1
 -22  -1  -1 259.863 57.5955   1
  22   1   1 153.917 51.7144   1
  22  -1   1 246.594 59.1263   1
 -23   1  -1 341.304 65.6180   1
 -23  -1  -1 438.964 70.7087   1
  23  -1   1 328.586 67.6920   1
  23   1   1 296.218 62.5590   1
 -24  -1  -1 108.671 48.1007   1
 -24   1  -1 100.924 49.9810   1
  24   1   1 127.949 54.3447   1
  24  -1   1 104.869 54.0883   1
 -25  -1  -1-7.64590 38.9259   1
  25   1   1 44.1866 44.5465   1
 -26  -1  -1 14.8917 45.5010   1
 -26   1  -1 37.1500 46.7734   1
  26   1   1 7.17780 46.0465   1
  26  -1   1-14.3468 47.6921   1
  26  -2  -1 22.4216 41.7852   1
 -25   2   1 23.8019 43.2534   1
  25  -2  -1-30.3880 49.1836   1
 -24   2   1 1736.18 127.516   1
 -24  -2   1 1560.56 124.483   1
  24  -2  -1 1639.24 124.129   1
  24   2  -1 1579.18 123.584   1
 -23   2   1 7.91033 44.7540   1
 -23  -2   1-15.9583 39.4049   1
  23  -2  -1 15.6517 47.3329   1
  23   2  -1-38.5536 42.5734   1
 -22   2   1 7.81238 37.3625   1
 -22  -2   1 7.93981 40.4229   1
  22  -2  -1 23.7038 40.2268   1
  22   2  -1 46.1771 46.5536   1
 -21   2   1 47.0804 41.1192   1
 -21  -2   1-31.4259 46.0253   1
  21  -2  -1 102.617 51.1195   1
  21   2  -1 15.2936 41.7071   1
 -20   2   1 1023.84 94.0271   1
 -20  -2   1 844.012 90.5473   1
  20   2  -1 831.139 88.2148   1
  20  -2  -1 1119.42 99.5927   1
 -19   2   1 23.1101 35.5982   1
 -19  -2   1-7.62015 40.4757   1
  19  -2  -1 37.6956 41.6364   1
  19   2  -1 51.4004 42.0458   1
 -18   2   1 445.672 64.2996   1
 -18  -2   1 571.691 72.5596   1
  18  -2  -1 414.378 63.0315   1
  18   2  -1 435.027 65.5747   1
 -17   2   1 1521.44 118.835   1
 -17  -2   1 1782.51 121.928   1
  17   2  -1 1493.38 111.430   1
 -16  -2   1 41.5516 41.0094   1
  16  -2  -1-6.96487 36.4882   1
  16   2  -1 33.2102 35.7507   1
 -15   2   1 2096.13 139.093   1
 -15  -2   1 2283.26 140.440   1
  15  -2  -1 2233.38 140.336   1
  15   2  -1 2080.53 134.552   1
 -14   2   1 41382.2 1556.22   1
 -14  -2   1 42807.8 1559.44   1
  14  -2  -1 37412.9 1551.31   1
  14   2  -1 35906.0 1544.94   1
 -13   2   1 4783.64 232.896   1
  13  -2  -1 4983.46 230.876   1
 -12  -2   1 44.6791 30.8797   1
  12   2  -1 43.0052 31.1726   1
 -11   2   1 5309.16 244.926   1
 -11  -2   1 5400.15 243.276   1
  11  -2  -1 5141.36 243.341   1
  11   2  -1 4471.05 234.169   1
 -10   2   1 16331.1 683.436   1
 -10  -2   1 17069.8 682.085   1
  10  -2  -1 17007.9 685.136   1
  10   2  -1 16258.0 678.833   1
  -9   2   1 14328.3 635.780   1
   9   2  -1 16151.3 636.502   1
  -9  -2   1 16043.6 639.204   1
   9  -2  -1 16110.7 643.847   1
  -8   2   1 189.982 33.9403   1
   8   2  -1 171.041 31.7149   1
   8  -2  -1 160.006 34.1833   1
  -8  -2   1 204.973 36.9409   1
  -7   2   1 31980.8 1237.24   1
   7   2  -1 29828.0 1229.42   1
   7  -2  -1 32161.4 1237.00   1
  -7  -2   1 32437.1 1233.08   1
   6   2  -1 13380.4 554.657   1
  -6  -2   1 14303.7 556.242   1
  -5   2   1 4332.45 189.217   1
   5   2  -1 4336.05 184.077   1
   5  -2  -1 4184.96 188.577   1
  -5  -2   1 3964.96 184.683   1
   4  -2  -1 315001. 10287.7   1
   4   2  -1 324583. 10280.3   1
  -4  -2   1 291128. 10280.0   1
   3  -2  -1 83219.1 3276.63   1
  -3   2   1 86923.8 3276.56   1
   3   2  -1 86204.0 3271.99   1
  -3  -2   1 85951.1 3272.09   1
   2  -2  -1 69919.4 2658.59   1
  -2  -2   1 73117.8 2655.13   1
   2   2  -1 69598.9 2654.23   1
  -2   2   1 64463.4 2657.90   1
  -1  -2   1 5589.16 206.217   1
  -1   2   1 5791.48 210.433   1
   0  -2  -1 47045.4 1798.98   1
   0   2   1 46603.8 1798.01   1
   0   2  -1 49815.3 1797.64   1
   0  -2   1 44465.9 1795.56   1
  -1   2  -1 4154.96 149.036   1
   1  -2   1 3903.88 147.562   1
  -2  -2  -1 34585.7 1303.51   1
   2   2   1 35011.5 1303.69   1
  -2   2  -1 31329.4 1301.06   1
   2  -2   1 34339.6 1303.84   1
   3  -2   1 15441.6 591.154   1
  -3   2  -1 15019.3 590.472   1
   3   2   1 14427.6 587.949   1
  -3  -2  -1 14678.8 588.765   1
   4  -2   1 83794.0 3186.33   1
  -4   2  -1 83108.8 3185.62   1
   4   2   1 80768.6 3183.51   1
  -4  -2  -1 84366.9 3184.16   1
   5  -2   1 5662.70 263.062   1
  -5   2  -1 6599.87 269.554   1
  -6  -2  -1 39771.8 1521.70   1
   6   2   1 37926.0 1515.12   1
  -7   2  -1 35146.4 1383.13   1
  -7  -2  -1 33747.6 1378.21   1
   7  -2   1 35491.5 1382.76   1
   7   2   1 36453.5 1380.02   1
  -8   2  -1 27.9222 26.3309   1
  -8  -2  -1 4.55821 24.8529   1
   8  -2   1 4.84139 28.0372   1
   8   2   1 4.35625 26.8930   1
  -9   2  -1 22369.3 895.703   1
  -9  -2  -1 21991.0 893.799   1
   9  -2   1 22466.1 895.533   1
   9   2   1 21949.0 891.815   1
 -10   2  -1 38316.6 1464.39   1
 -10  -2  -1 38246.4 1462.26   1
  10  -2   1 37587.1 1461.34   1
  10   2   1 34201.0 1454.83   1
 -11   2  -1 1592.95 105.712   1
  11  -2   1 1311.93 98.7253   1
 -12   2  -1 131.146 38.4498   1
 -12  -2  -1 67.4302 34.5853   1
  12  -2   1 139.154 37.7430   1
  12   2   1 153.712 37.8648   1
 -13   2  -1 6770.32 314.270   1
 -13  -2  -1 7196.71 315.769   1
  13  -2   1 6730.37 313.333   1
 -14   2  -1 6402.22 299.255   1
 -14  -2  -1 6277.05 295.282   1
  14  -2   1 5987.25 293.566   1
  14   2   1 5658.42 287.905   1
 -15   2  -1 187.893 46.1891   1
  15  -2   1 62.7928 36.8722   1
  15   2   1 148.304 44.6992   1
 -16   2  -1 16038.9 684.536   1
  16  -2   1 15882.4 681.504   1
 -16  -2  -1 16370.2 684.223   1
 -17   2  -1-22.6915 33.6701   1
 -17  -2  -1-7.48785 39.2209   1
  17  -2   1 43.9069 36.6986   1
  17   2   1-50.5136 42.7264   1
 -18  -2  -1-15.3251 40.6937   1
  18  -2   1-23.0889 42.4972   1
  18   2   1-14.7880 41.3355   1
 -19  -2  -1 2000.20 137.704   1
  19   2   1 1949.08 136.410   1
 -20   2  -1 652.834 76.8575   1
 -20  -2  -1 642.338 75.2784   1
  20  -2   1 525.770 73.1915   1
  20   2   1 402.288 66.5198   1
 -21   2  -1-31.3658 46.4596   1
 -21  -2  -1 94.7430 46.7780   1
  21  -2   1 39.1885 49.8410   1
  21   2   1 68.8828 41.7613   1
 -22   2  -1-15.8176 45.2737   1
 -22  -2  -1-15.8155 45.2677   1
  22  -2   1-23.2705 38.8996   1
  22   2   1 38.1967 50.3493   1
 -23   2  -1 247.524 58.3757   1
 -23  -2  -1 243.793 57.5101   1
  23  -2   1 129.339 52.4037   1
  23   2   1 174.072 56.1654   1
 -24   2  -1-31.3610 47.4185   1
 -24  -2  -1 7.76928 38.9616   1
  24   2   1 29.9818 44.8586   1
  24  -2   1 7.54517 47.4973   1
 -25  -2  -1-7.65651 47.8084   1
 -25   2  -1 91.0835 46.4606   1
  25   2   1 117.391 51.3100   1
 -26   3   1 116.547 50.6343   1
  26  -3  -1 185.095 58.8125   1
 -25   3   1 311.269 64.4371   1
  25  -3  -1 305.440 67.6818   1
 -24   3   1 155.350 56.1840   1
 -24  -3   1 128.181 50.7293   1
  24  -3  -1 117.008 50.3402   1
  24   3  -1 174.615 52.0526   1
 -23   3   1 1188.60 103.743   1
  23  -3  -1 1263.66 106.728   1
 -22   3   1 195.485 53.0913   1
 -22  -3   1 87.5913 45.3038   1
  22  -3  -1 88.0999 49.1757   1
  22   3  -1 130.622 47.6713   1
 -21   3   1 31.7043 45.3946   1
 -21  -3   1 47.2586 40.7033   1
  21  -3  -1 31.3854 46.4781   1
  21   3  -1 37.9339 41.3854   1
 -20  -3   1 77.8476 45.7214   1
  20   3  -1 104.729 47.2204   1
 -19   3   1 3106.19 185.211   1
 -19  -3   1 3066.10 182.213   1
  19  -3  -1 3071.24 182.368   1
  19   3  -1 3090.18 181.196   1
 -18   3   1 22.9917 41.7983   1
 -18  -3   1 22.2730 39.9708   1
  18  -3  -1 37.3082 38.5547   1
  18   3  -1 43.0069 41.5233   1
 -17   3   1 103.657 44.7943   1
  17  -3  -1-37.0777 45.7882   1
 -16   3   1 504.499 65.7050   1
 -16  -3   1 685.255 74.2294   1
  16  -3  -1 634.777 73.3839   1
  16   3  -1 582.684 67.6450   1
 -15   3   1 25030.0 972.101   1
 -15  -3   1 23216.6 962.601   1
  15   3  -1 25206.6 965.257   1
 -14   3   1 6409.59 306.486   1
 -14  -3   1 6743.99 305.821   1
  14  -3  -1 6173.44 303.181   1
  14   3  -1 6372.18 301.456   1
 -13   3   1 29810.8 1154.32   1
  13   3  -1 27929.3 1144.97   1
 -13  -3   1 28783.4 1148.04   1
  13  -3  -1 28049.8 1149.70   1
  12   3  -1 685.484 64.2077   1
  12  -3  -1 537.165 62.1517   1
 -12   3   1 546.786 61.5457   1
 -11   3   1 4807.90 226.015   1
 -11  -3   1 4169.35 216.306   1
  11  -3  -1 4709.28 228.357   1
  11   3  -1 4477.09 218.034   1
 -10   3   1 1470.79 102.203   1
  10   3  -1 1408.87 94.7397   1
 -10  -3   1 1717.56 101.757   1
  10  -3  -1 1616.68 103.617   1
  -9   3   1 42045.2 1609.37   1
   9   3  -1 41249.5 1601.99   1
   9  -3  -1 42250.2 1610.40   1
  -9  -3   1 38835.4 1601.44   1
  -8   3   1 864.497 64.6113   1
   8   3  -1 661.769 57.3695   1
   8  -3  -1 796.871 62.6035   1
  -8  -3   1 713.999 60.9553   1
  -7   3   1 4755.09 216.863   1
   7   3  -1 4822.08 210.024   1
  -7  -3   1 4790.79 211.181   1
   7  -3  -1 4195.51 211.708   1
   6  -3  -1 5434.83 234.623   1
  -6   3   1 4855.95 230.520   1
  -5  -3   1 62467.8 2379.55   1
   5  -3  -1 64277.7 2385.98   1
  -5   3   1 58588.7 2383.11   1
   5   3  -1 62152.5 2379.00   1
  -4   3   1 4678.08 203.250   1
   4  -3  -1 4631.09 204.486   1
   4   3  -1 4768.82 199.357   1
  -4  -3   1 4265.23 198.727   1
  -3   3   1 1862.55 90.7397   1
   3   3  -1 1752.54 85.7701   1
   3  -3  -1 1763.13 89.1969   1
  -2  -3   1 9751.27 383.047   1
   2  -3  -1 9460.80 386.303   1
   2   3  -1 9107.49 381.641   1
  -2   3   1 9911.27 386.321   1
   1   3  -1 1225.34 62.1889   1
  -1   3   1 1128.63 63.9384   1
  -1  -3   1 1104.10 60.9759   1
   1  -3  -1 1064.36 63.5162   1
   0  -3  -1 50306.8 1944.48   1
   0  -3   1 50621.8 1941.38   1
   0   3  -1 51783.4 1942.05   1
   0   3   1 49379.5 1942.10   1
  -1  -3  -1 421996. 15180.8   1
   1   3   1 420718. 15180.0   1
  -1   3  -1 385068. 15177.1   1
   1  -3   1 373400. 15176.6   1
   2   3   1 2241.75 107.576   1
  -2  -3  -1 1951.01 106.193   1
  -2   3  -1 2377.20 109.221   1
   2  -3   1 2219.23 107.850   1
  -3  -3  -1 3969.77 169.037   1
   3   3   1 3553.03 166.795   1
  -3   3  -1 3521.05 166.789   1
   3  -3   1 3649.11 169.212   1
  -4   3  -1 4472.31 197.692   1
   4  -3   1 4164.70 198.768   1
   5  -3   1 1909.56 107.694   1
  -5   3  -1 2291.35 114.902   1
   5   3   1 1905.39 107.313   1
  -5  -3  -1 2019.63 107.976   1
   6  -3   1 7254.94 321.352   1
  -6   3  -1 7556.06 323.212   1
   6   3   1 7151.17 318.088   1
  -6  -3  -1 7730.19 321.276   1
   7  -3   1 3103.36 157.332   1
   7   3   1 2839.35 151.018   1
  -7  -3  -1 3181.47 154.741   1
  -7   3  -1 2836.41 156.218   1
  -8   3  -1 29645.6 1181.43   1
  -8  -3  -1 29245.9 1178.16   1
   8  -3   1 30014.2 1183.05   1
   8   3   1 30124.4 1177.42   1
  -9   3  -1 10306.8 446.238   1
  -9  -3  -1 10434.0 446.123   1
   9  -3   1 10657.2 452.247   1
   9   3   1 10262.6 443.486   1
 -10  -3  -1 26484.5 1036.51   1
  10   3   1 25115.7 1032.26   1
 -11   3  -1 45201.1 1736.87   1
  11  -3   1 42860.3 1732.60   1
 -12   3  -1 161.242 40.3552   1
 -12  -3  -1 30.8256 33.3538   1
  12  -3   1 137.695 37.6148   1
  12   3   1 23.8723 33.1290   1
 -13   3  -1 1370.67 106.263   1
 -13  -3  -1 1570.54 111.098   1
  13  -3   1 1445.23 107.413   1
  13   3   1 1512.71 107.553   1
 -14   3  -1 831.573 79.9911   1
 -14  -3  -1 786.467 76.8808   1
  14  -3   1 576.775 70.3492   1
  14   3   1 670.265 74.5892   1
 -15  -3  -1 16947.2 695.374   1
  15   3   1 15878.8 689.460   1
 -16   3  -1 1952.60 136.229   1
 -16  -3  -1 1950.37 133.244   1
  16  -3   1 1850.27 130.817   1
  16   3   1 1953.77 132.126   1
 -17   3  -1 2000.07 139.264   1
 -17  -3  -1 2141.54 139.747   1
  17  -3   1 1952.41 136.303   1
  17   3   1 1858.88 131.783   1
 -18   3  -1 2722.33 168.257   1
 -18  -3  -1 2635.52 164.852   1
  18  -3   1 2644.39 164.397   1
  18   3   1 2596.59 162.575   1
 -19   3  -1 258.783 53.4923   1
  19  -3   1 257.960 52.6533   1
 -20   3  -1 78.0572 45.2451   1
 -20  -3  -1 39.2630 43.4024   1
  20  -3   1 79.1754 49.4012   1
  20   3   1 22.6964 45.8014   1
 -21  -3  -1 1036.06 97.6475   1
 -21   3  -1 1042.49 98.1163   1
  21   3   1 946.263 92.6448   1
  21  -3   1 1099.30 99.3387   1
 -22   3  -1 355.478 65.1460   1
 -22  -3  -1 293.069 60.3188   1
  22  -3   1 242.940 60.8697   1
  22   3   1 378.166 63.8085   1
 -23   3  -1-15.4604 43.2134   1
 -23  -3  -1-7.90680 38.4352   1
  23  -3   1 7.69465 43.5361   1
  23   3   1-44.9473 48.0593   1
 -24   3  -1 620.780 77.0074   1
 -24  -3  -1 628.937 79.1113   1
  24  -3   1 534.078 73.1096   1
  24   3   1 616.886 77.9246   1
 -25   3  -1 312.765 63.4018   1
  25  -3   1 357.100 68.2223   1
 -26   4   1 7.50447 39.8531   1
  26  -4  -1 22.2829 40.4970   1
 -25   4   1-22.6918 37.3570   1
  25  -4  -1-7.67250 41.2922   1
 -24  -4   1 1032.09 104.764   1
  24   4  -1 1276.95 106.901   1
 -23   4   1 496.144 72.9324   1
  23  -4  -1 497.026 73.0533   1
 -22  -4   1 196.774 51.8230   1
  22   4  -1 306.422 59.8100   1
 -21   4   1 239.549 54.4793   1
 -21  -4   1 392.401 63.5917   1
  21  -4  -1 238.137 54.9935   1
  21   4  -1 204.636 54.6847   1
 -20   4   1-7.96670 38.0934   1
 -20  -4   1 54.9204 43.8565   1
  20  -4  -1-7.72338 38.7324   1
  20   4  -1 7.41181 42.4293   1
 -19   4   1 577.483 71.7151   1
 -19  -4   1 453.652 66.8042   1
  19  -4  -1 572.054 73.2966   1
  19   4  -1 415.174 63.8940   1
 -18   4   1 151.892 49.1262   1
 -18  -4   1 209.562 50.5807   1
  18   4  -1 142.293 44.8010   1
  17  -4  -1 44.0590 36.3008   1
 -16  -4   1 2869.53 167.535   1
  16   4  -1 2637.95 164.102   1
 -15   4   1 112.804 42.9971   1
 -15  -4   1 214.837 48.9958   1
  15  -4  -1 161.121 50.3603   1
  15   4  -1 108.933 40.7142   1
 -14   4   1 49649.8 2110.60   1
 -14  -4   1 55365.3 2116.54   1
  14  -4  -1 57974.8 2123.68   1
  14   4  -1 53434.3 2110.43   1
 -13   4   1 677.511 70.2705   1
  13  -4  -1 673.987 71.3869   1
 -13  -4   1 595.667 66.3706   1
  12  -4  -1 5994.19 283.380   1
 -12   4   1 5669.14 276.821   1
  11   4  -1 3992.28 199.725   1
 -10   4   1 27081.4 1033.82   1
  10   4  -1 25315.6 1023.02   1
  10  -4  -1 25590.7 1030.78   1
 -10  -4   1 24870.6 1022.83   1
  -9   4   1 1091.48 81.9949   1
   9  -4  -1 1133.46 81.5029   1
   9   4  -1 1222.34 79.8053   1
  -8  -4   1 53149.5 2056.47   1
   8  -4  -1 52573.0 2061.76   1
   8   4  -1 54951.8 2057.66   1
  -8   4   1 50967.2 2062.74   1
  -7  -4   1 741.377 57.0984   1
   7  -4  -1 604.426 55.2071   1
   7   4  -1 589.493 55.2340   1
  -7   4   1 648.772 56.7588   1
  -6  -4   1 34177.2 1289.78   1
   6  -4  -1 32831.2 1295.13   1
  -6   4   1 31987.2 1292.32   1
   6   4  -1 32746.8 1287.92   1
   5  -4  -1 16063.4 637.269   1
  -5   4   1 15398.5 633.586   1
   4  -4  -1 106847. 3948.12   1
  -4  -4   1 102253. 3943.55   1
   4   4  -1 105369. 3943.13   1
  -4   4   1 97052.2 3946.81   1
   3   4  -1 3737.76 176.269   1
  -3  -4   1 4161.81 178.358   1
   2   4  -1 6369.60 278.165   1
  -2  -4   1 7038.98 281.375   1
   1   4  -1 64735.7 2467.66   1
  -1  -4   1 68716.8 2470.59   1
   1  -4  -1 68829.5 2472.16   1
   0  -4   1 109424. 4279.94   1
   0   4  -1 108481. 4278.87   1
   0   4   1 120446. 4283.84   1
   0  -4  -1 110278. 4282.66   1
   1  -4   1 6060.73 258.737   1
  -1  -4  -1 5850.90 259.333   1
   1   4   1 6707.14 262.235   1
  -1   4  -1 5839.19 257.452   1
  -3  -4  -1 2349.21 120.656   1
   3   4   1 2276.00 119.179   1
   3  -4   1 2581.63 124.417   1
  -3   4  -1 2248.90 118.454   1
  -4  -4  -1 8226.82 330.455   1
   4   4   1 7894.57 327.811   1
   4  -4   1 7719.18 332.548   1
  -4   4  -1 7032.19 326.173   1
  -5  -4  -1 16448.0 643.762   1
   5   4   1 15376.8 640.895   1
   5  -4   1 15667.4 645.651   1
  -5   4  -1 16051.4 645.469   1
  -6  -4  -1 127256. 5122.80   1
   6   4   1 135031. 5123.60   1
   6  -4   1 134679. 5126.35   1
  -6   4  -1 138345. 5128.70   1
  -7  -4  -1 5685.09 258.871   1
   7   4   1 5849.89 259.334   1
  -7   4  -1 5801.52 264.495   1
   7  -4   1 5419.64 261.742   1
   8  -4   1 401.218 50.4651   1
  -8  -4  -1 387.563 48.4112   1
   8   4   1 427.348 47.7874   1
  -8   4  -1 449.794 53.6172   1
   9   4   1 36472.1 1481.07   1
  -9  -4  -1 37118.9 1482.82   1
   9  -4   1 39006.1 1491.50   1
  -9   4  -1 38288.2 1489.31   1
  10   4   1 11189.9 476.909   1
 -10  -4  -1 11238.8 478.757   1
  10  -4   1 11599.2 487.405   1
 -10   4  -1 10660.8 481.017   1
  11   4   1 18079.7 785.664   1
 -11  -4  -1 18679.2 792.180   1
  11  -4   1 20609.3 800.155   1
 -11   4  -1 20080.8 796.721   1
  12   4   1 23499.9 959.136   1
 -12  -4  -1 24185.6 964.832   1
  12  -4   1 23924.9 967.611   1
 -12   4  -1 23096.1 964.349   1
  13   4   1 6832.23 320.299   1
 -13  -4  -1 6502.78 321.322   1
  13  -4   1 6987.15 327.097   1
 -13   4  -1 7294.32 329.461   1
  14   4   1 12947.4 548.527   1
 -14  -4  -1 13011.8 552.283   1
  14  -4   1 11861.5 546.654   1
 -14   4  -1 13173.5 556.026   1
 -15  -4  -1 834.658 84.3297   1
  15  -4   1 862.100 85.3815   1
 -15   4  -1 1066.52 93.7168   1
  16   4   1 6438.88 322.035   1
 -16  -4  -1 6841.70 329.740   1
  16  -4   1 7032.55 332.753   1
 -16   4  -1 7052.02 332.176   1
  17   4   1 172.148 50.2875   1
 -17  -4  -1 60.4935 40.9311   1
  17  -4   1 76.5191 44.5289   1
 -17   4  -1 169.237 52.6345   1
  18   4   1 1835.89 129.299   1
 -18  -4  -1 1852.87 131.528   1
  18  -4   1 1646.36 127.120   1
 -18   4  -1 2037.67 138.711   1
  19  -4   1 2004.02 138.497   1
  20   4   1 233.349 55.9666   1
 -20  -4  -1 148.510 52.6011   1
 -20   4  -1 261.575 59.2781   1
  21   4   1-7.60043 42.9989   1
 -21  -4  -1 7.81006 38.5678   1
  22   4   1 220.475 58.1734   1
 -22  -4  -1 77.5183 50.0941   1
  22  -4   1 166.072 52.4706   1
 -22   4  -1 169.810 47.5528   1
  23   4   1 67.7949 48.9457   1
 -23  -4  -1 208.033 58.0105   1
  23  -4   1 100.388 48.7899   1
 -23   4  -1 69.2719 49.0933   1
  24   4   1 149.017 50.3524   1
 -24  -4  -1 182.009 51.2364   1
 -24   4  -1 127.300 56.2023   1
  24  -4   1 204.002 59.6922   1
 -25   4  -1 379.321 63.7254   1
  25  -4   1 410.048 68.3979   1
 -26   5   1-7.34426 39.5226   1
  26  -5  -1-7.42163 42.9764   1
 -25   5   1 218.517 52.1700   1
  25  -5  -1 260.412 58.6110   1
  24   5  -1-7.64069 42.7094   1
 -24   5   1 15.5316 40.6758   1
 -23  -5   1 1476.29 115.110   1
 -23   5   1 1568.60 118.447   1
  23  -5  -1 1161.34 106.201   1
  23   5  -1 1373.57 111.795   1
  22   5  -1 550.829 76.8341   1
 -22   5   1 526.744 76.4592   1
 -22  -5   1 637.486 78.5602   1
  22  -5  -1 646.571 78.1362   1
 -21  -5   1 942.447 95.3359   1
  21   5  -1 955.689 95.5303   1
 -21   5   1 1150.39 101.445   1
  21  -5  -1 1149.14 102.600   1
 -20   5   1-23.6829 34.4799   1
 -20  -5   1 53.4777 42.1981   1
  20  -5  -1 71.2009 42.5911   1
  20   5  -1 45.0162 42.9668   1
 -19  -5   1 1298.36 105.414   1
  19   5  -1 1186.36 101.060   1
 -18   5   1 1681.44 123.263   1
 -18  -5   1 1696.35 120.730   1
  18  -5  -1 1420.79 114.700   1
  18   5  -1 1744.95 121.913   1
 -17   5   1 188.911 48.9990   1
 -17  -5   1 142.773 44.2050   1
  17  -5  -1 260.856 56.0475   1
  17   5  -1 182.250 45.1188   1
 -16   5   1 787.384 82.9757   1
  16   5  -1 962.927 85.1259   1
  16  -5  -1 1024.41 92.0739   1
 -16  -5   1 814.880 81.4656   1
 -15  -5   1 4522.32 235.689   1
  15   5  -1 4745.42 237.356   1
  14   5  -1-6.23121 31.2481   1
 -14  -5   1 44.4300 34.1558   1
  14  -5  -1-21.7760 36.9480   1
 -14   5   1-20.4218 36.1468   1
  13  -5  -1 40542.4 1545.54   1
 -13  -5   1 38054.2 1533.13   1
 -13   5   1 36323.7 1536.54   1
  13   5  -1 40279.1 1535.38   1
 -12  -5   1 3318.11 183.305   1
 -12   5   1 3545.73 191.066   1
  12  -5  -1 3722.83 194.139   1
 -11  -5   1 15879.4 694.921   1
  11   5  -1 16679.1 697.044   1
 -11   5   1 17940.5 708.547   1
  11  -5  -1 17538.9 705.844   1
  10   5  -1 7015.16 303.176   1
 -10  -5   1 6299.56 300.295   1
  -9  -5   1 13327.3 553.304   1
   9   5  -1 13694.2 552.932   1
  -9   5   1 13156.5 557.394   1
   9  -5  -1 12864.2 556.700   1
  -8  -5   1 4355.90 206.238   1
   8   5  -1 4401.46 205.652   1
  -8   5   1 4300.14 210.090   1
   8  -5  -1 4016.72 209.189   1
  -7  -5   1 30188.7 1178.06   1
   7   5  -1 31323.6 1178.70   1
  -7   5   1 27943.0 1180.63   1
   7  -5  -1 29824.1 1184.14   1
  -6  -5   1 12046.7 483.338   1
   6   5  -1 12589.5 484.456   1
  -6   5   1 11601.9 490.159   1
   5  -5  -1 71628.3 2660.98   1
  -5  -5   1 64235.8 2653.73   1
   5   5  -1 68377.8 2654.93   1
  -5   5   1 71719.6 2659.47   1
   4  -5  -1 40186.1 1626.02   1
  -4   5   1 42892.1 1627.26   1
   4   5  -1 40099.0 1621.91   1
  -4  -5   1 43907.5 1623.74   1
  -3  -5   1 43818.1 1710.79   1
  -3   5   1 42094.6 1715.43   1
   3   5  -1 43766.1 1710.34   1
   3  -5  -1 46937.3 1716.59   1
  -2   5   1 18983.6 762.434   1
   2  -5  -1 19336.7 764.866   1
   1  -5  -1 26164.8 1039.13   1
  -1   5   1 26638.3 1038.27   1
   0  -5  -1 65457.9 2502.37   1
   0   5  -1 65556.0 2499.66   1
   0   5   1 65551.3 2504.33   1
   0  -5   1 62978.1 2502.19   1
  -1  -5  -1 138718. 5181.50   1
  -1   5  -1 129395. 5181.23   1
   1   5   1 140257. 5179.66   1
   1  -5   1 132878. 5177.70   1
  -2  -5  -1 536.592 47.9190   1
   2   5   1 308.467 41.7661   1
  -2   5  -1 263.830 44.3666   1
   2  -5   1 521.866 48.7516   1
   3   5   1 133565. 5168.09   1
  -3  -5  -1 130348. 5168.44   1
  -3   5  -1 146314. 5172.30   1
   3  -5   1 130592. 5168.35   1
  -4   5  -1 1366.07 88.1212   1
   4  -5   1 1343.57 86.6302   1
   4   5   1 1337.05 83.8426   1
  -4  -5  -1 1247.51 84.6551   1
  -5   5  -1 20074.4 818.520   1
   5  -5   1 19986.8 820.518   1
   5   5   1 21227.1 820.539   1
  -5  -5  -1 20360.2 819.810   1
  -6   5  -1 253.496 43.5677   1
   6  -5   1 349.400 45.1627   1
   6   5   1 280.558 43.2375   1
  -6  -5  -1 352.992 45.7569   1
  -7   5  -1 61.7740 32.1845   1
   7  -5   1 76.5988 32.2379   1
   7   5   1 72.7475 27.8686   1
  -7  -5  -1 49.1876 25.5191   1
   8  -5   1 24602.9 1049.72   1
   8   5   1 25618.5 1049.09   1
  -8  -5  -1 26195.0 1050.86   1
  -9   5  -1 27452.3 1084.80   1
   9  -5   1 26828.0 1083.45   1
   9   5   1 26115.7 1077.05   1
  -9  -5  -1 27522.1 1081.64   1
  10  -5   1 37211.0 1504.69   1
 -10   5  -1 38738.2 1508.71   1
 -11  -5  -1 17786.6 692.186   1
 -11   5  -1 17926.4 696.802   1
  11  -5   1 17228.7 697.023   1
 -12  -5  -1 1582.96 106.669   1
 -12   5  -1 1466.01 105.222   1
  12   5   1 1278.43 99.2431   1
  12  -5   1 1530.86 113.561   1
  13  -5   1 2277.14 147.611   1
 -13  -5  -1 2254.74 142.880   1
  13   5   1 2284.44 141.603   1
 -13   5  -1 2421.21 148.634   1
 -14  -5  -1 8182.48 377.084   1
  15  -5   1 4886.05 258.384   1
 -15   5  -1 5335.27 263.957   1
  16  -5   1 21.8970 34.3832   1
 -16  -5  -1 21.6767 36.8451   1
  16   5   1 134.772 48.4120   1
 -16   5  -1 77.0137 42.0425   1
  17  -5   1-15.3166 44.3531   1
 -17  -5  -1 51.7705 39.8070   1
  17   5   1-7.26301 39.6035   1
 -17   5  -1 61.7297 43.1386   1
  18  -5   1 598.316 78.2654   1
 -18  -5  -1 452.121 65.9410   1
  18   5   1 606.781 74.4520   1
 -18   5  -1 490.049 73.7324   1
  19  -5   1 7.79900 45.1802   1
 -19  -5  -1 15.2572 35.2636   1
  19   5   1 74.9219 40.8664   1
 -19   5  -1 39.5866 44.2753   1
  20  -5   1 2915.47 177.054   1
 -20  -5  -1 2689.98 173.075   1
  20   5   1 2905.39 175.014   1
 -20   5  -1 3279.48 185.788   1
  21  -5   1-22.8291 40.4086   1
 -21  -5  -1-30.8575 42.0570   1
  21   5   1-7.58302 42.9014   1
 -21   5  -1 31.6951 44.2924   1
  22  -5   1 664.662 77.5902   1
 -22   5  -1 554.227 76.1294   1
  22   5   1 431.586 69.4589   1
 -22  -5  -1 584.483 74.7919   1
 -23   5  -1 867.714 89.7756   1
 -23  -5  -1 791.187 85.4554   1
  23  -5   1 980.836 95.0706   1
  23   5   1 834.410 88.0833   1
 -24  -5  -1 565.153 74.7187   1
  24   5   1 476.751 71.8947   1
  25  -5   1 770.029 87.5011   1
 -25   5  -1 766.383 84.7748   1
  25  -6  -1-7.39284 49.1630   1
 -25   6   1-52.8228 47.5167   1
  24  -6  -1 788.138 84.2950   1
 -24   6   1 841.338 87.0834   1
  23  -6  -1 388.319 65.5790   1
 -23   6   1 394.123 66.7329   1
  23   6  -1 321.447 63.1356   1
 -23  -6   1 352.691 64.4818   1
 -22  -6   1 2947.69 183.054   1
 -22   6   1 3134.36 188.327   1
  22   6  -1 3211.30 186.097   1
  22  -6  -1 3019.52 186.561   1
 -21  -6   1 446.140 67.5483   1
  21   6  -1 549.301 72.0404   1
  20  -6  -1 1349.80 112.043   1
 -20   6   1 1177.36 107.016   1
 -19   6   1 397.992 62.7162   1
  19   6  -1 426.658 65.1168   1
 -19  -6   1 595.566 72.9859   1
 -18  -6   1 3529.89 200.833   1
  18  -6  -1 3710.11 205.747   1
  18   6  -1 3461.38 199.229   1
 -17   6   1 37.8310 40.1845   1
 -17  -6   1 7.38530 38.1498   1
  17  -6  -1 7.83048 40.4485   1
  17   6  -1 28.6003 38.4849   1
  16  -6  -1 3637.73 200.259   1
 -16   6   1 3348.69 195.532   1
 -15   6   1 56.2949 37.8965   1
  15  -6  -1 62.3628 44.6483   1
  15   6  -1 54.1485 33.9753   1
 -15  -6   1-6.96098 34.4069   1
 -14   6   1 1241.28 102.214   1
 -14  -6   1 1393.47 107.539   1
  14  -6  -1 1535.18 111.987   1
  14   6  -1 1422.28 108.067   1
 -13   6   1 919.718 85.5255   1
  13   6  -1 933.655 84.4682   1
 -13  -6   1 911.875 83.3249   1
  13  -6  -1 895.185 84.1541   1
 -12   6   1 25120.3 1105.94   1
  12   6  -1 28240.1 1105.54   1
  12  -6  -1 28814.6 1112.60   1
 -12  -6   1 27676.2 1105.53   1
  11  -6  -1 459.917 55.7516   1
 -11   6   1 545.109 62.0905   1
 -10   6   1 3928.99 206.773   1
  10   6  -1 4118.94 204.275   1
 -10  -6   1 3831.85 202.199   1
  10  -6  -1 4224.56 209.587   1
  -9   6   1 1451.51 106.172   1
   9   6  -1 1826.63 108.831   1
   9  -6  -1 1688.28 111.366   1
  -8   6   1 1070.32 83.8329   1
   8   6  -1 1139.57 81.8771   1
  -8  -6   1 1140.09 83.4327   1
   8  -6  -1 1126.82 86.0234   1
  -7   6   1 5376.24 251.576   1
   7   6  -1 5174.12 244.299   1
  -7  -6   1 5329.90 246.761   1
   7  -6  -1 5251.72 250.815   1
  -6   6   1 9810.03 428.631   1
  -6  -6   1 10258.9 425.035   1
   6  -6  -1 10442.9 431.820   1
   6   6  -1 9517.48 421.103   1
   5  -6  -1 8473.46 361.592   1
  -5   6   1 7662.37 359.271   1
   5   6  -1 8930.17 358.404   1
  -5  -6   1 8096.78 355.929   1
   4  -6  -1 11126.4 507.030   1
  -4   6   1 11564.7 508.824   1
   4   6  -1 13138.9 505.556   1
  -4  -6   1 12980.4 507.426   1
   3  -6  -1 9379.70 409.735   1
  -3   6   1 9506.75 410.792   1
   3   6  -1 10282.8 407.204   1
  -3  -6   1 9577.71 406.781   1
   2  -6  -1 145402. 5314.94   1
  -2   6   1 138632. 5310.86   1
   2   6  -1 133909. 5305.82   1
  -2  -6   1 137743. 5309.17   1
  -1   6   1 58474.3 2159.15   1
   1   6  -1 51734.1 2150.68   1
  -1  -6   1 56983.2 2155.68   1
   1  -6  -1 56194.7 2157.84   1
   0  -6   1 120070. 4666.35   1
   0   6  -1 119818. 4664.84   1
   0   6   1 116483. 4665.82   1
   0  -6  -1 131975. 4672.46   1
   1  -6   1 16012.0 630.736   1
  -1   6  -1 14658.9 627.956   1
   1   6   1 16636.0 632.712   1
  -1  -6  -1 14925.8 631.497   1
   2  -6   1 121437. 4672.23   1
  -2   6  -1 116373. 4670.44   1
   2   6   1 130909. 4676.71   1
  -2  -6  -1 119475. 4673.72   1
  -3  -6  -1 626.339 57.3104   1
  -3   6  -1 598.143 57.8892   1
   3  -6   1 593.925 55.8831   1
  -4  -6  -1 20407.6 841.964   1
   4   6   1 21439.3 842.890   1
   4  -6   1 20819.4 844.071   1
  -4   6  -1 21215.7 845.326   1
   5   6   1 21820.2 880.741   1
   5  -6   1 22433.3 882.810   1
  -5   6  -1 23704.6 884.437   1
  -6  -6  -1 5505.70 260.456   1
   6   6   1 5667.88 260.980   1
   6  -6   1 5868.43 263.999   1
  -6   6  -1 5205.35 256.961   1
  -7  -6  -1 8652.60 388.605   1
   7   6   1 9432.92 387.925   1
   7  -6   1 9068.73 390.002   1
  -7   6  -1 7969.40 383.812   1
  -8  -6  -1 16278.2 657.577   1
   8   6   1 16890.4 658.604   1
   8  -6   1 15314.7 657.032   1
  -8   6  -1 14785.0 656.616   1
   9  -6   1 3130.06 165.714   1
  -9   6  -1 2755.30 163.724   1
 -10  -6  -1 7266.90 312.261   1
  10  -6   1 6773.77 312.325   1
 -10   6  -1 7568.37 317.745   1
 -11  -6  -1 18493.5 759.071   1
  11   6   1 18266.4 755.260   1
  11  -6   1 18755.8 762.392   1
 -11   6  -1 17530.1 760.794   1
 -12  -6  -1 3345.33 184.967   1
  12  -6   1 3564.28 191.656   1
  12   6   1 3066.15 179.956   1
 -12   6  -1 3350.07 187.338   1
 -13  -6  -1 679.632 75.5049   1
  13  -6   1 720.272 79.4612   1
 -14  -6  -1 6575.78 315.809   1
  14  -6   1 6638.75 317.567   1
  14   6   1 6505.40 312.873   1
 -14   6  -1 6439.79 316.583   1
 -15  -6  -1 902.109 87.2823   1
  15  -6   1 774.690 84.7175   1
  15   6   1 908.358 85.1221   1
 -15   6  -1 936.084 88.0267   1
 -16   6  -1 15.3147 34.0855   1
  16   6   1 14.4732 36.2909   1
 -16  -6  -1 14.8253 37.1737   1
  16  -6   1-15.1627 34.3902   1
  17   6   1 775.980 79.8330   1
 -17  -6  -1 522.140 68.1640   1
 -18   6  -1 86.6808 42.5045   1
  18   6   1 45.0728 36.6278   1
  18  -6   1 69.3061 39.8763   1
 -18  -6  -1 107.692 42.5690   1
 -19  -6  -1 5670.59 288.721   1
  19  -6   1 5859.28 295.423   1
 -19   6  -1 5790.76 290.302   1
  19   6   1 5544.19 284.708   1
 -20  -6  -1 205.072 51.0417   1
  20   6   1 305.497 62.9275   1
  21  -6   1 3828.67 217.393   1
 -21   6  -1 4115.28 223.769   1
  22   6   1 731.948 82.3680   1
 -22  -6  -1 815.781 87.4440   1
  23  -6   1 624.392 75.9033   1
 -23   6  -1 643.064 76.1938   1
  24  -6   1 357.868 61.3966   1
  24   6   1 318.199 62.6953   1
 -24   6  -1 342.369 59.1939   1
  25  -7  -1 301.522 57.5569   1
 -24   7   1 306.915 62.2170   1
  24  -7  -1 496.680 72.8302   1
  23  -7  -1 1217.75 107.974   1
 -23   7   1 1336.16 111.688   1
  23   7  -1 1393.21 114.654   1
  22  -7  -1 275.779 59.1842   1
 -22   7   1 358.814 63.9126   1
 -21  -7   1 3830.10 216.700   1
  21  -7  -1 4029.62 217.380   1
  21   7  -1 3877.63 216.553   1
 -21   7   1 3571.17 211.338   1
 -20  -7   1 40.0373 48.4345   1
  20  -7  -1 7.58445 45.3961   1
  20   7  -1 39.5338 46.3071   1
 -20   7   1-8.00287 45.8168   1
 -19  -7   1-39.3956 38.2962   1
  19  -7  -1-7.74994 41.7049   1
  19   7  -1 23.4005 41.9751   1
 -19   7   1 39.3504 44.5246   1
 -18  -7   1 163.003 46.5883   1
  18  -7  -1 215.923 50.9193   1
  18   7  -1 291.132 56.8709   1
 -18   7   1 154.550 45.3949   1
 -17  -7   1 3833.98 213.156   1
  17  -7  -1 3738.63 212.550   1
  17   7  -1 3850.66 212.056   1
 -17   7   1 3880.52 214.159   1
 -16   7   1 781.594 82.3631   1
 -16  -7   1 925.897 88.4785   1
  16  -7  -1 663.561 81.7096   1
  16   7  -1 774.027 80.3407   1
  15  -7  -1 5724.11 287.157   1
 -15  -7   1 5699.70 284.356   1
 -15   7   1 5862.63 287.135   1
  15   7  -1 5661.38 282.716   1
 -14  -7   1 2808.42 167.513   1
  14   7  -1 3005.54 168.322   1
 -14   7   1 2694.39 169.226   1
  14  -7  -1 2680.19 167.651   1
 -13  -7   1 13158.6 555.237   1
  13   7  -1 12006.3 548.669   1
 -13   7   1 12907.6 557.688   1
  13  -7  -1 13270.5 559.381   1
 -12  -7   1 1000.08 85.5873   1
  12   7  -1 864.779 80.7473   1
 -12   7   1 990.497 91.1994   1
  12  -7  -1 949.217 86.7701   1
 -11  -7   1 13367.4 585.107   1
  11   7  -1 14393.0 588.229   1
 -11   7   1 14083.6 596.261   1
  11  -7  -1 13584.0 589.005   1
 -10   7   1 9800.58 433.038   1
  10  -7  -1 9779.66 433.294   1
  -9  -7   1 1256.32 91.3897   1
   9   7  -1 1224.89 89.9160   1
   9  -7  -1 1143.78 92.1436   1
  -9   7   1 1070.17 93.2751   1
   8   7  -1 1040.36 78.8192   1
  -8   7   1 901.694 79.1431   1
   8  -7  -1 855.957 77.1074   1
   7   7  -1 51532.9 2001.90   1
  -7  -7   1 51058.7 2002.75   1
   6  -7  -1-5.40625 26.2768   1
  -6  -7   1-4.86379 23.6402   1
  -6   7   1-16.1523 28.9734   1
   6   7  -1 19.2182 23.7259   1
   5  -7  -1 26438.3 1089.24   1
  -5   7   1 28012.1 1092.02   1
   5   7  -1 27514.7 1085.96   1
  -5  -7   1 27491.7 1088.78   1
   4  -7  -1 4212.71 200.223   1
  -4   7   1 4204.06 200.950   1
   4   7  -1 4314.61 196.674   1
   3  -7  -1 31457.5 1261.31   1
  -3   7   1 29504.7 1263.07   1
  -3  -7   1 31699.6 1258.83   1
   2  -7  -1 1520.17 102.996   1
   2   7  -1 1532.51 98.4025   1
  -2  -7   1 1746.72 102.384   1
   1  -7  -1 73105.3 3002.76   1
  -1   7   1 83783.7 3008.12   1
   1   7  -1 78908.7 3001.80   1
  -1  -7   1 75987.8 3001.67   1
   0  -7   1 3313.05 171.849   1
   0   7  -1 3510.27 171.627   1
   0   7   1 3428.04 172.758   1
   0  -7  -1 3508.17 174.110   1
   1  -7   1 3806.76 190.805   1
  -1   7  -1 3995.07 192.391   1
   1   7   1 3892.43 191.599   1
  -1  -7  -1 4075.20 194.091   1
   2  -7   1 5492.83 252.756   1
  -2   7  -1 4927.70 248.883   1
   2   7   1 5901.78 254.431   1
  -2  -7  -1 5678.20 254.590   1
   3  -7   1 89218.7 3330.70   1
  -3   7  -1 89284.4 3331.93   1
   3   7   1 79836.4 3328.73   1
  -3  -7  -1 86970.7 3329.12   1
  -4  -7  -1 22330.2 881.924   1
  -4   7  -1 21525.4 882.046   1
   4  -7   1 21712.4 883.221   1
  -5  -7  -1 2836.98 167.104   1
   5   7   1 3197.97 170.232   1
  -5   7  -1 3581.57 178.500   1
   5  -7   1 3792.49 180.226   1
   6   7   1 438.795 51.6058   1
  -6  -7  -1 344.006 48.7617   1
  -7  -7  -1 370.128 51.6915   1
   7   7   1 366.641 49.8098   1
  -7   7  -1 346.311 47.2517   1
   7  -7   1 318.879 47.9817   1
  -8  -7  -1 681.541 69.8019   1
   8   7   1 931.984 75.2458   1
  -8   7  -1 750.370 75.1921   1
   8  -7   1 872.714 76.9250   1
  -9  -7  -1 23099.9 870.287   1
   9   7   1 19346.7 858.331   1
  -9   7  -1 20492.0 865.835   1
   9  -7   1 21998.8 867.628   1
 -10  -7  -1 20812.7 886.504   1
  10   7   1 20359.3 882.063   1
 -10   7  -1 22944.3 895.205   1
  10  -7   1 22851.5 890.518   1
 -11  -7  -1 2561.24 159.636   1
  11   7   1 2768.71 160.328   1
  11  -7   1 2854.85 165.567   1
 -11   7  -1 2767.43 166.123   1
 -12  -7  -1 2737.57 163.384   1
  12  -7   1 2680.65 163.278   1
 -12   7  -1 2692.08 165.855   1
 -13   7  -1 9869.79 449.180   1
  13  -7   1 9976.66 450.934   1
  13   7   1 10077.9 447.228   1
 -13  -7  -1 9934.29 447.829   1
  14  -7   1 1537.56 123.088   1
 -14   7  -1 1478.83 112.167   1
 -15   7  -1 973.086 90.7896   1
  15  -7   1 882.683 88.9280   1
  15   7   1 856.950 85.3864   1
 -15  -7  -1 965.406 90.4195   1
 -16   7  -1 227.168 56.0461   1
  16  -7   1 299.439 61.0115   1
  16   7   1 263.435 56.4919   1
 -16  -7  -1 381.384 58.7492   1
 -17   7  -1 101.457 50.1886   1
  17  -7   1 46.3665 44.8869   1
  17   7   1 114.249 47.6143   1
 -17  -7  -1 108.331 44.4350   1
 -18   7  -1 1719.92 125.900   1
  18  -7   1 1498.63 119.880   1
  18   7   1 1613.77 121.955   1
 -18  -7  -1 1647.60 123.041   1
 -19   7  -1 4902.21 250.087   1
  19  -7   1 4359.71 241.595   1
  19   7   1 4458.49 242.008   1
 -19  -7  -1 4521.39 243.308   1
 -20   7  -1 4495.83 233.716   1
  20  -7   1 4217.16 231.816   1
  20   7   1 3979.57 230.959   1
 -20  -7  -1 4272.03 233.419   1
 -21   7  -1 23.4336 48.2174   1
  21  -7   1 23.3032 45.9913   1
  21   7   1-39.4060 44.5882   1
 -21  -7  -1-23.9515 42.9641   1
 -22   7  -1 388.180 71.1619   1
  22  -7   1 467.345 71.6885   1
  22   7   1 432.708 68.7002   1
 -22  -7  -1 637.364 78.6506   1
  23   7   1 132.516 53.3884   1
 -23  -7  -1 134.305 50.4640   1
 -24   7  -1 590.809 74.6517   1
  24  -7   1 588.121 72.9604   1
 -24   8   1-22.6415 46.1219   1
  24  -8  -1-7.38831 44.2203   1
 -23   8   1 213.178 52.1654   1
  23  -8  -1 230.719 60.6356   1
  22   8  -1 1543.45 121.453   1
 -21   8   1 849.258 86.3909   1
  21  -8  -1 586.937 77.4408   1
  21   8  -1 678.908 82.5870   1
 -21  -8   1 548.762 75.2092   1
 -20   8   1 1990.21 138.672   1
  20   8  -1 1809.37 136.243   1
 -20  -8   1 2027.06 140.364   1
 -19  -8   1 233.194 59.9257   1
  19  -8  -1 217.464 59.1911   1
  19   8  -1 306.027 60.0977   1
 -18  -8   1 586.131 73.9341   1
  18   8  -1 602.891 75.7405   1
  18  -8  -1 783.613 86.6758   1
 -18   8   1 720.424 83.6223   1
 -17   8   1 904.577 88.8693   1
 -17  -8   1 923.397 89.2346   1
  17  -8  -1 1002.05 99.5293   1
  17   8  -1 744.117 83.2193   1
 -16   8   1 281.397 50.7896   1
  16   8  -1 356.500 59.2971   1
  16  -8  -1 228.136 52.4614   1
 -16  -8   1 257.743 52.7501   1
  15  -8  -1 3664.61 215.227   1
 -15   8   1 4300.85 223.303   1
 -14   8   1 112.589 47.8115   1
  14   8  -1 42.4190 40.5995   1
 -14  -8   1 142.339 46.6046   1
  14  -8  -1 51.7382 38.3084   1
 -13   8   1 666.324 78.4275   1
  13   8  -1 698.015 73.8845   1
 -13  -8   1 561.157 69.8105   1
  13  -8  -1 650.010 74.8996   1
  12   8  -1 55521.6 2339.39   1
 -12  -8   1 60967.1 2347.41   1
  12  -8  -1 58473.3 2344.40   1
 -11   8   1 216.111 46.8148   1
  11   8  -1 133.034 43.2627   1
 -11  -8   1 117.043 38.5567   1
  11  -8  -1 178.082 42.7108   1
 -10   8   1 9081.07 412.887   1
  10   8  -1 9637.85 412.765   1
 -10  -8   1 9193.37 410.835   1
  10  -8  -1 8976.59 412.447   1
  -9   8   1 2812.27 166.914   1
   9   8  -1 2975.97 165.737   1
   9  -8  -1 3236.39 175.168   1
  -9  -8   1 3198.69 170.986   1
  -8   8   1 1168.46 92.2669   1
   8  -8  -1 1073.39 91.9726   1
  -7   8   1 5291.41 254.801   1
   7  -8  -1 5693.48 260.564   1
   7   8  -1 4832.73 247.937   1
   6   8  -1 30287.4 1162.42   1
  -6   8   1 30010.5 1168.54   1
   6  -8  -1 28556.0 1164.47   1
  -6  -8   1 27884.6 1160.10   1
   5   8  -1 602.027 58.4660   1
  -5  -8   1 670.353 62.4733   1
   4   8  -1 10229.5 467.440   1
   4  -8  -1 11139.4 476.546   1
  -4  -8   1 10977.7 471.888   1
   3   8  -1 6909.46 306.231   1
  -3   8   1 6997.60 311.589   1
   3  -8  -1 6342.82 307.028   1
  -3  -8   1 7062.24 309.191   1
   2   8  -1 128037. 4556.43   1
  -2   8   1 113825. 4552.41   1
   2  -8  -1 118353. 4558.28   1
  -2  -8   1 114294. 4552.61   1
  -1   8   1 797.405 67.7258   1
   1   8  -1 866.703 68.0157   1
  -1  -8   1 903.256 71.5589   1
   0   8   1 10620.0 450.527   1
   0   8  -1 9639.11 443.665   1
   0  -8   1 10909.5 451.170   1
   0  -8  -1 11133.8 453.684   1
   1   8   1 4031.16 209.648   1
  -1   8  -1 4380.05 213.956   1
   1  -8   1 4495.23 214.547   1
  -1  -8  -1 4685.79 217.966   1
   2   8   1 40331.0 1724.06   1
  -2   8  -1 45463.8 1729.38   1
   2  -8   1 44633.3 1730.08   1
  -2  -8  -1 46224.9 1729.98   1
   3   8   1 17383.1 758.427   1
  -3   8  -1 19918.5 767.046   1
   3  -8   1 18793.3 764.692   1
  -3  -8  -1 18936.2 766.027   1
   4   8   1 58673.1 2292.27   1
  -4  -8  -1 59118.9 2294.56   1
  -5   8  -1 19115.6 736.089   1
   5  -8   1 17082.8 732.603   1
   5   8   1 16920.9 727.876   1
  -5  -8  -1 18090.9 732.773   1
  -6   8  -1 6581.81 302.862   1
   6  -8   1 6351.78 301.481   1
  -7  -8  -1 22361.0 882.632   1
   7   8   1 21233.7 877.798   1
  -7   8  -1 20849.1 878.896   1
   7  -8   1 21954.0 883.708   1
  -8  -8  -1 16926.1 700.476   1
   8   8   1 16169.0 698.048   1
  -8   8  -1 16207.1 700.720   1
   8  -8   1 17872.2 705.091   1
  -9  -8  -1 6.49572 36.7498   1
   9   8   1 12.6754 33.1961   1
  -9   8  -1-19.6994 31.3977   1
   9  -8   1-13.3138 34.8680   1
 -10  -8  -1 8279.57 375.892   1
  10   8   1 8127.26 374.104   1
  10  -8   1 8116.29 373.288   1
 -10   8  -1 8134.65 377.163   1
 -11  -8  -1 1069.17 95.4738   1
 -11   8  -1 1158.84 98.7067   1
  11  -8   1 1142.15 95.0506   1
 -12  -8  -1 11806.7 524.601   1
  12   8   1 12032.2 524.786   1
  12  -8   1 11629.1 525.337   1
 -12   8  -1 12534.8 530.570   1
  13  -8   1 2251.75 150.209   1
 -13   8  -1 2380.89 152.299   1
 -14   8  -1 2458.73 156.335   1
  14  -8   1 2409.24 155.802   1
  14   8   1 2302.67 151.119   1
 -14  -8  -1 2463.60 154.951   1
 -15   8  -1 2794.80 174.486   1
  15  -8   1 3268.40 192.224   1
  15   8   1 3360.50 187.483   1
 -15  -8  -1 3060.40 184.704   1
 -16   8  -1 1690.45 129.423   1
  16  -8   1 1992.15 137.516   1
  16   8   1 1936.56 134.546   1
 -16  -8  -1 1877.56 132.768   1
  17  -8   1 3491.85 196.631   1
 -17   8  -1 3132.80 189.408   1
 -18   8  -1 1766.35 129.523   1
  18  -8   1 1819.61 130.204   1
  18   8   1 1558.40 123.932   1
 -18  -8  -1 1643.68 127.257   1
 -19   8  -1 340.201 65.3561   1
  19  -8   1 349.303 62.4538   1
  19   8   1 220.762 59.4329   1
 -19  -8  -1 242.172 56.1307   1
  20  -8   1 84.2242 44.4361   1
 -20   8  -1 70.4891 45.4495   1
 -21   8  -1 405.879 65.2165   1
  21  -8   1 481.210 72.6595   1
  21   8   1 433.737 68.7790   1
 -21  -8  -1 435.890 69.2396   1
  22  -8   1 437.749 71.1703   1
 -22   8  -1 388.517 69.6147   1
  23  -8   1 153.115 49.3082   1
 -23   8  -1 187.939 55.6672   1
  24  -9  -1 36.8442 39.6940   1
 -24   9   1 58.7952 44.9456   1
  22  -9  -1 95.5221 41.7129   1
 -22   9   1 85.7882 42.1098   1
  21  -9  -1 1754.64 127.104   1
 -21   9   1 1626.10 125.238   1
 -20  -9   1 283.782 59.4480   1
 -20   9   1 265.552 61.6136   1
  20   9  -1 151.534 51.4429   1
  19   9  -1 276.364 62.8425   1
 -19  -9   1 249.993 60.5709   1
  18  -9  -1 40.3992 45.1939   1
 -18   9   1 46.8204 47.7131   1
 -17   9   1 1434.57 118.960   1
 -17  -9   1 1857.79 126.907   1
  17  -9  -1 1498.72 123.572   1
  17   9  -1 1497.35 118.756   1
  16  -9  -1 432.834 66.3156   1
  16   9  -1 582.946 73.1768   1
 -16  -9   1 433.969 62.4955   1
 -15   9   1 774.849 84.4898   1
  15  -9  -1 698.297 84.5624   1
  15   9  -1 726.152 78.5886   1
 -15  -9   1 736.687 82.4663   1
  14  -9  -1 241.029 50.9324   1
 -14   9   1 113.778 42.3921   1
 -13   9   1 2860.28 168.307   1
  13  -9  -1 2470.99 156.874   1
  13   9  -1 2316.71 154.198   1
 -13  -9   1 2815.71 163.896   1
 -12   9   1 783.858 83.5552   1
  12  -9  -1 740.987 80.0634   1
  12   9  -1 851.005 83.3146   1
 -12  -9   1 687.161 76.7959   1
  11   9  -1 30306.6 1306.60   1
 -11  -9   1 35565.9 1318.18   1
 -10   9   1 1202.49 97.9274   1
  10  -9  -1 1125.40 96.8904   1
  10   9  -1 1172.64 92.9443   1
 -10  -9   1 1111.95 94.5086   1
  -9   9   1 39.7425 34.7330   1
  -9  -9   1 18.8429 30.5731   1
   9   9  -1 43.2739 32.8681   1
   9  -9  -1 75.0231 36.2535   1
   8  -9  -1 15597.9 662.935   1
  -8  -9   1 15922.9 659.487   1
  -8   9   1 14697.5 661.262   1
   8   9  -1 16615.6 658.630   1
   7  -9  -1 1531.57 109.704   1
  -7   9   1 1336.28 104.605   1
   7   9  -1 1619.66 106.217   1
  -7  -9   1 1692.81 109.222   1
  -6   9   1 9941.33 437.073   1
   6  -9  -1 9891.90 434.895   1
  -5   9   1 19356.6 788.589   1
   5  -9  -1 18959.2 787.640   1
   4   9  -1 584.496 61.1603   1
  -4   9   1 445.346 57.0770   1
   4  -9  -1 625.897 64.5019   1
  -4  -9   1 548.916 59.3650   1
   3   9  -1 26329.1 1050.90   1
  -3   9   1 24393.9 1051.40   1
   3  -9  -1 26574.4 1054.65   1
  -3  -9   1 27616.7 1053.98   1
   2   9  -1 3866.13 186.170   1
   2  -9  -1 3603.91 187.654   1
  -2  -9   1 3908.67 187.549   1
  -1  -9   1 26243.6 981.022   1
   1   9  -1 22550.4 971.847   1
   0   9  -1 62.9746 30.8078   1
   0  -9   1 50.0100 33.6767   1
   3   9   1 30711.2 1160.72   1
  -3   9  -1 26937.3 1153.85   1
   3  -9   1 28168.7 1157.36   1
  -3  -9  -1 30255.6 1162.49   1
   4   9   1 4757.79 235.492   1
  -4   9  -1 5288.38 244.656   1
   4  -9   1 4526.93 234.904   1
  -4  -9  -1 4884.78 240.342   1
   5   9   1 1410.64 101.772   1
  -5   9  -1 1528.05 105.555   1
   5  -9   1 1498.03 107.438   1
  -5  -9  -1 1494.57 105.815   1
  -6   9  -1 14587.6 603.574   1
  -6  -9  -1 14254.6 600.615   1
   6  -9   1 15021.4 604.950   1
   6   9   1 13100.0 593.582   1
  -7  -9  -1 10395.4 467.201   1
  -7   9  -1 11295.2 471.545   1
   7  -9   1 11889.0 474.627   1
  -8  -9  -1-26.1384 35.1649   1
   8   9   1 6.37640 32.9313   1
  -8   9  -1 19.7426 35.4139   1
   8  -9   1 33.8921 41.8418   1
  -9  -9  -1 19869.3 800.953   1
   9   9   1 19727.6 798.388   1
   9  -9   1 18452.9 798.783   1
  -9   9  -1 18955.2 798.877   1
 -10  -9  -1 1670.57 118.690   1
 -11  -9  -1 3754.43 195.557   1
  11   9   1 3572.90 192.903   1
 -12   9  -1 6261.01 306.581   1
  12  -9   1 6134.71 302.179   1
 -13  -9  -1 4204.87 227.996   1
  13   9   1 4281.48 227.518   1
 -13   9  -1 3865.32 226.157   1
  13  -9   1 4424.81 229.775   1
 -14  -9  -1 1796.05 130.019   1
  14   9   1 1611.78 123.389   1
 -14   9  -1 1891.87 132.666   1
  14  -9   1 1851.72 132.315   1
 -15  -9  -1 334.004 62.1790   1
  15   9   1 197.043 54.6528   1
  15  -9   1 405.260 64.6836   1
 -15   9  -1 314.923 55.7615   1
 -16   9  -1 2765.39 170.047   1
 -16  -9  -1 2698.08 170.753   1
  16  -9   1 2890.09 177.850   1
  16   9   1 2706.59 169.771   1
 -17  -9  -1 277.529 57.6656   1
  17   9   1 524.500 71.1885   1
 -17   9  -1 297.903 54.9633   1
  17  -9   1 473.962 65.9389   1
  18   9   1 966.735 96.9422   1
 -18  -9  -1 972.449 97.1837   1
 -19   9  -1 389.525 70.0211   1
  19  -9   1 576.552 75.9741   1
  19   9   1 357.997 63.5599   1
 -19  -9  -1 447.998 67.5999   1
  20   9   1 373.838 64.5378   1
 -20  -9  -1 471.925 68.8875   1
  21  -9   1 219.191 59.9187   1
  21   9   1 205.893 55.0166   1
 -21  -9  -1 206.966 53.9714   1
 -22   9  -1 7.43826 42.1344   1
  22   9   1 149.038 58.1421   1
  22  -9   1 37.6174 42.6159   1
  23  -9   1 174.124 53.9262   1
 -23   9  -1 234.282 57.3322   1
  23 -10  -1 78.8525 50.9217   1
 -23  10   1 74.4824 48.7440   1
  22 -10  -1 386.198 62.7552   1
  21 -10  -1-15.2251 40.9654   1
 -21  10   1 22.9715 43.8329   1
 -20  10   1 297.171 63.6454   1
 -20 -10   1 271.299 61.3985   1
  20 -10  -1 338.193 63.0734   1
  20  10  -1 200.621 61.9886   1
 -19  10   1 547.374 72.4011   1
  19 -10  -1 436.494 72.4220   1
  19  10  -1 455.249 70.8228   1
 -19 -10   1 523.602 73.8235   1
  18  10  -1-7.92609 44.3053   1
 -18 -10   1 24.2923 41.2186   1
 -17  10   1 163.414 47.6029   1
  17 -10  -1 333.389 59.6188   1
  17  10  -1 306.279 59.0015   1
 -16  10   1 4068.68 215.199   1
  16 -10  -1 3691.58 210.745   1
  16  10  -1 3601.87 208.027   1
 -16 -10   1 3528.62 207.819   1
 -15  10   1 2909.19 183.075   1
  15 -10  -1 3218.55 187.575   1
  15  10  -1 3017.93 182.300   1
 -15 -10   1 3216.59 186.154   1
 -14  10   1 1419.25 118.630   1
  14 -10  -1 1704.46 123.154   1
  14  10  -1 1659.19 120.699   1
 -14 -10   1 1691.26 123.553   1
 -13  10   1 309.067 58.8196   1
  13 -10  -1 217.853 51.2323   1
  13  10  -1 324.886 57.5368   1
 -13 -10   1 178.588 52.0498   1
 -12  10   1 635.377 75.2106   1
 -12 -10   1 747.299 76.5005   1
  12  10  -1 707.939 77.5524   1
  12 -10  -1 688.810 77.5051   1
 -11  10   1 2405.11 158.124   1
  11 -10  -1 2510.54 156.421   1
  11  10  -1 2707.56 157.535   1
 -11 -10   1 2465.38 154.412   1
 -10 -10   1 6602.76 309.420   1
  10 -10  -1 6957.78 316.275   1
   9 -10  -1 9106.96 407.355   1
  -9 -10   1 8860.03 403.571   1
  -9  10   1 8534.72 402.491   1
   9  10  -1 9175.60 402.593   1
   8 -10  -1 24224.4 968.990   1
  -8  10   1 22509.2 963.086   1
   8  10  -1 23531.5 959.328   1
  -8 -10   1 24042.6 963.383   1
   7  10  -1 8978.38 412.508   1
  -7  10   1 9099.53 419.261   1
   7 -10  -1 9668.81 422.265   1
  -7 -10   1 9722.66 419.726   1
  -6  10   1 1228.10 98.2022   1
   6 -10  -1 1120.41 93.1143   1
  -6 -10   1 1348.46 97.9515   1
   5  10  -1 307.322 48.5571   1
  -5  10   1 298.053 51.8863   1
   5 -10  -1 338.780 53.4549   1
  -5 -10   1 340.300 50.1234   1
   4  10  -1 6661.65 293.241   1
   4 -10  -1 6565.02 296.851   1
  -4 -10   1 6302.23 292.103   1
   3  10  -1 16380.7 670.011   1
  -3  10   1 16535.1 675.652   1
   3 -10  -1 15617.6 671.896   1
  -3 -10   1 15873.1 669.865   1
   2  10  -1 15938.0 631.813   1
  -2  10   1 14439.4 630.136   1
  -2 -10   1 14664.3 630.479   1
   2 -10  -1 15086.6 632.840   1
  -1  10   1 108568. 4063.58   1
   1  10  -1 117914. 4067.14   1
  -1 -10   1 104086. 4062.98   1
   0  10   1 1970.40 121.200   1
   0  10  -1 1517.58 109.903   1
   0 -10  -1 1750.71 117.214   1
   0 -10   1 1867.71 119.526   1
   1  10   1 586.192 64.3657   1
  -1  10  -1 538.572 64.9679   1
   1 -10   1 605.272 64.2804   1
  -1 -10  -1 645.912 67.3492   1
   2  10   1 612.471 65.3408   1
  -2  10  -1 534.946 62.3253   1
   2 -10   1 588.749 65.7513   1
  -2 -10  -1 634.308 67.0986   1
   3  10   1 110256. 4365.95   1
  -3  10  -1 116218. 4371.49   1
   3 -10   1 113304. 4369.51   1
  -3 -10  -1 113586. 4370.54   1
   4  10   1 5267.15 259.931   1
  -4  10  -1 5360.06 263.257   1
   4 -10   1 5262.47 260.156   1
  -4 -10  -1 5665.78 265.088   1
   5  10   1 1242.09 92.4519   1
  -5  10  -1 1015.39 90.8872   1
   5 -10   1 1070.31 90.6184   1
  -5 -10  -1 1052.94 90.2513   1
  -6  10  -1 3944.08 200.080   1
  -6 -10  -1 3392.14 191.551   1
   6 -10   1 3487.89 194.314   1
   6  10   1 3479.65 191.160   1
  -7 -10  -1 561.700 68.4197   1
  -7  10  -1 696.231 73.5980   1
   7 -10   1 758.463 77.2715   1
   7  10   1 772.227 73.8904   1
  -8  10  -1 8719.90 394.818   1
   8 -10   1 8941.13 398.655   1
   8  10   1 8150.59 387.704   1
  -8 -10  -1 8924.06 396.738   1
  -9 -10  -1 4260.40 217.206   1
  -9  10  -1 3862.11 213.792   1
   9 -10   1 3780.66 213.237   1
 -10 -10  -1 1151.45 99.7481   1
  10  10   1 1256.16 99.5054   1
 -10  10  -1 1093.41 98.4281   1
  10 -10   1 1151.52 97.8208   1
 -11 -10  -1 11363.1 517.502   1
  11  10   1 11858.0 514.458   1
 -11  10  -1 12041.6 518.721   1
  11 -10   1 11331.7 510.372   1
 -12 -10  -1 6279.51 310.108   1
  12  10   1 6219.65 308.443   1
 -12  10  -1 6919.56 319.941   1
  12 -10   1 5949.71 305.584   1
 -13 -10  -1 4026.59 233.801   1
  13  10   1 4452.14 236.500   1
 -13  10  -1 4629.16 241.275   1
  13 -10   1 4663.19 240.037   1
 -14 -10  -1 912.257 88.5356   1
 -14  10  -1 769.292 90.0986   1
  14 -10   1 724.161 86.3193   1
 -15 -10  -1 655.765 79.3061   1
  15  10   1 502.423 72.2573   1
 -15  10  -1 622.292 76.3856   1
  15 -10   1 545.776 75.0680   1
 -16 -10  -1-8.00052 39.5092   1
  16  10   1-7.80909 43.1156   1
 -16  10  -1 7.56377 40.1647   1
  16 -10   1 41.1359 48.1792   1
 -17 -10  -1 5141.01 268.627   1
  17  10   1 5063.35 265.331   1
 -18 -10  -1 867.466 90.1320   1
 -18  10  -1 720.328 85.2152   1
  18 -10   1 686.572 85.2536   1
  18  10   1 830.037 87.8560   1
 -19 -10  -1 24.3272 43.6373   1
 -19  10  -1-15.4013 44.0814   1
  19 -10   1-15.6528 42.6666   1
  19  10   1 15.8353 44.7935   1
 -20 -10  -1 48.4738 48.8754   1
  20 -10   1 7.52293 35.9884   1
  20  10   1 78.9216 52.0275   1
 -20  10  -1 15.2501 41.5846   1
  21  10   1 39.1716 51.6552   1
 -22  10  -1 240.759 50.1752   1
  22 -11  -1 58.1561 40.1965   1
 -21  11   1 96.7594 44.8546   1
  21 -11  -1 184.961 56.1315   1
  20 -11  -1 46.1478 50.7215   1
 -19  11   1 1195.57 106.429   1
 -19 -11   1 1120.19 105.331   1
  19  11  -1 1011.52 104.014   1
 -18  11   1 723.459 84.4361   1
  18 -11  -1 565.307 81.3231   1
  18  11  -1 778.579 85.4940   1
 -18 -11   1 758.948 85.2437   1
  17  11  -1 39.2950 41.7777   1
 -17 -11   1 64.8862 44.2608   1
  16 -11  -1 1043.58 97.8791   1
 -16  11   1 931.007 92.7901   1
 -15  11   1 992.054 93.8416   1
  15 -11  -1 907.204 91.9990   1
  15  11  -1 778.167 86.1970   1
 -15 -11   1 813.157 85.0696   1
 -14  11   1 104.417 42.0987   1
  14 -11  -1-7.28955 33.1019   1
  14  11  -1 52.6775 46.0115   1
 -14 -11   1 38.2326 37.1977   1
 -13  11   1 497.127 68.4971   1
 -13 -11   1 436.471 65.8449   1
  13  11  -1 371.785 63.4728   1
  13 -11  -1 457.811 67.6112   1
 -12 -11   1 2070.62 135.072   1
 -12  11   1 1921.08 133.978   1
  12 -11  -1 1747.05 129.881   1
 -11  11   1 3226.89 189.100   1
  11 -11  -1 3318.47 189.029   1
  10 -11  -1 5894.26 293.462   1
 -10  11   1 6033.93 292.462   1
  10  11  -1 5934.95 290.087   1
 -10 -11   1 5857.28 290.337   1
   9  11  -1 741.971 74.1397   1
  -9  11   1 628.944 72.9234   1
   9 -11  -1 649.283 73.4327   1
  -9 -11   1 449.464 62.6202   1
   8 -11  -1 5021.72 253.732   1
  -8  11   1 4571.90 248.710   1
   8  11  -1 4882.82 245.816   1
  -8 -11   1 5090.37 251.700   1
   7  11  -1 330.282 51.0851   1
  -7 -11   1 160.824 43.1761   1
   6  11  -1-6.38855 31.0569   1
  -6  11   1-27.2477 38.9987   1
   6 -11  -1-26.3949 36.8895   1
  -6 -11   1-6.56630 32.4312   1
  -5  11   1 19021.8 795.440   1
   5 -11  -1 18797.1 795.243   1
  -5 -11   1 19741.5 796.719   1
  -4  11   1 38119.2 1514.15   1
   4 -11  -1 36684.5 1512.17   1
  -4 -11   1 35612.7 1508.49   1
   3  11  -1 199.342 44.4737   1
  -3  11   1 104.364 35.0110   1
   3 -11  -1 117.821 40.3238   1
  -2  11   1 7606.76 339.619   1
   2  11  -1 7311.73 333.998   1
  -2 -11   1 7195.48 334.221   1
   2 -11  -1 6709.26 333.179   1
   1  11  -1 464.957 60.0214   1
  -1  11   1 473.264 56.4795   1
   1 -11  -1 392.406 54.7667   1
  -1 -11   1 484.099 57.6546   1
   0  11   1 11427.7 503.186   1
   0  11  -1 11303.2 504.477   1
   0 -11   1 11623.7 503.768   1
   0 -11  -1 12208.1 508.170   1
   1  11   1 3919.39 200.730   1
  -1  11  -1 3634.63 198.637   1
   1 -11   1 3485.21 196.065   1
  -1 -11  -1 3845.48 202.935   1
   2  11   1 33911.2 1261.35   1
  -2  11  -1 30568.5 1256.61   1
   2 -11   1 31345.4 1258.35   1
  -2 -11  -1 29893.9 1255.29   1
   3  11   1 2099.28 136.931   1
  -3  11  -1 2353.48 144.354   1
   3 -11   1 2432.83 143.711   1
  -3 -11  -1 2034.79 136.155   1
   4  11   1 2731.75 163.101   1
  -4  11  -1 2887.44 164.662   1
   4 -11   1 2563.55 157.295   1
  -4 -11  -1 2751.33 161.664   1
   5  11   1 274.367 48.5001   1
  -5  11  -1 334.836 55.2788   1
   5 -11   1 413.604 59.5075   1
  -5 -11  -1 397.006 61.0524   1
   6  11   1 379.501 56.0577   1
  -6  11  -1 612.228 69.0135   1
   6 -11   1 502.638 67.9668   1
   7  11   1 1609.46 117.742   1
  -7 -11  -1 1816.13 124.197   1
  -8  11  -1 4267.85 223.790   1
   8 -11   1 4525.04 230.608   1
   8  11   1 4244.65 222.703   1
  -8 -11  -1 3852.51 219.454   1
   9 -11   1 251.347 51.9369   1
  -9  11  -1 203.369 48.2183   1
 -10  11  -1 265.423 55.8952   1
 -10 -11  -1 265.735 53.6856   1
  10 -11   1 419.804 63.8879   1
 -11 -11  -1 1702.29 122.391   1
  11 -11   1 1614.46 120.915   1
 -11  11  -1 1634.98 121.808   1
  11  11   1 1610.91 120.199   1
 -12 -11  -1 3067.08 187.582   1
  12 -11   1 3217.96 187.692   1
 -12  11  -1 3625.13 198.987   1
  12  11   1 3227.01 190.639   1
 -13 -11  -1 62.0410 41.1842   1
  13 -11   1 15.2425 42.0818   1
 -13  11  -1-7.81352 43.1433   1
  13  11   1-7.56017 38.4875   1
 -14 -11  -1-7.91428 38.4697   1
  14 -11   1 38.8046 44.4289   1
 -14  11  -1-15.7604 43.5097   1
  14  11   1 30.7358 38.5360   1
 -15 -11  -1 423.069 67.6884   1
  15 -11   1 332.290 58.7734   1
 -15  11  -1 409.611 67.8805   1
  15  11   1 202.005 55.3265   1
  16  11   1 511.725 71.3131   1
 -16 -11  -1 617.561 77.4340   1
 -17  11  -1 529.928 71.1032   1
 -17 -11  -1 873.903 88.3943   1
  17 -11   1 697.982 81.1561   1
  17  11   1 729.894 85.7069   1
 -18 -11  -1-8.11648 46.4620   1
  18 -11   1-7.77802 46.5494   1
  18  11   1-31.7844 45.4866   1
 -18  11  -1 54.3483 45.9687   1
  19  11   1 31.7056 42.1896   1
 -19 -11  -1 105.199 51.9926   1
  19 -11   1 100.738 52.0416   1
 -19  11  -1 75.1033 52.1195   1
  20 -11   1 67.2275 43.2770   1
 -20  11  -1 7.51547 40.9960   1
  21 -11   1 227.771 57.2609   1
 -21  11  -1 430.139 66.8472   1
 -21  12   1 43.4924 36.9345   1
  20 -12  -1 68.7227 41.7508   1
 -20  12   1 97.8005 41.6589   1
  19 -12  -1 163.794 58.7116   1
 -19  12   1 100.854 45.1603   1
 -18 -12   1 225.704 59.5488   1
 -18  12   1 176.059 51.6697   1
  18 -12  -1 226.430 56.5029   1
  18  12  -1 333.100 65.9239   1
 -17 -12   1 16.0508 42.0359   1
 -17  12   1-15.6826 36.8630   1
  17 -12  -1 23.4418 37.9800   1
  17  12  -1 7.90145 45.2316   1
 -16 -12   1 15.9596 39.4377   1
 -16  12   1 39.3385 42.9211   1
  16  12  -1 78.8433 47.2121   1
  16 -12  -1 38.6814 39.9855   1
 -15  12   1 1709.09 130.439   1
  15 -12  -1 1861.40 133.558   1
  14 -12  -1 81.4893 43.5006   1
 -14 -12   1 70.7032 40.6987   1
 -14  12   1 111.779 44.1982   1
  14  12  -1 67.3102 43.9140   1
  13 -12  -1 68.8566 47.8042   1
 -13  12   1 137.330 51.6896   1
 -13 -12   1 92.6677 47.2982   1
  13  12  -1 52.0329 39.0661   1
  12 -12  -1 261.067 57.2607   1
 -12 -12   1 296.148 56.2644   1
 -12  12   1 332.308 60.8115   1
  12  12  -1 324.432 56.5653   1
  11 -12  -1 137.178 47.2847   1
 -11 -12   1 67.8124 43.8912   1
 -11  12   1 134.794 47.8310   1
  11  12  -1 160.174 47.8012   1
  10 -12  -1 706.413 79.2664   1
 -10 -12   1 683.998 77.8099   1
  10  12  -1 852.534 82.6523   1
 -10  12   1 792.489 79.9384   1
   9 -12  -1 2170.24 145.488   1
  -9  12   1 2205.25 148.242   1
   8 -12  -1 1304.19 103.518   1
  -8  12   1 1008.58 94.8913   1
   7  12  -1 2322.65 147.512   1
  -7  12   1 2432.23 153.117   1
   7 -12  -1 2162.13 148.103   1
  -7 -12   1 2578.48 152.805   1
   6  12  -1 26.6907 39.9599   1
  -6  12   1 7.07690 33.8679   1
   6 -12  -1 61.7020 40.1730   1
  -6 -12   1 62.9045 41.8541   1
  -5  12   1 12976.5 614.331   1
   5 -12  -1 14110.1 620.472   1
  -5 -12   1 14886.3 620.738   1
   4  12  -1 2506.61 149.640   1
  -4 -12   1 2221.83 143.971   1
  -3  12   1 2487.20 145.575   1
  -3 -12   1 1978.18 139.411   1
   3 -12  -1 2224.37 141.027   1
   2  12  -1 45.5065 33.6271   1
  -2  12   1 27.2798 29.8276   1
   2 -12  -1 74.5459 36.0349   1
  -2 -12   1 54.3492 36.1238   1
  -1  12   1 1769.95 125.997   1
   1  12  -1 2136.04 132.057   1
   1 -12  -1 2157.09 135.994   1
  -1 -12   1 2005.06 133.764   1
   0  12   1-13.2006 33.5970   1
   0  12  -1-6.70457 35.1170   1
   0 -12   1 6.68746 32.5041   1
   0 -12  -1 6.89293 30.0864   1
  -1  12  -1 4070.19 216.936   1
   1  12   1 3699.21 213.015   1
  -1 -12  -1 4115.89 218.322   1
   1 -12   1 4578.70 222.707   1
   2  12   1 1355.58 101.636   1
  -2  12  -1 969.155 91.6636   1
   2 -12   1 1178.02 96.6537   1
  -2 -12  -1 1152.31 95.6512   1
   3  12   1 7509.08 357.000   1
  -3  12  -1 7556.44 358.673   1
   3 -12   1 7908.27 362.284   1
  -3 -12  -1 8180.47 364.163   1
   4  12   1 73.9384 36.3280   1
  -4 -12  -1 105.551 38.9966   1
  -5  12  -1 1010.24 91.1430   1
   5 -12   1 932.558 89.1762   1
  -6  12  -1 163.428 43.3905   1
   6 -12   1 150.943 44.6003   1
  -7  12  -1 2133.34 142.304   1
   7 -12   1 2190.07 142.621   1
   7  12   1 1840.01 131.539   1
  -7 -12  -1 2011.00 136.389   1
  -8  12  -1 2272.82 150.131   1
   8 -12   1 2427.63 154.884   1
   8  12   1 2507.75 152.802   1
  -8 -12  -1 2432.04 153.500   1
  -9  12  -1 206.948 51.9716   1
  -9 -12  -1 269.903 56.9932   1
   9 -12   1 257.023 51.8783   1
   9  12   1 195.631 52.5252   1
 -10 -12  -1 67.8432 43.2403   1
 -10  12  -1 82.5521 47.7751   1
  10 -12   1 84.1256 44.8713   1
  10  12   1 58.5627 41.9963   1
  11  12   1 875.517 85.8670   1
 -11 -12  -1 804.833 83.2511   1
 -12  12  -1 618.007 77.4106   1
  12 -12   1 580.907 73.2695   1
  12  12   1 678.937 76.8452   1
 -12 -12  -1 776.901 81.0424   1
 -13  12  -1 833.103 87.5861   1
  13 -12   1 819.293 86.2183   1
 -14 -12  -1 669.225 77.9978   1
  14 -12   1 616.732 78.8854   1
 -14  12  -1 570.642 76.8886   1
  14  12   1 620.519 75.7467   1
 -15 -12  -1 245.144 54.6761   1
  15 -12   1 227.040 56.6831   1
 -15  12  -1 339.102 64.1186   1
  15  12   1 404.634 68.8805   1
 -16 -12  -1 55.8276 42.4041   1
  16 -12   1 94.4262 49.5813   1
 -16  12  -1 30.9535 46.8517   1
  16  12   1 46.8647 43.7129   1
 -17 -12  -1 168.192 58.2390   1
  17 -12   1 64.7394 48.1090   1
 -17  12  -1 89.3143 51.3437   1
  17  12   1 140.706 55.6076   1
 -18 -12  -1 8.01784 48.9974   1
  18 -12   1-63.6673 51.0551   1
 -18  12  -1 22.3783 47.8543   1
  18  12   1-23.4552 46.2932   1
  19 -12   1-53.0104 48.1278   1
 -19  12  -1 44.7260 40.1140   1
  20 -12   1 89.3444 52.5374   1
 -20  12  -1 109.891 48.8525   1
 -20  13   1 14.3666 42.9979   1
  20 -13  -1 30.6617 46.8487   1
 -19  13   1 58.9842 48.5951   1
  19 -13  -1-46.2111 51.2055   1
 -18  13   1 75.7341 49.9502   1
  18 -13  -1 23.0750 48.4564   1
  16 -13  -1-7.72168 42.6408   1
  16  13  -1 23.2875 45.9675   1
 -16 -13   1 32.2296 43.3677   1
 -16  13   1 46.3907 43.7505   1
  15 -13  -1 445.433 63.1737   1
 -15  13   1 696.212 77.0185   1
 -15 -13   1 551.309 70.3818   1
  15  13  -1 525.649 71.8680   1
 -14 -13   1 198.116 51.7523   1
  14  13  -1 309.380 59.2718   1
 -13  13   1 182.626 53.0769   1
  13 -13  -1 138.914 49.4244   1
  12 -13  -1 217.063 56.1532   1
 -12 -13   1 148.972 46.8395   1
  12  13  -1 82.4170 43.8318   1
 -12  13   1 235.842 53.9062   1
  11 -13  -1 3052.44 177.367   1
  11  13  -1 2903.82 173.820   1
 -11  13   1 2553.90 169.364   1
 -11 -13   1 3066.41 178.894   1
 -10 -13   1 1325.47 107.823   1
  10  13  -1 1366.99 109.110   1
   9  13  -1 231.321 51.7869   1
  -9 -13   1 237.354 51.4875   1
   9 -13  -1 323.676 59.8202   1
  -9  13   1 227.784 52.2442   1
   8  13  -1 235.295 49.3875   1
  -8 -13   1 199.254 46.3787   1
   8 -13  -1 223.697 53.7321   1
  -8  13   1 254.143 52.5192   1
   7  13  -1 281.175 56.2283   1
  -7 -13   1 360.640 60.1397   1
   7 -13  -1 344.742 57.5896   1
  -7  13   1 303.120 57.5750   1
   6  13  -1 223.781 51.7967   1
  -6 -13   1 230.225 50.5884   1
   6 -13  -1 211.842 51.9235   1
  -6  13   1 240.538 55.0433   1
   5  13  -1 27.8293 31.5831   1
  -5 -13   1 14.2083 33.4198   1
   5 -13  -1 7.16881 34.8657   1
  -5  13   1 79.2765 37.2411   1
   4 -13  -1 296.939 57.1357   1
  -4  13   1 338.292 55.7465   1
   3 -13  -1 28.5049 36.3109   1
  -3  13   1 56.9258 37.8201   1
   2 -13  -1 105.910 44.6187   1
  -2  13   1 100.261 39.7322   1
   1 -13  -1 705.747 77.1847   1
  -1  13   1 827.567 81.3499   1
   0 -13  -1 286.703 54.6424   1
   0  13  -1 248.566 49.7163   1
   0  13   1 218.388 46.3390   1
   1  13   1 152.035 49.2867   1
  -1 -13  -1 157.644 49.1327   1
   1 -13   1 141.122 43.4317   1
  -1  13  -1 98.5480 46.2785   1
   2  13   1 147.665 47.5105   1
  -2 -13  -1 236.797 53.1045   1
  -2  13  -1 142.766 43.5664   1
   2 -13   1 114.284 40.8298   1
   3  13   1 3131.61 174.524   1
   3 -13   1 2554.49 165.577   1
  -3  13  -1 2989.36 172.430   1
   4  13   1 827.802 83.2980   1
  -4  13  -1 1010.75 89.3775   1
   4 -13   1 916.295 84.4331   1
  -4 -13  -1 1024.31 88.8675   1
  -5  13  -1 1733.20 125.164   1
   5 -13   1 1933.52 130.330   1
  -5 -13  -1 1790.75 128.880   1
   6 -13   1 2366.98 151.428   1
   6  13   1 2179.36 144.889   1
  -6  13  -1 2083.45 143.305   1
  -6 -13  -1 2520.77 152.165   1
   7  13   1 295.445 56.9109   1
  -7  13  -1 303.519 57.2008   1
   7 -13   1 298.010 56.0222   1
  -7 -13  -1 214.385 53.4925   1
   8  13   1 3302.82 183.183   1
   8 -13   1 3093.09 181.310   1
  -8  13  -1 2944.93 179.437   1
  -8 -13  -1 2863.95 177.193   1
   9  13   1 370.458 59.4498   1
  -9 -13  -1 284.643 58.3434   1
  10  13   1 759.843 81.3249   1
  10 -13   1 849.101 88.8842   1
 -10  13  -1 730.471 82.5758   1
 -10 -13  -1 761.552 82.1751   1
  11 -13   1 7.71634 38.1061   1
 -11  13  -1 7.61351 33.8908   1
  12  13   1 198.451 51.1422   1
  12 -13   1 225.965 54.9987   1
 -12  13  -1 314.083 65.3190   1
 -12 -13  -1 250.663 58.7503   1
  13  13   1 723.877 80.9052   1
 -13 -13  -1 750.521 81.5510   1
  13 -13   1 659.804 76.7393   1
 -13  13  -1 650.488 82.4354   1
  14  13   1 84.0066 47.3710   1
  14 -13   1 108.446 45.6003   1
 -14 -13  -1 135.265 51.7229   1
 -14  13  -1 163.861 53.4044   1
  15  13   1 106.653 48.7693   1
 -15  13  -1 187.679 50.0433   1
  15 -13   1 162.047 47.0377   1
 -15 -13  -1 136.017 53.0581   1
 -16 -13  -1 95.9524 48.4978   1
 -17  13  -1 75.1044 50.3659   1
  17 -13   1-7.76735 47.9521   1
  17  13   1 7.86693 43.9802   1
 -17 -13  -1 7.94230 41.6069   1
 -18  13  -1-34.8678 47.5484   1
  18 -13   1 15.9265 47.1504   1
 -19  13  -1 14.7490 40.7156   1
  19 -13   1-7.39007 45.1590   1
 -19  14   1 7.20946 38.8025   1
  19 -14  -1 29.8344 42.7017   1
 -17  14   1 357.597 62.8628   1
  17 -14  -1 390.522 65.1322   1
  16  14  -1 797.240 88.5590   1
 -16  14   1 855.773 84.4183   1
  16 -14  -1 819.447 83.1004   1
  15  14  -1 606.770 76.1406   1
 -15  14   1 703.306 81.1759   1
 -15 -14   1 640.909 78.4456   1
  15 -14  -1 598.238 74.6631   1
  14  14  -1 38.2087 42.7411   1
 -14  14   1 70.6349 48.9509   1
 -14 -14   1 48.6270 43.6384   1
  14 -14  -1 7.46798 42.7759   1
  13  14  -1 889.414 89.3007   1
 -13  14   1 888.273 90.6691   1
 -13 -14   1 1013.84 94.6500   1
  13 -14  -1 915.563 91.9479   1
  12  14  -1 98.9090 44.5750   1
 -12  14   1 45.7646 39.9734   1
  12 -14  -1-7.73763 34.4684   1
 -12 -14   1 31.5108 40.1216   1
 -11  14   1 737.372 84.0383   1
  11 -14  -1 837.096 88.6104   1
  10  14  -1 637.025 76.4062   1
 -10  14   1 592.959 71.8847   1
  10 -14  -1 584.446 74.0874   1
 -10 -14   1 392.825 66.8480   1
  -9 -14   1 352.554 62.8004   1
   9 -14  -1 475.580 68.7142   1
  -9  14   1 391.745 62.9321   1
   9  14  -1 370.409 64.4969   1
   8  14  -1 889.860 90.8840   1
  -8  14   1 1062.28 97.0079   1
   8 -14  -1 1158.81 101.009   1
  -8 -14   1 1001.24 93.6417   1
  -7 -14   1 172.255 49.2595   1
   7  14  -1 130.855 48.6694   1
  -6  14   1 995.934 95.9383   1
   6  14  -1 1232.67 101.071   1
   6 -14  -1 940.305 94.3293   1
  -5 -14   1 1305.19 106.670   1
  -5  14   1 1176.81 103.320   1
   5  14  -1 1221.56 105.394   1
   5 -14  -1 1328.50 106.209   1
  -4 -14   1 95.4549 39.7297   1
  -4  14   1 80.8251 42.7488   1
   4  14  -1 122.875 42.9946   1
   4 -14  -1 141.042 49.5254   1
  -3  14   1 6538.91 329.242   1
   3  14  -1 6960.16 330.705   1
   3 -14  -1 7319.96 334.904   1
  -3 -14   1 6846.11 332.646   1
  -2  14   1 1897.27 136.652   1
   2  14  -1 2084.08 139.538   1
  -2 -14   1 2309.47 146.721   1
   2 -14  -1 2226.38 144.526   1
   1  14  -1 907.718 87.4996   1
  -1  14   1 1087.07 95.5737   1
  -1 -14   1 1006.89 90.6935   1
   1 -14  -1 997.437 92.3947   1
   0  14   1 49.1517 42.0230   1
   0 -14  -1-15.0135 41.9607   1
   0 -14   1-14.5714 33.6551   1
  -1 -14  -1 192.168 49.3590   1
  -1  14  -1 241.091 50.8453   1
   1  14   1 163.012 49.7501   1
   1 -14   1 233.418 49.5549   1
  -2  14  -1 932.798 87.1358   1
   2  14   1 796.488 82.5332   1
  -2 -14  -1 941.801 88.9058   1
  -3  14  -1 3548.00 204.800   1
  -3 -14  -1 3895.30 209.308   1
   3 -14   1 3747.71 205.740   1
  -4 -14  -1 3423.99 203.892   1
  -4  14  -1 3475.63 204.129   1
   4  14   1 4071.38 211.546   1
   4 -14   1 4075.77 210.926   1
  -5 -14  -1 74.7396 42.4351   1
  -5  14  -1 82.5378 48.2672   1
   5  14   1 94.4539 47.1747   1
   5 -14   1 129.315 51.1315   1
  -6 -14  -1 67.4853 43.9526   1
  -6  14  -1 59.6791 45.1588   1
   6  14   1 36.9281 40.8220   1
   6 -14   1 39.5967 42.0958   1
  -7 -14  -1 548.717 70.4600   1
   7  14   1 567.904 72.8011   1
  -8 -14  -1 45.8706 44.2777   1
   8 -14   1-15.5513 38.4074   1
  -8  14  -1 37.7647 36.7205   1
   8  14   1 22.3191 36.7487   1
  -9  14  -1 15.0752 44.6340   1
   9 -14   1 23.2799 43.9075   1
 -10 -14  -1-7.80484 37.3195   1
 -10  14  -1 38.4532 39.1481   1
  10  14   1-7.49685 41.3920   1
  10 -14   1 7.74581 38.2518   1
 -11 -14  -1 2711.05 163.821   1
 -11  14  -1 2529.51 158.852   1
  11  14   1 2201.23 150.899   1
  11 -14   1 2341.11 155.143   1
 -12 -14  -1 15.9409 38.7401   1
 -12  14  -1-7.75004 45.3844   1
  12  14   1 7.62198 39.9223   1
  12 -14   1-30.2803 41.2695   1
 -13 -14  -1 375.704 65.5598   1
 -13  14  -1 423.785 72.2918   1
  13  14   1 384.063 66.2513   1
  13 -14   1 343.085 61.8198   1
 -14  14  -1 7.79496 44.6300   1
  14 -14   1 37.9151 42.9094   1
 -15 -14  -1 1023.86 96.3430   1
  15  14   1 943.787 92.8287   1
 -15  14  -1 910.820 94.3572   1
  15 -14   1 1147.94 100.884   1
  16  14   1-15.3196 46.8163   1
 -16 -14  -1 31.6698 43.1732   1
  16 -14   1 68.4426 51.4311   1
 -16  14  -1 15.2734 48.9979   1
  17  14   1 228.380 58.5818   1
  18 -14   1 211.844 59.4541   1
 -18  14  -1 207.120 48.4935   1
  18 -15  -1 942.652 87.9742   1
 -18  15   1 698.236 81.1672   1
  17 -15  -1 1258.69 104.574   1
 -17  15   1 1166.19 101.792   1
  16 -15  -1-14.6928 45.8081   1
 -16  15   1 67.9460 50.6308   1
  15  15  -1 1636.74 120.883   1
 -15  15   1 1481.46 117.609   1
  15 -15  -1 1550.89 115.909   1
  13  15  -1 84.9044 47.1796   1
 -13  15   1 52.6535 38.8634   1
 -13 -15   1 7.91451 39.7055   1
  13 -15  -1-15.2455 38.2430   1
  12  15  -1 61.5814 44.6253   1
 -12  15   1 68.2789 44.4783   1
 -12 -15   1 39.5416 40.8986   1
  12 -15  -1 53.8740 49.4175   1
  11  15  -1 488.830 72.1306   1
 -11  15   1 397.877 65.9394   1
 -11 -15   1 323.731 61.8977   1
  11 -15  -1 518.123 74.5283   1
  10  15  -1 4252.53 220.568   1
 -10 -15   1 3780.01 215.110   1
  10 -15  -1 4274.90 222.300   1
  -9 -15   1 263.164 56.7385   1
   9  15  -1 312.404 58.6043   1
  -9  15   1 345.683 62.7525   1
   9 -15  -1 415.525 66.5056   1
  -8  15   1 2089.00 145.688   1
   8 -15  -1 2223.09 149.013   1
   7  15  -1 1627.57 120.313   1
  -7 -15   1 1537.70 117.081   1
  -7  15   1 1342.59 114.680   1
   7 -15  -1 1518.66 120.585   1
  -6 -15   1 275.639 58.9737   1
   6  15  -1 247.591 54.7688   1
   6 -15  -1 318.476 56.8985   1
  -6  15   1 150.415 45.4461   1
  -5 -15   1 2392.14 151.705   1
   5 -15  -1 2235.18 146.525   1
  -5  15   1 2104.18 144.993   1
   5  15  -1 2332.50 149.820   1
   4 -15  -1 933.788 90.2455   1
  -4 -15   1 922.765 90.7319   1
   4  15  -1 976.642 92.2837   1
  -4  15   1 858.974 87.9470   1
  -3 -15   1 505.308 71.8265   1
   3  15  -1 518.528 70.1763   1
  -2 -15   1 7.50494 35.9123   1
   2  15  -1 66.9890 42.6316   1
   1 -15  -1 319.473 57.4039   1
  -1 -15   1 445.725 68.1195   1
  -1  15   1 301.396 57.0462   1
   1  15  -1 385.108 64.3163   1
   0 -15   1 560.222 71.4598   1
   0  15  -1 574.120 71.6388   1
   0  15   1 580.224 73.2358   1
   1  15   1 525.017 67.6328   1
  -1  15  -1 596.828 77.7306   1
   1 -15   1 501.215 70.6778   1
  -1 -15  -1 673.053 76.6077   1
   2  15   1 7517.05 365.309   1
  -2 -15  -1 8255.78 373.930   1
   2 -15   1 7861.95 370.990   1
   3  15   1 1069.65 98.7088   1
  -3 -15  -1 1214.72 103.794   1
  -4  15  -1 37.6708 44.6305   1
  -5  15  -1 189.834 52.4007   1
   5 -15   1 240.446 53.4987   1
  -6  15  -1 927.136 87.4781   1
  -6 -15  -1 762.450 86.3260   1
   6 -15   1 774.570 85.3312   1
  -7 -15  -1 529.358 71.1466   1
   7  15   1 440.048 66.9010   1
  -7  15  -1 464.358 67.8031   1
   7 -15   1 542.045 71.4295   1
   8  15   1 247.283 55.0763   1
  -8  15  -1 106.335 44.9041   1
  -8 -15  -1 164.032 50.4855   1
   8 -15   1 148.632 48.6803   1
   9  15   1 407.725 65.3730   1
  -9  15  -1 278.091 59.5618   1
  -9 -15  -1 280.908 59.8079   1
  10  15   1 98.8252 48.0622   1
 -10  15  -1 115.225 50.8242   1
 -10 -15  -1 124.699 45.8578   1
  10 -15   1 131.525 49.8312   1
  11  15   1 38.1743 39.4573   1
 -11  15  -1 68.4731 48.8274   1
  11 -15   1-7.71505 44.6984   1
 -11 -15  -1 54.8319 44.3394   1
 -12  15  -1 3611.88 200.215   1
  12 -15   1 3250.62 192.978   1
 -13 -15  -1 1395.08 118.141   1
  13  15   1 1660.96 123.688   1
  14  15   1 675.635 79.6541   1
 -14  15  -1 711.222 82.0805   1
 -14 -15  -1 836.360 86.1845   1
  14 -15   1 551.881 74.2143   1
  15  15   1 471.824 71.0900   1
 -15  15  -1 446.800 69.8238   1
  15 -15   1 260.721 58.4203   1
 -15 -15  -1 334.060 64.0639   1
  16 -15   1 66.6594 50.5182   1
 -16  15  -1 7.46342 45.6287   1
  17 -15   1 653.284 79.2145   1
 -17  15  -1 728.837 81.7497   1
  16 -16  -1 357.732 59.4763   1
 -16  16   1 352.933 61.7107   1
  15 -16  -1 13.9051 39.3337   1
 -15  16   1-15.3210 49.1414   1
  14 -16  -1 1317.30 105.794   1
 -14  16   1 1175.24 102.854   1
  13  16  -1 1937.61 138.230   1
 -13  16   1 1916.96 133.569   1
  13 -16  -1 1987.68 135.289   1
 -12 -16   1 2252.48 152.604   1
  12  16  -1 2206.35 149.316   1
  11  16  -1 93.4451 45.3133   1
 -11  16   1 82.2761 44.0289   1
 -11 -16   1 181.027 52.0665   1
  11 -16  -1 122.405 44.0215   1
  10  16  -1 848.859 89.6262   1
 -10  16   1 717.861 80.6438   1
 -10 -16   1 935.705 92.0881   1
  10 -16  -1 912.396 89.9875   1
  -9 -16   1 435.074 65.4130   1
   9  16  -1 381.406 62.1864   1
  -9  16   1 428.730 66.8905   1
   9 -16  -1 351.598 65.4097   1
   8  16  -1 1062.16 99.9010   1
  -8  16   1 1184.55 103.982   1
  -8 -16   1 1143.20 100.648   1
   8 -16  -1 1233.54 105.354   1
  -7 -16   1 23.3931 39.6949   1
  -7  16   1-7.56133 39.0537   1
   7 -16  -1 7.84395 42.2135   1
   7  16  -1 30.6289 41.2088   1
  -6  16   1 5199.94 256.847   1
   6  16  -1 4715.28 250.745   1
   6 -16  -1 4868.40 253.690   1
  -6 -16   1 4426.70 247.995   1
  -5 -16   1 7.78328 42.9886   1
  -5  16   1 52.9729 42.3169   1
   5 -16  -1 51.5309 44.0729   1
   5  16  -1 7.43862 42.5981   1
  -4  16   1 1404.07 112.299   1
   4  16  -1 1558.86 114.655   1
  -4 -16   1 1353.79 112.930   1
   4 -16  -1 1381.70 110.883   1
  -3  16   1 4101.40 224.882   1
   3  16  -1 4478.52 229.610   1
   3 -16  -1 3760.84 220.840   1
  -3 -16   1 4128.14 224.802   1
   2  16  -1 107.162 43.9270   1
  -2  16   1 90.8664 46.8445   1
  -2 -16   1 52.7188 35.5407   1
  -1  16   1 3876.23 220.049   1
   1  16  -1 4378.12 227.366   1
  -1 -16   1 3877.07 221.231   1
   1 -16  -1 4329.55 226.413   1
   0  16  -1 30.4214 39.2966   1
   0  16   1 76.1821 42.6006   1
   0 -16   1-7.59035 38.0832   1
   0 -16  -1 22.4852 33.3843   1
   1  16   1 240.367 54.6558   1
  -1  16  -1 167.713 53.4185   1
   1 -16   1 168.711 48.4670   1
  -1 -16  -1 244.193 53.4714   1
  -2  16  -1 1729.11 129.275   1
   2  16   1 1746.24 126.007   1
   2 -16   1 1704.42 128.077   1
  -2 -16  -1 1893.90 131.792   1
   3  16   1 2748.45 169.447   1
  -3  16  -1 3010.73 175.240   1
   3 -16   1 2529.61 165.169   1
  -3 -16  -1 2815.49 172.763   1
   4  16   1 2195.55 145.858   1
  -4  16  -1 2070.52 143.768   1
  -4 -16  -1 2145.72 145.300   1
   4 -16   1 2147.79 144.978   1
  -5 -16  -1 410.086 66.0812   1
   5 -16   1 400.283 67.3243   1
   5  16   1 462.554 68.4563   1
  -6 -16  -1 23.0530 36.7961   1
  -6  16  -1 54.5147 46.6506   1
   6  16   1 68.0736 43.8437   1
   6 -16   1 70.2871 47.7645   1
  -7 -16  -1 4853.65 260.430   1
   7  16   1 5298.50 265.330   1
   8  16   1 758.052 83.3093   1
  -8  16  -1 640.664 75.4964   1
  -8 -16  -1 636.798 78.7112   1
   8 -16   1 633.634 76.8379   1
   9  16   1 703.420 81.6421   1
  -9  16  -1 796.819 84.8773   1
   9 -16   1 828.247 84.1655   1
  10  16   1 1323.34 109.722   1
 -10  16  -1 1211.43 104.416   1
 -10 -16  -1 1426.33 115.104   1
  10 -16   1 1212.43 103.278   1
  11  16   1 1039.91 98.1430   1
 -11  16  -1 1270.75 104.654   1
 -11 -16  -1 1027.12 99.3395   1
  11 -16   1 1235.66 105.270   1
  12  16   1 1878.28 136.306   1
 -12  16  -1 2180.39 144.161   1
 -12 -16  -1 1897.89 137.322   1
  12 -16   1 2117.58 139.710   1
  13  16   1 386.260 68.7198   1
 -13  16  -1 519.742 71.8914   1
  13 -16   1 427.228 63.9834   1
 -13 -16  -1 520.202 70.9871   1
 -14 -16  -1 1251.34 109.974   1
  14  16   1 1502.93 114.431   1
 -15  16  -1 88.3003 45.5757   1
  15 -16   1 108.934 46.7375   1
 -14  17   1 183.262 52.1370   1
  14 -17  -1 212.506 55.1277   1
 -13  17   1 961.274 92.6184   1
  13 -17  -1 930.231 91.6904   1
 -12  17   1 88.0327 48.0841   1
  12 -17  -1 119.075 50.4763   1
  11  17  -1 2501.73 169.021   1
 -11  17   1 2962.63 177.052   1
 -11 -17   1 3015.69 178.451   1
  11 -17  -1 2969.86 176.708   1
  10  17  -1 69.3036 49.6151   1
 -10  17   1 138.928 54.3608   1
 -10 -17   1 140.570 51.2270   1
  10 -17  -1 137.180 53.8381   1
   9  17  -1 1744.57 131.307   1
  -9  17   1 1914.64 135.349   1
   9 -17  -1 1881.16 134.703   1
  -9 -17   1 1927.82 136.264   1
  -8  17   1 469.614 72.5783   1
   8 -17  -1 571.401 75.8368   1
  -7 -17   1 1753.80 128.609   1
  -7  17   1 1599.75 123.859   1
   7  17  -1 1685.14 126.815   1
   7 -17  -1 1798.76 131.805   1
  -6 -17   1 243.735 56.5023   1
  -6  17   1 114.014 48.6792   1
   6 -17  -1 122.909 51.8593   1
   6  17  -1 157.856 51.1841   1
   5  17  -1 2177.34 145.478   1
  -5  17   1 2144.99 145.365   1
  -5 -17   1 2162.19 148.124   1
   5 -17  -1 2172.59 144.684   1
   4  17  -1 1931.17 134.049   1
  -4  17   1 1899.73 132.571   1
  -4 -17   1 1706.07 129.734   1
   3  17  -1 2106.60 142.443   1
  -3 -17   1 2046.71 141.941   1
   2  17  -1 1622.38 121.905   1
  -2  17   1 1435.45 117.421   1
  -2 -17   1 1597.31 120.375   1
   2 -17  -1 1629.45 121.075   1
   1  17  -1 1460.90 116.405   1
  -1  17   1 1447.97 115.012   1
   1 -17  -1 1357.32 111.945   1
  -1 -17   1 1223.73 108.059   1
   0  17   1 219.929 55.2836   1
   0  17  -1 246.437 56.5195   1
   0 -17  -1 228.281 54.2592   1
   0 -17   1 222.736 50.4819   1
   1  17   1 799.450 85.8668   1
  -1  17  -1 1079.96 96.8878   1
  -1 -17  -1 938.075 89.6483   1
   1 -17   1 984.414 93.5895   1
  -2  17  -1 465.867 65.9054   1
   2  17   1 412.852 66.1661   1
   2 -17   1 404.556 60.9959   1
  -2 -17  -1 562.536 73.8752   1
   3  17   1 3249.86 189.042   1
  -3 -17  -1 3321.54 192.679   1
  -4 -17  -1 116.583 52.2091   1
   4  17   1 66.8580 48.6296   1
  -4  17  -1 53.8501 40.4147   1
   4 -17   1 100.841 44.5140   1
   5 -17   1 2643.18 171.589   1
  -5  17  -1 2983.61 175.760   1
  -6 -17  -1 1809.69 132.710   1
  -6  17  -1 2153.71 140.995   1
   6  17   1 1971.00 137.193   1
   6 -17   1 1660.24 127.780   1
   7  17   1 1472.01 116.508   1
  -7 -17  -1 1485.96 118.110   1
   7 -17   1 1457.64 118.573   1
   8  17   1 883.769 92.7225   1
  -8  17  -1 873.001 88.5618   1
   8 -17   1 1159.44 99.0198   1
  -8 -17  -1 924.723 94.5451   1
  -9 -17  -1 447.589 65.4601   1
   9  17   1 450.360 69.2781   1
  10  17   1 1050.10 99.2091   1
 -10  17  -1 1102.45 103.709   1
  10 -17   1 1317.29 108.013   1
 -10 -17  -1 1129.63 99.7892   1
 -11  17  -1 1925.19 135.377   1
  11 -17   1 1982.29 136.871   1
 -12 -17  -1 1143.49 104.044   1
  12  17   1 1217.49 106.236   1
 -13  17  -1 1194.44 104.521   1
  13 -17   1 1380.48 105.294   1
 -12  18   1 334.505 58.0680   1
  12 -18  -1 261.080 59.1282   1
 -11  18   1 108.012 51.9337   1
  11 -18  -1 58.6057 45.7808   1
 -10  18   1 443.416 64.4744   1
  10 -18  -1 597.252 74.2656   1
  -9 -18   1 54.4365 47.5635   1
   9  18  -1 53.6176 43.3806   1
  -9  18   1 29.4336 41.1802   1
   9 -18  -1 75.1700 43.0772   1
  -8 -18   1 1478.32 116.065   1
  -8  18   1 1472.67 114.998   1
   8  18  -1 1249.74 109.717   1
   8 -18  -1 1581.25 118.595   1
  -7  18   1 434.455 65.7686   1
   7  18  -1 330.132 63.2143   1
  -7 -18   1 273.676 61.7434   1
  -6 -18   1 2202.68 150.520   1
   6  18  -1 2221.41 146.644   1
   5 -18  -1 922.747 91.1029   1
  -5 -18   1 807.057 87.0608   1
   5  18  -1 840.233 86.9177   1
  -4 -18   1 1643.86 125.735   1
   4 -18  -1 1815.95 126.846   1
  -4  18   1 1845.10 128.616   1
   4  18  -1 1754.92 128.637   1
  -3 -18   1 620.936 77.2934   1
   3 -18  -1 544.685 71.6440   1
  -3  18   1 600.266 74.0657   1
   3  18  -1 502.611 73.3958   1
  -2 -18   1 2144.77 144.800   1
   2 -18  -1 2042.93 141.473   1
   2  18  -1 2088.28 143.267   1
  -2  18   1 2075.92 142.370   1
  -1 -18   1 114.765 48.3447   1
   1 -18  -1 75.5409 39.2369   1
   1  18  -1 146.809 54.1235   1
  -1  18   1 114.440 46.3320   1
   0 -18  -1 1687.23 128.233   1
   0 -18   1 1723.49 125.982   1
   0  18   1 1910.53 132.387   1
   0  18  -1 1470.03 121.277   1
   1 -18   1 98.2759 46.7672   1
  -1 -18  -1 52.9600 40.8313   1
  -1  18  -1 98.8229 50.6337   1
   1  18   1 83.9165 45.7613   1
  -2 -18  -1 1492.97 115.391   1
   2 -18   1 1367.09 110.853   1
   2  18   1 1548.63 118.610   1
  -2  18  -1 1497.62 117.060   1
   3 -18   1 759.086 85.3584   1
  -3 -18  -1 765.020 84.3950   1
  -3  18  -1 623.936 80.7715   1
   3  18   1 640.106 78.9424   1
  -4 -18  -1 1378.82 113.925   1
   4  18   1 1339.50 112.688   1
  -4  18  -1 1403.88 113.267   1
   4 -18   1 1379.56 114.174   1
  -5 -18  -1 500.455 72.0152   1
  -5  18  -1 418.312 66.7164   1
   5 -18   1 502.044 71.0182   1
   5  18   1 428.404 69.2643   1
   6  18   1 803.708 85.2182   1
  -6 -18  -1 910.036 87.8704   1
  -7 -18  -1 22.9475 45.9654   1
   7  18   1 143.669 56.1639   1
   7 -18   1 45.9262 45.0153   1
   8 -18   1 1327.93 106.083   1
  -8  18  -1 1019.60 94.5703   1
   9  18   1 853.624 89.9520   1
  -9  18  -1 1256.24 101.146   1
   9 -18   1 904.372 92.1568   1
  -9 -18  -1 1104.55 97.0910   1
  10  18   1 1092.42 101.321   1
 -10  18  -1 1253.27 104.452   1
  10 -18   1 1152.84 101.062   1
 -10 -18  -1 1000.52 96.4029   1
  11 -18   1 530.156 67.3851   1
  11  18   1 632.531 81.6454   1
 -11  18  -1 530.436 70.0342   1
  10 -19  -1 309.577 62.0710   1
 -10  19   1 312.373 60.2355   1
  -9  19   1 246.852 57.5348   1
   8 -19  -1 334.332 59.3868   1
   7  19  -1 2439.76 152.149   1
  -7 -19   1 2001.77 147.038   1
  -6 -19   1 1432.15 113.156   1
   6  19  -1 1086.42 103.480   1
   6 -19  -1 1529.20 116.230   1
  -6  19   1 1448.03 112.736   1
  -5  19   1 1465.76 115.341   1
   5 -19  -1 1731.59 122.984   1
  -5 -19   1 1342.88 113.811   1
  -4  19   1 493.142 67.4604   1
   4 -19  -1 476.522 69.0164   1
  -3  19   1 295.811 61.8722   1
   3 -19  -1 368.732 61.2028   1
  -2  19   1 133.023 46.1477   1
   2 -19  -1 236.962 52.9773   1
  -1  19   1 439.995 70.2446   1
   1 -19  -1 495.108 72.7276   1
   0  19   1 119.990 49.7051   1
   0 -19  -1 156.602 49.8558   1
   1  19   1 1297.90 108.755   1
  -1  19  -1 1414.01 112.000   1
  -1 -19  -1 1209.98 103.667   1
   1 -19   1 1375.19 110.196   1
   2  19   1-30.1345 37.7795   1
  -2  19  -1 59.9234 44.3486   1
   2 -19   1-22.3753 42.6951   1
  -2 -19  -1 7.46638 37.4423   1
  -3  19  -1 994.929 94.3456   1
   3  19   1 951.299 91.2924   1
  -3 -19  -1 669.574 78.0089   1
   3 -19   1 942.022 91.4611   1
  -4  19  -1 14.8346 47.1388   1
   4  19   1 7.42700 48.0828   1
   4 -19   1 7.74814 48.7747   1
  -4 -19  -1-22.6278 49.7112   1
  -5  19  -1 15.2086 42.5074   1
   5  19   1 14.4144 41.7355   1
   5 -19   1 15.1355 42.8159   1
  -5 -19  -1-7.69764 45.5771   1
  -6 -19  -1 332.170 58.1721   1
   6  19   1 283.095 59.1568   1
  -6  19  -1 304.714 62.2323   1
   6 -19   1 257.796 61.3429   1
  -7 -19  -1 1146.44 101.515   1
  -7  19  -1 1167.74 99.9030   1
   7 -19   1 1157.14 100.994   1
   7  19   1 1244.67 104.139   1
  -8  19  -1 831.149 86.8863   1
  -8 -19  -1 804.357 85.5149   1
   8 -19   1 662.943 79.4531   1
   8  19   1 849.403 87.3963   1
   9 -19   1 3020.14 173.465   1
   9  19   1 2625.06 170.281   1
  -9  19  -1 2875.40 170.727   1
   6 -20  -1 1339.55 111.867   1
  -6  20   1 1405.91 111.505   1
   5 -20  -1 461.975 69.1154   1
  -5  20   1 684.100 77.2619   1
  -4 -20   1 2189.77 149.186   1
   4 -20  -1 2414.39 152.255   1
  -4  20   1 2202.50 148.138   1
   4  20  -1 2336.72 151.209   1
  -3 -20   1 111.621 44.3149   1
   3 -20  -1 153.655 49.7609   1
  -3  20   1 108.202 52.9000   1
   3  20  -1 127.839 49.7901   1
   2 -20  -1 2163.52 136.001   1
  -2 -20   1 1654.60 128.875   1
  -2  20   1 1779.40 130.220   1
   2  20  -1 1869.31 133.883   1
  -1 -20   1 1056.96 95.8542   1
   1 -20  -1 1012.79 90.5319   1
  -1  20   1 824.462 85.1858   1
   1  20  -1 892.800 92.4030   1
   0 -20  -1 617.063 74.4994   1
   0  20  -1 782.555 88.7911   1
   0  20   1 584.564 77.8950   1
  -1 -20  -1 29.1676 41.7564   1
  -2 -20  -1 43.7948 48.1240   1
   2 -20   1 7.42879 40.5199   1
  -2  20  -1 44.4050 44.7794   1
   2  20   1 43.7453 47.6464   1
   3 -20   1 52.4732 42.9853   1
  -3 -20  -1 80.4266 42.8907   1
  -3  20  -1 87.4222 50.1399   1
   3  20   1 43.7406 46.8336   1
   4  20   1 933.933 91.2948   1
  -4 -20  -1 1171.70 97.3106   1
   4 -20   1 1038.87 96.9171   1
  -4  20  -1 1036.78 94.2792   1
   5  20   1 1172.90 104.747   1
  -5 -20  -1 1306.11 106.226   1
   5 -20   1 1246.72 107.550   1
  -5  20  -1 1250.97 107.142   1
   6  20   1 3381.73 195.235   1
  -6  20  -1 3484.79 195.833   1
  -6 -20  -1 3467.33 197.139   1
  26   0  -2 99.6789 53.6821   1
  25   0  -2 38.3587 45.4420   1
 -25   0   2 31.9202 46.2285   1
  24   0  -2 3883.44 221.998   1
 -24   0   2 4355.38 231.990   1
  23   0  -2 23.2926 47.4487   1
 -23   0   2 8.00879 43.6652   1
  22   0  -2 3153.37 183.641   1
 -22   0   2 2827.50 181.087   1
  21   0  -2 266.937 59.4175   1
 -21   0   2 302.669 60.3860   1
 -20   0   2 266.411 61.4514   1
  20   0  -2 324.456 60.3421   1
 -19   0   2 142.204 48.0247   1
  19   0  -2 206.931 52.8298   1
 -17   0   2 305.337 56.7608   1
  17   0  -2 315.206 56.2827   1
 -16   0   2 239.845 50.9111   1
  16   0  -2 256.312 51.1840   1
 -15   0   2 2506.96 150.918   1
 -14   0   2 11883.8 522.959   1
  14   0  -2 12475.2 522.668   1
 -13   0   2 13150.5 549.766   1
  13   0  -2 12766.4 545.701   1
 -12   0   2 111.515 33.2425   1
  12   0  -2 184.233 38.0477   1
 -11   0   2 1848.23 111.051   1
  11   0  -2 1761.22 108.098   1
 -10   0   2 75390.8 2777.76   1
  10   0  -2 68610.2 2772.58   1
  -9   0   2 63449.6 2584.30   1
   9   0  -2 70631.6 2586.63   1
  -8   0   2 194554. 7523.37   1
   8   0  -2 199530. 7525.53   1
  -7   0   2 80289.5 3179.32   1
   7   0  -2 85418.1 3179.56   1
  -6   0   2 389618. 14367.1   1
   6   0  -2 366106. 14364.3   1
  -5   0   2 999999. 37431.5   1
   5   0  -2 968515. 37430.7   1
  -4   0   2 369242. 12685.2   1
   4   0  -2 298691. 12684.6   1
  -3   0   2 133478. 4975.45   1
   3   0  -2 127938. 4974.96   1
   0   0   2 180314. 6701.77   1
   0   0  -2 171790. 6701.63   1
   1   0   2 132740. 5439.10   1
  -1   0  -2 154063. 5440.98   1
  -2   0  -2 673062. 26144.8   1
   2   0   2 701145. 26144.8   1
  -3   0  -2 537258. 20670.8   1
   3   0   2 548265. 20668.9   1
  -4   0  -2 139379. 5238.57   1
   4   0   2 134688. 5235.98   1
  -5   0  -2 166678. 6107.06   1
   5   0   2 153628. 6101.32   1
  -6   0  -2 61975.1 2401.80   1
   6   0   2 62166.9 2399.71   1
  -7   0  -2 110.441 31.5750   1
   7   0   2 97.7599 28.2875   1
  -8   0  -2 12381.9 506.556   1
   8   0   2 11704.0 502.238   1
  -9   0  -2 33003.9 1290.97   1
   9   0   2 32011.0 1290.10   1
 -10   0  -2 5.64769 28.7479   1
  10   0   2-5.65054 28.7624   1
  11   0   2 827.205 78.7441   1
 -11   0  -2 955.959 78.7724   1
  12   0   2 22039.5 920.405   1
 -12   0  -2 23175.0 924.401   1
 -13   0  -2 376.098 57.3193   1
  13   0   2 306.274 53.8815   1
  14   0   2 12418.7 544.862   1
 -14   0  -2 12737.5 545.952   1
  16   0   2 5624.18 280.490   1
 -16   0  -2 5445.60 279.183   1
  17   0   2 1436.30 112.727   1
 -17   0  -2 1670.55 121.590   1
  18   0   2 699.592 81.9582   1
 -18   0  -2 715.367 83.8664   1
  19   0   2 3483.02 203.304   1
 -19   0  -2 3750.48 208.821   1
  20   0   2 803.402 84.9972   1
 -20   0  -2 609.095 77.7911   1
  22   0   2 316.620 62.3338   1
 -22   0  -2 259.655 55.1621   1
  24   0   2 74.6257 51.7795   1
 -24   0  -2 68.6374 48.0857   1
  25   0   2 325.349 63.9004   1
 -25   0  -2 380.833 65.5842   1
  26  -1  -2 181.258 51.5136   1
 -26   1   2 173.053 55.7720   1
  25  -1  -2 354.660 63.3270   1
  25   1  -2 362.798 65.1647   1
 -25   1   2 310.857 63.8861   1
 -25  -1   2 302.992 62.3729   1
  24   1  -2 109.528 51.3465   1
  24  -1  -2 148.424 56.0378   1
 -24  -1   2 159.911 52.9281   1
 -24   1   2 105.555 52.7994   1
  23  -1  -2 3590.43 204.029   1
 -23   1   2 3564.59 205.625   1
 -23  -1   2 4025.24 210.235   1
  22   1  -2 45.7271 44.1397   1
 -22  -1   2-23.8715 46.0849   1
 -22   1   2 23.9022 42.8840   1
  22  -1  -2 46.8982 43.1638   1
  21   1  -2 188.489 53.7030   1
 -21  -1   2 243.651 54.2212   1
  20  -1  -2 1038.45 94.6225   1
  20   1  -2 902.716 88.1749   1
 -20  -1   2 979.965 92.2098   1
 -20   1   2 807.734 85.9863   1
  19   1  -2 3747.73 203.950   1
  19  -1  -2 3613.81 204.899   1
 -19   1   2 3357.64 200.219   1
 -19  -1   2 3772.46 205.913   1
 -18   1   2 527.327 67.8512   1
  18  -1  -2 462.013 64.5296   1
  17   1  -2 2279.04 142.011   1
 -17  -1   2 2186.55 142.458   1
 -17   1   2 2094.93 142.012   1
  17  -1  -2 2155.40 139.549   1
  16   1  -2 2303.92 142.868   1
 -16  -1   2 2419.46 145.978   1
 -16   1   2 2210.31 144.751   1
  16  -1  -2 2100.98 140.381   1
 -15   1   2 164.313 42.5205   1
 -15  -1   2 266.173 48.5672   1
  15   1  -2 150.190 44.7557   1
  15  -1  -2 260.238 46.7085   1
 -14  -1   2 7116.34 324.000   1
  14  -1  -2 6791.60 322.306   1
  13   1  -2 78567.8 3136.78   1
 -13  -1   2 83662.7 3140.28   1
  12   1  -2 2694.46 151.207   1
 -12  -1   2 3010.86 155.365   1
 -12   1   2 2713.38 152.318   1
  12  -1  -2 2791.86 153.870   1
  11   1  -2 6865.66 316.420   1
 -11   1   2 7007.15 320.562   1
  11  -1  -2 6872.24 317.594   1
  10   1  -2 3944.48 185.418   1
 -10  -1   2 3560.77 182.552   1
 -10   1   2 3569.82 186.448   1
  10  -1  -2 3955.97 186.892   1
   9   1  -2 7351.63 331.126   1
  -9  -1   2 7563.34 332.947   1
  -9   1   2 7656.98 333.613   1
   9  -1  -2 8485.78 338.547   1
   8   1  -2 142762. 5185.44   1
  -8  -1   2 130335. 5182.83   1
  -8   1   2 130163. 5185.51   1
   8  -1  -2 139051. 5187.50   1
  -7  -1   2 56079.4 2147.46   1
   7   1  -2 55368.8 2147.39   1
  -6  -1   2 934.698 59.1233   1
   6   1  -2 915.854 59.1351   1
   6  -1  -2 1068.56 64.4722   1
  -5  -1   2 23693.6 896.919   1
  -5   1   2 23057.4 904.409   1
   5   1  -2 21932.1 895.298   1
   5  -1  -2 23825.0 900.476   1
  -4  -1   2 32426.3 1268.69   1
  -4   1   2 31584.1 1271.36   1
   4  -1  -2 32289.1 1271.84   1
   4   1  -2 35208.7 1267.95   1
  -3   1   2 124902. 4907.82   1
  -3  -1   2 129398. 4902.88   1
   3  -1  -2 132291. 4908.25   1
   3   1  -2 128368. 4902.62   1
  -2   1   2 126757. 4911.58   1
   2  -1  -2 131182. 4912.18   1
   1  -1  -2 370384. 14093.7   1
   0   1   2 74784.2 2756.27   1
   0  -1   2 71677.2 2753.12   1
  -1   1  -2 137296. 5233.10   1
  -1  -1  -2 143170. 5235.32   1
   1  -1   2 149257. 5235.10   1
  -2   1  -2 44574.9 1685.98   1
  -2  -1  -2 47819.4 1686.20   1
   2  -1   2 49935.4 1688.52   1
  -3   1  -2 15788.6 644.033   1
  -3  -1  -2 17214.3 645.442   1
   3  -1   2 15888.9 645.234   1
   3   1   2 16215.7 643.235   1
  -5   1  -2 1876.36 104.732   1
  -5  -1  -2 1969.16 104.924   1
   5  -1   2 1805.49 101.694   1
   5   1   2 1934.91 104.165   1
  -6   1  -2 70955.0 2612.74   1
  -6  -1  -2 75143.4 2614.64   1
   6   1   2 71433.4 2612.23   1
  -7   1  -2 111005. 4324.50   1
  -7  -1  -2 110685. 4324.56   1
   7  -1   2 113473. 4326.66   1
   7   1   2 115291. 4325.99   1
  -8   1  -2 19447.5 804.727   1
   8  -1   2 18144.4 805.473   1
   8   1   2 20329.6 804.754   1
  -9   1  -2 1517.56 108.719   1
  -9  -1  -2 1743.87 108.462   1
   9  -1   2 1722.44 109.554   1
   9   1   2 1839.36 110.410   1
 -10  -1  -2 4134.98 205.469   1
  10   1   2 3865.53 204.416   1
 -11   1  -2 8352.38 363.691   1
 -11  -1  -2 7981.71 361.086   1
  11  -1   2 7778.30 359.199   1
  11   1   2 7782.41 358.773   1
 -12   1  -2 20486.8 825.166   1
 -12  -1  -2 20248.6 824.366   1
  12  -1   2 19793.7 820.880   1
  12   1   2 19497.0 819.999   1
 -13   1  -2 297.747 53.5222   1
 -13  -1  -2 352.450 57.6934   1
  13  -1   2 280.329 53.2067   1
  13   1   2 329.905 54.5963   1
 -14   1  -2 13945.2 587.680   1
 -14  -1  -2 13442.9 586.795   1
  14  -1   2 13213.3 584.410   1
  14   1   2 13884.0 584.963   1
 -16   1  -2 636.708 72.7414   1
 -16  -1  -2 682.650 75.8965   1
  16   1   2 498.285 68.2981   1
  16  -1   2 714.665 78.1264   1
 -17   1  -2 2658.35 169.571   1
  17   1   2 3216.34 177.917   1
  17  -1   2 2832.02 174.885   1
 -18  -1  -2 1665.86 127.435   1
 -18   1  -2 1845.67 131.128   1
  18  -1   2 1913.54 134.220   1
 -19  -1  -2 775.840 84.0991   1
 -19   1  -2 770.368 82.0718   1
  19   1   2 502.998 68.8280   1
  19  -1   2 632.262 75.4207   1
 -20   1  -2 2100.77 140.345   1
 -20  -1  -2 1870.75 133.220   1
  20   1   2 1706.61 127.203   1
  20  -1   2 1625.30 124.987   1
 -21  -1  -2 675.580 80.5446   1
  21   1   2 468.324 72.6240   1
 -22  -1  -2 1370.92 109.270   1
 -22   1  -2 1190.48 104.883   1
  22  -1   2 1016.65 98.4201   1
  22   1   2 1219.62 104.113   1
 -24  -1  -2 1905.65 129.344   1
 -24   1  -2 1703.94 127.455   1
  24  -1   2 1537.28 122.345   1
  24   1   2 1656.57 123.924   1
 -25   1  -2-29.8663 45.1584   1
 -25  -1  -2-44.9387 46.2328   1
  25  -1   2 7.19632 48.2538   1
  25   1   2 72.0714 49.5398   1
 -26   2   2 388.733 66.4882   1
  26  -2  -2 358.610 65.4336   1
 -25   2   2 40.3583 50.8152   1
 -25  -2   2 87.8286 46.2387   1
  25  -2  -2-15.3831 47.0054   1
  25   2  -2-38.4692 44.5562   1
 -24   2   2 519.178 73.2369   1
  24  -2  -2 548.674 74.2031   1
 -24  -2   2 409.718 70.9115   1
 -23   2   2 7.88351 37.7104   1
 -23  -2   2 23.9809 39.4897   1
  23  -2  -2 63.3111 48.8630   1
  23   2  -2 23.2466 42.7965   1
 -22   2   2 768.371 85.4960   1
 -22  -2   2 737.817 82.4223   1
  22  -2  -2 721.051 87.1314   1
  22   2  -2 744.700 82.0175   1
 -21   2   2 7.78284 39.6318   1
 -21  -2   2 54.7010 43.1586   1
  21   2  -2 30.5775 43.2619   1
 -20  -2   2 2187.95 152.164   1
  20  -2  -2 2245.98 153.928   1
  20   2  -2 2587.03 158.056   1
 -19   2   2 228.940 53.4573   1
 -19  -2   2 270.194 57.2954   1
  19  -2  -2 293.753 56.4674   1
  19   2  -2 288.401 54.3914   1
 -18   2   2 6639.51 319.702   1
  18  -2  -2 6487.73 316.867   1
 -17   2   2 406.167 62.4906   1
 -17  -2   2 420.207 59.8180   1
  17  -2  -2 253.471 53.4702   1
  17   2  -2 328.212 55.5249   1
 -16   2   2 13.8674 35.2948   1
 -16  -2   2 33.5336 37.9436   1
  16   2  -2-19.4056 30.9297   1
 -15  -2   2 2253.86 143.997   1
  15  -2  -2 2620.24 151.501   1
  15   2  -2 2464.36 146.909   1
 -14   2   2 17051.0 685.990   1
 -14  -2   2 16450.9 682.024   1
  14  -2  -2 16187.6 679.933   1
  14   2  -2 15637.0 677.127   1
 -13   2   2 23.8195 30.7645   1
 -13  -2   2 17.0192 27.1372   1
  13  -2  -2-17.2028 32.0627   1
  13   2  -2 54.6094 29.0088   1
 -12   2   2 43080.1 1763.57   1
  12  -2  -2 46700.6 1767.79   1
  12   2  -2 45110.0 1759.70   1
 -11   2   2 5251.77 259.059   1
 -11  -2   2 5847.65 260.758   1
  11  -2  -2 5692.33 261.966   1
  11   2  -2 5472.55 255.173   1
 -10  -2   2 39319.7 1476.27   1
  10  -2  -2 40830.3 1484.89   1
  10   2  -2 36829.7 1471.57   1
  -9   2   2 36602.9 1523.53   1
   9   2  -2 40185.9 1522.17   1
  -9  -2   2 37909.9 1520.58   1
   9  -2  -2 41704.4 1530.21   1
  -8   2   2 3614.41 175.028   1
   8   2  -2 3651.39 169.484   1
   8  -2  -2 3508.28 173.433   1
  -8  -2   2 3775.22 172.542   1
  -7   2   2 4700.27 225.107   1
   7   2  -2 4954.88 218.969   1
   7  -2  -2 5257.23 224.815   1
  -7  -2   2 5220.56 221.060   1
   6   2  -2 11591.0 456.099   1
  -6  -2   2 11148.9 455.779   1
  -5   2   2 246.674 33.0165   1
   5  -2  -2 242.960 31.2284   1
   5   2  -2 271.863 25.4166   1
  -5  -2   2 211.792 25.8656   1
   4  -2  -2 314604. 13127.9   1
  -4   2   2 339026. 13129.7   1
   4   2  -2 356577. 13122.7   1
  -4  -2   2 360194. 13123.5   1
   3  -2  -2 6302.77 244.230   1
  -3  -2   2 5365.89 236.147   1
   3   2  -2 6185.18 237.133   1
  -3   2   2 5916.62 243.835   1
  -2   2   2 3565.71 160.232   1
   2   2  -2 3872.58 154.025   1
   2  -2  -2 3771.48 160.411   1
  -2  -2   2 3743.46 153.310   1
  -1  -2   2 93286.8 3203.90   1
   1  -2  -2 92015.9 3210.73   1
  -1   2   2 83020.3 3208.31   1
   0  -2  -2 48778.6 1937.59   1
   0   2   2 49147.9 1936.85   1
   0  -2   2 51999.0 1934.21   1
   0   2  -2 51467.4 1934.39   1
  -1  -2  -2 3768.39 167.416   1
   1   2   2 3808.56 166.870   1
   1  -2   2 3835.43 164.774   1
  -1   2  -2 3977.13 165.833   1
  -2  -2  -2 326700. 11380.8   1
   2   2   2 318104. 11379.9   1
  -2   2  -2 315752. 11379.2   1
   3  -2   2 25740.0 1022.30   1
   3   2   2 26465.8 1020.64   1
  -3  -2  -2 25103.3 1020.91   1
  -3   2  -2 27244.3 1023.93   1
  -5   2  -2 35513.2 1344.76   1
   5  -2   2 37055.1 1354.36   1
   5   2   2 33979.1 1346.71   1
   6  -2   2 88.7629 30.9844   1
   6   2   2 102.964 30.0556   1
  -6  -2  -2 28.3617 27.9752   1
  -6   2  -2 58.5788 29.5670   1
  -7   2  -2 14929.2 628.685   1
  -7  -2  -2 16895.0 631.367   1
   7   2   2 16307.5 627.815   1
  -8   2  -2 540.738 55.8462   1
  -8  -2  -2 531.359 55.3879   1
   8  -2   2 502.522 54.7434   1
   8   2   2 470.987 51.3793   1
  -9   2  -2 26975.6 1019.49   1
  -9  -2  -2 25360.0 1014.39   1
   9  -2   2 25134.8 1013.38   1
   9   2   2 23889.7 1009.19   1
 -11   2  -2 9726.31 421.241   1
 -11  -2  -2 9559.21 417.921   1
  11  -2   2 9088.06 416.569   1
  11   2   2 9401.34 415.491   1
 -12   2  -2 14352.1 610.597   1
 -12  -2  -2 14167.2 608.746   1
  12  -2   2 14294.2 610.208   1
  12   2   2 14693.5 607.635   1
 -13   2  -2 8686.22 407.491   1
 -13  -2  -2 9238.10 409.927   1
  13  -2   2 8862.64 405.902   1
  13   2   2 9299.66 405.953   1
 -14   2  -2 1673.37 121.336   1
 -14  -2  -2 1674.50 120.824   1
  14  -2   2 1933.32 127.014   1
  14   2   2 1743.57 120.135   1
 -15   2  -2 17409.9 708.581   1
  15  -2   2 15989.8 701.073   1
 -16   2  -2 750.539 80.5136   1
  16  -2   2 885.871 84.4379   1
  16   2   2 737.529 79.0874   1
 -17   2  -2 458.386 66.4039   1
 -17  -2  -2 311.991 57.2095   1
  17  -2   2 351.778 59.7588   1
  17   2   2 315.740 61.3080   1
 -18   2  -2 7.71282 43.6465   1
 -18  -2  -2 38.5266 39.2345   1
  18  -2   2 23.3475 45.5855   1
  18   2   2 30.1452 40.0307   1
 -19  -2  -2 1107.03 96.4300   1
  19  -2   2 875.846 92.4941   1
  19   2   2 996.781 93.4101   1
 -20   2  -2-7.79170 38.4966   1
 -20  -2  -2-7.86284 45.0266   1
  20  -2   2-62.5758 40.4152   1
  20   2   2-38.0991 45.1314   1
 -21   2  -2 1685.13 127.961   1
  21  -2   2 1875.12 132.839   1
 -22   2  -2 31.8713 48.1900   1
 -22  -2  -2-15.7294 38.2264   1
  22  -2   2-7.62630 49.8201   1
  22   2   2-15.1207 41.2165   1
 -23   2  -2 762.387 88.8234   1
  23  -2   2 829.965 87.9408   1
 -24   2  -2 92.2320 43.5289   1
 -24  -2  -2-38.3050 47.8019   1
  24   2   2 73.4771 49.7248   1
  24  -2   2 59.2135 40.9142   1
 -25  -2  -2 413.245 66.5044   1
 -25   2  -2 572.258 74.2438   1
  25  -2   2 451.837 66.6927   1
  25   2   2 378.806 63.7882   1
 -26   3   2 23.4957 47.3684   1
  26  -3  -2-7.59325 42.9590   1
 -24   3   2 70.1625 50.5068   1
 -24  -3   2 40.3073 46.7195   1
  24  -3  -2 71.1594 51.2234   1
  24   3  -2 22.9980 45.4283   1
 -23  -3   2 152.439 51.0834   1
  23   3  -2 246.261 59.0655   1
 -22   3   2 126.908 53.7465   1
 -22  -3   2 55.6152 41.1793   1
  22  -3  -2 103.307 51.5650   1
  22   3  -2 84.3177 47.4434   1
 -21   3   2 2132.86 146.685   1
 -21  -3   2 2373.29 151.288   1
  21  -3  -2 2121.91 143.352   1
  21   3  -2 1984.99 141.699   1
 -20   3   2 754.812 86.3679   1
 -20  -3   2 878.336 87.2346   1
  20  -3  -2 884.923 88.5971   1
  20   3  -2 814.402 84.7783   1
 -19   3   2 270.962 61.2928   1
 -19  -3   2 487.601 63.6692   1
  19  -3  -2 353.335 62.4356   1
  19   3  -2 347.717 59.9453   1
 -18   3   2 97.5904 42.0887   1
  18  -3  -2 74.6562 41.3479   1
 -17  -3   2 6580.73 319.972   1
  17   3  -2 6804.86 318.476   1
 -16   3   2 3690.47 203.710   1
 -16  -3   2 3535.44 198.169   1
  16  -3  -2 3617.32 199.988   1
  16   3  -2 3898.60 200.754   1
 -15   3   2 12933.7 549.768   1
 -15  -3   2 12294.8 541.492   1
  15  -3  -2 12490.6 543.941   1
  15   3  -2 12770.2 540.545   1
 -14   3   2 38.6097 36.8626   1
 -14  -3   2 12.0352 29.7491   1
  14  -3  -2 25.8196 33.3657   1
  14   3  -2 69.9228 33.3847   1
 -13   3   2 9089.35 405.609   1
 -13  -3   2 9549.61 405.088   1
  13  -3  -2 8624.40 403.687   1
  13   3  -2 9331.66 402.406   1
 -12  -3   2 12739.0 538.025   1
  12   3  -2 12797.2 535.771   1
  11   3  -2 38656.1 1547.20   1
  11  -3  -2 41499.7 1559.41   1
 -11   3   2 38464.7 1555.24   1
 -10   3   2 35867.0 1412.11   1
  10   3  -2 36631.3 1403.98   1
  10  -3  -2 34824.8 1409.85   1
 -10  -3   2 35671.2 1404.99   1
  -9   3   2 862.815 68.9572   1
   9   3  -2 933.950 64.6902   1
   9  -3  -2 721.273 64.8896   1
  -9  -3   2 906.565 66.5739   1
  -8   3   2 8457.93 370.270   1
   8   3  -2 8548.01 362.098   1
  -8  -3   2 8612.18 363.647   1
   8  -3  -2 8995.01 370.176   1
   7  -3  -2 3538.71 167.921   1
  -7   3   2 3272.99 164.576   1
  -6  -3   2 35800.4 1397.70   1
   6  -3  -2 35439.8 1406.00   1
  -6   3   2 35439.9 1404.65   1
   6   3  -2 37314.7 1398.27   1
   5   3  -2 25518.2 931.280   1
  -5  -3   2 22214.7 929.776   1
   4  -3  -2 63874.2 2430.08   1
  -4  -3   2 63300.0 2423.49   1
   4   3  -2 62070.7 2422.75   1
  -4   3   2 63798.2 2429.58   1
   3  -3  -2 17919.7 747.103   1
  -3   3   2 16511.4 747.593   1
   3   3  -2 20943.7 739.835   1
  -3  -3   2 19465.0 740.465   1
   2   3  -2 43272.8 1642.15   1
  -2   3   2 39655.3 1647.86   1
   2  -3  -2 45041.0 1650.52   1
  -2  -3   2 42985.7 1643.28   1
  -1  -3   2 86502.9 3433.43   1
  -1   3   2 87690.4 3439.07   1
   1  -3  -2 84752.2 3438.91   1
   0  -3   2 108086. 3911.19   1
   0  -3  -2 102130. 3915.67   1
   0   3   2 103017. 3914.02   1
   0   3  -2 96715.1 3908.84   1
  -1  -3  -2 250.974 35.7020   1
   1   3   2 207.382 34.4361   1
  -1   3  -2 316.980 32.2257   1
  -2  -3  -2 24799.7 954.153   1
   2   3   2 24623.2 954.056   1
   2  -3   2 24290.7 952.091   1
  -2   3  -2 23580.6 950.537   1
  -4  -3  -2 7037.01 292.143   1
   4   3   2 6850.53 292.159   1
  -4   3  -2 6711.50 296.344   1
   4  -3   2 6539.58 289.913   1
   5  -3   2 6664.27 293.701   1
   5   3   2 6621.60 291.300   1
  -5  -3  -2 6616.34 292.535   1
  -5   3  -2 7001.97 298.681   1
   6   3   2 7197.18 323.716   1
  -6  -3  -2 7544.85 326.826   1
   6  -3   2 7334.00 328.884   1
  -6   3  -2 7962.28 330.097   1
  -7   3  -2 3818.81 191.240   1
  -7  -3  -2 4129.83 193.397   1
   7  -3   2 3894.58 194.800   1
   7   3   2 3772.07 188.624   1
  -8  -3  -2 1314.82 95.2960   1
   8  -3   2 1476.93 97.7158   1
   8   3   2 1232.26 93.2802   1
  -9   3  -2 17605.5 708.138   1
  -9  -3  -2 17035.6 706.295   1
   9  -3   2 17023.0 709.523   1
   9   3   2 16983.0 704.485   1
 -10   3  -2 29124.7 1140.95   1
  10  -3   2 27711.2 1138.53   1
 -11   3  -2 13077.4 570.313   1
 -11  -3  -2 13806.8 570.957   1
  11  -3   2 13350.7 568.207   1
  11   3   2 13276.8 566.721   1
 -12   3  -2 22860.4 896.497   1
 -12  -3  -2 20851.5 888.775   1
  12  -3   2 21866.7 891.685   1
  12   3   2 21560.4 888.334   1
 -13   3  -2 102.729 38.0794   1
 -13  -3  -2 282.371 50.3599   1
  13  -3   2 257.202 52.0327   1
  13   3   2 188.951 45.4075   1
 -14  -3  -2 3150.65 179.258   1
  14  -3   2 3145.59 179.442   1
  14   3   2 2945.15 174.211   1
 -15   3  -2 2924.89 176.309   1
  15  -3   2 2890.25 172.822   1
 -16   3  -2 2116.41 142.774   1
 -16  -3  -2 2207.55 142.746   1
  16  -3   2 1871.71 135.777   1
  16   3   2 2046.35 138.091   1
 -17   3  -2 899.376 89.1813   1
 -17  -3  -2 799.021 84.9164   1
  17  -3   2 759.450 81.7919   1
  17   3   2 784.034 83.4210   1
 -18  -3  -2-7.73139 41.6059   1
  18   3   2-7.44059 45.9299   1
 -19   3  -2 1019.93 96.4379   1
 -19  -3  -2 1078.34 95.8707   1
  19  -3   2 1013.18 94.5572   1
  19   3   2 985.848 91.7547   1
 -20  -3  -2 1299.87 108.623   1
 -20   3  -2 1189.58 106.074   1
  20   3   2 1063.72 99.8906   1
  20  -3   2 1287.04 107.508   1
 -21   3  -2 15.5191 40.0785   1
  21  -3   2 15.6713 44.8581   1
 -22   3  -2 1920.21 137.340   1
 -22  -3  -2 1976.30 138.151   1
  22  -3   2 1934.57 139.189   1
  22   3   2 1894.01 133.945   1
 -23   3  -2 7.72119 35.6663   1
  23  -3   2-7.57510 45.3349   1
 -24  -3  -2 151.840 50.8618   1
  24   3   2 176.000 51.1975   1
 -25  -3  -2 51.3407 50.4622   1
 -25   3  -2 97.3250 47.6295   1
  25  -3   2 28.7959 36.7100   1
  25   3   2 71.9598 53.3482   1
 -25   4   2-62.0012 49.2807   1
  25  -4  -2-23.3498 50.4152   1
 -24   4   2-15.6262 45.2430   1
 -24  -4   2-39.4622 45.7025   1
  24  -4  -2-7.96952 47.6962   1
  24   4  -2 30.8673 44.6856   1
 -23   4   2 79.6121 49.6403   1
 -23  -4   2-7.87324 40.6720   1
  23  -4  -2-7.79570 49.5523   1
  23   4  -2 38.6081 46.2211   1
 -22   4   2 80.1086 45.9058   1
 -22  -4   2 62.9618 38.3109   1
  22  -4  -2 107.735 51.6430   1
  22   4  -2-15.3193 42.3422   1
 -21   4   2 1031.99 97.2925   1
 -21  -4   2 864.317 96.0937   1
  21   4  -2 985.190 94.9815   1
 -20  -4   2 831.529 85.6665   1
  20   4  -2 895.092 86.2429   1
 -19   4   2 767.962 84.7771   1
 -19  -4   2 795.691 82.7306   1
  19  -4  -2 714.907 87.5306   1
  19   4  -2 710.637 76.8746   1
 -18   4   2 627.152 74.6391   1
 -18  -4   2 880.487 86.2202   1
  18  -4  -2 764.772 80.2535   1
  18   4  -2 795.098 80.8535   1
 -17   4   2 767.866 78.1950   1
 -17  -4   2 672.851 74.4585   1
  17   4  -2 585.720 69.7485   1
 -16  -4   2 9712.53 429.864   1
  16  -4  -2 8996.86 427.042   1
  16   4  -2 9929.93 427.445   1
 -15   4   2 6.75440 33.3551   1
 -15  -4   2-6.48077 28.8480   1
  15  -4  -2 7.02372 33.0192   1
  15   4  -2 12.3203 32.2660   1
 -14   4   2 1624.92 110.269   1
  14  -4  -2 1332.41 106.426   1
  14   4  -2 1307.89 98.7300   1
 -14  -4   2 1471.79 105.036   1
  13  -4  -2 6.78765 34.0467   1
 -13   4   2 30.4909 32.8246   1
 -12   4   2 10220.8 439.570   1
  12   4  -2 10240.8 431.384   1
 -12  -4   2 9500.07 429.778   1
  12  -4  -2 9966.11 437.515   1
 -11   4   2 12371.5 503.775   1
  11   4  -2 11246.7 491.434   1
  11  -4  -2 12098.7 502.452   1
 -11  -4   2 11289.6 493.563   1
  10  -4  -2 13593.6 564.196   1
 -10   4   2 13589.1 566.410   1
  10   4  -2 13197.6 554.788   1
  -9  -4   2 12175.4 535.300   1
   9  -4  -2 13980.3 547.593   1
   9   4  -2 13815.3 538.478   1
  -9   4   2 12398.6 543.008   1
  -8  -4   2 2449.04 128.421   1
   8  -4  -2 2413.79 135.215   1
   8   4  -2 2580.14 128.057   1
  -8   4   2 2307.23 133.158   1
  -7  -4   2 2805.73 142.735   1
   7  -4  -2 2711.48 146.145   1
  -7   4   2 2851.18 146.056   1
   7   4  -2 3060.79 143.612   1
   6  -4  -2 74159.2 2840.41   1
  -6   4   2 73117.4 2839.29   1
   5  -4  -2 930.920 65.9006   1
  -5  -4   2 1018.81 64.7436   1
  -5   4   2 1081.50 70.3438   1
   5   4  -2 1035.44 63.9468   1
   4  -4  -2 10224.6 413.909   1
   4   4  -2 9933.03 405.692   1
  -4   4   2 10428.6 413.960   1
  -4  -4   2 9571.17 406.847   1
  -3  -4   2 8562.81 356.333   1
   3   4  -2 8911.90 356.209   1
  -2  -4   2 39662.5 1453.61   1
   2   4  -2 35695.9 1450.66   1
   1   4  -2 22882.3 896.011   1
  -1  -4   2 22982.7 896.995   1
   0   4  -2 53314.9 1944.17   1
   0  -4   2 47742.9 1941.87   1
  -1   4  -2 5732.99 238.424   1
   1  -4   2 5294.11 236.346   1
  -2  -4  -2 93744.6 3524.51   1
   2   4   2 89785.0 3524.77   1
  -3  -4  -2 24591.6 965.888   1
   3   4   2 24612.9 965.497   1
   3  -4   2 24752.4 967.364   1
  -3   4  -2 23850.1 963.579   1
  -4  -4  -2 65773.6 2466.64   1
   4   4   2 70499.6 2469.12   1
  -4   4  -2 65852.0 2465.55   1
  -5  -4  -2 43110.9 1617.24   1
   5   4   2 44125.8 1617.44   1
   5  -4   2 39671.9 1616.81   1
  -5   4  -2 38601.4 1617.54   1
  -6  -4  -2 6524.90 286.324   1
   6   4   2 6470.69 285.445   1
   6  -4   2 6204.99 286.983   1
  -6   4  -2 6291.64 289.425   1
  -7  -4  -2 2235.48 126.239   1
   7   4   2 2027.66 123.326   1
  -7   4  -2 2327.12 130.058   1
   7  -4   2 2280.98 129.819   1
   8  -4   2 49.9341 27.4234   1
  -8  -4  -2 20.5106 24.1338   1
   8   4   2-10.0445 29.4337   1
  -8   4  -2 70.9330 33.7013   1
   9   4   2 3648.95 188.065   1
  -9  -4  -2 3684.89 189.029   1
  10   4   2 1434.77 98.4889   1
 -10  -4  -2 1198.19 94.4805   1
  10  -4   2 1310.74 99.5499   1
 -10   4  -2 1471.27 103.785   1
  11   4   2 23469.1 983.979   1
 -11  -4  -2 24302.1 989.888   1
  11  -4   2 25009.8 994.461   1
 -11   4  -2 24885.1 991.791   1
  12   4   2 2630.93 151.694   1
 -12  -4  -2 2423.47 150.102   1
  12  -4   2 2489.68 153.536   1
 -12   4  -2 2539.80 153.467   1
  13   4   2 10606.7 470.239   1
 -13  -4  -2 11181.2 476.569   1
  13  -4   2 10165.1 470.707   1
 -13   4  -2 11019.8 477.680   1
  14   4   2 10491.3 468.954   1
 -14  -4  -2 10798.6 474.583   1
  15   4   2 284.634 53.3425   1
 -15  -4  -2 482.003 64.0844   1
  15  -4   2 330.065 60.6685   1
 -15   4  -2 273.190 55.0533   1
 -16  -4  -2 127.717 46.1303   1
  16  -4   2 68.4192 46.1996   1
 -16   4  -2 160.508 51.4492   1
  17   4   2 763.002 79.1481   1
 -17  -4  -2 705.597 80.5555   1
  17  -4   2 680.071 81.9385   1
 -17   4  -2 726.384 82.4327   1
  18   4   2 545.166 69.3207   1
 -18  -4  -2 514.924 69.1843   1
  18  -4   2 427.763 67.5243   1
 -18   4  -2 561.729 76.8967   1
  19   4   2 396.769 63.6205   1
 -19  -4  -2 352.163 59.3084   1
  19  -4   2 327.414 57.4156   1
 -19   4  -2 434.985 64.1284   1
 -20  -4  -2 508.422 74.0881   1
  20   4   2 664.699 80.6048   1
  20  -4   2 518.048 71.0995   1
  21  -4   2 1718.06 132.171   1
  21   4   2 1682.09 125.948   1
 -21   4  -2 2065.05 138.487   1
 -21  -4  -2 1751.91 128.194   1
  22   4   2 15.0755 49.2415   1
 -22  -4  -2-15.3764 45.5197   1
  22  -4   2 31.0481 38.9248   1
 -22   4  -2-23.1475 40.9712   1
  23   4   2 96.7263 50.8755   1
 -23  -4  -2 106.269 44.1225   1
  23  -4   2 83.7204 45.7118   1
 -23   4  -2 120.352 49.7247   1
  24   4   2 153.539 49.7720   1
 -24  -4  -2 193.509 49.3880   1
 -24   4  -2 59.6810 45.9476   1
  24  -4   2 191.910 56.8325   1
  25   4   2-35.7371 40.9372   1
 -26   5   2-7.52615 44.5602   1
  26  -5  -2 7.59785 49.1889   1
 -25   5   2 192.945 54.4156   1
  25  -5  -2 201.061 62.6866   1
 -24   5   2-23.6404 47.1660   1
  24  -5  -2-15.1182 44.2720   1
 -23  -5   2 969.011 90.2390   1
  23   5  -2 825.907 85.9091   1
 -23   5   2 925.663 91.6345   1
  23  -5  -2 737.310 84.7515   1
 -22   5   2-8.03618 46.5344   1
 -22  -5   2 38.9111 40.1917   1
  22  -5  -2-23.3799 45.6380   1
  22   5  -2-22.9824 42.8217   1
 -21   5   2 667.764 78.2546   1
  21  -5  -2 656.301 79.9937   1
 -20   5   2 827.930 86.4317   1
 -20  -5   2 786.608 81.1335   1
  20  -5  -2 759.868 85.7949   1
  20   5  -2 809.254 82.9460   1
 -19   5   2 541.914 68.5627   1
 -19  -5   2 599.931 72.0348   1
  19  -5  -2 468.357 66.8401   1
  19   5  -2 567.122 69.6761   1
 -18   5   2 567.646 72.2700   1
 -18  -5   2 453.689 64.3002   1
  18  -5  -2 573.426 71.5090   1
  18   5  -2 473.809 63.8497   1
 -17   5   2 1717.69 125.847   1
 -17  -5   2 1539.67 118.433   1
  17  -5  -2 1820.50 127.817   1
  17   5  -2 1977.10 126.781   1
 -16   5   2 2977.12 169.331   1
 -16  -5   2 2601.43 158.769   1
  16  -5  -2 2709.88 164.795   1
  16   5  -2 2566.63 157.178   1
 -15   5   2 5666.58 265.967   1
  15   5  -2 5495.09 258.410   1
 -15  -5   2 5312.59 259.429   1
 -14   5   2 20.1519 38.9031   1
 -14  -5   2 24.4029 33.6897   1
  14  -5  -2 7.01287 39.2057   1
  14   5  -2 17.9753 29.1308   1
 -13  -5   2 12705.3 546.383   1
  13  -5  -2 12747.2 555.951   1
  13   5  -2 13778.6 549.908   1
 -13   5   2 12326.1 553.559   1
 -12  -5   2 1759.88 109.571   1
  12  -5  -2 1433.22 106.387   1
  12   5  -2 1535.83 105.626   1
 -12   5   2 1690.74 114.558   1
 -11  -5   2 31116.7 1233.16   1
  11  -5  -2 29810.5 1237.26   1
  11   5  -2 30789.2 1231.48   1
 -11   5   2 32644.5 1244.10   1
 -10  -5   2 15220.9 609.721   1
  10  -5  -2 14135.1 612.427   1
 -10   5   2 14792.1 615.433   1
  10   5  -2 14687.5 606.918   1
   9  -5  -2 4788.60 237.458   1
   9   5  -2 5045.95 231.953   1
  -9   5   2 5035.66 238.482   1
  -8  -5   2 17.0220 24.0766   1
   8  -5  -2 10.0525 20.1087   1
   8   5  -2-16.5907 24.2901   1
  -8   5   2 24.1264 28.2579   1
  -7  -5   2 1227.80 79.2751   1
   7  -5  -2 1160.52 84.6012   1
  -7   5   2 1171.78 83.4380   1
   7   5  -2 1262.09 78.9777   1
   6  -5  -2 27455.0 1088.32   1
  -6  -5   2 27192.2 1080.63   1
  -6   5   2 27854.0 1088.98   1
   6   5  -2 27375.8 1081.67   1
   5  -5  -2 140041. 5381.80   1
  -5   5   2 138264. 5382.43   1
   5   5  -2 135603. 5373.54   1
  -5  -5   2 147958. 5376.37   1
  -4   5   2 4919.80 227.779   1
   4  -5  -2 5023.42 226.248   1
  -3   5   2 19977.2 801.456   1
   3  -5  -2 20344.7 804.536   1
   2  -5  -2 13506.4 552.352   1
  -2   5   2 13679.9 554.020   1
   1  -5  -2 23706.9 950.511   1
  -1   5   2 24321.6 949.035   1
   0  -5  -2 21686.1 873.768   1
   0   5  -2 22822.7 871.084   1
   0   5   2 21174.1 870.828   1
   0  -5   2 22375.9 869.912   1
  -1  -5  -2 90593.0 3561.59   1
   1   5   2 93559.1 3561.61   1
  -1   5  -2 94910.9 3559.76   1
   1  -5   2 91661.7 3559.86   1
   2   5   2 5236.11 233.798   1
  -2  -5  -2 4665.45 232.528   1
  -2   5  -2 5495.99 234.587   1
   2  -5   2 5289.11 233.219   1
  -3   5  -2 2452.94 136.800   1
   3  -5   2 2639.06 139.152   1
   3   5   2 2788.31 140.068   1
  -3  -5  -2 2878.78 142.540   1
  -4   5  -2 8308.83 350.508   1
   4  -5   2 8013.00 350.730   1
   4   5   2 7827.48 349.630   1
  -4  -5  -2 8236.68 351.713   1
  -5   5  -2 162.107 36.0743   1
   5  -5   2 141.614 35.3392   1
   5   5   2 177.957 33.2443   1
  -5  -5  -2 83.8326 26.5323   1
  -6   5  -2 25811.4 1079.38   1
   6  -5   2 25885.5 1077.40   1
   6   5   2 28117.1 1079.47   1
  -6  -5  -2 28408.4 1080.04   1
  -7   5  -2 1859.32 124.968   1
  -7  -5  -2 2136.37 124.386   1
   7  -5   2 1962.77 124.894   1
   7   5   2 2281.27 126.148   1
   8   5   2 364.512 48.0566   1
  -8  -5  -2 351.172 48.1578   1
   9  -5   2 36958.1 1384.05   1
  -9   5  -2 32585.2 1379.53   1
 -10  -5  -2 2009.56 131.023   1
  10   5   2 2032.77 130.211   1
  10  -5   2 2164.09 138.521   1
 -10   5  -2 2376.76 137.557   1
 -11  -5  -2 6497.67 303.419   1
  11   5   2 6563.37 302.777   1
 -11   5  -2 6176.12 304.662   1
  11  -5   2 6441.24 309.396   1
  12   5   2 15463.8 633.427   1
 -12  -5  -2 15758.0 635.475   1
  12  -5   2 16815.7 644.554   1
  13   5   2 2880.10 166.205   1
 -13  -5  -2 2752.12 164.785   1
 -13   5  -2 2864.83 170.376   1
  13  -5   2 2889.83 170.759   1
 -14   5  -2 14.7332 34.0381   1
  14  -5   2 29.0090 36.9242   1
 -15  -5  -2 8158.50 378.708   1
 -15   5  -2 8264.60 382.737   1
  15  -5   2 7999.85 377.047   1
  16   5   2 57.7220 39.4712   1
 -16  -5  -2 110.243 44.5712   1
 -16   5  -2 122.745 44.0372   1
  16  -5   2 60.9149 41.1060   1
  17   5   2 7.35383 39.5741   1
 -17  -5  -2 7.48971 37.5603   1
 -18   5  -2 70.9152 46.6992   1
  18  -5   2 39.0340 46.2695   1
  19   5   2 1210.74 109.087   1
 -19  -5  -2 1363.15 113.406   1
  19  -5   2 1361.05 113.472   1
  20   5   2 301.655 63.5163   1
 -20  -5  -2 445.467 69.6231   1
 -20   5  -2 571.238 75.0440   1
  20  -5   2 526.739 71.1263   1
  21   5   2 188.632 55.1894   1
 -21  -5  -2 160.926 54.0034   1
 -21   5  -2 204.142 54.4519   1
  21  -5   2 203.295 55.0753   1
  22   5   2 397.639 64.5401   1
 -22  -5  -2 395.095 66.3201   1
 -22   5  -2 470.016 67.8793   1
  22  -5   2 308.772 59.8272   1
  23   5   2 192.750 59.2627   1
 -23  -5  -2 218.194 59.7667   1
 -23   5  -2 263.637 60.5516   1
  23  -5   2 250.878 61.4607   1
 -24   5  -2 256.062 59.9008   1
  24  -5   2 214.350 60.1587   1
 -26   6   2 164.159 53.6655   1
  26  -6  -2 157.046 54.5702   1
 -25   6   2-38.4131 47.9085   1
  25  -6  -2-22.1154 50.2742   1
 -24   6   2 23.5554 47.9821   1
  24  -6  -2-45.4697 48.6159   1
  23   6  -2 7.89836 44.6934   1
 -23   6   2 47.7262 46.0690   1
  23  -6  -2 15.4951 40.5895   1
  22   6  -2 242.928 57.7407   1
 -22  -6   2 265.751 56.7319   1
 -22   6   2 324.852 63.0875   1
  22  -6  -2 246.163 60.1063   1
  21   6  -2 162.797 53.5460   1
 -21  -6   2 87.6468 44.8481   1
 -21   6   2 164.804 52.8850   1
  21  -6  -2 135.471 46.4436   1
  20   6  -2 379.967 62.2294   1
 -20  -6   2 399.326 62.9292   1
 -20   6   2 297.445 57.6863   1
  20  -6  -2 333.269 58.4036   1
  19   6  -2 52.1173 41.1369   1
 -19  -6   2 30.6767 38.4920   1
 -18   6   2 445.363 66.8661   1
  18   6  -2 667.811 74.6427   1
 -18  -6   2 598.149 71.5240   1
  17  -6  -2 298.218 55.8030   1
 -16  -6   2 1221.75 101.286   1
  16  -6  -2 1408.42 111.094   1
 -16   6   2 1211.66 102.176   1
  16   6  -2 1183.86 98.7435   1
 -15  -6   2 6.72191 31.6022   1
  15   6  -2 13.1763 30.9735   1
 -14   6   2 528.308 65.8112   1
  14   6  -2 548.980 63.7974   1
  14  -6  -2 509.494 65.2125   1
 -14  -6   2 513.929 63.1176   1
 -13   6   2 839.875 83.4696   1
  13   6  -2 787.676 74.3502   1
  13  -6  -2 671.241 75.4795   1
 -13  -6   2 782.409 73.8555   1
  12  -6  -2 6.32455 28.6894   1
 -12   6   2 6.55428 31.8576   1
 -11   6   2 1294.30 100.576   1
  11   6  -2 1582.17 101.841   1
 -11  -6   2 1352.33 96.7838   1
  11  -6  -2 1322.78 99.2259   1
 -10   6   2 1117.25 87.7015   1
  10   6  -2 912.557 86.8159   1
 -10  -6   2 1138.70 84.7521   1
   9   6  -2 5103.06 242.982   1
  -9  -6   2 5278.81 244.748   1
  -8   6   2 24812.6 978.831   1
   8   6  -2 23731.1 971.841   1
   8  -6  -2 24455.5 979.670   1
  -7   6   2 1498.91 100.025   1
  -7  -6   2 1549.14 96.7913   1
   7  -6  -2 1467.31 101.489   1
   7   6  -2 1647.17 97.6131   1
   6  -6  -2 3174.95 160.548   1
  -6   6   2 3182.12 164.461   1
   6   6  -2 2904.67 153.513   1
  -6  -6   2 3108.79 155.454   1
   5  -6  -2 2540.62 132.206   1
  -5   6   2 2213.04 129.439   1
   5   6  -2 2387.50 123.741   1
  -5  -6   2 2223.89 122.155   1
   4  -6  -2 57.1673 24.4871   1
  -4   6   2 75.3814 27.0069   1
   4   6  -2 118.402 25.8349   1
  -4  -6   2 83.5756 25.2393   1
   3   6  -2 355.269 39.3261   1
  -3   6   2 258.708 36.7023   1
  -3  -6   2 249.889 34.8504   1
   3  -6  -2 265.090 37.9136   1
   2  -6  -2 62403.8 2364.19   1
  -2   6   2 59456.5 2362.07   1
   2   6  -2 59609.6 2355.85   1
  -2  -6   2 62805.2 2358.34   1
  -1  -6   2 5176.89 225.545   1
   1   6  -2 4996.32 223.824   1
  -1   6   2 5076.21 227.840   1
   1  -6  -2 4552.40 224.713   1
   0  -6   2 3858.89 181.728   1
   0   6  -2 4203.08 185.877   1
   0   6   2 3760.52 184.093   1
   0  -6  -2 3548.18 183.926   1
   1  -6   2 2522.06 133.871   1
  -1   6  -2 2635.04 135.128   1
   1   6   2 2618.98 135.732   1
  -1  -6  -2 2519.94 139.204   1
   2  -6   2 134180. 5274.07   1
  -2  -6  -2 140806. 5279.05   1
   2   6   2 134579. 5274.51   1
  -2   6  -2 141464. 5276.66   1
  -3  -6  -2 10359.6 434.486   1
   3   6   2 10109.3 431.954   1
  -3   6  -2 11174.2 434.728   1
   3  -6   2 9277.50 429.022   1
  -4  -6  -2 17850.2 749.047   1
   4   6   2 17915.5 745.512   1
  -4   6  -2 18313.5 743.063   1
   4  -6   2 18953.7 744.876   1
  -5  -6  -2 4297.82 215.889   1
   5   6   2 4686.75 217.548   1
  -5   6  -2 4149.51 211.653   1
   5  -6   2 4670.66 218.771   1
  -6  -6  -2 47.6051 33.9375   1
   6   6   2 5.19836 27.9812   1
  -6   6  -2 5.32435 28.6590   1
   6  -6   2 16.2790 32.1341   1
   7   6   2 4316.51 212.708   1
  -7  -6  -2 4171.66 212.705   1
  -8   6  -2 288.274 46.7434   1
   8  -6   2 289.935 48.4781   1
  -9  -6  -2 7829.33 357.569   1
   9   6   2 7238.43 351.811   1
  -9   6  -2 7883.75 360.260   1
   9  -6   2 8573.64 363.553   1
 -10  -6  -2 5603.44 271.214   1
  10   6   2 5126.83 265.633   1
 -10   6  -2 5653.56 274.372   1
  10  -6   2 5915.70 275.623   1
  11   6   2 2234.26 142.447   1
 -11  -6  -2 2308.54 145.070   1
  11  -6   2 2438.45 150.007   1
 -11   6  -2 2313.34 144.315   1
  12   6   2 572.643 65.9300   1
 -12   6  -2 528.362 62.5914   1
 -12  -6  -2 558.799 66.5311   1
  12  -6   2 511.102 71.6554   1
  13   6   2 679.770 73.9946   1
 -13   6  -2 586.186 73.1844   1
 -14   6  -2 1353.22 104.192   1
  14  -6   2 1209.89 103.428   1
 -14  -6  -2 1019.52 94.7696   1
  15   6   2 43.0710 41.2054   1
 -15   6  -2 129.338 46.5908   1
 -15  -6  -2 66.7472 42.5634   1
  15  -6   2 82.8997 43.2485   1
 -16  -6  -2 2587.60 160.528   1
 -16   6  -2 2488.72 160.985   1
  16   6   2 2461.16 157.208   1
  16  -6   2 2514.99 159.617   1
 -17  -6  -2 2752.64 166.566   1
 -17   6  -2 2788.14 170.040   1
  17   6   2 2382.63 158.161   1
  17  -6   2 2617.33 165.490   1
 -18  -6  -2 1803.44 130.360   1
 -18   6  -2 1851.22 132.273   1
  18  -6   2 1781.12 131.762   1
  18   6   2 1889.80 132.039   1
  19   6   2 15.1994 45.4934   1
 -19   6  -2 23.7158 41.9892   1
 -19  -6  -2 62.7849 44.9370   1
  19  -6   2 7.86105 41.7545   1
 -20  -6  -2 818.253 91.2255   1
 -20   6  -2 967.543 97.1513   1
  20  -6   2 1127.50 100.358   1
  20   6   2 1135.14 100.092   1
 -21  -6  -2 606.283 76.5214   1
  21   6   2 474.092 72.0235   1
  21  -6   2 454.260 69.8158   1
  22   6   2 662.822 81.3355   1
 -22  -6  -2 579.638 76.7517   1
  22  -6   2 614.756 76.5511   1
 -22   6  -2 430.843 70.8730   1
  23   6   2-7.55405 44.2386   1
 -23  -6  -2-15.4014 47.0589   1
  24   6   2-29.6976 51.4476   1
  24  -6   2 14.7189 41.6412   1
 -24   6  -2 65.1670 43.3395   1
  25  -7  -2 220.470 58.6758   1
 -25   7   2 213.212 57.7739   1
  24  -7  -2 106.065 45.4418   1
 -24   7   2 46.6644 48.5802   1
  23  -7  -2-39.1546 45.8820   1
  22  -7  -2 593.958 81.2107   1
  22   7  -2 877.783 89.5871   1
 -22  -7   2 914.356 90.6889   1
 -22   7   2 717.506 85.1841   1
  21   7  -2-15.9719 46.7660   1
 -21  -7   2 24.2859 46.3409   1
  20  -7  -2 365.607 65.6856   1
 -20   7   2 465.165 64.7173   1
  19  -7  -2 1462.27 117.424   1
 -19  -7   2 1341.99 113.445   1
  19   7  -2 1686.93 122.561   1
 -19   7   2 1524.38 118.739   1
  18   7  -2 2307.71 150.752   1
 -18  -7   2 2340.35 152.007   1
 -17  -7   2 22.4071 39.1401   1
  17   7  -2 36.9013 38.6754   1
 -17   7   2 60.0650 40.9498   1
  17  -7  -2 8.00617 41.9522   1
 -16  -7   2 370.041 61.7055   1
  16   7  -2 559.114 68.5694   1
 -16   7   2 409.532 61.5140   1
  16  -7  -2 423.558 65.2248   1
 -15  -7   2 7591.46 359.947   1
  15   7  -2 8143.76 363.168   1
 -15   7   2 7556.20 363.466   1
  15  -7  -2 7687.92 363.985   1
  14   7  -2 1719.97 120.414   1
 -14  -7   2 1877.10 126.075   1
 -13  -7   2 291.727 50.3489   1
  13   7  -2 240.929 47.7070   1
 -13   7   2 259.684 51.1472   1
  13  -7  -2 266.420 50.8956   1
 -12  -7   2 4851.34 243.799   1
  12   7  -2 4899.64 243.082   1
 -12   7   2 4936.16 250.692   1
  12  -7  -2 5085.75 249.245   1
 -11   7   2 345.715 52.1308   1
  11  -7  -2 435.114 55.2010   1
 -10  -7   2 6006.26 274.784   1
  10   7  -2 5757.16 271.953   1
 -10   7   2 5666.12 276.671   1
  10  -7  -2 5570.93 277.311   1
  -9  -7   2 14975.1 628.134   1
   9   7  -2 15187.0 627.757   1
  -9   7   2 15194.7 634.231   1
   9  -7  -2 15216.9 635.286   1
  -8  -7   2 2626.37 144.066   1
  -8   7   2 2579.06 148.836   1
   8   7  -2 2647.83 143.288   1
   8  -7  -2 2436.05 147.250   1
   7   7  -2 897.109 70.5964   1
   7  -7  -2 984.707 80.3367   1
  -7   7   2 722.615 73.0951   1
  -6  -7   2 1451.95 91.1330   1
  -6   7   2 1336.05 94.7094   1
   6  -7  -2 1418.83 95.6789   1
   6   7  -2 1200.84 85.1181   1
  -5  -7   2 7232.86 335.521   1
  -5   7   2 8261.36 344.942   1
   5  -7  -2 7827.89 341.147   1
   5   7  -2 7501.96 334.790   1
  -4  -7   2 262.403 37.5483   1
  -4   7   2 278.164 44.0043   1
   4  -7  -2 283.912 40.7999   1
   4   7  -2 293.203 39.1119   1
  -3  -7   2 1072.24 76.5604   1
  -3   7   2 1202.62 82.6097   1
   3  -7  -2 1121.32 82.9031   1
   3   7  -2 1238.74 79.9208   1
  -2  -7   2 6283.48 265.558   1
  -2   7   2 5736.41 266.350   1
   2  -7  -2 5726.13 267.514   1
   2   7  -2 5648.39 260.911   1
   1  -7  -2 6481.76 275.656   1
   1   7  -2 5507.92 264.576   1
  -1  -7   2 5917.28 268.475   1
  -1   7   2 6142.58 272.710   1
   0  -7  -2 19371.5 760.993   1
   0   7  -2 17843.9 754.728   1
   0  -7   2 18278.0 754.689   1
   0   7   2 19557.2 759.951   1
  -1  -7  -2 16481.3 675.035   1
  -1   7  -2 17115.3 674.184   1
   1  -7   2 17203.2 674.687   1
   1   7   2 15335.4 670.789   1
  -2  -7  -2 94.3751 32.3554   1
  -2   7  -2 103.170 31.9111   1
   2  -7   2 98.0008 32.2761   1
   2   7   2 81.6032 30.4279   1
  -3  -7  -2 5895.64 260.860   1
   3   7   2 5471.94 254.903   1
   3  -7   2 5443.32 256.812   1
  -3   7  -2 5256.29 257.111   1
  -4  -7  -2 1555.01 100.222   1
  -4   7  -2 1428.17 96.3295   1
   4  -7   2 1334.60 95.3648   1
   4   7   2 1258.01 92.5654   1
  -5   7  -2 511.144 58.2622   1
   5  -7   2 561.238 59.9485   1
   5   7   2 681.274 64.2494   1
  -5  -7  -2 587.819 62.7501   1
  -7   7  -2 1075.49 85.0706   1
   7  -7   2 1038.09 85.6221   1
   7   7   2 1092.04 88.5289   1
  -7  -7  -2 1059.38 86.1227   1
  -8   7  -2 1025.36 88.1209   1
   8  -7   2 1052.22 85.2392   1
   8   7   2 1030.37 84.6710   1
  -8  -7  -2 1036.03 85.6601   1
  -9   7  -2 9799.26 428.775   1
   9  -7   2 9769.17 425.137   1
   9   7   2 9539.50 422.474   1
  -9  -7  -2 9038.79 419.912   1
 -10   7  -2 11275.2 529.118   1
  10  -7   2 12737.1 530.779   1
  10   7   2 12196.5 525.513   1
 -10  -7  -2 12357.0 527.216   1
 -11   7  -2 7431.06 347.624   1
 -11  -7  -2 7018.45 342.787   1
  11  -7   2 7375.08 348.330   1
  11   7   2 7699.33 346.994   1
  12   7   2-14.0477 36.7932   1
  13  -7   2 2840.61 171.391   1
 -13   7  -2 2374.13 153.516   1
 -14   7  -2 144.636 50.1497   1
 -14  -7  -2 171.234 47.3122   1
  14   7   2 168.974 48.0025   1
  14  -7   2 198.277 53.2361   1
 -15  -7  -2 2358.27 156.290   1
 -15   7  -2 2446.53 159.914   1
  15  -7   2 2595.59 164.022   1
  15   7   2 2597.15 160.027   1
  16   7   2 83.2884 47.2407   1
 -16  -7  -2 15.3868 40.3400   1
  17  -7   2 334.053 61.8155   1
 -17   7  -2 458.769 72.9444   1
  18  -7   2 84.1845 42.2832   1
 -18  -7  -2 39.3860 46.1559   1
  18   7   2-7.75412 47.8904   1
 -18   7  -2 39.7746 40.5229   1
  19  -7   2 142.313 55.0470   1
 -19   7  -2 210.108 57.0915   1
  19   7   2 124.663 49.3432   1
 -19  -7  -2 102.912 44.0387   1
 -20   7  -2 752.081 83.2431   1
  20  -7   2 677.786 81.9924   1
  20   7   2 779.794 86.4597   1
 -20  -7  -2 776.306 85.4742   1
 -21   7  -2 39.0050 42.0059   1
  21   7   2 54.6894 45.2648   1
 -21  -7  -2 23.7430 39.7164   1
 -22   7  -2 22.9699 37.2148   1
  22   7   2-15.5322 42.8774   1
 -22  -7  -2-7.86203 40.6036   1
 -23   7  -2 74.4617 41.7822   1
  23  -7   2 57.3771 39.2708   1
  23   7   2 176.183 59.1713   1
 -23  -7  -2 108.678 47.0918   1
 -25   8   2 82.4925 49.0798   1
  25  -8  -2 73.0506 49.8942   1
 -23   8   2 84.0970 42.7642   1
  23  -8  -2-15.5316 49.3796   1
 -22   8   2 246.742 60.5137   1
  22  -8  -2 202.478 55.5811   1
  22   8  -2 298.422 62.5016   1
 -21   8   2-15.7947 44.6852   1
  21  -8  -2-23.0102 47.8225   1
  21   8  -2-16.0249 45.3361   1
 -21  -8   2-24.5574 42.2824   1
 -20   8   2 267.740 59.1535   1
  20  -8  -2 260.802 57.7350   1
  20   8  -2 269.475 58.3076   1
 -20  -8   2 234.894 55.6460   1
 -19   8   2 334.295 62.0451   1
  19   8  -2 304.484 61.1684   1
 -19  -8   2 375.006 62.8412   1
 -18  -8   2 1767.67 125.496   1
  18   8  -2 1547.72 118.501   1
 -17   8   2 129.864 44.7732   1
  17   8  -2 232.222 52.3645   1
 -17  -8   2 183.064 50.3074   1
  17  -8  -2 199.420 50.6892   1
 -16   8   2 328.390 61.9918   1
  16   8  -2 424.321 63.8217   1
 -16  -8   2 377.367 61.8735   1
  16  -8  -2 348.580 66.0269   1
 -15   8   2 8079.49 369.515   1
  15   8  -2 8303.95 367.019   1
 -15  -8   2 7648.96 363.626   1
  15  -8  -2 7181.00 362.539   1
 -14   8   2 2453.31 159.388   1
  14   8  -2 2309.63 149.023   1
 -14  -8   2 2590.30 156.042   1
  14  -8  -2 2639.35 158.608   1
  13   8  -2 891.129 84.4939   1
 -13  -8   2 723.458 78.4572   1
 -12   8   2 2005.45 135.582   1
  12   8  -2 2318.01 137.710   1
 -12  -8   2 2145.03 135.061   1
  12  -8  -2 2045.14 136.340   1
 -11   8   2 1912.21 126.400   1
  11   8  -2 1967.56 123.587   1
 -11  -8   2 1972.41 123.928   1
  11  -8  -2 1668.32 122.162   1
 -10   8   2 5837.63 290.792   1
  10   8  -2 6150.35 289.195   1
  10  -8  -2 6374.83 297.167   1
 -10  -8   2 6252.53 291.615   1
   9  -8  -2 6620.80 312.094   1
  -9   8   2 6595.13 311.276   1
   8  -8  -2 7276.00 325.256   1
   8   8  -2 7544.89 317.912   1
  -8  -8   2 7556.31 318.493   1
  -7  -8   2 2323.87 132.881   1
   7  -8  -2 2149.75 135.349   1
  -7   8   2 2262.24 137.423   1
  -6  -8   2 2728.13 151.607   1
  -6   8   2 3028.30 160.216   1
   6   8  -2 3306.25 157.376   1
  -5  -8   2 24581.8 1012.49   1
   5   8  -2 26069.0 1012.27   1
  -4  -8   2 4052.89 199.967   1
  -4   8   2 4071.21 205.464   1
   4  -8  -2 3453.32 198.725   1
  -3  -8   2 340.748 45.9109   1
  -3   8   2 408.567 48.5434   1
   3  -8  -2 496.503 55.1608   1
   3   8  -2 377.808 49.6778   1
  -2  -8   2 681.708 62.0336   1
   2  -8  -2 674.326 63.1673   1
   2   8  -2 621.641 57.7461   1
  -2   8   2 616.961 62.3180   1
   1   8  -2 533.410 53.2960   1
   1  -8  -2 469.181 52.6978   1
  -1   8   2 529.080 55.1901   1
   0  -8  -2 7755.82 332.944   1
   0   8  -2 7627.68 329.573   1
   0  -8   2 7287.55 327.605   1
   0   8   2 6895.09 327.266   1
  -1  -8  -2 46416.4 1717.13   1
  -1   8  -2 44722.2 1712.42   1
   1  -8   2 43428.4 1711.57   1
   1   8   2 40492.2 1710.14   1
  -2  -8  -2 14179.2 607.678   1
  -2   8  -2 13880.2 603.393   1
   2  -8   2 14057.2 605.263   1
  -3  -8  -2 6792.78 316.332   1
   3   8   2 6708.56 313.273   1
   3  -8   2 6645.66 313.101   1
  -3   8  -2 7711.80 320.196   1
  -5  -8  -2 11787.8 502.451   1
   5   8   2 10858.8 496.076   1
  -5   8  -2 12540.9 505.703   1
   5  -8   2 11666.3 502.095   1
  -6  -8  -2 1404.44 100.540   1
   6   8   2 1305.64 95.9446   1
  -6   8  -2 1281.58 94.9825   1
   6  -8   2 1280.03 97.7474   1
  -7  -8  -2 10007.0 450.718   1
   7   8   2 10171.2 450.840   1
  -7   8  -2 11037.2 457.250   1
   7  -8   2 10021.3 451.207   1
  -8  -8  -2 5327.19 261.988   1
   8   8   2 5169.66 261.775   1
  -8   8  -2 5206.28 261.528   1
   8  -8   2 5561.15 264.748   1
  -9  -8  -2 4770.82 233.379   1
   9   8   2 4040.18 223.503   1
  -9   8  -2 4676.79 235.015   1
   9  -8   2 4323.87 227.322   1
 -10  -8  -2 5492.93 263.074   1
  10   8   2 5235.63 259.806   1
  10  -8   2 4904.82 257.118   1
 -10   8  -2 5082.14 261.110   1
  11   8   2 4033.55 215.509   1
  12  -8   2 1824.25 127.765   1
 -12   8  -2 1689.80 125.974   1
 -13   8  -2 3318.77 194.981   1
 -13  -8  -2 3502.81 198.229   1
  13  -8   2 3592.61 201.545   1
  13   8   2 3533.51 197.958   1
 -14  -8  -2 342.839 62.9520   1
  14   8   2 297.826 60.1927   1
 -14   8  -2 257.402 51.8775   1
  14  -8   2 435.961 64.2083   1
  15   8   2 2707.84 168.145   1
 -15  -8  -2 2731.20 169.371   1
 -16   8  -2 1257.02 105.788   1
  16  -8   2 1124.22 104.034   1
  16   8   2 1124.48 102.963   1
 -16  -8  -2 1325.53 107.661   1
 -17   8  -2 762.689 84.8553   1
  17  -8   2 664.287 83.0079   1
  17   8   2 716.411 83.0229   1
 -17  -8  -2 821.324 86.7662   1
  18   8   2 55.2853 44.7077   1
 -18  -8  -2 24.0441 43.1562   1
 -19   8  -2 31.6186 43.6529   1
  19  -8   2 22.8138 43.0334   1
  19   8   2 55.4346 48.8931   1
 -19  -8  -2-8.03752 41.5211   1
 -20   8  -2 199.552 59.0632   1
  20  -8   2 101.349 52.1373   1
  20   8   2 102.791 54.6428   1
 -20  -8  -2 192.569 58.4561   1
 -21   8  -2 383.283 65.2091   1
  21  -8   2 343.047 61.7146   1
  21   8   2 226.227 60.4591   1
 -21  -8  -2 455.136 68.5260   1
  22   8   2-15.4274 47.6187   1
 -22  -8  -2-15.7857 45.1857   1
 -23   8  -2-7.37192 44.1208   1
  23  -8   2-14.2258 45.6306   1
 -24   9   2-14.8068 43.8393   1
  24  -9  -2-22.5102 43.9457   1
 -23   9   2 23.0600 45.0188   1
  23  -9  -2 14.7965 46.5776   1
 -22   9   2-38.9320 48.5497   1
  22  -9  -2 82.2285 48.8413   1
 -21   9   2 975.943 96.7495   1
  21  -9  -2 1164.37 102.079   1
  21   9  -2 1116.10 102.182   1
 -20   9   2 440.226 66.2878   1
 -20  -9   2 424.318 69.0529   1
  20  -9  -2 525.883 72.7073   1
  20   9  -2 429.977 71.9928   1
 -19   9   2 275.751 59.0291   1
  19  -9  -2 191.913 56.5437   1
 -18  -9   2 31.7887 42.7678   1
  18   9  -2 31.0523 41.7771   1
  18  -9  -2-33.7139 54.5676   1
 -18   9   2 7.56976 43.3339   1
 -17   9   2 1102.35 97.0291   1
 -17  -9   2 1094.61 97.1374   1
  17  -9  -2 860.643 91.1644   1
  17   9  -2 992.360 94.0262   1
 -16   9   2 796.404 87.4642   1
  16  -9  -2 743.739 84.4513   1
  16   9  -2 731.418 85.0091   1
 -16  -9   2 665.950 78.5945   1
  15  -9  -2 5242.99 274.490   1
 -15   9   2 5569.31 277.518   1
 -14   9   2 6348.26 299.634   1
  14  -9  -2 5875.98 291.917   1
  14   9  -2 5737.90 290.961   1
 -14  -9   2 5804.00 292.565   1
 -13   9   2 1721.36 126.176   1
  13  -9  -2 1949.31 128.821   1
  13   9  -2 1578.26 119.589   1
 -13  -9   2 1746.65 122.651   1
 -12   9   2 2799.32 174.069   1
  12  -9  -2 3282.19 181.999   1
  12   9  -2 3078.02 174.144   1
 -12  -9   2 3062.64 175.491   1
 -11   9   2 4978.24 246.189   1
  11  -9  -2 4596.40 243.709   1
  11   9  -2 4583.69 237.305   1
 -11  -9   2 4914.03 244.122   1
 -10   9   2 106.816 40.2046   1
 -10  -9   2 87.8035 36.1801   1
  10  -9  -2 124.751 43.0151   1
  10   9  -2 154.314 41.2808   1
  -9  -9   2 1468.27 101.012   1
   9  -9  -2 1361.24 105.044   1
   9   9  -2 1307.13 94.5584   1
  -8  -9   2 360.090 52.3570   1
   8  -9  -2 424.483 58.3970   1
   8   9  -2 400.944 54.4708   1
  -8   9   2 300.467 48.7041   1
   7  -9  -2 13526.1 623.570   1
  -7   9   2 16574.2 635.307   1
   6  -9  -2 7375.71 338.470   1
  -6   9   2 7686.21 340.912   1
  -6  -9   2 7166.27 333.097   1
   5  -9  -2 26781.7 1080.01   1
  -5   9   2 26170.2 1080.33   1
   5   9  -2 27906.3 1076.28   1
  -5  -9   2 26529.8 1075.12   1
   4  -9  -2 7325.82 342.818   1
  -4   9   2 7486.38 343.465   1
   4   9  -2 7850.07 340.344   1
   3  -9  -2 569.853 64.5553   1
  -3   9   2 664.869 67.2265   1
   3   9  -2 523.325 56.8746   1
  -3  -9   2 526.067 56.8750   1
  -2   9   2 5.55935 27.8860   1
   2   9  -2-5.25295 29.0088   1
  -2  -9   2-5.33868 25.5341   1
   2  -9  -2 58.0965 26.8437   1
  -1  -9   2 7786.05 355.292   1
   1   9  -2 8258.38 354.877   1
  -1   9   2 8005.57 357.941   1
   1  -9  -2 7881.61 359.619   1
   0  -9   2 25611.3 981.390   1
   0   9  -2 26013.5 983.342   1
   0  -9  -2 28053.1 990.826   1
   1   9   2 13876.0 577.044   1
  -1  -9  -2 13530.2 578.118   1
   2   9   2 651.519 65.0347   1
  -2  -9  -2 563.972 64.3633   1
   3  -9   2 846.636 73.6392   1
  -3   9  -2 815.348 75.3418   1
   3   9   2 1040.52 80.4499   1
  -3  -9  -2 806.407 75.2008   1
   4  -9   2 12427.6 511.336   1
  -4   9  -2 11110.9 505.040   1
   4   9   2 11708.8 506.562   1
  -4  -9  -2 12092.0 510.351   1
  -5  -9  -2 554.701 63.8604   1
   5   9   2 508.378 59.6873   1
   5  -9   2 393.130 56.2859   1
  -5   9  -2 444.265 57.4118   1
  -6  -9  -2 33803.9 1386.75   1
   6   9   2 35060.6 1388.84   1
  -6   9  -2 36119.0 1391.45   1
   6  -9   2 34449.2 1390.13   1
  -7  -9  -2 751.553 72.6963   1
   7   9   2 677.854 70.9040   1
  -7   9  -2 621.001 71.8106   1
   7  -9   2 722.125 76.8652   1
  -8  -9  -2 449.029 61.9013   1
   8   9   2 481.155 62.2888   1
  -8   9  -2 445.901 60.0739   1
   8  -9   2 461.317 61.7153   1
  -9  -9  -2 5592.01 269.909   1
   9   9   2 4974.68 261.390   1
   9  -9   2 5352.71 267.145   1
  -9   9  -2 5486.35 268.188   1
  10   9   2 3648.42 195.183   1
 -10   9  -2 3412.34 196.328   1
  10  -9   2 3268.84 189.791   1
 -11   9  -2 37.4014 40.2731   1
  11  -9   2 29.1088 35.3927   1
 -12  -9  -2 471.805 64.6826   1
  12   9   2 504.009 67.5406   1
 -12   9  -2 289.121 60.0373   1
  12  -9   2 412.140 63.0443   1
 -13  -9  -2 91.2837 45.1227   1
  13   9   2 74.4805 45.5961   1
 -13   9  -2 38.2802 45.9018   1
  13  -9   2 85.5659 45.6352   1
  14   9   2 3129.27 181.182   1
 -14  -9  -2 2852.04 179.812   1
 -15   9  -2 2281.19 151.325   1
  15  -9   2 2577.26 162.678   1
  15   9   2 2354.69 153.961   1
 -15  -9  -2 2184.30 150.877   1
 -16   9  -2 2053.26 141.856   1
  16  -9   2 1966.33 140.267   1
  16   9   2 2195.36 143.953   1
 -16  -9  -2 1963.99 138.278   1
 -17   9  -2 38.4386 48.3995   1
  17  -9   2 39.9858 46.3135   1
  17   9   2-7.87974 38.9183   1
 -17  -9  -2 15.8544 41.5268   1
 -18   9  -2 15.6230 36.7301   1
  18  -9   2-7.73779 34.4512   1
  18   9   2 71.0371 52.0262   1
 -18  -9  -2 31.9031 44.0415   1
 -19   9  -2 305.155 65.1816   1
  19  -9   2 202.022 55.1373   1
  19   9   2 252.577 56.4116   1
 -19  -9  -2 279.198 56.5674   1
 -20   9  -2 908.646 89.0757   1
  20  -9   2 767.847 81.1528   1
  20   9   2 660.148 81.4090   1
 -20  -9  -2 802.077 85.0243   1
 -21   9  -2 44.9043 43.9587   1
  21  -9   2 60.6631 48.3114   1
  21   9   2 124.655 53.6608   1
 -21  -9  -2 149.539 53.3285   1
  22   9   2 7.70750 41.4784   1
  22  -9   2 14.6561 45.2363   1
  23 -10  -2 21.6064 45.8232   1
 -23  10   2 90.6228 46.6669   1
  22 -10  -2 120.431 54.3227   1
 -22  10   2 83.5694 48.8901   1
  21 -10  -2 55.0243 52.2622   1
 -21  10   2-22.6604 46.1602   1
 -20  10   2 226.975 60.0997   1
  20 -10  -2 180.300 56.1686   1
  20  10  -2 225.913 58.6301   1
 -19  10   2 204.322 53.1929   1
  19 -10  -2 150.052 59.7103   1
  19  10  -2 288.757 59.1785   1
 -19 -10   2 228.783 56.3348   1
  18 -10  -2 350.899 66.4424   1
 -18  10   2 465.774 67.2110   1
 -17  10   2 519.672 70.7884   1
  17 -10  -2 419.275 66.9571   1
  17  10  -2 405.386 63.9083   1
 -17 -10   2 445.814 65.5371   1
 -16  10   2 7296.69 340.911   1
  16 -10  -2 6397.46 332.118   1
  16  10  -2 6928.62 336.093   1
 -16 -10   2 7199.92 338.961   1
  15  10  -2 499.314 68.2673   1
 -15 -10   2 534.045 69.7540   1
 -14  10   2 1627.13 128.185   1
  14 -10  -2 1655.48 122.964   1
  14  10  -2 1778.73 124.578   1
 -14 -10   2 1892.13 130.267   1
 -13  10   2 896.133 89.9035   1
 -13 -10   2 872.735 86.1317   1
  13  10  -2 1097.88 93.3445   1
  13 -10  -2 1017.79 92.8944   1
 -12  10   2 19387.4 799.186   1
  12 -10  -2 19105.1 798.326   1
  12  10  -2 19950.0 797.025   1
 -12 -10   2 18022.7 792.148   1
 -11 -10   2 2423.18 146.046   1
 -11  10   2 2117.60 142.673   1
  11 -10  -2 2224.58 145.419   1
  10  10  -2 14566.5 611.581   1
 -10 -10   2 14270.4 613.788   1
   9  10  -2 239.710 45.1859   1
  -9  10   2 204.183 52.1065   1
   9 -10  -2 253.232 53.8397   1
  -9 -10   2 194.111 42.3498   1
   8  10  -2 1724.23 112.304   1
  -8  10   2 1610.38 114.700   1
  -8 -10   2 1670.80 112.453   1
   7  10  -2 291.784 48.4602   1
  -7  10   2 316.910 53.7559   1
   7 -10  -2 322.879 51.7188   1
  -7 -10   2 283.876 47.7516   1
   6  10  -2 12487.8 522.773   1
  -6  10   2 12174.7 525.483   1
   6 -10  -2 12440.9 527.075   1
  -6 -10   2 11680.9 520.501   1
   5  10  -2 7783.45 349.520   1
  -5  10   2 8004.57 360.004   1
   5 -10  -2 7679.58 354.371   1
  -5 -10   2 7528.75 349.332   1
   4  10  -2 10913.7 467.803   1
  -4  10   2 10915.8 474.691   1
   4 -10  -2 10350.8 473.312   1
  -4 -10   2 11220.8 471.286   1
   3  10  -2 13470.8 586.975   1
  -3  10   2 14247.5 595.525   1
   3 -10  -2 14445.6 596.623   1
   2  10  -2 32605.1 1267.88   1
  -2  10   2 32094.1 1271.30   1
  -2 -10   2 30678.2 1267.20   1
   2 -10  -2 31996.7 1272.26   1
   1  10  -2 870.177 76.3923   1
  -1  10   2 880.695 78.6412   1
  -1 -10   2 902.394 77.8941   1
   1 -10  -2 923.229 82.3506   1
   0  10   2 90.4354 37.6200   1
   0  10  -2 65.5729 36.8316   1
   0 -10   2-5.84675 32.7205   1
   0 -10  -2 30.6003 32.9726   1
   1  10   2 2284.31 137.184   1
  -1  10  -2 2186.35 134.566   1
   1 -10   2 2056.84 132.375   1
  -1 -10  -2 2322.24 140.386   1
   2  10   2 20187.9 795.418   1
  -2  10  -2 20292.2 795.861   1
   2 -10   2 18128.6 790.561   1
  -2 -10  -2 18479.8 792.859   1
  -3  10  -2 2001.96 125.168   1
   3 -10   2 1966.37 123.701   1
  -3 -10  -2 2205.94 129.549   1
   4  10   2 17641.6 735.322   1
  -4  10  -2 15923.7 734.084   1
   4 -10   2 17529.4 739.785   1
  -5  10  -2 22619.3 876.505   1
   5 -10   2 21000.1 871.857   1
   5  10   2 20873.3 868.485   1
  -5 -10  -2 20404.3 871.482   1
  -6  10  -2 580.407 65.5641   1
   6 -10   2 564.202 65.6205   1
   6  10   2 510.678 63.8438   1
  -6 -10  -2 563.358 66.2392   1
  -7  10  -2 12869.3 565.531   1
   7 -10   2 13425.4 570.855   1
  -7 -10  -2 13079.5 568.609   1
   7  10   2 13378.5 565.485   1
   8  10   2 775.524 78.4920   1
  -8 -10  -2 724.684 76.4525   1
  -9 -10  -2 1539.27 114.101   1
   9  10   2 1583.02 113.247   1
   9 -10   2 1489.98 114.526   1
  -9  10  -2 1327.76 109.209   1
 -10 -10  -2 2854.11 173.154   1
 -10  10  -2 3009.79 178.914   1
  10 -10   2 2920.60 172.370   1
 -11 -10  -2 4571.40 246.541   1
  11  10   2 4968.79 250.642   1
 -11  10  -2 4405.96 245.515   1
  11 -10   2 5100.79 250.506   1
 -12 -10  -2-15.3145 38.4006   1
  12  10   2 22.4874 35.2394   1
 -12  10  -2 15.3254 39.0059   1
  12 -10   2 7.65249 37.7909   1
  13  10   2 5699.86 284.701   1
 -13 -10  -2 5465.09 282.003   1
 -14  10  -2 2727.04 167.055   1
  14 -10   2 2602.39 166.299   1
  14  10   2 2483.78 162.613   1
 -14 -10  -2 2547.09 164.923   1
 -15  10  -2 2295.67 155.749   1
 -15 -10  -2 2403.84 159.306   1
  15 -10   2 2631.67 167.433   1
  15  10   2 2640.19 162.971   1
 -16 -10  -2 40.1215 42.6450   1
  16  10   2 62.5972 44.3019   1
  16 -10   2 40.9535 51.0923   1
 -16  10  -2 38.3984 45.9939   1
 -17  10  -2 699.274 81.1361   1
  17 -10   2 923.519 88.9049   1
  17  10   2 731.467 85.3743   1
 -17 -10  -2 862.201 86.6344   1
 -18  10  -2 38.6693 44.2749   1
  18 -10   2 7.86041 44.4731   1
  18  10   2-15.7472 46.1110   1
 -18 -10  -2 24.1945 47.7525   1
 -19  10  -2 107.569 47.1834   1
  19 -10   2 128.624 53.4550   1
  19  10   2 94.2103 47.2168   1
 -19 -10  -2 168.758 50.8027   1
  20 -10   2-7.27073 41.1385   1
 -20  10  -2 46.0129 49.1990   1
 -21  10  -2 273.940 54.7781   1
  21 -10   2 308.521 56.9514   1
  21  10   2 238.963 57.7349   1
 -21 -10  -2 323.425 64.7802   1
  23 -11  -2 21.3783 47.0132   1
 -23  11   2 87.5292 44.6219   1
  22 -11  -2-44.9257 48.4752   1
 -22  11   2 44.7528 47.8476   1
  21 -11  -2 845.542 88.3564   1
 -21  11   2 788.008 86.2777   1
  19 -11  -2 1239.20 106.027   1
  19  11  -2 1343.76 105.662   1
 -18  11   2 459.670 71.4243   1
  18 -11  -2 426.908 71.7650   1
  18  11  -2 404.942 67.5897   1
 -18 -11   2 351.616 64.1643   1
  17 -11  -2 656.682 78.7302   1
 -17  11   2 687.864 79.2306   1
 -16  11   2 1561.94 121.971   1
 -16 -11   2 1798.12 127.907   1
  16 -11  -2 1591.57 123.016   1
  16  11  -2 1522.44 119.252   1
 -15 -11   2 5360.24 258.684   1
 -15  11   2 4771.78 253.923   1
  15 -11  -2 4785.86 250.933   1
  15  11  -2 4447.49 248.986   1
 -14  11   2 372.802 63.0716   1
 -14 -11   2 219.417 50.5928   1
  14  11  -2 276.629 56.0450   1
  14 -11  -2 285.233 58.5039   1
  13 -11  -2 3110.15 181.308   1
 -13 -11   2 3124.12 179.761   1
  13  11  -2 2605.71 169.607   1
 -13  11   2 3185.05 182.672   1
 -12  11   2 1556.42 116.073   1
  12 -11  -2 1364.19 111.593   1
  11 -11  -2 19779.2 840.534   1
 -11 -11   2 20348.5 837.627   1
 -11  11   2 20106.4 836.945   1
  11  11  -2 20436.6 837.064   1
  10 -11  -2 3590.07 195.121   1
 -10 -11   2 3316.66 189.349   1
 -10  11   2 3362.04 193.240   1
  10  11  -2 3245.85 186.812   1
   9 -11  -2 1838.78 132.251   1
  -9  11   2 2015.17 138.649   1
  -9 -11   2 2194.20 136.771   1
   9  11  -2 1935.73 128.452   1
  -8  11   2 651.683 75.2716   1
  -8 -11   2 614.919 69.7355   1
   8 -11  -2 513.112 72.2667   1
   8  11  -2 652.117 68.7954   1
  -7  11   2 2999.58 183.498   1
  -7 -11   2 3391.90 183.185   1
   7 -11  -2 3319.86 184.581   1
   7  11  -2 3274.20 180.400   1
  -6  11   2 155.217 42.5734   1
  -6 -11   2 254.094 49.7086   1
   6 -11  -2 277.469 49.1488   1
   6  11  -2 242.554 43.9796   1
  -5  11   2 4692.22 238.962   1
  -5 -11   2 4581.18 234.556   1
   5 -11  -2 4998.61 243.245   1
   5  11  -2 4471.09 232.769   1
  -4  11   2 11501.0 473.851   1
  -4 -11   2 10559.8 467.273   1
   4  11  -2 10252.3 465.292   1
   4 -11  -2 10514.3 470.431   1
  -3 -11   2 18574.6 777.252   1
   3 -11  -2 18827.9 780.270   1
  -3  11   2 19051.2 781.227   1
   2 -11  -2 35088.5 1318.24   1
  -2 -11   2 30968.9 1307.68   1
   2  11  -2 32882.6 1309.11   1
  -2  11   2 32673.9 1310.74   1
   1 -11  -2 19899.4 815.312   1
   1  11  -2 19555.9 811.579   1
  -1  11   2 19494.8 809.464   1
   0  11  -2 9563.43 405.423   1
   0 -11  -2 8748.42 403.492   1
   0 -11   2 8519.79 399.657   1
   0  11   2 9036.79 402.833   1
  -1  11  -2 1465.46 105.077   1
  -1 -11  -2 1349.87 103.597   1
   1 -11   2 1413.20 104.228   1
   1  11   2 1332.81 102.817   1
  -2  11  -2 6118.05 309.830   1
  -2 -11  -2 6540.87 312.447   1
   2 -11   2 7351.48 318.368   1
   2  11   2 6426.82 311.347   1
  -3  11  -2 855.712 84.1068   1
  -3 -11  -2 911.035 82.8909   1
   3 -11   2 922.395 82.4445   1
   3  11   2 1042.24 86.1754   1
  -4  11  -2 15853.1 649.221   1
   4 -11   2 14866.9 645.861   1
   4  11   2 14091.1 639.004   1
  -4 -11  -2 16260.2 649.247   1
  -5  11  -2 13362.0 552.589   1
   5  11   2 11881.0 543.099   1
   5 -11   2 12845.8 552.204   1
  -5 -11  -2 12869.3 551.432   1
   6  11   2 13196.9 569.281   1
  -6 -11  -2 13287.6 572.957   1
  -7  11  -2 2059.81 135.597   1
   7 -11   2 2035.05 137.340   1
  -8  11  -2 5123.56 268.088   1
   8  11   2 5637.84 271.421   1
  -8 -11  -2 5231.57 269.668   1
   8 -11   2 5479.59 272.844   1
  -9 -11  -2 6001.63 286.916   1
   9 -11   2 6031.88 287.141   1
 -10 -11  -2 409.819 63.4065   1
  10  11   2 279.693 58.5797   1
  10 -11   2 372.063 58.4748   1
 -10  11  -2 322.519 57.0686   1
 -11 -11  -2 490.717 65.9963   1
  11  11   2 497.705 67.5735   1
  11 -11   2 566.110 69.1272   1
 -11  11  -2 569.345 73.2039   1
 -12 -11  -2 4372.20 234.391   1
  12  11   2 4247.28 231.677   1
 -13 -11  -2 1512.82 118.616   1
  13  11   2 1460.95 114.896   1
  13 -11   2 1401.75 114.634   1
 -13  11  -2 1244.25 110.947   1
 -14 -11  -2 3534.54 211.667   1
  14  11   2 4097.51 217.111   1
  14 -11   2 3800.40 213.778   1
 -14  11  -2 3736.30 214.038   1
 -15 -11  -2 31.9071 41.2414   1
  15  11   2 54.8023 45.3749   1
  15 -11   2 87.6480 49.7116   1
 -15  11  -2 31.0331 47.9289   1
 -16  11  -2 694.175 80.8169   1
 -16 -11  -2 813.969 86.4753   1
  16 -11   2 751.613 90.1902   1
  16  11   2 718.063 85.1426   1
  17 -11   2 465.619 68.4169   1
 -17  11  -2 248.888 56.6969   1
 -18  11  -2 1043.14 96.4021   1
  18 -11   2 1177.31 102.280   1
  18  11   2 1157.95 107.413   1
 -18 -11  -2 1238.01 106.983   1
 -19  11  -2 249.602 59.9902   1
  19 -11   2 173.159 57.1298   1
  19  11   2 203.645 55.7339   1
 -19 -11  -2 239.775 57.2744   1
 -20  11  -2 932.597 92.5482   1
  20 -11   2 999.758 92.7264   1
  20  11   2 1010.47 101.384   1
 -20 -11  -2 1083.67 100.345   1
  22 -12  -2 193.219 53.7969   1
 -22  12   2 107.066 49.3900   1
 -21  12   2 14.9613 48.0123   1
  21 -12  -2 67.4856 51.9783   1
 -20  12   2 1623.09 119.669   1
  19 -12  -2 23.3961 46.7206   1
 -19  12   2 83.5031 45.4799   1
  18 -12  -2 813.462 85.3556   1
  18  12  -2 761.750 92.6991   1
 -18  12   2 731.835 82.2443   1
 -17 -12   2 893.311 88.9421   1
 -17  12   2 840.042 85.6699   1
  17 -12  -2 665.160 78.4112   1
  17  12  -2 916.643 90.8970   1
  15 -12  -2 272.642 54.0343   1
 -15  12   2 248.908 54.3645   1
 -15 -12   2 316.187 61.8067   1
  15  12  -2 257.287 53.8409   1
  14 -12  -2 2118.56 141.774   1
 -14 -12   2 1918.22 135.860   1
 -14  12   2 1951.59 137.322   1
  14  12  -2 1796.62 132.102   1
  13 -12  -2 2214.16 148.606   1
 -13 -12   2 2388.45 153.028   1
 -13  12   2 1952.82 141.627   1
  13  12  -2 2490.33 153.784   1
 -12 -12   2 4250.82 232.182   1
  12  12  -2 4364.50 231.239   1
  11 -12  -2 1045.82 92.7183   1
 -11 -12   2 782.880 83.0031   1
 -11  12   2 930.268 86.3697   1
 -10  12   2 2269.01 147.028   1
  10 -12  -2 2163.29 145.461   1
   9 -12  -2 1321.19 102.824   1
  -9  12   2 1124.43 98.3644   1
  -9 -12   2 1177.20 98.8357   1
   9  12  -2 1119.00 96.2423   1
  -8  12   2 319.220 62.4791   1
  -8 -12   2 405.929 59.4842   1
   8 -12  -2 360.476 58.5595   1
  -7  12   2 20228.8 814.257   1
  -7 -12   2 19135.4 810.895   1
   7 -12  -2 19103.7 809.305   1
   7  12  -2 19571.9 808.453   1
  -6  12   2 10631.1 463.397   1
  -6 -12   2 11135.9 464.727   1
   6 -12  -2 9496.85 458.011   1
   6  12  -2 10278.2 457.981   1
  -5  12   2 955.043 85.3779   1
  -5 -12   2 998.354 88.0695   1
   5  12  -2 957.172 86.0477   1
   5 -12  -2 1068.26 90.7739   1
  -4 -12   2 11047.7 451.478   1
   4  12  -2 9066.20 437.375   1
  -3 -12   2 14424.4 614.375   1
   3  12  -2 14356.9 610.828   1
   2 -12  -2 15445.5 682.208   1
  -2  12   2 16418.4 683.990   1
   2  12  -2 15215.8 675.005   1
   1 -12  -2 16661.7 673.333   1
  -1 -12   2 15911.4 668.019   1
   1  12  -2 15631.3 665.523   1
  -1  12   2 15177.9 663.680   1
   0 -12  -2 12193.8 513.675   1
   0 -12   2 11391.4 507.822   1
   0  12   2 11391.0 507.369   1
   0  12  -2 11700.9 508.288   1
  -1  12  -2 1725.50 120.996   1
  -1 -12  -2 1835.67 125.323   1
   1 -12   2 1857.48 124.588   1
   1  12   2 1606.63 117.948   1
  -2  12  -2 1542.92 109.914   1
  -2 -12  -2 1396.46 107.529   1
   2 -12   2 1295.23 104.109   1
   2  12   2 1364.76 105.627   1
  -3  12  -2 16174.9 691.033   1
  -3 -12  -2 16760.6 691.400   1
   3 -12   2 16740.7 688.227   1
   3  12   2 15576.5 683.560   1
  -5  12  -2 614.434 70.5754   1
  -5 -12  -2 548.362 71.9228   1
   5  12   2 527.343 69.1888   1
   5 -12   2 555.082 69.5073   1
  -6  12  -2 234.269 53.4614   1
   6 -12   2 334.431 59.4320   1
   6  12   2 159.903 49.3779   1
  -7  12  -2 12809.9 571.865   1
   7  12   2 11718.0 564.076   1
   7 -12   2 14652.2 583.603   1
  -7 -12  -2 14036.8 579.088   1
  -8  12  -2 5920.25 288.753   1
   8  12   2 5768.68 286.457   1
   8 -12   2 6075.57 291.010   1
  -8 -12  -2 5309.62 282.963   1
  -9  12  -2 1698.50 121.806   1
   9  12   2 1242.38 106.784   1
   9 -12   2 1525.17 116.473   1
  -9 -12  -2 1407.20 111.472   1
 -10  12  -2 2615.55 159.322   1
 -10 -12  -2 2224.40 153.288   1
  10  12   2 2464.41 157.040   1
  10 -12   2 2522.96 158.168   1
 -11 -12  -2 15.4792 34.4604   1
 -11  12  -2 7.91492 47.3755   1
  11 -12   2 29.7604 43.5768   1
  11  12   2 29.4090 38.5179   1
  12 -12   2 591.747 72.6975   1
 -12  12  -2 589.459 73.1621   1
 -13 -12  -2 7905.96 374.103   1
  13 -12   2 8122.76 376.287   1
 -13  12  -2 7968.66 374.970   1
  13  12   2 7572.90 371.035   1
  14  12   2 116.208 52.0588   1
 -14 -12  -2 62.9803 46.7351   1
 -15 -12  -2 7.92929 44.3253   1
  15 -12   2-31.6324 47.8315   1
  15  12   2 62.1251 45.4786   1
 -15  12  -2 7.78945 44.5929   1
 -16 -12  -2 662.921 79.7902   1
  16 -12   2 534.906 72.0822   1
  16  12   2 490.605 71.4537   1
 -16  12  -2 619.212 72.4531   1
  17  12   2 1051.39 98.6750   1
 -17 -12  -2 1337.62 107.299   1
  17 -12   2 1041.28 100.477   1
 -17  12  -2 1096.46 99.9951   1
 -18 -12  -2 375.798 68.2724   1
  18 -12   2 320.695 64.6344   1
  18  12   2 372.698 65.6795   1
 -18  12  -2 332.477 67.3061   1
  19  12   2 1860.58 136.359   1
 -19  12  -2 1771.07 128.976   1
 -19 -12  -2 2132.27 143.926   1
  19 -12   2 2060.77 137.407   1
 -20  12  -2-14.5051 48.6309   1
  20 -12   2 7.15758 43.7382   1
  21 -13  -2 14.7714 46.0543   1
 -21  13   2 36.0681 45.4203   1
 -20  13   2 78.6522 46.3872   1
 -19  13   2 1354.54 113.286   1
  19 -13  -2 1366.72 113.748   1
  18 -13  -2 84.4684 50.6857   1
 -18  13   2 61.6243 47.6299   1
  17 -13  -2 1154.69 103.579   1
 -17  13   2 1340.08 109.143   1
  17  13  -2 1184.20 103.228   1
  16 -13  -2 985.458 89.3332   1
 -16 -13   2 870.395 89.0834   1
 -16  13   2 778.403 83.2062   1
  16  13  -2 853.501 88.5079   1
  15 -13  -2 1442.31 112.830   1
 -15 -13   2 1485.97 114.632   1
  15  13  -2 1368.74 112.587   1
 -15  13   2 1227.12 114.758   1
  14 -13  -2 237.965 55.1339   1
 -14  13   2 283.108 55.3678   1
  14  13  -2 366.460 62.4218   1
  13 -13  -2-15.4776 48.7295   1
 -13 -13   2 63.2990 45.3083   1
 -13  13   2 22.8356 43.0792   1
  13  13  -2 52.2254 42.2247   1
  12 -13  -2 3457.78 196.850   1
 -12 -13   2 3470.16 197.261   1
 -12  13   2 3466.10 196.100   1
  12  13  -2 3023.25 187.623   1
  11 -13  -2 1322.21 109.348   1
 -11 -13   2 1291.55 108.912   1
 -11  13   2 1376.05 108.683   1
  11  13  -2 1659.56 117.717   1
 -10 -13   2 81.8168 41.6993   1
  10  13  -2 86.9775 42.0935   1
   9 -13  -2 10608.9 464.354   1
  -9  13   2 10640.4 465.350   1
   9  13  -2 9444.33 453.071   1
  -9 -13   2 10280.3 460.586   1
   8  13  -2 3384.69 191.001   1
  -8  13   2 3338.68 193.336   1
   8 -13  -2 3335.95 193.924   1
  -8 -13   2 3415.44 192.649   1
   7  13  -2 4236.91 222.603   1
  -7  13   2 4248.55 225.498   1
   7 -13  -2 4337.24 225.429   1
  -7 -13   2 3861.44 219.119   1
  -6  13   2 6083.45 308.849   1
   6 -13  -2 6799.73 313.532   1
  -5  13   2 4944.80 261.775   1
   5 -13  -2 5316.86 263.188   1
  -4  13   2 2792.04 170.411   1
   4 -13  -2 2986.80 172.285   1
  -3  13   2 6402.89 297.410   1
   3 -13  -2 5462.96 288.090   1
  -2  13   2 27690.5 1148.24   1
   2 -13  -2 29059.8 1151.88   1
  -1  13   2 6285.11 299.005   1
   1 -13  -2 5991.13 300.362   1
   0  13   2 83.3399 43.4262   1
   0 -13  -2 93.5968 44.5689   1
  -1  13  -2 7223.76 317.955   1
  -1 -13  -2 6606.63 313.122   1
   1 -13   2 6406.03 311.967   1
   2  13   2 8628.73 374.379   1
  -2  13  -2 8141.54 372.540   1
   3  13   2 7748.78 340.629   1
  -3  13  -2 7136.56 337.491   1
   3 -13   2 6671.78 331.648   1
  -3 -13  -2 6798.82 335.246   1
   4  13   2 14935.4 647.110   1
  -4  13  -2 15141.0 648.513   1
   4 -13   2 15761.3 652.879   1
  -4 -13  -2 14963.8 648.435   1
  -5  13  -2 852.247 87.2050   1
   5 -13   2 1152.38 98.1736   1
   5  13   2 1213.04 98.4511   1
  -5 -13  -2 1106.50 97.4594   1
   6 -13   2 2680.88 163.883   1
  -6  13  -2 2769.10 166.761   1
  -6 -13  -2 2350.99 156.894   1
   7 -13   2 390.538 59.6611   1
   7  13   2 479.793 66.8764   1
  -7 -13  -2 361.270 62.9455   1
  -8  13  -2 15333.5 672.114   1
   8 -13   2 16709.9 677.581   1
   8  13   2 15391.1 667.114   1
  -8 -13  -2 15501.9 673.367   1
  -9  13  -2 1184.49 102.495   1
   9 -13   2 1039.10 99.3120   1
   9  13   2 1188.66 101.615   1
  -9 -13  -2 1138.93 100.300   1
  10 -13   2 640.730 74.2283   1
 -10  13  -2 601.689 73.9366   1
 -11  13  -2 243.640 59.0023   1
  11 -13   2 280.964 57.4448   1
  11  13   2 250.797 55.1465   1
 -11 -13  -2 233.974 55.3055   1
 -12  13  -2 2148.30 146.801   1
  12 -13   2 2030.01 140.283   1
  12  13   2 1918.10 137.669   1
 -12 -13  -2 2138.71 143.479   1
 -13 -13  -2 721.215 79.5860   1
  13 -13   2 691.730 82.7904   1
  13  13   2 653.404 80.0273   1
 -14 -13  -2 230.516 58.3727   1
  14 -13   2 387.658 66.2827   1
  14  13   2 354.905 61.8602   1
 -14  13  -2 235.701 59.7254   1
 -15  13  -2 163.325 51.8638   1
  15 -13   2 132.801 50.2708   1
 -16  13  -2 98.4697 46.1851   1
  16  13   2 164.148 56.9832   1
 -16 -13  -2 197.290 54.5604   1
  16 -13   2 178.924 55.4812   1
 -17  13  -2 218.104 52.4648   1
  17  13   2 124.193 55.7927   1
  17 -13   2 115.499 49.2183   1
 -18 -13  -2 2657.71 170.918   1
 -18  13  -2 2488.94 166.739   1
  18  13   2 2815.99 172.305   1
  18 -13   2 2874.26 169.077   1
 -19  13  -2 21.4198 41.3444   1
  19 -13   2-29.4599 45.4624   1
 -19  14   2 14.6896 39.0010   1
  19 -14  -2-14.9185 43.6816   1
 -18  14   2 1844.96 130.601   1
  18 -14  -2 1748.91 128.849   1
 -17  14   2 151.517 46.1049   1
  17 -14  -2 121.102 43.1259   1
  15  14  -2 176.248 54.3138   1
  15 -14  -2 110.720 49.4924   1
 -15  14   2 227.735 59.3208   1
 -15 -14   2 172.462 53.0731   1
  14  14  -2 23.0429 39.6951   1
  14 -14  -2 38.3883 45.9716   1
 -14 -14   2 32.0975 42.0550   1
 -14  14   2 60.5394 48.5663   1
  13  14  -2 1127.10 98.5192   1
 -13 -14   2 951.513 92.9706   1
 -12  14   2 113.475 52.1703   1
  12 -14  -2 108.318 49.8109   1
  11  14  -2 2376.17 150.635   1
  11 -14  -2 2449.56 153.872   1
 -11  14   2 2300.01 149.594   1
  10  14  -2 5520.42 277.485   1
  10 -14  -2 5454.54 277.529   1
 -10  14   2 5319.47 275.669   1
 -10 -14   2 5527.26 280.192   1
  -9 -14   2 7.55525 41.1978   1
   9  14  -2 29.7554 42.5919   1
  -9  14   2 30.7602 40.8437   1
   9 -14  -2 23.2674 39.4883   1
  -8 -14   2 4000.82 217.028   1
   8  14  -2 3810.43 212.856   1
  -8  14   2 3895.56 216.864   1
   8 -14  -2 4011.43 218.032   1
   7  14  -2 4191.74 225.711   1
  -7 -14   2 4210.29 226.674   1
  -6 -14   2 245.311 51.3145   1
   6  14  -2 174.802 48.6693   1
  -6  14   2 215.287 53.6498   1
   6 -14  -2 211.156 49.4784   1
  -5 -14   2 205.647 50.8842   1
   5  14  -2 144.528 46.7921   1
  -5  14   2 235.872 54.2110   1
   5 -14  -2 96.8087 47.3082   1
   4  14  -2 1645.26 120.214   1
  -4  14   2 1672.68 124.351   1
  -4 -14   2 1722.80 123.542   1
   4 -14  -2 1774.54 124.883   1
  -3  14   2 10268.8 427.683   1
  -3 -14   2 9256.31 423.913   1
   3 -14  -2 10038.7 425.272   1
   2  14  -2 10434.1 472.254   1
  -2  14   2 10188.8 472.004   1
  -2 -14   2 11089.3 476.701   1
   2 -14  -2 10761.6 476.024   1
  -1  14   2 2932.52 178.090   1
   1  14  -2 3129.52 181.194   1
  -1 -14   2 3025.19 179.703   1
   1 -14  -2 3254.72 185.092   1
   0  14  -2 4907.24 252.916   1
   0  14   2 4966.27 253.872   1
   0 -14  -2 4682.29 254.121   1
   0 -14   2 5058.00 255.870   1
  -1 -14  -2-7.40189 38.2308   1
   1  14   2 7.20375 37.7352   1
  -1  14  -2 29.3152 37.3088   1
   1 -14   2 22.1152 33.4426   1
   2  14   2 751.055 80.3180   1
  -2 -14  -2 744.365 79.4229   1
   2 -14   2 761.113 78.8951   1
   3  14   2 14045.8 594.003   1
  -3  14  -2 13706.0 593.787   1
   3 -14   2 13365.1 591.386   1
   4  14   2 2870.74 169.805   1
  -4 -14  -2 2453.51 164.408   1
  -4  14  -2 3004.25 172.836   1
  -5 -14  -2 322.189 55.5954   1
   5  14   2 280.455 54.7995   1
  -5  14  -2 290.590 59.0011   1
   5 -14   2 358.808 64.2361   1
   6  14   2 3536.66 202.337   1
  -6 -14  -2 3598.95 203.337   1
  -7 -14  -2 3310.10 188.418   1
  -7  14  -2 2946.17 182.640   1
   7  14   2 3273.34 186.868   1
   7 -14   2 3009.85 184.641   1
  -8 -14  -2 191.841 48.5989   1
  -8  14  -2 210.098 55.4680   1
   8 -14   2 295.205 62.0041   1
  -9 -14  -2 2605.01 169.762   1
  -9  14  -2 3050.12 177.146   1
   9  14   2 2801.24 171.646   1
   9 -14   2 2730.79 172.470   1
 -10 -14  -2 63.1223 39.0869   1
 -10  14  -2 68.9375 39.1124   1
  10 -14   2 69.9353 40.2507   1
  10  14   2 126.702 46.5671   1
  11  14   2 455.024 64.5071   1
 -11 -14  -2 531.395 71.3716   1
 -12 -14  -2 1947.67 134.886   1
 -12  14  -2 2063.76 140.007   1
  12  14   2 1604.29 125.057   1
  12 -14   2 1577.32 123.643   1
 -13  14  -2 921.166 93.3503   1
  13 -14   2 997.597 94.2721   1
 -14 -14  -2 1025.34 97.5269   1
  14  14   2 1007.09 96.3556   1
 -14  14  -2 979.041 95.0856   1
  14 -14   2 878.723 90.6072   1
  15  14   2 7.60931 43.0496   1
 -15  14  -2-7.69778 36.8067   1
  15 -14   2 22.9972 36.6535   1
 -15 -14  -2-7.86836 43.4423   1
  16 -14   2-7.61275 37.0014   1
 -16  14  -2 7.46553 40.1742   1
 -17 -14  -2 2125.73 143.981   1
  17  14   2 2109.54 142.711   1
  17 -14   2 2212.62 150.562   1
 -17  14  -2 1774.08 133.554   1
  18 -15  -2 87.1137 49.5512   1
 -18  15   2 36.7643 45.8994   1
  17 -15  -2 1238.10 107.515   1
 -17  15   2 1432.43 111.736   1
  16 -15  -2 14.4246 39.3307   1
 -16  15   2 38.1425 43.6793   1
  15 -15  -2 1032.72 94.8316   1
 -15  15   2 1039.56 93.2331   1
  14  15  -2 225.940 57.0353   1
 -14  15   2 216.919 52.0076   1
  14 -15  -2 144.191 45.1254   1
 -14 -15   2 263.609 58.0341   1
  13  15  -2 77.4683 46.5287   1
 -13  15   2 128.162 48.5209   1
  13 -15  -2 138.327 50.3559   1
 -13 -15   2 63.8599 46.3897   1
  12  15  -2 576.948 81.4515   1
 -12  15   2 865.846 87.6568   1
  12 -15  -2 723.847 83.1713   1
 -12 -15   2 755.723 84.7685   1
  11  15  -2 61.3795 43.9466   1
 -11  15   2 22.2937 34.3610   1
  11 -15  -2 23.2913 36.5299   1
 -11 -15   2 70.9838 43.5722   1
 -10 -15   2 467.874 67.5851   1
  10  15  -2 616.574 76.9062   1
 -10  15   2 421.858 68.5543   1
  10 -15  -2 477.498 70.5248   1
   9 -15  -2 2062.46 143.895   1
  -9  15   2 2375.61 151.821   1
   8  15  -2 376.767 62.6855   1
  -8 -15   2 474.539 66.6821   1
  -8  15   2 506.455 70.0737   1
   8 -15  -2 459.117 69.4048   1
  -7  15   2 945.510 92.6145   1
   7  15  -2 1016.37 96.8307   1
   7 -15  -2 1113.04 100.523   1
  -7 -15   2 1152.53 100.071   1
   6  15  -2 1882.86 133.663   1
  -6  15   2 1997.32 134.452   1
  -6 -15   2 1958.35 133.700   1
   6 -15  -2 1783.72 131.383   1
  -5  15   2 926.739 91.3204   1
   5  15  -2 1110.21 96.1940   1
  -5 -15   2 1154.10 97.4543   1
   5 -15  -2 919.152 93.0919   1
   4  15  -2 317.400 58.2085   1
  -4  15   2 391.675 63.0656   1
  -4 -15   2 421.804 63.0938   1
   4 -15  -2 429.696 66.4578   1
   3  15  -2 1378.70 110.471   1
  -3 -15   2 1301.59 108.660   1
   2  15  -2 1334.61 111.063   1
  -2 -15   2 1516.85 113.102   1
   1  15  -2 626.502 77.2891   1
  -1 -15   2 650.334 74.9305   1
   0  15  -2 933.719 91.0335   1
   0 -15   2 984.268 91.1025   1
  -1  15  -2 2059.59 142.508   1
   1 -15   2 2203.53 144.951   1
  -2  15  -2 797.063 82.8335   1
   2 -15   2 794.315 82.0210   1
   4  15   2 1295.29 105.771   1
  -4 -15  -2 997.527 97.5144   1
  -4  15  -2 1239.07 102.149   1
   4 -15   2 1203.22 103.897   1
   5  15   2 1886.45 133.599   1
   5 -15   2 1915.50 138.952   1
  -5 -15  -2 2038.25 138.458   1
   6  15   2 2291.95 152.172   1
  -6  15  -2 2016.45 145.773   1
   6 -15   2 2447.37 155.569   1
  -6 -15  -2 2462.78 154.616   1
   7  15   2 3524.59 199.448   1
  -7  15  -2 3464.51 198.901   1
  -7 -15  -2 3440.28 200.231   1
   8  15   2 135.354 52.7213   1
  -8  15  -2 53.0525 49.2870   1
  -8 -15  -2 147.621 50.9689   1
   8 -15   2 156.060 52.9685   1
   9  15   2-30.2567 39.6199   1
  -9 -15  -2 23.2684 38.8958   1
  10  15   2 979.613 92.7586   1
 -10  15  -2 871.212 90.3596   1
 -10 -15  -2 872.567 89.5706   1
  10 -15   2 883.826 89.4551   1
  11 -15   2 227.489 53.4876   1
 -11  15  -2 162.316 53.2320   1
  12  15   2 1609.43 125.557   1
 -12  15  -2 1837.78 134.522   1
  12 -15   2 1854.13 129.412   1
 -12 -15  -2 1918.96 134.141   1
  13  15   2 298.269 61.0160   1
 -13  15  -2 438.429 73.4041   1
  13 -15   2 533.686 73.5884   1
 -13 -15  -2 407.384 70.4627   1
  14  15   2 2266.47 156.846   1
 -14  15  -2 2757.74 166.252   1
 -14 -15  -2 2756.79 168.466   1
  14 -15   2 2562.97 161.899   1
  15  15   2 511.188 72.5287   1
 -15 -15  -2 533.598 72.6231   1
  16  15   2 233.032 58.1435   1
 -16  15  -2 292.054 57.9478   1
  16 -15   2 289.569 60.6537   1
 -16  16   2 289.992 60.0648   1
  16 -16  -2 358.523 61.0780   1
 -14  16   2 991.131 92.6602   1
  14 -16  -2 945.969 92.8912   1
  13  16  -2 117.020 50.2982   1
  13 -16  -2 196.774 48.3616   1
 -13  16   2 74.2477 43.7708   1
  12  16  -2 2111.59 146.137   1
 -12  16   2 2130.42 144.127   1
  12 -16  -2 2312.54 148.548   1
 -12 -16   2 2073.45 143.930   1
  11  16  -2 30.7803 43.0235   1
 -11  16   2 36.8253 42.1712   1
  11 -16  -2-7.69769 43.5595   1
 -11 -16   2 39.5443 43.6759   1
  10  16  -2 1015.56 98.2870   1
 -10  16   2 1202.13 100.089   1
  10 -16  -2 1155.70 99.6278   1
 -10 -16   2 1138.21 100.836   1
   9  16  -2 2016.60 142.364   1
   9 -16  -2 2200.05 145.521   1
  -9 -16   2 2175.71 147.559   1
  -9  16   2 2139.78 145.128   1
   8  16  -2 2518.22 160.830   1
  -8 -16   2 2432.67 159.996   1
  -7 -16   2 584.940 75.0085   1
  -7  16   2 771.447 82.7415   1
   7 -16  -2 721.034 81.6985   1
   7  16  -2 645.405 77.6306   1
  -6  16   2 1142.83 99.1057   1
   6  16  -2 1076.27 97.4444   1
  -6 -16   2 1063.63 98.5601   1
   6 -16  -2 1158.40 97.2122   1
  -5  16   2 1597.48 124.498   1
   5  16  -2 1653.31 123.326   1
   5 -16  -2 1731.51 127.597   1
  -5 -16   2 1899.24 132.056   1
  -4  16   2 7.56820 39.6431   1
   4  16  -2-30.3225 44.8850   1
  -4 -16   2-7.70203 42.5260   1
   4 -16  -2 68.5304 43.0809   1
  -3  16   2-7.59255 35.6930   1
   3  16  -2 15.3641 42.9403   1
   3 -16  -2-22.6505 36.1006   1
  -3 -16   2 37.7940 41.2079   1
   2  16  -2 45.5921 45.6201   1
  -2  16   2 127.881 50.5703   1
  -2 -16   2 137.279 48.1459   1
   2 -16  -2 75.5463 44.8752   1
  -1  16   2 1095.00 101.869   1
   1  16  -2 1212.91 104.493   1
  -1 -16   2 1081.73 101.364   1
   1 -16  -2 1272.29 105.131   1
   0  16   2 179.907 52.9593   1
   0  16  -2 244.321 57.5065   1
   0 -16   2 176.634 52.5432   1
   0 -16  -2 243.786 54.6187   1
  -1  16  -2 121.677 51.0837   1
  -1 -16  -2 277.737 58.0041   1
   1 -16   2 189.074 49.9431   1
  -2 -16  -2 208.105 53.6937   1
   2  16   2 368.367 60.9917   1
  -2  16  -2 327.886 59.8129   1
   2 -16   2 259.514 51.7407   1
  -3  16  -2 2490.34 159.714   1
   3 -16   2 2740.93 163.319   1
  -3 -16  -2 2231.41 151.999   1
  -4 -16  -2 1547.84 121.513   1
  -4  16  -2 1606.53 121.282   1
   4 -16   2 1638.26 124.557   1
   4  16   2 1565.57 121.329   1
   5  16   2 3910.03 211.905   1
  -5  16  -2 4072.04 217.492   1
   5 -16   2 3402.16 206.619   1
  -5 -16  -2 3589.61 207.844   1
   6  16   2 1139.06 104.228   1
  -6  16  -2 1394.99 112.183   1
  -6 -16  -2 1423.95 114.463   1
   6 -16   2 1392.09 113.609   1
   7  16   2-7.54400 46.1003   1
  -7 -16  -2-7.72799 44.7504   1
   8 -16   2 93.3858 45.2101   1
  -8  16  -2 98.2475 46.7927   1
   9  16   2 30.1631 46.5924   1
  -9  16  -2 61.3336 49.2239   1
  -9 -16  -2 70.3032 48.2617   1
  10  16   2-37.6573 46.4952   1
 -10  16  -2 30.2877 46.7450   1
 -10 -16  -2 15.5852 44.6133   1
  10 -16   2 69.1043 47.8728   1
  11  16   2 2515.05 157.801   1
 -11 -16  -2 2311.58 157.028   1
  12  16   2 67.6755 43.6942   1
 -12  16  -2 77.8798 57.8029   1
  12 -16   2 78.9906 49.4939   1
 -12 -16  -2 161.946 51.8376   1
  13  16   2 562.260 74.3795   1
 -13  16  -2 595.766 76.4955   1
  13 -16   2 734.189 79.9821   1
 -13 -16  -2 594.037 75.4277   1
  14  16   2 52.0533 47.4426   1
 -14  16  -2 178.597 52.1366   1
 -14 -16  -2 154.134 51.4057   1
  14 -16   2 66.0805 43.6712   1
 -15  16  -2 535.738 77.9471   1
  15 -16   2 531.667 73.6484   1
 -15  17   2 14.6253 35.5434   1
  15 -17  -2-27.8212 39.3497   1
 -14  17   2 450.589 65.3840   1
  14 -17  -2 333.684 60.2445   1
 -12  17   2 21.9862 49.5759   1
  12 -17  -2 52.2052 46.0569   1
  11  17  -2 1468.80 119.075   1
  11 -17  -2 1543.34 116.343   1
 -11  17   2 1146.85 104.448   1
  10  17  -2 545.811 72.4573   1
 -10 -17   2 723.695 82.0959   1
   9 -17  -2 1535.26 116.200   1
  -9  17   2 1270.56 109.394   1
  -8 -17   2 39.5957 39.7526   1
  -8  17   2 67.0891 42.7087   1
   8 -17  -2 47.4821 42.6231   1
   8  17  -2 30.5528 36.5646   1
  -7 -17   2 94.5996 44.3140   1
  -7  17   2 90.7707 43.5538   1
   7 -17  -2 161.015 46.6092   1
   7  17  -2 143.725 48.7517   1
   6  17  -2 194.456 50.9766   1
  -6  17   2 180.430 44.9694   1
   6 -17  -2 164.752 45.2728   1
  -6 -17   2 127.167 48.9875   1
   5  17  -2 238.118 57.7615   1
  -5  17   2 233.564 53.5346   1
   5 -17  -2 110.574 43.3151   1
  -5 -17   2 226.243 54.9776   1
   4  17  -2 451.149 69.9738   1
  -4  17   2 428.583 64.8783   1
  -4 -17   2 551.050 70.8427   1
   4 -17  -2 492.731 67.9940   1
   3  17  -2 892.666 90.5703   1
  -3 -17   2 795.014 88.5307   1
   2  17  -2 1445.02 117.388   1
  -2 -17   2 1776.19 125.039   1
   1  17  -2 61.9026 43.8832   1
  -1 -17   2 100.593 45.9162   1
   0  17  -2 1767.46 131.165   1
   0  17   2 1964.63 134.490   1
   0 -17  -2 1899.25 132.393   1
   0 -17   2 1658.16 128.966   1
   1  17   2 459.090 69.3144   1
  -1  17  -2 429.938 68.6833   1
   1 -17   2 451.726 66.1495   1
  -1 -17  -2 527.537 71.2859   1
  -2  17  -2 515.239 72.9839   1
   2 -17   2 496.371 68.4080   1
  -4 -17  -2 492.479 69.5504   1
  -4  17  -2 534.446 70.9531   1
   4 -17   2 566.787 74.6079   1
   4  17   2 427.003 67.2185   1
  -5 -17  -2 515.326 72.2656   1
   5  17   2 645.836 78.7905   1
  -5  17  -2 565.034 73.5976   1
   5 -17   2 603.611 74.7873   1
   6  17   2 2481.31 155.829   1
  -6  17  -2 2216.91 151.732   1
   6 -17   2 2220.20 152.418   1
  -6 -17  -2 2469.78 156.516   1
   7  17   2 30.0226 44.9242   1
  -7  17  -2-22.3469 42.1473   1
   7 -17   2 23.3500 41.3350   1
  -7 -17  -2 45.9476 42.2853   1
   8  17   2 7.45605 37.9900   1
  -8  17  -2 60.1865 46.9318   1
   8 -17   2 38.4636 41.9716   1
  -8 -17  -2 84.3201 43.3995   1
   9  17   2 884.976 88.6206   1
  -9  17  -2 771.215 85.0098   1
   9 -17   2 738.409 86.5431   1
  -9 -17  -2 775.874 85.1503   1
  10 -17   2 732.142 81.4609   1
  11  17   2 326.123 59.8656   1
 -11  17  -2 299.131 55.9843   1
  11 -17   2 330.169 56.0867   1
 -11 -17  -2 339.722 62.6224   1
  12  17   2 44.4223 45.7187   1
 -12  17  -2 30.5675 47.6574   1
 -12 -17  -2 22.9201 45.2519   1
  13 -17   2 164.303 49.7766   1
  13  17   2 110.232 53.5482   1
 -13  17  -2 132.113 48.6587   1
  13 -18  -2 157.316 48.7995   1
 -13  18   2 189.945 51.8024   1
  12 -18  -2 511.447 71.4809   1
 -12  18   2 543.165 70.1364   1
  11 -18  -2 169.270 57.8096   1
 -11  18   2 163.158 55.7475   1
 -10  18   2 137.590 52.0298   1
  10 -18  -2 149.116 53.5526   1
  -9  18   2 766.828 84.0265   1
   9  18  -2 745.933 86.3968   1
  -8 -18   2 7.87022 45.5774   1
  -8  18   2 52.6675 43.0745   1
   8 -18  -2 7.58587 34.4155   1
   8  18  -2-7.56742 44.3193   1
   7  18  -2 37.4624 43.4250   1
  -7  18   2 37.0373 34.8716   1
  -7 -18   2 72.0260 47.4187   1
   7 -18  -2 53.3665 38.8504   1
   6  18  -2 30.9645 43.3003   1
  -6 -18   2 54.6145 44.1690   1
  -5  18   2 670.644 83.8780   1
   5  18  -2 858.432 87.4170   1
  -5 -18   2 660.147 77.3416   1
   5 -18  -2 739.294 81.3504   1
  -4  18   2-14.9480 47.4994   1
   4  18  -2 7.71995 40.9936   1
   4 -18  -2-22.1228 47.7418   1
  -4 -18   2 7.74299 41.6678   1
   3  18  -2 308.287 62.2904   1
  -3 -18   2 239.183 56.6383   1
   3 -18  -2 173.672 50.1090   1
   2  18  -2-31.0292 51.5890   1
  -2  18   2 75.8423 50.0023   1
  -2 -18   2 23.1990 44.7974   1
   2 -18  -2 67.5832 48.1887   1
  -1  18   2 15.0116 45.4069   1
   1  18  -2 30.6900 41.3007   1
   1 -18  -2-7.51540 43.5305   1
  -1 -18   2 77.4717 46.8665   1
   0  18   2 45.4969 43.9425   1
   0  18  -2 53.5892 50.0408   1
   0 -18   2 45.6657 47.9419   1
   0 -18  -2 37.5989 43.5777   1
   1  18   2 663.816 76.8146   1
  -1  18  -2 666.013 79.7962   1
  -1 -18  -2 764.494 82.5785   1
   1 -18   2 774.088 83.8502   1
   2  18   2 523.990 71.9681   1
  -2  18  -2 705.308 79.9651   1
  -2 -18  -2 539.903 71.1699   1
   2 -18   2 540.613 71.8607   1
  -3  18  -2 313.390 65.6972   1
   3 -18   2 195.147 59.3343   1
  -3 -18  -2 347.863 65.7301   1
   3  18   2 341.801 63.8796   1
  -4 -18  -2 53.5311 46.2706   1
   4  18   2 7.33819 46.6552   1
  -4  18  -2 15.3301 42.3405   1
   4 -18   2 63.2252 40.2508   1
  -5 -18  -2 3706.84 212.449   1
  -5  18  -2 3883.68 217.491   1
   5 -18   2 3808.35 215.511   1
   5  18   2 4056.81 216.416   1
   6  18   2 112.573 47.2020   1
  -6  18  -2 181.204 58.5444   1
   6 -18   2 208.453 58.3125   1
   7  18   2 157.167 50.5774   1
  -7  18  -2 191.089 49.2662   1
   7 -18   2 137.807 46.2493   1
  -7 -18  -2 175.579 51.1412   1
   8  18   2 7.42668 43.4960   1
  -8  18  -2 59.3583 45.8057   1
   8 -18   2-15.0931 44.6863   1
  -8 -18  -2 22.6749 44.2666   1
   9  18   2 582.256 77.4400   1
  -9  18  -2 500.632 70.0761   1
   9 -18   2 552.514 74.4979   1
  -9 -18  -2 383.484 66.7854   1
  10  18   2 29.1716 41.7521   1
  10 -18   2 36.7169 41.0519   1
 -10  18  -2-7.25004 37.9792   1
 -10 -18  -2 7.49467 40.3359   1
  11 -18   2 28.4039 40.6543   1
 -11  18  -2 7.35296 44.9369   1
 -11 -18  -2 14.9543 43.3022   1
  10 -19  -2 28.9576 45.1418   1
 -10  19   2 20.9174 44.7379   1
  -9  19   2 43.2198 48.4042   1
   9 -19  -2 124.959 52.6184   1
  -8  19   2-36.8591 35.8439   1
   8 -19  -2-14.7319 36.3881   1
  -6  19   2 300.152 59.0630   1
   6 -19  -2 222.610 55.0978   1
  -5  19   2 627.680 76.4600   1
   5 -19  -2 486.938 69.5307   1
  -4  19   2 109.859 53.5457   1
   4  19  -2 68.9201 50.0832   1
   4 -19  -2 50.0995 43.8007   1
  -4 -19   2 22.9923 45.4404   1
  -3  19   2 139.267 49.7497   1
   3  19  -2 92.7814 52.4578   1
  -3 -19   2 122.455 51.0630   1
   3 -19  -2 95.5178 47.3291   1
  -2  19   2 333.011 61.0528   1
   2  19  -2 489.986 71.9723   1
   2 -19  -2 364.718 65.7049   1
  -2 -19   2 400.264 65.4640   1
  -1  19   2 37.3719 49.3018   1
   1 -19  -2 66.5821 47.4996   1
   0  19   2 29.5972 45.7475   1
   0 -19  -2 103.771 47.6195   1
  -1  19  -2 15.1183 43.7909   1
   1  19   2 29.8929 43.2937   1
   1 -19   2 45.1482 37.1811   1
  -1 -19  -2 44.4557 41.9375   1
  -2  19  -2-22.7780 48.2535   1
   2  19   2 37.1533 41.5353   1
  -2 -19  -2 14.7665 40.2512   1
   2 -19   2-23.0735 46.5169   1
   3  19   2-7.36729 46.3813   1
  -3  19  -2 67.3735 52.6900   1
   3 -19   2-7.82215 44.7814   1
  -3 -19  -2 14.9636 43.8180   1
   4  19   2 543.083 73.3706   1
  -4  19  -2 614.174 81.4467   1
  -4 -19  -2 603.107 76.8034   1
   4 -19   2 550.119 75.4006   1
  -5 -19  -2 74.8615 41.4421   1
  -5  19  -2 97.6097 47.8137   1
   5 -19   2 76.6090 49.6891   1
   5  19   2 71.9732 42.2558   1
   6  19   2 108.238 56.4415   1
  -6 -19  -2 67.7586 49.7334   1
   7 -19   2-22.3471 43.1378   1
   7  19   2-7.25718 46.9869   1
  -7  19  -2-14.3686 45.6617   1
  -8 -19  -2 956.547 92.9896   1
  -8  19  -2 803.531 86.5818   1
   8 -19   2 918.851 90.0965   1
   8  19   2 913.309 95.2883   1
   9  19   2 355.624 66.2257   1
   9 -19   2 391.112 64.8761   1
  -9  19  -2 356.474 65.7053   1
  -9 -19  -2 429.276 68.3959   1
  -6  20   2 56.3818 46.1631   1
   6 -20  -2 123.322 52.7108   1
  -5  20   2 43.0002 43.7991   1
   5 -20  -2-7.19556 38.2147   1
  -4  20   2-14.2978 42.7874   1
   4 -20  -2-13.9845 43.5942   1
  -3  20   2 458.141 69.6432   1
   3  20  -2 436.807 70.0733   1
  -3 -20   2 416.414 64.2652   1
   3 -20  -2 330.049 63.5432   1
  -2  20   2 651.676 79.2405   1
   2  20  -2 716.232 82.6503   1
   2 -20  -2 836.992 85.0588   1
  -2 -20   2 792.005 84.5379   1
   1  20  -2 74.6490 48.0089   1
  -1  20   2 108.532 54.8076   1
   1 -20  -2 58.2089 46.3680   1
  -1 -20   2 116.743 47.3615   1
   0  20   2 232.401 59.6108   1
   0  20  -2 238.676 54.5852   1
   0 -20   2 320.790 56.3493   1
   0 -20  -2 231.115 53.6591   1
   1  20   2 346.588 68.1336   1
  -1 -20  -2 216.926 54.2382   1
  -2 -20  -2 717.013 81.9400   1
   2 -20   2 970.131 94.1600   1
  -2  20  -2 1009.38 92.5415   1
   2  20   2 837.666 88.7325   1
   3 -20   2 60.2623 44.2768   1
  -3 -20  -2 57.3114 42.5869   1
  -3  20  -2 81.2470 52.1235   1
   3  20   2 182.081 51.0070   1
  -4 -20  -2 174.190 50.9230   1
   4 -20   2 112.170 47.3281   1
   4  20   2 122.400 54.2896   1
  -4  20  -2 104.063 51.3267   1
   5 -20   2 51.7249 40.8532   1
  -5 -20  -2 51.3533 40.0518   1
  -5  20  -2 72.5858 44.8569   1
   5  20   2 49.2319 41.2419   1
  -6 -20  -2 1091.00 99.2056   1
   6  20   2 1301.54 102.371   1
  25   0  -3-23.1703 47.6787   1
 -25   0   3-8.05897 42.7975   1
  24   0  -3-7.78527 41.3444   1
 -24   0   3-24.2056 42.8484   1
  23   0  -3 15.5974 41.4116   1
 -23   0   3-8.09984 44.7202   1
 -21   0   3 15.8879 39.8414   1
  21   0  -3 15.1327 40.7211   1
 -20   0   3 30.5209 39.9673   1
  20   0  -3-7.48197 37.5225   1
 -19   0   3 21.9942 39.4613   1
  19   0  -3 21.9757 40.9542   1
 -18   0   3 21.0375 38.2481   1
  18   0  -3 42.6340 40.6930   1
 -17   0   3-13.5912 34.0807   1
  17   0  -3-6.85093 36.3806   1
 -16   0   3 6.45666 30.3530   1
  16   0  -3-6.54364 32.8149   1
 -15   0   3 37.1159 30.0698   1
  15   0  -3-12.0964 31.6821   1
 -13   0   3-27.1552 29.2287   1
  13   0  -3 5.23590 24.6173   1
  12   0  -3-4.85564 24.3506   1
 -11   0   3 13.5496 26.1554   1
  11   0  -3 4.46873 24.3642   1
 -10   0   3-4.00993 24.5045   1
  10   0  -3 16.2074 25.2609   1
  -9   0   3-3.54247 18.0361   1
   9   0  -3-21.0632 23.5426   1
  -7   0   3 2.53265 16.3974   1
   7   0  -3 7.51146 18.2881   1
  -6   0   3-2.00733 16.8993   1
   6   0  -3 8.14151 15.1816   1
  -5   0   3-5.96561 14.6175   1
   5   0  -3 24.6043 15.7728   1
  -4   0   3 1.02335 10.3040   1
   4   0  -3 8.74348 10.6616   1
  -1   0   3 5.90573 10.8528   1
   1   0  -3 8.83401 11.1255   1
   0   0   3 5.33622 15.0498   1
   0   0  -3-1.38663 13.4250   1
  -1   0  -3-9.19302 17.2148   1
   1   0   3 39.1619 22.2639   1
  -2   0  -3-18.7251 24.4350   1
   2   0   3 31.2046 22.7630   1
  -3   0  -3 2.87531 22.3097   1
   3   0   3-5.71081 22.4340   1
  -4   0  -3-3.37969 23.2323   1
   4   0   3-10.0354 25.4586   1
  -5   0  -3 7.72146 23.1055   1
   5   0   3-3.81960 24.0446   1
  -6   0  -3-12.9523 24.7196   1
   6   0   3-12.8325 25.0539   1
  -7   0  -3-9.49633 26.5411   1
   7   0   3 18.8626 28.5208   1
  -8   0  -3-10.2535 22.8204   1
   8   0   3 20.7995 27.6114   1
  -9   0  -3 5.49318 29.9491   1
   9   0   3-22.5022 31.0613   1
 -10   0  -3 53.1732 27.3230   1
  10   0   3 5.96024 30.8098   1
 -11   0  -3 50.0721 31.8686   1
  11   0   3-12.5511 30.9994   1
 -12   0  -3-12.9999 28.3776   1
  12   0   3-19.7708 32.0375   1
 -13   0  -3-6.81883 34.7095   1
  13   0   3 13.6891 33.8002   1
 -14   0  -3 7.12402 31.0950   1
  14   0   3-7.04412 33.1147   1
 -15   0  -3-14.7899 38.7452   1
  15   0   3-36.2516 42.9381   1
 -16   0  -3-38.4299 41.9135   1
  16   0   3-14.7078 39.5864   1
  17   0   3-14.9603 42.3187   1
 -17   0  -3 7.82069 42.0858   1
  18   0   3-7.62199 47.0507   1
 -18   0  -3 23.7923 35.9769   1
  19   0   3-15.2543 41.5827   1
 -19   0  -3-7.88692 43.5466   1
  20   0   3-22.8531 39.3488   1
 -20   0  -3-15.7889 39.5959   1
  21   0   3-37.6681 38.9091   1
 -21   0  -3 31.4560 45.5385   1
  22   0   3-22.4801 45.7911   1
 -22   0  -3 7.79866 45.1598   1
  23   0   3 7.46265 41.2020   1
 -23   0  -3-7.63438 42.6737   1
  24   0   3-14.5070 45.2217   1
 -24   0  -3-7.48608 40.8135   1
  25  -1  -3-7.81856 43.7130   1
  25   1  -3 78.2368 51.1177   1
 -25  -1   3 16.0782 47.0861   1
 -25   1   3 16.3083 43.8896   1
  24  -1  -3 23.3913 47.1790   1
  24   1  -3 62.7420 51.2539   1
 -24   1   3 32.6538 44.5272   1
 -24  -1   3 32.1018 43.7754   1
  23   1  -3 115.668 48.1251   1
 -23  -1   3 264.847 55.6202   1
 -23   1   3 194.325 57.4258   1
  23  -1  -3 172.627 53.5307   1
 -22   1   3 94.7222 47.3198   1
  22  -1  -3 54.6481 38.6492   1
  21   1  -3 172.777 53.0496   1
 -21  -1   3 85.6572 45.8087   1
 -21   1   3 61.3439 42.0297   1
  21  -1  -3 139.952 50.0667   1
  20   1  -3 7.38691 38.2098   1
 -20  -1   3 92.0797 43.9771   1
 -20   1   3 68.2884 41.9465   1
  20  -1  -3 68.6812 44.2411   1
  19   1  -3 28.7123 39.1595   1
 -19  -1   3 14.9610 36.9692   1
 -19   1   3 51.5187 39.6321   1
  19  -1  -3 59.6941 39.1102   1
  18   1  -3 2994.33 180.395   1
 -18  -1   3 3222.87 186.996   1
 -18   1   3 3317.10 187.752   1
  18  -1  -3 3535.90 189.352   1
  17   1  -3 5627.53 283.273   1
 -17  -1   3 5736.48 286.607   1
 -17   1   3 6040.90 289.368   1
  17  -1  -3 5993.21 286.071   1
  16   1  -3 1475.31 110.674   1
 -16  -1   3 1842.99 119.147   1
 -16   1   3 1523.98 114.186   1
  16  -1  -3 1625.40 113.464   1
  15   1  -3 1332.05 96.8573   1
 -15  -1   3 1352.04 99.2868   1
 -15   1   3 1203.39 96.8972   1
  15  -1  -3 1139.10 92.9155   1
  14   1  -3 2045.63 125.965   1
 -13  -1   3 4460.15 205.341   1
  13  -1  -3 3565.68 197.989   1
 -12   1   3-15.5996 24.8633   1
 -12  -1   3-9.65741 25.2923   1
  12  -1  -3-4.89278 23.3951   1
  12   1  -3 9.71008 23.2146   1
  11   1  -3 8915.53 373.306   1
 -11  -1   3 8491.21 373.237   1
 -11   1   3 8471.95 375.382   1
  11  -1  -3 8647.30 374.688   1
  10   1  -3 8575.56 369.399   1
  10  -1  -3 9302.86 374.081   1
 -10  -1   3 7912.70 366.408   1
 -10   1   3 8941.83 372.001   1
  -9   1   3 9307.01 400.151   1
  -9  -1   3 9503.06 398.932   1
   9  -1  -3 10212.8 402.688   1
   9   1  -3 9179.58 397.043   1
  -8  -1   3 26966.8 1094.14   1
   8   1  -3 28998.3 1094.75   1
  -7   1   3 39467.8 1479.02   1
  -7  -1   3 39097.5 1471.58   1
   7  -1  -3 40162.2 1475.63   1
   6   1  -3 513.742 34.8209   1
  -6   1   3 423.631 38.6921   1
   6  -1  -3 450.237 38.1239   1
  -6  -1   3 459.578 35.2864   1
   5   1  -3 32026.5 1135.36   1
  -5   1   3 30105.7 1140.40   1
   5  -1  -3 29975.2 1140.53   1
   4  -1  -3 163676. 6312.78   1
   4   1  -3 166688. 6306.10   1
  -4  -1   3 164965. 6306.57   1
  -4   1   3 166844. 6312.87   1
  -3   1   3 305384. 11254.9   1
   3  -1  -3 285192. 11255.9   1
  -2   1   3 61848.5 2267.44   1
   2  -1  -3 56810.2 2267.31   1
   1  -1  -3 4880.68 210.288   1
   1   1  -3 4608.31 204.523   1
  -1   1   3 5538.35 211.811   1
  -1  -1   3 5864.58 206.580   1
   0  -1  -3 280515. 9221.28   1
   0   1   3 265252. 9220.27   1
   0   1  -3 208716. 9215.70   1
   0  -1   3 230414. 9216.38   1
  -1   1  -3 166897. 6270.33   1
   1  -1   3 146286. 6269.60   1
   1   1   3 157910. 6269.97   1
  -2   1  -3 166888. 6438.77   1
  -2  -1  -3 178647. 6440.91   1
   2  -1   3 173265. 6439.33   1
   2   1   3 157394. 6437.78   1
  -3   1  -3 131.611 27.3422   1
  -3  -1  -3 143.087 32.6770   1
   3  -1   3 160.596 25.8240   1
   3   1   3 154.659 29.0572   1
  -4  -1  -3 13192.7 529.922   1
   4  -1   3 12172.2 527.973   1
   4   1   3 12487.0 528.196   1
  -5   1  -3 10681.2 461.672   1
  -5  -1  -3 10429.2 466.764   1
   5  -1   3 11571.3 465.862   1
   5   1   3 12113.0 466.527   1
  -6   1  -3 17413.5 739.266   1
  -6  -1  -3 17382.0 741.270   1
   6  -1   3 18990.6 740.890   1
   6   1   3 19382.3 739.850   1
  -7   1  -3 1387.61 89.5737   1
  -7  -1  -3 1068.81 87.0345   1
   7  -1   3 1269.02 87.9798   1
   7   1   3 1357.33 87.4160   1
  -8   1  -3 625.128 61.7370   1
  -8  -1  -3 511.984 60.3197   1
   8  -1   3 613.594 59.2894   1
   8   1   3 585.811 58.9063   1
  -9  -1  -3 20269.1 776.645   1
   9  -1   3 18795.7 771.182   1
   9   1   3 19485.3 772.751   1
 -10   1  -3 3820.58 197.497   1
 -10  -1  -3 3754.57 198.748   1
  10  -1   3 3785.91 194.585   1
  10   1   3 3498.94 191.299   1
 -11   1  -3 529.024 63.6448   1
 -11  -1  -3 607.302 68.5159   1
  11  -1   3 699.223 68.3985   1
  11   1   3 573.682 66.1937   1
 -12  -1  -3 147.641 46.2379   1
 -12   1  -3 327.020 55.6739   1
  12  -1   3 261.212 50.8039   1
  12   1   3 218.415 45.0387   1
 -13   1  -3 2576.59 150.770   1
 -13  -1  -3 2199.62 143.423   1
  13  -1   3 2384.68 146.169   1
  13   1   3 2123.94 140.063   1
 -14  -1  -3 1787.36 126.256   1
  14   1   3 1628.54 119.766   1
 -15  -1  -3 1400.30 109.217   1
 -15   1  -3 1131.86 103.608   1
  15  -1   3 1408.48 108.935   1
  15   1   3 1369.47 105.834   1
 -16   1  -3 282.797 53.7987   1
 -16  -1  -3 241.753 50.8839   1
  16  -1   3 165.998 49.9612   1
  16   1   3 175.486 46.7453   1
 -17   1  -3 2341.11 158.454   1
 -17  -1  -3 2589.71 164.487   1
  17   1   3 2721.56 163.748   1
  17  -1   3 2794.77 164.716   1
 -18   1  -3 39.1552 43.2471   1
  18  -1   3 15.3632 37.9462   1
  19  -1   3-38.2379 46.7343   1
 -19  -1  -3 7.86662 35.0189   1
 -20   1  -3-16.0102 43.0784   1
 -20  -1  -3-7.89191 40.1721   1
  20   1   3 45.7090 44.6126   1
 -21   1  -3 454.691 67.5700   1
 -21  -1  -3 493.304 72.7862   1
  21   1   3 459.590 71.6054   1
  21  -1   3 412.890 67.9704   1
 -22  -1  -3 7.77171 39.6112   1
 -22   1  -3 54.4876 46.6286   1
  22  -1   3 120.635 51.0230   1
  22   1   3 45.1430 40.5385   1
 -23  -1  -3 15.3371 49.1932   1
 -23   1  -3-7.66807 41.2642   1
  23   1   3 7.42597 44.4424   1
  23  -1   3-14.6686 37.8780   1
 -24   1  -3 142.642 45.1731   1
 -24  -1  -3 143.057 47.6277   1
  24  -1   3 72.1516 42.0412   1
  24   1   3 137.468 49.9521   1
 -26   2   3-8.04327 39.7205   1
  26  -2  -3-7.70230 42.5261   1
 -25   2   3 40.6473 43.8099   1
  25  -2  -3 54.8547 48.9099   1
  25   2  -3 85.5220 49.4661   1
 -24  -2   3 8.07592 42.8930   1
  24   2  -3 38.8869 43.4828   1
 -23  -2   3 784.290 86.7863   1
 -23   2   3 880.113 87.3010   1
  23  -2  -3 677.656 81.2963   1
  23   2  -3 721.510 81.3912   1
 -22   2   3 2394.47 157.014   1
  22  -2  -3 2424.27 158.569   1
 -21   2   3 1500.04 116.051   1
 -21  -2   3 1231.80 107.911   1
  21  -2  -3 1565.02 117.989   1
  21   2  -3 1401.54 113.880   1
 -20   2   3 517.079 70.9266   1
 -20  -2   3 508.715 70.1645   1
  20  -2  -3 461.300 69.4554   1
  20   2  -3 380.420 64.3738   1
 -19   2   3 944.576 91.4237   1
 -19  -2   3 677.663 76.6590   1
  19  -2  -3 689.074 81.0365   1
  19   2  -3 834.842 84.8862   1
 -18  -2   3 1803.21 127.136   1
  18   2  -3 1753.71 122.708   1
 -17   2   3 1000.37 91.2882   1
 -17  -2   3 1190.79 95.5360   1
  17  -2  -3 1053.41 93.6063   1
  17   2  -3 1155.22 93.0963   1
 -16   2   3 26.7851 33.5922   1
 -16  -2   3 12.9282 36.1433   1
  16  -2  -3 27.0804 32.3829   1
  16   2  -3 25.0185 32.7724   1
 -15   2   3 12.8747 30.7893   1
 -15  -2   3 24.4629 32.0422   1
  15   2  -3 23.6401 31.3920   1
 -14   2   3 9454.72 421.331   1
 -14  -2   3 9830.01 420.272   1
  14  -2  -3 9404.45 417.943   1
  14   2  -3 9397.96 416.231   1
 -13   2   3 2909.65 165.230   1
 -13  -2   3 3215.42 167.219   1
  13  -2  -3 2929.33 165.102   1
  13   2  -3 3157.13 163.849   1
 -12   2   3 47742.1 1907.79   1
  12  -2  -3 51280.5 1911.37   1
 -12  -2   3 47501.3 1904.00   1
 -11   2   3 5175.75 258.937   1
 -11  -2   3 5619.51 257.815   1
  11  -2  -3 5965.40 265.560   1
  11   2  -3 5873.46 257.498   1
 -10   2   3 56318.3 2110.16   1
  10   2  -3 52099.7 2101.40   1
 -10  -2   3 54768.9 2105.72   1
  10  -2  -3 54344.9 2111.17   1
  -9   2   3 15099.9 618.205   1
   9   2  -3 14439.2 609.759   1
   9  -2  -3 15509.0 618.944   1
  -9  -2   3 15861.8 614.089   1
  -8   2   3 61149.4 2234.66   1
   8   2  -3 55045.3 2222.08   1
   8  -2  -3 57709.7 2230.25   1
  -8  -2   3 58057.3 2225.05   1
   7   2  -3 2028.21 98.7285   1
  -7  -2   3 1967.57 98.9884   1
  -6   2   3 36937.4 1393.99   1
   6  -2  -3 36828.1 1395.94   1
   6   2  -3 35610.8 1385.39   1
  -6  -2   3 34903.7 1385.61   1
   5  -2  -3 52282.2 1972.81   1
  -5   2   3 49091.0 1971.14   1
   5   2  -3 51428.0 1962.07   1
  -5  -2   3 51702.6 1962.37   1
   4  -2  -3 6078.51 243.271   1
  -4  -2   3 5716.95 233.022   1
  -4   2   3 5945.18 242.697   1
   4   2  -3 5742.40 233.452   1
  -3  -2   3 11084.9 408.947   1
   3   2  -3 11408.7 408.790   1
  -3   2   3 10784.9 419.478   1
   2  -2  -3 47144.2 1771.65   1
   2   2  -3 47794.3 1762.38   1
  -2  -2   3 45280.6 1762.32   1
  -2   2   3 43449.6 1770.79   1
   1  -2  -3 11659.3 455.249   1
   1   2  -3 10874.7 447.199   1
  -1  -2   3 11270.1 448.000   1
  -1   2   3 12382.0 456.281   1
   0   2  -3 51961.2 1983.93   1
   0  -2   3 50467.0 1983.09   1
   0   2   3 51362.7 1988.34   1
   0  -2  -3 53537.6 1989.85   1
  -1   2  -3 24963.8 943.652   1
  -1  -2  -3 24685.5 946.048   1
   1   2   3 25046.0 945.956   1
   1  -2   3 22458.6 941.829   1
   2   2   3 164173. 5432.66   1
   2  -2   3 147261. 5429.85   1
  -2   2  -3 159902. 5431.27   1
  -4   2  -3 11927.5 461.719   1
  -4  -2  -3 10908.8 460.247   1
   4   2   3 11075.8 458.572   1
   4  -2   3 10733.0 460.878   1
  -5   2  -3 32045.1 1370.24   1
  -5  -2  -3 35561.8 1373.98   1
   5   2   3 35379.1 1372.44   1
   5  -2   3 37712.5 1377.28   1
  -6   2  -3 17764.7 722.556   1
  -6  -2  -3 17847.3 721.884   1
   6   2   3 17622.5 723.469   1
   6  -2   3 17933.9 722.162   1
  -7   2  -3 5521.86 256.375   1
  -7  -2  -3 5349.28 254.778   1
   7   2   3 5745.52 255.059   1
   7  -2   3 5276.10 252.485   1
  -8   2  -3 26493.5 1062.21   1
  -8  -2  -3 27812.7 1062.40   1
   8   2   3 25695.8 1058.18   1
   8  -2   3 26046.8 1058.62   1
   9   2   3 2960.98 167.806   1
  -9  -2  -3 3313.56 173.888   1
 -10   2  -3 18349.2 751.141   1
 -10  -2  -3 18053.8 749.701   1
  10   2   3 17008.8 744.355   1
  10  -2   3 19326.2 754.242   1
 -11   2  -3 7955.69 386.141   1
 -11  -2  -3 7305.01 372.855   1
  11   2   3 9517.36 385.583   1
  11  -2   3 9292.35 388.694   1
 -12   2  -3 3825.64 201.720   1
 -12  -2  -3 3611.38 198.380   1
  12   2   3 3554.16 193.466   1
  12  -2   3 3537.19 194.997   1
 -13   2  -3 2008.06 132.224   1
 -13  -2  -3 2020.04 134.034   1
  13   2   3 2037.67 131.632   1
  13  -2   3 1895.53 129.205   1
  14   2   3 509.601 64.5763   1
 -15   2  -3 5180.22 259.520   1
 -15  -2  -3 5047.57 258.162   1
  15   2   3 4791.67 253.096   1
  15  -2   3 4958.66 256.027   1
 -16   2  -3 225.919 55.0052   1
 -16  -2  -3 187.791 49.0771   1
  16   2   3 190.830 48.3996   1
  16  -2   3 99.2715 47.1281   1
 -17   2  -3 23.0352 41.3199   1
  17   2   3 14.9952 35.2466   1
  17  -2   3-38.7241 45.3538   1
  18  -2   3 1846.94 135.768   1
 -18   2  -3 1929.42 136.356   1
 -18  -2  -3 2087.54 140.364   1
 -19   2  -3 139.937 52.7484   1
 -19  -2  -3 133.192 50.4474   1
  19   2   3 45.5761 44.1994   1
  19  -2   3 140.481 48.8484   1
 -20   2  -3 653.251 79.0332   1
  20   2   3 577.496 77.7643   1
  20  -2   3 673.802 79.0832   1
 -21   2  -3 263.142 55.6483   1
 -21  -2  -3 243.561 60.9599   1
  21   2   3 445.449 68.2541   1
  21  -2   3 312.963 55.0192   1
  22  -2   3 60.3394 42.1694   1
  22   2   3 59.8568 47.1086   1
 -22   2  -3-7.87911 37.0510   1
 -22  -2  -3-23.3006 47.9515   1
  23  -2   3 133.814 53.6441   1
  23   2   3 66.6137 42.0378   1
 -23   2  -3 93.0657 44.5503   1
 -23  -2  -3 107.368 44.5637   1
  24  -2   3 260.566 63.7147   1
  24   2   3 280.369 61.7197   1
 -24   2  -3 246.746 61.7565   1
 -24  -2  -3 293.561 57.4660   1
 -26   3   3 70.6900 42.9900   1
  26  -3  -3 131.503 52.4464   1
 -25   3   3 7.81511 42.6060   1
  25  -3  -3-23.7259 48.3284   1
 -24   3   3-15.8785 37.3230   1
 -24  -3   3 32.4287 45.8660   1
  24   3  -3-23.1328 44.6510   1
  24  -3  -3 31.9593 47.3057   1
  23  -3  -3 2110.60 144.813   1
  23   3  -3 1879.30 137.591   1
 -23   3   3 1938.08 139.291   1
 -23  -3   3 2248.83 147.752   1
 -22   3   3 3476.68 207.081   1
  22  -3  -3 3919.04 211.554   1
  21   3  -3 14.9646 40.2711   1
 -21  -3   3 23.3297 39.5909   1
 -20   3   3 485.097 66.9556   1
 -20  -3   3 440.564 66.8150   1
  20   3  -3 446.031 65.1344   1
  20  -3  -3 537.033 70.6837   1
 -19   3   3 1162.63 101.534   1
 -19  -3   3 1265.63 101.569   1
  19   3  -3 1080.45 95.5629   1
  19  -3  -3 986.040 95.0090   1
 -18   3   3 58.6731 39.4890   1
 -18  -3   3 42.5221 35.0218   1
  18   3  -3 6.86682 33.9352   1
  18  -3  -3 29.6645 39.4016   1
 -17   3   3 18319.9 785.751   1
 -17  -3   3 19099.4 784.515   1
  17   3  -3 18206.0 780.018   1
  17  -3  -3 19763.3 788.249   1
 -16   3   3 214.511 50.2892   1
 -16  -3   3 239.311 49.1065   1
  16   3  -3 250.209 48.1722   1
  16  -3  -3 258.875 51.6686   1
 -15   3   3 118.288 39.5236   1
 -15  -3   3 97.7919 36.3987   1
  15   3  -3 112.223 37.3871   1
  15  -3  -3 84.8437 38.8391   1
  14  -3  -3 18672.5 772.111   1
 -13   3   3 10834.5 431.756   1
 -13  -3   3 10730.3 427.150   1
  13   3  -3 10821.9 426.104   1
 -12   3   3 19422.8 820.671   1
  12  -3  -3 21351.0 826.181   1
 -12  -3   3 20310.4 817.503   1
  12   3  -3 19761.9 813.647   1
  11  -3  -3 135.101 33.2861   1
 -11   3   3 99.2222 32.8230   1
 -11  -3   3 98.4476 30.0419   1
 -10   3   3 110.268 33.1150   1
  10  -3  -3 42.7970 28.0366   1
 -10  -3   3 112.806 28.1046   1
  10   3  -3 81.3621 25.7421   1
  -9   3   3 353.792 44.2734   1
   9  -3  -3 412.149 44.9478   1
  -9  -3   3 386.885 40.3083   1
   9   3  -3 300.789 38.0982   1
  -8   3   3 4208.63 193.532   1
   8  -3  -3 3912.41 192.668   1
  -7   3   3 58982.2 2396.78   1
   7   3  -3 66296.5 2389.23   1
  -7  -3   3 60684.4 2388.33   1
   7  -3  -3 61750.8 2399.43   1
  -6   3   3 11114.8 464.891   1
  -6  -3   3 11300.2 454.736   1
   6  -3  -3 11493.3 466.313   1
   6   3  -3 11493.8 455.377   1
  -5  -3   3 6885.58 324.939   1
   5   3  -3 9567.77 329.662   1
   4  -3  -3 3668.69 159.910   1
   4   3  -3 3440.86 149.976   1
  -4   3   3 3444.77 159.328   1
  -4  -3   3 3478.88 150.173   1
   3  -3  -3 101334. 3832.04   1
  -3   3   3 95522.9 3831.56   1
   3   3  -3 103880. 3822.06   1
  -3  -3   3 98492.6 3821.40   1
  -2  -3   3 5462.08 230.699   1
   2   3  -3 5371.73 230.016   1
  -2   3   3 5976.71 240.727   1
   2  -3  -3 6169.23 241.821   1
  -1  -3   3 3399.02 156.891   1
   1  -3  -3 4028.28 166.702   1
  -1   3   3 3788.73 164.541   1
   1   3  -3 3627.97 157.185   1
   0  -3  -3 102343. 4040.24   1
   0   3   3 109864. 4041.33   1
   0   3  -3 97661.4 4033.59   1
   0  -3   3 113872. 4036.86   1
  -1  -3  -3 23873.5 911.689   1
   1   3   3 23824.9 911.373   1
  -1   3  -3 21722.2 905.381   1
   1  -3   3 23604.7 908.102   1
  -2   3  -3 57468.9 2197.76   1
   2  -3   3 56526.8 2196.93   1
  -3  -3  -3 14970.1 597.886   1
   3   3   3 14445.1 595.624   1
  -3   3  -3 15012.2 598.053   1
   3  -3   3 14772.4 596.091   1
  -4  -3  -3 1148.09 75.8680   1
   4   3   3 1228.62 76.7638   1
   4  -3   3 1189.78 77.9933   1
  -4   3  -3 1223.07 79.1795   1
  -5   3  -3 5249.41 264.377   1
  -5  -3  -3 6052.67 264.768   1
   5  -3   3 5980.42 269.366   1
   5   3   3 6183.66 264.634   1
  -6  -3  -3 14719.6 600.486   1
   6  -3   3 16788.5 611.585   1
   6   3   3 15472.5 600.412   1
  -7   3  -3 68781.2 2614.16   1
  -7  -3  -3 65619.5 2611.84   1
   7  -3   3 66403.6 2613.87   1
   7   3   3 68694.9 2611.40   1
  -8   3  -3 19973.9 769.022   1
  -8  -3  -3 19663.7 767.039   1
   8  -3   3 19448.4 769.504   1
 -10   3  -3 17446.7 725.614   1
 -10  -3  -3 17112.2 724.174   1
  10  -3   3 17037.5 721.774   1
  10   3   3 18257.2 724.701   1
 -11   3  -3 1808.95 120.559   1
 -11  -3  -3 1795.00 117.816   1
  11  -3   3 1568.50 113.448   1
  11   3   3 1634.99 112.846   1
 -12   3  -3 4154.73 215.989   1
 -12  -3  -3 4015.03 215.737   1
  12  -3   3 4463.73 221.404   1
  12   3   3 3696.77 208.546   1
 -13   3  -3 4825.88 260.877   1
 -13  -3  -3 5258.00 261.260   1
  13  -3   3 4989.16 260.662   1
  13   3   3 5527.71 261.091   1
 -14   3  -3 8860.17 407.416   1
  14  -3   3 8808.54 404.894   1
 -15   3  -3 1182.68 102.799   1
 -15  -3  -3 1138.51 100.533   1
  15  -3   3 1156.54 98.9171   1
  15   3   3 1260.13 101.261   1
 -16   3  -3 6779.09 333.273   1
 -16  -3  -3 7124.15 334.535   1
  16  -3   3 6692.81 329.198   1
  16   3   3 6886.32 331.015   1
 -17   3  -3 1718.27 128.694   1
 -17  -3  -3 1592.11 125.367   1
  17  -3   3 1782.06 128.495   1
  17   3   3 1923.81 130.404   1
 -18   3  -3 852.618 87.6257   1
 -18  -3  -3 1042.24 93.5826   1
  18  -3   3 924.416 88.7975   1
  18   3   3 831.476 85.2584   1
 -19  -3  -3 1191.11 102.397   1
 -19   3  -3 1159.81 99.9844   1
  19  -3   3 972.447 97.4780   1
  19   3   3 840.512 95.1984   1
 -20  -3  -3 251.774 54.1278   1
  20   3   3 271.620 53.6260   1
 -21   3  -3 23.1656 37.5830   1
 -21  -3  -3 70.7336 48.0662   1
  21   3   3 74.7543 48.8738   1
 -22  -3  -3-23.4304 47.2368   1
  22   3   3 7.40200 44.2997   1
 -23   3  -3 62.0013 44.4079   1
 -23  -3  -3 7.59937 45.5220   1
  23  -3   3 73.8259 42.7940   1
  23   3   3 51.2414 49.1233   1
 -24   3  -3 745.831 82.2672   1
 -24  -3  -3 855.787 87.4437   1
  24   3   3 772.015 86.4354   1
  24  -3   3 766.699 82.6200   1
 -26   4   3 515.013 75.6195   1
  26  -4  -3 419.366 72.0201   1
 -25   4   3 93.6935 51.0533   1
  25  -4  -3 23.8087 49.0383   1
 -24   4   3 79.7010 44.6130   1
  24  -4  -3 23.7044 40.2895   1
  24   4  -3 85.4215 43.9969   1
 -23   4   3 392.670 65.2860   1
 -23  -4   3 347.026 65.4107   1
  23  -4  -3 478.406 68.1944   1
  23   4  -3 433.163 68.0177   1
 -22   4   3 932.106 93.1817   1
  22  -4  -3 929.981 92.3596   1
 -21   4   3 15.9331 40.6049   1
 -21  -4   3 69.7103 44.8999   1
  21  -4  -3 116.910 47.1847   1
  21   4  -3 22.3774 38.5792   1
 -20   4   3 381.963 62.5145   1
 -20  -4   3 276.185 54.2041   1
  20  -4  -3 375.118 64.1350   1
  20   4  -3 304.183 55.0931   1
 -19   4   3-7.60078 44.5229   1
 -19  -4   3 29.7616 37.3271   1
  19  -4  -3 38.2125 45.7505   1
  19   4  -3 49.3310 39.4064   1
 -18   4   3 2657.79 161.938   1
 -18  -4   3 2822.89 164.314   1
  18  -4  -3 2368.68 156.276   1
  18   4  -3 2503.66 154.616   1
 -17  -4   3 310.154 57.8973   1
  17   4  -3 366.038 57.6593   1
 -16   4   3 5160.96 265.384   1
 -16  -4   3 5456.32 266.425   1
  16   4  -3 5417.62 262.678   1
 -15  -4   3 5912.10 290.189   1
  15  -4  -3 6378.00 298.440   1
  15   4  -3 6081.62 286.930   1
 -14   4   3 2664.34 163.182   1
  14  -4  -3 3580.53 185.246   1
 -13   4   3 27102.4 1066.82   1
  13   4  -3 25620.5 1054.48   1
  13  -4  -3 27170.8 1067.63   1
 -13  -4   3 25964.7 1057.50   1
  12   4  -3 16120.3 671.203   1
 -12  -4   3 16727.5 675.613   1
 -11   4   3 6167.55 287.986   1
 -11  -4   3 6198.14 279.582   1
  11  -4  -3 6104.00 287.057   1
  11   4  -3 6349.50 280.278   1
 -10  -4   3 1082.79 74.3913   1
  10  -4  -3 1025.28 80.1556   1
  10   4  -3 1072.71 75.9644   1
 -10   4   3 1283.72 87.1533   1
  -9  -4   3 35081.4 1367.66   1
   9  -4  -3 34762.0 1377.07   1
   9   4  -3 35294.2 1366.67   1
  -9   4   3 34505.2 1377.93   1
  -8  -4   3 38855.6 1534.35   1
   8  -4  -3 40327.4 1545.04   1
  -8   4   3 37598.4 1539.87   1
   8   4  -3 40879.6 1534.64   1
   7  -4  -3 42671.8 1687.12   1
  -7   4   3 43720.1 1685.32   1
   6  -4  -3 2676.94 138.870   1
  -6   4   3 2921.30 142.624   1
   6   4  -3 2789.85 132.056   1
  -6  -4   3 2753.83 132.209   1
  -5  -4   3 56014.1 2137.09   1
   5   4  -3 58538.2 2137.46   1
  -5   4   3 59828.0 2149.76   1
  -4  -4   3 1181.51 69.2705   1
  -4   4   3 1363.04 78.3604   1
   4   4  -3 1313.47 69.1642   1
   4  -4  -3 1136.80 74.2196   1
  -3  -4   3 9045.44 376.245   1
   3   4  -3 9639.55 378.010   1
   2   4  -3 48424.5 1895.80   1
  -2  -4   3 50251.2 1898.03   1
   1   4  -3 2537.82 117.924   1
  -1  -4   3 2425.95 118.862   1
   0  -4  -3 68658.2 2818.24   1
   0   4   3 75650.3 2817.08   1
   0   4  -3 75690.5 2811.19   1
   0  -4   3 72364.9 2810.04   1
  -1  -4  -3 228059. 8848.24   1
   1   4   3 235311. 8846.93   1
  -2  -4  -3 17734.3 645.681   1
   2   4   3 17890.9 644.908   1
  -3  -4  -3 4772.06 214.674   1
   3   4   3 4581.01 213.259   1
   3  -4   3 4862.08 213.540   1
  -3   4  -3 4321.88 210.118   1
  -4  -4  -3 3229.28 162.479   1
   4   4   3 3271.52 162.914   1
  -4   4  -3 3501.64 165.546   1
   4  -4   3 2978.09 159.521   1
   5  -4   3 243.605 41.5999   1
  -5   4  -3 294.520 44.2771   1
   5   4   3 262.746 39.9967   1
  -5  -4  -3 200.532 37.6568   1
   6  -4   3 200.069 40.1584   1
  -6  -4  -3 285.279 43.3709   1
   6   4   3 281.939 40.4698   1
  -6   4  -3 327.376 45.1629   1
   7   4   3 81927.1 3305.20   1
  -7  -4  -3 84408.9 3305.69   1
   7  -4   3 89041.0 3312.91   1
  -7   4  -3 87442.3 3309.26   1
   8   4   3 3250.83 165.550   1
  -8  -4  -3 2830.05 164.940   1
   9   4   3 64879.4 2480.28   1
  -9  -4  -3 64060.8 2481.31   1
   9  -4   3 64476.0 2485.62   1
  -9   4  -3 61420.0 2480.70   1
  10   4   3 4585.98 228.282   1
 -10  -4  -3 4730.99 232.223   1
  10  -4   3 4506.73 233.316   1
 -10   4  -3 4476.57 232.071   1
  11   4   3 13821.4 597.571   1
 -11  -4  -3 14653.3 604.640   1
  11  -4   3 14121.1 601.970   1
 -11   4  -3 14007.0 602.532   1
  12   4   3 5733.89 287.320   1
 -12  -4  -3 5869.87 290.121   1
  12  -4   3 5925.03 289.479   1
 -12   4  -3 6330.32 296.431   1
  13   4   3 166.952 42.2173   1
 -13  -4  -3 204.489 45.7729   1
  14   4   3 1212.68 99.9643   1
 -14  -4  -3 1273.05 103.943   1
  14  -4   3 1287.67 104.053   1
 -14   4  -3 1182.60 100.950   1
  15   4   3 14945.1 646.671   1
 -15  -4  -3 15129.3 650.763   1
  15  -4   3 15686.1 653.732   1
 -15   4  -3 15054.7 651.595   1
  16   4   3 108.405 46.0238   1
 -16  -4  -3 99.1667 48.5688   1
  16  -4   3 90.9857 44.9884   1
 -16   4  -3 15.5741 43.0939   1
  17   4   3 5226.87 267.662   1
 -17  -4  -3 5293.66 271.957   1
  18   4   3 700.769 79.9624   1
 -18  -4  -3 872.471 86.0952   1
  18  -4   3 759.832 80.7550   1
 -18   4  -3 726.045 82.0425   1
  19   4   3 7.52528 42.5742   1
 -19  -4  -3 7.79329 42.4866   1
  19  -4   3 15.4499 44.7323   1
 -19   4  -3-55.2578 47.7435   1
  20  -4   3 811.986 89.2719   1
 -20   4  -3 1033.59 93.5213   1
  21   4   3 421.307 63.5583   1
 -21  -4  -3 437.429 65.0753   1
 -21   4  -3 440.683 72.4546   1
  22  -4   3 137.809 52.8227   1
 -22   4  -3 105.717 45.4212   1
  23   4   3 117.228 53.0565   1
 -23  -4  -3 193.875 54.7660   1
  23  -4   3 118.820 52.5829   1
 -23   4  -3 180.188 53.9560   1
  24   4   3 85.8584 51.9041   1
 -24   4  -3 37.1855 45.4707   1
  24  -4   3 28.8348 45.8375   1
 -24  -4  -3 7.28610 42.6936   1
 -26   5   3 45.5516 41.9183   1
  26  -5  -3-23.3461 47.5560   1
 -25   5   3 1099.01 99.3157   1
  25  -5  -3 892.234 92.3801   1
 -24   5   3 430.781 69.2597   1
  24  -5  -3 459.982 71.8935   1
 -23  -5   3 838.524 85.6095   1
  23   5  -3 797.229 85.2379   1
 -23   5   3 764.742 86.2009   1
  23  -5  -3 941.868 93.3914   1
 -22   5   3-8.00321 42.5000   1
 -22  -5   3-7.76784 37.7583   1
  22  -5  -3-63.1106 51.5372   1
  22   5  -3 22.9379 39.4907   1
 -21   5   3 464.699 68.1352   1
 -21  -5   3 558.209 70.9032   1
  21  -5  -3 661.416 81.7101   1
  21   5  -3 661.340 76.5653   1
 -20  -5   3-7.47468 37.4860   1
  20   5  -3 29.3465 39.4826   1
 -19   5   3 396.746 65.7373   1
 -19  -5   3 341.679 58.6414   1
  19  -5  -3 401.643 66.8943   1
  19   5  -3 413.958 62.1761   1
 -18   5   3 2106.72 139.784   1
 -18  -5   3 1863.90 130.443   1
  18  -5  -3 1977.00 137.471   1
  18   5  -3 1946.72 130.922   1
 -17   5   3 4537.89 241.611   1
  17   5  -3 4523.31 236.821   1
 -17  -5   3 4648.22 239.654   1
  17  -5  -3 4964.56 250.063   1
  16   5  -3 38.1195 35.5157   1
 -16  -5   3 12.9487 31.9750   1
  16  -5  -3 21.8513 39.1987   1
 -16   5   3-28.7140 40.1281   1
  15  -5  -3 4499.49 228.856   1
  15   5  -3 4477.69 217.763   1
 -15  -5   3 4189.33 216.402   1
 -15   5   3 3703.54 214.681   1
  14  -5  -3 13875.1 576.645   1
 -14  -5   3 13395.6 566.797   1
 -14   5   3 13710.4 575.800   1
  14   5  -3 12690.5 563.594   1
 -13  -5   3 10662.1 457.895   1
  13   5  -3 10394.0 456.543   1
 -13   5   3 10564.5 465.673   1
  13  -5  -3 10798.9 465.997   1
 -12  -5   3 4845.11 226.536   1
  12   5  -3 5063.05 226.587   1
 -12   5   3 4409.00 229.383   1
  12  -5  -3 4130.58 225.547   1
  11   5  -3 11517.3 483.127   1
 -11  -5   3 11224.2 483.426   1
 -10  -5   3 12882.2 522.016   1
  10   5  -3 12928.8 520.340   1
  10  -5  -3 11363.2 524.269   1
 -10   5   3 12659.8 528.246   1
  -9  -5   3 2011.59 117.626   1
  -9   5   3 2242.62 126.480   1
   9  -5  -3 2241.55 128.199   1
  -8  -5   3 89869.4 3357.53   1
   8   5  -3 89561.3 3356.04   1
   8  -5  -3 87658.8 3367.31   1
  -8   5   3 81113.6 3362.74   1
   7  -5  -3 4739.82 225.548   1
   7   5  -3 5043.73 219.825   1
  -7   5   3 4498.50 225.134   1
  -7  -5   3 4941.44 218.067   1
  -6   5   3 487.843 49.9431   1
   6  -5  -3 405.906 48.2503   1
  -5   5   3 555.054 50.3863   1
   5  -5  -3 551.910 52.3770   1
   4  -5  -3 29542.1 1141.37   1
   4   5  -3 26694.0 1128.21   1
  -4   5   3 29980.4 1140.98   1
  -4  -5   3 30286.4 1131.91   1
   3  -5  -3 1051.94 71.8479   1
   3   5  -3 956.411 64.4692   1
  -3  -5   3 1102.49 66.3423   1
  -2   5   3 187131. 7133.70   1
   2  -5  -3 186082. 7136.79   1
  -1   5   3 42869.2 1635.14   1
   1  -5  -3 41160.3 1635.49   1
   0  -5   3 148279. 5832.71   1
   0   5  -3 155498. 5835.15   1
   0   5   3 148060. 5837.51   1
   0  -5  -3 159457. 5841.53   1
   1  -5   3 38596.8 1554.88   1
  -1  -5  -3 38427.4 1558.97   1
   1   5   3 40123.5 1559.60   1
  -1   5  -3 42841.7 1558.15   1
  -2  -5  -3 2753.38 138.373   1
   2   5   3 2884.86 139.541   1
  -2   5  -3 2590.09 135.648   1
  -3  -5  -3 1544.88 92.1897   1
   3   5   3 1145.06 82.5845   1
   3  -5   3 1479.06 88.7093   1
  -3   5  -3 1241.19 82.2410   1
   4   5   3 467.750 50.0156   1
   4  -5   3 356.232 47.9124   1
  -4   5  -3 520.837 50.7861   1
  -5  -5  -3 394.571 46.4739   1
   5   5   3 365.549 46.8116   1
   5  -5   3 286.238 42.1511   1
  -5   5  -3 315.890 43.4523   1
  -6  -5  -3 108841. 4207.91   1
   6   5   3 107820. 4207.60   1
   6  -5   3 109606. 4208.60   1
  -6   5  -3 110939. 4209.81   1
  -7  -5  -3 508.828 57.6067   1
   7   5   3 414.080 51.8334   1
  -7   5  -3 471.928 56.4948   1
   7  -5   3 392.050 53.9815   1
  -8   5  -3 32851.9 1337.32   1
   8  -5   3 34432.0 1341.01   1
  -9  -5  -3 626.626 65.5399   1
   9  -5   3 562.756 64.4440   1
   9   5   3 600.613 63.5437   1
  -9   5  -3 675.076 67.0534   1
 -10  -5  -3 19987.8 874.634   1
 -10   5  -3 22382.8 882.482   1
  10   5   3 21354.9 877.169   1
  10  -5   3 22427.7 888.078   1
 -11  -5  -3 4673.26 246.531   1
  11  -5   3 5213.26 256.068   1
  11   5   3 4542.69 243.257   1
  12   5   3 6048.24 295.288   1
 -12  -5  -3 5774.47 294.182   1
  12  -5   3 6582.92 305.487   1
 -12   5  -3 6402.05 302.030   1
  13   5   3 190.522 44.1683   1
 -13  -5  -3 214.887 45.7835   1
  13  -5   3 143.876 44.0291   1
 -13   5  -3 153.174 45.9704   1
  14   5   3 27.9952 36.2949   1
 -14  -5  -3 156.858 46.6934   1
  14  -5   3 71.9469 37.8276   1
 -14   5  -3 98.7208 36.4584   1
  15   5   3 1944.77 135.164   1
  15  -5   3 2226.24 143.336   1
 -15   5  -3 1915.66 136.716   1
 -16  -5  -3 4001.18 225.611   1
  16  -5   3 4274.42 232.178   1
 -16   5  -3 4297.19 229.854   1
  17  -5   3 2390.61 155.817   1
 -17   5  -3 2412.88 158.563   1
  18   5   3 4455.04 240.475   1
 -18  -5  -3 4551.88 242.603   1
  18  -5   3 4410.72 240.697   1
 -18   5  -3 4821.54 248.042   1
  19   5   3 45.0689 43.6383   1
 -19   5  -3 63.4932 39.9563   1
 -19  -5  -3 91.8123 44.4437   1
  19  -5   3 152.731 44.8582   1
 -20  -5  -3 2563.94 163.760   1
 -20   5  -3 2934.09 172.304   1
  20   5   3 2549.70 163.069   1
  20  -5   3 2610.31 163.112   1
 -21  -5  -3 1459.53 114.220   1
 -21   5  -3 1272.43 112.098   1
  21  -5   3 1440.57 115.755   1
  21   5   3 1168.28 108.615   1
  22   5   3 7.40561 40.3786   1
 -22  -5  -3 29.9814 36.4372   1
 -22   5  -3 15.0908 46.5810   1
  23   5   3 219.382 56.7879   1
 -23  -5  -3 177.529 52.8982   1
  23  -5   3 186.123 51.2130   1
 -23   5  -3 140.038 46.8920   1
  24   5   3 57.6413 49.5753   1
 -24  -5  -3 58.4818 47.3782   1
 -26   6   3 556.015 76.2300   1
  26  -6  -3 685.678 82.7447   1
 -25   6   3 46.8830 43.7939   1
  25  -6  -3 120.172 52.1397   1
 -24   6   3 1822.69 130.796   1
  24  -6  -3 1520.45 124.171   1
 -23   6   3 707.792 81.8538   1
  23   6  -3 651.642 79.4113   1
  23  -6  -3 685.712 83.2129   1
 -22  -6   3 1952.29 141.016   1
 -22   6   3 1909.03 138.746   1
  22  -6  -3 2255.29 147.840   1
  22   6  -3 2182.99 145.597   1
  21   6  -3 431.861 71.4163   1
 -21  -6   3 490.470 69.8178   1
  21  -6  -3 377.643 67.7968   1
 -21   6   3 517.498 72.6052   1
  20  -6  -3 1705.79 130.648   1
  20   6  -3 2176.33 140.105   1
 -20  -6   3 1957.43 134.534   1
 -20   6   3 1793.40 134.663   1
  19  -6  -3 1075.16 101.079   1
  19   6  -3 1229.81 101.100   1
 -19   6   3 1175.44 103.185   1
 -19  -6   3 1075.16 96.4369   1
  18  -6  -3 154.862 52.2449   1
 -18   6   3 151.232 50.1744   1
  17   6  -3 1678.88 121.527   1
 -17  -6   3 1697.35 122.317   1
 -17   6   3 1847.98 127.993   1
 -16  -6   3 9509.32 431.100   1
  16   6  -3 9771.90 431.334   1
  16  -6  -3 9609.23 438.620   1
 -15  -6   3 6423.64 309.326   1
  15  -6  -3 7056.96 321.608   1
 -15   6   3 6256.01 313.010   1
  15   6  -3 6533.03 308.769   1
 -14  -6   3 2595.69 151.674   1
  14   6  -3 2611.87 150.200   1
 -14   6   3 2250.27 149.955   1
  14  -6  -3 2748.62 158.237   1
 -13   6   3 573.583 66.5950   1
  13  -6  -3 688.023 71.1705   1
 -12  -6   3 437.408 52.6456   1
  12   6  -3 414.854 53.3170   1
 -12   6   3 388.454 56.0183   1
  12  -6  -3 363.329 50.4305   1
 -11  -6   3 644.019 62.6473   1
  11   6  -3 665.729 62.6108   1
 -11   6   3 640.300 66.9847   1
  11  -6  -3 650.010 67.2385   1
 -10  -6   3 24413.3 1015.05   1
  10   6  -3 25074.5 1014.78   1
 -10   6   3 25696.1 1023.49   1
  10  -6  -3 26671.0 1026.50   1
  -9  -6   3 23557.2 963.039   1
   9   6  -3 23927.1 962.366   1
  -9   6   3 23222.3 970.037   1
   9  -6  -3 26046.3 977.308   1
   8  -6  -3 137.276 36.6455   1
  -8  -6   3 174.412 32.8079   1
  -8   6   3 139.631 34.8609   1
   7   6  -3 7036.78 301.650   1
  -7  -6   3 6447.91 297.532   1
   7  -6  -3 7102.27 309.710   1
  -7   6   3 6934.39 309.190   1
  -6  -6   3 1766.27 99.6278   1
  -6   6   3 1566.24 103.165   1
   6  -6  -3 1538.68 103.536   1
   6   6  -3 1854.50 99.1321   1
  -5  -6   3 37044.9 1363.82   1
  -5   6   3 34618.8 1369.68   1
   5  -6  -3 34145.5 1369.19   1
   5   6  -3 33560.5 1358.20   1
  -4  -6   3 11095.7 440.679   1
  -4   6   3 10943.2 448.722   1
   4  -6  -3 11722.1 451.898   1
  -3  -6   3 74087.4 2746.97   1
  -3   6   3 74950.0 2754.76   1
   3   6  -3 73865.5 2745.08   1
   2  -6  -3 19152.6 792.977   1
   2   6  -3 20468.2 785.720   1
  -2  -6   3 20275.5 787.038   1
  -2   6   3 18763.0 791.445   1
   1  -6  -3 25652.6 1003.74   1
   1   6  -3 24720.5 996.201   1
  -1  -6   3 24573.7 995.656   1
  -1   6   3 26335.3 1003.67   1
   0  -6  -3 88626.1 3233.20   1
   0   6  -3 86552.7 3223.09   1
   0  -6   3 89429.7 3224.56   1
  -1  -6  -3 146324. 5448.72   1
   1  -6   3 148235. 5441.17   1
  -1   6  -3 148249. 5444.54   1
  -2  -6  -3 11159.5 486.700   1
  -2   6  -3 10652.4 479.944   1
   2  -6   3 12757.0 490.659   1
   2   6   3 12023.3 489.177   1
  -3   6  -3 6337.95 288.625   1
   3  -6   3 6396.82 290.047   1
   3   6   3 6503.22 289.353   1
  -3  -6  -3 6365.02 290.883   1
  -4   6  -3 687.662 60.9650   1
   4  -6   3 618.284 61.3916   1
   4   6   3 727.860 64.4732   1
  -4  -6  -3 636.401 62.4068   1
  -5   6  -3 119.483 34.8631   1
   5  -6   3 179.430 37.1611   1
   5   6   3 114.824 38.1447   1
  -5  -6  -3 80.3715 36.5420   1
  -6   6  -3 384.410 54.4882   1
   6  -6   3 415.164 52.1701   1
   6   6   3 489.620 54.6557   1
  -6  -6  -3 424.272 52.3036   1
   7  -6   3 47671.2 1978.98   1
  -7   6  -3 53961.4 1987.60   1
  -8   6  -3 25.1307 33.4330   1
   8  -6   3 98.8305 39.3169   1
   8   6   3 66.8057 37.9251   1
  -8  -6  -3 42.8542 36.7041   1
  -9   6  -3 10235.4 452.506   1
  -9  -6  -3 10100.5 451.523   1
   9   6   3 10349.6 451.774   1
   9  -6   3 10335.7 453.669   1
 -10  -6  -3 16823.5 700.740   1
 -10   6  -3 17729.4 705.485   1
  10  -6   3 17774.9 708.213   1
 -11  -6  -3 4736.68 237.756   1
 -11   6  -3 4547.69 233.129   1
 -12  -6  -3 1164.30 100.484   1
  12   6   3 1483.25 108.861   1
 -13   6  -3 363.148 61.2243   1
 -13  -6  -3 267.103 53.2075   1
  13  -6   3 317.346 60.8115   1
  13   6   3 273.253 54.8733   1
 -14   6  -3 2503.58 152.910   1
  14  -6   3 2053.03 142.944   1
  14   6   3 2320.88 147.826   1
 -15   6  -3 2136.14 144.744   1
  15  -6   3 2086.82 143.300   1
 -15  -6  -3 2215.16 145.556   1
  16   6   3 3217.55 189.832   1
 -16  -6  -3 3386.86 193.007   1
 -17  -6  -3 11286.9 492.847   1
 -17   6  -3 10318.9 487.577   1
  17  -6   3 10537.1 489.621   1
  17   6   3 11678.6 492.773   1
 -18  -6  -3 750.276 86.5650   1
 -18   6  -3 814.134 85.7471   1
  18  -6   3 1029.62 93.5010   1
  18   6   3 998.629 92.8524   1
 -19  -6  -3 956.503 93.6468   1
 -19   6  -3 961.241 94.1733   1
  19   6   3 1016.95 96.3064   1
  19  -6   3 1090.30 98.0748   1
  20  -6   3 60.7571 38.2344   1
 -20   6  -3 31.4904 37.7929   1
  20   6   3 167.671 49.4565   1
 -20  -6  -3 102.065 45.0695   1
 -21  -6  -3 1125.17 102.562   1
 -21   6  -3 1260.01 106.265   1
  21   6   3 1117.75 99.2089   1
  21  -6   3 1116.25 99.6491   1
  22  -6   3 135.078 51.4153   1
 -22  -6  -3 184.869 52.3324   1
  22   6   3 75.3172 45.8335   1
 -22   6  -3 143.840 54.3320   1
  23  -6   3 887.314 93.4886   1
 -23   6  -3 836.764 87.4511   1
 -24  -6  -3 184.337 53.8329   1
  24   6   3 145.156 54.4937   1
  26  -7  -3 50.7850 46.2198   1
 -26   7   3 120.752 46.6974   1
  25  -7  -3 1383.66 115.405   1
 -25   7   3 1465.19 118.390   1
  24  -7  -3 30.9746 45.3951   1
 -24   7   3 78.1126 47.2893   1
  23  -7  -3 340.516 65.8131   1
 -23   7   3 351.613 62.4163   1
 -22   7   3 159.965 56.0815   1
  22  -7  -3 92.3510 50.0749   1
  22   7  -3 137.448 50.6528   1
 -22  -7   3 139.092 45.4495   1
  21  -7  -3 1809.40 136.210   1
 -21   7   3 2132.30 143.630   1
 -20   7   3 3238.10 191.720   1
  20  -7  -3 3257.07 190.877   1
  20   7  -3 3181.12 188.591   1
 -20  -7   3 3084.56 187.000   1
 -19   7   3 2095.71 146.078   1
  19  -7  -3 2272.86 151.623   1
  19   7  -3 2373.86 150.566   1
 -19  -7   3 2123.49 145.976   1
 -18   7   3 5600.20 278.969   1
 -18  -7   3 5523.82 276.704   1
  18  -7  -3 5514.32 281.346   1
  18   7  -3 5198.34 272.040   1
 -17   7   3 255.161 58.2331   1
  17   7  -3 406.737 60.9084   1
 -17  -7   3 446.170 61.6486   1
  17  -7  -3 266.416 59.5061   1
 -16   7   3 96.7833 45.0569   1
  16   7  -3-27.9335 38.5908   1
 -16  -7   3 42.5438 35.5959   1
  16  -7  -3 83.1883 45.7683   1
 -15   7   3 11206.2 510.642   1
  15   7  -3 11662.1 505.841   1
 -15  -7   3 11402.6 507.055   1
  15  -7  -3 12137.7 514.947   1
 -14   7   3 1676.74 121.601   1
  14   7  -3 1812.27 119.047   1
 -14  -7   3 1772.33 119.703   1
  14  -7  -3 1732.90 122.260   1
 -13   7   3 2075.26 137.109   1
  13   7  -3 2065.27 127.816   1
  13  -7  -3 1844.44 129.552   1
 -13  -7   3 2058.46 129.678   1
  12  -7  -3 1452.96 110.006   1
 -12   7   3 1549.76 110.353   1
 -11   7   3 7000.14 329.488   1
  11   7  -3 7003.31 321.178   1
 -11  -7   3 6805.65 321.769   1
  11  -7  -3 7426.31 331.361   1
 -10   7   3 9304.98 406.016   1
  10   7  -3 9400.87 399.752   1
 -10  -7   3 9039.37 402.015   1
  10  -7  -3 8835.19 405.470   1
  -9   7   3 8444.84 373.189   1
  -9  -7   3 7782.30 360.398   1
   9  -7  -3 8960.21 375.250   1
   9   7  -3 8094.81 360.500   1
   8   7  -3 31753.8 1235.24   1
  -8  -7   3 30662.1 1233.96   1
  -7  -7   3 2694.12 138.510   1
   7  -7  -3 2315.20 138.785   1
  -7   7   3 2443.73 142.066   1
  -6  -7   3 18188.6 750.707   1
  -6   7   3 18759.8 760.960   1
   6  -7  -3 18475.1 759.252   1
   6   7  -3 18954.2 750.073   1
  -5   7   3 51447.7 1962.51   1
   5  -7  -3 48894.1 1961.50   1
   5   7  -3 50328.7 1950.75   1
  -4  -7   3 31161.5 1222.06   1
  -4   7   3 30733.7 1229.39   1
   4  -7  -3 31769.2 1232.04   1
   4   7  -3 30614.7 1220.76   1
  -3  -7   3 8248.44 347.531   1
  -3   7   3 7427.64 349.061   1
   3  -7  -3 7883.36 351.965   1
   3   7  -3 8493.57 347.541   1
   2  -7  -3 12022.5 525.112   1
   2   7  -3 12456.3 517.064   1
  -2  -7   3 12896.2 519.796   1
  -2   7   3 12826.5 525.847   1
   1  -7  -3 42151.5 1742.09   1
   1   7  -3 47950.5 1740.77   1
  -1  -7   3 45668.3 1737.97   1
  -1   7   3 42378.4 1739.73   1
   0  -7  -3 13994.2 566.777   1
   0   7  -3 13084.5 560.011   1
   0  -7   3 14071.1 562.410   1
   0   7   3 13324.5 565.268   1
  -1  -7  -3 40931.0 1606.64   1
  -1   7  -3 43897.3 1605.24   1
   1  -7   3 39739.4 1600.16   1
   1   7   3 39330.5 1602.59   1
  -2  -7  -3 34887.9 1327.06   1
   2   7   3 33304.4 1323.26   1
   2  -7   3 33243.9 1322.70   1
  -2   7  -3 32647.4 1322.76   1
  -3  -7  -3 2572.53 145.371   1
  -3   7  -3 2645.85 145.773   1
   3  -7   3 2754.81 145.760   1
   3   7   3 2382.51 141.572   1
   4  -7   3 38168.0 1507.33   1
   4   7   3 34856.5 1502.51   1
  -4  -7  -3 37444.2 1506.55   1
  -6   7  -3 33993.8 1346.79   1
   6  -7   3 35050.0 1350.02   1
   6   7   3 35774.1 1349.91   1
  -6  -7  -3 30878.8 1346.66   1
  -7   7  -3 8997.78 407.289   1
   7  -7   3 9366.47 406.971   1
   7   7   3 9367.19 409.083   1
  -7  -7  -3 8951.28 408.596   1
  -8   7  -3 2640.62 150.264   1
   8  -7   3 2434.79 145.225   1
   8   7   3 2197.61 140.868   1
  -8  -7  -3 2172.11 140.836   1
  -9   7  -3 3078.07 182.325   1
   9  -7   3 3284.92 184.504   1
   9   7   3 3419.46 183.899   1
  -9  -7  -3 3371.19 184.519   1
 -10   7  -3 1507.34 114.225   1
 -10  -7  -3 1548.76 113.278   1
  10  -7   3 1802.95 120.916   1
  10   7   3 1370.54 108.322   1
  11   7   3 6036.92 295.287   1
 -11  -7  -3 6052.56 294.887   1
 -12   7  -3 5872.36 312.741   1
  12  -7   3 7876.59 339.513   1
 -13   7  -3 5145.47 270.967   1
  13  -7   3 5450.55 273.995   1
  13   7   3 5454.47 272.762   1
 -14   7  -3 4726.19 257.643   1
 -14  -7  -3 4731.22 257.857   1
 -15  -7  -3 92.2032 44.6379   1
 -15   7  -3 62.1487 44.6159   1
  15   7   3 128.913 52.6658   1
  15  -7   3 100.342 45.3435   1
  16  -7   3 3630.32 203.986   1
 -16   7  -3 3546.74 206.039   1
 -17  -7  -3 1293.65 107.162   1
 -17   7  -3 1041.75 101.519   1
  17   7   3 1312.04 107.297   1
  17  -7   3 1269.53 107.547   1
 -18  -7  -3 149.790 54.4996   1
  18   7   3 155.214 54.9270   1
  19  -7   3 70.6728 49.9484   1
 -19   7  -3 39.1718 46.4318   1
 -20   7  -3 1274.70 109.746   1
  20  -7   3 1354.17 112.509   1
  20   7   3 1199.39 108.327   1
 -20  -7  -3 1380.56 113.688   1
  21  -7   3 37.2518 48.6706   1
 -21   7  -3-38.5732 50.8450   1
  22  -7   3 2582.35 166.831   1
  22   7   3 3041.82 176.851   1
 -22  -7  -3 2777.67 173.059   1
 -23   7  -3 832.418 84.7124   1
  23  -7   3 579.139 78.2994   1
  23   7   3 690.496 85.3446   1
 -23  -7  -3 715.070 82.4711   1
  25  -8  -3 119.952 56.4524   1
 -25   8   3 98.3229 52.1543   1
  24  -8  -3 479.646 75.9648   1
 -24   8   3 495.944 76.7377   1
  22  -8  -3-30.4338 42.0166   1
 -22   8   3-15.8486 40.3462   1
 -21   8   3-7.89823 43.6106   1
  21  -8  -3 15.7044 41.1320   1
  21   8  -3 80.1636 46.9473   1
 -21  -8   3-24.5415 44.6008   1
 -20   8   3 3735.94 200.836   1
 -20  -8   3 3151.84 194.340   1
  20  -8  -3 3270.33 196.133   1
  20   8  -3 3277.34 195.569   1
 -19  -8   3 197.093 53.5979   1
  19   8  -3 278.849 55.6408   1
  19  -8  -3 207.804 55.6454   1
 -19   8   3 244.134 54.8504   1
 -18   8   3 1196.17 101.849   1
  18   8  -3 923.819 92.5555   1
 -18  -8   3 991.468 93.2147   1
 -17  -8   3 5466.25 279.276   1
  17  -8  -3 5536.57 283.074   1
  17   8  -3 5606.39 279.499   1
 -16   8   3 2468.31 158.028   1
  16   8  -3 2539.85 154.709   1
 -16  -8   3 2569.06 156.931   1
  16  -8  -3 2197.98 152.331   1
 -15   8   3 3623.77 199.417   1
  15   8  -3 3462.09 193.994   1
 -15  -8   3 3515.00 196.410   1
  15  -8  -3 3464.92 197.272   1
 -14   8   3 1124.18 102.814   1
  14   8  -3 1227.86 98.6708   1
 -14  -8   3 1339.61 102.686   1
  14  -8  -3 1006.74 93.0882   1
 -13   8   3 751.860 77.4855   1
  13   8  -3 746.445 74.5914   1
 -13  -8   3 745.686 74.4603   1
  13  -8  -3 822.247 79.3001   1
 -12   8   3 162.714 41.4624   1
  12   8  -3 214.816 44.6080   1
 -12  -8   3 131.688 38.4215   1
  12  -8  -3 145.092 40.0256   1
 -11   8   3 2151.40 141.191   1
  11   8  -3 2270.72 135.681   1
 -11  -8   3 2283.69 137.184   1
  11  -8  -3 2234.47 142.035   1
 -10   8   3 22364.3 945.869   1
 -10  -8   3 23614.3 938.188   1
  10  -8  -3 23855.7 947.136   1
  10   8  -3 22765.6 935.134   1
  -9   8   3 25342.8 996.663   1
   9  -8  -3 24414.5 994.712   1
   9   8  -3 25972.6 988.672   1
  -9  -8   3 22591.0 982.158   1
   8   8  -3 520.082 53.4951   1
  -8   8   3 503.426 58.1647   1
   8  -8  -3 468.883 57.8848   1
  -8  -8   3 487.443 53.9388   1
   7   8  -3 50481.5 1897.05   1
  -7   8   3 45217.3 1900.45   1
   7  -8  -3 49786.8 1902.66   1
  -7  -8   3 48404.4 1896.01   1
   6  -8  -3 16457.5 622.026   1
  -6  -8   3 15054.0 610.966   1
   5   8  -3 19862.8 787.799   1
  -5  -8   3 19043.5 786.850   1
   4   8  -3 12356.3 493.055   1
  -4   8   3 11538.7 497.393   1
   4  -8  -3 11224.6 497.389   1
  -3   8   3 22024.2 957.343   1
   3   8  -3 25848.1 959.477   1
   3  -8  -3 23549.4 962.316   1
  -3  -8   3 24298.3 958.671   1
   2   8  -3 59.1030 28.6431   1
  -2   8   3 26.2655 30.4406   1
   2  -8  -3-5.36533 29.2729   1
  -2  -8   3 33.4476 25.0542   1
   1   8  -3 54219.9 2057.40   1
  -1  -8   3 56503.1 2059.77   1
   1  -8  -3 55547.6 2064.14   1
   0   8   3 30108.9 1219.10   1
   0   8  -3 30623.9 1217.00   1
   0  -8   3 30769.6 1216.82   1
   0  -8  -3 31305.2 1223.13   1
   1   8   3 5019.03 230.607   1
   1  -8   3 4574.53 225.106   1
  -1   8  -3 4692.68 225.945   1
  -1  -8  -3 4568.12 229.553   1
  -2   8  -3 13030.6 544.595   1
   2  -8   3 12862.7 543.658   1
  -3   8  -3 10475.1 447.994   1
   3  -8   3 10296.8 450.815   1
   4   8   3 6934.13 304.438   1
  -4  -8  -3 6045.49 303.420   1
  -5  -8  -3 39215.9 1603.01   1
   5   8   3 41286.1 1599.90   1
  -5   8  -3 38490.3 1595.89   1
   5  -8   3 43299.2 1605.07   1
  -6  -8  -3 5516.98 266.186   1
   6   8   3 5387.59 263.403   1
  -6   8  -3 5294.93 262.504   1
   6  -8   3 5583.19 267.102   1
  -7  -8  -3 38713.8 1402.86   1
  -7   8  -3 38634.9 1401.04   1
   7  -8   3 35655.4 1396.59   1
  -8  -8  -3 5197.92 258.507   1
   8   8   3 5116.24 255.818   1
  -8   8  -3 5220.10 259.736   1
   8  -8   3 5081.83 254.958   1
  -9  -8  -3 3595.21 193.410   1
   9   8   3 3350.74 189.464   1
  -9   8  -3 3431.33 193.814   1
   9  -8   3 3395.84 190.970   1
  10   8   3 989.050 86.7279   1
 -10  -8  -3 745.838 79.2195   1
  11  -8   3 423.355 61.5893   1
 -11   8  -3 354.896 59.9528   1
 -12   8  -3 2043.38 139.361   1
  12  -8   3 2060.48 140.945   1
  12   8   3 2249.63 143.526   1
 -13   8  -3 10724.1 526.938   1
 -13  -8  -3 12304.0 540.042   1
 -14   8  -3 964.346 95.3331   1
  14  -8   3 1168.71 100.433   1
  14   8   3 1162.51 102.227   1
 -14  -8  -3 1268.56 105.611   1
 -15   8  -3 1866.50 131.096   1
  15  -8   3 1957.60 134.566   1
  15   8   3 1433.61 122.489   1
 -15  -8  -3 1609.96 127.996   1
 -16   8  -3 180.759 54.1455   1
  16  -8   3 78.1185 46.8955   1
  16   8   3 62.0056 44.5195   1
 -16  -8  -3 63.4825 47.1257   1
 -17   8  -3 515.534 72.9432   1
  17  -8   3 433.747 68.5568   1
  17   8   3 361.676 63.6872   1
 -17  -8  -3 486.705 69.6240   1
 -18   8  -3 594.441 76.8741   1
  18  -8   3 754.591 80.2714   1
  18   8   3 591.374 75.5864   1
 -18  -8  -3 720.240 81.8256   1
 -19   8  -3 1210.12 107.205   1
  19  -8   3 1392.71 113.713   1
  19   8   3 1417.62 112.646   1
 -19  -8  -3 1334.65 110.724   1
 -20   8  -3 215.346 59.6115   1
  20  -8   3 169.536 55.8118   1
  20   8   3 117.442 52.8564   1
 -20  -8  -3 143.030 51.8078   1
 -21   8  -3 434.863 77.6653   1
  21  -8   3 549.707 76.0511   1
  21   8   3 676.973 80.8178   1
 -21  -8  -3 543.330 77.8853   1
 -22   8  -3 454.066 70.3724   1
  22  -8   3 545.684 73.3379   1
  22   8   3 446.401 73.2573   1
 -22  -8  -3 512.177 77.4244   1
  23   8   3 296.314 65.6416   1
  25  -9  -3 484.100 74.9390   1
 -25   9   3 589.703 76.9662   1
  24  -9  -3-29.9925 43.9239   1
 -24   9   3-30.2032 41.7044   1
  23  -9  -3 200.147 56.4819   1
 -23   9   3 171.047 55.1706   1
  22  -9  -3-23.1022 47.5385   1
 -22   9   3-7.77190 43.9730   1
  21  -9  -3 15.9906 47.3382   1
 -21   9   3-7.68035 40.7830   1
  20   9  -3 559.277 75.1156   1
 -20  -9   3 662.010 78.9667   1
 -19   9   3 1488.75 119.818   1
 -19  -9   3 1988.28 136.444   1
  19  -9  -3 1900.78 137.289   1
  19   9  -3 1918.53 133.721   1
 -18   9   3 365.753 65.7732   1
  18  -9  -3 412.739 69.4821   1
  18   9  -3 431.524 65.8528   1
 -18  -9   3 347.632 59.9681   1
  17  -9  -3 1580.25 120.437   1
  17   9  -3 1451.18 114.044   1
 -17  -9   3 1512.48 117.257   1
 -16   9   3 5599.44 274.800   1
  16  -9  -3 5412.65 273.582   1
 -16  -9   3 4950.03 267.750   1
 -15   9   3 11742.0 505.876   1
  15  -9  -3 10337.1 496.361   1
  15   9  -3 11541.1 501.121   1
 -15  -9   3 11771.5 504.124   1
 -14   9   3 1436.77 110.265   1
  14  -9  -3 1136.25 100.318   1
  14   9  -3 1461.34 108.244   1
 -14  -9   3 1405.84 107.306   1
 -13   9   3 701.794 75.8707   1
 -13  -9   3 662.393 74.1983   1
  13   9  -3 644.200 73.0922   1
  13  -9  -3 646.600 75.2650   1
 -12  -9   3 267.822 49.9899   1
  12   9  -3 242.111 44.4942   1
 -11   9   3 530.548 67.3865   1
  11  -9  -3 547.404 71.1638   1
  11   9  -3 667.507 68.8143   1
 -11  -9   3 564.947 63.7064   1
  10  -9  -3 19549.4 792.770   1
 -10  -9   3 19030.8 783.776   1
  10   9  -3 18039.6 778.991   1
 -10   9   3 19677.9 792.783   1
  -9   9   3 18981.2 811.670   1
   9  -9  -3 20503.8 818.786   1
  -8   9   3 3596.00 191.966   1
   8  -9  -3 3503.97 191.628   1
   7   9  -3 903.211 73.8778   1
  -7   9   3 713.974 71.7216   1
   7  -9  -3 925.492 77.7316   1
  -7  -9   3 909.100 76.5602   1
   6   9  -3 30415.2 1216.70   1
  -6   9   3 33657.9 1231.68   1
   6  -9  -3 30232.6 1223.92   1
  -6  -9   3 28787.7 1216.13   1
   5   9  -3 1129.12 83.1578   1
  -5   9   3 1137.40 87.8692   1
  -5  -9   3 1190.41 84.1770   1
   4   9  -3 11078.0 454.907   1
  -4   9   3 10578.3 460.558   1
   4  -9  -3 9862.93 457.774   1
  -4  -9   3 10731.6 453.900   1
   3   9  -3 41.2515 28.4898   1
  -3   9   3 39.5708 31.9997   1
   3  -9  -3 29.5850 32.2756   1
  -3  -9   3 5.24315 26.7106   1
  -2   9   3 19661.6 778.123   1
   2   9  -3 18426.5 768.694   1
   2  -9  -3 18286.6 775.925   1
  -2  -9   3 19202.7 772.031   1
  -1   9   3 1719.86 110.770   1
   1   9  -3 1701.27 109.333   1
  -1  -9   3 1528.31 104.789   1
   1  -9  -3 1845.28 114.896   1
   0   9   3 10616.9 433.495   1
   0   9  -3 9750.88 426.807   1
   0  -9   3 9724.47 426.491   1
   0  -9  -3 9291.11 429.452   1
   1   9   3 2697.97 152.365   1
  -1  -9  -3 2608.66 151.390   1
   2   9   3 8909.04 390.434   1
  -2   9  -3 8708.33 391.305   1
   2  -9   3 8376.08 388.287   1
  -2  -9  -3 9182.00 395.043   1
   3   9   3 71.3359 27.1856   1
  -3   9  -3 117.953 39.0229   1
   3  -9   3 91.0938 37.2704   1
  -3  -9  -3 99.0288 33.4851   1
  -4   9  -3 47369.2 1855.85   1
   4  -9   3 47099.2 1855.83   1
   4   9   3 47475.1 1854.71   1
  -4  -9  -3 46684.8 1855.59   1
  -5  -9  -3 11163.8 482.920   1
  -5   9  -3 10753.6 480.390   1
   5  -9   3 11315.1 483.943   1
  -6  -9  -3 2187.85 136.924   1
   6  -9   3 2290.79 139.926   1
  -6   9  -3 2169.20 136.252   1
   6   9   3 1907.52 129.759   1
  -7  -9  -3 115.466 37.7362   1
   7  -9   3 122.274 39.5607   1
  -7   9  -3 106.920 43.8577   1
   7   9   3 99.0046 37.5782   1
  -8  -9  -3 6712.98 318.300   1
   8  -9   3 6951.70 319.373   1
   8   9   3 6914.58 318.432   1
  -8   9  -3 6015.44 311.168   1
  -9  -9  -3 664.536 71.8228   1
   9   9   3 671.829 74.6422   1
  10  -9   3 7575.07 351.680   1
 -10   9  -3 7310.18 351.467   1
  11  -9   3 522.867 70.9286   1
 -11   9  -3 499.526 71.8034   1
  11   9   3 466.168 64.7673   1
  12  -9   3 4532.63 238.838   1
 -12   9  -3 4224.38 233.248   1
 -12  -9  -3 4475.92 236.984   1
 -13  -9  -3 53.8973 36.2752   1
  13  -9   3 78.9893 40.2782   1
  13   9   3 105.151 44.0484   1
 -13   9  -3 15.2766 37.7954   1
  14   9   3 5011.35 256.636   1
 -14  -9  -3 4792.95 253.714   1
  14  -9   3 5171.04 263.250   1
 -14   9  -3 4494.76 249.833   1
 -15  -9  -3-23.5594 38.7838   1
  15  -9   3 7.89313 44.1230   1
  15   9   3 62.0138 43.3326   1
 -15   9  -3 7.83611 44.3352   1
 -16  -9  -3 662.732 77.9491   1
  16   9   3 745.206 81.1003   1
  16  -9   3 696.646 83.1946   1
 -16   9  -3 708.159 81.4292   1
 -17  -9  -3 1937.19 137.930   1
  17   9   3 2207.89 143.622   1
  17  -9   3 1977.92 137.849   1
 -17   9  -3 1660.62 132.796   1
 -18  -9  -3 857.823 89.0878   1
  18   9   3 887.947 90.6423   1
  18  -9   3 874.622 88.7286   1
 -18   9  -3 958.715 92.1904   1
 -19  -9  -3 31.6404 45.3218   1
  19   9   3 70.4670 49.3258   1
  20  -9   3 76.3831 43.3455   1
 -20   9  -3 105.541 49.3632   1
 -21  -9  -3-7.74365 42.7536   1
  21   9   3-15.3308 43.3666   1
  21  -9   3-14.8442 36.6522   1
 -21   9  -3 44.7811 41.2070   1
 -22  -9  -3 485.869 68.6739   1
  22   9   3 317.156 64.0599   1
  24 -10  -3 256.057 60.6476   1
 -24  10   3 354.655 63.8740   1
 -22  10   3-15.2935 37.1711   1
  21 -10  -3 1097.96 99.8262   1
 -21  10   3 1110.88 98.4853   1
  20 -10  -3 89.8974 47.8851   1
  20  10  -3-16.1991 45.3026   1
 -18 -10   3 1077.98 99.5801   1
 -18  10   3 1105.88 100.601   1
  18 -10  -3 1099.92 100.040   1
  18  10  -3 1086.72 100.469   1
 -17 -10   3 1215.98 108.460   1
 -17  10   3 1293.55 109.155   1
  17 -10  -3 1261.00 108.627   1
  17  10  -3 1162.61 105.121   1
 -16 -10   3 2949.12 174.347   1
 -16  10   3 2782.72 173.642   1
  16 -10  -3 2631.58 168.526   1
  16  10  -3 2899.86 173.384   1
 -15 -10   3 554.972 69.3411   1
 -15  10   3 569.839 72.8702   1
  15 -10  -3 508.617 65.2361   1
  15  10  -3 459.197 64.8007   1
 -14 -10   3 1618.66 117.128   1
 -14  10   3 1605.81 119.989   1
  14 -10  -3 1555.89 116.942   1
  14  10  -3 1367.50 113.918   1
 -13 -10   3 203.546 45.9756   1
 -13  10   3 124.586 49.2222   1
  13 -10  -3 186.327 52.9194   1
  13  10  -3 214.305 49.1546   1
  12 -10  -3 36.6985 36.8769   1
 -12  10   3 71.7516 37.1256   1
 -12 -10   3 89.1741 40.6768   1
  12  10  -3 45.6042 37.7931   1
  11 -10  -3 3672.92 202.673   1
 -11  10   3 3630.75 202.549   1
  11  10  -3 3590.99 197.062   1
 -11 -10   3 3791.47 200.694   1
  10  10  -3 25.1227 29.5632   1
 -10 -10   3 58.4263 37.6207   1
   9  10  -3 408.299 53.1504   1
  -9  10   3 319.383 56.8640   1
   9 -10  -3 521.534 66.0928   1
  -9 -10   3 414.127 56.4008   1
   8  10  -3 1236.87 96.0102   1
  -8  10   3 1527.90 108.146   1
   8 -10  -3 1348.99 103.350   1
  -8 -10   3 1398.83 102.228   1
   7  10  -3 46668.1 1871.06   1
  -7  10   3 50254.7 1880.96   1
   7 -10  -3 47313.2 1876.83   1
  -7 -10   3 46691.1 1873.13   1
   6  10  -3 18875.5 728.431   1
  -6  10   3 17301.8 731.916   1
   6 -10  -3 16241.4 730.207   1
  -6 -10   3 17738.9 727.019   1
   5  10  -3 1159.80 86.3922   1
  -5  10   3 931.605 85.0122   1
   5 -10  -3 1011.61 88.2993   1
  -5 -10   3 944.535 80.3287   1
  -4  10   3 464.147 60.6440   1
   4 -10  -3 521.901 63.4457   1
  -4 -10   3 677.827 65.0020   1
  -3  10   3 7654.00 360.786   1
   3 -10  -3 8631.40 369.615   1
  -3 -10   3 7958.40 361.205   1
   2  10  -3 11454.9 470.395   1
  -2  10   3 11028.6 474.695   1
   2 -10  -3 10247.0 470.393   1
  -2 -10   3 10730.0 469.804   1
  -1  10   3 17265.5 681.000   1
   1 -10  -3 17632.4 683.025   1
   0  10   3 1692.76 114.152   1
   0  10  -3 1864.55 116.458   1
   0 -10   3 1531.56 109.652   1
   0 -10  -3 1616.01 114.179   1
   1  10   3 4915.26 256.231   1
  -1  10  -3 5584.91 260.143   1
   1 -10   3 4879.96 253.369   1
  -1 -10  -3 5880.74 264.772   1
   2  10   3 4554.41 225.769   1
  -2  10  -3 4135.59 223.122   1
   2 -10   3 4250.39 222.578   1
  -2 -10  -3 4648.18 227.792   1
   3  10   3 15303.2 647.518   1
  -3  10  -3 15088.0 648.080   1
   3 -10   3 16382.0 653.634   1
  -3 -10  -3 15029.7 650.201   1
  -4  10  -3 10330.7 472.082   1
   4 -10   3 9978.21 469.473   1
   4  10   3 10951.3 472.524   1
  -5  10  -3 6288.55 305.987   1
   5 -10   3 6443.67 308.016   1
   5  10   3 6871.81 308.304   1
  -5 -10  -3 5969.35 302.446   1
  -6  10  -3 573.065 67.9282   1
  -6 -10  -3 620.141 68.9427   1
   6 -10   3 640.224 69.8183   1
   6  10   3 570.348 66.7088   1
  -7 -10  -3 1954.57 131.527   1
   7  10   3 1962.06 128.151   1
  -7  10  -3 1755.53 124.585   1
   7 -10   3 1591.50 120.410   1
  -8  10  -3 70.8579 39.6384   1
   8 -10   3 14.3603 32.6072   1
  -9 -10  -3 24540.5 979.908   1
   9  10   3 24103.6 976.056   1
   9 -10   3 23514.9 973.686   1
  -9  10  -3 22925.4 975.759   1
  10  10   3 947.203 93.4526   1
  10 -10   3 964.519 90.8078   1
 -10  10  -3 1105.12 98.7265   1
 -11 -10  -3 7.63878 42.7200   1
 -11  10  -3 53.4280 41.6322   1
  11 -10   3 38.1141 35.8609   1
 -12 -10  -3 1509.18 117.622   1
  12  10   3 1500.31 116.463   1
  12 -10   3 1343.27 113.657   1
 -12  10  -3 1468.29 117.078   1
 -13  10  -3 6075.12 306.495   1
  13 -10   3 6052.21 306.407   1
  13  10   3 6298.77 307.918   1
 -13 -10  -3 6238.17 309.333   1
 -14  10  -3 1059.29 98.5727   1
  14 -10   3 992.870 98.2816   1
  14  10   3 1067.32 97.1985   1
 -14 -10  -3 974.703 95.5233   1
 -15  10  -3 1537.94 125.200   1
 -15 -10  -3 2013.35 138.399   1
  15 -10   3 1943.84 138.014   1
  15  10   3 1986.38 136.182   1
 -16 -10  -3 8.01968 42.5854   1
  16  10   3-7.82861 38.0513   1
 -16  10  -3 7.78915 41.3613   1
  16 -10   3-31.6524 38.4620   1
  17 -10   3 31.9345 49.2818   1
 -17  10  -3-15.4284 44.6703   1
 -18  10  -3 7.72873 44.2556   1
  18 -10   3 30.4326 38.7422   1
  18  10   3 46.8910 50.1454   1
 -18 -10  -3 32.0037 48.4021   1
 -19  10  -3 924.342 91.1590   1
  19 -10   3 822.150 88.3262   1
  19  10   3 822.847 91.0302   1
 -19 -10  -3 730.544 86.7177   1
  20  10   3-23.0334 46.9253   1
 -20 -10  -3-23.5584 42.2675   1
  21 -10   3 14.6948 36.8539   1
 -21  10  -3 29.0672 45.3094   1
  23 -11  -3 309.169 63.9060   1
 -23  11   3 266.485 56.2855   1
  22 -11  -3 176.212 57.8163   1
 -22  11   3 126.201 49.2594   1
 -21  11   3 7.67289 37.2938   1
  21 -11  -3-15.5751 39.0531   1
 -20  11   3 131.686 44.4572   1
  20 -11  -3 83.1987 54.5221   1
  19  11  -3 31.9659 41.4308   1
 -19  11   3 147.139 51.6124   1
  18 -11  -3-47.2397 49.5949   1
 -17  11   3-7.87022 42.3594   1
 -17 -11   3-7.89517 40.1958   1
  17 -11  -3 62.1492 41.2593   1
  17  11  -3 31.0752 41.8138   1
 -16 -11   3 5969.97 309.834   1
 -16  11   3 6650.09 316.057   1
  16 -11  -3 6238.49 309.842   1
  16  11  -3 6382.08 312.748   1
 -15  11   3 464.200 71.6207   1
 -15 -11   3 632.242 75.0133   1
  15  11  -3 482.735 67.2844   1
  15 -11  -3 434.160 71.1483   1
 -14 -11   3 1080.01 97.0966   1
  14  11  -3 1018.41 91.1509   1
 -13  11   3 330.653 61.5816   1
  13 -11  -3 279.967 58.3662   1
  12 -11  -3 82.8248 41.7086   1
 -12  11   3 50.8132 35.4440   1
  12  11  -3 125.047 41.7138   1
 -12 -11   3 106.981 44.5913   1
  11  11  -3 100.956 40.8442   1
 -11  11   3 116.732 45.6069   1
  11 -11  -3 52.1774 41.8002   1
 -11 -11   3 84.4235 38.5007   1
  10 -11  -3 8473.16 381.035   1
 -10 -11   3 8464.23 378.842   1
 -10  11   3 7741.57 377.073   1
  10  11  -3 7907.23 370.749   1
   9 -11  -3 24449.6 965.107   1
  -9  11   3 23014.8 957.297   1
   9  11  -3 22271.1 948.838   1
  -9 -11   3 23854.5 954.847   1
   8  11  -3 524.396 64.0381   1
  -8 -11   3 593.321 66.3536   1
   7  11  -3 1342.55 96.3807   1
  -7  11   3 1117.35 98.2172   1
   7 -11  -3 1204.15 99.6839   1
  -7 -11   3 1101.53 91.5980   1
   6  11  -3 4372.37 216.318   1
  -6  11   3 3794.15 216.547   1
   6 -11  -3 4369.41 222.425   1
  -6 -11   3 4184.29 215.618   1
   5  11  -3 7743.31 349.474   1
  -5  11   3 7353.25 350.644   1
   5 -11  -3 7422.94 351.427   1
  -5 -11   3 7850.52 350.545   1
  -4  11   3 4255.67 223.951   1
   4  11  -3 4519.33 223.685   1
   4 -11  -3 4658.43 229.343   1
  -4 -11   3 4072.25 220.141   1
   3  11  -3 9666.91 393.124   1
  -3 -11   3 8900.37 390.100   1
   3 -11  -3 8844.92 393.931   1
  -2  11   3 12.7866 32.5525   1
   2  11  -3 18.5312 34.1131   1
  -2 -11   3 24.9353 32.2040   1
   2 -11  -3 26.7271 36.4349   1
  -1  11   3 20160.4 863.728   1
  -1 -11   3 21703.8 865.368   1
   1 -11  -3 21332.5 868.176   1
   0  11   3 5905.13 306.297   1
   0  11  -3 6908.34 310.544   1
   0 -11   3 6186.94 305.365   1
   0 -11  -3 7183.56 315.807   1
   1  11   3 39.4343 34.5737   1
  -1  11  -3 95.7955 36.2725   1
  -1 -11  -3 113.011 36.3827   1
   2  11   3 1064.30 91.7062   1
  -2  11  -3 1231.62 94.8615   1
   2 -11   3 1116.03 91.1631   1
  -2 -11  -3 1073.13 92.4611   1
   3  11   3 18364.2 751.877   1
  -3  11  -3 17333.6 749.941   1
   3 -11   3 18200.1 753.308   1
  -3 -11  -3 18214.7 753.531   1
  -4  11  -3 2863.36 169.641   1
   4 -11   3 3116.81 174.661   1
   4  11   3 2986.01 170.280   1
  -4 -11  -3 2864.89 170.867   1
  -5  11  -3 6843.80 320.788   1
   5 -11   3 6858.81 322.327   1
   5  11   3 6423.48 316.089   1
  -5 -11  -3 6699.31 320.794   1
  -7  11  -3 2151.92 141.302   1
   7 -11   3 1915.09 135.870   1
   7  11   3 2028.36 136.231   1
  -7 -11  -3 2223.34 141.488   1
  -8  11  -3 4096.26 227.573   1
  -8 -11  -3 4540.81 232.055   1
   8 -11   3 4154.14 228.962   1
   8  11   3 4439.98 229.106   1
  -9  11  -3 104.620 46.2246   1
  -9 -11  -3 59.5302 36.2909   1
   9  11   3 66.1590 41.6948   1
   9 -11   3 96.3407 47.6335   1
 -10 -11  -3 2379.11 157.880   1
 -10  11  -3 2886.25 170.877   1
  10 -11   3 2562.47 158.664   1
 -11 -11  -3 307.102 60.7384   1
  11 -11   3 273.357 58.9902   1
 -11  11  -3 350.293 61.1746   1
  11  11   3 314.720 57.8770   1
 -12 -11  -3 212.026 53.2180   1
  12 -11   3 286.785 61.3931   1
 -12  11  -3 338.411 64.9070   1
  12  11   3 266.831 57.0197   1
 -13 -11  -3 1589.88 123.248   1
  13 -11   3 1782.35 129.253   1
  13  11   3 1585.80 122.072   1
 -13  11  -3 1496.53 122.568   1
  14  11   3 1535.26 123.618   1
 -14 -11  -3 1564.18 123.433   1
  14 -11   3 1612.52 127.599   1
 -14  11  -3 1840.50 130.964   1
 -15 -11  -3 48.1315 42.6213   1
  15 -11   3 109.436 55.0121   1
  15  11   3 7.85194 47.0142   1
 -15  11  -3 7.40741 41.4306   1
  16 -11   3 31.7061 34.6019   1
 -16  11  -3-7.81175 37.3551   1
  17  11   3 31.3607 41.6367   1
 -17 -11  -3-16.0043 42.4966   1
  17 -11   3 70.6038 46.9540   1
 -17  11  -3-7.60549 46.9516   1
  18  11   3 539.192 77.0403   1
 -18 -11  -3 461.373 70.9118   1
  18 -11   3 550.459 73.6808   1
 -18  11  -3 441.998 63.7852   1
  19  11   3 23.2215 41.1119   1
 -19 -11  -3 23.6331 44.0427   1
  20  11   3 30.5449 52.0672   1
 -20  11  -3 7.47429 41.2701   1
  20 -11   3 7.03939 35.3055   1
 -20 -11  -3 23.3136 47.0041   1
 -22  12   3 109.912 52.5279   1
  22 -12  -3 111.727 47.0774   1
 -21  12   3 169.221 48.5999   1
  21 -12  -3 211.993 57.3885   1
 -20  12   3 22.5609 44.5549   1
  20 -12  -3 62.8685 45.5342   1
 -19  12   3-15.4127 45.6307   1
  18 -12  -3 347.948 64.3337   1
 -17 -12   3 48.5182 45.3617   1
 -17  12   3 62.4629 42.7371   1
  17 -12  -3 178.318 52.9982   1
  16 -12  -3 381.427 63.6175   1
 -16 -12   3 437.879 67.6309   1
 -16  12   3 549.627 74.5139   1
  16  12  -3 389.599 65.7414   1
  15 -12  -3-22.7069 40.1956   1
 -15  12   3-15.6702 44.3306   1
 -15 -12   3-7.81100 40.3443   1
  15  12  -3-15.1032 36.7090   1
  14 -12  -3 69.3854 49.4861   1
 -14 -12   3 30.7205 38.5531   1
 -14  12   3 53.1878 40.9251   1
  14  12  -3 29.9768 37.6217   1
  13 -12  -3 282.708 55.8976   1
 -13 -12   3 251.249 54.5028   1
 -13  12   3 326.287 58.2247   1
  13  12  -3 182.772 49.2026   1
  12 -12  -3 7281.41 341.803   1
 -12 -12   3 6921.18 337.222   1
  12  12  -3 7248.93 335.905   1
 -12  12   3 6715.29 334.350   1
 -11  12   3 799.900 84.3157   1
  11 -12  -3 807.513 85.1944   1
  10 -12  -3 774.561 82.6838   1
  10  12  -3 930.268 85.5286   1
 -10  12   3 785.717 85.5910   1
 -10 -12   3 877.022 84.5950   1
   9 -12  -3 2371.57 152.813   1
   9  12  -3 2510.37 152.067   1
  -9  12   3 2368.60 154.870   1
  -9 -12   3 2331.94 148.989   1
   8  12  -3 791.294 79.4807   1
  -8  12   3 674.569 73.6940   1
   8 -12  -3 757.654 77.5688   1
  -8 -12   3 779.454 80.5761   1
   7  12  -3 151.307 44.1602   1
  -7  12   3 227.329 49.9317   1
   7 -12  -3 196.396 49.3178   1
  -7 -12   3 324.906 54.8014   1
   6  12  -3 39.4405 31.4483   1
  -6  12   3 21.2007 38.0441   1
   6 -12  -3 14.2209 37.7717   1
  -6 -12   3 33.4062 35.4936   1
   5  12  -3 553.541 67.8843   1
  -5  12   3 801.601 80.7004   1
  -5 -12   3 726.351 76.0171   1
   5 -12  -3 809.967 79.4329   1
   4  12  -3 571.678 65.5063   1
  -4 -12   3 509.870 63.4435   1
   3  12  -3 830.435 78.2724   1
  -3 -12   3 982.917 86.2189   1
   2  12  -3 3575.23 193.284   1
  -2 -12   3 3429.66 192.012   1
   1  12  -3 11040.7 488.273   1
  -1 -12   3 11166.4 487.376   1
   0  12  -3 438.378 60.2953   1
   0 -12   3 484.428 62.1379   1
  -1  12  -3 4175.49 219.704   1
   1 -12   3 4240.71 221.558   1
  -2  12  -3 288.501 53.9018   1
   2 -12   3 326.017 54.5016   1
  -3  12  -3 814.215 82.5554   1
   4  12   3 2581.34 155.651   1
  -4 -12  -3 2399.57 154.644   1
  -5  12  -3 1340.18 107.185   1
   5 -12   3 1434.51 109.395   1
   5  12   3 1402.56 107.096   1
  -5 -12  -3 1264.05 105.457   1
  -6  12  -3 8345.74 397.123   1
   6 -12   3 9028.10 403.060   1
   6  12   3 8621.93 398.307   1
  -6 -12  -3 8754.08 401.646   1
  -7  12  -3 22.0039 33.2863   1
   7 -12   3 7.50369 40.9205   1
   7  12   3 36.0089 39.2751   1
  -7 -12  -3 44.9938 41.9295   1
  -8  12  -3 440.329 64.6796   1
  -8 -12  -3 323.297 62.4306   1
   8  12   3 476.060 63.5419   1
   8 -12   3 364.939 61.6766   1
  -9  12  -3 278.405 60.3242   1
  -9 -12  -3 243.750 54.9482   1
   9  12   3 271.364 51.8024   1
   9 -12   3 267.017 59.6712   1
 -10 -12  -3-7.71818 43.6661   1
  10  12   3 22.0579 44.9309   1
 -11  12  -3 1265.60 103.752   1
  11 -12   3 1009.19 95.8734   1
 -12 -12  -3-7.80395 36.6867   1
  12  12   3-15.3777 37.3713   1
 -12  12  -3 7.83710 39.3014   1
  12 -12   3 15.6545 39.8422   1
 -13 -12  -3 93.9720 48.2184   1
  13  12   3 192.594 54.5419   1
 -13  12  -3 222.137 60.2695   1
  13 -12   3 117.573 54.2021   1
 -14 -12  -3 7.89107 43.5687   1
  14  12   3 30.9080 44.2337   1
 -14  12  -3-7.81816 39.2079   1
  14 -12   3 7.93732 44.9062   1
 -15  12  -3 46.0960 42.5681   1
  15 -12   3 136.403 47.6414   1
 -16 -12  -3 334.677 63.5981   1
  16  12   3 232.455 59.6608   1
 -16  12  -3 400.588 65.6462   1
  16 -12   3 427.261 68.4135   1
 -17 -12  -3 31.8299 46.5990   1
  17  12   3-38.6392 50.9321   1
  17 -12   3 15.3427 45.9110   1
 -17  12  -3-15.2311 40.4390   1
 -18  12  -3 59.3445 48.8979   1
  18 -12   3 7.67629 45.9485   1
  18  12   3 15.2986 44.8025   1
 -18 -12  -3 7.88910 45.1685   1
 -19  12  -3 227.316 55.2079   1
 -19 -12  -3 279.971 61.5216   1
  19 -12   3 297.794 59.2864   1
  19  12   3 234.756 59.2149   1
 -21  13   3 157.308 47.2466   1
  21 -13  -3 88.2656 45.0977   1
 -19  13   3 335.617 64.5096   1
  19 -13  -3 436.967 70.1278   1
 -17  13   3 69.9483 48.9565   1
  17 -13  -3 22.7423 44.4276   1
  16 -13  -3 227.436 49.5247   1
 -16 -13   3 267.929 59.9166   1
 -16  13   3 223.741 52.9010   1
  16  13  -3 188.464 51.0995   1
  15  13  -3 61.7019 42.1125   1
  14 -13  -3-7.73160 43.7416   1
 -14 -13   3 8.00605 38.2808   1
 -14  13   3 15.2167 43.0442   1
  14  13  -3 7.46862 38.0174   1
  13 -13  -3 276.502 55.0971   1
 -13 -13   3 435.320 65.2457   1
 -13  13   3 297.248 55.1002   1
  13  13  -3 364.469 63.5409   1
  12 -13  -3 92.9904 43.8556   1
 -12  13   3-7.43565 36.7368   1
  12  13  -3 36.9289 40.2810   1
 -12 -13   3 7.60831 34.5307   1
  11  13  -3 29.1495 38.1704   1
 -11  13   3-7.59555 31.8002   1
  11 -13  -3-15.4848 35.7651   1
 -11 -13   3 37.3651 38.0398   1
  10  13  -3 272.686 51.1026   1
 -10 -13   3 252.075 53.1295   1
   9  13  -3 521.340 65.9881   1
  -9  13   3 474.731 68.6648   1
   9 -13  -3 412.469 65.3398   1
  -9 -13   3 449.768 61.9784   1
  -8  13   3 682.687 79.8357   1
   8 -13  -3 798.011 84.1386   1
  -7  13   3 562.667 70.2436   1
   7 -13  -3 515.997 65.2152   1
   6  13  -3 2687.47 156.513   1
  -6  13   3 2410.67 154.602   1
   6 -13  -3 2274.29 151.221   1
  -6 -13   3 2440.35 153.762   1
   5  13  -3 722.628 75.7833   1
  -5  13   3 830.689 83.6482   1
  -5 -13   3 1032.26 88.6092   1
   5 -13  -3 829.175 83.9913   1
   4  13  -3 67.1630 38.4773   1
  -4  13   3 7.16349 38.0691   1
   4 -13  -3 100.636 44.3981   1
  -4 -13   3-7.05446 36.4650   1
   3 -13  -3 808.963 80.5288   1
  -3 -13   3 741.992 79.8981   1
  -3  13   3 606.943 71.6551   1
   3  13  -3 819.608 80.3631   1
  -2  13   3 378.045 59.1360   1
   2  13  -3 428.491 62.1684   1
   2 -13  -3 584.732 72.8031   1
  -2 -13   3 443.397 61.3807   1
  -1  13   3 653.080 76.3811   1
   1 -13  -3 762.485 79.4156   1
   0  13   3 14.2350 36.7607   1
   0 -13  -3 7.21068 38.8049   1
   1  13   3 254.714 53.5941   1
  -1  13  -3 353.303 56.2991   1
   1 -13   3 302.326 53.2758   1
  -1 -13  -3 452.836 61.8492   1
   2  13   3 1096.56 92.9469   1
  -2  13  -3 1159.37 96.1737   1
   2 -13   3 1047.11 91.5224   1
  -2 -13  -3 860.201 89.0586   1
   3  13   3 1060.37 91.5591   1
  -3  13  -3 940.096 91.3054   1
   3 -13   3 1080.25 96.5158   1
  -3 -13  -3 1040.64 91.6410   1
   4  13   3 35.7743 35.3433   1
  -4  13  -3 14.5167 40.5816   1
   4 -13   3 15.4190 42.0386   1
  -4 -13  -3 22.1681 42.3089   1
   5  13   3 1436.68 111.138   1
  -5  13  -3 1424.69 114.984   1
  -5 -13  -3 1414.59 111.288   1
  -6  13  -3 601.104 73.1124   1
   6 -13   3 542.710 72.6864   1
   6  13   3 647.002 73.9781   1
  -7  13  -3 29.7780 37.3329   1
   7 -13   3-22.9996 34.1261   1
   7  13   3-14.5246 38.0386   1
  -7 -13  -3-7.62998 39.4054   1
   8  13   3 310.551 55.8334   1
  -8 -13  -3 255.255 53.4158   1
   9 -13   3 7.71999 38.1230   1
  -9  13  -3-7.62004 33.9187   1
 -10  13  -3-39.3538 43.4582   1
  10 -13   3 7.60238 43.0130   1
  10  13   3-7.57310 41.2890   1
 -10 -13  -3-15.5426 38.3797   1
 -11  13  -3 837.030 92.8476   1
 -11 -13  -3 806.529 85.6535   1
  11  13   3 1011.76 92.0006   1
  11 -13   3 862.656 88.0368   1
 -12  13  -3 39.2890 46.0414   1
 -12 -13  -3 78.9023 45.7152   1
  12  13   3 68.0685 51.5893   1
  12 -13   3-23.3935 47.1872   1
 -13  13  -3-7.88838 45.6785   1
 -13 -13  -3-7.90928 40.8478   1
  13  13   3-7.51383 41.4848   1
  13 -13   3 7.78728 43.5287   1
  14 -13   3-7.85600 43.3769   1
 -14 -13  -3 15.7848 39.5822   1
 -14  13  -3 31.2849 39.8151   1
 -15 -13  -3 439.680 70.8737   1
  15  13   3 279.395 70.4138   1
 -16 -13  -3 101.539 49.2043   1
  16 -13   3-16.6341 49.2790   1
  16  13   3 53.8839 50.3216   1
 -16  13  -3 42.5569 45.1161   1
  17  13   3 76.1548 46.2464   1
 -17 -13  -3 146.885 47.4236   1
  18  13   3-7.51979 40.9952   1
 -18  13  -3-43.3289 43.6760   1
 -18 -13  -3 7.64053 38.3156   1
  18 -13   3 44.6956 41.6390   1
  20 -14  -3 383.365 66.4087   1
 -20  14   3 333.302 64.3903   1
  19 -14  -3 29.8497 50.0781   1
 -19  14   3 74.8646 48.9474   1
  18 -14  -3 1344.90 109.617   1
 -18  14   3 1278.68 109.131   1
  17 -14  -3 610.507 75.2606   1
 -17  14   3 626.715 74.7197   1
  16 -14  -3 72.9850 38.2715   1
 -16  14   3 7.86590 43.4668   1
  15  14  -3 15.5946 40.9130   1
 -15  14   3 129.015 52.2221   1
  15 -14  -3 45.6790 47.5244   1
  14  14  -3 15.4972 44.3607   1
  14 -14  -3 77.1282 42.5880   1
 -14 -14   3-7.96763 40.5618   1
 -14  14   3-22.7589 38.0490   1
  13  14  -3 1042.02 98.0932   1
  12  14  -3 679.779 75.9818   1
  12 -14  -3 637.496 79.1354   1
 -12  14   3 716.113 78.4585   1
 -12 -14   3 624.964 75.8878   1
 -11 -14   3 303.105 57.0142   1
  11 -14  -3 249.397 51.1872   1
  11  14  -3 223.744 53.2299   1
 -11  14   3 366.992 56.5182   1
  10  14  -3 3528.65 213.113   1
  10 -14  -3 4087.61 221.248   1
 -10  14   3 4067.62 221.796   1
 -10 -14   3 4190.47 221.264   1
   9 -14  -3-7.73979 47.7798   1
   9  14  -3 36.4954 39.7966   1
  -9  14   3 45.0953 45.9315   1
  -9 -14   3-7.50626 38.7709   1
   8 -14  -3 150.458 50.5270   1
   8  14  -3 36.5521 37.8659   1
  -8  14   3 59.6905 44.7479   1
  -8 -14   3 74.2640 41.1042   1
  -7 -14   3 2513.03 159.813   1
   7  14  -3 2737.43 163.601   1
   6 -14  -3 141.790 45.2161   1
   6  14  -3 86.1607 43.9595   1
  -6  14   3 66.3983 43.7651   1
  -6 -14   3 7.37960 32.9607   1
   5 -14  -3 332.552 58.8046   1
   5  14  -3 282.190 54.1430   1
  -5  14   3 156.624 47.8665   1
  -5 -14   3 212.984 51.7347   1
  -4 -14   3 1513.41 113.675   1
   4 -14  -3 1414.80 110.369   1
   4  14  -3 1230.73 104.478   1
  -4  14   3 1503.61 112.011   1
  -3 -14   3 43.2207 39.2822   1
   3 -14  -3 7.28003 38.1430   1
   3  14  -3 14.4956 35.2404   1
  -3  14   3 36.9814 44.7433   1
  -2 -14   3 261.318 52.9508   1
   2 -14  -3 244.833 54.0901   1
  -2  14   3 195.071 51.5649   1
   2  14  -3 202.447 49.2318   1
  -1 -14   3 6094.06 296.175   1
   1 -14  -3 5981.19 297.710   1
   1  14  -3 5665.33 292.187   1
  -1  14   3 6080.27 294.658   1
   0 -14  -3 1117.20 101.317   1
   0 -14   3 1294.79 104.972   1
   0  14   3 1271.04 104.315   1
   0  14  -3 1339.51 106.216   1
   1 -14   3 1604.79 117.602   1
  -1 -14  -3 1548.74 118.377   1
   1  14   3 1740.64 121.918   1
  -1  14  -3 1298.87 111.525   1
   2 -14   3 181.018 52.9098   1
   2  14   3 189.525 47.6421   1
  -2  14  -3 133.220 50.4701   1
  -2 -14  -3 177.730 49.2422   1
   3 -14   3 2162.22 142.505   1
   3  14   3 2006.52 137.302   1
  -3  14  -3 1915.59 137.465   1
  -3 -14  -3 2144.54 141.711   1
   4 -14   3 54.5641 42.5111   1
   4  14   3 37.0578 41.9468   1
  -4  14  -3 22.6667 39.0385   1
  -4 -14  -3 7.49673 39.8250   1
  -5 -14  -3 3029.40 182.032   1
   5  14   3 3078.53 181.604   1
   5 -14   3 3243.37 188.056   1
  -7  14  -3-37.7567 46.1469   1
   7  14   3-7.46280 40.1625   1
  -7 -14  -3 7.65586 43.8279   1
  -8 -14  -3 487.806 69.9115   1
  -8  14  -3 316.338 57.9481   1
   8  14   3 463.474 66.3617   1
   8 -14   3 489.563 67.1325   1
  -9 -14  -3 1140.11 104.169   1
  -9  14  -3 1305.54 105.694   1
   9  14   3 1181.00 101.473   1
   9 -14   3 1277.64 107.139   1
 -10 -14  -3 268.634 55.2674   1
 -10  14  -3 421.225 66.1226   1
  10  14   3 271.890 60.2497   1
  10 -14   3 367.481 65.2829   1
 -11 -14  -3 324.387 60.0749   1
 -11  14  -3 475.912 72.9884   1
  11  14   3 517.043 71.2187   1
  11 -14   3 421.858 65.7170   1
 -12  14  -3 549.454 72.0683   1
  12 -14   3 443.949 68.7985   1
 -13 -14  -3 164.768 55.0182   1
  13  14   3 137.185 54.2775   1
 -13  14  -3 156.443 49.0159   1
  13 -14   3 69.2063 42.2128   1
  14  14   3 45.3624 48.9987   1
 -14 -14  -3 47.0291 43.8713   1
 -14  14  -3 46.5404 44.9729   1
  14 -14   3 92.6965 47.7365   1
 -15  14  -3 30.1227 47.4164   1
  15 -14   3 23.0378 48.8140   1
 -16 -14  -3 108.599 47.4423   1
  16  14   3-7.43663 45.4860   1
  17 -14   3 270.903 60.1767   1
 -17  14  -3 203.485 55.3263   1
  18 -15  -3 234.577 59.2562   1
 -18  15   3 324.880 64.0376   1
  17 -15  -3 738.217 86.2001   1
 -17  15   3 862.149 87.7001   1
  16 -15  -3 3487.65 199.317   1
 -16  15   3 3678.45 205.521   1
  15 -15  -3 788.202 81.2265   1
 -15  15   3 815.615 83.3403   1
  14 -15  -3 236.614 57.9844   1
 -14  15   3 225.142 52.7334   1
  13  15  -3 177.902 51.7125   1
 -13  15   3 113.062 49.5414   1
  13 -15  -3 84.4047 48.1465   1
 -13 -15   3 209.622 54.7898   1
  12  15  -3 15.5516 42.9514   1
 -12  15   3 44.5712 36.7077   1
  12 -15  -3 54.2166 38.8633   1
 -12 -15   3 7.89237 38.9968   1
 -10 -15   3 92.7523 46.9482   1
  10  15  -3 121.340 49.2888   1
 -10  15   3 155.357 48.1448   1
  10 -15  -3 85.3769 41.4413   1
   9  15  -3 5262.98 278.237   1
  -9  15   3 5564.67 281.445   1
   9 -15  -3 5827.32 285.488   1
  -9 -15   3 5489.79 280.581   1
  -8 -15   3 562.673 71.9529   1
  -8  15   3 609.799 75.1539   1
   8 -15  -3 489.896 70.8695   1
   8  15  -3 507.166 71.6887   1
  -7  15   3 1263.87 102.603   1
   7  15  -3 1303.19 106.251   1
  -7 -15   3 1124.71 103.556   1
   7 -15  -3 1236.70 102.209   1
   6  15  -3 5722.85 306.992   1
  -6  15   3 6295.68 314.494   1
  -6 -15   3 6614.68 318.227   1
  -5  15   3-22.5678 45.5060   1
   5  15  -3 57.8186 41.8600   1
  -5 -15   3 23.1767 40.4747   1
   5 -15  -3 30.2785 42.8342   1
  -4  15   3 37.3554 40.2177   1
   4  15  -3 52.3534 40.7866   1
   4 -15  -3 7.47501 36.9280   1
  -4 -15   3 14.9854 38.7102   1
  -3  15   3 609.669 74.6762   1
   3  15  -3 542.212 74.1309   1
  -3 -15   3 634.963 76.4266   1
   3 -15  -3 619.714 74.9887   1
   2  15  -3 873.536 88.8704   1
  -2  15   3 925.931 92.1670   1
   2 -15  -3 879.164 87.7540   1
  -2 -15   3 942.210 88.0263   1
   1  15  -3 1937.27 138.095   1
  -1 -15   3 2188.06 143.376   1
   0  15  -3 381.308 61.5306   1
   0 -15   3 376.781 60.2191   1
  -1  15  -3 218.248 55.3816   1
   1 -15   3 139.865 51.8529   1
  -2 -15  -3 30.3980 42.5098   1
   2  15   3 59.6891 42.7414   1
   2 -15   3 68.3860 41.4559   1
  -2  15  -3 15.0718 36.6639   1
   3  15   3 59.5082 36.2253   1
   4  15   3 3721.43 206.454   1
  -4  15  -3 3733.15 208.759   1
   4 -15   3 3639.05 208.157   1
  -4 -15  -3 3622.19 206.695   1
   5  15   3 706.197 80.4492   1
  -5  15  -3 901.315 89.0263   1
  -5 -15  -3 694.667 79.0994   1
   5 -15   3 686.210 79.9304   1
   6  15   3 37.1517 43.5257   1
  -6  15  -3 22.9016 44.2179   1
  -6 -15  -3 15.5560 40.1843   1
   6 -15   3 39.3151 46.5674   1
   7  15   3 292.212 56.0894   1
   7 -15   3 477.467 66.3034   1
  -7 -15  -3 363.891 58.6299   1
   8  15   3 4151.84 230.947   1
  -8  15  -3 4878.12 240.990   1
  -8 -15  -3 4171.54 232.918   1
   8 -15   3 4271.83 236.330   1
   9  15   3 173.852 49.9078   1
  -9 -15  -3 209.370 52.9336   1
 -10  15  -3 582.806 75.1324   1
  11  15   3-22.4383 41.2964   1
 -11  15  -3 8.00611 46.8854   1
 -11 -15  -3-15.7088 38.1779   1
  11 -15   3-7.34599 40.0496   1
  12  15   3-22.2393 47.9933   1
 -12 -15  -3 39.7183 47.5412   1
  13  15   3 986.534 96.5151   1
 -13  15  -3 921.759 93.4626   1
  13 -15   3 1114.41 99.2926   1
 -13 -15  -3 918.438 94.1946   1
  14  15   3 410.955 70.0112   1
 -14  15  -3 456.781 66.7714   1
  14 -15   3 468.274 63.6021   1
 -14 -15  -3 507.088 76.3275   1
  15  15   3-29.8875 45.1903   1
 -15  15  -3-36.9030 49.9072   1
  15 -15   3 60.0439 50.7517   1
 -15 -15  -3 23.1698 43.1707   1
  16  15   3-59.0727 49.5130   1
 -16  15  -3 14.3400 35.4071   1
 -16 -15  -3 7.58121 44.8863   1
  16 -15   3 7.48741 41.8524   1
 -17  16   3 655.931 73.0351   1
  17 -16  -3 583.960 70.2388   1
 -16  16   3 337.205 58.1552   1
  16 -16  -3 429.667 61.3965   1
 -15  16   3 754.568 81.3622   1
  15 -16  -3 889.244 85.0403   1
 -14  16   3 1732.39 123.527   1
  14 -16  -3 1551.99 120.740   1
 -13  16   3 409.884 68.2679   1
  13 -16  -3 435.793 66.2492   1
  12  16  -3 23.3202 42.3816   1
  12 -16  -3 15.3092 45.3244   1
 -12  16   3 7.34429 43.0120   1
  11  16  -3 1885.24 140.317   1
 -11  16   3 2086.67 141.703   1
  11 -16  -3 2302.54 147.106   1
 -11 -16   3 1999.60 140.370   1
 -10 -16   3 95.2158 48.0989   1
 -10  16   3 107.941 45.2667   1
  10 -16  -3 100.556 44.3976   1
  10  16  -3 23.3460 42.0028   1
  -9 -16   3 385.222 61.6103   1
  -9  16   3 375.621 65.2297   1
   9 -16  -3 337.950 67.7779   1
   9  16  -3 271.658 57.7656   1
   8  16  -3 1770.42 129.714   1
  -8 -16   3 1866.65 132.595   1
  -7  16   3 2185.24 148.086   1
   7  16  -3 2163.08 146.396   1
   7 -16  -3 2278.30 147.779   1
  -7 -16   3 2309.89 150.558   1
   6  16  -3 1616.33 124.792   1
  -6  16   3 1929.97 132.298   1
   6 -16  -3 1919.72 131.677   1
  -6 -16   3 1727.12 129.755   1
  -5  16   3 1158.56 99.5681   1
   5 -16  -3 1261.28 104.853   1
  -4  16   3-38.0839 44.1055   1
   4 -16  -3 37.7048 41.6343   1
  -3  16   3 878.957 87.3729   1
   3 -16  -3 724.307 82.3471   1
   2  16  -3 23.0546 40.2525   1
  -2  16   3-7.63164 39.9738   1
   2 -16  -3 7.48016 42.8203   1
  -2 -16   3 7.64284 39.4725   1
  -1  16   3 7077.05 344.616   1
   1  16  -3 7669.62 351.087   1
  -1 -16   3 7252.49 347.295   1
   1 -16  -3 6983.08 343.225   1
   0  16   3 4175.06 219.684   1
   0  16  -3 3768.13 217.681   1
   0 -16  -3 4153.87 223.267   1
   0 -16   3 3937.97 219.609   1
  -1  16  -3 4522.57 248.364   1
   1  16   3 4720.01 247.673   1
   1 -16   3 5040.92 252.661   1
  -2 -16  -3 22.8669 43.1477   1
  -2  16  -3 38.7462 46.8908   1
   2 -16   3 62.2432 42.4414   1
   2  16   3 29.7940 43.6432   1
  -3 -16  -3 407.073 60.4037   1
  -3  16  -3 298.795 60.6304   1
   3 -16   3 460.820 66.8463   1
   3  16   3 286.548 53.6066   1
  -4 -16  -3 443.330 68.2280   1
   4  16   3 480.561 68.7051   1
  -4  16  -3 577.203 73.3713   1
   4 -16   3 543.040 73.0545   1
   5  16   3 4636.31 236.162   1
  -5  16  -3 4227.37 232.272   1
   5 -16   3 4344.69 234.182   1
  -5 -16  -3 3885.81 227.131   1
   6  16   3 718.368 81.4786   1
  -6  16  -3 707.652 82.1718   1
  -6 -16  -3 623.205 75.2966   1
   6 -16   3 750.300 82.7005   1
   7 -16   3 3247.12 182.287   1
  -7  16  -3 2553.77 168.293   1
   8  16   3 142.078 53.5318   1
  -8  16  -3 54.0024 37.0307   1
   8 -16   3 85.4101 42.9927   1
  -8 -16  -3 77.9180 50.0902   1
  -9  16  -3 6883.19 341.759   1
  -9 -16  -3 7888.89 352.214   1
   9 -16   3 7807.64 351.021   1
  10  16   3 1238.75 103.831   1
 -10 -16  -3 956.227 96.6468   1
  10 -16   3 935.393 93.0470   1
  11  16   3 246.586 58.5877   1
  11 -16   3 123.115 49.2868   1
 -11 -16  -3 298.856 58.5429   1
  12  16   3 677.769 81.7814   1
 -12  16  -3 662.404 78.2248   1
 -12 -16  -3 738.826 82.6071   1
  13  16   3 1228.82 104.809   1
 -13 -16  -3 1094.92 100.177   1
  14 -16   3 51.3900 48.0119   1
 -14  16  -3 66.8718 46.8275   1
  15  16   3 78.7395 47.6833   1
  15 -17  -3 606.797 76.3002   1
 -15  17   3 434.216 65.4570   1
  14 -17  -3 7.30675 44.6704   1
 -14  17   3 64.6789 48.2076   1
  13 -17  -3 631.895 78.0135   1
 -13  17   3 539.296 71.4487   1
  12 -17  -3 142.967 55.0762   1
 -12  17   3 50.4431 47.2139   1
 -11  17   3 644.374 75.3587   1
  11 -17  -3 620.606 76.2683   1
  10  17  -3 1151.04 102.985   1
  -9 -17   3 881.467 91.7080   1
   9 -17  -3 838.328 87.9266   1
  -9  17   3 963.017 89.0761   1
   9  17  -3 820.850 88.5798   1
   8  17  -3 982.882 94.1603   1
  -8  17   3 1170.48 97.4710   1
  -8 -17   3 966.971 93.5677   1
   8 -17  -3 904.453 90.7665   1
   7  17  -3-15.0644 42.1026   1
  -7  17   3 7.47761 38.6182   1
  -7 -17   3-16.0934 45.5237   1
   7 -17  -3 15.0730 42.1265   1
   6  17  -3 4694.87 252.959   1
  -6  17   3 4730.20 251.051   1
   6 -17  -3 4902.24 251.874   1
  -6 -17   3 4990.38 257.562   1
  -5  17   3 37.4444 44.8350   1
   5  17  -3-7.86986 45.0662   1
   5 -17  -3 30.0258 42.4843   1
  -5 -17   3 61.6966 42.5961   1
   4  17  -3 2204.54 145.787   1
  -4  17   3 2108.17 143.868   1
  -4 -17   3 1995.72 141.559   1
   4 -17  -3 2014.11 140.596   1
  -3  17   3 264.132 57.3570   1
   3  17  -3 240.451 58.1101   1
   3 -17  -3 301.313 58.7471   1
  -3 -17   3 355.959 62.5226   1
   2  17  -3 2337.17 166.096   1
  -2 -17   3 2918.87 172.489   1
   1  17  -3 1238.97 104.030   1
  -1 -17   3 915.198 93.6291   1
   0  17  -3 825.789 86.7640   1
   0 -17   3 867.714 85.6047   1
  -1  17  -3 92.4516 46.1820   1
   1 -17   3 46.0321 38.5621   1
  -2 -17  -3 385.162 65.0326   1
  -2  17  -3 496.836 70.5753   1
   2 -17   3 251.663 57.5796   1
   2  17   3 382.846 65.2132   1
   3  17   3-14.9101 40.6463   1
  -3 -17  -3-15.3208 36.0164   1
  -4 -17  -3 1814.41 130.753   1
  -4  17  -3 2116.63 142.432   1
   4 -17   3 1999.75 140.836   1
   4  17   3 1731.50 129.460   1
  -5 -17  -3-15.3109 36.6045   1
   5  17   3-15.0067 37.0538   1
  -5  17  -3 7.74791 41.6943   1
   5 -17   3 7.89676 45.7272   1
   6  17   3 3299.12 187.221   1
  -6  17  -3 2798.77 179.171   1
   6 -17   3 3236.99 187.448   1
  -6 -17  -3 3015.22 182.759   1
   7  17   3 14.8250 41.4399   1
  -7  17  -3 7.57876 40.7900   1
  -7 -17  -3 22.8643 36.4484   1
   7 -17   3 30.9984 39.4537   1
   8  17   3 8922.19 425.117   1
  -8 -17  -3 9849.92 433.756   1
   9 -17   3 700.721 80.1608   1
  -9  17  -3 488.169 71.4219   1
  10  17   3 956.910 91.7241   1
 -10  17  -3 951.527 90.4691   1
 -10 -17  -3 874.106 89.1787   1
  10 -17   3 836.983 85.3911   1
  11  17   3 36.7248 50.0947   1
 -11 -17  -3 30.3476 45.4235   1
  12  17   3 58.3551 43.2170   1
 -12  17  -3 7.42626 38.9293   1
 -12 -17  -3 75.1717 42.5574   1
  12 -17   3 36.1386 38.9268   1
  13  17   3 7.24125 39.4777   1
 -13 -17  -3 7.42209 37.2212   1
  13 -18  -3 313.700 57.0907   1
 -13  18   3 269.072 55.6956   1
  12 -18  -3-29.0774 46.1987   1
 -12  18   3 35.2956 47.3339   1
  11 -18  -3 7.40241 46.1515   1
 -11  18   3 21.3823 45.3000   1
  10 -18  -3 480.191 71.5461   1
 -10  18   3 389.524 66.2376   1
   9 -18  -3 464.314 70.0681   1
  -9  18   3 564.060 74.2194   1
   8 -18  -3 136.940 48.2783   1
  -8  18   3 176.069 51.1969   1
   8  18  -3 168.654 53.0467   1
   7 -18  -3 2660.46 166.051   1
  -7 -18   3 2682.01 169.477   1
  -7  18   3 2776.02 167.906   1
   7  18  -3 2669.24 170.105   1
  -6 -18   3 69.7880 44.4444   1
   6  18  -3 47.4921 45.3656   1
   5 -18  -3 2697.05 165.499   1
  -5 -18   3 2458.76 162.613   1
  -5  18   3 2674.13 165.386   1
   5  18  -3 2823.85 169.912   1
  -4 -18   3 1142.46 100.364   1
   4 -18  -3 1034.67 96.5778   1
   4  18  -3 1197.31 102.888   1
  -4  18   3 1082.13 99.1244   1
   3 -18  -3 786.928 86.1021   1
  -3 -18   3 867.509 88.7384   1
   3  18  -3 875.604 93.8636   1
  -3  18   3 931.611 89.4650   1
  -2 -18   3 405.522 65.0997   1
   2 -18  -3 493.401 69.3490   1
  -2  18   3 365.719 64.4806   1
   2  18  -3 408.650 65.7999   1
  -1 -18   3 2371.36 152.897   1
   1 -18  -3 2436.40 153.145   1
   1  18  -3 2102.67 148.912   1
   0 -18   3 202.046 52.5035   1
   0  18   3 217.552 55.7953   1
   0  18  -3 123.663 45.5104   1
   1 -18   3 2249.15 148.454   1
  -1 -18  -3 2131.91 143.360   1
  -1  18  -3 2001.10 143.954   1
   1  18   3 2097.92 142.244   1
   2  18   3 159.071 49.8749   1
  -2  18  -3 107.566 46.6555   1
   2 -18   3 79.0789 42.7584   1
  -2 -18  -3 84.5435 46.1858   1
  -3 -18  -3 1512.87 113.501   1
  -3  18  -3 1125.91 107.589   1
   3 -18   3 1355.53 112.761   1
   3  18   3 1217.92 104.282   1
  -4 -18  -3 53.2740 41.5438   1
   4  18   3 66.0667 43.9831   1
  -4  18  -3 39.0006 47.7112   1
   4 -18   3 62.8193 44.9999   1
  -6  18  -3 823.361 86.5406   1
   6  18   3 646.558 77.7265   1
   6 -18   3 865.331 89.7517   1
  -6 -18  -3 735.509 81.8145   1
   7  18   3 1636.94 122.002   1
  -7  18  -3 1558.30 119.425   1
   7 -18   3 1539.25 119.655   1
  -7 -18  -3 1680.93 123.802   1
   8  18   3 614.623 79.9427   1
  -8  18  -3 512.455 76.5205   1
  -8 -18  -3 537.363 74.6243   1
   8 -18   3 627.801 78.6541   1
   9  18   3 673.123 79.7537   1
  -9 -18  -3 714.228 82.5107   1
  10  18   3-14.4887 47.7461   1
 -10  18  -3-29.7620 49.8916   1
  10 -18   3-7.18548 40.1653   1
 -10 -18  -3 22.2620 39.9335   1
  11  18   3 348.729 65.2716   1
 -11  18  -3 300.046 58.4497   1
 -11 -18  -3 352.470 62.7534   1
  12  18   3 141.226 55.7374   1
 -10  19   3 426.571 67.7786   1
  10 -19  -3 514.625 74.0478   1
  -9  19   3 364.226 64.3361   1
   9 -19  -3 409.052 66.3676   1
   8 -19  -3 1315.75 106.542   1
  -8  19   3 1161.01 99.8566   1
  -6  19   3 65.0389 40.5793   1
   6 -19  -3 145.672 50.6158   1
   5  19  -3 116.085 50.3102   1
  -5  19   3 123.489 52.8717   1
  -4  19   3 990.657 93.8138   1
   4  19  -3 910.556 92.9329   1
   4 -19  -3 1043.49 95.5272   1
  -4 -19   3 1109.50 97.9903   1
   3  19  -3 192.378 54.7995   1
  -3  19   3 102.802 50.7177   1
  -3 -19   3 108.764 52.3294   1
   3 -19  -3 118.170 51.4150   1
   2  19  -3 460.472 69.0704   1
  -2  19   3 333.765 56.6913   1
  -2 -19   3 541.497 72.7369   1
   2 -19  -3 359.860 59.7218   1
   1  19  -3 2307.22 155.983   1
  -1  19   3 2628.47 157.459   1
  -1 -19   3 2235.28 150.849   1
   1 -19  -3 2256.92 149.412   1
   0  19   3 183.711 54.7028   1
   0 -19  -3 103.220 48.0406   1
   1  19   3 110.611 51.8265   1
  -1  19  -3 153.312 51.7292   1
  -1 -19  -3 175.847 52.6776   1
   1 -19   3 170.845 52.8331   1
  -2 -19  -3 1633.56 125.230   1
   2 -19   3 1753.57 130.779   1
   2  19   3 1600.66 124.613   1
  -2  19  -3 1821.74 130.277   1
   3 -19   3 61.8827 42.2090   1
  -3 -19  -3 60.6054 42.8970   1
   3  19   3 14.1821 41.1009   1
  -3  19  -3 61.9695 48.3250   1
  -4 -19  -3 638.787 75.8840   1
  -4  19  -3 720.812 82.8069   1
   4  19   3 799.823 80.8668   1
   4 -19   3 557.175 75.4388   1
   5  19   3 515.411 72.4667   1
  -5  19  -3 522.878 72.9740   1
   5 -19   3 626.657 79.2369   1
  -5 -19  -3 575.108 73.3451   1
   7  19   3 254.262 62.3120   1
  -7  19  -3 366.244 62.1502   1
   7 -19   3 391.087 66.1336   1
  -7 -19  -3 411.741 66.8372   1
   8  19   3 409.691 67.2299   1
  -8  19  -3 339.201 61.3293   1
   8 -19   3 469.234 66.6934   1
  -8 -19  -3 373.738 63.8401   1
   9  19   3 99.5260 49.2923   1
  -9 -19  -3-7.23383 42.4016   1
   6 -20  -3 642.410 76.9145   1
  -5  20   3 155.617 47.8585   1
   5 -20  -3 179.881 50.5737   1
  -4  20   3 1176.31 96.5892   1
   4 -20  -3 1074.26 93.9191   1
  -3  20   3 56.7022 45.4967   1
   3 -20  -3 28.4088 39.2457   1
   2  20  -3 82.9597 49.9563   1
  -2  20   3 178.875 56.0892   1
   2 -20  -3 136.748 51.2867   1
  -1  20   3 1235.82 106.871   1
   1  20  -3 1420.89 112.931   1
   1 -20  -3 1323.48 107.130   1
   0  20   3-7.15223 44.6034   1
   0  20  -3 30.2448 46.2190   1
   0 -20  -3 35.7979 47.6130   1
   0 -20   3 60.9549 45.6144   1
   1  20   3 8791.91 405.693   1
  -1 -20  -3 8961.50 406.789   1
  -2  20  -3 408.521 69.8753   1
   2  20   3 382.384 64.3961   1
   2 -20   3 457.279 69.4162   1
  -2 -20  -3 447.197 63.4224   1
  -3  20  -3 45.1289 44.6064   1
   3  20   3 57.1766 49.5880   1
  -3 -20  -3 100.226 45.1389   1
   3 -20   3 68.1106 47.7088   1
   4  20   3 55.7344 40.4433   1
  -4  20  -3 117.592 53.3709   1
   4 -20   3 67.3208 47.1743   1
  -5 -20  -3 14.5059 36.3723   1
   5 -20   3 7.39572 44.7300   1
   5  20   3-6.85774 39.2566   1
 -24   0   4 80.8781 49.9834   1
  24   0  -4 46.9988 46.9422   1
 -23   0   4 97.5695 51.8867   1
  23   0  -4 148.028 52.4520   1
 -22   0   4 4308.18 240.708   1
  22   0  -4 4714.26 243.171   1
 -21   0   4 5429.46 275.159   1
  21   0  -4 5284.68 271.671   1
 -20   0   4 2089.42 140.195   1
  20   0  -4 2095.53 139.430   1
 -19   0   4 555.699 68.7079   1
  19   0  -4 482.481 65.8827   1
 -18   0   4 1500.31 110.587   1
  18   0  -4 1317.42 109.165   1
 -17   0   4 1086.01 90.4203   1
  17   0  -4 830.251 81.1734   1
  16   0  -4 3579.19 197.423   1
 -16   0   4 3943.23 202.907   1
  14   0  -4 3545.76 182.755   1
 -14   0   4 3460.39 184.898   1
  13   0  -4 7452.44 346.331   1
 -13   0   4 8420.22 352.959   1
  12   0  -4 9913.23 423.834   1
 -12   0   4 10000.7 426.390   1
  11   0  -4 1009.24 72.6725   1
  10   0  -4 19021.0 740.261   1
 -10   0   4 17898.3 738.204   1
   8   0  -4 63308.0 2304.58   1
  -8   0   4 56616.9 2302.86   1
   7   0  -4 47146.2 1813.01   1
  -7   0   4 47056.3 1813.62   1
   6   0  -4 599.590 38.1899   1
  -6   0   4 528.352 36.9756   1
   5   0  -4 652291. 24229.6   1
  -5   0   4 620628. 24230.4   1
   4   0  -4 439567. 17144.1   1
  -4   0   4 461090. 17143.6   1
  -2   0   4 369651. 14039.9   1
   2   0  -4 368402. 14039.5   1
  -1   0   4 187384. 7104.20   1
   1   0  -4 185584. 7104.92   1
   0   0   4 198806. 7380.52   1
   0   0  -4 188474. 7380.50   1
   1   0   4 504987. 19370.8   1
  -1   0  -4 513133. 19373.0   1
   2   0   4 397476. 15416.1   1
  -2   0  -4 412234. 15417.0   1
   4   0   4 8159.96 336.971   1
  -4   0  -4 7566.15 337.826   1
   5   0   4 67493.6 2596.96   1
  -5   0  -4 66672.3 2592.49   1
   6   0   4 1660.06 95.3283   1
  -6   0  -4 1008.92 84.6535   1
   7   0   4 66738.1 2515.10   1
  -7   0  -4 62817.0 2511.52   1
   8   0   4 39825.4 1534.62   1
  -8   0  -4 37946.1 1530.31   1
  10   0   4 29188.6 1171.26   1
 -10   0  -4 29113.9 1169.51   1
  11   0   4 14612.4 606.757   1
 -11   0  -4 13854.0 603.782   1
  12   0   4 3581.30 203.943   1
 -12   0  -4 4251.30 212.853   1
 -13   0  -4 78.0643 35.0776   1
  13   0   4 6.98159 27.9697   1
  14   0   4 2984.80 177.169   1
 -14   0  -4 3133.05 182.181   1
  15   0   4 2722.75 167.781   1
 -15   0  -4 2898.55 173.782   1
  16   0   4 9701.51 451.574   1
 -16   0  -4 10429.7 459.665   1
  18   0   4 167.346 50.7983   1
 -18   0  -4 267.451 58.4387   1
  19   0   4 821.300 87.0643   1
 -19   0  -4 969.408 92.6158   1
  20   0   4 949.021 91.6059   1
 -20   0  -4 880.691 93.5645   1
  21   0   4 1582.54 119.437   1
 -21   0  -4 1568.91 120.809   1
  22   0   4-7.47984 43.8041   1
 -22   0  -4-15.3097 42.7902   1
  23   0   4 475.754 67.8386   1
 -23   0  -4 518.921 73.7716   1
  24   0   4 113.928 43.4287   1
 -24   0  -4 183.652 49.5761   1
  25  -1  -4 158.151 54.8826   1
 -25   1   4 246.537 63.4078   1
 -24  -1   4-24.3063 45.8490   1
 -24   1   4 8.23536 42.5443   1
  24  -1  -4-7.84465 40.5272   1
  23   1  -4 169.056 51.1346   1
 -23  -1   4 240.225 56.7971   1
 -23   1   4 168.510 52.8926   1
  23  -1  -4 165.254 55.4074   1
  22   1  -4 1732.11 130.802   1
  22  -1  -4 1759.86 131.694   1
 -22  -1   4 2143.67 140.053   1
 -22   1   4 1839.21 132.407   1
  21   1  -4 4332.02 238.751   1
  21  -1  -4 4924.00 247.667   1
 -21  -1   4 4701.23 245.560   1
 -21   1   4 4470.93 241.672   1
  20   1  -4 1432.41 111.162   1
  20  -1  -4 1612.12 117.384   1
 -20   1   4 1378.75 111.917   1
 -20  -1   4 1517.15 115.519   1
  19   1  -4 539.131 67.8738   1
 -19  -1   4 592.962 72.3749   1
  18   1  -4 4257.19 221.057   1
 -18  -1   4 4374.85 225.745   1
 -18   1   4 4048.72 221.563   1
  18  -1  -4 4132.45 220.124   1
  17   1  -4 12930.4 565.488   1
 -17  -1   4 14052.8 573.702   1
 -17   1   4 13274.3 570.455   1
  17  -1  -4 12931.5 566.761   1
  16   1  -4 3729.18 197.628   1
 -16  -1   4 3853.39 199.700   1
 -16   1   4 3773.59 199.964   1
  16  -1  -4 3621.73 196.946   1
 -15   1   4 357.760 52.7590   1
  15  -1  -4 343.412 52.4417   1
  14   1  -4 6092.09 293.106   1
 -14  -1   4 6745.86 298.461   1
 -14   1   4 6285.15 297.205   1
  14  -1  -4 6599.75 300.024   1
  13   1  -4 12654.2 530.371   1
 -13   1   4 13404.5 536.001   1
 -13  -1   4 11989.0 528.254   1
  12   1  -4 31310.1 1175.11   1
 -12  -1   4 28936.5 1171.36   1
 -12   1   4 28328.0 1173.55   1
  12  -1  -4 30059.7 1174.74   1
  11   1  -4 62920.0 2314.64   1
  11  -1  -4 58268.7 2315.96   1
 -11  -1   4 61352.9 2314.42   1
 -11   1   4 56489.9 2312.31   1
 -10   1   4 6183.93 275.383   1
  10  -1  -4 5931.00 273.194   1
  10   1  -4 6394.36 270.330   1
  -9   1   4 14923.8 615.064   1
   9  -1  -4 15583.2 616.952   1
   8   1  -4 89704.1 3504.85   1
  -8  -1   4 97829.8 3508.10   1
   8  -1  -4 91715.7 3510.17   1
  -8   1   4 86926.7 3509.08   1
   7   1  -4 1295.06 70.6091   1
  -7   1   4 1534.81 78.9261   1
  -7  -1   4 1391.35 71.1316   1
   7  -1  -4 1315.30 73.9876   1
   6   1  -4 416339. 16850.4   1
   6  -1  -4 446764. 16857.5   1
  -6  -1   4 437277. 16850.5   1
   5   1  -4 812.820 39.7065   1
  -5   1   4 784.955 47.5026   1
  -5  -1   4 878.498 40.8608   1
   5  -1  -4 752.181 47.6574   1
  -4   1   4 52722.5 2135.76   1
   4  -1  -4 58649.2 2134.98   1
  -3   1   4 15414.2 565.372   1
   3  -1  -4 13638.4 564.515   1
  -2   1   4 9527.68 376.091   1
   2  -1  -4 9481.14 376.510   1
   1  -1  -4 42870.8 1617.62   1
  -1   1   4 39874.8 1615.56   1
   1   1  -4 39050.8 1611.40   1
   0   1  -4 3563.45 138.288   1
   0  -1   4 3593.67 140.561   1
  -1   1  -4 2901.32 140.806   1
  -1  -1  -4 3018.61 143.398   1
   1  -1   4 3452.03 144.727   1
   1   1   4 3295.69 144.672   1
  -2  -1  -4 597958. 21480.1   1
   2  -1   4 597471. 21477.6   1
   2   1   4 608391. 21478.8   1
  -3   1  -4 21086.3 823.897   1
  -3  -1  -4 20591.4 823.159   1
   3  -1   4 20431.7 825.032   1
   3   1   4 20900.5 821.997   1
  -4   1  -4 279082. 10433.6   1
  -4  -1  -4 265154. 10432.8   1
   4  -1   4 270653. 10432.8   1
   4   1   4 278451. 10431.5   1
  -5   1  -4 31978.6 1246.70   1
  -5  -1  -4 31978.7 1247.53   1
   5  -1   4 32295.8 1246.71   1
   5   1   4 30401.3 1243.41   1
  -6   1  -4 1752.19 106.370   1
  -6  -1  -4 1759.87 107.872   1
   6  -1   4 1531.47 101.109   1
   6   1   4 1720.74 104.058   1
  -7   1  -4 953.019 79.9900   1
  -7  -1  -4 912.185 79.7870   1
   7  -1   4 985.581 76.2474   1
   7   1   4 1167.05 80.6287   1
  -8   1  -4 10701.5 483.287   1
  -8  -1  -4 11621.7 485.385   1
   8  -1   4 11073.1 480.377   1
   8   1   4 11810.5 483.644   1
  -9   1  -4 2797.98 154.472   1
  -9  -1  -4 2430.36 149.862   1
   9  -1   4 2503.83 147.536   1
   9   1   4 2834.86 152.006   1
 -10   1  -4 25184.5 1062.65   1
 -10  -1  -4 26838.2 1069.61   1
  10  -1   4 28285.1 1068.52   1
  10   1   4 25499.7 1062.10   1
 -11   1  -4 20122.1 853.706   1
 -11  -1  -4 21674.5 859.133   1
  11  -1   4 21275.1 857.330   1
  11   1   4 20245.5 852.767   1
 -12   1  -4 3613.55 191.159   1
 -12  -1  -4 3393.85 189.243   1
  12  -1   4 3003.46 185.153   1
  12   1   4 3495.24 188.015   1
 -13   1  -4 714.824 78.2805   1
 -13  -1  -4 645.602 73.5803   1
  13   1   4 669.904 74.9163   1
  13  -1   4 692.499 74.0638   1
 -14  -1  -4 2173.33 138.600   1
 -14   1  -4 1992.97 136.270   1
  14   1   4 1866.46 131.502   1
  14  -1   4 2013.45 136.245   1
 -15  -1  -4 3330.22 185.139   1
 -15   1  -4 2924.76 178.030   1
  15  -1   4 2889.94 179.047   1
  15   1   4 3154.14 181.531   1
 -16  -1  -4 6520.43 309.841   1
 -16   1  -4 6421.98 309.230   1
  16  -1   4 5927.38 304.009   1
  16   1   4 6013.47 303.078   1
 -18   1  -4 2130.48 142.521   1
 -18  -1  -4 1819.81 134.977   1
  18  -1   4 2143.75 141.530   1
  18   1   4 1944.61 137.832   1
 -19  -1  -4 543.683 70.2790   1
 -19   1  -4 495.821 72.5998   1
  19   1   4 517.016 71.1810   1
  19  -1   4 535.721 71.3000   1
 -20  -1  -4 1510.42 115.076   1
  20   1   4 1300.99 111.234   1
  20  -1   4 1200.64 106.252   1
 -21  -1  -4 1050.18 98.1875   1
 -21   1  -4 935.622 92.8003   1
  21   1   4 1068.94 98.4482   1
  21  -1   4 1178.17 98.4961   1
 -22   1  -4 130.798 50.9912   1
 -22  -1  -4 153.505 47.6798   1
  22  -1   4 110.354 52.4497   1
  22   1   4 163.681 51.4207   1
 -23  -1  -4 37.7664 44.2592   1
 -23   1  -4 37.7191 47.9680   1
  23  -1   4 43.4925 47.3789   1
  23   1   4 43.6442 47.1180   1
 -24   1  -4 161.853 55.3506   1
 -24  -1  -4 205.763 53.0095   1
  24   1   4 184.132 50.7475   1
  24  -1   4 213.076 57.9552   1
  26  -2  -4 93.5819 51.5206   1
 -25   2   4 323.323 63.0249   1
  25  -2  -4 396.560 69.8990   1
 -24   2   4 7.95775 40.5086   1
 -24  -2   4 8.08946 42.3727   1
  24  -2  -4-7.99065 49.8169   1
  24   2  -4 31.2748 39.2112   1
 -23   2   4 469.040 69.5922   1
 -23  -2   4 486.981 68.8184   1
  23  -2  -4 470.774 69.8353   1
  23   2  -4 301.471 61.0606   1
 -22  -2   4 1614.12 120.752   1
  22   2  -4 1478.99 118.454   1
 -21   2   4 311.580 58.1816   1
 -21  -2   4 366.872 61.6348   1
  21  -2  -4 419.420 62.9251   1
  21   2  -4 194.149 53.5526   1
 -20   2   4 1693.94 123.311   1
 -20  -2   4 1806.21 124.243   1
  20  -2  -4 1542.64 118.513   1
  20   2  -4 1510.15 116.368   1
 -19   2   4 1358.22 105.820   1
 -19  -2   4 1209.42 101.651   1
  19  -2  -4 1051.81 96.9316   1
  19   2  -4 1291.17 100.389   1
 -18   2   4 367.423 59.7834   1
 -18  -2   4 434.705 60.5157   1
  18  -2  -4 429.620 62.8971   1
  18   2  -4 435.553 62.2021   1
 -17   2   4 13189.9 537.354   1
 -17  -2   4 11761.6 527.275   1
  17  -2  -4 12333.9 533.455   1
  17   2  -4 11733.6 523.620   1
 -16   2   4 627.560 69.6328   1
 -16  -2   4 638.849 68.8882   1
  16  -2  -4 693.795 71.6396   1
  16   2  -4 588.298 65.4983   1
 -15   2   4 16774.6 686.492   1
  15  -2  -4 16016.1 681.000   1
 -14  -2   4 953.140 77.7117   1
  14   2  -4 938.287 74.7282   1
 -13   2   4 1255.50 93.1804   1
 -13  -2   4 1433.11 95.3181   1
  13  -2  -4 1426.71 96.6321   1
  13   2  -4 1315.15 90.0801   1
 -12  -2   4 8231.59 336.985   1
  12  -2  -4 7970.52 341.608   1
  12   2  -4 7420.25 331.034   1
 -11  -2   4 1712.41 105.090   1
  11  -2  -4 1870.45 109.881   1
 -11   2   4 1673.23 107.746   1
 -10   2   4 9010.65 359.488   1
  10   2  -4 7617.70 344.753   1
  10  -2  -4 8797.98 357.902   1
 -10  -2   4 7970.44 348.255   1
   9  -2  -4 102703. 4068.98   1
  -9   2   4 109792. 4073.79   1
  -8   2   4 12196.6 531.294   1
   8   2  -4 13507.2 524.817   1
   8  -2  -4 13173.0 533.256   1
  -8  -2   4 13433.4 524.420   1
   7   2  -4 118321. 4544.97   1
  -7  -2   4 119782. 4546.41   1
  -6   2   4 74607.7 2938.89   1
   6  -2  -4 73318.0 2939.68   1
   6   2  -4 76362.0 2926.75   1
  -6  -2   4 79850.5 2927.77   1
   5  -2  -4 50430.1 2141.65   1
  -5  -2   4 55878.8 2131.51   1
   5   2  -4 58300.8 2131.42   1
  -5   2   4 56015.6 2143.52   1
   4   2  -4 518.777 27.9209   1
  -4   2   4 513.450 38.7380   1
   4  -2  -4 605.284 40.7481   1
  -4  -2   4 561.716 28.4349   1
  -3   2   4 7036.29 292.457   1
   3   2  -4 7194.00 280.483   1
  -3  -2   4 7276.71 280.597   1
   3  -2  -4 7065.20 293.648   1
  -2   2   4 3671.05 136.752   1
   2  -2  -4 3701.42 138.819   1
  -2  -2   4 3487.61 126.603   1
   1   2  -4 3048.37 131.759   1
  -1  -2   4 3055.80 132.969   1
  -1   2   4 3272.13 139.865   1
   1  -2  -4 2978.00 140.298   1
   0   2  -4 2314.30 106.677   1
   0  -2  -4 2207.60 110.256   1
   0   2   4 2515.97 112.825   1
   0  -2   4 2085.96 109.166   1
  -1  -2  -4 28002.9 1036.20   1
   1  -2   4 27175.0 1035.05   1
   1   2   4 26475.3 1033.55   1
  -1   2  -4 24711.6 1029.09   1
  -2   2  -4 20968.2 821.640   1
   2  -2   4 20669.4 822.275   1
   3   2   4 25856.8 1019.32   1
  -3  -2  -4 26593.4 1022.38   1
  -3   2  -4 25634.2 1020.07   1
   3  -2   4 25587.3 1020.74   1
   4   2   4 29595.5 1109.34   1
  -4  -2  -4 26424.3 1106.59   1
  -4   2  -4 26004.5 1105.21   1
   4  -2   4 30570.3 1109.41   1
   5   2   4 66705.7 2489.03   1
  -5  -2  -4 63251.2 2488.51   1
  -5   2  -4 62129.2 2487.37   1
   5  -2   4 65110.1 2488.04   1
   6   2   4 2652.37 144.169   1
  -6  -2  -4 2683.34 145.583   1
  -6   2  -4 2833.28 148.111   1
   6  -2   4 2607.89 143.320   1
   7   2   4 31532.1 1263.76   1
  -7  -2  -4 31455.7 1265.87   1
  -7   2  -4 32476.7 1266.72   1
   7  -2   4 32210.5 1268.15   1
   8   2   4-5.39433 28.6448   1
  -8  -2  -4-16.7956 27.6477   1
  -8   2  -4-16.8672 29.4496   1
   8  -2   4 22.7390 31.3867   1
   9   2   4 3293.69 169.651   1
  -9  -2  -4 3214.84 171.891   1
  -9   2  -4 2964.39 168.163   1
   9  -2   4 2815.50 166.104   1
  10   2   4 6581.31 300.103   1
 -10  -2  -4 6233.93 300.353   1
 -10   2  -4 6258.81 302.208   1
  10  -2   4 6390.75 300.142   1
  11   2   4 20914.8 847.374   1
 -11  -2  -4 21352.6 850.921   1
 -11   2  -4 20713.3 851.299   1
  11  -2   4 19490.6 844.304   1
  12   2   4 615.563 69.0414   1
 -12  -2  -4 522.263 71.4112   1
 -12   2  -4 573.872 66.7057   1
  12  -2   4 619.267 69.5973   1
  13   2   4 4630.32 231.011   1
 -13  -2  -4 4073.05 226.068   1
 -13   2  -4 4407.97 231.496   1
  13  -2   4 4422.85 229.745   1
  14   2   4 793.396 83.1897   1
 -14  -2  -4 1115.89 94.4837   1
 -14   2  -4 1140.85 96.5116   1
  14  -2   4 1000.81 91.1365   1
  15   2   4 3328.66 188.975   1
  15  -2   4 3158.75 187.968   1
 -15  -2  -4 3108.08 185.910   1
 -15   2  -4 3361.70 189.541   1
  16  -2   4 3932.29 216.528   1
  16   2   4 3990.63 215.969   1
 -16   2  -4 3890.74 214.803   1
 -16  -2  -4 3682.99 212.345   1
  17  -2   4 4116.27 216.318   1
 -17   2  -4 3454.86 204.546   1
  18   2   4 340.640 62.8815   1
 -18   2  -4 217.310 54.8016   1
  18  -2   4 280.369 58.6457   1
 -19  -2  -4 117.730 51.5463   1
 -19   2  -4 133.710 46.3639   1
  19  -2   4 162.542 51.2880   1
  20  -2   4 962.241 92.2427   1
  20   2   4 868.397 90.8759   1
 -20   2  -4 877.933 88.1888   1
 -20  -2  -4 894.421 90.3602   1
  21  -2   4 355.240 62.6090   1
  21   2   4 336.881 64.0645   1
 -21  -2  -4 256.688 62.1857   1
 -21   2  -4 252.742 59.6247   1
  22  -2   4 119.426 44.9231   1
  22   2   4 111.179 54.3434   1
 -22  -2  -4 84.3853 50.7831   1
 -22   2  -4 186.895 55.4316   1
  23   2   4 158.605 54.3116   1
 -23  -2  -4 60.4039 47.7277   1
  24  -2   4 77.0117 45.3839   1
  24   2   4 98.0975 44.5907   1
 -24  -2  -4 7.39413 36.5865   1
 -24   2  -4 58.5571 41.9638   1
 -25   3   4-47.4863 45.3164   1
  25  -3  -4-7.99805 40.7243   1
  24   3  -4 69.6163 44.3182   1
 -24  -3   4 8.13456 37.6220   1
 -24   3   4 79.4497 41.6556   1
  24  -3  -4 48.4518 43.4956   1
  23   3  -4 115.306 47.6164   1
 -23  -3   4 96.1988 44.4381   1
 -23   3   4 128.264 48.1407   1
  23  -3  -4 79.4387 46.1708   1
  22   3  -4 1349.95 113.867   1
 -22  -3   4 1831.20 126.553   1
 -22   3   4 1521.53 119.489   1
  22  -3  -4 1602.96 120.332   1
  21   3  -4 2490.73 161.369   1
 -21  -3   4 2612.68 164.462   1
 -21   3   4 2948.33 173.681   1
  21  -3  -4 2662.88 166.828   1
  20   3  -4 2242.30 145.896   1
 -20  -3   4 2232.44 148.289   1
 -20   3   4 2290.23 150.930   1
  20  -3  -4 2406.67 153.361   1
  19   3  -4 2411.55 147.479   1
 -19  -3   4 2244.66 146.523   1
 -19   3   4 2310.84 150.832   1
  19  -3  -4 2145.07 148.361   1
  18   3  -4 7265.91 329.769   1
 -18  -3   4 6576.68 326.887   1
  17   3  -4 679.815 72.9812   1
 -17  -3   4 826.336 79.8142   1
 -17   3   4 800.804 80.5258   1
  17  -3  -4 859.544 79.7530   1
  16   3  -4 413.951 56.6449   1
 -16  -3   4 403.105 57.8743   1
 -16   3   4 575.317 68.0627   1
  16  -3  -4 456.952 61.1864   1
 -15   3   4 5170.78 253.069   1
  15  -3  -4 5059.78 253.110   1
  14   3  -4 5082.87 234.121   1
 -14  -3   4 4455.18 233.509   1
 -14   3   4 4922.99 243.065   1
  14  -3  -4 4899.32 241.020   1
  13  -3  -4 10130.5 460.178   1
  13   3  -4 10933.1 451.646   1
 -13  -3   4 10650.9 451.804   1
 -12  -3   4 28581.7 1149.95   1
  12   3  -4 29795.8 1150.38   1
  12  -3  -4 29377.6 1159.49   1
 -12   3   4 28411.8 1157.35   1
 -11  -3   4 10133.4 405.311   1
  11   3  -4 9066.27 400.076   1
  11  -3  -4 8909.05 409.206   1
 -11   3   4 10251.4 415.136   1
 -10  -3   4 2080.99 109.124   1
 -10   3   4 1967.18 116.335   1
  10  -3  -4 1869.44 113.221   1
  -9   3   4 11471.8 488.332   1
   9  -3  -4 12040.3 489.752   1
  -8   3   4 36960.4 1448.96   1
   8  -3  -4 39243.8 1452.01   1
   8   3  -4 35885.4 1437.43   1
  -7   3   4 2249.20 126.707   1
   7  -3  -4 2233.90 123.549   1
   7   3  -4 2457.49 114.954   1
   6   3  -4 70405.5 2631.67   1
  -6  -3   4 66987.8 2631.77   1
   5   3  -4 867.488 48.0126   1
   5  -3  -4 834.742 58.6076   1
  -5  -3   4 952.005 49.2651   1
  -4  -3   4 36578.5 1571.05   1
   4  -3  -4 49816.2 1590.97   1
   4   3  -4 37870.4 1571.18   1
  -4   3   4 50010.2 1589.75   1
   3  -3  -4 155.938 26.6330   1
  -3  -3   4 143.844 18.0689   1
  -3   3   4 115.167 23.8932   1
   3   3  -4 139.710 16.9321   1
   2  -3  -4 9708.25 415.544   1
   2   3  -4 10636.1 405.818   1
  -2  -3   4 10381.0 405.356   1
  -2   3   4 9882.04 415.342   1
   1  -3  -4 3315.91 156.208   1
  -1   3   4 3407.22 158.043   1
  -1  -3   4 3692.79 149.669   1
   1   3  -4 3147.50 147.041   1
   0  -3   4 6307.88 265.982   1
   0   3  -4 6423.66 265.301   1
  -1  -3  -4 13938.2 584.511   1
   1   3   4 14456.2 584.520   1
   1  -3   4 13526.4 578.682   1
   2   3   4 64688.6 2511.92   1
  -2  -3  -4 65572.2 2512.86   1
  -3  -3  -4 2820.02 146.036   1
   3   3   4 2938.92 146.475   1
   3  -3   4 2982.53 146.112   1
  -3   3  -4 2855.04 144.456   1
  -4   3  -4 29448.7 1221.66   1
  -4  -3  -4 31183.7 1225.81   1
   4  -3   4 32610.0 1230.43   1
   4   3   4 31555.5 1226.08   1
  -5   3  -4 9817.13 402.347   1
  -5  -3  -4 9132.07 399.708   1
   5  -3   4 9135.68 404.064   1
   5   3   4 9402.30 399.905   1
  -6   3  -4 40860.0 1611.24   1
  -6  -3  -4 42094.1 1613.31   1
   6  -3   4 42745.1 1616.48   1
   6   3   4 38930.6 1608.94   1
  -7   3  -4 8298.78 398.594   1
  -7  -3  -4 9810.96 401.782   1
   7  -3   4 8817.83 396.358   1
   7   3   4 9474.63 397.752   1
  -9   3  -4 454.829 56.6533   1
  -9  -3  -4 476.677 56.5002   1
   9  -3   4 312.657 51.8764   1
   9   3   4 423.786 53.3408   1
 -10   3  -4 2075.22 136.582   1
 -10  -3  -4 2460.77 143.279   1
  10  -3   4 2168.26 138.899   1
  10   3   4 2217.35 136.127   1
 -11   3  -4 3277.15 174.260   1
 -11  -3  -4 2977.27 170.122   1
  11   3   4 3250.02 171.550   1
 -12   3  -4 5643.38 282.810   1
 -12  -3  -4 5231.58 278.087   1
  12  -3   4 5659.36 281.358   1
  12   3   4 6220.29 282.441   1
 -14   3  -4 6646.16 312.864   1
 -14  -3  -4 6195.89 306.855   1
  14  -3   4 5972.49 303.927   1
  14   3   4 6290.70 305.110   1
 -15   3  -4 3678.82 205.600   1
 -15  -3  -4 3411.96 200.210   1
  15  -3   4 3562.89 200.993   1
  15   3   4 3667.97 200.921   1
 -16   3  -4 1122.68 99.8386   1
 -16  -3  -4 1194.46 103.148   1
  16  -3   4 1146.16 100.051   1
  16   3   4 1163.87 101.595   1
 -17   3  -4 2644.76 171.634   1
  17  -3   4 3086.37 179.604   1
 -18   3  -4 388.695 67.6034   1
 -18  -3  -4 445.888 68.6869   1
  18  -3   4 432.959 70.7863   1
  18   3   4 369.888 64.0777   1
 -19  -3  -4 1020.80 93.1284   1
 -19   3  -4 907.870 91.1868   1
  19  -3   4 916.793 94.4591   1
  19   3   4 873.060 86.8985   1
 -20   3  -4 30.9387 39.9469   1
 -20  -3  -4 7.84982 44.4109   1
  20  -3   4-15.5297 35.8692   1
  20   3   4-52.2613 46.9989   1
 -21  -3  -4 23.4318 47.2711   1
  21  -3   4 38.1104 42.6406   1
  21   3   4 74.0000 46.1659   1
 -22   3  -4 248.392 60.5351   1
 -22  -3  -4 229.722 53.4178   1
  22  -3   4 200.617 56.5367   1
  22   3   4 271.142 55.4122   1
 -23   3  -4-7.58362 47.2788   1
  23  -3   4 21.8380 43.1000   1
 -24  -3  -4 43.1571 41.7370   1
  24   3   4 98.7723 47.3832   1
  26  -4  -4 110.587 52.6834   1
 -25   4   4 78.9759 43.1715   1
  25  -4  -4 88.1740 45.9952   1
 -24   4   4 184.524 53.3036   1
  24  -4  -4 170.831 53.3699   1
 -23   4   4-16.1507 45.7276   1
 -23  -4   4 94.5497 45.1458   1
  23  -4  -4 38.8567 46.5505   1
  23   4  -4 85.0082 47.2644   1
 -22   4   4 8.05591 39.7915   1
 -22  -4   4 23.3882 45.6623   1
  22  -4  -4 31.2387 43.1269   1
  22   4  -4 30.3645 43.4635   1
 -21   4   4 1507.13 116.784   1
 -21  -4   4 1278.62 107.980   1
  21  -4  -4 1554.38 118.902   1
  21   4  -4 1212.90 105.372   1
 -20   4   4 383.859 63.9627   1
 -20  -4   4 359.195 58.5394   1
  20  -4  -4 412.436 64.4385   1
  20   4  -4 286.409 54.3837   1
 -19   4   4 6452.82 311.750   1
 -19  -4   4 6131.21 306.562   1
  19  -4  -4 6531.29 309.650   1
  19   4  -4 6050.46 300.970   1
 -18   4   4 731.927 78.3929   1
 -18  -4   4 600.403 72.1577   1
  18  -4  -4 574.056 70.6955   1
  18   4  -4 600.350 68.6280   1
 -17   4   4 21.2989 37.2245   1
  17  -4  -4 14.2894 38.4849   1
  17   4  -4 69.3511 35.7081   1
 -17  -4   4 66.5899 37.2599   1
  16  -4  -4-27.7303 34.2360   1
  16   4  -4-5.95899 28.9651   1
 -16  -4   4-6.31533 34.4304   1
 -16   4   4 6.82300 37.6717   1
 -15   4   4 37.9623 32.7079   1
 -14   4   4 10465.7 451.122   1
  14   4  -4 10035.9 439.540   1
 -14  -4   4 10304.7 444.181   1
  14  -4  -4 10152.7 451.421   1
 -13   4   4 26577.0 1073.44   1
  13   4  -4 27002.9 1059.44   1
  13  -4  -4 26895.7 1070.13   1
 -13  -4   4 25777.5 1060.07   1
 -12   4   4 477.779 54.7512   1
 -12  -4   4 412.343 46.0872   1
  12   4  -4 354.298 45.2228   1
  12  -4  -4 392.629 49.2653   1
 -11  -4   4 13732.4 611.589   1
  11   4  -4 15865.3 616.039   1
 -11   4   4 16496.9 631.700   1
  11  -4  -4 14743.7 622.778   1
 -10  -4   4 13951.7 557.158   1
  10   4  -4 12859.7 552.629   1
  10  -4  -4 13727.3 567.202   1
 -10   4   4 14192.8 567.644   1
  -9  -4   4 2179.65 113.371   1
   9  -4  -4 2026.47 119.455   1
  -9   4   4 2049.09 118.196   1
   8  -4  -4 976.527 71.9785   1
  -8   4   4 978.975 71.5814   1
   7  -4  -4 3708.64 173.497   1
   7   4  -4 3490.77 160.422   1
  -7   4   4 3427.70 170.795   1
   6  -4  -4 6965.27 310.586   1
  -6  -4   4 7193.18 299.974   1
  -6   4   4 7450.91 313.363   1
   6   4  -4 7383.58 299.202   1
   5  -4  -4 58557.6 2305.96   1
  -5   4   4 61029.5 2308.98   1
   5   4  -4 60875.7 2293.52   1
  -5  -4   4 58588.6 2294.46   1
   4  -4  -4 14634.2 598.398   1
  -4   4   4 14652.7 597.478   1
   4   4  -4 14584.6 584.573   1
  -4  -4   4 15317.8 585.390   1
  -3  -4   4 34295.1 1255.00   1
   3   4  -4 31380.2 1252.98   1
  -3   4   4 32055.8 1267.23   1
   3  -4  -4 31683.4 1266.52   1
  -2  -4   4 85285.9 3380.93   1
   2   4  -4 89858.9 3381.44   1
  -2   4   4 92233.9 3392.75   1
   2  -4  -4 86749.2 3391.88   1
  -1  -4   4 12248.1 507.877   1
   1  -4  -4 12262.5 516.797   1
  -1   4   4 13065.1 516.231   1
   1   4  -4 13215.9 508.577   1
   0  -4  -4 53221.5 2022.42   1
   0   4   4 49999.4 2019.66   1
   0  -4   4 51646.1 2014.71   1
   0   4  -4 54010.5 2016.85   1
  -1  -4  -4 95.3281 32.3175   1
   1   4   4 100.696 29.7172   1
  -2  -4  -4 499.506 55.6750   1
   2   4   4 591.577 53.2968   1
   2  -4   4 570.289 49.6343   1
  -2   4  -4 700.730 55.7470   1
  -3  -4  -4 70653.1 2652.78   1
   3   4   4 68102.6 2651.98   1
  -3   4  -4 74357.4 2652.76   1
  -4  -4  -4 85096.4 3204.41   1
   4   4   4 86446.6 3203.60   1
   4  -4   4 87405.4 3204.25   1
   5   4   4 35579.7 1438.27   1
   5  -4   4 38945.1 1445.49   1
  -5   4  -4 39093.5 1443.69   1
  -6  -4  -4 2501.26 148.600   1
  -6   4  -4 2863.93 151.090   1
   6  -4   4 3029.51 156.044   1
   6   4   4 2590.69 148.509   1
   7   4   4 5465.61 268.922   1
  -7  -4  -4 5734.67 271.728   1
   7  -4   4 6402.06 280.737   1
  -7   4  -4 5686.35 270.696   1
   8   4   4 22204.8 892.983   1
  -8  -4  -4 21960.1 894.323   1
   8  -4   4 21133.3 894.987   1
  -8   4  -4 22741.0 899.144   1
   9   4   4 2550.11 151.376   1
  -9  -4  -4 2797.66 157.451   1
   9  -4   4 2582.96 154.983   1
  -9   4  -4 2887.47 158.803   1
  10   4   4 37.1556 33.3574   1
 -10  -4  -4 57.7178 34.0861   1
  10  -4   4 65.0684 40.5922   1
 -10   4  -4 6.60830 35.1217   1
  11   4   4 3356.75 180.036   1
 -11  -4  -4 3220.39 181.555   1
  11  -4   4 2904.59 174.693   1
 -11   4  -4 3295.73 183.965   1
  12   4   4 46.4083 35.2043   1
 -12  -4  -4-7.02253 33.5777   1
  12  -4   4-21.2080 41.8556   1
 -12   4  -4-7.12466 40.3074   1
  13  -4   4 2335.45 151.597   1
 -13   4  -4 2185.24 148.823   1
  14   4   4 2191.43 146.414   1
 -14  -4  -4 2336.02 152.347   1
  14  -4   4 2597.44 157.112   1
 -14   4  -4 2506.52 156.045   1
  15   4   4 301.413 54.2572   1
 -15  -4  -4 258.478 51.6963   1
  15  -4   4 324.558 56.5726   1
 -15   4  -4 263.551 53.9549   1
  16   4   4 2369.42 152.276   1
 -16  -4  -4 2453.73 156.464   1
  16  -4   4 2073.44 149.228   1
 -16   4  -4 2754.24 164.693   1
  17   4   4 868.751 89.1739   1
 -17  -4  -4 977.971 95.5297   1
  17  -4   4 909.892 89.0672   1
 -17   4  -4 937.459 90.7135   1
  18   4   4 2167.79 145.427   1
 -18  -4  -4 2128.31 145.880   1
  18  -4   4 1968.94 142.280   1
 -18   4  -4 2318.81 152.022   1
  19   4   4 557.616 76.4938   1
 -19  -4  -4 601.503 77.5536   1
  20   4   4-22.5436 45.5192   1
 -20  -4  -4 76.6399 40.7751   1
  20  -4   4 125.120 55.0962   1
 -20   4  -4 124.000 51.5865   1
  21   4   4-22.2863 47.2124   1
 -21  -4  -4 38.0019 46.4445   1
  22   4   4 51.3257 40.6299   1
 -22  -4  -4 119.436 43.3637   1
  22  -4   4 82.3703 48.1611   1
 -22   4  -4 120.367 53.0599   1
  23   4   4-14.3375 44.2510   1
 -23  -4  -4 7.30202 44.1630   1
  23  -4   4-14.5244 45.7156   1
 -23   4  -4 22.4821 47.1750   1
  26  -5  -4 31.2927 45.8137   1
 -26   5   4-15.6150 42.5649   1
  25  -5  -4 429.098 73.7077   1
 -25   5   4 596.628 78.2027   1
  24  -5  -4 101.064 49.9493   1
 -24   5   4 48.3392 42.8718   1
  23   5  -4 46.4080 44.8317   1
  23  -5  -4 15.7940 46.7976   1
 -23   5   4 96.8335 50.3453   1
  22   5  -4-7.61150 39.8673   1
 -22   5   4 39.8782 45.1217   1
 -22  -5   4-23.1200 42.5492   1
  22  -5  -4-7.99649 47.8567   1
 -21  -5   4 1405.52 114.812   1
 -21   5   4 1594.62 120.504   1
  21  -5  -4 1824.69 128.815   1
  21   5  -4 1487.46 115.882   1
  20   5  -4 180.799 49.1692   1
  20  -5  -4 172.363 49.6262   1
 -20  -5   4 161.943 48.7692   1
 -19   5   4 3069.81 179.473   1
  19  -5  -4 2788.79 173.456   1
  18   5  -4 2328.00 144.373   1
 -18  -5   4 2129.71 141.541   1
 -18   5   4 2493.48 152.200   1
  18  -5  -4 2227.78 149.034   1
 -17  -5   4 8572.25 377.645   1
  17   5  -4 7912.54 372.240   1
 -16   5   4 412.961 58.7448   1
 -16  -5   4 384.533 54.4551   1
  16  -5  -4 416.025 64.2579   1
  16   5  -4 416.136 53.7895   1
 -15   5   4-13.5335 28.3302   1
  15   5  -4 17.3376 29.8472   1
  15  -5  -4-6.87699 31.7672   1
 -15  -5   4 23.5001 32.4371   1
  14  -5  -4 246.839 49.2834   1
  14   5  -4 230.429 43.2520   1
 -13   5   4 1940.55 124.327   1
 -13  -5   4 1836.16 115.749   1
  13   5  -4 1873.10 115.477   1
  13  -5  -4 1941.07 123.780   1
 -12   5   4 151.457 39.9588   1
  12   5  -4 115.364 30.1792   1
 -12  -5   4 161.589 33.2931   1
  12  -5  -4 165.028 41.6313   1
 -11  -5   4 3126.78 159.689   1
  11  -5  -4 3201.76 168.148   1
 -11   5   4 2872.89 162.329   1
  11   5  -4 2995.16 156.662   1
  10  -5  -4 18989.4 748.767   1
 -10   5   4 19521.2 749.261   1
  10   5  -4 18935.4 735.095   1
  -9  -5   4 40525.2 1614.69   1
   9  -5  -4 42761.1 1629.75   1
  -9   5   4 42515.8 1628.50   1
   9   5  -4 40637.3 1614.85   1
  -8   5   4 17914.1 745.271   1
   8  -5  -4 19587.7 750.375   1
  -8  -5   4 17923.7 735.198   1
  -7   5   4 32113.7 1218.07   1
   7  -5  -4 29591.1 1212.23   1
   6  -5  -4 18998.9 755.258   1
  -6   5   4 19929.8 756.931   1
   6   5  -4 17817.0 739.553   1
   5  -5  -4 1188.99 78.2371   1
  -5   5   4 949.275 72.0499   1
   5   5  -4 1152.98 67.0288   1
  -5  -5   4 1138.94 66.7740   1
   4  -5  -4 1650.62 94.0861   1
  -4   5   4 1591.90 92.0600   1
   4   5  -4 1476.91 82.5177   1
  -4  -5   4 1417.74 81.4825   1
  -3  -5   4 131828. 5032.87   1
   3   5  -4 132459. 5031.37   1
  -3   5   4 130783. 5043.11   1
   3  -5  -4 130930. 5042.93   1
  -2  -5   4 51399.9 1981.30   1
  -2   5   4 49432.4 1988.98   1
   2   5  -4 53243.6 1982.93   1
   2  -5  -4 50846.2 1991.26   1
  -1   5   4 253.876 34.9333   1
   1  -5  -4 252.757 34.7706   1
   0   5  -4 2342.95 125.528   1
   0  -5  -4 2548.64 134.849   1
   0   5   4 2488.30 131.752   1
   0  -5   4 2810.08 130.952   1
  -1   5  -4 13222.5 521.779   1
   1  -5   4 12183.2 519.964   1
   1   5   4 13002.3 524.742   1
  -1  -5  -4 12416.3 524.063   1
  -2   5  -4 3443.82 171.118   1
   2  -5   4 3654.84 174.284   1
   2   5   4 3525.77 175.606   1
  -2  -5  -4 3524.30 178.213   1
   3  -5   4 101524. 3657.20   1
   3   5   4 97620.2 3657.76   1
  -3  -5  -4 95667.3 3657.84   1
  -4   5  -4 1050.20 81.1828   1
   4  -5   4 1047.89 78.4829   1
   4   5   4 1134.83 81.0810   1
  -4  -5  -4 1183.16 82.9976   1
  -5   5  -4 1232.28 88.8410   1
   5  -5   4 1255.30 89.6976   1
   5   5   4 1247.59 89.5610   1
  -5  -5  -4 1203.16 87.6064   1
  -6   5  -4 139.640 35.9458   1
  -6  -5  -4 249.042 42.5008   1
   6   5   4 191.124 40.0126   1
   6  -5   4 226.398 40.7320   1
  -8  -5  -4 5987.23 283.232   1
  -8   5  -4 6058.06 283.251   1
   8   5   4 5621.23 280.077   1
   8  -5   4 6248.39 291.672   1
  -9  -5  -4 18673.4 796.728   1
  -9   5  -4 19255.8 799.965   1
   9   5   4 19948.2 797.907   1
   9  -5   4 19513.5 803.250   1
 -10  -5  -4 1890.31 120.588   1
 -10   5  -4 1671.07 119.257   1
  10   5   4 1600.26 112.752   1
  10  -5   4 1408.45 115.621   1
 -11  -5  -4 2098.85 136.194   1
  11   5   4 2065.19 133.285   1
 -11   5  -4 2090.00 135.831   1
  11  -5   4 2075.17 137.066   1
  12   5   4 10044.7 456.173   1
 -12  -5  -4 10592.1 460.600   1
  13  -5   4 64.2693 41.4653   1
 -13  -5  -4 77.9603 42.9750   1
  13   5   4 83.4668 41.2970   1
 -13   5  -4 98.5457 41.9656   1
  14  -5   4 2483.18 154.930   1
 -14  -5  -4 2158.02 143.653   1
  14   5   4 2176.42 143.376   1
 -14   5  -4 2334.20 150.665   1
  15  -5   4 2294.60 147.708   1
 -15  -5  -4 2192.90 141.416   1
  15   5   4 1869.26 133.755   1
 -15   5  -4 2056.61 143.886   1
  16  -5   4 139.316 53.1396   1
 -16  -5  -4 278.177 59.0571   1
  16   5   4 287.990 56.5804   1
 -16   5  -4 250.953 60.3882   1
  17  -5   4 23.1465 47.1818   1
 -17  -5  -4 128.954 50.8955   1
  17   5   4-7.44540 44.1189   1
 -17   5  -4 55.7192 42.8725   1
  18  -5   4 2657.85 162.992   1
 -18  -5  -4 2608.75 164.219   1
  18   5   4 2396.48 159.405   1
 -18   5  -4 2778.99 169.509   1
  19  -5   4 128.483 48.3201   1
 -19   5  -4 149.787 52.2246   1
  20  -5   4 61.7269 47.1638   1
 -20  -5  -4 7.58882 39.2097   1
  20   5   4-14.9453 44.7369   1
 -20   5  -4 70.0760 44.5865   1
  21  -5   4 53.9351 42.5819   1
 -21   5  -4 45.5046 42.4346   1
 -22  -5  -4 51.8146 43.4071   1
  22  -5   4 37.4763 49.4522   1
  22   5   4 87.8069 47.8558   1
  23  -5   4 211.042 49.3584   1
 -23  -5  -4 212.455 58.0350   1
  23   5   4 159.101 57.3010   1
 -23   5  -4 188.436 52.3168   1
  26  -6  -4 164.481 54.8722   1
 -26   6   4 116.381 50.5200   1
  25  -6  -4 322.039 62.7305   1
 -25   6   4 269.825 58.6388   1
  24  -6  -4 971.337 95.4089   1
 -24   6   4 816.462 89.9272   1
  23  -6  -4 80.2890 45.5804   1
 -23   6   4 119.217 46.1776   1
  22  -6  -4-15.8011 41.9565   1
 -22   6   4-15.9156 42.8275   1
  21  -6  -4 244.449 56.2337   1
 -21   6   4 240.356 59.6863   1
 -21  -6   4 407.122 65.1842   1
  21   6  -4 360.836 60.7187   1
 -20  -6   4 846.954 84.9110   1
  20   6  -4 890.388 88.7167   1
 -19   6   4 52.9917 37.4248   1
  19  -6  -4 63.0386 41.8789   1
 -19  -6   4 36.9969 40.8905   1
  19   6  -4 29.0153 36.4188   1
 -18   6   4 136.873 48.9146   1
  18  -6  -4 138.885 52.7322   1
 -18  -6   4 64.0746 39.4745   1
  18   6  -4 63.0604 39.8063   1
 -17   6   4 518.789 65.2303   1
  17   6  -4 423.651 61.3866   1
  17  -6  -4 533.906 69.7929   1
 -17  -6   4 417.465 61.5171   1
  16   6  -4 1178.31 95.1129   1
 -16  -6   4 1108.34 94.1955   1
 -15   6   4 4820.19 238.357   1
  15   6  -4 4648.85 228.649   1
  15  -6  -4 4266.81 230.411   1
 -15  -6   4 4123.52 222.718   1
  14  -6  -4 4761.54 250.306   1
 -14   6   4 5468.66 259.469   1
 -13   6   4 5604.80 280.742   1
  13   6  -4 6228.47 275.683   1
 -13  -6   4 6037.65 275.937   1
  13  -6  -4 5242.36 274.436   1
 -12   6   4 2149.37 131.208   1
  12   6  -4 2063.85 122.431   1
 -12  -6   4 2144.78 125.409   1
  12  -6  -4 1960.39 127.450   1
 -11   6   4 1385.01 100.833   1
  11   6  -4 1423.04 94.2886   1
 -11  -6   4 1463.13 96.1886   1
  11  -6  -4 1400.97 100.690   1
  10   6  -4 1672.07 102.026   1
 -10  -6   4 1720.75 104.511   1
  -9   6   4 793.646 70.2684   1
  -9  -6   4 840.931 63.6898   1
   9  -6  -4 750.019 69.5597   1
   9   6  -4 586.370 61.6989   1
  -8  -6   4 359.868 42.0444   1
   8  -6  -4 341.613 46.7273   1
   8   6  -4 346.042 40.8510   1
  -8   6   4 375.122 46.6351   1
  -7  -6   4 70.9865 24.0362   1
  -7   6   4 73.2747 28.0228   1
   7  -6  -4 4.89487 22.2780   1
   6   6  -4 3025.41 143.246   1
  -6   6   4 2856.84 152.710   1
   6  -6  -4 2922.25 153.367   1
  -6  -6   4 2830.17 143.986   1
   5   6  -4 594.861 47.1639   1
  -5   6   4 560.935 53.2593   1
   5  -6  -4 491.987 52.5676   1
   4   6  -4 29759.2 1185.23   1
  -4   6   4 28949.1 1194.88   1
   4  -6  -4 31667.3 1198.49   1
  -4  -6   4 30750.8 1185.72   1
  -3   6   4 22281.8 909.654   1
   3   6  -4 22895.3 899.896   1
  -3  -6   4 23364.4 901.859   1
   3  -6  -4 22421.5 911.515   1
  -2   6   4 61765.0 2467.02   1
   2   6  -4 63296.1 2463.75   1
  -2  -6   4 66012.5 2460.82   1
   2  -6  -4 63638.3 2470.37   1
   1   6  -4 39525.6 1435.79   1
  -1  -6   4 38673.8 1435.62   1
   1  -6  -4 35782.6 1440.58   1
   0   6   4 26736.5 1011.36   1
   0  -6   4 25383.6 1003.38   1
   0   6  -4 25883.4 1004.11   1
   0  -6  -4 23443.4 1007.61   1
  -1  -6  -4 6221.92 284.688   1
   1  -6   4 6900.75 284.854   1
  -1   6  -4 5888.20 277.256   1
  -2  -6  -4 8745.14 397.651   1
   2   6   4 8909.00 395.896   1
   2  -6   4 9497.23 396.839   1
  -2   6  -4 9729.91 396.647   1
  -3  -6  -4 15304.6 615.468   1
   3   6   4 15032.7 612.928   1
   3  -6   4 14893.7 611.396   1
  -3   6  -4 14015.4 607.386   1
  -4  -6  -4 35846.1 1352.19   1
   4   6   4 35324.5 1349.88   1
   4  -6   4 32336.7 1344.55   1
  -4   6  -4 33025.7 1344.29   1
  -5  -6  -4 3222.46 169.098   1
   5   6   4 2976.06 163.706   1
   5  -6   4 2752.86 158.487   1
  -5   6  -4 3226.41 167.141   1
  -7  -6  -4 307.490 51.0954   1
   7   6   4 339.187 53.0742   1
   7  -6   4 347.246 52.5635   1
  -7   6  -4 340.122 49.9238   1
  -8  -6  -4 7764.13 356.216   1
   8   6   4 7732.63 355.946   1
   8  -6   4 6915.28 352.246   1
  -9  -6  -4 4892.17 241.496   1
  -9   6  -4 4364.84 237.305   1
   9   6   4 4710.82 239.234   1
   9  -6   4 5122.66 246.804   1
 -10  -6  -4 6278.86 290.878   1
 -10   6  -4 5405.18 283.641   1
  10   6   4 5859.33 286.125   1
  10  -6   4 6139.95 293.540   1
 -11  -6  -4 774.511 79.0505   1
 -11   6  -4 837.615 80.7879   1
  11  -6   4 858.135 85.3311   1
  11   6   4 834.905 80.0333   1
  12  -6   4 738.880 78.6976   1
 -12   6  -4 582.879 68.1947   1
  13   6   4 200.381 48.8927   1
 -13  -6  -4 235.948 48.6711   1
  13  -6   4 155.843 48.5495   1
 -13   6  -4 120.377 48.3212   1
  14   6   4 181.583 50.1229   1
 -14  -6  -4 277.625 54.5659   1
  14  -6   4 199.593 48.4803   1
 -14   6  -4 162.946 49.9164   1
 -15   6  -4 2358.24 153.530   1
  15   6   4 2304.13 149.984   1
  15  -6   4 2335.41 152.975   1
 -16   6  -4 7323.35 359.859   1
  16  -6   4 7521.76 362.789   1
 -16  -6  -4 7972.18 364.749   1
  17   6   4 610.480 72.9815   1
 -17   6  -4 561.091 70.7065   1
  17  -6   4 605.119 72.6542   1
 -17  -6  -4 521.706 70.0985   1
 -18  -6  -4 2219.26 146.374   1
  18   6   4 1967.47 139.884   1
  19   6   4 197.637 53.3982   1
 -19  -6  -4 219.325 54.9816   1
  19  -6   4 258.902 54.3091   1
 -19   6  -4 252.688 57.9312   1
  20   6   4 227.690 58.0339   1
 -20  -6  -4 296.458 61.9080   1
  20  -6   4 216.811 56.8127   1
 -20   6  -4 178.611 58.5706   1
  21   6   4 90.3065 51.7858   1
 -21  -6  -4 61.5888 46.1385   1
  21  -6   4 44.8064 45.6985   1
 -21   6  -4 61.0274 46.2016   1
  22   6   4 51.9117 46.6951   1
 -22  -6  -4 60.4941 43.7993   1
  22  -6   4-7.51569 35.9506   1
 -22   6  -4 22.0076 40.5153   1
  23   6   4 21.7990 49.5556   1
 -23  -6  -4 36.8768 39.1804   1
 -26   7   4-23.0897 41.4175   1
  26  -7  -4 22.3169 47.2766   1
 -25   7   4-7.83046 46.8652   1
  25  -7  -4-15.3315 47.3210   1
  24  -7  -4 15.8467 44.8298   1
 -23   7   4 950.098 93.4116   1
  23  -7  -4 927.402 93.8348   1
  22   7  -4 146.257 52.8973   1
  21  -7  -4 47.0626 44.4037   1
  21   7  -4 31.9099 40.0364   1
 -21  -7   4 56.2176 45.4627   1
 -21   7   4 31.6657 43.1864   1
  20  -7  -4 594.213 74.7160   1
  20   7  -4 615.597 75.8301   1
 -20  -7   4 557.271 75.0902   1
 -20   7   4 625.077 73.6386   1
  19   7  -4 228.685 50.4553   1
 -19  -7   4 198.965 48.3935   1
  18  -7  -4 1502.72 118.603   1
 -18   7   4 1148.08 99.5069   1
  17  -7  -4 1871.92 133.029   1
 -17  -7   4 1849.29 128.176   1
 -17   7   4 1833.05 130.922   1
  17   7  -4 1770.74 124.864   1
 -16  -7   4 82.5101 41.4806   1
  16   7  -4 241.473 47.8563   1
 -16   7   4 141.822 46.8267   1
  16  -7  -4 81.1414 47.1700   1
  15   7  -4 5648.91 278.052   1
 -15  -7   4 5907.58 282.682   1
 -14  -7   4 111.620 37.4793   1
  14   7  -4 166.230 43.3137   1
 -14   7   4 216.207 46.5271   1
  14  -7  -4 79.3749 36.4382   1
 -13   7   4 11099.9 468.606   1
  13  -7  -4 10050.2 462.839   1
 -12  -7   4 1564.79 104.553   1
  12   7  -4 1403.90 98.7506   1
 -12   7   4 1443.92 109.937   1
  12  -7  -4 1427.20 108.398   1
 -11  -7   4 7401.66 326.963   1
  11   7  -4 7468.20 325.399   1
 -11   7   4 6847.93 329.579   1
  11  -7  -4 7014.94 333.263   1
 -10  -7   4 1055.42 78.0113   1
  10   7  -4 860.528 70.6914   1
  10  -7  -4 924.888 81.0426   1
 -10   7   4 832.495 77.4058   1
   9  -7  -4 11.9189 32.9030   1
  -9  -7   4-4.69294 23.8886   1
   9   7  -4-27.7091 23.8512   1
  -9   7   4 11.4932 23.5303   1
   8   7  -4 2470.96 132.617   1
  -8  -7   4 2479.77 133.671   1
   7   7  -4 544.702 49.6966   1
  -7   7   4 443.858 60.4498   1
   7  -7  -4 530.457 58.1217   1
  -7  -7   4 428.000 47.7355   1
   6   7  -4 366.677 40.4840   1
  -6   7   4 322.725 46.7881   1
   6  -7  -4 359.894 47.0960   1
  -6  -7   4 376.877 41.7908   1
   5   7  -4 3173.35 152.187   1
  -5   7   4 2895.33 158.742   1
   5  -7  -4 2817.16 157.811   1
  -5  -7   4 3072.76 151.656   1
   4   7  -4 4958.45 230.353   1
  -4   7   4 5100.26 240.812   1
   4  -7  -4 5181.40 242.534   1
  -4  -7   4 5213.76 233.012   1
  -3   7   4 7890.40 325.266   1
   3   7  -4 6881.88 312.619   1
  -3  -7   4 6895.45 312.245   1
   3  -7  -4 7418.61 325.530   1
  -2   7   4 736.612 65.3749   1
   2   7  -4 789.416 61.4947   1
  -2  -7   4 722.216 59.8800   1
   2  -7  -4 724.993 65.2541   1
  -1   7   4 78.1254 28.4887   1
   1   7  -4 93.7502 27.3057   1
  -1  -7   4 85.0819 28.2536   1
   1  -7  -4 115.204 33.7669   1
   0   7   4 2286.29 130.533   1
   0   7  -4 2539.17 132.142   1
   0  -7   4 2326.07 127.604   1
   0  -7  -4 2216.77 132.563   1
   1   7   4 13224.5 575.693   1
   1  -7   4 13725.8 572.688   1
  -1   7  -4 14200.5 572.557   1
  -1  -7  -4 14089.5 577.708   1
  -2  -7  -4 14713.6 609.316   1
   2  -7   4 14014.7 604.135   1
  -2   7  -4 15165.6 607.520   1
  -3  -7  -4 27.7879 26.5921   1
   3   7   4 37.9540 26.3725   1
   3  -7   4 10.6198 31.1111   1
  -3   7  -4 25.3954 25.8731   1
   4  -7   4 1292.21 94.4984   1
  -4   7  -4 1371.00 95.1221   1
  -5  -7  -4 2858.47 159.991   1
   5   7   4 2743.04 159.375   1
  -6  -7  -4 715.257 70.8539   1
   6   7   4 668.403 71.2570   1
   6  -7   4 722.662 69.4261   1
  -6   7  -4 706.172 69.4505   1
  -7  -7  -4 1717.44 114.723   1
   7   7   4 1512.15 109.678   1
   7  -7   4 1439.80 107.989   1
  -7   7  -4 1492.67 110.636   1
  -8  -7  -4 2646.65 157.023   1
   8   7   4 2291.10 146.962   1
   8  -7   4 2655.30 154.310   1
  -8   7  -4 2406.49 150.490   1
  -9  -7  -4 1161.47 95.5039   1
   9   7   4 1280.62 97.1165   1
   9  -7   4 1206.67 99.0695   1
  -9   7  -4 1131.61 96.2550   1
 -10  -7  -4 1103.52 95.2673   1
 -10   7  -4 1311.09 101.553   1
  10  -7   4 1121.10 98.6896   1
  10   7   4 1128.57 95.1108   1
 -11   7  -4 824.965 83.4750   1
  11  -7   4 996.646 95.4212   1
 -12  -7  -4 4189.61 225.894   1
 -12   7  -4 4182.11 226.105   1
  12   7   4 4219.60 226.260   1
  12  -7   4 4242.83 228.035   1
 -13  -7  -4 377.169 62.2942   1
 -13   7  -4 321.201 57.0561   1
  13  -7   4 233.133 55.2327   1
  13   7   4 387.125 61.8538   1
 -14   7  -4 139.117 51.4690   1
  14   7   4 52.8791 42.8409   1
  14  -7   4 45.9204 45.9002   1
 -15   7  -4 780.499 85.5215   1
 -15  -7  -4 822.444 88.8413   1
  15  -7   4 794.270 82.5008   1
 -16  -7  -4 843.476 85.4856   1
 -16   7  -4 961.838 90.0620   1
  16  -7   4 695.694 80.9664   1
  16   7   4 884.021 87.9910   1
  17   7   4 580.029 73.5962   1
 -17   7  -4 592.955 75.7345   1
  17  -7   4 594.016 78.9325   1
 -17  -7  -4 573.504 73.0644   1
  18   7   4 356.316 61.0649   1
  18  -7   4 369.956 64.6209   1
 -18   7  -4 274.965 61.5144   1
  19   7   4 77.2229 52.3687   1
 -19  -7  -4 203.914 58.6316   1
  19  -7   4 53.7811 44.1599   1
 -19   7  -4 102.089 45.6467   1
  20   7   4 200.421 51.6879   1
 -20  -7  -4 179.586 51.8990   1
  20  -7   4 89.9047 47.1890   1
 -20   7  -4 240.573 59.8258   1
  21   7   4 61.0833 46.2303   1
 -21  -7  -4 23.1949 40.5546   1
 -21   7  -4 60.5462 43.8783   1
  21  -7   4 72.8676 38.7536   1
  22   7   4 90.0748 50.5240   1
 -22   7  -4 154.795 52.8544   1
  22  -7   4 101.049 42.4959   1
 -26   8   4 22.6436 40.0837   1
  26  -8  -4 7.39151 44.7082   1
 -24   8   4-15.4480 42.1127   1
  24  -8  -4-15.5406 46.9987   1
 -23   8   4 1043.82 100.201   1
  23  -8  -4 1072.97 97.4514   1
 -22   8   4 79.0828 48.9491   1
  22  -8  -4 109.045 50.5549   1
  21   8  -4 104.031 47.5967   1
  21  -8  -4 137.813 53.6211   1
 -21   8   4 117.466 49.9750   1
 -20  -8   4 206.567 53.9939   1
  20  -8  -4 119.307 51.3073   1
 -20   8   4 301.517 61.0220   1
  20   8  -4 306.514 57.2557   1
 -19  -8   4 131.516 50.2011   1
  19  -8  -4 162.953 50.8937   1
 -19   8   4 51.1883 36.2725   1
  19   8  -4 38.4373 39.8487   1
 -18  -8   4 286.552 53.6226   1
  18  -8  -4 133.730 53.7411   1
  18   8  -4 156.205 47.0003   1
 -18   8   4 239.109 56.8534   1
 -17  -8   4 307.338 56.4024   1
 -17   8   4 270.864 59.5303   1
  17   8  -4 286.396 54.8790   1
 -16  -8   4 673.605 72.8699   1
  16  -8  -4 578.919 75.1462   1
 -16   8   4 760.358 80.7727   1
 -15  -8   4-20.5418 35.3680   1
  15  -8  -4-21.2523 34.4372   1
  15   8  -4-13.3555 34.9817   1
 -15   8   4-7.49567 37.0202   1
 -14  -8   4 1101.48 91.8678   1
  14   8  -4 1083.10 90.7460   1
 -13  -8   4 16394.9 653.616   1
  13  -8  -4 15425.9 657.665   1
  13   8  -4 15294.0 649.904   1
 -13   8   4 14848.2 654.162   1
 -12   8   4 226.812 48.7681   1
  12  -8  -4 320.637 53.9263   1
 -11  -8   4 4478.32 220.892   1
  11  -8  -4 4513.55 230.571   1
  11   8  -4 4252.87 218.081   1
 -11   8   4 4525.41 229.237   1
  10  -8  -4 284.634 53.8947   1
 -10   8   4 240.519 50.1377   1
 -10  -8   4 151.244 41.6414   1
   9  -8  -4 500.571 59.9347   1
  -9  -8   4 409.208 50.5898   1
  -9   8   4 419.948 54.6272   1
   9   8  -4 535.522 53.9098   1
   8   8  -4 361.486 47.2989   1
  -8   8   4 392.574 52.6413   1
   8  -8  -4 476.848 53.7688   1
  -8  -8   4 392.571 47.7797   1
   7   8  -4 25483.1 966.263   1
  -7   8   4 22312.9 972.314   1
   7  -8  -4 25532.4 979.128   1
  -7  -8   4 23288.4 965.339   1
   6   8  -4 4229.86 204.931   1
  -6   8   4 4130.60 214.052   1
   6  -8  -4 4397.45 215.229   1
  -6  -8   4 4344.83 206.894   1
   5   8  -4 11478.0 487.291   1
  -5  -8   4 11940.8 490.872   1
  -4  -8   4 898.655 70.2294   1
   3   8  -4 9588.52 408.525   1
  -3   8   4 9098.63 415.492   1
   3  -8  -4 9820.99 418.956   1
  -3  -8   4 9899.28 412.072   1
  -2   8   4 584.092 59.5660   1
   2   8  -4 632.282 56.6720   1
   2  -8  -4 535.028 59.3124   1
   1   8  -4 3062.68 152.319   1
  -1  -8   4 2939.58 150.717   1
   1  -8  -4 2707.90 154.081   1
   0   8  -4 197.586 37.7859   1
   0  -8   4 245.825 40.9019   1
  -1   8  -4 31550.1 1294.32   1
   1  -8   4 33737.3 1295.51   1
  -2   8  -4 3191.00 165.524   1
  -2  -8  -4 3100.73 166.922   1
   2   8   4 2785.75 161.584   1
   2  -8   4 3043.99 164.922   1
  -3  -8  -4 17394.0 684.068   1
   3   8   4 15381.1 673.587   1
  -4  -8  -4 10072.6 483.440   1
   4   8   4 11838.2 489.289   1
  -4   8  -4 11704.8 487.422   1
   4  -8   4 11661.3 489.548   1
  -5  -8  -4 6888.46 305.643   1
   5   8   4 6841.33 303.423   1
  -5   8  -4 5749.82 293.486   1
   5  -8   4 6117.30 298.731   1
  -6  -8  -4-13.0833 36.1188   1
   6   8   4-6.40846 37.1105   1
  -6   8  -4 38.0446 31.3143   1
   6  -8   4 12.7214 28.3154   1
  -7  -8  -4 25723.5 1066.23   1
   7   8   4 26881.0 1067.11   1
  -7   8  -4 28753.1 1074.79   1
   7  -8   4 24421.6 1058.42   1
  -8  -8  -4 898.667 85.5974   1
   8   8   4 998.575 87.3716   1
  -8   8  -4 986.219 89.6920   1
   8  -8   4 989.189 86.8698   1
  -9  -8  -4 2926.40 172.244   1
   9   8   4 3032.97 173.072   1
   9  -8   4 2776.52 169.857   1
  -9   8  -4 3098.20 176.047   1
  10  -8   4 481.879 68.8552   1
 -10   8  -4 550.461 70.5895   1
 -11   8  -4 790.350 82.4918   1
 -11  -8  -4 671.887 74.2432   1
  11  -8   4 739.963 81.4246   1
  11   8   4 749.204 78.0916   1
 -12  -8  -4 30.2390 34.9665   1
  12   8   4 51.8348 36.6112   1
  12  -8   4 72.8340 45.8188   1
 -12   8  -4 42.5152 40.6018   1
 -13   8  -4 938.023 92.7091   1
  13  -8   4 916.501 90.8581   1
  13   8   4 902.864 89.1696   1
 -14  -8  -4 1339.34 110.771   1
 -15   8  -4 141.438 54.0528   1
  15  -8   4 15.6150 45.7697   1
  15   8   4 54.0561 41.6099   1
 -15  -8  -4 31.6292 35.2610   1
 -16   8  -4 166.690 55.2467   1
  16  -8   4 175.169 53.8561   1
  16   8   4 141.000 50.9820   1
 -16  -8  -4 71.5420 43.6497   1
 -17   8  -4 2788.57 178.523   1
  17  -8   4 3086.82 180.725   1
  17   8   4 2970.06 180.245   1
 -17  -8  -4 3038.26 180.676   1
 -18   8  -4 487.363 65.3506   1
  18  -8   4 471.365 71.4071   1
  18   8   4 533.914 73.3180   1
 -18  -8  -4 470.149 68.9359   1
  19   8   4 156.175 50.5046   1
 -19  -8  -4 182.275 50.3018   1
 -20   8  -4 184.085 53.2450   1
  20  -8   4 217.604 57.2132   1
  20   8   4 208.772 61.9438   1
 -20  -8  -4 172.643 57.7958   1
 -21   8  -4 187.975 50.2778   1
  21  -8   4 130.696 50.5977   1
  21   8   4 121.052 52.2828   1
 -21  -8  -4 123.910 48.1068   1
  22   8   4-14.8192 42.9081   1
 -22  -8  -4-7.59914 44.9945   1
  25  -9  -4 52.8584 42.7562   1
 -25   9   4 37.1627 46.3688   1
  24  -9  -4 80.8427 47.6295   1
 -24   9   4 31.1853 39.1571   1
  23  -9  -4-7.65103 45.7937   1
 -23   9   4 38.7597 40.0400   1
  22  -9  -4 579.303 75.9608   1
 -22   9   4 749.212 80.8068   1
  21  -9  -4-15.9114 46.0681   1
 -21   9   4 15.6515 42.6632   1
 -20   9   4 154.452 52.8547   1
  20  -9  -4 156.585 54.5117   1
  20   9  -4 159.090 59.9124   1
 -20  -9   4 57.0702 45.8051   1
 -19   9   4 171.108 45.2622   1
  19  -9  -4 201.154 50.3316   1
  19   9  -4 311.226 57.0060   1
 -19  -9   4 199.579 51.3855   1
 -18   9   4 3012.65 185.198   1
  18  -9  -4 2844.73 182.094   1
  18   9  -4 3139.26 183.349   1
 -18  -9   4 3170.38 184.980   1
  17   9  -4 44.5214 38.3341   1
 -17  -9   4 7.56475 37.9479   1
  16  -9  -4 668.037 76.2951   1
  16   9  -4 539.636 68.4027   1
 -16  -9   4 558.696 69.4347   1
 -15   9   4 7221.67 332.043   1
  15  -9  -4 6822.03 324.507   1
  15   9  -4 6185.64 315.175   1
 -15  -9   4 6713.41 320.193   1
 -14   9   4 2053.73 137.094   1
  14  -9  -4 2178.86 140.040   1
  14   9  -4 2071.72 135.102   1
 -14  -9   4 2031.55 138.840   1
 -13   9   4 2482.86 155.352   1
  13  -9  -4 2428.75 154.153   1
  13   9  -4 2330.94 146.035   1
 -13  -9   4 2649.54 153.202   1
  12   9  -4 6328.64 296.374   1
 -12  -9   4 6114.97 295.485   1
  11  -9  -4 3327.68 186.934   1
 -11  -9   4 3397.94 181.941   1
  11   9  -4 3260.52 177.885   1
 -11   9   4 3305.02 186.056   1
  10  -9  -4 1546.49 111.454   1
 -10   9   4 1465.53 107.523   1
   9   9  -4 2774.00 157.025   1
  -9   9   4 2938.67 167.046   1
   9  -9  -4 2753.15 163.342   1
  -9  -9   4 3121.63 164.054   1
   8   9  -4 12796.8 503.335   1
  -8   9   4 11684.1 508.721   1
   8  -9  -4 11236.2 506.770   1
  -8  -9   4 11347.6 500.411   1
   7   9  -4 412.246 48.9035   1
  -7   9   4 398.099 55.2058   1
   7  -9  -4 356.823 54.7176   1
  -7  -9   4 480.277 53.7970   1
   6   9  -4 3631.09 181.450   1
  -6   9   4 3504.62 188.212   1
   6  -9  -4 3472.07 187.894   1
  -6  -9   4 3411.31 180.881   1
   5   9  -4 10042.8 400.797   1
  -5   9   4 8403.85 404.649   1
   5  -9  -4 9155.58 406.590   1
[truncated: 909,513 more chars]
