# Supplementary material for: Structural insight into the cooperativity of spin crossover compounds
Source: Acta Crystallogr B Struct Sci Cryst Eng Mater. 2023 Aug 11;79(Pt 5):354–67. doi: 10.1107/S2052520623005814 (PMC10552598; doi:10.1107/S2052520623005814)
Supplement: Supplementary file 4 [file b-79-00354-sup4.zip › Bia_Pmono_156K.cif]

data_SC2_156K
 
_audit_creation_method            'SHELXL-2018/3'
_shelx_SHELXL_version_number      '2018/3'
_chemical_name_systematic         ?
_chemical_name_common             ?
_chemical_melting_point           ?
_chemical_formula_moiety          ?
_chemical_formula_sum
 'C38 H28 Fe N6 S2' 
_chemical_formula_weight          688.63

loop_
 _atom_type_symbol
 _atom_type_description
 _atom_type_scat_dispersion_real
 _atom_type_scat_dispersion_imag
 _atom_type_scat_source
 'C'  'C'   0.0024   0.0013
 'International Tables Vol C Tables 4.2.6.8 and 6.1.1.4'
 'H'  'H'   0.0000   0.0000
 'International Tables Vol C Tables 4.2.6.8 and 6.1.1.4'
 'N'  'N'   0.0049   0.0027
 'International Tables Vol C Tables 4.2.6.8 and 6.1.1.4'
 'S'  'S'   0.1051   0.1002
 'International Tables Vol C Tables 4.2.6.8 and 6.1.1.4'
 'Fe'  'Fe'   0.3265   0.6960
 'International Tables Vol C Tables 4.2.6.8 and 6.1.1.4'
 
_space_group_crystal_system       monoclinic
_space_group_IT_number            14
_space_group_name_H-M_alt         'P 21/c'
_space_group_name_Hall            '-P 2ybc'
 
_shelx_space_group_comment
;
The symmetry employed for this shelxl refinement is uniquely defined
by the following loop, which should always be used as a source of
symmetry information in preference to the above space-group names.
They are only intended as comments.
;
 
loop_
 _space_group_symop_operation_xyz
 'x, y, z'
 '-x, y+1/2, -z+1/2'
 '-x, -y, -z'
 'x, -y-1/2, z-1/2'
 
_cell_length_a                    17.35040(10)
_cell_length_b                    12.24630(10)
_cell_length_c                    16.90590(10)
_cell_angle_alpha                 90
_cell_angle_beta                  115.8594(9)
_cell_angle_gamma                 90
_cell_volume                      3232.44(4)
_cell_formula_units_Z             4
_cell_measurement_temperature     293(2)
_cell_measurement_reflns_used     19215
_cell_measurement_theta_min       1.896
_cell_measurement_theta_max       32.994
 
_exptl_crystal_description        Needle
_exptl_crystal_colour             ?
_exptl_crystal_density_meas       ?
_exptl_crystal_density_method     ?
_exptl_crystal_density_diffrn     1.415          
_exptl_crystal_F_000              1424
_exptl_transmission_factor_min    ?
_exptl_transmission_factor_max    ?
_exptl_crystal_size_max           ?
_exptl_crystal_size_mid           ?
_exptl_crystal_size_min           ?
_exptl_absorpt_coefficient_mu     0.465
_shelx_estimated_absorpt_T_min    ?
_shelx_estimated_absorpt_T_max    ?
_exptl_absorpt_correction_type    ?
_exptl_absorpt_correction_T_min   ?
_exptl_absorpt_correction_T_max   ?
_exptl_absorpt_process_details    ?
_exptl_absorpt_special_details    ?
_diffrn_ambient_temperature       293(2)
_diffrn_radiation_wavelength      0.63582
_diffrn_radiation_type            Synchrotron
_diffrn_source                    ?
_diffrn_measurement_device_type   '4-circle diffractometer'
_diffrn_measurement_method        ?
_diffrn_detector_area_resol_mean  ?
_diffrn_reflns_number             24155
_diffrn_reflns_av_unetI/netI      0.0306
_diffrn_reflns_av_R_equivalents   0.0331
_diffrn_reflns_limit_h_min        -23
_diffrn_reflns_limit_h_max        23
_diffrn_reflns_limit_k_min        -16
_diffrn_reflns_limit_k_max        16
_diffrn_reflns_limit_l_min        -21
_diffrn_reflns_limit_l_max        21
_diffrn_reflns_theta_min          1.891
_diffrn_reflns_theta_max          25.080
_diffrn_reflns_theta_full         22.426
_diffrn_measured_fraction_theta_max   0.940
_diffrn_measured_fraction_theta_full  0.971
_diffrn_reflns_Laue_measured_fraction_max    0.940
_diffrn_reflns_Laue_measured_fraction_full   0.971
_diffrn_reflns_point_group_measured_fraction_max   0.940
_diffrn_reflns_point_group_measured_fraction_full  0.971
_reflns_number_total              7541
_reflns_number_gt                 7041
_reflns_threshold_expression      'I > 2\s(I)'
_reflns_Friedel_coverage          0.000
_reflns_Friedel_fraction_max      .
_reflns_Friedel_fraction_full     .
 
_reflns_special_details
;
 Reflections were merged by SHELXL according to the crystal
 class for the calculation of statistics and refinement.
 
 _reflns_Friedel_fraction is defined as the number of unique
 Friedel pairs measured divided by the number that would be
 possible theoretically, ignoring centric projections and
 systematic absences.
;
 
_computing_data_collection        ?
_computing_cell_refinement        ?
_computing_data_reduction         ?
_computing_structure_solution     ?
_computing_structure_refinement 'SHELXL-2018/3 (Sheldrick, 2018)'
_computing_molecular_graphics     ?
_computing_publication_material   ?
_refine_special_details           ?
_refine_ls_structure_factor_coef  Fsqd
_refine_ls_matrix_type            full
_refine_ls_weighting_scheme       calc
_refine_ls_weighting_details
'w=1/[\s^2^(Fo^2^)+(0.0513P)^2^+0.9977P] where P=(Fo^2^+2Fc^2^)/3'
_atom_sites_solution_primary      ?
_atom_sites_solution_secondary    ?
_atom_sites_solution_hydrogens    geom
_refine_ls_hydrogen_treatment     constr
_refine_ls_extinction_method      'SHELXL-2018/3 (Sheldrick 2018)'
_refine_ls_extinction_coef        0.0045(5)
_refine_ls_extinction_expression
 'Fc^*^=kFc[1+0.001xFc^2^\l^3^/sin(2\q)]^-1/4^'
_refine_ls_number_reflns          7541
_refine_ls_number_parameters      457
_refine_ls_number_restraints      73
_refine_ls_R_factor_all           0.0346
_refine_ls_R_factor_gt            0.0328
_refine_ls_wR_factor_ref          0.0960
_refine_ls_wR_factor_gt           0.0943
_refine_ls_goodness_of_fit_ref    1.058
_refine_ls_restrained_S_all       1.056
_refine_ls_shift/su_max           0.002
_refine_ls_shift/su_mean          0.000
 
loop_
 _atom_site_label
 _atom_site_type_symbol
 _atom_site_fract_x
 _atom_site_fract_y
 _atom_site_fract_z
 _atom_site_U_iso_or_equiv
 _atom_site_adp_type
 _atom_site_occupancy
 _atom_site_site_symmetry_order  
 _atom_site_calc_flag
 _atom_site_refinement_flags_posn
 _atom_site_refinement_flags_adp
 _atom_site_refinement_flags_occupancy
 _atom_site_disorder_assembly
 _atom_site_disorder_group
Fe01 Fe 0.75487(2) 0.28966(2) 0.81408(2) 0.02775(7) Uani 1 1 d . . . . .
S002 S 0.54605(2) 0.33193(3) 0.91710(2) 0.03603(10) Uani 1 1 d . . . . .
S001 S 0.94764(3) 0.13781(3) 1.07850(3) 0.04154(11) Uani 1 1 d . . . . .
N005 N 0.71382(7) 0.13860(9) 0.79472(7) 0.0277(2) Uani 1 1 d . . . . .
N006 N 0.79813(9) 0.43789(9) 0.82363(8) 0.0357(3) Uani 1 1 d . . . . .
N003 N 0.66957(8) 0.30259(9) 0.69165(7) 0.0290(2) Uani 1 1 d . . . . .
N004 N 0.83892(8) 0.26620(10) 0.76760(8) 0.0311(2) Uani 1 1 d . . . . .
N002 N 0.67183(8) 0.32505(10) 0.85746(8) 0.0356(3) Uani 1 1 d . . . . .
N001 N 0.83910(8) 0.25543(10) 0.93198(8) 0.0332(2) Uani 1 1 d . . . . .
C015 C 0.63552(9) 0.21205(11) 0.65509(9) 0.0315(3) Uani 1 1 d . . . . .
H015 H 0.597576 0.208011 0.595806 0.038 Uiso 1 1 calc R U . . .
C016 C 0.65914(9) 0.11691(11) 0.71069(9) 0.0301(3) Uani 1 1 d . . . . .
C003 C 0.64994(9) 0.39701(11) 0.63719(9) 0.0300(3) Uani 1 1 d . . . . .
C021 C 0.85097(9) 0.16689(11) 0.73098(9) 0.0314(3) Uani 1 1 d . . . . .
C024 C 0.86570(9) -0.02981(12) 0.65803(10) 0.0347(3) Uani 1 1 d D . . . .
C007 C 0.60265(10) 0.58227(11) 0.60871(10) 0.0342(3) Uani 1 1 d . . . . .
H007 H 0.583060 0.644960 0.625168 0.041 Uiso 1 1 calc R U . . .
C012 C 0.57122(11) 0.86619(13) 0.37295(11) 0.0407(3) Uani 1 1 d . . . . .
H012 H 0.563519 0.928150 0.338500 0.049 Uiso 1 1 calc R U . . .
C010 C 0.56208(10) 0.67299(12) 0.38561(10) 0.0351(3) Uani 1 1 d . . . . .
H010 H 0.547741 0.604809 0.358909 0.042 Uiso 1 1 calc R U . . .
C022 C 0.83250(10) 0.16147(12) 0.64318(10) 0.0367(3) Uani 1 1 d . . . . .
H022 H 0.814599 0.223615 0.608212 0.044 Uiso 1 1 calc R U . . .
C008 C 0.62210(10) 0.49095(11) 0.66182(9) 0.0330(3) Uani 1 1 d . . . . .
H008 H 0.616450 0.492730 0.714041 0.040 Uiso 1 1 calc R U . . .
C025 C 0.88363(9) -0.02247(12) 0.74620(10) 0.0353(3) Uani 1 1 d . . . . .
H025 H 0.900298 -0.084825 0.781031 0.042 Uiso 1 1 calc R U . . .
C002 C 0.61987(9) 0.32810(11) 0.88255(8) 0.0306(3) Uani 1 1 d . . . . .
C004 C 0.65822(10) 0.39469(11) 0.55993(9) 0.0336(3) Uani 1 1 d . . . . .
H004 H 0.676666 0.331396 0.543005 0.040 Uiso 1 1 calc R U . . .
C020 C 0.73611(9) 0.05637(11) 0.85178(9) 0.0326(3) Uani 1 1 d . . . . .
H020 H 0.772314 0.070469 0.910462 0.039 Uiso 1 1 calc R U . . .
C005 C 0.63908(10) 0.48654(11) 0.50768(10) 0.0344(3) Uani 1 1 d . . . . .
H005 H 0.644591 0.484298 0.455391 0.041 Uiso 1 1 calc R U . . .
C009 C 0.59542(9) 0.68059(11) 0.47609(9) 0.0317(3) Uani 1 1 d . . . . .
C017 C 0.62801(10) 0.01398(12) 0.68196(10) 0.0370(3) Uani 1 1 d . . . . .
H017 H 0.590479 0.001775 0.623369 0.044 Uiso 1 1 calc R U . . .
C006 C 0.61183(9) 0.58209(11) 0.53135(9) 0.0314(3) Uani 1 1 d . . . . .
C018 C 0.65333(11) -0.07071(12) 0.74138(10) 0.0392(3) Uani 1 1 d . . . . .
H018 H 0.633996 -0.141431 0.723616 0.047 Uiso 1 1 calc R U . . .
C001 C 0.88469(9) 0.20916(11) 0.99387(9) 0.0312(3) Uani 1 1 d . . . . .
C011 C 0.54972(10) 0.76488(13) 0.33427(10) 0.0391(3) Uani 1 1 d . . . . .
H011 H 0.526832 0.758346 0.273454 0.047 Uiso 1 1 calc R U . . .
C026 C 0.87729(9) 0.07483(12) 0.78314(9) 0.0340(3) Uani 1 1 d . . . . .
H026 H 0.890567 0.078731 0.842636 0.041 Uiso 1 1 calc R U . . .
C028 C 0.85907(11) 0.45051(13) 0.79521(10) 0.0424(4) Uani 1 1 d . . . . .
C014 C 0.61602(11) 0.78339(12) 0.51382(11) 0.0382(3) Uani 1 1 d . . . . .
H014 H 0.638221 0.790523 0.574542 0.046 Uiso 1 1 calc R U . . .
C013 C 0.60408(12) 0.87525(12) 0.46260(12) 0.0430(4) Uani 1 1 d . . . . .
H013 H 0.618359 0.943631 0.488962 0.052 Uiso 1 1 calc R U . . .
C023 C 0.84064(10) 0.06359(13) 0.60733(10) 0.0382(3) Uani 1 1 d . . . . .
H023 H 0.829112 0.060387 0.548249 0.046 Uiso 1 1 calc R U . . .
C027 C 0.87843(11) 0.35166(13) 0.76194(10) 0.0398(3) Uani 1 1 d . . . . .
H027 H 0.917349 0.349924 0.737746 0.048 Uiso 1 1 calc R U . . .
C019 C 0.70775(10) -0.04855(12) 0.82744(10) 0.0369(3) Uani 1 1 d . . . . .
H019 H 0.725314 -0.104235 0.869004 0.044 Uiso 1 1 calc R U . . .
C032 C 0.77494(12) 0.52451(13) 0.85585(11) 0.0461(4) Uani 1 1 d . . . . .
H032 H 0.733339 0.516657 0.876192 0.055 Uiso 1 1 calc R U . . .
C031 C 0.81144(16) 0.62560(14) 0.85962(14) 0.0624(6) Uani 1 1 d . . . . .
H031 H 0.793247 0.685400 0.880936 0.075 Uiso 1 1 calc R U . . .
C029 C 0.89855(15) 0.54938(15) 0.79862(14) 0.0600(5) Uani 1 1 d . . . . .
H029 H 0.940574 0.555816 0.778722 0.072 Uiso 1 1 calc R U . . .
C030 C 0.87418(18) 0.63820(15) 0.83218(16) 0.0706(7) Uani 1 1 d . . . . .
H030 H 0.900054 0.705783 0.836120 0.085 Uiso 1 1 calc R U . . .
C1A C 0.8679(7) -0.1340(5) 0.6137(7) 0.0331(13) Uani 0.51(3) 1 d DG . P A 1
C2A C 0.8286(7) -0.2233(8) 0.6318(6) 0.0481(15) Uani 0.51(3) 1 d G . P A 1
H2A H 0.794463 -0.213302 0.660946 0.058 Uiso 0.51(3) 1 calc R U P A 1
C3A C 0.8405(8) -0.3274(6) 0.6063(7) 0.0580(17) Uani 0.51(3) 1 d G . P A 1
H3A H 0.814252 -0.387101 0.618345 0.070 Uiso 0.51(3) 1 calc R U P A 1
C4A C 0.8916(7) -0.3423(6) 0.5627(7) 0.0505(19) Uani 0.51(3) 1 d G . P A 1
H4A H 0.899533 -0.411976 0.545594 0.061 Uiso 0.51(3) 1 calc R U P A 1
C5A C 0.9308(7) -0.2531(9) 0.5446(6) 0.0499(17) Uani 0.51(3) 1 d G . P A 1
H5A H 0.965025 -0.263051 0.515445 0.060 Uiso 0.51(3) 1 calc R U P A 1
C6A C 0.9190(7) -0.1489(7) 0.5701(7) 0.0420(13) Uani 0.51(3) 1 d G . P A 1
H6A H 0.945236 -0.089252 0.558046 0.050 Uiso 0.51(3) 1 calc R U P A 1
C1B C 0.8836(7) -0.1364(6) 0.6284(7) 0.0331(13) Uani 0.49(3) 1 d DG . P A 2
C2B C 0.8478(8) -0.2350(7) 0.6364(6) 0.0418(15) Uani 0.49(3) 1 d G . P A 2
H2B H 0.815777 -0.238371 0.668319 0.050 Uiso 0.49(3) 1 calc R U P A 2
C3B C 0.8600(9) -0.3285(5) 0.5966(6) 0.0548(19) Uani 0.49(3) 1 d G . P A 2
H3B H 0.836078 -0.394429 0.601900 0.066 Uiso 0.49(3) 1 calc R U P A 2
C4B C 0.9079(8) -0.3234(9) 0.5488(7) 0.054(2) Uani 0.49(3) 1 d G . P A 2
H4B H 0.916038 -0.386004 0.522186 0.064 Uiso 0.49(3) 1 calc R U P A 2
C5B C 0.9436(8) -0.2249(12) 0.5408(7) 0.0575(19) Uani 0.49(3) 1 d G . P A 2
H5B H 0.975699 -0.221522 0.508893 0.069 Uiso 0.49(3) 1 calc R U P A 2
C6B C 0.9315(7) -0.1314(8) 0.5806(8) 0.0517(17) Uani 0.49(3) 1 d G . P A 2
H6B H 0.955400 -0.065463 0.575313 0.062 Uiso 0.49(3) 1 calc R U P A 2
 
loop_
 _atom_site_aniso_label
 _atom_site_aniso_U_11
 _atom_site_aniso_U_22
 _atom_site_aniso_U_33
 _atom_site_aniso_U_23
 _atom_site_aniso_U_13
 _atom_site_aniso_U_12
Fe01 0.03370(12) 0.02245(11) 0.02348(11) -0.00067(6) 0.00911(8) -0.00037(7)
S002 0.04131(19) 0.03442(19) 0.03170(18) 0.00184(13) 0.01530(15) 0.00457(14)
S001 0.0419(2) 0.0437(2) 0.0351(2) 0.01172(15) 0.01307(16) 0.00592(15)
N005 0.0325(5) 0.0237(5) 0.0266(5) -0.0002(4) 0.0126(4) -0.0011(4)
N006 0.0439(7) 0.0249(5) 0.0287(6) -0.0014(4) 0.0068(5) -0.0019(5)
N003 0.0343(6) 0.0239(5) 0.0258(5) 0.0011(4) 0.0104(5) 0.0016(4)
N004 0.0361(6) 0.0283(5) 0.0256(5) 0.0010(4) 0.0104(5) -0.0017(4)
N002 0.0418(7) 0.0328(6) 0.0285(6) -0.0026(5) 0.0119(5) 0.0034(5)
N001 0.0381(6) 0.0299(6) 0.0272(5) -0.0026(4) 0.0102(5) -0.0010(5)
C015 0.0363(7) 0.0279(6) 0.0251(6) -0.0007(5) 0.0087(5) -0.0016(5)
C016 0.0345(6) 0.0260(6) 0.0271(6) -0.0014(5) 0.0110(5) -0.0016(5)
C003 0.0347(6) 0.0242(6) 0.0264(6) 0.0021(5) 0.0090(5) 0.0007(5)
C021 0.0333(6) 0.0302(6) 0.0311(7) -0.0006(5) 0.0145(6) -0.0009(5)
C024 0.0312(6) 0.0360(7) 0.0357(7) -0.0014(6) 0.0136(6) 0.0041(5)
C007 0.0417(7) 0.0270(6) 0.0332(7) 0.0014(5) 0.0156(6) 0.0061(5)
C012 0.0481(8) 0.0327(7) 0.0443(8) 0.0119(6) 0.0229(7) 0.0057(6)
C010 0.0392(7) 0.0299(7) 0.0335(7) 0.0017(5) 0.0133(6) 0.0033(5)
C022 0.0451(8) 0.0338(7) 0.0329(7) 0.0041(5) 0.0188(6) 0.0018(6)
C008 0.0422(7) 0.0297(6) 0.0278(6) 0.0015(5) 0.0159(6) 0.0031(5)
C025 0.0336(7) 0.0340(7) 0.0345(7) 0.0052(5) 0.0113(6) 0.0061(5)
C002 0.0392(7) 0.0236(6) 0.0224(6) -0.0004(4) 0.0073(5) 0.0042(5)
C004 0.0437(7) 0.0244(6) 0.0316(7) -0.0009(5) 0.0154(6) 0.0029(5)
C020 0.0372(7) 0.0293(6) 0.0287(6) 0.0025(5) 0.0120(5) -0.0023(5)
C005 0.0466(8) 0.0282(6) 0.0314(7) 0.0014(5) 0.0197(6) 0.0033(6)
C009 0.0347(7) 0.0271(6) 0.0335(7) 0.0045(5) 0.0151(6) 0.0039(5)
C017 0.0438(8) 0.0291(7) 0.0317(7) -0.0039(5) 0.0106(6) -0.0058(6)
C006 0.0357(7) 0.0261(6) 0.0302(6) 0.0023(5) 0.0123(5) 0.0024(5)
C018 0.0502(8) 0.0252(6) 0.0403(8) -0.0022(6) 0.0181(7) -0.0065(6)
C001 0.0338(7) 0.0304(6) 0.0281(6) -0.0026(5) 0.0122(5) -0.0027(5)
C011 0.0440(8) 0.0404(8) 0.0317(7) 0.0070(6) 0.0155(6) 0.0059(6)
C026 0.0353(7) 0.0358(7) 0.0281(6) 0.0022(5) 0.0111(5) 0.0027(5)
C028 0.0525(9) 0.0311(7) 0.0362(7) 0.0003(6) 0.0126(7) -0.0098(6)
C014 0.0505(9) 0.0302(7) 0.0337(7) 0.0017(5) 0.0181(7) 0.0032(6)
C013 0.0558(9) 0.0269(7) 0.0462(9) 0.0024(6) 0.0223(8) 0.0005(6)
C023 0.0455(8) 0.0410(8) 0.0300(7) 0.0001(6) 0.0183(6) 0.0027(6)
C027 0.0460(8) 0.0380(8) 0.0348(7) 0.0002(6) 0.0171(7) -0.0088(6)
C019 0.0441(8) 0.0272(6) 0.0380(7) 0.0053(5) 0.0167(6) -0.0024(5)
C032 0.0568(10) 0.0285(7) 0.0382(8) -0.0061(6) 0.0071(7) 0.0023(6)
C031 0.0809(14) 0.0275(8) 0.0577(11) -0.0087(7) 0.0108(10) -0.0022(8)
C029 0.0751(13) 0.0390(9) 0.0600(11) 0.0003(8) 0.0242(10) -0.0209(9)
C030 0.0971(18) 0.0304(9) 0.0685(13) -0.0035(8) 0.0214(13) -0.0213(10)
C1A 0.018(3) 0.0415(18) 0.023(3) -0.0001(15) -0.007(2) 0.0124(14)
C2A 0.033(3) 0.036(2) 0.065(3) -0.0029(19) 0.012(2) 0.012(2)
C3A 0.059(4) 0.046(2) 0.061(3) -0.010(2) 0.019(2) 0.005(2)
C4A 0.064(4) 0.042(2) 0.036(3) 0.000(2) 0.013(2) 0.018(2)
C5A 0.055(3) 0.048(3) 0.047(2) -0.007(2) 0.022(2) 0.016(3)
C6A 0.032(2) 0.046(2) 0.039(2) -0.017(2) 0.007(2) 0.003(2)
C1B 0.018(3) 0.0415(19) 0.020(3) -0.0028(14) -0.010(2) 0.0123(14)
C2B 0.034(4) 0.037(2) 0.047(2) -0.0015(17) 0.012(2) 0.018(2)
C3B 0.073(5) 0.038(2) 0.054(3) -0.005(2) 0.028(3) 0.011(2)
C4B 0.069(4) 0.048(3) 0.039(3) 0.002(3) 0.019(2) 0.027(3)
C5B 0.051(3) 0.058(4) 0.060(3) -0.006(3) 0.021(2) 0.017(3)
C6B 0.042(4) 0.059(3) 0.048(4) -0.021(2) 0.015(3) 0.002(2)
 
_geom_special_details
;
 All esds (except the esd in the dihedral angle between two l.s. planes)
 are estimated using the full covariance matrix.  The cell esds are taken
 into account individually in the estimation of esds in distances, angles
 and torsion angles; correlations between esds in cell parameters are only
 used when they are defined by crystal symmetry.  An approximate (isotropic)
 treatment of cell esds is used for estimating esds involving l.s. planes.
;
 
loop_
 _geom_bond_atom_site_label_1
 _geom_bond_atom_site_label_2
 _geom_bond_distance
 _geom_bond_site_symmetry_2
 _geom_bond_publ_flag
Fe01 N002 1.9295(14) . ?
Fe01 N001 1.9347(12) . ?
Fe01 N006 1.9439(12) . ?
Fe01 N004 1.9561(13) . ?
Fe01 N003 1.9563(11) . ?
Fe01 N005 1.9579(11) . ?
S002 C002 1.6236(16) . ?
S001 C001 1.6249(15) . ?
N005 C020 1.3300(17) . ?
N005 C016 1.3465(17) . ?
N006 C032 1.332(2) . ?
N006 C028 1.347(2) . ?
N003 C015 1.2813(17) . ?
N003 C003 1.4238(16) . ?
N004 C027 1.2773(19) . ?
N004 C021 1.4209(18) . ?
N002 C002 1.152(2) . ?
N001 C001 1.1488(19) . ?
C015 C016 1.4398(18) . ?
C016 C017 1.3739(19) . ?
C003 C004 1.375(2) . ?
C003 C008 1.3805(19) . ?
C021 C022 1.377(2) . ?
C021 C026 1.3806(19) . ?
C024 C023 1.381(2) . ?
C024 C025 1.386(2) . ?
C024 C1B 1.479(6) . ?
C024 C1A 1.489(6) . ?
C007 C008 1.3807(19) . ?
C007 C006 1.385(2) . ?
C012 C013 1.371(2) . ?
C012 C011 1.376(2) . ?
C010 C011 1.380(2) . ?
C010 C009 1.383(2) . ?
C022 C023 1.378(2) . ?
C025 C026 1.372(2) . ?
C004 C005 1.3784(19) . ?
C020 C019 1.3732(19) . ?
C005 C006 1.3849(19) . ?
C009 C014 1.386(2) . ?
C009 C006 1.4754(18) . ?
C017 C018 1.376(2) . ?
C018 C019 1.372(2) . ?
C028 C029 1.380(2) . ?
C028 C027 1.435(2) . ?
C014 C013 1.379(2) . ?
C032 C031 1.379(3) . ?
C031 C030 1.366(4) . ?
C029 C030 1.376(3) . ?
C1A C2A 1.3900 . ?
C1A C6A 1.3900 . ?
C2A C3A 1.3900 . ?
C3A C4A 1.3900 . ?
C4A C5A 1.3900 . ?
C5A C6A 1.3900 . ?
C1B C2B 1.3900 . ?
C1B C6B 1.3900 . ?
C2B C3B 1.3900 . ?
C3B C4B 1.3900 . ?
C4B C5B 1.3900 . ?
C5B C6B 1.3900 . ?
 
loop_
 _geom_angle_atom_site_label_1
 _geom_angle_atom_site_label_2
 _geom_angle_atom_site_label_3
 _geom_angle
 _geom_angle_site_symmetry_1
 _geom_angle_site_symmetry_3
 _geom_angle_publ_flag
N002 Fe01 N001 90.62(5) . . ?
N002 Fe01 N006 94.82(6) . . ?
N001 Fe01 N006 91.49(5) . . ?
N002 Fe01 N004 175.39(5) . . ?
N001 Fe01 N004 91.23(5) . . ?
N006 Fe01 N004 80.91(6) . . ?
N002 Fe01 N003 92.19(5) . . ?
N001 Fe01 N003 172.06(5) . . ?
N006 Fe01 N003 95.67(5) . . ?
N004 Fe01 N003 86.53(5) . . ?
N002 Fe01 N005 89.90(5) . . ?
N001 Fe01 N005 91.36(5) . . ?
N006 Fe01 N005 174.46(5) . . ?
N004 Fe01 N005 94.28(5) . . ?
N003 Fe01 N005 81.22(5) . . ?
C020 N005 C016 117.65(12) . . ?
C020 N005 Fe01 128.66(10) . . ?
C016 N005 Fe01 113.59(9) . . ?
C032 N006 C028 118.58(14) . . ?
C032 N006 Fe01 127.08(13) . . ?
C028 N006 Fe01 114.34(10) . . ?
C015 N003 C003 117.44(12) . . ?
C015 N003 Fe01 114.66(9) . . ?
C003 N003 Fe01 127.38(9) . . ?
C027 N004 C021 118.87(13) . . ?
C027 N004 Fe01 115.35(11) . . ?
C021 N004 Fe01 125.31(9) . . ?
C002 N002 Fe01 168.81(12) . . ?
C001 N001 Fe01 162.91(12) . . ?
N003 C015 C016 116.44(12) . . ?
N005 C016 C017 122.78(13) . . ?
N005 C016 C015 113.46(12) . . ?
C017 C016 C015 123.75(13) . . ?
C004 C003 C008 119.93(12) . . ?
C004 C003 N003 120.19(12) . . ?
C008 C003 N003 119.88(12) . . ?
C022 C021 C026 120.39(14) . . ?
C022 C021 N004 120.12(13) . . ?
C026 C021 N004 119.42(13) . . ?
C023 C024 C025 118.42(14) . . ?
C023 C024 C1B 125.2(4) . . ?
C025 C024 C1B 116.1(4) . . ?
C023 C024 C1A 117.9(4) . . ?
C025 C024 C1A 123.6(4) . . ?
C008 C007 C006 121.12(13) . . ?
C013 C012 C011 119.61(14) . . ?
C011 C010 C009 121.09(14) . . ?
C021 C022 C023 119.72(14) . . ?
C003 C008 C007 119.82(13) . . ?
C026 C025 C024 121.38(14) . . ?
N002 C002 S002 179.50(14) . . ?
C003 C004 C005 119.74(13) . . ?
N005 C020 C019 122.57(13) . . ?
C004 C005 C006 121.43(14) . . ?
C010 C009 C014 118.03(13) . . ?
C010 C009 C006 121.17(13) . . ?
C014 C009 C006 120.76(13) . . ?
C016 C017 C018 118.84(14) . . ?
C007 C006 C005 117.95(13) . . ?
C007 C006 C009 121.78(13) . . ?
C005 C006 C009 120.25(13) . . ?
C019 C018 C017 118.55(13) . . ?
N001 C001 S001 177.01(13) . . ?
C012 C011 C010 120.06(15) . . ?
C025 C026 C021 119.24(13) . . ?
N006 C028 C029 122.56(17) . . ?
N006 C028 C027 113.40(13) . . ?
C029 C028 C027 124.04(18) . . ?
C013 C014 C009 120.94(15) . . ?
C012 C013 C014 120.27(15) . . ?
C022 C023 C024 120.83(14) . . ?
N004 C027 C028 115.90(15) . . ?
C018 C019 C020 119.58(13) . . ?
N006 C032 C031 121.3(2) . . ?
C030 C031 C032 120.24(19) . . ?
C030 C029 C028 118.3(2) . . ?
C031 C030 C029 118.99(18) . . ?
C2A C1A C6A 120.0 . . ?
C2A C1A C024 116.2(6) . . ?
C6A C1A C024 122.8(6) . . ?
C3A C2A C1A 120.0 . . ?
C4A C3A C2A 120.0 . . ?
C3A C4A C5A 120.0 . . ?
C4A C5A C6A 120.0 . . ?
C5A C6A C1A 120.0 . . ?
C2B C1B C6B 120.0 . . ?
C2B C1B C024 124.4(6) . . ?
C6B C1B C024 115.1(6) . . ?
C3B C2B C1B 120.0 . . ?
C2B C3B C4B 120.0 . . ?
C5B C4B C3B 120.0 . . ?
C4B C5B C6B 120.0 . . ?
C5B C6B C1B 120.0 . . ?
 
_refine_diff_density_max    0.343
_refine_diff_density_min   -0.361
_refine_diff_density_rms    0.051

_shelx_res_file
;

TITL sc2_093K_a.res in P2(1)/c
    SC2_156K.res
    created by SHELXL-2018/3 at 12:19:13 on 15-Apr-2021
REM Old TITL SC2_093K in P2(1)/c
REM SHELXT solution in P2(1)/c: R1 0.091, Rweak 0.004, Alpha 0.025
REM <I/s>   0.460 for  267 systematic absences,  Orientation as input
REM Formula found by SHELXT:  C38 N6 S2 Fe

CELL 0.63582 17.3504 12.2463 16.9059 90.0000 115.8594 90.0000
ZERR 4.000 0.0001 0.0001 0.0001 0.0000 0.0009 0.0000
LATT  1
SYMM -X, 1/2+Y, 1/2-Z
SFAC C H N S FE
DISP $C  0.00244  0.00131  9.14798!source kissel
DISP $H -0.00002  0.00000  0.66440!source kissel
DISP $N  0.00493  0.00266 15.07095!source kissel
DISP $S  0.10506  0.10024 379.49005!source kissel
DISP $Fe  0.32649  0.69602 2544.24973!source kissel
UNIT 152.00 112.00 24.00 8.00 4.00
OMIT -5 0 2
OMIT 4 0 0
OMIT 2 0 2
L.S. 30
REM DAMP 100
REM ISOR 0.04 0.06 C1A > C6A
REM ISOR 0.04 0.06 C1B > C6B
RIGU 0.002 0.002 C1A > C6A
RIGU 0.002 0.002  C1B > C6B
SADI C024 C1A C024 C1B
BOND
LIST 6
SHEL 99 0.75
ACTA
FMAP 2
PLAN 20
WGHT    0.051300    0.997700
EXTI    0.004540
FVAR       3.47437   0.51255   0.07947
FE01  5    0.754868    0.289664    0.814081    11.00000    0.03370    0.02245 =
         0.02348   -0.00067    0.00911   -0.00037
S002  4    0.546052    0.331934    0.917100    11.00000    0.04131    0.03442 =
         0.03170    0.00184    0.01530    0.00457
S001  4    0.947644    0.137812    1.078505    11.00000    0.04185    0.04371 =
         0.03506    0.01172    0.01307    0.00592
N005  3    0.713824    0.138598    0.794725    11.00000    0.03250    0.02367 =
         0.02660   -0.00025    0.01256   -0.00108
N006  3    0.798127    0.437893    0.823626    11.00000    0.04390    0.02487 =
         0.02868   -0.00142    0.00679   -0.00189
N003  3    0.669567    0.302587    0.691654    11.00000    0.03431    0.02386 =
         0.02579    0.00109    0.01037    0.00164
N004  3    0.838919    0.266195    0.767605    11.00000    0.03609    0.02826 =
         0.02563    0.00101    0.01037   -0.00170
N002  3    0.671826    0.325052    0.857456    11.00000    0.04183    0.03282 =
         0.02853   -0.00261    0.01187    0.00342
N001  3    0.839099    0.255434    0.931975    11.00000    0.03814    0.02991 =
         0.02716   -0.00263    0.01023   -0.00100
C015  1    0.635521    0.212052    0.655094    11.00000    0.03633    0.02791 =
         0.02510   -0.00075    0.00870   -0.00158
AFIX  43
H015  2    0.597576    0.208011    0.595806    11.00000   -1.20000
AFIX   0
C016  1    0.659138    0.116909    0.710693    11.00000    0.03451    0.02599 =
         0.02706   -0.00136    0.01098   -0.00156
C003  1    0.649940    0.397006    0.637192    11.00000    0.03473    0.02416 =
         0.02643    0.00214    0.00896    0.00070
C021  1    0.850966    0.166892    0.730979    11.00000    0.03333    0.03022 =
         0.03106   -0.00062    0.01451   -0.00091
C024    1    0.865699   -0.029808    0.658029    11.00000    0.03116    0.03602 =
         0.03569   -0.00144    0.01356    0.00411
C007  1    0.602654    0.582270    0.608709    11.00000    0.04165    0.02702 =
         0.03323    0.00137    0.01561    0.00613
AFIX  43
H007  2    0.583060    0.644960    0.625168    11.00000   -1.20000
AFIX   0
C012  1    0.571220    0.866188    0.372947    11.00000    0.04806    0.03272 =
         0.04430    0.01194    0.02288    0.00565
AFIX  43
H012  2    0.563519    0.928150    0.338500    11.00000   -1.20000
AFIX   0
C010  1    0.562075    0.672993    0.385608    11.00000    0.03915    0.02994 =
         0.03347    0.00169    0.01335    0.00327
AFIX  43
H010  2    0.547741    0.604809    0.358909    11.00000   -1.20000
AFIX   0
C022  1    0.832496    0.161474    0.643181    11.00000    0.04512    0.03384 =
         0.03291    0.00413    0.01878    0.00175
AFIX  43
H022  2    0.814599    0.223615    0.608212    11.00000   -1.20000
AFIX   0
C008  1    0.622096    0.490955    0.661821    11.00000    0.04223    0.02966 =
         0.02783    0.00154    0.01586    0.00312
AFIX  43
H008  2    0.616450    0.492730    0.714041    11.00000   -1.20000
AFIX   0
C025  1    0.883626   -0.022472    0.746200    11.00000    0.03358    0.03397 =
         0.03448    0.00521    0.01126    0.00608
AFIX  43
H025  2    0.900298   -0.084825    0.781031    11.00000   -1.20000
AFIX   0
C002  1    0.619868    0.328099    0.882552    11.00000    0.03918    0.02359 =
         0.02235   -0.00045    0.00732    0.00419
C004  1    0.658224    0.394687    0.559931    11.00000    0.04370    0.02444 =
         0.03163   -0.00088    0.01544    0.00286
AFIX  43
H004  2    0.676666    0.331396    0.543005    11.00000   -1.20000
AFIX   0
C020  1    0.736111    0.056366    0.851784    11.00000    0.03715    0.02931 =
         0.02868    0.00250    0.01198   -0.00232
AFIX  43
H020  2    0.772314    0.070469    0.910462    11.00000   -1.20000
AFIX   0
C005  1    0.639085    0.486541    0.507677    11.00000    0.04662    0.02822 =
         0.03142    0.00144    0.01975    0.00326
AFIX  43
H005  2    0.644591    0.484298    0.455391    11.00000   -1.20000
AFIX   0
C009  1    0.595417    0.680595    0.476094    11.00000    0.03474    0.02712 =
         0.03352    0.00447    0.01512    0.00387
C017  1    0.628011    0.013983    0.681961    11.00000    0.04378    0.02907 =
         0.03175   -0.00394    0.01062   -0.00580
AFIX  43
H017  2    0.590479    0.001775    0.623369    11.00000   -1.20000
AFIX   0
C006  1    0.611835    0.582092    0.531348    11.00000    0.03569    0.02613 =
         0.03019    0.00234    0.01234    0.00237
C018  1    0.653333   -0.070712    0.741379    11.00000    0.05016    0.02518 =
         0.04034   -0.00221    0.01809   -0.00650
AFIX  43
H018  2    0.633996   -0.141431    0.723616    11.00000   -1.20000
AFIX   0
C001  1    0.884690    0.209156    0.993868    11.00000    0.03379    0.03039 =
         0.02807   -0.00259    0.01218   -0.00267
C011  1    0.549717    0.764883    0.334266    11.00000    0.04398    0.04042 =
         0.03168    0.00703    0.01546    0.00587
AFIX  43
H011  2    0.526832    0.758346    0.273454    11.00000   -1.20000
AFIX   0
C026  1    0.877287    0.074829    0.783140    11.00000    0.03528    0.03581 =
         0.02814    0.00218    0.01114    0.00268
AFIX  43
H026  2    0.890567    0.078731    0.842636    11.00000   -1.20000
AFIX   0
C028  1    0.859069    0.450513    0.795213    11.00000    0.05247    0.03107 =
         0.03624    0.00029    0.01257   -0.00980
C014  1    0.616022    0.783387    0.513820    11.00000    0.05045    0.03022 =
         0.03369    0.00169    0.01814    0.00320
AFIX  43
H014  2    0.638221    0.790523    0.574542    11.00000   -1.20000
AFIX   0
C013  1    0.604076    0.875253    0.462599    11.00000    0.05577    0.02692 =
         0.04623    0.00240    0.02226    0.00048
AFIX  43
H013  2    0.618359    0.943631    0.488962    11.00000   -1.20000
AFIX   0
C023  1    0.840639    0.063586    0.607330    11.00000    0.04550    0.04104 =
         0.02999    0.00009    0.01834    0.00268
AFIX  43
H023  2    0.829112    0.060387    0.548249    11.00000   -1.20000
AFIX   0
C027  1    0.878426    0.351657    0.761944    11.00000    0.04595    0.03797 =
         0.03483    0.00021    0.01709   -0.00875
AFIX  43
H027  2    0.917349    0.349924    0.737746    11.00000   -1.20000
AFIX   0
C019  1    0.707754   -0.048549    0.827439    11.00000    0.04414    0.02723 =
         0.03800    0.00528    0.01670   -0.00240
AFIX  43
H019  2    0.725314   -0.104235    0.869004    11.00000   -1.20000
AFIX   0
C032  1    0.774937    0.524508    0.855851    11.00000    0.05680    0.02852 =
         0.03820   -0.00606    0.00709    0.00230
AFIX  43
H032  2    0.733339    0.516657    0.876192    11.00000   -1.20000
AFIX   0
C031  1    0.811436    0.625599    0.859625    11.00000    0.08086    0.02750 =
         0.05775   -0.00875    0.01078   -0.00217
AFIX  43
H031  2    0.793247    0.685400    0.880936    11.00000   -1.20000
AFIX   0
C029  1    0.898550    0.549379    0.798617    11.00000    0.07515    0.03905 =
         0.06002    0.00028    0.02421   -0.02088
AFIX  43
H029  2    0.940574    0.555816    0.778722    11.00000   -1.20000
AFIX   0
C030  1    0.874184    0.638195    0.832181    11.00000    0.09708    0.03041 =
         0.06845   -0.00348    0.02141   -0.02135
AFIX  43
H030  2    0.900054    0.705783    0.836120    11.00000   -1.20000
AFIX  66
REM #####
PART 1
C1A   1    0.867887   -0.134046    0.613720    21.00000    0.01760    0.04150 =
         0.02315   -0.00005   -0.00694    0.01244
C2A   1    0.828649   -0.223273    0.631783    21.00000    0.03348    0.03592 =
         0.06470   -0.00285    0.01183    0.01154
AFIX  43
H2A   2    0.794463   -0.213302    0.660946    21.00000   -1.20000
AFIX  65
C3A   1    0.840505   -0.327403    0.606259    21.00000    0.05948    0.04623 =
         0.06085   -0.01046    0.01927    0.00542
AFIX  43
H3A   2    0.814252   -0.387101    0.618345    21.00000   -1.20000
AFIX  65
C4A   1    0.891600   -0.342306    0.562672    21.00000    0.06424    0.04162 =
         0.03554    0.00038    0.01251    0.01765
AFIX  43
H4A   2    0.899533   -0.411976    0.545594    21.00000   -1.20000
AFIX  65
C5A   1    0.930839   -0.253080    0.544608    21.00000    0.05546    0.04758 =
         0.04660   -0.00707    0.02220    0.01622
AFIX  43
H5A   2    0.965025   -0.263051    0.515445    21.00000   -1.20000
AFIX  65
C6A   1    0.918983   -0.148950    0.570131    21.00000    0.03190    0.04634 =
         0.03912   -0.01689    0.00742    0.00282
AFIX  43
H6A   2    0.945236   -0.089252    0.558046    21.00000   -1.20000
AFIX  66
PART 2
C1B   1    0.883575   -0.136445    0.628402   -21.00000    0.01813    0.04149 =
         0.01994   -0.00284   -0.01001    0.01229
C2B   1    0.847831   -0.234993    0.636366   -21.00000    0.03438    0.03742 =
         0.04701   -0.00155    0.01164    0.01762
AFIX  43
H2B   2    0.815777   -0.238371    0.668319   -21.00000   -1.20000
AFIX  65
C3B   1    0.859994   -0.328493    0.596571   -21.00000    0.07350    0.03773 =
         0.05377   -0.00516    0.02820    0.01150
AFIX  43
H3B   2    0.836078   -0.394429    0.601900   -21.00000   -1.20000
AFIX  65
C4B   1    0.907901   -0.323446    0.548812   -21.00000    0.06921    0.04761 =
         0.03884    0.00249    0.01868    0.02687
AFIX  43
H4B   2    0.916038   -0.386004    0.522186   -21.00000   -1.20000
AFIX  65
C5B   1    0.943646   -0.224898    0.540847   -21.00000    0.05074    0.05780 =
         0.06019   -0.00614    0.02058    0.01711
AFIX  43
H5B   2    0.975699   -0.221522    0.508893   -21.00000   -1.20000
AFIX  65
C6B   1    0.931484   -0.131398    0.580642   -21.00000    0.04241    0.05924 =
         0.04844   -0.02142    0.01527    0.00183
AFIX  43
H6B   2    0.955400   -0.065463    0.575313   -21.00000   -1.20000
PART 0
AFIX   0
HKLF 4


REM  sc2_093K_a.res in P2(1)/c
REM wR2 = 0.0960, GooF = S = 1.058, Restrained GooF = 1.056 for all data
REM R1 = 0.0328 for 7041 Fo > 4sig(Fo) and 0.0346 for all 7541 data
REM 457 parameters refined using 73 restraints

END

WGHT      0.0513      0.9982

REM Highest difference peak  0.343,  deepest hole -0.361,  1-sigma level  0.051
Q1    1   0.6488  0.1606  0.6828  11.00000  0.05    0.34
Q2    1   0.8725 -0.0767  0.6394  11.00000  0.05    0.31
Q3    1   0.6070  0.5337  0.6328  11.00000  0.05    0.31
Q4    1   0.6695 -0.0514  0.7887  11.00000  0.05    0.30
Q5    1   0.6452 -0.0313  0.7134  11.00000  0.05    0.30
Q6    1   0.8684  0.1244  0.7597  11.00000  0.05    0.30
Q7    1   0.8878  0.0336  0.7686  11.00000  0.05    0.30
Q8    1   0.6341  0.0702  0.7019  11.00000  0.05    0.29
Q9    1   0.9576  0.1915  1.1109  11.00000  0.05    0.27
Q10   1   0.6775  0.1246  0.7518  11.00000  0.05    0.27
Q11   1   0.7090  0.0035  0.8380  11.00000  0.05    0.27
Q12   1   0.5987  0.6328  0.5018  11.00000  0.05    0.26
Q13   1   0.8482  0.1162  0.6321  11.00000  0.05    0.26
Q14   1   0.6232  0.5333  0.5183  11.00000  0.05    0.26
Q15   1   0.8681  0.4042  0.7836  11.00000  0.05    0.26
Q16   1   0.5511  0.7165  0.3600  11.00000  0.05    0.26
Q17   1   0.8344  0.1566  0.6884  11.00000  0.05    0.26
Q18   1   0.7648  0.3256  0.8555  11.00000  0.05    0.25
Q19   1   0.8426  0.0145  0.6314  11.00000  0.05    0.25
Q20   1   0.8572  0.5780  0.7812  11.00000  0.05    0.24
;
_shelx_res_checksum   64820

_shelx_hkl_file
;
  -2   0   0 186761. 7641.20   1
   2   0   0 207794. 7642.09   1
  -3   0   0 57779.3 2127.73   1
   3   0   0 51461.6 2125.73   1
  -4   0   0 786833. 31472.4   1
   4   0   0 835874. 31472.3   1
  -5   0   0 4090.72 180.352   1
   5   0   0 3799.08 178.255   1
  -7   0   0 1313.52 82.0690   1
   7   0   0 1245.82 81.7716   1
  -8   0   0 66799.6 2595.75   1
   8   0   0 64928.8 2593.56   1
  -9   0   0 93.0727 28.3969   1
   9   0   0 73.8786 28.8122   1
 -10   0   0 196322. 7775.01   1
  10   0   0 201925. 7771.75   1
 -11   0   0 507.777 59.5389   1
  11   0   0 373.287 51.4014   1
  13   0   0 3678.30 208.360   1
 -13   0   0 4105.96 209.088   1
  14   0   0 13207.3 594.405   1
 -14   0   0 14239.7 596.522   1
 -15   0   0 104.064 42.9196   1
  15   0   0 168.153 44.6010   1
  16   0   0 5569.09 284.610   1
 -16   0   0 5692.36 285.361   1
 -17   0   0 2281.81 149.343   1
  18   0   0 5328.80 261.435   1
 -18   0   0 4515.22 253.337   1
  19   0   0 1494.93 121.968   1
 -19   0   0 2098.19 138.850   1
  21   0   0 84.9514 48.4156   1
 -21   0   0 49.5481 36.6443   1
  22   0   0 1682.35 127.354   1
 -22   0   0 1891.57 134.534   1
  23   0   0 781.581 83.7453   1
 -23   0   0 796.810 84.6410   1
  24   0   0 2423.56 155.984   1
 -24   0   0 2247.21 152.943   1
  25   0   0 531.200 75.0947   1
 -25   0   0 515.794 73.1927   1
  26   0   0 119.652 51.6180   1
 -26   0   0 38.9209 40.6565   1
   1   1   0 306501. 11477.5   1
  -1  -1   0 294119. 11477.0   1
   1  -1   0 321676. 11479.2   1
   2   1   0 422.614 27.1947   1
  -2   1   0 380.127 28.4297   1
   2  -1   0 476.538 30.4881   1
   3   1   0 262844. 10374.9   1
  -3   1   0 266077. 10378.6   1
  -3  -1   0 282731. 10377.5   1
   3  -1   0 257707. 10378.0   1
   4   1   0 43000.7 1687.26   1
  -4  -1   0 42307.2 1688.08   1
   4  -1   0 42010.0 1689.99   1
  -4   1   0 44674.1 1690.53   1
   5   1   0 1727.55 90.0573   1
   5  -1   0 1865.10 93.0390   1
  -5   1   0 1869.21 92.1006   1
   6  -1   0 580.507 49.6991   1
  -6   1   0 502.789 48.3356   1
   7   1   0 27220.3 993.876   1
   7  -1   0 26894.6 997.749   1
  -7   1   0 24589.4 991.256   1
   8   1   0 13868.4 534.168   1
  -8  -1   0 12151.5 529.553   1
   8  -1   0 13189.7 532.111   1
  -8   1   0 11361.8 526.769   1
   9   1   0 145905. 5827.87   1
  -9  -1   0 147923. 5828.51   1
   9  -1   0 150648. 5827.89   1
  -9   1   0 152502. 5833.51   1
 -10  -1   0 1052.31 80.0268   1
  10  -1   0 903.653 74.4793   1
 -10   1   0 902.043 76.2389   1
  11   1   0 61150.3 2579.04   1
 -11  -1   0 67561.0 2585.02   1
  11  -1   0 63528.2 2580.65   1
 -11   1   0 69275.5 2587.83   1
  12  -1   0 896.823 81.7244   1
 -12   1   0 1188.84 91.5998   1
  13   1   0 4654.16 237.075   1
 -13  -1   0 4760.85 238.969   1
  13  -1   0 4598.39 236.789   1
 -13   1   0 4675.89 240.304   1
  14   1   0 1004.53 85.4866   1
 -14  -1   0 834.196 83.5973   1
 -14   1   0 992.989 86.3928   1
  15   1   0 14159.5 587.593   1
  15  -1   0 12829.4 582.089   1
 -15   1   0 13236.8 587.574   1
 -16  -1   0 3479.24 195.493   1
  16  -1   0 3138.44 183.371   1
 -16   1   0 3156.46 185.509   1
  17   1   0 499.177 67.6413   1
 -17  -1   0 334.794 69.5587   1
  17  -1   0 512.018 67.1031   1
 -17   1   0 463.507 63.8015   1
  18   1   0 312.724 54.7453   1
 -18  -1   0 286.240 57.9140   1
  18  -1   0 207.758 53.2544   1
 -18   1   0 288.577 56.1832   1
  19   1   0 1554.58 122.423   1
  19  -1   0 2053.93 139.123   1
 -19  -1   0 1916.57 133.583   1
 -19   1   0 1695.81 128.259   1
  20  -1   0 118.856 48.8018   1
 -20   1   0 79.7671 48.1399   1
  21  -1   0 1301.79 107.940   1
  21   1   0 1160.72 104.386   1
 -21  -1   0 1201.50 106.774   1
 -21   1   0 1435.00 112.737   1
  22  -1   0 2489.07 160.944   1
  22   1   0 2318.19 160.180   1
 -22   1   0 2739.13 170.589   1
 -22  -1   0 2799.38 170.902   1
  23  -1   0 829.242 90.5796   1
  23   1   0 963.212 95.8775   1
 -23  -1   0 1186.16 103.709   1
 -23   1   0 1213.37 102.934   1
  24   1   0 614.647 80.0174   1
  24  -1   0 586.767 74.2442   1
 -24  -1   0 671.014 83.1285   1
 -24   1   0 773.715 83.9843   1
  25   1   0 1027.67 97.3046   1
 -25   1   0 1112.81 100.685   1
 -25  -1   0 1047.99 100.545   1
  26  -1   0 82.1239 52.4707   1
  26   1   0 150.323 50.7664   1
 -26   1   0 123.890 52.2863   1
   0   2   0 146029. 5632.83   1
   0  -2   0 143905. 5632.67   1
   1   2   0 272.226 24.0006   1
  -1  -2   0 187.968 22.8693   1
   1  -2   0 45.3262 16.7268   1
  -2  -2   0 1318.36 69.1705   1
  -2   2   0 1344.56 68.9623   1
   2  -2   0 1452.96 70.0865   1
  -3   2   0 77148.0 2771.42   1
  -3  -2   0 70812.0 2764.71   1
   3   2   0 73729.2 2765.40   1
  -4   2   0 58316.4 2321.19   1
   4   2   0 59690.8 2318.59   1
  -4  -2   0 58787.1 2318.95   1
   4  -2   0 60064.7 2322.83   1
  -5  -2   0 1174.25 72.2523   1
   5   2   0 1287.17 73.5431   1
  -6   2   0 5639.01 280.435   1
   6  -2   0 7130.09 284.559   1
   7  -2   0 10524.9 423.426   1
  -7  -2   0 9728.15 418.978   1
  -7   2   0 9733.74 421.282   1
   7   2   0 9469.40 416.581   1
   8  -2   0 11515.7 499.725   1
  -8  -2   0 12584.7 500.832   1
  -8   2   0 11334.3 497.498   1
   8   2   0 11671.6 496.260   1
   9  -2   0 103.887 35.6362   1
  -9  -2   0 58.7519 30.2062   1
  -9   2   0 74.2791 29.9368   1
   9   2   0 78.7594 30.5153   1
  10  -2   0 80377.9 3141.82   1
 -10  -2   0 80937.2 3139.42   1
 -10   2   0 80678.2 3139.10   1
  10   2   0 76760.1 3133.63   1
  11  -2   0 465.201 55.8907   1
 -11  -2   0 471.596 54.5312   1
 -11   2   0 300.550 50.9478   1
  11   2   0 370.066 49.7204   1
  12  -2   0 35615.4 1461.85   1
 -12   2   0 36946.5 1469.46   1
  13  -2   0 15604.4 682.986   1
 -13  -2   0 16361.3 688.966   1
 -13   2   0 17391.0 694.458   1
  13   2   0 15381.3 682.796   1
  14  -2   0 19698.2 845.697   1
 -14   2   0 21100.7 855.280   1
  14   2   0 19814.7 843.532   1
  15  -2   0 2857.92 165.650   1
 -15  -2   0 2890.58 167.356   1
 -15   2   0 2821.10 167.237   1
  15   2   0 2324.71 156.252   1
 -16  -2   0 1841.98 128.532   1
  16   2   0 1719.55 125.467   1
 -17  -2   0 329.928 57.3249   1
  17  -2   0 401.555 60.2935   1
  17   2   0 303.805 58.0228   1
 -18  -2   0 103.135 43.2566   1
 -18   2   0 139.709 49.2705   1
  18   2   0 114.353 46.5561   1
  19  -2   0 139.621 44.8938   1
 -19  -2   0 179.398 50.7562   1
 -19   2   0 99.4066 43.2560   1
  19   2   0 54.4896 40.2314   1
 -20   2   0 1940.55 137.393   1
  20  -2   0 1952.52 139.848   1
  21  -2   0 24.0263 39.9517   1
 -21  -2   0 8.19492 40.8801   1
 -21   2   0 15.7823 34.9437   1
  21   2   0 39.4392 42.7752   1
  22   2   0 451.130 67.8336   1
  22  -2   0 486.655 72.7507   1
 -22  -2   0 618.247 75.0776   1
 -23  -2   0 1705.87 129.106   1
 -23   2   0 1627.78 125.387   1
  23  -2   0 1719.50 129.686   1
  23   2   0 1642.25 127.038   1
 -24  -2   0 885.895 91.8442   1
  24   2   0 672.625 83.2925   1
 -25   2   0 317.485 73.3065   1
 -25  -2   0 473.470 70.6120   1
  25   2   0 506.713 72.2599   1
  25  -2   0 320.026 66.8000   1
 -26   2   0 123.562 44.2454   1
  26  -2   0 131.633 45.6121   1
   0  -3   0 2.12444 18.6286   1
   0   3   0 6.21441 18.8630   1
  -1  -3   0 62560.6 2449.95   1
   1   3   0 66981.8 2450.99   1
  -1   3   0 59211.3 2448.96   1
   1  -3   0 62230.3 2450.57   1
   2   3   0 480.643 38.0819   1
  -2  -3   0 502.904 40.2655   1
  -2   3   0 383.007 39.7808   1
   2  -3   0 499.214 41.8162   1
   3   3   0 10115.7 410.231   1
  -3  -3   0 9705.13 412.871   1
  -3   3   0 9968.26 412.701   1
   3  -3   0 9984.73 412.639   1
   4   3   0 18925.7 789.351   1
  -4  -3   0 20521.7 791.662   1
   5  -3   0 1485.75 92.9076   1
  -5   3   0 1444.51 91.3860   1
  -6   3   0 2331.61 128.340   1
   6   3   0 2332.74 123.183   1
   6  -3   0 2195.62 126.001   1
  -6  -3   0 2444.83 125.444   1
  -7   3   0 91736.3 3620.75   1
   7   3   0 94667.6 3616.36   1
   7  -3   0 88445.3 3619.98   1
  -7  -3   0 93906.6 3618.70   1
  -8   3   0 138.599 35.6367   1
   8   3   0 254.570 38.3938   1
  -8  -3   0 130.482 32.7631   1
   8  -3   0 231.898 40.2099   1
   9   3   0 2696.58 144.414   1
  -9  -3   0 2738.87 145.386   1
  -9   3   0 2598.88 146.567   1
   9  -3   0 2368.00 143.231   1
  10   3   0 4325.78 211.617   1
 -10  -3   0 4216.87 211.991   1
 -10   3   0 4155.91 212.687   1
  10  -3   0 4073.28 213.628   1
  11   3   0 522.229 58.4328   1
 -11  -3   0 534.803 58.7426   1
  12   3   0 3303.33 177.143   1
 -12  -3   0 2900.17 175.059   1
 -12   3   0 3110.08 175.771   1
  12  -3   0 3527.14 185.109   1
  13   3   0 25771.9 1040.08   1
 -13  -3   0 24213.0 1041.18   1
 -13   3   0 26810.1 1046.36   1
  13  -3   0 24231.1 1041.95   1
  14   3   0 7901.80 368.004   1
 -14  -3   0 8611.96 376.179   1
 -14   3   0 7846.44 372.681   1
  14  -3   0 7384.68 365.135   1
  15   3   0 3203.33 183.570   1
 -15  -3   0 3336.49 187.413   1
 -15   3   0 2957.70 183.971   1
  15  -3   0 3322.66 184.974   1
  16   3   0 1571.98 114.278   1
 -16  -3   0 1626.44 117.618   1
 -16   3   0 1573.11 117.891   1
  16  -3   0 1211.21 105.100   1
  17   3   0 1665.34 122.758   1
 -17  -3   0 1551.77 120.109   1
 -17   3   0 1624.38 122.746   1
  17  -3   0 1673.65 121.713   1
  18   3   0 686.216 79.3874   1
 -18  -3   0 829.618 86.1420   1
 -18   3   0 963.773 92.1552   1
  18  -3   0 749.757 80.5608   1
  19   3   0 318.891 59.3159   1
 -19  -3   0 198.919 52.6386   1
 -19   3   0 217.077 54.9715   1
  19  -3   0 289.308 58.4719   1
 -20   3   0 340.817 64.5144   1
  20  -3   0 359.694 64.8223   1
  21   3   0 158.555 50.1188   1
 -21  -3   0 194.804 52.2506   1
 -21   3   0 170.975 49.1510   1
  21  -3   0 197.095 53.9101   1
  22   3   0 78.9881 47.0850   1
 -22   3   0 78.5535 40.4300   1
 -22  -3   0 40.8628 40.8415   1
  23   3   0 748.011 82.8360   1
 -23  -3   0 627.991 80.9316   1
 -23   3   0 710.899 81.9147   1
  23  -3   0 611.750 80.8450   1
  24   3   0 591.761 76.6149   1
 -24  -3   0 652.741 79.6776   1
 -24   3   0 651.088 77.4645   1
  24  -3   0 467.739 74.9148   1
  25   3   0 60.8955 44.3513   1
 -25  -3   0 7.99550 41.0880   1
 -25   3   0 15.8505 41.8737   1
  25  -3   0 45.2144 43.4175   1
  26  -3   0 93.5242 52.0198   1
 -26   3   0 101.629 49.0885   1
   0  -4   0 21277.4 838.720   1
   0   4   0 20576.0 836.802   1
   1  -4   0 14.5194 20.3390   1
  -1  -4   0 25.3964 23.2532   1
   1   4   0 13.6388 18.8113   1
  -1   4   0 22.4385 18.0740   1
  -2  -4   0 96286.9 3782.24   1
   2   4   0 97262.9 3780.43   1
  -3   4   0 21745.2 846.239   1
   3  -4   0 20196.7 845.546   1
   4  -4   0 18041.9 709.731   1
  -4   4   0 16676.9 707.072   1
  -5   4   0 22327.0 894.613   1
  -5  -4   0 21674.3 889.210   1
   5  -4   0 21823.6 893.408   1
   5   4   0 22392.4 890.910   1
  -6   4   0 78.4786 27.8729   1
  -6  -4   0 23.4702 25.4766   1
   6  -4   0 36.0991 22.9128   1
   6   4   0 49.8708 26.2855   1
  -7   4   0 1752.24 107.864   1
   7  -4   0 1592.44 104.021   1
   7   4   0 1781.42 101.632   1
  -7  -4   0 1627.18 100.126   1
  -8   4   0 72595.1 2905.07   1
  -8  -4   0 72998.2 2900.06   1
   8   4   0 75491.1 2900.19   1
   8  -4   0 73196.5 2903.90   1
  -9   4   0 824.931 72.7613   1
   9   4   0 897.832 70.5440   1
   9  -4   0 911.580 73.6259   1
 -10  -4   0 2678.49 150.951   1
  10   4   0 2577.81 147.767   1
  11  -4   0 2026.59 129.568   1
 -11   4   0 2095.25 131.102   1
  12  -4   0 7053.70 326.139   1
 -12  -4   0 7076.35 324.036   1
 -12   4   0 6877.32 325.044   1
  12   4   0 6230.60 313.697   1
  13  -4   0 16502.3 693.965   1
 -13  -4   0 15965.5 687.391   1
 -13   4   0 15715.6 685.875   1
  13   4   0 16180.7 685.346   1
  14  -4   0 1363.27 104.176   1
 -14   4   0 1356.64 102.325   1
 -15  -4   0 11861.6 521.263   1
  15   4   0 11416.4 517.062   1
  16  -4   0 1238.10 105.771   1
 -16   4   0 1544.32 115.743   1
  17  -4   0 417.773 62.4214   1
 -17  -4   0 510.730 66.3272   1
 -17   4   0 333.323 59.7492   1
  17   4   0 361.981 57.7222   1
 -18  -4   0 3941.93 214.543   1
  18  -4   0 3730.94 211.207   1
  18   4   0 3517.90 206.008   1
 -19  -4   0 944.930 93.5136   1
  19   4   0 774.361 84.8919   1
  20  -4   0 201.359 52.0466   1
 -20  -4   0 131.550 49.8724   1
 -20   4   0 115.135 50.3931   1
  20   4   0 210.149 52.7376   1
  21  -4   0 84.7185 47.7946   1
 -21  -4   0 41.2964 42.4705   1
 -21   4   0 24.3439 39.2776   1
  21   4   0 62.9038 42.1307   1
  22  -4   0 84.7118 44.0107   1
 -22  -4   0 57.7285 43.7208   1
 -22   4   0 141.574 44.9418   1
  22   4   0 95.1371 46.3324   1
 -23  -4   0 729.689 83.6756   1
 -23   4   0 559.644 71.7113   1
  23  -4   0 788.026 81.6058   1
  23   4   0 585.522 77.1590   1
  24  -4   0 132.051 55.7851   1
 -24  -4   0 130.112 47.5648   1
  24   4   0 102.188 48.9352   1
 -24   4   0 84.6759 46.9887   1
 -26   4   0 164.928 56.1763   1
  26  -4   0 73.9679 53.1535   1
   0   5   0 16.9763 18.6575   1
   0  -5   0 20.9340 20.3332   1
   1  -5   0 1691.52 98.3697   1
  -1   5   0 1988.79 101.639   1
   1   5   0 1581.18 98.4995   1
  -1  -5   0 1894.18 100.911   1
   2  -5   0 53815.9 2133.69   1
  -2   5   0 58666.1 2136.50   1
  -2  -5   0 56806.6 2134.85   1
   3  -5   0 39342.3 1510.00   1
  -3  -5   0 37231.9 1506.58   1
  -3   5   0 39761.4 1509.89   1
   3   5   0 35675.5 1505.75   1
   4   5   0 94996.9 3879.94   1
  -4  -5   0 103792. 3884.41   1
  -4   5   0 101703. 3886.47   1
   4  -5   0 96802.8 3884.67   1
  -5   5   0 24694.6 1049.57   1
   5  -5   0 27263.6 1052.25   1
   5   5   0 25381.1 1045.84   1
  -5  -5   0 26604.7 1048.15   1
  -6   5   0 1511.79 97.0712   1
   6  -5   0 1467.67 96.9886   1
   6   5   0 1335.89 89.1122   1
  -6  -5   0 1337.39 90.4453   1
  -7   5   0 55274.5 2179.65   1
   7  -5   0 55419.4 2182.83   1
   7   5   0 58353.5 2179.89   1
  -7  -5   0 51194.1 2174.31   1
  -8   5   0 4642.68 243.971   1
  -8  -5   0 4767.69 240.067   1
   8  -5   0 5316.33 247.967   1
   8   5   0 5540.81 244.439   1
  -9  -5   0 32.0174 29.6669   1
   9   5   0-10.3766 25.0820   1
 -10   5   0 1306.44 94.9794   1
  10  -5   0 1305.61 94.2729   1
  10   5   0 905.065 84.0582   1
 -10  -5   0 1013.50 84.1906   1
 -11   5   0 3172.52 179.798   1
 -11  -5   0 3173.73 175.564   1
  11  -5   0 3291.74 180.918   1
  11   5   0 3140.36 174.222   1
 -12  -5   0 1282.88 99.5594   1
 -12   5   0 1301.49 104.150   1
  12  -5   0 1354.13 104.135   1
  12   5   0 1379.62 101.552   1
 -13  -5   0 11348.4 481.899   1
  13  -5   0 11826.8 487.742   1
 -14   5   0 275.650 55.8468   1
  14   5   0 304.831 53.1162   1
 -14  -5   0 291.722 52.3355   1
  14  -5   0 375.500 60.8202   1
  15  -5   0 2537.37 158.524   1
 -15  -5   0 2308.62 151.179   1
 -15   5   0 2308.97 149.795   1
  15   5   0 2335.69 150.013   1
  16  -5   0 68.8771 44.6789   1
 -16   5   0 91.9491 47.1421   1
  17  -5   0 10537.9 484.288   1
 -17  -5   0 10788.9 486.756   1
 -17   5   0 10240.3 485.223   1
  17   5   0 11042.8 487.112   1
  18  -5   0 1638.27 122.185   1
 -18  -5   0 1691.62 126.008   1
 -18   5   0 1704.12 130.272   1
  18   5   0 1704.63 125.716   1
  19  -5   0 38.9455 39.4497   1
 -19  -5   0-8.12940 41.7722   1
 -19   5   0 24.5945 39.6472   1
  19   5   0 63.3560 43.5021   1
  20  -5   0 220.767 56.6627   1
 -20  -5   0 221.161 55.7276   1
 -20   5   0 212.149 53.2101   1
  20   5   0 216.398 60.4495   1
 -21  -5   0 8.23341 44.6411   1
  21   5   0-16.0679 46.7905   1
  22  -5   0 383.099 66.3705   1
 -22   5   0 347.897 62.4641   1
 -23  -5   0 354.328 60.8241   1
  23   5   0 429.437 68.6295   1
 -24   5   0 274.718 59.7831   1
  24  -5   0 393.937 66.6262   1
 -25   5   0 81.7294 48.1408   1
  25  -5   0 196.072 58.4416   1
   0   6   0 44386.7 1850.81   1
   0  -6   0 48951.9 1851.42   1
   1  -6   0 12177.1 499.835   1
  -1   6   0 11552.0 497.036   1
   1   6   0 11300.8 495.289   1
  -1  -6   0 12345.1 498.976   1
   2  -6   0 30277.8 1243.80   1
  -2   6   0 31364.1 1243.89   1
   2   6   0 32098.0 1243.04   1
  -2  -6   0 30331.4 1243.19   1
   3  -6   0 586.683 57.7371   1
  -3   6   0 683.592 60.0989   1
   3   6   0 703.393 58.8053   1
  -3  -6   0 717.362 60.1566   1
   4  -6   0 3299.44 165.132   1
  -4  -6   0 3388.08 165.235   1
   4   6   0 3524.82 165.391   1
   5  -6   0 4436.20 218.876   1
   5   6   0 4585.42 216.039   1
  -5  -6   0 5078.88 221.520   1
  -6   6   0 7964.65 344.613   1
   6  -6   0 7105.09 340.586   1
   6   6   0 7642.28 339.433   1
  -6  -6   0 7586.66 341.201   1
  -7   6   0 2248.53 136.222   1
   7  -6   0 2238.10 138.566   1
   7   6   0 2358.79 134.991   1
  -7  -6   0 2552.47 139.647   1
   8   6   0 1324.58 94.6240   1
  -8  -6   0 1405.89 99.5078   1
  -9   6   0 6501.65 309.317   1
   9  -6   0 6025.99 308.731   1
   9   6   0 6737.59 307.371   1
  -9  -6   0 6717.42 307.309   1
  10  -6   0 1998.71 134.053   1
 -10   6   0 2495.96 147.518   1
 -11   6   0 198.415 44.7998   1
  11  -6   0 87.5088 40.4516   1
  11   6   0 111.527 35.7119   1
 -11  -6   0 182.170 42.2602   1
 -12   6   0 13260.2 593.114   1
 -12  -6   0 13652.4 590.292   1
  12  -6   0 13816.4 592.996   1
 -13  -6   0 865.004 84.4794   1
  13  -6   0 1040.56 92.5487   1
 -13   6   0 1166.62 98.4387   1
  13   6   0 1051.05 89.5083   1
  14   6   0 104.069 38.4218   1
 -14  -6   0 156.566 41.2876   1
 -15   6   0 220.320 51.0282   1
  15  -6   0 262.026 56.6949   1
  15   6   0 172.010 45.7592   1
 -15  -6   0 293.867 54.8612   1
 -16  -6   0 1456.61 116.744   1
  16  -6   0 1798.79 131.948   1
 -16   6   0 1473.79 115.775   1
  16   6   0 1732.67 122.081   1
 -17   6   0 400.019 65.7276   1
 -17  -6   0 278.314 56.6573   1
  17  -6   0 312.352 62.9783   1
  17   6   0 271.836 56.1700   1
 -18   6   0 129.489 47.7756   1
 -18  -6   0 54.9357 47.3274   1
  18  -6   0 78.0343 39.0662   1
  18   6   0 84.6605 48.3037   1
  19  -6   0 131.374 52.2193   1
 -20   6   0 140.128 47.8188   1
 -20  -6   0 177.250 50.7693   1
  20   6   0 133.857 51.4807   1
 -21   6   0 40.5941 50.1370   1
  21   6   0 158.143 51.2006   1
  21  -6   0 133.826 54.0884   1
 -21  -6   0 202.574 51.5023   1
 -22  -6   0 1474.82 120.036   1
  22   6   0 1644.42 123.884   1
  22  -6   0 1506.93 118.374   1
 -22   6   0 1541.16 122.459   1
  23  -6   0 308.806 61.8080   1
 -23  -6   0 458.964 68.7345   1
  23   6   0 431.784 67.7885   1
 -23   6   0 367.471 68.5704   1
 -24   6   0 122.822 43.6420   1
  24  -6   0 198.108 50.9476   1
 -25   6   0 58.0454 37.3518   1
  25  -6   0 73.6632 46.6269   1
   0   7   0 41.7626 24.1824   1
   0  -7   0-4.72602 23.5812   1
   1  -7   0 5820.89 257.728   1
  -1   7   0 5598.94 254.523   1
   1   7   0 5473.75 255.952   1
  -1  -7   0 4900.28 252.817   1
   2  -7   0 24639.6 958.250   1
  -2   7   0 23068.5 955.873   1
   2   7   0 22490.9 951.632   1
  -2  -7   0 23708.4 954.791   1
   3  -7   0 2266.64 128.436   1
  -3   7   0 2313.00 128.098   1
   3   7   0 1962.95 121.003   1
  -3  -7   0 2156.99 125.830   1
   4  -7   0 18486.8 783.747   1
  -4   7   0 19587.2 786.434   1
   4   7   0 18748.0 781.300   1
  -4  -7   0 19015.4 784.023   1
   5  -7   0 7289.12 347.290   1
  -5  -7   0 7852.60 346.478   1
  -5   7   0 8024.24 350.585   1
   5   7   0 7501.50 343.250   1
   6   7   0 129.678 34.4661   1
  -6  -7   0 49.0662 28.6031   1
  -6   7   0 114.624 31.2603   1
   6  -7   0 62.7825 29.0940   1
   7   7   0 1025.93 80.1785   1
  -7  -7   0 967.480 84.4834   1
  -8   7   0 470.397 58.6337   1
   8  -7   0 621.688 65.3931   1
   8   7   0 504.449 57.0468   1
  -8  -7   0 502.100 58.3462   1
   9  -7   0 3688.44 202.927   1
  -9   7   0 3879.24 204.992   1
 -10   7   0 5457.24 261.697   1
  10  -7   0 4763.05 253.490   1
  10   7   0 4935.76 250.549   1
 -10  -7   0 5191.78 257.558   1
 -11   7   0 748.252 81.1589   1
  11  -7   0 668.257 75.6037   1
 -11  -7   0 744.676 74.4728   1
 -12   7   0 543.911 70.0125   1
 -12  -7   0 678.034 72.7435   1
  12  -7   0 518.917 66.7701   1
  12   7   0 594.835 69.5057   1
  13   7   0 95.1418 41.8007   1
 -13  -7   0 78.4705 37.3118   1
 -14  -7   0 2808.74 164.442   1
  14   7   0 2237.87 155.190   1
  14  -7   0 2469.96 160.224   1
 -14   7   0 2680.86 165.453   1
 -15  -7   0 10782.2 509.826   1
  15   7   0 11550.5 514.134   1
  15  -7   0 11473.6 517.357   1
 -15   7   0 11835.1 515.089   1
 -16  -7   0 6149.91 307.597   1
  16   7   0 6185.85 308.362   1
  16  -7   0 6094.93 310.052   1
 -16   7   0 6070.54 309.429   1
  17   7   0 31.1818 40.6219   1
 -17  -7   0 23.7020 40.0108   1
 -18  -7   0 232.901 54.4539   1
  18   7   0 206.020 53.7387   1
  18  -7   0 130.310 47.4144   1
 -18   7   0 167.566 47.9986   1
 -19  -7   0-24.3690 41.7230   1
  19   7   0-32.0573 45.6273   1
  19  -7   0 23.6201 42.1383   1
 -19   7   0 49.0126 48.1015   1
  20   7   0 48.4193 48.6636   1
 -20  -7   0 130.828 49.3048   1
 -21  -7   0 204.713 54.9021   1
  21   7   0 218.192 56.4155   1
  21  -7   0 62.1513 39.7377   1
 -21   7   0 180.187 56.7258   1
  22   7   0 388.724 65.6006   1
 -22  -7   0 342.091 62.8551   1
  23  -7   0-37.9448 45.6502   1
 -23   7   0-7.96356 47.4018   1
  23   7   0 16.2431 48.3421   1
  24  -7   0 124.295 52.1331   1
 -24   7   0 93.0337 51.8766   1
   0   8   0 5254.06 243.248   1
   0  -8   0 4688.85 238.299   1
   1   8   0 10640.5 461.323   1
  -1   8   0 10400.0 461.285   1
  -1  -8   0 10783.0 463.338   1
   1  -8   0 10708.3 463.826   1
   2   8   0 15047.4 616.615   1
  -2   8   0 13458.7 611.890   1
  -2  -8   0 14456.9 615.163   1
   2  -8   0 15305.8 618.207   1
   3   8   0 2734.15 159.709   1
  -3   8   0 3257.14 167.282   1
  -3  -8   0 3172.98 167.373   1
   3  -8   0 2965.07 165.656   1
   4   8   0 7065.33 344.072   1
  -4   8   0 8363.94 354.460   1
  -4  -8   0 8134.43 351.860   1
   4  -8   0 7287.82 348.669   1
   5   8   0 201.877 41.2486   1
  -5  -8   0 209.213 43.2535   1
  -6  -8   0 2910.86 164.597   1
   6  -8   0 3123.02 171.356   1
  -6   8   0 2864.01 166.728   1
   7  -8   0 4257.10 217.567   1
  -7   8   0 4059.63 216.438   1
  -8   8   0 5461.96 276.505   1
   8  -8   0 5297.62 274.497   1
   8   8   0 5651.95 270.259   1
  -8  -8   0 5768.01 274.551   1
  -9   8   0 14074.0 562.561   1
   9  -8   0 12853.2 559.513   1
  -9  -8   0 12918.5 555.365   1
 -10   8   0 98.4751 36.9010   1
  10  -8   0 121.284 41.3185   1
 -10  -8   0 122.243 40.6579   1
 -11   8   0 45.5285 44.6966   1
  11  -8   0 14.3451 37.3809   1
  11   8   0 27.2789 34.0322   1
 -11  -8   0 35.1870 40.5445   1
  12   8   0 2516.10 155.442   1
 -12  -8   0 2523.15 157.945   1
 -13   8   0 1706.26 123.056   1
  13  -8   0 1497.56 118.000   1
  13   8   0 1656.77 121.051   1
 -13  -8   0 1761.28 125.389   1
  14  -8   0 5519.88 283.548   1
 -14   8   0 5506.49 284.244   1
  15  -8   0 740.821 83.0546   1
 -15  -8   0 884.030 87.9908   1
  15   8   0 817.849 83.7137   1
 -15   8   0 667.213 82.2032   1
 -16   8   0 109.633 51.8284   1
 -16  -8   0 73.0982 47.8803   1
  16  -8   0 8.12993 46.3414   1
  16   8   0 47.4590 42.9471   1
  17   8   0 1831.22 142.868   1
 -17  -8   0 1942.18 141.921   1
  17  -8   0 2359.13 151.880   1
 -17   8   0 2098.64 144.779   1
  18  -8   0 1110.24 107.161   1
 -18   8   0 1034.93 97.4224   1
  19   8   0 440.650 73.4210   1
 -19  -8   0 562.558 75.5158   1
  19  -8   0 630.036 79.0096   1
 -19   8   0 416.655 70.9532   1
  20  -8   0 392.375 63.6515   1
 -20  -8   0 446.882 70.7118   1
  21   8   0 41.5683 50.5256   1
 -21  -8   0-25.3136 46.3323   1
  21  -8   0 7.65205 45.5457   1
 -21   8   0-16.3631 44.3596   1
  22   8   0-16.5264 47.0442   1
  22  -8   0-22.8659 44.3913   1
 -22  -8   0 8.38592 40.5374   1
 -22   8   0 8.03549 38.2118   1
 -24   8   0 30.7953 39.5702   1
  24  -8   0 43.7932 43.4675   1
  -3   9   0 15473.8 649.586   1
   3  -9   0 15054.6 650.417   1
  -4   9   0 2588.45 152.363   1
   4  -9   0 2562.71 151.341   1
   5   9   0 2286.22 138.729   1
  -5   9   0 2309.96 142.113   1
   5  -9   0 2162.85 137.103   1
  -5  -9   0 2449.10 143.282   1
  -6   9   0 14721.5 624.187   1
   6  -9   0 14017.0 620.573   1
   6   9   0 15722.6 621.015   1
  -6  -9   0 13290.4 617.747   1
  -7   9   0 11913.2 498.690   1
   7  -9   0 11681.8 495.489   1
  -8  -9   0 25833.7 1057.82   1
  -8   9   0 24633.4 1060.97   1
   8  -9   0 24470.7 1057.13   1
   8   9   0 27427.2 1059.36   1
  -9   9   0 3102.61 182.961   1
   9  -9   0 3434.33 189.297   1
  -9  -9   0 3014.80 181.278   1
 -10   9   0 18621.2 783.313   1
  10  -9   0 17866.6 782.093   1
  10   9   0 18794.1 779.442   1
 -10  -9   0 18256.5 781.189   1
 -11   9   0 896.993 87.6584   1
  11  -9   0 955.831 88.0327   1
  11   9   0 938.390 86.3205   1
 -11  -9   0 865.163 86.2683   1
 -12   9   0 789.606 84.4393   1
  12  -9   0 581.609 71.6179   1
  12   9   0 676.333 74.1191   1
 -12  -9   0 686.796 75.8490   1
  13  -9   0 3079.01 180.356   1
 -13   9   0 2831.33 179.988   1
 -14   9   0 32.2933 42.0590   1
 -14  -9   0 71.4374 47.2476   1
  14  -9   0-15.7501 41.5920   1
  14   9   0-15.3908 42.2588   1
 -15  -9   0 1302.55 109.931   1
  15  -9   0 1384.81 111.707   1
 -15   9   0 1262.65 109.661   1
  15   9   0 1354.68 111.335   1
 -16   9   0 176.398 56.6876   1
 -16  -9   0 174.465 51.6226   1
  16  -9   0 234.111 56.1993   1
  16   9   0 238.427 54.9134   1
 -17  -9   0 3985.25 231.504   1
  17   9   0 4204.67 232.028   1
  17  -9   0 4291.62 234.763   1
 -17   9   0 4071.88 229.671   1
 -18  -9   0 1404.41 118.963   1
  18   9   0 1397.39 115.846   1
  18  -9   0 1485.40 117.029   1
 -18   9   0 1476.02 119.082   1
 -19  -9   0 42.9204 43.4787   1
  19   9   0 40.9124 46.0605   1
 -19   9   0 85.9197 45.0044   1
  19  -9   0-34.0353 47.8960   1
  20   9   0 90.1295 48.2950   1
  20  -9   0 56.2512 45.8000   1
 -20   9   0 23.8703 42.0749   1
 -21  -9   0 94.2035 52.2809   1
  21   9   0 114.344 55.1487   1
 -21   9   0 153.048 47.1735   1
 -22   9   0 8.00847 45.0644   1
  22  -9   0 22.4005 48.0808   1
 -23   9   0 520.837 72.7407   1
  23  -9   0 532.165 67.6483   1
   0  10   0 2680.94 155.574   1
   0 -10   0 2689.58 157.525   1
  -1  10   0 25622.1 1153.37   1
   1 -10   0 28668.6 1160.78   1
  -1 -10   0 26691.1 1158.37   1
   2  10   0 15703.2 651.177   1
   2 -10   0 16279.3 654.063   1
  -2 -10   0 15751.1 653.071   1
   3  10   0 38856.4 1619.47   1
   3 -10   0 38574.5 1621.89   1
  -3 -10   0 38409.1 1620.44   1
   4  10   0 1299.42 98.9248   1
  -4  10   0 1176.34 97.4794   1
   4 -10   0 1475.32 105.887   1
  -4 -10   0 1306.23 98.5250   1
   5  10   0 6810.42 308.366   1
   5 -10   0 6294.30 306.453   1
  -5 -10   0 6867.23 311.166   1
   6  10   0 3956.03 214.477   1
  -6  10   0 4182.52 219.859   1
   6 -10   0 4226.05 219.689   1
  -7  10   0 32309.4 1219.43   1
   7 -10   0 29632.3 1211.70   1
   7  10   0 28440.2 1205.00   1
  -7 -10   0 28130.0 1207.16   1
  -8  10   0 31385.0 1281.24   1
  -8 -10   0 31431.7 1277.01   1
   8  10   0 30854.8 1273.75   1
   8 -10   0 31016.5 1279.74   1
  -9 -10   0 6558.74 321.402   1
 -10 -10   0 272.520 53.2158   1
  10  10   0 335.090 55.5278   1
 -10  10   0 344.436 59.2788   1
  10 -10   0 232.556 55.4733   1
 -11 -10   0 130.081 46.1182   1
  11  10   0 43.6751 32.9674   1
 -11  10   0 130.611 43.3271   1
  11 -10   0 31.1713 29.6346   1
 -12 -10   0 8679.29 408.651   1
  12  10   0 8407.59 404.559   1
 -12  10   0 8624.77 412.861   1
  12 -10   0 9001.45 410.847   1
 -13 -10   0 8.05674 37.0275   1
  13  10   0-7.61376 35.6121   1
 -13  10   0 90.4928 47.3881   1
  13 -10   0 23.4148 35.8711   1
  14  10   0 4956.99 261.041   1
 -14 -10   0 4841.87 260.567   1
 -15 -10   0 190.585 53.9099   1
  15  10   0 208.758 56.3001   1
  15 -10   0 161.211 45.4714   1
 -15  10   0 254.497 56.2016   1
 -16  10   0 1098.51 101.049   1
 -16 -10   0 955.834 99.1033   1
  16 -10   0 1086.37 101.970   1
 -17 -10   0 296.460 59.5872   1
  17  10   0 337.823 64.7020   1
  17 -10   0 260.213 63.4925   1
 -17  10   0 339.464 63.8975   1
  18 -10   0 1308.75 116.395   1
 -18  10   0 1528.62 117.382   1
  18  10   0 1242.60 112.187   1
 -18 -10   0 1246.20 110.250   1
  19 -10   0 770.164 84.9213   1
 -19  10   0 568.082 75.9341   1
  19  10   0 731.585 85.2189   1
 -19 -10   0 676.704 83.3542   1
  20 -10   0-24.7211 40.4744   1
 -20  10   0-23.2736 35.6444   1
  20  10   0-8.29929 47.7986   1
 -20 -10   0 17.1024 43.2931   1
 -21  10   0 321.228 62.1470   1
  21 -10   0 301.668 62.8316   1
  21  10   0 189.709 58.2785   1
  22 -10   0 416.949 65.5734   1
 -22  10   0 425.904 68.3682   1
   0  11   0 6.49453 30.8900   1
   0 -11   0 26.9252 34.0825   1
  -1  11   0 4690.22 247.953   1
  -1 -11   0 4707.71 248.811   1
   1 -11   0 4696.00 248.224   1
   2  11   0 23849.5 1041.54   1
  -2  11   0 24253.0 1048.77   1
   2 -11   0 26453.6 1048.78   1
  -2 -11   0 26793.2 1050.53   1
  -3  11   0 6800.71 307.781   1
   3 -11   0 6697.83 307.626   1
  -3 -11   0 6205.72 304.412   1
   4  11   0 18980.7 802.490   1
  -4  11   0 18475.5 803.817   1
   4 -11   0 18912.7 803.356   1
  -4 -11   0 19593.8 806.077   1
   5  11   0 1243.35 98.2695   1
  -5  11   0 1152.66 97.2978   1
   5 -11   0 1149.33 96.5711   1
  -5 -11   0 1380.01 103.221   1
  -6  11   0 9534.70 439.691   1
   6 -11   0 9824.43 442.371   1
  -6 -11   0 9576.17 439.302   1
   7  11   0 14161.5 621.640   1
  -7 -11   0 14522.8 626.414   1
  -8  11   0 9455.76 428.844   1
   8 -11   0 9200.12 428.271   1
   8  11   0 9128.56 423.631   1
  -8 -11   0 9154.71 426.827   1
  -9  11   0 5217.27 281.559   1
   9 -11   0 5935.13 287.959   1
   9  11   0 5320.30 276.800   1
  -9 -11   0 5626.51 282.352   1
  10 -11   0 551.752 74.3368   1
 -10  11   0 506.053 69.6304   1
 -11 -11   0 8398.87 417.957   1
  11 -11   0 9377.40 424.405   1
 -11  11   0 9218.46 421.923   1
 -12  11   0 177.290 54.2416   1
  12  11   0 231.825 54.2094   1
 -12 -11   0 302.234 57.0090   1
  12 -11   0 342.580 61.1484   1
  13  11   0 4987.44 253.482   1
 -13 -11   0 4290.76 246.099   1
 -14 -11   0 91.9728 47.6298   1
  14  11   0 55.6379 46.8316   1
  14 -11   0 31.9197 38.6093   1
 -14  11   0 8.31254 40.8582   1
 -15 -11   0 76.1808 44.7537   1
  15  11   0 24.2705 40.4068   1
  15 -11   0 105.304 46.1669   1
 -15  11   0 16.5702 42.6098   1
 -16 -11   0 1421.59 116.415   1
  16  11   0 1565.64 121.107   1
  16 -11   0 1432.35 119.548   1
 -16  11   0 1179.11 113.719   1
  17  11   0 2180.89 148.120   1
 -17 -11   0 2124.72 149.190   1
  17 -11   0 2032.80 144.452   1
 -17  11   0 1829.37 142.071   1
  18  11   0 675.110 85.0734   1
  18 -11   0 549.135 79.1727   1
 -18  11   0 710.434 86.1526   1
 -19 -11   0 786.937 90.2907   1
  19  11   0 699.346 83.9618   1
  20  11   0 797.291 88.6718   1
 -20  11   0 731.378 80.9528   1
  20 -11   0 709.556 87.5536   1
  21 -11   0 732.908 83.3503   1
 -22  11   0 197.783 60.6752   1
  22 -11   0 205.427 55.7147   1
   0 -12   0 4695.11 238.472   1
   0  12   0 4177.91 229.115   1
   1 -12   0 10308.2 469.253   1
  -1 -12   0 10135.3 471.523   1
  -1  12   0 11527.7 474.166   1
   1  12   0 9684.85 463.444   1
   2 -12   0 24159.3 962.504   1
  -2 -12   0 22907.1 959.096   1
  -2  12   0 23409.8 958.578   1
   2  12   0 21432.5 954.743   1
   3  12   0 2698.27 170.665   1
  -3  12   0 3189.87 179.667   1
   3 -12   0 3050.32 178.870   1
   4  12   0 14731.4 673.106   1
  -4 -12   0 16963.5 685.244   1
  -5  12   0 1537.25 118.302   1
   5 -12   0 1751.27 123.549   1
  -5 -12   0 1849.12 126.769   1
   6  12   0 14448.1 603.459   1
   6 -12   0 13626.9 599.150   1
  -6  12   0 13890.5 601.871   1
  -6 -12   0 12851.9 596.679   1
   7 -12   0 2911.24 171.667   1
  -7  12   0 2537.77 164.349   1
  -8  12   0 6708.47 350.588   1
   8 -12   0 7946.28 360.684   1
   8  12   0 6957.45 350.457   1
  -8 -12   0 7920.14 360.564   1
  -9  12   0 258.428 52.2292   1
   9 -12   0 176.345 47.9688   1
   9  12   0 224.711 49.4115   1
  -9 -12   0 226.938 53.3176   1
 -10  12   0 605.329 73.8856   1
  10 -12   0 651.438 76.9578   1
  10  12   0 640.318 75.7358   1
 -11  12   0 4721.95 260.160   1
  11 -12   0 5009.33 264.778   1
  11  12   0 5091.63 262.873   1
 -11 -12   0 5122.00 264.621   1
 -12  12   0 2567.49 170.236   1
  12 -12   0 2779.55 176.122   1
  12  12   0 2836.34 174.671   1
 -12 -12   0 2922.37 177.908   1
 -13  12   0 2868.32 181.767   1
  13 -12   0 2559.09 171.227   1
  13  12   0 2877.88 178.122   1
 -13 -12   0 3138.77 183.349   1
  14 -12   0 136.516 48.7145   1
 -14  12   0 192.606 52.3045   1
  15  12   0 81.9690 46.7565   1
 -15 -12   0 67.4707 44.6340   1
 -16  12   0 2753.25 174.977   1
  16  12   0 2928.15 179.126   1
  16 -12   0 2670.81 172.855   1
 -16 -12   0 2738.47 175.842   1
 -17  12   0 2707.68 168.256   1
 -17 -12   0 2344.10 163.774   1
  17  12   0 2298.96 159.823   1
  17 -12   0 2697.78 167.410   1
  18 -12   0 1853.64 134.803   1
 -18 -12   0 1719.61 136.029   1
 -18  12   0 1960.78 134.525   1
  18  12   0 1686.54 131.669   1
 -19  12   0 171.960 49.3755   1
  19 -12   0 183.332 56.6046   1
  19  12   0 147.526 56.4131   1
 -20  12   0 98.5593 44.8392   1
  20 -12   0 119.338 48.0381   1
 -21  12   0 737.132 86.2834   1
  21 -12   0 916.060 93.9344   1
   0  13   0-7.24892 38.7969   1
   0 -13   0-7.48554 36.7647   1
  -1  13   0 6673.27 311.569   1
   1  13   0 5752.86 301.653   1
   1 -13   0 6144.22 307.684   1
  -1 -13   0 6275.02 308.649   1
   2  13   0 13907.4 578.206   1
  -2  13   0 13193.0 575.411   1
   2 -13   0 12761.5 574.125   1
  -2 -13   0 12259.9 571.618   1
  -3  13   0 15922.8 722.128   1
  -3 -13   0 17160.1 726.561   1
   3 -13   0 17502.4 727.701   1
  -4 -13   0 1316.69 106.637   1
   4 -13   0 1107.64 101.864   1
   4  13   0 1094.73 99.6180   1
  -5 -13   0 23289.9 1018.57   1
  -5  13   0 23909.9 1020.54   1
   5 -13   0 23494.6 1014.42   1
  -6 -13   0 645.970 77.0054   1
   6  13   0 701.496 77.1790   1
  -6  13   0 595.066 75.5798   1
   6 -13   0 640.304 74.6619   1
   7  13   0 11519.8 498.433   1
  -7  13   0 10647.8 494.358   1
   7 -13   0 10825.3 496.910   1
  -7 -13   0 10685.8 495.541   1
  -8 -13   0 617.898 74.8784   1
   8  13   0 500.732 70.3685   1
  -8  13   0 493.613 72.2610   1
   8 -13   0 443.934 70.3103   1
   9  13   0 1333.30 113.029   1
  -9  13   0 1630.36 123.982   1
  -9 -13   0 1361.30 113.766   1
   9 -13   0 1519.62 119.789   1
  10  13   0 3034.44 180.606   1
 -10  13   0 2738.93 176.729   1
 -10 -13   0 2940.57 181.244   1
  10 -13   0 2886.88 180.675   1
  11  13   0 2542.99 160.528   1
 -11  13   0 2541.00 159.413   1
  11 -13   0 2136.26 154.282   1
 -11 -13   0 2271.07 155.805   1
 -12  13   0 1525.05 120.117   1
  12 -13   0 1267.17 112.780   1
  13  13   0 911.127 92.8986   1
 -13  13   0 872.888 93.6073   1
 -13 -13   0 987.119 93.9083   1
  13 -13   0 986.986 93.4261   1
  14  13   0 1095.57 103.851   1
 -14  13   0 1172.02 105.974   1
 -14 -13   0 1191.15 106.272   1
  14 -13   0 1174.03 104.571   1
  15  13   0 1315.13 110.214   1
 -15  13   0 1099.22 105.122   1
 -15 -13   0 1396.68 114.425   1
  15 -13   0 1085.51 104.270   1
  16  13   0 847.831 95.7044   1
 -16  13   0 961.863 97.4726   1
 -16 -13   0 1084.24 101.068   1
  16 -13   0 1036.66 98.8719   1
  17  13   0 1179.90 108.672   1
 -17  13   0 1056.33 102.939   1
  17 -13   0 1165.19 105.848   1
 -17 -13   0 1126.70 107.294   1
  18 -13   0 102.105 50.8353   1
 -18  13   0 164.133 57.0084   1
  19 -13   0 306.614 65.1854   1
 -19  13   0 228.697 55.9027   1
  20 -13   0 76.3347 43.2209   1
 -20  13   0 172.873 48.1956   1
   0  14   0 10157.2 464.462   1
   1  14   0 3164.13 185.879   1
  -1  14   0 3244.60 188.478   1
  -1 -14   0 3253.97 190.882   1
   1 -14   0 3045.20 185.239   1
   2  14   0 5010.53 278.205   1
  -2  14   0 6129.50 290.705   1
   2 -14   0 5995.43 288.480   1
  -2 -14   0 5245.22 282.312   1
  -3 -14   0 517.621 66.9005   1
  -3  14   0 511.856 68.1413   1
   3 -14   0 598.556 72.1781   1
   3  14   0 405.583 63.9491   1
  -4 -14   0 2553.15 158.968   1
  -4  14   0 2378.08 153.727   1
   4 -14   0 2195.71 150.547   1
   4  14   0 2407.95 155.955   1
  -5 -14   0 291.384 56.1167   1
  -5  14   0 209.619 49.2700   1
   5 -14   0 267.392 49.4181   1
   5  14   0 328.915 58.4652   1
  -6 -14   0 10854.4 471.776   1
  -6  14   0 9551.46 464.770   1
   6 -14   0 9943.90 465.462   1
   6  14   0 10354.8 467.111   1
   7  14   0 1202.87 105.676   1
  -7 -14   0 1103.47 102.841   1
   8  14   0 9400.85 437.384   1
  -8  14   0 9591.01 440.759   1
   8 -14   0 9316.30 437.360   1
  -8 -14   0 9213.83 436.645   1
   9  14   0 752.758 83.5327   1
  -9  14   0 733.916 85.2983   1
  -9 -14   0 865.478 85.9085   1
   9 -14   0 772.750 83.5573   1
  10 -14   0 601.982 79.9954   1
 -10  14   0 492.559 72.5362   1
  11  14   0 658.407 80.3198   1
 -11  14   0 660.734 79.9624   1
 -11 -14   0 679.783 83.5767   1
  11 -14   0 767.511 85.9037   1
  12  14   0 226.498 59.3279   1
 -12 -14   0 195.331 53.7976   1
  13  14   0 816.242 87.8613   1
 -13  14   0 679.262 79.5401   1
  13 -14   0 606.630 76.2718   1
 -13 -14   0 638.776 84.1792   1
  14  14   0 852.832 89.8254   1
 -14  14   0 673.696 83.1758   1
 -14 -14   0 935.078 92.6465   1
  14 -14   0 787.346 82.8659   1
 -15  14   0 461.360 69.6787   1
  15 -14   0 332.296 63.0720   1
 -15 -14   0 442.346 74.4411   1
  16  14   0 3742.17 221.950   1
  16 -14   0 3934.28 221.275   1
 -16  14   0 4127.78 226.928   1
 -16 -14   0 4067.97 227.605   1
  17 -14   0 1067.75 96.8130   1
 -17  14   0 1048.63 95.9000   1
  18 -14   0 322.747 59.4048   1
 -18  14   0 398.143 65.9117   1
   0  15   0-23.3549 46.3371   1
   0 -15   0 15.7667 43.2878   1
  -1  15   0 1877.70 134.421   1
   1  15   0 1595.95 122.811   1
  -1 -15   0 1913.33 132.713   1
   1 -15   0 1705.56 126.553   1
  -2  15   0-23.6526 44.8874   1
  -2 -15   0 31.9208 40.4007   1
   2  15   0 15.2788 43.4938   1
  -3 -15   0 872.627 89.2135   1
   3  15   0 652.299 82.2275   1
  -4 -15   0 87.5338 44.4972   1
   4  15   0 94.9232 48.3125   1
  -4  15   0 157.074 50.7951   1
   4 -15   0 149.084 50.2897   1
  -5  15   0 6481.96 321.544   1
   5  15   0 6890.71 326.731   1
   5 -15   0 6119.91 318.194   1
  -5 -15   0 6212.41 321.150   1
  -6  15   0 80.0113 39.4706   1
   6 -15   0 111.079 40.9216   1
   7 -15   0 4112.02 225.363   1
  -7  15   0 3830.42 222.363   1
  -8 -15   0-8.17389 38.8707   1
   8  15   0-7.98245 42.7227   1
  -8  15   0 32.4563 41.0781   1
   8 -15   0 8.12701 39.9151   1
   9  15   0 370.455 66.9424   1
  -9  15   0 455.695 73.1297   1
  -9 -15   0 421.066 67.0091   1
   9 -15   0 481.271 74.2890   1
  10  15   0 48.7128 41.1451   1
 -10 -15   0 49.6929 41.3506   1
  11  15   0-8.14801 46.9353   1
 -11  15   0 40.1910 36.9421   1
  11 -15   0 33.2891 38.9233   1
 -11 -15   0 24.9361 50.5258   1
  12  15   0 227.862 60.7659   1
 -12  15   0 186.009 52.5350   1
 -12 -15   0 134.386 50.4738   1
  12 -15   0 171.517 54.4496   1
  13 -15   0 80.4233 53.2507   1
 -13  15   0 65.0982 51.0229   1
  14  15   0 532.205 73.6617   1
 -14  15   0 443.215 76.8070   1
  14 -15   0 600.224 78.0511   1
 -14 -15   0 536.401 74.5640   1
  15  15   0 1349.35 111.069   1
  15 -15   0 1028.49 100.757   1
 -15  15   0 1229.96 108.969   1
 -15 -15   0 1072.57 103.221   1
  17 -15   0 1096.01 99.8088   1
 -17  15   0 1285.92 105.447   1
   0  16   0 103.152 44.8996   1
   0 -16   0 144.370 48.4794   1
  -1  16   0-23.8467 39.0419   1
   1  16   0-15.7512 44.3151   1
  -1 -16   0 40.0707 41.7499   1
   1 -16   0 56.2563 41.2814   1
   2  16   0 290.454 56.4060   1
  -2  16   0 354.436 64.2197   1
   2 -16   0 411.118 65.7708   1
  -2 -16   0 283.599 55.9618   1
  -3  16   0 348.450 63.8436   1
   3 -16   0 417.159 67.2090   1
  -3 -16   0 380.459 60.8807   1
   3  16   0 327.949 58.4518   1
   4  16   0 814.296 87.9714   1
  -4  16   0 877.786 88.1999   1
  -4 -16   0 792.309 87.6176   1
  -5 -16   0 8.12083 35.9657   1
   5  16   0 32.1783 43.6293   1
  -5  16   0 40.2003 47.3547   1
   5 -16   0 31.6835 40.6976   1
  -6 -16   0 1329.07 113.089   1
  -6  16   0 1318.34 112.832   1
   6 -16   0 1482.23 117.998   1
   6  16   0 1331.33 114.025   1
  -7 -16   0 8.22968 44.0540   1
   7  16   0 8.08952 45.5253   1
  -7  16   0 8.15427 44.7840   1
   7 -16   0 64.5191 46.4544   1
   8  16   0 3756.10 207.668   1
  -8  16   0 3158.57 198.002   1
   8 -16   0 3445.23 201.344   1
  -8 -16   0 3546.27 206.118   1
   9  16   0 387.975 64.4700   1
  -9  16   0 491.533 72.6582   1
   9 -16   0 653.294 78.3292   1
  -9 -16   0 584.217 75.2605   1
  10  16   0 1389.18 115.222   1
 -10  16   0 1083.80 104.572   1
  10 -16   0 1463.55 116.537   1
 -10 -16   0 1310.10 113.680   1
  11  16   0 8.17355 40.1772   1
 -11  16   0 55.7102 45.3403   1
  11 -16   0 90.6381 49.5911   1
 -11 -16   0 25.1275 38.5154   1
  12  16   0 41.0150 49.3630   1
 -12  16   0 79.8060 45.9831   1
  12 -16   0 40.3123 46.9788   1
 -12 -16   0-16.7282 44.7877   1
  13  16   0 885.556 92.0213   1
 -13  16   0 712.327 83.7137   1
  13 -16   0 830.333 88.9031   1
 -13 -16   0 977.944 95.8059   1
  14 -16   0 739.694 82.9049   1
  14  16   0 755.497 86.6128   1
 -14  16   0 599.278 81.4702   1
  15 -16   0 761.118 80.7562   1
 -15  16   0 687.685 83.4916   1
  16 -16   0 559.446 73.8397   1
 -16  16   0 647.887 79.2509   1
   0  17   0 8.00556 44.5070   1
   0 -17   0 16.1627 43.8189   1
   1  17   0 1523.71 118.752   1
  -1  17   0 1415.85 115.719   1
  -1 -17   0 1335.76 112.839   1
   1 -17   0 1389.25 114.457   1
   2  17   0 174.944 48.8062   1
  -2  17   0 136.247 51.5848   1
  -2 -17   0 235.048 53.0987   1
   2 -17   0 153.345 47.4969   1
   3  17   0-31.6699 47.1320   1
  -3 -17   0-8.19745 46.1302   1
   4  17   0 2107.05 146.403   1
  -4  17   0 2435.82 153.293   1
   4 -17   0 2145.59 146.281   1
  -4 -17   0 2037.43 146.454   1
  -5 -17   0 205.280 56.2174   1
   5 -17   0 229.955 55.6192   1
   5  17   0 166.454 52.0794   1
  -6  17   0 152.101 45.7627   1
   6 -17   0 56.3823 39.7738   1
  -7  17   0 299.855 61.0552   1
   7 -17   0 473.706 69.1400   1
   8  17   0 699.793 84.6138   1
  -8  17   0 806.224 84.5119   1
   8 -17   0 816.011 83.7929   1
  -8 -17   0 688.350 84.2154   1
   9  17   0 869.932 91.3832   1
  -9  17   0 1040.33 98.3599   1
   9 -17   0 1076.13 97.7945   1
  -9 -17   0 873.044 94.2190   1
  10  17   0 739.234 87.3710   1
 -10  17   0 835.981 84.5648   1
  10 -17   0 906.534 90.3264   1
  11  17   0 639.804 85.5330   1
  11 -17   0 799.337 85.8782   1
 -11  17   0 831.355 85.3651   1
 -11 -17   0 769.170 90.3303   1
  12 -17   0 39.5678 46.6023   1
 -12  17   0-7.80075 44.4150   1
  13 -17   0 615.598 79.8287   1
 -13  17   0 512.285 81.6174   1
  14 -17   0 51.9429 45.1038   1
 -14  17   0-16.1979 53.5562   1
   0  18   0 1211.17 104.270   1
   0 -18   0 1121.42 102.266   1
   1  18   0 1321.95 116.944   1
  -1  18   0 1502.64 121.698   1
   1 -18   0 1335.95 115.682   1
  -1 -18   0 1437.40 119.126   1
  -2  18   0 182.194 53.7480   1
  -2 -18   0 226.705 57.5333   1
   2 -18   0 216.578 53.0489   1
   3  18   0 79.6246 46.0034   1
  -3  18   0 86.7361 44.5188   1
  -3 -18   0 105.453 47.3867   1
   3 -18   0 108.694 46.3576   1
  -4  18   0-7.98947 48.0775   1
   4  18   0 55.5939 46.2758   1
  -4 -18   0 32.7741 42.1080   1
   4 -18   0 62.9463 46.3529   1
  -5  18   0 143.265 52.4077   1
  -5 -18   0 148.106 53.2124   1
   5 -18   0 94.6672 46.7198   1
   5  18   0 133.973 55.8081   1
  -6 -18   0 343.903 62.8824   1
   6  18   0 213.641 59.6528   1
  -7 -18   0 32.8628 47.3245   1
  -7  18   0-7.98984 43.8833   1
   7 -18   0 47.7149 46.3265   1
   7  18   0 32.0201 50.6063   1
  -8 -18   0-8.19030 44.4074   1
   8  18   0-32.5835 46.9123   1
   8 -18   0 24.0210 46.6337   1
  -8  18   0 8.01027 48.6819   1
  -9  18   0 240.141 56.3713   1
  10  18   0 993.995 101.059   1
 -10 -18   0 1037.11 101.147   1
  11 -18   0 1879.19 134.738   1
 -11  18   0 1770.36 131.104   1
  12 -18   0 138.395 51.0303   1
 -12  18   0 90.9715 48.5690   1
   0  19   0-39.8449 50.3775   1
   0 -19   0-7.98140 46.4938   1
  -1  19   0 172.950 52.3474   1
  -1 -19   0 176.629 55.2339   1
   1 -19   0 135.040 47.6847   1
  -2  19   0 179.960 54.2246   1
  -2 -19   0 256.208 59.2446   1
   2 -19   0 257.790 58.2333   1
   3  19   0 182.709 55.4797   1
  -3 -19   0 104.341 52.4691   1
   3 -19   0 162.190 52.6918   1
   4  19   0 149.911 55.9248   1
  -4  19   0 180.811 53.5925   1
  -4 -19   0 144.688 52.0504   1
   4 -19   0 92.9815 45.4647   1
   5  19   0 188.824 57.9165   1
  -5  19   0 132.537 56.5938   1
   5 -19   0 188.277 56.1214   1
  -5 -19   0 153.947 56.2062   1
  -6  19   0 7.86702 40.9812   1
   6  19   0-23.3220 41.0552   1
  -6 -19   0 8.17945 38.2425   1
   6 -19   0-7.78102 41.6439   1
   7  19   0 31.2780 52.5875   1
  -7 -19   0-16.1489 44.8886   1
   8  19   0 140.542 55.1192   1
   8 -19   0 195.822 54.4497   1
  -8  19   0 165.086 50.6622   1
  -8 -19   0 235.969 58.6927   1
   9 -19   0 323.685 59.7151   1
  -9  19   0 456.770 69.4061   1
  -2  20   0 450.593 71.1100   1
   2 -20   0 633.244 78.2940   1
  -3  20   0 230.983 60.4658   1
   3 -20   0 91.0269 45.0756   1
  -4  20   0 458.679 70.3250   1
   4 -20   0 464.625 68.8262   1
  -5  20   0 892.407 89.6025   1
   5 -20   0 766.300 84.1201   1
  -5 -20   0 857.136 89.4641   1
   5  20   0 757.986 88.1826   1
   6 -20   0 7.59064 45.2151   1
   6  20   0 23.1487 42.9329   1
  -6  20   0 114.441 52.1864   1
  26   0  -1-53.4166 43.9603   1
 -26   0   1-8.01438 35.4965   1
  24   0  -1-46.9727 45.0889   1
 -24   0   1 81.1272 49.3070   1
  23   0  -1 39.0451 42.3668   1
  22   0  -1 7.75836 43.1306   1
 -22   0   1-16.5613 38.7158   1
  21   0  -1 7.68246 42.1961   1
 -21   0   1 41.3595 41.2676   1
 -20   0   1-32.8242 46.1723   1
  20   0  -1 38.3299 46.1116   1
 -19   0   1-15.8053 40.0093   1
  19   0  -1-7.69220 40.0727   1
 -18   0   1-38.0028 40.7102   1
  18   0  -1-45.2935 43.5045   1
 -17   0   1-7.25522 35.0739   1
  17   0  -1-14.7437 35.6375   1
 -16   0   1 21.0536 37.0708   1
 -15   0   1 13.2194 31.9508   1
  15   0  -1-13.5772 33.8577   1
 -14   0   1-12.7106 29.7137   1
  14   0  -1 18.9182 31.4511   1
 -13   0   1-6.08587 33.0092   1
  13   0  -1 52.8275 34.1974   1
 -12   0   1 5.81135 29.8640   1
  12   0  -1 38.5906 27.5116   1
 -11   0   1 16.3428 28.7716   1
  11   0  -1 5.13318 22.2863   1
 -10   0   1 5.00907 26.4532   1
  10   0  -1-4.74419 24.3678   1
  -9   0   1 18.0045 26.8021   1
   9   0  -1 21.5986 26.2639   1
  -8   0   1 4.00372 24.0948   1
   8   0  -1 34.4993 24.4679   1
  -6   0   1-8.96605 21.0802   1
   6   0  -1 5.57010 19.3440   1
  -5   0   1 2.40703 20.2752   1
   5   0  -1 29.6791 15.7505   1
  -4   0   1 3.60644 17.4843   1
   4   0  -1 76.3867 20.8715   1
  -3   0   1 14.8696 15.8890   1
   3   0  -1 6.60906 13.5841   1
  -1   0  -1-1.03915 12.9174   1
   1   0   1 0.97742 10.4966   1
  -2   0  -1 4.80181 19.0262   1
   2   0   1 39.8442 17.2706   1
  -3   0  -1-8.62050 22.6870   1
   3   0   1-4.13981 21.5665   1
  -4   0  -1 13.5212 22.0305   1
   4   0   1 12.9826 21.3923   1
  -6   0  -1-3.77859 25.4116   1
   6   0   1-3.58587 21.3439   1
  -7   0  -1 94.5771 30.0056   1
   7   0   1 60.7969 26.7321   1
  -8   0  -1-14.2824 20.6668   1
   8   0   1 35.9104 30.1875   1
  -9   0  -1-20.7387 28.1127   1
   9   0   1 4.90129 27.5794   1
 -10   0  -1 27.6665 30.4509   1
  10   0   1 73.9630 30.4928   1
 -12   0  -1-30.5731 34.0002   1
  12   0   1-6.19823 28.4845   1
 -13   0  -1 6.49721 32.8917   1
  13   0   1-6.61518 32.9928   1
 -14   0  -1 20.5847 36.2420   1
  14   0   1 13.8543 27.5678   1
 -15   0  -1-7.11545 37.0753   1
  15   0   1-36.1402 39.1987   1
 -16   0  -1 14.8879 32.3147   1
  16   0   1-22.2883 35.9138   1
 -17   0  -1-7.73172 39.1457   1
  17   0   1-22.8754 43.4151   1
 -18   0  -1-32.2529 40.2342   1
  19   0   1 30.4358 39.0852   1
 -19   0  -1-8.27740 45.4536   1
  20   0   1 7.70449 41.7742   1
 -20   0  -1 8.21841 45.6888   1
  21   0   1 54.2166 43.5793   1
 -21   0  -1-49.6851 40.6697   1
  22   0   1-23.4052 40.0776   1
 -22   0  -1-8.15422 41.2853   1
  23   0   1 31.2363 42.3855   1
 -23   0  -1 72.7271 45.5096   1
  24   0   1 30.9435 47.9666   1
 -24   0  -1-8.03320 46.2659   1
  25   0   1-45.3511 47.3333   1
 -25   0  -1-7.89903 44.9830   1
  26   0   1-14.6517 47.1712   1
 -26   0  -1-7.58005 46.0691   1
  26  -1  -1 22.6890 44.5404   1
 -26   1   1 15.6721 37.8863   1
  25  -1  -1-7.64170 47.8445   1
 -25   1   1-16.0489 44.6117   1
  24   1  -1 165.224 50.7955   1
  24  -1  -1 260.747 61.5177   1
 -24  -1   1 230.820 55.0590   1
 -24   1   1 164.016 47.3323   1
  23   1  -1 7.95366 45.8356   1
 -23  -1   1 74.8752 42.7644   1
  22   1  -1 498.934 71.2343   1
 -22  -1   1 427.290 65.7002   1
 -22   1   1 447.148 67.3280   1
  22  -1  -1 550.907 73.4092   1
  21   1  -1 46.8929 45.0448   1
 -21  -1   1 8.13400 44.1381   1
 -21   1   1 48.0099 42.8617   1
  21  -1  -1 79.4912 44.7621   1
  20   1  -1 990.756 92.3395   1
  20  -1  -1 838.546 89.8439   1
 -20   1   1 926.354 90.1708   1
 -20  -1   1 928.090 92.1734   1
  19  -1  -1 1767.15 130.827   1
 -19  -1   1 1880.98 134.404   1
 -19   1   1 1573.70 124.890   1
  18  -1  -1 1606.59 120.765   1
  18   1  -1 1517.13 116.576   1
 -18  -1   1 1714.06 124.206   1
 -18   1   1 1549.31 118.237   1
  17   1  -1 1228.88 102.684   1
 -17  -1   1 1336.83 107.824   1
  16   1  -1 1266.05 101.316   1
 -16  -1   1 1164.51 102.115   1
 -16   1   1 1118.33 97.9376   1
  16  -1  -1 1146.12 96.2552   1
 -15  -1   1 3776.64 204.468   1
 -15   1   1 3428.62 204.320   1
  15  -1  -1 3846.71 204.519   1
 -14   1   1 121.230 38.5963   1
  14   1  -1 173.692 43.4866   1
  14  -1  -1 70.1875 34.4327   1
  13   1  -1 13197.1 536.389   1
 -13   1   1 12679.7 536.565   1
  13  -1  -1 13302.2 536.271   1
  12   1  -1 2635.66 144.382   1
 -12  -1   1 2291.86 138.328   1
 -12   1   1 2452.38 143.341   1
  12  -1  -1 2128.76 136.151   1
 -11   1   1 33.8348 34.3213   1
 -11  -1   1 10.4402 23.1832   1
  11   1  -1 26.3102 27.8506   1
  10   1  -1 972.142 72.3793   1
 -10  -1   1 701.179 64.9711   1
 -10   1   1 891.103 71.6317   1
  10  -1  -1 787.564 66.8277   1
   9   1  -1 4324.49 217.586   1
  -9  -1   1 4578.01 219.104   1
  -9   1   1 4855.26 222.503   1
   9  -1  -1 4730.15 222.002   1
   8   1  -1 19631.0 841.865   1
  -8  -1   1 20305.9 842.137   1
  -8   1   1 20758.7 844.591   1
   8  -1  -1 22724.1 850.616   1
  -7   1   1 10438.1 453.632   1
   7  -1  -1 11214.9 455.671   1
   6   1  -1 98883.1 4004.45   1
   6  -1  -1 103848. 4009.14   1
  -6   1   1 97978.4 4008.31   1
  -6  -1   1 111590. 4013.10   1
   5   1  -1 75814.0 2926.76   1
   5  -1  -1 78357.8 2930.89   1
  -5  -1   1 78057.7 2926.93   1
   4   1  -1 25854.1 979.835   1
   4  -1  -1 26207.9 982.727   1
   3   1  -1 146308. 5290.57   1
  -3   1   1 146595. 5294.41   1
   3  -1  -1 132555. 5293.57   1
  -2  -1   1 5287.16 213.690   1
  -2   1   1 5516.50 216.846   1
  -1   1   1 29114.8 1036.16   1
   1  -1  -1 24288.6 1034.53   1
   0  -1  -1 2047.38 83.2243   1
   0   1  -1 1965.65 80.6442   1
   0  -1   1 2053.84 80.9451   1
   1  -1   1 529.850 32.8178   1
  -1   1  -1 485.317 31.6622   1
   1   1   1 474.912 31.2190   1
  -1  -1  -1 530.595 32.3132   1
   2  -1   1 1375.19 65.5060   1
  -2  -1  -1 1440.47 64.2695   1
  -2   1  -1 1534.42 67.4139   1
  -3   1  -1 214361. 8447.14   1
  -3  -1  -1 227851. 8447.94   1
   3  -1   1 228639. 8449.66   1
   3   1   1 201792. 8444.97   1
  -4   1  -1 58178.9 2143.55   1
  -4  -1  -1 57162.8 2143.32   1
   4  -1   1 53205.6 2142.56   1
   4   1   1 50279.4 2140.14   1
   6  -1   1 43559.3 1623.95   1
   6   1   1 46449.0 1625.58   1
  -7  -1  -1 5350.34 270.158   1
   7  -1   1 6175.52 273.421   1
   7   1   1 5839.68 271.856   1
  -8   1  -1 7569.24 319.925   1
  -8  -1  -1 6440.31 310.783   1
   8  -1   1 6819.64 311.353   1
   8   1   1 7089.28 315.074   1
  -9   1  -1 18216.4 741.372   1
  -9  -1  -1 19547.4 741.541   1
   9   1   1 17859.4 737.740   1
 -10   1  -1 2356.38 133.307   1
 -10  -1  -1 2234.87 131.454   1
  10  -1   1 2027.06 126.687   1
  10   1   1 1934.04 125.729   1
 -12   1  -1 4762.30 241.195   1
 -12  -1  -1 4148.05 230.139   1
  12  -1   1 4496.10 232.073   1
  12   1   1 4961.54 238.296   1
 -13  -1  -1 743.078 72.6507   1
  13  -1   1 521.209 65.5653   1
  13   1   1 663.825 68.8810   1
 -14   1  -1 570.814 69.1138   1
 -14  -1  -1 822.684 81.1465   1
  14  -1   1 670.355 71.1762   1
  14   1   1 701.258 72.0139   1
 -15   1  -1 2345.51 147.151   1
 -15  -1  -1 2550.80 158.265   1
  15  -1   1 2378.50 147.028   1
  15   1   1 1989.88 141.797   1
 -16   1  -1 35.9080 32.4233   1
  16  -1   1 29.8601 31.7763   1
 -17   1  -1 392.101 57.3843   1
  17  -1   1 473.703 68.1841   1
 -17  -1  -1 489.684 70.0067   1
 -18   1  -1 15.4086 38.4465   1
 -18  -1  -1 32.0368 40.5667   1
  18  -1   1 70.3730 42.9546   1
  18   1   1 15.1603 37.8276   1
 -19  -1  -1 80.8380 44.9789   1
  19   1   1 15.4622 41.4192   1
 -20   1  -1 113.024 49.2047   1
 -20  -1  -1 97.6866 47.5569   1
  20  -1   1 55.7407 45.4869   1
  20   1   1 117.791 49.3040   1
 -21   1  -1 499.645 70.6078   1
 -21  -1  -1 528.055 75.2932   1
  21  -1   1 334.524 62.6952   1
  21   1   1 396.576 69.5218   1
 -22   1  -1 239.876 54.7905   1
 -22  -1  -1 165.975 52.5525   1
  22  -1   1 199.739 54.7577   1
 -23   1  -1 530.730 73.4910   1
 -23  -1  -1 398.601 65.6918   1
  23   1   1 367.100 67.8065   1
  23  -1   1 420.667 70.3508   1
 -24   1  -1 183.240 57.2695   1
 -24  -1  -1 119.426 48.6591   1
  24  -1   1 45.5117 49.5492   1
  24   1   1 184.701 56.1378   1
 -25  -1  -1 23.2258 40.9025   1
  25   1   1 37.7958 46.4215   1
 -26   1  -1 7.63280 42.9468   1
  26  -1   1-22.0517 44.2144   1
  26   1   1 7.36887 48.3015   1
  26  -2  -1 7.41001 39.1338   1
 -25   2   1-32.6812 48.1186   1
  25  -2  -1-15.0334 45.6908   1
 -24   2   1 1498.63 121.137   1
 -24  -2   1 1614.38 124.662   1
  24   2  -1 1633.81 125.214   1
  24  -2  -1 1549.45 121.127   1
 -23   2   1-40.0828 44.5709   1
 -23  -2   1 16.2677 38.0351   1
  23  -2  -1-47.7902 49.8712   1
  23   2  -1-7.92448 40.1230   1
 -22   2   1-7.89562 38.1684   1
 -22  -2   1-40.9322 43.8147   1
  22  -2  -1 32.1102 42.3953   1
  22   2  -1 55.3744 47.0859   1
 -21   2   1-15.7068 38.5867   1
 -21  -2   1 90.1457 47.7419   1
  21  -2  -1 23.8839 42.0593   1
  21   2  -1 39.3890 43.8087   1
 -20   2   1 904.654 89.2354   1
 -20  -2   1 803.200 91.3400   1
  20  -2  -1 932.811 93.0042   1
  20   2  -1 1017.44 95.8950   1
 -19   2   1-15.5078 33.6708   1
 -19  -2   1 39.9304 45.4745   1
  19  -2  -1 59.8613 38.9884   1
  19   2  -1 7.67382 41.0791   1
 -18   2   1 458.723 65.9721   1
 -18  -2   1 372.467 60.4618   1
  18  -2  -1 463.859 64.9602   1
  18   2  -1 485.458 67.4058   1
 -17   2   1 1579.31 121.936   1
 -17  -2   1 1671.58 121.871   1
  17   2  -1 1597.32 116.839   1
 -16  -2   1 36.2271 36.6905   1
  16  -2  -1 28.3196 33.1136   1
  16   2  -1 6.92798 34.0372   1
 -15   2   1 2273.96 147.790   1
 -15  -2   1 2247.39 145.728   1
  15  -2  -1 2356.57 146.834   1
  15   2  -1 2384.57 145.577   1
 -14   2   1 43338.1 1684.81   1
 -14  -2   1 43516.9 1682.29   1
  14  -2  -1 39725.2 1673.88   1
  14   2  -1 40466.5 1675.67   1
 -13   2   1 4849.46 240.937   1
  13  -2  -1 4192.62 229.732   1
  13   2  -1 5016.08 237.895   1
 -12  -2   1 153.419 37.1238   1
  12   2  -1 44.2171 30.9440   1
 -11   2   1 5161.37 254.816   1
 -11  -2   1 5185.73 254.244   1
  11  -2  -1 5548.01 261.165   1
  11   2  -1 5352.47 253.526   1
 -10   2   1 15657.2 678.264   1
 -10  -2   1 16305.7 678.253   1
  10  -2  -1 17639.1 685.240   1
  10   2  -1 15579.1 674.671   1
  -9   2   1 15923.8 663.627   1
   9   2  -1 16234.3 660.353   1
  -9  -2   1 14899.0 661.454   1
   9  -2  -1 16815.5 666.847   1
  -8   2   1 115.975 28.5505   1
   8   2  -1 244.629 34.8939   1
   8  -2  -1 197.525 34.6959   1
  -8  -2   1 203.996 37.2676   1
  -7   2   1 34288.5 1303.48   1
   7   2  -1 30395.7 1294.31   1
   7  -2  -1 32714.2 1301.61   1
  -7  -2   1 33499.4 1298.61   1
   6   2  -1 15232.9 590.175   1
  -6  -2   1 13712.0 588.287   1
  -5   2   1 4271.14 193.679   1
   5   2  -1 4453.74 190.208   1
   5  -2  -1 4551.88 196.068   1
  -5  -2   1 3869.19 190.759   1
   4  -2  -1 320378. 11374.7   1
   4   2  -1 334420. 11368.2   1
  -4  -2   1 316418. 11367.9   1
   3  -2  -1 83198.2 3413.36   1
  -3   2   1 86951.3 3413.98   1
   3   2  -1 91593.5 3409.92   1
  -3  -2   1 87596.3 3409.24   1
   2  -2  -1 72482.5 2624.32   1
  -2  -2   1 74914.7 2620.09   1
  -2   2   1 73159.7 2624.64   1
   1  -2  -1 5519.79 222.327   1
  -1  -2   1 5486.61 217.624   1
  -1   2   1 5910.13 222.813   1
   0  -2  -1 45192.1 1883.81   1
   0   2   1 50846.4 1884.82   1
   0   2  -1 49592.8 1882.75   1
   0  -2   1 47348.2 1882.01   1
  -1  -2  -1 3637.54 148.099   1
  -1   2  -1 3732.14 147.423   1
   1  -2   1 4083.55 148.401   1
  -2  -2  -1 34899.4 1375.07   1
   2   2   1 35509.4 1375.00   1
  -2   2  -1 34622.0 1375.25   1
   2  -2   1 34770.9 1376.64   1
   3  -2   1 16023.8 635.307   1
  -3   2  -1 16574.7 635.811   1
   3   2   1 15465.2 632.661   1
  -3  -2  -1 14969.4 632.542   1
   4  -2   1 81797.4 3204.98   1
  -4   2  -1 87530.1 3208.21   1
   4   2   1 81914.7 3204.09   1
  -4  -2  -1 77048.4 3204.05   1
   5  -2   1 6095.17 290.241   1
  -5   2  -1 7417.56 296.274   1
  -6   2  -1 36604.9 1568.92   1
  -6  -2  -1 41751.6 1573.98   1
   6  -2   1 42386.2 1575.15   1
   6   2   1 38012.3 1566.82   1
  -7  -2  -1 36488.0 1412.35   1
   7  -2   1 36342.3 1413.41   1
   7   2   1 36933.2 1410.89   1
  -8   2  -1 41.5511 30.2639   1
  -8  -2  -1-9.57304 27.2526   1
   8  -2   1-26.3891 30.7403   1
   8   2   1 27.5859 27.6573   1
  -9   2  -1 21227.2 907.952   1
  -9  -2  -1 22971.8 912.770   1
   9  -2   1 22996.3 914.484   1
   9   2   1 21624.3 906.791   1
 -10   2  -1 37803.5 1549.86   1
 -10  -2  -1 37863.7 1550.49   1
  10  -2   1 38418.3 1548.74   1
  10   2   1 40073.8 1549.83   1
 -11   2  -1 1557.85 108.195   1
  11  -2   1 1356.52 100.142   1
 -12   2  -1 86.1659 38.4000   1
 -12  -2  -1 58.1373 34.8241   1
  12  -2   1 155.721 35.2958   1
  12   2   1 110.648 31.8494   1
 -13   2  -1 7729.85 340.174   1
 -13  -2  -1 7237.11 335.207   1
  13  -2   1 6796.86 329.874   1
  13   2   1 6392.68 326.694   1
 -14   2  -1 6238.37 293.211   1
 -14  -2  -1 5898.47 287.869   1
  14  -2   1 5108.27 280.455   1
  14   2   1 5926.36 286.386   1
 -15   2  -1 60.2044 37.8377   1
  15  -2   1 148.954 39.2413   1
  15   2   1 156.223 44.2877   1
 -16   2  -1 15865.8 686.955   1
  16  -2   1 15820.9 683.269   1
 -17   2  -1 30.8414 34.8024   1
 -17  -2  -1 47.2785 42.1874   1
  17  -2   1 44.1709 36.1740   1
  17   2   1-7.57525 40.0217   1
 -18  -2  -1 8.10053 38.5213   1
  18  -2   1-38.1244 39.7201   1
  18   2   1 15.4903 40.3467   1
 -19  -2  -1 1802.54 135.754   1
  19   2   1 2107.17 142.095   1
 -20   2  -1 584.745 71.3178   1
 -20  -2  -1 508.682 71.3774   1
  20  -2   1 502.143 72.2172   1
  20   2   1 527.863 70.4634   1
 -21   2  -1 55.5067 48.2982   1
 -21  -2  -1 122.596 44.9933   1
  21  -2   1 111.675 52.3848   1
  21   2   1 47.3890 41.2688   1
 -22   2  -1 64.4178 43.6623   1
 -22  -2  -1 16.2025 45.5861   1
  22  -2   1-47.6520 45.2189   1
  22   2   1 39.4635 44.4127   1
 -23   2  -1 98.4274 49.1604   1
 -23  -2  -1 120.271 50.0472   1
  23  -2   1 176.310 51.0129   1
  23   2   1 195.937 59.6002   1
 -24  -2  -1-39.5264 43.4078   1
 -24   2  -1 40.2283 48.8968   1
  24  -2   1-7.48090 44.5270   1
  24   2   1 15.4421 44.9678   1
 -25  -2  -1 124.605 52.4396   1
  25   2   1 15.0570 49.4179   1
 -26   3   1 166.247 57.3796   1
  26  -3  -1 133.199 54.8156   1
 -25   3   1 306.591 60.8712   1
  25  -3  -1 356.464 67.1591   1
 -24   3   1 117.495 52.1384   1
 -24  -3   1 155.729 52.1517   1
  24  -3  -1 134.418 53.0700   1
  24   3  -1 202.116 53.4805   1
 -23   3   1 1142.21 102.401   1
  23   3  -1 1267.26 106.585   1
  23  -3  -1 1162.37 103.506   1
 -22   3   1 84.6194 43.5994   1
 -22  -3   1 154.957 48.3087   1
  22  -3  -1 128.040 50.3744   1
  22   3  -1 174.527 52.2625   1
 -21   3   1 7.94815 42.0053   1
 -21  -3   1 40.3545 40.8899   1
  21  -3  -1 76.7414 45.2170   1
  21   3  -1 39.5323 42.8981   1
 -20  -3   1 31.9893 42.8999   1
  20   3  -1 117.302 49.5135   1
 -19   3   1 2993.54 184.501   1
 -19  -3   1 2957.74 179.735   1
  19  -3  -1 3122.70 181.594   1
  19   3  -1 2771.60 174.790   1
 -18   3   1 62.9966 44.4036   1
 -18  -3   1 69.2615 42.8821   1
  18  -3  -1 45.3350 40.5443   1
  18   3  -1 134.864 49.1986   1
 -17   3   1 84.8341 41.3741   1
  17  -3  -1 95.8299 41.5749   1
  17   3  -1 43.6365 39.0281   1
 -16   3   1 529.129 66.8215   1
 -16  -3   1 641.534 73.4378   1
  16  -3  -1 617.472 69.9133   1
  16   3  -1 645.170 72.9914   1
 -15   3   1 25228.2 1011.75   1
 -15  -3   1 23829.1 1006.55   1
  15  -3  -1 23087.1 1001.96   1
  15   3  -1 24830.7 1005.34   1
 -14   3   1 6573.48 317.789   1
 -14  -3   1 6953.13 320.327   1
  14  -3  -1 6260.18 315.001   1
  14   3  -1 6646.59 314.865   1
 -13   3   1 29426.4 1204.12   1
 -13  -3   1 32019.0 1209.42   1
  13  -3  -1 29753.5 1209.26   1
  13   3  -1 27237.3 1197.43   1
 -12   3   1 597.861 64.7501   1
  12  -3  -1 570.706 65.6688   1
  12   3  -1 590.902 60.6706   1
 -11   3   1 4180.84 222.436   1
 -11  -3   1 4465.46 221.947   1
  11  -3  -1 4723.84 228.232   1
  11   3  -1 4455.90 219.650   1
 -10   3   1 1621.35 106.441   1
  10   3  -1 1501.49 99.3728   1
 -10  -3   1 1602.21 101.878   1
  10  -3  -1 1642.54 106.245   1
  -9   3   1 42866.8 1694.51   1
   9   3  -1 44972.1 1690.35   1
   9  -3  -1 41621.4 1692.56   1
  -9  -3   1 40300.5 1687.42   1
  -8   3   1 826.511 64.8985   1
   8   3  -1 669.181 61.9199   1
   8  -3  -1 788.769 64.5178   1
  -8  -3   1 703.169 60.0904   1
  -7   3   1 4778.90 224.329   1
   7   3  -1 4613.45 217.595   1
  -7  -3   1 4881.93 221.356   1
   7  -3  -1 4822.47 224.005   1
   6  -3  -1 5223.62 248.189   1
  -6   3   1 5467.04 245.235   1
  -5  -3   1 63522.4 2462.09   1
   5  -3  -1 62405.5 2467.31   1
  -5   3   1 62079.3 2468.76   1
   5   3  -1 62980.1 2460.87   1
  -4   3   1 4785.99 218.924   1
   4  -3  -1 5288.60 220.428   1
   4   3  -1 4877.21 214.321   1
  -4  -3   1 4688.59 214.667   1
  -3   3   1 1906.99 93.0102   1
   3   3  -1 1752.34 87.6889   1
   3  -3  -1 1729.53 92.0268   1
  -2   3   1 10339.1 414.240   1
   2  -3  -1 9582.19 413.459   1
   2   3  -1 10061.9 410.035   1
  -2  -3   1 10285.0 411.266   1
  -1   3   1 1287.18 69.1225   1
   1   3  -1 1144.60 63.7581   1
   1  -3  -1 1250.76 68.4540   1
  -1  -3   1 1094.25 63.4442   1
   0   3  -1 47525.3 1956.24   1
   0   3   1 47680.6 1958.58   1
   0  -3  -1 52427.8 1962.08   1
   0  -3   1 52701.8 1957.61   1
  -1  -3  -1 410222. 16110.0   1
   1   3   1 444236. 16110.8   1
  -1   3  -1 421787. 16109.5   1
   1  -3   1 388062. 16107.4   1
   2   3   1 2416.10 110.964   1
  -2   3  -1 2213.03 108.851   1
   2  -3   1 2289.66 108.885   1
  -3  -3  -1 4034.88 179.960   1
   3   3   1 4307.35 182.569   1
  -3   3  -1 3701.39 180.552   1
   3  -3   1 3680.22 181.737   1
  -4   3  -1 4739.06 213.417   1
   4  -3   1 4564.65 214.631   1
   5  -3   1 2136.54 115.908   1
  -5   3  -1 2208.96 119.477   1
   5   3   1 2126.63 114.013   1
  -5  -3  -1 2056.91 113.885   1
   6  -3   1 7673.92 335.653   1
  -6   3  -1 7609.98 337.508   1
   6   3   1 7396.91 332.685   1
  -6  -3  -1 7868.75 335.699   1
   7  -3   1 3039.63 162.584   1
   7   3   1 3155.95 161.816   1
  -7  -3  -1 3076.30 160.405   1
  -7   3  -1 3275.71 166.080   1
  -8   3  -1 31963.2 1256.14   1
  -8  -3  -1 30499.6 1252.05   1
   8  -3   1 30238.5 1255.20   1
   8   3   1 31655.9 1252.83   1
  -9   3  -1 10756.2 471.817   1
  -9  -3  -1 10917.8 469.904   1
   9  -3   1 10434.3 472.128   1
   9   3   1 11109.8 469.971   1
 -10  -3  -1 27933.0 1118.29   1
  10   3   1 26841.1 1114.82   1
 -11   3  -1 47080.1 1928.33   1
  11  -3   1 49504.5 1934.80   1
 -12   3  -1 264.463 47.8003   1
 -12  -3  -1 97.7618 41.7283   1
  12  -3   1 169.557 42.8894   1
  12   3   1 163.043 42.3453   1
 -13   3  -1 1549.27 112.529   1
 -13  -3  -1 1473.13 112.379   1
  13  -3   1 1369.96 105.003   1
  13   3   1 1416.61 107.191   1
 -14  -3  -1 513.408 68.8204   1
  14  -3   1 678.616 73.1549   1
  14   3   1 702.611 76.0968   1
 -15  -3  -1 17194.7 741.338   1
  15   3   1 17389.5 740.454   1
 -16   3  -1 2284.52 146.072   1
 -16  -3  -1 1882.12 136.252   1
  16  -3   1 1912.78 136.042   1
  16   3   1 2059.36 138.146   1
 -17   3  -1 2086.95 142.124   1
 -17  -3  -1 1890.28 135.040   1
  17  -3   1 1895.77 133.688   1
  17   3   1 1742.31 130.086   1
 -18   3  -1 2799.04 171.434   1
 -18  -3  -1 2423.55 162.186   1
  18  -3   1 2629.20 164.792   1
  18   3   1 2651.74 167.147   1
 -19   3  -1 278.754 54.9406   1
  19  -3   1 357.466 55.4172   1
  19   3   1 298.154 59.8630   1
 -20   3  -1 38.8025 44.7354   1
 -20  -3  -1 56.5472 43.2781   1
  20  -3   1 86.5920 49.3228   1
  20   3   1 23.7412 40.6946   1
 -21   3  -1 969.810 93.8973   1
 -21  -3  -1 968.547 93.4740   1
  21  -3   1 916.120 93.0921   1
  21   3   1 934.047 93.1015   1
 -22   3  -1 446.581 64.8446   1
 -22  -3  -1 374.953 65.8208   1
  22  -3   1 365.919 64.6883   1
  22   3   1 352.472 63.3860   1
 -23   3  -1-47.0843 50.0714   1
 -23  -3  -1-8.13605 38.6967   1
  23  -3   1-7.83871 45.1492   1
  23   3   1-15.4252 42.8823   1
 -24   3  -1 448.688 68.7955   1
 -24  -3  -1 715.438 83.6985   1
  24  -3   1 689.794 77.8876   1
  24   3   1 646.910 78.5142   1
 -25   3  -1 349.525 66.0829   1
  25  -3   1 246.246 61.7310   1
 -26   4   1-7.57597 38.9207   1
  26  -4  -1-30.1146 41.8607   1
 -25   4   1 7.62309 38.5926   1
  25  -4  -1 7.74125 40.8831   1
 -24  -4   1 1242.48 114.394   1
  24   4  -1 1318.46 111.395   1
 -23   4   1 428.854 67.0357   1
  23  -4  -1 495.658 70.5702   1
 -22  -4   1 140.667 50.0109   1
  22   4  -1 110.855 49.3370   1
 -21   4   1 172.475 48.7756   1
 -21  -4   1 263.664 54.3755   1
  21  -4  -1 255.444 56.6338   1
  21   4  -1 313.755 60.1302   1
 -20   4   1-16.3765 36.2549   1
 -20  -4   1-32.7471 39.5796   1
  20  -4  -1-23.3909 35.8257   1
  20   4  -1 7.70798 40.1577   1
 -19   4   1 504.974 72.2507   1
 -19  -4   1 560.888 74.2107   1
  19  -4  -1 505.119 71.1955   1
  19   4  -1 562.074 70.3454   1
 -18   4   1 39.9926 42.0029   1
 -18  -4   1 171.425 49.5357   1
  18   4  -1 193.440 49.4791   1
  17  -4  -1 44.0656 37.7614   1
 -16  -4   1 2554.98 162.539   1
  16   4  -1 2699.59 161.791   1
 -15   4   1 171.032 47.3875   1
 -15  -4   1 161.768 45.9830   1
  15  -4  -1 206.931 51.1479   1
  15   4  -1 283.773 51.0875   1
 -14  -4   1 56359.7 2151.41   1
  14  -4  -1 58266.4 2159.13   1
  14   4  -1 55847.3 2147.33   1
 -13   4   1 619.072 69.8894   1
  13  -4  -1 655.348 70.8116   1
 -13  -4   1 586.682 67.5329   1
  12  -4  -1 5381.03 270.219   1
 -12   4   1 5641.23 271.697   1
  11   4  -1 4080.81 207.405   1
 -10   4   1 26265.2 1096.08   1
  10   4  -1 27246.8 1090.59   1
  10  -4  -1 26443.8 1095.76   1
 -10  -4   1 27356.6 1092.71   1
  -9   4   1 977.875 80.9813   1
  -9  -4   1 1110.78 81.7429   1
   9  -4  -1 1005.67 79.2361   1
   9   4  -1 1235.73 82.9801   1
  -8  -4   1 55975.2 2190.94   1
   8  -4  -1 57361.3 2199.50   1
   8   4  -1 52717.9 2190.50   1
  -8   4   1 56045.9 2200.05   1
  -7  -4   1 594.395 53.1645   1
   7  -4  -1 577.042 56.1718   1
   7   4  -1 624.512 55.0142   1
  -7   4   1 666.413 57.9284   1
  -6  -4   1 33604.9 1343.50   1
   6  -4  -1 33361.8 1351.27   1
  -6   4   1 34054.8 1351.82   1
   6   4  -1 34066.7 1345.30   1
   5  -4  -1 15502.3 661.013   1
  -5   4   1 16755.4 663.458   1
   4  -4  -1 106901. 4151.51   1
  -4  -4   1 105595. 4148.63   1
   4   4  -1 109904. 4146.18   1
  -4   4   1 101532. 4153.65   1
   3   4  -1 3590.65 178.334   1
  -3  -4   1 4362.03 182.933   1
   2   4  -1 6907.27 287.013   1
  -2  -4   1 6552.27 286.320   1
  -1   4   1 67888.4 2823.14   1
   1   4  -1 74495.4 2822.68   1
   1  -4  -1 74365.1 2826.94   1
  -1  -4   1 72060.1 2824.96   1
   0  -4   1 114271. 4705.31   1
   0   4  -1 128006. 4707.21   1
   0   4   1 125518. 4708.80   1
   0  -4  -1 115586. 4708.81   1
   1  -4   1 6867.49 273.956   1
  -1  -4  -1 6031.19 272.930   1
   1   4   1 6566.55 274.149   1
  -1   4  -1 5849.78 270.012   1
  -3  -4  -1 2213.69 123.569   1
   3   4   1 2402.90 124.986   1
   3  -4   1 2658.59 128.472   1
  -3   4  -1 2531.83 127.256   1
  -4  -4  -1 8199.00 345.879   1
   4   4   1 7934.18 343.754   1
   4  -4   1 8074.91 347.918   1
  -4   4  -1 7699.80 347.583   1
  -5  -4  -1 16291.2 666.189   1
   5   4   1 16602.6 666.697   1
   5  -4   1 16336.1 671.656   1
  -5   4  -1 15568.0 667.802   1
  -6  -4  -1 135363. 5453.91   1
   6   4   1 138083. 5453.16   1
   6  -4   1 141938. 5458.75   1
  -6   4  -1 144189. 5461.38   1
  -7  -4  -1 5654.51 268.082   1
   7   4   1 5786.86 268.185   1
  -7   4  -1 6124.57 275.249   1
   7  -4   1 5745.79 271.603   1
   8  -4   1 435.890 54.8261   1
  -8  -4  -1 436.408 54.6036   1
   8   4   1 414.918 50.9634   1
  -8   4  -1 506.262 57.3521   1
   9   4   1 38318.2 1572.49   1
  -9  -4  -1 39590.0 1575.54   1
   9  -4   1 39322.3 1577.78   1
  -9   4  -1 39804.2 1578.36   1
  10   4   1 11458.4 511.444   1
 -10  -4  -1 12089.0 516.226   1
  10  -4   1 11916.3 517.150   1
 -10   4  -1 11947.0 516.480   1
  11   4   1 19390.4 823.563   1
 -11  -4  -1 19462.7 827.756   1
  11  -4   1 21000.1 834.177   1
 -11   4  -1 19491.1 828.280   1
  12   4   1 23608.4 984.168   1
 -12  -4  -1 24905.8 991.253   1
  12  -4   1 24205.1 993.697   1
 -12   4  -1 22761.6 985.026   1
  13   4   1 6922.13 320.151   1
 -13  -4  -1 6438.13 320.015   1
  13  -4   1 6723.95 324.709   1
 -13   4  -1 6565.88 320.080   1
  14   4   1 13589.9 579.546   1
 -14  -4  -1 13061.4 580.938   1
  14  -4   1 12234.4 577.458   1
 -14   4  -1 14258.8 587.441   1
 -15  -4  -1 962.636 86.8331   1
 -15   4  -1 787.511 82.7341   1
  16   4   1 6485.96 330.226   1
 -16  -4  -1 7070.52 337.688   1
  16  -4   1 6493.26 329.619   1
 -16   4  -1 7420.94 343.338   1
  17   4   1 217.984 52.2019   1
 -17  -4  -1 237.484 57.8656   1
  17  -4   1 107.003 46.4278   1
 -17   4  -1 119.619 50.3450   1
  18   4   1 1482.63 119.437   1
 -18  -4  -1 1950.96 132.339   1
  18  -4   1 1489.23 121.079   1
 -18   4  -1 1805.75 134.083   1
  19  -4   1 2077.55 142.749   1
  20   4   1 187.446 57.1352   1
 -20  -4  -1 172.948 55.3371   1
 -20   4  -1 162.774 54.6955   1
  21   4   1-15.7798 43.8744   1
 -21  -4  -1-41.2306 48.5682   1
  22   4   1 87.0230 51.3401   1
 -22  -4  -1 155.803 55.5181   1
  22  -4   1 213.812 50.9278   1
 -22   4  -1 167.463 45.2787   1
  23   4   1 172.787 53.9142   1
 -23  -4  -1 89.7116 43.3478   1
 -23   4  -1 123.616 53.4658   1
  24   4   1 256.708 55.0574   1
 -24  -4  -1 184.197 52.6666   1
 -24   4  -1 174.042 54.7850   1
  24  -4   1 222.865 62.4095   1
 -25   4  -1 407.376 64.4194   1
  25  -4   1 328.324 61.0629   1
 -26   5   1 7.40040 41.1403   1
  26  -5  -1-7.46925 39.4456   1
 -25   5   1 89.3486 43.5472   1
  25  -5  -1 114.830 48.0931   1
  24   5  -1 63.0141 48.8429   1
 -24   5   1-15.4333 40.2042   1
 -23  -5   1 1452.59 116.932   1
 -23   5   1 1447.36 116.308   1
  23  -5  -1 1320.17 109.740   1
  23   5  -1 1466.04 118.041   1
  22   5  -1 346.472 76.6321   1
 -22   5   1 542.906 75.1325   1
 -22  -5   1 597.338 76.7643   1
  22  -5  -1 557.892 73.5862   1
 -21  -5   1 1060.95 102.427   1
  21   5  -1 1158.94 103.519   1
 -21   5   1 1229.55 106.281   1
  21  -5  -1 1134.44 102.653   1
 -20   5   1 49.1997 41.5192   1
 -20  -5   1-8.17062 42.5697   1
  20  -5  -1 23.5159 35.3712   1
  20   5  -1 7.96117 41.4788   1
 -19  -5   1 1118.65 100.590   1
  19   5  -1 1254.64 104.267   1
 -18   5   1 1712.59 127.362   1
 -18  -5   1 1595.79 125.261   1
  18  -5  -1 1723.21 124.643   1
  18   5  -1 1772.73 128.171   1
 -17   5   1 115.962 46.3400   1
 -17  -5   1 169.377 47.1098   1
  17  -5  -1 193.112 50.4849   1
  17   5  -1 97.1892 43.8852   1
 -16   5   1 844.259 84.8893   1
  16  -5  -1 974.877 93.3816   1
 -16  -5   1 835.581 86.7381   1
 -15  -5   1 4363.47 234.608   1
  15   5  -1 4514.07 234.300   1
  14   5  -1 20.1045 35.8685   1
 -14  -5   1-6.85469 33.6678   1
  14  -5  -1 43.5600 42.7519   1
 -14   5   1-7.09326 37.9650   1
  13  -5  -1 39428.2 1574.58   1
 -13  -5   1 38896.0 1570.31   1
 -13   5   1 36740.4 1569.89   1
  13   5  -1 40398.1 1571.97   1
 -12  -5   1 3230.78 183.396   1
 -12   5   1 3494.90 191.986   1
  12  -5  -1 3651.27 193.738   1
 -11  -5   1 16984.9 732.995   1
  11   5  -1 17701.9 733.881   1
 -11   5   1 18898.2 746.550   1
  11  -5  -1 16777.4 737.570   1
  10   5  -1 7160.93 319.682   1
 -10  -5   1 6783.33 318.857   1
  -9  -5   1 13203.4 570.199   1
   9   5  -1 13551.2 569.137   1
  -9   5   1 13519.0 577.356   1
   9  -5  -1 13672.5 578.067   1
  -8  -5   1 3885.67 204.729   1
   8   5  -1 4768.85 213.587   1
  -8   5   1 4371.39 215.666   1
   8  -5  -1 4293.25 216.033   1
  -7  -5   1 32207.1 1289.98   1
   7   5  -1 32490.6 1288.48   1
  -7   5   1 32126.5 1297.95   1
   7  -5  -1 31637.6 1296.48   1
  -6  -5   1 12290.7 494.091   1
   6   5  -1 11701.0 491.319   1
   6  -5  -1 10601.6 496.293   1
  -6   5   1 12081.2 500.511   1
   5  -5  -1 75581.0 2790.77   1
  -5  -5   1 67165.1 2785.15   1
   5   5  -1 70259.4 2783.05   1
  -5   5   1 70836.7 2788.20   1
   4  -5  -1 42846.3 1639.86   1
  -4   5   1 41142.4 1637.79   1
   4   5  -1 38962.7 1632.44   1
  -4  -5   1 42312.0 1634.39   1
  -3  -5   1 46841.8 1788.45   1
  -3   5   1 44782.1 1793.16   1
   3   5  -1 43963.1 1785.76   1
   3  -5  -1 45496.7 1792.49   1
  -2   5   1 22239.1 883.005   1
   2  -5  -1 21478.3 883.997   1
   1  -5  -1 28717.9 1091.97   1
  -1   5   1 25855.6 1086.91   1
   0  -5  -1 67515.7 2643.70   1
   0   5  -1 66243.9 2640.28   1
   0   5   1 69368.1 2645.70   1
   0  -5   1 66270.0 2643.46   1
  -1  -5  -1 140961. 5265.42   1
  -1   5  -1 136542. 5263.35   1
   1   5   1 129343. 5260.75   1
   1  -5   1 133406. 5262.23   1
  -2  -5  -1 526.872 48.6847   1
   2   5   1 582.843 49.2953   1
  -2   5  -1 435.624 46.9893   1
   3   5   1 137722. 5398.61   1
  -3  -5  -1 142604. 5401.75   1
  -3   5  -1 138245. 5399.99   1
   3  -5   1 134954. 5398.96   1
  -4   5  -1 1418.52 91.0674   1
   4  -5   1 1567.22 93.2618   1
   4   5   1 1340.90 86.9010   1
  -4  -5  -1 1286.26 87.2062   1
  -5   5  -1 23071.4 894.655   1
   5  -5   1 22551.0 892.097   1
   5   5   1 21718.7 886.734   1
  -5  -5  -1 20110.3 886.333   1
  -6   5  -1 318.319 48.2386   1
   6  -5   1 291.959 44.0752   1
   6   5   1 381.293 46.2255   1
  -6  -5  -1 411.166 48.6903   1
  -7   5  -1 118.655 33.2609   1
   7  -5   1 37.6991 29.7404   1
   7   5   1 95.0501 29.3064   1
  -7  -5  -1 74.5177 25.7113   1
  -8   5  -1 27115.7 1053.36   1
   8  -5   1 25160.3 1045.70   1
   8   5   1 24917.2 1040.02   1
  -8  -5  -1 25374.3 1043.18   1
  -9   5  -1 26163.1 1099.74   1
   9  -5   1 25957.8 1098.61   1
   9   5   1 26948.9 1094.59   1
  -9  -5  -1 28304.7 1098.77   1
  10  -5   1 36673.6 1464.83   1
 -10   5  -1 35645.6 1465.45   1
 -11  -5  -1 17908.0 745.323   1
 -11   5  -1 17793.3 748.534   1
  11  -5   1 17801.3 747.881   1
  11   5   1 17031.4 741.160   1
 -12  -5  -1 1416.09 105.311   1
 -12   5  -1 1329.72 104.097   1
  12   5   1 1367.31 104.211   1
  12  -5   1 1575.33 112.927   1
  13  -5   1 2732.80 161.755   1
 -13  -5  -1 2484.02 155.678   1
  13   5   1 2357.85 151.608   1
 -13   5  -1 2534.84 156.825   1
 -14  -5  -1 8180.23 386.083   1
  15  -5   1 4819.75 256.645   1
 -15   5  -1 4915.51 255.560   1
  16  -5   1 90.1719 37.0418   1
 -16  -5  -1 116.919 45.0017   1
  16   5   1 105.951 45.1573   1
 -16   5  -1 31.6649 35.8539   1
  17  -5   1 30.3284 39.5112   1
 -17  -5  -1 31.8670 39.7480   1
  17   5   1 30.9526 40.3238   1
 -17   5  -1 16.2733 41.8063   1
  18  -5   1 473.315 71.8706   1
 -18  -5  -1 502.344 71.7684   1
  18   5   1 613.842 74.0865   1
 -18   5  -1 473.489 74.3252   1
  19  -5   1 62.9435 46.3386   1
 -19  -5  -1-8.18398 36.9315   1
  19   5   1 7.97139 35.9727   1
 -19   5  -1 48.8521 47.9521   1
  20  -5   1 2675.87 173.341   1
 -20  -5  -1 2905.53 180.032   1
  20   5   1 2850.77 177.479   1
 -20   5  -1 2996.53 181.215   1
  21  -5   1-7.67808 41.0929   1
 -21  -5  -1-8.17937 40.1714   1
  21   5   1 40.0840 46.6905   1
 -21   5  -1-8.14652 45.2883   1
  22  -5   1 559.147 74.9852   1
 -22   5  -1 632.508 79.0053   1
  22   5   1 533.626 74.5679   1
 -22  -5  -1 810.679 86.4487   1
 -23  -5  -1 799.569 85.2934   1
 -23   5  -1 732.637 85.7185   1
  23   5   1 794.686 88.0755   1
  23  -5   1 766.218 84.2201   1
 -24  -5  -1 694.047 82.4110   1
  24   5   1 667.217 83.0779   1
  25  -5   1 483.006 74.8049   1
 -25   5  -1 365.682 67.0945   1
  25  -6  -1-7.29519 43.4216   1
 -25   6   1 7.55299 42.4976   1
  24  -6  -1 785.964 82.9029   1
 -24   6   1 813.859 84.4103   1
  23  -6  -1 406.803 69.6037   1
 -23   6   1 479.973 71.5194   1
  23   6  -1 348.668 64.0902   1
 -23  -6   1 333.171 63.3178   1
 -22  -6   1 3265.26 187.396   1
 -22   6   1 2796.08 183.291   1
  22   6  -1 2955.76 182.030   1
  22  -6  -1 3009.15 184.903   1
 -21  -6   1 397.333 66.2527   1
  21   6  -1 458.927 66.1923   1
  20  -6  -1 1230.88 109.006   1
 -20   6   1 1354.72 115.521   1
 -19   6   1 613.324 74.8692   1
  19   6  -1 495.635 68.9815   1
 -19  -6   1 554.704 73.0694   1
 -18  -6   1 3945.60 215.016   1
  18  -6  -1 3673.05 213.069   1
  18   6  -1 3626.44 208.807   1
 -17   6   1 52.5088 39.6295   1
 -17  -6   1 7.59973 38.4885   1
  17  -6  -1 33.4324 45.9071   1
  17   6  -1 14.8539 38.7038   1
  16  -6  -1 3138.68 187.497   1
 -16   6   1 3169.00 185.908   1
 -15   6   1 59.5498 38.2955   1
  15  -6  -1 61.3787 41.6557   1
  15   6  -1 48.9387 32.7594   1
 -15  -6   1 57.3734 35.2894   1
 -14   6   1 1299.65 104.843   1
 -14  -6   1 1390.58 106.605   1
  14  -6  -1 1399.37 107.591   1
  14   6  -1 1211.30 103.391   1
 -13   6   1 862.351 84.6754   1
  13   6  -1 1018.85 86.7501   1
 -13  -6   1 853.321 81.1307   1
  13  -6  -1 955.484 86.1782   1
 -12   6   1 29283.2 1175.17   1
  12   6  -1 28096.6 1165.21   1
  12  -6  -1 29723.4 1174.46   1
 -12  -6   1 27226.0 1164.79   1
  11  -6  -1 443.815 56.3838   1
 -11   6   1 680.244 69.7538   1
 -10   6   1 4032.80 214.191   1
  10   6  -1 4369.63 212.520   1
 -10  -6   1 4124.35 210.107   1
  10  -6  -1 3800.80 211.528   1
   9   6  -1 1800.56 114.154   1
  -8   6   1 1115.35 88.0708   1
   8   6  -1 1109.00 83.7085   1
  -8  -6   1 1166.72 86.1659   1
   8  -6  -1 1328.77 94.6380   1
  -7   6   1 5922.72 269.756   1
   7   6  -1 5476.35 260.597   1
  -7  -6   1 5698.34 264.451   1
   7  -6  -1 5333.26 265.237   1
  -6   6   1 10246.2 454.401   1
  -6  -6   1 10587.1 450.649   1
   6  -6  -1 10543.2 455.248   1
   6   6  -1 10438.1 448.138   1
   5  -6  -1 8296.82 370.585   1
  -5   6   1 7861.07 371.783   1
   5   6  -1 8625.85 366.200   1
  -5  -6   1 8660.28 368.731   1
   4  -6  -1 12167.8 559.951   1
  -4   6   1 13697.0 566.325   1
   4   6  -1 13908.6 558.727   1
  -4  -6   1 13725.2 559.834   1
   3  -6  -1 9889.34 426.541   1
  -3   6   1 10416.5 427.141   1
   3   6  -1 9683.82 419.357   1
  -3  -6   1 9589.93 421.213   1
   2  -6  -1 153215. 5684.85   1
  -2   6   1 149666. 5682.58   1
   2   6  -1 143374. 5677.69   1
  -2  -6   1 137586. 5677.15   1
   1   6  -1 57468.5 2278.28   1
  -1   6   1 58622.1 2282.28   1
   1  -6  -1 58079.8 2282.80   1
  -1  -6   1 57013.5 2278.83   1
   0  -6   1 130707. 5157.44   1
   0   6  -1 130084. 5156.02   1
   0   6   1 136208. 5160.34   1
   0  -6  -1 131494. 5159.52   1
   1  -6   1 16524.2 668.231   1
  -1   6  -1 15889.7 666.190   1
   1   6   1 15737.9 665.706   1
  -1  -6  -1 16634.2 669.840   1
   2  -6   1 120457. 4820.86   1
  -2   6  -1 121316. 4820.51   1
   2   6   1 128637. 4824.59   1
  -2  -6  -1 123242. 4824.28   1
  -3  -6  -1 586.763 54.2539   1
   3  -6   1 546.494 53.0018   1
  -4  -6  -1 21513.6 889.384   1
   4   6   1 22332.2 889.322   1
   4  -6   1 21175.2 888.659   1
  -4   6  -1 22011.7 890.992   1
  -5  -6  -1 20381.3 912.985   1
   5   6   1 22834.1 914.149   1
   5  -6   1 22635.1 915.786   1
  -5   6  -1 23697.7 918.521   1
  -6  -6  -1 5741.12 275.547   1
   6   6   1 5392.58 275.021   1
   6  -6   1 6290.26 284.239   1
  -6   6  -1 6247.58 281.416   1
  -7  -6  -1 9373.45 415.043   1
   7   6   1 9815.75 414.303   1
   7  -6   1 9546.05 417.619   1
  -7   6  -1 8504.49 412.592   1
  -8  -6  -1 16297.2 683.482   1
   8   6   1 17267.7 685.601   1
   8  -6   1 15231.7 684.139   1
  -8   6  -1 15915.4 686.834   1
   9  -6   1 3057.86 168.233   1
  -9   6  -1 2832.59 170.280   1
 -10  -6  -1 7033.96 340.622   1
  10   6   1 6833.04 339.570   1
  10  -6   1 8062.22 350.782   1
 -10   6  -1 7649.24 348.808   1
 -11  -6  -1 16996.1 743.749   1
  11  -6   1 18062.0 750.691   1
 -11   6  -1 16632.3 749.001   1
  11   6   1 18732.7 747.353   1
 -12   6  -1 3459.48 193.197   1
  12   6   1 3376.53 189.000   1
  12  -6   1 3345.12 192.594   1
 -13   6  -1 757.790 78.6692   1
 -13  -6  -1 833.538 81.9766   1
  13  -6   1 775.031 81.2655   1
 -14  -6  -1 6623.16 319.625   1
 -14   6  -1 6211.18 317.344   1
  14   6   1 6331.36 315.329   1
  14  -6   1 6895.61 325.033   1
 -15  -6  -1 734.502 80.3624   1
 -15   6  -1 945.279 85.6316   1
  15  -6   1 831.119 89.8730   1
  15   6   1 754.036 80.0573   1
  16   6   1-7.50262 39.0839   1
 -16   6  -1-7.79197 35.1532   1
  16  -6   1-7.95387 32.3913   1
 -16  -6  -1 76.5043 40.9458   1
 -17  -6  -1 717.770 77.8967   1
  17   6   1 650.362 75.1140   1
  18   6   1 163.063 49.6615   1
 -18   6  -1 49.4183 40.6002   1
 -18  -6  -1 71.2580 38.4304   1
  18  -6   1 84.7451 41.3782   1
 -19  -6  -1 5418.02 285.148   1
 -19   6  -1 5846.00 292.318   1
  19  -6   1 5286.19 282.413   1
  19   6   1 5686.36 287.322   1
  20   6   1 220.656 56.1398   1
 -20  -6  -1 185.460 51.5718   1
 -21   6  -1 3510.93 205.640   1
  22   6   1 627.407 76.0189   1
 -22  -6  -1 570.904 73.2452   1
  23  -6   1 563.815 71.4917   1
 -23   6  -1 599.926 76.2500   1
  24  -6   1 345.203 60.4961   1
 -24   6  -1 288.393 54.4571   1
  24   6   1 375.572 66.1034   1
  25  -7  -1 282.286 56.9161   1
 -24   7   1 356.868 66.9753   1
  24  -7  -1 321.741 64.3320   1
  23  -7  -1 1297.17 108.858   1
 -23   7   1 1190.10 105.208   1
  23   7  -1 1330.77 111.505   1
  22  -7  -1 388.169 64.9464   1
 -22   7   1 539.043 74.4328   1
  21  -7  -1 3690.02 212.629   1
  21   7  -1 3936.58 218.003   1
 -21  -7   1 3713.91 214.738   1
 -21   7   1 3783.12 216.592   1
  20  -7  -1-15.6330 40.7287   1
  20   7  -1 32.4150 47.7278   1
 -20  -7   1 40.7713 44.2219   1
 -20   7   1 49.3831 44.6352   1
  19  -7  -1 24.3012 37.8757   1
  19   7  -1-40.0762 44.0141   1
 -19  -7   1 56.5554 44.9173   1
 -19   7   1 8.02035 38.1425   1
  18  -7  -1 281.965 57.7779   1
  18   7  -1 213.064 54.7878   1
 -18  -7   1 230.292 56.8220   1
 -18   7   1 253.048 51.1649   1
  17  -7  -1 3412.87 208.202   1
  17   7  -1 3586.52 207.773   1
 -17  -7   1 3749.29 211.285   1
 -17   7   1 4159.40 217.765   1
  16  -7  -1 837.637 87.1891   1
  16   7  -1 671.203 78.3844   1
 -16  -7   1 825.905 82.5239   1
 -16   7   1 657.532 83.5018   1
  15  -7  -1 5255.46 281.117   1
 -15  -7   1 5578.13 281.819   1
 -15   7   1 5847.14 287.734   1
  15   7  -1 5610.66 283.701   1
 -14  -7   1 2169.27 147.550   1
 -14   7   1 2446.05 156.782   1
  14  -7  -1 2179.49 152.220   1
 -13  -7   1 13548.9 585.424   1
  13   7  -1 13251.6 583.631   1
 -13   7   1 13004.8 587.754   1
  13  -7  -1 13444.0 586.406   1
 -12  -7   1 937.686 86.0132   1
  12   7  -1 1111.30 90.2769   1
 -12   7   1 982.111 91.2529   1
  12  -7  -1 1085.37 91.5809   1
 -11  -7   1 14358.7 607.119   1
  11   7  -1 13974.2 602.112   1
 -11   7   1 14470.7 610.227   1
  11  -7  -1 13222.5 604.205   1
 -10   7   1 9186.10 437.427   1
  10  -7  -1 10460.1 445.651   1
  -9  -7   1 1342.00 96.3623   1
   9   7  -1 1302.10 93.9118   1
   9  -7  -1 1120.74 96.9180   1
  -9   7   1 1031.59 93.2414   1
   8   7  -1 983.942 78.0337   1
  -8   7   1 1043.54 84.4524   1
   8  -7  -1 825.854 77.9868   1
   7   7  -1 50321.2 2073.66   1
  -7  -7   1 54324.5 2079.38   1
   6  -7  -1 44.1407 25.3483   1
  -6  -7   1-25.5113 26.2070   1
  -6   7   1-5.59802 27.9198   1
   6   7  -1-9.94897 25.1830   1
   5  -7  -1 27902.8 1133.90   1
  -5   7   1 29127.9 1134.72   1
   5   7  -1 27003.5 1126.86   1
  -5  -7   1 27707.8 1130.24   1
   4  -7  -1 4506.50 215.413   1
  -4   7   1 4621.83 215.277   1
   4   7  -1 4368.52 209.746   1
   3  -7  -1 34139.2 1352.55   1
  -3   7   1 33740.1 1353.12   1
   3   7  -1 33428.3 1345.79   1
  -3  -7   1 33123.0 1346.90   1
   2  -7  -1 1698.46 106.891   1
  -2   7   1 1581.40 102.596   1
   2   7  -1 1659.21 102.440   1
  -2  -7   1 1854.87 106.975   1
   1  -7  -1 76804.4 3023.12   1
  -1   7   1 75348.6 3020.58   1
   1   7  -1 79123.1 3019.72   1
  -1  -7   1 75616.7 3018.59   1
   0  -7   1 3435.37 186.249   1
   0   7  -1 3991.33 190.042   1
   0   7   1 4184.20 194.213   1
   0  -7  -1 3634.89 190.036   1
   1  -7   1 3640.02 190.232   1
  -1   7  -1 4264.43 195.094   1
   1   7   1 3485.72 188.629   1
  -1  -7  -1 4061.47 194.154   1
   2  -7   1 5583.74 259.499   1
  -2   7  -1 5525.48 258.041   1
   2   7   1 5052.77 253.957   1
  -2  -7  -1 5946.16 261.782   1
   3  -7   1 89212.7 3424.67   1
  -3   7  -1 80637.5 3419.69   1
   3   7   1 89031.8 3422.91   1
  -3  -7  -1 89670.5 3424.31   1
  -4  -7  -1 22625.9 943.356   1
  -4   7  -1 23952.5 946.525   1
   4  -7   1 22622.4 942.940   1
  -5  -7  -1 3516.67 181.072   1
   5   7   1 3257.58 175.560   1
  -5   7  -1 3319.26 179.918   1
   5  -7   1 3372.77 179.254   1
   6   7   1 445.316 52.6134   1
  -6  -7  -1 314.592 47.0022   1
  -7  -7  -1 218.650 46.0401   1
  -7   7  -1 338.839 49.3425   1
   7  -7   1 325.843 49.8033   1
  -8  -7  -1 834.152 77.0125   1
   8   7   1 836.670 76.5829   1
  -8   7  -1 955.051 83.0570   1
   8  -7   1 897.203 79.9894   1
  -9  -7  -1 22544.2 931.669   1
   9   7   1 20967.3 925.123   1
  -9   7  -1 22890.3 936.250   1
   9  -7   1 23558.4 935.980   1
 -10  -7  -1 21262.7 866.164   1
 -10   7  -1 21679.9 875.527   1
  10  -7   1 22815.2 869.855   1
 -11  -7  -1 2841.49 171.663   1
  11   7   1 3167.16 175.827   1
  11  -7   1 2941.12 174.757   1
 -11   7  -1 2984.71 176.260   1
 -12  -7  -1 2870.89 168.075   1
  12  -7   1 2752.10 167.989   1
 -12   7  -1 2661.76 168.677   1
 -13   7  -1 9138.18 445.727   1
  13  -7   1 10220.9 452.982   1
 -13  -7  -1 8886.68 440.227   1
  14  -7   1 1164.17 105.743   1
 -14   7  -1 1192.03 102.032   1
 -15   7  -1 958.656 92.4567   1
  15  -7   1 964.664 94.5813   1
  15   7   1 1105.68 96.4082   1
 -15  -7  -1 859.540 87.0413   1
 -16   7  -1 343.845 59.3413   1
  16  -7   1 401.560 68.6950   1
  16   7   1 333.052 57.2035   1
 -16  -7  -1 235.618 50.2332   1
 -17   7  -1 102.698 49.6322   1
  17  -7   1 121.684 55.6122   1
  17   7   1 86.1701 48.7471   1
 -17  -7  -1 119.928 49.2585   1
 -18   7  -1 1628.66 124.388   1
  18  -7   1 1596.48 123.495   1
  18   7   1 1736.86 126.085   1
 -18  -7  -1 1683.37 125.858   1
 -19   7  -1 4295.89 239.943   1
  19  -7   1 4068.83 233.003   1
  19   7   1 4491.40 238.220   1
 -19  -7  -1 4353.54 237.217   1
 -20   7  -1 4496.34 236.794   1
  20  -7   1 4118.55 228.401   1
  20   7   1 4021.26 230.595   1
 -20  -7  -1 4112.75 231.823   1
 -21   7  -1 8.09139 45.5284   1
  21  -7   1-31.0368 44.1760   1
  21   7   1-8.03687 43.0145   1
 -21  -7  -1-8.14335 37.4131   1
 -22   7  -1 375.550 69.4285   1
  22  -7   1 381.674 68.7330   1
  22   7   1 376.853 66.8187   1
 -22  -7  -1 330.673 59.4502   1
  23   7   1 224.189 60.4219   1
 -23  -7  -1 222.400 57.5207   1
 -24   7  -1 639.694 77.0420   1
  24  -7   1 623.341 73.9900   1
 -24   8   1 15.5414 44.7515   1
  24  -8  -1-14.9446 44.9466   1
 -23   8   1 247.533 59.5396   1
  23  -8  -1 227.719 58.1842   1
  22   8  -1 1413.02 117.608   1
 -21   8   1 613.111 78.0893   1
  21  -8  -1 698.740 81.8865   1
  21   8  -1 785.659 85.6900   1
 -21  -8   1 661.848 81.0513   1
 -20   8   1 1910.96 140.373   1
  20   8  -1 2207.02 148.260   1
 -20  -8   1 2012.82 144.223   1
 -19  -8   1 235.514 55.2204   1
  19  -8  -1 232.845 63.5853   1
  19   8  -1 148.723 52.8219   1
 -18  -8   1 706.039 81.9940   1
 -18   8   1 571.087 79.0755   1
  18  -8  -1 718.776 84.7293   1
  18   8  -1 820.798 86.3873   1
 -17  -8   1 760.682 84.2931   1
 -17   8   1 666.102 81.8184   1
  17  -8  -1 899.608 92.5511   1
 -16   8   1 142.288 43.6537   1
  16   8  -1 248.620 54.5959   1
  16  -8  -1 270.107 52.7288   1
 -16  -8   1 224.559 54.5679   1
  15  -8  -1 3400.45 209.508   1
 -15   8   1 4166.67 220.135   1
 -14   8   1 39.2612 36.8634   1
  14   8  -1 101.964 45.7192   1
 -14  -8   1 84.0572 44.6296   1
  14  -8  -1 122.832 47.2476   1
 -13   8   1 510.269 71.4245   1
  13   8  -1 577.965 68.7725   1
 -13  -8   1 568.231 71.1215   1
  13  -8  -1 550.808 69.6110   1
 -12   8   1 64344.2 2418.15   1
  12   8  -1 54716.3 2399.87   1
 -12  -8   1 62130.8 2410.71   1
  12  -8  -1 61471.4 2411.40   1
 -11   8   1 185.379 43.3859   1
  11   8  -1 172.125 43.1275   1
 -11  -8   1 225.148 45.9691   1
  11  -8  -1 87.2600 42.8556   1
 -10   8   1 9474.36 436.721   1
  10   8  -1 10114.1 435.991   1
 -10  -8   1 9455.55 433.901   1
  10  -8  -1 9540.61 440.400   1
  -9   8   1 3316.41 183.228   1
   9   8  -1 2945.07 172.598   1
   9  -8  -1 3419.52 185.440   1
  -9  -8   1 3134.02 177.415   1
  -8   8   1 1165.13 94.9460   1
   8  -8  -1 1018.28 88.8784   1
  -7   8   1 5813.21 283.734   1
   7  -8  -1 5886.17 284.974   1
   7   8  -1 5928.21 280.855   1
   6   8  -1 30542.3 1226.17   1
  -6   8   1 32267.4 1233.89   1
   6  -8  -1 28780.0 1229.07   1
  -6  -8   1 29581.6 1226.50   1
   5   8  -1 728.366 65.6932   1
  -5  -8   1 796.798 69.9017   1
   4   8  -1 10521.4 488.296   1
   4  -8  -1 11851.2 498.116   1
  -4  -8   1 10696.2 488.925   1
   3   8  -1 7744.33 327.778   1
  -3   8   1 6893.80 325.383   1
   3  -8  -1 6707.85 325.958   1
  -3  -8   1 7182.51 325.730   1
   2   8  -1 114209. 4794.50   1
  -2   8   1 131461. 4803.19   1
   2  -8  -1 126920. 4804.35   1
  -2  -8   1 119214. 4799.26   1
   1   8  -1 882.036 71.4425   1
  -1   8   1 825.373 72.4196   1
   1  -8  -1 819.867 71.1186   1
  -1  -8   1 742.537 68.9110   1
   0   8  -1 12395.7 495.137   1
   0  -8   1 11521.6 493.564   1
   0  -8  -1 11757.5 496.664   1
   1   8   1 4502.30 229.360   1
  -1   8  -1 4957.66 233.042   1
   1  -8   1 4659.23 230.645   1
  -1  -8  -1 4825.12 233.739   1
   2   8   1 46882.6 1768.73   1
  -2   8  -1 41810.9 1762.43   1
   2  -8   1 40696.9 1763.33   1
  -2  -8  -1 48095.2 1770.79   1
   3   8   1 19850.2 808.947   1
  -3   8  -1 19414.2 807.858   1
   3  -8   1 18678.4 807.262   1
  -3  -8  -1 19987.7 810.803   1
   4   8   1 59038.8 2366.57   1
  -4  -8  -1 60338.5 2369.59   1
  -5   8  -1 19300.6 764.720   1
   5  -8   1 16724.7 756.560   1
   5   8   1 17477.9 759.645   1
  -5  -8  -1 19373.1 764.609   1
  -6   8  -1 6517.02 310.019   1
   6  -8   1 6576.80 310.552   1
  -7  -8  -1 22156.2 883.581   1
   7   8   1 21567.6 879.193   1
  -7   8  -1 21020.7 883.451   1
   7  -8   1 19872.2 879.631   1
  -8  -8  -1 17698.9 752.565   1
   8   8   1 17223.1 748.504   1
  -8   8  -1 17536.9 752.123   1
   8  -8   1 18739.3 757.421   1
  -9  -8  -1 27.0948 36.7490   1
   9   8   1 52.6965 40.0529   1
  -9   8  -1 48.4430 36.0729   1
   9  -8   1 14.0398 28.6155   1
 -10  -8  -1 8858.61 392.500   1
  10   8   1 8066.95 385.385   1
  10  -8   1 7937.25 387.006   1
 -10   8  -1 8569.21 394.202   1
 -11  -8  -1 1123.84 97.9351   1
 -11   8  -1 1097.23 98.7491   1
  11  -8   1 1008.68 90.7359   1
 -12  -8  -1 11420.4 527.447   1
  12   8   1 12000.6 526.943   1
  12  -8   1 11659.3 527.597   1
 -12   8  -1 12099.8 531.092   1
  13  -8   1 2404.54 153.154   1
 -13   8  -1 2195.97 151.382   1
 -14   8  -1 2298.27 151.406   1
  14  -8   1 2236.21 151.304   1
  14   8   1 2552.74 156.776   1
 -14  -8  -1 2215.59 152.171   1
 -15   8  -1 2832.64 183.534   1
  15  -8   1 3561.87 199.234   1
  15   8   1 3427.82 195.142   1
 -15  -8  -1 3093.16 192.092   1
 -16   8  -1 1674.76 130.784   1
  16  -8   1 1917.66 137.392   1
  16   8   1 1916.09 137.970   1
 -16  -8  -1 2240.38 144.823   1
  17  -8   1 4016.66 211.691   1
 -17   8  -1 2867.76 187.494   1
 -18   8  -1 1673.55 129.710   1
  18  -8   1 1961.57 136.916   1
  18   8   1 1711.60 131.040   1
 -18  -8  -1 1670.91 130.233   1
 -19   8  -1 364.581 65.2844   1
  19  -8   1 260.785 58.7418   1
  19   8   1 332.482 65.3425   1
 -19  -8  -1 335.820 65.5709   1
  20  -8   1 38.3756 37.7733   1
 -20   8  -1 106.676 49.4190   1
 -21   8  -1 323.588 63.8408   1
  21   8   1 397.138 66.3546   1
 -21  -8  -1 484.637 70.7849   1
  22  -8   1 380.454 68.3464   1
 -22   8  -1 384.537 69.0587   1
  23  -8   1 147.878 46.5492   1
 -23   8  -1 100.900 51.1105   1
  24  -9  -1 29.3636 42.3081   1
 -24   9   1 53.7228 41.6438   1
  22  -9  -1 82.5874 38.6594   1
 -22   9   1 56.6649 42.2562   1
  21  -9  -1 1758.32 129.906   1
 -21   9   1 1624.22 126.435   1
 -20   9   1 163.851 53.3659   1
 -20  -9   1 266.915 58.3231   1
  20   9  -1 189.058 52.9053   1
  20  -9  -1 100.319 53.2990   1
  19   9  -1 270.164 62.5298   1
 -19  -9   1 162.711 54.2676   1
  18  -9  -1 16.4523 41.6519   1
 -18   9   1-56.4669 48.0202   1
 -17   9   1 1680.04 127.999   1
 -17  -9   1 1706.23 128.473   1
  17  -9  -1 1418.74 121.906   1
  17   9  -1 1784.23 128.117   1
 -16   9   1 364.269 59.7143   1
  16  -9  -1 337.239 61.6713   1
  16   9  -1 427.190 67.0810   1
 -16  -9   1 367.864 62.7267   1
 -15   9   1 1041.22 97.2904   1
  15  -9  -1 699.638 83.6305   1
  15   9  -1 799.541 86.5461   1
 -15  -9   1 902.240 91.3352   1
  14  -9  -1 343.113 59.4625   1
 -14   9   1 272.428 57.7742   1
 -13   9   1 3130.89 183.920   1
  13   9  -1 3194.16 178.976   1
 -13  -9   1 2846.84 175.330   1
 -12   9   1 728.470 82.1590   1
  12  -9  -1 871.704 86.2575   1
  12   9  -1 836.524 82.7861   1
 -12  -9   1 741.097 82.0964   1
  11   9  -1 33826.4 1427.73   1
 -11  -9   1 36725.2 1437.13   1
 -10   9   1 961.640 91.4540   1
  10  -9  -1 1107.33 97.5227   1
  10   9  -1 1133.34 92.0880   1
 -10  -9   1 1081.30 93.8374   1
  -9   9   1 35.9998 34.8941   1
  -9  -9   1 53.1416 36.1030   1
   9   9  -1 64.2812 35.3854   1
   9  -9  -1 107.632 39.9684   1
   8  -9  -1 17115.3 708.615   1
  -8  -9   1 17261.6 707.323   1
  -8   9   1 14991.8 703.335   1
   8   9  -1 16946.6 703.567   1
   7  -9  -1 1501.47 115.142   1
  -7   9   1 1758.68 120.875   1
   7   9  -1 1876.62 117.943   1
  -7  -9   1 1845.31 119.518   1
  -6   9   1 10726.6 460.112   1
   6  -9  -1 9770.55 453.032   1
  -5   9   1 21022.4 879.822   1
   5  -9  -1 21289.9 881.722   1
   4   9  -1 600.536 66.0543   1
  -4   9   1 697.638 68.7196   1
   4  -9  -1 674.501 68.9600   1
  -4  -9   1 734.517 69.4315   1
   3   9  -1 25553.7 1077.21   1
  -3   9   1 26606.4 1082.13   1
   3  -9  -1 26089.5 1081.99   1
  -3  -9   1 27545.7 1082.42   1
   2   9  -1 3714.95 203.573   1
  -2   9   1 3810.81 206.582   1
   2  -9  -1 4184.94 212.310   1
  -1  -9   1 30772.4 1238.10   1
   1   9  -1 30206.1 1236.27   1
   0   9  -1 99.9419 34.2471   1
   0  -9   1 69.1161 34.8031   1
   3   9   1 29517.8 1254.72   1
  -3   9  -1 33338.3 1262.31   1
   3  -9   1 32346.8 1261.62   1
  -3  -9  -1 28949.4 1256.06   1
   4   9   1 5762.12 263.424   1
  -4   9  -1 5045.34 259.976   1
   4  -9   1 4966.60 257.710   1
  -4  -9  -1 5482.75 264.625   1
  -5   9  -1 1501.97 109.147   1
   5  -9   1 1502.11 109.356   1
   5   9   1 1698.39 111.587   1
  -5  -9  -1 1600.09 111.172   1
  -6   9  -1 14362.5 637.304   1
  -6  -9  -1 14305.4 635.528   1
   6  -9   1 15030.3 638.714   1
   6   9   1 15787.8 640.018   1
  -7  -9  -1 10959.1 499.211   1
   7   9   1 10503.9 493.902   1
  -7   9  -1 12085.8 505.570   1
   7  -9   1 11689.7 504.694   1
  -8  -9  -1-13.8588 32.4098   1
   8   9   1 13.1822 33.3789   1
  -8   9  -1 69.8919 42.0498   1
   8  -9   1 43.4453 40.2632   1
  -9  -9  -1 18610.8 811.234   1
   9   9   1 19349.4 810.434   1
   9  -9   1 20268.8 818.589   1
  -9   9  -1 18753.6 812.271   1
 -10  -9  -1 1753.63 125.503   1
 -11  -9  -1 4219.55 219.136   1
  11   9   1 4103.16 217.103   1
 -12   9  -1 5838.05 294.324   1
  12  -9   1 5551.67 287.863   1
 -13  -9  -1 4086.26 237.205   1
  13   9   1 4029.54 230.303   1
  13  -9   1 4457.44 236.936   1
 -13   9  -1 4582.80 238.585   1
 -14  -9  -1 1731.23 132.435   1
  14   9   1 1891.02 133.735   1
  14  -9   1 1842.65 133.013   1
 -14   9  -1 1873.91 136.248   1
 -15  -9  -1 346.704 64.0635   1
  15   9   1 331.398 64.6916   1
  15  -9   1 344.813 57.8628   1
 -15   9  -1 263.424 53.2807   1
 -16   9  -1 2311.82 162.761   1
 -16  -9  -1 2914.16 175.662   1
  16  -9   1 2736.78 171.731   1
  16   9   1 2614.40 167.425   1
 -17  -9  -1 432.669 66.2707   1
  17   9   1 460.962 70.0540   1
 -17   9  -1 442.895 63.9264   1
  17  -9   1 515.032 68.5981   1
  18   9   1 830.593 92.3372   1
 -18  -9  -1 1033.36 101.733   1
 -19   9  -1 398.069 68.0972   1
  19  -9   1 394.665 68.8514   1
  19   9   1 514.116 69.7131   1
 -19  -9  -1 290.993 61.8922   1
  20  -9   1 325.501 61.1603   1
  20   9   1 333.765 63.3268   1
 -20  -9  -1 332.918 62.8803   1
 -21   9  -1 136.564 55.3282   1
  21  -9   1 225.390 58.7293   1
  21   9   1 161.613 52.4636   1
 -21  -9  -1 169.476 54.9748   1
 -22   9  -1 15.6846 42.0352   1
  22   9   1 95.7829 49.0563   1
  22  -9   1 74.3811 46.6250   1
  23  -9   1 234.541 56.9077   1
 -23   9  -1 226.793 59.7443   1
  23 -10  -1 43.5261 47.3241   1
 -23  10   1 187.387 56.0613   1
  22 -10  -1 289.472 58.2441   1
 -22  10   1 359.148 64.8000   1
  21 -10  -1 24.2443 43.8206   1
 -21  10   1 7.78691 37.0338   1
 -20  10   1 339.928 59.9014   1
 -20 -10   1 378.825 64.3970   1
  20 -10  -1 311.072 67.8194   1
 -19  10   1 418.277 68.0178   1
  19 -10  -1 449.446 71.8799   1
  19  10  -1 492.605 74.4081   1
 -19 -10   1 549.294 74.1513   1
  18  10  -1-16.6143 42.0573   1
 -18 -10   1-8.51850 42.4883   1
 -17  10   1 211.286 51.5210   1
  17 -10  -1 178.803 48.5419   1
  17  10  -1 254.906 58.5637   1
 -16  10   1 3857.90 218.425   1
  16 -10  -1 3752.47 215.313   1
  16  10  -1 3782.10 215.326   1
 -16 -10   1 3716.12 217.815   1
 -15  10   1 3016.85 181.954   1
  15 -10  -1 2959.47 180.629   1
  15  10  -1 2676.91 174.469   1
 -15 -10   1 2937.82 180.725   1
 -14  10   1 1816.55 129.743   1
  14 -10  -1 1529.70 122.494   1
  14  10  -1 1599.61 121.737   1
 -14 -10   1 1515.00 122.595   1
 -13  10   1 453.992 68.8042   1
  13 -10  -1 312.087 59.2683   1
  13  10  -1 279.374 55.9316   1
 -13 -10   1 292.291 59.5819   1
 -12  10   1 619.184 75.6658   1
 -12 -10   1 722.837 77.5636   1
  12  10  -1 614.554 73.3737   1
  12 -10  -1 623.916 74.8764   1
 -11  10   1 2772.35 168.592   1
  11 -10  -1 2681.77 167.960   1
  11  10  -1 2684.56 163.115   1
 -11 -10   1 2536.56 164.364   1
 -10 -10   1 6853.51 327.788   1
 -10  10   1 6921.79 329.856   1
  10 -10  -1 6359.71 328.510   1
   9 -10  -1 9275.79 418.751   1
  -9 -10   1 8620.73 412.010   1
  -9  10   1 8553.59 414.426   1
   9  10  -1 9540.32 416.457   1
   8 -10  -1 23761.8 983.348   1
  -8  10   1 23855.8 983.125   1
   8  10  -1 22683.1 974.171   1
  -8 -10   1 23991.3 981.532   1
   7  10  -1 10080.6 435.873   1
  -7  10   1 9424.13 436.473   1
   7 -10  -1 9665.97 436.997   1
  -7 -10   1 9344.30 434.699   1
  -6  10   1 1142.76 94.8766   1
  -6 -10   1 1087.20 92.7300   1
   5  10  -1 404.305 53.2775   1
  -5  10   1 232.951 47.8805   1
   5 -10  -1 268.957 49.0379   1
  -5 -10   1 400.362 54.0895   1
   4  10  -1 6353.41 298.117   1
  -4  10   1 6237.46 300.413   1
   4 -10  -1 6316.54 302.323   1
  -4 -10   1 5991.86 296.374   1
   3  10  -1 17162.6 723.183   1
  -3  10   1 18064.1 731.046   1
   3 -10  -1 16802.0 725.585   1
  -3 -10   1 16616.7 723.420   1
  -2  10   1 16628.3 711.456   1
   2 -10  -1 15964.5 711.211   1
  -2 -10   1 15864.3 710.495   1
   1  10  -1 113049. 4249.16   1
  -1  10   1 101823. 4244.88   1
   1 -10  -1 106364. 4250.55   1
  -1 -10   1 111448. 4251.76   1
   0  10   1 1820.87 123.315   1
   0  10  -1 1720.10 118.600   1
   0 -10  -1 1848.75 124.630   1
   1  10   1 529.863 65.3371   1
  -1  10  -1 557.434 64.9636   1
   1 -10   1 514.832 63.2217   1
  -1 -10  -1 621.149 68.2995   1
   2  10   1 562.013 64.3103   1
  -2  10  -1 626.979 64.1921   1
   2 -10   1 499.699 62.9205   1
  -2 -10  -1 462.033 60.7572   1
   3  10   1 117279. 4591.34   1
  -3  10  -1 124716. 4597.13   1
   3 -10   1 117156. 4593.11   1
  -3 -10  -1 109283. 4588.05   1
   4  10   1 5550.26 275.323   1
  -4  10  -1 5643.40 278.474   1
   4 -10   1 5448.79 275.741   1
  -4 -10  -1 5953.70 279.885   1
   5  10   1 995.286 88.6987   1
  -5  10  -1 970.094 88.5604   1
   5 -10   1 1117.60 93.2149   1
  -5 -10  -1 1098.98 91.6400   1
  -6  10  -1 3611.11 199.218   1
  -6 -10  -1 3590.73 197.068   1
   6 -10   1 3358.96 195.253   1
   6  10   1 3721.25 197.038   1
  -7 -10  -1 586.108 70.3895   1
  -7  10  -1 710.390 78.3722   1
   7 -10   1 654.302 73.6471   1
   7  10   1 727.127 73.2733   1
  -8  10  -1 9591.60 429.873   1
   8 -10   1 9107.72 429.410   1
   8  10   1 8899.62 422.434   1
  -8 -10  -1 9614.01 429.580   1
  -9 -10  -1 4001.31 228.496   1
  -9  10  -1 4082.07 230.673   1
 -10 -10  -1 1158.28 101.683   1
  10  10   1 1326.23 105.423   1
 -10  10  -1 1308.54 106.380   1
  10 -10   1 1149.81 101.811   1
 -11 -10  -1 10951.7 529.252   1
  11  10   1 11779.0 529.715   1
  11 -10   1 11120.4 526.937   1
 -12 -10  -1 7312.46 339.427   1
  12  10   1 6645.83 330.233   1
 -12  10  -1 6826.91 338.530   1
  12 -10   1 6312.50 328.258   1
 -13 -10  -1 4234.65 237.018   1
  13  10   1 4389.45 235.324   1
 -13  10  -1 4195.94 235.624   1
  13 -10   1 4303.41 235.752   1
 -14 -10  -1 749.184 84.5943   1
  14  10   1 901.481 91.7748   1
 -14  10  -1 958.517 93.0917   1
  14 -10   1 971.696 96.4191   1
 -15 -10  -1 557.371 75.0201   1
  15  10   1 502.738 70.5063   1
 -15  10  -1 421.841 68.0293   1
  15 -10   1 614.300 76.9877   1
 -16 -10  -1 58.9238 43.2393   1
  16  10   1 32.7498 40.8377   1
 -16  10  -1-16.1400 40.8571   1
  16 -10   1-16.2389 37.3051   1
 -17 -10  -1 5435.02 282.784   1
  17  10   1 5207.95 279.347   1
 -18 -10  -1 860.429 93.8206   1
  18  10   1 892.796 92.1783   1
  18 -10   1 926.998 94.5498   1
 -19 -10  -1 25.4685 46.6180   1
 -19  10  -1 7.72198 42.9306   1
  19 -10   1 8.40910 48.9774   1
  19  10   1 8.25977 44.2083   1
 -20 -10  -1 67.6059 47.5617   1
  20 -10   1 7.84162 34.7324   1
  20  10   1 41.0067 51.3580   1
 -20  10  -1 23.5439 42.0166   1
  21  10   1 81.2084 59.4921   1
 -22  10  -1 164.303 47.9739   1
 -22  11   1 83.4038 38.0142   1
  22 -11  -1 122.577 47.1918   1
 -21  11   1 59.5958 44.4701   1
  21 -11  -1 124.523 53.0726   1
  20 -11  -1-8.01347 45.0896   1
 -19 -11   1 1379.60 114.764   1
  19 -11  -1 1303.78 111.757   1
  19  11  -1 1131.21 108.591   1
 -18  11   1 700.646 85.7833   1
  18 -11  -1 687.918 85.2907   1
  18  11  -1 835.035 90.1049   1
 -18 -11   1 911.451 94.4141   1
  17  11  -1 16.4426 41.0238   1
 -17 -11   1 51.7415 41.7062   1
  16 -11  -1 884.416 91.0076   1
 -16  11   1 964.487 94.5799   1
 -15  11   1 778.749 87.8494   1
  15 -11  -1 677.275 83.7647   1
  15  11  -1 838.307 86.7339   1
 -15 -11   1 872.828 90.0431   1
 -14  11   1 51.8196 41.8433   1
  14 -11  -1 70.1501 37.1716   1
  14  11  -1 101.654 46.1303   1
 -14 -11   1 73.6220 43.2916   1
 -13  11   1 438.046 66.2799   1
 -13 -11   1 432.186 67.9727   1
  13 -11  -1 488.971 69.4819   1
 -12 -11   1 2103.73 144.632   1
 -12  11   1 2147.61 146.291   1
  12 -11  -1 2209.23 147.978   1
 -11  11   1 3372.66 199.357   1
  11 -11  -1 3597.83 204.994   1
  10 -11  -1 5964.30 302.413   1
 -10  11   1 6190.96 305.301   1
 -10 -11   1 5954.17 299.587   1
  10  11  -1 5853.72 297.561   1
  -9  11   1 691.259 77.3849   1
   9 -11  -1 655.383 73.5572   1
  -9 -11   1 455.588 65.5439   1
   9  11  -1 646.319 71.6051   1
   8 -11  -1 5869.61 276.506   1
  -8  11   1 4936.51 267.183   1
  -8 -11   1 5280.35 270.409   1
   8  11  -1 5145.48 266.233   1
  -7 -11   1 337.945 57.3494   1
   7  11  -1 299.473 50.2476   1
  -6  11   1-7.09464 38.9573   1
  -6 -11   1-34.4027 36.3374   1
   6 -11  -1-6.92423 35.0543   1
   6  11  -1 26.9546 36.0657   1
  -5 -11   1 18726.0 814.263   1
   5 -11  -1 19670.6 820.839   1
  -5  11   1 19674.0 818.284   1
  -4  11   1 35850.0 1523.51   1
  -4 -11   1 36968.9 1524.21   1
   4  11  -1 40410.1 1527.16   1
   4 -11  -1 37405.9 1527.23   1
  -3  11   1 232.424 44.0106   1
   3  11  -1 197.161 45.3431   1
   3 -11  -1 213.951 47.5415   1
   2 -11  -1 7535.24 364.920   1
  -2 -11   1 7360.55 361.851   1
   2  11  -1 7764.23 364.677   1
  -1 -11   1 353.093 53.0829   1
   1 -11  -1 340.175 52.4907   1
  -1  11   1 394.938 56.6821   1
   1  11  -1 411.335 57.6362   1
   0 -11  -1 12144.6 521.025   1
   0 -11   1 11282.0 516.174   1
   0  11  -1 11078.9 513.672   1
   0  11   1 12595.2 522.933   1
  -1  11  -1 3974.48 207.441   1
  -1 -11  -1 3768.28 204.963   1
   1 -11   1 4053.18 208.885   1
   1  11   1 3299.56 199.026   1
  -2  11  -1 30992.8 1252.76   1
   2 -11   1 30742.7 1254.63   1
  -3  11  -1 2394.52 145.417   1
  -3 -11  -1 1967.10 137.883   1
   3 -11   1 2349.79 144.866   1
   3  11   1 2241.85 142.167   1
  -4  11  -1 2966.83 171.343   1
  -4 -11  -1 3062.58 170.513   1
   4 -11   1 2943.50 167.138   1
  -5  11  -1 278.190 53.3878   1
  -5 -11  -1 296.366 51.7627   1
   5  11   1 314.151 53.2377   1
   5 -11   1 274.411 54.4368   1
  -6  11  -1 466.244 65.2414   1
   6 -11   1 402.610 60.7327   1
   6  11   1 548.249 65.2437   1
   7  11   1 1940.44 127.057   1
  -7 -11  -1 1574.99 120.805   1
  -8  11  -1 4000.10 227.875   1
   8  11   1 4282.32 225.742   1
  -8 -11  -1 4234.27 227.477   1
   8 -11   1 4065.29 226.909   1
  -9  11  -1 236.204 51.9758   1
   9 -11   1 340.261 59.3114   1
 -10  11  -1 358.408 61.5333   1
  10 -11   1 198.679 53.7287   1
 -10 -11  -1 320.883 58.3413   1
 -11 -11  -1 1866.35 132.154   1
  11 -11   1 1845.57 132.720   1
  11  11   1 1675.44 127.217   1
 -11  11  -1 1792.49 130.315   1
 -12 -11  -1 3213.86 196.725   1
  12 -11   1 3315.64 195.744   1
  12  11   1 3311.82 196.105   1
 -12  11  -1 3694.36 208.197   1
 -13 -11  -1 8.30545 40.7949   1
  13 -11   1 39.8139 45.3376   1
  13  11   1 7.89694 38.1781   1
 -13  11  -1 8.26988 41.8701   1
 -14 -11  -1 16.8169 40.6520   1
  14 -11   1 24.2373 40.9058   1
  14  11   1-8.03722 41.2878   1
 -14  11  -1 41.3147 42.4470   1
 -15 -11  -1 306.259 61.6484   1
  15 -11   1 379.724 62.3286   1
 -15  11  -1 247.062 54.8486   1
  15  11   1 307.769 61.2782   1
  16  11   1 600.899 75.4784   1
 -16 -11  -1 583.909 75.4771   1
  17 -11   1 585.447 73.8399   1
 -17 -11  -1 723.252 85.3226   1
 -17  11  -1 806.713 83.1251   1
  17  11   1 621.941 81.1916   1
 -18 -11  -1 8.60094 46.0378   1
  18 -11   1 24.2109 42.6263   1
  18  11   1 24.6313 48.8748   1
 -18  11  -1 15.9074 46.3288   1
  19  11   1 8.19667 42.7365   1
 -19 -11  -1 17.0847 46.9409   1
  19 -11   1 99.4178 55.7453   1
 -19  11  -1 68.5395 46.3179   1
  20 -11   1 15.8674 44.6438   1
 -20  11  -1 15.2948 36.9719   1
  21 -11   1 365.074 64.9816   1
 -21  11  -1 450.540 71.9065   1
 -21  12   1 7.38078 36.2502   1
  20 -12  -1 110.541 44.7428   1
 -20  12   1 170.982 51.2192   1
  19 -12  -1 120.297 54.1448   1
 -19  12   1 125.435 47.8837   1
 -18 -12   1 189.124 55.2718   1
 -18  12   1 361.212 64.2940   1
  18 -12  -1 216.745 56.2393   1
  18  12  -1 264.619 62.1724   1
 -17 -12   1 17.1063 44.5563   1
 -17  12   1-32.9940 38.5664   1
  17 -12  -1-8.05834 36.3551   1
  17  12  -1 8.28282 44.3305   1
 -16 -12   1 101.985 47.9281   1
 -16  12   1 66.2617 44.4465   1
  16  12  -1 66.3488 45.6548   1
  16 -12  -1 97.4287 49.4487   1
 -15  12   1 1945.97 144.641   1
  15 -12  -1 2002.84 143.144   1
  14 -12  -1 16.0026 38.1101   1
 -14 -12   1 92.3265 46.1381   1
 -14  12   1 60.6460 39.1442   1
  14  12  -1 64.8366 41.6838   1
  13 -12  -1 114.624 50.8123   1
 -13  12   1 32.4260 45.6660   1
 -13 -12   1 41.2909 41.8655   1
  13  12  -1 47.7090 42.0511   1
  12 -12  -1 204.662 56.1333   1
 -12 -12   1 218.138 52.2140   1
 -12  12   1 192.624 52.3450   1
  12  12  -1 241.698 55.2067   1
  11 -12  -1 41.0179 42.2379   1
 -11 -12   1 111.002 46.2700   1
 -11  12   1 102.696 48.0989   1
  11  12  -1 52.8542 42.5847   1
  10 -12  -1 900.001 89.5214   1
 -10 -12   1 895.894 86.2855   1
  10  12  -1 669.675 76.6701   1
 -10  12   1 706.463 83.2462   1
   9 -12  -1 2317.36 156.863   1
  -9  12   1 2665.66 165.994   1
   8 -12  -1 1066.33 97.6365   1
  -8  12   1 1222.31 99.5049   1
   7  12  -1 2392.92 154.608   1
  -7  12   1 2739.45 162.746   1
   7 -12  -1 2418.24 156.135   1
  -7 -12   1 2397.17 155.491   1
   6  12  -1 42.5049 42.1887   1
  -6  12   1 44.2514 38.9742   1
   6 -12  -1 35.9912 36.4675   1
  -6 -12   1 21.9105 35.3323   1
   5  12  -1 16885.2 658.746   1
   5 -12  -1 15540.3 658.717   1
  -5 -12   1 15127.7 654.347   1
   4  12  -1 2827.58 167.041   1
  -4 -12   1 2672.74 165.943   1
  -3  12   1 2279.03 144.400   1
  -3 -12   1 2194.66 145.631   1
   3 -12  -1 2221.62 144.485   1
   2  12  -1 82.2015 38.6111   1
  -2  12   1 63.4786 35.7800   1
   2 -12  -1 57.5273 34.2721   1
  -2 -12   1 35.4851 33.8267   1
  -1  12   1 1986.12 132.133   1
   1  12  -1 2274.72 137.828   1
   1 -12  -1 2179.66 137.505   1
   0  12   1-6.91010 30.5913   1
   0  12  -1 20.7934 34.5690   1
   0 -12   1-7.08764 28.8630   1
   0 -12  -1 14.4208 28.6878   1
   1  12   1 4320.25 225.652   1
  -1  12  -1 3997.92 220.620   1
  -1 -12  -1 3813.71 218.181   1
   1 -12   1 4306.20 223.702   1
   2  12   1 1528.08 109.853   1
  -2  12  -1 1213.00 101.367   1
   2 -12   1 1302.31 104.157   1
  -2 -12  -1 1165.69 101.246   1
   3  12   1 8502.34 381.899   1
  -3  12  -1 8201.10 381.671   1
   3 -12   1 7836.63 379.881   1
  -3 -12  -1 7935.59 380.484   1
   4  12   1 213.147 47.4683   1
  -4 -12  -1 139.097 41.7502   1
  -5  12  -1 988.924 91.0443   1
   5 -12   1 1034.17 91.3794   1
  -6  12  -1 127.724 37.3321   1
   6 -12   1 167.980 42.3077   1
  -7  12  -1 1854.82 135.738   1
   7 -12   1 2050.45 139.301   1
   7  12   1 1829.61 131.907   1
  -7 -12  -1 2270.50 143.348   1
  -8  12  -1 2309.58 155.951   1
   8 -12   1 2579.02 158.383   1
   8  12   1 2276.46 149.711   1
  -8 -12  -1 2198.80 151.138   1
  -9  12  -1 257.784 52.1395   1
  -9 -12  -1 250.925 57.8020   1
   9 -12   1 234.666 51.6068   1
   9  12   1 276.662 56.7044   1
 -10 -12  -1 15.9735 41.0330   1
 -10  12  -1 39.6725 41.9126   1
  10  12   1 7.70567 39.0202   1
  10 -12   1 32.5579 40.6054   1
 -11 -12  -1 1028.06 96.9501   1
  11  12   1 921.428 92.8451   1
 -12  12  -1 769.903 85.6926   1
 -12 -12  -1 628.768 77.2919   1
  12 -12   1 767.831 83.8755   1
  12  12   1 790.862 84.3574   1
 -13  12  -1 893.167 93.7877   1
  13 -12   1 966.894 93.8733   1
 -14 -12  -1 552.669 74.5352   1
  14 -12   1 568.208 80.9140   1
 -14  12  -1 643.540 81.4969   1
  14  12   1 724.513 80.5077   1
 -15 -12  -1 244.938 59.1344   1
  15 -12   1 234.825 58.0619   1
 -15  12  -1 288.759 62.4976   1
  15  12   1 308.636 62.3560   1
 -16 -12  -1 59.7904 45.1201   1
  16 -12   1-8.06801 45.9444   1
 -16  12  -1 32.3893 46.6440   1
  16  12   1 24.4326 46.9139   1
 -17 -12  -1 180.275 57.9488   1
  17 -12   1 176.427 55.9251   1
 -17  12  -1 47.8050 49.6540   1
  17  12   1 122.605 52.8665   1
 -18 -12  -1 51.5178 51.1235   1
  18 -12   1 8.03062 47.3061   1
  18  12   1 81.6786 52.1272   1
 -18  12  -1 7.84526 43.0984   1
  19 -12   1 15.8502 40.7064   1
 -19  12  -1-23.1117 40.1316   1
  20 -12   1 80.3332 49.9355   1
 -20  12  -1 103.274 47.6305   1
  20 -13  -1-23.3148 43.2060   1
 -20  13   1 45.5420 42.7097   1
  19 -13  -1 15.6303 45.5163   1
 -19  13   1-23.2405 44.1045   1
  18 -13  -1 23.7335 45.5670   1
 -18  13   1 15.9517 45.9393   1
  16 -13  -1 40.3622 48.5579   1
 -16 -13   1-8.63100 40.3553   1
 -16  13   1 16.4027 40.9055   1
  16  13  -1-8.31040 42.0727   1
  15 -13  -1 543.723 71.8445   1
 -15 -13   1 555.349 76.2719   1
  15  13  -1 610.305 78.5810   1
 -15  13   1 682.995 79.1807   1
  14  13  -1 210.463 54.4937   1
 -14 -13   1 327.670 61.4518   1
  13 -13  -1 148.801 47.4175   1
 -13  13   1 153.986 52.0286   1
  13  13  -1 143.635 50.2919   1
  12  13  -1 95.5530 44.6295   1
 -12  13   1 88.9265 48.9579   1
 -12 -13   1 141.377 46.5796   1
  11 -13  -1 2969.60 178.903   1
  11  13  -1 2746.66 174.221   1
 -11 -13   1 2917.39 178.317   1
 -11  13   1 2626.70 171.544   1
 -10 -13   1 1296.78 110.975   1
  10  13  -1 1456.83 114.557   1
  -9  13   1 223.271 53.0623   1
  -9 -13   1 219.660 53.5456   1
   9 -13  -1 247.567 53.1403   1
   9  13  -1 252.041 54.6419   1
  -8  13   1 267.536 52.0092   1
  -8 -13   1 162.943 45.6962   1
   8 -13  -1 308.458 58.2412   1
   8  13  -1 243.026 50.2594   1
  -7  13   1 256.546 53.5040   1
  -7 -13   1 331.425 58.2940   1
   7 -13  -1 314.775 56.1298   1
   7  13  -1 276.727 55.5048   1
  -6  13   1 182.869 52.7903   1
  -6 -13   1 229.179 50.8031   1
   6 -13  -1 178.007 51.8257   1
   6  13  -1 295.691 54.3772   1
  -5  13   1 22.6090 32.1188   1
  -5 -13   1 45.3828 36.0259   1
   5  13  -1 58.7707 39.8831   1
   5 -13  -1 91.6168 41.4448   1
   4 -13  -1 281.974 55.0308   1
  -4  13   1 426.383 63.8119   1
   3 -13  -1 30.1354 37.5884   1
  -3  13   1 22.3821 38.8777   1
   2 -13  -1 157.079 47.0767   1
  -2  13   1 96.0513 41.3559   1
   1 -13  -1 609.094 76.2671   1
  -1  13   1 881.173 83.5825   1
   0 -13  -1 149.218 45.8886   1
   0  13   1 151.647 44.4503   1
   0  13  -1 247.867 50.3346   1
  -1  13  -1 191.795 52.0764   1
  -1 -13  -1 232.057 51.6197   1
   1 -13   1 133.955 46.1855   1
   1  13   1 145.830 47.4336   1
  -2  13  -1 89.7225 38.1093   1
  -2 -13  -1 187.961 49.9087   1
   2  13   1 66.5246 41.8246   1
   2 -13   1 128.055 42.1089   1
  -3  13  -1 2850.02 167.760   1
   3 -13   1 2541.40 162.958   1
   3  13   1 2531.71 161.630   1
  -4  13  -1 983.780 88.8365   1
  -4 -13  -1 693.964 78.0230   1
   4 -13   1 908.979 84.6521   1
   4  13   1 863.869 84.4447   1
  -5  13  -1 1982.38 133.998   1
   5  13   1 1839.50 132.990   1
   5 -13   1 1796.28 128.567   1
  -5 -13  -1 1851.15 133.635   1
   6 -13   1 2296.55 148.371   1
   6  13   1 2219.32 147.604   1
  -6  13  -1 1987.86 140.436   1
  -6 -13  -1 2266.96 148.992   1
  -7  13  -1 237.638 56.0251   1
   7 -13   1 402.268 64.3837   1
   7  13   1 409.057 62.6274   1
  -7 -13  -1 264.889 58.7646   1
   8  13   1 3621.67 202.225   1
  -8  13  -1 3425.53 201.603   1
   8 -13   1 3106.16 195.617   1
  -8 -13  -1 3764.58 205.631   1
   9  13   1 310.267 54.9206   1
  -9 -13  -1 236.271 54.4582   1
  10  13   1 600.648 75.5828   1
 -10  13  -1 697.565 82.5462   1
  10 -13   1 792.656 89.1517   1
 -10 -13  -1 874.977 86.6531   1
 -11  13  -1 16.1927 32.9738   1
  11 -13   1 8.21251 36.3600   1
  12  13   1 208.165 52.8742   1
 -12 -13  -1 274.051 56.6477   1
  12 -13   1 202.033 57.7829   1
 -12  13  -1 301.934 66.2169   1
  13  13   1 576.241 76.3643   1
 -13 -13  -1 616.533 77.0508   1
  13 -13   1 674.338 81.5193   1
 -13  13  -1 864.432 92.2406   1
  14  13   1 188.809 59.3980   1
 -14 -13  -1 144.564 53.9640   1
  14 -13   1 96.6360 47.6634   1
 -14  13  -1 91.0498 47.9113   1
  15  13   1 231.045 60.4197   1
 -15  13  -1 181.360 56.4146   1
 -15 -13  -1 153.703 59.7951   1
  15 -13   1 209.097 50.4404   1
 -16 -13  -1 68.3168 45.7802   1
 -17  13  -1-23.5862 46.2952   1
  17  13   1 24.8145 47.0911   1
  17 -13   1 7.89809 43.3683   1
 -17 -13  -1-8.44675 49.7381   1
 -18  13  -1 22.8822 48.6682   1
  18 -13   1 15.8369 45.6085   1
 -19  13  -1-15.1729 38.9696   1
  19 -13   1-7.69763 46.3043   1
 -19  14   1 15.1688 43.1794   1
  19 -14  -1-7.62359 39.1576   1
 -17  14   1 378.949 61.3652   1
  17 -14  -1 322.464 61.4726   1
  16  14  -1 681.166 82.3593   1
  16 -14  -1 673.817 76.1568   1
 -16  14   1 668.134 80.2767   1
 -16 -14   1 480.204 76.8784   1
  15  14  -1 730.094 80.6803   1
  15 -14  -1 628.508 75.7824   1
 -15  14   1 610.284 79.1037   1
 -15 -14   1 618.843 79.0533   1
  14  14  -1 16.4670 43.4827   1
  14 -14  -1 8.05175 43.0937   1
 -14  14   1 25.0714 45.3128   1
 -14 -14   1-17.2124 44.2056   1
  13  14  -1 775.626 88.1090   1
  13 -14  -1 855.744 89.8455   1
 -13  14   1 859.858 90.4066   1
 -13 -14   1 903.433 91.4488   1
  12  14  -1-24.2726 42.7390   1
  12 -14  -1 66.5527 39.5716   1
 -12 -14   1 33.4278 42.3174   1
 -12  14   1 8.07901 35.0841   1
 -11  14   1 961.924 93.3767   1
  11 -14  -1 627.984 84.6947   1
  10  14  -1 637.912 78.3779   1
  10 -14  -1 537.932 72.7757   1
 -10  14   1 441.914 69.2370   1
 -10 -14   1 439.573 68.4641   1
   9 -14  -1 493.181 68.8426   1
   9  14  -1 340.507 66.4612   1
  -9  14   1 460.133 66.5654   1
  -9 -14   1 501.216 69.9013   1
  -8  14   1 727.613 85.5568   1
   8  14  -1 1006.01 93.8599   1
   8 -14  -1 1028.27 96.3061   1
  -8 -14   1 833.361 86.8340   1
   7  14  -1 177.452 49.9985   1
  -7 -14   1 111.641 46.7871   1
  -6 -14   1 1319.23 109.271   1
   6  14  -1 1265.70 106.320   1
  -6  14   1 1258.06 107.254   1
   6 -14  -1 1156.45 104.412   1
  -5 -14   1 1134.10 102.325   1
   5  14  -1 1106.33 102.158   1
  -5  14   1 1298.78 106.133   1
   5 -14  -1 980.235 94.9243   1
  -4 -14   1 115.980 41.6527   1
   4  14  -1 153.168 43.8583   1
  -4  14   1 62.1949 46.5165   1
   4 -14  -1 147.998 48.5282   1
   3  14  -1 6548.71 331.177   1
  -3  14   1 7001.46 337.531   1
   3 -14  -1 6529.42 332.526   1
  -3 -14   1 7218.28 338.860   1
  -2  14   1 1974.30 144.695   1
   2  14  -1 2191.49 145.657   1
   2 -14  -1 2379.88 149.885   1
  -2 -14   1 2230.29 148.529   1
  -1  14   1 1132.30 101.850   1
   1  14  -1 1279.17 103.048   1
   1 -14  -1 1111.58 104.566   1
  -1 -14   1 1123.54 100.600   1
   0  14   1-7.46063 38.3209   1
   0 -14  -1 15.5769 41.6838   1
   0 -14   1 7.69156 28.3323   1
  -1 -14  -1 154.504 49.2422   1
   1  14   1 268.555 53.0301   1
  -1  14  -1 229.238 51.3645   1
   1 -14   1 293.704 53.2203   1
  -2  14  -1 789.036 82.8484   1
   2  14   1 779.920 84.9469   1
  -2 -14  -1 1019.34 92.9620   1
  -3  14  -1 3845.39 210.620   1
  -3 -14  -1 3906.55 212.124   1
   3 -14   1 3314.18 203.379   1
  -4 -14  -1 3716.72 210.857   1
   4  14   1 4006.16 213.112   1
  -4  14  -1 3575.30 207.618   1
   4 -14   1 3488.30 205.364   1
  -5 -14  -1 126.665 48.6605   1
   5  14   1 68.9838 44.2080   1
  -5  14  -1 39.3788 46.4388   1
   5 -14   1 23.3362 38.2799   1
  -6 -14  -1 111.162 48.3579   1
   6  14   1 54.1009 43.5996   1
  -6  14  -1 103.370 47.4326   1
   6 -14   1 56.2159 49.8919   1
   7  14   1 494.199 71.3322   1
  -7 -14  -1 655.990 76.4916   1
  -8 -14  -1 8.04159 35.6011   1
   8 -14   1 16.4159 37.0297   1
   8  14   1 23.6345 42.7158   1
  -8  14  -1-16.4648 37.1401   1
  -9  14  -1 96.7618 51.9908   1
   9 -14   1 41.7669 51.3553   1
 -10 -14  -1 65.9887 48.0467   1
 -10  14  -1 32.2113 40.1704   1
  10  14   1 15.9456 43.7855   1
  10 -14   1-25.0119 44.6277   1
 -11 -14  -1 2579.18 166.066   1
 -11  14  -1 2726.36 168.214   1
  11  14   1 2497.41 163.041   1
  11 -14   1 2243.73 158.771   1
 -12 -14  -1-16.9053 40.2118   1
 -12  14  -1-74.6593 54.8621   1
  12  14   1-16.1890 49.2071   1
  12 -14   1-16.2000 45.5900   1
 -13 -14  -1 361.918 67.0504   1
 -13  14  -1 362.207 71.0102   1
  13  14   1 523.566 74.2306   1
  13 -14   1 461.019 69.5240   1
 -14  14  -1 8.26696 43.6814   1
  14 -14   1 63.5144 47.2767   1
 -15 -14  -1 1088.98 100.265   1
  15  14   1 870.978 91.6762   1
 -15  14  -1 1114.45 103.633   1
  15 -14   1 970.323 96.6024   1
  16  14   1-40.8559 51.1586   1
 -16 -14  -1 84.5957 48.7201   1
 -16  14  -1 16.0653 48.8190   1
  16 -14   1-15.6891 48.1599   1
  17  14   1 259.712 63.8232   1
 -18  14  -1 105.228 44.5915   1
  18 -14   1 176.833 48.8985   1
 -18  15   1 975.776 93.3743   1
  18 -15  -1 829.404 85.0946   1
 -17  15   1 1416.64 113.856   1
  17 -15  -1 1154.57 104.610   1
 -16  15   1 40.2515 45.3269   1
  16 -15  -1 46.3835 48.8908   1
  15  15  -1 1371.55 118.608   1
  15 -15  -1 1492.41 116.685   1
 -15  15   1 1645.07 124.946   1
  13  15  -1 65.5431 46.1071   1
 -13  15   1 16.0856 34.9260   1
  13 -15  -1 24.4846 38.1695   1
 -13 -15   1-8.43893 42.0986   1
  12  15  -1 57.5240 49.9789   1
 -12  15   1 96.4986 45.2867   1
  12 -15  -1-24.8420 45.5090   1
 -12 -15   1 67.0704 49.9376   1
  11  15  -1 287.107 65.6681   1
 -11  15   1 484.226 71.8614   1
  11 -15  -1 551.739 76.4090   1
 -11 -15   1 325.553 65.5660   1
  10  15  -1 4060.26 225.907   1
 -10  15   1 3950.56 227.650   1
  10 -15  -1 3738.83 221.662   1
 -10 -15   1 4292.56 230.829   1
  -9 -15   1 271.657 57.7239   1
   9  15  -1 393.408 64.0565   1
  -9  15   1 461.646 68.6695   1
   9 -15  -1 414.379 69.5987   1
   8 -15  -1 2459.17 163.148   1
  -8  15   1 2664.23 168.215   1
   7  15  -1 1487.10 120.417   1
  -7  15   1 1544.92 123.969   1
   7 -15  -1 1571.17 122.845   1
  -7 -15   1 1618.71 124.104   1
  -6 -15   1 266.810 57.3593   1
   6  15  -1 262.297 55.5643   1
   6 -15  -1 235.354 50.9160   1
  -6  15   1 214.552 50.6192   1
   5 -15  -1 2347.64 155.612   1
  -5 -15   1 2205.33 154.151   1
  -5  15   1 2514.95 159.257   1
   5  15  -1 2485.22 159.411   1
   4 -15  -1 992.208 97.0926   1
  -4 -15   1 1158.74 103.605   1
  -4  15   1 1202.05 104.403   1
   4  15  -1 1018.16 98.1261   1
  -3 -15   1 519.849 71.6787   1
   3  15  -1 528.370 71.7097   1
   2  15  -1 38.6180 37.3725   1
  -2 -15   1 47.7216 37.8587   1
  -1  15   1 357.887 63.2419   1
   1  15  -1 381.797 69.2004   1
  -1 -15   1 370.963 65.5479   1
   1 -15  -1 535.692 68.2306   1
   0  15  -1 571.563 74.8635   1
   0  15   1 592.937 73.4305   1
   0 -15   1 529.235 69.2984   1
  -1  15  -1 448.355 74.2842   1
   1  15   1 693.842 77.2121   1
  -1 -15  -1 645.215 77.9484   1
   1 -15   1 550.004 75.8176   1
   2  15   1 8410.25 388.989   1
  -2 -15  -1 8819.51 394.043   1
   3  15   1 1359.25 111.736   1
  -3 -15  -1 1213.53 106.972   1
  -4  15  -1-7.91264 42.3492   1
  -5  15  -1 183.988 55.0850   1
   5 -15   1 158.642 50.5703   1
   6  15   1 924.954 94.3741   1
  -6  15  -1 845.898 89.0495   1
   6 -15   1 923.258 92.1697   1
  -6 -15  -1 928.143 95.7702   1
  -7 -15  -1 454.792 66.9441   1
   7  15   1 539.246 71.3654   1
  -7  15  -1 308.410 64.2540   1
   7 -15   1 512.143 71.6747   1
   8  15   1 119.984 48.3817   1
  -8  15  -1 91.2076 44.0823   1
   8 -15   1 123.947 48.3926   1
  -8 -15  -1 196.723 51.0750   1
   9  15   1 451.242 67.7500   1
  -9  15  -1 308.380 65.2371   1
   9 -15   1 286.215 65.1524   1
  -9 -15  -1 345.219 62.0634   1
  10  15   1 137.196 48.8631   1
 -10  15  -1 177.217 56.2263   1
  10 -15   1 75.0328 50.4567   1
 -10 -15  -1 181.348 50.9117   1
  11  15   1 104.935 48.5726   1
 -11  15  -1-8.11139 45.6602   1
 -11 -15  -1 16.6637 39.6447   1
  11 -15   1 24.5751 45.0015   1
  12 -15   1 3479.01 201.654   1
 -12  15  -1 3438.37 202.736   1
  13  15   1 1721.30 130.555   1
 -13 -15  -1 1568.55 129.859   1
  14  15   1 534.607 75.3243   1
 -14  15  -1 773.400 84.6974   1
  14 -15   1 666.331 81.5537   1
 -14 -15  -1 615.515 80.0837   1
  15  15   1 405.250 74.1828   1
 -15 -15  -1 304.298 64.6983   1
  15 -15   1 352.058 65.3319   1
  16 -15   1-7.70214 48.2287   1
 -16  15  -1-39.2336 53.2149   1
  17 -15   1 582.390 74.4074   1
 -17  15  -1 470.667 67.9612   1
  16 -16  -1 376.693 64.2257   1
 -16  16   1 486.293 68.7468   1
  15 -16  -1-7.48428 41.6090   1
 -15  16   1-16.5796 50.8939   1
  14 -16  -1 1386.05 111.740   1
 -14  16   1 1242.73 108.631   1
  13  16  -1 1751.13 131.993   1
 -13  16   1 1829.22 131.400   1
 -13 -16   1 1759.47 132.654   1
  13 -16  -1 1663.38 127.784   1
  12  16  -1 2344.79 154.573   1
 -12 -16   1 1957.55 147.598   1
  11  16  -1 82.0892 45.8263   1
 -11  16   1 63.7378 41.1357   1
  11 -16  -1 156.746 46.6062   1
 -11 -16   1 117.655 48.5786   1
  10  16  -1 946.037 96.6264   1
 -10  16   1 956.411 98.1771   1
  10 -16  -1 1018.47 98.9325   1
 -10 -16   1 959.882 99.0223   1
  -9 -16   1 384.744 63.2009   1
   9  16  -1 423.729 67.4892   1
  -9  16   1 436.063 69.0835   1
   9 -16  -1 388.856 67.4852   1
   8  16  -1 1083.61 99.7427   1
  -8  16   1 1187.31 104.713   1
   8 -16  -1 1013.86 101.648   1
  -8 -16   1 1021.46 99.5205   1
  -7 -16   1 57.7238 45.3016   1
  -7  16   1 8.00651 39.9564   1
   7 -16  -1 48.2339 43.6091   1
   7  16  -1 32.6152 45.3501   1
   6  16  -1 5051.94 264.251   1
  -6  16   1 4943.26 262.015   1
   6 -16  -1 4723.03 258.892   1
  -6 -16   1 4854.75 260.784   1
  -5 -16   1 32.6960 46.5512   1
  -5  16   1-15.7860 40.5586   1
   5 -16  -1 46.6292 42.1533   1
   5  16  -1 63.1320 45.9760   1
   4  16  -1 1358.01 113.535   1
  -4  16   1 1540.83 117.959   1
  -4 -16   1 1570.66 121.743   1
   4 -16  -1 1296.79 110.974   1
  -3  16   1 3766.33 215.992   1
   3  16  -1 3769.86 215.287   1
   3 -16  -1 4087.50 220.578   1
  -3 -16   1 3622.73 214.505   1
  -2  16   1 190.215 52.6961   1
   2  16  -1 150.253 45.8777   1
  -2 -16   1 104.578 41.6886   1
   1  16  -1 4594.54 238.254   1
  -1  16   1 4192.75 232.217   1
  -1 -16   1 4129.26 233.210   1
   1 -16  -1 4070.00 231.605   1
   0  16  -1 15.9480 42.1123   1
   0  16   1-23.5457 32.6810   1
   0 -16   1 32.2452 39.5927   1
   0 -16  -1 23.9522 35.3466   1
  -1  16  -1 234.246 60.7599   1
   1  16   1 132.924 46.1110   1
   1 -16   1 242.513 58.3259   1
  -1 -16  -1 177.551 45.4462   1
  -2  16  -1 2017.21 140.050   1
   2  16   1 1826.34 133.165   1
  -2 -16  -1 1772.72 133.173   1
   2 -16   1 1938.14 138.027   1
   3  16   1 3052.81 180.991   1
  -3  16  -1 2957.68 180.012   1
  -3 -16  -1 2900.25 180.383   1
   3 -16   1 2732.52 175.210   1
   4  16   1 2479.18 156.149   1
  -4  16  -1 2047.15 146.690   1
  -4 -16  -1 2082.84 147.186   1
   4 -16   1 2175.71 148.324   1
  -5 -16  -1 440.231 68.7215   1
   5 -16   1 401.566 65.5702   1
   5  16   1 416.783 67.6288   1
  -6 -16  -1 32.6785 44.9081   1
  -6  16  -1 73.5757 51.7138   1
   6 -16   1 105.125 50.1816   1
   6  16   1 16.0677 43.6090   1
   7  16   1 4695.96 261.270   1
  -7 -16  -1 5307.77 270.505   1
   8  16   1 585.006 80.1397   1
  -8  16  -1 685.605 81.6637   1
   8 -16   1 730.135 82.6845   1
  -8 -16  -1 627.556 82.9494   1
   9  16   1 700.736 82.9468   1
   9 -16   1 834.889 87.0619   1
  -9  16  -1 926.868 89.7944   1
  10  16   1 1450.33 117.762   1
 -10  16  -1 1191.28 109.042   1
  10 -16   1 1299.62 113.153   1
 -10 -16  -1 1602.66 121.828   1
  11  16   1 991.866 100.714   1
 -11  16  -1 1099.36 103.953   1
  11 -16   1 1231.82 106.436   1
 -11 -16  -1 1276.54 108.449   1
  12  16   1 1922.45 141.081   1
 -12  16  -1 1836.23 137.371   1
  12 -16   1 2084.90 140.543   1
 -12 -16  -1 1961.48 139.844   1
  13  16   1 361.461 68.8119   1
 -13  16  -1 385.736 70.5866   1
 -13 -16  -1 388.833 67.8037   1
  13 -16   1 368.670 64.2278   1
  14  16   1 1275.12 115.460   1
 -14 -16  -1 1630.97 124.494   1
  15 -16   1 175.519 51.9319   1
 -15  16  -1 54.4761 42.9566   1
  14 -17  -1 221.137 58.4784   1
 -14  17   1 265.464 62.8375   1
  13 -17  -1 879.033 91.1932   1
 -13  17   1 951.615 95.6781   1
  12 -17  -1 72.1460 52.1628   1
 -12  17   1 77.8449 51.1085   1
  11  17  -1 2930.56 181.483   1
 -11  17   1 2702.06 177.319   1
  11 -17  -1 2850.93 180.859   1
 -11 -17   1 3156.79 186.390   1
  10  17  -1 205.252 61.8640   1
 -10  17   1 33.0847 49.9177   1
  10 -17  -1 106.760 53.5101   1
 -10 -17   1 83.9691 49.6115   1
   9  17  -1 1736.44 135.098   1
   9 -17  -1 1895.31 139.692   1
  -9  17   1 1989.88 141.840   1
  -9 -17   1 2077.44 144.129   1
  -8  17   1 653.086 81.2303   1
   8 -17  -1 632.181 82.4536   1
  -7 -17   1 1855.83 133.838   1
   7 -17  -1 1691.29 129.079   1
   7  17  -1 1970.39 136.749   1
  -6 -17   1 231.771 55.3619   1
  -6  17   1 184.093 54.9104   1
   6 -17  -1 252.922 57.1966   1
   6  17  -1 191.767 54.3774   1
  -5  17   1 2138.44 149.098   1
   5  17  -1 2059.57 148.380   1
  -5 -17   1 2415.49 157.007   1
   5 -17  -1 2244.70 150.280   1
  -4  17   1 1852.31 133.818   1
   4  17  -1 1805.91 134.187   1
  -4 -17   1 1872.33 135.984   1
   3  17  -1 2281.63 155.984   1
  -3 -17   1 2463.99 159.364   1
   2  17  -1 1420.24 115.437   1
  -2  17   1 1672.46 123.213   1
   2 -17  -1 1317.23 115.352   1
  -2 -17   1 1303.44 111.457   1
  -1  17   1 1545.08 121.293   1
   1  17  -1 1441.64 120.135   1
  -1 -17   1 1400.70 117.824   1
   1 -17  -1 1529.61 120.908   1
   0  17   1 326.898 62.0970   1
   0  17  -1 210.294 57.2344   1
   0 -17   1 187.855 53.2554   1
   0 -17  -1 152.917 48.6346   1
   1  17   1 916.655 89.8408   1
  -1  17  -1 821.776 90.2395   1
   1 -17   1 1086.95 98.1099   1
  -1 -17  -1 909.982 89.1143   1
   2  17   1 440.370 67.4380   1
  -2  17  -1 471.470 65.5837   1
  -2 -17  -1 407.166 69.3171   1
   2 -17   1 474.570 68.8772   1
   3  17   1 3557.62 210.812   1
  -3 -17  -1 4167.97 223.494   1
  -4 -17  -1 105.923 48.6152   1
   4  17   1 47.1927 43.8565   1
  -4  17  -1 113.136 45.5950   1
   4 -17   1 79.6778 45.4881   1
   5 -17   1 2995.23 179.319   1
  -5  17  -1 2654.99 174.203   1
  -6 -17  -1 2147.44 145.219   1
  -6  17  -1 2069.80 143.275   1
   6 -17   1 1799.68 137.207   1
   6  17   1 2024.07 143.721   1
   7  17   1 1411.45 117.173   1
   7 -17   1 1502.62 118.448   1
  -7 -17  -1 1348.31 116.561   1
  -8  17  -1 979.759 95.0795   1
  -8 -17  -1 850.724 92.0117   1
   8 -17   1 1032.84 96.9444   1
   9  17   1 491.263 68.5803   1
  -9 -17  -1 331.617 61.8798   1
  10  17   1 1090.25 103.905   1
 -10  17  -1 1192.97 108.497   1
 -10 -17  -1 1246.98 106.413   1
  10 -17   1 1308.97 111.077   1
  11 -17   1 1973.65 138.959   1
 -11  17  -1 1859.59 135.929   1
  12  17   1 1147.69 106.628   1
 -12 -17  -1 1044.31 101.317   1
  13 -17   1 1490.92 114.786   1
 -13  17  -1 1480.47 120.260   1
  12 -18  -1 334.783 65.1921   1
 -12  18   1 273.123 60.0728   1
  11 -18  -1 55.4379 50.1083   1
 -11  18   1 61.0123 46.8747   1
  10 -18  -1 736.391 84.4116   1
 -10  18   1 685.289 80.7310   1
  -9 -18   1 49.6874 44.9288   1
   9  18  -1-8.20672 48.3513   1
  -9  18   1 31.7815 37.8170   1
   9 -18  -1 71.4789 38.4252   1
  -8 -18   1 1424.02 116.671   1
  -8  18   1 1228.65 108.539   1
   8 -18  -1 1262.34 109.011   1
   8  18  -1 1455.80 116.661   1
  -7  18   1 363.500 66.1242   1
   7  18  -1 335.705 68.2778   1
  -7 -18   1 347.228 65.6113   1
  -6 -18   1 2251.13 157.218   1
   6  18  -1 2395.79 156.846   1
   5 -18  -1 984.103 95.2209   1
  -5 -18   1 1075.55 99.5065   1
   5  18  -1 841.895 90.9362   1
  -4 -18   1 1850.01 133.999   1
   4 -18  -1 1549.58 120.155   1
   4  18  -1 1984.63 136.468   1
  -4  18   1 1534.67 121.672   1
  -3 -18   1 563.542 78.1261   1
   3 -18  -1 573.472 74.7593   1
   3  18  -1 517.203 76.0843   1
  -3  18   1 581.865 73.2511   1
  -2 -18   1 2242.12 150.137   1
   2 -18  -1 2108.74 145.882   1
   2  18  -1 1946.62 143.616   1
  -2  18   1 2201.31 149.309   1
   1 -18  -1 201.634 52.8359   1
  -1 -18   1 163.843 52.7017   1
   1  18  -1 121.285 52.4997   1
  -1  18   1 198.960 52.6026   1
   0 -18   1 1938.08 139.805   1
   0 -18  -1 1941.57 141.526   1
   0  18   1 1963.12 141.423   1
   0  18  -1 1959.29 140.353   1
  -1 -18  -1 96.3799 42.7055   1
   1 -18   1 137.404 50.3593   1
  -1  18  -1 95.7812 50.2175   1
   1  18   1 182.716 50.9261   1
   2 -18   1 1462.87 116.980   1
  -2 -18  -1 1439.62 119.232   1
   2  18   1 1436.66 119.355   1
  -2  18  -1 1755.79 125.558   1
  -3 -18  -1 609.150 80.1499   1
   3 -18   1 649.880 80.8038   1
   3  18   1 763.654 84.8507   1
  -3  18  -1 716.451 83.7075   1
  -4 -18  -1 1491.61 124.430   1
   4 -18   1 1685.23 126.392   1
  -4  18  -1 1756.37 130.798   1
   4  18   1 1670.95 128.363   1
  -5 -18  -1 454.952 70.4826   1
  -5  18  -1 433.264 66.0763   1
   5 -18   1 346.547 62.9473   1
   5  18   1 383.937 69.4477   1
   6  18   1 737.114 82.3329   1
  -6 -18  -1 862.366 87.4047   1
  -7 -18  -1 113.511 52.4980   1
   7  18   1 185.469 59.2517   1
  -7  18  -1 96.3557 50.5755   1
   7 -18   1 176.795 56.0901   1
   8 -18   1 1143.76 102.673   1
  -8  18  -1 1049.53 97.2220   1
   9  18   1 1167.58 102.197   1
  -9  18  -1 924.572 92.3901   1
   9 -18   1 1064.74 101.267   1
  -9 -18  -1 936.782 92.8797   1
  10  18   1 1006.49 97.3552   1
 -10  18  -1 957.223 97.8371   1
 -10 -18  -1 1068.24 100.185   1
  10 -18   1 1199.64 106.417   1
  11 -18   1 722.526 79.4822   1
  11  18   1 641.304 84.2615   1
  10 -19  -1 366.903 65.6092   1
 -10  19   1 308.630 63.0217   1
  -9  19   1 227.628 56.8839   1
   8 -19  -1 292.934 60.9293   1
   7  19  -1 2103.97 147.712   1
  -7 -19   1 2284.77 154.321   1
  -6 -19   1 1556.79 120.746   1
   6 -19  -1 1452.82 117.686   1
  -6  19   1 1420.66 117.131   1
   6  19  -1 1496.36 120.287   1
  -5  19   1 1268.82 110.475   1
  -5 -19   1 1453.12 116.566   1
   5 -19  -1 1274.00 110.475   1
  -4  19   1 705.800 81.0332   1
   4 -19  -1 588.965 74.8972   1
  -3  19   1 325.503 65.0097   1
   3 -19  -1 309.529 60.5987   1
  -2  19   1 171.299 49.9687   1
   2 -19  -1 110.135 46.6366   1
  -1  19   1 481.228 74.8898   1
   1 -19  -1 490.033 71.8143   1
   0  19   1 117.794 54.3103   1
   0 -19  -1 119.242 50.9249   1
   1  19   1 1375.57 113.381   1
  -1  19  -1 1453.93 113.659   1
  -1 -19  -1 1133.61 102.352   1
   1 -19   1 1151.81 105.366   1
   2  19   1-7.86138 39.8007   1
  -2  19  -1-23.7178 49.4990   1
  -2 -19  -1-23.8351 35.1757   1
   2 -19   1 7.79652 45.4101   1
  -3  19  -1 865.276 89.7452   1
   3  19   1 733.759 83.9195   1
  -3 -19  -1 739.574 83.2764   1
  -4  19  -1 7.87452 48.3427   1
   4  19   1-31.1134 49.1640   1
  -4 -19  -1 8.02504 45.6882   1
   4 -19   1 31.6948 43.5092   1
   5  19   1 7.68623 45.7493   1
  -5  19  -1-7.94711 40.8194   1
   5 -19   1-7.86035 39.7928   1
  -5 -19  -1 32.3614 46.5925   1
  -6 -19  -1 231.623 56.7909   1
   6  19   1 308.505 63.6037   1
  -6  19  -1 290.293 64.6747   1
   6 -19   1 196.711 56.8017   1
  -7 -19  -1 1295.17 111.096   1
  -7  19  -1 1446.07 112.152   1
   7 -19   1 1171.70 105.079   1
   7  19   1 1273.67 110.020   1
   8  19   1 814.934 88.2557   1
   8 -19   1 694.389 85.3194   1
  -8  19  -1 846.854 88.4177   1
  -8 -19  -1 725.278 85.2125   1
   9 -19   1 3117.39 183.122   1
   9  19   1 2940.33 182.943   1
  -9  19  -1 2944.16 179.393   1
   6 -20  -1 1105.38 99.6895   1
  -6  20   1 1039.88 100.160   1
  -5  20   1 604.370 74.5594   1
   5 -20  -1 579.592 73.7371   1
   4  20  -1 2503.48 160.971   1
  -4  20   1 2556.70 159.638   1
  -4 -20   1 2263.00 155.467   1
   4 -20  -1 2159.04 150.506   1
  -3  20   1 83.0080 53.0426   1
   3  20  -1 134.422 53.8360   1
  -3 -20   1 120.118 43.6877   1
   3 -20  -1 161.988 52.5500   1
  -2  20   1 1638.53 124.737   1
   2  20  -1 1600.42 128.103   1
  -2 -20   1 1809.25 129.542   1
   2 -20  -1 1579.44 123.510   1
  -1  20   1 1015.69 93.9581   1
   1  20  -1 945.718 96.5660   1
   1 -20  -1 863.910 88.1467   1
  -1 -20   1 828.885 90.6584   1
   0  20   1 637.120 77.3487   1
   0 -20  -1 691.961 78.8519   1
  -1 -20  -1-7.78877 47.3365   1
   2  20   1-7.70051 52.6468   1
  -2  20  -1 46.7526 50.6300   1
  -2 -20  -1 23.2958 44.2143   1
   2 -20   1 7.67696 39.4375   1
   3  20   1 30.8432 47.8263   1
  -3  20  -1 30.9577 48.0037   1
   3 -20   1 38.5455 41.8185   1
  -4 -20  -1 1165.13 102.168   1
   4 -20   1 969.543 97.7379   1
   4  20   1 1168.97 103.421   1
  -5 -20  -1 1163.82 104.508   1
   5 -20   1 1306.66 111.268   1
   5  20   1 1234.47 107.465   1
  -5  20  -1 1073.64 104.440   1
  -6 -20  -1 3749.17 211.650   1
  -6  20  -1 4220.34 217.434   1
  26   0  -2 15.5279 44.2055   1
  25   0  -2 47.0572 46.6983   1
 -25   0   2 16.2700 44.6866   1
  24   0  -2 3592.37 212.456   1
 -24   0   2 4066.63 222.748   1
  23   0  -2-23.2982 42.6445   1
 -23   0   2 8.30348 40.1398   1
  22   0  -2 3015.35 179.077   1
 -22   0   2 2758.61 178.877   1
  21   0  -2 137.182 51.1349   1
 -21   0   2 458.913 68.4457   1
  20   0  -2 363.914 61.7018   1
 -20   0   2 258.050 58.5736   1
  19   0  -2 129.302 47.1408   1
 -19   0   2 206.889 51.0770   1
  17   0  -2 215.016 50.8033   1
 -17   0   2 198.714 50.6934   1
  16   0  -2 199.450 47.7217   1
 -16   0   2 337.661 56.5362   1
 -15   0   2 2019.12 131.631   1
 -14   0   2 12409.8 561.802   1
  14   0  -2 13436.3 560.179   1
 -13   0   2 12996.3 543.503   1
  13   0  -2 12046.4 536.767   1
 -12   0   2 128.463 36.4637   1
  12   0  -2 63.0611 30.8140   1
 -11   0   2 1762.58 107.598   1
  11   0  -2 1540.78 102.425   1
 -10   0   2 76400.8 2929.43   1
  10   0  -2 72480.0 2926.30   1
  -9   0   2 62779.2 2520.25   1
   9   0  -2 65045.1 2518.09   1
  -8   0   2 211269. 7886.13   1
   8   0  -2 194415. 7883.04   1
  -7   0   2 102878. 3725.85   1
   7   0  -2 89082.8 3719.50   1
  -6   0   2 403185. 15626.6   1
   6   0  -2 401856. 15625.5   1
  -5   0   2 999999. 37271.4   1
   5   0  -2 920546. 37272.2   1
  -4   0   2 323097. 11987.7   1
   4   0  -2 296295. 11985.8   1
  -3   0   2 133293. 5038.45   1
   3   0  -2 126608. 5037.35   1
   0   0   2 185635. 6767.48   1
   0   0  -2 163479. 6767.15   1
   1   0   2 130346. 5643.18   1
  -1   0  -2 163861. 5646.34   1
  -2   0  -2 652538. 25302.0   1
   2   0   2 651942. 25300.1   1
  -3   0  -2 504288. 20230.5   1
   3   0   2 538187. 20230.5   1
  -4   0  -2 150738. 5636.64   1
   4   0   2 139016. 5633.51   1
  -5   0  -2 180164. 6467.01   1
   5   0   2 154565. 6458.28   1
  -6   0  -2 64587.6 2582.82   1
   6   0   2 66521.7 2581.61   1
  -7   0  -2 138.188 34.2471   1
   7   0   2 104.871 29.2591   1
  -8   0  -2 12086.9 519.314   1
   8   0   2 12247.4 518.358   1
  -9   0  -2 32593.2 1360.51   1
   9   0   2 34852.8 1360.07   1
 -10   0  -2-17.1436 28.9353   1
  10   0   2-11.3441 30.3620   1
  11   0   2 985.845 84.2141   1
 -11   0  -2 894.443 81.4383   1
  12   0   2 22407.2 929.948   1
 -12   0  -2 22244.1 928.805   1
 -13   0  -2 557.224 66.9272   1
  13   0   2 411.019 58.7361   1
  14   0   2 12372.5 544.528   1
 -14   0  -2 12258.1 543.649   1
  16   0   2 5300.23 275.685   1
 -16   0  -2 5445.39 279.070   1
  17   0   2 1325.74 111.691   1
 -17   0  -2 1715.65 123.854   1
  18   0   2 826.140 85.5374   1
 -18   0  -2 799.643 87.1945   1
  19   0   2 3653.13 205.312   1
 -19   0  -2 3467.61 207.320   1
  20   0   2 556.943 75.9606   1
 -20   0  -2 703.054 81.6595   1
  21   0   2 1767.52 131.555   1
  22   0   2 304.320 62.5412   1
 -22   0  -2 323.457 62.0054   1
  24   0   2 15.2099 46.6994   1
 -24   0  -2 39.9436 47.0526   1
  25   0   2 310.186 63.3921   1
 -25   0  -2 414.301 67.0734   1
  26  -1  -2 175.347 50.7682   1
 -26   1   2 127.457 49.7581   1
  25  -1  -2 214.623 59.2785   1
  25   1  -2 336.928 66.3906   1
 -25  -1   2 219.804 57.8874   1
 -25   1   2 286.735 62.0283   1
  24  -1  -2 100.132 50.4387   1
 -24  -1   2 174.981 56.3896   1
 -24   1   2 215.639 58.3951   1
  23  -1  -2 3485.47 203.752   1
  23   1  -2 3278.34 202.600   1
 -23   1   2 3606.13 210.292   1
 -23  -1   2 4095.71 216.170   1
  22   1  -2 63.1394 48.0244   1
 -22  -1   2 81.6854 47.1027   1
 -22   1   2 64.7208 43.3631   1
  22  -1  -2 39.8874 42.7613   1
  21   1  -2 294.063 58.7719   1
 -21  -1   2 153.737 44.0910   1
  20  -1  -2 874.049 89.8092   1
  20   1  -2 882.456 87.2797   1
 -20  -1   2 1024.35 92.6183   1
 -20   1   2 905.369 88.6640   1
  19   1  -2 3621.24 207.574   1
  19  -1  -2 3758.81 212.017   1
 -19  -1   2 3872.40 214.981   1
 -19   1   2 3825.65 211.710   1
 -18   1   2 519.784 66.1707   1
  18  -1  -2 537.542 67.7919   1
  17   1  -2 2102.56 136.406   1
 -17  -1   2 1983.27 138.320   1
 -17   1   2 2129.33 139.534   1
  17  -1  -2 1909.02 132.996   1
  16   1  -2 2454.06 154.947   1
 -16  -1   2 2501.24 157.604   1
 -16   1   2 2759.34 161.529   1
  16  -1  -2 2579.78 155.378   1
 -15   1   2 150.510 42.5748   1
 -15  -1   2 216.792 48.2267   1
  15  -1  -2 272.083 49.2050   1
  15   1  -2 97.7764 43.6606   1
 -14  -1   2 8392.90 374.424   1
  14  -1  -2 7828.47 371.506   1
  13   1  -2 85326.1 3249.82   1
 -13  -1   2 79518.1 3244.26   1
  12   1  -2 2685.91 153.009   1
 -12  -1   2 2703.94 154.543   1
  12  -1  -2 2683.76 153.001   1
  11   1  -2 7125.68 314.939   1
 -11  -1   2 7071.86 314.257   1
 -11   1   2 6656.79 316.121   1
  11  -1  -2 6748.44 313.341   1
  10   1  -2 4293.99 206.174   1
 -10  -1   2 4272.17 204.362   1
 -10   1   2 4157.86 205.285   1
  10  -1  -2 3993.63 206.273   1
  -9   1   2 8483.88 342.610   1
   9  -1  -2 9009.89 349.774   1
   8   1  -2 145876. 5491.09   1
  -8  -1   2 140464. 5489.63   1
  -8   1   2 134653. 5491.51   1
   8  -1  -2 142043. 5493.39   1
  -7  -1   2 54618.0 2238.59   1
   7   1  -2 59739.0 2241.44   1
  -6  -1   2 882.011 59.2258   1
   6   1  -2 1012.45 62.1200   1
   6  -1  -2 1101.29 66.8146   1
  -5  -1   2 27429.3 969.492   1
  -5   1   2 25139.5 977.482   1
   5  -1  -2 27051.4 972.806   1
  -4   1   2 37904.3 1392.09   1
   4  -1  -2 36452.6 1392.80   1
   4   1  -2 36311.9 1386.71   1
  -3   1   2 125424. 5152.00   1
  -3  -1   2 136849. 5147.64   1
   3  -1  -2 132084. 5152.45   1
   3   1  -2 133285. 5147.27   1
  -2   1   2 131136. 5131.49   1
   2  -1  -2 133078. 5131.56   1
   1  -1  -2 383967. 14894.0   1
   0  -1  -2 73445.3 2922.32   1
   0   1   2 72591.4 2922.18   1
   0  -1   2 73386.8 2919.68   1
   0   1  -2 80661.3 2920.98   1
  -1   1  -2 160699. 5511.20   1
  -1  -1  -2 146112. 5511.36   1
   1  -1   2 144700. 5510.49   1
  -2   1  -2 51049.7 1962.39   1
  -2  -1  -2 48790.4 1961.35   1
   2  -1   2 51431.4 1962.80   1
   2   1   2 49139.2 1961.03   1
  -3   1  -2 15130.4 643.303   1
  -3  -1  -2 17500.9 647.566   1
   3  -1   2 14827.9 646.815   1
   3   1   2 16570.3 644.834   1
  -5   1  -2 2242.69 114.199   1
  -5  -1  -2 2011.87 113.053   1
   5  -1   2 1979.75 109.913   1
   5   1   2 1953.24 109.721   1
  -6   1  -2 78283.0 2680.43   1
  -6  -1  -2 74194.2 2676.35   1
   6   1   2 72448.1 2675.16   1
  -7   1  -2 121285. 4497.13   1
  -7  -1  -2 115315. 4491.29   1
   7  -1   2 108086. 4487.33   1
   7   1   2 115577. 4492.13   1
  -8   1  -2 19717.9 818.741   1
  -8  -1  -2 19379.7 817.584   1
   8  -1   2 19070.6 815.262   1
   8   1   2 21277.4 820.818   1
  -9   1  -2 1610.68 113.297   1
  -9  -1  -2 1650.63 109.550   1
   9  -1   2 1975.15 116.397   1
   9   1   2 1755.11 111.730   1
 -10  -1  -2 4296.71 217.539   1
  10   1   2 4120.00 215.613   1
 -11   1  -2 9234.01 380.121   1
 -11  -1  -2 8070.27 371.422   1
  11  -1   2 8227.22 369.581   1
 -12   1  -2 19990.1 848.959   1
 -12  -1  -2 20726.3 851.110   1
  12  -1   2 20087.6 845.229   1
  12   1   2 20260.2 846.933   1
 -13  -1  -2 303.615 57.2526   1
 -13   1  -2 283.432 54.1884   1
  13   1   2 204.155 47.7941   1
  13  -1   2 402.673 58.6865   1
 -14   1  -2 14232.5 606.423   1
 -14  -1  -2 14856.7 614.307   1
  14   1   2 14571.8 607.164   1
 -16  -1  -2 705.974 80.1531   1
 -16   1  -2 778.473 78.8308   1
  16  -1   2 720.850 79.2328   1
  16   1   2 646.428 74.3301   1
 -17   1  -2 2980.87 182.538   1
  17   1   2 3286.15 187.250   1
  17  -1   2 3072.17 186.425   1
 -18   1  -2 2040.82 139.859   1
 -18  -1  -2 1988.83 143.010   1
  18  -1   2 1982.14 139.018   1
 -19   1  -2 595.941 75.4132   1
 -19  -1  -2 690.103 78.2132   1
  19   1   2 641.976 76.0276   1
  19  -1   2 706.600 78.5070   1
 -20   1  -2 1655.84 127.801   1
 -20  -1  -2 1902.00 134.002   1
  20  -1   2 1702.46 126.069   1
  20   1   2 1532.10 123.035   1
 -21  -1  -2 456.154 79.4529   1
  21   1   2 436.039 71.6294   1
 -22   1  -2 1154.08 104.985   1
 -22  -1  -2 1182.31 105.252   1
  22  -1   2 1173.23 103.111   1
  22   1   2 1144.08 102.938   1
 -24   1  -2 1813.74 130.339   1
 -24  -1  -2 1731.00 126.512   1
  24  -1   2 1546.34 122.643   1
  24   1   2 1709.55 126.416   1
 -25   1  -2-7.70142 44.8558   1
 -25  -1  -2 7.59314 42.7257   1
  25  -1   2 29.6157 47.6741   1
  25   1   2 14.8489 46.0350   1
 -26   2   2 359.859 67.5080   1
  26  -2  -2 397.020 64.1120   1
 -25   2   2 8.21463 43.3907   1
 -25  -2   2 16.0892 38.8967   1
  25  -2  -2 76.7993 50.3477   1
  25   2  -2-7.88329 42.1999   1
 -24   2   2 596.949 75.7046   1
  24  -2  -2 485.475 72.8250   1
 -24  -2   2 528.328 75.2500   1
 -23   2   2 15.8947 41.9732   1
 -23  -2   2 16.3113 39.4266   1
  23  -2  -2-8.02177 40.6124   1
  23   2  -2 23.8050 38.3602   1
 -22   2   2 679.944 80.1158   1
 -22  -2   2 754.116 82.7152   1
  22  -2  -2 694.796 83.4624   1
  22   2  -2 725.562 80.5236   1
 -21  -2   2 41.2085 44.1366   1
  21   2  -2 39.2072 43.6199   1
 -20   2   2 2376.96 156.502   1
 -20  -2   2 2670.96 163.630   1
  20  -2  -2 2311.07 153.829   1
  20   2  -2 2445.29 158.169   1
 -19   2   2 273.418 54.4068   1
 -19  -2   2 257.984 55.2856   1
  19  -2  -2 103.772 43.8832   1
  19   2  -2 195.865 51.6862   1
 -18   2   2 6278.76 309.001   1
  18  -2  -2 5933.20 301.288   1
 -17   2   2 381.528 61.6593   1
 -17  -2   2 445.790 60.9641   1
  17  -2  -2 264.298 54.2516   1
  17   2  -2 280.812 54.4078   1
 -16   2   2 79.2417 41.9786   1
 -16  -2   2 21.1178 39.1577   1
  16   2  -2 13.3974 32.9289   1
  15  -2  -2 2664.59 154.651   1
  15   2  -2 2895.03 158.125   1
 -14   2   2 17729.7 691.283   1
 -14  -2   2 17404.6 689.336   1
  14  -2  -2 14725.0 675.156   1
  14   2  -2 14769.8 680.181   1
 -13   2   2 91.7757 37.2205   1
 -13  -2   2 53.9286 29.9306   1
  13  -2  -2 17.9587 35.2880   1
  13   2  -2 16.8320 26.7315   1
 -12   2   2 44420.8 1819.69   1
  12  -2  -2 47877.1 1827.24   1
  12   2  -2 44723.5 1815.98   1
 -11  -2   2 5958.83 270.345   1
  11  -2  -2 6164.33 275.190   1
  11   2  -2 5979.98 268.219   1
 -10   2   2 35432.7 1512.11   1
 -10  -2   2 38706.9 1514.33   1
  10  -2  -2 39874.0 1518.67   1
  10   2  -2 37733.0 1510.29   1
  -9   2   2 42611.6 1681.10   1
   9   2  -2 40118.9 1673.65   1
  -9  -2   2 42863.8 1678.22   1
   9  -2  -2 43717.4 1682.40   1
  -8   2   2 3914.47 179.667   1
   8   2  -2 3648.03 171.603   1
   8  -2  -2 3416.73 174.357   1
  -8  -2   2 3433.23 173.758   1
  -7   2   2 5308.02 247.459   1
   7   2  -2 5369.41 241.076   1
   7  -2  -2 5247.21 243.842   1
  -7  -2   2 6016.09 244.641   1
   6   2  -2 12253.6 486.989   1
  -6  -2   2 11630.1 486.890   1
  -5   2   2 289.113 34.1763   1
   5  -2  -2 234.821 32.7321   1
   5   2  -2 268.062 26.2849   1
  -5  -2   2 193.570 26.2448   1
  -4   2   2 364249. 13570.7   1
   4   2  -2 363369. 13562.3   1
  -4  -2   2 361900. 13562.7   1
   3  -2  -2 6612.42 258.933   1
  -3  -2   2 5657.09 250.540   1
   3   2  -2 6493.50 251.632   1
  -3   2   2 6010.19 258.007   1
  -2   2   2 3687.04 162.541   1
   2   2  -2 3732.28 155.387   1
   2  -2  -2 3559.43 161.781   1
  -2  -2   2 3834.01 155.368   1
  -1  -2   2 95174.5 3675.51   1
   1  -2  -2 96372.4 3681.88   1
  -1   2   2 89689.8 3680.33   1
   1   2  -2 96127.2 3675.67   1
   0  -2  -2 52405.2 2047.38   1
   0   2   2 52603.4 2046.40   1
   0  -2   2 50433.8 2042.22   1
   0   2  -2 54198.2 2044.16   1
  -1  -2  -2 3768.64 172.768   1
   1   2   2 4146.27 174.452   1
   1  -2   2 3946.56 172.030   1
  -1   2  -2 3892.09 170.741   1
  -2  -2  -2 340246. 12020.6   1
   2   2   2 338635. 12021.1   1
  -2   2  -2 296794. 12018.7   1
   2  -2   2 269835. 12017.0   1
   3  -2   2 27696.4 1084.40   1
   3   2   2 27089.1 1082.88   1
  -3  -2  -2 27349.9 1084.31   1
  -3   2  -2 26765.2 1084.79   1
  -5   2  -2 34095.9 1414.42   1
   5  -2   2 35950.9 1417.51   1
   5   2   2 36625.3 1417.03   1
  -5  -2  -2 35552.8 1417.59   1
   6  -2   2 122.286 34.7833   1
   6   2   2 111.760 30.9733   1
  -6  -2  -2 130.003 34.5170   1
  -6   2  -2 68.8374 27.7488   1
  -7   2  -2 14400.1 654.209   1
  -7  -2  -2 16571.7 660.635   1
   7  -2   2 15663.5 660.531   1
   7   2   2 16692.7 658.534   1
  -8   2  -2 502.234 55.2649   1
  -8  -2  -2 448.393 53.3800   1
   8  -2   2 480.929 54.4241   1
   8   2   2 546.697 55.5424   1
  -9   2  -2 26896.5 1059.87   1
  -9  -2  -2 26623.7 1058.41   1
   9  -2   2 25573.7 1055.22   1
   9   2   2 24551.4 1052.38   1
 -11   2  -2 9452.16 427.796   1
 -11  -2  -2 9795.51 426.050   1
  11  -2   2 9047.97 421.792   1
  11   2   2 9315.97 421.576   1
 -12   2  -2 15122.2 640.010   1
 -12  -2  -2 14665.2 637.981   1
  12  -2   2 14862.4 636.319   1
  12   2   2 14589.1 634.657   1
 -13   2  -2 8868.40 402.278   1
 -13  -2  -2 8817.87 399.490   1
  13   2   2 9640.41 401.352   1
 -14   2  -2 1877.14 128.318   1
 -14  -2  -2 1759.16 125.342   1
  14  -2   2 1839.83 124.840   1
  14   2   2 1527.48 117.189   1
 -15   2  -2 16082.6 677.089   1
  15  -2   2 15046.4 669.239   1
 -16   2  -2 627.825 73.9308   1
  16  -2   2 767.646 80.1643   1
  16   2   2 865.395 85.0230   1
 -17   2  -2 351.392 58.2037   1
 -17  -2  -2 346.426 61.2226   1
  17  -2   2 341.120 59.2615   1
  17   2   2 331.230 60.9107   1
 -18   2  -2 146.968 52.4761   1
 -18  -2  -2 8.19757 34.1710   1
  18  -2   2 15.7508 43.2741   1
  18   2   2 31.2000 40.0962   1
 -19  -2  -2 1022.58 97.5723   1
  19  -2   2 985.854 96.3031   1
  19   2   2 1146.94 101.046   1
 -20   2  -2-15.8479 44.5901   1
 -20  -2  -2-8.16086 43.1036   1
  20  -2   2 7.99845 38.6703   1
  20   2   2-63.0944 42.7672   1
 -21   2  -2 1662.48 126.217   1
  21   2   2 1538.88 122.285   1
  21  -2   2 1643.98 123.823   1
 -22   2  -2-8.17244 45.4324   1
 -22  -2  -2-8.03023 36.8918   1
  22  -2   2 23.3026 46.2331   1
  22   2   2-15.7057 40.3351   1
 -23   2  -2 831.683 93.5487   1
  23  -2   2 863.746 89.2894   1
 -24  -2  -2 39.1525 46.6213   1
 -24   2  -2 15.7924 39.9898   1
  24  -2   2 36.9953 37.4740   1
  24   2   2 22.7102 46.9494   1
 -25   2  -2 442.063 68.1579   1
 -25  -2  -2 406.030 64.4996   1
  25  -2   2 319.329 61.9338   1
  25   2   2 373.217 63.7005   1
 -26   3   2 23.6189 40.4484   1
  26  -3  -2 23.0043 42.6381   1
  25   3  -2 271.446 61.8749   1
 -24   3   2 31.4911 41.6248   1
 -24  -3   2 65.6725 43.3988   1
  24  -3  -2 47.6642 51.6515   1
  24   3  -2 62.7398 46.7221   1
 -23  -3   2 65.6222 42.2492   1
  23   3  -2 95.1351 46.2794   1
 -22   3   2 102.067 44.8657   1
 -22  -3   2 73.0758 42.4725   1
  22  -3  -2 139.293 51.3130   1
  22   3  -2 87.2435 48.3560   1
 -21   3   2 2043.30 143.288   1
 -21  -3   2 2018.15 143.069   1
  21  -3  -2 2013.60 140.179   1
  21   3  -2 2247.69 147.491   1
 -20   3   2 841.216 91.3645   1
 -20  -3   2 917.373 90.6694   1
  20  -3  -2 800.377 85.3494   1
  20   3  -2 1020.77 92.4338   1
 -19   3   2 389.633 66.6268   1
 -19  -3   2 341.185 58.0511   1
  19  -3  -2 379.618 62.7222   1
  19   3  -2 347.478 58.8742   1
 -18   3   2 54.3793 41.6275   1
  18  -3  -2 52.1290 38.8476   1
 -17  -3   2 6711.06 329.100   1
  17   3  -2 6823.56 327.452   1
 -16   3   2 4055.85 219.292   1
 -16  -3   2 3667.36 211.166   1
  16  -3  -2 3798.50 212.027   1
  16   3  -2 4322.28 216.893   1
 -15   3   2 12455.9 570.178   1
 -15  -3   2 14072.3 576.244   1
  15  -3  -2 13075.1 572.660   1
  15   3  -2 12815.6 567.946   1
 -14   3   2 6.46508 30.2301   1
 -14  -3   2 25.5976 28.8730   1
  14  -3  -2 6.86065 33.6975   1
  14   3  -2 6.14046 28.2133   1
 -13   3   2 9998.82 460.296   1
 -13  -3   2 11598.0 467.171   1
  13  -3  -2 10307.4 465.698   1
  13   3  -2 10016.0 458.349   1
 -12  -3   2 14498.9 597.096   1
  12   3  -2 13461.6 590.924   1
  11   3  -2 40907.8 1650.55   1
  11  -3  -2 42010.4 1656.54   1
 -11   3   2 41087.6 1655.81   1
 -10   3   2 37646.9 1495.75   1
  10   3  -2 37045.5 1486.75   1
  10  -3  -2 34934.4 1492.58   1
 -10  -3   2 39236.9 1490.71   1
  -9   3   2 905.415 74.3683   1
   9   3  -2 1140.00 73.8903   1
   9  -3  -2 977.198 75.9553   1
  -9  -3   2 1064.94 74.5853   1
  -8   3   2 9435.41 404.431   1
   8   3  -2 9419.33 395.129   1
  -8  -3   2 9101.93 395.712   1
   8  -3  -2 9250.31 402.057   1
   7  -3  -2 3821.12 181.891   1
  -7   3   2 3578.56 178.611   1
  -6  -3   2 36350.6 1455.83   1
   6  -3  -2 36012.0 1464.31   1
  -6   3   2 36761.9 1464.94   1
   6   3  -2 38144.0 1456.18   1
   5   3  -2 26893.8 1059.49   1
  -5  -3   2 26507.4 1057.95   1
   4  -3  -2 66406.8 2581.27   1
  -4  -3   2 64662.0 2573.97   1
   4   3  -2 65941.8 2574.10   1
  -4   3   2 66854.7 2581.64   1
   3  -3  -2 19820.1 799.304   1
  -3   3   2 19330.3 798.335   1
   3   3  -2 20684.5 791.029   1
  -3  -3   2 19675.6 791.911   1
   2   3  -2 50832.0 1918.88   1
  -2   3   2 44915.6 1923.24   1
  -2  -3   2 51706.4 1919.26   1
   2  -3  -2 47586.2 1925.05   1
  -1  -3   2 81966.6 3348.66   1
   1   3  -2 89456.0 3350.30   1
  -1   3   2 86992.1 3356.41   1
   1  -3  -2 86039.6 3356.10   1
   0  -3   2 111857. 4262.74   1
   0  -3  -2 105648. 4267.34   1
   0   3   2 106406. 4265.91   1
   0   3  -2 112780. 4262.90   1
   1   3   2 283.277 37.0588   1
   1  -3   2 311.732 31.7470   1
  -1   3  -2 335.836 34.2224   1
  -2  -3  -2 26455.0 1037.46   1
   2   3   2 24929.3 1035.90   1
   2  -3   2 26476.3 1036.55   1
  -2   3  -2 26130.3 1035.94   1
  -4  -3  -2 7268.99 318.381   1
   4   3   2 7261.50 318.893   1
  -4   3  -2 7582.39 327.081   1
   4  -3   2 7387.93 319.796   1
   5  -3   2 7120.48 307.731   1
   5   3   2 7027.58 304.419   1
  -5  -3  -2 7026.53 306.122   1
  -5   3  -2 6394.16 304.751   1
  -6   3  -2 7821.33 340.130   1
  -6  -3  -2 7746.58 338.799   1
   6  -3   2 7325.30 337.392   1
   6   3   2 7644.25 336.339   1
  -7   3  -2 3649.06 192.176   1
   7  -3   2 3802.19 194.453   1
   7   3   2 3673.80 191.050   1
  -8   3  -2 1585.21 102.383   1
  -8  -3  -2 1342.23 100.753   1
   8  -3   2 1576.54 103.763   1
   8   3   2 1498.83 102.602   1
  -9  -3  -2 17761.7 729.514   1
   9  -3   2 19412.8 738.716   1
   9   3   2 17512.7 727.911   1
 -10   3  -2 26472.5 1124.24   1
  10  -3   2 28648.7 1130.22   1
 -11   3  -2 13666.4 561.718   1
 -11  -3  -2 13468.2 558.973   1
  11  -3   2 12198.4 554.468   1
  11   3   2 12055.8 552.139   1
 -12  -3  -2 23076.1 944.951   1
  12  -3   2 20903.1 937.220   1
  12   3   2 22313.5 940.747   1
 -13   3  -2 175.024 46.6414   1
 -13  -3  -2 233.213 49.5994   1
  13  -3   2 182.833 41.7657   1
  13   3   2 150.202 44.9260   1
 -14   3  -2 3090.17 181.295   1
 -14  -3  -2 3349.60 185.703   1
  14  -3   2 3011.31 178.535   1
  14   3   2 2881.38 175.939   1
 -15   3  -2 2480.70 159.382   1
  15  -3   2 2508.70 158.073   1
 -16   3  -2 2104.22 145.856   1
 -16  -3  -2 2102.51 144.837   1
  16  -3   2 2054.61 142.458   1
  16   3   2 2213.09 144.658   1
 -17   3  -2 680.018 79.3314   1
 -17  -3  -2 1016.66 92.5885   1
  17  -3   2 889.324 86.3548   1
  17   3   2 792.112 84.5123   1
 -18  -3  -2-23.9822 46.5613   1
  18   3   2 54.6829 45.5001   1
 -19   3  -2 961.791 92.3376   1
 -19  -3  -2 1127.56 98.3759   1
  19  -3   2 1125.58 97.5548   1
  19   3   2 1002.05 94.2637   1
 -20   3  -2 1173.42 105.137   1
 -20  -3  -2 1218.78 106.302   1
  20  -3   2 1298.19 108.434   1
  20   3   2 1201.33 106.666   1
 -21   3  -2-15.7509 38.7302   1
  21  -3   2 158.882 52.1100   1
 -22   3  -2 1929.65 136.270   1
 -22  -3  -2 1709.64 132.907   1
  22   3   2 1779.83 131.511   1
  22  -3   2 2091.87 141.330   1
 -23   3  -2 62.8250 45.7935   1
  23  -3   2 54.2296 46.1672   1
 -24  -3  -2 276.552 60.1642   1
  24   3   2 218.217 58.4741   1
 -25   3  -2 99.0545 49.6197   1
 -25  -3  -2 84.5951 48.7256   1
  25  -3   2 71.3736 39.8216   1
  25   3   2 103.506 54.1915   1
  26  -4  -2 384.094 72.4430   1
 -25   4   2 53.8778 47.3053   1
  25  -4  -2 62.4874 52.5772   1
 -24   4   2-30.8085 43.8623   1
 -24  -4   2-16.5877 39.4543   1
  24  -4  -2-55.5061 49.1755   1
  24   4  -2-7.98625 43.3137   1
 -23   4   2 7.95016 44.1982   1
 -23  -4   2-33.1147 46.0245   1
  23  -4  -2-7.65614 45.0843   1
  23   4  -2-7.98703 43.8584   1
 -22   4   2 90.1784 48.3173   1
 -22  -4   2 49.5842 42.4967   1
  22  -4  -2 46.3568 46.0325   1
  22   4  -2 31.6427 40.1001   1
 -21   4   2 970.770 94.8470   1
 -21  -4   2 845.801 93.0757   1
  21  -4  -2 1184.88 99.8247   1
  21   4  -2 916.933 92.4435   1
 -20  -4   2 891.462 90.3911   1
  20   4  -2 923.235 90.1624   1
 -19   4   2 836.374 86.1438   1
 -19  -4   2 726.407 81.0495   1
  19   4  -2 763.243 80.2477   1
 -18   4   2 803.120 84.0099   1
  18  -4  -2 807.869 81.0920   1
 -18  -4   2 649.726 79.7935   1
 -17   4   2 610.531 76.5489   1
 -17  -4   2 842.967 83.3792   1
  17  -4  -2 757.464 78.6900   1
  17   4  -2 734.045 78.8569   1
 -16  -4   2 9576.28 429.647   1
  16  -4  -2 9096.46 428.649   1
  16   4  -2 9285.22 424.276   1
 -15   4   2-26.6484 31.6822   1
 -15  -4   2 20.3835 31.7687   1
  15  -4  -2 60.9318 36.8191   1
  15   4  -2-6.48259 28.1429   1
 -14   4   2 1402.22 109.242   1
  14  -4  -2 1471.78 111.097   1
  14   4  -2 1427.17 105.232   1
 -14  -4   2 1626.93 112.940   1
  13  -4  -2 6.57006 33.7498   1
 -13   4   2 19.2750 34.8394   1
 -12   4   2 10690.9 458.956   1
  12   4  -2 10474.8 449.727   1
 -12  -4   2 9866.19 449.650   1
  12  -4  -2 10006.7 453.660   1
 -11   4   2 12517.6 530.391   1
  11   4  -2 12842.8 523.421   1
  11  -4  -2 11508.7 523.944   1
 -11  -4   2 11808.1 521.703   1
  10  -4  -2 13954.0 606.474   1
 -10   4   2 14532.5 610.468   1
  10   4  -2 14425.4 600.146   1
  -9  -4   2 13722.3 567.278   1
   9  -4  -2 13858.8 574.302   1
   9   4  -2 13932.7 566.289   1
  -9   4   2 12442.8 572.269   1
  -8  -4   2 2811.73 139.862   1
   8  -4  -2 2586.09 145.322   1
   8   4  -2 2566.91 135.937   1
  -8   4   2 2677.88 145.208   1
  -7  -4   2 3071.99 154.279   1
   7  -4  -2 3208.01 161.171   1
  -7   4   2 3269.79 162.312   1
   7   4  -2 2948.02 151.442   1
   6  -4  -2 77701.1 2931.55   1
  -6   4   2 71650.7 2928.53   1
   5  -4  -2 1146.19 73.7085   1
  -5  -4   2 1046.48 68.2739   1
  -5   4   2 1068.74 74.4679   1
   5   4  -2 1143.98 68.9102   1
   4  -4  -2 10683.8 441.708   1
   4   4  -2 9994.14 431.431   1
  -4   4   2 11477.0 442.803   1
  -4  -4   2 10210.8 435.455   1
  -3  -4   2 9825.60 381.505   1
   3   4  -2 8610.66 377.358   1
  -2  -4   2 41679.5 1579.10   1
   2   4  -2 38640.5 1575.84   1
   1   4  -2 24088.2 954.949   1
  -1  -4   2 23925.5 955.380   1
   0   4  -2 53442.9 2041.05   1
   0  -4   2 50523.4 2040.13   1
  -1   4  -2 4514.17 214.889   1
   1  -4   2 5102.05 215.615   1
  -2  -4  -2 93429.2 3598.92   1
   2   4   2 90450.1 3598.56   1
  -3  -4  -2 25198.9 1046.33   1
   3   4   2 25708.9 1045.34   1
   3  -4   2 26310.4 1047.96   1
  -3   4  -2 27157.9 1049.06   1
  -4  -4  -2 66713.0 2564.01   1
   4   4   2 71833.2 2568.66   1
  -4   4  -2 65022.2 2563.41   1
  -5  -4  -2 44457.8 1740.02   1
   5   4   2 45403.8 1739.92   1
   5  -4   2 41557.8 1742.49   1
  -5   4  -2 43597.9 1744.97   1
  -6  -4  -2 6066.31 286.036   1
   6   4   2 6286.36 286.625   1
   6  -4   2 6398.32 291.901   1
  -6   4  -2 6584.10 293.860   1
  -7  -4  -2 2420.89 135.333   1
   7   4   2 2332.65 133.614   1
  -7   4  -2 2206.11 136.356   1
   7  -4   2 2303.81 135.494   1
   8  -4   2 67.5719 28.5578   1
  -8  -4  -2 22.0062 23.9434   1
   8   4   2 37.1963 31.3364   1
  -8   4  -2 56.5157 31.8450   1
   9   4   2 3982.51 206.309   1
  -9  -4  -2 4082.29 209.239   1
  10   4   2 1406.53 101.090   1
 -10  -4  -2 1428.73 103.922   1
  10  -4   2 1457.68 107.798   1
 -10   4  -2 1387.96 103.174   1
  11   4   2 23038.5 998.850   1
 -11  -4  -2 26752.4 1011.12   1
  11  -4   2 25810.2 1014.43   1
 -11   4  -2 22175.0 1001.62   1
  12   4   2 2495.23 152.404   1
 -12  -4  -2 2598.51 156.257   1
  12  -4   2 2816.83 161.548   1
 -12   4  -2 2264.07 149.523   1
  13   4   2 11348.6 482.862   1
 -13  -4  -2 10634.4 482.524   1
  13  -4   2 10707.9 481.958   1
 -13   4  -2 10151.2 479.842   1
  14   4   2 10825.2 476.406   1
 -14  -4  -2 10250.1 476.932   1
  15   4   2 371.619 60.5038   1
 -15  -4  -2 313.003 55.8415   1
  15  -4   2 400.776 62.4582   1
 -15   4  -2 455.175 65.6060   1
 -16  -4  -2 118.013 45.4370   1
  16  -4   2 75.9439 43.3701   1
 -16   4  -2 71.4445 43.7218   1
  17   4   2 714.657 79.3866   1
 -17  -4  -2 609.846 77.5927   1
  17  -4   2 664.371 80.5285   1
 -17   4  -2 707.644 80.8137   1
  18   4   2 484.927 65.5871   1
 -18  -4  -2 433.430 64.8741   1
  18  -4   2 517.437 70.7292   1
 -18   4  -2 434.030 67.9986   1
  19   4   2 327.103 58.9870   1
 -19  -4  -2 312.666 59.1998   1
  19  -4   2 415.438 61.6545   1
 -19   4  -2 349.453 61.8203   1
 -20  -4  -2 453.181 72.2169   1
  20   4   2 556.994 77.3073   1
  20  -4   2 628.455 75.0746   1
  21   4   2 1608.66 122.655   1
  21  -4   2 1416.05 119.846   1
 -21  -4  -2 1698.55 126.132   1
 -21   4  -2 1796.76 127.707   1
  22   4   2-62.7878 53.6542   1
 -22  -4  -2-24.4052 43.5388   1
  22  -4   2 47.0012 38.4731   1
 -22   4  -2 23.1822 38.5402   1
  23   4   2 85.5534 48.8453   1
 -23  -4  -2 80.4574 44.8936   1
  23  -4   2 108.427 48.6407   1
 -23   4  -2 121.845 46.4416   1
  24   4   2 176.255 52.7009   1
 -24  -4  -2 141.517 46.6492   1
  24  -4   2 180.767 56.1653   1
 -24   4  -2 98.5326 48.6955   1
  25   4   2 7.45997 47.5943   1
 -25  -4  -2-7.60736 33.0237   1
 -26   5   2-22.3335 45.7338   1
  26  -5  -2 113.814 53.9478   1
 -25   5   2 220.905 54.3066   1
  25  -5  -2 189.211 54.7592   1
 -24   5   2 7.97367 42.6880   1
  24  -5  -2 45.5512 43.7345   1
 -23  -5   2 1035.57 95.2048   1
  23   5  -2 1030.53 95.9529   1
 -23   5   2 875.809 90.9167   1
 -22   5   2 32.9611 44.6795   1
 -22  -5   2 65.4839 45.5062   1
  22  -5  -2-39.2517 44.1721   1
  22   5  -2-16.0828 47.8646   1
 -21   5   2 393.759 64.6258   1
  21  -5  -2 621.382 75.4217   1
 -20   5   2 903.276 92.4040   1
 -20  -5   2 743.025 82.2714   1
  20  -5  -2 740.896 83.8582   1
  20   5  -2 916.526 89.3328   1
 -19   5   2 604.055 74.4239   1
 -19  -5   2 428.969 66.4389   1
  19  -5  -2 636.769 73.5124   1
  19   5  -2 549.401 70.8844   1
 -18   5   2 422.970 65.9646   1
 -18  -5   2 673.792 76.4651   1
  18  -5  -2 548.687 72.0655   1
  18   5  -2 611.051 73.1910   1
 -17   5   2 1878.00 129.196   1
 -17  -5   2 1531.95 120.709   1
  17  -5  -2 1787.95 130.055   1
  17   5  -2 1777.43 126.460   1
 -16   5   2 2671.75 162.690   1
  16   5  -2 2735.14 161.746   1
  16  -5  -2 2263.33 155.950   1
 -16  -5   2 2693.37 162.171   1
 -15  -5   2 5124.34 259.619   1
  15   5  -2 5559.39 262.217   1
 -15   5   2 5242.59 261.632   1
 -14   5   2-41.7541 40.0773   1
 -14  -5   2 6.55825 30.6630   1
  14  -5  -2 35.0862 41.7676   1
  14   5  -2-6.42696 29.5266   1
 -13  -5   2 13455.7 572.507   1
  13  -5  -2 13598.6 580.209   1
  13   5  -2 13418.3 572.045   1
 -13   5   2 12438.7 576.838   1
 -12  -5   2 1675.29 112.661   1
  12  -5  -2 1782.16 119.663   1
  12   5  -2 1769.58 113.425   1
 -12   5   2 1799.96 122.044   1
 -11  -5   2 32257.1 1288.88   1
  11  -5  -2 31503.6 1293.84   1
  11   5  -2 31742.9 1287.53   1
 -11   5   2 31994.1 1298.93   1
 -10  -5   2 15949.6 648.541   1
  10  -5  -2 15102.6 653.668   1
 -10   5   2 15442.6 654.529   1
  10   5  -2 15223.8 644.979   1
   9  -5  -2 5198.64 253.205   1
   9   5  -2 5419.95 247.180   1
  -9   5   2 5017.26 249.934   1
  -8  -5   2 4.43257 20.7431   1
   8  -5  -2 26.7225 22.2709   1
   8   5  -2 17.3293 21.2959   1
  -8   5   2 52.7969 29.0043   1
  -7  -5   2 1182.30 81.2562   1
   7  -5  -2 1386.88 90.6847   1
  -7   5   2 1075.03 83.6815   1
   7   5  -2 1242.91 80.0816   1
   6  -5  -2 27915.3 1111.12   1
  -6  -5   2 27523.6 1104.97   1
  -6   5   2 28884.3 1112.69   1
   6   5  -2 26088.3 1102.82   1
   5  -5  -2 145127. 5776.36   1
  -5   5   2 150830. 5778.73   1
   5   5  -2 144390. 5767.98   1
  -5  -5   2 151824. 5770.06   1
  -4   5   2 5805.53 250.460   1
   4  -5  -2 5044.27 246.278   1
  -3   5   2 21354.3 850.384   1
   3  -5  -2 20613.6 851.266   1
   2  -5  -2 14102.2 600.058   1
  -2   5   2 15056.9 603.037   1
   1  -5  -2 24453.4 1021.22   1
  -1   5   2 26349.8 1021.82   1
   0  -5  -2 22871.8 913.230   1
   0   5  -2 23321.5 908.653   1
   0   5   2 22224.3 910.792   1
   0  -5   2 21965.6 907.591   1
  -1  -5  -2 96257.0 3647.78   1
   1   5   2 92946.9 3645.28   1
  -1   5  -2 86643.0 3643.09   1
   1  -5   2 97121.9 3645.89   1
   2   5   2 5575.81 235.564   1
  -2   5  -2 5242.59 232.145   1
   2  -5   2 5023.86 229.207   1
  -3   5  -2 2429.95 135.132   1
   3  -5   2 2506.15 135.973   1
   3   5   2 2808.34 138.795   1
  -3  -5  -2 2516.09 136.708   1
  -4   5  -2 8732.20 351.301   1
   4  -5   2 8281.54 350.701   1
   4   5   2 7843.46 347.398   1
  -5   5  -2 106.218 32.8011   1
   5  -5   2 84.2386 31.3703   1
   5   5   2 182.545 33.8321   1
  -5  -5  -2 106.299 29.7313   1
  -6   5  -2 28373.1 1172.75   1
   6  -5   2 28936.3 1168.08   1
   6   5   2 30091.6 1169.90   1
  -6  -5  -2 28000.7 1164.62   1
  -7   5  -2 2066.72 127.803   1
  -7  -5  -2 1943.42 123.624   1
   7  -5   2 2047.14 128.904   1
   7   5   2 2356.38 128.704   1
   8   5   2 361.026 46.7375   1
  -8  -5  -2 325.697 45.0671   1
   9  -5   2 35622.1 1482.82   1
  -9   5  -2 37825.2 1486.75   1
 -10  -5  -2 2052.40 134.001   1
  10   5   2 2314.27 137.725   1
  10  -5   2 2257.66 139.256   1
 -10   5  -2 1980.20 130.531   1
 -11  -5  -2 6423.76 308.664   1
  11   5   2 6143.83 304.144   1
  11  -5   2 6658.07 314.504   1
 -11   5  -2 6327.47 308.830   1
 -12  -5  -2 17180.2 678.918   1
  12   5   2 16804.9 676.524   1
  12  -5   2 17113.9 682.156   1
  13   5   2 2955.31 176.035   1
 -13  -5  -2 2903.87 175.846   1
  13  -5   2 3293.63 187.205   1
 -13   5  -2 3082.08 178.484   1
  14  -5   2 68.0835 41.0266   1
 -14   5  -2-7.49309 33.1849   1
 -15  -5  -2 8234.64 383.853   1
  15  -5   2 8202.11 381.113   1
 -15   5  -2 7619.45 381.104   1
  16   5   2 23.0815 32.1939   1
 -16  -5  -2 71.3159 36.5433   1
  16  -5   2 105.514 42.0196   1
 -16   5  -2 145.585 43.9688   1
  17   5   2 62.6421 46.6300   1
 -17  -5  -2 16.1291 37.7342   1
  18  -5   2 78.5158 48.7521   1
 -18   5  -2 56.7034 46.7244   1
  19   5   2 1271.83 113.082   1
 -19  -5  -2 1436.60 118.384   1
 -19   5  -2 1297.80 113.840   1
  20   5   2 369.127 65.7347   1
 -20  -5  -2 475.695 70.0464   1
  20  -5   2 493.637 69.4378   1
 -20   5  -2 425.510 68.0666   1
  21   5   2 135.303 52.9759   1
 -21  -5  -2 162.074 54.8365   1
  21  -5   2 167.348 52.7711   1
 -21   5  -2 159.849 51.8199   1
  22   5   2 456.815 68.9495   1
 -22  -5  -2 398.872 66.9905   1
  22  -5   2 289.069 59.8089   1
 -22   5  -2 383.095 62.7330   1
  23   5   2 178.583 58.1960   1
 -23  -5  -2 278.373 62.4533   1
  23  -5   2 283.119 60.0017   1
 -23   5  -2 127.727 52.0349   1
  24  -5   2 367.592 67.2226   1
 -24   5  -2 266.823 60.9145   1
  26  -6  -2 117.206 53.4891   1
 -26   6   2 162.205 50.6968   1
  25  -6  -2 7.40912 47.7075   1
 -25   6   2 15.5623 45.8209   1
  24  -6  -2-15.2283 45.7998   1
 -24   6   2 24.2414 48.0959   1
  23   6  -2 23.9272 44.8761   1
  23  -6  -2-31.2337 41.7903   1
 -23   6   2 16.3026 45.8640   1
  22   6  -2 199.061 56.0836   1
 -22  -6   2 179.583 53.8466   1
  22  -6  -2 235.701 59.0206   1
 -22   6   2 345.068 64.8703   1
  21   6  -2 94.8720 47.3302   1
 -21  -6   2 89.1745 46.9620   1
  21  -6  -2 138.971 48.6020   1
 -21   6   2 199.422 52.7642   1
  20   6  -2 374.204 61.6718   1
 -20  -6   2 295.710 57.1465   1
  20  -6  -2 338.428 59.0271   1
 -20   6   2 389.925 62.1921   1
 -19  -6   2 39.2658 38.6737   1
  19   6  -2 107.222 44.6952   1
 -18   6   2 474.744 67.5632   1
  18   6  -2 538.980 68.6799   1
 -18  -6   2 468.217 67.0545   1
  17  -6  -2 301.215 56.2801   1
 -16  -6   2 1156.95 101.336   1
  16  -6  -2 1137.78 101.159   1
 -16   6   2 1300.69 103.991   1
  16   6  -2 1191.67 99.7274   1
 -15  -6   2 13.9523 35.8383   1
  15   6  -2 20.4073 32.8893   1
 -14   6   2 439.541 62.3865   1
  14   6  -2 483.996 61.6357   1
  14  -6  -2 603.694 67.3804   1
 -14  -6   2 580.060 64.8046   1
 -13   6   2 754.096 79.9398   1
  13   6  -2 918.328 80.5711   1
  13  -6  -2 801.348 80.8678   1
 -13  -6   2 861.238 78.7612   1
  12  -6  -2 6.62050 33.0193   1
 -12   6   2-6.98221 32.0769   1
 -11   6   2 1437.17 107.452   1
  11   6  -2 1325.64 98.4064   1
 -11  -6   2 1373.54 98.3312   1
  11  -6  -2 1435.27 104.359   1
 -10   6   2 1182.96 93.7523   1
  10   6  -2 1153.08 89.0327   1
 -10  -6   2 1284.72 92.0750   1
  10  -6  -2 1268.99 95.5950   1
   9   6  -2 5390.96 252.535   1
  -9  -6   2 5220.99 253.162   1
  -8   6   2 24792.7 1033.98   1
   8   6  -2 24895.4 1025.19   1
   8  -6  -2 26172.0 1035.52   1
  -7   6   2 1702.05 106.987   1
  -7  -6   2 1551.26 99.9507   1
   7  -6  -2 1494.45 103.274   1
   7   6  -2 1674.70 100.631   1
   6  -6  -2 3696.23 179.299   1
  -6   6   2 3448.27 181.158   1
   6   6  -2 3274.30 168.940   1
  -6  -6   2 3325.70 170.935   1
   5  -6  -2 2386.97 134.803   1
  -5   6   2 2272.86 135.138   1
   5   6  -2 2535.73 129.773   1
  -5  -6   2 2335.09 129.586   1
   4  -6  -2 102.088 28.3885   1
  -4   6   2 27.5479 25.1056   1
   4   6  -2 110.074 26.5632   1
  -4  -6   2 95.6749 26.5587   1
   3  -6  -2 297.997 40.6257   1
   3   6  -2 348.381 39.2526   1
  -3   6   2 339.694 41.7819   1
  -3  -6   2 267.745 35.7825   1
   2  -6  -2 63593.7 2437.64   1
  -2   6   2 57284.4 2434.09   1
   2   6  -2 63166.5 2432.14   1
  -2  -6   2 62910.4 2431.64   1
  -1  -6   2 5296.24 234.386   1
   1   6  -2 4702.05 231.516   1
  -1   6   2 5115.20 236.113   1
   1  -6  -2 5213.38 237.804   1
   0  -6   2 4161.96 190.665   1
   0   6  -2 3664.55 187.310   1
   0   6   2 3828.63 191.914   1
   0  -6  -2 4151.63 194.668   1
   1  -6   2 2924.87 154.345   1
  -1   6  -2 2990.56 154.824   1
   1   6   2 3409.99 159.945   1
  -1  -6  -2 2846.33 157.655   1
   2  -6   2 133129. 5442.95   1
  -2  -6  -2 140591. 5448.52   1
   2   6   2 145080. 5447.87   1
  -2   6  -2 139454. 5445.14   1
  -3  -6  -2 9970.92 439.957   1
   3   6   2 10474.4 439.549   1
   3  -6   2 10743.5 440.196   1
  -3   6  -2 9512.22 435.243   1
   4   6   2 17468.2 747.244   1
   4  -6   2 20126.8 748.963   1
  -4   6  -2 18654.7 748.335   1
  -5  -6  -2 4700.04 229.951   1
   5   6   2 4687.59 228.785   1
   5  -6   2 4616.08 230.439   1
  -5   6  -2 4759.88 229.394   1
  -6  -6  -2 16.6539 27.2645   1
   6   6   2-21.1977 29.0996   1
   6  -6   2 5.70374 29.7124   1
  -6   6  -2 22.2301 28.9508   1
  -7  -6  -2 4163.31 216.348   1
   7   6   2 4348.74 217.211   1
   8  -6   2 266.310 47.0005   1
  -8   6  -2 339.518 50.4787   1
   9   6   2 8396.25 381.604   1
   9  -6   2 8302.29 381.605   1
  -9   6  -2 9278.62 388.658   1
 -10  -6  -2 5517.01 281.589   1
  10   6   2 5851.06 282.343   1
  10  -6   2 5665.73 284.502   1
 -10   6  -2 6168.95 290.364   1
 -11  -6  -2 2253.64 145.915   1
  11   6   2 2571.66 150.134   1
  11  -6   2 2276.94 146.008   1
 -11   6  -2 2205.64 145.044   1
 -12   6  -2 712.894 72.8468   1
  12   6   2 554.341 67.9000   1
 -12  -6  -2 477.764 63.0673   1
  12  -6   2 527.744 68.4547   1
  13   6   2 728.969 75.4995   1
 -13   6  -2 595.255 72.3009   1
  13  -6   2 701.951 75.5178   1
 -14   6  -2 1153.46 96.5742   1
  14  -6   2 1351.36 110.047   1
 -14  -6  -2 1057.22 97.9801   1
  15   6   2 111.878 45.9299   1
 -15   6  -2 92.8708 42.1153   1
 -15  -6  -2 53.4407 41.0169   1
  15  -6   2 110.597 45.1184   1
 -16  -6  -2 2684.84 165.515   1
 -16   6  -2 2533.08 164.566   1
  16   6   2 2655.91 164.439   1
  16  -6   2 2492.76 162.687   1
 -17  -6  -2 2529.54 163.465   1
 -17   6  -2 2873.23 173.761   1
  17   6   2 2434.45 159.658   1
  17  -6   2 2471.33 161.199   1
 -18  -6  -2 1760.22 126.899   1
 -18   6  -2 1728.60 128.062   1
  18  -6   2 1439.27 117.720   1
  18   6   2 1874.76 131.206   1
  19   6   2 78.5554 47.2904   1
 -19   6  -2 8.18158 40.2276   1
 -19  -6  -2 56.2848 45.2821   1
  19  -6   2 62.7618 44.1833   1
 -20  -6  -2 1039.61 101.954   1
 -20   6  -2 1076.86 101.485   1
  20  -6   2 1187.82 103.788   1
  20   6   2 1430.58 113.886   1
 -21  -6  -2 577.356 76.4135   1
  21   6   2 594.734 79.7957   1
  21  -6   2 496.762 70.0401   1
  22   6   2 543.117 76.7976   1
 -22  -6  -2 421.551 66.8397   1
  22  -6   2 336.235 64.3645   1
 -22   6  -2 417.311 67.9500   1
  23   6   2 7.65826 45.1011   1
 -23  -6  -2 31.3947 43.6387   1
  24   6   2 37.5875 45.2193   1
  24  -6   2-29.5690 41.5941   1
 -24   6  -2 21.5777 38.4952   1
  25  -7  -2 59.1723 46.1533   1
 -25   7   2 219.705 54.3210   1
  24  -7  -2-15.2981 45.0414   1
 -24   7   2 31.9324 49.0095   1
  23  -7  -2-7.75924 43.1362   1
  22  -7  -2 999.073 93.9190   1
  22   7  -2 820.798 89.7883   1
 -22   7   2 1041.76 100.422   1
  21   7  -2 57.7347 48.0678   1
 -21  -7   2 32.7505 46.6464   1
  20  -7  -2 371.054 65.5860   1
  20   7  -2 293.963 64.4378   1
 -20   7   2 363.257 59.3443   1
  19  -7  -2 1470.51 118.123   1
 -19  -7   2 1477.19 114.337   1
  19   7  -2 1551.99 118.730   1
  18   7  -2 2829.60 167.382   1
 -18  -7   2 2168.42 153.483   1
 -17  -7   2 45.5305 40.6215   1
  17   7  -2 7.78067 37.0092   1
 -17   7   2 23.5089 41.3924   1
  17  -7  -2 8.02009 42.9314   1
 -16  -7   2 540.947 66.4478   1
  16   7  -2 567.908 73.2371   1
 -16   7   2 371.031 62.4903   1
  16  -7  -2 473.793 65.2515   1
 -15  -7   2 7475.87 366.065   1
  15   7  -2 8442.95 375.656   1
 -15   7   2 7510.62 370.286   1
  15  -7  -2 7700.06 371.056   1
  14   7  -2 1843.54 125.826   1
 -14  -7   2 1665.56 122.875   1
 -13  -7   2 321.404 52.1943   1
  13   7  -2 359.443 54.6795   1
 -13   7   2 305.209 52.3527   1
  13  -7  -2 285.483 53.9958   1
 -12  -7   2 5625.71 266.764   1
  12   7  -2 5345.60 261.015   1
 -12   7   2 5400.64 270.858   1
  12  -7  -2 4721.42 260.692   1
 -11   7   2 582.521 65.0509   1
  11  -7  -2 410.441 57.9350   1
 -10  -7   2 6011.39 282.689   1
  10   7  -2 6064.87 282.523   1
 -10   7   2 5743.11 285.517   1
  10  -7  -2 5486.03 285.143   1
  -9  -7   2 15978.7 657.567   1
   9   7  -2 16321.3 656.697   1
  -9   7   2 14435.8 659.612   1
   9  -7  -2 15327.0 662.018   1
  -8  -7   2 2398.38 141.397   1
  -8   7   2 2299.54 143.712   1
   8   7  -2 2634.08 142.860   1
   8  -7  -2 2582.68 148.419   1
   7   7  -2 958.428 73.2201   1
   7  -7  -2 897.260 78.6244   1
  -7   7   2 731.460 74.5073   1
  -6  -7   2 1454.35 96.7776   1
  -6   7   2 1384.56 105.740   1
   6  -7  -2 1299.30 99.4112   1
  -5  -7   2 7262.07 336.515   1
  -5   7   2 7893.48 345.200   1
   5  -7  -2 7717.66 343.148   1
   5   7  -2 7356.43 336.735   1
  -4  -7   2 374.187 44.0077   1
   4  -7  -2 409.418 48.0159   1
   4   7  -2 310.314 41.0587   1
  -3  -7   2 1115.06 78.4346   1
  -3   7   2 999.001 78.9992   1
   3  -7  -2 1165.99 82.9170   1
   3   7  -2 1162.69 78.6740   1
  -2  -7   2 6389.31 288.132   1
  -2   7   2 6008.05 289.497   1
   2  -7  -2 6246.28 291.272   1
   2   7  -2 6741.23 288.973   1
   1  -7  -2 5931.34 291.662   1
   1   7  -2 6231.40 287.301   1
  -1  -7   2 6356.36 289.282   1
  -1   7   2 7103.11 297.647   1
   0  -7  -2 17962.3 767.830   1
   0   7  -2 18446.9 763.892   1
   0  -7   2 20202.2 768.821   1
   0   7   2 17783.0 766.035   1
  -1  -7  -2 17730.7 721.588   1
  -1   7  -2 16921.0 716.191   1
   1  -7   2 18741.7 721.840   1
   1   7   2 16170.2 716.090   1
  -2  -7  -2 112.937 33.7579   1
  -2   7  -2 72.6826 28.6609   1
   2  -7   2 34.3795 27.7668   1
   2   7   2 68.4513 28.6048   1
  -3  -7  -2 5830.42 261.116   1
   3   7   2 5129.08 253.961   1
   3  -7   2 5559.79 256.348   1
  -3   7  -2 5042.54 254.359   1
  -4  -7  -2 1525.30 101.677   1
  -4   7  -2 1661.31 104.217   1
   4  -7   2 1384.45 97.9236   1
   4   7   2 1290.29 95.8129   1
  -5   7  -2 645.869 64.8632   1
   5  -7   2 726.540 68.2477   1
   5   7   2 656.393 65.4321   1
  -5  -7  -2 650.100 65.6912   1
  -7   7  -2 1228.92 92.6856   1
   7  -7   2 1151.13 92.0313   1
   7   7   2 1082.33 90.8603   1
  -7  -7  -2 1319.93 96.1712   1
  -8   7  -2 1156.69 93.0498   1
   8  -7   2 1259.63 95.8099   1
   8   7   2 1129.89 90.1186   1
  -8  -7  -2 1118.91 91.1275   1
  -9   7  -2 10510.8 451.574   1
   9  -7   2 9818.37 444.038   1
   9   7   2 9532.91 441.392   1
  -9  -7  -2 9726.47 443.897   1
 -10   7  -2 12861.1 568.277   1
  10  -7   2 12585.3 563.864   1
  10   7   2 13395.5 566.293   1
 -10  -7  -2 12691.4 564.169   1
 -11   7  -2 7841.83 370.158   1
 -11  -7  -2 7659.87 365.457   1
  11  -7   2 7678.46 366.859   1
  11   7   2 7916.81 368.427   1
  12   7   2 37.2674 40.9524   1
  13  -7   2 2642.06 163.938   1
 -13   7  -2 2436.86 159.941   1
 -14   7  -2 108.262 51.8700   1
 -14  -7  -2 183.100 48.5417   1
  14   7   2 174.291 50.4141   1
  14  -7   2 102.033 46.5514   1
 -15  -7  -2 2342.38 153.628   1
 -15   7  -2 2337.52 155.063   1
  15  -7   2 2429.60 163.035   1
  15   7   2 2456.51 157.056   1
  16   7   2 101.291 47.4475   1
 -16  -7  -2 55.6741 39.1764   1
  17  -7   2 370.368 64.5798   1
 -17   7  -2 250.565 57.4176   1
  18  -7   2 46.1608 39.0160   1
 -18  -7  -2 56.8637 45.7651   1
  18   7   2 55.7156 46.4133   1
 -18   7  -2 82.8598 48.3132   1
  19  -7   2 139.175 51.8034   1
 -19   7  -2 82.6425 48.9184   1
  19   7   2 183.716 50.7326   1
 -19  -7  -2 97.7790 44.4598   1
 -20   7  -2 519.436 76.0455   1
  20  -7   2 490.155 71.5544   1
  20   7   2 590.294 77.3577   1
 -20  -7  -2 520.820 73.9061   1
  21   7   2 7.96768 38.5267   1
 -21  -7  -2 40.3656 40.2751   1
 -22   7  -2 7.92339 35.0771   1
  22   7   2 15.8343 41.2424   1
 -22  -7  -2-39.8063 39.7067   1
 -23   7  -2 45.7893 43.0128   1
  23  -7   2 94.1393 44.9686   1
  23   7   2 70.8518 47.9096   1
 -23  -7  -2 46.8594 42.4188   1
 -25   8   2 77.1097 39.6742   1
  25  -8  -2 36.9447 46.3180   1
 -23   8   2-8.12059 38.6173   1
  23  -8  -2-7.54800 38.7703   1
 -22   8   2 164.767 56.4268   1
  22  -8  -2 175.740 52.8372   1
  22   8  -2 283.856 62.8582   1
 -21   8   2 32.3545 49.1666   1
  21  -8  -2-7.98318 46.5038   1
  21   8  -2 33.3077 51.1283   1
 -21  -8   2 42.7405 46.9466   1
 -20   8   2 142.478 52.8893   1
  20  -8  -2 185.029 54.1969   1
  20   8  -2 190.069 54.2291   1
 -20  -8   2 280.025 58.5083   1
 -19   8   2 389.999 67.7844   1
  19   8  -2 359.189 63.0009   1
 -19  -8   2 352.049 61.2375   1
 -18  -8   2 1287.52 113.398   1
  18  -8  -2 1597.89 123.912   1
  18   8  -2 1559.65 119.380   1
 -17   8   2 111.236 42.8354   1
  17   8  -2 132.764 48.2210   1
 -17  -8   2 169.974 49.4605   1
  17  -8  -2 128.206 42.6300   1
 -16   8   2 360.057 62.1529   1
  16   8  -2 393.309 62.1358   1
 -16  -8   2 340.134 60.7087   1
  16  -8  -2 346.140 66.2861   1
 -15   8   2 7627.48 364.470   1
  15   8  -2 7464.28 358.562   1
 -15  -8   2 7588.72 363.233   1
  15  -8  -2 7403.22 361.361   1
 -14   8   2 2562.91 165.819   1
  14   8  -2 2823.84 164.754   1
 -14  -8   2 2428.44 159.950   1
  14  -8  -2 2730.75 167.796   1
  13   8  -2 730.543 78.4653   1
 -13  -8   2 819.536 83.0893   1
 -12   8   2 2372.56 151.159   1
  12   8  -2 2180.92 141.870   1
 -12  -8   2 2460.21 148.570   1
  12  -8  -2 2351.78 150.903   1
 -11   8   2 2045.02 134.269   1
  11   8  -2 1931.27 127.087   1
 -11  -8   2 1993.03 130.230   1
  11  -8  -2 1989.68 135.204   1
 -10   8   2 6538.54 314.697   1
  10   8  -2 6409.39 307.144   1
  10  -8  -2 6968.26 319.706   1
 -10  -8   2 6087.26 306.939   1
   9  -8  -2 6631.06 312.017   1
  -9   8   2 6225.10 310.810   1
  -8   8   2 6696.29 342.271   1
   8  -8  -2 7850.05 351.058   1
   8   8  -2 7668.20 342.675   1
  -8  -8   2 7648.83 343.413   1
  -7  -8   2 2227.89 136.264   1
   7  -8  -2 2306.92 141.425   1
  -7   8   2 2552.38 145.985   1
  -6  -8   2 2687.06 149.103   1
  -6   8   2 2780.90 155.783   1
  -5  -8   2 26788.1 1148.41   1
   5   8  -2 30055.0 1151.51   1
  -4  -8   2 4244.29 211.095   1
  -4   8   2 4098.08 214.575   1
   4  -8  -2 4290.76 215.484   1
   4   8  -2 4386.21 211.822   1
  -3  -8   2 391.725 51.2764   1
  -3   8   2 388.411 48.1006   1
   3  -8  -2 443.349 53.9306   1
   3   8  -2 345.576 50.9862   1
   2  -8  -2 668.104 65.5339   1
  -2  -8   2 610.578 60.4811   1
  -2   8   2 617.727 64.8099   1
   2   8  -2 767.767 64.6993   1
   1  -8  -2 452.076 54.2305   1
   1   8  -2 524.084 55.4018   1
  -1  -8   2 492.541 54.7602   1
  -1   8   2 533.535 57.3296   1
   0  -8  -2 7583.47 369.622   1
   0  -8   2 8156.58 370.308   1
   0   8   2 8405.60 373.045   1
  -1  -8  -2 46662.0 1873.26   1
  -1   8  -2 51790.5 1876.83   1
   1  -8   2 48838.9 1874.21   1
  -2  -8  -2 14471.9 633.764   1
  -2   8  -2 15207.1 632.976   1
   2  -8   2 14812.1 632.859   1
   2   8   2 15413.0 633.863   1
  -3  -8  -2 6848.36 318.303   1
   3   8   2 6934.47 316.588   1
   3  -8   2 6656.76 315.046   1
  -3   8  -2 6895.84 316.835   1
  -5  -8  -2 11854.0 538.575   1
   5   8   2 12782.7 539.445   1
  -5   8  -2 13372.0 545.279   1
   5  -8   2 11867.6 538.761   1
  -6  -8  -2 1276.23 100.757   1
   6   8   2 1275.07 97.9491   1
  -6   8  -2 1631.96 109.187   1
   6  -8   2 1317.53 101.646   1
  -7  -8  -2 10741.5 482.732   1
   7   8   2 10512.6 478.212   1
  -7   8  -2 11509.5 487.894   1
   7  -8   2 10674.1 483.586   1
  -8  -8  -2 5847.21 284.795   1
   8   8   2 5930.83 285.142   1
  -8   8  -2 5597.09 282.281   1
   8  -8   2 5615.70 284.206   1
  -9  -8  -2 4650.66 241.147   1
   9   8   2 4214.26 237.199   1
  -9   8  -2 5153.14 250.919   1
   9  -8   2 4641.71 241.396   1
 -10  -8  -2 5244.52 272.122   1
  10   8   2 4898.02 267.517   1
  10  -8   2 5410.15 271.003   1
 -10   8  -2 5850.34 277.418   1
  11   8   2 3799.59 209.293   1
  12  -8   2 1463.95 115.714   1
 -12   8  -2 1592.50 119.318   1
 -13   8  -2 3453.98 198.580   1
 -13  -8  -2 3924.70 207.848   1
  13  -8   2 3272.75 197.150   1
  13   8   2 3186.36 195.775   1
 -14  -8  -2 385.183 66.7120   1
  14   8   2 375.066 64.3196   1
 -14   8  -2 324.727 56.1509   1
  14  -8   2 322.446 54.9543   1
  15   8   2 2705.79 172.203   1
 -15  -8  -2 2756.58 173.753   1
 -16   8  -2 1210.01 106.171   1
  16  -8   2 1426.91 119.247   1
  16   8   2 1360.89 115.625   1
 -16  -8  -2 1300.88 110.283   1
 -17   8  -2 731.142 82.0895   1
  17  -8   2 733.620 84.1865   1
  17   8   2 724.259 84.9773   1
 -17  -8  -2 706.682 82.9683   1
  18   8   2 41.7847 49.2480   1
 -18  -8  -2 58.0307 43.8241   1
 -19   8  -2 65.9422 46.9324   1
  19  -8   2-22.9695 44.5970   1
  19   8   2 25.1040 45.9535   1
 -19  -8  -2 8.29936 40.1243   1
 -20   8  -2 105.600 53.4088   1
  20  -8   2 145.032 52.7675   1
  20   8   2 41.6862 50.8407   1
 -20  -8  -2 132.280 50.9266   1
 -21   8  -2 373.585 65.1266   1
  21  -8   2 282.025 57.4368   1
  21   8   2 302.832 61.9023   1
 -21  -8  -2 297.479 61.6453   1
  22   8   2-8.06997 49.5548   1
 -22  -8  -2-48.8892 50.5326   1
 -23   8  -2-15.2774 44.0110   1
  23  -8   2 79.1715 47.1958   1
 -24   9   2 15.6508 37.2124   1
  24  -9  -2-22.0765 42.3796   1
 -23   9   2 24.1025 45.7407   1
  23  -9  -2-7.46482 44.4321   1
 -22   9   2 7.98794 44.9492   1
  22  -9  -2-38.9563 47.8354   1
 -21   9   2 1235.58 107.042   1
  21  -9  -2 1068.25 101.724   1
  21   9  -2 1168.08 105.627   1
 -20   9   2 523.262 71.1090   1
 -20  -9   2 577.628 76.4685   1
  20  -9  -2 475.937 72.1397   1
  20   9  -2 536.359 74.8111   1
 -19   9   2 153.633 54.8194   1
  19  -9  -2 205.352 56.5804   1
 -18  -9   2 58.8563 45.0271   1
  18   9  -2 16.1710 44.4255   1
  18  -9  -2 24.6115 46.7325   1
 -18   9   2 64.6837 49.6626   1
 -17   9   2 972.791 93.4734   1
 -17  -9   2 1200.59 102.594   1
  17  -9  -2 856.486 92.1601   1
  17   9  -2 1092.40 97.2745   1
 -16   9   2 694.487 82.8597   1
  16  -9  -2 799.989 86.1740   1
  16   9  -2 547.439 79.6152   1
 -16  -9   2 458.414 78.9385   1
  15  -9  -2 5269.14 281.224   1
 -15   9   2 5763.93 286.490   1
 -14   9   2 6843.24 320.141   1
  14   9  -2 6539.65 310.500   1
 -14  -9   2 6058.23 308.322   1
 -13   9   2 1800.84 136.504   1
  13  -9  -2 2048.79 138.496   1
  13   9  -2 2010.68 134.663   1
 -13  -9   2 2017.37 136.785   1
 -12   9   2 2935.79 176.804   1
  12  -9  -2 2756.22 174.537   1
  12   9  -2 3231.75 176.178   1
 -12  -9   2 2887.82 174.260   1
 -11   9   2 4727.12 246.046   1
  11   9  -2 5293.54 246.347   1
 -11  -9   2 4792.19 246.480   1
 -10   9   2 110.768 44.1079   1
 -10  -9   2 66.5003 35.7815   1
  10  -9  -2 80.6414 37.8352   1
  10   9  -2 128.687 41.2164   1
  -9  -9   2 1381.65 103.673   1
  -9   9   2 1124.03 102.283   1
   9  -9  -2 1454.89 107.928   1
   9   9  -2 1421.00 101.853   1
   8  -9  -2 298.095 50.2861   1
  -8   9   2 384.719 56.8522   1
   8   9  -2 342.691 50.4622   1
  -8  -9   2 349.003 53.2939   1
  -7   9   2 18161.0 649.914   1
   7  -9  -2 12443.8 626.920   1
  -6   9   2 7359.64 351.055   1
   6  -9  -2 7506.65 351.543   1
  -6  -9   2 7789.36 349.144   1
   5   9  -2 26689.8 1116.56   1
  -5   9   2 29286.6 1127.81   1
   5  -9  -2 27122.8 1124.00   1
  -5  -9   2 26943.0 1118.33   1
   4   9  -2 8172.06 353.552   1
  -4   9   2 7680.83 355.755   1
   4  -9  -2 7288.88 354.551   1
   3   9  -2 648.055 63.1014   1
  -3   9   2 507.134 63.9047   1
   3  -9  -2 730.978 69.9617   1
  -3  -9   2 601.533 61.3494   1
  -2   9   2 17.5593 29.1936   1
   2   9  -2 16.5970 27.5938   1
   2  -9  -2 18.1910 28.3518   1
  -2  -9   2-16.7606 28.2849   1
  -1   9   2 7653.90 355.455   1
   1   9  -2 7446.34 349.341   1
  -1  -9   2 8120.82 355.455   1
   1  -9  -2 7811.23 358.882   1
   0   9  -2 28901.4 1096.74   1
   0  -9   2 27970.9 1095.13   1
   0  -9  -2 27787.1 1098.53   1
   1   9   2 13792.1 605.616   1
  -1  -9  -2 14622.9 610.445   1
   2   9   2 689.323 66.9283   1
  -2  -9  -2 634.276 68.1220   1
   3   9   2 827.451 75.2869   1
  -3   9  -2 920.481 78.6737   1
   3  -9   2 734.114 72.4658   1
  -4   9  -2 11603.6 511.009   1
   4   9   2 12056.0 511.829   1
   4  -9   2 11196.7 509.243   1
  -4  -9  -2 11871.6 512.705   1
   5  -9   2 538.412 59.8765   1
  -5  -9  -2 425.240 57.6063   1
   5   9   2 492.467 59.9445   1
  -5   9  -2 379.833 55.6627   1
  -6  -9  -2 36185.2 1471.04   1
   6   9   2 34986.1 1467.66   1
  -6   9  -2 38075.9 1476.29   1
   6  -9   2 36079.0 1471.20   1
  -7  -9  -2 682.721 74.3650   1
   7   9   2 788.532 77.3514   1
  -7   9  -2 761.102 80.8741   1
   7  -9   2 887.832 82.2306   1
  -8  -9  -2 550.152 66.5201   1
   8   9   2 401.669 61.1431   1
  -8   9  -2 503.347 64.5992   1
   8  -9   2 582.089 69.6714   1
  -9  -9  -2 5196.70 268.929   1
   9   9   2 5405.14 266.851   1
   9  -9   2 5199.57 268.376   1
  -9   9  -2 5148.04 267.701   1
  10   9   2 3512.89 187.401   1
 -10   9  -2 4038.08 201.737   1
 -11   9  -2 62.7741 40.4352   1
  11  -9   2 105.476 47.2805   1
 -12  -9  -2 438.940 64.3038   1
  12   9   2 358.060 59.7475   1
 -12   9  -2 380.942 63.5847   1
  12  -9   2 450.107 69.4976   1
 -13  -9  -2 144.806 50.5657   1
  13   9   2 131.488 50.4523   1
 -13   9  -2 63.9200 47.7688   1
  13  -9   2 125.713 50.3286   1
  14   9   2 3155.19 190.896   1
 -14  -9  -2 3232.51 193.744   1
 -15   9  -2 2177.22 153.113   1
  15  -9   2 2424.86 158.910   1
  15   9   2 2424.43 157.745   1
 -15  -9  -2 2415.30 158.887   1
 -16   9  -2 1848.31 138.581   1
  16  -9   2 2088.51 144.954   1
  16   9   2 2075.08 141.791   1
 -16  -9  -2 2017.24 144.321   1
 -17   9  -2 7.60152 42.7759   1
  17  -9   2 8.68885 48.8932   1
  17   9   2 8.10315 35.8788   1
 -17  -9  -2 42.5035 43.0396   1
 -18   9  -2-15.9424 35.9660   1
  18  -9   2 48.8183 39.3358   1
  18   9   2 16.2729 45.7848   1
 -18  -9  -2 34.0262 46.7135   1
 -19   9  -2 145.147 55.3805   1
  19  -9   2 163.286 52.5928   1
  19   9   2 316.788 61.7029   1
 -19  -9  -2 263.289 60.0954   1
 -20   9  -2 783.198 87.7961   1
  20  -9   2 830.709 85.4121   1
  20   9   2 758.877 84.0699   1
 -20  -9  -2 852.123 92.1274   1
 -21   9  -2 118.710 53.3892   1
  21  -9   2 81.8037 45.8493   1
  21   9   2 143.695 54.2963   1
 -21  -9  -2 100.110 51.3892   1
  22   9   2 62.7407 46.2554   1
  22  -9   2 73.9731 46.8294   1
  23 -10  -2 30.0414 42.2829   1
 -23  10   2 46.7224 42.7835   1
  22 -10  -2 111.345 53.2099   1
 -22  10   2 109.007 49.8588   1
 -21  10   2 22.5151 46.9948   1
 -20  10   2 232.611 58.7831   1
  20 -10  -2 301.469 66.0505   1
  20  10  -2 277.849 64.9904   1
 -19  10   2 222.901 57.2536   1
  19 -10  -2 181.893 56.7498   1
  19  10  -2 234.450 57.9135   1
 -19 -10   2 266.337 57.9667   1
  18 -10  -2 349.729 64.4302   1
 -18  10   2 567.111 73.5376   1
 -17  10   2 363.021 63.9767   1
  17 -10  -2 421.039 67.7893   1
  17  10  -2 517.719 71.2787   1
 -17 -10   2 480.651 68.4921   1
 -16  10   2 6666.81 334.478   1
  16 -10  -2 6685.07 332.382   1
  16  10  -2 6666.81 331.795   1
 -16 -10   2 6751.25 334.892   1
  15  10  -2 542.283 73.7643   1
 -15 -10   2 456.980 69.2224   1
 -14  10   2 1974.41 140.603   1
  14 -10  -2 1853.72 133.516   1
  14  10  -2 1816.56 129.427   1
 -14 -10   2 1550.40 124.489   1
 -13  10   2 1005.59 95.3446   1
 -13 -10   2 1013.29 96.2589   1
  13  10  -2 1066.68 95.6095   1
  13 -10  -2 983.391 94.8524   1
 -12  10   2 19959.2 834.762   1
  12 -10  -2 19776.3 836.079   1
  12  10  -2 19021.2 827.954   1
 -12 -10   2 19824.7 833.545   1
 -11 -10   2 2367.14 150.153   1
 -11  10   2 2115.82 148.398   1
  11 -10  -2 2450.03 155.864   1
  10  10  -2 14312.3 627.165   1
 -10 -10   2 14714.1 631.589   1
   9  10  -2 176.955 43.2023   1
  -9  10   2 198.183 48.9952   1
   9 -10  -2 261.673 53.9745   1
  -9 -10   2 326.653 51.9983   1
   8 -10  -2 1351.35 111.385   1
   8  10  -2 1882.96 118.050   1
  -8  10   2 1469.45 114.895   1
  -8 -10   2 1684.93 116.185   1
   7  10  -2 257.054 46.7941   1
  -7  10   2 254.869 46.4144   1
   7 -10  -2 277.862 50.0444   1
  -7 -10   2 330.451 51.1433   1
   6  10  -2 12428.3 533.927   1
  -6  10   2 12179.9 537.974   1
   6 -10  -2 12680.9 541.264   1
  -6 -10   2 11720.6 532.716   1
   5  10  -2 8258.46 380.717   1
  -5  10   2 8690.15 389.044   1
   5 -10  -2 8023.56 386.192   1
  -5 -10   2 8668.92 385.734   1
   4  10  -2 11888.9 514.419   1
  -4  10   2 11647.2 520.549   1
   4 -10  -2 12041.5 520.843   1
  -4 -10   2 11676.8 516.527   1
  -3  10   2 13109.9 617.865   1
   3 -10  -2 14489.2 623.497   1
   2  10  -2 32949.5 1375.70   1
   2 -10  -2 35021.6 1383.78   1
  -2 -10   2 30853.6 1374.25   1
   1  10  -2 778.885 74.3883   1
  -1  10   2 922.811 83.0081   1
   1 -10  -2 992.353 85.4292   1
  -1 -10   2 862.663 78.6529   1
   0  10   2 31.6065 34.7239   1
   0  10  -2 12.1909 33.0636   1
   0 -10   2 49.4380 33.5203   1
   0 -10  -2 6.48757 36.0790   1
   1  10   2 2397.37 149.366   1
  -1  10  -2 2399.59 147.440   1
   1 -10   2 2785.67 154.986   1
  -1 -10  -2 2491.04 151.577   1
   2  10   2 17987.6 781.401   1
  -2  10  -2 19913.2 785.606   1
   2 -10   2 18160.7 780.949   1
  -2 -10  -2 18333.9 783.004   1
   3  10   2 2087.71 136.832   1
  -3  10  -2 2294.24 140.266   1
   3 -10   2 2203.78 137.126   1
  -3 -10  -2 2268.52 140.982   1
   4  10   2 20070.4 834.136   1
  -4  10  -2 21010.5 838.508   1
   4 -10   2 19175.2 831.860   1
  -4 -10  -2 19366.5 833.747   1
  -5  10  -2 20895.1 914.283   1
   5  10   2 23012.0 917.773   1
   5 -10   2 22306.2 918.133   1
  -5 -10  -2 21751.4 917.770   1
  -6  10  -2 530.821 65.6205   1
   6 -10   2 602.904 68.8448   1
   6  10   2 583.531 69.5227   1
  -6 -10  -2 677.887 73.3392   1
  -7  10  -2 12782.2 579.458   1
   7 -10   2 13674.7 586.425   1
  -7 -10  -2 13609.7 584.424   1
   7  10   2 12987.5 577.861   1
   8  10   2 725.911 77.2646   1
  -8 -10  -2 857.228 84.1476   1
  -9 -10  -2 1677.54 122.543   1
   9  10   2 1692.57 119.671   1
   9 -10   2 1634.97 121.564   1
  -9  10  -2 1506.35 121.018   1
 -10 -10  -2 3289.80 194.990   1
 -10  10  -2 3234.29 193.529   1
  10 -10   2 3292.34 191.393   1
 -11 -10  -2 4911.33 258.654   1
  11  10   2 4835.84 256.759   1
 -11  10  -2 4579.18 257.947   1
  11 -10   2 5174.42 258.447   1
 -12 -10  -2 40.4792 41.5878   1
  12  10   2 61.8135 39.1209   1
 -12  10  -2-48.2059 42.4343   1
  12 -10   2 7.90526 29.9233   1
  13  10   2 5336.68 285.098   1
 -13 -10  -2 5778.16 290.381   1
 -14  10  -2 2548.05 165.464   1
  14 -10   2 2615.27 168.843   1
  14  10   2 2587.87 168.172   1
 -14 -10  -2 2679.63 170.059   1
 -15  10  -2 2740.02 172.773   1
 -15 -10  -2 2845.43 176.737   1
  15 -10   2 2504.20 168.942   1
  15  10   2 2767.82 174.779   1
 -16 -10  -2 25.3414 44.6121   1
  16  10   2-16.3878 46.6516   1
  16 -10   2 32.8723 45.1277   1
 -16  10  -2 8.02786 42.3982   1
 -17  10  -2 926.194 90.2922   1
  17 -10   2 804.995 84.4882   1
  17  10   2 839.055 90.4192   1
 -17 -10  -2 921.914 93.1983   1
 -18  10  -2 7.74279 43.0437   1
  18 -10   2 25.2955 50.1870   1
  18  10   2 24.6280 51.3961   1
 -18 -10  -2-59.1808 52.9303   1
 -19  10  -2 109.965 46.9385   1
  19 -10   2 95.1915 50.7824   1
  19  10   2 163.482 50.8534   1
 -19 -10  -2 58.9612 42.8458   1
  20 -10   2 7.52080 38.6319   1
 -20  10  -2 15.8394 42.9421   1
 -21  10  -2 235.266 54.0110   1
  21 -10   2 241.285 49.2607   1
  21  10   2 263.625 57.5534   1
 -21 -10  -2 238.739 55.2476   1
  23 -11  -2 37.6494 47.1938   1
 -23  11   2 75.3567 47.2301   1
  22 -11  -2 8.02051 48.2636   1
 -22  11   2 59.8852 49.5145   1
  21 -11  -2 877.021 94.9226   1
 -21  11   2 804.535 88.7059   1
  19 -11  -2 1173.64 104.145   1
  19  11  -2 1209.59 104.650   1
 -18  11   2 425.456 70.6402   1
  18 -11  -2 446.540 71.1840   1
  18  11  -2 473.166 70.1436   1
 -18 -11   2 434.026 68.3427   1
  17 -11  -2 732.957 81.2203   1
 -17  11   2 681.023 79.4396   1
 -16  11   2 1413.71 121.327   1
 -16 -11   2 1422.88 119.053   1
  16 -11  -2 1520.96 122.106   1
  16  11  -2 1781.22 126.921   1
 -15 -11   2 5032.77 263.974   1
 -15  11   2 5398.66 272.783   1
  15 -11  -2 4696.71 256.882   1
  15  11  -2 4633.01 257.959   1
 -14  11   2 395.044 65.2959   1
 -14 -11   2 225.698 52.6563   1
  14  11  -2 188.711 52.3235   1
  14 -11  -2 401.965 66.0783   1
  13 -11  -2 3334.35 196.910   1
 -13 -11   2 3478.31 198.713   1
  13  11  -2 3427.46 195.893   1
 -13  11   2 3053.08 191.550   1
 -12  11   2 1779.23 126.653   1
  12 -11  -2 1602.56 124.952   1
  11 -11  -2 20922.3 856.011   1
 -11 -11   2 20472.3 850.216   1
 -11  11   2 19252.2 850.018   1
  11  11  -2 19495.8 844.354   1
  10 -11  -2 3583.74 194.543   1
 -10  11   2 3114.36 185.714   1
  10  11  -2 3240.84 183.954   1
   9 -11  -2 1912.07 140.719   1
  -9  11   2 2320.61 150.199   1
   9  11  -2 2234.76 142.655   1
  -9 -11   2 2346.54 146.666   1
   8  11  -2 618.915 70.3679   1
  -8  11   2 635.570 75.2550   1
   8 -11  -2 542.238 70.2093   1
  -8 -11   2 647.555 72.0345   1
   7  11  -2 4139.61 207.796   1
  -7  11   2 3463.18 203.842   1
   7 -11  -2 3380.59 200.697   1
  -7 -11   2 3678.33 201.890   1
   6  11  -2 376.382 55.5685   1
  -6  11   2 269.587 52.7783   1
  -6 -11   2 381.127 55.3418   1
   5  11  -2 4679.96 244.106   1
  -5  11   2 4723.46 247.771   1
   5 -11  -2 4844.03 249.586   1
  -5 -11   2 5017.99 249.090   1
   4  11  -2 10386.1 459.563   1
  -4  11   2 9640.80 457.460   1
   4 -11  -2 10298.9 462.408   1
  -4 -11   2 10539.9 460.214   1
  -3  11   2 17840.9 780.058   1
   3 -11  -2 19759.9 787.903   1
  -3 -11   2 18043.0 780.069   1
  -2  11   2 35022.4 1424.98   1
   2  11  -2 34294.8 1421.01   1
  -2 -11   2 34847.4 1424.45   1
   2 -11  -2 36356.3 1429.23   1
  -1  11   2 21582.9 900.649   1
   1  11  -2 21917.0 898.580   1
   1 -11  -2 21091.6 900.721   1
   0  11   2 8759.62 405.260   1
   0  11  -2 7942.03 398.300   1
   0 -11   2 9001.14 406.043   1
   0 -11  -2 9841.41 413.352   1
   1  11   2 1323.83 104.604   1
  -1  11  -2 1495.05 106.945   1
   1 -11   2 1547.70 109.539   1
  -1 -11  -2 1175.59 103.599   1
   2  11   2 7858.55 348.175   1
  -2  11  -2 7157.34 341.401   1
   2 -11   2 7234.75 342.345   1
  -2 -11  -2 6676.32 339.377   1
   3  11   2 811.698 80.6333   1
  -3  11  -2 851.930 82.7236   1
   3 -11   2 899.906 81.7216   1
  -3 -11  -2 975.258 86.1741   1
   4  11   2 16602.9 686.805   1
  -4  11  -2 15473.4 685.018   1
   4 -11   2 16099.0 685.907   1
  -4 -11  -2 15690.4 685.847   1
  -5  11  -2 12192.6 552.027   1
   5 -11   2 12829.5 556.498   1
   5  11   2 12340.0 550.617   1
  -5 -11  -2 12868.5 557.259   1
   6  11   2 14057.0 602.725   1
  -6 -11  -2 13540.6 604.073   1
   7 -11   2 1963.00 136.280   1
  -7  11  -2 1981.49 138.862   1
  -8  11  -2 5694.71 287.183   1
   8 -11   2 5435.91 286.904   1
   8  11   2 5615.82 285.536   1
  -8 -11  -2 5864.78 290.138   1
  -9 -11  -2 6111.75 303.292   1
   9 -11   2 5874.43 301.041   1
  -9  11  -2 5921.62 302.535   1
 -10  11  -2 387.846 58.0566   1
 -10 -11  -2 299.126 60.5172   1
  10  11   2 222.607 56.7793   1
  10 -11   2 371.329 61.1158   1
 -11 -11  -2 714.798 80.2643   1
  11  11   2 621.967 73.5084   1
 -11  11  -2 457.313 69.8857   1
  11 -11   2 651.702 76.8960   1
  12  11   2 4623.14 250.061   1
 -12 -11  -2 4706.31 254.129   1
 -13 -11  -2 1429.06 119.526   1
  13  11   2 1477.31 116.972   1
 -13  11  -2 1349.47 114.777   1
  13 -11   2 1314.23 114.489   1
 -14 -11  -2 3921.47 227.763   1
  14  11   2 4184.92 228.422   1
 -14  11  -2 3971.40 226.973   1
  14 -11   2 3976.82 224.922   1
 -15 -11  -2 8.53606 50.2660   1
  15  11   2-8.06941 43.1895   1
 -15  11  -2 16.1284 45.9133   1
  15 -11   2 32.3754 46.6147   1
 -16 -11  -2 718.393 85.8676   1
  16  11   2 734.558 86.2298   1
  16 -11   2 693.541 87.7165   1
 -16  11  -2 694.500 84.5332   1
  17 -11   2 437.861 70.6082   1
 -17  11  -2 351.286 61.5079   1
 -18  11  -2 1208.40 103.546   1
  18 -11   2 1173.17 105.354   1
  18  11   2 1169.65 106.785   1
 -18 -11  -2 1205.51 108.600   1
 -19  11  -2 160.211 53.3780   1
  19  11   2 300.421 62.1915   1
 -19 -11  -2 176.948 54.6337   1
 -20  11  -2 1212.67 102.243   1
  20 -11   2 1302.50 104.930   1
  20  11   2 1040.21 107.770   1
 -20 -11  -2 1064.81 106.484   1
  22 -12  -2 154.933 55.4784   1
 -22  12   2 85.5534 43.5642   1
 -21  12   2 92.4717 46.0544   1
  21 -12  -2 125.154 54.9095   1
 -20  12   2 1723.92 127.895   1
  19 -12  -2 39.9399 45.5290   1
 -19  12   2 71.6103 45.3511   1
  18 -12  -2 812.119 84.9725   1
 -18  12   2 761.999 82.8352   1
 -17 -12   2 942.417 93.6884   1
 -17  12   2 936.728 93.0594   1
  17 -12  -2 948.555 91.5825   1
  17  12  -2 796.690 89.9526   1
  15 -12  -2 326.131 60.0955   1
 -15  12   2 329.839 64.0719   1
 -15 -12   2 245.389 58.0350   1
  15  12  -2 261.108 55.1420   1
  14 -12  -2 1700.59 134.858   1
 -14 -12   2 1905.46 139.922   1
 -14  12   2 2079.01 142.781   1
  14  12  -2 2005.81 140.670   1
  13 -12  -2 2318.19 155.530   1
 -13 -12   2 2052.07 149.608   1
 -13  12   2 2545.37 159.756   1
  13  12  -2 2275.91 151.121   1
 -12 -12   2 4051.39 231.450   1
  12  12  -2 4360.41 231.683   1
  11 -12  -2 952.812 93.5850   1
 -11 -12   2 679.209 80.7549   1
  11  12  -2 802.091 83.2199   1
 -11  12   2 730.287 84.7334   1
 -10  12   2 2524.92 161.993   1
  10 -12  -2 2359.37 155.994   1
   9 -12  -2 1241.31 103.063   1
  -9  12   2 1153.31 99.8233   1
   9  12  -2 1302.68 102.989   1
  -9 -12   2 1127.98 101.190   1
   8  12  -2 454.618 62.0832   1
  -8  12   2 397.039 62.7258   1
   8 -12  -2 399.792 61.3205   1
  -8 -12   2 360.686 58.9045   1
   7  12  -2 18901.6 823.033   1
  -7  12   2 21295.9 834.393   1
   7 -12  -2 19508.6 825.523   1
  -7 -12   2 18554.1 824.763   1
   6  12  -2 11255.5 481.876   1
  -6  12   2 10626.4 482.510   1
   6 -12  -2 9958.67 479.893   1
  -6 -12   2 10769.8 481.399   1
   5  12  -2 1030.08 90.6474   1
  -5  12   2 935.904 87.2913   1
   5 -12  -2 883.795 84.7235   1
  -5 -12   2 911.654 84.8777   1
   4  12  -2 9490.47 438.624   1
  -4 -12   2 9849.96 442.512   1
   3  12  -2 13901.3 612.550   1
  -3 -12   2 14415.5 617.228   1
  -2  12   2 16652.7 729.412   1
   2  12  -2 18322.9 733.298   1
  -2 -12   2 17053.8 731.805   1
   2 -12  -2 16580.4 732.553   1
   1  12  -2 13840.9 654.285   1
  -1  12   2 16443.0 665.335   1
  -1 -12   2 15807.2 664.413   1
   1 -12  -2 15552.6 664.007   1
   0  12  -2 13325.0 549.347   1
   0  12   2 12423.2 546.163   1
   0 -12   2 11598.0 542.578   1
   0 -12  -2 12098.0 546.206   1
   1  12   2 1796.85 129.266   1
  -1  12  -2 1902.92 130.816   1
   1 -12   2 1950.47 133.619   1
  -1 -12  -2 2157.98 137.570   1
   2  12   2 1396.65 107.467   1
  -2  12  -2 1423.36 108.831   1
   2 -12   2 1524.58 112.319   1
  -2 -12  -2 1307.60 107.679   1
   3  12   2 17271.4 719.344   1
  -3  12  -2 15865.8 715.766   1
   3 -12   2 17558.1 721.077   1
  -3 -12  -2 16390.9 719.392   1
   5 -12   2 568.179 69.1083   1
   5  12   2 463.144 65.9568   1
  -5  12  -2 514.094 65.2293   1
  -5 -12  -2 411.133 65.4255   1
   6  12   2 161.349 49.1092   1
  -6  12  -2 336.154 59.0625   1
   6 -12   2 290.661 57.6199   1
  -7  12  -2 14164.6 640.102   1
   7 -12   2 14811.2 642.766   1
   7  12   2 15421.6 642.481   1
  -7 -12  -2 14160.9 640.363   1
  -8  12  -2 6180.69 296.523   1
   8 -12   2 5759.35 295.316   1
   8  12   2 5452.13 287.649   1
  -8 -12  -2 5676.44 293.053   1
  -9  12  -2 1404.95 118.146   1
   9 -12   2 1619.39 123.073   1
   9  12   2 1580.37 119.269   1
  -9 -12  -2 1526.00 118.561   1
 -10  12  -2 2341.79 157.309   1
  10 -12   2 2291.35 156.387   1
  10  12   2 2170.11 153.379   1
 -11 -12  -2 8.22318 40.3872   1
 -11  12  -2-25.2945 47.4413   1
  11  12   2 7.94037 39.6029   1
  11 -12   2-23.9136 48.4449   1
 -12  12  -2 563.214 74.1440   1
  12 -12   2 454.412 65.3018   1
 -13 -12  -2 8420.97 396.200   1
  13 -12   2 8236.07 393.111   1
  13  12   2 7924.91 391.399   1
 -13  12  -2 8291.80 396.493   1
 -14 -12  -2 100.697 52.7271   1
  14  12   2 129.120 51.2037   1
 -15 -12  -2 59.4127 43.6091   1
  15 -12   2 48.4442 49.0817   1
 -15  12  -2 24.4277 43.0158   1
  15  12   2-8.09319 44.4535   1
 -16 -12  -2 505.377 78.8017   1
  16 -12   2 627.391 76.3042   1
  16  12   2 496.813 75.2191   1
 -16  12  -2 550.303 69.4332   1
  17  12   2 1147.55 103.511   1
 -17 -12  -2 1094.29 102.843   1
  17 -12   2 951.703 98.1085   1
 -17  12  -2 1339.89 107.579   1
 -18 -12  -2 356.345 61.1460   1
  18 -12   2 279.116 63.5654   1
  18  12   2 348.831 65.0025   1
 -18  12  -2 302.331 64.0199   1
  19  12   2 2076.28 141.219   1
 -19  12  -2 1600.67 124.554   1
 -19 -12  -2 1891.33 139.766   1
  19 -12   2 2085.86 139.952   1
 -20  12  -2 22.3757 48.4609   1
  20 -12   2-45.2028 48.0677   1
  21 -13  -2-15.3149 45.5824   1
 -21  13   2 45.1903 46.7026   1
  20 -13  -2 23.4638 49.9175   1
 -20  13   2 45.8530 45.0206   1
 -19  13   2 1054.49 102.716   1
  19 -13  -2 1291.02 110.414   1
  18 -13  -2 103.606 52.8397   1
 -18  13   2 97.3767 50.9529   1
  17 -13  -2 917.192 93.8367   1
 -17  13   2 1025.21 97.7068   1
  17  13  -2 1112.82 101.724   1
  16 -13  -2 801.264 85.1577   1
 -16 -13   2 833.870 90.4856   1
 -16  13   2 801.861 85.8377   1
  16  13  -2 971.136 95.7010   1
  15 -13  -2 1329.45 115.997   1
 -15 -13   2 1477.54 119.556   1
  15  13  -2 1576.41 123.693   1
 -15  13   2 1466.11 124.562   1
  14 -13  -2 189.499 52.3919   1
 -14  13   2 277.365 56.0726   1
  14  13  -2 249.552 58.7761   1
  13 -13  -2 49.6709 47.6949   1
 -13 -13   2 8.39397 41.8862   1
 -13  13   2 40.5811 48.8384   1
  13  13  -2 40.1501 42.9976   1
  12 -13  -2 3357.88 201.449   1
 -12 -13   2 3676.00 205.645   1
 -12  13   2 3466.22 199.620   1
  12  13  -2 3070.61 193.365   1
  11 -13  -2 1365.60 113.416   1
 -11 -13   2 1231.87 109.274   1
 -11  13   2 1417.15 116.179   1
  11  13  -2 1603.28 117.932   1
 -10 -13   2 78.8342 40.1674   1
  10  13  -2 161.159 51.8096   1
   9 -13  -2 10463.9 473.265   1
  -9  13   2 10995.7 475.745   1
   9  13  -2 10389.8 470.513   1
  -9 -13   2 9284.42 464.297   1
   8  13  -2 3432.76 198.514   1
  -8  13   2 3370.44 198.641   1
   8 -13  -2 3574.47 202.707   1
  -8 -13   2 3485.88 199.997   1
   7  13  -2 4850.32 238.854   1
  -7  13   2 4278.04 233.651   1
   7 -13  -2 4052.91 228.513   1
  -7 -13   2 4077.61 230.552   1
  -6  13   2 6302.51 320.987   1
   6 -13  -2 6935.60 328.216   1
  -5  13   2 5016.04 269.366   1
   5 -13  -2 5405.55 272.585   1
  -4  13   2 3536.04 192.451   1
   4 -13  -2 2998.10 184.829   1
  -3  13   2 6662.70 300.870   1
   3 -13  -2 5026.63 287.559   1
  -2  13   2 28548.2 1189.84   1
   2 -13  -2 29196.7 1194.34   1
  -1  13   2 6935.32 329.178   1
   1 -13  -2 6584.25 329.087   1
   0  13   2 65.8573 44.0371   1
   0 -13  -2 7.51264 40.2312   1
   1  13   2 6236.68 319.123   1
  -1  13  -2 6282.19 319.857   1
   1 -13   2 7006.47 328.300   1
  -1 -13  -2 6717.07 323.176   1
   2  13   2 8638.99 382.085   1
  -2  13  -2 7510.16 374.306   1
  -2 -13  -2 7819.77 378.027   1
   3  13   2 7534.06 355.883   1
  -3  13  -2 7855.43 357.946   1
   3 -13   2 6939.45 349.894   1
  -3 -13  -2 7259.78 355.824   1
   4  13   2 14885.1 646.180   1
  -4  13  -2 14672.9 645.254   1
   4 -13   2 14391.6 644.406   1
  -4 -13  -2 15314.5 649.526   1
  -5  13  -2 885.007 87.9130   1
   5 -13   2 1071.54 94.3632   1
   5  13   2 1161.92 95.9208   1
  -5 -13  -2 816.062 87.6863   1
   6 -13   2 2614.43 165.555   1
  -6  13  -2 2633.35 165.145   1
  -6 -13  -2 2560.33 164.053   1
  -7  13  -2 371.811 58.9485   1
   7 -13   2 298.038 55.7669   1
   7  13   2 328.090 59.9857   1
  -7 -13  -2 378.976 65.6532   1
  -8  13  -2 14950.1 686.120   1
   8 -13   2 15925.5 693.793   1
   8  13   2 16191.3 689.579   1
  -8 -13  -2 16410.5 694.862   1
  -9  13  -2 1012.83 98.2571   1
   9 -13   2 1139.47 104.610   1
   9  13   2 1132.55 102.461   1
  -9 -13  -2 1032.66 99.8364   1
  10 -13   2 647.331 76.6131   1
 -10  13  -2 622.006 77.5670   1
 -11  13  -2 223.902 54.0986   1
  11 -13   2 194.268 54.6769   1
  11  13   2 254.532 57.1918   1
 -11 -13  -2 222.794 54.3125   1
 -12  13  -2 2338.46 155.440   1
 -12 -13  -2 2264.58 149.865   1
  12  13   2 1999.35 143.371   1
  13  13   2 636.032 81.8261   1
 -13 -13  -2 710.751 83.6369   1
 -14 -13  -2 356.242 63.6409   1
  14 -13   2 338.447 62.1740   1
  14  13   2 327.604 63.5524   1
 -14  13  -2 214.840 61.2234   1
 -15  13  -2 122.217 55.0211   1
 -15 -13  -2 67.5584 46.0582   1
  15 -13   2 207.831 57.4456   1
 -16  13  -2 181.778 52.4882   1
  16  13   2 115.097 53.1622   1
 -16 -13  -2 58.7694 46.9312   1
  16 -13   2 134.850 51.3104   1
 -17  13  -2 184.222 50.5960   1
 -17 -13  -2 100.235 50.5259   1
  17  13   2 89.6558 56.8613   1
  17 -13   2 144.094 45.8866   1
 -18 -13  -2 2415.50 160.351   1
 -18  13  -2 1997.77 153.102   1
  18  13   2 2252.10 157.318   1
  18 -13   2 2607.33 159.833   1
 -19  13  -2 14.5074 38.8216   1
  19 -13   2-15.7830 43.3323   1
 -19  14   2-23.2683 44.6674   1
  19 -14  -2 23.0850 42.7781   1
 -18  14   2 1916.54 137.026   1
  18 -14  -2 1895.04 136.169   1
 -17  14   2 241.842 53.9776   1
  17 -14  -2 190.361 53.5755   1
  15  14  -2 231.777 59.6938   1
  15 -14  -2 127.932 50.5674   1
 -15  14   2 194.469 60.9550   1
 -15 -14   2 192.222 55.6867   1
  14  14  -2 57.6402 43.5322   1
  14 -14  -2 32.9883 44.7600   1
 -14 -14   2 68.5075 44.6539   1
 -14  14   2 48.5118 45.5369   1
  13  14  -2 1034.97 98.8384   1
 -13 -14   2 1297.67 109.139   1
 -12  14   2 96.7094 52.4223   1
  12 -14  -2 33.4304 48.1989   1
  11  14  -2 2285.24 156.352   1
  11 -14  -2 2515.32 163.638   1
 -11  14   2 2413.49 162.152   1
 -11 -14   2 2386.97 159.278   1
  10  14  -2 5331.40 287.415   1
  10 -14  -2 5512.27 289.411   1
 -10  14   2 6036.12 296.001   1
 -10 -14   2 5762.12 291.707   1
   9 -14  -2 8.02387 41.2136   1
   9  14  -2-7.84167 43.0587   1
  -9  14   2-8.05945 44.8043   1
  -9 -14   2-8.05511 43.1108   1
  -8  14   2 3988.86 224.762   1
   8  14  -2 4229.53 227.467   1
   8 -14  -2 4065.47 225.148   1
  -8 -14   2 3933.95 224.216   1
   7  14  -2 4642.27 246.543   1
  -7 -14   2 4497.66 244.480   1
  -6 -14   2 180.365 48.4309   1
   6  14  -2 239.063 52.9967   1
  -6  14   2 178.459 48.8730   1
   6 -14  -2 312.301 59.7181   1
  -5 -14   2 116.182 49.3601   1
   5  14  -2 214.799 54.4744   1
  -5  14   2 171.642 51.0794   1
   5 -14  -2 148.504 51.6183   1
  -4  14   2 1574.65 122.983   1
   4  14  -2 1746.44 124.728   1
   4 -14  -2 1743.07 128.290   1
  -4 -14   2 1746.08 126.312   1
   3  14  -2 8667.56 431.160   1
  -3  14   2 9172.80 436.818   1
  -3 -14   2 9385.41 441.170   1
  -2  14   2 11742.7 498.036   1
   2 -14  -2 11724.2 499.644   1
  -2 -14   2 10613.2 493.186   1
   1  14  -2 2875.83 182.886   1
  -1  14   2 3295.91 187.508   1
   1 -14  -2 3144.08 189.022   1
  -1 -14   2 3348.96 190.276   1
   0  14   2 5086.00 262.523   1
   0  14  -2 4789.58 260.282   1
   0 -14   2 5382.84 268.415   1
   0 -14  -2 4879.34 261.535   1
  -1 -14  -2 54.1817 40.8837   1
   1  14   2-22.8108 37.9301   1
  -1  14  -2 23.1463 42.3722   1
   1 -14   2 23.1930 36.1535   1
   2  14   2 781.535 83.1282   1
   2 -14   2 843.727 85.1954   1
  -2 -14  -2 794.924 83.8072   1
  -3  14  -2 13405.4 626.346   1
   3 -14   2 13969.1 628.582   1
  -4 -14  -2 2733.49 173.365   1
   4  14   2 2744.88 171.744   1
  -4  14  -2 3063.12 179.103   1
   4 -14   2 2808.73 173.877   1
  -5 -14  -2 364.007 58.8113   1
   5  14   2 377.502 57.7381   1
  -5  14  -2 396.585 66.5013   1
   5 -14   2 326.770 63.1229   1
   6  14   2 3681.54 212.413   1
  -6 -14  -2 3608.21 209.984   1
  -7 -14  -2 3216.14 187.330   1
  -7  14  -2 3115.63 186.456   1
   7  14   2 2696.33 177.474   1
   7 -14   2 3039.47 185.797   1
  -8 -14  -2 381.106 61.1459   1
  -8  14  -2 314.234 64.6769   1
   8 -14   2 301.671 62.6776   1
  -9 -14  -2 2713.22 174.471   1
  -9  14  -2 3051.97 178.674   1
   9  14   2 2804.89 174.811   1
   9 -14   2 2441.83 171.487   1
 -10 -14  -2 50.2188 39.2267   1
 -10  14  -2 16.2815 34.7318   1
  10 -14   2 115.100 43.5031   1
  10  14   2 103.651 44.9439   1
  11  14   2 490.261 71.2823   1
 -11 -14  -2 486.578 69.3867   1
 -12 -14  -2 1838.24 135.319   1
 -12  14  -2 2091.20 144.332   1
  12  14   2 1750.71 132.466   1
  12 -14   2 1496.30 125.278   1
 -13  14  -2 836.874 91.3841   1
  13 -14   2 1004.91 95.0186   1
 -14 -14  -2 1014.17 99.8706   1
  14  14   2 1187.72 104.423   1
 -14  14  -2 1012.19 98.1881   1
  14 -14   2 887.871 92.1922   1
  15  14   2-8.11262 45.1024   1
 -15  14  -2 8.07870 35.0732   1
  15 -14   2 23.6682 36.2480   1
 -15 -14  -2 25.2034 46.1332   1
  16 -14   2 31.2412 38.3617   1
 -16  14  -2-7.80958 41.2457   1
 -17 -14  -2 1913.89 143.642   1
  17  14   2 2025.59 146.709   1
  17 -14   2 2016.04 144.788   1
 -17  14  -2 2216.40 145.924   1
 -18  15   2 46.8741 43.4858   1
  18 -15  -2 68.6041 49.5733   1
 -17  15   2 1356.88 113.652   1
  17 -15  -2 1490.00 117.015   1
 -16  15   2 16.5920 42.6156   1
  16 -15  -2 15.3841 41.1721   1
 -15  15   2 1175.14 102.445   1
  15 -15  -2 1069.22 97.9767   1
  14  15  -2 348.169 67.0999   1
  14 -15  -2 195.773 52.5143   1
 -14  15   2 255.907 57.7000   1
  13  15  -2 74.7884 47.9953   1
 -13  15   2 80.4066 48.5029   1
  13 -15  -2 82.5110 46.5689   1
 -13 -15   2 144.014 51.6136   1
  12  15  -2 710.829 88.5163   1
 -12  15   2 706.218 81.5734   1
  12 -15  -2 598.510 81.3251   1
 -12 -15   2 877.353 89.5664   1
  11  15  -2-8.15270 41.3383   1
 -11  15   2 84.2894 43.3566   1
  11 -15  -2 83.2241 40.9401   1
 -11 -15   2 75.6297 43.8364   1
 -10 -15   2 399.630 65.9193   1
  10  15  -2 371.756 63.7242   1
 -10  15   2 429.156 69.7582   1
  10 -15  -2 503.635 74.7793   1
   9 -15  -2 2333.86 153.898   1
  -9  15   2 2212.45 151.921   1
   8  15  -2 474.118 67.9913   1
  -8 -15   2 416.835 65.3091   1
  -8  15   2 624.255 78.0078   1
   8 -15  -2 542.402 73.6458   1
  -7  15   2 942.717 95.3893   1
   7  15  -2 1063.14 101.545   1
  -7 -15   2 1056.69 100.284   1
   7 -15  -2 1188.40 101.625   1
  -6  15   2 1956.50 138.339   1
   6  15  -2 2106.56 142.518   1
  -6 -15   2 1958.95 138.020   1
   6 -15  -2 1801.90 133.576   1
  -5  15   2 1006.29 94.2520   1
   5  15  -2 936.800 90.0907   1
   5 -15  -2 1000.77 94.3138   1
  -5 -15   2 962.580 92.7771   1
  -4  15   2 426.810 64.5426   1
   4  15  -2 399.381 64.2316   1
   4 -15  -2 485.890 71.3280   1
  -4 -15   2 352.976 61.6320   1
   3  15  -2 1083.21 100.771   1
  -3 -15   2 1225.51 106.505   1
   2  15  -2 1397.04 114.815   1
  -2 -15   2 1604.67 119.121   1
   1  15  -2 540.928 73.9790   1
  -1 -15   2 522.018 68.3177   1
   0  15  -2 1144.49 104.577   1
   0 -15   2 1251.56 104.960   1
  -1  15  -2 2389.43 156.936   1
   1 -15   2 2381.75 157.628   1
  -2  15  -2 864.214 86.9677   1
   2 -15   2 776.848 83.0522   1
  -4 -15  -2 1098.52 101.235   1
   4 -15   2 1054.88 97.7040   1
  -4  15  -2 928.221 94.3976   1
   5  15   2 1840.61 136.817   1
   5 -15   2 2194.59 146.499   1
  -5 -15  -2 1968.41 140.499   1
   6  15   2 2057.97 149.179   1
  -6  15  -2 2241.98 152.500   1
   6 -15   2 2252.92 152.466   1
  -6 -15  -2 2423.32 155.603   1
   7  15   2 3440.86 205.034   1
  -7  15  -2 3593.79 207.986   1
  -7 -15  -2 3608.56 207.276   1
   8  15   2 64.0327 50.7691   1
  -8  15  -2 113.457 54.2115   1
   8 -15   2 83.9562 49.6196   1
  -8 -15  -2 179.612 52.7389   1
   9  15   2 8.01349 42.8906   1
  -9  15  -2-16.1443 46.4901   1
  -9 -15  -2 40.9310 38.2770   1
  10  15   2 1008.98 96.4446   1
 -10  15  -2 902.665 93.0341   1
 -10 -15  -2 826.812 91.5907   1
  10 -15   2 952.751 97.0241   1
  11 -15   2 202.492 53.1679   1
 -11  15  -2 188.557 55.1955   1
  12  15   2 1958.46 138.246   1
 -12  15  -2 2048.52 145.820   1
  12 -15   2 1806.18 135.245   1
 -12 -15  -2 1959.91 141.589   1
  13  15   2 313.478 60.4420   1
 -13  15  -2 345.272 68.7698   1
  13 -15   2 425.602 69.1681   1
 -13 -15  -2 364.718 67.7345   1
  14  15   2 2636.21 171.872   1
 -14  15  -2 2930.79 178.297   1
 -14 -15  -2 2936.36 179.178   1
  14 -15   2 2629.81 171.261   1
  15  15   2 554.424 76.4169   1
 -15 -15  -2 596.766 79.0198   1
  16  15   2 211.142 55.5381   1
 -16  15  -2 206.933 58.0060   1
  16 -15   2 297.720 61.4662   1
 -16  16   2 372.188 67.1315   1
  16 -16  -2 300.073 56.3565   1
 -14  16   2 918.784 93.3446   1
  14 -16  -2 1025.31 97.9235   1
  13  16  -2 91.3806 53.1859   1
  13 -16  -2 105.683 48.0753   1
 -13  16   2 142.598 51.2014   1
  12  16  -2 2335.60 155.021   1
 -12  16   2 2114.84 148.671   1
 -12 -16   2 1968.85 148.249   1
  11  16  -2 24.8215 45.4437   1
 -11  16   2 33.4265 46.4681   1
  11 -16  -2 8.25088 49.6408   1
 -11 -16   2 42.5317 43.0757   1
  10  16  -2 1231.29 108.133   1
 -10  16   2 1349.96 110.898   1
  10 -16  -2 1182.64 105.134   1
 -10 -16   2 1301.04 111.859   1
   9  16  -2 1947.33 145.782   1
   9 -16  -2 2225.36 146.776   1
  -9 -16   2 2212.16 151.810   1
  -9  16   2 2132.81 147.554   1
   8  16  -2 2294.65 157.834   1
  -8 -16   2 2338.75 156.200   1
  -7 -16   2 610.542 76.7395   1
  -7  16   2 776.995 84.4586   1
   7 -16  -2 584.086 76.8795   1
   7  16  -2 575.653 75.5487   1
  -6  16   2 1263.96 103.949   1
   6  16  -2 889.622 93.3679   1
  -6 -16   2 1102.71 100.489   1
   6 -16  -2 1040.87 94.7931   1
  -5  16   2 1672.03 128.124   1
   5  16  -2 1489.57 123.022   1
   5 -16  -2 1845.56 135.356   1
  -5 -16   2 1777.77 130.722   1
   4  16  -2 55.5445 47.7760   1
  -4  16   2 71.8360 42.2052   1
   4 -16  -2 47.9788 41.1270   1
  -4 -16   2 40.9153 45.5403   1
   3  16  -2-15.8899 41.9578   1
  -3  16   2-15.8392 37.0274   1
   3 -16  -2 8.01975 38.7670   1
  -3 -16   2 24.2478 43.2577   1
  -2  16   2 134.243 49.7017   1
   2  16  -2 127.941 51.7390   1
   2 -16  -2 135.502 50.1629   1
  -2 -16   2 129.336 48.8904   1
   1  16  -2 1178.18 106.439   1
  -1  16   2 1228.42 104.776   1
   1 -16  -2 1042.93 100.997   1
  -1 -16   2 1038.67 101.612   1
   0  16   2 334.939 61.1231   1
   0  16  -2 201.653 56.7102   1
   0 -16   2 153.559 53.7012   1
   0 -16  -2 217.155 58.2490   1
  -1  16  -2 167.312 52.2612   1
  -1 -16  -2 208.663 58.3242   1
   1 -16   2 185.569 50.0520   1
  -2 -16  -2 201.134 55.3345   1
   2  16   2 248.528 56.7708   1
  -2  16  -2 278.314 55.1433   1
   2 -16   2 219.259 50.3531   1
  -3  16  -2 2385.19 161.497   1
  -3 -16  -2 2617.96 165.134   1
   3 -16   2 2603.98 164.532   1
  -4 -16  -2 1617.24 127.427   1
  -4  16  -2 1632.41 126.398   1
   4 -16   2 1570.90 125.326   1
   4  16   2 1806.60 131.020   1
   5  16   2 4014.64 221.267   1
  -5  16  -2 3878.39 220.921   1
   5 -16   2 3625.30 216.900   1
  -5 -16  -2 3960.55 221.283   1
   6  16   2 1519.99 117.128   1
  -6  16  -2 1442.50 116.857   1
  -6 -16  -2 1186.93 108.084   1
   6 -16   2 1234.62 109.609   1
   7  16   2 23.8595 50.2697   1
  -7 -16  -2-8.19572 43.8641   1
   8 -16   2 25.1486 42.4876   1
  -8  16  -2 80.9233 44.4825   1
   9  16   2-8.05317 47.9653   1
  -9  16  -2 80.3336 50.3250   1
  -9 -16  -2 57.5585 45.1845   1
  10  16   2 72.4552 51.3846   1
 -10  16  -2 8.06760 44.8750   1
 -10 -16  -2 57.5423 49.9813   1
  10 -16   2 24.4432 46.4112   1
  11  16   2 2477.04 161.336   1
 -11 -16  -2 2272.88 156.897   1
  12  16   2 151.333 52.4559   1
 -12  16  -2 101.425 55.6347   1
  12 -16   2 132.580 56.8781   1
 -12 -16  -2 131.251 47.5157   1
  13  16   2 461.273 73.6213   1
 -13  16  -2 637.380 80.8902   1
  13 -16   2 672.952 78.7056   1
 -13 -16  -2 665.132 83.1288   1
  14  16   2 158.315 52.0098   1
 -14  16  -2 117.784 52.0429   1
 -14 -16  -2 81.6974 49.2724   1
  14 -16   2 23.0995 41.9017   1
 -15  16  -2 431.565 71.9061   1
  15 -16   2 574.904 75.9736   1
 -15  17   2 7.81072 38.3739   1
  15 -17  -2 45.1644 40.2988   1
 -14  17   2 489.617 71.3927   1
  14 -17  -2 382.378 68.1838   1
 -12  17   2 54.3732 46.7788   1
  12 -17  -2 64.5315 44.3518   1
  11  17  -2 1566.35 126.402   1
  11 -17  -2 1453.11 119.045   1
 -11  17   2 1547.87 123.209   1
  10  17  -2 533.033 76.7623   1
 -10 -17   2 567.113 76.8707   1
   9 -17  -2 1687.66 125.803   1
  -9  17   2 1588.22 124.392   1
  -8 -17   2 33.5485 43.0932   1
  -8  17   2 23.7841 40.1502   1
   8 -17  -2 40.2995 38.9766   1
   8  17  -2 16.3413 43.1637   1
  -7 -17   2 175.049 51.9774   1
  -7  17   2 135.429 48.2363   1
   7 -17  -2 165.211 48.6127   1
   7  17  -2 96.6743 46.7235   1
  -6  17   2 126.614 44.4378   1
   6  17  -2 216.125 55.5172   1
   6 -17  -2 187.320 44.3621   1
  -6 -17   2 117.013 45.7498   1
  -5  17   2 338.976 59.1841   1
   5  17  -2 185.255 54.9302   1
   5 -17  -2 244.140 53.7432   1
  -5 -17   2 132.801 54.2150   1
   4  17  -2 532.523 75.0108   1
  -4  17   2 545.876 73.3392   1
  -4 -17   2 484.295 70.3216   1
   4 -17  -2 559.495 73.3823   1
   3  17  -2 739.449 84.3287   1
  -3 -17   2 664.257 83.5215   1
   2  17  -2 1872.56 133.631   1
  -2 -17   2 1655.18 130.500   1
   1  17  -2 114.135 51.2329   1
  -1 -17   2 115.004 46.9772   1
   0  17  -2 1912.54 138.781   1
   0  17   2 1728.71 129.496   1
   0 -17  -2 1769.84 132.364   1
   0 -17   2 1794.17 134.870   1
  -1  17  -2 610.847 78.2834   1
   1  17   2 407.327 67.0540   1
  -1 -17  -2 477.010 71.5049   1
   1 -17   2 404.334 70.1275   1
  -2  17  -2 570.936 78.0375   1
   2 -17   2 672.422 79.6057   1
  -4 -17  -2 501.424 71.8466   1
  -4  17  -2 558.144 73.2191   1
   4 -17   2 512.781 74.9783   1
   4  17   2 691.492 77.7791   1
  -5 -17  -2 550.786 72.6993   1
   5  17   2 709.635 82.5290   1
  -5  17  -2 467.114 69.2265   1
   5 -17   2 478.685 71.4347   1
   6  17   2 2151.03 151.681   1
  -6  17  -2 2406.00 156.938   1
   6 -17   2 2451.20 157.454   1
  -6 -17  -2 2013.93 148.202   1
   7  17   2-23.8570 47.3329   1
  -7  17  -2-16.8504 42.6522   1
   7 -17   2 58.1895 46.7727   1
  -7 -17  -2-8.18752 44.3921   1
   8  17   2 31.9232 44.9105   1
  -8  17  -2-7.98854 51.4414   1
   8 -17   2 41.3618 45.4292   1
  -8 -17  -2 8.21567 38.4185   1
   9  17   2 659.322 79.2603   1
  -9  17  -2 777.457 87.1546   1
   9 -17   2 632.239 84.9821   1
  -9 -17  -2 695.521 83.8200   1
  10 -17   2 769.867 85.6608   1
  11  17   2 381.674 64.9252   1
 -11  17  -2 310.074 59.5590   1
  11 -17   2 282.731 56.8576   1
 -11 -17  -2 366.590 62.9770   1
  12  17   2 7.94681 44.1782   1
 -12  17  -2 8.25454 48.6065   1
  12 -17   2 7.56103 45.0042   1
 -12 -17  -2-8.08416 46.5569   1
  13 -17   2 128.126 49.6002   1
  13  17   2 110.238 55.2942   1
 -13  17  -2 102.188 45.4855   1
  13 -18  -2 199.325 53.1391   1
 -13  18   2 105.233 44.6297   1
  12 -18  -2 628.839 78.6985   1
 -12  18   2 489.809 70.4213   1
  11 -18  -2 247.458 63.1552   1
 -11  18   2 123.157 57.9214   1
 -10  18   2 55.5558 49.3917   1
  10 -18  -2 166.051 58.0022   1
   9  18  -2 721.135 84.8530   1
   9 -18  -2 831.972 87.4542   1
  -9  18   2 783.615 86.2636   1
  -8 -18   2 8.35598 44.7295   1
  -8  18   2 23.6489 39.9168   1
   8 -18  -2 15.6972 34.0823   1
   8  18  -2 48.4256 46.4889   1
   7  18  -2 24.0734 44.0640   1
  -7  18   2-7.84268 38.5196   1
   7 -18  -2 15.6271 35.2515   1
  -7 -18   2 16.8860 42.7439   1
   6  18  -2 105.381 49.8244   1
  -6 -18   2 16.6888 44.1344   1
  -5  18   2 746.322 85.5388   1
   5  18  -2 714.459 82.2720   1
   5 -18  -2 727.159 83.3036   1
  -5 -18   2 652.197 78.7554   1
   4  18  -2-40.8636 44.8771   1
  -4  18   2 23.4302 45.4871   1
   4 -18  -2 7.89793 43.3682   1
  -4 -18   2-16.4964 42.9674   1
   3  18  -2 277.078 63.3785   1
  -3 -18   2 238.602 58.9907   1
   3 -18  -2 293.401 57.7516   1
  -2  18   2 55.3009 44.4801   1
   2  18  -2 57.2373 51.7073   1
  -2 -18   2 66.0492 46.4821   1
   2 -18  -2-8.00607 45.0759   1
   1  18  -2 65.3228 48.0965   1
  -1  18   2 15.7714 41.6627   1
   1 -18  -2 39.8145 40.9184   1
  -1 -18   2 8.17616 42.0133   1
   0  18  -2 32.1917 49.9118   1
   0  18   2 15.7682 46.4391   1
   0 -18   2 40.6893 49.4703   1
   0 -18  -2 31.8709 44.3089   1
  -1  18  -2 784.672 83.0790   1
   1  18   2 610.541 77.6380   1
  -1 -18  -2 725.876 80.7455   1
   1 -18   2 662.277 78.4339   1
   2  18   2 632.150 78.8569   1
  -2  18  -2 616.581 78.9132   1
  -2 -18  -2 676.629 78.4028   1
   2 -18   2 551.143 73.3527   1
  -3  18  -2 299.077 63.4579   1
  -3 -18  -2 210.076 55.5760   1
   3 -18   2 248.369 60.9573   1
   3  18   2 208.893 58.1430   1
  -4 -18  -2 16.0753 44.6956   1
   4  18   2-7.76519 47.2044   1
  -4  18  -2 56.5923 46.0396   1
   4 -18   2 32.4911 38.6412   1
  -5 -18  -2 3988.77 221.970   1
  -5  18  -2 4106.48 225.255   1
   5 -18   2 3812.77 220.819   1
   5  18   2 3744.81 217.766   1
  -6 -18  -2 128.554 52.4966   1
   6  18   2 167.867 58.3309   1
  -6  18  -2 138.444 58.1405   1
   6 -18   2 138.374 54.5655   1
   7  18   2 71.4984 48.5628   1
  -7  18  -2 105.874 46.1210   1
   7 -18   2 173.070 50.8646   1
  -7 -18  -2 201.906 56.3374   1
   8  18   2 7.91662 45.5918   1
  -8  18  -2 7.83990 44.6339   1
   8 -18   2-8.13885 41.2024   1
  -8 -18  -2-8.06374 41.4181   1
   9  18   2 415.759 70.3173   1
  -9  18  -2 459.761 72.4533   1
   9 -18   2 481.333 74.7908   1
  -9 -18  -2 452.119 73.2580   1
  10  18   2 7.83688 42.5092   1
  10 -18   2 7.84762 39.7476   1
 -10  18  -2 30.9528 43.0362   1
 -10 -18  -2 88.7149 45.3955   1
  11 -18   2-7.61837 42.8777   1
 -11  18  -2-46.8182 51.1574   1
  10 -19  -2 69.3258 49.6294   1
 -10  19   2 23.2865 47.6867   1
  -9  19   2 68.7078 47.8696   1
   9 -19  -2 68.8534 49.7761   1
  -8  19   2-7.71152 36.6733   1
   8 -19  -2-15.2715 40.8683   1
  -6  19   2 161.929 53.0369   1
   6 -19  -2 296.976 58.3164   1
  -5  19   2 560.814 73.6855   1
   5 -19  -2 530.454 72.7666   1
   4  19  -2 56.8438 47.3195   1
  -4  19   2 53.6974 44.2042   1
  -4 -19   2 40.9639 49.3041   1
   4 -19  -2 7.61108 43.8590   1
  -3  19   2 123.434 47.6035   1
   3  19  -2 138.089 53.4597   1
   3 -19  -2 171.433 52.1872   1
  -3 -19   2 49.3726 48.6917   1
  -2  19   2 375.124 61.8989   1
   2  19  -2 423.100 74.0552   1
  -2 -19   2 342.277 66.3299   1
   2 -19  -2 313.187 61.6349   1
  -1  19   2 31.1903 49.3138   1
   1 -19  -2 55.3146 48.0534   1
   0  19   2 31.1296 45.8916   1
   0 -19  -2 94.2057 51.5164   1
   1  19   2 101.158 49.6891   1
  -1  19  -2 79.8943 47.5999   1
  -1 -19  -2 15.7278 42.6889   1
   1 -19   2 23.6301 39.9304   1
  -2  19  -2 56.1464 51.1863   1
   2  19   2 7.72564 41.3638   1
  -2 -19  -2 70.8569 42.7027   1
   2 -19   2-15.8332 47.1347   1
   3  19   2 46.1841 49.5643   1
  -3  19  -2 15.9132 43.6930   1
  -3 -19  -2 7.94148 46.2549   1
   3 -19   2-8.00402 40.5235   1
  -4  19  -2 578.133 78.3435   1
   4  19   2 532.328 71.5252   1
   4 -19   2 508.298 74.7434   1
  -4 -19  -2 576.488 76.8901   1
  -5 -19  -2 79.0116 44.5924   1
  -5  19  -2 63.4286 47.3196   1
   5 -19   2 87.4416 45.9116   1
   5  19   2 122.075 46.4991   1
   6  19   2 175.570 55.6900   1
  -6 -19  -2 87.5414 50.0927   1
   7 -19   2 40.3401 44.3063   1
   7  19   2 38.7537 52.1283   1
  -7  19  -2-23.3531 47.7936   1
  -8 -19  -2 958.516 97.3014   1
  -8  19  -2 982.402 92.9347   1
   8 -19   2 1008.67 94.4913   1
   8  19   2 1071.88 102.061   1
   9  19   2 378.540 71.7810   1
   9 -19   2 387.232 67.7446   1
  -9  19  -2 402.675 70.0340   1
  -9 -19  -2 463.847 72.6688   1
  -6  20   2 37.3144 46.7451   1
   6 -20  -2 37.1890 47.4747   1
  -5  20   2 60.1474 42.3520   1
   5 -20  -2 44.4554 42.7182   1
  -4  20   2-7.47708 44.0303   1
   4 -20  -2-14.7128 41.8835   1
  -3  20   2 390.095 67.9179   1
   3  20  -2 513.526 76.5953   1
   3 -20  -2 591.764 74.9337   1
  -3 -20   2 297.349 57.9046   1
   2  20  -2 704.567 86.6128   1
  -2  20   2 913.375 89.0385   1
   2 -20  -2 701.444 81.6626   1
  -2 -20   2 671.462 82.2510   1
   1  20  -2 62.9794 46.4543   1
  -1  20   2 53.7517 49.9806   1
  -1 -20   2 70.7267 45.3577   1
   1 -20  -2 130.621 54.2787   1
   0  20   2 212.993 60.3698   1
   0  20  -2 266.747 56.7458   1
   0 -20   2 324.075 57.8165   1
   0 -20  -2 269.436 61.0720   1
   1  20   2 273.928 63.1246   1
  -1 -20  -2 345.329 64.3370   1
  -2 -20  -2 822.688 89.7957   1
   2 -20   2 999.011 94.6114   1
  -2  20  -2 1159.77 101.981   1
   2  20   2 1059.22 99.8032   1
  -3 -20  -2 61.3963 40.6718   1
   3 -20   2 70.3868 50.4703   1
  -3  20  -2 39.0956 48.5989   1
   3  20   2 150.940 49.1506   1
  -4 -20  -2 77.3109 48.1582   1
   4 -20   2 178.987 56.3140   1
  -4  20  -2 117.333 57.8120   1
   4  20   2 105.134 54.3558   1
  -5 -20  -2 124.248 48.2717   1
   5 -20   2 54.4554 38.9531   1
  -5  20  -2 77.7427 44.9056   1
   5  20   2 104.238 44.4517   1
  -6 -20  -2 1069.80 97.7634   1
   6  20   2 1002.40 94.2481   1
  25   0  -3-47.2209 49.2846   1
 -25   0   3-8.15752 40.6996   1
  24   0  -3-31.3327 43.0298   1
 -24   0   3-32.8969 41.0366   1
  23   0  -3 15.5303 36.3202   1
 -23   0   3 41.4409 44.3702   1
 -21   0   3 24.5140 38.8621   1
  21   0  -3 7.63432 37.4992   1
 -20   0   3-38.9268 40.5736   1
  20   0  -3-23.0281 38.8784   1
 -19   0   3 22.4874 39.0540   1
  19   0  -3 15.0175 38.0195   1
 -18   0   3-28.6676 36.2825   1
  18   0  -3 21.8113 39.4202   1
 -17   0   3 27.3706 35.6505   1
  17   0  -3 6.96635 33.1334   1
 -16   0   3 19.4511 31.8435   1
  16   0  -3-13.1458 33.7608   1
 -15   0   3-18.8783 28.3895   1
  15   0  -3 6.06814 27.3762   1
 -13   0   3 11.4069 27.5774   1
  13   0  -3 21.4185 29.7743   1
  12   0  -3-9.99042 23.3578   1
 -11   0   3-9.45379 26.2839   1
  11   0  -3-18.2937 27.8004   1
 -10   0   3 12.8601 22.3375   1
  10   0  -3 16.2645 22.6115   1
  -9   0   3-3.80338 20.6221   1
   9   0  -3-3.53877 24.5793   1
  -7   0   3 18.3736 16.7597   1
   7   0  -3 16.0550 18.3049   1
  -6   0   3 2.08877 17.2997   1
   6   0  -3-6.43124 16.7512   1
  -5   0   3 6.26548 16.6073   1
   5   0  -3 17.2734 14.1768   1
  -4   0   3 4.44426 11.6561   1
   4   0  -3 1.02541 11.3666   1
  -1   0   3 4.33675 10.4615   1
   1   0  -3-5.41154 11.1292   1
   0   0   3 12.0492 12.9562   1
   0   0  -3 18.7326 15.0237   1
  -1   0  -3-22.6752 20.0258   1
   1   0   3 40.3266 22.0555   1
  -2   0  -3 14.0863 21.1887   1
   2   0   3 12.1928 22.3114   1
  -3   0  -3-23.4014 24.4931   1
   3   0   3 11.5450 23.6417   1
  -4   0  -3-3.42931 24.0044   1
   4   0   3-3.35648 22.7602   1
  -5   0  -3 15.7880 25.1817   1
   5   0   3-15.3282 28.2304   1
  -6   0  -3-4.38686 25.5499   1
   6   0   3-4.29276 22.0497   1
  -7   0  -3 24.1770 30.3117   1
   7   0   3 52.4474 27.8112   1
  -8   0  -3 20.7245 22.0390   1
   8   0   3-5.25263 21.3921   1
  -9   0  -3 11.0381 31.4260   1
   9   0   3-34.4220 33.4176   1
 -10   0  -3 5.99423 26.5419   1
  10   0   3 24.4189 29.0351   1
 -11   0  -3 19.1910 38.4784   1
  11   0   3-12.9176 30.1976   1
 -12   0  -3-13.4001 29.0876   1
  12   0   3-6.80030 32.3400   1
 -13   0  -3 49.1505 40.8940   1
  13   0   3-21.2508 33.6852   1
 -14   0  -3-22.0570 34.9635   1
  14   0   3 14.6065 33.5526   1
 -15   0  -3 7.62658 41.3510   1
  15   0   3-15.0384 37.5019   1
 -16   0  -3 7.97210 42.1231   1
  16   0   3 60.5859 43.6355   1
  17   0   3 45.2812 43.4687   1
 -17   0  -3-8.20570 39.0279   1
 -18   0  -3 8.17258 33.2821   1
  19   0   3 7.72247 44.4761   1
 -19   0  -3 16.5213 47.5754   1
  20   0   3-31.1396 46.8297   1
 -20   0  -3 65.4306 46.0220   1
  21   0   3-31.2583 35.9052   1
 -21   0  -3 8.10090 42.2030   1
  22   0   3-23.2870 44.1991   1
 -22   0  -3-16.1052 46.3814   1
  23   0   3 30.6656 43.1361   1
 -23   0  -3-40.1463 40.6481   1
  24   0   3-7.44756 41.4094   1
 -24   0  -3-31.0260 41.5194   1
  25   1  -3 47.4805 45.5914   1
  25  -1  -3 61.6647 46.3825   1
 -25   1   3 8.23912 41.1121   1
 -25  -1   3 8.29214 45.5501   1
  24   1  -3 47.8888 43.2796   1
  24  -1  -3-30.8847 45.9616   1
 -24   1   3 8.39235 46.6592   1
 -24  -1   3 41.7900 42.3167   1
  23   1  -3 269.550 57.3901   1
 -23  -1   3 156.271 51.2010   1
 -23   1   3 261.590 56.9685   1
  23  -1  -3 198.966 55.0650   1
 -22   1   3 119.865 53.4764   1
  22  -1  -3 111.182 47.9768   1
  21   1  -3 122.336 48.1085   1
 -21  -1   3 128.484 45.9680   1
 -21   1   3 108.622 47.8719   1
  21  -1  -3 133.832 49.0455   1
  20   1  -3 81.8355 43.8820   1
 -20  -1   3 15.8802 35.9113   1
 -20   1   3 60.7891 37.9838   1
  20  -1  -3 115.521 49.2011   1
  19   1  -3 7.20788 37.5506   1
 -19  -1   3 7.76439 35.6737   1
 -19   1   3-7.32012 34.2281   1
  19  -1  -3 44.5375 40.2494   1
  18   1  -3 2959.61 179.205   1
 -18  -1   3 3248.59 188.469   1
 -18   1   3 3519.10 190.550   1
  18  -1  -3 3093.22 183.677   1
  17   1  -3 5734.38 288.754   1
 -17  -1   3 5715.94 292.018   1
 -17   1   3 6080.45 293.358   1
  17  -1  -3 5829.89 287.833   1
  16   1  -3 1678.50 117.549   1
 -16  -1   3 1805.47 119.683   1
 -16   1   3 1482.10 113.347   1
  16  -1  -3 1540.73 112.799   1
  15   1  -3 1428.55 100.438   1
 -15  -1   3 1086.01 91.6210   1
 -15   1   3 1364.36 102.017   1
  15  -1  -3 1190.68 95.0566   1
  14   1  -3 2243.06 136.920   1
 -13  -1   3 3568.77 194.696   1
  13  -1  -3 4037.00 199.408   1
 -12   1   3 27.1306 30.5316   1
 -12  -1   3-4.93151 23.4524   1
  12   1  -3-10.0353 22.6376   1
  12  -1  -3 25.1279 25.8145   1
  11   1  -3 9289.33 395.023   1
 -11  -1   3 8457.07 390.738   1
 -11   1   3 9805.84 399.342   1
  11  -1  -3 8606.28 392.844   1
  10   1  -3 8843.55 379.399   1
 -10  -1   3 8191.65 375.513   1
 -10   1   3 8435.29 377.759   1
  -9  -1   3 9242.67 409.397   1
  -9   1   3 9123.59 412.295   1
   9   1  -3 10336.1 412.686   1
   9  -1  -3 10257.5 416.334   1
  -8  -1   3 28512.3 1108.89   1
   8   1  -3 27171.0 1106.70   1
   7   1  -3 44554.6 1635.57   1
  -7   1   3 36186.0 1638.12   1
  -7  -1   3 39841.9 1635.01   1
   7  -1  -3 45816.4 1640.88   1
   6   1  -3 544.133 38.9741   1
  -6   1   3 447.889 41.8911   1
   6  -1  -3 587.123 42.9715   1
  -6  -1   3 536.228 38.0599   1
   5   1  -3 29954.1 1162.36   1
  -5   1   3 29707.3 1168.12   1
  -5  -1   3 27241.6 1161.56   1
   4  -1  -3 169996. 6507.22   1
   4   1  -3 161362. 6500.19   1
  -4  -1   3 172821. 6501.24   1
  -4   1   3 167608. 6507.20   1
  -3   1   3 318964. 12112.5   1
   3  -1  -3 304404. 12114.4   1
  -2   1   3 66896.3 2500.96   1
   2  -1  -3 61535.8 2500.86   1
   1  -1  -3 4952.66 219.549   1
   1   1  -3 4450.57 212.872   1
  -1   1   3 5992.25 220.764   1
  -1  -1   3 6217.69 215.414   1
   0   1   3 256871. 9659.06   1
   0  -1   3 241856. 9658.06   1
  -1   1  -3 187801. 6895.63   1
  -1  -1  -3 191691. 6897.47   1
   1  -1   3 161919. 6895.44   1
   1   1   3 169707. 6894.80   1
  -2   1  -3 192298. 6969.63   1
  -2  -1  -3 174861. 6968.29   1
   2  -1   3 179508. 6967.28   1
   2   1   3 170997. 6966.67   1
  -3   1  -3 259.635 33.7403   1
  -3  -1  -3 214.632 35.8747   1
   3  -1   3 275.644 31.8664   1
   3   1   3 151.542 30.6833   1
  -4   1  -3 13885.0 540.643   1
  -4  -1  -3 13214.8 539.372   1
   4  -1   3 12402.5 535.469   1
   4   1   3 12559.2 535.548   1
  -5   1  -3 11396.6 492.803   1
  -5  -1  -3 12064.1 496.415   1
   5  -1   3 11857.6 492.515   1
   5   1   3 11570.7 490.786   1
  -6   1  -3 18303.9 798.461   1
  -6  -1  -3 20196.9 801.425   1
   6  -1   3 18704.0 796.503   1
   6   1   3 20755.8 798.935   1
  -7   1  -3 1192.97 87.2705   1
  -7  -1  -3 1133.31 88.0706   1
   7  -1   3 1302.05 87.8916   1
   7   1   3 1414.43 89.8581   1
  -8   1  -3 601.305 61.6155   1
  -8  -1  -3 403.166 56.8269   1
   8  -1   3 623.251 59.1307   1
   8   1   3 550.826 59.1329   1
  -9   1  -3 18270.4 790.787   1
  -9  -1  -3 18806.6 789.295   1
   9  -1   3 18938.1 787.287   1
   9   1   3 19539.5 788.977   1
 -10   1  -3 3955.91 203.101   1
 -10  -1  -3 3768.01 200.599   1
  10  -1   3 3799.14 196.176   1
  10   1   3 3350.24 193.042   1
 -11   1  -3 547.797 65.4731   1
 -11  -1  -3 709.186 74.7873   1
  11  -1   3 525.911 61.8063   1
  11   1   3 596.488 67.0641   1
 -12   1  -3 176.315 47.7254   1
 -12  -1  -3 198.927 53.9383   1
  12  -1   3 268.296 52.0424   1
 -13   1  -3 1977.46 137.068   1
  13  -1   3 2280.17 143.011   1
  13   1   3 2222.14 141.551   1
 -14  -1  -3 1652.39 122.345   1
  14   1   3 1456.31 115.068   1
 -15   1  -3 1420.14 114.194   1
 -15  -1  -3 1659.53 120.381   1
  15  -1   3 1523.10 118.143   1
  15   1   3 1415.47 111.000   1
 -16   1  -3 198.101 49.4685   1
 -16  -1  -3 277.156 50.8850   1
  16  -1   3 286.027 54.8827   1
  16   1   3 194.903 44.6121   1
 -17  -1  -3 2966.80 173.132   1
 -17   1  -3 2549.79 163.625   1
  17  -1   3 2553.18 164.859   1
  17   1   3 2498.70 162.968   1
 -18   1  -3 56.2006 43.5523   1
  18  -1   3 15.8374 38.3031   1
  19  -1   3 7.76084 42.0970   1
 -19  -1  -3 49.0993 38.2801   1
 -20   1  -3 66.8067 51.2667   1
 -20  -1  -3-8.29126 35.9924   1
  20   1   3-39.6360 45.1309   1
 -21  -1  -3 413.188 72.3343   1
 -21   1  -3 417.893 66.2573   1
  21   1   3 440.448 72.0187   1
  21  -1   3 490.382 69.3148   1
 -22  -1  -3 32.1986 35.6509   1
 -22   1  -3 64.4747 45.3586   1
  22   1   3 38.7242 38.0515   1
  22  -1   3-22.8886 41.3799   1
 -23  -1  -3 23.5271 43.0624   1
 -23   1  -3-15.7356 40.9851   1
  23   1   3-22.8959 45.4262   1
  23  -1   3 15.1235 40.9991   1
 -24  -1  -3 137.648 47.2014   1
 -24   1  -3 131.251 44.2269   1
  24  -1   3 111.623 45.9461   1
  26  -2  -3-7.56489 38.2979   1
 -25   2   3-41.1305 47.9117   1
  25  -2  -3 7.90566 47.0576   1
  25   2  -3 55.6299 44.1823   1
 -24  -2   3-16.3134 40.6857   1
  24   2  -3-15.9167 43.7036   1
 -23   2   3 521.798 69.7857   1
 -23  -2   3 770.497 83.4067   1
  23   2  -3 728.802 81.7573   1
  23  -2  -3 714.661 81.2795   1
 -22   2   3 2335.59 156.994   1
  22  -2  -3 2649.06 164.699   1
 -21   2   3 1446.63 112.179   1
 -21  -2   3 1313.41 113.284   1
  21  -2  -3 1459.54 113.737   1
  21   2  -3 1188.22 107.352   1
 -20   2   3 485.965 70.1688   1
 -20  -2   3 649.478 76.6074   1
  20  -2  -3 497.771 69.6172   1
  20   2  -3 639.661 75.3623   1
 -19   2   3 802.378 85.9992   1
  19  -2  -3 822.082 88.3989   1
 -19  -2   3 812.830 83.2533   1
 -18  -2   3 1926.60 133.103   1
  18   2  -3 1893.11 130.704   1
 -17   2   3 1088.05 96.2824   1
 -17  -2   3 1314.09 102.260   1
  17  -2  -3 1046.97 95.1254   1
  17   2  -3 1242.48 98.8227   1
 -16   2   3 56.3732 35.6893   1
 -16  -2   3 13.5783 36.3509   1
  16  -2  -3 33.4009 31.2510   1
  16   2  -3 6.44152 31.1563   1
 -15   2   3 13.4999 29.3094   1
 -15  -2   3 6.49254 31.3919   1
  15   2  -3 30.3384 27.3815   1
 -14   2   3 9891.78 417.689   1
 -14  -2   3 9782.26 415.308   1
  14   2  -3 9056.84 408.065   1
 -13   2   3 3065.22 171.430   1
 -13  -2   3 3122.99 171.092   1
  13  -2  -3 2963.11 171.380   1
  13   2  -3 3452.32 171.320   1
 -12   2   3 47626.0 2032.62   1
  12  -2  -3 54715.0 2041.28   1
 -12  -2   3 51633.3 2033.90   1
 -11   2   3 5989.70 274.949   1
 -11  -2   3 5939.46 271.052   1
  11  -2  -3 6191.32 276.805   1
  11   2  -3 5400.81 265.183   1
  10   2  -3 55290.2 2103.30   1
 -10  -2   3 49144.7 2103.29   1
  10  -2  -3 49832.5 2107.31   1
  -9   2   3 15393.8 652.860   1
   9   2  -3 14992.2 644.932   1
   9  -2  -3 15696.7 652.662   1
  -9  -2   3 17236.5 651.587   1
  -8   2   3 63035.3 2505.46   1
   8   2  -3 64773.4 2495.90   1
   8  -2  -3 60440.7 2499.96   1
  -8  -2   3 65755.2 2497.48   1
   7   2  -3 2206.60 107.435   1
  -7  -2   3 2136.68 107.685   1
  -6   2   3 42686.8 1555.00   1
   6  -2  -3 38988.2 1552.73   1
  -6  -2   3 40886.3 1543.59   1
   5  -2  -3 55336.0 2107.79   1
  -5   2   3 51444.4 2107.17   1
   5   2  -3 55217.0 2098.85   1
  -5  -2   3 52795.0 2098.21   1
   4  -2  -3 6457.71 270.101   1
  -4  -2   3 6557.47 260.358   1
  -4   2   3 6660.61 270.022   1
   4   2  -3 6126.32 259.455   1
  -3  -2   3 11319.8 425.667   1
   3   2  -3 11665.1 425.286   1
  -3   2   3 10838.9 435.760   1
   2  -2  -3 47670.5 1745.20   1
   2   2  -3 40908.0 1733.25   1
  -2  -2   3 46084.3 1734.76   1
  -2   2   3 46447.7 1744.47   1
   1  -2  -3 11832.6 466.444   1
   1   2  -3 11645.5 458.369   1
  -1   2   3 12401.5 466.813   1
  -1  -2   3 10600.9 457.506   1
   0   2  -3 55133.4 2087.69   1
   0   2   3 53956.1 2091.56   1
   0  -2  -3 54556.9 2093.01   1
   0  -2   3 50570.0 2086.26   1
  -1   2  -3 25957.2 1003.09   1
  -1  -2  -3 24896.7 1003.79   1
   1  -2   3 24601.3 1001.56   1
   1   2   3 25745.9 1004.06   1
   2  -2   3 168151. 5923.55   1
   2   2   3 165893. 5925.23   1
  -2   2  -3 157749. 5922.71   1
  -4   2  -3 12052.4 480.271   1
  -4  -2  -3 11189.2 478.602   1
   4   2   3 11664.6 478.942   1
   4  -2   3 10846.3 478.406   1
  -5   2  -3 35577.0 1480.69   1
  -5  -2  -3 37249.5 1483.68   1
   5   2   3 37544.7 1482.65   1
   5  -2   3 38807.0 1488.97   1
  -6   2  -3 19044.6 791.721   1
  -6  -2  -3 18736.7 793.722   1
   6   2   3 20223.7 794.860   1
   6  -2   3 19217.5 796.146   1
  -7   2  -3 5279.56 257.850   1
  -7  -2  -3 5248.37 260.092   1
   7   2   3 5483.97 258.180   1
   7  -2   3 5765.70 259.296   1
  -8   2  -3 25044.0 1080.70   1
  -8  -2  -3 28015.1 1083.97   1
   8   2   3 28246.9 1083.71   1
   8  -2   3 25022.8 1077.26   1
   9   2   3 3355.38 183.192   1
  -9  -2  -3 3467.56 186.822   1
 -10   2  -3 18385.3 779.700   1
 -10  -2  -3 18648.8 779.218   1
  10   2   3 18474.5 775.346   1
  10  -2   3 18435.3 775.516   1
 -11   2  -3 9581.83 436.444   1
 -11  -2  -3 8582.32 425.666   1
  11   2   3 10054.1 432.830   1
  11  -2   3 10053.3 432.845   1
 -12   2  -3 4038.04 209.676   1
 -12  -2  -3 3739.97 204.344   1
  12   2   3 3475.45 199.858   1
  12  -2   3 3622.57 200.784   1
 -13   2  -3 1957.84 132.577   1
 -13  -2  -3 2180.96 137.225   1
  13   2   3 1742.94 127.774   1
  13  -2   3 1905.56 129.894   1
  14   2   3 442.221 64.8203   1
 -14  -2  -3 421.404 61.4805   1
 -15   2  -3 4925.41 257.876   1
 -15  -2  -3 4869.22 258.443   1
  15   2   3 5331.36 261.347   1
  15  -2   3 4551.17 252.012   1
 -16   2  -3 255.773 54.0918   1
 -16  -2  -3 216.601 51.3706   1
  16   2   3 237.425 53.8299   1
  16  -2   3 144.949 47.5538   1
 -17   2  -3-15.4037 45.8434   1
  17   2   3-15.5348 36.9381   1
  17  -2   3 7.84190 42.5194   1
  18   2   3 2090.95 143.839   1
  18  -2   3 2101.44 144.606   1
 -18  -2  -3 1860.11 142.148   1
 -18   2  -3 2186.50 145.397   1
 -19   2  -3 150.432 52.0862   1
 -19  -2  -3 105.932 52.1764   1
  19   2   3 141.700 50.8805   1
  19  -2   3 71.8980 42.4207   1
 -20   2  -3 779.654 85.3555   1
 -20  -2  -3 875.440 89.3888   1
  20   2   3 749.382 85.8795   1
  20  -2   3 572.001 76.4965   1
 -21   2  -3 262.125 54.6234   1
 -21  -2  -3 257.353 60.5109   1
  21   2   3 274.977 62.6097   1
  21  -2   3 435.992 61.6974   1
  22  -2   3 37.6573 38.6927   1
  22   2   3 7.77886 43.7760   1
 -22   2  -3 16.3772 42.0674   1
 -22  -2  -3 15.8770 43.5978   1
  23  -2   3 118.791 50.4587   1
  23   2   3 30.5276 36.4512   1
 -23  -2  -3 102.004 44.8005   1
 -23   2  -3 111.158 43.1833   1
  24   2   3 185.050 48.9402   1
  24  -2   3 160.559 54.1565   1
 -24   2  -3 268.985 62.8943   1
 -24  -2  -3 323.553 58.2466   1
 -26   3   3 102.450 46.0807   1
  26  -3  -3 109.159 48.9870   1
 -25   3   3-15.6422 41.3040   1
  25  -3  -3 7.95681 42.5847   1
 -24   3   3-23.6066 38.6490   1
 -24  -3   3 8.24248 38.5398   1
  24   3  -3-39.3724 40.4488   1
  24  -3  -3 7.98136 44.9102   1
  23   3  -3 1735.37 129.680   1
  23  -3  -3 1849.71 133.223   1
 -23   3   3 1760.46 130.084   1
 -23  -3   3 1959.49 137.542   1
 -22   3   3 3660.64 209.472   1
  22  -3  -3 3643.50 207.151   1
  21   3  -3-23.3458 39.4003   1
 -21  -3   3-7.95980 35.2432   1
 -20   3   3 434.425 65.1546   1
 -20  -3   3 382.312 63.6661   1
  20   3  -3 472.196 67.6261   1
  20  -3  -3 335.355 60.1365   1
 -19   3   3 1137.07 102.025   1
 -19  -3   3 1194.12 100.513   1
  19   3  -3 1103.59 97.9604   1
  19  -3  -3 1064.53 99.9120   1
 -18   3   3 7.68201 35.9386   1
 -18  -3   3 22.0834 35.6056   1
  18   3  -3 21.4793 37.8323   1
  18  -3  -3 80.1483 41.9802   1
 -17   3   3 18420.2 807.947   1
 -17  -3   3 21061.9 813.408   1
  17   3  -3 18815.5 803.341   1
  17  -3  -3 18074.7 802.262   1
 -16   3   3 141.407 40.9898   1
 -16  -3   3 231.728 46.8585   1
  16   3  -3 209.769 42.1498   1
  16  -3  -3 220.508 49.2155   1
 -15   3   3 99.5643 37.6882   1
 -15  -3   3 161.326 41.8564   1
  15   3  -3 143.025 39.9947   1
  15  -3  -3 123.873 42.1287   1
  14  -3  -3 18613.8 785.836   1
 -13  -3   3 11313.1 473.017   1
  13   3  -3 12037.4 473.531   1
  13  -3  -3 10921.5 473.797   1
 -12   3   3 21044.3 879.811   1
  12  -3  -3 22169.9 883.032   1
 -12  -3   3 21094.8 875.973   1
  12   3  -3 20972.3 873.495   1
  11  -3  -3 143.061 35.4795   1
 -11   3   3 76.0284 31.7895   1
 -11  -3   3 42.2237 28.1070   1
 -10   3   3 90.6174 30.1124   1
  10  -3  -3 97.8962 29.8966   1
 -10  -3   3 50.5363 23.0272   1
  10   3  -3 78.1458 26.8874   1
  -9   3   3 355.749 46.5107   1
   9  -3  -3 385.286 46.1986   1
  -9  -3   3 416.436 42.3525   1
   9   3  -3 349.903 39.2052   1
  -8   3   3 4630.31 216.885   1
   8  -3  -3 4552.81 217.268   1
  -7   3   3 67158.9 2566.58   1
   7   3  -3 67249.0 2554.16   1
  -7  -3   3 65380.6 2554.21   1
   7  -3  -3 60266.7 2564.19   1
  -6   3   3 12017.3 489.050   1
  -6  -3   3 11786.3 477.807   1
   6  -3  -3 12078.7 488.432   1
   6   3  -3 11266.4 476.818   1
  -5  -3   3 7139.23 343.092   1
   5   3  -3 9855.71 347.162   1
   4  -3  -3 3626.05 169.555   1
   4   3  -3 3793.13 160.548   1
  -4   3   3 3991.13 172.321   1
  -4  -3   3 3502.36 160.310   1
   3  -3  -3 105958. 4097.91   1
  -3   3   3 100650. 4097.39   1
   3   3  -3 106489. 4087.65   1
  -3  -3   3 105752. 4087.30   1
  -2  -3   3 6437.85 257.791   1
   2   3  -3 5728.22 255.927   1
  -2   3   3 6586.36 267.341   1
   2  -3  -3 6365.02 266.768   1
   1  -3  -3 4032.55 168.961   1
  -1   3   3 3570.52 164.720   1
   1   3  -3 3981.53 159.846   1
   0  -3  -3 107310. 4263.26   1
   0   3   3 111155. 4262.87   1
   0   3  -3 105338. 4256.83   1
   0  -3   3 113454. 4257.85   1
  -1  -3  -3 23540.0 969.440   1
   1   3   3 24019.6 968.331   1
  -1   3  -3 24864.4 966.256   1
   1  -3   3 24446.4 967.194   1
  -2   3  -3 53257.6 2108.21   1
   2  -3   3 53881.0 2108.22   1
  -3  -3  -3 14421.9 603.431   1
   3   3   3 14561.3 602.525   1
  -3   3  -3 14883.6 606.688   1
   3  -3   3 14929.6 603.927   1
  -4  -3  -3 1277.53 81.2321   1
   4   3   3 1244.47 80.4058   1
   4  -3   3 1241.66 79.9382   1
  -4   3  -3 1185.63 80.0484   1
  -5  -3  -3 6638.67 281.798   1
   5  -3   3 5946.53 279.364   1
   5   3   3 6500.65 279.757   1
  -6   3  -3 15692.6 647.426   1
  -6  -3  -3 14981.0 646.358   1
   6  -3   3 16289.5 651.308   1
   6   3   3 15060.2 644.950   1
  -7   3  -3 77025.6 2838.24   1
  -7  -3  -3 68072.7 2831.91   1
   7  -3   3 71202.7 2836.64   1
   7   3   3 71450.4 2832.52   1
  -8   3  -3 18454.5 794.966   1
  -8  -3  -3 19897.9 798.666   1
   8  -3   3 20719.8 805.858   1
   8   3   3 17968.0 792.608   1
 -10   3  -3 18761.0 759.109   1
 -10  -3  -3 17753.7 755.970   1
  10  -3   3 17368.0 752.800   1
  10   3   3 17840.5 753.755   1
 -11   3  -3 2061.34 130.122   1
 -11  -3  -3 1916.90 125.888   1
  11  -3   3 1720.96 121.874   1
  11   3   3 1918.66 125.381   1
 -12   3  -3 3874.89 214.215   1
 -12  -3  -3 4462.04 219.722   1
  12  -3   3 4370.47 215.487   1
 -13   3  -3 5026.43 274.799   1
 -13  -3  -3 5585.94 278.380   1
  13  -3   3 5766.49 279.054   1
  13   3   3 5657.67 278.358   1
 -14   3  -3 8620.13 398.586   1
  14  -3   3 8201.53 392.016   1
 -15   3  -3 1093.77 97.2344   1
 -15  -3  -3 1120.01 99.6111   1
  15  -3   3 956.960 94.1397   1
 -16   3  -3 7199.34 344.447   1
 -16  -3  -3 6852.73 339.735   1
  16  -3   3 6943.31 338.330   1
  16   3   3 6798.52 338.815   1
 -17   3  -3 1438.22 116.451   1
 -17  -3  -3 1488.94 117.942   1
  17  -3   3 1381.67 112.872   1
  17   3   3 1493.96 116.265   1
 -18   3  -3 756.806 82.9724   1
 -18  -3  -3 826.952 88.9116   1
  18  -3   3 960.146 89.0344   1
  18   3   3 880.810 88.1452   1
 -19  -3  -3 1189.45 102.196   1
 -19   3  -3 844.003 92.2063   1
  19  -3   3 979.210 96.1639   1
  19   3   3 891.289 94.6717   1
 -20  -3  -3 195.283 51.6740   1
  20   3   3 251.565 54.0070   1
 -21   3  -3 62.7185 38.5323   1
 -21  -3  -3 32.4370 41.6786   1
  21   3   3 7.74757 44.1334   1
 -22  -3  -3 24.3181 49.7723   1
  22   3   3 22.9391 46.9508   1
 -23   3  -3 31.8662 44.8462   1
 -23  -3  -3 15.8748 45.7327   1
  23  -3   3 29.7767 41.4071   1
  23   3   3 67.7537 50.2232   1
 -24  -3  -3 851.274 88.0867   1
  24  -3   3 849.033 84.6642   1
  24   3   3 796.050 86.5017   1
 -26   4   3 284.613 58.9421   1
  26  -4  -3 302.839 64.9585   1
 -25   4   3 138.015 50.4182   1
  25  -4  -3 70.9503 46.0878   1
 -24   4   3 63.0016 39.3076   1
  24  -4  -3 23.1411 40.7659   1
  24   4  -3 32.1095 44.6527   1
 -23   4   3 333.432 64.6949   1
 -23  -4   3 414.196 67.7787   1
  23  -4  -3 424.612 65.1197   1
  23   4  -3 262.973 59.5643   1
 -22   4   3 1047.49 99.5534   1
  22  -4  -3 924.581 92.9487   1
 -21   4   3 105.888 46.4814   1
 -21  -4   3 56.9752 43.1019   1
  21  -4  -3 78.2712 46.6963   1
  21   4  -3 84.7514 46.4533   1
 -20   4   3 306.798 61.9894   1
 -20  -4   3 375.719 61.7942   1
  20  -4  -3 308.675 58.9857   1
  20   4  -3 308.568 56.4710   1
 -19   4   3 104.943 49.1533   1
 -19  -4   3 31.0021 40.4872   1
  19  -4  -3 37.3593 39.5751   1
  19   4  -3 139.551 47.8151   1
 -18   4   3 2569.09 161.495   1
 -18  -4   3 2679.42 162.889   1
  18  -4  -3 2380.30 156.749   1
  18   4  -3 2453.80 154.660   1
 -17  -4   3 462.141 64.7805   1
  17   4  -3 383.795 60.5397   1
 -16   4   3 4656.38 257.440   1
 -16  -4   3 5522.46 267.126   1
  16   4  -3 5444.27 265.391   1
 -15  -4   3 5713.08 278.882   1
  15  -4  -3 5232.83 276.730   1
  15   4  -3 5935.49 276.426   1
 -14   4   3 3282.73 174.648   1
  14  -4  -3 2595.95 166.209   1
 -13   4   3 27714.7 1105.71   1
  13   4  -3 27196.5 1096.04   1
 -13  -4   3 28660.2 1102.54   1
  12   4  -3 16748.6 706.938   1
 -12  -4   3 17224.1 710.682   1
 -11   4   3 6892.63 315.639   1
 -11  -4   3 6387.45 304.039   1
  11  -4  -3 6796.23 313.525   1
  11   4  -3 6862.23 306.393   1
 -10  -4   3 1162.68 81.4955   1
  10  -4  -3 1290.95 91.0790   1
  10   4  -3 1152.24 82.9426   1
 -10   4   3 1306.47 91.4087   1
  -9  -4   3 36949.2 1486.04   1
   9  -4  -3 37108.4 1497.45   1
   9   4  -3 38738.6 1486.18   1
  -9   4   3 36330.2 1496.41   1
  -8  -4   3 40075.3 1633.96   1
   8  -4  -3 40759.9 1644.18   1
  -8   4   3 43848.1 1647.86   1
   8   4  -3 40910.7 1632.27   1
   7  -4  -3 46577.9 1761.51   1
  -7   4   3 42222.0 1757.47   1
   6  -4  -3 2567.27 137.717   1
  -6   4   3 2788.27 140.973   1
   6   4  -3 2563.07 129.511   1
  -6  -4   3 2837.75 132.435   1
  -5  -4   3 62150.3 2280.64   1
   5   4  -3 63650.6 2279.79   1
  -5   4   3 59572.0 2289.61   1
  -4  -4   3 1137.71 69.2468   1
  -4   4   3 1070.75 74.4883   1
   4  -4  -3 1237.51 77.8655   1
  -3  -4   3 9533.91 397.181   1
   3   4  -3 9810.01 397.017   1
   2   4  -3 56228.9 2069.74   1
  -2  -4   3 49578.2 2068.19   1
   1   4  -3 2678.08 125.212   1
  -1  -4   3 2542.56 125.267   1
   0  -4  -3 69760.9 2878.83   1
   0   4   3 77205.5 2877.96   1
   0   4  -3 73328.8 2869.24   1
   0  -4   3 73060.1 2869.85   1
  -1  -4  -3 213381. 8823.98   1
   1   4   3 239263. 8821.94   1
  -2  -4  -3 18497.9 718.220   1
   2   4   3 18613.8 717.017   1
   2  -4   3 16854.2 716.724   1
  -2   4  -3 16265.8 714.963   1
  -3  -4  -3 4658.24 216.535   1
   3   4   3 4830.89 217.358   1
   3  -4   3 4897.60 216.419   1
  -4  -4  -3 3485.52 171.489   1
   4   4   3 3327.67 170.135   1
  -4   4  -3 3363.94 172.901   1
   4  -4   3 3418.63 170.967   1
   5  -4   3 215.455 40.0976   1
  -5   4  -3 298.447 42.4044   1
   5   4   3 225.283 38.4576   1
  -5  -4  -3 226.603 38.7954   1
   6  -4   3 337.211 45.5547   1
  -6  -4  -3 259.990 40.4068   1
   6   4   3 238.961 37.6555   1
  -6   4  -3 359.010 45.4507   1
  -7  -4  -3 86506.6 3401.41   1
   7  -4   3 88439.8 3402.45   1
  -7   4  -3 96751.0 3405.16   1
   8   4   3 3436.18 172.353   1
  -8  -4  -3 2692.23 171.490   1
   9   4   3 66170.6 2631.51   1
  -9  -4  -3 65898.5 2634.13   1
   9  -4   3 69413.4 2637.58   1
  -9   4  -3 64294.4 2632.64   1
  10   4   3 5011.06 240.801   1
 -10  -4  -3 4999.75 244.011   1
  10  -4   3 4673.78 244.890   1
 -10   4  -3 4151.31 234.909   1
  11   4   3 13010.5 598.522   1
 -11  -4  -3 14598.8 609.589   1
  11  -4   3 14125.9 605.886   1
 -11   4  -3 14101.6 605.383   1
  12   4   3 5777.56 297.744   1
 -12  -4  -3 5903.15 305.765   1
  12  -4   3 6694.56 306.935   1
 -12   4  -3 6188.48 304.035   1
  13   4   3 147.125 40.9795   1
 -13  -4  -3 236.549 50.2272   1
  14   4   3 1184.95 101.295   1
 -14  -4  -3 1318.95 106.540   1
  14  -4   3 1179.31 99.5149   1
 -14   4  -3 1161.93 102.987   1
  15   4   3 15579.4 674.584   1
 -15  -4  -3 15182.6 676.913   1
  15  -4   3 14810.7 672.274   1
 -15   4  -3 16956.4 685.743   1
  16   4   3 105.913 46.9977   1
 -16  -4  -3 15.9620 45.5320   1
  16  -4   3 130.515 48.6141   1
 -16   4  -3 40.0045 47.2040   1
  17   4   3 5182.05 272.598   1
 -17  -4  -3 5381.95 278.606   1
  18   4   3 722.033 80.7993   1
 -18  -4  -3 787.595 83.8659   1
  18  -4   3 790.856 83.0291   1
 -18   4  -3 786.735 85.0973   1
  19   4   3-7.82850 44.5732   1
 -19  -4  -3-8.22504 43.4413   1
  19  -4   3-38.2978 47.0269   1
 -19   4  -3-7.93486 45.7009   1
  20  -4   3 916.837 89.0975   1
 -20   4  -3 672.009 76.7779   1
  21   4   3 502.696 68.0280   1
 -21  -4  -3 569.967 71.7421   1
  21  -4   3 534.568 75.2324   1
 -21   4  -3 300.952 64.8812   1
  22  -4   3 124.424 48.4248   1
 -22   4  -3 107.229 47.2347   1
  23   4   3 238.273 57.9244   1
 -23  -4  -3 142.392 52.8753   1
  23  -4   3 189.680 54.8682   1
 -23   4  -3 229.066 58.3080   1
  24   4   3 15.0477 46.6497   1
 -24   4  -3-22.6695 45.9242   1
  24  -4   3-14.7132 42.8457   1
 -24  -4  -3 7.68757 40.5989   1
  26  -5  -3-15.4287 41.8327   1
 -26   5   3 51.8650 39.1355   1
  25  -5  -3 980.878 94.6418   1
 -25   5   3 921.685 93.1321   1
  24  -5  -3 368.312 68.9310   1
 -24   5   3 406.868 69.4018   1
 -23   5   3 857.946 89.8316   1
  23  -5  -3 750.733 83.8102   1
  23   5  -3 693.875 82.9261   1
 -23  -5   3 874.146 88.2120   1
 -22   5   3 16.3258 47.0101   1
 -22  -5   3-8.16476 41.3337   1
  22  -5  -3-63.2569 51.8294   1
  22   5  -3 48.1240 42.9262   1
 -21   5   3 477.211 67.5631   1
 -21  -5   3 526.142 71.5664   1
  21  -5  -3 538.449 71.4732   1
  21   5  -3 475.956 69.5638   1
 -20  -5   3 23.9322 40.9756   1
  20   5  -3-31.2236 40.6635   1
 -19   5   3 388.246 63.8928   1
 -19  -5   3 350.374 59.4787   1
  19  -5  -3 339.991 62.0273   1
  19   5  -3 388.296 60.4463   1
 -18   5   3 1699.93 130.581   1
  18   5  -3 2016.64 134.631   1
  18  -5  -3 1976.54 138.850   1
 -18  -5   3 2091.37 138.089   1
 -17  -5   3 5017.56 259.192   1
  17   5  -3 4850.49 257.065   1
  17  -5  -3 5402.37 269.587   1
 -17   5   3 4790.51 255.834   1
  16   5  -3-20.4826 37.0193   1
 -16  -5   3-6.98150 36.8706   1
  16  -5  -3 22.3015 43.7743   1
 -16   5   3-14.6398 37.5984   1
  15  -5  -3 4045.83 229.425   1
  15   5  -3 4847.28 233.122   1
 -15  -5   3 4205.35 227.744   1
 -15   5   3 4708.70 237.980   1
  14  -5  -3 14074.6 609.866   1
 -14  -5   3 14019.6 603.960   1
 -14   5   3 14539.0 613.120   1
  14   5  -3 13644.3 603.106   1
 -13  -5   3 10856.6 482.368   1
  13  -5  -3 10914.1 489.131   1
  13   5  -3 10940.2 481.226   1
 -13   5   3 11501.6 493.498   1
 -12  -5   3 4582.67 233.626   1
  12  -5  -3 4782.77 242.011   1
 -12   5   3 4650.57 243.524   1
  12   5  -3 5176.64 237.216   1
  11   5  -3 11180.5 501.706   1
 -11  -5   3 12308.3 505.681   1
 -10  -5   3 12555.3 550.942   1
  10  -5  -3 12779.5 562.354   1
  10   5  -3 13826.9 555.072   1
 -10   5   3 13265.3 562.916   1
   9  -5  -3 2304.21 132.178   1
  -9  -5   3 2136.30 120.492   1
  -9   5   3 1976.76 125.873   1
  -8  -5   3 91846.0 3512.66   1
   8  -5  -3 88454.3 3521.31   1
  -8   5   3 82245.9 3517.69   1
   8   5  -3 94576.6 3511.85   1
   7  -5  -3 4490.38 221.560   1
  -7   5   3 4355.81 222.366   1
   7   5  -3 5008.72 216.543   1
  -7  -5   3 4660.88 215.684   1
  -6   5   3 462.724 49.3892   1
   6  -5  -3 476.585 50.2944   1
  -5   5   3 563.804 51.8741   1
   5  -5  -3 594.665 54.3180   1
   4  -5  -3 30830.5 1235.94   1
  -4   5   3 30802.0 1234.61   1
   4   5  -3 29974.1 1223.12   1
  -4  -5   3 31765.7 1225.58   1
   3  -5  -3 1189.31 79.6268   1
  -3   5   3 1302.26 82.3683   1
   3   5  -3 1181.35 71.9168   1
  -3  -5   3 1257.65 73.9867   1
  -2   5   3 190205. 7606.40   1
   2  -5  -3 200857. 7609.89   1
  -1   5   3 47213.1 1801.25   1
   1  -5  -3 43828.9 1799.64   1
   0  -5   3 154805. 5799.83   1
   0   5   3 144932. 5802.68   1
   0   5  -3 142413. 5796.55   1
   0  -5  -3 153955. 5806.47   1
   1  -5   3 39258.6 1468.72   1
  -1  -5  -3 35536.5 1470.84   1
  -1   5  -3 36885.2 1466.87   1
   1   5   3 35892.2 1470.58   1
  -2  -5  -3 2967.91 145.516   1
   2   5   3 2942.29 144.515   1
   2  -5   3 2487.09 138.203   1
  -2   5  -3 2412.81 138.178   1
  -3  -5  -3 1463.15 95.6246   1
   3   5   3 1455.40 92.9167   1
   3  -5   3 1600.98 95.3681   1
  -3   5  -3 1348.57 90.6233   1
  -4  -5  -3 395.085 53.5501   1
   4   5   3 507.847 51.7127   1
   4  -5   3 415.426 52.2088   1
  -4   5  -3 421.396 52.5737   1
  -5  -5  -3 419.290 47.0837   1
   5   5   3 389.603 47.6560   1
   5  -5   3 337.211 43.8691   1
  -5   5  -3 276.747 43.9759   1
  -6  -5  -3 107413. 4398.30   1
   6   5   3 113035. 4401.74   1
   6  -5   3 110667. 4401.72   1
  -6   5  -3 118617. 4407.40   1
   7   5   3 450.365 55.3098   1
  -7  -5  -3 498.266 56.0625   1
   7  -5   3 443.801 56.9001   1
  -7   5  -3 418.502 55.5335   1
  -8   5  -3 33352.0 1347.19   1
   8  -5   3 33039.8 1346.58   1
  -9   5  -3 498.564 60.3917   1
   9  -5   3 548.051 61.6226   1
  -9  -5  -3 535.220 61.2666   1
   9   5   3 592.525 62.1387   1
 -10  -5  -3 21192.0 891.852   1
 -10   5  -3 20544.3 891.166   1
  10  -5   3 22003.2 896.196   1
  10   5   3 21851.4 892.683   1
 -11  -5  -3 5163.50 261.087   1
  11  -5   3 4847.36 258.958   1
 -11   5  -3 4997.86 259.514   1
  11   5   3 5400.34 261.182   1
 -12   5  -3 5885.98 309.068   1
  12  -5   3 6852.20 323.631   1
 -12  -5  -3 6794.89 317.866   1
  12   5   3 6439.89 314.499   1
  13   5   3 167.312 45.4234   1
 -13  -5  -3 231.569 51.7364   1
  13  -5   3 186.069 48.6357   1
 -13   5  -3 290.608 56.6381   1
  14   5   3 119.719 48.7730   1
 -14  -5  -3 107.568 47.3339   1
  14  -5   3 66.6054 41.8262   1
 -14   5  -3 116.940 44.0416   1
  15   5   3 2126.83 147.159   1
  15  -5   3 2082.24 142.606   1
 -15   5  -3 2371.01 152.970   1
 -16  -5  -3 3900.21 222.434   1
  16  -5   3 3946.01 222.054   1
 -16   5  -3 3957.11 222.536   1
  17  -5   3 2270.25 150.953   1
 -17   5  -3 2156.38 150.984   1
  18   5   3 4091.26 237.520   1
 -18  -5  -3 4567.05 244.235   1
  18  -5   3 4398.34 239.236   1
 -18   5  -3 4488.64 243.523   1
  19   5   3 72.0767 45.8017   1
 -19   5  -3 171.898 48.9160   1
 -19  -5  -3 106.449 47.3576   1
  19  -5   3 92.5534 43.0978   1
 -20  -5  -3 2766.02 168.584   1
 -20   5  -3 2827.18 169.752   1
  20   5   3 2495.79 162.618   1
  20  -5   3 2241.02 155.933   1
 -21  -5  -3 1431.10 114.962   1
 -21   5  -3 1161.57 104.608   1
  21  -5   3 1252.65 107.045   1
  21   5   3 1231.66 108.830   1
  22   5   3-31.1245 41.6448   1
 -22  -5  -3 7.82883 38.4503   1
 -22   5  -3 44.9631 43.6453   1
  23   5   3 219.309 58.7429   1
 -23  -5  -3 190.157 52.8453   1
  23  -5   3 158.293 49.8636   1
 -23   5  -3 134.518 49.4443   1
  24   5   3-7.32278 43.1198   1
 -24  -5  -3 14.8711 43.7838   1
  26  -6  -3 578.032 73.3825   1
 -26   6   3 528.012 73.2209   1
  25  -6  -3-7.52353 45.2627   1
 -25   6   3 55.8338 43.8059   1
  24  -6  -3 1606.22 123.378   1
 -24   6   3 1546.93 123.822   1
 -23   6   3 593.444 75.5048   1
  23   6  -3 786.613 85.5669   1
  23  -6  -3 575.630 77.5230   1
 -22  -6   3 1992.33 140.501   1
 -22   6   3 2077.73 144.902   1
  22  -6  -3 1968.74 138.968   1
  22   6  -3 2045.79 141.662   1
  21   6  -3 456.219 67.8131   1
 -21  -6   3 443.469 68.6740   1
  21  -6  -3 571.492 74.9308   1
 -21   6   3 465.502 71.3746   1
  20  -6  -3 1711.79 131.688   1
  20   6  -3 1808.88 131.397   1
 -20  -6   3 1672.65 129.243   1
  19  -6  -3 1196.31 107.384   1
  19   6  -3 1148.98 97.2081   1
 -19   6   3 964.875 95.9743   1
 -19  -6   3 968.720 93.1047   1
  18  -6  -3 97.0863 46.8846   1
 -18   6   3 169.623 47.1473   1
  17   6  -3 1714.02 124.094   1
 -17  -6   3 1846.64 127.935   1
 -17   6   3 1785.08 129.428   1
 -16  -6   3 10083.3 433.800   1
  16   6  -3 8864.59 425.125   1
  16  -6  -3 9196.81 431.167   1
 -15  -6   3 6481.53 318.849   1
  15  -6  -3 6894.64 327.270   1
 -15   6   3 6714.10 326.948   1
  15   6  -3 6640.91 318.942   1
 -14  -6   3 2488.03 154.763   1
  14   6  -3 2650.99 155.286   1
 -14   6   3 2652.47 162.172   1
  14  -6  -3 2699.10 161.025   1
 -13   6   3 628.764 71.1641   1
  13  -6  -3 582.445 67.7860   1
 -12  -6   3 398.668 51.7932   1
  12   6  -3 302.287 50.4668   1
 -12   6   3 422.178 57.0719   1
  12  -6  -3 393.614 53.3308   1
 -11  -6   3 705.670 64.8924   1
  11   6  -3 713.544 63.5698   1
 -11   6   3 543.872 63.2734   1
  11  -6  -3 608.766 67.7423   1
 -10  -6   3 25087.4 1059.58   1
  10   6  -3 26899.3 1059.13   1
 -10   6   3 24593.7 1063.12   1
  10  -6  -3 27643.0 1071.72   1
  -9  -6   3 25196.6 1035.67   1
   9   6  -3 24800.3 1033.34   1
  -9   6   3 26256.7 1046.00   1
   9  -6  -3 26010.6 1046.76   1
   8  -6  -3 55.4536 27.5885   1
  -8  -6   3 137.594 32.6481   1
  -8   6   3 169.103 36.3359   1
   7   6  -3 7159.47 306.817   1
  -7  -6   3 6661.71 307.163   1
   7  -6  -3 6803.21 314.853   1
  -7   6   3 6925.78 316.914   1
  -6  -6   3 1611.17 98.0507   1
  -6   6   3 1742.34 107.817   1
   6   6  -3 1790.42 98.8580   1
  -5  -6   3 36519.9 1461.22   1
  -5   6   3 39046.3 1472.87   1
   5  -6  -3 34835.2 1469.18   1
   5   6  -3 36684.9 1459.73   1
  -4  -6   3 12334.4 482.716   1
  -4   6   3 11498.2 488.013   1
   4  -6  -3 12343.7 492.159   1
  -3  -6   3 78593.4 3068.57   1
  -3   6   3 79566.2 3076.84   1
   3  -6  -3 77812.3 3076.43   1
   3   6  -3 77114.3 3067.75   1
   2  -6  -3 20277.4 847.717   1
   2   6  -3 20727.1 838.351   1
  -2  -6   3 22261.3 844.367   1
  -2   6   3 19580.8 844.964   1
   1  -6  -3 26588.2 1049.74   1
   1   6  -3 26920.9 1043.21   1
  -1  -6   3 24787.1 1041.17   1
  -1   6   3 25582.4 1047.51   1
   0  -6  -3 91117.6 3509.47   1
   0   6  -3 96129.7 3503.83   1
   0  -6   3 90444.1 3501.88   1
  -1  -6  -3 147681. 6032.22   1
   1   6   3 146340. 6030.55   1
   1  -6   3 159266. 6027.11   1
  -1   6  -3 164111. 6032.26   1
  -2  -6  -3 12183.1 546.515   1
  -2   6  -3 14051.4 549.005   1
   2  -6   3 12682.8 544.332   1
   2   6   3 12900.5 546.706   1
  -3   6  -3 6723.03 304.386   1
   3  -6   3 6458.23 302.697   1
   3   6   3 6609.99 303.330   1
  -3  -6  -3 6930.33 307.901   1
  -4   6  -3 488.567 54.8081   1
   4   6   3 499.445 55.5277   1
  -4  -6  -3 617.963 59.8043   1
  -5   6  -3 157.576 36.7521   1
   5  -6   3 121.228 37.2650   1
   5   6   3 21.3192 33.2783   1
  -5  -6  -3 111.393 37.0354   1
  -6   6  -3 376.390 56.6142   1
   6  -6   3 396.441 53.8212   1
   6   6   3 415.194 53.1214   1
  -6  -6  -3 467.335 54.8770   1
   7  -6   3 48863.7 2103.45   1
  -7   6  -3 57476.3 2113.61   1
  -8   6  -3 65.0198 38.3250   1
   8  -6   3 6.37149 35.4621   1
   8   6   3 44.6983 36.8141   1
  -8  -6  -3 60.9318 37.0707   1
  -9   6  -3 10234.4 461.622   1
  -9  -6  -3 9477.52 459.336   1
   9   6   3 10816.1 463.328   1
   9  -6   3 10725.2 463.544   1
 -10  -6  -3 17263.3 749.302   1
 -10   6  -3 17173.8 750.197   1
  10  -6   3 17716.2 752.269   1
  10   6   3 18711.5 752.654   1
 -11  -6  -3 4211.58 240.308   1
 -11   6  -3 4916.06 247.641   1
  11   6   3 4612.30 242.389   1
  11  -6   3 5133.52 252.072   1
 -12  -6  -3 1365.17 107.859   1
  12   6   3 1357.98 106.796   1
 -13   6  -3 292.975 56.3907   1
 -13  -6  -3 274.376 52.0503   1
  13  -6   3 392.073 65.2930   1
  13   6   3 289.443 54.9589   1
 -14   6  -3 2543.72 156.267   1
  14  -6   3 2251.50 152.276   1
  14   6   3 2336.51 151.923   1
 -15   6  -3 1814.34 136.342   1
  15  -6   3 1977.37 138.150   1
 -15  -6  -3 2169.75 142.168   1
  16   6   3 3284.04 191.597   1
 -16  -6  -3 3113.25 189.073   1
 -17  -6  -3 11080.3 488.665   1
 -17   6  -3 10915.8 491.144   1
  17  -6   3 9809.23 480.038   1
  17   6   3 10784.2 486.175   1
 -18  -6  -3 1049.95 95.6927   1
 -18   6  -3 792.990 88.1197   1
  18  -6   3 917.252 89.0711   1
  18   6   3 853.840 89.5280   1
 -19  -6  -3 1139.76 102.801   1
 -19   6  -3 1143.59 104.316   1
  19   6   3 1200.22 102.690   1
  19  -6   3 930.705 93.2446   1
  20  -6   3 137.956 44.4052   1
 -20   6  -3 89.5233 46.0492   1
  20   6   3 117.304 45.8044   1
 -20  -6  -3 152.246 47.9408   1
 -21  -6  -3 1432.20 111.718   1
 -21   6  -3 1424.53 113.129   1
  21   6   3 1164.63 104.011   1
  21  -6   3 1126.15 100.930   1
  22  -6   3 147.966 53.3276   1
 -22  -6  -3 172.724 48.5947   1
  22   6   3 191.369 53.5263   1
 -22   6  -3 113.369 53.6668   1
  23  -6   3 672.567 80.6909   1
 -23   6  -3 653.743 77.8925   1
 -24  -6  -3 142.474 53.5539   1
  24   6   3 132.569 52.2186   1
  26  -7  -3 131.054 48.7775   1
 -26   7   3 108.045 49.9093   1
  25  -7  -3 1355.15 112.069   1
 -25   7   3 1262.79 111.878   1
  24  -7  -3 100.846 51.3810   1
 -24   7   3 55.9918 44.5698   1
  23  -7  -3 409.182 65.2636   1
 -23   7   3 508.993 70.5650   1
 -22   7   3 99.7260 48.0748   1
  22  -7  -3 154.427 51.2551   1
  22   7  -3 92.4556 48.6170   1
 -22  -7   3 114.707 42.9213   1
  21  -7  -3 2075.42 143.741   1
 -21   7   3 1916.38 141.640   1
 -20   7   3 2995.92 181.624   1
  20  -7  -3 3174.71 187.363   1
  20   7  -3 3044.16 183.587   1
 -20  -7   3 2527.19 172.240   1
 -19   7   3 2163.28 149.112   1
  19  -7  -3 2502.25 159.785   1
  19   7  -3 2445.28 154.795   1
 -19  -7   3 1952.24 143.671   1
 -18   7   3 5024.36 274.461   1
 -18  -7   3 5199.57 273.099   1
  18  -7  -3 5395.71 280.654   1
  18   7  -3 5713.34 280.732   1
 -17   7   3 381.702 61.2602   1
  17   7  -3 486.561 65.7438   1
 -17  -7   3 402.517 62.5811   1
  17  -7  -3 298.635 60.2433   1
 -16   7   3 93.0084 46.6357   1
  16   7  -3 7.41329 35.8545   1
 -16  -7   3 14.7209 38.8886   1
  16  -7  -3 15.3759 37.7758   1
 -15   7   3 11864.2 535.528   1
  15   7  -3 12237.5 530.675   1
 -15  -7   3 11945.6 530.869   1
  15  -7  -3 11657.8 531.918   1
 -14   7   3 2206.01 141.921   1
  14   7  -3 2111.02 132.782   1
 -14  -7   3 1882.70 131.573   1
  14  -7  -3 1899.41 134.354   1
 -13   7   3 1947.70 140.941   1
  13   7  -3 2249.20 136.442   1
  13  -7  -3 1995.49 140.113   1
 -13  -7   3 2319.82 140.214   1
  12  -7  -3 1475.52 113.151   1
 -12   7   3 1688.80 117.623   1
 -11   7   3 7577.59 347.197   1
  11   7  -3 6859.54 337.322   1
 -11  -7   3 7117.39 338.792   1
  11  -7  -3 7949.01 351.904   1
 -10   7   3 10271.3 439.641   1
  10   7  -3 9273.10 422.438   1
 -10  -7   3 9186.98 424.037   1
  10  -7  -3 9998.01 436.941   1
  -9   7   3 8697.94 390.038   1
  -9  -7   3 8090.58 379.475   1
   9  -7  -3 8507.22 388.426   1
   9   7  -3 8945.87 381.629   1
   8   7  -3 30498.8 1234.52   1
  -8  -7   3 30746.7 1236.40   1
  -7  -7   3 2480.93 139.736   1
   7  -7  -3 2453.18 144.552   1
  -7   7   3 2617.02 146.589   1
  -6  -7   3 18928.8 766.035   1
  -6   7   3 19562.6 776.898   1
   6  -7  -3 18718.4 774.772   1
   6   7  -3 17479.2 760.409   1
  -5   7   3 53073.2 2146.95   1
   5  -7  -3 52046.9 2147.67   1
   5   7  -3 56611.2 2139.40   1
  -4  -7   3 33876.3 1319.26   1
  -4   7   3 32747.7 1324.51   1
   4  -7  -3 32603.3 1326.94   1
   4   7  -3 32376.3 1315.97   1
  -3  -7   3 9259.13 377.931   1
  -3   7   3 8926.26 382.592   1
   3  -7  -3 8168.63 379.302   1
   3   7  -3 8114.15 372.388   1
   2  -7  -3 13064.4 553.945   1
   2   7  -3 11950.9 539.686   1
  -2  -7   3 13397.7 545.498   1
  -2   7   3 13688.9 552.309   1
   1  -7  -3 42461.6 1759.39   1
   1   7  -3 42316.0 1751.62   1
  -1  -7   3 47446.0 1756.97   1
  -1   7   3 44422.4 1759.32   1
   0  -7  -3 15568.5 616.036   1
   0   7  -3 15326.5 609.692   1
   0  -7   3 14122.2 606.567   1
   0   7   3 13287.9 608.243   1
  -1  -7  -3 42067.9 1741.61   1
  -1   7  -3 45903.0 1740.94   1
   1  -7   3 39777.1 1735.72   1
   1   7   3 47780.1 1745.80   1
  -2  -7  -3 35608.8 1355.94   1
   2   7   3 34409.1 1352.35   1
   2  -7   3 32008.5 1346.82   1
  -2   7  -3 32573.8 1348.96   1
  -3  -7  -3 2856.54 157.791   1
  -3   7  -3 2879.45 154.556   1
   3  -7   3 2740.73 152.965   1
   3   7   3 2695.32 153.270   1
  -4   7  -3 44362.0 1553.68   1
   4  -7   3 37904.9 1544.74   1
   4   7   3 33305.8 1539.82   1
  -4  -7  -3 39568.8 1547.40   1
  -6   7  -3 36882.0 1466.69   1
   6  -7   3 35413.3 1465.47   1
   6   7   3 38352.7 1467.96   1
  -6  -7  -3 34523.5 1467.99   1
  -7   7  -3 9281.47 418.379   1
   7  -7   3 8995.81 413.197   1
   7   7   3 9382.77 415.204   1
  -7  -7  -3 9116.54 416.831   1
  -8   7  -3 2289.87 149.281   1
   8  -7   3 2499.11 150.625   1
   8   7   3 2568.05 151.285   1
  -8  -7  -3 2399.93 149.642   1
  -9   7  -3 3202.25 187.604   1
   9  -7   3 3223.73 187.660   1
   9   7   3 3802.52 193.602   1
  -9  -7  -3 3202.88 186.742   1
 -10   7  -3 1676.96 117.706   1
 -10  -7  -3 1513.05 114.193   1
  10  -7   3 1594.75 116.475   1
  10   7   3 1398.39 109.618   1
  11   7   3 5822.41 283.027   1
 -11  -7  -3 5231.92 275.379   1
 -12   7  -3 6556.12 330.997   1
  12  -7   3 7188.18 338.628   1
 -13   7  -3 5272.58 275.371   1
  13  -7   3 5567.15 278.656   1
  13   7   3 5269.79 276.535   1
 -14   7  -3 4903.84 256.619   1
  14  -7   3 4837.20 262.469   1
 -14  -7  -3 4899.98 258.792   1
 -15  -7  -3 63.2021 43.4283   1
 -15   7  -3 46.9719 41.3941   1
  15   7   3 85.7603 45.9539   1
  15  -7   3 16.2417 42.3525   1
  16  -7   3 3763.41 218.941   1
 -16   7  -3 4246.75 228.088   1
 -17  -7  -3 1512.95 117.755   1
 -17   7  -3 1249.38 111.892   1
  17   7   3 1474.58 116.871   1
  17  -7   3 1206.17 107.351   1
 -18  -7  -3 121.885 47.9803   1
  18   7   3 63.6949 46.5078   1
  19  -7   3-46.7413 44.3575   1
 -19   7  -3 8.14901 44.7525   1
 -20   7  -3 1262.56 108.570   1
  20  -7   3 1321.75 109.570   1
  20   7   3 1186.18 106.796   1
 -20  -7  -3 1096.95 103.759   1
  21  -7   3 67.7751 46.7152   1
 -21   7  -3 7.98584 47.5563   1
  22   7   3 2859.99 173.711   1
 -22  -7  -3 2610.30 168.820   1
 -23   7  -3 499.452 69.9149   1
  23  -7   3 687.734 79.1289   1
  23   7   3 609.624 79.2353   1
 -23  -7  -3 696.687 80.8832   1
  25  -8  -3 75.2721 49.1021   1
 -25   8   3 155.185 51.9314   1
  24  -8  -3 441.200 69.6065   1
 -24   8   3 393.515 69.1844   1
  22  -8  -3-7.90581 40.0274   1
 -22   8   3 40.5091 40.4119   1
 -21   8   3-15.9752 39.2294   1
  21  -8  -3 41.4489 46.0846   1
  21   8  -3-8.29947 39.4668   1
 -21  -8   3-25.6870 43.3464   1
 -20   8   3 3062.32 183.939   1
 -20  -8   3 3045.52 191.636   1
  20  -8  -3 3110.73 190.795   1
  20   8  -3 3090.95 187.874   1
 -19  -8   3 141.732 48.4700   1
  19   8  -3 281.410 59.2235   1
  19  -8  -3 221.107 59.4457   1
 -18   8   3 985.825 98.5641   1
  18   8  -3 1279.25 105.623   1
 -18  -8   3 1086.83 100.124   1
 -17  -8   3 5634.33 290.911   1
  17  -8  -3 5390.31 288.047   1
  17   8  -3 5985.57 291.312   1
 -16   8   3 2576.76 163.470   1
  16   8  -3 2451.09 155.553   1
 -16  -8   3 2483.47 159.509   1
  16  -8  -3 2401.14 157.759   1
 -15   8   3 3773.17 212.073   1
  15   8  -3 3970.41 210.667   1
 -15  -8   3 3957.42 212.371   1
  15  -8  -3 3294.44 203.729   1
 -14   8   3 1382.19 114.429   1
  14   8  -3 1332.69 105.711   1
 -14  -8   3 1224.04 102.764   1
  14  -8  -3 1349.37 107.829   1
 -13   8   3 810.397 83.1351   1
  13   8  -3 823.046 78.6918   1
 -13  -8   3 956.720 84.0561   1
  13  -8  -3 690.252 76.7762   1
 -12   8   3 200.617 44.5255   1
  12   8  -3 152.999 38.9636   1
 -12  -8   3 185.447 44.3341   1
  12  -8  -3 176.484 41.4596   1
 -11   8   3 2644.34 158.232   1
  11   8  -3 2417.61 148.456   1
 -11  -8   3 2515.58 152.139   1
  11  -8  -3 2674.27 160.984   1
 -10   8   3 24144.8 1011.36   1
 -10  -8   3 24799.4 1006.40   1
  10   8  -3 24083.8 1001.08   1
  10  -8  -3 24612.6 1012.39   1
  -9  -8   3 23684.9 979.152   1
   9  -8  -3 23768.2 986.164   1
   9   8  -3 25362.7 980.755   1
  -9   8   3 22338.6 984.022   1
   8  -8  -3 518.525 58.1804   1
  -8  -8   3 416.650 51.8388   1
  -8   8   3 538.833 61.2090   1
   8   8  -3 565.477 57.0855   1
   7   8  -3 49888.9 2024.94   1
  -7   8   3 50942.7 2037.28   1
   7  -8  -3 51748.6 2035.90   1
  -7  -8   3 51435.4 2028.61   1
  -6   8   3 16046.4 672.335   1
   6  -8  -3 16162.3 671.714   1
  -6  -8   3 15325.9 662.146   1
   5   8  -3 19270.7 794.014   1
  -5  -8   3 19247.0 795.633   1
  -4   8   3 10505.5 467.583   1
   4  -8  -3 9216.05 466.776   1
   3   8  -3 23504.0 992.601   1
  -3   8   3 24639.1 1000.74   1
  -3  -8   3 24965.7 996.542   1
   3  -8  -3 24695.8 1001.71   1
  -2   8   3 33.1858 32.2614   1
   2   8  -3 66.9787 29.7158   1
   2  -8  -3 22.5468 30.6130   1
  -2  -8   3 54.4209 27.5604   1
  -1   8   3 54256.6 2168.58   1
   1   8  -3 53120.1 2161.47   1
  -1  -8   3 53030.0 2163.03   1
   1  -8  -3 58479.8 2173.06   1
   0   8   3 31811.3 1195.46   1
   0  -8   3 31660.9 1191.28   1
   0  -8  -3 29747.5 1192.84   1
   1   8   3 5244.84 246.076   1
   1  -8   3 4971.63 243.194   1
  -1   8  -3 4781.35 240.051   1
  -1  -8  -3 5092.95 248.151   1
  -2   8  -3 13593.6 554.474   1
   2  -8   3 12265.9 549.174   1
  -3   8  -3 10929.1 481.917   1
   3  -8   3 11201.8 484.041   1
   4   8   3 7184.07 312.547   1
  -4  -8  -3 5935.71 305.731   1
  -5  -8  -3 38447.3 1690.61   1
   5   8   3 41896.6 1687.94   1
  -5   8  -3 43490.8 1691.64   1
   5  -8   3 44296.1 1693.98   1
  -6  -8  -3 5368.24 269.292   1
   6   8   3 5374.15 267.009   1
  -6   8  -3 5502.97 269.985   1
   6  -8   3 5563.11 272.845   1
  -7  -8  -3 39651.3 1465.77   1
  -7   8  -3 41748.6 1467.79   1
   7  -8   3 39184.4 1465.10   1
  -8  -8  -3 5211.80 266.705   1
   8   8   3 5212.90 266.338   1
  -8   8  -3 5306.06 271.782   1
   8  -8   3 5518.42 269.092   1
  -9  -8  -3 3369.92 192.776   1
   9   8   3 3308.72 190.860   1
  -9   8  -3 3547.83 199.399   1
   9  -8   3 3544.28 196.373   1
  10   8   3 939.202 85.9896   1
 -10  -8  -3 857.205 85.3519   1
  11  -8   3 368.048 60.9897   1
 -11   8  -3 421.086 63.5008   1
 -12   8  -3 2092.85 147.186   1
  12  -8   3 2200.71 147.086   1
  12   8   3 2563.45 154.930   1
 -13   8  -3 11489.9 540.364   1
  13  -8   3 12500.7 547.924   1
 -13  -8  -3 12365.0 545.918   1
 -14   8  -3 1010.62 98.3179   1
  14  -8   3 1241.65 105.110   1
  14   8   3 1213.80 105.425   1
 -14  -8  -3 1370.95 111.871   1
 -15   8  -3 1703.61 127.710   1
  15  -8   3 1826.68 137.240   1
  15   8   3 1913.45 139.482   1
 -15  -8  -3 1720.20 135.624   1
 -16   8  -3 150.687 49.3228   1
  16  -8   3 123.399 50.6500   1
  16   8   3 49.1657 45.7153   1
 -16  -8  -3 57.9511 46.1831   1
 -17   8  -3 502.117 73.8049   1
  17  -8   3 347.577 63.7658   1
  17   8   3 391.201 68.1371   1
 -17  -8  -3 421.167 65.7049   1
 -18   8  -3 701.622 81.9247   1
  18  -8   3 651.461 76.9900   1
  18   8   3 817.496 87.9278   1
 -18  -8  -3 579.248 76.5783   1
 -19   8  -3 1317.47 113.554   1
  19  -8   3 1307.32 108.627   1
  19   8   3 1489.05 116.397   1
 -19  -8  -3 1246.04 108.789   1
 -20   8  -3 56.0575 47.8887   1
  20  -8   3 137.804 52.5399   1
  20   8   3 165.075 53.8232   1
 -20  -8  -3 122.828 52.4459   1
 -21   8  -3 666.461 80.9101   1
  21  -8   3 572.707 78.0402   1
  21   8   3 662.019 82.5120   1
 -21  -8  -3 562.426 77.9586   1
 -22   8  -3 408.568 71.3945   1
  22  -8   3 530.091 73.9680   1
  22   8   3 552.968 77.7357   1
 -22  -8  -3 296.663 63.1430   1
  23   8   3 269.965 64.3862   1
  25  -9  -3 536.423 75.5064   1
 -25   9   3 610.512 78.2211   1
 -24   9   3-15.9536 48.4822   1
  23  -9  -3 215.744 54.4351   1
 -23   9   3 159.713 52.8608   1
  22  -9  -3 16.2201 46.7224   1
 -22   9   3 47.6410 44.6935   1
  21  -9  -3 52.2169 49.6038   1
 -21   9   3 68.4750 44.3754   1
  20   9  -3 555.644 76.3260   1
 -20  -9   3 582.505 77.2128   1
 -19   9   3 1547.50 124.858   1
 -19  -9   3 1712.56 132.377   1
  19  -9  -3 1922.49 135.769   1
  19   9  -3 1931.88 135.051   1
 -18   9   3 470.773 70.7282   1
  18  -9  -3 365.269 67.4971   1
  18   9  -3 443.053 67.7431   1
 -18  -9   3 464.001 66.9063   1
 -17   9   3 1462.91 119.702   1
  17  -9  -3 1413.04 115.490   1
  17   9  -3 1608.05 119.723   1
 -17  -9   3 1429.63 117.576   1
 -16   9   3 5452.26 280.336   1
  16  -9  -3 5363.96 278.359   1
 -16  -9   3 5248.91 278.114   1
 -15   9   3 10905.6 503.217   1
  15  -9  -3 11092.6 501.926   1
  15   9  -3 10794.2 497.446   1
 -15  -9   3 11423.4 503.834   1
 -14   9   3 1320.40 111.617   1
  14  -9  -3 1388.20 112.642   1
  14   9  -3 1451.47 110.924   1
 -14  -9   3 1611.24 117.555   1
 -13   9   3 639.869 75.9810   1
 -13  -9   3 785.723 81.0908   1
  13  -9  -3 646.275 77.7885   1
 -12  -9   3 335.757 56.1003   1
  12   9  -3 246.194 49.9243   1
 -11   9   3 621.469 74.9973   1
  11  -9  -3 538.783 70.3234   1
  11   9  -3 459.287 60.3849   1
 -11  -9   3 552.756 65.3728   1
  10  -9  -3 18885.0 804.122   1
 -10  -9   3 18995.4 798.827   1
  10   9  -3 19015.0 797.069   1
 -10   9   3 19018.6 805.436   1
  -9   9   3 20225.8 866.998   1
   9  -9  -3 21241.3 871.092   1
  -8   9   3 3750.05 209.281   1
   8  -9  -3 4125.33 213.192   1
   7   9  -3 680.811 69.0381   1
  -7   9   3 804.132 75.4152   1
   7  -9  -3 852.882 78.6571   1
  -7  -9   3 954.184 78.0972   1
   6   9  -3 29644.7 1242.96   1
  -6   9   3 30373.9 1251.72   1
   6  -9  -3 31469.4 1254.91   1
  -6  -9   3 31415.6 1246.41   1
   5   9  -3 1048.34 83.0741   1
  -5   9   3 1031.52 86.5198   1
   5  -9  -3 940.480 86.4794   1
  -5  -9   3 1168.92 85.8752   1
  -4   9   3 11374.7 506.607   1
   4  -9  -3 10653.0 504.610   1
  -4  -9   3 11442.7 501.574   1
  -3   9   3 59.5163 31.4643   1
   3   9  -3 5.42864 25.4224   1
  -3  -9   3 27.4233 27.8035   1
   3  -9  -3 67.8446 34.7333   1
   2   9  -3 22261.6 852.277   1
  -2   9   3 21297.7 856.991   1
   2  -9  -3 19105.3 853.767   1
  -2  -9   3 19609.5 848.493   1
  -1   9   3 1859.78 119.395   1
   1   9  -3 1744.75 114.628   1
  -1  -9   3 1849.16 117.805   1
   1  -9  -3 2030.22 125.731   1
   0   9   3 11234.3 467.551   1
   0   9  -3 10826.4 460.967   1
   0  -9   3 9912.86 457.761   1
   0  -9  -3 10031.3 463.114   1
   1   9   3 2540.60 152.992   1
  -1  -9  -3 2731.83 156.521   1
   2   9   3 9888.79 417.380   1
  -2   9  -3 8699.40 413.778   1
   2  -9   3 8358.19 409.277   1
  -2  -9  -3 10065.9 421.337   1
   3   9   3 103.736 35.8252   1
  -3   9  -3 110.738 35.7170   1
   3  -9   3 171.755 40.1090   1
  -3  -9  -3 89.3564 34.4571   1
  -4   9  -3 50021.6 1950.39   1
   4  -9   3 49136.2 1947.41   1
   4   9   3 48958.0 1947.35   1
  -4  -9  -3 46468.7 1947.32   1
  -5  -9  -3 11802.5 514.034   1
  -5   9  -3 10919.5 511.134   1
   5  -9   3 12204.4 516.332   1
  -6  -9  -3 2219.51 141.466   1
   6   9   3 2298.15 141.790   1
  -6   9  -3 2026.88 138.770   1
   6  -9   3 2393.76 147.466   1
  -7  -9  -3 128.521 44.0141   1
   7   9   3 108.711 42.7240   1
  -7   9  -3 98.0344 41.8690   1
   7  -9   3 78.5671 35.3040   1
  -8  -9  -3 6720.00 336.166   1
   8   9   3 7216.30 335.766   1
  -8   9  -3 6641.51 333.968   1
   8  -9   3 7401.91 339.651   1
   9   9   3 547.232 68.0863   1
  -9  -9  -3 598.199 69.8312   1
  10  -9   3 7465.93 348.413   1
 -10   9  -3 6920.18 348.675   1
  11   9   3 561.228 72.0529   1
 -11   9  -3 504.670 72.7796   1
  11  -9   3 522.924 70.1752   1
 -12  -9  -3 4682.47 248.292   1
  12  -9   3 4136.86 239.529   1
 -12   9  -3 4960.67 251.582   1
 -13  -9  -3 97.9685 42.0671   1
  13   9   3 101.476 40.8002   1
  13  -9   3 87.3276 38.5221   1
 -13   9  -3 55.3157 40.7267   1
 -14   9  -3 4346.25 253.518   1
 -14  -9  -3 4852.94 260.293   1
  14  -9   3 4880.80 259.840   1
  14   9   3 5321.64 263.682   1
 -15  -9  -3 25.1836 37.8732   1
  15   9   3 48.0235 37.4245   1
  15  -9   3-8.14172 43.5766   1
 -15   9  -3-32.0783 48.7404   1
 -16  -9  -3 660.015 80.0993   1
 -16   9  -3 630.297 76.6013   1
  16  -9   3 755.185 86.0046   1
  16   9   3 693.606 78.6540   1
 -17  -9  -3 2075.80 146.743   1
 -17   9  -3 2034.79 144.157   1
  17  -9   3 2068.83 145.205   1
  17   9   3 2066.53 144.525   1
 -18  -9  -3 1083.34 98.7759   1
 -18   9  -3 675.309 81.3471   1
  18  -9   3 1073.92 95.7555   1
  18   9   3 607.388 82.4512   1
 -19  -9  -3 58.9283 46.2714   1
  19   9   3 48.3253 52.3695   1
  20  -9   3 74.8428 46.0646   1
 -20   9  -3 95.5419 48.0040   1
 -21  -9  -3 16.4171 40.9456   1
 -21   9  -3 30.9853 44.1067   1
  21  -9   3-7.42585 35.9028   1
  21   9   3 39.2698 44.1964   1
 -22  -9  -3 523.838 74.0031   1
  22   9   3 353.513 66.5378   1
  24 -10  -3 189.171 55.2290   1
 -24  10   3 337.169 65.3333   1
 -22  10   3-23.0281 35.8996   1
  21 -10  -3 925.596 94.0366   1
 -21  10   3 939.282 92.0404   1
  20  10  -3 8.37727 44.2711   1
  20 -10  -3 74.1036 51.0769   1
 -18 -10   3 1279.62 109.567   1
 -18  10   3 1221.74 106.728   1
  18 -10  -3 1209.44 106.720   1
  18  10  -3 1318.64 111.529   1
 -17  10   3 1237.84 110.948   1
  17 -10  -3 1467.35 117.386   1
  17  10  -3 1373.89 112.745   1
 -17 -10   3 1218.62 110.287   1
 -16  10   3 2624.74 174.361   1
  16 -10  -3 2815.48 174.933   1
  16  10  -3 2879.46 176.364   1
 -16 -10   3 3046.78 181.349   1
 -15  10   3 563.174 76.6472   1
 -15 -10   3 633.631 77.3027   1
  15 -10  -3 453.500 63.5974   1
  15  10  -3 724.962 77.3515   1
 -14 -10   3 1759.10 126.559   1
 -14  10   3 1554.80 123.808   1
  14 -10  -3 1752.02 127.692   1
  14  10  -3 1535.79 120.777   1
 -13 -10   3 313.713 57.8649   1
 -13  10   3 319.349 61.7605   1
  13 -10  -3 247.497 59.3421   1
  13  10  -3 210.409 49.5110   1
  12 -10  -3 47.3454 40.5650   1
 -12  10   3 30.4669 33.7605   1
 -12 -10   3 58.4969 41.1763   1
  12  10  -3 42.3659 39.2891   1
  11 -10  -3 3477.11 204.917   1
 -11  10   3 3874.20 209.918   1
  11  10  -3 3584.99 200.193   1
 -11 -10   3 3683.01 203.790   1
  10  10  -3 52.1881 33.5706   1
 -10 -10   3 54.5821 38.4444   1
   9  10  -3 417.238 55.4311   1
  -9  10   3 388.391 60.5785   1
   9 -10  -3 498.150 64.5513   1
  -9 -10   3 422.939 56.8582   1
   8  10  -3 1342.76 101.360   1
  -8  10   3 1284.61 106.037   1
   8 -10  -3 1481.75 108.690   1
  -8 -10   3 1484.64 106.787   1
   7  10  -3 44965.0 1911.92   1
  -7  10   3 51468.3 1925.24   1
   7 -10  -3 48909.1 1922.76   1
  -7 -10   3 46766.7 1915.05   1
   6  10  -3 16722.4 741.209   1
  -6  10   3 18630.6 756.954   1
   6 -10  -3 16622.8 749.135   1
  -6 -10   3 19109.3 750.649   1
   5  10  -3 1072.46 86.0037   1
  -5  10   3 1176.61 95.2471   1
   5 -10  -3 1055.04 90.9879   1
  -5 -10   3 1061.22 87.2936   1
  -4  10   3 487.073 60.5566   1
   4 -10  -3 493.012 60.0516   1
  -3  10   3 8173.24 377.271   1
  -3 -10   3 8162.16 373.815   1
   3 -10  -3 8228.50 378.499   1
   2  10  -3 10275.0 445.658   1
  -2  10   3 9483.16 447.920   1
  -2 -10   3 10366.0 449.533   1
   2 -10  -3 10041.4 452.242   1
  -1  10   3 18909.2 750.429   1
   1 -10  -3 19375.8 751.734   1
   0  10   3 1829.36 122.592   1
   0  10  -3 1833.01 118.809   1
   0 -10   3 1797.99 120.068   1
   0 -10  -3 1648.91 118.226   1
  -1  10  -3 4980.58 265.776   1
   1 -10   3 5218.84 266.895   1
  -1 -10  -3 5581.52 271.045   1
   2  10   3 4608.28 231.294   1
  -2  10  -3 4284.07 231.176   1
   2 -10   3 4372.91 228.638   1
  -2 -10  -3 4464.92 231.165   1
   3  10   3 15762.4 691.872   1
  -3  10  -3 17233.5 696.577   1
   3 -10   3 16960.9 695.968   1
  -3 -10  -3 15233.5 692.097   1
  -4  10  -3 10110.0 484.600   1
   4 -10   3 10490.1 485.799   1
   4  10   3 11156.3 487.726   1
  -4 -10  -3 12000.4 493.557   1
  -5  10  -3 5880.34 308.690   1
   5 -10   3 6317.85 310.544   1
   5  10   3 6653.13 310.102   1
  -5 -10  -3 6459.80 310.389   1
  -6  10  -3 750.296 77.7538   1
  -6 -10  -3 658.011 73.9230   1
   6 -10   3 638.677 74.5640   1
   6  10   3 676.996 75.4277   1
  -7 -10  -3 1434.27 120.568   1
   7  10   3 1881.89 127.620   1
  -7  10  -3 1643.94 121.004   1
   7 -10   3 1829.69 126.086   1
  -8  10  -3 37.2927 36.7006   1
   8 -10   3 75.6616 34.2079   1
  -9 -10  -3 23998.4 1025.92   1
   9  10   3 25407.7 1025.10   1
   9 -10   3 24449.7 1024.22   1
  -9  10  -3 24263.6 1026.54   1
  10  10   3 903.879 90.5607   1
  10 -10   3 1121.78 95.7592   1
 -10  10  -3 917.226 94.1339   1
 -11 -10  -3 32.2289 44.8027   1
 -11  10  -3 39.9179 38.6047   1
  11 -10   3 7.85600 36.1047   1
 -12 -10  -3 1352.62 113.498   1
  12  10   3 1208.24 108.770   1
  12 -10   3 1543.02 117.856   1
 -12  10  -3 1517.22 117.849   1
 -13  10  -3 6541.69 317.560   1
  13 -10   3 5821.84 309.635   1
  13  10   3 6463.84 317.299   1
 -13 -10  -3 6108.55 315.100   1
 -14  10  -3 1034.13 98.3425   1
  14 -10   3 994.532 98.5321   1
  14  10   3 1206.31 104.473   1
 -14 -10  -3 1173.47 104.692   1
 -15  10  -3 1668.36 131.137   1
 -15 -10  -3 1865.02 138.634   1
  15 -10   3 1961.71 138.705   1
  15  10   3 1916.12 136.756   1
 -16 -10  -3 8.41778 37.9755   1
  16  10   3-8.18562 38.9256   1
 -16  10  -3-7.99105 39.2466   1
  16 -10   3-8.21802 39.7257   1
  17 -10   3-59.7552 53.9764   1
 -17  10  -3-22.9891 46.1181   1
 -18  10  -3-7.88658 38.1240   1
  18 -10   3-23.8858 35.9195   1
  18  10   3 40.7290 47.4422   1
 -18 -10  -3-16.7935 46.6798   1
 -19  10  -3 878.411 90.3775   1
  19 -10   3 915.689 92.0015   1
  19  10   3 815.784 91.9873   1
 -19 -10  -3 859.403 92.9439   1
  20  10   3 39.8728 47.9686   1
 -20 -10  -3-24.7124 45.2329   1
  21 -10   3 29.0519 36.7796   1
 -21  10  -3 15.3160 42.5820   1
  23 -11  -3 274.096 61.3217   1
 -23  11   3 150.847 48.3188   1
  22 -11  -3 188.792 56.7388   1
 -22  11   3 60.3430 43.6655   1
 -21  11   3 15.8285 37.6510   1
  21 -11  -3 40.2133 38.8933   1
 -20  11   3 111.333 44.8950   1
  20 -11  -3 73.2437 45.9373   1
  19  11  -3 141.704 50.3173   1
 -19  11   3 81.1437 46.9220   1
  18 -11  -3-8.14545 46.3745   1
 -17  11   3-8.30834 38.1729   1
 -17 -11   3 25.3468 40.1810   1
  17 -11  -3 32.6000 41.2623   1
  17  11  -3 8.07833 38.4189   1
 -16 -11   3 6836.95 326.146   1
 -16  11   3 6496.80 323.305   1
  16 -11  -3 6810.04 324.916   1
 -15  11   3 543.566 81.9511   1
 -15 -11   3 527.625 71.1487   1
  15  11  -3 619.605 75.9628   1
  15 -11  -3 483.630 76.3562   1
 -14 -11   3 1146.42 102.232   1
  14  11  -3 1145.79 103.187   1
 -13  11   3 299.922 57.5153   1
  13 -11  -3 359.660 63.5608   1
  12 -11  -3 57.0468 41.3951   1
 -12  11   3 102.097 44.8397   1
  12  11  -3 109.448 43.0983   1
 -12 -11   3 83.3053 41.7218   1
  11  11  -3 98.9730 41.0688   1
 -11  11   3 157.377 50.0274   1
  11 -11  -3 125.867 48.5947   1
 -11 -11   3 177.842 47.5824   1
  10 -11  -3 8010.27 397.678   1
 -10 -11   3 8062.75 397.463   1
  10  11  -3 8678.01 397.431   1
   9 -11  -3 23562.5 996.457   1
  -9  11   3 24182.0 998.771   1
   9  11  -3 22268.3 986.937   1
  -9 -11   3 25723.8 998.146   1
   8  11  -3 537.431 64.4056   1
  -8 -11   3 459.284 61.4204   1
   7  11  -3 1249.67 97.1378   1
  -7  11   3 1347.59 103.681   1
   7 -11  -3 1023.56 98.6751   1
  -7 -11   3 1254.27 98.5563   1
   6  11  -3 4528.20 231.809   1
  -6  11   3 4300.34 234.972   1
   6 -11  -3 4326.30 235.541   1
  -6 -11   3 4822.80 237.263   1
   5  11  -3 7534.25 357.241   1
  -5  11   3 6919.19 361.143   1
   5 -11  -3 8413.32 367.507   1
  -5 -11   3 7847.31 359.838   1
   4  11  -3 4703.47 229.383   1
  -4  11   3 4219.78 226.815   1
  -4 -11   3 4170.75 224.619   1
   4 -11  -3 4266.53 227.837   1
   3  11  -3 8845.20 400.585   1
  -3  11   3 8413.12 403.253   1
   3 -11  -3 8176.68 402.671   1
  -2  11   3 47.0869 37.9200   1
   2  11  -3 76.5195 36.7968   1
  -2 -11   3 59.1448 33.3500   1
   2 -11  -3 55.7506 38.8111   1
  -1  11   3 24163.6 955.709   1
  -1 -11   3 22794.0 950.850   1
   1 -11  -3 21713.1 950.883   1
   0  11   3 7027.12 338.765   1
   0  11  -3 7528.92 338.969   1
   0 -11   3 7374.04 340.294   1
   0 -11  -3 6510.74 336.735   1
   1  11   3 115.505 41.1449   1
  -1  11  -3 113.434 40.8305   1
  -1 -11  -3 139.168 41.6897   1
   2  11   3 1078.20 98.0117   1
  -2  11  -3 1319.98 101.053   1
   2 -11   3 1221.17 96.1800   1
  -2 -11  -3 1233.21 99.1734   1
   3  11   3 18639.0 769.110   1
  -3  11  -3 17962.1 767.856   1
   3 -11   3 17762.2 766.543   1
  -3 -11  -3 17991.7 768.832   1
  -4  11  -3 3113.04 175.746   1
   4 -11   3 3058.24 175.971   1
   4  11   3 2891.96 170.867   1
  -4 -11  -3 2689.35 169.100   1
   5 -11   3 7410.26 345.494   1
   5  11   3 7871.11 346.921   1
  -5 -11  -3 7344.13 345.532   1
  -7  11  -3 1636.15 126.888   1
   7 -11   3 1846.82 134.862   1
   7  11   3 2043.10 134.894   1
  -7 -11  -3 2084.69 138.150   1
  -8  11  -3 4060.05 232.907   1
  -8 -11  -3 4469.49 237.290   1
   8 -11   3 4403.33 237.018   1
   8  11   3 4556.02 237.297   1
  -9  11  -3 110.097 48.8467   1
  -9 -11  -3 70.5519 39.7929   1
   9  11   3 61.1558 43.1119   1
   9 -11   3 62.8277 44.8070   1
 -10 -11  -3 2559.80 165.577   1
 -10  11  -3 2560.25 168.436   1
  10 -11   3 2569.36 162.438   1
 -11 -11  -3 327.347 60.7877   1
  11 -11   3 307.931 60.7393   1
 -11  11  -3 409.960 64.1387   1
  11  11   3 459.463 68.8292   1
 -12 -11  -3 365.598 66.0090   1
  12 -11   3 377.432 65.0271   1
 -12  11  -3 344.928 64.8862   1
  12  11   3 349.499 63.9820   1
 -13 -11  -3 1580.38 127.696   1
  13 -11   3 1731.08 130.127   1
  13  11   3 1744.15 129.704   1
 -13  11  -3 1772.63 131.990   1
  14  11   3 1765.81 131.388   1
 -14 -11  -3 1859.43 135.697   1
  14 -11   3 1609.26 128.723   1
 -14  11  -3 1612.18 127.544   1
 -15 -11  -3-8.50465 46.1249   1
  15 -11   3 81.7168 51.6619   1
  15  11   3 40.5974 46.2390   1
 -15  11  -3 7.98889 41.6306   1
  16 -11   3-8.12613 33.8352   1
 -16  11  -3 16.0017 42.2530   1
  17  11   3 24.4350 42.4441   1
 -17 -11  -3 16.9101 39.5471   1
  17 -11   3 41.7692 47.0172   1
 -17  11  -3 38.3940 44.7362   1
  18  11   3 439.149 74.9116   1
 -18 -11  -3 461.441 72.4945   1
  18 -11   3 667.913 79.2358   1
 -18  11  -3 536.954 68.4474   1
  19  11   3-8.04425 43.0589   1
 -19 -11  -3-33.1972 46.1435   1
  20  11   3 7.92004 47.1408   1
 -20  11  -3 38.8261 46.7084   1
  20 -11   3-21.5986 35.9073   1
 -20 -11  -3-8.17061 47.0546   1
 -22  12   3 167.155 51.4466   1
  22 -12  -3 140.779 52.4999   1
 -21  12   3 132.025 52.8343   1
  21 -12  -3 87.4762 49.0068   1
 -20  12   3 31.5873 45.9941   1
  20 -12  -3-7.96859 46.9247   1
 -19  12   3-8.09998 45.0305   1
 -18  12   3 323.302 65.4665   1
  18 -12  -3 396.498 67.7221   1
 -17 -12   3 103.650 52.0374   1
 -17  12   3 74.8827 44.0373   1
  17 -12  -3 56.6605 41.0815   1
  16 -12  -3 528.090 73.1442   1
 -16 -12   3 502.821 71.6483   1
 -16  12   3 611.134 80.7006   1
  16  12  -3 625.302 77.7290   1
  15 -12  -3-8.13262 43.5277   1
 -15  12   3-8.32585 44.5618   1
 -15 -12   3 8.35242 42.2860   1
  15  12  -3 56.4490 44.8324   1
  14 -12  -3-8.20851 45.6736   1
 -14 -12   3 89.5968 45.3217   1
 -14  12   3 16.2529 38.6921   1
  14  12  -3 109.870 50.5672   1
  13 -12  -3 340.806 62.0241   1
 -13 -12   3 305.018 58.7503   1
 -13  12   3 334.914 60.3993   1
  13  12  -3 276.217 57.4436   1
  12 -12  -3 7165.75 347.823   1
 -12 -12   3 6817.98 341.247   1
  12  12  -3 6785.12 338.741   1
 -12  12   3 7121.11 343.541   1
 -11  12   3 975.095 93.2452   1
  11 -12  -3 832.511 92.0663   1
  10 -12  -3 960.322 92.8439   1
 -10 -12   3 788.323 83.2031   1
 -10  12   3 1002.20 94.4382   1
  10  12  -3 1005.23 89.1825   1
   9 -12  -3 2301.92 152.425   1
  -9  12   3 2309.79 151.292   1
   9  12  -3 2332.49 150.399   1
  -9 -12   3 2420.56 153.177   1
   8  12  -3 743.417 77.4804   1
  -8  12   3 687.795 75.0859   1
   8 -12  -3 559.194 68.6028   1
  -8 -12   3 562.272 71.7055   1
   7  12  -3 357.052 58.1396   1
  -7  12   3 208.006 50.4614   1
   7 -12  -3 172.902 44.8212   1
  -7 -12   3 302.982 55.7895   1
   6  12  -3 13.9398 34.2812   1
  -6  12   3 112.310 41.1545   1
   6 -12  -3 52.4501 42.1999   1
  -6 -12   3 28.3803 29.6000   1
   5  12  -3 879.294 82.7069   1
  -5  12   3 834.064 84.4794   1
   5 -12  -3 805.206 83.2290   1
  -5 -12   3 750.684 79.4306   1
   4  12  -3 411.390 58.4334   1
  -4 -12   3 422.263 60.7872   1
   3  12  -3 1025.80 88.3389   1
  -3 -12   3 946.360 88.6508   1
   2  12  -3 4365.92 217.199   1
  -2 -12   3 3546.77 209.502   1
   1  12  -3 11053.6 504.191   1
  -1 -12   3 11594.6 506.513   1
   0  12  -3 513.446 65.3211   1
   0 -12   3 454.842 62.9943   1
  -1  12  -3 4976.57 248.507   1
   1 -12   3 4546.47 244.781   1
  -2  12  -3 249.156 54.4176   1
   2 -12   3 257.040 51.4086   1
  -3  12  -3 833.562 82.7471   1
   4  12   3 3098.49 179.806   1
  -4 -12  -3 2930.22 178.970   1
  -5  12  -3 1615.18 118.128   1
   5 -12   3 1359.65 110.094   1
   5  12   3 1363.75 108.967   1
  -5 -12  -3 1494.61 114.254   1
  -6  12  -3 8093.41 386.020   1
   6 -12   3 8950.48 392.900   1
  -6 -12  -3 8234.60 386.661   1
  -7  12  -3 15.4365 36.0860   1
   7 -12   3-7.99627 37.3858   1
   7  12   3 7.45280 38.2801   1
  -7 -12  -3-15.5845 38.2700   1
  -8  12  -3 353.326 60.2336   1
  -8 -12  -3 402.714 62.0870   1
   8  12   3 388.034 62.4597   1
   8 -12   3 443.224 65.5650   1
  -9  12  -3 301.459 61.4399   1
  -9 -12  -3 250.176 55.8273   1
   9  12   3 240.866 53.8326   1
   9 -12   3 380.367 66.4617   1
 -10 -12  -3-24.5360 43.7725   1
  10  12   3 7.90090 39.9986   1
 -11  12  -3 897.821 92.1229   1
  11 -12   3 938.683 90.9994   1
 -12 -12  -3 8.27115 35.9109   1
  12  12   3 64.2959 42.4488   1
 -12  12  -3 16.4639 38.4932   1
  12 -12   3-40.5003 45.0345   1
 -13 -12  -3 133.449 52.9942   1
  13  12   3 112.302 52.8572   1
 -13  12  -3 124.076 52.5614   1
  13 -12   3 186.497 52.0145   1
 -14 -12  -3-16.8772 43.3565   1
  14  12   3-32.1810 43.0708   1
 -14  12  -3-32.6111 40.6751   1
  14 -12   3-24.2528 47.6152   1
 -15  12  -3 39.9807 42.2459   1
  15 -12   3 24.1845 40.2249   1
  16  12   3 323.824 64.8238   1
 -16  12  -3 284.903 59.9792   1
  16 -12   3 202.459 56.2738   1
 -17 -12  -3 42.2250 53.9218   1
  17  12   3 80.7517 53.8947   1
  17 -12   3 71.5877 44.8068   1
 -17  12  -3 31.3477 43.6204   1
 -18  12  -3 36.9797 44.4970   1
  18 -12   3 16.4786 50.5906   1
  18  12   3 31.9451 44.4072   1
 -18 -12  -3 8.37625 43.6437   1
 -19  12  -3 323.039 60.6253   1
 -19 -12  -3 396.588 70.5787   1
  19 -12   3 291.389 60.0134   1
  19  12   3 236.145 63.7780   1
 -21  13   3 52.5868 41.3031   1
  21 -13  -3 54.8528 40.8732   1
 -19  13   3 346.176 64.8303   1
  19 -13  -3 284.438 61.0273   1
 -17  13   3-33.2179 42.6567   1
  17 -13  -3 15.9973 45.5397   1
  16 -13  -3 238.225 54.0212   1
 -16 -13   3 163.112 55.8737   1
 -16  13   3 190.562 56.8640   1
  16  13  -3 237.198 54.2293   1
  15  13  -3 24.4025 41.7905   1
  14 -13  -3 8.25937 47.5712   1
 -14 -13   3 42.5906 46.7785   1
 -14  13   3 32.5896 45.2988   1
  14  13  -3-8.06877 42.6178   1
  13 -13  -3 435.677 66.8200   1
 -13 -13   3 348.238 61.6955   1
 -13  13   3 305.155 56.5039   1
  13  13  -3 294.802 57.7682   1
  12 -13  -3 41.7950 38.5648   1
 -12  13   3 115.608 46.0426   1
  12  13  -3 109.711 47.2699   1
 -12 -13   3 105.269 44.6045   1
  11  13  -3 54.2912 41.5466   1
 -11  13   3 32.2915 37.1295   1
  11 -13  -3 80.8872 42.1727   1
 -11 -13   3 7.92350 38.3423   1
  10  13  -3 307.375 58.6672   1
 -10 -13   3 321.250 58.5981   1
   9  13  -3 489.222 63.9835   1
  -9  13   3 456.068 67.7147   1
   9 -13  -3 344.810 61.7681   1
  -9 -13   3 347.962 57.9713   1
  -8  13   3 673.560 81.0693   1
   8 -13  -3 859.337 86.0376   1
  -7  13   3 504.559 68.8022   1
   7 -13  -3 607.639 73.2526   1
   6  13  -3 2804.85 168.479   1
  -6  13   3 2630.42 169.106   1
   6 -13  -3 2573.67 169.553   1
  -6 -13   3 2921.52 170.970   1
   5  13  -3 1055.14 89.3908   1
  -5  13   3 808.910 85.4235   1
  -5 -13   3 868.373 84.3656   1
   5 -13  -3 817.956 84.6787   1
   4  13  -3 28.5201 36.6473   1
  -4  13   3 30.0556 41.2809   1
   4 -13  -3 37.9285 39.5386   1
  -4 -13   3 44.2080 38.9344   1
  -3 -13   3 651.215 77.5223   1
   3 -13  -3 636.246 76.6173   1
   3  13  -3 673.655 76.1581   1
  -3  13   3 893.303 83.2458   1
  -2  13   3 450.667 65.6629   1
   2  13  -3 688.679 75.6100   1
   2 -13  -3 508.719 69.2391   1
  -2 -13   3 550.776 68.9743   1
  -1  13   3 628.078 76.2357   1
   1 -13  -3 620.459 73.6125   1
   0  13   3 37.4561 40.1190   1
   0 -13  -3 37.6496 38.1476   1
   1  13   3 394.150 62.3871   1
  -1  13  -3 243.046 49.7150   1
   1 -13   3 380.590 58.4307   1
  -1 -13  -3 423.782 63.4329   1
   2  13   3 1144.23 97.5806   1
  -2  13  -3 935.876 91.6181   1
   2 -13   3 928.164 87.6220   1
  -2 -13  -3 1117.50 98.0364   1
   3  13   3 863.816 85.6290   1
  -3  13  -3 1018.78 94.5411   1
   3 -13   3 946.126 91.7109   1
  -3 -13  -3 933.579 86.5605   1
   4  13   3 120.841 42.0800   1
  -4  13  -3 38.5343 41.8800   1
   4 -13   3 46.7153 42.3076   1
  -4 -13  -3 61.5906 42.8912   1
   5  13   3 1272.24 104.303   1
  -5  13  -3 1212.48 106.787   1
  -5 -13  -3 1269.00 105.445   1
  -6  13  -3 620.008 76.1448   1
   6 -13   3 545.702 74.6178   1
   6  13   3 448.847 65.2775   1
  -7  13  -3-7.92359 33.7015   1
   7 -13   3-16.4156 33.4241   1
   7  13   3 46.1843 42.2663   1
  -7 -13  -3-24.1123 41.8687   1
   8  13   3 155.546 45.8260   1
  -8 -13  -3 211.220 53.2368   1
   9 -13   3-24.5421 39.5496   1
  -9  13  -3-8.06395 35.0109   1
 -10  13  -3-41.4157 48.7836   1
 -10 -13  -3-8.20401 41.5428   1
  10  13   3-7.90850 37.6192   1
  10 -13   3-48.3883 47.4977   1
 -11  13  -3 982.439 99.8765   1
  11  13   3 809.200 85.5573   1
  11 -13   3 1086.51 98.7597   1
 -12  13  -3 74.6361 52.9542   1
 -12 -13  -3 58.8544 45.0521   1
  12  13   3 16.2052 45.6434   1
  12 -13   3 80.6867 48.5838   1
 -13  13  -3-8.27727 48.7481   1
 -13 -13  -3 25.2806 41.3962   1
  13  13   3 48.8225 50.4593   1
  13 -13   3 24.2228 48.5754   1
  14 -13   3-32.0665 49.2149   1
 -14 -13  -3 8.39210 37.1517   1
 -14  13  -3 16.3482 41.3808   1
 -15 -13  -3 359.187 71.6430   1
  15  13   3 441.244 71.2242   1
 -16 -13  -3 41.5461 46.7852   1
  16 -13   3 32.2054 44.2444   1
  16  13   3 32.3102 42.6939   1
 -16  13  -3 77.2261 50.2045   1
  17  13   3 63.8214 43.9949   1
 -17 -13  -3 148.192 49.1725   1
  18  13   3-47.0162 49.9986   1
 -18  13  -3 43.9218 44.4942   1
 -18 -13  -3 57.0227 44.1733   1
  18 -13   3 23.8852 47.3943   1
  20 -14  -3 343.315 66.6140   1
 -20  14   3 352.057 64.8038   1
  19 -14  -3 38.8201 48.2232   1
 -19  14   3 110.681 51.8995   1
  18 -14  -3 1134.86 101.314   1
 -18  14   3 1244.87 106.338   1
  17 -14  -3 552.281 71.9240   1
 -17  14   3 699.097 80.5579   1
  16 -14  -3 15.8519 40.7155   1
 -16  14   3 17.1632 45.3244   1
  15  14  -3-16.6252 46.2316   1
 -15  14   3 40.5571 48.8100   1
  15 -14  -3 81.9204 49.8051   1
  14  14  -3 24.6879 46.3188   1
  14 -14  -3 41.3535 37.3314   1
 -14 -14   3 33.9904 43.6635   1
 -14  14   3 24.3169 35.9041   1
  13  14  -3 1063.27 100.845   1
  12  14  -3 745.598 84.2952   1
  12 -14  -3 604.131 76.9408   1
 -12 -14   3 554.733 76.7228   1
 -11 -14   3 295.579 57.4518   1
  11 -14  -3 203.643 48.4779   1
  11  14  -3 280.315 58.6140   1
 -11  14   3 276.403 55.1233   1
  10  14  -3 4067.45 234.762   1
  10 -14  -3 4520.14 239.251   1
 -10  14   3 4771.55 244.162   1
 -10 -14   3 3899.00 232.035   1
   9 -14  -3 15.8828 44.6832   1
   9  14  -3-23.4942 39.6463   1
  -9  14   3-15.9366 43.2036   1
  -9 -14   3 8.06371 35.0049   1
   8 -14  -3 132.522 50.7782   1
   8  14  -3 124.670 46.0268   1
  -8  14   3 39.4800 44.0467   1
  -8 -14   3 79.2872 38.5002   1
  -7 -14   3 2992.03 179.223   1
   7  14  -3 2894.79 178.864   1
   6 -14  -3 39.2879 39.8081   1
   6  14  -3 45.8588 36.3780   1
  -6  14   3 7.80301 40.6765   1
  -6 -14   3 62.2324 39.9854   1
   5 -14  -3 157.463 49.6887   1
   5  14  -3 186.558 49.3141   1
  -5  14   3 186.404 53.4647   1
  -5 -14   3 115.998 46.9366   1
  -4 -14   3 1344.66 111.336   1
   4 -14  -3 1429.65 114.332   1
   4  14  -3 1727.55 121.048   1
  -4  14   3 1400.52 113.703   1
  -3 -14   3 46.0151 37.6704   1
   3 -14  -3 15.4729 37.4023   1
   3  14  -3 7.52066 34.5559   1
  -3  14   3-7.60370 39.0599   1
   2 -14  -3 218.536 52.7298   1
  -2 -14   3 222.465 51.4206   1
   2  14  -3 189.697 48.6980   1
  -2  14   3 241.119 54.2094   1
  -1 -14   3 6455.23 312.666   1
   1 -14  -3 6480.54 313.016   1
   1  14  -3 6466.43 312.902   1
  -1  14   3 5498.90 301.442   1
   0 -14  -3 1398.18 112.261   1
   0 -14   3 1249.18 105.204   1
   0  14   3 1126.82 103.448   1
   0  14  -3 1531.59 114.605   1
  -1 -14  -3 1765.32 129.495   1
   1 -14   3 1654.31 124.966   1
  -1  14  -3 1644.04 126.518   1
   1  14   3 1783.61 127.712   1
   2 -14   3 113.680 46.8608   1
   2  14   3 161.151 47.9066   1
  -2  14  -3 215.619 57.7840   1
  -2 -14  -3 101.466 46.2982   1
   3 -14   3 1958.82 138.382   1
   3  14   3 2047.18 139.863   1
  -3  14  -3 1982.98 139.553   1
  -3 -14  -3 2037.04 139.926   1
   4 -14   3 15.9097 37.8541   1
   4  14   3 30.7554 43.7966   1
  -4  14  -3 7.91617 32.9910   1
  -4 -14  -3 118.144 47.8878   1
  -5 -14  -3 2944.62 183.134   1
   5  14   3 3108.47 184.664   1
   5 -14   3 3158.95 188.633   1
  -7  14  -3-32.1993 44.7505   1
   7  14   3 38.9677 45.8917   1
  -7 -14  -3-8.06658 43.1719   1
  -8 -14  -3 553.039 74.6393   1
  -8  14  -3 442.799 66.6254   1
   8  14   3 393.758 63.8172   1
   8 -14   3 391.653 62.4313   1
  -9 -14  -3 1206.11 107.311   1
  -9  14  -3 1286.94 107.830   1
   9  14   3 1188.63 105.434   1
   9 -14   3 1036.50 100.420   1
 -10 -14  -3 391.815 64.5987   1
 -10  14  -3 255.639 61.4807   1
  10  14   3 383.227 65.0209   1
  10 -14   3 391.060 67.4128   1
 -11 -14  -3 373.380 63.0623   1
  11  14   3 222.285 56.8239   1
  11 -14   3 341.243 64.6234   1
 -12  14  -3 498.570 74.3432   1
  12 -14   3 640.110 78.5677   1
 -13 -14  -3 91.5476 50.8216   1
  13  14   3 136.457 55.5359   1
 -13  14  -3 188.499 52.0378   1
  13 -14   3 80.3114 45.4590   1
  14  14   3 112.760 52.3970   1
 -14 -14  -3 33.5161 47.2207   1
 -14  14  -3 64.9526 45.2144   1
  14 -14   3 63.4302 41.3887   1
 -15  14  -3 15.7237 46.2952   1
  15 -14   3-31.4403 50.6101   1
 -16 -14  -3 8.29294 44.9638   1
  16  14   3-15.9886 48.5849   1
  17 -14   3 245.883 59.3360   1
 -17  14  -3 113.070 51.1790   1
  18 -15  -3 323.141 65.8724   1
 -18  15   3 297.302 67.9736   1
  17 -15  -3 624.277 81.3459   1
 -17  15   3 706.889 84.7417   1
  16 -15  -3 3667.64 208.999   1
 -16  15   3 3597.97 211.927   1
  15 -15  -3 808.193 83.1123   1
 -15  15   3 904.274 87.2612   1
  14 -15  -3 327.442 64.5066   1
 -14  15   3 240.768 57.2362   1
  13  15  -3 258.159 59.2934   1
 -13  15   3 183.973 56.5716   1
  13 -15  -3 199.354 57.8104   1
 -13 -15   3 196.307 53.0198   1
  12  15  -3-8.23551 41.6920   1
 -12  15   3 8.25737 36.5554   1
  12 -15  -3-8.36198 35.5663   1
 -12 -15   3-8.45750 42.1815   1
 -10 -15   3 58.3240 44.0532   1
  10  15  -3 129.863 50.3684   1
 -10  15   3 56.9331 43.0051   1
  10 -15  -3 16.1138 33.6142   1
   9  15  -3 6371.88 303.795   1
  -9  15   3 5459.56 293.667   1
   9 -15  -3 5298.86 292.292   1
  -9 -15   3 6256.61 303.608   1
  -8 -15   3 571.303 73.6443   1
  -8  15   3 431.814 69.8944   1
   8 -15  -3 536.022 71.9722   1
   8  15  -3 532.473 74.8548   1
  -7  15   3 1538.51 114.412   1
   7  15  -3 1406.51 114.060   1
   7 -15  -3 1206.08 105.018   1
  -7 -15   3 1463.77 116.690   1
  -6  15   3 6062.77 310.125   1
   6  15  -3 5854.98 306.559   1
   6 -15  -3 6484.78 314.510   1
  -6 -15   3 6294.67 313.660   1
  -5  15   3-15.9234 45.3421   1
   5  15  -3 7.69149 34.7181   1
  -5 -15   3 40.5019 36.5618   1
   5 -15  -3 95.6354 48.4486   1
  -4  15   3-7.83255 39.6536   1
   4  15  -3-15.5601 42.1843   1
   4 -15  -3-7.91900 36.3825   1
  -4 -15   3-7.98040 40.4020   1
   3  15  -3 580.581 74.0401   1
  -3  15   3 678.703 76.4110   1
  -3 -15   3 523.514 72.1970   1
   3 -15  -3 567.960 73.4531   1
   2  15  -3 958.109 90.6066   1
  -2 -15   3 903.935 88.1885   1
   2 -15  -3 797.285 87.5878   1
   1  15  -3 2623.44 162.026   1
  -1 -15   3 2130.60 152.312   1
   0  15  -3 243.790 55.9121   1
   0 -15   3 373.491 60.9312   1
  -1  15  -3 243.662 58.4804   1
   1 -15   3 179.281 53.0561   1
  -2 -15  -3 95.3674 45.8090   1
   2  15   3 78.5372 47.7692   1
   2 -15   3 39.2244 39.1733   1
  -2  15  -3 7.94867 35.9107   1
   3  15   3 86.2626 37.4412   1
   4  15   3 3765.85 208.283   1
  -4  15  -3 3526.94 206.083   1
   4 -15   3 3431.13 205.239   1
  -4 -15  -3 3532.79 206.207   1
  -5 -15  -3 811.699 85.1802   1
   5  15   3 869.820 84.9663   1
  -5  15  -3 642.209 80.3557   1
   5 -15   3 708.449 82.0122   1
   6  15   3 78.7668 45.9117   1
  -6  15  -3 16.6226 45.1012   1
  -6 -15  -3 8.11560 42.8990   1
   6 -15   3 91.5728 52.1519   1
   7  15   3 326.046 57.1610   1
   7 -15   3 378.371 64.9973   1
  -7 -15  -3 178.442 50.0156   1
   8  15   3 4432.36 243.268   1
  -8  15  -3 4821.30 248.963   1
  -8 -15  -3 4258.90 241.872   1
   8 -15   3 4353.89 246.001   1
   9  15   3 182.913 48.7570   1
  -9 -15  -3 147.740 48.2325   1
 -10  15  -3 798.038 85.6408   1
  11  15   3-15.9992 39.8976   1
 -11  15  -3 8.60816 47.2674   1
  11 -15   3-7.88703 43.3077   1
 -11 -15  -3 8.35042 39.7091   1
  12  15   3 15.9519 45.4159   1
 -12  15  -3 57.8482 55.1170   1
 -12 -15  -3-8.41767 45.0584   1
  13  15   3 941.366 96.3028   1
 -13  15  -3 897.056 95.3042   1
  13 -15   3 1204.20 102.892   1
 -13 -15  -3 1032.58 102.159   1
  14  15   3 526.969 77.7672   1
 -14  15  -3 629.516 77.1779   1
  14 -15   3 508.243 69.4999   1
 -14 -15  -3 518.590 76.2565   1
  15  15   3-23.3081 41.5821   1
 -15  15  -3-7.75904 46.6720   1
  15 -15   3-7.69942 47.2683   1
 -15 -15  -3 16.3004 42.4570   1
  16  15   3 7.70088 46.8018   1
 -16  15  -3-37.5042 37.4105   1
 -16 -15  -3 40.2392 46.8716   1
  16 -15   3 30.2573 37.1510   1
 -17  16   3 727.076 78.9317   1
  17 -16  -3 659.642 76.7409   1
 -16  16   3 331.706 61.0753   1
  16 -16  -3 260.109 52.6829   1
 -15  16   3 767.843 82.6280   1
  15 -16  -3 744.033 82.2264   1
 -14  16   3 1451.03 118.043   1
  14 -16  -3 1488.06 118.423   1
 -13  16   3 550.564 75.1204   1
  13 -16  -3 377.366 69.2200   1
  12  16  -3 33.4112 46.9981   1
  12 -16  -3-8.26844 47.0740   1
 -12  16   3-8.16519 45.3923   1
  11  16  -3 2122.27 148.855   1
 -11  16   3 2015.56 143.404   1
  11 -16  -3 2050.95 145.945   1
 -11 -16   3 2067.58 146.089   1
 -10 -16   3 84.5790 47.7040   1
 -10  16   3 56.6280 39.2449   1
  10 -16  -3 80.2825 38.9489   1
  10  16  -3 141.276 50.6137   1
  -9 -16   3 317.652 60.3658   1
  -9  16   3 295.147 64.0004   1
   9 -16  -3 289.023 63.6428   1
   9  16  -3 207.958 57.4162   1
   8  16  -3 1908.17 137.528   1
  -8 -16   3 1775.76 133.329   1
   7  16  -3 2533.65 163.005   1
  -7  16   3 2726.65 166.426   1
   7 -16  -3 2264.08 156.633   1
  -7 -16   3 2548.02 165.149   1
  -6  16   3 1732.43 128.725   1
   6  16  -3 1661.85 127.715   1
  -6 -16   3 1649.53 129.389   1
   6 -16  -3 1975.59 136.278   1
  -5  16   3 1194.23 107.035   1
   5 -16  -3 1459.54 114.534   1
  -4  16   3 31.6969 44.6252   1
   4 -16  -3 64.2382 42.4466   1
  -3  16   3 842.942 89.6702   1
   3 -16  -3 731.547 84.6962   1
  -2  16   3 31.3139 44.5690   1
   2  16  -3 16.0937 42.4959   1
   2 -16  -3-15.8710 43.5739   1
  -2 -16   3-24.4427 43.6055   1
   1  16  -3 6795.21 349.611   1
  -1  16   3 7166.58 350.517   1
   1 -16  -3 7446.23 353.809   1
  -1 -16   3 7377.06 355.010   1
   0  16   3 3924.70 226.849   1
   0  16  -3 4684.55 240.031   1
   0 -16  -3 4172.32 233.361   1
   0 -16   3 4161.28 233.993   1
   1  16   3 5344.34 265.506   1
  -1  16  -3 4896.06 263.637   1
   1 -16   3 4676.29 258.469   1
  -2 -16  -3 48.0494 47.1559   1
  -2  16  -3-24.3352 46.7154   1
   2 -16   3-7.99441 38.6445   1
   2  16   3-7.86811 45.8244   1
  -3 -16  -3 313.638 56.8482   1
  -3  16  -3 307.621 58.4871   1
   3 -16   3 325.055 59.9597   1
   3  16   3 357.769 58.7199   1
  -4 -16  -3 492.867 73.2766   1
   4  16   3 626.302 78.0148   1
  -4  16  -3 584.104 76.8589   1
   4 -16   3 488.260 69.2192   1
   5  16   3 4525.10 240.618   1
  -5  16  -3 4204.74 236.543   1
   5 -16   3 4315.44 238.599   1
  -5 -16  -3 4148.97 237.125   1
   6  16   3 529.367 74.1477   1
  -6  16  -3 783.436 85.3848   1
  -6 -16  -3 563.029 75.3207   1
   6 -16   3 685.481 82.5822   1
   7 -16   3 3291.39 196.090   1
  -7  16  -3 3113.73 191.182   1
   8  16   3 159.437 57.2717   1
  -8  16  -3 153.386 48.7921   1
   8 -16   3 83.5573 42.5673   1
  -8 -16  -3 98.0661 51.3843   1
   9  16   3 7131.55 355.647   1
   9 -16   3 7830.56 362.762   1
  -9 -16  -3 8088.87 364.740   1
  10  16   3 973.237 97.7794   1
 -10  16  -3 1157.51 104.938   1
 -10 -16  -3 1000.94 99.4098   1
  10 -16   3 1046.76 98.7849   1
  11  16   3 260.645 58.0793   1
 -11 -16  -3 341.797 61.0392   1
  12  16   3 859.892 90.5147   1
 -12  16  -3 691.096 81.6133   1
 -12 -16  -3 619.823 80.2890   1
  13  16   3 1209.85 106.421   1
 -13 -16  -3 1162.02 104.993   1
  14 -16   3 53.5121 50.5654   1
  14  16   3 7.79699 45.9332   1
 -14  16  -3 46.8029 51.1494   1
  15  16   3 123.218 52.8627   1
  15 -17  -3 515.383 73.4912   1
 -15  17   3 578.725 76.0428   1
  14 -17  -3-15.6847 48.6299   1
 -14  17   3 53.8064 47.6644   1
  13 -17  -3 545.576 74.1490   1
 -13  17   3 492.124 70.6675   1
  12 -17  -3 163.396 60.3165   1
 -12  17   3 47.1733 47.4575   1
  11 -17  -3 728.642 85.9027   1
 -11  17   3 648.638 81.2850   1
  10  17  -3 1520.59 121.677   1
  -9 -17   3 875.216 91.3781   1
   9 -17  -3 781.920 83.0955   1
   9  17  -3 820.617 89.7677   1
  -9  17   3 817.666 84.4420   1
  -8 -17   3 1236.86 107.361   1
   8  17  -3 1023.61 98.1044   1
  -8  17   3 1006.61 97.6369   1
   8 -17  -3 1155.27 101.197   1
   7  17  -3 56.4075 48.9844   1
  -7  17   3 23.7173 41.1962   1
  -7 -17   3 59.3815 44.2026   1
   7 -17  -3-15.6044 38.3333   1
  -6  17   3 5411.01 265.828   1
   6  17  -3 4464.19 256.991   1
  -6 -17   3 4889.84 263.518   1
   6 -17  -3 4827.01 258.252   1
  -5  17   3 78.6842 47.8391   1
   5  17  -3 24.4825 43.1195   1
  -5 -17   3 74.4457 46.0046   1
   5 -17  -3-31.8093 47.8532   1
   4  17  -3 1847.64 139.997   1
  -4  17   3 2246.16 148.978   1
  -4 -17   3 1966.63 143.905   1
   4 -17  -3 2192.52 147.136   1
  -3  17   3 370.890 62.6210   1
   3  17  -3 245.098 58.2206   1
  -3 -17   3 256.119 54.3063   1
   3 -17  -3 263.358 58.9900   1
   2  17  -3 3496.60 207.471   1
  -2 -17   3 3438.38 204.447   1
   1  17  -3 983.465 95.6851   1
  -1 -17   3 903.026 93.2934   1
   0  17  -3 987.441 96.7022   1
   0 -17   3 977.810 95.8064   1
  -1  17  -3 97.4339 45.7594   1
   1 -17   3 40.0356 38.7937   1
  -2 -17  -3 289.288 57.8716   1
  -2  17  -3 376.055 66.4601   1
   2 -17   3 282.410 58.5174   1
   2  17   3 465.446 68.0487   1
   3  17   3 15.7777 36.2421   1
  -3 -17  -3-16.0601 37.5436   1
  -4 -17  -3 1664.32 131.058   1
  -4  17  -3 2085.35 144.774   1
   4 -17   3 1881.61 138.426   1
   4  17   3 1912.48 134.808   1
  -5 -17  -3-8.08906 35.8100   1
   5  17   3 7.93331 35.7896   1
  -5  17  -3-16.4115 45.6173   1
   5 -17   3 16.4398 43.4097   1
   6  17   3 2941.22 183.938   1
  -6  17  -3 3323.55 196.030   1
   6 -17   3 3036.69 188.013   1
  -6 -17  -3 2834.26 183.328   1
   7  17   3 39.5630 40.0747   1
  -7  17  -3 32.1744 42.4953   1
  -7 -17  -3 24.4395 38.1067   1
   7 -17   3 24.9800 40.9120   1
   8  17   3 9116.01 425.628   1
  -8 -17  -3 9011.73 427.706   1
   9 -17   3 500.979 72.3839   1
  -9  17  -3 488.158 73.0702   1
  10  17   3 992.904 97.7294   1
 -10  17  -3 1042.08 96.4101   1
 -10 -17  -3 1057.88 100.242   1
  10 -17   3 1029.70 95.2142   1
  11  17   3-7.86221 49.6950   1
 -11 -17  -3 24.0452 44.0118   1
  12  17   3 31.2212 43.3993   1
 -12  17  -3 39.7037 39.0082   1
 -12 -17  -3-7.95657 41.4559   1
  12 -17   3 22.8333 36.8011   1
  13  17   3-15.4332 40.7562   1
 -13 -17  -3-15.7554 38.6944   1
  13 -18  -3 272.126 55.9895   1
 -13  18   3 193.974 52.9995   1
  12 -18  -3 7.90895 48.0719   1
 -12  18   3 30.4964 47.7381   1
  11 -18  -3-15.7598 46.9107   1
 -11  18   3 63.5090 52.0440   1
  10 -18  -3 436.087 69.1898   1
 -10  18   3 535.623 74.3734   1
   9 -18  -3 458.621 69.4148   1
  -9  18   3 581.202 77.0308   1
   8 -18  -3 171.628 51.5728   1
   8  18  -3 155.065 55.7450   1
  -8  18   3 186.538 51.8264   1
   7 -18  -3 2867.96 174.960   1
  -7 -18   3 2955.46 181.644   1
  -7  18   3 2706.06 173.459   1
   7  18  -3 2891.01 180.252   1
  -6 -18   3 100.081 48.1271   1
   6  18  -3 57.6107 45.2938   1
  -5 -18   3 2724.50 178.284   1
   5 -18  -3 3027.38 180.893   1
   5  18  -3 3174.74 186.489   1
  -5  18   3 2745.53 175.454   1
  -4 -18   3 1347.76 112.214   1
   4 -18  -3 1183.30 105.290   1
  -4  18   3 1190.75 103.824   1
   4  18  -3 1259.61 110.105   1
  -3 -18   3 932.735 96.6570   1
   3 -18  -3 873.946 91.2883   1
   3  18  -3 1000.39 99.4800   1
  -3  18   3 920.155 92.2937   1
  -2 -18   3 520.558 69.1369   1
   2 -18  -3 355.724 63.0601   1
  -2  18   3 469.714 72.7445   1
   2  18  -3 443.364 68.3558   1
   1 -18  -3 2128.85 145.877   1
  -1 -18   3 2043.96 147.167   1
   1  18  -3 2273.00 151.077   1
   0 -18  -3 158.327 51.3036   1
   0 -18   3 268.614 56.0296   1
   0  18  -3 243.001 57.8383   1
   0  18   3 256.356 60.2435   1
  -1 -18  -3 2309.21 149.571   1
   1 -18   3 2184.75 149.051   1
  -1  18  -3 2086.86 149.304   1
   1  18   3 1819.29 136.703   1
   2  18   3 23.0193 36.6560   1
  -2  18  -3 122.200 48.0989   1
  -2 -18  -3 136.224 47.8235   1
   2 -18   3 97.3981 48.4370   1
  -3 -18  -3 1298.59 113.409   1
  -3  18  -3 1450.86 118.733   1
   3 -18   3 1549.67 119.744   1
   3  18   3 1385.46 113.074   1
  -4 -18  -3 15.9720 39.8302   1
   4  18   3-7.78066 39.9648   1
  -4  18  -3 8.18689 48.7296   1
   4 -18   3 8.14544 42.4319   1
  -6 -18  -3 783.903 85.9163   1
  -6  18  -3 616.234 85.6503   1
   6 -18   3 631.718 84.4033   1
   6  18   3 873.277 89.4834   1
   7  18   3 1599.33 124.092   1
  -7  18  -3 1424.20 117.965   1
   7 -18   3 1658.88 126.576   1
  -7 -18  -3 1709.40 126.627   1
   8  18   3 644.631 78.0731   1
  -8  18  -3 591.657 77.9974   1
  -8 -18  -3 631.540 80.1574   1
   8 -18   3 550.188 76.9866   1
   9  18   3 814.852 89.1136   1
  -9 -18  -3 774.701 85.9823   1
 -10  18  -3-7.89000 47.4593   1
  10 -18   3 15.4025 41.7560   1
 -10 -18  -3-23.7387 45.5708   1
  11  18   3 298.294 63.4140   1
 -11  18  -3 178.243 55.3670   1
  11 -18   3 230.017 53.2515   1
 -11 -18  -3 336.637 62.3302   1
  12  18   3 143.886 56.8331   1
 -10  19   3 581.515 75.7585   1
  10 -19  -3 461.651 73.3027   1
  -9  19   3 473.172 70.9284   1
   9 -19  -3 409.025 64.3293   1
   8 -19  -3 1408.83 113.033   1
  -8  19   3 1393.31 111.223   1
  -6  19   3 84.0136 47.4462   1
   6 -19  -3 67.8393 45.4355   1
   5  19  -3 115.070 54.4786   1
  -5  19   3 83.5721 49.9441   1
  -4  19   3 1075.06 100.423   1
   4  19  -3 1236.35 108.034   1
  -4 -19   3 1056.58 100.666   1
   4 -19  -3 1127.57 101.257   1
   3  19  -3 90.4658 49.3772   1
  -3  19   3 247.759 61.2138   1
  -3 -19   3 205.825 56.2010   1
   3 -19  -3 124.111 49.4540   1
   2  19  -3 291.597 63.8382   1
  -2  19   3 424.801 63.5965   1
   2 -19  -3 407.009 65.1055   1
  -1  19   3 2051.08 144.335   1
   1  19  -3 2229.65 151.680   1
   1 -19  -3 1992.79 144.149   1
  -1 -19   3 2368.67 151.733   1
   0  19   3 162.166 52.3333   1
   0 -19  -3 171.433 52.8020   1
   1  19   3 122.374 50.9032   1
  -1  19  -3 178.338 53.4509   1
  -1 -19  -3 93.5389 52.7416   1
   1 -19   3 200.030 57.1563   1
  -2 -19  -3 1839.72 133.012   1
   2 -19   3 1674.44 131.248   1
  -2  19  -3 1745.10 132.356   1
   2  19   3 1738.11 128.510   1
   3 -19   3 32.1430 40.1202   1
  -3 -19  -3 55.4564 44.6140   1
  -3  19  -3 24.3471 50.3527   1
   3  19   3 75.2679 47.1590   1
   4  19   3 513.411 72.9102   1
  -4  19  -3 657.277 83.8478   1
   4 -19   3 562.562 80.1961   1
  -4 -19  -3 774.063 82.8032   1
   5  19   3 694.856 79.8510   1
   5 -19   3 528.349 73.5926   1
  -5 -19  -3 653.491 77.7549   1
   7  19   3 379.310 67.3505   1
  -7  19  -3 400.643 66.7169   1
   7 -19   3 433.874 70.1179   1
  -7 -19  -3 404.215 65.2166   1
   8  19   3 374.462 66.8711   1
  -8  19  -3 361.355 64.8982   1
   8 -19   3 329.248 60.2454   1
  -8 -19  -3 412.150 64.9071   1
   9  19   3 53.1234 51.0914   1
  -9 -19  -3 69.5613 53.3141   1
   6 -20  -3 681.839 79.5633   1
  -5  20   3 162.599 55.6768   1
   5 -20  -3 210.876 53.3191   1
  -4  20   3 993.662 90.6422   1
   4 -20  -3 948.027 91.6864   1
  -3  20   3 111.822 48.2110   1
   3 -20  -3 120.511 44.5796   1
   2  20  -3 119.579 51.0492   1
  -2  20   3 98.2015 51.8262   1
   2 -20  -3 121.089 50.6598   1
  -1  20   3 1341.52 110.396   1
   1  20  -3 1355.93 114.568   1
   1 -20  -3 1489.32 115.415   1
  -1 -20   3 1250.30 109.102   1
   0  20  -3 72.0048 46.1178   1
   0  20   3 15.0478 43.8648   1
   0 -20  -3 53.1577 42.2631   1
   0 -20   3 63.0706 43.8728   1
   1  20   3 8374.03 399.159   1
  -1 -20  -3 8641.38 401.311   1
   2  20   3 529.546 70.7065   1
  -2  20  -3 477.727 74.1627   1
  -2 -20  -3 508.191 68.7284   1
   2 -20   3 506.970 73.1667   1
   3  20   3 37.1839 48.8090   1
  -3  20  -3 31.6937 46.7219   1
   3 -20   3 110.349 48.4522   1
  -3 -20  -3 76.2744 44.9816   1
   4  20   3 51.4935 42.4548   1
  -4  20  -3 86.6537 57.2891   1
   4 -20   3 86.7043 52.6376   1
  -5 -20  -3 22.8130 39.0588   1
   5 -20   3-7.98680 48.5392   1
   5  20   3-7.33702 41.2826   1
 -24   0   4 66.0719 41.3066   1
  24   0  -4 93.8393 46.6471   1
 -23   0   4 32.9317 46.9738   1
  23   0  -4 123.469 49.7831   1
 -22   0   4 4026.52 233.501   1
  22   0  -4 4465.76 233.103   1
 -21   0   4 6856.10 316.263   1
  21   0  -4 5588.11 301.824   1
 -20   0   4 2180.38 145.078   1
  20   0  -4 2135.50 143.531   1
 -19   0   4 615.639 71.3149   1
  19   0  -4 669.497 74.8007   1
 -18   0   4 1121.28 98.2465   1
  18   0  -4 1235.65 101.928   1
 -17   0   4 813.588 78.4198   1
  17   0  -4 689.982 76.4868   1
  16   0  -4 3539.11 192.260   1
 -16   0   4 3580.83 194.219   1
  14   0  -4 3674.59 190.130   1
 -14   0   4 3605.14 194.243   1
  13   0  -4 7938.50 369.118   1
 -13   0   4 8774.45 376.560   1
  12   0  -4 10445.6 446.876   1
 -12   0   4 10237.0 448.865   1
  11   0  -4 1112.01 78.2200   1
  10   0  -4 19280.5 807.913   1
 -10   0   4 20625.4 811.445   1
   8   0  -4 66292.1 2480.68   1
  -8   0   4 60480.9 2477.72   1
   7   0  -4 52161.8 2051.58   1
  -7   0   4 52546.5 2052.02   1
   6   0  -4 541.942 35.7458   1
  -6   0   4 456.398 35.1091   1
   5   0  -4 693291. 26367.5   1
  -5   0   4 665908. 26368.2   1
   4   0  -4 454893. 17872.5   1
  -4   0   4 466694. 17872.2   1
  -2   0   4 355766. 14183.3   1
   2   0  -4 374480. 14182.2   1
  -1   0   4 194671. 7609.56   1
   1   0  -4 197383. 7610.18   1
   0   0   4 193554. 7245.79   1
   0   0  -4 179434. 7245.66   1
   1   0   4 522217. 20465.7   1
  -1   0  -4 533233. 20468.4   1
   2   0   4 370797. 14691.1   1
  -2   0  -4 385666. 14690.8   1
   4   0   4 7519.89 332.630   1
  -4   0  -4 7743.94 332.861   1
   5   0   4 72692.4 2743.40   1
  -5   0  -4 66894.4 2737.79   1
   6   0   4 1714.42 103.298   1
  -6   0  -4 1420.59 101.319   1
   7   0   4 68653.8 2465.12   1
  -7   0  -4 56870.0 2453.36   1
   8   0   4 40740.1 1564.67   1
  -8   0  -4 37158.1 1558.71   1
  10   0   4 29965.9 1213.49   1
 -10   0  -4 29435.2 1212.63   1
  11   0   4 12916.1 562.109   1
 -11   0  -4 12784.3 561.888   1
  12   0   4 4260.14 219.629   1
 -12   0  -4 3734.48 211.311   1
 -13   0  -4 36.6232 31.2010   1
  13   0   4 50.6735 29.5288   1
  14   0   4 3514.17 194.706   1
 -14   0  -4 3160.37 192.536   1
  15   0   4 2527.31 165.503   1
 -15   0  -4 3144.81 179.771   1
  16   0   4 9538.11 451.216   1
 -16   0  -4 10268.5 460.897   1
  18   0   4 308.320 59.3699   1
 -18   0  -4 255.600 57.4308   1
  19   0   4 661.287 80.9110   1
 -19   0  -4 841.946 86.5563   1
  20   0   4 954.465 94.9491   1
 -20   0  -4 1046.17 98.8651   1
  21   0   4 1727.61 127.592   1
 -21   0  -4 1679.71 127.327   1
  22   0   4-46.2085 47.7750   1
 -22   0  -4-32.2624 46.4751   1
  23   0   4 472.686 70.7021   1
 -23   0  -4 526.941 73.2285   1
  24   0   4 116.675 43.0445   1
 -24   0  -4 37.7229 34.1681   1
  25  -1  -4 131.608 51.7737   1
 -25   1   4 66.6346 52.7898   1
  24   1  -4-31.9543 43.3163   1
 -24  -1   4-33.1818 46.1188   1
 -24   1   4 25.0877 37.7295   1
  24  -1  -4-15.6331 40.1516   1
  23   1  -4 236.690 54.1330   1
 -23  -1   4 195.952 54.1515   1
 -23   1   4 193.344 54.8034   1
  23  -1  -4 223.087 57.2203   1
  22  -1  -4 1996.01 135.531   1
  22   1  -4 1743.45 129.359   1
 -22  -1   4 1757.91 130.562   1
 -22   1   4 1726.15 128.421   1
  21   1  -4 3815.49 217.806   1
 -21   1   4 3667.09 216.101   1
 -21  -1   4 3750.96 221.733   1
  20   1  -4 1377.64 108.027   1
  20  -1  -4 1464.08 111.439   1
 -20  -1   4 1356.91 109.800   1
 -20   1   4 1152.35 101.938   1
  19   1  -4 485.451 65.3213   1
 -19  -1   4 742.454 78.1029   1
  18   1  -4 3881.97 206.195   1
 -18  -1   4 3664.40 208.344   1
 -18   1   4 3867.08 209.922   1
  18  -1  -4 3598.92 202.963   1
  17   1  -4 12969.4 568.553   1
 -17  -1   4 12569.0 568.174   1
 -17   1   4 13632.0 575.374   1
  17  -1  -4 13068.7 568.826   1
  16   1  -4 3552.97 189.947   1
 -16  -1   4 3271.86 186.891   1
 -16   1   4 3524.37 192.664   1
  16  -1  -4 3457.14 189.507   1
 -15   1   4 416.723 54.8539   1
  15  -1  -4 344.772 49.1982   1
  14   1  -4 6710.81 307.963   1
 -14  -1   4 7004.52 310.815   1
 -14   1   4 6740.34 312.896   1
  14  -1  -4 6082.67 304.378   1
  13   1  -4 12348.0 524.741   1
 -13   1   4 12590.6 530.475   1
 -13  -1   4 11904.6 523.883   1
  12   1  -4 28837.8 1232.69   1
 -12  -1   4 30044.4 1232.40   1
 -12   1   4 31485.3 1239.23   1
  12  -1  -4 32791.9 1240.29   1
  11   1  -4 60177.1 2384.30   1
  11  -1  -4 62821.0 2395.16   1
 -11  -1   4 59396.0 2385.65   1
 -11   1   4 59905.4 2385.56   1
 -10   1   4 6268.80 278.958   1
  10   1  -4 5790.37 269.611   1
  10  -1  -4 6357.18 277.941   1
  -9   1   4 15063.1 632.514   1
   9  -1  -4 15766.9 632.871   1
   8   1  -4 98272.3 3835.00   1
  -8  -1   4 101064. 3837.54   1
   8  -1  -4 95226.4 3839.90   1
  -8   1   4 98449.5 3841.77   1
   7   1  -4 1492.17 72.7583   1
  -7   1   4 1435.18 79.5094   1
  -7  -1   4 1221.29 71.6492   1
   7  -1  -4 1353.12 75.8105   1
   6   1  -4 419959. 17447.6   1
  -6   1   4 519259. 17458.2   1
   6  -1  -4 508430. 17458.9   1
  -6  -1   4 409254. 17447.2   1
   5   1  -4 756.065 37.2562   1
  -5   1   4 821.292 45.4962   1
  -5  -1   4 651.696 35.9010   1
   5  -1  -4 592.878 43.1981   1
  -4   1   4 57191.5 2319.58   1
   4  -1  -4 61736.2 2319.63   1
  -3   1   4 16107.1 614.976   1
   3  -1  -4 14928.2 614.169   1
  -2   1   4 9839.29 349.900   1
   2  -1  -4 7608.90 346.185   1
   1  -1  -4 42257.3 1621.50   1
  -1   1   4 41401.2 1621.14   1
   1   1  -4 38650.3 1617.17   1
  -1  -1   4 43282.7 1616.60   1
   0  -1  -4 3287.34 157.411   1
   0  -1   4 3581.51 154.713   1
   0   1   4 3232.85 155.669   1
  -1   1  -4 3109.60 150.623   1
  -1  -1  -4 3179.58 150.625   1
   1  -1   4 3453.53 150.971   1
   1   1   4 3453.67 152.555   1
  -2   1  -4 545093. 22304.3   1
  -2  -1  -4 545890. 22306.3   1
   2  -1   4 591964. 22303.5   1
   2   1   4 617910. 22307.7   1
  -3   1  -4 21669.1 849.764   1
  -3  -1  -4 20670.9 848.983   1
   3  -1   4 21273.3 848.349   1
   3   1   4 20467.3 847.040   1
  -4   1  -4 297779. 10940.7   1
  -4  -1  -4 269069. 10939.8   1
   4  -1   4 274604. 10937.7   1
   4   1   4 283735. 10936.3   1
  -5   1  -4 31788.4 1257.37   1
  -5  -1  -4 30643.6 1257.22   1
   5  -1   4 32436.7 1257.29   1
   5   1   4 30413.1 1253.72   1
  -6   1  -4 1576.00 103.818   1
  -6  -1  -4 1834.16 111.357   1
   6  -1   4 1662.77 104.665   1
   6   1   4 1669.90 103.820   1
  -7   1  -4 1117.26 85.0488   1
  -7  -1  -4 1014.20 85.2563   1
   7  -1   4 1038.30 80.7474   1
   7   1   4 1064.39 80.7580   1
  -8   1  -4 12258.7 513.123   1
  -8  -1  -4 11973.9 512.011   1
   8  -1   4 11267.9 505.652   1
   8   1   4 11571.9 506.138   1
  -9   1  -4 2924.74 163.850   1
  -9  -1  -4 2734.65 161.871   1
   9  -1   4 2739.43 158.171   1
   9   1   4 2898.56 159.797   1
 -10   1  -4 29093.1 1141.19   1
 -10  -1  -4 29069.8 1144.29   1
  10  -1   4 25657.1 1131.53   1
  10   1   4 27700.8 1135.35   1
 -11   1  -4 20920.4 847.340   1
 -11  -1  -4 21252.4 851.113   1
  11  -1   4 20373.5 844.448   1
  11   1   4 18394.0 840.170   1
 -12  -1  -4 3792.96 205.033   1
 -12   1  -4 3592.77 199.858   1
  12   1   4 3658.88 200.792   1
  12  -1   4 3672.61 202.453   1
 -13   1  -4 642.035 72.5193   1
 -13  -1  -4 683.529 75.6364   1
  13   1   4 520.707 67.6289   1
  13  -1   4 740.991 75.8233   1
 -14  -1  -4 1998.80 136.357   1
 -14   1  -4 1853.11 132.397   1
  14   1   4 1840.30 130.813   1
  14  -1   4 1991.05 134.863   1
 -15   1  -4 2825.17 179.885   1
 -15  -1  -4 3148.55 187.020   1
  15  -1   4 3516.78 192.327   1
  15   1   4 3101.29 184.264   1
 -16  -1  -4 6479.34 323.680   1
 -16   1  -4 6584.08 322.320   1
  16   1   4 6670.35 322.114   1
  16  -1   4 6183.00 319.174   1
 -18   1  -4 1949.33 142.472   1
 -18  -1  -4 1935.71 139.840   1
  18  -1   4 1944.51 138.794   1
  18   1   4 2045.77 140.645   1
 -19   1  -4 559.203 74.5718   1
 -19  -1  -4 439.121 67.4766   1
  19   1   4 356.467 64.3532   1
  19  -1   4 491.286 68.9334   1
 -20  -1  -4 1265.11 106.692   1
  20   1   4 1141.17 103.761   1
  20  -1   4 958.995 96.2185   1
 -21   1  -4 889.227 90.1172   1
 -21  -1  -4 1016.66 96.8067   1
  21   1   4 954.895 92.4489   1
  21  -1   4 918.202 89.8646   1
 -22  -1  -4 126.019 46.6828   1
 -22   1  -4 181.854 53.8779   1
  22  -1   4 83.5735 44.0770   1
  22   1   4 160.915 48.2677   1
 -23   1  -4 7.74877 42.5690   1
 -23  -1  -4 115.474 50.0332   1
  23   1   4 45.1019 45.2346   1
  23  -1   4-29.9662 47.8140   1
 -24   1  -4 145.513 49.8316   1
 -24  -1  -4 194.342 51.6007   1
  24   1   4 197.772 54.4376   1
  24  -1   4 205.009 55.8802   1
  26  -2  -4 92.7012 47.5611   1
 -25   2   4 348.288 63.3766   1
  25  -2  -4 303.638 62.9394   1
 -24   2   4-23.8949 43.1856   1
 -24  -2   4 24.5220 40.7675   1
  24  -2  -4-8.04162 43.6012   1
  24   2  -4-7.96361 40.9041   1
 -23   2   4 308.488 59.8276   1
 -23  -2   4 424.623 64.4307   1
  23  -2  -4 407.650 63.5249   1
  23   2  -4 434.054 67.8005   1
 -22  -2   4 1528.46 119.006   1
  22   2  -4 1372.75 113.180   1
 -21   2   4 248.768 53.2099   1
 -21  -2   4 289.802 55.0050   1
  21  -2  -4 352.753 58.4214   1
  21   2  -4 345.889 57.8794   1
 -20   2   4 1582.58 121.810   1
 -20  -2   4 1711.70 125.149   1
  20  -2  -4 1623.92 121.320   1
  20   2  -4 1749.33 124.988   1
 -19   2   4 1300.86 108.133   1
 -19  -2   4 1470.98 112.786   1
  19  -2  -4 1385.78 108.295   1
  19   2  -4 1276.37 106.326   1
 -18   2   4 376.998 64.5859   1
 -18  -2   4 480.682 63.1299   1
  18  -2  -4 489.961 66.0785   1
  18   2  -4 434.132 61.4130   1
 -17   2   4 12025.4 555.689   1
 -17  -2   4 12391.3 553.396   1
  17  -2  -4 13110.8 556.109   1
  17   2  -4 12822.5 550.952   1
 -16   2   4 585.881 67.0634   1
 -16  -2   4 607.547 67.8006   1
  16  -2  -4 481.706 60.9179   1
  16   2  -4 457.496 58.8975   1
 -15   2   4 16170.3 694.297   1
  15  -2  -4 16462.1 692.828   1
 -14  -2   4 873.787 74.6023   1
  14   2  -4 790.964 69.1778   1
 -13   2   4 1135.89 89.1741   1
 -13  -2   4 1357.95 93.3652   1
  13  -2  -4 1476.36 99.7352   1
  13   2  -4 1328.49 89.3295   1
 -12   2   4 7294.18 355.692   1
 -12  -2   4 8707.26 357.401   1
  12  -2  -4 7959.38 358.864   1
  12   2  -4 7978.89 352.184   1
 -11  -2   4 1525.20 103.832   1
  11  -2  -4 1881.98 109.733   1
 -11   2   4 1599.16 105.826   1
 -10   2   4 8975.35 387.950   1
  10   2  -4 9003.01 379.801   1
  10  -2  -4 9022.90 387.185   1
 -10  -2   4 8617.26 380.124   1
   9  -2  -4 105411. 4256.76   1
  -9   2   4 112767. 4261.65   1
  -8   2   4 13154.7 560.308   1
   8   2  -4 13394.3 550.289   1
   8  -2  -4 13501.1 560.419   1
  -8  -2   4 14006.3 551.487   1
   7   2  -4 124471. 4818.19   1
  -7  -2   4 123071. 4819.37   1
  -6   2   4 77565.1 3081.76   1
   6  -2  -4 74671.8 3080.22   1
   6   2  -4 79482.1 3069.01   1
  -6  -2   4 81289.9 3070.12   1
   5  -2  -4 58691.6 2318.19   1
  -5  -2   4 55468.0 2305.18   1
   5   2  -4 62967.5 2306.15   1
  -5   2   4 60413.6 2318.58   1
   4   2  -4 543.145 29.5724   1
  -4   2   4 485.342 40.4896   1
   4  -2  -4 603.048 42.4052   1
  -4  -2   4 651.783 30.8322   1
  -3   2   4 7199.66 301.138   1
   3   2  -4 7230.35 288.607   1
  -3  -2   4 7228.29 288.415   1
   3  -2  -4 7441.56 302.419   1
  -2   2   4 4211.37 153.247   1
   2  -2  -4 3949.33 154.072   1
  -2  -2   4 4076.19 142.428   1
   1   2  -4 3340.53 138.791   1
   1  -2  -4 3104.40 145.626   1
  -1   2   4 3480.37 146.063   1
   0  -2  -4 2470.55 124.345   1
   0  -2   4 2414.44 122.449   1
   0   2   4 2703.59 126.860   1
  -1  -2  -4 26917.9 1067.29   1
   1  -2   4 28112.4 1067.03   1
   1   2   4 27713.3 1067.26   1
  -1   2  -4 24899.4 1062.38   1
  -2   2  -4 18997.6 800.178   1
   2  -2   4 20947.8 803.921   1
   3   2   4 26189.1 1068.10   1
  -3  -2  -4 27798.2 1071.67   1
  -3   2  -4 23828.3 1064.16   1
   3  -2   4 30089.5 1076.70   1
   4   2   4 30756.8 1202.88   1
  -4  -2  -4 27103.5 1199.24   1
  -4   2  -4 29364.1 1200.68   1
   4  -2   4 33210.9 1206.28   1
   5   2   4 67984.4 2693.88   1
  -5  -2  -4 65768.1 2695.08   1
  -5   2  -4 68179.6 2695.06   1
   5  -2   4 71670.5 2696.35   1
   6   2   4 2612.76 145.593   1
  -6  -2  -4 2758.53 150.383   1
  -6   2  -4 2478.72 145.605   1
   6  -2   4 2869.64 147.487   1
   7   2   4 31883.1 1305.90   1
  -7  -2  -4 33212.9 1311.00   1
  -7   2  -4 33497.3 1309.55   1
   7  -2   4 31003.7 1304.03   1
   8   2   4-22.6969 33.0472   1
  -8  -2  -4-5.90392 30.7548   1
  -8   2  -4-11.8848 30.5224   1
   8  -2   4 33.7932 25.4086   1
   9   2   4 2938.94 167.984   1
  -9  -2  -4 2968.28 169.258   1
  -9   2  -4 3007.68 169.970   1
   9  -2   4 3028.26 167.149   1
  10   2   4 6371.43 306.104   1
 -10  -2  -4 6651.27 309.611   1
 -10   2  -4 6672.99 309.980   1
  10  -2   4 5996.95 304.391   1
  11   2   4 22614.5 896.407   1
 -11  -2  -4 22020.5 897.529   1
 -11   2  -4 20841.7 897.983   1
  11  -2   4 20143.3 888.517   1
  12   2   4 787.290 79.1580   1
 -12  -2  -4 783.004 81.4765   1
 -12   2  -4 784.540 76.5883   1
  12  -2   4 609.354 71.8356   1
  13   2   4 4452.62 240.657   1
 -13  -2  -4 4648.12 245.336   1
 -13   2  -4 5022.53 249.436   1
  13  -2   4 4384.29 239.420   1
  14   2   4 1168.26 98.6096   1
 -14  -2  -4 1144.67 97.3865   1
 -14   2  -4 996.162 92.5268   1
  14  -2   4 932.166 90.3486   1
  15   2   4 2871.79 175.326   1
  15  -2   4 2792.21 175.048   1
 -15   2  -4 2828.21 172.538   1
 -15  -2  -4 3255.59 185.092   1
  16  -2   4 3671.05 211.511   1
  16   2   4 3619.07 210.602   1
 -16  -2  -4 4132.29 222.115   1
 -16   2  -4 3695.73 210.433   1
  17  -2   4 4016.99 223.720   1
 -17   2  -4 4021.65 223.562   1
  18   2   4 267.146 60.5871   1
 -18   2  -4 284.542 61.3193   1
  18  -2   4 335.084 59.0986   1
 -19  -2  -4 210.578 57.7540   1
 -19   2  -4 184.859 52.4433   1
  19  -2   4 262.161 58.7348   1
  20  -2   4 740.634 83.3469   1
  20   2   4 825.305 90.3501   1
 -20   2  -4 681.072 81.4216   1
 -20  -2  -4 974.672 94.1714   1
  21  -2   4 226.714 52.3287   1
  21   2   4 311.773 63.6439   1
 -21  -2  -4 350.831 63.9521   1
 -21   2  -4 230.076 60.2001   1
  22  -2   4 104.463 40.1088   1
  22   2   4 84.2568 52.4967   1
 -22   2  -4 103.735 50.0975   1
 -22  -2  -4 86.4109 48.3707   1
  23   2   4 119.122 50.7158   1
 -23  -2  -4 131.519 53.9516   1
  24  -2   4 72.0756 41.5894   1
  24   2   4 50.3972 39.1218   1
 -24  -2  -4 83.5282 43.3088   1
 -24   2  -4 67.4972 42.2774   1
 -25   3   4 7.90407 41.1786   1
  25  -3  -4 23.9329 40.9805   1
  24   3  -4 95.1105 48.2385   1
 -24  -3   4 57.7670 39.3286   1
 -24   3   4-7.78932 38.3433   1
  24  -3  -4 136.143 49.2326   1
  23   3  -4 71.0792 46.1956   1
 -23  -3   4 106.229 48.8254   1
 -23   3   4 189.844 53.8085   1
  23  -3  -4 77.4450 42.7400   1
  22   3  -4 1534.21 117.652   1
 -22  -3   4 1442.91 117.747   1
 -22   3   4 1574.74 121.679   1
  22  -3  -4 1509.62 117.508   1
  21   3  -4 2588.99 163.518   1
 -21  -3   4 2593.88 163.226   1
 -21   3   4 2530.83 165.485   1
  21  -3  -4 2539.55 162.395   1
  20   3  -4 2288.48 153.651   1
 -20  -3   4 2483.31 159.364   1
 -20   3   4 2489.66 160.074   1
  20  -3  -4 2651.19 161.320   1
  19   3  -4 2257.67 146.288   1
 -19  -3   4 2302.74 149.100   1
 -19   3   4 2563.48 155.565   1
  18   3  -4 7817.65 357.742   1
 -18  -3   4 7220.57 355.923   1
  17   3  -4 969.022 84.0817   1
 -17  -3   4 906.906 84.7043   1
 -17   3   4 777.068 79.5861   1
  17  -3  -4 827.453 80.8570   1
  16   3  -4 465.118 58.3992   1
 -16  -3   4 431.212 60.5162   1
 -16   3   4 360.214 59.6376   1
  16  -3  -4 478.480 63.6662   1
 -15   3   4 4441.72 239.096   1
  15  -3  -4 5385.24 255.382   1
  14   3  -4 5283.38 248.611   1
 -14  -3   4 5194.42 253.805   1
 -14   3   4 4867.98 252.903   1
  14  -3  -4 5089.17 254.383   1
 -13  -3   4 11714.8 479.049   1
  13   3  -4 11288.5 476.062   1
  12   3  -4 27958.3 1159.03   1
  12  -3  -4 29707.5 1169.39   1
 -12  -3   4 28509.0 1161.96   1
 -12   3   4 29070.1 1169.33   1
  11   3  -4 9270.23 405.988   1
 -11  -3   4 9863.79 409.049   1
  11  -3  -4 9071.08 414.114   1
 -11   3   4 9714.98 419.333   1
 -10  -3   4 1977.21 107.426   1
  10  -3  -4 1758.96 111.589   1
 -10   3   4 1918.08 116.169   1
   9  -3  -4 12660.3 488.956   1
  -9   3   4 10344.5 482.092   1
  -8   3   4 38640.5 1550.93   1
   8   3  -4 37850.8 1537.26   1
   8  -3  -4 41189.9 1553.12   1
  -7   3   4 2616.03 138.339   1
  -7  -3   4 2747.29 125.541   1
   7   3  -4 2942.10 126.461   1
  -6  -3   4 69028.7 2744.80   1
   6   3  -4 71486.6 2743.75   1
  -5   3   4 769.862 58.4742   1
   5   3  -4 930.661 50.5237   1
   5  -3  -4 913.141 60.7984   1
  -5  -3   4 918.075 50.7076   1
  -4  -3   4 37686.4 1655.34   1
   4  -3  -4 48644.3 1673.79   1
   4   3  -4 40381.4 1655.75   1
  -4   3   4 51546.6 1674.88   1
   3  -3  -4 128.376 26.0952   1
  -3  -3   4 160.476 18.1467   1
  -3   3   4 125.227 27.0773   1
   3   3  -4 131.307 16.4027   1
   2  -3  -4 10627.5 425.141   1
   2   3  -4 10731.2 412.697   1
  -2  -3   4 10400.6 412.601   1
   1  -3  -4 3514.49 167.077   1
  -1   3   4 3287.03 166.582   1
  -1  -3   4 3918.95 160.325   1
   1   3  -4 3561.01 158.372   1
   0  -3   4 6590.36 282.969   1
   0   3  -4 6771.15 282.925   1
  -1  -3  -4 13922.8 588.052   1
   1   3   4 14585.4 588.074   1
   1  -3   4 14116.1 584.265   1
  -1   3  -4 14737.1 586.688   1
   2   3   4 65297.6 2574.28   1
  -2  -3  -4 65739.2 2575.34   1
   3   3   4 2824.86 141.076   1
   3  -3   4 2908.98 141.712   1
  -3   3  -4 3043.06 143.738   1
  -4   3  -4 36946.3 1356.01   1
  -4  -3  -4 33137.0 1352.96   1
   4  -3   4 32702.0 1352.52   1
   4   3   4 32728.3 1352.06   1
  -5   3  -4 9671.18 412.238   1
  -5  -3  -4 9288.18 412.837   1
   5  -3   4 8942.68 412.686   1
   5   3   4 9985.43 412.872   1
  -6   3  -4 42739.7 1722.07   1
  -6  -3  -4 43330.8 1724.30   1
   6  -3   4 44069.4 1727.12   1
   6   3   4 42634.0 1721.37   1
  -7   3  -4 9874.03 434.159   1
  -7  -3  -4 9777.82 434.932   1
   7  -3   4 9769.77 437.457   1
   7   3   4 9990.47 433.832   1
  -9   3  -4 382.618 55.2511   1
  -9  -3  -4 444.066 55.6212   1
   9  -3   4 372.716 56.3716   1
   9   3   4 464.446 56.2363   1
 -10  -3  -4 2212.60 141.224   1
  10  -3   4 1997.72 137.451   1
  10   3   4 2343.08 142.076   1
 -11   3  -4 3393.20 190.736   1
 -11  -3  -4 3481.61 189.610   1
  11  -3   4 3243.99 185.185   1
  11   3   4 3250.48 186.568   1
 -12   3  -4 5774.43 294.948   1
 -12  -3  -4 6144.79 296.361   1
  12  -3   4 5869.53 294.223   1
  12   3   4 5997.84 294.085   1
 -14   3  -4 7072.36 335.962   1
 -14  -3  -4 7016.57 334.553   1
  14  -3   4 6387.62 327.149   1
  14   3   4 6717.05 330.241   1
 -15   3  -4 3117.63 196.168   1
 -15  -3  -4 3864.36 207.598   1
  15  -3   4 3413.72 197.966   1
  15   3   4 3617.75 202.242   1
 -16   3  -4 1133.44 100.004   1
 -16  -3  -4 1213.12 105.418   1
  16  -3   4 1059.95 96.6735   1
  16   3   4 1332.63 107.956   1
 -17   3  -4 3345.84 190.854   1
  17  -3   4 2996.07 184.968   1
 -18   3  -4 332.837 63.8637   1
 -18  -3  -4 323.865 62.0589   1
  18  -3   4 341.835 64.7776   1
  18   3   4 440.808 68.3986   1
 -19   3  -4 969.919 94.9941   1
 -19  -3  -4 821.072 86.1418   1
  19  -3   4 978.345 93.9459   1
  19   3   4 903.485 87.8085   1
 -20   3  -4 15.7135 40.9278   1
 -20  -3  -4-8.11434 45.6563   1
  20  -3   4 23.7919 37.7132   1
  20   3   4-30.9954 46.1221   1
 -21  -3  -4-8.08242 44.3871   1
  21  -3   4 62.4301 44.9484   1
  21   3   4-7.66321 45.6185   1
 -22   3  -4 342.190 66.4989   1
 -22  -3  -4 319.260 56.9838   1
  22  -3   4 325.231 61.9220   1
  22   3   4 203.981 51.1979   1
 -23   3  -4 7.87091 45.8417   1
  23  -3   4 7.24984 42.6911   1
 -24  -3  -4 68.0971 44.5574   1
  24   3   4-29.2021 39.5868   1
 -26   4   4 77.3407 44.5798   1
  26  -4  -4 15.6936 43.1274   1
 -25   4   4 69.5875 45.0869   1
  25  -4  -4 47.1002 43.1625   1
 -24   4   4 160.662 52.0273   1
  24  -4  -4 130.504 49.7466   1
 -23   4   4 41.1769 46.3841   1
 -23  -4   4 90.9129 45.4300   1
  23  -4  -4 54.1715 47.0781   1
  23   4  -4 31.8955 42.7268   1
 -22   4   4 8.21583 38.4126   1
 -22  -4   4-16.3479 43.1673   1
  22  -4  -4 31.3105 40.7759   1
  22   4  -4-15.6427 41.8596   1
 -21   4   4 1386.20 115.581   1
 -21  -4   4 1540.95 120.505   1
  21  -4  -4 1507.65 118.938   1
  21   4  -4 1580.76 117.934   1
 -20   4   4 393.923 62.9493   1
 -20  -4   4 423.401 61.8548   1
  20  -4  -4 340.025 61.5104   1
  20   4  -4 348.620 58.3507   1
 -19  -4   4 6646.53 320.746   1
  19  -4  -4 6081.35 312.415   1
  19   4  -4 5877.32 310.487   1
 -18   4   4 654.515 74.0750   1
 -18  -4   4 571.670 71.5097   1
  18  -4  -4 549.354 70.5922   1
  18   4  -4 621.098 70.3834   1
 -17   4   4 85.4194 45.1419   1
  17  -4  -4 107.560 48.2404   1
  17   4  -4 66.1161 36.4900   1
 -17  -4   4 125.599 42.9945   1
  16  -4  -4 21.4935 40.3200   1
  16   4  -4 68.9154 37.2989   1
 -16  -4   4 6.65725 33.2126   1
 -16   4   4-6.97001 33.1547   1
 -15   4   4-13.3521 34.2944   1
 -14   4   4 9788.86 446.015   1
  14   4  -4 10614.9 439.039   1
 -14  -4   4 9621.64 438.877   1
  14  -4  -4 9483.00 441.384   1
 -13   4   4 27852.6 1141.96   1
  13   4  -4 27875.4 1129.47   1
  13  -4  -4 27766.6 1138.34   1
 -13  -4   4 27820.5 1133.12   1
 -12   4   4 530.629 59.5141   1
 -12  -4   4 471.500 51.9726   1
  12   4  -4 512.877 53.1230   1
  12  -4  -4 503.414 57.3670   1
 -11  -4   4 15137.0 650.695   1
  11   4  -4 15792.8 650.909   1
 -11   4   4 16329.2 665.669   1
  11  -4  -4 15678.1 661.165   1
 -10  -4   4 14145.3 574.383   1
  10   4  -4 12995.4 568.803   1
  10  -4  -4 14160.5 585.493   1
 -10   4   4 14068.4 584.789   1
  -9  -4   4 2070.11 117.685   1
   9  -4  -4 2438.51 132.705   1
  -9   4   4 2294.97 128.628   1
   8  -4  -4 946.769 73.6116   1
  -8   4   4 1079.46 75.8468   1
   7  -4  -4 3243.24 168.713   1
   7   4  -4 3482.28 160.778   1
  -7   4   4 3682.74 173.848   1
   6  -4  -4 7551.57 325.715   1
  -6  -4   4 7239.81 312.762   1
  -6   4   4 7756.44 326.558   1
   6   4  -4 7384.23 311.446   1
   5  -4  -4 61080.3 2378.48   1
  -5   4   4 56482.9 2376.13   1
   5   4  -4 61225.1 2363.58   1
  -5  -4   4 61833.0 2365.47   1
   4  -4  -4 15827.0 655.984   1
  -4   4   4 15648.2 655.515   1
   4   4  -4 16206.9 642.330   1
  -4  -4   4 16219.3 643.059   1
  -3  -4   4 34148.0 1276.67   1
   3   4  -4 30713.1 1274.50   1
  -3   4   4 32039.8 1288.84   1
   3  -4  -4 32785.2 1290.89   1
  -2  -4   4 92206.1 3508.98   1
  -2   4   4 99470.4 3520.90   1
   2  -4  -4 92601.2 3520.17   1
  -1  -4   4 11896.5 495.751   1
   1  -4  -4 12073.7 507.135   1
  -1   4   4 12495.4 505.134   1
   1   4  -4 12246.2 496.433   1
   0  -4  -4 52181.4 2075.03   1
   0   4   4 50970.7 2074.12   1
   0  -4   4 52020.9 2067.28   1
   0   4  -4 54906.1 2068.64   1
  -1  -4  -4 89.7749 29.4653   1
   1   4   4 133.201 31.8099   1
  -2  -4  -4 600.200 59.0134   1
   2   4   4 668.317 56.4201   1
   2  -4   4 582.629 51.4130   1
  -2   4  -4 658.200 55.6202   1
  -3  -4  -4 68236.1 2702.17   1
   3   4   4 74238.8 2705.94   1
   3  -4   4 64101.5 2696.83   1
  -3   4  -4 68846.9 2703.61   1
  -4  -4  -4 84437.6 3273.72   1
   4   4   4 83540.9 3272.78   1
   4  -4   4 82272.9 3271.77   1
  -4   4  -4 82788.3 3271.99   1
  -5  -4  -4 36109.7 1506.66   1
   5   4   4 37919.4 1506.72   1
   5  -4   4 37935.2 1509.13   1
  -5   4  -4 38680.3 1509.88   1
  -6   4  -4 3126.01 154.190   1
   6  -4   4 2992.13 153.130   1
   7   4   4 5872.46 281.159   1
  -7  -4  -4 5960.39 281.899   1
   7  -4   4 6275.07 284.862   1
  -7   4  -4 5472.70 276.917   1
   8   4   4 22852.4 922.785   1
  -8  -4  -4 22485.5 925.524   1
   8  -4   4 22592.2 926.184   1
  -8   4  -4 21284.8 921.819   1
   9   4   4 2571.47 158.006   1
  -9  -4  -4 3026.29 168.393   1
   9  -4   4 3081.56 170.857   1
  -9   4  -4 2880.04 163.406   1
  10   4   4 64.6532 35.6879   1
 -10  -4  -4 88.3398 41.4590   1
  10  -4   4 101.747 40.1083   1
 -10   4  -4 127.638 42.6167   1
  11   4   4 3473.31 189.443   1
 -11  -4  -4 3329.69 190.204   1
  11  -4   4 3403.73 190.762   1
 -11   4  -4 3298.56 191.717   1
  12   4   4 27.7843 31.9214   1
 -12  -4  -4 7.37943 33.9116   1
  12  -4   4 20.9883 35.9437   1
 -12   4  -4 30.0356 41.7515   1
  13  -4   4 2356.41 156.178   1
 -13   4  -4 2658.92 164.009   1
  14   4   4 2428.00 151.159   1
 -14  -4  -4 2290.56 152.780   1
  14  -4   4 2308.35 149.360   1
 -14   4  -4 2173.74 149.908   1
  15   4   4 225.418 48.4437   1
 -15  -4  -4 295.368 55.3532   1
  15  -4   4 397.174 58.2054   1
 -15   4  -4 271.229 55.3162   1
  16   4   4 2733.55 163.829   1
 -16  -4  -4 2492.34 162.157   1
  16  -4   4 2346.56 157.187   1
 -16   4  -4 2297.71 159.892   1
  17   4   4 897.966 91.8010   1
 -17  -4  -4 940.702 95.9923   1
  17  -4   4 858.178 87.2821   1
 -17   4  -4 954.635 91.9148   1
 -18  -4  -4 2290.63 153.942   1
  18  -4   4 1967.14 142.769   1
 -18   4  -4 2006.20 145.478   1
  19   4   4 566.970 78.3730   1
 -19  -4  -4 737.473 84.5919   1
  20   4   4 102.170 48.3713   1
 -20  -4  -4 57.0293 44.8674   1
  20  -4   4 102.440 50.3916   1
 -20   4  -4 92.8366 46.6619   1
  21   4   4 77.9162 49.2559   1
 -21  -4  -4-16.1859 37.8484   1
  22   4   4 77.1236 43.1308   1
 -22  -4  -4 126.997 46.4653   1
  22  -4   4 160.453 50.3022   1
 -22   4  -4 130.037 47.6587   1
  23   4   4 22.6839 47.3439   1
 -23  -4  -4-7.72790 44.0016   1
  23  -4   4 22.2573 43.2147   1
 -23   4  -4 30.4829 47.7159   1
  26  -5  -4 7.60599 45.2803   1
 -26   5   4 38.2749 45.5719   1
  25  -5  -4 312.481 65.7839   1
 -25   5   4 514.621 71.9580   1
  24  -5  -4 124.186 47.3431   1
 -24   5   4 82.3882 45.9789   1
  23   5  -4 8.05893 40.2268   1
  23  -5  -4 110.593 55.3181   1
 -23   5   4 16.4354 41.6338   1
  22   5  -4 31.8413 38.4843   1
 -22   5   4 16.4597 42.2756   1
 -22  -5   4 24.1894 40.2187   1
  22  -5  -4-7.86922 40.4235   1
 -21  -5   4 1378.97 113.734   1
 -21   5   4 1346.89 115.870   1
  21  -5  -4 1593.08 118.395   1
  21   5  -4 1534.60 117.452   1
  20   5  -4 214.539 51.9316   1
 -20   5   4 193.861 50.4488   1
  20  -5  -4 268.452 56.4810   1
 -20  -5   4 281.489 54.2519   1
 -19   5   4 3148.31 184.065   1
  19  -5  -4 2944.38 181.986   1
  18   5  -4 2244.22 146.730   1
 -18  -5   4 2218.54 146.953   1
 -18   5   4 2301.18 147.423   1
  18  -5  -4 2319.29 154.299   1
 -17  -5   4 8456.91 400.173   1
  17   5  -4 8876.40 400.969   1
 -16   5   4 507.439 65.3783   1
 -16  -5   4 416.479 58.0699   1
  16  -5  -4 482.592 66.1733   1
  16   5  -4 417.447 59.0199   1
 -15   5   4-7.01352 31.0550   1
  15   5  -4 12.3445 32.6022   1
  15  -5  -4 48.8963 32.0967   1
 -15  -5   4 6.21792 30.5445   1
  14  -5  -4 221.026 50.0852   1
  14   5  -4 222.257 40.2018   1
 -13   5   4 1769.75 126.471   1
 -13  -5   4 2075.47 125.119   1
  13   5  -4 2011.93 121.937   1
  13  -5  -4 2142.53 131.320   1
 -12   5   4 57.8199 36.8439   1
  12   5  -4 184.343 35.9450   1
 -12  -5   4 137.195 31.8162   1
  12  -5  -4 42.7014 36.9608   1
 -11  -5   4 3000.16 161.844   1
  11  -5  -4 3212.64 172.499   1
 -11   5   4 2903.13 167.655   1
  11   5  -4 3277.83 164.497   1
 -10  -5   4 19295.1 796.041   1
  10  -5  -4 19817.6 809.013   1
 -10   5   4 18498.4 804.085   1
  10   5  -4 19962.1 795.184   1
  -9  -5   4 41247.9 1649.35   1
   9  -5  -4 43330.2 1661.44   1
  -9   5   4 41815.0 1659.73   1
   9   5  -4 40093.4 1645.88   1
  -8   5   4 19614.3 780.999   1
   8  -5  -4 18995.8 779.472   1
  -8  -5   4 18221.3 767.872   1
   7  -5  -4 30429.6 1275.01   1
  -7   5   4 33261.9 1279.99   1
   6   5  -4 19562.3 794.647   1
  -6   5   4 20166.7 808.907   1
   6  -5  -4 19591.7 809.017   1
   5   5  -4 1233.58 70.6967   1
  -5   5   4 1115.97 76.9186   1
   5  -5  -4 1182.99 79.6192   1
  -5  -5   4 1096.29 69.1139   1
   4   5  -4 1465.30 83.2236   1
  -4   5   4 1598.32 94.6743   1
   4  -5  -4 1472.75 92.9338   1
  -4  -5   4 1588.18 85.9611   1
  -3   5   4 138021. 5287.35   1
  -3  -5   4 145270. 5276.59   1
   3  -5  -4 138739. 5287.46   1
  -2   5   4 51812.7 2034.62   1
   2   5  -4 48585.6 2021.70   1
  -2  -5   4 52742.0 2024.03   1
   2  -5  -4 53454.8 2034.54   1
  -1   5   4 261.809 34.2550   1
   1  -5  -4 207.844 33.1381   1
   0   5   4 2711.08 142.130   1
   0  -5  -4 2569.96 143.996   1
   0  -5   4 2777.35 137.814   1
   0   5  -4 2887.17 139.851   1
  -1   5  -4 13198.5 546.205   1
   1  -5   4 12856.5 545.014   1
   1   5   4 12784.4 547.815   1
  -1  -5  -4 13609.4 551.895   1
  -2   5  -4 4020.96 186.341   1
   2  -5   4 3642.18 184.806   1
   2   5   4 3588.80 187.349   1
  -2  -5  -4 3906.30 191.621   1
  -3   5  -4 95014.9 3811.01   1
   3  -5   4 98510.1 3813.18   1
   3   5   4 98262.0 3813.17   1
  -3  -5  -4 97048.5 3815.12   1
  -4   5  -4 1232.11 88.9008   1
   4  -5   4 1113.26 83.0780   1
   4   5   4 1174.18 83.6449   1
  -4  -5  -4 1196.40 85.6618   1
  -5   5  -4 1299.40 92.9740   1
   5  -5   4 1279.29 91.7064   1
   5   5   4 1158.58 90.2538   1
  -5  -5  -4 1376.12 92.6805   1
  -6   5  -4 224.696 41.3117   1
  -6  -5  -4 168.107 40.2169   1
   6   5   4 215.592 43.5664   1
   6  -5   4 169.463 36.4695   1
  -8  -5  -4 5469.45 277.101   1
  -8   5  -4 6121.54 283.663   1
   8  -5   4 5931.69 282.682   1
   8   5   4 5560.69 276.912   1
  -9  -5  -4 19411.4 847.541   1
  -9   5  -4 20423.5 851.543   1
   9  -5   4 21070.4 854.575   1
   9   5   4 20499.3 848.921   1
 -10  -5  -4 2083.01 135.958   1
 -10   5  -4 2277.22 139.660   1
  10  -5   4 1901.84 136.516   1
  10   5   4 2028.80 133.535   1
 -11  -5  -4 2362.70 141.335   1
 -11   5  -4 1738.47 129.448   1
  11   5   4 2138.70 135.713   1
  11  -5   4 1965.09 136.261   1
 -12  -5  -4 10510.1 469.822   1
  12   5   4 10132.9 467.322   1
  13  -5   4 108.711 40.8972   1
 -13  -5  -4 83.7607 44.9464   1
  13   5   4 119.194 46.2941   1
 -13   5  -4 7.81803 41.4051   1
  14  -5   4 1971.48 141.118   1
 -14  -5  -4 2089.15 145.063   1
  14   5   4 2385.36 149.616   1
 -14   5  -4 2315.52 150.983   1
  15  -5   4 2081.86 141.447   1
 -15  -5  -4 2120.72 144.306   1
  15   5   4 2050.65 141.434   1
 -15   5  -4 2030.74 143.347   1
  16  -5   4 233.887 56.7359   1
 -16  -5  -4 307.235 60.4254   1
  16   5   4 322.966 62.3864   1
 -16   5  -4 185.164 55.5303   1
  17  -5   4 23.3940 43.9061   1
 -17   5  -4 65.5237 46.6579   1
  17   5   4 23.8767 45.3403   1
 -17  -5  -4 56.9417 45.7983   1
 -18  -5  -4 2606.96 169.119   1
 -18   5  -4 2831.92 172.093   1
  18   5   4 2757.50 170.769   1
  18  -5   4 2406.17 162.599   1
  19  -5   4 91.6053 44.6322   1
 -19   5  -4 112.291 53.1786   1
  20  -5   4-7.60306 41.7509   1
 -20  -5  -4 8.04094 41.8896   1
  20   5   4 23.7007 44.9798   1
 -20   5  -4 23.3095 38.7543   1
  21  -5   4 46.4374 39.1972   1
 -21   5  -4 15.0644 33.3638   1
 -22  -5  -4 83.9495 44.1620   1
  22  -5   4 75.8928 49.4955   1
  22   5   4 166.935 52.8787   1
  23  -5   4 133.502 41.2356   1
 -23  -5  -4 216.819 56.9563   1
  23   5   4 161.781 54.1838   1
 -23   5  -4 183.708 51.0493   1
  26  -6  -4 126.758 49.0481   1
 -26   6   4 78.5254 47.4131   1
  25  -6  -4 207.081 55.2900   1
 -25   6   4 276.289 61.8007   1
  24  -6  -4 855.141 91.2011   1
 -24   6   4 840.214 90.5687   1
  23  -6  -4 219.975 53.2419   1
 -23   6   4 115.661 45.8385   1
  22  -6  -4 38.8749 39.9458   1
 -22   6   4 8.33781 35.4754   1
  21  -6  -4 378.041 65.9988   1
 -21   6   4 277.652 57.5729   1
 -21  -6   4 240.403 56.1146   1
  21   6  -4 359.646 60.7919   1
 -20  -6   4 783.946 85.6842   1
  20   6  -4 879.594 86.9942   1
 -19   6   4 52.1400 37.8007   1
  19  -6  -4 119.202 47.4071   1
 -19  -6   4 68.6529 39.2698   1
  19   6  -4 44.6267 37.1897   1
 -18   6   4 100.742 46.1995   1
  18  -6  -4 31.4777 43.2904   1
 -18  -6   4 95.8198 42.5291   1
  18   6  -4 43.3148 38.2147   1
 -17   6   4 384.021 61.9398   1
  17   6  -4 528.450 64.7208   1
  17  -6  -4 423.734 65.3547   1
 -17  -6   4 418.243 60.1883   1
  16   6  -4 1219.06 96.1409   1
 -16  -6   4 1135.56 95.1591   1
  15   6  -4 4479.92 224.556   1
  15  -6  -4 4160.98 226.637   1
 -15  -6   4 4137.51 221.583   1
  14  -6  -4 4246.55 232.573   1
 -14   6   4 4912.18 243.641   1
 -13   6   4 5868.92 298.248   1
  13   6  -4 6417.15 293.493   1
 -13  -6   4 6453.06 293.061   1
  13  -6  -4 5580.85 295.743   1
 -12   6   4 2154.70 136.979   1
  12   6  -4 2471.74 133.746   1
 -12  -6   4 2061.27 129.225   1
  12  -6  -4 2033.84 135.197   1
 -11   6   4 1491.02 106.084   1
  11   6  -4 1487.82 98.4706   1
 -11  -6   4 1471.06 101.821   1
  11  -6  -4 1548.37 110.267   1
  10   6  -4 1702.07 107.821   1
 -10  -6   4 1871.76 110.947   1
  -9  -6   4 741.274 66.0196   1
   9  -6  -4 793.014 72.1077   1
   9   6  -4 765.123 65.6916   1
  -8  -6   4 385.424 42.2377   1
   8  -6  -4 244.524 41.2120   1
   8   6  -4 304.077 39.2846   1
  -8   6   4 307.821 43.6143   1
  -7  -6   4 90.8623 26.4073   1
  -7   6   4 40.9903 24.4324   1
   7  -6  -4 15.5229 21.6203   1
   6   6  -4 3064.83 149.889   1
  -6   6   4 2877.49 158.989   1
   6  -6  -4 3014.18 160.781   1
  -6  -6   4 3115.62 152.427   1
   5   6  -4 620.518 49.2169   1
  -5   6   4 552.930 54.2052   1
   5  -6  -4 505.954 54.4066   1
   4   6  -4 34146.4 1322.18   1
  -4   6   4 31347.2 1331.28   1
   4  -6  -4 31916.7 1330.98   1
  -4  -6   4 34629.8 1321.71   1
  -3   6   4 22397.7 940.330   1
   3   6  -4 23144.1 932.641   1
  -3  -6   4 23668.8 933.188   1
   3  -6  -4 23292.1 943.936   1
  -2   6   4 63432.8 2548.81   1
   2   6  -4 63698.3 2542.30   1
  -2  -6   4 66560.9 2541.46   1
   2  -6  -4 64548.7 2551.36   1
  -1   6   4 34131.5 1443.10   1
   1   6  -4 35849.3 1438.08   1
  -1  -6   4 36948.8 1438.64   1
   1  -6  -4 37684.8 1448.44   1
   0  -6   4 25029.7 1007.22   1
   0   6  -4 23780.3 1005.31   1
   0  -6  -4 23792.3 1015.08   1
  -1  -6  -4 6530.47 297.744   1
   1  -6   4 6476.52 291.868   1
  -1   6  -4 6469.37 292.472   1
  -2  -6  -4 9234.61 413.251   1
   2   6   4 9396.56 411.004   1
   2  -6   4 9480.08 410.088   1
  -2   6  -4 9505.60 409.798   1
  -3  -6  -4 16252.9 640.323   1
   3   6   4 15512.7 635.379   1
   3  -6   4 15534.6 636.420   1
  -4  -6  -4 37004.1 1453.71   1
   4   6   4 35838.5 1451.25   1
   4  -6   4 34373.6 1449.14   1
  -4   6  -4 37251.6 1452.73   1
  -5  -6  -4 3077.17 173.643   1
   5   6   4 3117.52 171.536   1
   5  -6   4 3098.52 170.283   1
  -5   6  -4 3360.25 175.853   1
  -7  -6  -4 383.178 54.2329   1
   7   6   4 506.293 61.1283   1
   7  -6   4 325.410 52.3803   1
  -7   6  -4 390.234 55.4315   1
  -8  -6  -4 7539.21 372.358   1
   8   6   4 8517.01 379.965   1
   8  -6   4 8395.32 378.199   1
  -8   6  -4 8323.61 379.754   1
  -9  -6  -4 4815.24 247.461   1
   9  -6   4 5159.74 252.485   1
  -9   6  -4 4631.37 245.273   1
   9   6   4 4810.52 246.399   1
 -10  -6  -4 6176.50 299.940   1
  10  -6   4 6191.38 301.577   1
 -10   6  -4 5774.87 295.869   1
  10   6   4 5964.91 293.938   1
 -11  -6  -4 733.892 73.8398   1
  11   6   4 589.463 69.0996   1
  11  -6   4 673.677 77.8592   1
 -11   6  -4 736.484 76.3012   1
  12  -6   4 705.131 79.2556   1
 -12   6  -4 719.249 74.5688   1
  13   6   4 191.873 48.7461   1
 -13  -6  -4 113.488 39.8700   1
  13  -6   4 115.784 47.7688   1
 -13   6  -4 221.291 53.3412   1
  14   6   4 248.593 54.6994   1
 -14  -6  -4 262.155 53.4948   1
  14  -6   4 190.981 50.4647   1
 -14   6  -4 245.669 54.5067   1
 -15   6  -4 2003.57 144.683   1
  15   6   4 1906.96 138.980   1
  15  -6   4 2391.07 149.392   1
 -16   6  -4 7560.45 371.396   1
  16  -6   4 7119.94 363.999   1
  17   6   4 421.638 63.7521   1
 -17   6  -4 465.640 69.3871   1
  17  -6   4 602.972 71.4327   1
 -17  -6  -4 543.457 70.7805   1
 -18  -6  -4 2171.07 148.782   1
  18   6   4 2246.05 150.069   1
  19   6   4 226.531 50.5010   1
 -19  -6  -4 264.241 55.7802   1
  19  -6   4 222.699 53.5453   1
 -19   6  -4 114.160 50.2250   1
  20   6   4 155.285 54.7211   1
 -20  -6  -4 238.806 58.5827   1
  20  -6   4 143.412 53.2181   1
 -20   6  -4 127.568 53.1029   1
  21   6   4 84.3383 51.2969   1
 -21  -6  -4 133.682 53.4822   1
  21  -6   4 59.1527 45.1264   1
 -21   6  -4 153.196 51.6781   1
  22   6   4 45.2744 41.4392   1
 -22  -6  -4 30.9331 39.7268   1
  22  -6   4-7.53071 35.2159   1
 -22   6  -4 7.24171 35.5728   1
  23   6   4-36.9413 44.9202   1
 -23  -6  -4-30.1524 42.9354   1
 -26   7   4 23.6856 37.5454   1
  26  -7  -4-7.45234 40.9218   1
 -25   7   4 23.9033 45.8902   1
  25  -7  -4 7.68868 47.2054   1
  24  -7  -4-23.2847 44.1972   1
 -23   7   4 1021.81 98.6873   1
  23  -7  -4 960.412 91.8237   1
  22   7  -4 110.668 50.8508   1
  21  -7  -4 41.0594 44.5607   1
  21   7  -4 75.5275 47.8109   1
 -21  -7   4 32.3705 39.7862   1
 -21   7   4 40.1933 43.0604   1
  20  -7  -4 591.185 77.7991   1
  20   7  -4 707.786 82.4997   1
 -20  -7   4 619.226 74.5785   1
 -20   7   4 501.659 66.3482   1
  19   7  -4 161.084 50.4763   1
 -19  -7   4 219.729 53.2846   1
  18  -7  -4 1303.58 109.938   1
  18   7  -4 1409.16 111.100   1
 -18   7   4 1180.18 104.712   1
  17  -7  -4 1991.86 136.986   1
 -17  -7   4 2029.64 135.254   1
 -17   7   4 1608.62 127.983   1
  17   7  -4 2022.60 134.232   1
 -16  -7   4 79.5594 37.4973   1
  16   7  -4 183.832 49.3724   1
 -16   7   4 93.2794 40.2501   1
  16  -7  -4 182.917 47.9873   1
  15   7  -4 6370.30 295.626   1
 -15  -7   4 5590.52 292.800   1
 -14  -7   4 93.3106 40.3953   1
  14   7  -4 165.050 41.1725   1
 -14   7   4 108.097 39.4004   1
  14  -7  -4 141.449 41.4870   1
 -13   7   4 11102.0 483.479   1
  13  -7  -4 10327.2 479.455   1
 -12  -7   4 1646.13 109.431   1
  12   7  -4 1654.33 108.071   1
 -12   7   4 1336.54 112.809   1
  12  -7  -4 1516.54 114.404   1
 -11  -7   4 7368.32 355.095   1
  11   7  -4 7925.35 355.481   1
 -11   7   4 8304.95 369.326   1
  11  -7  -4 7947.52 369.062   1
 -10  -7   4 1041.93 80.0260   1
  10   7  -4 1124.59 79.5748   1
  10  -7  -4 877.920 80.9821   1
 -10   7   4 857.883 80.1560   1
   9  -7  -4 24.3377 29.8826   1
  -9  -7   4-4.96794 22.8234   1
   9   7  -4 4.80487 23.5984   1
  -9   7   4-6.06172 23.5362   1
   8   7  -4 3116.88 154.981   1
  -8  -7   4 2689.95 150.907   1
   7   7  -4 533.830 49.9729   1
  -7   7   4 516.017 57.9551   1
   7  -7  -4 409.580 56.6325   1
  -7  -7   4 467.343 50.2581   1
   6   7  -4 354.168 41.3696   1
  -6   7   4 415.383 51.8923   1
   6  -7  -4 275.763 44.5177   1
  -6  -7   4 404.268 43.8431   1
   5   7  -4 2576.48 144.512   1
  -5   7   4 3006.75 158.637   1
   5  -7  -4 3122.64 160.914   1
  -5  -7   4 2880.18 148.084   1
   4   7  -4 5288.37 235.304   1
  -4   7   4 5000.07 243.531   1
   4  -7  -4 4876.56 244.065   1
  -4  -7   4 5021.97 234.119   1
  -3   7   4 8193.70 351.465   1
   3   7  -4 7522.08 340.409   1
  -3  -7   4 7624.34 341.248   1
   3  -7  -4 7786.00 351.778   1
  -2   7   4 676.607 64.7308   1
   2   7  -4 772.384 60.6974   1
  -2  -7   4 681.533 59.4713   1
   2  -7  -4 833.198 68.3997   1
  -1   7   4 81.6515 29.2801   1
   1   7  -4 92.3641 28.2953   1
  -1  -7   4 62.2380 25.8588   1
   1  -7  -4 156.386 34.6587   1
   0   7   4 2256.89 135.608   1
   0   7  -4 2414.26 134.159   1
   0  -7   4 2441.32 134.211   1
   0  -7  -4 2681.83 143.800   1
   1   7   4 13086.0 611.827   1
   1  -7   4 15111.5 611.155   1
  -1   7  -4 15131.8 611.364   1
  -1  -7  -4 14797.8 615.698   1
  -2  -7  -4 14338.7 606.089   1
  -2   7  -4 13971.4 601.181   1
   2  -7   4 14442.9 602.339   1
  -3  -7  -4 11.6228 26.7350   1
   3   7   4 33.1850 24.9909   1
  -3   7  -4 50.6531 33.5286   1
   3  -7   4 55.5721 28.1682   1
  -4   7  -4 1514.60 103.039   1
   4  -7   4 1461.83 103.850   1
   5   7   4 2997.77 167.417   1
  -5  -7  -4 2833.88 164.522   1
  -6  -7  -4 617.613 69.4512   1
   6   7   4 665.962 70.6795   1
  -6   7  -4 722.834 72.9969   1
   6  -7   4 671.162 67.2061   1
  -7  -7  -4 1896.19 124.238   1
   7   7   4 1933.81 121.217   1
  -7   7  -4 1492.20 118.103   1
   7  -7   4 1399.06 111.391   1
  -8  -7  -4 2429.67 151.622   1
   8   7   4 2216.05 144.430   1
  -8   7  -4 2260.77 151.096   1
   8  -7   4 2687.56 153.877   1
  -9  -7  -4 1228.50 102.565   1
   9   7   4 1396.95 103.158   1
   9  -7   4 1301.01 102.985   1
  -9   7  -4 1104.28 97.2626   1
 -10   7  -4 1066.01 96.8903   1
  10  -7   4 1260.07 102.237   1
  10   7   4 1194.96 97.9302   1
 -10  -7  -4 1120.62 96.1201   1
  11  -7   4 975.703 92.1578   1
 -11   7  -4 983.370 92.7986   1
 -12   7  -4 4015.73 223.204   1
  12  -7   4 4367.84 228.690   1
  12   7   4 3910.20 222.513   1
 -12  -7  -4 4104.36 224.074   1
 -13   7  -4 278.978 50.5495   1
  13  -7   4 268.554 58.3879   1
  13   7   4 245.243 53.0873   1
 -13  -7  -4 331.590 59.7415   1
  14  -7   4 56.0330 45.2719   1
  14   7   4 62.0618 42.8435   1
 -15   7  -4 779.295 85.4187   1
  15  -7   4 720.643 82.4268   1
 -15  -7  -4 797.452 87.6413   1
 -16   7  -4 900.217 89.4011   1
 -16  -7  -4 773.848 84.4244   1
  16  -7   4 858.911 85.2349   1
  16   7   4 900.268 88.7258   1
 -17   7  -4 636.294 79.1280   1
  17  -7   4 690.861 78.4298   1
  17   7   4 698.545 79.6642   1
 -17  -7  -4 510.350 73.1292   1
  18  -7   4 366.581 65.0868   1
  18   7   4 238.253 54.8579   1
 -18   7  -4 228.532 54.0489   1
  19  -7   4 31.0155 40.9831   1
  19   7   4 7.90686 47.5899   1
 -19  -7  -4-8.06860 44.8863   1
 -19   7  -4 112.937 43.7703   1
  20  -7   4 196.712 51.0990   1
  20   7   4 244.180 60.1639   1
 -20  -7  -4 215.476 51.5540   1
 -20   7  -4 184.534 49.4266   1
  21  -7   4 44.1553 36.2034   1
  21   7   4 124.861 51.1950   1
 -21  -7  -4 23.5491 39.7935   1
 -21   7  -4 38.8567 38.2243   1
  22  -7   4 57.2121 39.3213   1
  22   7   4 38.7024 47.5629   1
 -22   7  -4 74.0850 42.7138   1
 -22  -7  -4 30.7182 45.2660   1
 -26   8   4 46.3311 37.9532   1
  26  -8  -4 29.7144 43.7679   1
 -24   8   4-24.6321 46.2073   1
  24  -8  -4-22.8136 41.7663   1
 -23   8   4 1038.29 98.8436   1
  23  -8  -4 1001.80 95.4154   1
 -22   8   4 64.3578 44.7840   1
  22  -8  -4 56.8888 47.3903   1
  21  -8  -4 103.892 55.3245   1
 -21   8   4 54.3617 43.2864   1
  21   8  -4 90.4756 46.3852   1
 -20  -8   4 252.881 57.5206   1
  20   8  -4 266.111 55.5434   1
 -20   8   4 226.371 56.9933   1
  20  -8  -4 262.597 60.8197   1
 -19  -8   4 82.7232 47.9152   1
  19   8  -4 173.447 54.1396   1
 -19   8   4 134.810 46.4685   1
  19  -8  -4 132.374 51.0490   1
 -18  -8   4 201.449 52.2657   1
  18   8  -4 168.972 48.0372   1
 -18   8   4 160.437 52.0348   1
  18  -8  -4 120.324 49.6481   1
 -17   8   4 250.323 58.8700   1
  17   8  -4 275.820 59.6517   1
 -17  -8   4 335.361 60.4472   1
 -16  -8   4 706.971 75.8090   1
 -16   8   4 578.119 77.2526   1
  16  -8  -4 552.881 73.6666   1
 -15  -8   4 21.6089 36.4704   1
  15   8  -4 35.0033 37.4729   1
 -15   8   4-8.06089 34.9985   1
  15  -8  -4 22.4165 34.3341   1
  14   8  -4 1191.46 93.0330   1
 -14  -8   4 995.382 88.9533   1
 -13  -8   4 15830.7 659.289   1
  13   8  -4 15085.9 653.593   1
 -13   8   4 15021.0 663.139   1
  13  -8  -4 15356.0 665.066   1
 -12   8   4 345.946 57.0927   1
  12  -8  -4 343.679 59.7011   1
 -11  -8   4 4595.38 230.467   1
  11   8  -4 4502.22 226.914   1
  11  -8  -4 4394.03 236.735   1
 -11   8   4 4558.60 238.002   1
 -10  -8   4 308.899 48.6323   1
 -10   8   4 236.771 52.1301   1
  10  -8  -4 207.364 47.4810   1
   9   8  -4 444.834 52.5374   1
  -9   8   4 551.685 60.0860   1
   9  -8  -4 410.076 55.3520   1
  -9  -8   4 604.082 59.9961   1
   8   8  -4 397.170 48.4115   1
  -8   8   4 398.136 54.8656   1
   8  -8  -4 277.898 46.8335   1
  -8  -8   4 437.892 51.0064   1
   7   8  -4 23841.5 1024.97   1
  -7   8   4 24753.8 1039.43   1
   7  -8  -4 26465.2 1042.40   1
  -7  -8   4 26451.2 1032.37   1
   6   8  -4 3864.07 206.846   1
  -6   8   4 4164.01 218.422   1
  -6  -8   4 4427.84 212.179   1
   5   8  -4 10707.8 488.872   1
  -5  -8   4 12602.6 498.434   1
  -4  -8   4 929.564 73.0099   1
   3   8  -4 10088.3 429.990   1
  -3   8   4 9594.86 437.079   1
   3  -8  -4 10067.5 439.067   1
  -3  -8   4 9896.14 430.323   1
  -2   8   4 542.965 59.0612   1
   2   8  -4 436.925 48.7867   1
   2  -8  -4 484.175 56.5858   1
  -1   8   4 2688.39 150.927   1
   1   8  -4 2386.72 140.044   1
  -1  -8   4 2650.38 143.855   1
   1  -8  -4 2641.78 150.344   1
   0   8  -4 234.266 41.2493   1
   0  -8   4 170.316 37.4774   1
  -1   8  -4 29247.3 1289.93   1
   1  -8   4 34931.3 1295.13   1
  -2  -8  -4 3038.47 168.631   1
   2   8   4 3280.92 169.257   1
   2  -8   4 3116.66 166.380   1
  -3  -8  -4 19119.8 753.709   1
   3   8   4 16612.6 742.134   1
  -4  -8  -4 11052.5 494.557   1
   4   8   4 11634.0 493.286   1
  -4   8  -4 10914.8 491.451   1
   4  -8   4 11205.7 494.026   1
  -5  -8  -4 6751.06 318.443   1
   5   8   4 6415.47 312.993   1
  -5   8  -4 6962.67 315.693   1
   5  -8   4 6303.74 313.383   1
  -6  -8  -4 61.1677 36.4019   1
   6   8   4 13.0050 35.7336   1
  -6   8  -4 39.6805 30.9532   1
   6  -8   4 33.3919 29.0258   1
  -7  -8  -4 27505.0 1046.75   1
   7   8   4 26015.4 1041.62   1
  -7   8  -4 26747.4 1048.58   1
  -8  -8  -4 896.289 86.5256   1
   8   8   4 1042.77 90.6328   1
  -8   8  -4 1052.32 90.0653   1
   8  -8   4 880.624 85.4018   1
  -9  -8  -4 2956.65 178.509   1
   9   8   4 2983.47 176.608   1
   9  -8   4 2950.85 176.778   1
  -9   8  -4 3224.97 182.457   1
  10  -8   4 550.733 69.7925   1
 -10   8  -4 432.561 65.6677   1
 -11  -8  -4 749.965 78.7043   1
  11   8   4 742.568 78.4336   1
  11  -8   4 771.505 81.3369   1
 -11   8  -4 593.238 74.8728   1
 -12  -8  -4 63.6364 37.3096   1
  12   8   4 100.173 40.8026   1
  12  -8   4 63.4025 43.6194   1
 -12   8  -4 76.3285 41.4915   1
 -13   8  -4 919.516 90.9546   1
  13  -8   4 1060.51 96.6544   1
  13   8   4 757.910 87.0930   1
 -14  -8  -4 1347.63 113.070   1
 -15   8  -4 63.3206 48.1788   1
  15  -8   4 41.0353 45.1457   1
  15   8   4 106.031 42.5730   1
 -15  -8  -4 57.6797 41.8015   1
 -16   8  -4 153.797 55.5405   1
  16  -8   4 71.0318 44.1328   1
  16   8   4 182.420 56.8841   1
 -16  -8  -4 98.7593 52.2353   1
 -17   8  -4 3221.61 189.453   1
  17  -8   4 2830.38 177.838   1
  17   8   4 3093.59 186.648   1
 -17  -8  -4 2945.49 183.532   1
 -18   8  -4 344.553 61.8024   1
  18  -8   4 335.289 60.6841   1
  18   8   4 555.992 72.4681   1
 -18  -8  -4 485.744 68.6550   1
  19   8   4 230.835 54.2715   1
 -19  -8  -4 220.833 52.9094   1
 -20   8  -4 212.940 50.7622   1
  20  -8   4 159.180 49.7027   1
  20   8   4 105.934 52.8956   1
 -20  -8  -4 194.024 59.5212   1
 -21   8  -4 194.594 53.0258   1
  21  -8   4 110.099 43.9836   1
  21   8   4 127.023 50.9054   1
 -21  -8  -4 88.1711 47.9803   1
  22   8   4-69.6181 49.3831   1
 -22  -8  -4-23.5526 44.7317   1
  25  -9  -4 29.3303 45.9354   1
 -25   9   4 55.2072 41.6817   1
  24  -9  -4 44.8913 40.6506   1
 -24   9   4 96.7809 43.8065   1
  23  -9  -4 47.6646 45.7813   1
 -23   9   4 39.7351 40.2669   1
  22  -9  -4 833.284 87.2721   1
 -22   9   4 561.863 71.1056   1
  21  -9  -4 24.8398 48.2553   1
 -21   9   4 64.3732 44.7679   1
 -20   9   4 161.023 55.3152   1
  20  -9  -4 173.842 58.6486   1
  20   9  -4 24.8366 45.7925   1
 -20  -9   4 212.752 57.9687   1
 -19   9   4 283.540 54.7106   1
  19  -9  -4 154.687 50.2268   1
  19   9  -4 243.863 55.3442   1
 -19  -9   4 209.438 56.5314   1
 -18   9   4 2970.66 186.499   1
  18  -9  -4 3133.18 188.872   1
  18   9  -4 2662.57 180.484   1
 -18  -9   4 3389.80 192.217   1
  17   9  -4-7.77323 38.1775   1
 -17  -9   4 23.9527 37.3305   1
  16  -9  -4 589.069 77.1116   1
  16   9  -4 612.773 73.7527   1
 -16  -9   4 693.721 77.4771   1
 -15   9   4 6926.12 337.551   1
  15  -9  -4 6789.14 332.865   1
  15   9  -4 6315.40 322.606   1
 -15  -9   4 6975.30 332.252   1
 -14   9   4 2081.13 141.205   1
  14  -9  -4 2137.99 144.522   1
  14   9  -4 2149.00 139.610   1
 -14  -9   4 2045.24 141.420   1
 -13   9   4 2570.36 163.217   1
  13  -9  -4 2855.32 169.474   1
  13   9  -4 2784.74 160.099   1
 -13  -9   4 2328.12 156.849   1
  12   9  -4 6324.57 307.497   1
 -12  -9   4 6493.40 311.020   1
  11  -9  -4 3500.69 191.019   1
 -11  -9   4 3267.11 181.716   1
  11   9  -4 2986.41 176.561   1
 -11   9   4 3260.68 187.100   1
  10  -9  -4 1515.38 111.965   1
 -10   9   4 1522.09 113.070   1
   9   9  -4 2816.59 161.075   1
  -9   9   4 3100.13 172.974   1
   9  -9  -4 2805.08 166.846   1
  -9  -9   4 2901.13 164.919   1
   8   9  -4 12532.6 529.771   1
  -8   9   4 12725.3 540.373   1
   8  -9  -4 11865.9 539.031   1
  -8  -9   4 11938.6 529.313   1
   7   9  -4 464.805 52.9810   1
  -7   9   4 461.738 57.1585   1
   7  -9  -4 455.503 62.1540   1
  -7  -9   4 368.919 49.7275   1
   6   9  -4 3810.18 193.963   1
  -6   9   4 3767.63 202.604   1
   6  -9  -4 3623.79 200.616   1
  -6  -9   4 3805.94 194.751   1
   5   9  -4 10684.8 427.806   1
  -5   9   4 9909.02 432.939   1
   5  -9  -4 9277.06 430.909   1
  -5  -9   4 8700.41 420.789   1
   4   9  -4 12647.9 552.180   1
  -4   9   4 11913.1 554.906   1
   4  -9  -4 13031.2 562.465   1
  -3   9   4 7624.29 323.751   1
  -3  -9   4 7218.39 314.818   1
   3  -9  -4 6626.87 317.869   1
  -2   9   4 7313.10 327.485   1
   2   9  -4 6915.09 318.841   1
  -2  -9   4 6914.22 318.709   1
   2  -9  -4 6584.56 324.836   1
  -1   9   4 14737.6 617.805   1
   1   9  -4 14515.6 612.427   1
  -1  -9   4 14359.0 612.984   1
   1  -9  -4 14078.5 618.103   1
   0   9   4 4487.13 221.071   1
   0   9  -4 4253.87 212.828   1
   0  -9   4 3845.47 209.729   1
   0  -9  -4 4190.98 217.700   1
[truncated: 909,612 more chars]
